# Supplementary material for: Large-scale discovery of protein interactions at residue resolution using co-evolution calculated from genomic sequences
Source: Nat Commun. 2021 Mar 2;12:1396. doi: 10.1038/s41467-021-21636-z (PMC7925567; doi:10.1038/s41467-021-21636-z)
Supplement: Supplementary file 13 — Supplementary Data 11 [file 41467_2021_21636_MOESM13_ESM.zip › supplementary_prediction/cep_tp00839_TOLB_PAL/models/haddock_top_8_haddock_68w.pdb]

REMARK FILENAME="haddock_68w.pdb0"
REMARK ===============================================================
REMARK HADDOCK run for haddock
REMARK initial structure: haddock_68.pdb
REMARK final NOE weights: unambig 50 amb: 50
REMARK ===============================================================
REMARK            total,bonds,angles,improper,dihe,vdw,elec,air,cdih,coup,rdcs,vean,dani,xpcs,rg
REMARK energies: -277.271, 0, 0, 0, 0, -53.5163, -397.995, 174.241, 0, 0, 0, 0, 0, 0, 0
REMARK ===============================================================
REMARK            bonds,angles,impropers,dihe,air,cdih,coup,rdcs,vean,dani,xpcs
REMARK rms-dev.: 0,0,0,0,8.44392,0,0, 0, 0, 0, 0
REMARK ===============================================================
REMARK               air,cdih,coup,rdcs,vean,dani,xpcs
REMARK               >0.3,>5,>1,>0,>5,>0.2,>0.2
REMARK violations.: 2, 0, 0, 0, 0, 0, 0
REMARK ===============================================================
REMARK                        CVpartition#,violations,rms
REMARK AIRs cross-validation: 2, 0, NaN
REMARK ===============================================================
REMARK NCS energy: 0
REMARK ===============================================================
REMARK Symmetry energy: 0
REMARK ===============================================================
REMARK Desolvation energy: -23.6483
REMARK Internal energy free molecules: 80501.7
REMARK Internal energy complex: -19498.9
REMARK Binding energy: -100476
REMARK ===============================================================
REMARK buried surface area: 2156.11
REMARK ===============================================================
REMARK water - chain1: 0 0 0
REMARK water - chain2: 0 0 0
REMARK water - chain3: 0 0 0
REMARK water - chain4: 0 0 0
REMARK water - chain5: 0 0 0
REMARK water - chain6: 0 0 0
REMARK ===============================================================
REMARK water - water: 0 0 0
REMARK ===============================================================
REMARK DATE:05-Aug-2020  11:47:38       created by user: he47
REMARK VERSION:1.3
ATOM      1  CB  ASP    32     -18.090   6.244  19.199  1.00 10.00      A   
ATOM      2  CG  ASP    32     -18.100   7.100  20.446  1.00 10.00      A   
ATOM      3  OD1 ASP    32     -19.179   7.609  20.809  1.00 10.00      A   
ATOM      4  OD2 ASP    32     -17.034   7.266  21.069  1.00 10.00      A   
ATOM      5  C   ASP    32     -17.494   6.066  16.774  1.00 10.00      A   
ATOM      6  O   ASP    32     -16.455   5.913  16.138  1.00 10.00      A   
ATOM      7  N   ASP    32     -18.365   8.190  17.679  1.00 10.00      A   
ATOM      8  HT1 ASP    32     -19.315   7.909  17.363  1.00 10.00      A   
ATOM      9  HT2 ASP    32     -17.914   8.746  16.924  1.00 10.00      A   
ATOM     10  HT3 ASP    32     -18.454   8.788  18.522  1.00 10.00      A   
ATOM     11  CA  ASP    32     -17.546   6.992  17.979  1.00 10.00      A   
ATOM     12  N   SER    33     -18.620   5.447  16.469  1.00 10.00      A   
ATOM     13  HN  SER    33     -19.413   5.589  17.029  1.00 10.00      A   
ATOM     14  CA  SER    33     -18.719   4.548  15.334  1.00 10.00      A   
ATOM     15  CB  SER    33     -19.388   3.245  15.780  1.00 10.00      A   
ATOM     16  OG  SER    33     -19.825   3.339  17.132  1.00 10.00      A   
ATOM     17  HG  SER    33     -20.764   3.120  17.181  1.00 10.00      A   
ATOM     18  C   SER    33     -19.533   5.208  14.225  1.00 10.00      A   
ATOM     19  O   SER    33     -19.851   6.399  14.307  1.00 10.00      A   
ATOM     20  N   GLY    34     -19.855   4.447  13.187  1.00 10.00      A   
ATOM     21  HN  GLY    34     -19.551   3.513  13.156  1.00 10.00      A   
ATOM     22  CA  GLY    34     -20.646   4.985  12.101  1.00 10.00      A   
ATOM     23  C   GLY    34     -22.123   4.963  12.437  1.00 10.00      A   
ATOM     24  O   GLY    34     -22.516   4.422  13.473  1.00 10.00      A   
ATOM     25  N   ARG    35     -22.939   5.552  11.575  1.00 10.00      A   
ATOM     26  HN  ARG    35     -22.565   5.969  10.765  1.00 10.00      A   
ATOM     27  CA  ARG    35     -24.381   5.589  11.796  1.00 10.00      A   
ATOM     28  CB  ARG    35     -25.067   6.529  10.799  1.00 10.00      A   
ATOM     29  CG  ARG    35     -26.586   6.555  10.918  1.00 10.00      A   
ATOM     30  CD  ARG    35     -27.211   7.593  10.000  1.00 10.00      A   
ATOM     31  NE  ARG    35     -27.004   8.955  10.491  1.00 10.00      A   
ATOM     32  HE  ARG    35     -26.097   9.193  10.786  1.00 10.00      A   
ATOM     33  CZ  ARG    35     -27.968   9.875  10.563  1.00 10.00      A   
ATOM     34  NH1 ARG    35     -29.211   9.581  10.187  1.00 10.00      A   
ATOM     35 HH11 ARG    35     -29.442   8.620   9.832  1.00 10.00      A   
ATOM     36 HH12 ARG    35     -29.963  10.302  10.239  1.00 10.00      A   
ATOM     37  NH2 ARG    35     -27.689  11.089  11.029  1.00 10.00      A   
ATOM     38 HH21 ARG    35     -26.716  11.328  11.334  1.00 10.00      A   
ATOM     39 HH22 ARG    35     -28.438  11.813  11.090  1.00 10.00      A   
ATOM     40  C   ARG    35     -24.977   4.188  11.708  1.00 10.00      A   
ATOM     41  O   ARG    35     -24.719   3.456  10.750  1.00 10.00      A   
ATOM     42  N   PRO    36     -25.757   3.790  12.724  1.00 10.00      A   
ATOM     43  CA  PRO    36     -26.401   2.472  12.767  1.00 10.00      A   
ATOM     44  CB  PRO    36     -27.183   2.490  14.085  1.00 10.00      A   
ATOM     45  CG  PRO    36     -26.525   3.549  14.900  1.00 10.00      A   
ATOM     46  CD  PRO    36     -26.064   4.588  13.922  1.00 10.00      A   
ATOM     47  C   PRO    36     -27.353   2.263  11.593  1.00 10.00      A   
ATOM     48  O   PRO    36     -28.380   2.937  11.480  1.00 10.00      A   
ATOM     49  N   ILE    37     -27.000   1.335  10.719  1.00 10.00      A   
ATOM     50  HN  ILE    37     -26.167   0.833  10.866  1.00 10.00      A   
ATOM     51  CA  ILE    37     -27.817   1.032   9.553  1.00 10.00      A   
ATOM     52  CB  ILE    37     -27.043   1.276   8.234  1.00 10.00      A   
ATOM     53  CG1 ILE    37     -27.963   1.130   7.015  1.00 10.00      A   
ATOM     54  CG2 ILE    37     -25.836   0.356   8.117  1.00 10.00      A   
ATOM     55  CD1 ILE    37     -27.361   1.644   5.727  1.00 10.00      A   
ATOM     56  C   ILE    37     -28.328  -0.406   9.631  1.00 10.00      A   
ATOM     57  O   ILE    37     -27.648  -1.288  10.165  1.00 10.00      A   
ATOM     58  N   GLY    38     -29.531  -0.638   9.125  1.00 10.00      A   
ATOM     59  HN  GLY    38     -30.036   0.100   8.716  1.00 10.00      A   
ATOM     60  CA  GLY    38     -30.102  -1.967   9.164  1.00 10.00      A   
ATOM     61  C   GLY    38     -29.919  -2.715   7.862  1.00 10.00      A   
ATOM     62  O   GLY    38     -30.616  -2.451   6.885  1.00 10.00      A   
ATOM     63  N   VAL    39     -28.966  -3.631   7.839  1.00 10.00      A   
ATOM     64  HN  VAL    39     -28.431  -3.784   8.643  1.00 10.00      A   
ATOM     65  CA  VAL    39     -28.703  -4.429   6.650  1.00 10.00      A   
ATOM     66  CB  VAL    39     -27.190  -4.567   6.374  1.00 10.00      A   
ATOM     67  CG1 VAL    39     -26.946  -5.339   5.085  1.00 10.00      A   
ATOM     68  CG2 VAL    39     -26.531  -3.197   6.306  1.00 10.00      A   
ATOM     69  C   VAL    39     -29.325  -5.811   6.814  1.00 10.00      A   
ATOM     70  O   VAL    39     -28.874  -6.611   7.634  1.00 10.00      A   
ATOM     71  N   VAL    40     -30.366  -6.074   6.040  1.00 10.00      A   
ATOM     72  HN  VAL    40     -30.665  -5.396   5.392  1.00 10.00      A   
ATOM     73  CA  VAL    40     -31.069  -7.343   6.101  1.00 10.00      A   
ATOM     74  CB  VAL    40     -32.581  -7.141   5.854  1.00 10.00      A   
ATOM     75  CG1 VAL    40     -33.340  -8.453   5.985  1.00 10.00      A   
ATOM     76  CG2 VAL    40     -33.143  -6.098   6.809  1.00 10.00      A   
ATOM     77  C   VAL    40     -30.510  -8.319   5.070  1.00 10.00      A   
ATOM     78  O   VAL    40     -30.275  -7.942   3.920  1.00 10.00      A   
ATOM     79  N   PRO    41     -30.253  -9.575   5.487  1.00 10.00      A   
ATOM     80  CA  PRO    41     -29.736 -10.622   4.599  1.00 10.00      A   
ATOM     81  CB  PRO    41     -29.880 -11.894   5.437  1.00 10.00      A   
ATOM     82  CG  PRO    41     -29.785 -11.419   6.844  1.00 10.00      A   
ATOM     83  CD  PRO    41     -30.432 -10.063   6.867  1.00 10.00      A   
ATOM     84  C   PRO    41     -30.576 -10.734   3.329  1.00 10.00      A   
ATOM     85  O   PRO    41     -31.806 -10.825   3.392  1.00 10.00      A   
ATOM     86  N   PHE    42     -29.904 -10.730   2.186  1.00 10.00      A   
ATOM     87  HN  PHE    42     -28.926 -10.688   2.211  1.00 10.00      A   
ATOM     88  CA  PHE    42     -30.573 -10.805   0.895  1.00 10.00      A   
ATOM     89  CB  PHE    42     -29.555 -10.702  -0.244  1.00 10.00      A   
ATOM     90  CG  PHE    42     -29.114  -9.295  -0.543  1.00 10.00      A   
ATOM     91  CD1 PHE    42     -28.626  -8.474   0.460  1.00 10.00      A   
ATOM     92  CD2 PHE    42     -29.188  -8.792  -1.831  1.00 10.00      A   
ATOM     93  CE1 PHE    42     -28.221  -7.182   0.185  1.00 10.00      A   
ATOM     94  CE2 PHE    42     -28.785  -7.501  -2.114  1.00 10.00      A   
ATOM     95  CZ  PHE    42     -28.301  -6.694  -1.104  1.00 10.00      A   
ATOM     96  C   PHE    42     -31.401 -12.077   0.768  1.00 10.00      A   
ATOM     97  O   PHE    42     -30.898 -13.182   0.983  1.00 10.00      A   
ATOM     98  N   GLN    43     -32.671 -11.903   0.425  1.00 10.00      A   
ATOM     99  HN  GLN    43     -32.997 -10.988   0.264  1.00 10.00      A   
ATOM    100  CA  GLN    43     -33.596 -13.015   0.273  1.00 10.00      A   
ATOM    101  CB  GLN    43     -35.011 -12.488   0.042  1.00 10.00      A   
ATOM    102  CG  GLN    43     -36.092 -13.550   0.139  1.00 10.00      A   
ATOM    103  CD  GLN    43     -37.303 -13.232  -0.713  1.00 10.00      A   
ATOM    104  OE1 GLN    43     -37.627 -12.069  -0.954  1.00 10.00      A   
ATOM    105  NE2 GLN    43     -37.983 -14.267  -1.175  1.00 10.00      A   
ATOM    106 HE21 GLN    43     -37.669 -15.169  -0.942  1.00 10.00      A   
ATOM    107 HE22 GLN    43     -38.771 -14.095  -1.735  1.00 10.00      A   
ATOM    108  C   GLN    43     -33.180 -13.918  -0.882  1.00 10.00      A   
ATOM    109  O   GLN    43     -33.236 -13.524  -2.046  1.00 10.00      A   
ATOM    110  N   TRP    44     -32.762 -15.126  -0.548  1.00 10.00      A   
ATOM    111  HN  TRP    44     -32.749 -15.379   0.400  1.00 10.00      A   
ATOM    112  CA  TRP    44     -32.333 -16.096  -1.541  1.00 10.00      A   
ATOM    113  CB  TRP    44     -31.115 -16.870  -1.015  1.00 10.00      A   
ATOM    114  CG  TRP    44     -30.822 -18.157  -1.729  1.00 10.00      A   
ATOM    115  CD1 TRP    44     -31.002 -19.419  -1.241  1.00 10.00      A   
ATOM    116  CD2 TRP    44     -30.293 -18.313  -3.053  1.00 10.00      A   
ATOM    117  NE1 TRP    44     -30.617 -20.348  -2.174  1.00 10.00      A   
ATOM    118  HE1 TRP    44     -30.651 -21.323  -2.057  1.00 10.00      A   
ATOM    119  CE2 TRP    44     -30.179 -19.696  -3.296  1.00 10.00      A   
ATOM    120  CE3 TRP    44     -29.905 -17.420  -4.054  1.00 10.00      A   
ATOM    121  CZ2 TRP    44     -29.695 -20.206  -4.498  1.00 10.00      A   
ATOM    122  CZ3 TRP    44     -29.424 -17.929  -5.246  1.00 10.00      A   
ATOM    123  CH2 TRP    44     -29.325 -19.309  -5.458  1.00 10.00      A   
ATOM    124  C   TRP    44     -33.476 -17.042  -1.889  1.00 10.00      A   
ATOM    125  O   TRP    44     -34.025 -17.718  -1.016  1.00 10.00      A   
ATOM    126  N   ALA    45     -33.843 -17.072  -3.162  1.00 10.00      A   
ATOM    127  HN  ALA    45     -33.375 -16.500  -3.810  1.00 10.00      A   
ATOM    128  CA  ALA    45     -34.918 -17.935  -3.624  1.00 10.00      A   
ATOM    129  CB  ALA    45     -36.007 -17.114  -4.301  1.00 10.00      A   
ATOM    130  C   ALA    45     -34.377 -19.002  -4.570  1.00 10.00      A   
ATOM    131  O   ALA    45     -34.508 -18.893  -5.789  1.00 10.00      A   
ATOM    132  N   GLY    46     -33.754 -20.020  -4.003  1.00 10.00      A   
ATOM    133  HN  GLY    46     -33.671 -20.055  -3.026  1.00 10.00      A   
ATOM    134  CA  GLY    46     -33.199 -21.087  -4.806  1.00 10.00      A   
ATOM    135  C   GLY    46     -32.892 -22.316  -3.977  1.00 10.00      A   
ATOM    136  O   GLY    46     -33.242 -22.368  -2.796  1.00 10.00      A   
ATOM    137  N   PRO    47     -32.226 -23.317  -4.564  1.00 10.00      A   
ATOM    138  CA  PRO    47     -31.881 -24.556  -3.867  1.00 10.00      A   
ATOM    139  CB  PRO    47     -31.553 -25.513  -5.014  1.00 10.00      A   
ATOM    140  CG  PRO    47     -31.029 -24.631  -6.095  1.00 10.00      A   
ATOM    141  CD  PRO    47     -31.750 -23.316  -5.962  1.00 10.00      A   
ATOM    142  C   PRO    47     -30.665 -24.388  -2.958  1.00 10.00      A   
ATOM    143  O   PRO    47     -29.647 -23.814  -3.355  1.00 10.00      A   
ATOM    144  N   GLY    48     -30.779 -24.884  -1.736  1.00 10.00      A   
ATOM    145  HN  GLY    48     -31.624 -25.304  -1.466  1.00 10.00      A   
ATOM    146  CA  GLY    48     -29.685 -24.796  -0.791  1.00 10.00      A   
ATOM    147  C   GLY    48     -29.550 -23.418  -0.183  1.00 10.00      A   
ATOM    148  O   GLY    48     -30.472 -22.924   0.465  1.00 10.00      A   
ATOM    149  N   ALA    49     -28.405 -22.794  -0.405  1.00 10.00      A   
ATOM    150  HN  ALA    49     -27.724 -23.229  -0.957  1.00 10.00      A   
ATOM    151  CA  ALA    49     -28.137 -21.469   0.130  1.00 10.00      A   
ATOM    152  CB  ALA    49     -27.238 -21.571   1.350  1.00 10.00      A   
ATOM    153  C   ALA    49     -27.488 -20.588  -0.926  1.00 10.00      A   
ATOM    154  O   ALA    49     -27.079 -21.071  -1.983  1.00 10.00      A   
ATOM    155  N   ALA    50     -27.404 -19.298  -0.631  1.00 10.00      A   
ATOM    156  HN  ALA    50     -27.760 -18.984   0.226  1.00 10.00      A   
ATOM    157  CA  ALA    50     -26.809 -18.333  -1.542  1.00 10.00      A   
ATOM    158  CB  ALA    50     -27.038 -16.917  -1.033  1.00 10.00      A   
ATOM    159  C   ALA    50     -25.317 -18.601  -1.723  1.00 10.00      A   
ATOM    160  O   ALA    50     -24.586 -18.769  -0.744  1.00 10.00      A   
ATOM    161  N   PRO    51     -24.848 -18.624  -2.984  1.00 10.00      A   
ATOM    162  CA  PRO    51     -23.436 -18.880  -3.312  1.00 10.00      A   
ATOM    163  CB  PRO    51     -23.441 -19.013  -4.839  1.00 10.00      A   
ATOM    164  CG  PRO    51     -24.645 -18.255  -5.282  1.00 10.00      A   
ATOM    165  CD  PRO    51     -25.666 -18.416  -4.193  1.00 10.00      A   
ATOM    166  C   PRO    51     -22.511 -17.741  -2.882  1.00 10.00      A   
ATOM    167  O   PRO    51     -21.299 -17.801  -3.088  1.00 10.00      A   
ATOM    168  N   GLU    52     -23.095 -16.702  -2.303  1.00 10.00      A   
ATOM    169  HN  GLU    52     -24.067 -16.710  -2.189  1.00 10.00      A   
ATOM    170  CA  GLU    52     -22.345 -15.552  -1.828  1.00 10.00      A   
ATOM    171  CB  GLU    52     -21.801 -14.729  -3.001  1.00 10.00      A   
ATOM    172  CG  GLU    52     -20.603 -13.863  -2.642  1.00 10.00      A   
ATOM    173  CD  GLU    52     -19.380 -14.678  -2.268  1.00 10.00      A   
ATOM    174  OE1 GLU    52     -19.251 -15.069  -1.090  1.00 10.00      A   
ATOM    175  OE2 GLU    52     -18.534 -14.931  -3.149  1.00 10.00      A   
ATOM    176  C   GLU    52     -23.247 -14.692  -0.954  1.00 10.00      A   
ATOM    177  O   GLU    52     -24.347 -14.321  -1.365  1.00 10.00      A   
ATOM    178  N   ASP    53     -22.795 -14.403   0.255  1.00 10.00      A   
ATOM    179  HN  ASP    53     -21.922 -14.751   0.538  1.00 10.00      A   
ATOM    180  CA  ASP    53     -23.571 -13.585   1.178  1.00 10.00      A   
ATOM    181  CB  ASP    53     -23.123 -13.810   2.621  1.00 10.00      A   
ATOM    182  CG  ASP    53     -24.227 -13.536   3.621  1.00 10.00      A   
ATOM    183  OD1 ASP    53     -24.632 -12.361   3.774  1.00 10.00      A   
ATOM    184  OD2 ASP    53     -24.693 -14.496   4.268  1.00 10.00      A   
ATOM    185  C   ASP    53     -23.455 -12.113   0.816  1.00 10.00      A   
ATOM    186  O   ASP    53     -22.551 -11.415   1.283  1.00 10.00      A   
ATOM    187  N   ILE    54     -24.363 -11.653  -0.035  1.00 10.00      A   
ATOM    188  HN  ILE    54     -25.041 -12.272  -0.382  1.00 10.00      A   
ATOM    189  CA  ILE    54     -24.376 -10.264  -0.482  1.00 10.00      A   
ATOM    190  CB  ILE    54     -25.448 -10.025  -1.569  1.00 10.00      A   
ATOM    191  CG1 ILE    54     -25.410 -11.131  -2.632  1.00 10.00      A   
ATOM    192  CG2 ILE    54     -25.267  -8.655  -2.210  1.00 10.00      A   
ATOM    193  CD1 ILE    54     -24.106 -11.218  -3.398  1.00 10.00      A   
ATOM    194  C   ILE    54     -24.618  -9.313   0.688  1.00 10.00      A   
ATOM    195  O   ILE    54     -24.044  -8.224   0.745  1.00 10.00      A   
ATOM    196  N   GLY    55     -25.460  -9.739   1.624  1.00 10.00      A   
ATOM    197  HN  GLY    55     -25.877 -10.622   1.526  1.00 10.00      A   
ATOM    198  CA  GLY    55     -25.763  -8.921   2.787  1.00 10.00      A   
ATOM    199  C   GLY    55     -24.522  -8.631   3.609  1.00 10.00      A   
ATOM    200  O   GLY    55     -24.299  -7.495   4.035  1.00 10.00      A   
ATOM    201  N   GLY    56     -23.713  -9.664   3.826  1.00 10.00      A   
ATOM    202  HN  GLY    56     -23.956 -10.551   3.469  1.00 10.00      A   
ATOM    203  CA  GLY    56     -22.490  -9.506   4.588  1.00 10.00      A   
ATOM    204  C   GLY    56     -21.517  -8.569   3.902  1.00 10.00      A   
ATOM    205  O   GLY    56     -20.756  -7.858   4.559  1.00 10.00      A   
ATOM    206  N   ILE    57     -21.549  -8.567   2.574  1.00 10.00      A   
ATOM    207  HN  ILE    57     -22.185  -9.153   2.112  1.00 10.00      A   
ATOM    208  CA  ILE    57     -20.672  -7.710   1.786  1.00 10.00      A   
ATOM    209  CB  ILE    57     -20.760  -8.035   0.278  1.00 10.00      A   
ATOM    210  CG1 ILE    57     -20.325  -9.480   0.017  1.00 10.00      A   
ATOM    211  CG2 ILE    57     -19.909  -7.066  -0.532  1.00 10.00      A   
ATOM    212  CD1 ILE    57     -20.593  -9.953  -1.395  1.00 10.00      A   
ATOM    213  C   ILE    57     -21.024  -6.243   2.009  1.00 10.00      A   
ATOM    214  O   ILE    57     -20.170  -5.445   2.391  1.00 10.00      A   
ATOM    215  N   VAL    58     -22.293  -5.908   1.791  1.00 10.00      A   
ATOM    216  HN  VAL    58     -22.925  -6.601   1.500  1.00 10.00      A   
ATOM    217  CA  VAL    58     -22.774  -4.538   1.960  1.00 10.00      A   
ATOM    218  CB  VAL    58     -24.279  -4.426   1.621  1.00 10.00      A   
ATOM    219  CG1 VAL    58     -24.753  -2.984   1.726  1.00 10.00      A   
ATOM    220  CG2 VAL    58     -24.560  -4.981   0.232  1.00 10.00      A   
ATOM    221  C   VAL    58     -22.538  -4.047   3.389  1.00 10.00      A   
ATOM    222  O   VAL    58     -22.099  -2.914   3.607  1.00 10.00      A   
ATOM    223  N   ALA    59     -22.823  -4.913   4.356  1.00 10.00      A   
ATOM    224  HN  ALA    59     -23.166  -5.801   4.112  1.00 10.00      A   
ATOM    225  CA  ALA    59     -22.644  -4.583   5.763  1.00 10.00      A   
ATOM    226  CB  ALA    59     -23.121  -5.730   6.640  1.00 10.00      A   
ATOM    227  C   ALA    59     -21.187  -4.247   6.071  1.00 10.00      A   
ATOM    228  O   ALA    59     -20.895  -3.251   6.737  1.00 10.00      A   
ATOM    229  N   ALA    60     -20.278  -5.079   5.580  1.00 10.00      A   
ATOM    230  HN  ALA    60     -20.572  -5.852   5.048  1.00 10.00      A   
ATOM    231  CA  ALA    60     -18.856  -4.871   5.807  1.00 10.00      A   
ATOM    232  CB  ALA    60     -18.058  -6.092   5.374  1.00 10.00      A   
ATOM    233  C   ALA    60     -18.359  -3.620   5.093  1.00 10.00      A   
ATOM    234  O   ALA    60     -17.617  -2.826   5.668  1.00 10.00      A   
ATOM    235  N   ASP    61     -18.787  -3.449   3.845  1.00 10.00      A   
ATOM    236  HN  ASP    61     -19.383  -4.124   3.450  1.00 10.00      A   
ATOM    237  CA  ASP    61     -18.388  -2.300   3.034  1.00 10.00      A   
ATOM    238  CB  ASP    61     -19.069  -2.343   1.662  1.00 10.00      A   
ATOM    239  CG  ASP    61     -18.432  -3.329   0.703  1.00 10.00      A   
ATOM    240  OD1 ASP    61     -17.408  -3.948   1.066  1.00 10.00      A   
ATOM    241  OD2 ASP    61     -18.952  -3.489  -0.424  1.00 10.00      A   
ATOM    242  C   ASP    61     -18.713  -0.986   3.729  1.00 10.00      A   
ATOM    243  O   ASP    61     -17.843  -0.131   3.906  1.00 10.00      A   
ATOM    244  N   LEU    62     -19.963  -0.840   4.144  1.00 10.00      A   
ATOM    245  HN  LEU    62     -20.605  -1.569   3.995  1.00 10.00      A   
ATOM    246  CA  LEU    62     -20.409   0.375   4.817  1.00 10.00      A   
ATOM    247  CB  LEU    62     -21.916   0.329   5.079  1.00 10.00      A   
ATOM    248  CG  LEU    62     -22.812   0.224   3.842  1.00 10.00      A   
ATOM    249  CD1 LEU    62     -24.275   0.146   4.244  1.00 10.00      A   
ATOM    250  CD2 LEU    62     -22.573   1.392   2.897  1.00 10.00      A   
ATOM    251  C   LEU    62     -19.647   0.607   6.120  1.00 10.00      A   
ATOM    252  O   LEU    62     -19.340   1.746   6.479  1.00 10.00      A   
ATOM    253  N   ARG    63     -19.328  -0.479   6.812  1.00 10.00      A   
ATOM    254  HN  ARG    63     -19.582  -1.362   6.461  1.00 10.00      A   
ATOM    255  CA  ARG    63     -18.605  -0.397   8.073  1.00 10.00      A   
ATOM    256  CB  ARG    63     -18.694  -1.719   8.839  1.00 10.00      A   
ATOM    257  CG  ARG    63     -17.841  -1.762  10.096  1.00 10.00      A   
ATOM    258  CD  ARG    63     -18.087  -3.029  10.893  1.00 10.00      A   
ATOM    259  NE  ARG    63     -19.373  -2.992  11.585  1.00 10.00      A   
ATOM    260  HE  ARG    63     -19.731  -2.104  11.824  1.00 10.00      A   
ATOM    261  CZ  ARG    63     -20.078  -4.072  11.917  1.00 10.00      A   
ATOM    262  NH1 ARG    63     -19.626  -5.289  11.625  1.00 10.00      A   
ATOM    263 HH11 ARG    63     -20.185  -6.133  11.887  1.00 10.00      A   
ATOM    264 HH12 ARG    63     -18.712  -5.408  11.135  1.00 10.00      A   
ATOM    265  NH2 ARG    63     -21.240  -3.930  12.540  1.00 10.00      A   
ATOM    266 HH21 ARG    63     -21.801  -4.768  12.808  1.00 10.00      A   
ATOM    267 HH22 ARG    63     -21.600  -2.977  12.769  1.00 10.00      A   
ATOM    268  C   ARG    63     -17.146  -0.000   7.858  1.00 10.00      A   
ATOM    269  O   ARG    63     -16.584   0.761   8.647  1.00 10.00      A   
ATOM    270  N   ASN    64     -16.551  -0.508   6.781  1.00 10.00      A   
ATOM    271  HN  ASN    64     -17.068  -1.099   6.188  1.00 10.00      A   
ATOM    272  CA  ASN    64     -15.152  -0.227   6.448  1.00 10.00      A   
ATOM    273  CB  ASN    64     -14.766  -0.900   5.125  1.00 10.00      A   
ATOM    274  CG  ASN    64     -14.501  -2.388   5.256  1.00 10.00      A   
ATOM    275  OD1 ASN    64     -14.031  -2.863   6.290  1.00 10.00      A   
ATOM    276  ND2 ASN    64     -14.795  -3.136   4.202  1.00 10.00      A   
ATOM    277 HD21 ASN    64     -15.159  -2.688   3.399  1.00 10.00      A   
ATOM    278 HD22 ASN    64     -14.651  -4.101   4.264  1.00 10.00      A   
ATOM    279  C   ASN    64     -14.883   1.270   6.354  1.00 10.00      A   
ATOM    280  O   ASN    64     -13.862   1.762   6.838  1.00 10.00      A   
ATOM    281  N   SER    65     -15.813   1.988   5.740  1.00 10.00      A   
ATOM    282  HN  SER    65     -16.606   1.534   5.388  1.00 10.00      A   
ATOM    283  CA  SER    65     -15.679   3.427   5.567  1.00 10.00      A   
ATOM    284  CB  SER    65     -16.787   3.954   4.652  1.00 10.00      A   
ATOM    285  OG  SER    65     -18.053   3.899   5.295  1.00 10.00      A   
ATOM    286  HG  SER    65     -18.328   2.979   5.393  1.00 10.00      A   
ATOM    287  C   SER    65     -15.711   4.163   6.905  1.00 10.00      A   
ATOM    288  O   SER    65     -15.253   5.301   7.009  1.00 10.00      A   
ATOM    289  N   GLY    66     -16.261   3.512   7.924  1.00 10.00      A   
ATOM    290  HN  GLY    66     -16.588   2.595   7.789  1.00 10.00      A   
ATOM    291  CA  GLY    66     -16.356   4.124   9.234  1.00 10.00      A   
ATOM    292  C   GLY    66     -17.473   5.145   9.309  1.00 10.00      A   
ATOM    293  O   GLY    66     -17.689   5.770  10.348  1.00 10.00      A   
ATOM    294  N   LYS    67     -18.181   5.318   8.201  1.00 10.00      A   
ATOM    295  HN  LYS    67     -17.954   4.795   7.404  1.00 10.00      A   
ATOM    296  CA  LYS    67     -19.279   6.266   8.134  1.00 10.00      A   
ATOM    297  CB  LYS    67     -19.459   6.780   6.703  1.00 10.00      A   
ATOM    298  CG  LYS    67     -18.213   7.418   6.104  1.00 10.00      A   
ATOM    299  CD  LYS    67     -17.810   8.679   6.852  1.00 10.00      A   
ATOM    300  CE  LYS    67     -16.647   9.376   6.164  1.00 10.00      A   
ATOM    301  NZ  LYS    67     -16.271  10.639   6.853  1.00 10.00      A   
ATOM    302  HZ1 LYS    67     -17.124  11.167   7.125  1.00 10.00      A   
ATOM    303  HZ2 LYS    67     -15.699  11.233   6.223  1.00 10.00      A   
ATOM    304  HZ3 LYS    67     -15.715  10.432   7.715  1.00 10.00      A   
ATOM    305  C   LYS    67     -20.569   5.630   8.629  1.00 10.00      A   
ATOM    306  O   LYS    67     -21.425   6.304   9.207  1.00 10.00      A   
ATOM    307  N   PHE    68     -20.698   4.327   8.418  1.00 10.00      A   
ATOM    308  HN  PHE    68     -19.973   3.836   7.977  1.00 10.00      A   
ATOM    309  CA  PHE    68     -21.886   3.604   8.837  1.00 10.00      A   
ATOM    310  CB  PHE    68     -22.751   3.230   7.631  1.00 10.00      A   
ATOM    311  CG  PHE    68     -23.590   4.365   7.122  1.00 10.00      A   
ATOM    312  CD1 PHE    68     -23.106   5.227   6.154  1.00 10.00      A   
ATOM    313  CD2 PHE    68     -24.865   4.576   7.621  1.00 10.00      A   
ATOM    314  CE1 PHE    68     -23.874   6.277   5.694  1.00 10.00      A   
ATOM    315  CE2 PHE    68     -25.640   5.623   7.165  1.00 10.00      A   
ATOM    316  CZ  PHE    68     -25.144   6.475   6.200  1.00 10.00      A   
ATOM    317  C   PHE    68     -21.525   2.362   9.635  1.00 10.00      A   
ATOM    318  O   PHE    68     -20.412   1.844   9.533  1.00 10.00      A   
ATOM    319  N   ASN    69     -22.466   1.904  10.442  1.00 10.00      A   
ATOM    320  HN  ASN    69     -23.328   2.380  10.494  1.00 10.00      A   
ATOM    321  CA  ASN    69     -22.268   0.716  11.256  1.00 10.00      A   
ATOM    322  CB  ASN    69     -21.917   1.082  12.702  1.00 10.00      A   
ATOM    323  CG  ASN    69     -21.541  -0.135  13.531  1.00 10.00      A   
ATOM    324  OD1 ASN    69     -20.972  -1.103  13.020  1.00 10.00      A   
ATOM    325  ND2 ASN    69     -21.857  -0.097  14.814  1.00 10.00      A   
ATOM    326 HD21 ASN    69     -22.312   0.704  15.153  1.00 10.00      A   
ATOM    327 HD22 ASN    69     -21.623  -0.869  15.375  1.00 10.00      A   
ATOM    328  C   ASN    69     -23.523  -0.140  11.226  1.00 10.00      A   
ATOM    329  O   ASN    69     -24.533   0.199  11.847  1.00 10.00      A   
ATOM    330  N   PRO    70     -23.492  -1.242  10.475  1.00 10.00      A   
ATOM    331  CA  PRO    70     -24.634  -2.149  10.366  1.00 10.00      A   
ATOM    332  CB  PRO    70     -24.187  -3.162   9.307  1.00 10.00      A   
ATOM    333  CG  PRO    70     -22.700  -3.113   9.349  1.00 10.00      A   
ATOM    334  CD  PRO    70     -22.346  -1.691   9.668  1.00 10.00      A   
ATOM    335  C   PRO    70     -24.923  -2.859  11.684  1.00 10.00      A   
ATOM    336  O   PRO    70     -24.005  -3.316  12.370  1.00 10.00      A   
ATOM    337  N   LEU    71     -26.198  -2.925  12.046  1.00 10.00      A   
ATOM    338  HN  LEU    71     -26.881  -2.511  11.473  1.00 10.00      A   
ATOM    339  CA  LEU    71     -26.607  -3.593  13.271  1.00 10.00      A   
ATOM    340  CB  LEU    71     -28.109  -3.395  13.510  1.00 10.00      A   
ATOM    341  CG  LEU    71     -28.646  -3.847  14.871  1.00 10.00      A   
ATOM    342  CD1 LEU    71     -28.146  -2.932  15.978  1.00 10.00      A   
ATOM    343  CD2 LEU    71     -30.165  -3.899  14.860  1.00 10.00      A   
ATOM    344  C   LEU    71     -26.283  -5.079  13.168  1.00 10.00      A   
ATOM    345  O   LEU    71     -26.262  -5.637  12.068  1.00 10.00      A   
ATOM    346  N   ASP    72     -26.009  -5.706  14.307  1.00 10.00      A   
ATOM    347  HN  ASP    72     -26.024  -5.200  15.143  1.00 10.00      A   
ATOM    348  CA  ASP    72     -25.683  -7.128  14.342  1.00 10.00      A   
ATOM    349  CB  ASP    72     -25.475  -7.607  15.780  1.00 10.00      A   
ATOM    350  CG  ASP    72     -25.002  -9.043  15.850  1.00 10.00      A   
ATOM    351  OD1 ASP    72     -25.840  -9.935  16.085  1.00 10.00      A   
ATOM    352  OD2 ASP    72     -23.788  -9.285  15.664  1.00 10.00      A   
ATOM    353  C   ASP    72     -26.759  -7.958  13.650  1.00 10.00      A   
ATOM    354  O   ASP    72     -27.954  -7.741  13.856  1.00 10.00      A   
ATOM    355  N   ARG    73     -26.320  -8.905  12.834  1.00 10.00      A   
ATOM    356  HN  ARG    73     -25.350  -9.030  12.738  1.00 10.00      A   
ATOM    357  CA  ARG    73     -27.218  -9.770  12.075  1.00 10.00      A   
ATOM    358  CB  ARG    73     -26.409 -10.745  11.219  1.00 10.00      A   
ATOM    359  CG  ARG    73     -27.236 -11.571  10.251  1.00 10.00      A   
ATOM    360  CD  ARG    73     -26.660 -11.495   8.849  1.00 10.00      A   
ATOM    361  NE  ARG    73     -26.560 -12.810   8.225  1.00 10.00      A   
ATOM    362  HE  ARG    73     -26.888 -13.583   8.740  1.00 10.00      A   
ATOM    363  CZ  ARG    73     -26.037 -13.024   7.020  1.00 10.00      A   
ATOM    364  NH1 ARG    73     -25.563 -12.010   6.307  1.00 10.00      A   
ATOM    365 HH11 ARG    73     -25.590 -11.041   6.690  1.00 10.00      A   
ATOM    366 HH12 ARG    73     -25.156 -12.181   5.351  1.00 10.00      A   
ATOM    367  NH2 ARG    73     -25.986 -14.253   6.536  1.00 10.00      A   
ATOM    368 HH21 ARG    73     -25.571 -14.430   5.584  1.00 10.00      A   
ATOM    369 HH22 ARG    73     -26.354 -15.054   7.094  1.00 10.00      A   
ATOM    370  C   ARG    73     -28.189 -10.530  12.973  1.00 10.00      A   
ATOM    371  O   ARG    73     -29.353 -10.713  12.623  1.00 10.00      A   
ATOM    372  N   ALA    74     -27.720 -10.953  14.135  1.00 10.00      A   
ATOM    373  HN  ALA    74     -26.790 -10.752  14.386  1.00 10.00      A   
ATOM    374  CA  ALA    74     -28.560 -11.695  15.059  1.00 10.00      A   
ATOM    375  CB  ALA    74     -27.718 -12.647  15.896  1.00 10.00      A   
ATOM    376  C   ALA    74     -29.354 -10.749  15.952  1.00 10.00      A   
ATOM    377  O   ALA    74     -30.160 -11.184  16.773  1.00 10.00      A   
ATOM    378  N   ARG    75     -29.133  -9.452  15.781  1.00 10.00      A   
ATOM    379  HN  ARG    75     -28.485  -9.160  15.101  1.00 10.00      A   
ATOM    380  CA  ARG    75     -29.828  -8.451  16.579  1.00 10.00      A   
ATOM    381  CB  ARG    75     -28.858  -7.347  17.003  1.00 10.00      A   
ATOM    382  CG  ARG    75     -29.255  -6.620  18.277  1.00 10.00      A   
ATOM    383  CD  ARG    75     -29.523  -7.600  19.406  1.00 10.00      A   
ATOM    384  NE  ARG    75     -29.417  -6.966  20.717  1.00 10.00      A   
ATOM    385  HE  ARG    75     -30.119  -6.324  20.964  1.00 10.00      A   
ATOM    386  CZ  ARG    75     -28.436  -7.216  21.580  1.00 10.00      A   
ATOM    387  NH1 ARG    75     -27.479  -8.085  21.269  1.00 10.00      A   
ATOM    388 HH11 ARG    75     -26.709  -8.285  21.945  1.00 10.00      A   
ATOM    389 HH12 ARG    75     -27.497  -8.580  20.351  1.00 10.00      A   
ATOM    390  NH2 ARG    75     -28.411  -6.599  22.756  1.00 10.00      A   
ATOM    391 HH21 ARG    75     -27.643  -6.790  23.435  1.00 10.00      A   
ATOM    392 HH22 ARG    75     -29.161  -5.921  23.009  1.00 10.00      A   
ATOM    393  C   ARG    75     -31.003  -7.854  15.813  1.00 10.00      A   
ATOM    394  O   ARG    75     -31.855  -7.173  16.390  1.00 10.00      A   
ATOM    395  N   LEU    76     -31.041  -8.110  14.512  1.00 10.00      A   
ATOM    396  HN  LEU    76     -30.330  -8.655  14.116  1.00 10.00      A   
ATOM    397  CA  LEU    76     -32.109  -7.606  13.659  1.00 10.00      A   
ATOM    398  CB  LEU    76     -31.856  -7.994  12.199  1.00 10.00      A   
ATOM    399  CG  LEU    76     -30.515  -7.558  11.599  1.00 10.00      A   
ATOM    400  CD1 LEU    76     -30.342  -8.147  10.209  1.00 10.00      A   
ATOM    401  CD2 LEU    76     -30.407  -6.041  11.554  1.00 10.00      A   
ATOM    402  C   LEU    76     -33.463  -8.146  14.116  1.00 10.00      A   
ATOM    403  O   LEU    76     -33.690  -9.355  14.107  1.00 10.00      A   
ATOM    404  N   PRO    77     -34.381  -7.253  14.518  1.00 10.00      A   
ATOM    405  CA  PRO    77     -35.711  -7.645  14.999  1.00 10.00      A   
ATOM    406  CB  PRO    77     -36.241  -6.357  15.635  1.00 10.00      A   
ATOM    407  CG  PRO    77     -35.561  -5.266  14.882  1.00 10.00      A   
ATOM    408  CD  PRO    77     -34.193  -5.790  14.537  1.00 10.00      A   
ATOM    409  C   PRO    77     -36.637  -8.095  13.871  1.00 10.00      A   
ATOM    410  O   PRO    77     -37.717  -8.636  14.116  1.00 10.00      A   
ATOM    411  N   GLN    78     -36.211  -7.874  12.639  1.00 10.00      A   
ATOM    412  HN  GLN    78     -35.335  -7.456  12.501  1.00 10.00      A   
ATOM    413  CA  GLN    78     -37.004  -8.250  11.488  1.00 10.00      A   
ATOM    414  CB  GLN    78     -37.923  -7.098  11.084  1.00 10.00      A   
ATOM    415  CG  GLN    78     -39.057  -7.508  10.165  1.00 10.00      A   
ATOM    416  CD  GLN    78     -39.857  -6.330   9.653  1.00 10.00      A   
ATOM    417  OE1 GLN    78     -39.318  -5.243   9.422  1.00 10.00      A   
ATOM    418  NE2 GLN    78     -41.153  -6.531   9.487  1.00 10.00      A   
ATOM    419 HE21 GLN    78     -41.517  -7.418   9.706  1.00 10.00      A   
ATOM    420 HE22 GLN    78     -41.701  -5.790   9.143  1.00 10.00      A   
ATOM    421  C   GLN    78     -36.105  -8.622  10.322  1.00 10.00      A   
ATOM    422  O   GLN    78     -35.042  -8.029  10.132  1.00 10.00      A   
ATOM    423  N   GLN    79     -36.536  -9.610   9.552  1.00 10.00      A   
ATOM    424  HN  GLN    79     -37.385 -10.050   9.772  1.00 10.00      A   
ATOM    425  CA  GLN    79     -35.791 -10.060   8.386  1.00 10.00      A   
ATOM    426  CB  GLN    79     -35.228 -11.468   8.613  1.00 10.00      A   
ATOM    427  CG  GLN    79     -34.385 -11.626   9.868  1.00 10.00      A   
ATOM    428  CD  GLN    79     -33.905 -13.050  10.053  1.00 10.00      A   
ATOM    429  OE1 GLN    79     -33.653 -13.764   9.081  1.00 10.00      A   
ATOM    430  NE2 GLN    79     -33.786 -13.478  11.297  1.00 10.00      A   
ATOM    431 HE21 GLN    79     -34.011 -12.859  12.025  1.00 10.00      A   
ATOM    432 HE22 GLN    79     -33.476 -14.395  11.441  1.00 10.00      A   
ATOM    433  C   GLN    79     -36.700 -10.064   7.159  1.00 10.00      A   
ATOM    434  O   GLN    79     -37.120 -11.124   6.692  1.00 10.00      A   
ATOM    435  N   PRO    80     -37.039  -8.875   6.631  1.00 10.00      A   
ATOM    436  CA  PRO    80     -37.906  -8.758   5.463  1.00 10.00      A   
ATOM    437  CB  PRO    80     -38.390  -7.310   5.542  1.00 10.00      A   
ATOM    438  CG  PRO    80     -37.276  -6.575   6.205  1.00 10.00      A   
ATOM    439  CD  PRO    80     -36.600  -7.555   7.125  1.00 10.00      A   
ATOM    440  C   PRO    80     -37.148  -8.994   4.160  1.00 10.00      A   
ATOM    441  O   PRO    80     -35.942  -8.758   4.076  1.00 10.00      A   
ATOM    442  N   GLY    81     -37.859  -9.470   3.150  1.00 10.00      A   
ATOM    443  HN  GLY    81     -38.819  -9.645   3.272  1.00 10.00      A   
ATOM    444  CA  GLY    81     -37.242  -9.714   1.867  1.00 10.00      A   
ATOM    445  C   GLY    81     -37.459  -8.545   0.935  1.00 10.00      A   
ATOM    446  O   GLY    81     -36.590  -8.203   0.139  1.00 10.00      A   
ATOM    447  N   SER    82     -38.624  -7.927   1.051  1.00 10.00      A   
ATOM    448  HN  SER    82     -39.271  -8.255   1.717  1.00 10.00      A   
ATOM    449  CA  SER    82     -38.977  -6.787   0.226  1.00 10.00      A   
ATOM    450  CB  SER    82     -40.228  -7.104  -0.593  1.00 10.00      A   
ATOM    451  OG  SER    82     -41.236  -7.689   0.219  1.00 10.00      A   
ATOM    452  HG  SER    82     -40.835  -8.357   0.803  1.00 10.00      A   
ATOM    453  C   SER    82     -39.196  -5.539   1.083  1.00 10.00      A   
ATOM    454  O   SER    82     -39.283  -5.621   2.313  1.00 10.00      A   
ATOM    455  N   ALA    83     -39.306  -4.390   0.424  1.00 10.00      A   
ATOM    456  HN  ALA    83     -39.260  -4.401  -0.556  1.00 10.00      A   
ATOM    457  CA  ALA    83     -39.502  -3.115   1.106  1.00 10.00      A   
ATOM    458  CB  ALA    83     -39.331  -1.968   0.123  1.00 10.00      A   
ATOM    459  C   ALA    83     -40.873  -3.037   1.776  1.00 10.00      A   
ATOM    460  O   ALA    83     -41.030  -2.407   2.823  1.00 10.00      A   
ATOM    461  N   GLN    84     -41.857  -3.689   1.170  1.00 10.00      A   
ATOM    462  HN  GLN    84     -41.662  -4.171   0.338  1.00 10.00      A   
ATOM    463  CA  GLN    84     -43.224  -3.696   1.692  1.00 10.00      A   
ATOM    464  CB  GLN    84     -44.185  -4.304   0.665  1.00 10.00      A   
ATOM    465  CG  GLN    84     -44.543  -3.379  -0.489  1.00 10.00      A   
ATOM    466  CD  GLN    84     -45.590  -2.348  -0.113  1.00 10.00      A   
ATOM    467  OE1 GLN    84     -46.791  -2.603  -0.213  1.00 10.00      A   
ATOM    468  NE2 GLN    84     -45.145  -1.176   0.313  1.00 10.00      A   
ATOM    469 HE21 GLN    84     -44.174  -1.037   0.359  1.00 10.00      A   
ATOM    470 HE22 GLN    84     -45.803  -0.492   0.561  1.00 10.00      A   
ATOM    471  C   GLN    84     -43.336  -4.444   3.023  1.00 10.00      A   
ATOM    472  O   GLN    84     -44.309  -4.269   3.758  1.00 10.00      A   
ATOM    473  N   GLU    85     -42.339  -5.265   3.335  1.00 10.00      A   
ATOM    474  HN  GLU    85     -41.581  -5.353   2.720  1.00 10.00      A   
ATOM    475  CA  GLU    85     -42.345  -6.041   4.573  1.00 10.00      A   
ATOM    476  CB  GLU    85     -41.695  -7.406   4.347  1.00 10.00      A   
ATOM    477  CG  GLU    85     -42.383  -8.268   3.307  1.00 10.00      A   
ATOM    478  CD  GLU    85     -41.557  -9.481   2.941  1.00 10.00      A   
ATOM    479  OE1 GLU    85     -40.542  -9.319   2.236  1.00 10.00      A   
ATOM    480  OE2 GLU    85     -41.911 -10.602   3.361  1.00 10.00      A   
ATOM    481  C   GLU    85     -41.614  -5.318   5.700  1.00 10.00      A   
ATOM    482  O   GLU    85     -41.704  -5.718   6.859  1.00 10.00      A   
ATOM    483  N   VAL    86     -40.890  -4.262   5.357  1.00 10.00      A   
ATOM    484  HN  VAL    86     -40.873  -3.979   4.418  1.00 10.00      A   
ATOM    485  CA  VAL    86     -40.129  -3.500   6.342  1.00 10.00      A   
ATOM    486  CB  VAL    86     -39.178  -2.489   5.659  1.00 10.00      A   
ATOM    487  CG1 VAL    86     -38.380  -1.701   6.687  1.00 10.00      A   
ATOM    488  CG2 VAL    86     -38.244  -3.199   4.692  1.00 10.00      A   
ATOM    489  C   VAL    86     -41.051  -2.756   7.305  1.00 10.00      A   
ATOM    490  O   VAL    86     -41.913  -1.990   6.878  1.00 10.00      A   
ATOM    491  N   GLN    87     -40.886  -3.007   8.599  1.00 10.00      A   
ATOM    492  HN  GLN    87     -40.213  -3.669   8.873  1.00 10.00      A   
ATOM    493  CA  GLN    87     -41.682  -2.340   9.626  1.00 10.00      A   
ATOM    494  CB  GLN    87     -42.166  -3.355  10.669  1.00 10.00      A   
ATOM    495  CG  GLN    87     -43.225  -2.831  11.630  1.00 10.00      A   
ATOM    496  CD  GLN    87     -44.477  -2.348  10.922  1.00 10.00      A   
ATOM    497  OE1 GLN    87     -44.800  -2.797   9.822  1.00 10.00      A   
ATOM    498  NE2 GLN    87     -45.201  -1.439  11.553  1.00 10.00      A   
ATOM    499 HE21 GLN    87     -44.897  -1.132  12.437  1.00 10.00      A   
ATOM    500 HE22 GLN    87     -46.010  -1.104  11.113  1.00 10.00      A   
ATOM    501  C   GLN    87     -40.839  -1.246  10.285  1.00 10.00      A   
ATOM    502  O   GLN    87     -40.049  -1.520  11.192  1.00 10.00      A   
ATOM    503  N   PRO    88     -41.004   0.007   9.826  1.00 10.00      A   
ATOM    504  CA  PRO    88     -40.238   1.166  10.314  1.00 10.00      A   
ATOM    505  CB  PRO    88     -40.889   2.353   9.603  1.00 10.00      A   
ATOM    506  CG  PRO    88     -41.497   1.765   8.381  1.00 10.00      A   
ATOM    507  CD  PRO    88     -41.969   0.400   8.784  1.00 10.00      A   
ATOM    508  C   PRO    88     -40.288   1.379  11.824  1.00 10.00      A   
ATOM    509  O   PRO    88     -39.294   1.795  12.421  1.00 10.00      A   
ATOM    510  N   ALA    89     -41.432   1.094  12.431  1.00 10.00      A   
ATOM    511  HN  ALA    89     -42.184   0.763  11.896  1.00 10.00      A   
ATOM    512  CA  ALA    89     -41.618   1.279  13.869  1.00 10.00      A   
ATOM    513  CB  ALA    89     -43.014   0.850  14.284  1.00 10.00      A   
ATOM    514  C   ALA    89     -40.563   0.573  14.722  1.00 10.00      A   
ATOM    515  O   ALA    89     -40.166   1.079  15.771  1.00 10.00      A   
ATOM    516  N   ALA    90     -40.107  -0.590  14.283  1.00 10.00      A   
ATOM    517  HN  ALA    90     -40.451  -0.959  13.440  1.00 10.00      A   
ATOM    518  CA  ALA    90     -39.108  -1.333  15.041  1.00 10.00      A   
ATOM    519  CB  ALA    90     -39.205  -2.822  14.761  1.00 10.00      A   
ATOM    520  C   ALA    90     -37.698  -0.815  14.775  1.00 10.00      A   
ATOM    521  O   ALA    90     -36.850  -0.813  15.668  1.00 10.00      A   
ATOM    522  N   TRP    91     -37.456  -0.357  13.554  1.00 10.00      A   
ATOM    523  HN  TRP    91     -38.175  -0.360  12.892  1.00 10.00      A   
ATOM    524  CA  TRP    91     -36.141   0.152  13.178  1.00 10.00      A   
ATOM    525  CB  TRP    91     -36.001   0.208  11.657  1.00 10.00      A   
ATOM    526  CG  TRP    91     -36.170  -1.126  10.990  1.00 10.00      A   
ATOM    527  CD1 TRP    91     -37.224  -1.529  10.226  1.00 10.00      A   
ATOM    528  CD2 TRP    91     -35.259  -2.232  11.030  1.00 10.00      A   
ATOM    529  NE1 TRP    91     -37.030  -2.817   9.787  1.00 10.00      A   
ATOM    530  HE1 TRP    91     -37.648  -3.326   9.221  1.00 10.00      A   
ATOM    531  CE2 TRP    91     -35.830  -3.271  10.267  1.00 10.00      A   
ATOM    532  CE3 TRP    91     -34.017  -2.446  11.635  1.00 10.00      A   
ATOM    533  CZ2 TRP    91     -35.201  -4.501  10.094  1.00 10.00      A   
ATOM    534  CZ3 TRP    91     -33.396  -3.668  11.465  1.00 10.00      A   
ATOM    535  CH2 TRP    91     -33.986  -4.679  10.698  1.00 10.00      A   
ATOM    536  C   TRP    91     -35.869   1.523  13.792  1.00 10.00      A   
ATOM    537  O   TRP    91     -34.763   1.796  14.261  1.00 10.00      A   
ATOM    538  N   SER    92     -36.887   2.372  13.808  1.00 10.00      A   
ATOM    539  HN  SER    92     -37.749   2.091  13.435  1.00 10.00      A   
ATOM    540  CA  SER    92     -36.759   3.715  14.362  1.00 10.00      A   
ATOM    541  CB  SER    92     -38.032   4.521  14.099  1.00 10.00      A   
ATOM    542  OG  SER    92     -39.187   3.710  14.251  1.00 10.00      A   
ATOM    543  HG  SER    92     -39.323   3.192  13.447  1.00 10.00      A   
ATOM    544  C   SER    92     -36.452   3.670  15.856  1.00 10.00      A   
ATOM    545  O   SER    92     -35.678   4.481  16.366  1.00 10.00      A   
ATOM    546  N   ALA    93     -37.039   2.698  16.544  1.00 10.00      A   
ATOM    547  HN  ALA    93     -37.637   2.079  16.075  1.00 10.00      A   
ATOM    548  CA  ALA    93     -36.834   2.536  17.979  1.00 10.00      A   
ATOM    549  CB  ALA    93     -37.793   1.495  18.535  1.00 10.00      A   
ATOM    550  C   ALA    93     -35.389   2.159  18.295  1.00 10.00      A   
ATOM    551  O   ALA    93     -34.916   2.356  19.413  1.00 10.00      A   
ATOM    552  N   LEU    94     -34.690   1.619  17.303  1.00 10.00      A   
ATOM    553  HN  LEU    94     -35.121   1.488  16.431  1.00 10.00      A   
ATOM    554  CA  LEU    94     -33.299   1.220  17.476  1.00 10.00      A   
ATOM    555  CB  LEU    94     -32.996  -0.038  16.659  1.00 10.00      A   
ATOM    556  CG  LEU    94     -33.791  -1.290  17.029  1.00 10.00      A   
ATOM    557  CD1 LEU    94     -33.509  -2.411  16.042  1.00 10.00      A   
ATOM    558  CD2 LEU    94     -33.472  -1.730  18.451  1.00 10.00      A   
ATOM    559  C   LEU    94     -32.354   2.345  17.067  1.00 10.00      A   
ATOM    560  O   LEU    94     -31.145   2.276  17.306  1.00 10.00      A   
ATOM    561  N   GLY    95     -32.910   3.381  16.453  1.00 10.00      A   
ATOM    562  HN  GLY    95     -33.879   3.385  16.298  1.00 10.00      A   
ATOM    563  CA  GLY    95     -32.105   4.506  16.017  1.00 10.00      A   
ATOM    564  C   GLY    95     -31.664   4.361  14.576  1.00 10.00      A   
ATOM    565  O   GLY    95     -30.751   5.054  14.122  1.00 10.00      A   
ATOM    566  N   ILE    96     -32.311   3.453  13.861  1.00 10.00      A   
ATOM    567  HN  ILE    96     -33.031   2.940  14.283  1.00 10.00      A   
ATOM    568  CA  ILE    96     -31.996   3.201  12.464  1.00 10.00      A   
ATOM    569  CB  ILE    96     -32.056   1.694  12.148  1.00 10.00      A   
ATOM    570  CG1 ILE    96     -31.061   0.933  13.029  1.00 10.00      A   
ATOM    571  CG2 ILE    96     -31.771   1.438  10.677  1.00 10.00      A   
ATOM    572  CD1 ILE    96     -31.167  -0.572  12.922  1.00 10.00      A   
ATOM    573  C   ILE    96     -32.964   3.956  11.557  1.00 10.00      A   
ATOM    574  O   ILE    96     -34.177   3.741  11.611  1.00 10.00      A   
ATOM    575  N   ASP    97     -32.426   4.839  10.728  1.00 10.00      A   
ATOM    576  HN  ASP    97     -31.451   4.968  10.727  1.00 10.00      A   
ATOM    577  CA  ASP    97     -33.250   5.631   9.820  1.00 10.00      A   
ATOM    578  CB  ASP    97     -32.903   7.122   9.920  1.00 10.00      A   
ATOM    579  CG  ASP    97     -31.582   7.481   9.268  1.00 10.00      A   
ATOM    580  OD1 ASP    97     -30.521   7.154   9.845  1.00 10.00      A   
ATOM    581  OD2 ASP    97     -31.599   8.112   8.191  1.00 10.00      A   
ATOM    582  C   ASP    97     -33.136   5.144   8.378  1.00 10.00      A   
ATOM    583  O   ASP    97     -33.770   5.694   7.477  1.00 10.00      A   
ATOM    584  N   ALA    98     -32.351   4.094   8.165  1.00 10.00      A   
ATOM    585  HN  ALA    98     -31.899   3.671   8.923  1.00 10.00      A   
ATOM    586  CA  ALA    98     -32.162   3.545   6.830  1.00 10.00      A   
ATOM    587  CB  ALA    98     -30.931   4.152   6.177  1.00 10.00      A   
ATOM    588  C   ALA    98     -32.047   2.026   6.872  1.00 10.00      A   
ATOM    589  O   ALA    98     -31.174   1.477   7.547  1.00 10.00      A   
ATOM    590  N   VAL    99     -32.936   1.352   6.157  1.00 10.00      A   
ATOM    591  HN  VAL    99     -33.616   1.849   5.646  1.00 10.00      A   
ATOM    592  CA  VAL    99     -32.938  -0.106   6.104  1.00 10.00      A   
ATOM    593  CB  VAL    99     -34.308  -0.680   6.526  1.00 10.00      A   
ATOM    594  CG1 VAL    99     -34.254  -2.199   6.628  1.00 10.00      A   
ATOM    595  CG2 VAL    99     -34.759  -0.071   7.844  1.00 10.00      A   
ATOM    596  C   VAL    99     -32.613  -0.577   4.691  1.00 10.00      A   
ATOM    597  O   VAL    99     -33.157  -0.054   3.714  1.00 10.00      A   
ATOM    598  N   VAL   100     -31.728  -1.559   4.584  1.00 10.00      A   
ATOM    599  HN  VAL   100     -31.334  -1.939   5.404  1.00 10.00      A   
ATOM    600  CA  VAL   100     -31.326  -2.099   3.293  1.00 10.00      A   
ATOM    601  CB  VAL   100     -29.799  -1.993   3.085  1.00 10.00      A   
ATOM    602  CG1 VAL   100     -29.413  -2.432   1.680  1.00 10.00      A   
ATOM    603  CG2 VAL   100     -29.306  -0.582   3.361  1.00 10.00      A   
ATOM    604  C   VAL   100     -31.732  -3.565   3.165  1.00 10.00      A   
ATOM    605  O   VAL   100     -31.276  -4.415   3.935  1.00 10.00      A   
ATOM    606  N   VAL   101     -32.592  -3.846   2.197  1.00 10.00      A   
ATOM    607  HN  VAL   101     -32.921  -3.119   1.628  1.00 10.00      A   
ATOM    608  CA  VAL   101     -33.049  -5.206   1.938  1.00 10.00      A   
ATOM    609  CB  VAL   101     -34.579  -5.356   2.105  1.00 10.00      A   
ATOM    610  CG1 VAL   101     -34.999  -5.050   3.534  1.00 10.00      A   
ATOM    611  CG2 VAL   101     -35.333  -4.478   1.115  1.00 10.00      A   
ATOM    612  C   VAL   101     -32.650  -5.602   0.522  1.00 10.00      A   
ATOM    613  O   VAL   101     -32.296  -4.740  -0.286  1.00 10.00      A   
ATOM    614  N   GLY   102     -32.709  -6.889   0.214  1.00 10.00      A   
ATOM    615  HN  GLY   102     -33.017  -7.535   0.883  1.00 10.00      A   
ATOM    616  CA  GLY   102     -32.333  -7.335  -1.109  1.00 10.00      A   
ATOM    617  C   GLY   102     -32.899  -8.692  -1.462  1.00 10.00      A   
ATOM    618  O   GLY   102     -33.372  -9.423  -0.591  1.00 10.00      A   
ATOM    619  N   GLN   103     -32.845  -9.025  -2.745  1.00 10.00      A   
ATOM    620  HN  GLN   103     -32.439  -8.391  -3.382  1.00 10.00      A   
ATOM    621  CA  GLN   103     -33.345 -10.298  -3.245  1.00 10.00      A   
ATOM    622  CB  GLN   103     -34.700 -10.122  -3.948  1.00 10.00      A   
ATOM    623  CG  GLN   103     -35.782  -9.482  -3.092  1.00 10.00      A   
ATOM    624  CD  GLN   103     -35.931  -7.995  -3.347  1.00 10.00      A   
ATOM    625  OE1 GLN   103     -35.798  -7.525  -4.479  1.00 10.00      A   
ATOM    626  NE2 GLN   103     -36.194  -7.240  -2.295  1.00 10.00      A   
ATOM    627 HE21 GLN   103     -36.280  -7.681  -1.415  1.00 10.00      A   
ATOM    628 HE22 GLN   103     -36.288  -6.267  -2.426  1.00 10.00      A   
ATOM    629  C   GLN   103     -32.350 -10.895  -4.231  1.00 10.00      A   
ATOM    630  O   GLN   103     -31.797 -10.184  -5.071  1.00 10.00      A   
ATOM    631  N   VAL   104     -32.116 -12.194  -4.116  1.00 10.00      A   
ATOM    632  HN  VAL   104     -32.578 -12.703  -3.409  1.00 10.00      A   
ATOM    633  CA  VAL   104     -31.201 -12.895  -5.005  1.00 10.00      A   
ATOM    634  CB  VAL   104     -29.977 -13.465  -4.256  1.00 10.00      A   
ATOM    635  CG1 VAL   104     -28.981 -14.064  -5.238  1.00 10.00      A   
ATOM    636  CG2 VAL   104     -29.305 -12.394  -3.410  1.00 10.00      A   
ATOM    637  C   VAL   104     -31.939 -14.035  -5.698  1.00 10.00      A   
ATOM    638  O   VAL   104     -32.318 -15.022  -5.061  1.00 10.00      A   
ATOM    639  N   THR   105     -32.159 -13.889  -6.996  1.00 10.00      A   
ATOM    640  HN  THR   105     -31.827 -13.082  -7.451  1.00 10.00      A   
ATOM    641  CA  THR   105     -32.859 -14.903  -7.765  1.00 10.00      A   
ATOM    642  CB  THR   105     -34.138 -14.326  -8.400  1.00 10.00      A   
ATOM    643  OG1 THR   105     -34.501 -13.122  -7.710  1.00 10.00      A   
ATOM    644  HG1 THR   105     -33.886 -12.978  -6.985  1.00 10.00      A   
ATOM    645  CG2 THR   105     -35.282 -15.323  -8.290  1.00 10.00      A   
ATOM    646  C   THR   105     -31.967 -15.468  -8.866  1.00 10.00      A   
ATOM    647  O   THR   105     -31.441 -14.723  -9.695  1.00 10.00      A   
ATOM    648  N   PRO   106     -31.763 -16.790  -8.869  1.00 10.00      A   
ATOM    649  CA  PRO   106     -30.944 -17.457  -9.880  1.00 10.00      A   
ATOM    650  CB  PRO   106     -30.665 -18.824  -9.253  1.00 10.00      A   
ATOM    651  CG  PRO   106     -31.848 -19.081  -8.383  1.00 10.00      A   
ATOM    652  CD  PRO   106     -32.312 -17.740  -7.883  1.00 10.00      A   
ATOM    653  C   PRO   106     -31.708 -17.622 -11.189  1.00 10.00      A   
ATOM    654  O   PRO   106     -32.931 -17.770 -11.193  1.00 10.00      A   
ATOM    655  N   ASN   107     -30.988 -17.577 -12.296  1.00 10.00      A   
ATOM    656  HN  ASN   107     -30.016 -17.441 -12.232  1.00 10.00      A   
ATOM    657  CA  ASN   107     -31.594 -17.726 -13.608  1.00 10.00      A   
ATOM    658  CB  ASN   107     -31.150 -16.591 -14.539  1.00 10.00      A   
ATOM    659  CG  ASN   107     -31.677 -15.235 -14.125  1.00 10.00      A   
ATOM    660  OD1 ASN   107     -32.750 -14.814 -14.557  1.00 10.00      A   
ATOM    661  ND2 ASN   107     -30.919 -14.538 -13.296  1.00 10.00      A   
ATOM    662 HD21 ASN   107     -30.071 -14.935 -12.999  1.00 10.00      A   
ATOM    663 HD22 ASN   107     -31.233 -13.652 -13.014  1.00 10.00      A   
ATOM    664  C   ASN   107     -31.169 -19.049 -14.215  1.00 10.00      A   
ATOM    665  O   ASN   107     -30.074 -19.537 -13.933  1.00 10.00      A   
ATOM    666  N   PRO   108     -32.019 -19.644 -15.063  1.00 10.00      A   
ATOM    667  CA  PRO   108     -31.716 -20.921 -15.728  1.00 10.00      A   
ATOM    668  CB  PRO   108     -32.981 -21.210 -16.547  1.00 10.00      A   
ATOM    669  CG  PRO   108     -34.044 -20.370 -15.924  1.00 10.00      A   
ATOM    670  CD  PRO   108     -33.351 -19.138 -15.427  1.00 10.00      A   
ATOM    671  C   PRO   108     -30.511 -20.792 -16.658  1.00 10.00      A   
ATOM    672  O   PRO   108     -29.933 -21.786 -17.098  1.00 10.00      A   
ATOM    673  N   ASP   109     -30.138 -19.550 -16.940  1.00 10.00      A   
ATOM    674  HN  ASP   109     -30.647 -18.804 -16.557  1.00 10.00      A   
ATOM    675  CA  ASP   109     -29.007 -19.256 -17.809  1.00 10.00      A   
ATOM    676  CB  ASP   109     -29.179 -17.877 -18.453  1.00 10.00      A   
ATOM    677  CG  ASP   109     -30.628 -17.534 -18.724  1.00 10.00      A   
ATOM    678  OD1 ASP   109     -31.179 -18.005 -19.744  1.00 10.00      A   
ATOM    679  OD2 ASP   109     -31.229 -16.801 -17.911  1.00 10.00      A   
ATOM    680  C   ASP   109     -27.706 -19.287 -17.021  1.00 10.00      A   
ATOM    681  O   ASP   109     -26.619 -19.281 -17.598  1.00 10.00      A   
ATOM    682  N   GLY   110     -27.822 -19.314 -15.700  1.00 10.00      A   
ATOM    683  HN  GLY   110     -28.717 -19.325 -15.296  1.00 10.00      A   
ATOM    684  CA  GLY   110     -26.647 -19.345 -14.849  1.00 10.00      A   
ATOM    685  C   GLY   110     -26.382 -18.016 -14.169  1.00 10.00      A   
ATOM    686  O   GLY   110     -25.623 -17.946 -13.202  1.00 10.00      A   
ATOM    687  N   SER   111     -27.004 -16.961 -14.677  1.00 10.00      A   
ATOM    688  HN  SER   111     -27.588 -17.077 -15.453  1.00 10.00      A   
ATOM    689  CA  SER   111     -26.841 -15.629 -14.122  1.00 10.00      A   
ATOM    690  CB  SER   111     -27.267 -14.596 -15.166  1.00 10.00      A   
ATOM    691  OG  SER   111     -27.953 -15.228 -16.240  1.00 10.00      A   
ATOM    692  HG  SER   111     -28.792 -14.775 -16.398  1.00 10.00      A   
ATOM    693  C   SER   111     -27.666 -15.469 -12.848  1.00 10.00      A   
ATOM    694  O   SER   111     -28.630 -16.201 -12.627  1.00 10.00      A   
ATOM    695  N   TYR   112     -27.290 -14.513 -12.012  1.00 10.00      A   
ATOM    696  HN  TYR   112     -26.513 -13.949 -12.238  1.00 10.00      A   
ATOM    697  CA  TYR   112     -27.999 -14.265 -10.769  1.00 10.00      A   
ATOM    698  CB  TYR   112     -27.090 -14.523  -9.564  1.00 10.00      A   
ATOM    699  CG  TYR   112     -26.572 -15.941  -9.459  1.00 10.00      A   
ATOM    700  CD1 TYR   112     -25.322 -16.284  -9.955  1.00 10.00      A   
ATOM    701  CD2 TYR   112     -27.331 -16.935  -8.855  1.00 10.00      A   
ATOM    702  CE1 TYR   112     -24.844 -17.576  -9.854  1.00 10.00      A   
ATOM    703  CE2 TYR   112     -26.862 -18.230  -8.749  1.00 10.00      A   
ATOM    704  CZ  TYR   112     -25.617 -18.546  -9.251  1.00 10.00      A   
ATOM    705  OH  TYR   112     -25.142 -19.833  -9.145  1.00 10.00      A   
ATOM    706  HH  TYR   112     -25.834 -20.452  -9.412  1.00 10.00      A   
ATOM    707  C   TYR   112     -28.499 -12.829 -10.733  1.00 10.00      A   
ATOM    708  O   TYR   112     -27.746 -11.894 -11.022  1.00 10.00      A   
ATOM    709  N   ASN   113     -29.769 -12.658 -10.399  1.00 10.00      A   
ATOM    710  HN  ASN   113     -30.322 -13.447 -10.195  1.00 10.00      A   
ATOM    711  CA  ASN   113     -30.365 -11.334 -10.316  1.00 10.00      A   
ATOM    712  CB  ASN   113     -31.825 -11.346 -10.785  1.00 10.00      A   
ATOM    713  CG  ASN   113     -31.982 -11.717 -12.245  1.00 10.00      A   
ATOM    714  OD1 ASN   113     -31.043 -11.608 -13.035  1.00 10.00      A   
ATOM    715  ND2 ASN   113     -33.177 -12.153 -12.617  1.00 10.00      A   
ATOM    716 HD21 ASN   113     -33.886 -12.210 -11.936  1.00 10.00      A   
ATOM    717 HD22 ASN   113     -33.310 -12.402 -13.554  1.00 10.00      A   
ATOM    718  C   ASN   113     -30.293 -10.828  -8.887  1.00 10.00      A   
ATOM    719  O   ASN   113     -30.999 -11.326  -8.006  1.00 10.00      A   
ATOM    720  N   VAL   114     -29.426  -9.857  -8.658  1.00 10.00      A   
ATOM    721  HN  VAL   114     -28.890  -9.504  -9.405  1.00 10.00      A   
ATOM    722  CA  VAL   114     -29.253  -9.286  -7.332  1.00 10.00      A   
ATOM    723  CB  VAL   114     -27.760  -9.132  -6.968  1.00 10.00      A   
ATOM    724  CG1 VAL   114     -27.596  -8.704  -5.518  1.00 10.00      A   
ATOM    725  CG2 VAL   114     -26.999 -10.421  -7.238  1.00 10.00      A   
ATOM    726  C   VAL   114     -29.938  -7.929  -7.248  1.00 10.00      A   
ATOM    727  O   VAL   114     -29.499  -6.958  -7.870  1.00 10.00      A   
ATOM    728  N   ALA   115     -31.022  -7.874  -6.494  1.00 10.00      A   
ATOM    729  HN  ALA   115     -31.319  -8.689  -6.026  1.00 10.00      A   
ATOM    730  CA  ALA   115     -31.780  -6.646  -6.319  1.00 10.00      A   
ATOM    731  CB  ALA   115     -33.240  -6.878  -6.677  1.00 10.00      A   
ATOM    732  C   ALA   115     -31.661  -6.160  -4.883  1.00 10.00      A   
ATOM    733  O   ALA   115     -31.466  -6.961  -3.973  1.00 10.00      A   
ATOM    734  N   TYR   116     -31.768  -4.852  -4.686  1.00 10.00      A   
ATOM    735  HN  TYR   116     -31.910  -4.262  -5.456  1.00 10.00      A   
ATOM    736  CA  TYR   116     -31.672  -4.263  -3.356  1.00 10.00      A   
ATOM    737  CB  TYR   116     -30.210  -3.978  -2.985  1.00 10.00      A   
ATOM    738  CG  TYR   116     -29.427  -3.233  -4.046  1.00 10.00      A   
ATOM    739  CD1 TYR   116     -29.225  -1.861  -3.957  1.00 10.00      A   
ATOM    740  CD2 TYR   116     -28.886  -3.906  -5.134  1.00 10.00      A   
ATOM    741  CE1 TYR   116     -28.506  -1.183  -4.922  1.00 10.00      A   
ATOM    742  CE2 TYR   116     -28.170  -3.235  -6.100  1.00 10.00      A   
ATOM    743  CZ  TYR   116     -27.982  -1.876  -5.992  1.00 10.00      A   
ATOM    744  OH  TYR   116     -27.260  -1.212  -6.953  1.00 10.00      A   
ATOM    745  HH  TYR   116     -26.412  -1.660  -7.076  1.00 10.00      A   
ATOM    746  C   TYR   116     -32.495  -2.987  -3.272  1.00 10.00      A   
ATOM    747  O   TYR   116     -32.599  -2.244  -4.252  1.00 10.00      A   
ATOM    748  N   GLN   117     -33.088  -2.741  -2.110  1.00 10.00      A   
ATOM    749  HN  GLN   117     -32.968  -3.376  -1.365  1.00 10.00      A   
ATOM    750  CA  GLN   117     -33.904  -1.553  -1.907  1.00 10.00      A   
ATOM    751  CB  GLN   117     -35.398  -1.886  -1.978  1.00 10.00      A   
ATOM    752  CG  GLN   117     -35.845  -2.489  -3.297  1.00 10.00      A   
ATOM    753  CD  GLN   117     -35.975  -3.997  -3.234  1.00 10.00      A   
ATOM    754  OE1 GLN   117     -36.371  -4.555  -2.213  1.00 10.00      A   
ATOM    755  NE2 GLN   117     -35.631  -4.671  -4.321  1.00 10.00      A   
ATOM    756 HE21 GLN   117     -35.314  -4.162  -5.100  1.00 10.00      A   
ATOM    757 HE22 GLN   117     -35.705  -5.652  -4.306  1.00 10.00      A   
ATOM    758  C   GLN   117     -33.590  -0.889  -0.573  1.00 10.00      A   
ATOM    759  O   GLN   117     -33.557  -1.545   0.471  1.00 10.00      A   
ATOM    760  N   LEU   118     -33.356   0.411  -0.620  1.00 10.00      A   
ATOM    761  HN  LEU   118     -33.389   0.867  -1.494  1.00 10.00      A   
ATOM    762  CA  LEU   118     -33.060   1.192   0.570  1.00 10.00      A   
ATOM    763  CB  LEU   118     -31.896   2.148   0.290  1.00 10.00      A   
ATOM    764  CG  LEU   118     -31.593   3.200   1.361  1.00 10.00      A   
ATOM    765  CD1 LEU   118     -31.116   2.547   2.649  1.00 10.00      A   
ATOM    766  CD2 LEU   118     -30.565   4.197   0.852  1.00 10.00      A   
ATOM    767  C   LEU   118     -34.302   1.972   0.984  1.00 10.00      A   
ATOM    768  O   LEU   118     -34.794   2.813   0.231  1.00 10.00      A   
ATOM    769  N   VAL   119     -34.811   1.682   2.169  1.00 10.00      A   
ATOM    770  HN  VAL   119     -34.365   1.008   2.728  1.00 10.00      A   
ATOM    771  CA  VAL   119     -36.008   2.339   2.672  1.00 10.00      A   
ATOM    772  CB  VAL   119     -37.096   1.302   3.032  1.00 10.00      A   
ATOM    773  CG1 VAL   119     -38.298   1.959   3.693  1.00 10.00      A   
ATOM    774  CG2 VAL   119     -37.530   0.543   1.788  1.00 10.00      A   
ATOM    775  C   VAL   119     -35.689   3.200   3.892  1.00 10.00      A   
ATOM    776  O   VAL   119     -34.909   2.800   4.759  1.00 10.00      A   
ATOM    777  N   ASP   120     -36.287   4.384   3.943  1.00 10.00      A   
ATOM    778  HN  ASP   120     -36.892   4.645   3.216  1.00 10.00      A   
ATOM    779  CA  ASP   120     -36.078   5.300   5.055  1.00 10.00      A   
ATOM    780  CB  ASP   120     -36.288   6.754   4.615  1.00 10.00      A   
ATOM    781  CG  ASP   120     -36.008   7.758   5.721  1.00 10.00      A   
ATOM    782  OD1 ASP   120     -34.887   8.308   5.763  1.00 10.00      A   
ATOM    783  OD2 ASP   120     -36.911   8.010   6.549  1.00 10.00      A   
ATOM    784  C   ASP   120     -37.023   4.965   6.199  1.00 10.00      A   
ATOM    785  O   ASP   120     -38.196   4.641   5.980  1.00 10.00      A   
ATOM    786  N   THR   121     -36.503   5.022   7.413  1.00 10.00      A   
ATOM    787  HN  THR   121     -35.554   5.257   7.514  1.00 10.00      A   
ATOM    788  CA  THR   121     -37.288   4.736   8.599  1.00 10.00      A   
ATOM    789  CB  THR   121     -36.933   3.353   9.187  1.00 10.00      A   
ATOM    790  OG1 THR   121     -35.509   3.196   9.248  1.00 10.00      A   
ATOM    791  HG1 THR   121     -35.197   3.423  10.136  1.00 10.00      A   
ATOM    792  CG2 THR   121     -37.520   2.239   8.336  1.00 10.00      A   
ATOM    793  C   THR   121     -37.059   5.810   9.656  1.00 10.00      A   
ATOM    794  O   THR   121     -37.156   5.550  10.857  1.00 10.00      A   
ATOM    795  N   GLY   122     -36.754   7.021   9.203  1.00 10.00      A   
ATOM    796  HN  GLY   122     -36.700   7.175   8.229  1.00 10.00      A   
ATOM    797  CA  GLY   122     -36.508   8.114  10.123  1.00 10.00      A   
ATOM    798  C   GLY   122     -37.345   9.340   9.822  1.00 10.00      A   
ATOM    799  O   GLY   122     -37.905   9.955  10.732  1.00 10.00      A   
ATOM    800  N   GLY   123     -37.438   9.694   8.551  1.00 10.00      A   
ATOM    801  HN  GLY   123     -36.986   9.148   7.860  1.00 10.00      A   
ATOM    802  CA  GLY   123     -38.208  10.858   8.160  1.00 10.00      A   
ATOM    803  C   GLY   123     -39.393  10.491   7.299  1.00 10.00      A   
ATOM    804  O   GLY   123     -40.466  11.079   7.420  1.00 10.00      A   
ATOM    805  N   ALA   124     -39.203   9.505   6.440  1.00 10.00      A   
ATOM    806  HN  ALA   124     -38.325   9.050   6.413  1.00 10.00      A   
ATOM    807  CA  ALA   124     -40.257   9.052   5.550  1.00 10.00      A   
ATOM    808  CB  ALA   124     -39.994   9.536   4.131  1.00 10.00      A   
ATOM    809  C   ALA   124     -40.365   7.531   5.604  1.00 10.00      A   
ATOM    810  O   ALA   124     -39.883   6.831   4.713  1.00 10.00      A   
ATOM    811  N   PRO   125     -41.020   7.007   6.650  1.00 10.00      A   
ATOM    812  CA  PRO   125     -41.177   5.562   6.857  1.00 10.00      A   
ATOM    813  CB  PRO   125     -42.016   5.463   8.137  1.00 10.00      A   
ATOM    814  CG  PRO   125     -42.650   6.802   8.291  1.00 10.00      A   
ATOM    815  CD  PRO   125     -41.682   7.786   7.709  1.00 10.00      A   
ATOM    816  C   PRO   125     -41.883   4.854   5.703  1.00 10.00      A   
ATOM    817  O   PRO   125     -43.005   5.201   5.335  1.00 10.00      A   
ATOM    818  N   GLY   126     -41.201   3.877   5.116  1.00 10.00      A   
ATOM    819  HN  GLY   126     -40.286   3.684   5.416  1.00 10.00      A   
ATOM    820  CA  GLY   126     -41.781   3.114   4.026  1.00 10.00      A   
ATOM    821  C   GLY   126     -41.440   3.675   2.664  1.00 10.00      A   
ATOM    822  O   GLY   126     -41.795   3.092   1.638  1.00 10.00      A   
ATOM    823  N   THR   127     -40.744   4.799   2.647  1.00 10.00      A   
ATOM    824  HN  THR   127     -40.470   5.210   3.496  1.00 10.00      A   
ATOM    825  CA  THR   127     -40.366   5.438   1.398  1.00 10.00      A   
ATOM    826  CB  THR   127     -40.298   6.964   1.569  1.00 10.00      A   
ATOM    827  OG1 THR   127     -41.404   7.387   2.378  1.00 10.00      A   
ATOM    828  HG1 THR   127     -41.106   7.482   3.290  1.00 10.00      A   
ATOM    829  CG2 THR   127     -40.365   7.665   0.221  1.00 10.00      A   
ATOM    830  C   THR   127     -39.026   4.908   0.903  1.00 10.00      A   
ATOM    831  O   THR   127     -38.059   4.823   1.664  1.00 10.00      A   
ATOM    832  N   VAL   128     -38.980   4.544  -0.372  1.00 10.00      A   
ATOM    833  HN  VAL   128     -39.784   4.646  -0.927  1.00 10.00      A   
ATOM    834  CA  VAL   128     -37.767   4.016  -0.975  1.00 10.00      A   
ATOM    835  CB  VAL   128     -38.081   3.114  -2.187  1.00 10.00      A   
ATOM    836  CG1 VAL   128     -36.828   2.391  -2.655  1.00 10.00      A   
ATOM    837  CG2 VAL   128     -39.181   2.118  -1.849  1.00 10.00      A   
ATOM    838  C   VAL   128     -36.844   5.149  -1.412  1.00 10.00      A   
ATOM    839  O   VAL   128     -37.263   6.071  -2.112  1.00 10.00      A   
ATOM    840  N   LEU   129     -35.593   5.078  -0.987  1.00 10.00      A   
ATOM    841  HN  LEU   129     -35.323   4.319  -0.422  1.00 10.00      A   
ATOM    842  CA  LEU   129     -34.611   6.092  -1.331  1.00 10.00      A   
ATOM    843  CB  LEU   129     -33.670   6.341  -0.151  1.00 10.00      A   
ATOM    844  CG  LEU   129     -34.338   6.538   1.214  1.00 10.00      A   
ATOM    845  CD1 LEU   129     -33.290   6.740   2.297  1.00 10.00      A   
ATOM    846  CD2 LEU   129     -35.317   7.704   1.178  1.00 10.00      A   
ATOM    847  C   LEU   129     -33.808   5.665  -2.554  1.00 10.00      A   
ATOM    848  O   LEU   129     -33.449   6.489  -3.394  1.00 10.00      A   
ATOM    849  N   ALA   130     -33.542   4.370  -2.650  1.00 10.00      A   
ATOM    850  HN  ALA   130     -33.872   3.763  -1.954  1.00 10.00      A   
ATOM    851  CA  ALA   130     -32.783   3.818  -3.762  1.00 10.00      A   
ATOM    852  CB  ALA   130     -31.291   3.909  -3.474  1.00 10.00      A   
ATOM    853  C   ALA   130     -33.185   2.369  -3.998  1.00 10.00      A   
ATOM    854  O   ALA   130     -33.407   1.625  -3.044  1.00 10.00      A   
ATOM    855  N   GLN   131     -33.287   1.978  -5.260  1.00 10.00      A   
ATOM    856  HN  GLN   131     -33.097   2.621  -5.978  1.00 10.00      A   
ATOM    857  CA  GLN   131     -33.663   0.614  -5.613  1.00 10.00      A   
ATOM    858  CB  GLN   131     -35.177   0.418  -5.482  1.00 10.00      A   
ATOM    859  CG  GLN   131     -36.010   1.432  -6.253  1.00 10.00      A   
ATOM    860  CD  GLN   131     -37.500   1.195  -6.112  1.00 10.00      A   
ATOM    861  OE1 GLN   131     -37.952   0.059  -5.970  1.00 10.00      A   
ATOM    862  NE2 GLN   131     -38.271   2.269  -6.151  1.00 10.00      A   
ATOM    863 HE21 GLN   131     -37.842   3.144  -6.269  1.00 10.00      A   
ATOM    864 HE22 GLN   131     -39.239   2.148  -6.053  1.00 10.00      A   
ATOM    865  C   GLN   131     -33.217   0.282  -7.031  1.00 10.00      A   
ATOM    866  O   GLN   131     -33.431   1.068  -7.959  1.00 10.00      A   
ATOM    867  N   ASN   132     -32.601  -0.879  -7.199  1.00 10.00      A   
ATOM    868  HN  ASN   132     -32.467  -1.470  -6.424  1.00 10.00      A   
ATOM    869  CA  ASN   132     -32.129  -1.308  -8.508  1.00 10.00      A   
ATOM    870  CB  ASN   132     -30.908  -0.488  -8.942  1.00 10.00      A   
ATOM    871  CG  ASN   132     -30.696  -0.515 -10.444  1.00 10.00      A   
ATOM    872  OD1 ASN   132     -31.561  -0.961 -11.197  1.00 10.00      A   
ATOM    873  ND2 ASN   132     -29.555  -0.024 -10.897  1.00 10.00      A   
ATOM    874 HD21 ASN   132     -28.910   0.332 -10.244  1.00 10.00      A   
ATOM    875 HD22 ASN   132     -29.397  -0.041 -11.866  1.00 10.00      A   
ATOM    876  C   ASN   132     -31.792  -2.794  -8.496  1.00 10.00      A   
ATOM    877  O   ASN   132     -31.537  -3.374  -7.439  1.00 10.00      A   
ATOM    878  N   SER   133     -31.811  -3.407  -9.668  1.00 10.00      A   
ATOM    879  HN  SER   133     -32.027  -2.889 -10.477  1.00 10.00      A   
ATOM    880  CA  SER   133     -31.506  -4.819  -9.800  1.00 10.00      A   
ATOM    881  CB  SER   133     -32.768  -5.585 -10.204  1.00 10.00      A   
ATOM    882  OG  SER   133     -33.892  -5.134  -9.463  1.00 10.00      A   
ATOM    883  HG  SER   133     -33.612  -4.463  -8.830  1.00 10.00      A   
ATOM    884  C   SER   133     -30.414  -5.025 -10.843  1.00 10.00      A   
ATOM    885  O   SER   133     -30.407  -4.366 -11.884  1.00 10.00      A   
ATOM    886  N   TYR   134     -29.483  -5.922 -10.556  1.00 10.00      A   
ATOM    887  HN  TYR   134     -29.524  -6.405  -9.699  1.00 10.00      A   
ATOM    888  CA  TYR   134     -28.394  -6.202 -11.477  1.00 10.00      A   
ATOM    889  CB  TYR   134     -27.059  -5.726 -10.905  1.00 10.00      A   
ATOM    890  CG  TYR   134     -26.852  -4.233 -10.997  1.00 10.00      A   
ATOM    891  CD1 TYR   134     -27.293  -3.386  -9.990  1.00 10.00      A   
ATOM    892  CD2 TYR   134     -26.217  -3.669 -12.094  1.00 10.00      A   
ATOM    893  CE1 TYR   134     -27.105  -2.021 -10.074  1.00 10.00      A   
ATOM    894  CE2 TYR   134     -26.025  -2.305 -12.187  1.00 10.00      A   
ATOM    895  CZ  TYR   134     -26.471  -1.485 -11.175  1.00 10.00      A   
ATOM    896  OH  TYR   134     -26.282  -0.122 -11.262  1.00 10.00      A   
ATOM    897  HH  TYR   134     -26.278   0.256 -10.370  1.00 10.00      A   
ATOM    898  C   TYR   134     -28.320  -7.683 -11.817  1.00 10.00      A   
ATOM    899  O   TYR   134     -28.339  -8.538 -10.929  1.00 10.00      A   
ATOM    900  N   LYS   135     -28.250  -7.969 -13.107  1.00 10.00      A   
ATOM    901  HN  LYS   135     -28.247  -7.233 -13.756  1.00 10.00      A   
ATOM    902  CA  LYS   135     -28.155  -9.333 -13.598  1.00 10.00      A   
ATOM    903  CB  LYS   135     -29.037  -9.494 -14.842  1.00 10.00      A   
ATOM    904  CG  LYS   135     -28.781 -10.756 -15.653  1.00 10.00      A   
ATOM    905  CD  LYS   135     -29.341 -10.615 -17.058  1.00 10.00      A   
ATOM    906  CE  LYS   135     -28.909 -11.761 -17.955  1.00 10.00      A   
ATOM    907  NZ  LYS   135     -29.499 -11.638 -19.314  1.00 10.00      A   
ATOM    908  HZ1 LYS   135     -29.069 -10.838 -19.820  1.00 10.00      A   
ATOM    909  HZ2 LYS   135     -30.525 -11.477 -19.246  1.00 10.00      A   
ATOM    910  HZ3 LYS   135     -29.334 -12.508 -19.860  1.00 10.00      A   
ATOM    911  C   LYS   135     -26.701  -9.624 -13.942  1.00 10.00      A   
ATOM    912  O   LYS   135     -26.196  -9.179 -14.974  1.00 10.00      A   
ATOM    913  N   VAL   136     -26.024 -10.350 -13.070  1.00 10.00      A   
ATOM    914  HN  VAL   136     -26.481 -10.692 -12.269  1.00 10.00      A   
ATOM    915  CA  VAL   136     -24.619 -10.668 -13.282  1.00 10.00      A   
ATOM    916  CB  VAL   136     -23.703  -9.852 -12.343  1.00 10.00      A   
ATOM    917  CG1 VAL   136     -23.661  -8.388 -12.759  1.00 10.00      A   
ATOM    918  CG2 VAL   136     -24.153  -9.989 -10.894  1.00 10.00      A   
ATOM    919  C   VAL   136     -24.347 -12.151 -13.074  1.00 10.00      A   
ATOM    920  O   VAL   136     -25.188 -12.882 -12.552  1.00 10.00      A   
ATOM    921  N   ASN   137     -23.174 -12.590 -13.502  1.00 10.00      A   
ATOM    922  HN  ASN   137     -22.562 -11.963 -13.943  1.00 10.00      A   
ATOM    923  CA  ASN   137     -22.773 -13.981 -13.348  1.00 10.00      A   
ATOM    924  CB  ASN   137     -21.696 -14.344 -14.377  1.00 10.00      A   
ATOM    925  CG  ASN   137     -22.262 -15.043 -15.599  1.00 10.00      A   
ATOM    926  OD1 ASN   137     -23.426 -14.860 -15.951  1.00 10.00      A   
ATOM    927  ND2 ASN   137     -21.441 -15.854 -16.252  1.00 10.00      A   
ATOM    928 HD21 ASN   137     -20.524 -15.960 -15.913  1.00 10.00      A   
ATOM    929 HD22 ASN   137     -21.781 -16.312 -17.050  1.00 10.00      A   
ATOM    930  C   ASN   137     -22.243 -14.219 -11.941  1.00 10.00      A   
ATOM    931  O   ASN   137     -22.037 -13.271 -11.183  1.00 10.00      A   
ATOM    932  N   LYS   138     -22.002 -15.482 -11.602  1.00 10.00      A   
ATOM    933  HN  LYS   138     -22.176 -16.193 -12.257  1.00 10.00      A   
ATOM    934  CA  LYS   138     -21.487 -15.844 -10.284  1.00 10.00      A   
ATOM    935  CB  LYS   138     -21.299 -17.362 -10.184  1.00 10.00      A   
ATOM    936  CG  LYS   138     -20.795 -17.842  -8.831  1.00 10.00      A   
ATOM    937  CD  LYS   138     -20.167 -19.222  -8.927  1.00 10.00      A   
ATOM    938  CE  LYS   138     -19.580 -19.653  -7.594  1.00 10.00      A   
ATOM    939  NZ  LYS   138     -18.881 -20.960  -7.688  1.00 10.00      A   
ATOM    940  HZ1 LYS   138     -18.459 -21.207  -6.769  1.00 10.00      A   
ATOM    941  HZ2 LYS   138     -18.123 -20.913  -8.398  1.00 10.00      A   
ATOM    942  HZ3 LYS   138     -19.548 -21.709  -7.959  1.00 10.00      A   
ATOM    943  C   LYS   138     -20.161 -15.139 -10.009  1.00 10.00      A   
ATOM    944  O   LYS   138     -19.855 -14.783  -8.871  1.00 10.00      A   
ATOM    945  N   GLN   139     -19.387 -14.921 -11.065  1.00 10.00      A   
ATOM    946  HN  GLN   139     -19.693 -15.219 -11.951  1.00 10.00      A   
ATOM    947  CA  GLN   139     -18.096 -14.261 -10.942  1.00 10.00      A   
ATOM    948  CB  GLN   139     -17.305 -14.376 -12.246  1.00 10.00      A   
ATOM    949  CG  GLN   139     -17.197 -15.787 -12.811  1.00 10.00      A   
ATOM    950  CD  GLN   139     -16.689 -16.797 -11.800  1.00 10.00      A   
ATOM    951  OE1 GLN   139     -15.488 -16.914 -11.576  1.00 10.00      A   
ATOM    952  NE2 GLN   139     -17.600 -17.556 -11.208  1.00 10.00      A   
ATOM    953 HE21 GLN   139     -18.539 -17.426 -11.451  1.00 10.00      A   
ATOM    954 HE22 GLN   139     -17.294 -18.222 -10.554  1.00 10.00      A   
ATOM    955  C   GLN   139     -18.252 -12.789 -10.557  1.00 10.00      A   
ATOM    956  O   GLN   139     -17.312 -12.164 -10.064  1.00 10.00      A   
ATOM    957  N   TRP   140     -19.445 -12.241 -10.762  1.00 10.00      A   
ATOM    958  HN  TRP   140     -20.173 -12.795 -11.121  1.00 10.00      A   
ATOM    959  CA  TRP   140     -19.703 -10.843 -10.450  1.00 10.00      A   
ATOM    960  CB  TRP   140     -20.379 -10.145 -11.633  1.00 10.00      A   
ATOM    961  CG  TRP   140     -19.530 -10.026 -12.860  1.00 10.00      A   
ATOM    962  CD1 TRP   140     -19.788 -10.566 -14.086  1.00 10.00      A   
ATOM    963  CD2 TRP   140     -18.291  -9.315 -12.989  1.00 10.00      A   
ATOM    964  NE1 TRP   140     -18.792 -10.236 -14.969  1.00 10.00      A   
ATOM    965  HE1 TRP   140     -18.754 -10.507 -15.916  1.00 10.00      A   
ATOM    966  CE2 TRP   140     -17.861  -9.466 -14.321  1.00 10.00      A   
ATOM    967  CE3 TRP   140     -17.506  -8.562 -12.109  1.00 10.00      A   
ATOM    968  CZ2 TRP   140     -16.681  -8.899 -14.793  1.00 10.00      A   
ATOM    969  CZ3 TRP   140     -16.335  -8.000 -12.581  1.00 10.00      A   
ATOM    970  CH2 TRP   140     -15.936  -8.168 -13.911  1.00 10.00      A   
ATOM    971  C   TRP   140     -20.573 -10.684  -9.205  1.00 10.00      A   
ATOM    972  O   TRP   140     -21.017  -9.578  -8.897  1.00 10.00      A   
ATOM    973  N   LEU   141     -20.807 -11.779  -8.488  1.00 10.00      A   
ATOM    974  HN  LEU   141     -20.413 -12.631  -8.771  1.00 10.00      A   
ATOM    975  CA  LEU   141     -21.638 -11.742  -7.284  1.00 10.00      A   
ATOM    976  CB  LEU   141     -21.778 -13.133  -6.662  1.00 10.00      A   
ATOM    977  CG  LEU   141     -22.743 -14.091  -7.362  1.00 10.00      A   
ATOM    978  CD1 LEU   141     -22.734 -15.450  -6.679  1.00 10.00      A   
ATOM    979  CD2 LEU   141     -24.150 -13.514  -7.383  1.00 10.00      A   
ATOM    980  C   LEU   141     -21.110 -10.745  -6.255  1.00 10.00      A   
ATOM    981  O   LEU   141     -21.852  -9.894  -5.760  1.00 10.00      A   
ATOM    982  N   ARG   142     -19.824 -10.835  -5.951  1.00 10.00      A   
ATOM    983  HN  ARG   142     -19.273 -11.523  -6.386  1.00 10.00      A   
ATOM    984  CA  ARG   142     -19.213  -9.936  -4.981  1.00 10.00      A   
ATOM    985  CB  ARG   142     -17.842 -10.445  -4.539  1.00 10.00      A   
ATOM    986  CG  ARG   142     -17.907 -11.800  -3.855  1.00 10.00      A   
ATOM    987  CD  ARG   142     -16.704 -12.050  -2.965  1.00 10.00      A   
ATOM    988  NE  ARG   142     -15.503 -12.376  -3.729  1.00 10.00      A   
ATOM    989  HE  ARG   142     -14.911 -11.630  -3.974  1.00 10.00      A   
ATOM    990  CZ  ARG   142     -15.175 -13.610  -4.106  1.00 10.00      A   
ATOM    991  NH1 ARG   142     -15.958 -14.639  -3.802  1.00 10.00      A   
ATOM    992 HH11 ARG   142     -15.694 -15.599  -4.098  1.00 10.00      A   
ATOM    993 HH12 ARG   142     -16.854 -14.491  -3.271  1.00 10.00      A   
ATOM    994  NH2 ARG   142     -14.071 -13.814  -4.804  1.00 10.00      A   
ATOM    995 HH21 ARG   142     -13.806 -14.777  -5.102  1.00 10.00      A   
ATOM    996 HH22 ARG   142     -13.458 -13.004  -5.067  1.00 10.00      A   
ATOM    997  C   ARG   142     -19.132  -8.515  -5.522  1.00 10.00      A   
ATOM    998  O   ARG   142     -19.266  -7.548  -4.772  1.00 10.00      A   
ATOM    999  N   TYR   143     -18.937  -8.393  -6.830  1.00 10.00      A   
ATOM   1000  HN  TYR   143     -18.842  -9.201  -7.375  1.00 10.00      A   
ATOM   1001  CA  TYR   143     -18.862  -7.090  -7.472  1.00 10.00      A   
ATOM   1002  CB  TYR   143     -18.442  -7.235  -8.937  1.00 10.00      A   
ATOM   1003  CG  TYR   143     -18.436  -5.935  -9.709  1.00 10.00      A   
ATOM   1004  CD1 TYR   143     -17.408  -5.014  -9.550  1.00 10.00      A   
ATOM   1005  CD2 TYR   143     -19.460  -5.628 -10.595  1.00 10.00      A   
ATOM   1006  CE1 TYR   143     -17.401  -3.824 -10.251  1.00 10.00      A   
ATOM   1007  CE2 TYR   143     -19.461  -4.441 -11.300  1.00 10.00      A   
ATOM   1008  CZ  TYR   143     -18.431  -3.543 -11.125  1.00 10.00      A   
ATOM   1009  OH  TYR   143     -18.433  -2.357 -11.823  1.00 10.00      A   
ATOM   1010  HH  TYR   143     -17.538  -2.157 -12.114  1.00 10.00      A   
ATOM   1011  C   TYR   143     -20.210  -6.388  -7.368  1.00 10.00      A   
ATOM   1012  O   TYR   143     -20.282  -5.190  -7.085  1.00 10.00      A   
ATOM   1013  N   ALA   144     -21.279  -7.147  -7.591  1.00 10.00      A   
ATOM   1014  HN  ALA   144     -21.154  -8.093  -7.835  1.00 10.00      A   
ATOM   1015  CA  ALA   144     -22.630  -6.613  -7.500  1.00 10.00      A   
ATOM   1016  CB  ALA   144     -23.647  -7.648  -7.951  1.00 10.00      A   
ATOM   1017  C   ALA   144     -22.909  -6.183  -6.067  1.00 10.00      A   
ATOM   1018  O   ALA   144     -23.553  -5.161  -5.828  1.00 10.00      A   
ATOM   1019  N   GLY   145     -22.406  -6.971  -5.122  1.00 10.00      A   
ATOM   1020  HN  GLY   145     -21.918  -7.781  -5.384  1.00 10.00      A   
ATOM   1021  CA  GLY   145     -22.577  -6.659  -3.721  1.00 10.00      A   
ATOM   1022  C   GLY   145     -21.908  -5.349  -3.372  1.00 10.00      A   
ATOM   1023  O   GLY   145     -22.503  -4.501  -2.714  1.00 10.00      A   
ATOM   1024  N   HIS   146     -20.674  -5.174  -3.843  1.00 10.00      A   
ATOM   1025  HN  HIS   146     -20.259  -5.893  -4.369  1.00 10.00      A   
ATOM   1026  CA  HIS   146     -19.919  -3.946  -3.591  1.00 10.00      A   
ATOM   1027  CB  HIS   146     -18.490  -4.050  -4.139  1.00 10.00      A   
ATOM   1028  CG  HIS   146     -17.587  -4.974  -3.375  1.00 10.00      A   
ATOM   1029  ND1 HIS   146     -17.490  -4.975  -2.000  1.00 10.00      A   
ATOM   1030  HD1 HIS   146     -17.999  -4.386  -1.380  1.00 10.00      A   
ATOM   1031  CD2 HIS   146     -16.730  -5.930  -3.808  1.00 10.00      A   
ATOM   1032  CE1 HIS   146     -16.614  -5.888  -1.621  1.00 10.00      A   
ATOM   1033  NE2 HIS   146     -16.141  -6.482  -2.699  1.00 10.00      A   
ATOM   1034  HE2 HIS   146     -15.472  -7.200  -2.706  1.00 10.00      A   
ATOM   1035  C   HIS   146     -20.626  -2.754  -4.227  1.00 10.00      A   
ATOM   1036  O   HIS   146     -20.590  -1.640  -3.706  1.00 10.00      A   
ATOM   1037  N   THR   147     -21.271  -3.001  -5.362  1.00 10.00      A   
ATOM   1038  HN  THR   147     -21.253  -3.909  -5.732  1.00 10.00      A   
ATOM   1039  CA  THR   147     -22.003  -1.961  -6.070  1.00 10.00      A   
ATOM   1040  CB  THR   147     -22.435  -2.434  -7.475  1.00 10.00      A   
ATOM   1041  OG1 THR   147     -21.281  -2.897  -8.193  1.00 10.00      A   
ATOM   1042  HG1 THR   147     -21.008  -3.757  -7.843  1.00 10.00      A   
ATOM   1043  CG2 THR   147     -23.088  -1.301  -8.255  1.00 10.00      A   
ATOM   1044  C   THR   147     -23.224  -1.529  -5.258  1.00 10.00      A   
ATOM   1045  O   THR   147     -23.585  -0.351  -5.237  1.00 10.00      A   
ATOM   1046  N   ALA   148     -23.842  -2.492  -4.577  1.00 10.00      A   
ATOM   1047  HN  ALA   148     -23.504  -3.411  -4.634  1.00 10.00      A   
ATOM   1048  CA  ALA   148     -25.005  -2.217  -3.747  1.00 10.00      A   
ATOM   1049  CB  ALA   148     -25.601  -3.511  -3.217  1.00 10.00      A   
ATOM   1050  C   ALA   148     -24.610  -1.300  -2.599  1.00 10.00      A   
ATOM   1051  O   ALA   148     -25.319  -0.343  -2.281  1.00 10.00      A   
ATOM   1052  N   SER   149     -23.468  -1.597  -1.987  1.00 10.00      A   
ATOM   1053  HN  SER   149     -22.961  -2.388  -2.273  1.00 10.00      A   
ATOM   1054  CA  SER   149     -22.959  -0.796  -0.891  1.00 10.00      A   
ATOM   1055  CB  SER   149     -21.666  -1.410  -0.358  1.00 10.00      A   
ATOM   1056  OG  SER   149     -21.657  -2.815  -0.548  1.00 10.00      A   
ATOM   1057  HG  SER   149     -20.740  -3.135  -0.527  1.00 10.00      A   
ATOM   1058  C   SER   149     -22.700   0.634  -1.359  1.00 10.00      A   
ATOM   1059  O   SER   149     -23.109   1.593  -0.706  1.00 10.00      A   
ATOM   1060  N   ASP   150     -22.039   0.763  -2.508  1.00 10.00      A   
ATOM   1061  HN  ASP   150     -21.745  -0.048  -2.981  1.00 10.00      A   
ATOM   1062  CA  ASP   150     -21.726   2.070  -3.081  1.00 10.00      A   
ATOM   1063  CB  ASP   150     -20.930   1.913  -4.381  1.00 10.00      A   
ATOM   1064  CG  ASP   150     -19.433   2.081  -4.195  1.00 10.00      A   
ATOM   1065  OD1 ASP   150     -19.012   2.628  -3.161  1.00 10.00      A   
ATOM   1066  OD2 ASP   150     -18.666   1.667  -5.095  1.00 10.00      A   
ATOM   1067  C   ASP   150     -22.999   2.866  -3.352  1.00 10.00      A   
ATOM   1068  O   ASP   150     -23.087   4.048  -3.024  1.00 10.00      A   
ATOM   1069  N   GLU   151     -23.986   2.200  -3.943  1.00 10.00      A   
ATOM   1070  HN  GLU   151     -23.846   1.254  -4.174  1.00 10.00      A   
ATOM   1071  CA  GLU   151     -25.267   2.825  -4.265  1.00 10.00      A   
ATOM   1072  CB  GLU   151     -26.200   1.800  -4.922  1.00 10.00      A   
ATOM   1073  CG  GLU   151     -27.586   2.325  -5.266  1.00 10.00      A   
ATOM   1074  CD  GLU   151     -27.586   3.274  -6.446  1.00 10.00      A   
ATOM   1075  OE1 GLU   151     -26.899   2.984  -7.452  1.00 10.00      A   
ATOM   1076  OE2 GLU   151     -28.290   4.307  -6.384  1.00 10.00      A   
ATOM   1077  C   GLU   151     -25.921   3.409  -3.010  1.00 10.00      A   
ATOM   1078  O   GLU   151     -26.337   4.570  -2.994  1.00 10.00      A   
ATOM   1079  N   VAL   152     -25.995   2.598  -1.961  1.00 10.00      A   
ATOM   1080  HN  VAL   152     -25.638   1.685  -2.041  1.00 10.00      A   
ATOM   1081  CA  VAL   152     -26.593   3.023  -0.697  1.00 10.00      A   
ATOM   1082  CB  VAL   152     -26.762   1.829   0.272  1.00 10.00      A   
ATOM   1083  CG1 VAL   152     -27.273   2.291   1.627  1.00 10.00      A   
ATOM   1084  CG2 VAL   152     -27.703   0.791  -0.322  1.00 10.00      A   
ATOM   1085  C   VAL   152     -25.750   4.113  -0.032  1.00 10.00      A   
ATOM   1086  O   VAL   152     -26.284   5.091   0.495  1.00 10.00      A   
ATOM   1087  N   PHE   153     -24.435   3.942  -0.080  1.00 10.00      A   
ATOM   1088  HN  PHE   153     -24.076   3.143  -0.529  1.00 10.00      A   
ATOM   1089  CA  PHE   153     -23.502   4.893   0.513  1.00 10.00      A   
ATOM   1090  CB  PHE   153     -22.061   4.411   0.309  1.00 10.00      A   
ATOM   1091  CG  PHE   153     -21.009   5.311   0.894  1.00 10.00      A   
ATOM   1092  CD1 PHE   153     -20.766   5.320   2.257  1.00 10.00      A   
ATOM   1093  CD2 PHE   153     -20.258   6.143   0.076  1.00 10.00      A   
ATOM   1094  CE1 PHE   153     -19.796   6.142   2.796  1.00 10.00      A   
ATOM   1095  CE2 PHE   153     -19.287   6.969   0.607  1.00 10.00      A   
ATOM   1096  CZ  PHE   153     -19.056   6.969   1.971  1.00 10.00      A   
ATOM   1097  C   PHE   153     -23.679   6.288  -0.081  1.00 10.00      A   
ATOM   1098  O   PHE   153     -23.853   7.265   0.650  1.00 10.00      A   
ATOM   1099  N   GLU   154     -23.659   6.366  -1.407  1.00 10.00      A   
ATOM   1100  HN  GLU   154     -23.544   5.541  -1.933  1.00 10.00      A   
ATOM   1101  CA  GLU   154     -23.795   7.641  -2.108  1.00 10.00      A   
ATOM   1102  CB  GLU   154     -23.585   7.460  -3.612  1.00 10.00      A   
ATOM   1103  CG  GLU   154     -22.206   6.942  -3.986  1.00 10.00      A   
ATOM   1104  CD  GLU   154     -21.865   7.157  -5.446  1.00 10.00      A   
ATOM   1105  OE1 GLU   154     -22.438   8.074  -6.071  1.00 10.00      A   
ATOM   1106  OE2 GLU   154     -21.006   6.420  -5.973  1.00 10.00      A   
ATOM   1107  C   GLU   154     -25.143   8.303  -1.847  1.00 10.00      A   
ATOM   1108  O   GLU   154     -25.242   9.528  -1.790  1.00 10.00      A   
ATOM   1109  N   LYS   155     -26.171   7.490  -1.669  1.00 10.00      A   
ATOM   1110  HN  LYS   155     -26.024   6.521  -1.701  1.00 10.00      A   
ATOM   1111  CA  LYS   155     -27.513   7.997  -1.430  1.00 10.00      A   
ATOM   1112  CB  LYS   155     -28.552   6.903  -1.704  1.00 10.00      A   
ATOM   1113  CG  LYS   155     -29.997   7.376  -1.634  1.00 10.00      A   
ATOM   1114  CD  LYS   155     -30.270   8.460  -2.661  1.00 10.00      A   
ATOM   1115  CE  LYS   155     -31.647   9.068  -2.478  1.00 10.00      A   
ATOM   1116  NZ  LYS   155     -31.876  10.196  -3.417  1.00 10.00      A   
ATOM   1117  HZ1 LYS   155     -31.579   9.930  -4.377  1.00 10.00      A   
ATOM   1118  HZ2 LYS   155     -31.332  11.030  -3.116  1.00 10.00      A   
ATOM   1119  HZ3 LYS   155     -32.884  10.447  -3.435  1.00 10.00      A   
ATOM   1120  C   LYS   155     -27.680   8.545  -0.011  1.00 10.00      A   
ATOM   1121  O   LYS   155     -28.444   9.484   0.212  1.00 10.00      A   
ATOM   1122  N   LEU   156     -26.958   7.974   0.939  1.00 10.00      A   
ATOM   1123  HN  LEU   156     -26.345   7.242   0.706  1.00 10.00      A   
ATOM   1124  CA  LEU   156     -27.069   8.398   2.329  1.00 10.00      A   
ATOM   1125  CB  LEU   156     -26.991   7.197   3.268  1.00 10.00      A   
ATOM   1126  CG  LEU   156     -28.160   6.212   3.196  1.00 10.00      A   
ATOM   1127  CD1 LEU   156     -27.938   5.052   4.152  1.00 10.00      A   
ATOM   1128  CD2 LEU   156     -29.479   6.913   3.491  1.00 10.00      A   
ATOM   1129  C   LEU   156     -26.059   9.473   2.736  1.00 10.00      A   
ATOM   1130  O   LEU   156     -26.396  10.384   3.493  1.00 10.00      A   
ATOM   1131  N   THR   157     -24.828   9.375   2.249  1.00 10.00      A   
ATOM   1132  HN  THR   157     -24.604   8.636   1.641  1.00 10.00      A   
ATOM   1133  CA  THR   157     -23.802  10.352   2.610  1.00 10.00      A   
ATOM   1134  CB  THR   157     -22.399   9.721   2.685  1.00 10.00      A   
ATOM   1135  OG1 THR   157     -22.075   9.109   1.430  1.00 10.00      A   
ATOM   1136  HG1 THR   157     -22.509   8.246   1.370  1.00 10.00      A   
ATOM   1137  CG2 THR   157     -22.334   8.680   3.789  1.00 10.00      A   
ATOM   1138  C   THR   157     -23.760  11.529   1.644  1.00 10.00      A   
ATOM   1139  O   THR   157     -23.559  12.673   2.055  1.00 10.00      A   
ATOM   1140  N   GLY   158     -23.945  11.244   0.364  1.00 10.00      A   
ATOM   1141  HN  GLY   158     -24.115  10.315   0.093  1.00 10.00      A   
ATOM   1142  CA  GLY   158     -23.896  12.286  -0.639  1.00 10.00      A   
ATOM   1143  C   GLY   158     -22.533  12.325  -1.294  1.00 10.00      A   
ATOM   1144  O   GLY   158     -22.302  13.075  -2.243  1.00 10.00      A   
ATOM   1145  N   ILE   159     -21.626  11.506  -0.781  1.00 10.00      A   
ATOM   1146  HN  ILE   159     -21.877  10.926  -0.029  1.00 10.00      A   
ATOM   1147  CA  ILE   159     -20.275  11.425  -1.307  1.00 10.00      A   
ATOM   1148  CB  ILE   159     -19.244  11.261  -0.167  1.00 10.00      A   
ATOM   1149  CG1 ILE   159     -19.544  12.238   0.975  1.00 10.00      A   
ATOM   1150  CG2 ILE   159     -17.829  11.472  -0.688  1.00 10.00      A   
ATOM   1151  CD1 ILE   159     -18.699  12.019   2.211  1.00 10.00      A   
ATOM   1152  C   ILE   159     -20.183  10.230  -2.248  1.00 10.00      A   
ATOM   1153  O   ILE   159     -20.896   9.244  -2.065  1.00 10.00      A   
ATOM   1154  N   LYS   160     -19.346  10.334  -3.270  1.00 10.00      A   
ATOM   1155  HN  LYS   160     -18.832  11.158  -3.390  1.00 10.00      A   
ATOM   1156  CA  LYS   160     -19.179   9.245  -4.220  1.00 10.00      A   
ATOM   1157  CB  LYS   160     -18.365   9.694  -5.432  1.00 10.00      A   
ATOM   1158  CG  LYS   160     -18.590   8.835  -6.663  1.00 10.00      A   
ATOM   1159  CD  LYS   160     -17.961   9.451  -7.897  1.00 10.00      A   
ATOM   1160  CE  LYS   160     -18.454   8.763  -9.155  1.00 10.00      A   
ATOM   1161  NZ  LYS   160     -17.843   9.341 -10.377  1.00 10.00      A   
ATOM   1162  HZ1 LYS   160     -18.345   9.008 -11.221  1.00 10.00      A   
ATOM   1163  HZ2 LYS   160     -16.844   9.059 -10.450  1.00 10.00      A   
ATOM   1164  HZ3 LYS   160     -17.895  10.379 -10.343  1.00 10.00      A   
ATOM   1165  C   LYS   160     -18.524   8.043  -3.550  1.00 10.00      A   
ATOM   1166  O   LYS   160     -17.639   8.198  -2.705  1.00 10.00      A   
ATOM   1167  N   GLY   161     -18.970   6.851  -3.922  1.00 10.00      A   
ATOM   1168  HN  GLY   161     -19.677   6.790  -4.602  1.00 10.00      A   
ATOM   1169  CA  GLY   161     -18.427   5.644  -3.345  1.00 10.00      A   
ATOM   1170  C   GLY   161     -17.270   5.099  -4.152  1.00 10.00      A   
ATOM   1171  O   GLY   161     -17.069   5.485  -5.307  1.00 10.00      A   
ATOM   1172  N   ALA   162     -16.510   4.207  -3.544  1.00 10.00      A   
ATOM   1173  HN  ALA   162     -16.729   3.944  -2.626  1.00 10.00      A   
ATOM   1174  CA  ALA   162     -15.366   3.606  -4.195  1.00 10.00      A   
ATOM   1175  CB  ALA   162     -14.115   4.424  -3.907  1.00 10.00      A   
ATOM   1176  C   ALA   162     -15.184   2.168  -3.728  1.00 10.00      A   
ATOM   1177  O   ALA   162     -14.061   1.682  -3.600  1.00 10.00      A   
ATOM   1178  N   PHE   163     -16.288   1.480  -3.474  1.00 10.00      A   
ATOM   1179  HN  PHE   163     -17.173   1.908  -3.598  1.00 10.00      A   
ATOM   1180  CA  PHE   163     -16.221   0.095  -3.024  1.00 10.00      A   
ATOM   1181  CB  PHE   163     -17.489  -0.316  -2.268  1.00 10.00      A   
ATOM   1182  CG  PHE   163     -17.703   0.441  -0.985  1.00 10.00      A   
ATOM   1183  CD1 PHE   163     -18.959   0.903  -0.636  1.00 10.00      A   
ATOM   1184  CD2 PHE   163     -16.643   0.698  -0.131  1.00 10.00      A   
ATOM   1185  CE1 PHE   163     -19.157   1.605   0.538  1.00 10.00      A   
ATOM   1186  CE2 PHE   163     -16.834   1.398   1.046  1.00 10.00      A   
ATOM   1187  CZ  PHE   163     -18.093   1.854   1.381  1.00 10.00      A   
ATOM   1188  C   PHE   163     -15.950  -0.845  -4.193  1.00 10.00      A   
ATOM   1189  O   PHE   163     -15.665  -2.025  -4.002  1.00 10.00      A   
ATOM   1190  N   ARG   164     -16.034  -0.310  -5.406  1.00 10.00      A   
ATOM   1191  HN  ARG   164     -16.281   0.634  -5.492  1.00 10.00      A   
ATOM   1192  CA  ARG   164     -15.788  -1.098  -6.608  1.00 10.00      A   
ATOM   1193  CB  ARG   164     -16.764  -0.727  -7.725  1.00 10.00      A   
ATOM   1194  CG  ARG   164     -18.132  -1.376  -7.588  1.00 10.00      A   
ATOM   1195  CD  ARG   164     -19.198  -0.351  -7.238  1.00 10.00      A   
ATOM   1196  NE  ARG   164     -19.694   0.354  -8.418  1.00 10.00      A   
ATOM   1197  HE  ARG   164     -19.948  -0.197  -9.193  1.00 10.00      A   
ATOM   1198  CZ  ARG   164     -19.816   1.680  -8.503  1.00 10.00      A   
ATOM   1199  NH1 ARG   164     -19.482   2.453  -7.473  1.00 10.00      A   
ATOM   1200 HH11 ARG   164     -19.111   2.022  -6.581  1.00 10.00      A   
ATOM   1201 HH12 ARG   164     -19.580   3.488  -7.536  1.00 10.00      A   
ATOM   1202  NH2 ARG   164     -20.293   2.228  -9.616  1.00 10.00      A   
ATOM   1203 HH21 ARG   164     -20.567   1.623 -10.422  1.00 10.00      A   
ATOM   1204 HH22 ARG   164     -20.397   3.264  -9.689  1.00 10.00      A   
ATOM   1205  C   ARG   164     -14.343  -0.965  -7.090  1.00 10.00      A   
ATOM   1206  O   ARG   164     -13.964  -1.551  -8.106  1.00 10.00      A   
ATOM   1207  N   THR   165     -13.541  -0.194  -6.367  1.00 10.00      A   
ATOM   1208  HN  THR   165     -13.892   0.253  -5.572  1.00 10.00      A   
ATOM   1209  CA  THR   165     -12.143  -0.008  -6.734  1.00 10.00      A   
ATOM   1210  CB  THR   165     -11.563   1.297  -6.151  1.00 10.00      A   
ATOM   1211  OG1 THR   165     -11.668   1.277  -4.723  1.00 10.00      A   
ATOM   1212  HG1 THR   165     -12.141   0.483  -4.450  1.00 10.00      A   
ATOM   1213  CG2 THR   165     -12.325   2.499  -6.686  1.00 10.00      A   
ATOM   1214  C   THR   165     -11.313  -1.200  -6.264  1.00 10.00      A   
ATOM   1215  O   THR   165     -11.736  -1.948  -5.382  1.00 10.00      A   
ATOM   1216  N   ARG   166     -10.137  -1.378  -6.846  1.00 10.00      A   
ATOM   1217  HN  ARG   166      -9.838  -0.745  -7.533  1.00 10.00      A   
ATOM   1218  CA  ARG   166      -9.278  -2.491  -6.483  1.00 10.00      A   
ATOM   1219  CB  ARG   166      -9.110  -3.442  -7.667  1.00 10.00      A   
ATOM   1220  CG  ARG   166     -10.302  -4.367  -7.861  1.00 10.00      A   
ATOM   1221  CD  ARG   166     -10.108  -5.303  -9.037  1.00 10.00      A   
ATOM   1222  NE  ARG   166     -10.377  -4.645 -10.311  1.00 10.00      A   
ATOM   1223  HE  ARG   166     -11.098  -3.974 -10.326  1.00 10.00      A   
ATOM   1224  CZ  ARG   166      -9.725  -4.910 -11.440  1.00 10.00      A   
ATOM   1225  NH1 ARG   166      -8.758  -5.825 -11.456  1.00 10.00      A   
ATOM   1226 HH11 ARG   166      -8.248  -6.039 -12.341  1.00 10.00      A   
ATOM   1227 HH12 ARG   166      -8.505  -6.331 -10.581  1.00 10.00      A   
ATOM   1228  NH2 ARG   166     -10.035  -4.252 -12.550  1.00 10.00      A   
ATOM   1229 HH21 ARG   166     -10.791  -3.529 -12.540  1.00 10.00      A   
ATOM   1230 HH22 ARG   166      -9.528  -4.451 -13.441  1.00 10.00      A   
ATOM   1231  C   ARG   166      -7.933  -2.024  -5.935  1.00 10.00      A   
ATOM   1232  O   ARG   166      -7.696  -0.822  -5.780  1.00 10.00      A   
ATOM   1233  N   ILE   167      -7.060  -2.977  -5.630  1.00 10.00      A   
ATOM   1234  HN  ILE   167      -7.304  -3.917  -5.786  1.00 10.00      A   
ATOM   1235  CA  ILE   167      -5.746  -2.675  -5.073  1.00 10.00      A   
ATOM   1236  CB  ILE   167      -5.722  -2.948  -3.554  1.00 10.00      A   
ATOM   1237  CG1 ILE   167      -6.221  -4.368  -3.264  1.00 10.00      A   
ATOM   1238  CG2 ILE   167      -6.555  -1.917  -2.809  1.00 10.00      A   
ATOM   1239  CD1 ILE   167      -6.106  -4.790  -1.818  1.00 10.00      A   
ATOM   1240  C   ILE   167      -4.657  -3.522  -5.725  1.00 10.00      A   
ATOM   1241  O   ILE   167      -4.945  -4.448  -6.491  1.00 10.00      A   
ATOM   1242  N   ALA   168      -3.412  -3.193  -5.407  1.00 10.00      A   
ATOM   1243  HN  ALA   168      -3.265  -2.432  -4.799  1.00 10.00      A   
ATOM   1244  CA  ALA   168      -2.248  -3.906  -5.916  1.00 10.00      A   
ATOM   1245  CB  ALA   168      -1.771  -3.288  -7.220  1.00 10.00      A   
ATOM   1246  C   ALA   168      -1.136  -3.841  -4.881  1.00 10.00      A   
ATOM   1247  O   ALA   168      -1.015  -2.848  -4.165  1.00 10.00      A   
ATOM   1248  N   TYR   169      -0.338  -4.896  -4.792  1.00 10.00      A   
ATOM   1249  HN  TYR   169      -0.489  -5.667  -5.382  1.00 10.00      A   
ATOM   1250  CA  TYR   169       0.755  -4.943  -3.828  1.00 10.00      A   
ATOM   1251  CB  TYR   169       0.210  -5.231  -2.422  1.00 10.00      A   
ATOM   1252  CG  TYR   169      -0.901  -6.263  -2.390  1.00 10.00      A   
ATOM   1253  CD1 TYR   169      -0.626  -7.611  -2.563  1.00 10.00      A   
ATOM   1254  CD2 TYR   169      -2.224  -5.886  -2.196  1.00 10.00      A   
ATOM   1255  CE1 TYR   169      -1.632  -8.554  -2.549  1.00 10.00      A   
ATOM   1256  CE2 TYR   169      -3.237  -6.827  -2.176  1.00 10.00      A   
ATOM   1257  CZ  TYR   169      -2.935  -8.160  -2.355  1.00 10.00      A   
ATOM   1258  OH  TYR   169      -3.938  -9.103  -2.346  1.00 10.00      A   
ATOM   1259  HH  TYR   169      -4.731  -8.728  -2.765  1.00 10.00      A   
ATOM   1260  C   TYR   169       1.794  -5.991  -4.216  1.00 10.00      A   
ATOM   1261  O   TYR   169       1.514  -6.899  -5.007  1.00 10.00      A   
ATOM   1262  N   VAL   170       2.992  -5.856  -3.665  1.00 10.00      A   
ATOM   1263  HN  VAL   170       3.158  -5.106  -3.051  1.00 10.00      A   
ATOM   1264  CA  VAL   170       4.065  -6.800  -3.937  1.00 10.00      A   
ATOM   1265  CB  VAL   170       5.447  -6.111  -3.967  1.00 10.00      A   
ATOM   1266  CG1 VAL   170       6.532  -7.104  -4.366  1.00 10.00      A   
ATOM   1267  CG2 VAL   170       5.436  -4.919  -4.914  1.00 10.00      A   
ATOM   1268  C   VAL   170       4.061  -7.887  -2.867  1.00 10.00      A   
ATOM   1269  O   VAL   170       4.279  -7.608  -1.685  1.00 10.00      A   
ATOM   1270  N   VAL   171       3.790  -9.115  -3.281  1.00 10.00      A   
ATOM   1271  HN  VAL   171       3.627  -9.278  -4.234  1.00 10.00      A   
ATOM   1272  CA  VAL   171       3.742 -10.233  -2.355  1.00 10.00      A   
ATOM   1273  CB  VAL   171       2.549 -11.169  -2.647  1.00 10.00      A   
ATOM   1274  CG1 VAL   171       2.483 -12.302  -1.631  1.00 10.00      A   
ATOM   1275  CG2 VAL   171       1.249 -10.391  -2.655  1.00 10.00      A   
ATOM   1276  C   VAL   171       5.022 -11.048  -2.414  1.00 10.00      A   
ATOM   1277  O   VAL   171       5.424 -11.515  -3.482  1.00 10.00      A   
ATOM   1278  N   GLN   172       5.666 -11.190  -1.268  1.00 10.00      A   
ATOM   1279  HN  GLN   172       5.319 -10.737  -0.465  1.00 10.00      A   
ATOM   1280  CA  GLN   172       6.880 -11.980  -1.169  1.00 10.00      A   
ATOM   1281  CB  GLN   172       7.845 -11.357  -0.161  1.00 10.00      A   
ATOM   1282  CG  GLN   172       9.308 -11.657  -0.441  1.00 10.00      A   
ATOM   1283  CD  GLN   172      10.233 -11.013   0.571  1.00 10.00      A   
ATOM   1284  OE1 GLN   172       9.908  -9.982   1.161  1.00 10.00      A   
ATOM   1285  NE2 GLN   172      11.395 -11.609   0.774  1.00 10.00      A   
ATOM   1286 HE21 GLN   172      11.597 -12.423   0.263  1.00 10.00      A   
ATOM   1287 HE22 GLN   172      12.009 -11.217   1.441  1.00 10.00      A   
ATOM   1288  C   GLN   172       6.511 -13.399  -0.749  1.00 10.00      A   
ATOM   1289  O   GLN   172       6.283 -13.671   0.434  1.00 10.00      A   
ATOM   1290  N   THR   173       6.421 -14.287  -1.726  1.00 10.00      A   
ATOM   1291  HN  THR   173       6.617 -14.006  -2.649  1.00 10.00      A   
ATOM   1292  CA  THR   173       6.054 -15.670  -1.477  1.00 10.00      A   
ATOM   1293  CB  THR   173       5.396 -16.280  -2.724  1.00 10.00      A   
ATOM   1294  OG1 THR   173       5.971 -15.683  -3.893  1.00 10.00      A   
ATOM   1295  HG1 THR   173       5.328 -15.716  -4.620  1.00 10.00      A   
ATOM   1296  CG2 THR   173       3.900 -16.012  -2.713  1.00 10.00      A   
ATOM   1297  C   THR   173       7.262 -16.510  -1.069  1.00 10.00      A   
ATOM   1298  O   THR   173       8.392 -16.019  -1.028  1.00 10.00      A   
ATOM   1299  N   ASN   174       7.021 -17.783  -0.775  1.00 10.00      A   
ATOM   1300  HN  ASN   174       6.101 -18.127  -0.840  1.00 10.00      A   
ATOM   1301  CA  ASN   174       8.092 -18.686  -0.366  1.00 10.00      A   
ATOM   1302  CB  ASN   174       7.592 -19.708   0.661  1.00 10.00      A   
ATOM   1303  CG  ASN   174       7.587 -19.173   2.080  1.00 10.00      A   
ATOM   1304  OD1 ASN   174       8.604 -19.207   2.773  1.00 10.00      A   
ATOM   1305  ND2 ASN   174       6.439 -18.690   2.528  1.00 10.00      A   
ATOM   1306 HD21 ASN   174       5.664 -18.703   1.928  1.00 10.00      A   
ATOM   1307 HD22 ASN   174       6.408 -18.343   3.446  1.00 10.00      A   
ATOM   1308  C   ASN   174       8.693 -19.403  -1.567  1.00 10.00      A   
ATOM   1309  O   ASN   174       9.360 -20.427  -1.423  1.00 10.00      A   
ATOM   1310  N   GLY   175       8.457 -18.858  -2.753  1.00 10.00      A   
ATOM   1311  HN  GLY   175       7.929 -18.036  -2.807  1.00 10.00      A   
ATOM   1312  CA  GLY   175       8.987 -19.456  -3.960  1.00 10.00      A   
ATOM   1313  C   GLY   175      10.473 -19.207  -4.095  1.00 10.00      A   
ATOM   1314  O   GLY   175      10.935 -18.084  -3.909  1.00 10.00      A   
ATOM   1315  N   GLY   176      11.228 -20.247  -4.410  1.00 10.00      A   
ATOM   1316  HN  GLY   176      10.811 -21.127  -4.544  1.00 10.00      A   
ATOM   1317  CA  GLY   176      12.665 -20.098  -4.552  1.00 10.00      A   
ATOM   1318  C   GLY   176      13.060 -19.511  -5.891  1.00 10.00      A   
ATOM   1319  O   GLY   176      14.111 -18.880  -6.016  1.00 10.00      A   
ATOM   1320  N   GLN   177      12.214 -19.709  -6.891  1.00 10.00      A   
ATOM   1321  HN  GLN   177      11.384 -20.202  -6.724  1.00 10.00      A   
ATOM   1322  CA  GLN   177      12.485 -19.205  -8.231  1.00 10.00      A   
ATOM   1323  CB  GLN   177      11.867 -20.125  -9.281  1.00 10.00      A   
ATOM   1324  CG  GLN   177      12.308 -21.574  -9.173  1.00 10.00      A   
ATOM   1325  CD  GLN   177      11.701 -22.443 -10.253  1.00 10.00      A   
ATOM   1326  OE1 GLN   177      10.600 -22.180 -10.736  1.00 10.00      A   
ATOM   1327  NE2 GLN   177      12.414 -23.486 -10.636  1.00 10.00      A   
ATOM   1328 HE21 GLN   177      13.284 -23.636 -10.205  1.00 10.00      A   
ATOM   1329 HE22 GLN   177      12.046 -24.064 -11.336  1.00 10.00      A   
ATOM   1330  C   GLN   177      11.945 -17.792  -8.401  1.00 10.00      A   
ATOM   1331  O   GLN   177      12.657 -16.897  -8.852  1.00 10.00      A   
ATOM   1332  N   PHE   178      10.682 -17.606  -8.046  1.00 10.00      A   
ATOM   1333  HN  PHE   178      10.168 -18.366  -7.696  1.00 10.00      A   
ATOM   1334  CA  PHE   178      10.033 -16.304  -8.150  1.00 10.00      A   
ATOM   1335  CB  PHE   178       8.989 -16.303  -9.276  1.00 10.00      A   
ATOM   1336  CG  PHE   178       9.517 -16.717 -10.623  1.00 10.00      A   
ATOM   1337  CD1 PHE   178       9.434 -18.037 -11.040  1.00 10.00      A   
ATOM   1338  CD2 PHE   178      10.093 -15.787 -11.472  1.00 10.00      A   
ATOM   1339  CE1 PHE   178       9.916 -18.421 -12.276  1.00 10.00      A   
ATOM   1340  CE2 PHE   178      10.577 -16.163 -12.710  1.00 10.00      A   
ATOM   1341  CZ  PHE   178      10.488 -17.482 -13.113  1.00 10.00      A   
ATOM   1342  C   PHE   178       9.358 -15.955  -6.827  1.00 10.00      A   
ATOM   1343  O   PHE   178       8.181 -16.253  -6.629  1.00 10.00      A   
ATOM   1344  N   PRO   179      10.101 -15.340  -5.897  1.00 10.00      A   
ATOM   1345  CA  PRO   179       9.570 -14.964  -4.587  1.00 10.00      A   
ATOM   1346  CB  PRO   179      10.826 -14.936  -3.717  1.00 10.00      A   
ATOM   1347  CG  PRO   179      11.930 -14.552  -4.648  1.00 10.00      A   
ATOM   1348  CD  PRO   179      11.524 -14.983  -6.034  1.00 10.00      A   
ATOM   1349  C   PRO   179       8.901 -13.591  -4.591  1.00 10.00      A   
ATOM   1350  O   PRO   179       8.404 -13.131  -3.564  1.00 10.00      A   
ATOM   1351  N   TYR   180       8.902 -12.936  -5.743  1.00 10.00      A   
ATOM   1352  HN  TYR   180       9.314 -13.350  -6.530  1.00 10.00      A   
ATOM   1353  CA  TYR   180       8.296 -11.620  -5.869  1.00 10.00      A   
ATOM   1354  CB  TYR   180       9.361 -10.551  -6.121  1.00 10.00      A   
ATOM   1355  CG  TYR   180      10.317 -10.364  -4.965  1.00 10.00      A   
ATOM   1356  CD1 TYR   180      11.513 -11.064  -4.911  1.00 10.00      A   
ATOM   1357  CD2 TYR   180      10.021  -9.490  -3.926  1.00 10.00      A   
ATOM   1358  CE1 TYR   180      12.388 -10.902  -3.857  1.00 10.00      A   
ATOM   1359  CE2 TYR   180      10.892  -9.320  -2.867  1.00 10.00      A   
ATOM   1360  CZ  TYR   180      12.075 -10.030  -2.839  1.00 10.00      A   
ATOM   1361  OH  TYR   180      12.950  -9.866  -1.791  1.00 10.00      A   
ATOM   1362  HH  TYR   180      12.524 -10.141  -0.970  1.00 10.00      A   
ATOM   1363  C   TYR   180       7.253 -11.610  -6.973  1.00 10.00      A   
ATOM   1364  O   TYR   180       7.580 -11.678  -8.160  1.00 10.00      A   
ATOM   1365  N   GLU   181       5.999 -11.535  -6.579  1.00 10.00      A   
ATOM   1366  HN  GLU   181       5.796 -11.487  -5.618  1.00 10.00      A   
ATOM   1367  CA  GLU   181       4.908 -11.525  -7.532  1.00 10.00      A   
ATOM   1368  CB  GLU   181       4.163 -12.866  -7.513  1.00 10.00      A   
ATOM   1369  CG  GLU   181       4.013 -13.479  -6.126  1.00 10.00      A   
ATOM   1370  CD  GLU   181       3.413 -14.870  -6.162  1.00 10.00      A   
ATOM   1371  OE1 GLU   181       2.183 -14.984  -6.343  1.00 10.00      A   
ATOM   1372  OE2 GLU   181       4.167 -15.851  -6.000  1.00 10.00      A   
ATOM   1373  C   GLU   181       3.947 -10.374  -7.267  1.00 10.00      A   
ATOM   1374  O   GLU   181       3.373 -10.258  -6.182  1.00 10.00      A   
ATOM   1375  N   LEU   182       3.799  -9.505  -8.255  1.00 10.00      A   
ATOM   1376  HN  LEU   182       4.308  -9.630  -9.086  1.00 10.00      A   
ATOM   1377  CA  LEU   182       2.890  -8.379  -8.136  1.00 10.00      A   
ATOM   1378  CB  LEU   182       3.180  -7.331  -9.213  1.00 10.00      A   
ATOM   1379  CG  LEU   182       2.281  -6.090  -9.211  1.00 10.00      A   
ATOM   1380  CD1 LEU   182       2.541  -5.237  -7.979  1.00 10.00      A   
ATOM   1381  CD2 LEU   182       2.484  -5.278 -10.482  1.00 10.00      A   
ATOM   1382  C   LEU   182       1.467  -8.893  -8.272  1.00 10.00      A   
ATOM   1383  O   LEU   182       1.066  -9.362  -9.338  1.00 10.00      A   
ATOM   1384  N   ARG   183       0.713  -8.829  -7.193  1.00 10.00      A   
ATOM   1385  HN  ARG   183       1.073  -8.422  -6.373  1.00 10.00      A   
ATOM   1386  CA  ARG   183      -0.649  -9.322  -7.204  1.00 10.00      A   
ATOM   1387  CB  ARG   183      -0.835 -10.443  -6.182  1.00 10.00      A   
ATOM   1388  CG  ARG   183      -0.466 -11.816  -6.719  1.00 10.00      A   
ATOM   1389  CD  ARG   183       0.367 -12.599  -5.722  1.00 10.00      A   
ATOM   1390  NE  ARG   183      -0.375 -12.894  -4.501  1.00 10.00      A   
ATOM   1391  HE  ARG   183      -1.034 -12.230  -4.204  1.00 10.00      A   
ATOM   1392  CZ  ARG   183      -0.209 -13.998  -3.779  1.00 10.00      A   
ATOM   1393  NH1 ARG   183       0.668 -14.925  -4.148  1.00 10.00      A   
ATOM   1394 HH11 ARG   183       0.790 -15.786  -3.572  1.00 10.00      A   
ATOM   1395 HH12 ARG   183       1.243 -14.801  -5.024  1.00 10.00      A   
ATOM   1396  NH2 ARG   183      -0.932 -14.178  -2.683  1.00 10.00      A   
ATOM   1397 HH21 ARG   183      -1.629 -13.460  -2.391  1.00 10.00      A   
ATOM   1398 HH22 ARG   183      -0.801 -15.050  -2.105  1.00 10.00      A   
ATOM   1399  C   ARG   183      -1.661  -8.216  -6.987  1.00 10.00      A   
ATOM   1400  O   ARG   183      -1.482  -7.344  -6.134  1.00 10.00      A   
ATOM   1401  N   VAL   184      -2.713  -8.256  -7.781  1.00 10.00      A   
ATOM   1402  HN  VAL   184      -2.780  -8.978  -8.446  1.00 10.00      A   
ATOM   1403  CA  VAL   184      -3.783  -7.282  -7.697  1.00 10.00      A   
ATOM   1404  CB  VAL   184      -4.066  -6.628  -9.068  1.00 10.00      A   
ATOM   1405  CG1 VAL   184      -2.912  -5.731  -9.486  1.00 10.00      A   
ATOM   1406  CG2 VAL   184      -4.335  -7.682 -10.135  1.00 10.00      A   
ATOM   1407  C   VAL   184      -5.042  -7.974  -7.196  1.00 10.00      A   
ATOM   1408  O   VAL   184      -5.307  -9.119  -7.556  1.00 10.00      A   
ATOM   1409  N   SER   185      -5.796  -7.302  -6.350  1.00 10.00      A   
ATOM   1410  HN  SER   185      -5.523  -6.399  -6.072  1.00 10.00      A   
ATOM   1411  CA  SER   185      -7.019  -7.872  -5.813  1.00 10.00      A   
ATOM   1412  CB  SER   185      -6.732  -8.580  -4.487  1.00 10.00      A   
ATOM   1413  OG  SER   185      -5.981  -7.750  -3.618  1.00 10.00      A   
ATOM   1414  HG  SER   185      -6.566  -7.099  -3.214  1.00 10.00      A   
ATOM   1415  C   SER   185      -8.069  -6.791  -5.619  1.00 10.00      A   
ATOM   1416  O   SER   185      -7.826  -5.627  -5.940  1.00 10.00      A   
ATOM   1417  N   ASP   186      -9.227  -7.175  -5.098  1.00 10.00      A   
ATOM   1418  HN  ASP   186      -9.357  -8.123  -4.860  1.00 10.00      A   
ATOM   1419  CA  ASP   186     -10.308  -6.233  -4.849  1.00 10.00      A   
ATOM   1420  CB  ASP   186     -11.643  -6.971  -4.719  1.00 10.00      A   
ATOM   1421  CG  ASP   186     -12.831  -6.100  -5.073  1.00 10.00      A   
ATOM   1422  OD1 ASP   186     -13.226  -5.257  -4.241  1.00 10.00      A   
ATOM   1423  OD2 ASP   186     -13.380  -6.256  -6.187  1.00 10.00      A   
ATOM   1424  C   ASP   186     -10.005  -5.453  -3.576  1.00 10.00      A   
ATOM   1425  O   ASP   186      -9.095  -5.819  -2.828  1.00 10.00      A   
ATOM   1426  N   TYR   187     -10.771  -4.402  -3.317  1.00 10.00      A   
ATOM   1427  HN  TYR   187     -11.522  -4.195  -3.922  1.00 10.00      A   
ATOM   1428  CA  TYR   187     -10.555  -3.566  -2.142  1.00 10.00      A   
ATOM   1429  CB  TYR   187     -11.436  -2.304  -2.198  1.00 10.00      A   
ATOM   1430  CG  TYR   187     -12.550  -2.261  -1.172  1.00 10.00      A   
ATOM   1431  CD1 TYR   187     -12.365  -1.636   0.055  1.00 10.00      A   
ATOM   1432  CD2 TYR   187     -13.780  -2.852  -1.427  1.00 10.00      A   
ATOM   1433  CE1 TYR   187     -13.368  -1.604   0.998  1.00 10.00      A   
ATOM   1434  CE2 TYR   187     -14.792  -2.820  -0.488  1.00 10.00      A   
ATOM   1435  CZ  TYR   187     -14.578  -2.197   0.724  1.00 10.00      A   
ATOM   1436  OH  TYR   187     -15.576  -2.170   1.667  1.00 10.00      A   
ATOM   1437  HH  TYR   187     -16.231  -2.864   1.462  1.00 10.00      A   
ATOM   1438  C   TYR   187     -10.789  -4.342  -0.847  1.00 10.00      A   
ATOM   1439  O   TYR   187     -10.203  -4.029   0.193  1.00 10.00      A   
ATOM   1440  N   ASP   188     -11.633  -5.360  -0.917  1.00 10.00      A   
ATOM   1441  HN  ASP   188     -12.050  -5.580  -1.780  1.00 10.00      A   
ATOM   1442  CA  ASP   188     -11.952  -6.162   0.257  1.00 10.00      A   
ATOM   1443  CB  ASP   188     -13.323  -6.831   0.119  1.00 10.00      A   
ATOM   1444  CG  ASP   188     -13.266  -8.220  -0.476  1.00 10.00      A   
ATOM   1445  OD1 ASP   188     -12.610  -8.401  -1.524  1.00 10.00      A   
ATOM   1446  OD2 ASP   188     -13.903  -9.132   0.092  1.00 10.00      A   
ATOM   1447  C   ASP   188     -10.858  -7.177   0.589  1.00 10.00      A   
ATOM   1448  O   ASP   188     -10.821  -7.718   1.694  1.00 10.00      A   
ATOM   1449  N   GLY   189      -9.966  -7.425  -0.365  1.00 10.00      A   
ATOM   1450  HN  GLY   189     -10.049  -6.975  -1.232  1.00 10.00      A   
ATOM   1451  CA  GLY   189      -8.882  -8.360  -0.137  1.00 10.00      A   
ATOM   1452  C   GLY   189      -8.999  -9.623  -0.968  1.00 10.00      A   
ATOM   1453  O   GLY   189      -8.033 -10.375  -1.098  1.00 10.00      A   
ATOM   1454  N   TYR   190     -10.175  -9.859  -1.532  1.00 10.00      A   
ATOM   1455  HN  TYR   190     -10.910  -9.213  -1.403  1.00 10.00      A   
ATOM   1456  CA  TYR   190     -10.407 -11.043  -2.351  1.00 10.00      A   
ATOM   1457  CB  TYR   190     -11.860 -11.513  -2.217  1.00 10.00      A   
ATOM   1458  CG  TYR   190     -12.205 -12.181  -0.900  1.00 10.00      A   
ATOM   1459  CD1 TYR   190     -11.852 -11.611   0.318  1.00 10.00      A   
ATOM   1460  CD2 TYR   190     -12.904 -13.380  -0.880  1.00 10.00      A   
ATOM   1461  CE1 TYR   190     -12.184 -12.217   1.515  1.00 10.00      A   
ATOM   1462  CE2 TYR   190     -13.239 -13.993   0.311  1.00 10.00      A   
ATOM   1463  CZ  TYR   190     -12.878 -13.408   1.505  1.00 10.00      A   
ATOM   1464  OH  TYR   190     -13.215 -14.014   2.694  1.00 10.00      A   
ATOM   1465  HH  TYR   190     -13.646 -13.369   3.268  1.00 10.00      A   
ATOM   1466  C   TYR   190     -10.101 -10.738  -3.815  1.00 10.00      A   
ATOM   1467  O   TYR   190      -9.639  -9.644  -4.136  1.00 10.00      A   
ATOM   1468  N   ASN   191     -10.351 -11.712  -4.692  1.00 10.00      A   
ATOM   1469  HN  ASN   191     -10.696 -12.568  -4.361  1.00 10.00      A   
ATOM   1470  CA  ASN   191     -10.130 -11.550  -6.133  1.00 10.00      A   
ATOM   1471  CB  ASN   191     -11.039 -10.450  -6.708  1.00 10.00      A   
ATOM   1472  CG  ASN   191     -12.513 -10.808  -6.682  1.00 10.00      A   
ATOM   1473  OD1 ASN   191     -12.930 -11.734  -5.989  1.00 10.00      A   
ATOM   1474  ND2 ASN   191     -13.318 -10.069  -7.430  1.00 10.00      A   
ATOM   1475 HD21 ASN   191     -12.924  -9.338  -7.958  1.00 10.00      A   
ATOM   1476 HD22 ASN   191     -14.279 -10.269  -7.418  1.00 10.00      A   
ATOM   1477  C   ASN   191      -8.672 -11.238  -6.456  1.00 10.00      A   
ATOM   1478  O   ASN   191      -8.383 -10.332  -7.235  1.00 10.00      A   
ATOM   1479  N   GLN   192      -7.756 -11.988  -5.861  1.00 10.00      A   
ATOM   1480  HN  GLN   192      -8.038 -12.698  -5.243  1.00 10.00      A   
ATOM   1481  CA  GLN   192      -6.338 -11.770  -6.095  1.00 10.00      A   
ATOM   1482  CB  GLN   192      -5.493 -12.135  -4.867  1.00 10.00      A   
ATOM   1483  CG  GLN   192      -5.326 -13.628  -4.604  1.00 10.00      A   
ATOM   1484  CD  GLN   192      -6.423 -14.216  -3.735  1.00 10.00      A   
ATOM   1485  OE1 GLN   192      -7.587 -13.820  -3.817  1.00 10.00      A   
ATOM   1486  NE2 GLN   192      -6.054 -15.169  -2.890  1.00 10.00      A   
ATOM   1487 HE21 GLN   192      -5.109 -15.438  -2.874  1.00 10.00      A   
ATOM   1488 HE22 GLN   192      -6.740 -15.564  -2.310  1.00 10.00      A   
ATOM   1489  C   GLN   192      -5.846 -12.475  -7.357  1.00 10.00      A   
ATOM   1490  O   GLN   192      -6.069 -13.675  -7.549  1.00 10.00      A   
ATOM   1491  N   PHE   193      -5.203 -11.710  -8.226  1.00 10.00      A   
ATOM   1492  HN  PHE   193      -5.089 -10.751  -8.021  1.00 10.00      A   
ATOM   1493  CA  PHE   193      -4.660 -12.231  -9.474  1.00 10.00      A   
ATOM   1494  CB  PHE   193      -5.414 -11.650 -10.675  1.00 10.00      A   
ATOM   1495  CG  PHE   193      -6.908 -11.787 -10.592  1.00 10.00      A   
ATOM   1496  CD1 PHE   193      -7.717 -10.663 -10.539  1.00 10.00      A   
ATOM   1497  CD2 PHE   193      -7.504 -13.037 -10.566  1.00 10.00      A   
ATOM   1498  CE1 PHE   193      -9.092 -10.782 -10.462  1.00 10.00      A   
ATOM   1499  CE2 PHE   193      -8.877 -13.162 -10.489  1.00 10.00      A   
ATOM   1500  CZ  PHE   193      -9.673 -12.034 -10.437  1.00 10.00      A   
ATOM   1501  C   PHE   193      -3.183 -11.877  -9.578  1.00 10.00      A   
ATOM   1502  O   PHE   193      -2.755 -10.830  -9.085  1.00 10.00      A   
ATOM   1503  N   VAL   194      -2.409 -12.742 -10.216  1.00 10.00      A   
ATOM   1504  HN  VAL   194      -2.810 -13.550 -10.604  1.00 10.00      A   
ATOM   1505  CA  VAL   194      -0.977 -12.518 -10.374  1.00 10.00      A   
ATOM   1506  CB  VAL   194      -0.189 -13.844 -10.342  1.00 10.00      A   
ATOM   1507  CG1 VAL   194       1.309 -13.581 -10.291  1.00 10.00      A   
ATOM   1508  CG2 VAL   194      -0.625 -14.705  -9.165  1.00 10.00      A   
ATOM   1509  C   VAL   194      -0.691 -11.800 -11.687  1.00 10.00      A   
ATOM   1510  O   VAL   194      -1.093 -12.264 -12.756  1.00 10.00      A   
ATOM   1511  N   VAL   195      -0.007 -10.667 -11.602  1.00 10.00      A   
ATOM   1512  HN  VAL   195       0.278 -10.340 -10.717  1.00 10.00      A   
ATOM   1513  CA  VAL   195       0.328  -9.893 -12.789  1.00 10.00      A   
ATOM   1514  CB  VAL   195       0.355  -8.376 -12.502  1.00 10.00      A   
ATOM   1515  CG1 VAL   195       0.478  -7.585 -13.798  1.00 10.00      A   
ATOM   1516  CG2 VAL   195      -0.888  -7.956 -11.733  1.00 10.00      A   
ATOM   1517  C   VAL   195       1.673 -10.326 -13.363  1.00 10.00      A   
ATOM   1518  O   VAL   195       1.725 -11.052 -14.354  1.00 10.00      A   
ATOM   1519  N   HIS   196       2.754  -9.897 -12.725  1.00 10.00      A   
ATOM   1520  HN  HIS   196       2.648  -9.351 -11.919  1.00 10.00      A   
ATOM   1521  CA  HIS   196       4.095 -10.232 -13.184  1.00 10.00      A   
ATOM   1522  CB  HIS   196       4.830  -8.969 -13.665  1.00 10.00      A   
ATOM   1523  CG  HIS   196       6.249  -9.183 -14.117  1.00 10.00      A   
ATOM   1524  ND1 HIS   196       6.583  -9.828 -15.290  1.00 10.00      A   
ATOM   1525  HD1 HIS   196       5.948 -10.210 -15.937  1.00 10.00      A   
ATOM   1526  CD2 HIS   196       7.424  -8.820 -13.545  1.00 10.00      A   
ATOM   1527  CE1 HIS   196       7.898  -9.847 -15.421  1.00 10.00      A   
ATOM   1528  NE2 HIS   196       8.430  -9.243 -14.377  1.00 10.00      A   
ATOM   1529  HE2 HIS   196       9.402  -9.103 -14.226  1.00 10.00      A   
ATOM   1530  C   HIS   196       4.888 -10.934 -12.090  1.00 10.00      A   
ATOM   1531  O   HIS   196       4.965 -10.455 -10.956  1.00 10.00      A   
ATOM   1532  N   ARG   197       5.460 -12.075 -12.438  1.00 10.00      A   
ATOM   1533  HN  ARG   197       5.340 -12.407 -13.354  1.00 10.00      A   
ATOM   1534  CA  ARG   197       6.270 -12.848 -11.511  1.00 10.00      A   
ATOM   1535  CB  ARG   197       6.000 -14.343 -11.680  1.00 10.00      A   
ATOM   1536  CG  ARG   197       5.724 -15.070 -10.375  1.00 10.00      A   
ATOM   1537  CD  ARG   197       5.146 -16.451 -10.628  1.00 10.00      A   
ATOM   1538  NE  ARG   197       3.910 -16.382 -11.407  1.00 10.00      A   
ATOM   1539  HE  ARG   197       3.756 -15.563 -11.931  1.00 10.00      A   
ATOM   1540  CZ  ARG   197       2.999 -17.352 -11.459  1.00 10.00      A   
ATOM   1541  NH1 ARG   197       3.180 -18.484 -10.781  1.00 10.00      A   
ATOM   1542 HH11 ARG   197       4.039 -18.619 -10.207  1.00 10.00      A   
ATOM   1543 HH12 ARG   197       2.464 -19.243 -10.822  1.00 10.00      A   
ATOM   1544  NH2 ARG   197       1.904 -17.184 -12.188  1.00 10.00      A   
ATOM   1545 HH21 ARG   197       1.184 -17.936 -12.236  1.00 10.00      A   
ATOM   1546 HH22 ARG   197       1.758 -16.295 -12.716  1.00 10.00      A   
ATOM   1547  C   ARG   197       7.735 -12.548 -11.784  1.00 10.00      A   
ATOM   1548  O   ARG   197       8.191 -12.648 -12.925  1.00 10.00      A   
ATOM   1549  N   SER   198       8.466 -12.173 -10.751  1.00 10.00      A   
ATOM   1550  HN  SER   198       8.056 -12.123  -9.855  1.00 10.00      A   
ATOM   1551  CA  SER   198       9.867 -11.836 -10.907  1.00 10.00      A   
ATOM   1552  CB  SER   198      10.058 -10.330 -10.696  1.00 10.00      A   
ATOM   1553  OG  SER   198      11.413  -9.999 -10.441  1.00 10.00      A   
ATOM   1554  HG  SER   198      11.500  -9.695  -9.525  1.00 10.00      A   
ATOM   1555  C   SER   198      10.746 -12.621  -9.943  1.00 10.00      A   
ATOM   1556  O   SER   198      10.367 -12.866  -8.795  1.00 10.00      A   
ATOM   1557  N   PRO   199      11.925 -13.051 -10.418  1.00 10.00      A   
ATOM   1558  CA  PRO   199      12.890 -13.784  -9.598  1.00 10.00      A   
ATOM   1559  CB  PRO   199      13.784 -14.449 -10.647  1.00 10.00      A   
ATOM   1560  CG  PRO   199      13.754 -13.520 -11.812  1.00 10.00      A   
ATOM   1561  CD  PRO   199      12.397 -12.872 -11.807  1.00 10.00      A   
ATOM   1562  C   PRO   199      13.715 -12.816  -8.757  1.00 10.00      A   
ATOM   1563  O   PRO   199      14.447 -13.216  -7.854  1.00 10.00      A   
ATOM   1564  N   GLN   200      13.580 -11.537  -9.076  1.00 10.00      A   
ATOM   1565  HN  GLN   200      12.960 -11.295  -9.798  1.00 10.00      A   
ATOM   1566  CA  GLN   200      14.296 -10.476  -8.387  1.00 10.00      A   
ATOM   1567  CB  GLN   200      15.080  -9.638  -9.404  1.00 10.00      A   
ATOM   1568  CG  GLN   200      16.042 -10.437 -10.275  1.00 10.00      A   
ATOM   1569  CD  GLN   200      17.114 -11.154  -9.475  1.00 10.00      A   
ATOM   1570  OE1 GLN   200      17.505 -10.711  -8.397  1.00 10.00      A   
ATOM   1571  NE2 GLN   200      17.600 -12.268 -10.004  1.00 10.00      A   
ATOM   1572 HE21 GLN   200      17.245 -12.564 -10.868  1.00 10.00      A   
ATOM   1573 HE22 GLN   200      18.300 -12.746  -9.513  1.00 10.00      A   
ATOM   1574  C   GLN   200      13.295  -9.595  -7.640  1.00 10.00      A   
ATOM   1575  O   GLN   200      12.093  -9.669  -7.897  1.00 10.00      A   
ATOM   1576  N   PRO   201      13.761  -8.756  -6.700  1.00 10.00      A   
ATOM   1577  CA  PRO   201      12.881  -7.874  -5.927  1.00 10.00      A   
ATOM   1578  CB  PRO   201      13.830  -7.157  -4.958  1.00 10.00      A   
ATOM   1579  CG  PRO   201      15.184  -7.298  -5.568  1.00 10.00      A   
ATOM   1580  CD  PRO   201      15.174  -8.608  -6.303  1.00 10.00      A   
ATOM   1581  C   PRO   201      12.121  -6.861  -6.786  1.00 10.00      A   
ATOM   1582  O   PRO   201      12.622  -6.380  -7.805  1.00 10.00      A   
ATOM   1583  N   LEU   202      10.900  -6.562  -6.363  1.00 10.00      A   
ATOM   1584  HN  LEU   202      10.559  -7.000  -5.557  1.00 10.00      A   
ATOM   1585  CA  LEU   202      10.048  -5.598  -7.043  1.00 10.00      A   
ATOM   1586  CB  LEU   202       8.806  -6.286  -7.618  1.00 10.00      A   
ATOM   1587  CG  LEU   202       9.046  -7.350  -8.691  1.00 10.00      A   
ATOM   1588  CD1 LEU   202       7.758  -8.099  -8.993  1.00 10.00      A   
ATOM   1589  CD2 LEU   202       9.606  -6.718  -9.957  1.00 10.00      A   
ATOM   1590  C   LEU   202       9.626  -4.547  -6.027  1.00 10.00      A   
ATOM   1591  O   LEU   202       9.230  -4.892  -4.913  1.00 10.00      A   
ATOM   1592  N   MET   203       9.717  -3.278  -6.392  1.00 10.00      A   
ATOM   1593  HN  MET   203      10.024  -3.054  -7.298  1.00 10.00      A   
ATOM   1594  CA  MET   203       9.361  -2.209  -5.470  1.00 10.00      A   
ATOM   1595  CB  MET   203      10.627  -1.581  -4.873  1.00 10.00      A   
ATOM   1596  CG  MET   203      11.507  -2.530  -4.076  1.00 10.00      A   
ATOM   1597  SD  MET   203      10.817  -2.952  -2.466  1.00 10.00      A   
ATOM   1598  CE  MET   203      12.284  -3.559  -1.638  1.00 10.00      A   
ATOM   1599  C   MET   203       8.541  -1.113  -6.136  1.00 10.00      A   
ATOM   1600  O   MET   203       8.430  -1.062  -7.362  1.00 10.00      A   
ATOM   1601  N   SER   204       7.974  -0.255  -5.287  1.00 10.00      A   
ATOM   1602  HN  SER   204       8.107  -0.403  -4.331  1.00 10.00      A   
ATOM   1603  CA  SER   204       7.180   0.906  -5.689  1.00 10.00      A   
ATOM   1604  CB  SER   204       8.111   2.095  -5.940  1.00 10.00      A   
ATOM   1605  OG  SER   204       9.170   2.098  -4.989  1.00 10.00      A   
ATOM   1606  HG  SER   204       9.817   2.791  -5.217  1.00 10.00      A   
ATOM   1607  C   SER   204       6.220   0.676  -6.867  1.00 10.00      A   
ATOM   1608  O   SER   204       6.549   0.973  -8.015  1.00 10.00      A   
ATOM   1609  N   PRO   205       5.022   0.136  -6.593  1.00 10.00      A   
ATOM   1610  CA  PRO   205       4.004  -0.104  -7.611  1.00 10.00      A   
ATOM   1611  CB  PRO   205       3.323  -1.370  -7.090  1.00 10.00      A   
ATOM   1612  CG  PRO   205       3.516  -1.353  -5.600  1.00 10.00      A   
ATOM   1613  CD  PRO   205       4.566  -0.317  -5.274  1.00 10.00      A   
ATOM   1614  C   PRO   205       2.996   1.053  -7.682  1.00 10.00      A   
ATOM   1615  O   PRO   205       2.465   1.490  -6.660  1.00 10.00      A   
ATOM   1616  N   ALA   206       2.732   1.548  -8.885  1.00 10.00      A   
ATOM   1617  HN  ALA   206       3.177   1.158  -9.673  1.00 10.00      A   
ATOM   1618  CA  ALA   206       1.797   2.655  -9.066  1.00 10.00      A   
ATOM   1619  CB  ALA   206       2.534   3.899  -9.541  1.00 10.00      A   
ATOM   1620  C   ALA   206       0.685   2.298 -10.046  1.00 10.00      A   
ATOM   1621  O   ALA   206       0.835   1.391 -10.868  1.00 10.00      A   
ATOM   1622  N   TRP   207      -0.426   3.014  -9.953  1.00 10.00      A   
ATOM   1623  HN  TRP   207      -0.483   3.719  -9.269  1.00 10.00      A   
ATOM   1624  CA  TRP   207      -1.570   2.792 -10.831  1.00 10.00      A   
ATOM   1625  CB  TRP   207      -2.857   2.695 -10.004  1.00 10.00      A   
ATOM   1626  CG  TRP   207      -3.092   1.370  -9.348  1.00 10.00      A   
ATOM   1627  CD1 TRP   207      -2.721   1.002  -8.090  1.00 10.00      A   
ATOM   1628  CD2 TRP   207      -3.771   0.242  -9.912  1.00 10.00      A   
ATOM   1629  NE1 TRP   207      -3.128  -0.284  -7.833  1.00 10.00      A   
ATOM   1630  HE1 TRP   207      -2.981  -0.771  -6.991  1.00 10.00      A   
ATOM   1631  CE2 TRP   207      -3.771  -0.775  -8.939  1.00 10.00      A   
ATOM   1632  CE3 TRP   207      -4.375  -0.009 -11.149  1.00 10.00      A   
ATOM   1633  CZ2 TRP   207      -4.359  -2.018  -9.160  1.00 10.00      A   
ATOM   1634  CZ3 TRP   207      -4.956  -1.244 -11.368  1.00 10.00      A   
ATOM   1635  CH2 TRP   207      -4.943  -2.234 -10.379  1.00 10.00      A   
ATOM   1636  C   TRP   207      -1.719   3.954 -11.808  1.00 10.00      A   
ATOM   1637  O   TRP   207      -1.333   5.081 -11.502  1.00 10.00      A   
ATOM   1638  N   SER   208      -2.271   3.680 -12.981  1.00 10.00      A   
ATOM   1639  HN  SER   208      -2.538   2.760 -13.188  1.00 10.00      A   
ATOM   1640  CA  SER   208      -2.488   4.721 -13.969  1.00 10.00      A   
ATOM   1641  CB  SER   208      -2.393   4.148 -15.390  1.00 10.00      A   
ATOM   1642  OG  SER   208      -3.440   3.227 -15.666  1.00 10.00      A   
ATOM   1643  HG  SER   208      -3.925   3.527 -16.458  1.00 10.00      A   
ATOM   1644  C   SER   208      -3.854   5.363 -13.728  1.00 10.00      A   
ATOM   1645  O   SER   208      -4.761   4.704 -13.216  1.00 10.00      A   
ATOM   1646  N   PRO   209      -4.019   6.654 -14.066  1.00 10.00      A   
ATOM   1647  CA  PRO   209      -5.289   7.368 -13.874  1.00 10.00      A   
ATOM   1648  CB  PRO   209      -5.045   8.745 -14.507  1.00 10.00      A   
ATOM   1649  CG  PRO   209      -3.797   8.599 -15.311  1.00 10.00      A   
ATOM   1650  CD  PRO   209      -2.988   7.525 -14.645  1.00 10.00      A   
ATOM   1651  C   PRO   209      -6.465   6.666 -14.556  1.00 10.00      A   
ATOM   1652  O   PRO   209      -7.564   6.592 -13.998  1.00 10.00      A   
ATOM   1653  N   ASP   210      -6.226   6.140 -15.754  1.00 10.00      A   
ATOM   1654  HN  ASP   210      -5.329   6.224 -16.143  1.00 10.00      A   
ATOM   1655  CA  ASP   210      -7.265   5.443 -16.506  1.00 10.00      A   
ATOM   1656  CB  ASP   210      -6.909   5.360 -17.995  1.00 10.00      A   
ATOM   1657  CG  ASP   210      -5.975   4.216 -18.335  1.00 10.00      A   
ATOM   1658  OD1 ASP   210      -4.849   4.173 -17.787  1.00 10.00      A   
ATOM   1659  OD2 ASP   210      -6.352   3.361 -19.165  1.00 10.00      A   
ATOM   1660  C   ASP   210      -7.530   4.055 -15.930  1.00 10.00      A   
ATOM   1661  O   ASP   210      -8.631   3.520 -16.052  1.00 10.00      A   
ATOM   1662  N   GLY   211      -6.520   3.485 -15.289  1.00 10.00      A   
ATOM   1663  HN  GLY   211      -5.667   3.961 -15.220  1.00 10.00      A   
ATOM   1664  CA  GLY   211      -6.663   2.174 -14.690  1.00 10.00      A   
ATOM   1665  C   GLY   211      -6.406   1.047 -15.666  1.00 10.00      A   
ATOM   1666  O   GLY   211      -7.304   0.253 -15.953  1.00 10.00      A   
ATOM   1667  N   SER   212      -5.187   0.974 -16.181  1.00 10.00      A   
ATOM   1668  HN  SER   212      -4.517   1.643 -15.922  1.00 10.00      A   
ATOM   1669  CA  SER   212      -4.822  -0.080 -17.123  1.00 10.00      A   
ATOM   1670  CB  SER   212      -5.257   0.281 -18.547  1.00 10.00      A   
ATOM   1671  OG  SER   212      -4.598   1.450 -19.009  1.00 10.00      A   
ATOM   1672  HG  SER   212      -5.191   2.217 -18.902  1.00 10.00      A   
ATOM   1673  C   SER   212      -3.326  -0.375 -17.089  1.00 10.00      A   
ATOM   1674  O   SER   212      -2.893  -1.492 -17.384  1.00 10.00      A   
ATOM   1675  N   LYS   213      -2.534   0.627 -16.731  1.00 10.00      A   
ATOM   1676  HN  LYS   213      -2.931   1.492 -16.494  1.00 10.00      A   
ATOM   1677  CA  LYS   213      -1.090   0.471 -16.679  1.00 10.00      A   
ATOM   1678  CB  LYS   213      -0.406   1.639 -17.388  1.00 10.00      A   
ATOM   1679  CG  LYS   213      -0.690   1.709 -18.878  1.00 10.00      A   
ATOM   1680  CD  LYS   213      -0.344   3.075 -19.442  1.00 10.00      A   
ATOM   1681  CE  LYS   213      -0.653   3.146 -20.927  1.00 10.00      A   
ATOM   1682  NZ  LYS   213      -0.625   4.540 -21.437  1.00 10.00      A   
ATOM   1683  HZ1 LYS   213      -0.739   4.546 -22.471  1.00 10.00      A   
ATOM   1684  HZ2 LYS   213       0.279   4.995 -21.197  1.00 10.00      A   
ATOM   1685  HZ3 LYS   213      -1.399   5.088 -21.012  1.00 10.00      A   
ATOM   1686  C   LYS   213      -0.585   0.363 -15.246  1.00 10.00      A   
ATOM   1687  O   LYS   213      -1.067   1.059 -14.349  1.00 10.00      A   
ATOM   1688  N   LEU   214       0.381  -0.518 -15.042  1.00 10.00      A   
ATOM   1689  HN  LEU   214       0.704  -1.057 -15.799  1.00 10.00      A   
ATOM   1690  CA  LEU   214       0.976  -0.724 -13.733  1.00 10.00      A   
ATOM   1691  CB  LEU   214       0.706  -2.149 -13.246  1.00 10.00      A   
ATOM   1692  CG  LEU   214      -0.761  -2.526 -13.040  1.00 10.00      A   
ATOM   1693  CD1 LEU   214      -0.898  -4.014 -12.765  1.00 10.00      A   
ATOM   1694  CD2 LEU   214      -1.360  -1.716 -11.905  1.00 10.00      A   
ATOM   1695  C   LEU   214       2.478  -0.477 -13.794  1.00 10.00      A   
ATOM   1696  O   LEU   214       3.225  -1.263 -14.382  1.00 10.00      A   
ATOM   1697  N   ALA   215       2.911   0.625 -13.210  1.00 10.00      A   
ATOM   1698  HN  ALA   215       2.264   1.221 -12.776  1.00 10.00      A   
ATOM   1699  CA  ALA   215       4.319   0.980 -13.186  1.00 10.00      A   
ATOM   1700  CB  ALA   215       4.479   2.489 -13.275  1.00 10.00      A   
ATOM   1701  C   ALA   215       4.960   0.458 -11.910  1.00 10.00      A   
ATOM   1702  O   ALA   215       4.374   0.555 -10.833  1.00 10.00      A   
ATOM   1703  N   TYR   216       6.150  -0.105 -12.032  1.00 10.00      A   
ATOM   1704  HN  TYR   216       6.571  -0.160 -12.921  1.00 10.00      A   
ATOM   1705  CA  TYR   216       6.854  -0.641 -10.879  1.00 10.00      A   
ATOM   1706  CB  TYR   216       6.365  -2.060 -10.552  1.00 10.00      A   
ATOM   1707  CG  TYR   216       6.537  -3.063 -11.678  1.00 10.00      A   
ATOM   1708  CD1 TYR   216       7.722  -3.775 -11.830  1.00 10.00      A   
ATOM   1709  CD2 TYR   216       5.513  -3.300 -12.587  1.00 10.00      A   
ATOM   1710  CE1 TYR   216       7.881  -4.691 -12.851  1.00 10.00      A   
ATOM   1711  CE2 TYR   216       5.664  -4.215 -13.613  1.00 10.00      A   
ATOM   1712  CZ  TYR   216       6.849  -4.906 -13.741  1.00 10.00      A   
ATOM   1713  OH  TYR   216       7.005  -5.823 -14.755  1.00 10.00      A   
ATOM   1714  HH  TYR   216       6.261  -5.750 -15.375  1.00 10.00      A   
ATOM   1715  C   TYR   216       8.358  -0.643 -11.110  1.00 10.00      A   
ATOM   1716  O   TYR   216       8.820  -0.480 -12.242  1.00 10.00      A   
ATOM   1717  N   VAL   217       9.109  -0.810 -10.036  1.00 10.00      A   
ATOM   1718  HN  VAL   217       8.674  -0.909  -9.156  1.00 10.00      A   
ATOM   1719  CA  VAL   217      10.559  -0.858 -10.113  1.00 10.00      A   
ATOM   1720  CB  VAL   217      11.220  -0.082  -8.953  1.00 10.00      A   
ATOM   1721  CG1 VAL   217      12.726   0.003  -9.152  1.00 10.00      A   
ATOM   1722  CG2 VAL   217      10.617   1.309  -8.824  1.00 10.00      A   
ATOM   1723  C   VAL   217      11.014  -2.312 -10.073  1.00 10.00      A   
ATOM   1724  O   VAL   217      10.764  -3.023  -9.095  1.00 10.00      A   
ATOM   1725  N   THR   218      11.656  -2.753 -11.139  1.00 10.00      A   
ATOM   1726  HN  THR   218      11.829  -2.136 -11.885  1.00 10.00      A   
ATOM   1727  CA  THR   218      12.135  -4.123 -11.225  1.00 10.00      A   
ATOM   1728  CB  THR   218      11.678  -4.813 -12.533  1.00 10.00      A   
ATOM   1729  OG1 THR   218      12.247  -6.125 -12.619  1.00 10.00      A   
ATOM   1730  HG1 THR   218      11.589  -6.746 -12.968  1.00 10.00      A   
ATOM   1731  CG2 THR   218      12.083  -4.003 -13.758  1.00 10.00      A   
ATOM   1732  C   THR   218      13.652  -4.175 -11.114  1.00 10.00      A   
ATOM   1733  O   THR   218      14.351  -3.288 -11.606  1.00 10.00      A   
ATOM   1734  N   PHE   219      14.152  -5.204 -10.451  1.00 10.00      A   
ATOM   1735  HN  PHE   219      13.541  -5.862 -10.057  1.00 10.00      A   
ATOM   1736  CA  PHE   219      15.584  -5.382 -10.287  1.00 10.00      A   
ATOM   1737  CB  PHE   219      15.933  -5.603  -8.810  1.00 10.00      A   
ATOM   1738  CG  PHE   219      15.788  -4.377  -7.949  1.00 10.00      A   
ATOM   1739  CD1 PHE   219      14.535  -3.929  -7.560  1.00 10.00      A   
ATOM   1740  CD2 PHE   219      16.907  -3.679  -7.524  1.00 10.00      A   
ATOM   1741  CE1 PHE   219      14.399  -2.809  -6.765  1.00 10.00      A   
ATOM   1742  CE2 PHE   219      16.778  -2.556  -6.729  1.00 10.00      A   
ATOM   1743  CZ  PHE   219      15.522  -2.120  -6.349  1.00 10.00      A   
ATOM   1744  C   PHE   219      16.058  -6.569 -11.117  1.00 10.00      A   
ATOM   1745  O   PHE   219      17.171  -7.062 -10.935  1.00 10.00      A   
ATOM   1746  N   GLU   220      15.205  -7.010 -12.042  1.00 10.00      A   
ATOM   1747  HN  GLU   220      14.340  -6.554 -12.147  1.00 10.00      A   
ATOM   1748  CA  GLU   220      15.510  -8.151 -12.905  1.00 10.00      A   
ATOM   1749  CB  GLU   220      14.301  -8.527 -13.766  1.00 10.00      A   
ATOM   1750  CG  GLU   220      13.158  -9.158 -12.984  1.00 10.00      A   
ATOM   1751  CD  GLU   220      11.943  -9.449 -13.843  1.00 10.00      A   
ATOM   1752  OE1 GLU   220      11.950 -10.472 -14.565  1.00 10.00      A   
ATOM   1753  OE2 GLU   220      10.973  -8.660 -13.803  1.00 10.00      A   
ATOM   1754  C   GLU   220      16.741  -7.911 -13.775  1.00 10.00      A   
ATOM   1755  O   GLU   220      17.447  -8.853 -14.134  1.00 10.00      A   
ATOM   1756  N   SER   221      17.006  -6.653 -14.094  1.00 10.00      A   
ATOM   1757  HN  SER   221      16.414  -5.941 -13.774  1.00 10.00      A   
ATOM   1758  CA  SER   221      18.155  -6.299 -14.915  1.00 10.00      A   
ATOM   1759  CB  SER   221      17.915  -4.939 -15.564  1.00 10.00      A   
ATOM   1760  OG  SER   221      16.817  -4.283 -14.949  1.00 10.00      A   
ATOM   1761  HG  SER   221      16.026  -4.416 -15.485  1.00 10.00      A   
ATOM   1762  C   SER   221      19.438  -6.265 -14.083  1.00 10.00      A   
ATOM   1763  O   SER   221      20.533  -6.075 -14.611  1.00 10.00      A   
ATOM   1764  N   GLY   222      19.297  -6.454 -12.779  1.00 10.00      A   
ATOM   1765  HN  GLY   222      18.401  -6.618 -12.411  1.00 10.00      A   
ATOM   1766  CA  GLY   222      20.444  -6.434 -11.895  1.00 10.00      A   
ATOM   1767  C   GLY   222      20.535  -5.130 -11.135  1.00 10.00      A   
ATOM   1768  O   GLY   222      21.244  -5.029 -10.133  1.00 10.00      A   
ATOM   1769  N   ARG   223      19.814  -4.132 -11.623  1.00 10.00      A   
ATOM   1770  HN  ARG   223      19.273  -4.289 -12.423  1.00 10.00      A   
ATOM   1771  CA  ARG   223      19.784  -2.815 -11.003  1.00 10.00      A   
ATOM   1772  CB  ARG   223      20.626  -1.814 -11.803  1.00 10.00      A   
ATOM   1773  CG  ARG   223      22.122  -2.085 -11.754  1.00 10.00      A   
ATOM   1774  CD  ARG   223      22.928  -0.900 -12.262  1.00 10.00      A   
ATOM   1775  NE  ARG   223      22.767  -0.683 -13.702  1.00 10.00      A   
ATOM   1776  HE  ARG   223      21.975  -0.172 -13.994  1.00 10.00      A   
ATOM   1777  CZ  ARG   223      23.620  -1.135 -14.624  1.00 10.00      A   
ATOM   1778  NH1 ARG   223      24.686  -1.836 -14.264  1.00 10.00      A   
ATOM   1779 HH11 ARG   223      25.350  -2.187 -14.988  1.00 10.00      A   
ATOM   1780 HH12 ARG   223      24.864  -2.046 -13.260  1.00 10.00      A   
ATOM   1781  NH2 ARG   223      23.416  -0.878 -15.907  1.00 10.00      A   
ATOM   1782 HH21 ARG   223      22.585  -0.319 -16.206  1.00 10.00      A   
ATOM   1783 HH22 ARG   223      24.086  -1.231 -16.627  1.00 10.00      A   
ATOM   1784  C   ARG   223      18.342  -2.338 -10.908  1.00 10.00      A   
ATOM   1785  O   ARG   223      17.428  -3.047 -11.326  1.00 10.00      A   
ATOM   1786  N   SER   224      18.138  -1.144 -10.373  1.00 10.00      A   
ATOM   1787  HN  SER   224      18.909  -0.607 -10.084  1.00 10.00      A   
ATOM   1788  CA  SER   224      16.798  -0.597 -10.227  1.00 10.00      A   
ATOM   1789  CB  SER   224      16.796   0.481  -9.143  1.00 10.00      A   
ATOM   1790  OG  SER   224      17.768   0.200  -8.148  1.00 10.00      A   
ATOM   1791  HG  SER   224      18.108  -0.694  -8.272  1.00 10.00      A   
ATOM   1792  C   SER   224      16.300  -0.015 -11.548  1.00 10.00      A   
ATOM   1793  O   SER   224      16.714   1.072 -11.951  1.00 10.00      A   
ATOM   1794  N   ALA   225      15.418  -0.745 -12.221  1.00 10.00      A   
ATOM   1795  HN  ALA   225      15.128  -1.610 -11.851  1.00 10.00      A   
ATOM   1796  CA  ALA   225      14.870  -0.297 -13.494  1.00 10.00      A   
ATOM   1797  CB  ALA   225      14.975  -1.403 -14.530  1.00 10.00      A   
ATOM   1798  C   ALA   225      13.420   0.149 -13.345  1.00 10.00      A   
ATOM   1799  O   ALA   225      12.618  -0.516 -12.686  1.00 10.00      A   
ATOM   1800  N   LEU   226      13.091   1.273 -13.965  1.00 10.00      A   
ATOM   1801  HN  LEU   226      13.773   1.746 -14.487  1.00 10.00      A   
ATOM   1802  CA  LEU   226      11.740   1.816 -13.912  1.00 10.00      A   
ATOM   1803  CB  LEU   226      11.800   3.339 -13.764  1.00 10.00      A   
ATOM   1804  CG  LEU   226      10.554   4.015 -13.189  1.00 10.00      A   
ATOM   1805  CD1 LEU   226      10.450   3.758 -11.693  1.00 10.00      A   
ATOM   1806  CD2 LEU   226      10.566   5.505 -13.481  1.00 10.00      A   
ATOM   1807  C   LEU   226      10.994   1.451 -15.190  1.00 10.00      A   
ATOM   1808  O   LEU   226      11.368   1.895 -16.278  1.00 10.00      A   
ATOM   1809  N   VAL   227       9.950   0.637 -15.064  1.00 10.00      A   
ATOM   1810  HN  VAL   227       9.689   0.323 -14.170  1.00 10.00      A   
ATOM   1811  CA  VAL   227       9.172   0.203 -16.224  1.00 10.00      A   
ATOM   1812  CB  VAL   227       9.534  -1.238 -16.649  1.00 10.00      A   
ATOM   1813  CG1 VAL   227      10.939  -1.305 -17.231  1.00 10.00      A   
ATOM   1814  CG2 VAL   227       9.385  -2.205 -15.482  1.00 10.00      A   
ATOM   1815  C   VAL   227       7.666   0.272 -15.968  1.00 10.00      A   
ATOM   1816  O   VAL   227       7.213   0.238 -14.822  1.00 10.00      A   
ATOM   1817  N   ILE   228       6.902   0.379 -17.047  1.00 10.00      A   
ATOM   1818  HN  ILE   228       7.331   0.421 -17.931  1.00 10.00      A   
ATOM   1819  CA  ILE   228       5.446   0.428 -16.970  1.00 10.00      A   
ATOM   1820  CB  ILE   228       4.884   1.751 -17.545  1.00 10.00      A   
ATOM   1821  CG1 ILE   228       5.435   2.957 -16.780  1.00 10.00      A   
ATOM   1822  CG2 ILE   228       3.359   1.748 -17.513  1.00 10.00      A   
ATOM   1823  CD1 ILE   228       5.015   4.293 -17.358  1.00 10.00      A   
ATOM   1824  C   ILE   228       4.876  -0.736 -17.769  1.00 10.00      A   
ATOM   1825  O   ILE   228       5.195  -0.894 -18.946  1.00 10.00      A   
ATOM   1826  N   GLN   229       4.049  -1.552 -17.137  1.00 10.00      A   
ATOM   1827  HN  GLN   229       3.819  -1.379 -16.195  1.00 10.00      A   
ATOM   1828  CA  GLN   229       3.468  -2.702 -17.812  1.00 10.00      A   
ATOM   1829  CB  GLN   229       3.962  -3.992 -17.158  1.00 10.00      A   
ATOM   1830  CG  GLN   229       3.567  -5.262 -17.892  1.00 10.00      A   
ATOM   1831  CD  GLN   229       4.086  -6.510 -17.207  1.00 10.00      A   
ATOM   1832  OE1 GLN   229       5.116  -6.483 -16.533  1.00 10.00      A   
ATOM   1833  NE2 GLN   229       3.381  -7.613 -17.382  1.00 10.00      A   
ATOM   1834 HE21 GLN   229       2.576  -7.565 -17.938  1.00 10.00      A   
ATOM   1835 HE22 GLN   229       3.689  -8.435 -16.943  1.00 10.00      A   
ATOM   1836  C   GLN   229       1.944  -2.652 -17.791  1.00 10.00      A   
ATOM   1837  O   GLN   229       1.339  -2.405 -16.752  1.00 10.00      A   
ATOM   1838  N   THR   230       1.330  -2.875 -18.945  1.00 10.00      A   
ATOM   1839  HN  THR   230       1.867  -3.046 -19.749  1.00 10.00      A   
ATOM   1840  CA  THR   230      -0.123  -2.877 -19.046  1.00 10.00      A   
ATOM   1841  CB  THR   230      -0.575  -2.642 -20.500  1.00 10.00      A   
ATOM   1842  OG1 THR   230       0.197  -1.575 -21.070  1.00 10.00      A   
ATOM   1843  HG1 THR   230      -0.393  -0.836 -21.285  1.00 10.00      A   
ATOM   1844  CG2 THR   230      -2.049  -2.272 -20.548  1.00 10.00      A   
ATOM   1845  C   THR   230      -0.663  -4.221 -18.558  1.00 10.00      A   
ATOM   1846  O   THR   230      -0.113  -5.268 -18.899  1.00 10.00      A   
ATOM   1847  N   LEU   231      -1.728  -4.187 -17.768  1.00 10.00      A   
ATOM   1848  HN  LEU   231      -2.128  -3.316 -17.542  1.00 10.00      A   
ATOM   1849  CA  LEU   231      -2.323  -5.401 -17.216  1.00 10.00      A   
ATOM   1850  CB  LEU   231      -3.441  -5.048 -16.227  1.00 10.00      A   
ATOM   1851  CG  LEU   231      -4.180  -6.224 -15.580  1.00 10.00      A   
ATOM   1852  CD1 LEU   231      -3.241  -7.034 -14.698  1.00 10.00      A   
ATOM   1853  CD2 LEU   231      -5.374  -5.729 -14.781  1.00 10.00      A   
ATOM   1854  C   LEU   231      -2.845  -6.357 -18.292  1.00 10.00      A   
ATOM   1855  O   LEU   231      -2.425  -7.513 -18.358  1.00 10.00      A   
ATOM   1856  N   ALA   232      -3.752  -5.875 -19.131  1.00 10.00      A   
ATOM   1857  HN  ALA   232      -4.034  -4.939 -19.043  1.00 10.00      A   
ATOM   1858  CA  ALA   232      -4.346  -6.700 -20.179  1.00 10.00      A   
ATOM   1859  CB  ALA   232      -5.525  -5.983 -20.818  1.00 10.00      A   
ATOM   1860  C   ALA   232      -3.331  -7.130 -21.238  1.00 10.00      A   
ATOM   1861  O   ALA   232      -3.123  -8.326 -21.451  1.00 10.00      A   
ATOM   1862  N   ASN   233      -2.706  -6.155 -21.892  1.00 10.00      A   
ATOM   1863  HN  ASN   233      -2.915  -5.224 -21.671  1.00 10.00      A   
ATOM   1864  CA  ASN   233      -1.728  -6.434 -22.944  1.00 10.00      A   
ATOM   1865  CB  ASN   233      -1.275  -5.136 -23.613  1.00 10.00      A   
ATOM   1866  CG  ASN   233      -0.485  -5.371 -24.887  1.00 10.00      A   
ATOM   1867  OD1 ASN   233       0.604  -5.946 -24.867  1.00 10.00      A   
ATOM   1868  ND2 ASN   233      -1.027  -4.921 -26.004  1.00 10.00      A   
ATOM   1869 HD21 ASN   233      -1.895  -4.469 -25.947  1.00 10.00      A   
ATOM   1870 HD22 ASN   233      -0.536  -5.050 -26.843  1.00 10.00      A   
ATOM   1871  C   ASN   233      -0.513  -7.194 -22.422  1.00 10.00      A   
ATOM   1872  O   ASN   233      -0.137  -8.232 -22.966  1.00 10.00      A   
ATOM   1873  N   GLY   234       0.101  -6.670 -21.375  1.00 10.00      A   
ATOM   1874  HN  GLY   234      -0.260  -5.859 -20.960  1.00 10.00      A   
ATOM   1875  CA  GLY   234       1.279  -7.302 -20.815  1.00 10.00      A   
ATOM   1876  C   GLY   234       2.560  -6.671 -21.331  1.00 10.00      A   
ATOM   1877  O   GLY   234       3.659  -7.105 -20.986  1.00 10.00      A   
ATOM   1878  N   ALA   235       2.410  -5.646 -22.166  1.00 10.00      A   
ATOM   1879  HN  ALA   235       1.508  -5.360 -22.407  1.00 10.00      A   
ATOM   1880  CA  ALA   235       3.550  -4.942 -22.741  1.00 10.00      A   
ATOM   1881  CB  ALA   235       3.106  -4.076 -23.911  1.00 10.00      A   
ATOM   1882  C   ALA   235       4.253  -4.091 -21.690  1.00 10.00      A   
ATOM   1883  O   ALA   235       3.606  -3.374 -20.919  1.00 10.00      A   
ATOM   1884  N   VAL   236       5.575  -4.173 -21.668  1.00 10.00      A   
ATOM   1885  HN  VAL   236       6.028  -4.749 -22.319  1.00 10.00      A   
ATOM   1886  CA  VAL   236       6.377  -3.424 -20.711  1.00 10.00      A   
ATOM   1887  CB  VAL   236       7.375  -4.340 -19.966  1.00 10.00      A   
ATOM   1888  CG1 VAL   236       7.849  -3.686 -18.679  1.00 10.00      A   
ATOM   1889  CG2 VAL   236       6.766  -5.706 -19.685  1.00 10.00      A   
ATOM   1890  C   VAL   236       7.161  -2.322 -21.417  1.00 10.00      A   
ATOM   1891  O   VAL   236       7.857  -2.577 -22.401  1.00 10.00      A   
ATOM   1892  N   ARG   237       7.037  -1.097 -20.926  1.00 10.00      A   
ATOM   1893  HN  ARG   237       6.454  -0.951 -20.145  1.00 10.00      A   
ATOM   1894  CA  ARG   237       7.741   0.039 -21.509  1.00 10.00      A   
ATOM   1895  CB  ARG   237       6.775   1.203 -21.750  1.00 10.00      A   
ATOM   1896  CG  ARG   237       7.404   2.397 -22.455  1.00 10.00      A   
ATOM   1897  CD  ARG   237       6.873   3.714 -21.910  1.00 10.00      A   
ATOM   1898  NE  ARG   237       5.899   4.341 -22.806  1.00 10.00      A   
ATOM   1899  HE  ARG   237       5.180   3.769 -23.162  1.00 10.00      A   
ATOM   1900  CZ  ARG   237       5.944   5.628 -23.167  1.00 10.00      A   
ATOM   1901  NH1 ARG   237       6.912   6.417 -22.716  1.00 10.00      A   
ATOM   1902 HH11 ARG   237       6.946   7.420 -23.004  1.00 10.00      A   
ATOM   1903 HH12 ARG   237       7.648   6.037 -22.080  1.00 10.00      A   
ATOM   1904  NH2 ARG   237       5.023   6.131 -23.980  1.00 10.00      A   
ATOM   1905 HH21 ARG   237       4.256   5.529 -24.350  1.00 10.00      A   
ATOM   1906 HH22 ARG   237       5.062   7.143 -24.255  1.00 10.00      A   
ATOM   1907  C   ARG   237       8.879   0.486 -20.595  1.00 10.00      A   
ATOM   1908  O   ARG   237       8.688   0.630 -19.386  1.00 10.00      A   
ATOM   1909  N   GLN   238      10.055   0.693 -21.175  1.00 10.00      A   
ATOM   1910  HN  GLN   238      10.140   0.554 -22.145  1.00 10.00      A   
ATOM   1911  CA  GLN   238      11.224   1.128 -20.418  1.00 10.00      A   
ATOM   1912  CB  GLN   238      12.506   0.794 -21.189  1.00 10.00      A   
ATOM   1913  CG  GLN   238      13.796   1.049 -20.422  1.00 10.00      A   
ATOM   1914  CD  GLN   238      13.978   0.107 -19.247  1.00 10.00      A   
ATOM   1915  OE1 GLN   238      13.501  -1.028 -19.262  1.00 10.00      A   
ATOM   1916  NE2 GLN   238      14.685   0.558 -18.228  1.00 10.00      A   
ATOM   1917 HE21 GLN   238      15.058   1.468 -18.288  1.00 10.00      A   
ATOM   1918 HE22 GLN   238      14.810  -0.030 -17.455  1.00 10.00      A   
ATOM   1919  C   GLN   238      11.145   2.630 -20.159  1.00 10.00      A   
ATOM   1920  O   GLN   238      11.072   3.424 -21.098  1.00 10.00      A   
ATOM   1921  N   VAL   239      11.146   3.013 -18.893  1.00 10.00      A   
ATOM   1922  HN  VAL   239      11.205   2.338 -18.183  1.00 10.00      A   
ATOM   1923  CA  VAL   239      11.057   4.419 -18.529  1.00 10.00      A   
ATOM   1924  CB  VAL   239      10.090   4.641 -17.349  1.00 10.00      A   
ATOM   1925  CG1 VAL   239       9.921   6.125 -17.070  1.00 10.00      A   
ATOM   1926  CG2 VAL   239       8.746   3.989 -17.629  1.00 10.00      A   
ATOM   1927  C   VAL   239      12.423   5.001 -18.181  1.00 10.00      A   
ATOM   1928  O   VAL   239      12.931   5.875 -18.883  1.00 10.00      A   
ATOM   1929  N   ALA   240      13.022   4.513 -17.103  1.00 10.00      A   
ATOM   1930  HN  ALA   240      12.591   3.791 -16.597  1.00 10.00      A   
ATOM   1931  CA  ALA   240      14.317   5.014 -16.670  1.00 10.00      A   
ATOM   1932  CB  ALA   240      14.170   5.829 -15.392  1.00 10.00      A   
ATOM   1933  C   ALA   240      15.318   3.886 -16.475  1.00 10.00      A   
ATOM   1934  O   ALA   240      15.009   2.870 -15.846  1.00 10.00      A   
ATOM   1935  N   SER   241      16.511   4.074 -17.026  1.00 10.00      A   
ATOM   1936  HN  SER   241      16.678   4.900 -17.523  1.00 10.00      A   
ATOM   1937  CA  SER   241      17.581   3.091 -16.929  1.00 10.00      A   
ATOM   1938  CB  SER   241      17.762   2.406 -18.287  1.00 10.00      A   
ATOM   1939  OG  SER   241      16.559   2.452 -19.041  1.00 10.00      A   
ATOM   1940  HG  SER   241      16.769   2.479 -19.985  1.00 10.00      A   
ATOM   1941  C   SER   241      18.880   3.783 -16.516  1.00 10.00      A   
ATOM   1942  O   SER   241      19.978   3.317 -16.822  1.00 10.00      A   
ATOM   1943  N   PHE   242      18.732   4.895 -15.803  1.00 10.00      A   
ATOM   1944  HN  PHE   242      17.831   5.182 -15.558  1.00 10.00      A   
ATOM   1945  CA  PHE   242      19.870   5.687 -15.348  1.00 10.00      A   
ATOM   1946  CB  PHE   242      19.385   7.037 -14.806  1.00 10.00      A   
ATOM   1947  CG  PHE   242      18.831   7.956 -15.859  1.00 10.00      A   
ATOM   1948  CD1 PHE   242      17.488   7.914 -16.202  1.00 10.00      A   
ATOM   1949  CD2 PHE   242      19.653   8.862 -16.508  1.00 10.00      A   
ATOM   1950  CE1 PHE   242      16.977   8.758 -17.171  1.00 10.00      A   
ATOM   1951  CE2 PHE   242      19.150   9.708 -17.478  1.00 10.00      A   
ATOM   1952  CZ  PHE   242      17.809   9.656 -17.810  1.00 10.00      A   
ATOM   1953  C   PHE   242      20.675   4.951 -14.279  1.00 10.00      A   
ATOM   1954  O   PHE   242      20.156   4.061 -13.605  1.00 10.00      A   
ATOM   1955  N   PRO   243      21.962   5.302 -14.125  1.00 10.00      A   
ATOM   1956  CA  PRO   243      22.838   4.679 -13.128  1.00 10.00      A   
ATOM   1957  CB  PRO   243      24.223   5.271 -13.436  1.00 10.00      A   
ATOM   1958  CG  PRO   243      24.101   5.867 -14.797  1.00 10.00      A   
ATOM   1959  CD  PRO   243      22.675   6.310 -14.922  1.00 10.00      A   
ATOM   1960  C   PRO   243      22.431   5.032 -11.698  1.00 10.00      A   
ATOM   1961  O   PRO   243      21.523   5.838 -11.476  1.00 10.00      A   
ATOM   1962  N   ARG   244      23.118   4.419 -10.736  1.00 10.00      A   
ATOM   1963  HN  ARG   244      23.814   3.775 -10.994  1.00 10.00      A   
ATOM   1964  CA  ARG   244      22.867   4.644  -9.312  1.00 10.00      A   
ATOM   1965  CB  ARG   244      22.897   6.131  -8.936  1.00 10.00      A   
ATOM   1966  CG  ARG   244      24.248   6.799  -9.123  1.00 10.00      A   
ATOM   1967  CD  ARG   244      25.250   6.332  -8.080  1.00 10.00      A   
ATOM   1968  NE  ARG   244      26.568   6.926  -8.293  1.00 10.00      A   
ATOM   1969  HE  ARG   244      27.176   6.454  -8.902  1.00 10.00      A   
ATOM   1970  CZ  ARG   244      26.987   8.047  -7.708  1.00 10.00      A   
ATOM   1971  NH1 ARG   244      26.192   8.696  -6.865  1.00 10.00      A   
ATOM   1972 HH11 ARG   244      26.520   9.574  -6.408  1.00 10.00      A   
ATOM   1973 HH12 ARG   244      25.237   8.328  -6.653  1.00 10.00      A   
ATOM   1974  NH2 ARG   244      28.203   8.521  -7.967  1.00 10.00      A   
ATOM   1975 HH21 ARG   244      28.836   8.020  -8.628  1.00 10.00      A   
ATOM   1976 HH22 ARG   244      28.531   9.402  -7.506  1.00 10.00      A   
ATOM   1977  C   ARG   244      21.576   3.979  -8.842  1.00 10.00      A   
ATOM   1978  O   ARG   244      21.599   2.838  -8.390  1.00 10.00      A   
ATOM   1979  N   HIS   245      20.452   4.677  -8.974  1.00 10.00      A   
ATOM   1980  HN  HIS   245      20.484   5.564  -9.395  1.00 10.00      A   
ATOM   1981  CA  HIS   245      19.163   4.146  -8.537  1.00 10.00      A   
ATOM   1982  CB  HIS   245      19.022   4.265  -7.011  1.00 10.00      A   
ATOM   1983  CG  HIS   245      18.941   2.953  -6.283  1.00 10.00      A   
ATOM   1984  ND1 HIS   245      17.791   2.490  -5.677  1.00 10.00      A   
ATOM   1985  HD1 HIS   245      16.920   2.950  -5.658  1.00 10.00      A   
ATOM   1986  CD2 HIS   245      19.883   2.008  -6.058  1.00 10.00      A   
ATOM   1987  CE1 HIS   245      18.036   1.323  -5.107  1.00 10.00      A   
ATOM   1988  NE2 HIS   245      19.295   1.009  -5.326  1.00 10.00      A   
ATOM   1989  HE2 HIS   245      19.742   0.177  -5.019  1.00 10.00      A   
ATOM   1990  C   HIS   245      18.016   4.894  -9.206  1.00 10.00      A   
ATOM   1991  O   HIS   245      18.115   6.097  -9.463  1.00 10.00      A   
ATOM   1992  N   ASN   246      16.943   4.171  -9.493  1.00 10.00      A   
ATOM   1993  HN  ASN   246      16.945   3.215  -9.275  1.00 10.00      A   
ATOM   1994  CA  ASN   246      15.749   4.743 -10.112  1.00 10.00      A   
ATOM   1995  CB  ASN   246      15.626   4.318 -11.584  1.00 10.00      A   
ATOM   1996  CG  ASN   246      16.857   4.613 -12.418  1.00 10.00      A   
ATOM   1997  OD1 ASN   246      17.064   5.737 -12.872  1.00 10.00      A   
ATOM   1998  ND2 ASN   246      17.669   3.596 -12.651  1.00 10.00      A   
ATOM   1999 HD21 ASN   246      17.429   2.712 -12.284  1.00 10.00      A   
ATOM   2000 HD22 ASN   246      18.485   3.763 -13.175  1.00 10.00      A   
ATOM   2001  C   ASN   246      14.537   4.228  -9.355  1.00 10.00      A   
ATOM   2002  O   ASN   246      14.564   3.104  -8.853  1.00 10.00      A   
ATOM   2003  N   GLY   247      13.489   5.032  -9.246  1.00 10.00      A   
ATOM   2004  HN  GLY   247      13.520   5.933  -9.633  1.00 10.00      A   
ATOM   2005  CA  GLY   247      12.305   4.582  -8.538  1.00 10.00      A   
ATOM   2006  C   GLY   247      11.278   5.672  -8.311  1.00 10.00      A   
ATOM   2007  O   GLY   247      11.305   6.708  -8.981  1.00 10.00      A   
ATOM   2008  N   ALA   248      10.387   5.423  -7.352  1.00 10.00      A   
ATOM   2009  HN  ALA   248      10.477   4.582  -6.843  1.00 10.00      A   
ATOM   2010  CA  ALA   248       9.308   6.342  -6.982  1.00 10.00      A   
ATOM   2011  CB  ALA   248       9.843   7.507  -6.162  1.00 10.00      A   
ATOM   2012  C   ALA   248       8.483   6.837  -8.177  1.00 10.00      A   
ATOM   2013  O   ALA   248       8.530   8.016  -8.521  1.00 10.00      A   
ATOM   2014  N   PRO   249       7.708   5.948  -8.823  1.00 10.00      A   
ATOM   2015  CA  PRO   249       6.876   6.314  -9.965  1.00 10.00      A   
ATOM   2016  CB  PRO   249       6.720   4.988 -10.708  1.00 10.00      A   
ATOM   2017  CG  PRO   249       6.795   3.939  -9.646  1.00 10.00      A   
ATOM   2018  CD  PRO   249       7.583   4.519  -8.495  1.00 10.00      A   
ATOM   2019  C   PRO   249       5.511   6.852  -9.532  1.00 10.00      A   
ATOM   2020  O   PRO   249       4.758   6.177  -8.831  1.00 10.00      A   
ATOM   2021  N   ALA   250       5.203   8.071  -9.946  1.00 10.00      A   
ATOM   2022  HN  ALA   250       5.851   8.568 -10.498  1.00 10.00      A   
ATOM   2023  CA  ALA   250       3.938   8.705  -9.605  1.00 10.00      A   
ATOM   2024  CB  ALA   250       4.175   9.856  -8.639  1.00 10.00      A   
ATOM   2025  C   ALA   250       3.227   9.206 -10.858  1.00 10.00      A   
ATOM   2026  O   ALA   250       3.865   9.724 -11.773  1.00 10.00      A   
ATOM   2027  N   PHE   251       1.909   9.060 -10.886  1.00 10.00      A   
ATOM   2028  HN  PHE   251       1.457   8.663 -10.108  1.00 10.00      A   
ATOM   2029  CA  PHE   251       1.107   9.494 -12.025  1.00 10.00      A   
ATOM   2030  CB  PHE   251       0.219   8.351 -12.529  1.00 10.00      A   
ATOM   2031  CG  PHE   251       0.871   7.480 -13.564  1.00 10.00      A   
ATOM   2032  CD1 PHE   251       1.576   6.349 -13.194  1.00 10.00      A   
ATOM   2033  CD2 PHE   251       0.776   7.794 -14.912  1.00 10.00      A   
ATOM   2034  CE1 PHE   251       2.174   5.547 -14.144  1.00 10.00      A   
ATOM   2035  CE2 PHE   251       1.372   6.996 -15.869  1.00 10.00      A   
ATOM   2036  CZ  PHE   251       2.073   5.871 -15.485  1.00 10.00      A   
ATOM   2037  C   PHE   251       0.243  10.691 -11.652  1.00 10.00      A   
ATOM   2038  O   PHE   251      -0.464  10.664 -10.645  1.00 10.00      A   
ATOM   2039  N   SER   252       0.307  11.735 -12.463  1.00 10.00      A   
ATOM   2040  HN  SER   252       0.892  11.697 -13.248  1.00 10.00      A   
ATOM   2041  CA  SER   252      -0.465  12.943 -12.220  1.00 10.00      A   
ATOM   2042  CB  SER   252       0.197  14.131 -12.927  1.00 10.00      A   
ATOM   2043  OG  SER   252       0.951  13.698 -14.046  1.00 10.00      A   
ATOM   2044  HG  SER   252       0.448  13.884 -14.859  1.00 10.00      A   
ATOM   2045  C   SER   252      -1.910  12.773 -12.687  1.00 10.00      A   
ATOM   2046  O   SER   252      -2.197  11.933 -13.543  1.00 10.00      A   
ATOM   2047  N   PRO   253      -2.842  13.570 -12.129  1.00 10.00      A   
ATOM   2048  CA  PRO   253      -4.268  13.517 -12.491  1.00 10.00      A   
ATOM   2049  CB  PRO   253      -4.923  14.534 -11.545  1.00 10.00      A   
ATOM   2050  CG  PRO   253      -3.937  14.726 -10.443  1.00 10.00      A   
ATOM   2051  CD  PRO   253      -2.588  14.566 -11.076  1.00 10.00      A   
ATOM   2052  C   PRO   253      -4.529  13.911 -13.945  1.00 10.00      A   
ATOM   2053  O   PRO   253      -5.660  13.830 -14.427  1.00 10.00      A   
ATOM   2054  N   ASP   254      -3.479  14.333 -14.636  1.00 10.00      A   
ATOM   2055  HN  ASP   254      -2.604  14.363 -14.198  1.00 10.00      A   
ATOM   2056  CA  ASP   254      -3.590  14.739 -16.028  1.00 10.00      A   
ATOM   2057  CB  ASP   254      -2.484  15.737 -16.390  1.00 10.00      A   
ATOM   2058  CG  ASP   254      -1.172  15.078 -16.761  1.00 10.00      A   
ATOM   2059  OD1 ASP   254      -0.690  14.213 -15.998  1.00 10.00      A   
ATOM   2060  OD2 ASP   254      -0.621  15.416 -17.824  1.00 10.00      A   
ATOM   2061  C   ASP   254      -3.573  13.521 -16.954  1.00 10.00      A   
ATOM   2062  O   ASP   254      -4.240  13.505 -17.989  1.00 10.00      A   
ATOM   2063  N   GLY   255      -2.799  12.507 -16.576  1.00 10.00      A   
ATOM   2064  HN  GLY   255      -2.262  12.594 -15.756  1.00 10.00      A   
ATOM   2065  CA  GLY   255      -2.726  11.287 -17.354  1.00 10.00      A   
ATOM   2066  C   GLY   255      -1.718  11.315 -18.489  1.00 10.00      A   
ATOM   2067  O   GLY   255      -1.680  10.386 -19.297  1.00 10.00      A   
ATOM   2068  N   SER   256      -0.894  12.354 -18.567  1.00 10.00      A   
ATOM   2069  HN  SER   256      -0.950  13.075 -17.903  1.00 10.00      A   
ATOM   2070  CA  SER   256       0.088  12.431 -19.643  1.00 10.00      A   
ATOM   2071  CB  SER   256      -0.291  13.502 -20.672  1.00 10.00      A   
ATOM   2072  OG  SER   256      -0.010  14.812 -20.198  1.00 10.00      A   
ATOM   2073  HG  SER   256      -0.340  14.907 -19.283  1.00 10.00      A   
ATOM   2074  C   SER   256       1.509  12.641 -19.127  1.00 10.00      A   
ATOM   2075  O   SER   256       2.465  12.656 -19.905  1.00 10.00      A   
ATOM   2076  N   LYS   257       1.655  12.803 -17.819  1.00 10.00      A   
ATOM   2077  HN  LYS   257       0.865  12.782 -17.237  1.00 10.00      A   
ATOM   2078  CA  LYS   257       2.969  13.012 -17.229  1.00 10.00      A   
ATOM   2079  CB  LYS   257       3.068  14.406 -16.601  1.00 10.00      A   
ATOM   2080  CG  LYS   257       2.817  15.547 -17.575  1.00 10.00      A   
ATOM   2081  CD  LYS   257       3.899  15.624 -18.639  1.00 10.00      A   
ATOM   2082  CE  LYS   257       3.497  16.558 -19.769  1.00 10.00      A   
ATOM   2083  NZ  LYS   257       2.532  15.923 -20.703  1.00 10.00      A   
ATOM   2084  HZ1 LYS   257       1.740  15.501 -20.175  1.00 10.00      A   
ATOM   2085  HZ2 LYS   257       3.005  15.172 -21.258  1.00 10.00      A   
ATOM   2086  HZ3 LYS   257       2.154  16.633 -21.360  1.00 10.00      A   
ATOM   2087  C   LYS   257       3.289  11.941 -16.195  1.00 10.00      A   
ATOM   2088  O   LYS   257       2.395  11.420 -15.525  1.00 10.00      A   
ATOM   2089  N   LEU   258       4.565  11.610 -16.077  1.00 10.00      A   
ATOM   2090  HN  LEU   258       5.228  12.049 -16.656  1.00 10.00      A   
ATOM   2091  CA  LEU   258       5.020  10.611 -15.120  1.00 10.00      A   
ATOM   2092  CB  LEU   258       5.480   9.343 -15.844  1.00 10.00      A   
ATOM   2093  CG  LEU   258       6.148   8.268 -14.981  1.00 10.00      A   
ATOM   2094  CD1 LEU   258       5.156   7.665 -13.997  1.00 10.00      A   
ATOM   2095  CD2 LEU   258       6.756   7.188 -15.855  1.00 10.00      A   
ATOM   2096  C   LEU   258       6.158  11.169 -14.276  1.00 10.00      A   
ATOM   2097  O   LEU   258       7.210  11.535 -14.799  1.00 10.00      A   
ATOM   2098  N   ALA   259       5.940  11.235 -12.976  1.00 10.00      A   
ATOM   2099  HN  ALA   259       5.077  10.924 -12.617  1.00 10.00      A   
ATOM   2100  CA  ALA   259       6.944  11.746 -12.059  1.00 10.00      A   
ATOM   2101  CB  ALA   259       6.295  12.637 -11.012  1.00 10.00      A   
ATOM   2102  C   ALA   259       7.681  10.595 -11.390  1.00 10.00      A   
ATOM   2103  O   ALA   259       7.081   9.573 -11.070  1.00 10.00      A   
ATOM   2104  N   PHE   260       8.980  10.755 -11.205  1.00 10.00      A   
ATOM   2105  HN  PHE   260       9.411  11.582 -11.516  1.00 10.00      A   
ATOM   2106  CA  PHE   260       9.793   9.730 -10.568  1.00 10.00      A   
ATOM   2107  CB  PHE   260      10.237   8.662 -11.577  1.00 10.00      A   
ATOM   2108  CG  PHE   260      10.707   9.205 -12.897  1.00 10.00      A   
ATOM   2109  CD1 PHE   260      12.016   9.624 -13.066  1.00 10.00      A   
ATOM   2110  CD2 PHE   260       9.838   9.290 -13.972  1.00 10.00      A   
ATOM   2111  CE1 PHE   260      12.449  10.119 -14.281  1.00 10.00      A   
ATOM   2112  CE2 PHE   260      10.264   9.783 -15.187  1.00 10.00      A   
ATOM   2113  CZ  PHE   260      11.572  10.199 -15.343  1.00 10.00      A   
ATOM   2114  C   PHE   260      10.996  10.342  -9.862  1.00 10.00      A   
ATOM   2115  O   PHE   260      11.250  11.544  -9.983  1.00 10.00      A   
ATOM   2116  N   ALA   261      11.727   9.518  -9.123  1.00 10.00      A   
ATOM   2117  HN  ALA   261      11.471   8.568  -9.067  1.00 10.00      A   
ATOM   2118  CA  ALA   261      12.904   9.973  -8.397  1.00 10.00      A   
ATOM   2119  CB  ALA   261      12.745   9.716  -6.906  1.00 10.00      A   
ATOM   2120  C   ALA   261      14.155   9.281  -8.923  1.00 10.00      A   
ATOM   2121  O   ALA   261      14.176   8.060  -9.099  1.00 10.00      A   
ATOM   2122  N   LEU   262      15.193  10.064  -9.179  1.00 10.00      A   
ATOM   2123  HN  LEU   262      15.118  11.031  -9.013  1.00 10.00      A   
ATOM   2124  CA  LEU   262      16.447   9.529  -9.691  1.00 10.00      A   
ATOM   2125  CB  LEU   262      16.729  10.078 -11.095  1.00 10.00      A   
ATOM   2126  CG  LEU   262      15.662   9.835 -12.164  1.00 10.00      A   
ATOM   2127  CD1 LEU   262      16.101  10.425 -13.495  1.00 10.00      A   
ATOM   2128  CD2 LEU   262      15.368   8.349 -12.309  1.00 10.00      A   
ATOM   2129  C   LEU   262      17.600   9.898  -8.769  1.00 10.00      A   
ATOM   2130  O   LEU   262      17.693  11.034  -8.305  1.00 10.00      A   
ATOM   2131  N   SER   263      18.469   8.934  -8.498  1.00 10.00      A   
ATOM   2132  HN  SER   263      18.320   8.036  -8.870  1.00 10.00      A   
ATOM   2133  CA  SER   263      19.629   9.167  -7.644  1.00 10.00      A   
ATOM   2134  CB  SER   263      19.767   8.036  -6.619  1.00 10.00      A   
ATOM   2135  OG  SER   263      18.549   7.820  -5.930  1.00 10.00      A   
ATOM   2136  HG  SER   263      17.811   7.878  -6.553  1.00 10.00      A   
ATOM   2137  C   SER   263      20.901   9.268  -8.486  1.00 10.00      A   
ATOM   2138  O   SER   263      22.012   9.293  -7.955  1.00 10.00      A   
ATOM   2139  N   LYS   264      20.726   9.337  -9.802  1.00 10.00      A   
ATOM   2140  HN  LYS   264      19.815   9.330 -10.159  1.00 10.00      A   
ATOM   2141  CA  LYS   264      21.851   9.416 -10.732  1.00 10.00      A   
ATOM   2142  CB  LYS   264      21.379   9.235 -12.181  1.00 10.00      A   
ATOM   2143  CG  LYS   264      20.351  10.256 -12.648  1.00 10.00      A   
ATOM   2144  CD  LYS   264      20.996  11.356 -13.479  1.00 10.00      A   
ATOM   2145  CE  LYS   264      19.968  12.378 -13.936  1.00 10.00      A   
ATOM   2146  NZ  LYS   264      20.575  13.449 -14.769  1.00 10.00      A   
ATOM   2147  HZ1 LYS   264      21.159  13.030 -15.519  1.00 10.00      A   
ATOM   2148  HZ2 LYS   264      21.174  14.068 -14.185  1.00 10.00      A   
ATOM   2149  HZ3 LYS   264      19.829  14.025 -15.211  1.00 10.00      A   
ATOM   2150  C   LYS   264      22.654  10.707 -10.584  1.00 10.00      A   
ATOM   2151  O   LYS   264      23.866  10.720 -10.805  1.00 10.00      A   
ATOM   2152  N   THR   265      21.976  11.786 -10.212  1.00 10.00      A   
ATOM   2153  HN  THR   265      21.009  11.716 -10.065  1.00 10.00      A   
ATOM   2154  CA  THR   265      22.620  13.083 -10.038  1.00 10.00      A   
ATOM   2155  CB  THR   265      21.555  14.196 -10.032  1.00 10.00      A   
ATOM   2156  OG1 THR   265      20.353  13.693 -10.645  1.00 10.00      A   
ATOM   2157  HG1 THR   265      19.878  14.419 -11.073  1.00 10.00      A   
ATOM   2158  CG2 THR   265      22.046  15.405 -10.811  1.00 10.00      A   
ATOM   2159  C   THR   265      23.415  13.132  -8.732  1.00 10.00      A   
ATOM   2160  O   THR   265      24.117  14.103  -8.446  1.00 10.00      A   
ATOM   2161  N   GLY   266      23.311  12.067  -7.954  1.00 10.00      A   
ATOM   2162  HN  GLY   266      22.752  11.317  -8.246  1.00 10.00      A   
ATOM   2163  CA  GLY   266      23.999  11.987  -6.685  1.00 10.00      A   
ATOM   2164  C   GLY   266      23.023  11.634  -5.591  1.00 10.00      A   
ATOM   2165  O   GLY   266      23.060  10.532  -5.041  1.00 10.00      A   
ATOM   2166  N   SER   267      22.131  12.564  -5.304  1.00 10.00      A   
ATOM   2167  HN  SER   267      22.154  13.414  -5.792  1.00 10.00      A   
ATOM   2168  CA  SER   267      21.113  12.366  -4.293  1.00 10.00      A   
ATOM   2169  CB  SER   267      21.071  13.570  -3.356  1.00 10.00      A   
ATOM   2170  OG  SER   267      22.371  13.920  -2.907  1.00 10.00      A   
ATOM   2171  HG  SER   267      22.297  14.643  -2.269  1.00 10.00      A   
ATOM   2172  C   SER   267      19.760  12.193  -4.972  1.00 10.00      A   
ATOM   2173  O   SER   267      19.639  12.407  -6.181  1.00 10.00      A   
ATOM   2174  N   LEU   268      18.753  11.812  -4.200  1.00 10.00      A   
ATOM   2175  HN  LEU   268      18.912  11.664  -3.244  1.00 10.00      A   
ATOM   2176  CA  LEU   268      17.412  11.612  -4.734  1.00 10.00      A   
ATOM   2177  CB  LEU   268      16.510  10.977  -3.676  1.00 10.00      A   
ATOM   2178  CG  LEU   268      16.612   9.460  -3.516  1.00 10.00      A   
ATOM   2179  CD1 LEU   268      16.248   9.052  -2.100  1.00 10.00      A   
ATOM   2180  CD2 LEU   268      15.703   8.765  -4.517  1.00 10.00      A   
ATOM   2181  C   LEU   268      16.805  12.929  -5.209  1.00 10.00      A   
ATOM   2182  O   LEU   268      16.617  13.856  -4.422  1.00 10.00      A   
ATOM   2183  N   ASN   269      16.522  13.009  -6.499  1.00 10.00      A   
ATOM   2184  HN  ASN   269      16.723  12.243  -7.082  1.00 10.00      A   
ATOM   2185  CA  ASN   269      15.925  14.202  -7.081  1.00 10.00      A   
ATOM   2186  CB  ASN   269      16.941  14.982  -7.920  1.00 10.00      A   
ATOM   2187  CG  ASN   269      17.835  15.873  -7.080  1.00 10.00      A   
ATOM   2188  OD1 ASN   269      17.509  17.034  -6.816  1.00 10.00      A   
ATOM   2189  ND2 ASN   269      18.967  15.338  -6.651  1.00 10.00      A   
ATOM   2190 HD21 ASN   269      19.162  14.406  -6.894  1.00 10.00      A   
ATOM   2191 HD22 ASN   269      19.565  15.894  -6.109  1.00 10.00      A   
ATOM   2192  C   ASN   269      14.714  13.827  -7.923  1.00 10.00      A   
ATOM   2193  O   ASN   269      14.703  12.781  -8.579  1.00 10.00      A   
ATOM   2194  N   LEU   270      13.698  14.677  -7.902  1.00 10.00      A   
ATOM   2195  HN  LEU   270      13.775  15.496  -7.376  1.00 10.00      A   
ATOM   2196  CA  LEU   270      12.472  14.421  -8.643  1.00 10.00      A   
ATOM   2197  CB  LEU   270      11.269  15.064  -7.946  1.00 10.00      A   
ATOM   2198  CG  LEU   270      10.830  14.442  -6.616  1.00 10.00      A   
ATOM   2199  CD1 LEU   270       9.489  15.013  -6.188  1.00 10.00      A   
ATOM   2200  CD2 LEU   270      10.760  12.925  -6.711  1.00 10.00      A   
ATOM   2201  C   LEU   270      12.548  14.883 -10.095  1.00 10.00      A   
ATOM   2202  O   LEU   270      12.959  16.011 -10.390  1.00 10.00      A   
ATOM   2203  N   TYR   271      12.144  13.993 -10.992  1.00 10.00      A   
ATOM   2204  HN  TYR   271      11.838  13.111 -10.678  1.00 10.00      A   
ATOM   2205  CA  TYR   271      12.126  14.265 -12.422  1.00 10.00      A   
ATOM   2206  CB  TYR   271      13.181  13.415 -13.141  1.00 10.00      A   
ATOM   2207  CG  TYR   271      14.612  13.894 -12.993  1.00 10.00      A   
ATOM   2208  CD1 TYR   271      15.308  13.727 -11.802  1.00 10.00      A   
ATOM   2209  CD2 TYR   271      15.272  14.501 -14.055  1.00 10.00      A   
ATOM   2210  CE1 TYR   271      16.618  14.151 -11.670  1.00 10.00      A   
ATOM   2211  CE2 TYR   271      16.582  14.929 -13.931  1.00 10.00      A   
ATOM   2212  CZ  TYR   271      17.250  14.752 -12.738  1.00 10.00      A   
ATOM   2213  OH  TYR   271      18.556  15.177 -12.613  1.00 10.00      A   
ATOM   2214  HH  TYR   271      18.625  16.093 -12.917  1.00 10.00      A   
ATOM   2215  C   TYR   271      10.744  13.917 -12.969  1.00 10.00      A   
ATOM   2216  O   TYR   271      10.070  13.034 -12.437  1.00 10.00      A   
ATOM   2217  N   VAL   272      10.315  14.613 -14.010  1.00 10.00      A   
ATOM   2218  HN  VAL   272      10.889  15.317 -14.391  1.00 10.00      A   
ATOM   2219  CA  VAL   272       9.013  14.350 -14.615  1.00 10.00      A   
ATOM   2220  CB  VAL   272       8.011  15.503 -14.378  1.00 10.00      A   
ATOM   2221  CG1 VAL   272       6.701  15.243 -15.110  1.00 10.00      A   
ATOM   2222  CG2 VAL   272       7.746  15.680 -12.893  1.00 10.00      A   
ATOM   2223  C   VAL   272       9.167  14.105 -16.110  1.00 10.00      A   
ATOM   2224  O   VAL   272       9.711  14.939 -16.833  1.00 10.00      A   
ATOM   2225  N   MET   273       8.692  12.959 -16.566  1.00 10.00      A   
ATOM   2226  HN  MET   273       8.252  12.336 -15.939  1.00 10.00      A   
ATOM   2227  CA  MET   273       8.782  12.603 -17.972  1.00 10.00      A   
ATOM   2228  CB  MET   273       9.362  11.193 -18.135  1.00 10.00      A   
ATOM   2229  CG  MET   273       9.381  10.685 -19.570  1.00 10.00      A   
ATOM   2230  SD  MET   273       9.670   8.908 -19.690  1.00 10.00      A   
ATOM   2231  CE  MET   273      11.366   8.798 -19.130  1.00 10.00      A   
ATOM   2232  C   MET   273       7.417  12.669 -18.641  1.00 10.00      A   
ATOM   2233  O   MET   273       6.400  12.323 -18.037  1.00 10.00      A   
ATOM   2234  N   ASP   274       7.399  13.140 -19.877  1.00 10.00      A   
ATOM   2235  HN  ASP   274       8.242  13.445 -20.284  1.00 10.00      A   
ATOM   2236  CA  ASP   274       6.170  13.217 -20.649  1.00 10.00      A   
ATOM   2237  CB  ASP   274       6.300  14.284 -21.736  1.00 10.00      A   
ATOM   2238  CG  ASP   274       5.128  14.290 -22.691  1.00 10.00      A   
ATOM   2239  OD1 ASP   274       3.975  14.332 -22.224  1.00 10.00      A   
ATOM   2240  OD2 ASP   274       5.358  14.258 -23.917  1.00 10.00      A   
ATOM   2241  C   ASP   274       5.907  11.854 -21.277  1.00 10.00      A   
ATOM   2242  O   ASP   274       6.792  11.287 -21.911  1.00 10.00      A   
ATOM   2243  N   LEU   275       4.699  11.332 -21.106  1.00 10.00      A   
ATOM   2244  HN  LEU   275       4.017  11.849 -20.621  1.00 10.00      A   
ATOM   2245  CA  LEU   275       4.353  10.011 -21.634  1.00 10.00      A   
ATOM   2246  CB  LEU   275       3.052   9.505 -21.011  1.00 10.00      A   
ATOM   2247  CG  LEU   275       3.096   9.211 -19.509  1.00 10.00      A   
ATOM   2248  CD1 LEU   275       1.712   8.851 -18.994  1.00 10.00      A   
ATOM   2249  CD2 LEU   275       4.087   8.097 -19.212  1.00 10.00      A   
ATOM   2250  C   LEU   275       4.253   9.987 -23.157  1.00 10.00      A   
ATOM   2251  O   LEU   275       4.319   8.921 -23.774  1.00 10.00      A   
ATOM   2252  N   ALA   276       4.103  11.155 -23.759  1.00 10.00      A   
ATOM   2253  HN  ALA   276       4.075  11.975 -23.220  1.00 10.00      A   
ATOM   2254  CA  ALA   276       3.981  11.244 -25.204  1.00 10.00      A   
ATOM   2255  CB  ALA   276       3.118  12.433 -25.593  1.00 10.00      A   
ATOM   2256  C   ALA   276       5.339  11.306 -25.898  1.00 10.00      A   
ATOM   2257  O   ALA   276       5.716  10.382 -26.619  1.00 10.00      A   
ATOM   2258  N   SER   277       6.076  12.383 -25.667  1.00 10.00      A   
ATOM   2259  HN  SER   277       5.736  13.079 -25.056  1.00 10.00      A   
ATOM   2260  CA  SER   277       7.376  12.568 -26.300  1.00 10.00      A   
ATOM   2261  CB  SER   277       7.713  14.056 -26.402  1.00 10.00      A   
ATOM   2262  OG  SER   277       7.603  14.698 -25.139  1.00 10.00      A   
ATOM   2263  HG  SER   277       6.708  14.560 -24.780  1.00 10.00      A   
ATOM   2264  C   SER   277       8.495  11.813 -25.585  1.00 10.00      A   
ATOM   2265  O   SER   277       9.517  11.491 -26.191  1.00 10.00      A   
ATOM   2266  N   GLY   278       8.303  11.532 -24.303  1.00 10.00      A   
ATOM   2267  HN  GLY   278       7.460  11.789 -23.871  1.00 10.00      A   
ATOM   2268  CA  GLY   278       9.316  10.828 -23.541  1.00 10.00      A   
ATOM   2269  C   GLY   278      10.376  11.767 -22.998  1.00 10.00      A   
ATOM   2270  O   GLY   278      11.431  11.329 -22.542  1.00 10.00      A   
ATOM   2271  N   GLN   279      10.092  13.065 -23.052  1.00 10.00      A   
ATOM   2272  HN  GLN   279       9.232  13.349 -23.427  1.00 10.00      A   
ATOM   2273  CA  GLN   279      11.023  14.078 -22.566  1.00 10.00      A   
ATOM   2274  CB  GLN   279      10.639  15.462 -23.094  1.00 10.00      A   
ATOM   2275  CG  GLN   279      10.767  15.603 -24.600  1.00 10.00      A   
ATOM   2276  CD  GLN   279      10.319  16.962 -25.096  1.00 10.00      A   
ATOM   2277  OE1 GLN   279      11.117  17.893 -25.198  1.00 10.00      A   
ATOM   2278  NE2 GLN   279       9.041  17.085 -25.411  1.00 10.00      A   
ATOM   2279 HE21 GLN   279       8.457  16.296 -25.308  1.00 10.00      A   
ATOM   2280 HE22 GLN   279       8.725  17.956 -25.732  1.00 10.00      A   
ATOM   2281  C   GLN   279      11.070  14.088 -21.043  1.00 10.00      A   
ATOM   2282  O   GLN   279      10.030  14.058 -20.384  1.00 10.00      A   
ATOM   2283  N   ILE   280      12.276  14.120 -20.493  1.00 10.00      A   
ATOM   2284  HN  ILE   280      13.068  14.136 -21.076  1.00 10.00      A   
ATOM   2285  CA  ILE   280      12.457  14.125 -19.046  1.00 10.00      A   
ATOM   2286  CB  ILE   280      13.536  13.110 -18.610  1.00 10.00      A   
ATOM   2287  CG1 ILE   280      13.371  11.792 -19.369  1.00 10.00      A   
ATOM   2288  CG2 ILE   280      13.476  12.877 -17.104  1.00 10.00      A   
ATOM   2289  CD1 ILE   280      14.545  10.848 -19.221  1.00 10.00      A   
ATOM   2290  C   ILE   280      12.859  15.506 -18.542  1.00 10.00      A   
ATOM   2291  O   ILE   280      13.932  16.011 -18.874  1.00 10.00      A   
ATOM   2292  N   ARG   281      11.994  16.108 -17.738  1.00 10.00      A   
ATOM   2293  HN  ARG   281      11.156  15.646 -17.508  1.00 10.00      A   
ATOM   2294  CA  ARG   281      12.254  17.421 -17.166  1.00 10.00      A   
ATOM   2295  CB  ARG   281      11.004  18.300 -17.246  1.00 10.00      A   
ATOM   2296  CG  ARG   281      10.827  19.034 -18.565  1.00 10.00      A   
ATOM   2297  CD  ARG   281      10.220  20.412 -18.349  1.00 10.00      A   
ATOM   2298  NE  ARG   281       8.907  20.347 -17.703  1.00 10.00      A   
ATOM   2299  HE  ARG   281       8.534  19.449 -17.532  1.00 10.00      A   
ATOM   2300  CZ  ARG   281       8.199  21.413 -17.337  1.00 10.00      A   
ATOM   2301  NH1 ARG   281       8.674  22.637 -17.543  1.00 10.00      A   
ATOM   2302 HH11 ARG   281       8.117  23.472 -17.256  1.00 10.00      A   
ATOM   2303 HH12 ARG   281       9.607  22.772 -17.992  1.00 10.00      A   
ATOM   2304  NH2 ARG   281       7.012  21.253 -16.760  1.00 10.00      A   
ATOM   2305 HH21 ARG   281       6.451  22.087 -16.467  1.00 10.00      A   
ATOM   2306 HH22 ARG   281       6.632  20.292 -16.600  1.00 10.00      A   
ATOM   2307  C   ARG   281      12.669  17.272 -15.706  1.00 10.00      A   
ATOM   2308  O   ARG   281      12.258  16.323 -15.035  1.00 10.00      A   
ATOM   2309  N   GLN   282      13.485  18.196 -15.217  1.00 10.00      A   
ATOM   2310  HN  GLN   282      13.788  18.923 -15.799  1.00 10.00      A   
ATOM   2311  CA  GLN   282      13.934  18.152 -13.832  1.00 10.00      A   
ATOM   2312  CB  GLN   282      15.432  18.445 -13.727  1.00 10.00      A   
ATOM   2313  CG  GLN   282      16.016  18.164 -12.351  1.00 10.00      A   
ATOM   2314  CD  GLN   282      17.518  18.355 -12.293  1.00 10.00      A   
ATOM   2315  OE1 GLN   282      18.228  18.145 -13.277  1.00 10.00      A   
ATOM   2316  NE2 GLN   282      18.012  18.736 -11.129  1.00 10.00      A   
ATOM   2317 HE21 GLN   282      17.386  18.862 -10.380  1.00 10.00      A   
ATOM   2318 HE22 GLN   282      18.982  18.890 -11.059  1.00 10.00      A   
ATOM   2319  C   GLN   282      13.137  19.132 -12.978  1.00 10.00      A   
ATOM   2320  O   GLN   282      13.040  20.318 -13.308  1.00 10.00      A   
ATOM   2321  N   VAL   283      12.568  18.632 -11.888  1.00 10.00      A   
ATOM   2322  HN  VAL   283      12.686  17.679 -11.682  1.00 10.00      A   
ATOM   2323  CA  VAL   283      11.774  19.459 -10.988  1.00 10.00      A   
ATOM   2324  CB  VAL   283      10.756  18.611 -10.195  1.00 10.00      A   
ATOM   2325  CG1 VAL   283       9.867  19.498  -9.336  1.00 10.00      A   
ATOM   2326  CG2 VAL   283       9.921  17.755 -11.132  1.00 10.00      A   
ATOM   2327  C   VAL   283      12.667  20.204 -10.001  1.00 10.00      A   
ATOM   2328  O   VAL   283      12.729  21.433 -10.004  1.00 10.00      A   
ATOM   2329  N   THR   284      13.365  19.451  -9.165  1.00 10.00      A   
ATOM   2330  HN  THR   284      13.289  18.476  -9.218  1.00 10.00      A   
ATOM   2331  CA  THR   284      14.240  20.034  -8.169  1.00 10.00      A   
ATOM   2332  CB  THR   284      13.902  19.484  -6.774  1.00 10.00      A   
ATOM   2333  OG1 THR   284      13.765  18.054  -6.854  1.00 10.00      A   
ATOM   2334  HG1 THR   284      14.641  17.655  -6.944  1.00 10.00      A   
ATOM   2335  CG2 THR   284      12.606  20.094  -6.264  1.00 10.00      A   
ATOM   2336  C   THR   284      15.694  19.720  -8.466  1.00 10.00      A   
ATOM   2337  O   THR   284      16.001  18.758  -9.166  1.00 10.00      A   
ATOM   2338  N   ASP   285      16.579  20.541  -7.933  1.00 10.00      A   
ATOM   2339  HN  ASP   285      16.259  21.302  -7.400  1.00 10.00      A   
ATOM   2340  CA  ASP   285      18.010  20.359  -8.102  1.00 10.00      A   
ATOM   2341  CB  ASP   285      18.553  21.293  -9.184  1.00 10.00      A   
ATOM   2342  CG  ASP   285      20.024  21.058  -9.466  1.00 10.00      A   
ATOM   2343  OD1 ASP   285      20.343  20.107 -10.209  1.00 10.00      A   
ATOM   2344  OD2 ASP   285      20.868  21.829  -8.959  1.00 10.00      A   
ATOM   2345  C   ASP   285      18.708  20.641  -6.782  1.00 10.00      A   
ATOM   2346  O   ASP   285      19.046  21.785  -6.482  1.00 10.00      A   
ATOM   2347  N   GLY   286      18.896  19.608  -5.984  1.00 10.00      A   
ATOM   2348  HN  GLY   286      18.594  18.714  -6.265  1.00 10.00      A   
ATOM   2349  CA  GLY   286      19.544  19.780  -4.704  1.00 10.00      A   
ATOM   2350  C   GLY   286      20.388  18.585  -4.334  1.00 10.00      A   
ATOM   2351  O   GLY   286      20.371  17.569  -5.033  1.00 10.00      A   
ATOM   2352  N   ARG   287      21.112  18.698  -3.231  1.00 10.00      A   
ATOM   2353  HN  ARG   287      21.058  19.529  -2.708  1.00 10.00      A   
ATOM   2354  CA  ARG   287      21.976  17.622  -2.766  1.00 10.00      A   
ATOM   2355  CB  ARG   287      23.309  18.174  -2.264  1.00 10.00      A   
ATOM   2356  CG  ARG   287      24.203  18.714  -3.366  1.00 10.00      A   
ATOM   2357  CD  ARG   287      24.774  20.072  -2.998  1.00 10.00      A   
ATOM   2358  NE  ARG   287      25.398  20.070  -1.676  1.00 10.00      A   
ATOM   2359  HE  ARG   287      24.880  19.674  -0.935  1.00 10.00      A   
ATOM   2360  CZ  ARG   287      26.603  20.574  -1.416  1.00 10.00      A   
ATOM   2361  NH1 ARG   287      27.322  21.128  -2.385  1.00 10.00      A   
ATOM   2362 HH11 ARG   287      28.266  21.522  -2.177  1.00 10.00      A   
ATOM   2363 HH12 ARG   287      26.950  21.170  -3.359  1.00 10.00      A   
ATOM   2364  NH2 ARG   287      27.088  20.518  -0.186  1.00 10.00      A   
ATOM   2365 HH21 ARG   287      28.031  20.916   0.027  1.00 10.00      A   
ATOM   2366 HH22 ARG   287      26.532  20.076   0.577  1.00 10.00      A   
ATOM   2367  C   ARG   287      21.295  16.806  -1.677  1.00 10.00      A   
ATOM   2368  O   ARG   287      21.892  15.890  -1.106  1.00 10.00      A   
ATOM   2369  N   SER   288      20.048  17.138  -1.399  1.00 10.00      A   
ATOM   2370  HN  SER   288      19.630  17.881  -1.885  1.00 10.00      A   
ATOM   2371  CA  SER   288      19.279  16.431  -0.389  1.00 10.00      A   
ATOM   2372  CB  SER   288      18.279  17.388   0.254  1.00 10.00      A   
ATOM   2373  OG  SER   288      18.823  18.695   0.332  1.00 10.00      A   
ATOM   2374  HG  SER   288      18.333  19.279  -0.256  1.00 10.00      A   
ATOM   2375  C   SER   288      18.553  15.250  -1.027  1.00 10.00      A   
ATOM   2376  O   SER   288      18.451  15.169  -2.252  1.00 10.00      A   
ATOM   2377  N   ASN   289      18.063  14.333  -0.207  1.00 10.00      A   
ATOM   2378  HN  ASN   289      18.169  14.445   0.773  1.00 10.00      A   
ATOM   2379  CA  ASN   289      17.356  13.166  -0.718  1.00 10.00      A   
ATOM   2380  CB  ASN   289      17.677  11.914   0.100  1.00 10.00      A   
ATOM   2381  CG  ASN   289      19.135  11.516  -0.008  1.00 10.00      A   
ATOM   2382  OD1 ASN   289      19.574  10.973  -1.027  1.00 10.00      A   
ATOM   2383  ND2 ASN   289      19.898  11.777   1.042  1.00 10.00      A   
ATOM   2384 HD21 ASN   289      19.479  12.210   1.829  1.00 10.00      A   
ATOM   2385 HD22 ASN   289      20.844  11.534   0.998  1.00 10.00      A   
ATOM   2386  C   ASN   289      15.857  13.412  -0.768  1.00 10.00      A   
ATOM   2387  O   ASN   289      15.158  13.275   0.237  1.00 10.00      A   
ATOM   2388  N   ASN   290      15.377  13.783  -1.945  1.00 10.00      A   
ATOM   2389  HN  ASN   290      15.996  13.870  -2.705  1.00 10.00      A   
ATOM   2390  CA  ASN   290      13.963  14.064  -2.161  1.00 10.00      A   
ATOM   2391  CB  ASN   290      13.801  15.326  -3.020  1.00 10.00      A   
ATOM   2392  CG  ASN   290      14.306  16.597  -2.353  1.00 10.00      A   
ATOM   2393  OD1 ASN   290      15.189  16.567  -1.497  1.00 10.00      A   
ATOM   2394  ND2 ASN   290      13.761  17.733  -2.754  1.00 10.00      A   
ATOM   2395 HD21 ASN   290      13.070  17.695  -3.452  1.00 10.00      A   
ATOM   2396 HD22 ASN   290      14.064  18.564  -2.332  1.00 10.00      A   
ATOM   2397  C   ASN   290      13.305  12.887  -2.868  1.00 10.00      A   
ATOM   2398  O   ASN   290      13.628  12.587  -4.016  1.00 10.00      A   
ATOM   2399  N   THR   291      12.382  12.222  -2.189  1.00 10.00      A   
ATOM   2400  HN  THR   291      12.148  12.516  -1.279  1.00 10.00      A   
ATOM   2401  CA  THR   291      11.699  11.074  -2.768  1.00 10.00      A   
ATOM   2402  CB  THR   291      12.500   9.766  -2.559  1.00 10.00      A   
ATOM   2403  OG1 THR   291      11.889   8.679  -3.270  1.00 10.00      A   
ATOM   2404  HG1 THR   291      11.421   8.094  -2.645  1.00 10.00      A   
ATOM   2405  CG2 THR   291      12.621   9.422  -1.082  1.00 10.00      A   
ATOM   2406  C   THR   291      10.279  10.942  -2.215  1.00 10.00      A   
ATOM   2407  O   THR   291       9.869  11.731  -1.359  1.00 10.00      A   
ATOM   2408  N   GLU   292       9.546   9.941  -2.705  1.00 10.00      A   
ATOM   2409  HN  GLU   292       9.960   9.334  -3.359  1.00 10.00      A   
ATOM   2410  CA  GLU   292       8.162   9.695  -2.294  1.00 10.00      A   
ATOM   2411  CB  GLU   292       8.067   9.346  -0.804  1.00 10.00      A   
ATOM   2412  CG  GLU   292       8.321   7.878  -0.480  1.00 10.00      A   
ATOM   2413  CD  GLU   292       9.716   7.414  -0.852  1.00 10.00      A   
ATOM   2414  OE1 GLU   292       9.970   7.190  -2.051  1.00 10.00      A   
ATOM   2415  OE2 GLU   292      10.561   7.272   0.054  1.00 10.00      A   
ATOM   2416  C   GLU   292       7.279  10.891  -2.642  1.00 10.00      A   
ATOM   2417  O   GLU   292       6.886  11.663  -1.769  1.00 10.00      A   
ATOM   2418  N   PRO   293       6.972  11.060  -3.935  1.00 10.00      A   
ATOM   2419  CA  PRO   293       6.174  12.170  -4.424  1.00 10.00      A   
ATOM   2420  CB  PRO   293       6.804  12.425  -5.793  1.00 10.00      A   
ATOM   2421  CG  PRO   293       7.339  11.095  -6.244  1.00 10.00      A   
ATOM   2422  CD  PRO   293       7.389  10.186  -5.039  1.00 10.00      A   
ATOM   2423  C   PRO   293       4.684  11.861  -4.583  1.00 10.00      A   
ATOM   2424  O   PRO   293       4.293  10.847  -5.169  1.00 10.00      A   
ATOM   2425  N   THR   294       3.865  12.757  -4.059  1.00 10.00      A   
ATOM   2426  HN  THR   294       4.251  13.533  -3.590  1.00 10.00      A   
ATOM   2427  CA  THR   294       2.422  12.646  -4.157  1.00 10.00      A   
ATOM   2428  CB  THR   294       1.749  12.528  -2.770  1.00 10.00      A   
ATOM   2429  OG1 THR   294       0.323  12.518  -2.900  1.00 10.00      A   
ATOM   2430  HG1 THR   294       0.030  11.625  -3.132  1.00 10.00      A   
ATOM   2431  CG2 THR   294       2.179  13.655  -1.845  1.00 10.00      A   
ATOM   2432  C   THR   294       1.904  13.852  -4.943  1.00 10.00      A   
ATOM   2433  O   THR   294       2.337  14.985  -4.714  1.00 10.00      A   
ATOM   2434  N   TRP   295       1.008  13.605  -5.885  1.00 10.00      A   
ATOM   2435  HN  TRP   295       0.674  12.688  -5.998  1.00 10.00      A   
ATOM   2436  CA  TRP   295       0.489  14.660  -6.744  1.00 10.00      A   
ATOM   2437  CB  TRP   295       0.070  14.094  -8.097  1.00 10.00      A   
ATOM   2438  CG  TRP   295       1.198  13.995  -9.069  1.00 10.00      A   
ATOM   2439  CD1 TRP   295       1.876  12.867  -9.424  1.00 10.00      A   
ATOM   2440  CD2 TRP   295       1.788  15.070  -9.809  1.00 10.00      A   
ATOM   2441  NE1 TRP   295       2.840  13.170 -10.352  1.00 10.00      A   
ATOM   2442  HE1 TRP   295       3.453  12.526 -10.769  1.00 10.00      A   
ATOM   2443  CE2 TRP   295       2.811  14.515 -10.599  1.00 10.00      A   
ATOM   2444  CE3 TRP   295       1.548  16.445  -9.883  1.00 10.00      A   
ATOM   2445  CZ2 TRP   295       3.595  15.287 -11.454  1.00 10.00      A   
ATOM   2446  CZ3 TRP   295       2.329  17.209 -10.730  1.00 10.00      A   
ATOM   2447  CH2 TRP   295       3.338  16.628 -11.505  1.00 10.00      A   
ATOM   2448  C   TRP   295      -0.653  15.468  -6.145  1.00 10.00      A   
ATOM   2449  O   TRP   295      -1.387  15.004  -5.268  1.00 10.00      A   
ATOM   2450  N   PHE   296      -0.782  16.692  -6.644  1.00 10.00      A   
ATOM   2451  HN  PHE   296      -0.137  16.995  -7.318  1.00 10.00      A   
ATOM   2452  CA  PHE   296      -1.835  17.604  -6.231  1.00 10.00      A   
ATOM   2453  CB  PHE   296      -1.255  19.000  -5.984  1.00 10.00      A   
ATOM   2454  CG  PHE   296      -0.658  19.189  -4.619  1.00 10.00      A   
ATOM   2455  CD1 PHE   296       0.683  18.928  -4.390  1.00 10.00      A   
ATOM   2456  CD2 PHE   296      -1.439  19.635  -3.563  1.00 10.00      A   
ATOM   2457  CE1 PHE   296       1.234  19.108  -3.136  1.00 10.00      A   
ATOM   2458  CE2 PHE   296      -0.895  19.816  -2.307  1.00 10.00      A   
ATOM   2459  CZ  PHE   296       0.443  19.552  -2.092  1.00 10.00      A   
ATOM   2460  C   PHE   296      -2.894  17.671  -7.331  1.00 10.00      A   
ATOM   2461  O   PHE   296      -2.599  17.381  -8.493  1.00 10.00      A   
ATOM   2462  N   PRO   297      -4.136  18.055  -6.987  1.00 10.00      A   
ATOM   2463  CA  PRO   297      -5.242  18.151  -7.955  1.00 10.00      A   
ATOM   2464  CB  PRO   297      -6.373  18.785  -7.138  1.00 10.00      A   
ATOM   2465  CG  PRO   297      -6.062  18.427  -5.728  1.00 10.00      A   
ATOM   2466  CD  PRO   297      -4.566  18.414  -5.624  1.00 10.00      A   
ATOM   2467  C   PRO   297      -4.909  19.041  -9.151  1.00 10.00      A   
ATOM   2468  O   PRO   297      -5.365  18.795 -10.268  1.00 10.00      A   
ATOM   2469  N   ASP   298      -4.090  20.057  -8.914  1.00 10.00      A   
ATOM   2470  HN  ASP   298      -3.726  20.174  -8.011  1.00 10.00      A   
ATOM   2471  CA  ASP   298      -3.701  20.998  -9.962  1.00 10.00      A   
ATOM   2472  CB  ASP   298      -2.981  22.214  -9.366  1.00 10.00      A   
ATOM   2473  CG  ASP   298      -1.821  21.842  -8.463  1.00 10.00      A   
ATOM   2474  OD1 ASP   298      -0.928  21.092  -8.905  1.00 10.00      A   
ATOM   2475  OD2 ASP   298      -1.795  22.301  -7.304  1.00 10.00      A   
ATOM   2476  C   ASP   298      -2.834  20.341 -11.035  1.00 10.00      A   
ATOM   2477  O   ASP   298      -2.711  20.865 -12.143  1.00 10.00      A   
ATOM   2478  N   SER   299      -2.237  19.196 -10.697  1.00 10.00      A   
ATOM   2479  HN  SER   299      -2.373  18.842  -9.790  1.00 10.00      A   
ATOM   2480  CA  SER   299      -1.379  18.452 -11.621  1.00 10.00      A   
ATOM   2481  CB  SER   299      -2.159  18.034 -12.874  1.00 10.00      A   
ATOM   2482  OG  SER   299      -3.451  17.556 -12.530  1.00 10.00      A   
ATOM   2483  HG  SER   299      -3.808  18.094 -11.811  1.00 10.00      A   
ATOM   2484  C   SER   299      -0.126  19.246 -12.001  1.00 10.00      A   
ATOM   2485  O   SER   299       0.496  18.990 -13.036  1.00 10.00      A   
ATOM   2486  N   GLN   300       0.245  20.200 -11.154  1.00 10.00      A   
ATOM   2487  HN  GLN   300      -0.289  20.353 -10.338  1.00 10.00      A   
ATOM   2488  CA  GLN   300       1.416  21.032 -11.397  1.00 10.00      A   
ATOM   2489  CB  GLN   300       0.998  22.461 -11.756  1.00 10.00      A   
ATOM   2490  CG  GLN   300       0.202  22.582 -13.047  1.00 10.00      A   
ATOM   2491  CD  GLN   300       0.977  22.125 -14.266  1.00 10.00      A   
ATOM   2492  OE1 GLN   300       2.203  22.228 -14.316  1.00 10.00      A   
ATOM   2493  NE2 GLN   300       0.266  21.619 -15.262  1.00 10.00      A   
ATOM   2494 HE21 GLN   300      -0.710  21.569 -15.158  1.00 10.00      A   
ATOM   2495 HE22 GLN   300       0.742  21.313 -16.064  1.00 10.00      A   
ATOM   2496  C   GLN   300       2.340  21.048 -10.181  1.00 10.00      A   
ATOM   2497  O   GLN   300       3.561  21.149 -10.316  1.00 10.00      A   
ATOM   2498  N   ASN   301       1.755  20.961  -8.996  1.00 10.00      A   
ATOM   2499  HN  ASN   301       0.771  20.895  -8.945  1.00 10.00      A   
ATOM   2500  CA  ASN   301       2.532  20.960  -7.762  1.00 10.00      A   
ATOM   2501  CB  ASN   301       1.843  21.787  -6.671  1.00 10.00      A   
ATOM   2502  CG  ASN   301       1.741  23.261  -7.021  1.00 10.00      A   
ATOM   2503  OD1 ASN   301       2.720  24.001  -6.943  1.00 10.00      A   
ATOM   2504  ND2 ASN   301       0.552  23.706  -7.397  1.00 10.00      A   
ATOM   2505 HD21 ASN   301      -0.200  23.060  -7.428  1.00 10.00      A   
ATOM   2506 HD22 ASN   301       0.461  24.651  -7.632  1.00 10.00      A   
ATOM   2507  C   ASN   301       2.772  19.535  -7.280  1.00 10.00      A   
ATOM   2508  O   ASN   301       1.937  18.651  -7.483  1.00 10.00      A   
ATOM   2509  N   LEU   302       3.918  19.315  -6.653  1.00 10.00      A   
ATOM   2510  HN  LEU   302       4.547  20.063  -6.525  1.00 10.00      A   
ATOM   2511  CA  LEU   302       4.277  17.998  -6.151  1.00 10.00      A   
ATOM   2512  CB  LEU   302       5.403  17.405  -7.008  1.00 10.00      A   
ATOM   2513  CG  LEU   302       5.025  16.256  -7.947  1.00 10.00      A   
ATOM   2514  CD1 LEU   302       6.217  15.861  -8.807  1.00 10.00      A   
ATOM   2515  CD2 LEU   302       4.523  15.059  -7.157  1.00 10.00      A   
ATOM   2516  C   LEU   302       4.746  18.065  -4.702  1.00 10.00      A   
ATOM   2517  O   LEU   302       5.462  18.989  -4.313  1.00 10.00      A   
ATOM   2518  N   ALA   303       4.323  17.094  -3.908  1.00 10.00      A   
ATOM   2519  HN  ALA   303       3.716  16.409  -4.271  1.00 10.00      A   
ATOM   2520  CA  ALA   303       4.731  17.007  -2.511  1.00 10.00      A   
ATOM   2521  CB  ALA   303       3.523  16.888  -1.595  1.00 10.00      A   
ATOM   2522  C   ALA   303       5.643  15.797  -2.359  1.00 10.00      A   
ATOM   2523  O   ALA   303       5.387  14.753  -2.956  1.00 10.00      A   
ATOM   2524  N   PHE   304       6.699  15.929  -1.580  1.00 10.00      A   
ATOM   2525  HN  PHE   304       6.845  16.778  -1.101  1.00 10.00      A   
ATOM   2526  CA  PHE   304       7.649  14.840  -1.414  1.00 10.00      A   
ATOM   2527  CB  PHE   304       8.733  14.951  -2.492  1.00 10.00      A   
ATOM   2528  CG  PHE   304       9.268  16.349  -2.648  1.00 10.00      A   
ATOM   2529  CD1 PHE   304      10.310  16.799  -1.855  1.00 10.00      A   
ATOM   2530  CD2 PHE   304       8.716  17.217  -3.575  1.00 10.00      A   
ATOM   2531  CE1 PHE   304      10.790  18.084  -1.985  1.00 10.00      A   
ATOM   2532  CE2 PHE   304       9.194  18.503  -3.712  1.00 10.00      A   
ATOM   2533  CZ  PHE   304      10.233  18.938  -2.915  1.00 10.00      A   
ATOM   2534  C   PHE   304       8.302  14.862  -0.040  1.00 10.00      A   
ATOM   2535  O   PHE   304       8.011  15.724   0.787  1.00 10.00      A   
ATOM   2536  N   THR   305       9.202  13.917   0.181  1.00 10.00      A   
ATOM   2537  HN  THR   305       9.392  13.266  -0.530  1.00 10.00      A   
ATOM   2538  CA  THR   305       9.921  13.811   1.438  1.00 10.00      A   
ATOM   2539  CB  THR   305       9.803  12.390   2.012  1.00 10.00      A   
ATOM   2540  OG1 THR   305       8.683  11.724   1.411  1.00 10.00      A   
ATOM   2541  HG1 THR   305       8.924  11.442   0.518  1.00 10.00      A   
ATOM   2542  CG2 THR   305       9.617  12.437   3.520  1.00 10.00      A   
ATOM   2543  C   THR   305      11.396  14.127   1.214  1.00 10.00      A   
ATOM   2544  O   THR   305      12.004  13.623   0.270  1.00 10.00      A   
ATOM   2545  N   SER   306      11.962  14.963   2.070  1.00 10.00      A   
ATOM   2546  HN  SER   306      11.423  15.340   2.804  1.00 10.00      A   
ATOM   2547  CA  SER   306      13.364  15.337   1.949  1.00 10.00      A   
ATOM   2548  CB  SER   306      13.493  16.765   1.417  1.00 10.00      A   
ATOM   2549  OG  SER   306      14.846  17.101   1.172  1.00 10.00      A   
ATOM   2550  HG  SER   306      15.042  16.972   0.233  1.00 10.00      A   
ATOM   2551  C   SER   306      14.082  15.205   3.288  1.00 10.00      A   
ATOM   2552  O   SER   306      13.463  15.330   4.349  1.00 10.00      A   
ATOM   2553  N   ASP   307      15.385  14.954   3.234  1.00 10.00      A   
ATOM   2554  HN  ASP   307      15.821  14.865   2.356  1.00 10.00      A   
ATOM   2555  CA  ASP   307      16.196  14.808   4.438  1.00 10.00      A   
ATOM   2556  CB  ASP   307      17.063  13.538   4.371  1.00 10.00      A   
ATOM   2557  CG  ASP   307      18.210  13.616   3.373  1.00 10.00      A   
ATOM   2558  OD1 ASP   307      18.177  14.479   2.466  1.00 10.00      A   
ATOM   2559  OD2 ASP   307      19.154  12.802   3.483  1.00 10.00      A   
ATOM   2560  C   ASP   307      17.059  16.045   4.665  1.00 10.00      A   
ATOM   2561  O   ASP   307      17.997  16.027   5.466  1.00 10.00      A   
ATOM   2562  N   GLN   308      16.721  17.129   3.968  1.00 10.00      A   
ATOM   2563  HN  GLN   308      15.961  17.076   3.347  1.00 10.00      A   
ATOM   2564  CA  GLN   308      17.461  18.387   4.079  1.00 10.00      A   
ATOM   2565  CB  GLN   308      17.075  19.357   2.960  1.00 10.00      A   
ATOM   2566  CG  GLN   308      15.639  19.850   3.013  1.00 10.00      A   
ATOM   2567  CD  GLN   308      15.337  20.869   1.932  1.00 10.00      A   
ATOM   2568  OE1 GLN   308      14.883  20.523   0.843  1.00 10.00      A   
ATOM   2569  NE2 GLN   308      15.600  22.133   2.222  1.00 10.00      A   
ATOM   2570 HE21 GLN   308      15.976  22.337   3.105  1.00 10.00      A   
ATOM   2571 HE22 GLN   308      15.401  22.817   1.545  1.00 10.00      A   
ATOM   2572  C   GLN   308      17.265  19.041   5.446  1.00 10.00      A   
ATOM   2573  O   GLN   308      17.981  19.974   5.809  1.00 10.00      A   
ATOM   2574  N   ALA   309      16.294  18.551   6.201  1.00 10.00      A   
ATOM   2575  HN  ALA   309      15.758  17.805   5.862  1.00 10.00      A   
ATOM   2576  CA  ALA   309      16.015  19.083   7.524  1.00 10.00      A   
ATOM   2577  CB  ALA   309      14.524  19.337   7.686  1.00 10.00      A   
ATOM   2578  C   ALA   309      16.508  18.110   8.587  1.00 10.00      A   
ATOM   2579  O   ALA   309      16.018  18.103   9.719  1.00 10.00      A   
ATOM   2580  N   GLY   310      17.482  17.286   8.214  1.00 10.00      A   
ATOM   2581  HN  GLY   310      17.832  17.339   7.298  1.00 10.00      A   
ATOM   2582  CA  GLY   310      18.026  16.306   9.129  1.00 10.00      A   
ATOM   2583  C   GLY   310      17.260  15.005   9.035  1.00 10.00      A   
ATOM   2584  O   GLY   310      17.814  13.967   8.671  1.00 10.00      A   
ATOM   2585  N   ARG   311      15.979  15.072   9.358  1.00 10.00      A   
ATOM   2586  HN  ARG   311      15.606  15.934   9.639  1.00 10.00      A   
ATOM   2587  CA  ARG   311      15.104  13.916   9.297  1.00 10.00      A   
ATOM   2588  CB  ARG   311      14.361  13.739  10.623  1.00 10.00      A   
ATOM   2589  CG  ARG   311      15.167  13.028  11.691  1.00 10.00      A   
ATOM   2590  CD  ARG   311      14.384  12.916  12.983  1.00 10.00      A   
ATOM   2591  NE  ARG   311      15.072  12.092  13.972  1.00 10.00      A   
ATOM   2592  HE  ARG   311      16.035  11.929  13.832  1.00 10.00      A   
ATOM   2593  CZ  ARG   311      14.475  11.555  15.032  1.00 10.00      A   
ATOM   2594  NH1 ARG   311      13.180  11.756  15.245  1.00 10.00      A   
ATOM   2595 HH11 ARG   311      12.624  12.334  14.582  1.00 10.00      A   
ATOM   2596 HH12 ARG   311      12.712  11.333  16.078  1.00 10.00      A   
ATOM   2597  NH2 ARG   311      15.172  10.812  15.878  1.00 10.00      A   
ATOM   2598 HH21 ARG   311      14.710  10.389  16.713  1.00 10.00      A   
ATOM   2599 HH22 ARG   311      16.188  10.644  15.710  1.00 10.00      A   
ATOM   2600  C   ARG   311      14.104  14.104   8.168  1.00 10.00      A   
ATOM   2601  O   ARG   311      13.869  15.233   7.734  1.00 10.00      A   
ATOM   2602  N   PRO   312      13.524  13.006   7.658  1.00 10.00      A   
ATOM   2603  CA  PRO   312      12.544  13.064   6.570  1.00 10.00      A   
ATOM   2604  CB  PRO   312      12.056  11.617   6.448  1.00 10.00      A   
ATOM   2605  CG  PRO   312      13.179  10.801   6.981  1.00 10.00      A   
ATOM   2606  CD  PRO   312      13.792  11.620   8.082  1.00 10.00      A   
ATOM   2607  C   PRO   312      11.374  13.993   6.887  1.00 10.00      A   
ATOM   2608  O   PRO   312      10.630  13.775   7.847  1.00 10.00      A   
ATOM   2609  N   GLN   313      11.245  15.044   6.092  1.00 10.00      A   
ATOM   2610  HN  GLN   313      11.907  15.182   5.377  1.00 10.00      A   
ATOM   2611  CA  GLN   313      10.166  16.008   6.247  1.00 10.00      A   
ATOM   2612  CB  GLN   313      10.708  17.362   6.715  1.00 10.00      A   
ATOM   2613  CG  GLN   313      11.147  17.399   8.171  1.00 10.00      A   
ATOM   2614  CD  GLN   313      10.023  17.079   9.137  1.00 10.00      A   
ATOM   2615  OE1 GLN   313       8.846  17.313   8.846  1.00 10.00      A   
ATOM   2616  NE2 GLN   313      10.376  16.551  10.298  1.00 10.00      A   
ATOM   2617 HE21 GLN   313      11.332  16.395  10.464  1.00 10.00      A   
ATOM   2618 HE22 GLN   313       9.672  16.351  10.949  1.00 10.00      A   
ATOM   2619  C   GLN   313       9.453  16.174   4.913  1.00 10.00      A   
ATOM   2620  O   GLN   313      10.059  15.975   3.859  1.00 10.00      A   
ATOM   2621  N   VAL   314       8.181  16.543   4.953  1.00 10.00      A   
ATOM   2622  HN  VAL   314       7.753  16.713   5.821  1.00 10.00      A   
ATOM   2623  CA  VAL   314       7.406  16.715   3.734  1.00 10.00      A   
ATOM   2624  CB  VAL   314       5.920  16.350   3.933  1.00 10.00      A   
ATOM   2625  CG1 VAL   314       5.152  16.468   2.624  1.00 10.00      A   
ATOM   2626  CG2 VAL   314       5.793  14.942   4.496  1.00 10.00      A   
ATOM   2627  C   VAL   314       7.535  18.132   3.180  1.00 10.00      A   
ATOM   2628  O   VAL   314       7.255  19.121   3.868  1.00 10.00      A   
ATOM   2629  N   TYR   315       7.965  18.212   1.933  1.00 10.00      A   
ATOM   2630  HN  TYR   315       8.149  17.377   1.445  1.00 10.00      A   
ATOM   2631  CA  TYR   315       8.148  19.478   1.244  1.00 10.00      A   
ATOM   2632  CB  TYR   315       9.614  19.631   0.831  1.00 10.00      A   
ATOM   2633  CG  TYR   315      10.530  20.197   1.889  1.00 10.00      A   
ATOM   2634  CD1 TYR   315      10.963  19.426   2.961  1.00 10.00      A   
ATOM   2635  CD2 TYR   315      10.983  21.503   1.798  1.00 10.00      A   
ATOM   2636  CE1 TYR   315      11.823  19.948   3.911  1.00 10.00      A   
ATOM   2637  CE2 TYR   315      11.837  22.033   2.740  1.00 10.00      A   
ATOM   2638  CZ  TYR   315      12.255  21.254   3.794  1.00 10.00      A   
ATOM   2639  OH  TYR   315      13.117  21.781   4.727  1.00 10.00      A   
ATOM   2640  HH  TYR   315      13.382  22.670   4.450  1.00 10.00      A   
ATOM   2641  C   TYR   315       7.281  19.510  -0.008  1.00 10.00      A   
ATOM   2642  O   TYR   315       6.942  18.464  -0.558  1.00 10.00      A   
ATOM   2643  N   LYS   316       6.923  20.703  -0.452  1.00 10.00      A   
ATOM   2644  HN  LYS   316       7.207  21.505   0.042  1.00 10.00      A   
ATOM   2645  CA  LYS   316       6.110  20.858  -1.648  1.00 10.00      A   
ATOM   2646  CB  LYS   316       4.680  21.272  -1.287  1.00 10.00      A   
ATOM   2647  CG  LYS   316       4.583  22.595  -0.541  1.00 10.00      A   
ATOM   2648  CD  LYS   316       3.185  23.183  -0.634  1.00 10.00      A   
ATOM   2649  CE  LYS   316       3.132  24.558   0.007  1.00 10.00      A   
ATOM   2650  NZ  LYS   316       1.891  25.288  -0.350  1.00 10.00      A   
ATOM   2651  HZ1 LYS   316       1.932  26.259   0.013  1.00 10.00      A   
ATOM   2652  HZ2 LYS   316       1.064  24.813   0.061  1.00 10.00      A   
ATOM   2653  HZ3 LYS   316       1.778  25.322  -1.385  1.00 10.00      A   
ATOM   2654  C   LYS   316       6.732  21.884  -2.589  1.00 10.00      A   
ATOM   2655  O   LYS   316       7.340  22.859  -2.140  1.00 10.00      A   
ATOM   2656  N   VAL   317       6.593  21.654  -3.886  1.00 10.00      A   
ATOM   2657  HN  VAL   317       6.113  20.845  -4.181  1.00 10.00      A   
ATOM   2658  CA  VAL   317       7.132  22.562  -4.893  1.00 10.00      A   
ATOM   2659  CB  VAL   317       8.663  22.385  -5.056  1.00 10.00      A   
ATOM   2660  CG1 VAL   317       8.996  21.144  -5.873  1.00 10.00      A   
ATOM   2661  CG2 VAL   317       9.305  23.628  -5.659  1.00 10.00      A   
ATOM   2662  C   VAL   317       6.438  22.330  -6.232  1.00 10.00      A   
ATOM   2663  O   VAL   317       5.789  21.302  -6.431  1.00 10.00      A   
ATOM   2664  N   ASN   318       6.553  23.292  -7.132  1.00 10.00      A   
ATOM   2665  HN  ASN   318       7.059  24.101  -6.907  1.00 10.00      A   
ATOM   2666  CA  ASN   318       5.949  23.178  -8.451  1.00 10.00      A   
ATOM   2667  CB  ASN   318       5.562  24.561  -8.974  1.00 10.00      A   
ATOM   2668  CG  ASN   318       4.623  24.498 -10.163  1.00 10.00      A   
ATOM   2669  OD1 ASN   318       5.061  24.393 -11.307  1.00 10.00      A   
ATOM   2670  ND2 ASN   318       3.327  24.561  -9.901  1.00 10.00      A   
ATOM   2671 HD21 ASN   318       3.046  24.636  -8.964  1.00 10.00      A   
ATOM   2672 HD22 ASN   318       2.699  24.542 -10.658  1.00 10.00      A   
ATOM   2673  C   ASN   318       6.928  22.508  -9.409  1.00 10.00      A   
ATOM   2674  O   ASN   318       8.137  22.735  -9.328  1.00 10.00      A   
ATOM   2675  N   ILE   319       6.410  21.694 -10.320  1.00 10.00      A   
ATOM   2676  HN  ILE   319       5.434  21.563 -10.351  1.00 10.00      A   
ATOM   2677  CA  ILE   319       7.256  20.981 -11.277  1.00 10.00      A   
ATOM   2678  CB  ILE   319       6.502  19.854 -12.008  1.00 10.00      A   
ATOM   2679  CG1 ILE   319       5.347  20.416 -12.845  1.00 10.00      A   
ATOM   2680  CG2 ILE   319       6.001  18.826 -11.008  1.00 10.00      A   
ATOM   2681  CD1 ILE   319       4.673  19.391 -13.732  1.00 10.00      A   
ATOM   2682  C   ILE   319       7.899  21.910 -12.301  1.00 10.00      A   
ATOM   2683  O   ILE   319       8.808  21.506 -13.026  1.00 10.00      A   
ATOM   2684  N   ASN   320       7.431  23.148 -12.361  1.00 10.00      A   
ATOM   2685  HN  ASN   320       6.702  23.419 -11.762  1.00 10.00      A   
ATOM   2686  CA  ASN   320       7.973  24.113 -13.306  1.00 10.00      A   
ATOM   2687  CB  ASN   320       6.866  24.977 -13.922  1.00 10.00      A   
ATOM   2688  CG  ASN   320       5.836  24.162 -14.681  1.00 10.00      A   
ATOM   2689  OD1 ASN   320       6.041  23.804 -15.842  1.00 10.00      A   
ATOM   2690  ND2 ASN   320       4.717  23.868 -14.031  1.00 10.00      A   
ATOM   2691 HD21 ASN   320       4.622  24.191 -13.104  1.00 10.00      A   
ATOM   2692 HD22 ASN   320       4.032  23.336 -14.493  1.00 10.00      A   
ATOM   2693  C   ASN   320       9.045  24.988 -12.665  1.00 10.00      A   
ATOM   2694  O   ASN   320       9.637  25.840 -13.327  1.00 10.00      A   
ATOM   2695  N   GLY   321       9.296  24.784 -11.377  1.00 10.00      A   
ATOM   2696  HN  GLY   321       8.793  24.100 -10.884  1.00 10.00      A   
ATOM   2697  CA  GLY   321      10.311  25.567 -10.696  1.00 10.00      A   
ATOM   2698  C   GLY   321       9.844  26.128  -9.368  1.00 10.00      A   
ATOM   2699  O   GLY   321       8.697  25.924  -8.962  1.00 10.00      A   
ATOM   2700  N   GLY   322      10.736  26.838  -8.691  1.00 10.00      A   
ATOM   2701  HN  GLY   322      11.637  26.955  -9.062  1.00 10.00      A   
ATOM   2702  CA  GLY   322      10.406  27.426  -7.409  1.00 10.00      A   
ATOM   2703  C   GLY   322      11.313  26.915  -6.310  1.00 10.00      A   
ATOM   2704  O   GLY   322      12.441  26.499  -6.579  1.00 10.00      A   
ATOM   2705  N   ALA   323      10.829  26.944  -5.077  1.00 10.00      A   
ATOM   2706  HN  ALA   323       9.923  27.288  -4.926  1.00 10.00      A   
ATOM   2707  CA  ALA   323      11.600  26.473  -3.939  1.00 10.00      A   
ATOM   2708  CB  ALA   323      12.139  27.645  -3.140  1.00 10.00      A   
ATOM   2709  C   ALA   323      10.731  25.582  -3.062  1.00 10.00      A   
ATOM   2710  O   ALA   323       9.557  25.877  -2.847  1.00 10.00      A   
ATOM   2711  N   PRO   324      11.294  24.476  -2.561  1.00 10.00      A   
ATOM   2712  CA  PRO   324      10.563  23.533  -1.711  1.00 10.00      A   
ATOM   2713  CB  PRO   324      11.561  22.390  -1.490  1.00 10.00      A   
ATOM   2714  CG  PRO   324      12.898  22.999  -1.734  1.00 10.00      A   
ATOM   2715  CD  PRO   324      12.688  24.053  -2.784  1.00 10.00      A   
ATOM   2716  C   PRO   324      10.138  24.144  -0.377  1.00 10.00      A   
ATOM   2717  O   PRO   324      10.971  24.579   0.421  1.00 10.00      A   
ATOM   2718  N   GLN   325       8.834  24.180  -0.152  1.00 10.00      A   
ATOM   2719  HN  GLN   325       8.222  23.838  -0.842  1.00 10.00      A   
ATOM   2720  CA  GLN   325       8.279  24.712   1.082  1.00 10.00      A   
ATOM   2721  CB  GLN   325       7.016  25.533   0.785  1.00 10.00      A   
ATOM   2722  CG  GLN   325       6.087  25.717   1.979  1.00 10.00      A   
ATOM   2723  CD  GLN   325       6.493  26.868   2.878  1.00 10.00      A   
ATOM   2724  OE1 GLN   325       6.916  27.921   2.406  1.00 10.00      A   
ATOM   2725  NE2 GLN   325       6.392  26.664   4.181  1.00 10.00      A   
ATOM   2726 HE21 GLN   325       6.070  25.788   4.492  1.00 10.00      A   
ATOM   2727 HE22 GLN   325       6.642  27.396   4.787  1.00 10.00      A   
ATOM   2728  C   GLN   325       7.943  23.569   2.032  1.00 10.00      A   
ATOM   2729  O   GLN   325       7.289  22.603   1.637  1.00 10.00      A   
ATOM   2730  N   ARG   326       8.405  23.666   3.268  1.00 10.00      A   
ATOM   2731  HN  ARG   326       8.939  24.449   3.524  1.00 10.00      A   
ATOM   2732  CA  ARG   326       8.129  22.638   4.258  1.00 10.00      A   
ATOM   2733  CB  ARG   326       9.148  22.698   5.400  1.00 10.00      A   
ATOM   2734  CG  ARG   326       9.165  21.460   6.282  1.00 10.00      A   
ATOM   2735  CD  ARG   326       9.052  21.824   7.753  1.00 10.00      A   
ATOM   2736  NE  ARG   326      10.349  21.867   8.426  1.00 10.00      A   
ATOM   2737  HE  ARG   326      11.053  22.415   8.013  1.00 10.00      A   
ATOM   2738  CZ  ARG   326      10.621  21.210   9.557  1.00 10.00      A   
ATOM   2739  NH1 ARG   326       9.690  20.459  10.137  1.00 10.00      A   
ATOM   2740 HH11 ARG   326       8.737  20.378   9.712  1.00 10.00      A   
ATOM   2741 HH12 ARG   326       9.903  19.945  11.020  1.00 10.00      A   
ATOM   2742  NH2 ARG   326      11.821  21.311  10.111  1.00 10.00      A   
ATOM   2743 HH21 ARG   326      12.037  20.797  10.994  1.00 10.00      A   
ATOM   2744 HH22 ARG   326      12.556  21.906   9.668  1.00 10.00      A   
ATOM   2745  C   ARG   326       6.713  22.822   4.796  1.00 10.00      A   
ATOM   2746  O   ARG   326       6.345  23.916   5.225  1.00 10.00      A   
ATOM   2747  N   ILE   327       5.914  21.766   4.750  1.00 10.00      A   
ATOM   2748  HN  ILE   327       6.250  20.918   4.379  1.00 10.00      A   
ATOM   2749  CA  ILE   327       4.539  21.845   5.232  1.00 10.00      A   
ATOM   2750  CB  ILE   327       3.515  21.375   4.183  1.00 10.00      A   
ATOM   2751  CG1 ILE   327       3.970  20.074   3.514  1.00 10.00      A   
ATOM   2752  CG2 ILE   327       3.282  22.470   3.152  1.00 10.00      A   
ATOM   2753  CD1 ILE   327       2.983  19.526   2.507  1.00 10.00      A   
ATOM   2754  C   ILE   327       4.335  21.091   6.540  1.00 10.00      A   
ATOM   2755  O   ILE   327       3.385  21.359   7.276  1.00 10.00      A   
ATOM   2756  N   THR   328       5.219  20.150   6.830  1.00 10.00      A   
ATOM   2757  HN  THR   328       5.951  19.963   6.205  1.00 10.00      A   
ATOM   2758  CA  THR   328       5.117  19.375   8.054  1.00 10.00      A   
ATOM   2759  CB  THR   328       5.607  17.936   7.845  1.00 10.00      A   
ATOM   2760  OG1 THR   328       6.823  17.949   7.080  1.00 10.00      A   
ATOM   2761  HG1 THR   328       7.579  17.918   7.686  1.00 10.00      A   
ATOM   2762  CG2 THR   328       4.553  17.133   7.105  1.00 10.00      A   
ATOM   2763  C   THR   328       5.907  20.026   9.181  1.00 10.00      A   
ATOM   2764  O   THR   328       7.137  19.961   9.212  1.00 10.00      A   
ATOM   2765  N   TRP   329       5.202  20.661  10.100  1.00 10.00      A   
ATOM   2766  HN  TRP   329       4.221  20.677  10.030  1.00 10.00      A   
ATOM   2767  CA  TRP   329       5.847  21.328  11.220  1.00 10.00      A   
ATOM   2768  CB  TRP   329       5.322  22.755  11.377  1.00 10.00      A   
ATOM   2769  CG  TRP   329       5.623  23.615  10.186  1.00 10.00      A   
ATOM   2770  CD1 TRP   329       4.760  23.973   9.192  1.00 10.00      A   
ATOM   2771  CD2 TRP   329       6.884  24.211   9.857  1.00 10.00      A   
ATOM   2772  NE1 TRP   329       5.403  24.758   8.266  1.00 10.00      A   
ATOM   2773  HE1 TRP   329       4.995  25.141   7.459  1.00 10.00      A   
ATOM   2774  CE2 TRP   329       6.707  24.919   8.652  1.00 10.00      A   
ATOM   2775  CE3 TRP   329       8.143  24.219  10.465  1.00 10.00      A   
ATOM   2776  CZ2 TRP   329       7.742  25.623   8.044  1.00 10.00      A   
ATOM   2777  CZ3 TRP   329       9.169  24.920   9.862  1.00 10.00      A   
ATOM   2778  CH2 TRP   329       8.963  25.609   8.662  1.00 10.00      A   
ATOM   2779  C   TRP   329       5.680  20.531  12.505  1.00 10.00      A   
ATOM   2780  O   TRP   329       6.346  20.796  13.506  1.00 10.00      A   
ATOM   2781  N   GLU   330       4.797  19.549  12.467  1.00 10.00      A   
ATOM   2782  HN  GLU   330       4.296  19.388  11.639  1.00 10.00      A   
ATOM   2783  CA  GLU   330       4.556  18.697  13.618  1.00 10.00      A   
ATOM   2784  CB  GLU   330       3.057  18.556  13.880  1.00 10.00      A   
ATOM   2785  CG  GLU   330       2.713  17.987  15.246  1.00 10.00      A   
ATOM   2786  CD  GLU   330       3.451  18.685  16.372  1.00 10.00      A   
ATOM   2787  OE1 GLU   330       3.121  19.853  16.673  1.00 10.00      A   
ATOM   2788  OE2 GLU   330       4.360  18.064  16.967  1.00 10.00      A   
ATOM   2789  C   GLU   330       5.189  17.333  13.387  1.00 10.00      A   
ATOM   2790  O   GLU   330       5.107  16.779  12.290  1.00 10.00      A   
ATOM   2791  N   GLY   331       5.826  16.799  14.417  1.00 10.00      A   
ATOM   2792  HN  GLY   331       5.859  17.286  15.269  1.00 10.00      A   
ATOM   2793  CA  GLY   331       6.476  15.511  14.297  1.00 10.00      A   
ATOM   2794  C   GLY   331       7.934  15.666  13.927  1.00 10.00      A   
ATOM   2795  O   GLY   331       8.279  16.499  13.088  1.00 10.00      A   
ATOM   2796  N   SER   332       8.792  14.875  14.550  1.00 10.00      A   
ATOM   2797  HN  SER   332       8.461  14.229  15.212  1.00 10.00      A   
ATOM   2798  CA  SER   332      10.221  14.942  14.280  1.00 10.00      A   
ATOM   2799  CB  SER   332      10.993  14.344  15.455  1.00 10.00      A   
ATOM   2800  OG  SER   332      10.287  13.241  15.999  1.00 10.00      A   
ATOM   2801  HG  SER   332      10.179  13.365  16.950  1.00 10.00      A   
ATOM   2802  C   SER   332      10.571  14.218  12.983  1.00 10.00      A   
ATOM   2803  O   SER   332      11.627  14.445  12.397  1.00 10.00      A   
ATOM   2804  N   GLN   333       9.677  13.341  12.544  1.00 10.00      A   
ATOM   2805  HN  GLN   333       8.855  13.203  13.058  1.00 10.00      A   
ATOM   2806  CA  GLN   333       9.883  12.584  11.316  1.00 10.00      A   
ATOM   2807  CB  GLN   333      10.547  11.235  11.617  1.00 10.00      A   
ATOM   2808  CG  GLN   333      10.953  10.441  10.383  1.00 10.00      A   
ATOM   2809  CD  GLN   333      11.897   9.297  10.708  1.00 10.00      A   
ATOM   2810  OE1 GLN   333      12.662   9.361  11.672  1.00 10.00      A   
ATOM   2811  NE2 GLN   333      11.852   8.243   9.906  1.00 10.00      A   
ATOM   2812 HE21 GLN   333      11.217   8.253   9.154  1.00 10.00      A   
ATOM   2813 HE22 GLN   333      12.467   7.495  10.088  1.00 10.00      A   
ATOM   2814  C   GLN   333       8.559  12.375  10.592  1.00 10.00      A   
ATOM   2815  O   GLN   333       7.627  11.789  11.145  1.00 10.00      A   
ATOM   2816  N   ASN   334       8.482  12.871   9.364  1.00 10.00      A   
ATOM   2817  HN  ASN   334       9.269  13.329   8.981  1.00 10.00      A   
ATOM   2818  CA  ASN   334       7.279  12.747   8.548  1.00 10.00      A   
ATOM   2819  CB  ASN   334       6.604  14.114   8.365  1.00 10.00      A   
ATOM   2820  CG  ASN   334       6.048  14.697   9.651  1.00 10.00      A   
ATOM   2821  OD1 ASN   334       5.032  14.236  10.171  1.00 10.00      A   
ATOM   2822  ND2 ASN   334       6.696  15.734  10.162  1.00 10.00      A   
ATOM   2823 HD21 ASN   334       7.493  16.066   9.690  1.00 10.00      A   
ATOM   2824 HD22 ASN   334       6.349  16.136  10.990  1.00 10.00      A   
ATOM   2825  C   ASN   334       7.648  12.187   7.182  1.00 10.00      A   
ATOM   2826  O   ASN   334       8.278  12.869   6.380  1.00 10.00      A   
ATOM   2827  N   GLN   335       7.264  10.948   6.918  1.00 10.00      A   
ATOM   2828  HN  GLN   335       6.736  10.451   7.585  1.00 10.00      A   
ATOM   2829  CA  GLN   335       7.586  10.315   5.645  1.00 10.00      A   
ATOM   2830  CB  GLN   335       8.692   9.275   5.837  1.00 10.00      A   
ATOM   2831  CG  GLN   335       8.286   8.101   6.715  1.00 10.00      A   
ATOM   2832  CD  GLN   335       9.348   7.025   6.787  1.00 10.00      A   
ATOM   2833  OE1 GLN   335      10.208   7.044   7.673  1.00 10.00      A   
ATOM   2834  NE2 GLN   335       9.296   6.079   5.860  1.00 10.00      A   
ATOM   2835 HE21 GLN   335       8.576   6.130   5.176  1.00 10.00      A   
ATOM   2836 HE22 GLN   335       9.961   5.363   5.891  1.00 10.00      A   
ATOM   2837  C   GLN   335       6.357   9.651   5.041  1.00 10.00      A   
ATOM   2838  O   GLN   335       5.334   9.510   5.712  1.00 10.00      A   
ATOM   2839  N   ASP   336       6.474   9.254   3.774  1.00 10.00      A   
ATOM   2840  HN  ASP   336       7.318   9.417   3.309  1.00 10.00      A   
ATOM   2841  CA  ASP   336       5.391   8.582   3.052  1.00 10.00      A   
ATOM   2842  CB  ASP   336       5.175   7.164   3.595  1.00 10.00      A   
ATOM   2843  CG  ASP   336       6.274   6.194   3.213  1.00 10.00      A   
ATOM   2844  OD1 ASP   336       6.068   5.405   2.259  1.00 10.00      A   
ATOM   2845  OD2 ASP   336       7.339   6.205   3.870  1.00 10.00      A   
ATOM   2846  C   ASP   336       4.091   9.375   3.118  1.00 10.00      A   
ATOM   2847  O   ASP   336       3.159   8.999   3.827  1.00 10.00      A   
ATOM   2848  N   ALA   337       4.031  10.472   2.381  1.00 10.00      A   
ATOM   2849  HN  ALA   337       4.795  10.717   1.819  1.00 10.00      A   
ATOM   2850  CA  ALA   337       2.850  11.317   2.377  1.00 10.00      A   
ATOM   2851  CB  ALA   337       3.244  12.777   2.533  1.00 10.00      A   
ATOM   2852  C   ALA   337       2.022  11.123   1.113  1.00 10.00      A   
ATOM   2853  O   ALA   337       2.563  10.870   0.035  1.00 10.00      A   
ATOM   2854  N   ASP   338       0.707  11.231   1.257  1.00 10.00      A   
ATOM   2855  HN  ASP   338       0.339  11.405   2.154  1.00 10.00      A   
ATOM   2856  CA  ASP   338      -0.211  11.088   0.133  1.00 10.00      A   
ATOM   2857  CB  ASP   338      -0.794   9.674   0.079  1.00 10.00      A   
ATOM   2858  CG  ASP   338      -1.676   9.454  -1.135  1.00 10.00      A   
ATOM   2859  OD1 ASP   338      -1.363  10.003  -2.213  1.00 10.00      A   
ATOM   2860  OD2 ASP   338      -2.689   8.727  -1.021  1.00 10.00      A   
ATOM   2861  C   ASP   338      -1.335  12.119   0.227  1.00 10.00      A   
ATOM   2862  O   ASP   338      -2.067  12.164   1.219  1.00 10.00      A   
ATOM   2863  N   VAL   339      -1.459  12.948  -0.802  1.00 10.00      A   
ATOM   2864  HN  VAL   339      -0.851  12.844  -1.573  1.00 10.00      A   
ATOM   2865  CA  VAL   339      -2.481  13.993  -0.842  1.00 10.00      A   
ATOM   2866  CB  VAL   339      -2.044  15.179  -1.738  1.00 10.00      A   
ATOM   2867  CG1 VAL   339      -3.049  16.321  -1.675  1.00 10.00      A   
ATOM   2868  CG2 VAL   339      -0.665  15.672  -1.334  1.00 10.00      A   
ATOM   2869  C   VAL   339      -3.805  13.432  -1.358  1.00 10.00      A   
ATOM   2870  O   VAL   339      -3.822  12.546  -2.212  1.00 10.00      A   
ATOM   2871  N   SER   340      -4.910  13.945  -0.829  1.00 10.00      A   
ATOM   2872  HN  SER   340      -4.833  14.641  -0.147  1.00 10.00      A   
ATOM   2873  CA  SER   340      -6.232  13.499  -1.241  1.00 10.00      A   
ATOM   2874  CB  SER   340      -7.277  13.936  -0.212  1.00 10.00      A   
ATOM   2875  OG  SER   340      -7.031  15.263   0.226  1.00 10.00      A   
ATOM   2876  HG  SER   340      -6.337  15.251   0.902  1.00 10.00      A   
ATOM   2877  C   SER   340      -6.590  14.044  -2.622  1.00 10.00      A   
ATOM   2878  O   SER   340      -5.861  14.863  -3.187  1.00 10.00      A   
ATOM   2879  N   SER   341      -7.721  13.594  -3.145  1.00 10.00      A   
ATOM   2880  HN  SER   341      -8.256  12.945  -2.639  1.00 10.00      A   
ATOM   2881  CA  SER   341      -8.204  14.008  -4.453  1.00 10.00      A   
ATOM   2882  CB  SER   341      -9.471  13.217  -4.764  1.00 10.00      A   
ATOM   2883  OG  SER   341      -9.879  12.479  -3.618  1.00 10.00      A   
ATOM   2884  HG  SER   341     -10.474  11.767  -3.894  1.00 10.00      A   
ATOM   2885  C   SER   341      -8.502  15.506  -4.504  1.00 10.00      A   
ATOM   2886  O   SER   341      -8.275  16.161  -5.522  1.00 10.00      A   
ATOM   2887  N   ASP   342      -9.026  16.037  -3.402  1.00 10.00      A   
ATOM   2888  HN  ASP   342      -9.206  15.457  -2.634  1.00 10.00      A   
ATOM   2889  CA  ASP   342      -9.357  17.457  -3.317  1.00 10.00      A   
ATOM   2890  CB  ASP   342     -10.584  17.680  -2.429  1.00 10.00      A   
ATOM   2891  CG  ASP   342     -11.889  17.657  -3.200  1.00 10.00      A   
ATOM   2892  OD1 ASP   342     -12.594  16.628  -3.148  1.00 10.00      A   
ATOM   2893  OD2 ASP   342     -12.222  18.673  -3.851  1.00 10.00      A   
ATOM   2894  C   ASP   342      -8.181  18.261  -2.778  1.00 10.00      A   
ATOM   2895  O   ASP   342      -8.111  19.477  -2.955  1.00 10.00      A   
ATOM   2896  N   GLY   343      -7.258  17.573  -2.117  1.00 10.00      A   
ATOM   2897  HN  GLY   343      -7.362  16.604  -2.019  1.00 10.00      A   
ATOM   2898  CA  GLY   343      -6.092  18.234  -1.562  1.00 10.00      A   
ATOM   2899  C   GLY   343      -6.392  18.976  -0.274  1.00 10.00      A   
ATOM   2900  O   GLY   343      -5.609  19.816   0.159  1.00 10.00      A   
ATOM   2901  N   LYS   344      -7.523  18.658   0.343  1.00 10.00      A   
ATOM   2902  HN  LYS   344      -8.104  17.975  -0.049  1.00 10.00      A   
ATOM   2903  CA  LYS   344      -7.921  19.303   1.591  1.00 10.00      A   
ATOM   2904  CB  LYS   344      -9.394  19.032   1.894  1.00 10.00      A   
ATOM   2905  CG  LYS   344     -10.362  19.740   0.962  1.00 10.00      A   
ATOM   2906  CD  LYS   344     -11.803  19.434   1.335  1.00 10.00      A   
ATOM   2907  CE  LYS   344     -12.771  20.070   0.351  1.00 10.00      A   
ATOM   2908  NZ  LYS   344     -14.165  19.595   0.557  1.00 10.00      A   
ATOM   2909  HZ1 LYS   344     -14.744  19.817  -0.277  1.00 10.00      A   
ATOM   2910  HZ2 LYS   344     -14.586  20.055   1.387  1.00 10.00      A   
ATOM   2911  HZ3 LYS   344     -14.175  18.566   0.706  1.00 10.00      A   
ATOM   2912  C   LYS   344      -7.054  18.825   2.748  1.00 10.00      A   
ATOM   2913  O   LYS   344      -6.816  19.561   3.710  1.00 10.00      A   
ATOM   2914  N   PHE   345      -6.584  17.592   2.641  1.00 10.00      A   
ATOM   2915  HN  PHE   345      -6.807  17.066   1.844  1.00 10.00      A   
ATOM   2916  CA  PHE   345      -5.736  16.994   3.663  1.00 10.00      A   
ATOM   2917  CB  PHE   345      -6.586  16.378   4.788  1.00 10.00      A   
ATOM   2918  CG  PHE   345      -7.444  15.219   4.355  1.00 10.00      A   
ATOM   2919  CD1 PHE   345      -6.989  13.915   4.482  1.00 10.00      A   
ATOM   2920  CD2 PHE   345      -8.703  15.432   3.817  1.00 10.00      A   
ATOM   2921  CE1 PHE   345      -7.770  12.848   4.080  1.00 10.00      A   
ATOM   2922  CE2 PHE   345      -9.490  14.371   3.413  1.00 10.00      A   
ATOM   2923  CZ  PHE   345      -9.022  13.077   3.544  1.00 10.00      A   
ATOM   2924  C   PHE   345      -4.834  15.936   3.037  1.00 10.00      A   
ATOM   2925  O   PHE   345      -5.012  15.571   1.872  1.00 10.00      A   
ATOM   2926  N   MET   346      -3.876  15.446   3.804  1.00 10.00      A   
ATOM   2927  HN  MET   346      -3.777  15.781   4.729  1.00 10.00      A   
ATOM   2928  CA  MET   346      -2.960  14.424   3.322  1.00 10.00      A   
ATOM   2929  CB  MET   346      -1.715  15.072   2.703  1.00 10.00      A   
ATOM   2930  CG  MET   346      -0.909  15.929   3.666  1.00 10.00      A   
ATOM   2931  SD  MET   346       0.292  16.982   2.830  1.00 10.00      A   
ATOM   2932  CE  MET   346       1.250  15.769   1.929  1.00 10.00      A   
ATOM   2933  C   MET   346      -2.567  13.485   4.454  1.00 10.00      A   
ATOM   2934  O   MET   346      -2.518  13.890   5.614  1.00 10.00      A   
ATOM   2935  N   VAL   347      -2.310  12.231   4.120  1.00 10.00      A   
ATOM   2936  HN  VAL   347      -2.377  11.962   3.178  1.00 10.00      A   
ATOM   2937  CA  VAL   347      -1.912  11.247   5.119  1.00 10.00      A   
ATOM   2938  CB  VAL   347      -2.695   9.922   4.985  1.00 10.00      A   
ATOM   2939  CG1 VAL   347      -4.155  10.130   5.356  1.00 10.00      A   
ATOM   2940  CG2 VAL   347      -2.576   9.349   3.579  1.00 10.00      A   
ATOM   2941  C   VAL   347      -0.417  10.981   5.017  1.00 10.00      A   
ATOM   2942  O   VAL   347       0.173  11.162   3.953  1.00 10.00      A   
ATOM   2943  N   MET   348       0.193  10.569   6.119  1.00 10.00      A   
ATOM   2944  HN  MET   348      -0.329  10.448   6.944  1.00 10.00      A   
ATOM   2945  CA  MET   348       1.623  10.295   6.138  1.00 10.00      A   
ATOM   2946  CB  MET   348       2.408  11.612   6.128  1.00 10.00      A   
ATOM   2947  CG  MET   348       2.167  12.478   7.355  1.00 10.00      A   
ATOM   2948  SD  MET   348       2.880  14.126   7.204  1.00 10.00      A   
ATOM   2949  CE  MET   348       1.993  14.747   5.776  1.00 10.00      A   
ATOM   2950  C   MET   348       2.004   9.504   7.377  1.00 10.00      A   
ATOM   2951  O   MET   348       1.172   9.263   8.250  1.00 10.00      A   
ATOM   2952  N   VAL   349       3.259   9.095   7.440  1.00 10.00      A   
ATOM   2953  HN  VAL   349       3.867   9.300   6.691  1.00 10.00      A   
ATOM   2954  CA  VAL   349       3.771   8.358   8.581  1.00 10.00      A   
ATOM   2955  CB  VAL   349       4.717   7.222   8.149  1.00 10.00      A   
ATOM   2956  CG1 VAL   349       4.981   6.284   9.313  1.00 10.00      A   
ATOM   2957  CG2 VAL   349       4.147   6.461   6.964  1.00 10.00      A   
ATOM   2958  C   VAL   349       4.540   9.332   9.459  1.00 10.00      A   
ATOM   2959  O   VAL   349       5.633   9.775   9.098  1.00 10.00      A   
ATOM   2960  N   SER   350       3.968   9.674  10.597  1.00 10.00      A   
ATOM   2961  HN  SER   350       3.106   9.272  10.844  1.00 10.00      A   
ATOM   2962  CA  SER   350       4.593  10.625  11.492  1.00 10.00      A   
ATOM   2963  CB  SER   350       3.635  11.783  11.770  1.00 10.00      A   
ATOM   2964  OG  SER   350       3.137  12.334  10.563  1.00 10.00      A   
ATOM   2965  HG  SER   350       3.805  12.919  10.182  1.00 10.00      A   
ATOM   2966  C   SER   350       5.031   9.994  12.808  1.00 10.00      A   
ATOM   2967  O   SER   350       4.281   9.242  13.439  1.00 10.00      A   
ATOM   2968  N   SER   351       6.257  10.299  13.209  1.00 10.00      A   
ATOM   2969  HN  SER   351       6.816  10.879  12.642  1.00 10.00      A   
ATOM   2970  CA  SER   351       6.789   9.810  14.467  1.00 10.00      A   
ATOM   2971  CB  SER   351       8.312   9.668  14.396  1.00 10.00      A   
ATOM   2972  OG  SER   351       8.686   8.699  13.429  1.00 10.00      A   
ATOM   2973  HG  SER   351       8.070   8.737  12.689  1.00 10.00      A   
ATOM   2974  C   SER   351       6.393  10.784  15.569  1.00 10.00      A   
ATOM   2975  O   SER   351       7.062  11.795  15.795  1.00 10.00      A   
ATOM   2976  N   ASN   352       5.283  10.489  16.227  1.00 10.00      A   
ATOM   2977  HN  ASN   352       4.799   9.664  16.002  1.00 10.00      A   
ATOM   2978  CA  ASN   352       4.770  11.343  17.284  1.00 10.00      A   
ATOM   2979  CB  ASN   352       3.534  12.101  16.783  1.00 10.00      A   
ATOM   2980  CG  ASN   352       3.180  13.307  17.634  1.00 10.00      A   
ATOM   2981  OD1 ASN   352       2.865  13.180  18.817  1.00 10.00      A   
ATOM   2982  ND2 ASN   352       3.211  14.487  17.031  1.00 10.00      A   
ATOM   2983 HD21 ASN   352       3.455  14.515  16.080  1.00 10.00      A   
ATOM   2984 HD22 ASN   352       2.990  15.284  17.559  1.00 10.00      A   
ATOM   2985  C   ASN   352       4.411  10.513  18.507  1.00 10.00      A   
ATOM   2986  O   ASN   352       3.846   9.424  18.383  1.00 10.00      A   
ATOM   2987  N   GLY   353       4.761  11.016  19.681  1.00 10.00      A   
ATOM   2988  HN  GLY   353       5.228  11.880  19.713  1.00 10.00      A   
ATOM   2989  CA  GLY   353       4.460  10.315  20.915  1.00 10.00      A   
ATOM   2990  C   GLY   353       5.411   9.166  21.178  1.00 10.00      A   
ATOM   2991  O   GLY   353       5.129   8.297  22.008  1.00 10.00      A   
ATOM   2992  N   GLY   354       6.534   9.156  20.476  1.00 10.00      A   
ATOM   2993  HN  GLY   354       6.707   9.875  19.830  1.00 10.00      A   
ATOM   2994  CA  GLY   354       7.507   8.100  20.655  1.00 10.00      A   
ATOM   2995  C   GLY   354       7.132   6.840  19.903  1.00 10.00      A   
ATOM   2996  O   GLY   354       7.417   5.732  20.355  1.00 10.00      A   
ATOM   2997  N   GLN   355       6.472   7.008  18.766  1.00 10.00      A   
ATOM   2998  HN  GLN   355       6.251   7.918  18.471  1.00 10.00      A   
ATOM   2999  CA  GLN   355       6.062   5.877  17.940  1.00 10.00      A   
ATOM   3000  CB  GLN   355       4.843   5.154  18.526  1.00 10.00      A   
ATOM   3001  CG  GLN   355       3.782   6.064  19.127  1.00 10.00      A   
ATOM   3002  CD  GLN   355       2.727   5.286  19.887  1.00 10.00      A   
ATOM   3003  OE1 GLN   355       2.420   4.142  19.549  1.00 10.00      A   
ATOM   3004  NE2 GLN   355       2.171   5.893  20.923  1.00 10.00      A   
ATOM   3005 HE21 GLN   355       2.467   6.801  21.143  1.00 10.00      A   
ATOM   3006 HE22 GLN   355       1.479   5.412  21.428  1.00 10.00      A   
ATOM   3007  C   GLN   355       5.805   6.320  16.503  1.00 10.00      A   
ATOM   3008  O   GLN   355       5.559   7.499  16.245  1.00 10.00      A   
ATOM   3009  N   GLN   356       5.871   5.377  15.573  1.00 10.00      A   
ATOM   3010  HN  GLN   356       6.067   4.455  15.838  1.00 10.00      A   
ATOM   3011  CA  GLN   356       5.656   5.679  14.165  1.00 10.00      A   
ATOM   3012  CB  GLN   356       6.858   5.212  13.337  1.00 10.00      A   
ATOM   3013  CG  GLN   356       7.134   6.066  12.108  1.00 10.00      A   
ATOM   3014  CD  GLN   356       8.281   5.538  11.262  1.00 10.00      A   
ATOM   3015  OE1 GLN   356       9.224   4.929  11.770  1.00 10.00      A   
ATOM   3016  NE2 GLN   356       8.210   5.774   9.962  1.00 10.00      A   
ATOM   3017 HE21 GLN   356       7.437   6.269   9.622  1.00 10.00      A   
ATOM   3018 HE22 GLN   356       8.929   5.431   9.385  1.00 10.00      A   
ATOM   3019  C   GLN   356       4.372   5.032  13.651  1.00 10.00      A   
ATOM   3020  O   GLN   356       4.278   3.806  13.549  1.00 10.00      A   
ATOM   3021  N   HIS   357       3.379   5.860  13.355  1.00 10.00      A   
ATOM   3022  HN  HIS   357       3.509   6.828  13.478  1.00 10.00      A   
ATOM   3023  CA  HIS   357       2.098   5.385  12.842  1.00 10.00      A   
ATOM   3024  CB  HIS   357       1.034   5.345  13.949  1.00 10.00      A   
ATOM   3025  CG  HIS   357       1.291   4.375  15.059  1.00 10.00      A   
ATOM   3026  ND1 HIS   357       1.259   3.007  14.894  1.00 10.00      A   
ATOM   3027  HD1 HIS   357       1.070   2.526  14.042  1.00 10.00      A   
ATOM   3028  CD2 HIS   357       1.570   4.587  16.366  1.00 10.00      A   
ATOM   3029  CE1 HIS   357       1.501   2.421  16.055  1.00 10.00      A   
ATOM   3030  NE2 HIS   357       1.694   3.357  16.961  1.00 10.00      A   
ATOM   3031  HE2 HIS   357       1.886   3.197  17.916  1.00 10.00      A   
ATOM   3032  C   HIS   357       1.608   6.315  11.743  1.00 10.00      A   
ATOM   3033  O   HIS   357       2.245   7.327  11.445  1.00 10.00      A   
ATOM   3034  N   ILE   358       0.472   5.973  11.151  1.00 10.00      A   
ATOM   3035  HN  ILE   358       0.019   5.152  11.428  1.00 10.00      A   
ATOM   3036  CA  ILE   358      -0.118   6.789  10.101  1.00 10.00      A   
ATOM   3037  CB  ILE   358      -1.059   5.962   9.202  1.00 10.00      A   
ATOM   3038  CG1 ILE   358      -0.304   4.777   8.593  1.00 10.00      A   
ATOM   3039  CG2 ILE   358      -1.673   6.828   8.109  1.00 10.00      A   
ATOM   3040  CD1 ILE   358       0.875   5.172   7.729  1.00 10.00      A   
ATOM   3041  C   ILE   358      -0.898   7.939  10.725  1.00 10.00      A   
ATOM   3042  O   ILE   358      -1.782   7.721  11.563  1.00 10.00      A   
ATOM   3043  N   ALA   359      -0.561   9.156  10.327  1.00 10.00      A   
ATOM   3044  HN  ALA   359       0.142   9.261   9.643  1.00 10.00      A   
ATOM   3045  CA  ALA   359      -1.210  10.340  10.855  1.00 10.00      A   
ATOM   3046  CB  ALA   359      -0.203  11.216  11.586  1.00 10.00      A   
ATOM   3047  C   ALA   359      -1.901  11.129   9.752  1.00 10.00      A   
ATOM   3048  O   ALA   359      -1.487  11.095   8.589  1.00 10.00      A   
ATOM   3049  N   LYS   360      -2.960  11.826  10.131  1.00 10.00      A   
ATOM   3050  HN  LYS   360      -3.235  11.792  11.077  1.00 10.00      A   
ATOM   3051  CA  LYS   360      -3.728  12.643   9.209  1.00 10.00      A   
ATOM   3052  CB  LYS   360      -5.217  12.534   9.552  1.00 10.00      A   
ATOM   3053  CG  LYS   360      -6.165  13.103   8.508  1.00 10.00      A   
ATOM   3054  CD  LYS   360      -7.600  13.073   9.012  1.00 10.00      A   
ATOM   3055  CE  LYS   360      -8.591  13.392   7.906  1.00 10.00      A   
ATOM   3056  NZ  LYS   360      -9.993  13.368   8.402  1.00 10.00      A   
ATOM   3057  HZ1 LYS   360     -10.167  12.499   8.953  1.00 10.00      A   
ATOM   3058  HZ2 LYS   360     -10.658  13.393   7.606  1.00 10.00      A   
ATOM   3059  HZ3 LYS   360     -10.174  14.190   9.013  1.00 10.00      A   
ATOM   3060  C   LYS   360      -3.275  14.090   9.336  1.00 10.00      A   
ATOM   3061  O   LYS   360      -3.271  14.647  10.434  1.00 10.00      A   
ATOM   3062  N   GLN   361      -2.872  14.684   8.227  1.00 10.00      A   
ATOM   3063  HN  GLN   361      -2.878  14.187   7.378  1.00 10.00      A   
ATOM   3064  CA  GLN   361      -2.413  16.059   8.233  1.00 10.00      A   
ATOM   3065  CB  GLN   361      -0.988  16.150   7.681  1.00 10.00      A   
ATOM   3066  CG  GLN   361      -0.139  17.230   8.332  1.00 10.00      A   
ATOM   3067  CD  GLN   361       0.088  18.428   7.435  1.00 10.00      A   
ATOM   3068  OE1 GLN   361      -0.729  18.742   6.573  1.00 10.00      A   
ATOM   3069  NE2 GLN   361       1.202  19.114   7.639  1.00 10.00      A   
ATOM   3070 HE21 GLN   361       1.809  18.810   8.347  1.00 10.00      A   
ATOM   3071 HE22 GLN   361       1.373  19.900   7.079  1.00 10.00      A   
ATOM   3072  C   GLN   361      -3.357  16.946   7.434  1.00 10.00      A   
ATOM   3073  O   GLN   361      -3.536  16.762   6.228  1.00 10.00      A   
ATOM   3074  N   ASP   362      -3.985  17.881   8.128  1.00 10.00      A   
ATOM   3075  HN  ASP   362      -3.818  17.945   9.096  1.00 10.00      A   
ATOM   3076  CA  ASP   362      -4.913  18.818   7.507  1.00 10.00      A   
ATOM   3077  CB  ASP   362      -5.898  19.344   8.553  1.00 10.00      A   
ATOM   3078  CG  ASP   362      -6.437  20.717   8.222  1.00 10.00      A   
ATOM   3079  OD1 ASP   362      -7.348  20.817   7.373  1.00 10.00      A   
ATOM   3080  OD2 ASP   362      -5.949  21.704   8.812  1.00 10.00      A   
ATOM   3081  C   ASP   362      -4.144  19.967   6.860  1.00 10.00      A   
ATOM   3082  O   ASP   362      -3.313  20.603   7.505  1.00 10.00      A   
ATOM   3083  N   LEU   363      -4.433  20.241   5.594  1.00 10.00      A   
ATOM   3084  HN  LEU   363      -5.136  19.728   5.141  1.00 10.00      A   
ATOM   3085  CA  LEU   363      -3.732  21.292   4.861  1.00 10.00      A   
ATOM   3086  CB  LEU   363      -3.554  20.898   3.393  1.00 10.00      A   
ATOM   3087  CG  LEU   363      -2.487  19.840   3.102  1.00 10.00      A   
ATOM   3088  CD1 LEU   363      -2.631  19.311   1.684  1.00 10.00      A   
ATOM   3089  CD2 LEU   363      -1.094  20.417   3.312  1.00 10.00      A   
ATOM   3090  C   LEU   363      -4.399  22.663   4.965  1.00 10.00      A   
ATOM   3091  O   LEU   363      -3.862  23.649   4.466  1.00 10.00      A   
ATOM   3092  N   ALA   364      -5.558  22.735   5.607  1.00 10.00      A   
ATOM   3093  HN  ALA   364      -5.948  21.924   6.001  1.00 10.00      A   
ATOM   3094  CA  ALA   364      -6.260  24.009   5.742  1.00 10.00      A   
ATOM   3095  CB  ALA   364      -7.755  23.791   5.906  1.00 10.00      A   
ATOM   3096  C   ALA   364      -5.705  24.826   6.906  1.00 10.00      A   
ATOM   3097  O   ALA   364      -5.509  26.038   6.796  1.00 10.00      A   
ATOM   3098  N   THR   365      -5.451  24.155   8.015  1.00 10.00      A   
ATOM   3099  HN  THR   365      -5.631  23.187   8.045  1.00 10.00      A   
ATOM   3100  CA  THR   365      -4.921  24.810   9.197  1.00 10.00      A   
ATOM   3101  CB  THR   365      -5.906  24.705  10.375  1.00 10.00      A   
ATOM   3102  OG1 THR   365      -7.015  23.868  10.011  1.00 10.00      A   
ATOM   3103  HG1 THR   365      -6.688  23.054   9.596  1.00 10.00      A   
ATOM   3104  CG2 THR   365      -6.419  26.083  10.758  1.00 10.00      A   
ATOM   3105  C   THR   365      -3.587  24.199   9.602  1.00 10.00      A   
ATOM   3106  O   THR   365      -2.628  24.913   9.901  1.00 10.00      A   
ATOM   3107  N   GLY   366      -3.530  22.874   9.592  1.00 10.00      A   
ATOM   3108  HN  GLY   366      -4.325  22.360   9.322  1.00 10.00      A   
ATOM   3109  CA  GLY   366      -2.313  22.178   9.967  1.00 10.00      A   
ATOM   3110  C   GLY   366      -2.545  21.213  11.112  1.00 10.00      A   
ATOM   3111  O   GLY   366      -1.639  20.948  11.905  1.00 10.00      A   
ATOM   3112  N   GLY   367      -3.762  20.689  11.198  1.00 10.00      A   
ATOM   3113  HN  GLY   367      -4.440  20.932  10.534  1.00 10.00      A   
ATOM   3114  CA  GLY   367      -4.095  19.757  12.254  1.00 10.00      A   
ATOM   3115  C   GLY   367      -3.564  18.368  11.978  1.00 10.00      A   
ATOM   3116  O   GLY   367      -3.850  17.784  10.930  1.00 10.00      A   
ATOM   3117  N   VAL   368      -2.774  17.848  12.905  1.00 10.00      A   
ATOM   3118  HN  VAL   368      -2.572  18.372  13.712  1.00 10.00      A   
ATOM   3119  CA  VAL   368      -2.201  16.518  12.764  1.00 10.00      A   
ATOM   3120  CB  VAL   368      -0.663  16.544  12.902  1.00 10.00      A   
ATOM   3121  CG1 VAL   368      -0.069  15.179  12.584  1.00 10.00      A   
ATOM   3122  CG2 VAL   368      -0.062  17.608  11.999  1.00 10.00      A   
ATOM   3123  C   VAL   368      -2.784  15.592  13.825  1.00 10.00      A   
ATOM   3124  O   VAL   368      -2.852  15.951  15.001  1.00 10.00      A   
ATOM   3125  N   GLN   369      -3.224  14.413  13.408  1.00 10.00      A   
ATOM   3126  HN  GLN   369      -3.167  14.190  12.452  1.00 10.00      A   
ATOM   3127  CA  GLN   369      -3.796  13.448  14.337  1.00 10.00      A   
ATOM   3128  CB  GLN   369      -5.320  13.588  14.384  1.00 10.00      A   
ATOM   3129  CG  GLN   369      -5.950  13.150  15.697  1.00 10.00      A   
ATOM   3130  CD  GLN   369      -5.778  14.182  16.790  1.00 10.00      A   
ATOM   3131  OE1 GLN   369      -6.581  15.106  16.914  1.00 10.00      A   
ATOM   3132  NE2 GLN   369      -4.737  14.036  17.589  1.00 10.00      A   
ATOM   3133 HE21 GLN   369      -4.137  13.272  17.436  1.00 10.00      A   
ATOM   3134 HE22 GLN   369      -4.602  14.698  18.306  1.00 10.00      A   
ATOM   3135  C   GLN   369      -3.426  12.028  13.928  1.00 10.00      A   
ATOM   3136  O   GLN   369      -3.561  11.657  12.764  1.00 10.00      A   
ATOM   3137  N   VAL   370      -2.951  11.244  14.883  1.00 10.00      A   
ATOM   3138  HN  VAL   370      -2.858  11.600  15.795  1.00 10.00      A   
ATOM   3139  CA  VAL   370      -2.569   9.864  14.622  1.00 10.00      A   
ATOM   3140  CB  VAL   370      -1.527   9.364  15.648  1.00 10.00      A   
ATOM   3141  CG1 VAL   370      -1.113   7.932  15.346  1.00 10.00      A   
ATOM   3142  CG2 VAL   370      -0.312  10.280  15.667  1.00 10.00      A   
ATOM   3143  C   VAL   370      -3.803   8.966  14.669  1.00 10.00      A   
ATOM   3144  O   VAL   370      -4.532   8.949  15.662  1.00 10.00      A   
ATOM   3145  N   LEU   371      -4.042   8.234  13.590  1.00 10.00      A   
ATOM   3146  HN  LEU   371      -3.428   8.290  12.826  1.00 10.00      A   
ATOM   3147  CA  LEU   371      -5.199   7.351  13.517  1.00 10.00      A   
ATOM   3148  CB  LEU   371      -5.887   7.476  12.155  1.00 10.00      A   
ATOM   3149  CG  LEU   371      -5.953   8.879  11.550  1.00 10.00      A   
ATOM   3150  CD1 LEU   371      -5.016   8.988  10.360  1.00 10.00      A   
ATOM   3151  CD2 LEU   371      -7.377   9.228  11.152  1.00 10.00      A   
ATOM   3152  C   LEU   371      -4.804   5.902  13.760  1.00 10.00      A   
ATOM   3153  O   LEU   371      -5.446   5.193  14.533  1.00 10.00      A   
ATOM   3154  N   SER   372      -3.744   5.467  13.098  1.00 10.00      A   
ATOM   3155  HN  SER   372      -3.273   6.078  12.495  1.00 10.00      A   
ATOM   3156  CA  SER   372      -3.271   4.100  13.233  1.00 10.00      A   
ATOM   3157  CB  SER   372      -2.186   3.809  12.204  1.00 10.00      A   
ATOM   3158  OG  SER   372      -2.041   2.415  12.026  1.00 10.00      A   
ATOM   3159  HG  SER   372      -1.128   2.157  12.231  1.00 10.00      A   
ATOM   3160  C   SER   372      -2.749   3.818  14.636  1.00 10.00      A   
ATOM   3161  O   SER   372      -2.018   4.623  15.213  1.00 10.00      A   
ATOM   3162  N   SER   373      -3.122   2.665  15.173  1.00 10.00      A   
ATOM   3163  HN  SER   373      -3.708   2.064  14.661  1.00 10.00      A   
ATOM   3164  CA  SER   373      -2.697   2.270  16.506  1.00 10.00      A   
ATOM   3165  CB  SER   373      -3.880   2.371  17.471  1.00 10.00      A   
ATOM   3166  OG  SER   373      -4.639   3.546  17.209  1.00 10.00      A   
ATOM   3167  HG  SER   373      -4.041   4.297  17.123  1.00 10.00      A   
ATOM   3168  C   SER   373      -2.121   0.852  16.498  1.00 10.00      A   
ATOM   3169  O   SER   373      -2.018   0.207  17.540  1.00 10.00      A   
ATOM   3170  N   THR   374      -1.741   0.381  15.316  1.00 10.00      A   
ATOM   3171  HN  THR   374      -1.848   0.942  14.520  1.00 10.00      A   
ATOM   3172  CA  THR   374      -1.174  -0.952  15.162  1.00 10.00      A   
ATOM   3173  CB  THR   374      -1.381  -1.462  13.727  1.00 10.00      A   
ATOM   3174  OG1 THR   374      -1.939  -0.406  12.931  1.00 10.00      A   
ATOM   3175  HG1 THR   374      -1.310  -0.181  12.220  1.00 10.00      A   
ATOM   3176  CG2 THR   374      -2.315  -2.662  13.711  1.00 10.00      A   
ATOM   3177  C   THR   374       0.319  -0.959  15.510  1.00 10.00      A   
ATOM   3178  O   THR   374       0.719  -0.461  16.563  1.00 10.00      A   
ATOM   3179  N   PHE   375       1.142  -1.516  14.630  1.00 10.00      A   
ATOM   3180  HN  PHE   375       0.776  -1.893  13.801  1.00 10.00      A   
ATOM   3181  CA  PHE   375       2.580  -1.575  14.862  1.00 10.00      A   
ATOM   3182  CB  PHE   375       2.976  -2.886  15.547  1.00 10.00      A   
ATOM   3183  CG  PHE   375       2.972  -2.810  17.049  1.00 10.00      A   
ATOM   3184  CD1 PHE   375       2.046  -3.523  17.792  1.00 10.00      A   
ATOM   3185  CD2 PHE   375       3.894  -2.020  17.715  1.00 10.00      A   
ATOM   3186  CE1 PHE   375       2.039  -3.451  19.172  1.00 10.00      A   
ATOM   3187  CE2 PHE   375       3.893  -1.944  19.096  1.00 10.00      A   
ATOM   3188  CZ  PHE   375       2.964  -2.660  19.825  1.00 10.00      A   
ATOM   3189  C   PHE   375       3.355  -1.407  13.564  1.00 10.00      A   
ATOM   3190  O   PHE   375       3.219  -2.216  12.647  1.00 10.00      A   
ATOM   3191  N   LEU   376       4.172  -0.354  13.511  1.00 10.00      A   
ATOM   3192  HN  LEU   376       4.227   0.235  14.287  1.00 10.00      A   
ATOM   3193  CA  LEU   376       4.989  -0.047  12.335  1.00 10.00      A   
ATOM   3194  CB  LEU   376       6.128  -1.049  12.150  1.00 10.00      A   
ATOM   3195  CG  LEU   376       7.255  -0.993  13.184  1.00 10.00      A   
ATOM   3196  CD1 LEU   376       8.316  -2.035  12.873  1.00 10.00      A   
ATOM   3197  CD2 LEU   376       7.868   0.400  13.239  1.00 10.00      A   
ATOM   3198  C   LEU   376       4.145   0.061  11.072  1.00 10.00      A   
ATOM   3199  O   LEU   376       4.169  -0.819  10.209  1.00 10.00      A   
ATOM   3200  N   ASP   377       3.393   1.146  10.983  1.00 10.00      A   
ATOM   3201  HN  ASP   377       3.427   1.806  11.705  1.00 10.00      A   
ATOM   3202  CA  ASP   377       2.531   1.392   9.840  1.00 10.00      A   
ATOM   3203  CB  ASP   377       1.181   1.949  10.302  1.00 10.00      A   
ATOM   3204  CG  ASP   377       0.614   1.241  11.514  1.00 10.00      A   
ATOM   3205  OD1 ASP   377       0.143   0.093  11.378  1.00 10.00      A   
ATOM   3206  OD2 ASP   377       0.601   1.852  12.610  1.00 10.00      A   
ATOM   3207  C   ASP   377       3.193   2.402   8.918  1.00 10.00      A   
ATOM   3208  O   ASP   377       3.330   3.573   9.274  1.00 10.00      A   
ATOM   3209  N   GLU   378       3.606   1.953   7.742  1.00 10.00      A   
ATOM   3210  HN  GLU   378       3.456   1.011   7.507  1.00 10.00      A   
ATOM   3211  CA  GLU   378       4.264   2.830   6.782  1.00 10.00      A   
ATOM   3212  CB  GLU   378       5.769   2.539   6.725  1.00 10.00      A   
ATOM   3213  CG  GLU   378       6.505   2.818   8.029  1.00 10.00      A   
ATOM   3214  CD  GLU   378       8.002   2.601   7.928  1.00 10.00      A   
ATOM   3215  OE1 GLU   378       8.425   1.471   7.612  1.00 10.00      A   
ATOM   3216  OE2 GLU   378       8.766   3.558   8.182  1.00 10.00      A   
ATOM   3217  C   GLU   378       3.633   2.711   5.397  1.00 10.00      A   
ATOM   3218  O   GLU   378       2.934   1.736   5.109  1.00 10.00      A   
ATOM   3219  N   THR   379       3.883   3.717   4.561  1.00 10.00      A   
ATOM   3220  HN  THR   379       4.447   4.454   4.872  1.00 10.00      A   
ATOM   3221  CA  THR   379       3.363   3.763   3.195  1.00 10.00      A   
ATOM   3222  CB  THR   379       3.972   2.651   2.316  1.00 10.00      A   
ATOM   3223  OG1 THR   379       5.397   2.635   2.505  1.00 10.00      A   
ATOM   3224  HG1 THR   379       5.736   3.543   2.459  1.00 10.00      A   
ATOM   3225  CG2 THR   379       3.677   2.903   0.846  1.00 10.00      A   
ATOM   3226  C   THR   379       1.827   3.717   3.151  1.00 10.00      A   
ATOM   3227  O   THR   379       1.231   2.680   2.859  1.00 10.00      A   
ATOM   3228  N   PRO   380       1.169   4.850   3.454  1.00 10.00      A   
ATOM   3229  CA  PRO   380      -0.285   4.946   3.452  1.00 10.00      A   
ATOM   3230  CB  PRO   380      -0.536   6.036   4.491  1.00 10.00      A   
ATOM   3231  CG  PRO   380       0.649   6.943   4.386  1.00 10.00      A   
ATOM   3232  CD  PRO   380       1.793   6.128   3.831  1.00 10.00      A   
ATOM   3233  C   PRO   380      -0.833   5.374   2.092  1.00 10.00      A   
ATOM   3234  O   PRO   380      -0.301   6.275   1.447  1.00 10.00      A   
ATOM   3235  N   SER   381      -1.893   4.718   1.658  1.00 10.00      A   
ATOM   3236  HN  SER   381      -2.262   3.991   2.208  1.00 10.00      A   
ATOM   3237  CA  SER   381      -2.520   5.028   0.386  1.00 10.00      A   
ATOM   3238  CB  SER   381      -2.479   3.796  -0.517  1.00 10.00      A   
ATOM   3239  OG  SER   381      -1.193   3.200  -0.488  1.00 10.00      A   
ATOM   3240  HG  SER   381      -0.961   2.981   0.422  1.00 10.00      A   
ATOM   3241  C   SER   381      -3.961   5.467   0.606  1.00 10.00      A   
ATOM   3242  O   SER   381      -4.771   4.712   1.151  1.00 10.00      A   
ATOM   3243  N   LEU   382      -4.276   6.687   0.200  1.00 10.00      A   
ATOM   3244  HN  LEU   382      -3.585   7.250  -0.227  1.00 10.00      A   
ATOM   3245  CA  LEU   382      -5.620   7.216   0.361  1.00 10.00      A   
ATOM   3246  CB  LEU   382      -5.596   8.745   0.346  1.00 10.00      A   
ATOM   3247  CG  LEU   382      -5.880   9.441   1.677  1.00 10.00      A   
ATOM   3248  CD1 LEU   382      -5.473  10.905   1.603  1.00 10.00      A   
ATOM   3249  CD2 LEU   382      -7.353   9.316   2.032  1.00 10.00      A   
ATOM   3250  C   LEU   382      -6.547   6.698  -0.732  1.00 10.00      A   
ATOM   3251  O   LEU   382      -6.097   6.294  -1.806  1.00 10.00      A   
ATOM   3252  N   ALA   383      -7.838   6.684  -0.436  1.00 10.00      A   
ATOM   3253  HN  ALA   383      -8.126   6.979   0.455  1.00 10.00      A   
ATOM   3254  CA  ALA   383      -8.839   6.236  -1.391  1.00 10.00      A   
ATOM   3255  CB  ALA   383     -10.053   5.697  -0.650  1.00 10.00      A   
ATOM   3256  C   ALA   383      -9.240   7.399  -2.299  1.00 10.00      A   
ATOM   3257  O   ALA   383      -9.132   8.558  -1.898  1.00 10.00      A   
ATOM   3258  N   PRO   384      -9.715   7.107  -3.527  1.00 10.00      A   
ATOM   3259  CA  PRO   384     -10.122   8.135  -4.498  1.00 10.00      A   
ATOM   3260  CB  PRO   384     -10.721   7.336  -5.665  1.00 10.00      A   
ATOM   3261  CG  PRO   384     -10.916   5.953  -5.142  1.00 10.00      A   
ATOM   3262  CD  PRO   384      -9.876   5.754  -4.080  1.00 10.00      A   
ATOM   3263  C   PRO   384     -11.157   9.116  -3.946  1.00 10.00      A   
ATOM   3264  O   PRO   384     -11.242  10.259  -4.397  1.00 10.00      A   
ATOM   3265  N   ASN   385     -11.940   8.667  -2.974  1.00 10.00      A   
ATOM   3266  HN  ASN   385     -11.832   7.746  -2.661  1.00 10.00      A   
ATOM   3267  CA  ASN   385     -12.965   9.509  -2.364  1.00 10.00      A   
ATOM   3268  CB  ASN   385     -14.332   8.812  -2.364  1.00 10.00      A   
ATOM   3269  CG  ASN   385     -14.344   7.482  -1.632  1.00 10.00      A   
ATOM   3270  OD1 ASN   385     -13.299   6.956  -1.246  1.00 10.00      A   
ATOM   3271  ND2 ASN   385     -15.528   6.923  -1.440  1.00 10.00      A   
ATOM   3272 HD21 ASN   385     -16.328   7.396  -1.777  1.00 10.00      A   
ATOM   3273 HD22 ASN   385     -15.566   6.053  -0.984  1.00 10.00      A   
ATOM   3274  C   ASN   385     -12.570   9.950  -0.954  1.00 10.00      A   
ATOM   3275  O   ASN   385     -13.323  10.652  -0.279  1.00 10.00      A   
ATOM   3276  N   GLY   386     -11.374   9.551  -0.531  1.00 10.00      A   
ATOM   3277  HN  GLY   386     -10.812   9.019  -1.134  1.00 10.00      A   
ATOM   3278  CA  GLY   386     -10.870   9.913   0.786  1.00 10.00      A   
ATOM   3279  C   GLY   386     -11.700   9.370   1.938  1.00 10.00      A   
ATOM   3280  O   GLY   386     -12.008  10.097   2.882  1.00 10.00      A   
ATOM   3281  N   THR   387     -12.060   8.098   1.874  1.00 10.00      A   
ATOM   3282  HN  THR   387     -11.803   7.561   1.096  1.00 10.00      A   
ATOM   3283  CA  THR   387     -12.853   7.488   2.930  1.00 10.00      A   
ATOM   3284  CB  THR   387     -13.969   6.619   2.336  1.00 10.00      A   
ATOM   3285  OG1 THR   387     -13.444   5.891   1.218  1.00 10.00      A   
ATOM   3286  HG1 THR   387     -13.793   6.265   0.396  1.00 10.00      A   
ATOM   3287  CG2 THR   387     -15.133   7.485   1.882  1.00 10.00      A   
ATOM   3288  C   THR   387     -11.994   6.625   3.848  1.00 10.00      A   
ATOM   3289  O   THR   387     -12.155   6.641   5.069  1.00 10.00      A   
ATOM   3290  N   MET   388     -11.081   5.872   3.252  1.00 10.00      A   
ATOM   3291  HN  MET   388     -10.990   5.913   2.279  1.00 10.00      A   
ATOM   3292  CA  MET   388     -10.206   4.990   4.006  1.00 10.00      A   
ATOM   3293  CB  MET   388     -10.628   3.533   3.798  1.00 10.00      A   
ATOM   3294  CG  MET   388     -11.977   3.174   4.396  1.00 10.00      A   
ATOM   3295  SD  MET   388     -12.678   1.678   3.673  1.00 10.00      A   
ATOM   3296  CE  MET   388     -13.109   2.263   2.039  1.00 10.00      A   
ATOM   3297  C   MET   388      -8.756   5.161   3.578  1.00 10.00      A   
ATOM   3298  O   MET   388      -8.469   5.783   2.553  1.00 10.00      A   
ATOM   3299  N   VAL   389      -7.853   4.623   4.389  1.00 10.00      A   
ATOM   3300  HN  VAL   389      -8.160   4.180   5.212  1.00 10.00      A   
ATOM   3301  CA  VAL   389      -6.425   4.671   4.117  1.00 10.00      A   
ATOM   3302  CB  VAL   389      -5.704   5.710   5.007  1.00 10.00      A   
ATOM   3303  CG1 VAL   389      -4.216   5.746   4.690  1.00 10.00      A   
ATOM   3304  CG2 VAL   389      -6.315   7.094   4.838  1.00 10.00      A   
ATOM   3305  C   VAL   389      -5.818   3.295   4.379  1.00 10.00      A   
ATOM   3306  O   VAL   389      -5.922   2.767   5.487  1.00 10.00      A   
ATOM   3307  N   ILE   390      -5.216   2.710   3.353  1.00 10.00      A   
ATOM   3308  HN  ILE   390      -5.192   3.170   2.486  1.00 10.00      A   
ATOM   3309  CA  ILE   390      -4.590   1.400   3.479  1.00 10.00      A   
ATOM   3310  CB  ILE   390      -4.960   0.473   2.293  1.00 10.00      A   
ATOM   3311  CG1 ILE   390      -4.553  -0.974   2.582  1.00 10.00      A   
ATOM   3312  CG2 ILE   390      -4.322   0.955   0.996  1.00 10.00      A   
ATOM   3313  CD1 ILE   390      -5.546  -1.734   3.431  1.00 10.00      A   
ATOM   3314  C   ILE   390      -3.070   1.545   3.566  1.00 10.00      A   
ATOM   3315  O   ILE   390      -2.496   2.475   2.993  1.00 10.00      A   
ATOM   3316  N   TYR   391      -2.428   0.645   4.296  1.00 10.00      A   
ATOM   3317  HN  TYR   391      -2.941  -0.059   4.750  1.00 10.00      A   
ATOM   3318  CA  TYR   391      -0.978   0.677   4.452  1.00 10.00      A   
ATOM   3319  CB  TYR   391      -0.559   1.777   5.431  1.00 10.00      A   
ATOM   3320  CG  TYR   391      -1.439   1.881   6.653  1.00 10.00      A   
ATOM   3321  CD1 TYR   391      -1.228   1.066   7.753  1.00 10.00      A   
ATOM   3322  CD2 TYR   391      -2.481   2.798   6.702  1.00 10.00      A   
ATOM   3323  CE1 TYR   391      -2.030   1.159   8.869  1.00 10.00      A   
ATOM   3324  CE2 TYR   391      -3.289   2.898   7.815  1.00 10.00      A   
ATOM   3325  CZ  TYR   391      -3.056   2.075   8.895  1.00 10.00      A   
ATOM   3326  OH  TYR   391      -3.849   2.173  10.009  1.00 10.00      A   
ATOM   3327  HH  TYR   391      -3.288   2.126  10.801  1.00 10.00      A   
ATOM   3328  C   TYR   391      -0.450  -0.672   4.917  1.00 10.00      A   
ATOM   3329  O   TYR   391      -1.230  -1.570   5.253  1.00 10.00      A   
ATOM   3330  N   SER   392       0.867  -0.812   4.927  1.00 10.00      A   
ATOM   3331  HN  SER   392       1.433  -0.064   4.634  1.00 10.00      A   
ATOM   3332  CA  SER   392       1.504  -2.046   5.347  1.00 10.00      A   
ATOM   3333  CB  SER   392       2.674  -2.371   4.415  1.00 10.00      A   
ATOM   3334  OG  SER   392       2.914  -1.303   3.510  1.00 10.00      A   
ATOM   3335  HG  SER   392       3.856  -1.096   3.502  1.00 10.00      A   
ATOM   3336  C   SER   392       1.985  -1.954   6.793  1.00 10.00      A   
ATOM   3337  O   SER   392       2.767  -1.065   7.147  1.00 10.00      A   
ATOM   3338  N   SER   393       1.505  -2.864   7.623  1.00 10.00      A   
ATOM   3339  HN  SER   393       0.868  -3.532   7.285  1.00 10.00      A   
ATOM   3340  CA  SER   393       1.888  -2.903   9.023  1.00 10.00      A   
ATOM   3341  CB  SER   393       0.640  -2.918   9.907  1.00 10.00      A   
ATOM   3342  OG  SER   393      -0.239  -1.860   9.568  1.00 10.00      A   
ATOM   3343  HG  SER   393      -0.077  -1.106  10.160  1.00 10.00      A   
ATOM   3344  C   SER   393       2.741  -4.138   9.294  1.00 10.00      A   
ATOM   3345  O   SER   393       2.476  -5.215   8.753  1.00 10.00      A   
ATOM   3346  N   SER   394       3.767  -3.982  10.119  1.00 10.00      A   
ATOM   3347  HN  SER   394       3.928  -3.099  10.525  1.00 10.00      A   
ATOM   3348  CA  SER   394       4.657  -5.087  10.446  1.00 10.00      A   
ATOM   3349  CB  SER   394       5.978  -4.550  10.994  1.00 10.00      A   
ATOM   3350  OG  SER   394       6.514  -3.562  10.132  1.00 10.00      A   
ATOM   3351  HG  SER   394       5.892  -3.389   9.417  1.00 10.00      A   
ATOM   3352  C   SER   394       4.017  -6.038  11.456  1.00 10.00      A   
ATOM   3353  O   SER   394       3.490  -5.608  12.487  1.00 10.00      A   
ATOM   3354  N   GLN   395       4.059  -7.330  11.154  1.00 10.00      A   
ATOM   3355  HN  GLN   395       4.489  -7.613  10.313  1.00 10.00      A   
ATOM   3356  CA  GLN   395       3.498  -8.341  12.035  1.00 10.00      A   
ATOM   3357  CB  GLN   395       2.153  -8.841  11.501  1.00 10.00      A   
ATOM   3358  CG  GLN   395       1.455  -9.823  12.430  1.00 10.00      A   
ATOM   3359  CD  GLN   395       0.746  -9.134  13.575  1.00 10.00      A   
ATOM   3360  OE1 GLN   395       0.192  -8.046  13.415  1.00 10.00      A   
ATOM   3361  NE2 GLN   395       0.767  -9.755  14.743  1.00 10.00      A   
ATOM   3362 HE21 GLN   395       1.238 -10.616  14.804  1.00 10.00      A   
ATOM   3363 HE22 GLN   395       0.310  -9.336  15.500  1.00 10.00      A   
ATOM   3364  C   GLN   395       4.465  -9.508  12.191  1.00 10.00      A   
ATOM   3365  O   GLN   395       4.556 -10.374  11.317  1.00 10.00      A   
ATOM   3366  N   GLY   396       5.196  -9.517  13.298  1.00 10.00      A   
ATOM   3367  HN  GLY   396       5.086  -8.794  13.952  1.00 10.00      A   
ATOM   3368  CA  GLY   396       6.148 -10.577  13.558  1.00 10.00      A   
ATOM   3369  C   GLY   396       7.302 -10.579  12.578  1.00 10.00      A   
ATOM   3370  O   GLY   396       8.230  -9.777  12.696  1.00 10.00      A   
ATOM   3371  N   MET   397       7.239 -11.474  11.604  1.00 10.00      A   
ATOM   3372  HN  MET   397       6.458 -12.070  11.553  1.00 10.00      A   
ATOM   3373  CA  MET   397       8.287 -11.588  10.599  1.00 10.00      A   
ATOM   3374  CB  MET   397       8.914 -12.990  10.625  1.00 10.00      A   
ATOM   3375  CG  MET   397       9.194 -13.531  12.019  1.00 10.00      A   
ATOM   3376  SD  MET   397      10.399 -12.547  12.931  1.00 10.00      A   
ATOM   3377  CE  MET   397      11.932 -13.248  12.328  1.00 10.00      A   
ATOM   3378  C   MET   397       7.727 -11.296   9.213  1.00 10.00      A   
ATOM   3379  O   MET   397       8.389 -11.531   8.199  1.00 10.00      A   
ATOM   3380  N   GLY   398       6.501 -10.787   9.171  1.00 10.00      A   
ATOM   3381  HN  GLY   398       6.019 -10.611  10.011  1.00 10.00      A   
ATOM   3382  CA  GLY   398       5.871 -10.478   7.906  1.00 10.00      A   
ATOM   3383  C   GLY   398       5.185  -9.131   7.917  1.00 10.00      A   
ATOM   3384  O   GLY   398       5.302  -8.375   8.884  1.00 10.00      A   
ATOM   3385  N   SER   399       4.473  -8.830   6.844  1.00 10.00      A   
ATOM   3386  HN  SER   399       4.425  -9.471   6.107  1.00 10.00      A   
ATOM   3387  CA  SER   399       3.762  -7.570   6.723  1.00 10.00      A   
ATOM   3388  CB  SER   399       4.453  -6.692   5.679  1.00 10.00      A   
ATOM   3389  OG  SER   399       5.841  -6.982   5.617  1.00 10.00      A   
ATOM   3390  HG  SER   399       6.321  -6.363   6.180  1.00 10.00      A   
ATOM   3391  C   SER   399       2.309  -7.824   6.325  1.00 10.00      A   
ATOM   3392  O   SER   399       2.032  -8.666   5.464  1.00 10.00      A   
ATOM   3393  N   VAL   400       1.391  -7.104   6.957  1.00 10.00      A   
ATOM   3394  HN  VAL   400       1.677  -6.438   7.624  1.00 10.00      A   
ATOM   3395  CA  VAL   400      -0.030  -7.258   6.676  1.00 10.00      A   
ATOM   3396  CB  VAL   400      -0.797  -7.808   7.898  1.00 10.00      A   
ATOM   3397  CG1 VAL   400      -0.431  -9.262   8.153  1.00 10.00      A   
ATOM   3398  CG2 VAL   400      -0.524  -6.956   9.131  1.00 10.00      A   
ATOM   3399  C   VAL   400      -0.652  -5.932   6.253  1.00 10.00      A   
ATOM   3400  O   VAL   400      -0.054  -4.871   6.434  1.00 10.00      A   
ATOM   3401  N   LEU   401      -1.851  -6.002   5.695  1.00 10.00      A   
ATOM   3402  HN  LEU   401      -2.269  -6.883   5.575  1.00 10.00      A   
ATOM   3403  CA  LEU   401      -2.565  -4.814   5.248  1.00 10.00      A   
ATOM   3404  CB  LEU   401      -3.278  -5.083   3.918  1.00 10.00      A   
ATOM   3405  CG  LEU   401      -2.385  -5.194   2.680  1.00 10.00      A   
ATOM   3406  CD1 LEU   401      -3.179  -5.713   1.492  1.00 10.00      A   
ATOM   3407  CD2 LEU   401      -1.754  -3.849   2.356  1.00 10.00      A   
ATOM   3408  C   LEU   401      -3.580  -4.357   6.291  1.00 10.00      A   
ATOM   3409  O   LEU   401      -4.471  -5.115   6.683  1.00 10.00      A   
ATOM   3410  N   ASN   402      -3.439  -3.119   6.740  1.00 10.00      A   
ATOM   3411  HN  ASN   402      -2.705  -2.566   6.394  1.00 10.00      A   
ATOM   3412  CA  ASN   402      -4.352  -2.552   7.726  1.00 10.00      A   
ATOM   3413  CB  ASN   402      -3.593  -2.037   8.952  1.00 10.00      A   
ATOM   3414  CG  ASN   402      -4.503  -1.768  10.136  1.00 10.00      A   
ATOM   3415  OD1 ASN   402      -4.825  -2.674  10.905  1.00 10.00      A   
ATOM   3416  ND2 ASN   402      -4.919  -0.522  10.298  1.00 10.00      A   
ATOM   3417 HD21 ASN   402      -4.620   0.160   9.654  1.00 10.00      A   
ATOM   3418 HD22 ASN   402      -5.506  -0.327  11.053  1.00 10.00      A   
ATOM   3419  C   ASN   402      -5.166  -1.433   7.082  1.00 10.00      A   
ATOM   3420  O   ASN   402      -4.617  -0.601   6.358  1.00 10.00      A   
ATOM   3421  N   LEU   403      -6.468  -1.416   7.340  1.00 10.00      A   
ATOM   3422  HN  LEU   403      -6.847  -2.084   7.957  1.00 10.00      A   
ATOM   3423  CA  LEU   403      -7.349  -0.416   6.755  1.00 10.00      A   
ATOM   3424  CB  LEU   403      -8.373  -1.098   5.841  1.00 10.00      A   
ATOM   3425  CG  LEU   403      -9.286  -0.181   5.022  1.00 10.00      A   
ATOM   3426  CD1 LEU   403      -8.477   0.629   4.021  1.00 10.00      A   
ATOM   3427  CD2 LEU   403     -10.357  -0.994   4.314  1.00 10.00      A   
ATOM   3428  C   LEU   403      -8.063   0.396   7.829  1.00 10.00      A   
ATOM   3429  O   LEU   403      -8.785  -0.152   8.665  1.00 10.00      A   
ATOM   3430  N   VAL   404      -7.853   1.703   7.801  1.00 10.00      A   
ATOM   3431  HN  VAL   404      -7.259   2.077   7.112  1.00 10.00      A   
ATOM   3432  CA  VAL   404      -8.479   2.605   8.757  1.00 10.00      A   
ATOM   3433  CB  VAL   404      -7.450   3.158   9.773  1.00 10.00      A   
ATOM   3434  CG1 VAL   404      -8.077   4.203  10.685  1.00 10.00      A   
ATOM   3435  CG2 VAL   404      -6.865   2.028  10.601  1.00 10.00      A   
ATOM   3436  C   VAL   404      -9.138   3.765   8.020  1.00 10.00      A   
ATOM   3437  O   VAL   404      -8.575   4.294   7.059  1.00 10.00      A   
ATOM   3438  N   SER   405     -10.330   4.144   8.462  1.00 10.00      A   
ATOM   3439  HN  SER   405     -10.728   3.672   9.226  1.00 10.00      A   
ATOM   3440  CA  SER   405     -11.065   5.242   7.853  1.00 10.00      A   
ATOM   3441  CB  SER   405     -12.485   5.281   8.414  1.00 10.00      A   
ATOM   3442  OG  SER   405     -12.578   4.533   9.620  1.00 10.00      A   
ATOM   3443  HG  SER   405     -12.931   3.655   9.422  1.00 10.00      A   
ATOM   3444  C   SER   405     -10.362   6.577   8.105  1.00 10.00      A   
ATOM   3445  O   SER   405      -9.538   6.691   9.017  1.00 10.00      A   
ATOM   3446  N   THR   406     -10.696   7.586   7.309  1.00 10.00      A   
ATOM   3447  HN  THR   406     -11.363   7.440   6.598  1.00 10.00      A   
ATOM   3448  CA  THR   406     -10.094   8.907   7.444  1.00 10.00      A   
ATOM   3449  CB  THR   406     -10.479   9.810   6.263  1.00 10.00      A   
ATOM   3450  OG1 THR   406     -11.762   9.413   5.760  1.00 10.00      A   
ATOM   3451  HG1 THR   406     -11.897   9.805   4.889  1.00 10.00      A   
ATOM   3452  CG2 THR   406      -9.447   9.698   5.152  1.00 10.00      A   
ATOM   3453  C   THR   406     -10.495   9.581   8.756  1.00 10.00      A   
ATOM   3454  O   THR   406      -9.878  10.560   9.180  1.00 10.00      A   
ATOM   3455  N   ASP   407     -11.537   9.059   9.388  1.00 10.00      A   
ATOM   3456  HN  ASP   407     -12.000   8.299   8.986  1.00 10.00      A   
ATOM   3457  CA  ASP   407     -12.017   9.598  10.656  1.00 10.00      A   
ATOM   3458  CB  ASP   407     -13.543   9.492  10.745  1.00 10.00      A   
ATOM   3459  CG  ASP   407     -14.261  10.661  10.103  1.00 10.00      A   
ATOM   3460  OD1 ASP   407     -14.084  11.806  10.573  1.00 10.00      A   
ATOM   3461  OD2 ASP   407     -15.017  10.439   9.134  1.00 10.00      A   
ATOM   3462  C   ASP   407     -11.392   8.857  11.828  1.00 10.00      A   
ATOM   3463  O   ASP   407     -11.417   9.332  12.965  1.00 10.00      A   
ATOM   3464  N   GLY   408     -10.825   7.689  11.545  1.00 10.00      A   
ATOM   3465  HN  GLY   408     -10.798   7.381  10.614  1.00 10.00      A   
ATOM   3466  CA  GLY   408     -10.214   6.888  12.587  1.00 10.00      A   
ATOM   3467  C   GLY   408     -11.253   6.246  13.487  1.00 10.00      A   
ATOM   3468  O   GLY   408     -10.975   5.919  14.640  1.00 10.00      A   
ATOM   3469  N   ARG   409     -12.456   6.066  12.955  1.00 10.00      A   
ATOM   3470  HN  ARG   409     -12.612   6.344  12.029  1.00 10.00      A   
ATOM   3471  CA  ARG   409     -13.548   5.470  13.717  1.00 10.00      A   
ATOM   3472  CB  ARG   409     -14.893   6.077  13.307  1.00 10.00      A   
ATOM   3473  CG  ARG   409     -14.958   7.586  13.482  1.00 10.00      A   
ATOM   3474  CD  ARG   409     -16.387   8.074  13.661  1.00 10.00      A   
ATOM   3475  NE  ARG   409     -17.225   7.782  12.500  1.00 10.00      A   
ATOM   3476  HE  ARG   409     -17.182   6.870  12.131  1.00 10.00      A   
ATOM   3477  CZ  ARG   409     -18.043   8.669  11.926  1.00 10.00      A   
ATOM   3478  NH1 ARG   409     -18.136   9.907  12.393  1.00 10.00      A   
ATOM   3479 HH11 ARG   409     -17.571  10.206  13.218  1.00 10.00      A   
ATOM   3480 HH12 ARG   409     -18.779  10.592  11.939  1.00 10.00      A   
ATOM   3481  NH2 ARG   409     -18.773   8.311  10.879  1.00 10.00      A   
ATOM   3482 HH21 ARG   409     -18.707   7.337  10.507  1.00 10.00      A   
ATOM   3483 HH22 ARG   409     -19.421   8.998  10.429  1.00 10.00      A   
ATOM   3484  C   ARG   409     -13.568   3.953  13.558  1.00 10.00      A   
ATOM   3485  O   ARG   409     -14.075   3.236  14.417  1.00 10.00      A   
ATOM   3486  N   PHE   410     -13.016   3.469  12.456  1.00 10.00      A   
ATOM   3487  HN  PHE   410     -12.630   4.084  11.798  1.00 10.00      A   
ATOM   3488  CA  PHE   410     -12.964   2.040  12.201  1.00 10.00      A   
ATOM   3489  CB  PHE   410     -13.949   1.648  11.096  1.00 10.00      A   
ATOM   3490  CG  PHE   410     -14.055   0.165  10.885  1.00 10.00      A   
ATOM   3491  CD1 PHE   410     -14.549  -0.655  11.885  1.00 10.00      A   
ATOM   3492  CD2 PHE   410     -13.660  -0.407   9.687  1.00 10.00      A   
ATOM   3493  CE1 PHE   410     -14.648  -2.019  11.697  1.00 10.00      A   
ATOM   3494  CE2 PHE   410     -13.756  -1.771   9.491  1.00 10.00      A   
ATOM   3495  CZ  PHE   410     -14.252  -2.579  10.497  1.00 10.00      A   
ATOM   3496  C   PHE   410     -11.550   1.632  11.823  1.00 10.00      A   
ATOM   3497  O   PHE   410     -10.965   2.190  10.890  1.00 10.00      A   
ATOM   3498  N   LYS   411     -10.999   0.678  12.560  1.00 10.00      A   
ATOM   3499  HN  LYS   411     -11.516   0.282  13.297  1.00 10.00      A   
ATOM   3500  CA  LYS   411      -9.644   0.199  12.310  1.00 10.00      A   
ATOM   3501  CB  LYS   411      -8.697   0.681  13.413  1.00 10.00      A   
ATOM   3502  CG  LYS   411      -8.797   2.167  13.715  1.00 10.00      A   
ATOM   3503  CD  LYS   411      -7.883   2.572  14.858  1.00 10.00      A   
ATOM   3504  CE  LYS   411      -8.260   3.945  15.388  1.00 10.00      A   
ATOM   3505  NZ  LYS   411      -7.321   4.422  16.438  1.00 10.00      A   
ATOM   3506  HZ1 LYS   411      -7.315   3.764  17.244  1.00 10.00      A   
ATOM   3507  HZ2 LYS   411      -7.612   5.363  16.778  1.00 10.00      A   
ATOM   3508  HZ3 LYS   411      -6.357   4.491  16.052  1.00 10.00      A   
ATOM   3509  C   LYS   411      -9.627  -1.323  12.241  1.00 10.00      A   
ATOM   3510  O   LYS   411      -9.690  -2.003  13.267  1.00 10.00      A   
ATOM   3511  N   ALA   412      -9.540  -1.859  11.036  1.00 10.00      A   
ATOM   3512  HN  ALA   412      -9.467  -1.271  10.246  1.00 10.00      A   
ATOM   3513  CA  ALA   412      -9.527  -3.301  10.856  1.00 10.00      A   
ATOM   3514  CB  ALA   412     -10.889  -3.793  10.398  1.00 10.00      A   
ATOM   3515  C   ALA   412      -8.454  -3.718   9.865  1.00 10.00      A   
ATOM   3516  O   ALA   412      -7.840  -2.876   9.210  1.00 10.00      A   
ATOM   3517  N   ARG   413      -8.225  -5.015   9.759  1.00 10.00      A   
ATOM   3518  HN  ARG   413      -8.745  -5.644  10.304  1.00 10.00      A   
ATOM   3519  CA  ARG   413      -7.226  -5.532   8.842  1.00 10.00      A   
ATOM   3520  CB  ARG   413      -6.216  -6.416   9.577  1.00 10.00      A   
ATOM   3521  CG  ARG   413      -5.725  -5.849  10.898  1.00 10.00      A   
ATOM   3522  CD  ARG   413      -4.240  -6.109  11.095  1.00 10.00      A   
ATOM   3523  NE  ARG   413      -3.853  -7.459  10.684  1.00 10.00      A   
ATOM   3524  HE  ARG   413      -4.235  -7.801   9.842  1.00 10.00      A   
ATOM   3525  CZ  ARG   413      -3.024  -8.243  11.369  1.00 10.00      A   
ATOM   3526  NH1 ARG   413      -2.486  -7.822  12.512  1.00 10.00      A   
ATOM   3527 HH11 ARG   413      -1.834  -8.439  13.045  1.00 10.00      A   
ATOM   3528 HH12 ARG   413      -2.717  -6.875  12.885  1.00 10.00      A   
ATOM   3529  NH2 ARG   413      -2.728  -9.449  10.903  1.00 10.00      A   
ATOM   3530 HH21 ARG   413      -2.079 -10.074  11.429  1.00 10.00      A   
ATOM   3531 HH22 ARG   413      -3.145  -9.779  10.001  1.00 10.00      A   
ATOM   3532  C   ARG   413      -7.896  -6.328   7.734  1.00 10.00      A   
ATOM   3533  O   ARG   413      -9.073  -6.682   7.834  1.00 10.00      A   
ATOM   3534  N   LEU   414      -7.149  -6.602   6.680  1.00 10.00      A   
ATOM   3535  HN  LEU   414      -6.218  -6.286   6.655  1.00 10.00      A   
ATOM   3536  CA  LEU   414      -7.667  -7.367   5.561  1.00 10.00      A   
ATOM   3537  CB  LEU   414      -7.305  -6.679   4.243  1.00 10.00      A   
ATOM   3538  CG  LEU   414      -7.943  -5.311   3.995  1.00 10.00      A   
ATOM   3539  CD1 LEU   414      -7.584  -4.811   2.609  1.00 10.00      A   
ATOM   3540  CD2 LEU   414      -9.454  -5.382   4.161  1.00 10.00      A   
ATOM   3541  C   LEU   414      -7.097  -8.778   5.597  1.00 10.00      A   
ATOM   3542  O   LEU   414      -6.079  -9.013   6.253  1.00 10.00      A   
ATOM   3543  N   PRO   415      -7.753  -9.740   4.924  1.00 10.00      A   
ATOM   3544  CA  PRO   415      -7.290 -11.129   4.878  1.00 10.00      A   
ATOM   3545  CB  PRO   415      -8.204 -11.773   3.834  1.00 10.00      A   
ATOM   3546  CG  PRO   415      -9.447 -10.955   3.869  1.00 10.00      A   
ATOM   3547  CD  PRO   415      -9.004  -9.551   4.162  1.00 10.00      A   
ATOM   3548  C   PRO   415      -5.836 -11.213   4.425  1.00 10.00      A   
ATOM   3549  O   PRO   415      -5.488 -10.760   3.329  1.00 10.00      A   
ATOM   3550  N   ALA   416      -4.991 -11.781   5.279  1.00 10.00      A   
ATOM   3551  HN  ALA   416      -5.331 -12.125   6.132  1.00 10.00      A   
ATOM   3552  CA  ALA   416      -3.580 -11.921   4.974  1.00 10.00      A   
ATOM   3553  CB  ALA   416      -2.806 -12.350   6.212  1.00 10.00      A   
ATOM   3554  C   ALA   416      -3.387 -12.922   3.848  1.00 10.00      A   
ATOM   3555  O   ALA   416      -4.203 -13.833   3.668  1.00 10.00      A   
ATOM   3556  N   THR   417      -2.325 -12.744   3.086  1.00 10.00      A   
ATOM   3557  HN  THR   417      -1.713 -12.001   3.280  1.00 10.00      A   
ATOM   3558  CA  THR   417      -2.033 -13.627   1.977  1.00 10.00      A   
ATOM   3559  CB  THR   417      -1.485 -12.832   0.777  1.00 10.00      A   
ATOM   3560  OG1 THR   417      -0.666 -11.751   1.248  1.00 10.00      A   
ATOM   3561  HG1 THR   417      -1.136 -10.917   1.134  1.00 10.00      A   
ATOM   3562  CG2 THR   417      -2.630 -12.269  -0.049  1.00 10.00      A   
ATOM   3563  C   THR   417      -1.034 -14.703   2.390  1.00 10.00      A   
ATOM   3564  O   THR   417      -0.770 -14.895   3.578  1.00 10.00      A   
ATOM   3565  N   ASP   418      -0.476 -15.393   1.409  1.00 10.00      A   
ATOM   3566  HN  ASP   418      -0.720 -15.195   0.478  1.00 10.00      A   
ATOM   3567  CA  ASP   418       0.489 -16.450   1.670  1.00 10.00      A   
ATOM   3568  CB  ASP   418       0.321 -17.593   0.664  1.00 10.00      A   
ATOM   3569  CG  ASP   418       0.551 -17.176  -0.777  1.00 10.00      A   
ATOM   3570  OD1 ASP   418      -0.132 -16.236  -1.246  1.00 10.00      A   
ATOM   3571  OD2 ASP   418       1.399 -17.803  -1.455  1.00 10.00      A   
ATOM   3572  C   ASP   418       1.916 -15.913   1.645  1.00 10.00      A   
ATOM   3573  O   ASP   418       2.881 -16.681   1.622  1.00 10.00      A   
ATOM   3574  N   GLY   419       2.044 -14.593   1.676  1.00 10.00      A   
ATOM   3575  HN  GLY   419       1.241 -14.033   1.735  1.00 10.00      A   
ATOM   3576  CA  GLY   419       3.351 -13.972   1.651  1.00 10.00      A   
ATOM   3577  C   GLY   419       3.344 -12.605   2.303  1.00 10.00      A   
ATOM   3578  O   GLY   419       2.307 -12.149   2.789  1.00 10.00      A   
ATOM   3579  N   GLN   420       4.497 -11.952   2.316  1.00 10.00      A   
ATOM   3580  HN  GLN   420       5.285 -12.368   1.904  1.00 10.00      A   
ATOM   3581  CA  GLN   420       4.620 -10.628   2.911  1.00 10.00      A   
ATOM   3582  CB  GLN   420       6.060 -10.372   3.364  1.00 10.00      A   
ATOM   3583  CG  GLN   420       6.482 -11.174   4.586  1.00 10.00      A   
ATOM   3584  CD  GLN   420       7.599 -12.158   4.299  1.00 10.00      A   
ATOM   3585  OE1 GLN   420       7.680 -13.219   4.919  1.00 10.00      A   
ATOM   3586  NE2 GLN   420       8.473 -11.812   3.365  1.00 10.00      A   
ATOM   3587 HE21 GLN   420       8.356 -10.949   2.912  1.00 10.00      A   
ATOM   3588 HE22 GLN   420       9.204 -12.431   3.163  1.00 10.00      A   
ATOM   3589  C   GLN   420       4.187  -9.554   1.920  1.00 10.00      A   
ATOM   3590  O   GLN   420       4.647  -9.537   0.779  1.00 10.00      A   
ATOM   3591  N   VAL   421       3.297  -8.671   2.359  1.00 10.00      A   
ATOM   3592  HN  VAL   421       2.966  -8.741   3.280  1.00 10.00      A   
ATOM   3593  CA  VAL   421       2.797  -7.592   1.511  1.00 10.00      A   
ATOM   3594  CB  VAL   421       1.304  -7.309   1.782  1.00 10.00      A   
ATOM   3595  CG1 VAL   421       0.814  -6.139   0.943  1.00 10.00      A   
ATOM   3596  CG2 VAL   421       0.465  -8.548   1.514  1.00 10.00      A   
ATOM   3597  C   VAL   421       3.597  -6.316   1.754  1.00 10.00      A   
ATOM   3598  O   VAL   421       3.541  -5.738   2.838  1.00 10.00      A   
ATOM   3599  N   LYS   422       4.335  -5.881   0.743  1.00 10.00      A   
ATOM   3600  HN  LYS   422       4.326  -6.375  -0.108  1.00 10.00      A   
ATOM   3601  CA  LYS   422       5.155  -4.682   0.861  1.00 10.00      A   
ATOM   3602  CB  LYS   422       6.635  -5.042   0.716  1.00 10.00      A   
ATOM   3603  CG  LYS   422       7.091  -6.166   1.636  1.00 10.00      A   
ATOM   3604  CD  LYS   422       8.559  -6.511   1.432  1.00 10.00      A   
ATOM   3605  CE  LYS   422       9.472  -5.455   2.036  1.00 10.00      A   
ATOM   3606  NZ  LYS   422       9.792  -4.375   1.067  1.00 10.00      A   
ATOM   3607  HZ1 LYS   422      10.565  -4.673   0.441  1.00 10.00      A   
ATOM   3608  HZ2 LYS   422      10.087  -3.508   1.577  1.00 10.00      A   
ATOM   3609  HZ3 LYS   422       8.958  -4.150   0.494  1.00 10.00      A   
ATOM   3610  C   LYS   422       4.765  -3.637  -0.179  1.00 10.00      A   
ATOM   3611  O   LYS   422       4.584  -3.967  -1.352  1.00 10.00      A   
ATOM   3612  N   PHE   423       4.648  -2.382   0.272  1.00 10.00      A   
ATOM   3613  HN  PHE   423       4.808  -2.212   1.227  1.00 10.00      A   
ATOM   3614  CA  PHE   423       4.288  -1.244  -0.586  1.00 10.00      A   
ATOM   3615  CB  PHE   423       5.427  -0.863  -1.545  1.00 10.00      A   
ATOM   3616  CG  PHE   423       6.685  -0.419  -0.856  1.00 10.00      A   
ATOM   3617  CD1 PHE   423       7.853  -1.152  -0.974  1.00 10.00      A   
ATOM   3618  CD2 PHE   423       6.698   0.733  -0.088  1.00 10.00      A   
ATOM   3619  CE1 PHE   423       9.009  -0.744  -0.341  1.00 10.00      A   
ATOM   3620  CE2 PHE   423       7.852   1.147   0.548  1.00 10.00      A   
ATOM   3621  CZ  PHE   423       9.009   0.407   0.422  1.00 10.00      A   
ATOM   3622  C   PHE   423       2.970  -1.460  -1.337  1.00 10.00      A   
ATOM   3623  O   PHE   423       2.949  -2.025  -2.431  1.00 10.00      A   
ATOM   3624  N   PRO   424       1.850  -1.014  -0.748  1.00 10.00      A   
ATOM   3625  CA  PRO   424       0.525  -1.155  -1.352  1.00 10.00      A   
ATOM   3626  CB  PRO   424      -0.398  -1.082  -0.137  1.00 10.00      A   
ATOM   3627  CG  PRO   424       0.306  -0.168   0.809  1.00 10.00      A   
ATOM   3628  CD  PRO   424       1.784  -0.335   0.560  1.00 10.00      A   
ATOM   3629  C   PRO   424       0.204  -0.017  -2.327  1.00 10.00      A   
ATOM   3630  O   PRO   424       0.887   1.010  -2.352  1.00 10.00      A   
ATOM   3631  N   ALA   425      -0.840  -0.213  -3.124  1.00 10.00      A   
ATOM   3632  HN  ALA   425      -1.336  -1.058  -3.058  1.00 10.00      A   
ATOM   3633  CA  ALA   425      -1.269   0.780  -4.101  1.00 10.00      A   
ATOM   3634  CB  ALA   425      -0.478   0.622  -5.390  1.00 10.00      A   
ATOM   3635  C   ALA   425      -2.768   0.647  -4.371  1.00 10.00      A   
ATOM   3636  O   ALA   425      -3.241  -0.421  -4.765  1.00 10.00      A   
ATOM   3637  N   TRP   426      -3.508   1.729  -4.162  1.00 10.00      A   
ATOM   3638  HN  TRP   426      -3.068   2.560  -3.879  1.00 10.00      A   
ATOM   3639  CA  TRP   426      -4.953   1.727  -4.368  1.00 10.00      A   
ATOM   3640  CB  TRP   426      -5.642   2.470  -3.212  1.00 10.00      A   
ATOM   3641  CG  TRP   426      -7.106   2.171  -3.062  1.00 10.00      A   
ATOM   3642  CD1 TRP   426      -8.096   2.453  -3.954  1.00 10.00      A   
ATOM   3643  CD2 TRP   426      -7.747   1.549  -1.942  1.00 10.00      A   
ATOM   3644  NE1 TRP   426      -9.307   2.033  -3.470  1.00 10.00      A   
ATOM   3645  HE1 TRP   426     -10.171   2.117  -3.940  1.00 10.00      A   
ATOM   3646  CE2 TRP   426      -9.122   1.478  -2.234  1.00 10.00      A   
ATOM   3647  CE3 TRP   426      -7.292   1.042  -0.723  1.00 10.00      A   
ATOM   3648  CZ2 TRP   426     -10.046   0.921  -1.354  1.00 10.00      A   
ATOM   3649  CZ3 TRP   426      -8.209   0.491   0.151  1.00 10.00      A   
ATOM   3650  CH2 TRP   426      -9.570   0.435  -0.168  1.00 10.00      A   
ATOM   3651  C   TRP   426      -5.300   2.386  -5.702  1.00 10.00      A   
ATOM   3652  O   TRP   426      -4.794   3.462  -6.017  1.00 10.00      A   
ATOM   3653  N   SER   427      -6.157   1.738  -6.484  1.00 10.00      A   
ATOM   3654  HN  SER   427      -6.533   0.886  -6.182  1.00 10.00      A   
ATOM   3655  CA  SER   427      -6.557   2.276  -7.780  1.00 10.00      A   
ATOM   3656  CB  SER   427      -6.916   1.143  -8.750  1.00 10.00      A   
ATOM   3657  OG  SER   427      -7.856   0.246  -8.184  1.00 10.00      A   
ATOM   3658  HG  SER   427      -7.917   0.403  -7.234  1.00 10.00      A   
ATOM   3659  C   SER   427      -7.730   3.244  -7.646  1.00 10.00      A   
ATOM   3660  O   SER   427      -8.610   3.049  -6.806  1.00 10.00      A   
ATOM   3661  N   PRO   428      -7.746   4.313  -8.461  1.00 10.00      A   
ATOM   3662  CA  PRO   428      -8.826   5.307  -8.448  1.00 10.00      A   
ATOM   3663  CB  PRO   428      -8.316   6.398  -9.395  1.00 10.00      A   
ATOM   3664  CG  PRO   428      -7.356   5.699 -10.289  1.00 10.00      A   
ATOM   3665  CD  PRO   428      -6.700   4.653  -9.438  1.00 10.00      A   
ATOM   3666  C   PRO   428     -10.143   4.727  -8.970  1.00 10.00      A   
ATOM   3667  O   PRO   428     -10.327   3.511  -9.012  1.00 10.00      A   
ATOM   3668  N   TYR   429     -11.056   5.604  -9.375  1.00 10.00      A   
ATOM   3669  HN  TYR   429     -10.847   6.559  -9.343  1.00 10.00      A   
ATOM   3670  CA  TYR   429     -12.356   5.177  -9.878  1.00 10.00      A   
ATOM   3671  CB  TYR   429     -13.239   6.382 -10.204  1.00 10.00      A   
ATOM   3672  CG  TYR   429     -13.613   7.211  -8.995  1.00 10.00      A   
ATOM   3673  CD1 TYR   429     -13.071   8.476  -8.804  1.00 10.00      A   
ATOM   3674  CD2 TYR   429     -14.508   6.732  -8.046  1.00 10.00      A   
ATOM   3675  CE1 TYR   429     -13.409   9.239  -7.705  1.00 10.00      A   
ATOM   3676  CE2 TYR   429     -14.851   7.492  -6.943  1.00 10.00      A   
ATOM   3677  CZ  TYR   429     -14.298   8.744  -6.778  1.00 10.00      A   
ATOM   3678  OH  TYR   429     -14.634   9.503  -5.683  1.00 10.00      A   
ATOM   3679  HH  TYR   429     -14.663  10.432  -5.935  1.00 10.00      A   
ATOM   3680  C   TYR   429     -12.220   4.274 -11.099  1.00 10.00      A   
ATOM   3681  O   TYR   429     -11.667   4.676 -12.128  1.00 10.00      A   
ATOM   3682  N   LEU   430     -12.720   3.053 -10.964  1.00 10.00      A   
ATOM   3683  HN  LEU   430     -13.138   2.802 -10.113  1.00 10.00      A   
ATOM   3684  CB  LEU   430     -12.123   0.736 -11.533  1.00 10.00      A   
ATOM   3685  CG  LEU   430     -10.674   0.742 -11.040  1.00 10.00      A   
ATOM   3686  CD1 LEU   430     -10.301  -0.615 -10.467  1.00 10.00      A   
ATOM   3687  CD2 LEU   430      -9.717   1.135 -12.160  1.00 10.00      A   
ATOM   3688  CA  LEU   430     -12.677   2.073 -12.039  1.00 10.00      A   
ATOM   3689  C   LEU   430     -14.072   1.872 -12.614  1.00 10.00      A   
ATOM   3690  O   LEU   430     -15.060   2.123 -11.888  1.00 10.00      A   
ATOM   3691  OXT LEU   430     -14.185   1.460 -13.788  1.00 10.00      A   
ATOM   3692  CB  ASN    68      26.942 -17.507  14.889  1.00 10.00      B   
ATOM   3693  CG  ASN    68      26.208 -18.829  14.753  1.00 10.00      B   
ATOM   3694  OD1 ASN    68      25.119 -18.899  14.179  1.00 10.00      B   
ATOM   3695  ND2 ASN    68      26.805 -19.888  15.272  1.00 10.00      B   
ATOM   3696 HD21 ASN    68      27.678 -19.765  15.709  1.00 10.00      B   
ATOM   3697 HD22 ASN    68      26.359 -20.759  15.198  1.00 10.00      B   
ATOM   3698  C   ASN    68      25.989 -16.146  12.994  1.00 10.00      B   
ATOM   3699  O   ASN    68      26.580 -16.925  12.238  1.00 10.00      B   
ATOM   3700  N   ASN    68      24.746 -16.347  15.136  1.00 10.00      B   
ATOM   3701  HT1 ASN    68      24.180 -17.101  14.696  1.00 10.00      B   
ATOM   3702  HT2 ASN    68      24.254 -15.440  15.014  1.00 10.00      B   
ATOM   3703  HT3 ASN    68      24.831 -16.545  16.153  1.00 10.00      B   
ATOM   3704  CA  ASN    68      26.091 -16.289  14.510  1.00 10.00      B   
ATOM   3705  N   ASN    69      25.238 -15.141  12.560  1.00 10.00      B   
ATOM   3706  HN  ASN    69      24.801 -14.558  13.216  1.00 10.00      B   
ATOM   3707  CA  ASN    69      25.045 -14.866  11.138  1.00 10.00      B   
ATOM   3708  CB  ASN    69      24.059 -15.860  10.504  1.00 10.00      B   
ATOM   3709  CG  ASN    69      22.628 -15.723  11.001  1.00 10.00      B   
ATOM   3710  OD1 ASN    69      22.378 -15.460  12.179  1.00 10.00      B   
ATOM   3711  ND2 ASN    69      21.676 -15.905  10.099  1.00 10.00      B   
ATOM   3712 HD21 ASN    69      21.945 -16.112   9.174  1.00 10.00      B   
ATOM   3713 HD22 ASN    69      20.741 -15.832  10.387  1.00 10.00      B   
ATOM   3714  C   ASN    69      24.555 -13.436  10.944  1.00 10.00      B   
ATOM   3715  O   ASN    69      23.964 -13.096   9.915  1.00 10.00      B   
ATOM   3716  N   ILE    70      24.835 -12.599  11.934  1.00 10.00      B   
ATOM   3717  HN  ILE    70      25.352 -12.924  12.699  1.00 10.00      B   
ATOM   3718  CA  ILE    70      24.418 -11.206  11.912  1.00 10.00      B   
ATOM   3719  CB  ILE    70      23.348 -10.934  12.995  1.00 10.00      B   
ATOM   3720  CG1 ILE    70      22.120 -11.825  12.780  1.00 10.00      B   
ATOM   3721  CG2 ILE    70      22.953  -9.467  13.008  1.00 10.00      B   
ATOM   3722  CD1 ILE    70      21.124 -11.787  13.920  1.00 10.00      B   
ATOM   3723  C   ILE    70      25.608 -10.276  12.150  1.00 10.00      B   
ATOM   3724  O   ILE    70      26.284 -10.368  13.177  1.00 10.00      B   
ATOM   3725  N   VAL    71      25.861  -9.396  11.188  1.00 10.00      B   
ATOM   3726  HN  VAL    71      25.298  -9.399  10.382  1.00 10.00      B   
ATOM   3727  CA  VAL    71      26.954  -8.432  11.284  1.00 10.00      B   
ATOM   3728  CB  VAL    71      27.746  -8.344   9.957  1.00 10.00      B   
ATOM   3729  CG1 VAL    71      28.871  -7.323  10.059  1.00 10.00      B   
ATOM   3730  CG2 VAL    71      28.300  -9.706   9.573  1.00 10.00      B   
ATOM   3731  C   VAL    71      26.393  -7.051  11.619  1.00 10.00      B   
ATOM   3732  O   VAL    71      25.482  -6.572  10.946  1.00 10.00      B   
ATOM   3733  N   TYR    72      26.922  -6.424  12.659  1.00 10.00      B   
ATOM   3734  HN  TYR    72      27.640  -6.857  13.164  1.00 10.00      B   
ATOM   3735  CA  TYR    72      26.463  -5.104  13.070  1.00 10.00      B   
ATOM   3736  CB  TYR    72      26.484  -4.982  14.594  1.00 10.00      B   
ATOM   3737  CG  TYR    72      25.456  -5.834  15.305  1.00 10.00      B   
ATOM   3738  CD1 TYR    72      25.822  -7.015  15.941  1.00 10.00      B   
ATOM   3739  CD2 TYR    72      24.124  -5.451  15.354  1.00 10.00      B   
ATOM   3740  CE1 TYR    72      24.890  -7.788  16.604  1.00 10.00      B   
ATOM   3741  CE2 TYR    72      23.184  -6.219  16.014  1.00 10.00      B   
ATOM   3742  CZ  TYR    72      23.572  -7.384  16.637  1.00 10.00      B   
ATOM   3743  OH  TYR    72      22.642  -8.147  17.300  1.00 10.00      B   
ATOM   3744  HH  TYR    72      22.958  -8.331  18.192  1.00 10.00      B   
ATOM   3745  C   TYR    72      27.332  -4.012  12.455  1.00 10.00      B   
ATOM   3746  O   TYR    72      28.561  -4.097  12.487  1.00 10.00      B   
ATOM   3747  N   PHE    73      26.693  -2.980  11.915  1.00 10.00      B   
ATOM   3748  HN  PHE    73      25.709  -2.958  11.942  1.00 10.00      B   
ATOM   3749  CA  PHE    73      27.413  -1.873  11.290  1.00 10.00      B   
ATOM   3750  CB  PHE    73      26.920  -1.644   9.860  1.00 10.00      B   
ATOM   3751  CG  PHE    73      27.340  -2.714   8.895  1.00 10.00      B   
ATOM   3752  CD1 PHE    73      26.512  -3.792   8.632  1.00 10.00      B   
ATOM   3753  CD2 PHE    73      28.561  -2.638   8.245  1.00 10.00      B   
ATOM   3754  CE1 PHE    73      26.894  -4.773   7.739  1.00 10.00      B   
ATOM   3755  CE2 PHE    73      28.950  -3.616   7.351  1.00 10.00      B   
ATOM   3756  CZ  PHE    73      28.114  -4.686   7.097  1.00 10.00      B   
ATOM   3757  C   PHE    73      27.291  -0.587  12.102  1.00 10.00      B   
ATOM   3758  O   PHE    73      26.312  -0.383  12.827  1.00 10.00      B   
ATOM   3759  N   ASP    74      28.285   0.281  11.969  1.00 10.00      B   
ATOM   3760  HN  ASP    74      29.030   0.066  11.366  1.00 10.00      B   
ATOM   3761  CA  ASP    74      28.300   1.547  12.694  1.00 10.00      B   
ATOM   3762  CB  ASP    74      29.735   2.049  12.865  1.00 10.00      B   
ATOM   3763  CG  ASP    74      29.939   2.852  14.136  1.00 10.00      B   
ATOM   3764  OD1 ASP    74      28.934   3.220  14.786  1.00 10.00      B   
ATOM   3765  OD2 ASP    74      31.105   3.108  14.496  1.00 10.00      B   
ATOM   3766  C   ASP    74      27.447   2.602  11.990  1.00 10.00      B   
ATOM   3767  O   ASP    74      26.867   2.342  10.933  1.00 10.00      B   
ATOM   3768  N   LEU    75      27.394   3.791  12.582  1.00 10.00      B   
ATOM   3769  HN  LEU    75      27.907   3.921  13.412  1.00 10.00      B   
ATOM   3770  CA  LEU    75      26.612   4.910  12.061  1.00 10.00      B   
ATOM   3771  CB  LEU    75      26.812   6.150  12.938  1.00 10.00      B   
ATOM   3772  CG  LEU    75      26.060   7.415  12.511  1.00 10.00      B   
ATOM   3773  CD1 LEU    75      24.567   7.264  12.749  1.00 10.00      B   
ATOM   3774  CD2 LEU    75      26.604   8.636  13.236  1.00 10.00      B   
ATOM   3775  C   LEU    75      26.949   5.239  10.608  1.00 10.00      B   
ATOM   3776  O   LEU    75      28.025   5.768  10.314  1.00 10.00      B   
ATOM   3777  N   ASP    76      26.015   4.910   9.715  1.00 10.00      B   
ATOM   3778  HN  ASP    76      25.198   4.477  10.035  1.00 10.00      B   
ATOM   3779  CA  ASP    76      26.153   5.170   8.277  1.00 10.00      B   
ATOM   3780  CB  ASP    76      26.060   6.674   7.989  1.00 10.00      B   
ATOM   3781  CG  ASP    76      25.794   6.992   6.528  1.00 10.00      B   
ATOM   3782  OD1 ASP    76      25.083   6.213   5.855  1.00 10.00      B   
ATOM   3783  OD2 ASP    76      26.290   8.036   6.048  1.00 10.00      B   
ATOM   3784  C   ASP    76      27.435   4.568   7.697  1.00 10.00      B   
ATOM   3785  O   ASP    76      27.999   5.076   6.727  1.00 10.00      B   
ATOM   3786  N   LYS    77      27.892   3.480   8.294  1.00 10.00      B   
ATOM   3787  HN  LYS    77      27.405   3.114   9.065  1.00 10.00      B   
ATOM   3788  CA  LYS    77      29.098   2.813   7.833  1.00 10.00      B   
ATOM   3789  CB  LYS    77      30.025   2.472   9.002  1.00 10.00      B   
ATOM   3790  CG  LYS    77      30.712   3.678   9.619  1.00 10.00      B   
ATOM   3791  CD  LYS    77      31.989   3.272  10.333  1.00 10.00      B   
ATOM   3792  CE  LYS    77      32.642   4.461  11.015  1.00 10.00      B   
ATOM   3793  NZ  LYS    77      34.014   4.143  11.490  1.00 10.00      B   
ATOM   3794  HZ1 LYS    77      34.135   3.115  11.579  1.00 10.00      B   
ATOM   3795  HZ2 LYS    77      34.183   4.578  12.420  1.00 10.00      B   
ATOM   3796  HZ3 LYS    77      34.720   4.506  10.818  1.00 10.00      B   
ATOM   3797  C   LYS    77      28.753   1.555   7.055  1.00 10.00      B   
ATOM   3798  O   LYS    77      27.659   1.005   7.198  1.00 10.00      B   
ATOM   3799  N   TYR    78      29.679   1.114   6.222  1.00 10.00      B   
ATOM   3800  HN  TYR    78      30.516   1.622   6.125  1.00 10.00      B   
ATOM   3801  CA  TYR    78      29.478  -0.086   5.420  1.00 10.00      B   
ATOM   3802  CB  TYR    78      29.040   0.287   3.997  1.00 10.00      B   
ATOM   3803  CG  TYR    78      29.937   1.302   3.318  1.00 10.00      B   
ATOM   3804  CD1 TYR    78      31.079   0.902   2.638  1.00 10.00      B   
ATOM   3805  CD2 TYR    78      29.641   2.658   3.361  1.00 10.00      B   
ATOM   3806  CE1 TYR    78      31.903   1.821   2.024  1.00 10.00      B   
ATOM   3807  CE2 TYR    78      30.459   3.586   2.746  1.00 10.00      B   
ATOM   3808  CZ  TYR    78      31.589   3.162   2.080  1.00 10.00      B   
ATOM   3809  OH  TYR    78      32.411   4.082   1.472  1.00 10.00      B   
ATOM   3810  HH  TYR    78      32.682   4.745   2.124  1.00 10.00      B   
ATOM   3811  C   TYR    78      30.742  -0.937   5.379  1.00 10.00      B   
ATOM   3812  O   TYR    78      30.838  -1.890   4.610  1.00 10.00      B   
ATOM   3813  N   ASP    79      31.708  -0.586   6.217  1.00 10.00      B   
ATOM   3814  HN  ASP    79      31.562   0.166   6.823  1.00 10.00      B   
ATOM   3815  CA  ASP    79      32.973  -1.309   6.268  1.00 10.00      B   
ATOM   3816  CB  ASP    79      34.071  -0.457   6.914  1.00 10.00      B   
ATOM   3817  CG  ASP    79      34.503   0.718   6.061  1.00 10.00      B   
ATOM   3818  OD1 ASP    79      35.192   0.506   5.038  1.00 10.00      B   
ATOM   3819  OD2 ASP    79      34.167   1.867   6.419  1.00 10.00      B   
ATOM   3820  C   ASP    79      32.823  -2.615   7.030  1.00 10.00      B   
ATOM   3821  O   ASP    79      32.096  -2.686   8.024  1.00 10.00      B   
ATOM   3822  N   ILE    80      33.511  -3.646   6.561  1.00 10.00      B   
ATOM   3823  HN  ILE    80      34.072  -3.526   5.766  1.00 10.00      B   
ATOM   3824  CA  ILE    80      33.457  -4.951   7.200  1.00 10.00      B   
ATOM   3825  CB  ILE    80      33.978  -6.066   6.265  1.00 10.00      B   
ATOM   3826  CG1 ILE    80      33.161  -6.106   4.969  1.00 10.00      B   
ATOM   3827  CG2 ILE    80      33.944  -7.420   6.962  1.00 10.00      B   
ATOM   3828  CD1 ILE    80      31.681  -6.352   5.179  1.00 10.00      B   
ATOM   3829  C   ILE    80      34.268  -4.948   8.491  1.00 10.00      B   
ATOM   3830  O   ILE    80      35.499  -4.956   8.468  1.00 10.00      B   
ATOM   3831  N   ARG    81      33.566  -4.918   9.614  1.00 10.00      B   
ATOM   3832  HN  ARG    81      32.589  -4.892   9.561  1.00 10.00      B   
ATOM   3833  CA  ARG    81      34.206  -4.918  10.920  1.00 10.00      B   
ATOM   3834  CB  ARG    81      33.167  -4.696  12.021  1.00 10.00      B   
ATOM   3835  CG  ARG    81      32.726  -3.249  12.182  1.00 10.00      B   
ATOM   3836  CD  ARG    81      31.513  -3.144  13.091  1.00 10.00      B   
ATOM   3837  NE  ARG    81      31.506  -1.906  13.870  1.00 10.00      B   
ATOM   3838  HE  ARG    81      32.355  -1.412  13.940  1.00 10.00      B   
ATOM   3839  CZ  ARG    81      30.430  -1.422  14.483  1.00 10.00      B   
ATOM   3840  NH1 ARG    81      29.270  -2.067  14.409  1.00 10.00      B   
ATOM   3841 HH11 ARG    81      28.425  -1.686  14.891  1.00 10.00      B   
ATOM   3842 HH12 ARG    81      29.197  -2.955  13.864  1.00 10.00      B   
ATOM   3843  NH2 ARG    81      30.515  -0.293  15.175  1.00 10.00      B   
ATOM   3844 HH21 ARG    81      31.424   0.218  15.239  1.00 10.00      B   
ATOM   3845 HH22 ARG    81      29.674   0.091  15.656  1.00 10.00      B   
ATOM   3846  C   ARG    81      34.951  -6.227  11.156  1.00 10.00      B   
ATOM   3847  O   ARG    81      34.384  -7.312  11.004  1.00 10.00      B   
ATOM   3848  N   SER    82      36.214  -6.117  11.546  1.00 10.00      B   
ATOM   3849  HN  SER    82      36.602  -5.218  11.658  1.00 10.00      B   
ATOM   3850  CA  SER    82      37.057  -7.286  11.797  1.00 10.00      B   
ATOM   3851  CB  SER    82      38.470  -6.840  12.164  1.00 10.00      B   
ATOM   3852  OG  SER    82      38.941  -5.851  11.263  1.00 10.00      B   
ATOM   3853  HG  SER    82      39.831  -6.090  10.967  1.00 10.00      B   
ATOM   3854  C   SER    82      36.495  -8.178  12.903  1.00 10.00      B   
ATOM   3855  O   SER    82      36.834  -9.358  12.993  1.00 10.00      B   
ATOM   3856  N   ASP    83      35.625  -7.612  13.731  1.00 10.00      B   
ATOM   3857  HN  ASP    83      35.389  -6.670  13.597  1.00 10.00      B   
ATOM   3858  CA  ASP    83      35.018  -8.349  14.838  1.00 10.00      B   
ATOM   3859  CB  ASP    83      34.298  -7.398  15.799  1.00 10.00      B   
ATOM   3860  CG  ASP    83      35.249  -6.689  16.741  1.00 10.00      B   
ATOM   3861  OD1 ASP    83      35.522  -7.229  17.836  1.00 10.00      B   
ATOM   3862  OD2 ASP    83      35.737  -5.593  16.389  1.00 10.00      B   
ATOM   3863  C   ASP    83      34.054  -9.426  14.348  1.00 10.00      B   
ATOM   3864  O   ASP    83      33.674 -10.322  15.101  1.00 10.00      B   
ATOM   3865  N   PHE    84      33.661  -9.336  13.084  1.00 10.00      B   
ATOM   3866  HN  PHE    84      33.994  -8.598  12.530  1.00 10.00      B   
ATOM   3867  CA  PHE    84      32.739 -10.305  12.500  1.00 10.00      B   
ATOM   3868  CB  PHE    84      31.452  -9.615  12.038  1.00 10.00      B   
ATOM   3869  CG  PHE    84      30.714  -8.895  13.132  1.00 10.00      B   
ATOM   3870  CD1 PHE    84      30.854  -7.527  13.298  1.00 10.00      B   
ATOM   3871  CD2 PHE    84      29.882  -9.587  13.997  1.00 10.00      B   
ATOM   3872  CE1 PHE    84      30.181  -6.863  14.305  1.00 10.00      B   
ATOM   3873  CE2 PHE    84      29.205  -8.930  15.006  1.00 10.00      B   
ATOM   3874  CZ  PHE    84      29.356  -7.565  15.161  1.00 10.00      B   
ATOM   3875  C   PHE    84      33.381 -11.046  11.327  1.00 10.00      B   
ATOM   3876  O   PHE    84      32.731 -11.850  10.659  1.00 10.00      B   
ATOM   3877  N   ALA    85      34.660 -10.776  11.088  1.00 10.00      B   
ATOM   3878  HN  ALA    85      35.130 -10.140  11.668  1.00 10.00      B   
ATOM   3879  CA  ALA    85      35.387 -11.407   9.988  1.00 10.00      B   
ATOM   3880  CB  ALA    85      36.769 -10.791   9.843  1.00 10.00      B   
ATOM   3881  C   ALA    85      35.495 -12.915  10.184  1.00 10.00      B   
ATOM   3882  O   ALA    85      35.357 -13.686   9.233  1.00 10.00      B   
ATOM   3883  N   GLN    86      35.730 -13.328  11.421  1.00 10.00      B   
ATOM   3884  HN  GLN    86      35.820 -12.662  12.135  1.00 10.00      B   
ATOM   3885  CA  GLN    86      35.856 -14.744  11.748  1.00 10.00      B   
ATOM   3886  CB  GLN    86      36.308 -14.919  13.200  1.00 10.00      B   
ATOM   3887  CG  GLN    86      37.691 -14.349  13.481  1.00 10.00      B   
ATOM   3888  CD  GLN    86      37.862 -13.863  14.907  1.00 10.00      B   
ATOM   3889  OE1 GLN    86      36.919 -13.381  15.533  1.00 10.00      B   
ATOM   3890  NE2 GLN    86      39.071 -13.982  15.428  1.00 10.00      B   
ATOM   3891 HE21 GLN    86      39.780 -14.372  14.872  1.00 10.00      B   
ATOM   3892 HE22 GLN    86      39.212 -13.672  16.349  1.00 10.00      B   
ATOM   3893  C   GLN    86      34.541 -15.476  11.502  1.00 10.00      B   
ATOM   3894  O   GLN    86      34.523 -16.575  10.946  1.00 10.00      B   
ATOM   3895  N   MET    87      33.445 -14.847  11.903  1.00 10.00      B   
ATOM   3896  HN  MET    87      33.531 -13.966  12.335  1.00 10.00      B   
ATOM   3897  CA  MET    87      32.119 -15.420  11.726  1.00 10.00      B   
ATOM   3898  CB  MET    87      31.077 -14.520  12.390  1.00 10.00      B   
ATOM   3899  CG  MET    87      29.663 -15.070  12.362  1.00 10.00      B   
ATOM   3900  SD  MET    87      28.478 -13.951  13.128  1.00 10.00      B   
ATOM   3901  CE  MET    87      28.582 -12.548  12.021  1.00 10.00      B   
ATOM   3902  C   MET    87      31.807 -15.577  10.241  1.00 10.00      B   
ATOM   3903  O   MET    87      31.212 -16.569   9.815  1.00 10.00      B   
ATOM   3904  N   LEU    88      32.219 -14.590   9.456  1.00 10.00      B   
ATOM   3905  HN  LEU    88      32.682 -13.820   9.857  1.00 10.00      B   
ATOM   3906  CA  LEU    88      31.998 -14.613   8.016  1.00 10.00      B   
ATOM   3907  CB  LEU    88      32.280 -13.237   7.402  1.00 10.00      B   
ATOM   3908  CG  LEU    88      31.313 -12.112   7.782  1.00 10.00      B   
ATOM   3909  CD1 LEU    88      31.807 -10.776   7.250  1.00 10.00      B   
ATOM   3910  CD2 LEU    88      29.916 -12.410   7.262  1.00 10.00      B   
ATOM   3911  C   LEU    88      32.871 -15.672   7.353  1.00 10.00      B   
ATOM   3912  O   LEU    88      32.464 -16.302   6.378  1.00 10.00      B   
ATOM   3913  N   ASP    89      34.070 -15.873   7.899  1.00 10.00      B   
ATOM   3914  HN  ASP    89      34.332 -15.341   8.683  1.00 10.00      B   
ATOM   3915  CA  ASP    89      35.007 -16.859   7.362  1.00 10.00      B   
ATOM   3916  CB  ASP    89      36.342 -16.814   8.110  1.00 10.00      B   
ATOM   3917  CG  ASP    89      37.405 -17.670   7.449  1.00 10.00      B   
ATOM   3918  OD1 ASP    89      37.530 -18.861   7.809  1.00 10.00      B   
ATOM   3919  OD2 ASP    89      38.123 -17.157   6.558  1.00 10.00      B   
ATOM   3920  C   ASP    89      34.411 -18.256   7.437  1.00 10.00      B   
ATOM   3921  O   ASP    89      34.497 -19.031   6.483  1.00 10.00      B   
ATOM   3922  N   ALA    90      33.790 -18.559   8.571  1.00 10.00      B   
ATOM   3923  HN  ALA    90      33.762 -17.892   9.291  1.00 10.00      B   
ATOM   3924  CA  ALA    90      33.161 -19.852   8.778  1.00 10.00      B   
ATOM   3925  CB  ALA    90      32.627 -19.953  10.198  1.00 10.00      B   
ATOM   3926  C   ALA    90      32.036 -20.058   7.773  1.00 10.00      B   
ATOM   3927  O   ALA    90      31.893 -21.133   7.192  1.00 10.00      B   
ATOM   3928  N   HIS    91      31.251 -19.008   7.556  1.00 10.00      B   
ATOM   3929  HN  HIS    91      31.431 -18.172   8.036  1.00 10.00      B   
ATOM   3930  CA  HIS    91      30.137 -19.064   6.615  1.00 10.00      B   
ATOM   3931  CB  HIS    91      29.278 -17.801   6.708  1.00 10.00      B   
ATOM   3932  CG  HIS    91      28.182 -17.884   7.724  1.00 10.00      B   
ATOM   3933  ND1 HIS    91      26.845 -17.886   7.390  1.00 10.00      B   
ATOM   3934  HD1 HIS    91      26.483 -17.826   6.475  1.00 10.00      B   
ATOM   3935  CD2 HIS    91      28.227 -17.981   9.075  1.00 10.00      B   
ATOM   3936  CE1 HIS    91      26.116 -17.973   8.487  1.00 10.00      B   
ATOM   3937  NE2 HIS    91      26.933 -18.033   9.520  1.00 10.00      B   
ATOM   3938  HE2 HIS    91      26.652 -18.116  10.461  1.00 10.00      B   
ATOM   3939  C   HIS    91      30.639 -19.259   5.188  1.00 10.00      B   
ATOM   3940  O   HIS    91      30.038 -19.993   4.402  1.00 10.00      B   
ATOM   3941  N   ALA    92      31.751 -18.609   4.868  1.00 10.00      B   
ATOM   3942  HN  ALA    92      32.185 -18.042   5.543  1.00 10.00      B   
ATOM   3943  CA  ALA    92      32.344 -18.707   3.541  1.00 10.00      B   
ATOM   3944  CB  ALA    92      33.498 -17.727   3.405  1.00 10.00      B   
ATOM   3945  C   ALA    92      32.816 -20.128   3.257  1.00 10.00      B   
ATOM   3946  O   ALA    92      32.730 -20.607   2.126  1.00 10.00      B   
ATOM   3947  N   ASN    93      33.304 -20.801   4.292  1.00 10.00      B   
ATOM   3948  HN  ASN    93      33.342 -20.363   5.170  1.00 10.00      B   
ATOM   3949  CA  ASN    93      33.789 -22.171   4.157  1.00 10.00      B   
ATOM   3950  CB  ASN    93      34.404 -22.669   5.468  1.00 10.00      B   
ATOM   3951  CG  ASN    93      35.715 -21.989   5.805  1.00 10.00      B   
ATOM   3952  OD1 ASN    93      36.448 -21.544   4.920  1.00 10.00      B   
ATOM   3953  ND2 ASN    93      36.024 -21.904   7.087  1.00 10.00      B   
ATOM   3954 HD21 ASN    93      35.397 -22.280   7.745  1.00 10.00      B   
ATOM   3955 HD22 ASN    93      36.866 -21.469   7.330  1.00 10.00      B   
ATOM   3956  C   ASN    93      32.667 -23.104   3.721  1.00 10.00      B   
ATOM   3957  O   ASN    93      32.867 -23.993   2.890  1.00 10.00      B   
ATOM   3958  N   PHE    94      31.482 -22.886   4.274  1.00 10.00      B   
ATOM   3959  HN  PHE    94      31.385 -22.157   4.921  1.00 10.00      B   
ATOM   3960  CA  PHE    94      30.323 -23.705   3.944  1.00 10.00      B   
ATOM   3961  CB  PHE    94      29.154 -23.401   4.884  1.00 10.00      B   
ATOM   3962  CG  PHE    94      29.454 -23.626   6.338  1.00 10.00      B   
ATOM   3963  CD1 PHE    94      29.105 -22.673   7.284  1.00 10.00      B   
ATOM   3964  CD2 PHE    94      30.084 -24.783   6.762  1.00 10.00      B   
ATOM   3965  CE1 PHE    94      29.381 -22.871   8.623  1.00 10.00      B   
ATOM   3966  CE2 PHE    94      30.362 -24.988   8.099  1.00 10.00      B   
ATOM   3967  CZ  PHE    94      30.011 -24.030   9.032  1.00 10.00      B   
ATOM   3968  C   PHE    94      29.898 -23.480   2.494  1.00 10.00      B   
ATOM   3969  O   PHE    94      29.576 -24.428   1.776  1.00 10.00      B   
ATOM   3970  N   LEU    95      29.915 -22.221   2.070  1.00 10.00      B   
ATOM   3971  HN  LEU    95      30.183 -21.511   2.694  1.00 10.00      B   
ATOM   3972  CA  LEU    95      29.534 -21.858   0.708  1.00 10.00      B   
ATOM   3973  CB  LEU    95      29.455 -20.337   0.573  1.00 10.00      B   
ATOM   3974  CG  LEU    95      28.389 -19.641   1.423  1.00 10.00      B   
ATOM   3975  CD1 LEU    95      28.605 -18.138   1.412  1.00 10.00      B   
ATOM   3976  CD2 LEU    95      26.997 -19.986   0.914  1.00 10.00      B   
ATOM   3977  C   LEU    95      30.520 -22.420  -0.311  1.00 10.00      B   
ATOM   3978  O   LEU    95      30.138 -22.808  -1.416  1.00 10.00      B   
ATOM   3979  N   ARG    96      31.791 -22.459   0.072  1.00 10.00      B   
ATOM   3980  HN  ARG    96      32.032 -22.119   0.962  1.00 10.00      B   
ATOM   3981  CA  ARG    96      32.840 -22.976  -0.799  1.00 10.00      B   
ATOM   3982  CB  ARG    96      34.214 -22.602  -0.245  1.00 10.00      B   
ATOM   3983  CG  ARG    96      35.375 -22.888  -1.185  1.00 10.00      B   
ATOM   3984  CD  ARG    96      36.710 -22.718  -0.477  1.00 10.00      B   
ATOM   3985  NE  ARG    96      36.871 -21.374   0.076  1.00 10.00      B   
ATOM   3986  HE  ARG    96      36.964 -20.636  -0.564  1.00 10.00      B   
ATOM   3987  CZ  ARG    96      36.905 -21.103   1.382  1.00 10.00      B   
ATOM   3988  NH1 ARG    96      36.794 -22.081   2.271  1.00 10.00      B   
ATOM   3989 HH11 ARG    96      36.684 -23.070   1.952  1.00 10.00      B   
ATOM   3990 HH12 ARG    96      36.814 -21.868   3.297  1.00 10.00      B   
ATOM   3991  NH2 ARG    96      37.047 -19.846   1.795  1.00 10.00      B   
ATOM   3992 HH21 ARG    96      37.132 -19.070   1.098  1.00 10.00      B   
ATOM   3993 HH22 ARG    96      37.078 -19.627   2.814  1.00 10.00      B   
ATOM   3994  C   ARG    96      32.724 -24.493  -0.931  1.00 10.00      B   
ATOM   3995  O   ARG    96      33.095 -25.070  -1.957  1.00 10.00      B   
ATOM   3996  N   SER    97      32.201 -25.127   0.114  1.00 10.00      B   
ATOM   3997  HN  SER    97      31.918 -24.604   0.895  1.00 10.00      B   
ATOM   3998  CA  SER    97      32.030 -26.574   0.130  1.00 10.00      B   
ATOM   3999  CB  SER    97      31.987 -27.088   1.570  1.00 10.00      B   
ATOM   4000  OG  SER    97      33.118 -26.649   2.309  1.00 10.00      B   
ATOM   4001  HG  SER    97      33.053 -25.694   2.462  1.00 10.00      B   
ATOM   4002  C   SER    97      30.754 -26.979  -0.600  1.00 10.00      B   
ATOM   4003  O   SER    97      30.655 -28.084  -1.132  1.00 10.00      B   
ATOM   4004  N   ASN    98      29.784 -26.079  -0.619  1.00 10.00      B   
ATOM   4005  HN  ASN    98      29.930 -25.211  -0.184  1.00 10.00      B   
ATOM   4006  CA  ASN    98      28.510 -26.334  -1.278  1.00 10.00      B   
ATOM   4007  CB  ASN    98      27.365 -26.321  -0.263  1.00 10.00      B   
ATOM   4008  CG  ASN    98      27.335 -27.557   0.608  1.00 10.00      B   
ATOM   4009  OD1 ASN    98      26.808 -28.599   0.213  1.00 10.00      B   
ATOM   4010  ND2 ASN    98      27.882 -27.445   1.806  1.00 10.00      B   
ATOM   4011 HD21 ASN    98      28.271 -26.578   2.057  1.00 10.00      B   
ATOM   4012 HD22 ASN    98      27.871 -28.227   2.397  1.00 10.00      B   
ATOM   4013  C   ASN    98      28.247 -25.299  -2.363  1.00 10.00      B   
ATOM   4014  O   ASN    98      27.622 -24.273  -2.109  1.00 10.00      B   
ATOM   4015  N   PRO    99      28.715 -25.565  -3.591  1.00 10.00      B   
ATOM   4016  CA  PRO    99      28.551 -24.651  -4.732  1.00 10.00      B   
ATOM   4017  CB  PRO    99      29.353 -25.323  -5.857  1.00 10.00      B   
ATOM   4018  CG  PRO    99      30.217 -26.330  -5.175  1.00 10.00      B   
ATOM   4019  CD  PRO    99      29.451 -26.779  -3.970  1.00 10.00      B   
ATOM   4020  C   PRO    99      27.091 -24.491  -5.159  1.00 10.00      B   
ATOM   4021  O   PRO    99      26.741 -23.556  -5.882  1.00 10.00      B   
ATOM   4022  N   SER   100      26.242 -25.406  -4.712  1.00 10.00      B   
ATOM   4023  HN  SER   100      26.575 -26.131  -4.143  1.00 10.00      B   
ATOM   4024  CA  SER   100      24.832 -25.364  -5.053  1.00 10.00      B   
ATOM   4025  CB  SER   100      24.308 -26.784  -5.265  1.00 10.00      B   
ATOM   4026  OG  SER   100      25.108 -27.468  -6.217  1.00 10.00      B   
ATOM   4027  HG  SER   100      24.628 -28.236  -6.547  1.00 10.00      B   
ATOM   4028  C   SER   100      24.020 -24.637  -3.984  1.00 10.00      B   
ATOM   4029  O   SER   100      22.801 -24.495  -4.101  1.00 10.00      B   
ATOM   4030  N   TYR   101      24.703 -24.165  -2.950  1.00 10.00      B   
ATOM   4031  HN  TYR   101      25.678 -24.287  -2.922  1.00 10.00      B   
ATOM   4032  CA  TYR   101      24.045 -23.453  -1.862  1.00 10.00      B   
ATOM   4033  CB  TYR   101      24.532 -23.965  -0.502  1.00 10.00      B   
ATOM   4034  CG  TYR   101      23.905 -25.277  -0.075  1.00 10.00      B   
ATOM   4035  CD1 TYR   101      23.810 -26.347  -0.958  1.00 10.00      B   
ATOM   4036  CD2 TYR   101      23.406 -25.447   1.210  1.00 10.00      B   
ATOM   4037  CE1 TYR   101      23.237 -27.542  -0.579  1.00 10.00      B   
ATOM   4038  CE2 TYR   101      22.832 -26.644   1.600  1.00 10.00      B   
ATOM   4039  CZ  TYR   101      22.749 -27.686   0.700  1.00 10.00      B   
ATOM   4040  OH  TYR   101      22.175 -28.881   1.079  1.00 10.00      B   
ATOM   4041  HH  TYR   101      22.400 -29.560   0.428  1.00 10.00      B   
ATOM   4042  C   TYR   101      24.281 -21.953  -1.984  1.00 10.00      B   
ATOM   4043  O   TYR   101      25.419 -21.485  -1.935  1.00 10.00      B   
ATOM   4044  N   LYS   102      23.201 -21.209  -2.161  1.00 10.00      B   
ATOM   4045  HN  LYS   102      22.322 -21.644  -2.198  1.00 10.00      B   
ATOM   4046  CA  LYS   102      23.282 -19.763  -2.296  1.00 10.00      B   
ATOM   4047  CB  LYS   102      22.388 -19.281  -3.441  1.00 10.00      B   
ATOM   4048  CG  LYS   102      22.713 -19.897  -4.792  1.00 10.00      B   
ATOM   4049  CD  LYS   102      21.597 -19.641  -5.788  1.00 10.00      B   
ATOM   4050  CE  LYS   102      21.813 -20.418  -7.073  1.00 10.00      B   
ATOM   4051  NZ  LYS   102      20.538 -20.964  -7.604  1.00 10.00      B   
ATOM   4052  HZ1 LYS   102      19.833 -20.204  -7.699  1.00 10.00      B   
ATOM   4053  HZ2 LYS   102      20.167 -21.689  -6.957  1.00 10.00      B   
ATOM   4054  HZ3 LYS   102      20.695 -21.397  -8.534  1.00 10.00      B   
ATOM   4055  C   LYS   102      22.880 -19.079  -0.994  1.00 10.00      B   
ATOM   4056  O   LYS   102      21.923 -19.489  -0.338  1.00 10.00      B   
ATOM   4057  N   VAL   103      23.615 -18.045  -0.623  1.00 10.00      B   
ATOM   4058  HN  VAL   103      24.364 -17.758  -1.195  1.00 10.00      B   
ATOM   4059  CA  VAL   103      23.335 -17.311   0.599  1.00 10.00      B   
ATOM   4060  CB  VAL   103      24.627 -16.994   1.392  1.00 10.00      B   
ATOM   4061  CG1 VAL   103      25.566 -16.095   0.600  1.00 10.00      B   
ATOM   4062  CG2 VAL   103      24.302 -16.381   2.746  1.00 10.00      B   
ATOM   4063  C   VAL   103      22.564 -16.029   0.301  1.00 10.00      B   
ATOM   4064  O   VAL   103      22.861 -15.315  -0.661  1.00 10.00      B   
ATOM   4065  N   THR   104      21.558 -15.757   1.114  1.00 10.00      B   
ATOM   4066  HN  THR   104      21.352 -16.378   1.849  1.00 10.00      B   
ATOM   4067  CA  THR   104      20.746 -14.567   0.954  1.00 10.00      B   
ATOM   4068  CB  THR   104      19.251 -14.905   1.109  1.00 10.00      B   
ATOM   4069  OG1 THR   104      19.038 -16.299   0.819  1.00 10.00      B   
ATOM   4070  HG1 THR   104      19.103 -16.445  -0.132  1.00 10.00      B   
ATOM   4071  CG2 THR   104      18.417 -14.066   0.156  1.00 10.00      B   
ATOM   4072  C   THR   104      21.152 -13.524   1.993  1.00 10.00      B   
ATOM   4073  O   THR   104      21.087 -13.777   3.198  1.00 10.00      B   
ATOM   4074  N   VAL   105      21.593 -12.367   1.522  1.00 10.00      B   
ATOM   4075  HN  VAL   105      21.626 -12.230   0.547  1.00 10.00      B   
ATOM   4076  CA  VAL   105      22.025 -11.291   2.405  1.00 10.00      B   
ATOM   4077  CB  VAL   105      23.221 -10.518   1.807  1.00 10.00      B   
ATOM   4078  CG1 VAL   105      23.834  -9.592   2.844  1.00 10.00      B   
ATOM   4079  CG2 VAL   105      24.265 -11.479   1.259  1.00 10.00      B   
ATOM   4080  C   VAL   105      20.891 -10.308   2.666  1.00 10.00      B   
ATOM   4081  O   VAL   105      20.393  -9.664   1.741  1.00 10.00      B   
ATOM   4082  N   GLU   106      20.479 -10.208   3.920  1.00 10.00      B   
ATOM   4083  HN  GLU   106      20.902 -10.768   4.610  1.00 10.00      B   
ATOM   4084  CA  GLU   106      19.416  -9.295   4.305  1.00 10.00      B   
ATOM   4085  CB  GLU   106      18.654  -9.835   5.517  1.00 10.00      B   
ATOM   4086  CG  GLU   106      17.523 -10.792   5.179  1.00 10.00      B   
ATOM   4087  CD  GLU   106      16.580 -11.011   6.347  1.00 10.00      B   
ATOM   4088  OE1 GLU   106      16.135 -10.013   6.963  1.00 10.00      B   
ATOM   4089  OE2 GLU   106      16.266 -12.179   6.660  1.00 10.00      B   
ATOM   4090  C   GLU   106      19.990  -7.916   4.622  1.00 10.00      B   
ATOM   4091  O   GLU   106      20.542  -7.696   5.706  1.00 10.00      B   
ATOM   4092  N   GLY   107      19.867  -7.000   3.675  1.00 10.00      B   
ATOM   4093  HN  GLY   107      19.417  -7.241   2.831  1.00 10.00      B   
ATOM   4094  CA  GLY   107      20.373  -5.656   3.864  1.00 10.00      B   
ATOM   4095  C   GLY   107      19.367  -4.767   4.567  1.00 10.00      B   
ATOM   4096  O   GLY   107      18.305  -4.465   4.022  1.00 10.00      B   
ATOM   4097  N   HIS   108      19.693  -4.350   5.780  1.00 10.00      B   
ATOM   4098  HN  HIS   108      20.554  -4.617   6.164  1.00 10.00      B   
ATOM   4099  CA  HIS   108      18.800  -3.498   6.555  1.00 10.00      B   
ATOM   4100  CB  HIS   108      18.490  -4.125   7.919  1.00 10.00      B   
ATOM   4101  CG  HIS   108      18.018  -5.547   7.874  1.00 10.00      B   
ATOM   4102  ND1 HIS   108      18.811  -6.607   8.251  1.00 10.00      B   
ATOM   4103  HD1 HIS   108      19.741  -6.542   8.570  1.00 10.00      B   
ATOM   4104  CD2 HIS   108      16.833  -6.084   7.497  1.00 10.00      B   
ATOM   4105  CE1 HIS   108      18.135  -7.729   8.127  1.00 10.00      B   
ATOM   4106  NE2 HIS   108      16.936  -7.443   7.666  1.00 10.00      B   
ATOM   4107  HE2 HIS   108      16.234  -8.105   7.471  1.00 10.00      B   
ATOM   4108  C   HIS   108      19.402  -2.114   6.764  1.00 10.00      B   
ATOM   4109  O   HIS   108      20.575  -1.875   6.462  1.00 10.00      B   
ATOM   4110  N   ALA   109      18.588  -1.212   7.284  1.00 10.00      B   
ATOM   4111  HN  ALA   109      17.660  -1.473   7.496  1.00 10.00      B   
ATOM   4112  CA  ALA   109      19.006   0.152   7.565  1.00 10.00      B   
ATOM   4113  CB  ALA   109      18.512   1.088   6.469  1.00 10.00      B   
ATOM   4114  C   ALA   109      18.435   0.568   8.911  1.00 10.00      B   
ATOM   4115  O   ALA   109      17.751  -0.221   9.558  1.00 10.00      B   
ATOM   4116  N   ASP   110      18.716   1.789   9.341  1.00 10.00      B   
ATOM   4117  HN  ASP   110      19.274   2.382   8.794  1.00 10.00      B   
ATOM   4118  CA  ASP   110      18.188   2.263  10.613  1.00 10.00      B   
ATOM   4119  CB  ASP   110      19.150   3.218  11.339  1.00 10.00      B   
ATOM   4120  CG  ASP   110      19.390   4.531  10.624  1.00 10.00      B   
ATOM   4121  OD1 ASP   110      18.767   5.539  11.014  1.00 10.00      B   
ATOM   4122  OD2 ASP   110      20.221   4.563   9.695  1.00 10.00      B   
ATOM   4123  C   ASP   110      16.780   2.836  10.436  1.00 10.00      B   
ATOM   4124  O   ASP   110      15.954   2.232   9.755  1.00 10.00      B   
ATOM   4125  N   GLU   111      16.494   3.984  11.028  1.00 10.00      B   
ATOM   4126  HN  GLU   111      17.190   4.453  11.540  1.00 10.00      B   
ATOM   4127  CA  GLU   111      15.167   4.570  10.906  1.00 10.00      B   
ATOM   4128  CB  GLU   111      14.426   4.545  12.242  1.00 10.00      B   
ATOM   4129  CG  GLU   111      14.321   3.159  12.862  1.00 10.00      B   
ATOM   4130  CD  GLU   111      13.367   3.118  14.035  1.00 10.00      B   
ATOM   4131  OE1 GLU   111      12.288   2.496  13.912  1.00 10.00      B   
ATOM   4132  OE2 GLU   111      13.682   3.716  15.079  1.00 10.00      B   
ATOM   4133  C   GLU   111      15.206   5.980  10.324  1.00 10.00      B   
ATOM   4134  O   GLU   111      14.163   6.599  10.115  1.00 10.00      B   
ATOM   4135  N   ARG   112      16.403   6.483  10.055  1.00 10.00      B   
ATOM   4136  HN  ARG   112      17.210   5.946  10.249  1.00 10.00      B   
ATOM   4137  CA  ARG   112      16.557   7.817   9.489  1.00 10.00      B   
ATOM   4138  CB  ARG   112      17.761   8.533  10.104  1.00 10.00      B   
ATOM   4139  CG  ARG   112      17.789  10.032   9.848  1.00 10.00      B   
ATOM   4140  CD  ARG   112      19.084  10.658  10.342  1.00 10.00      B   
ATOM   4141  NE  ARG   112      20.179  10.517   9.381  1.00 10.00      B   
ATOM   4142  HE  ARG   112      19.939  10.289   8.453  1.00 10.00      B   
ATOM   4143  CZ  ARG   112      21.467  10.684   9.687  1.00 10.00      B   
ATOM   4144  NH1 ARG   112      21.827  10.998  10.928  1.00 10.00      B   
ATOM   4145 HH11 ARG   112      22.836  11.126  11.166  1.00 10.00      B   
ATOM   4146 HH12 ARG   112      21.106  11.120  11.671  1.00 10.00      B   
ATOM   4147  NH2 ARG   112      22.396  10.555   8.745  1.00 10.00      B   
ATOM   4148 HH21 ARG   112      22.119  10.323   7.765  1.00 10.00      B   
ATOM   4149 HH22 ARG   112      23.405  10.688   8.979  1.00 10.00      B   
ATOM   4150  C   ARG   112      16.703   7.748   7.972  1.00 10.00      B   
ATOM   4151  O   ARG   112      17.792   7.956   7.430  1.00 10.00      B   
ATOM   4152  N   GLY   113      15.604   7.446   7.292  1.00 10.00      B   
ATOM   4153  HN  GLY   113      14.770   7.273   7.778  1.00 10.00      B   
ATOM   4154  CA  GLY   113      15.625   7.355   5.847  1.00 10.00      B   
ATOM   4155  C   GLY   113      14.273   6.975   5.281  1.00 10.00      B   
ATOM   4156  O   GLY   113      13.430   6.423   5.990  1.00 10.00      B   
ATOM   4157  N   THR   114      14.061   7.288   4.010  1.00 10.00      B   
ATOM   4158  HN  THR   114      14.765   7.752   3.508  1.00 10.00      B   
ATOM   4159  CA  THR   114      12.812   6.979   3.329  1.00 10.00      B   
ATOM   4160  CB  THR   114      12.465   8.117   2.353  1.00 10.00      B   
ATOM   4161  OG1 THR   114      13.661   8.861   2.063  1.00 10.00      B   
ATOM   4162  HG1 THR   114      13.546   9.343   1.240  1.00 10.00      B   
ATOM   4163  CG2 THR   114      11.430   9.048   2.967  1.00 10.00      B   
ATOM   4164  C   THR   114      12.950   5.665   2.554  1.00 10.00      B   
ATOM   4165  O   THR   114      14.070   5.225   2.292  1.00 10.00      B   
ATOM   4166  N   PRO   115      11.823   5.013   2.194  1.00 10.00      B   
ATOM   4167  CA  PRO   115      11.824   3.738   1.452  1.00 10.00      B   
ATOM   4168  CB  PRO   115      10.392   3.641   0.925  1.00 10.00      B   
ATOM   4169  CG  PRO   115       9.583   4.339   1.963  1.00 10.00      B   
ATOM   4170  CD  PRO   115      10.445   5.456   2.497  1.00 10.00      B   
ATOM   4171  C   PRO   115      12.829   3.685   0.294  1.00 10.00      B   
ATOM   4172  O   PRO   115      13.701   2.816   0.267  1.00 10.00      B   
ATOM   4173  N   GLU   116      12.733   4.631  -0.635  1.00 10.00      B   
ATOM   4174  HN  GLU   116      12.045   5.327  -0.541  1.00 10.00      B   
ATOM   4175  CA  GLU   116      13.624   4.660  -1.800  1.00 10.00      B   
ATOM   4176  CB  GLU   116      13.103   5.618  -2.870  1.00 10.00      B   
ATOM   4177  CG  GLU   116      11.877   5.113  -3.617  1.00 10.00      B   
ATOM   4178  CD  GLU   116      12.204   4.097  -4.696  1.00 10.00      B   
ATOM   4179  OE1 GLU   116      13.387   3.712  -4.826  1.00 10.00      B   
ATOM   4180  OE2 GLU   116      11.275   3.676  -5.425  1.00 10.00      B   
ATOM   4181  C   GLU   116      15.081   4.984  -1.448  1.00 10.00      B   
ATOM   4182  O   GLU   116      15.965   4.891  -2.301  1.00 10.00      B   
ATOM   4183  N   TYR   117      15.337   5.366  -0.201  1.00 10.00      B   
ATOM   4184  HN  TYR   117      14.600   5.429   0.446  1.00 10.00      B   
ATOM   4185  CA  TYR   117      16.696   5.684   0.222  1.00 10.00      B   
ATOM   4186  CB  TYR   117      16.764   7.033   0.944  1.00 10.00      B   
ATOM   4187  CG  TYR   117      18.179   7.496   1.214  1.00 10.00      B   
ATOM   4188  CD1 TYR   117      19.138   7.469   0.210  1.00 10.00      B   
ATOM   4189  CD2 TYR   117      18.561   7.947   2.473  1.00 10.00      B   
ATOM   4190  CE1 TYR   117      20.436   7.874   0.450  1.00 10.00      B   
ATOM   4191  CE2 TYR   117      19.860   8.358   2.720  1.00 10.00      B   
ATOM   4192  CZ  TYR   117      20.793   8.318   1.705  1.00 10.00      B   
ATOM   4193  OH  TYR   117      22.090   8.718   1.946  1.00 10.00      B   
ATOM   4194  HH  TYR   117      22.396   8.324   2.777  1.00 10.00      B   
ATOM   4195  C   TYR   117      17.275   4.577   1.102  1.00 10.00      B   
ATOM   4196  O   TYR   117      18.462   4.253   1.012  1.00 10.00      B   
ATOM   4197  N   ASN   118      16.430   4.001   1.950  1.00 10.00      B   
ATOM   4198  HN  ASN   118      15.497   4.314   1.981  1.00 10.00      B   
ATOM   4199  CA  ASN   118      16.848   2.925   2.848  1.00 10.00      B   
ATOM   4200  CB  ASN   118      15.721   2.528   3.803  1.00 10.00      B   
ATOM   4201  CG  ASN   118      15.577   3.480   4.972  1.00 10.00      B   
ATOM   4202  OD1 ASN   118      16.546   4.095   5.410  1.00 10.00      B   
ATOM   4203  ND2 ASN   118      14.366   3.604   5.487  1.00 10.00      B   
ATOM   4204 HD21 ASN   118      13.636   3.078   5.092  1.00 10.00      B   
ATOM   4205 HD22 ASN   118      14.242   4.227   6.234  1.00 10.00      B   
ATOM   4206  C   ASN   118      17.325   1.717   2.062  1.00 10.00      B   
ATOM   4207  O   ASN   118      18.224   0.994   2.500  1.00 10.00      B   
ATOM   4208  N   ILE   119      16.719   1.501   0.899  1.00 10.00      B   
ATOM   4209  HN  ILE   119      15.989   2.097   0.621  1.00 10.00      B   
ATOM   4210  CA  ILE   119      17.101   0.397   0.033  1.00 10.00      B   
ATOM   4211  CB  ILE   119      16.230   0.343  -1.240  1.00 10.00      B   
ATOM   4212  CG1 ILE   119      14.767   0.090  -0.869  1.00 10.00      B   
ATOM   4213  CG2 ILE   119      16.728  -0.738  -2.190  1.00 10.00      B   
ATOM   4214  CD1 ILE   119      13.802   0.245  -2.025  1.00 10.00      B   
ATOM   4215  C   ILE   119      18.566   0.543  -0.355  1.00 10.00      B   
ATOM   4216  O   ILE   119      19.350  -0.391  -0.209  1.00 10.00      B   
ATOM   4217  N   SER   120      18.932   1.737  -0.808  1.00 10.00      B   
ATOM   4218  HN  SER   120      18.260   2.447  -0.884  1.00 10.00      B   
ATOM   4219  CA  SER   120      20.304   2.019  -1.206  1.00 10.00      B   
ATOM   4220  CB  SER   120      20.384   3.417  -1.814  1.00 10.00      B   
ATOM   4221  OG  SER   120      19.240   3.669  -2.612  1.00 10.00      B   
ATOM   4222  HG  SER   120      19.177   4.614  -2.793  1.00 10.00      B   
ATOM   4223  C   SER   120      21.259   1.895  -0.019  1.00 10.00      B   
ATOM   4224  O   SER   120      22.378   1.401  -0.163  1.00 10.00      B   
ATOM   4225  N   LEU   121      20.806   2.337   1.154  1.00 10.00      B   
ATOM   4226  HN  LEU   121      19.903   2.725   1.201  1.00 10.00      B   
ATOM   4227  CA  LEU   121      21.613   2.267   2.368  1.00 10.00      B   
ATOM   4228  CB  LEU   121      20.883   2.925   3.542  1.00 10.00      B   
ATOM   4229  CG  LEU   121      20.703   4.444   3.463  1.00 10.00      B   
ATOM   4230  CD1 LEU   121      19.924   4.955   4.664  1.00 10.00      B   
ATOM   4231  CD2 LEU   121      22.051   5.141   3.358  1.00 10.00      B   
ATOM   4232  C   LEU   121      21.950   0.819   2.702  1.00 10.00      B   
ATOM   4233  O   LEU   121      23.096   0.492   3.021  1.00 10.00      B   
ATOM   4234  N   GLY   122      20.944  -0.046   2.624  1.00 10.00      B   
ATOM   4235  HN  GLY   122      20.046   0.275   2.378  1.00 10.00      B   
ATOM   4236  CA  GLY   122      21.157  -1.451   2.900  1.00 10.00      B   
ATOM   4237  C   GLY   122      21.973  -2.103   1.804  1.00 10.00      B   
ATOM   4238  O   GLY   122      22.848  -2.926   2.076  1.00 10.00      B   
ATOM   4239  N   GLU   123      21.689  -1.705   0.567  1.00 10.00      B   
ATOM   4240  HN  GLU   123      20.975  -1.040   0.438  1.00 10.00      B   
ATOM   4241  CA  GLU   123      22.377  -2.224  -0.610  1.00 10.00      B   
ATOM   4242  CB  GLU   123      21.865  -1.499  -1.857  1.00 10.00      B   
ATOM   4243  CG  GLU   123      22.039  -2.271  -3.150  1.00 10.00      B   
ATOM   4244  CD  GLU   123      21.683  -1.440  -4.362  1.00 10.00      B   
ATOM   4245  OE1 GLU   123      22.609  -0.960  -5.043  1.00 10.00      B   
ATOM   4246  OE2 GLU   123      20.474  -1.261  -4.640  1.00 10.00      B   
ATOM   4247  C   GLU   123      23.888  -2.038  -0.492  1.00 10.00      B   
ATOM   4248  O   GLU   123      24.661  -2.936  -0.834  1.00 10.00      B   
ATOM   4249  N   ARG   124      24.295  -0.868  -0.009  1.00 10.00      B   
ATOM   4250  HN  ARG   124      23.620  -0.197   0.237  1.00 10.00      B   
ATOM   4251  CA  ARG   124      25.709  -0.547   0.160  1.00 10.00      B   
ATOM   4252  CB  ARG   124      25.875   0.882   0.687  1.00 10.00      B   
ATOM   4253  CG  ARG   124      25.607   1.963  -0.347  1.00 10.00      B   
ATOM   4254  CD  ARG   124      24.955   3.190   0.279  1.00 10.00      B   
ATOM   4255  NE  ARG   124      25.888   3.976   1.093  1.00 10.00      B   
ATOM   4256  HE  ARG   124      25.920   3.784   2.058  1.00 10.00      B   
ATOM   4257  CZ  ARG   124      26.682   4.928   0.601  1.00 10.00      B   
ATOM   4258  NH1 ARG   124      26.657   5.213  -0.694  1.00 10.00      B   
ATOM   4259 HH11 ARG   124      26.015   4.698  -1.335  1.00 10.00      B   
ATOM   4260 HH12 ARG   124      27.282   5.953  -1.081  1.00 10.00      B   
ATOM   4261  NH2 ARG   124      27.474   5.619   1.409  1.00 10.00      B   
ATOM   4262 HH21 ARG   124      28.096   6.360   1.022  1.00 10.00      B   
ATOM   4263 HH22 ARG   124      27.474   5.431   2.438  1.00 10.00      B   
ATOM   4264  C   ARG   124      26.390  -1.528   1.109  1.00 10.00      B   
ATOM   4265  O   ARG   124      27.443  -2.083   0.797  1.00 10.00      B   
ATOM   4266  N   ARG   125      25.768  -1.756   2.258  1.00 10.00      B   
ATOM   4267  HN  ARG   125      24.907  -1.316   2.431  1.00 10.00      B   
ATOM   4268  CA  ARG   125      26.322  -2.656   3.264  1.00 10.00      B   
ATOM   4269  CB  ARG   125      25.617  -2.464   4.608  1.00 10.00      B   
ATOM   4270  CG  ARG   125      25.917  -1.122   5.257  1.00 10.00      B   
ATOM   4271  CD  ARG   125      25.229  -0.973   6.603  1.00 10.00      B   
ATOM   4272  NE  ARG   125      23.802  -0.707   6.468  1.00 10.00      B   
ATOM   4273  HE  ARG   125      23.211  -1.479   6.320  1.00 10.00      B   
ATOM   4274  CZ  ARG   125      23.261   0.507   6.536  1.00 10.00      B   
ATOM   4275  NH1 ARG   125      24.026   1.581   6.732  1.00 10.00      B   
ATOM   4276 HH11 ARG   125      23.595   2.534   6.783  1.00 10.00      B   
ATOM   4277 HH12 ARG   125      25.059   1.477   6.836  1.00 10.00      B   
ATOM   4278  NH2 ARG   125      21.951   0.644   6.409  1.00 10.00      B   
ATOM   4279 HH21 ARG   125      21.346  -0.197   6.257  1.00 10.00      B   
ATOM   4280 HH22 ARG   125      21.514   1.592   6.466  1.00 10.00      B   
ATOM   4281  C   ARG   125      26.270  -4.115   2.823  1.00 10.00      B   
ATOM   4282  O   ARG   125      27.213  -4.872   3.050  1.00 10.00      B   
ATOM   4283  N   ALA   126      25.171  -4.501   2.186  1.00 10.00      B   
ATOM   4284  HN  ALA   126      24.448  -3.852   2.034  1.00 10.00      B   
ATOM   4285  CA  ALA   126      25.007  -5.870   1.715  1.00 10.00      B   
ATOM   4286  CB  ALA   126      23.599  -6.084   1.186  1.00 10.00      B   
ATOM   4287  C   ALA   126      26.040  -6.208   0.647  1.00 10.00      B   
ATOM   4288  O   ALA   126      26.613  -7.301   0.643  1.00 10.00      B   
ATOM   4289  N   ASN   127      26.291  -5.261  -0.249  1.00 10.00      B   
ATOM   4290  HN  ASN   127      25.805  -4.406  -0.193  1.00 10.00      B   
ATOM   4291  CA  ASN   127      27.261  -5.461  -1.316  1.00 10.00      B   
ATOM   4292  CB  ASN   127      27.167  -4.365  -2.380  1.00 10.00      B   
ATOM   4293  CG  ASN   127      26.231  -4.740  -3.514  1.00 10.00      B   
ATOM   4294  OD1 ASN   127      26.623  -5.428  -4.459  1.00 10.00      B   
ATOM   4295  ND2 ASN   127      24.987  -4.294  -3.428  1.00 10.00      B   
ATOM   4296 HD21 ASN   127      24.741  -3.753  -2.643  1.00 10.00      B   
ATOM   4297 HD22 ASN   127      24.362  -4.518  -4.153  1.00 10.00      B   
ATOM   4298  C   ASN   127      28.677  -5.556  -0.767  1.00 10.00      B   
ATOM   4299  O   ASN   127      29.536  -6.210  -1.361  1.00 10.00      B   
ATOM   4300  N   ALA   128      28.913  -4.904   0.367  1.00 10.00      B   
ATOM   4301  HN  ALA   128      28.188  -4.390   0.785  1.00 10.00      B   
ATOM   4302  CA  ALA   128      30.224  -4.931   1.004  1.00 10.00      B   
ATOM   4303  CB  ALA   128      30.274  -3.963   2.174  1.00 10.00      B   
ATOM   4304  C   ALA   128      30.553  -6.346   1.460  1.00 10.00      B   
ATOM   4305  O   ALA   128      31.674  -6.828   1.274  1.00 10.00      B   
ATOM   4306  N   VAL   129      29.560  -7.011   2.042  1.00 10.00      B   
ATOM   4307  HN  VAL   129      28.694  -6.563   2.161  1.00 10.00      B   
ATOM   4308  CA  VAL   129      29.722  -8.381   2.513  1.00 10.00      B   
ATOM   4309  CB  VAL   129      28.495  -8.853   3.325  1.00 10.00      B   
ATOM   4310  CG1 VAL   129      28.732 -10.239   3.906  1.00 10.00      B   
ATOM   4311  CG2 VAL   129      28.166  -7.859   4.428  1.00 10.00      B   
ATOM   4312  C   VAL   129      29.926  -9.310   1.320  1.00 10.00      B   
ATOM   4313  O   VAL   129      30.777 -10.199   1.343  1.00 10.00      B   
ATOM   4314  N   LYS   130      29.149  -9.074   0.267  1.00 10.00      B   
ATOM   4315  HN  LYS   130      28.490  -8.347   0.316  1.00 10.00      B   
ATOM   4316  CA  LYS   130      29.238  -9.869  -0.953  1.00 10.00      B   
ATOM   4317  CB  LYS   130      28.201  -9.392  -1.980  1.00 10.00      B   
ATOM   4318  CG  LYS   130      28.247 -10.125  -3.313  1.00 10.00      B   
ATOM   4319  CD  LYS   130      26.991  -9.868  -4.133  1.00 10.00      B   
ATOM   4320  CE  LYS   130      27.004 -10.667  -5.426  1.00 10.00      B   
ATOM   4321  NZ  LYS   130      25.733 -10.528  -6.185  1.00 10.00      B   
ATOM   4322  HZ1 LYS   130      24.969 -11.054  -5.712  1.00 10.00      B   
ATOM   4323  HZ2 LYS   130      25.850 -10.901  -7.149  1.00 10.00      B   
ATOM   4324  HZ3 LYS   130      25.460  -9.527  -6.248  1.00 10.00      B   
ATOM   4325  C   LYS   130      30.645  -9.794  -1.541  1.00 10.00      B   
ATOM   4326  O   LYS   130      31.210 -10.805  -1.960  1.00 10.00      B   
ATOM   4327  N   MET   131      31.212  -8.592  -1.546  1.00 10.00      B   
ATOM   4328  HN  MET   131      30.712  -7.826  -1.185  1.00 10.00      B   
ATOM   4329  CA  MET   131      32.555  -8.383  -2.074  1.00 10.00      B   
ATOM   4330  CB  MET   131      32.877  -6.892  -2.203  1.00 10.00      B   
ATOM   4331  CG  MET   131      32.124  -6.193  -3.323  1.00 10.00      B   
ATOM   4332  SD  MET   131      32.604  -4.467  -3.526  1.00 10.00      B   
ATOM   4333  CE  MET   131      32.225  -3.809  -1.902  1.00 10.00      B   
ATOM   4334  C   MET   131      33.600  -9.082  -1.215  1.00 10.00      B   
ATOM   4335  O   MET   131      34.595  -9.599  -1.726  1.00 10.00      B   
ATOM   4336  N   TYR   132      33.359  -9.108   0.089  1.00 10.00      B   
ATOM   4337  HN  TYR   132      32.543  -8.684   0.434  1.00 10.00      B   
ATOM   4338  CA  TYR   132      34.274  -9.750   1.022  1.00 10.00      B   
ATOM   4339  CB  TYR   132      33.872  -9.430   2.464  1.00 10.00      B   
ATOM   4340  CG  TYR   132      34.927  -9.767   3.496  1.00 10.00      B   
ATOM   4341  CD1 TYR   132      36.226  -9.289   3.370  1.00 10.00      B   
ATOM   4342  CD2 TYR   132      34.626 -10.558   4.595  1.00 10.00      B   
ATOM   4343  CE1 TYR   132      37.193  -9.592   4.309  1.00 10.00      B   
ATOM   4344  CE2 TYR   132      35.586 -10.865   5.539  1.00 10.00      B   
ATOM   4345  CZ  TYR   132      36.869 -10.381   5.393  1.00 10.00      B   
ATOM   4346  OH  TYR   132      37.829 -10.688   6.331  1.00 10.00      B   
ATOM   4347  HH  TYR   132      38.366  -9.907   6.508  1.00 10.00      B   
ATOM   4348  C   TYR   132      34.286 -11.259   0.793  1.00 10.00      B   
ATOM   4349  O   TYR   132      35.344 -11.892   0.802  1.00 10.00      B   
ATOM   4350  N   LEU   133      33.102 -11.823   0.570  1.00 10.00      B   
ATOM   4351  HN  LEU   133      32.297 -11.260   0.576  1.00 10.00      B   
ATOM   4352  CA  LEU   133      32.962 -13.251   0.326  1.00 10.00      B   
ATOM   4353  CB  LEU   133      31.487 -13.654   0.272  1.00 10.00      B   
ATOM   4354  CG  LEU   133      30.696 -13.504   1.576  1.00 10.00      B   
ATOM   4355  CD1 LEU   133      29.226 -13.822   1.346  1.00 10.00      B   
ATOM   4356  CD2 LEU   133      31.275 -14.393   2.669  1.00 10.00      B   
ATOM   4357  C   LEU   133      33.672 -13.649  -0.963  1.00 10.00      B   
ATOM   4358  O   LEU   133      34.256 -14.730  -1.051  1.00 10.00      B   
ATOM   4359  N   GLN   134      33.629 -12.761  -1.953  1.00 10.00      B   
ATOM   4360  HN  GLN   134      33.130 -11.926  -1.820  1.00 10.00      B   
ATOM   4361  CA  GLN   134      34.288 -13.002  -3.233  1.00 10.00      B   
ATOM   4362  CB  GLN   134      34.077 -11.813  -4.175  1.00 10.00      B   
ATOM   4363  CG  GLN   134      32.695 -11.739  -4.806  1.00 10.00      B   
ATOM   4364  CD  GLN   134      32.405 -10.375  -5.406  1.00 10.00      B   
ATOM   4365  OE1 GLN   134      32.854  -9.349  -4.896  1.00 10.00      B   
ATOM   4366  NE2 GLN   134      31.666 -10.356  -6.504  1.00 10.00      B   
ATOM   4367 HE21 GLN   134      31.355 -11.212  -6.865  1.00 10.00      B   
ATOM   4368 HE22 GLN   134      31.455  -9.487  -6.907  1.00 10.00      B   
ATOM   4369  C   GLN   134      35.782 -13.227  -3.023  1.00 10.00      B   
ATOM   4370  O   GLN   134      36.371 -14.149  -3.589  1.00 10.00      B   
ATOM   4371  N   GLY   135      36.379 -12.392  -2.178  1.00 10.00      B   
ATOM   4372  HN  GLY   135      35.846 -11.693  -1.740  1.00 10.00      B   
ATOM   4373  CA  GLY   135      37.798 -12.500  -1.892  1.00 10.00      B   
ATOM   4374  C   GLY   135      38.133 -13.752  -1.104  1.00 10.00      B   
ATOM   4375  O   GLY   135      39.267 -14.231  -1.130  1.00 10.00      B   
ATOM   4376  N   LYS   136      37.136 -14.293  -0.416  1.00 10.00      B   
ATOM   4377  HN  LYS   136      36.252 -13.869  -0.449  1.00 10.00      B   
ATOM   4378  CA  LYS   136      37.317 -15.496   0.385  1.00 10.00      B   
ATOM   4379  CB  LYS   136      36.258 -15.571   1.486  1.00 10.00      B   
ATOM   4380  CG  LYS   136      36.520 -14.652   2.667  1.00 10.00      B   
ATOM   4381  CD  LYS   136      37.658 -15.177   3.527  1.00 10.00      B   
ATOM   4382  CE  LYS   136      38.001 -14.210   4.648  1.00 10.00      B   
ATOM   4383  NZ  LYS   136      39.002 -14.779   5.587  1.00 10.00      B   
ATOM   4384  HZ1 LYS   136      39.890 -14.971   5.085  1.00 10.00      B   
ATOM   4385  HZ2 LYS   136      38.647 -15.674   5.996  1.00 10.00      B   
ATOM   4386  HZ3 LYS   136      39.190 -14.110   6.359  1.00 10.00      B   
ATOM   4387  C   LYS   136      37.271 -16.753  -0.478  1.00 10.00      B   
ATOM   4388  O   LYS   136      37.528 -17.858   0.004  1.00 10.00      B   
ATOM   4389  N   GLY   137      36.950 -16.584  -1.754  1.00 10.00      B   
ATOM   4390  HN  GLY   137      36.757 -15.680  -2.088  1.00 10.00      B   
ATOM   4391  CA  GLY   137      36.886 -17.716  -2.657  1.00 10.00      B   
ATOM   4392  C   GLY   137      35.464 -18.164  -2.916  1.00 10.00      B   
ATOM   4393  O   GLY   137      35.233 -19.270  -3.406  1.00 10.00      B   
ATOM   4394  N   VAL   138      34.511 -17.314  -2.571  1.00 10.00      B   
ATOM   4395  HN  VAL   138      34.758 -16.454  -2.171  1.00 10.00      B   
ATOM   4396  CA  VAL   138      33.104 -17.620  -2.777  1.00 10.00      B   
ATOM   4397  CB  VAL   138      32.236 -17.131  -1.595  1.00 10.00      B   
ATOM   4398  CG1 VAL   138      30.773 -17.508  -1.793  1.00 10.00      B   
ATOM   4399  CG2 VAL   138      32.758 -17.695  -0.282  1.00 10.00      B   
ATOM   4400  C   VAL   138      32.623 -16.972  -4.070  1.00 10.00      B   
ATOM   4401  O   VAL   138      33.017 -15.850  -4.395  1.00 10.00      B   
ATOM   4402  N   SER   139      31.801 -17.691  -4.813  1.00 10.00      B   
ATOM   4403  HN  SER   139      31.538 -18.585  -4.505  1.00 10.00      B   
ATOM   4404  CA  SER   139      31.270 -17.193  -6.067  1.00 10.00      B   
ATOM   4405  CB  SER   139      30.707 -18.355  -6.891  1.00 10.00      B   
ATOM   4406  OG  SER   139      30.199 -17.905  -8.135  1.00 10.00      B   
ATOM   4407  HG  SER   139      30.146 -18.651  -8.743  1.00 10.00      B   
ATOM   4408  C   SER   139      30.179 -16.158  -5.816  1.00 10.00      B   
ATOM   4409  O   SER   139      29.319 -16.345  -4.953  1.00 10.00      B   
ATOM   4410  N   ALA   140      30.217 -15.068  -6.575  1.00 10.00      B   
ATOM   4411  HN  ALA   140      30.932 -14.976  -7.241  1.00 10.00      B   
ATOM   4412  CA  ALA   140      29.225 -14.010  -6.448  1.00 10.00      B   
ATOM   4413  CB  ALA   140      29.608 -12.822  -7.315  1.00 10.00      B   
ATOM   4414  C   ALA   140      27.857 -14.535  -6.857  1.00 10.00      B   
ATOM   4415  O   ALA   140      26.822 -14.009  -6.448  1.00 10.00      B   
ATOM   4416  N   ASP   141      27.873 -15.586  -7.666  1.00 10.00      B   
ATOM   4417  HN  ASP   141      28.740 -15.943  -7.959  1.00 10.00      B   
ATOM   4418  CA  ASP   141      26.655 -16.227  -8.146  1.00 10.00      B   
ATOM   4419  CB  ASP   141      27.007 -17.260  -9.225  1.00 10.00      B   
ATOM   4420  CG  ASP   141      25.801 -18.003  -9.764  1.00 10.00      B   
ATOM   4421  OD1 ASP   141      24.884 -17.346 -10.305  1.00 10.00      B   
ATOM   4422  OD2 ASP   141      25.771 -19.248  -9.662  1.00 10.00      B   
ATOM   4423  C   ASP   141      25.911 -16.894  -6.991  1.00 10.00      B   
ATOM   4424  O   ASP   141      24.705 -17.117  -7.056  1.00 10.00      B   
ATOM   4425  N   GLN   142      26.635 -17.177  -5.918  1.00 10.00      B   
ATOM   4426  HN  GLN   142      27.590 -16.938  -5.907  1.00 10.00      B   
ATOM   4427  CA  GLN   142      26.054 -17.819  -4.748  1.00 10.00      B   
ATOM   4428  CB  GLN   142      27.056 -18.796  -4.136  1.00 10.00      B   
ATOM   4429  CG  GLN   142      27.082 -20.165  -4.786  1.00 10.00      B   
ATOM   4430  CD  GLN   142      28.198 -21.029  -4.235  1.00 10.00      B   
ATOM   4431  OE1 GLN   142      29.280 -21.114  -4.815  1.00 10.00      B   
ATOM   4432  NE2 GLN   142      27.952 -21.659  -3.102  1.00 10.00      B   
ATOM   4433 HE21 GLN   142      27.068 -21.536  -2.681  1.00 10.00      B   
ATOM   4434 HE22 GLN   142      28.659 -22.222  -2.718  1.00 10.00      B   
ATOM   4435  C   GLN   142      25.648 -16.792  -3.696  1.00 10.00      B   
ATOM   4436  O   GLN   142      25.348 -17.148  -2.558  1.00 10.00      B   
ATOM   4437  N   ILE   143      25.640 -15.521  -4.072  1.00 10.00      B   
ATOM   4438  HN  ILE   143      25.877 -15.288  -4.996  1.00 10.00      B   
ATOM   4439  CA  ILE   143      25.286 -14.464  -3.136  1.00 10.00      B   
ATOM   4440  CB  ILE   143      26.499 -13.569  -2.805  1.00 10.00      B   
ATOM   4441  CG1 ILE   143      27.739 -14.426  -2.534  1.00 10.00      B   
ATOM   4442  CG2 ILE   143      26.193 -12.685  -1.603  1.00 10.00      B   
ATOM   4443  CD1 ILE   143      29.040 -13.656  -2.571  1.00 10.00      B   
ATOM   4444  C   ILE   143      24.140 -13.598  -3.656  1.00 10.00      B   
ATOM   4445  O   ILE   143      24.305 -12.826  -4.602  1.00 10.00      B   
ATOM   4446  N   SER   144      22.980 -13.737  -3.032  1.00 10.00      B   
ATOM   4447  HN  SER   144      22.912 -14.374  -2.282  1.00 10.00      B   
ATOM   4448  CA  SER   144      21.804 -12.965  -3.406  1.00 10.00      B   
ATOM   4449  CB  SER   144      20.592 -13.892  -3.533  1.00 10.00      B   
ATOM   4450  OG  SER   144      20.886 -14.995  -4.381  1.00 10.00      B   
ATOM   4451  HG  SER   144      21.745 -14.857  -4.797  1.00 10.00      B   
ATOM   4452  C   SER   144      21.549 -11.882  -2.358  1.00 10.00      B   
ATOM   4453  O   SER   144      21.514 -12.169  -1.166  1.00 10.00      B   
ATOM   4454  N   ILE   145      21.384 -10.642  -2.800  1.00 10.00      B   
ATOM   4455  HN  ILE   145      21.402 -10.471  -3.765  1.00 10.00      B   
ATOM   4456  CA  ILE   145      21.159  -9.527  -1.882  1.00 10.00      B   
ATOM   4457  CB  ILE   145      22.047  -8.314  -2.232  1.00 10.00      B   
ATOM   4458  CG1 ILE   145      22.001  -8.028  -3.738  1.00 10.00      B   
ATOM   4459  CG2 ILE   145      23.480  -8.554  -1.773  1.00 10.00      B   
ATOM   4460  CD1 ILE   145      22.740  -6.774  -4.149  1.00 10.00      B   
ATOM   4461  C   ILE   145      19.691  -9.101  -1.845  1.00 10.00      B   
ATOM   4462  O   ILE   145      19.038  -8.997  -2.886  1.00 10.00      B   
ATOM   4463  N   VAL   146      19.176  -8.869  -0.643  1.00 10.00      B   
ATOM   4464  HN  VAL   146      19.749  -8.972   0.151  1.00 10.00      B   
ATOM   4465  CA  VAL   146      17.788  -8.452  -0.461  1.00 10.00      B   
ATOM   4466  CB  VAL   146      16.907  -9.598   0.094  1.00 10.00      B   
ATOM   4467  CG1 VAL   146      15.446  -9.179   0.138  1.00 10.00      B   
ATOM   4468  CG2 VAL   146      17.077 -10.872  -0.722  1.00 10.00      B   
ATOM   4469  C   VAL   146      17.715  -7.276   0.508  1.00 10.00      B   
ATOM   4470  O   VAL   146      17.951  -7.434   1.707  1.00 10.00      B   
ATOM   4471  N   SER   147      17.393  -6.099  -0.007  1.00 10.00      B   
ATOM   4472  HN  SER   147      17.223  -6.026  -0.970  1.00 10.00      B   
ATOM   4473  CA  SER   147      17.288  -4.912   0.827  1.00 10.00      B   
ATOM   4474  CB  SER   147      17.589  -3.650   0.018  1.00 10.00      B   
ATOM   4475  OG  SER   147      18.923  -3.658  -0.459  1.00 10.00      B   
ATOM   4476  HG  SER   147      18.934  -3.958  -1.375  1.00 10.00      B   
ATOM   4477  C   SER   147      15.907  -4.813   1.472  1.00 10.00      B   
ATOM   4478  O   SER   147      14.882  -4.914   0.796  1.00 10.00      B   
ATOM   4479  N   TYR   148      15.891  -4.642   2.787  1.00 10.00      B   
ATOM   4480  HN  TYR   148      16.747  -4.612   3.273  1.00 10.00      B   
ATOM   4481  CA  TYR   148      14.646  -4.519   3.532  1.00 10.00      B   
ATOM   4482  CB  TYR   148      14.576  -5.569   4.642  1.00 10.00      B   
ATOM   4483  CG  TYR   148      14.127  -6.932   4.172  1.00 10.00      B   
ATOM   4484  CD1 TYR   148      15.027  -7.983   4.057  1.00 10.00      B   
ATOM   4485  CD2 TYR   148      12.799  -7.167   3.843  1.00 10.00      B   
ATOM   4486  CE1 TYR   148      14.614  -9.229   3.626  1.00 10.00      B   
ATOM   4487  CE2 TYR   148      12.377  -8.409   3.412  1.00 10.00      B   
ATOM   4488  CZ  TYR   148      13.290  -9.437   3.305  1.00 10.00      B   
ATOM   4489  OH  TYR   148      12.877 -10.675   2.874  1.00 10.00      B   
ATOM   4490  HH  TYR   148      13.177 -11.346   3.500  1.00 10.00      B   
ATOM   4491  C   TYR   148      14.498  -3.126   4.128  1.00 10.00      B   
ATOM   4492  O   TYR   148      13.418  -2.749   4.580  1.00 10.00      B   
ATOM   4493  N   GLY   149      15.594  -2.374   4.136  1.00 10.00      B   
ATOM   4494  HN  GLY   149      16.425  -2.736   3.771  1.00 10.00      B   
ATOM   4495  CA  GLY   149      15.569  -1.029   4.679  1.00 10.00      B   
ATOM   4496  C   GLY   149      15.151  -1.006   6.136  1.00 10.00      B   
ATOM   4497  O   GLY   149      15.795  -1.633   6.981  1.00 10.00      B   
ATOM   4498  N   LYS   150      14.070  -0.296   6.425  1.00 10.00      B   
ATOM   4499  HN  LYS   150      13.598   0.170   5.700  1.00 10.00      B   
ATOM   4500  CA  LYS   150      13.560  -0.194   7.786  1.00 10.00      B   
ATOM   4501  CB  LYS   150      13.398   1.274   8.208  1.00 10.00      B   
ATOM   4502  CG  LYS   150      12.159   1.967   7.655  1.00 10.00      B   
ATOM   4503  CD  LYS   150      12.119   3.442   8.039  1.00 10.00      B   
ATOM   4504  CE  LYS   150      11.896   3.643   9.534  1.00 10.00      B   
ATOM   4505  NZ  LYS   150      10.592   3.095   9.993  1.00 10.00      B   
ATOM   4506  HZ1 LYS   150       9.870   3.214   9.244  1.00 10.00      B   
ATOM   4507  HZ2 LYS   150      10.270   3.594  10.846  1.00 10.00      B   
ATOM   4508  HZ3 LYS   150      10.683   2.082  10.212  1.00 10.00      B   
ATOM   4509  C   LYS   150      12.235  -0.939   7.923  1.00 10.00      B   
ATOM   4510  O   LYS   150      11.622  -0.947   8.990  1.00 10.00      B   
ATOM   4511  N   GLU   151      11.809  -1.576   6.837  1.00 10.00      B   
ATOM   4512  HN  GLU   151      12.354  -1.546   6.019  1.00 10.00      B   
ATOM   4513  CA  GLU   151      10.553  -2.324   6.825  1.00 10.00      B   
ATOM   4514  CB  GLU   151      10.182  -2.731   5.401  1.00 10.00      B   
ATOM   4515  CG  GLU   151       9.942  -1.560   4.465  1.00 10.00      B   
ATOM   4516  CD  GLU   151       9.659  -2.009   3.051  1.00 10.00      B   
ATOM   4517  OE1 GLU   151      10.624  -2.205   2.278  1.00 10.00      B   
ATOM   4518  OE2 GLU   151       8.474  -2.194   2.704  1.00 10.00      B   
ATOM   4519  C   GLU   151      10.652  -3.562   7.707  1.00 10.00      B   
ATOM   4520  O   GLU   151       9.642  -4.097   8.164  1.00 10.00      B   
ATOM   4521  N   LYS   152      11.876  -4.017   7.932  1.00 10.00      B   
ATOM   4522  HN  LYS   152      12.641  -3.547   7.534  1.00 10.00      B   
ATOM   4523  CA  LYS   152      12.118  -5.183   8.767  1.00 10.00      B   
ATOM   4524  CB  LYS   152      12.419  -6.418   7.912  1.00 10.00      B   
ATOM   4525  CG  LYS   152      12.507  -7.712   8.710  1.00 10.00      B   
ATOM   4526  CD  LYS   152      13.030  -8.857   7.860  1.00 10.00      B   
ATOM   4527  CE  LYS   152      13.253 -10.102   8.701  1.00 10.00      B   
ATOM   4528  NZ  LYS   152      13.768 -11.236   7.890  1.00 10.00      B   
ATOM   4529  HZ1 LYS   152      13.924 -12.067   8.495  1.00 10.00      B   
ATOM   4530  HZ2 LYS   152      14.674 -10.977   7.435  1.00 10.00      B   
ATOM   4531  HZ3 LYS   152      13.081 -11.487   7.149  1.00 10.00      B   
ATOM   4532  C   LYS   152      13.274  -4.906   9.722  1.00 10.00      B   
ATOM   4533  O   LYS   152      14.417  -5.272   9.447  1.00 10.00      B   
ATOM   4534  N   PRO   153      12.989  -4.233  10.844  1.00 10.00      B   
ATOM   4535  CA  PRO   153      13.998  -3.893  11.841  1.00 10.00      B   
ATOM   4536  CB  PRO   153      13.379  -2.675  12.521  1.00 10.00      B   
ATOM   4537  CG  PRO   153      11.911  -2.930  12.473  1.00 10.00      B   
ATOM   4538  CD  PRO   153      11.653  -3.744  11.230  1.00 10.00      B   
ATOM   4539  C   PRO   153      14.206  -5.011  12.858  1.00 10.00      B   
ATOM   4540  O   PRO   153      13.650  -6.105  12.727  1.00 10.00      B   
ATOM   4541  N   ALA   154      15.019  -4.732  13.866  1.00 10.00      B   
ATOM   4542  HN  ALA   154      15.441  -3.844  13.907  1.00 10.00      B   
ATOM   4543  CA  ALA   154      15.299  -5.694  14.918  1.00 10.00      B   
ATOM   4544  CB  ALA   154      16.799  -5.834  15.124  1.00 10.00      B   
ATOM   4545  C   ALA   154      14.625  -5.251  16.212  1.00 10.00      B   
ATOM   4546  O   ALA   154      13.916  -6.027  16.858  1.00 10.00      B   
ATOM   4547  N   VAL   155      14.848  -3.995  16.575  1.00 10.00      B   
ATOM   4548  HN  VAL   155      15.414  -3.428  16.006  1.00 10.00      B   
ATOM   4549  CA  VAL   155      14.267  -3.425  17.781  1.00 10.00      B   
ATOM   4550  CB  VAL   155      15.341  -2.797  18.696  1.00 10.00      B   
ATOM   4551  CG1 VAL   155      14.751  -2.423  20.049  1.00 10.00      B   
ATOM   4552  CG2 VAL   155      16.518  -3.743  18.871  1.00 10.00      B   
ATOM   4553  C   VAL   155      13.245  -2.362  17.398  1.00 10.00      B   
ATOM   4554  O   VAL   155      13.521  -1.500  16.560  1.00 10.00      B   
ATOM   4555  N   LEU   156      12.067  -2.439  18.000  1.00 10.00      B   
ATOM   4556  HN  LEU   156      11.913  -3.148  18.660  1.00 10.00      B   
ATOM   4557  CA  LEU   156      10.998  -1.492  17.713  1.00 10.00      B   
ATOM   4558  CB  LEU   156       9.631  -2.169  17.854  1.00 10.00      B   
ATOM   4559  CG  LEU   156       9.497  -3.576  17.259  1.00 10.00      B   
ATOM   4560  CD1 LEU   156       8.094  -4.118  17.480  1.00 10.00      B   
ATOM   4561  CD2 LEU   156       9.844  -3.577  15.777  1.00 10.00      B   
ATOM   4562  C   LEU   156      11.075  -0.278  18.632  1.00 10.00      B   
ATOM   4563  O   LEU   156      10.641  -0.332  19.785  1.00 10.00      B   
ATOM   4564  N   GLY   157      11.632   0.811  18.119  1.00 10.00      B   
ATOM   4565  HN  GLY   157      11.970   0.790  17.198  1.00 10.00      B   
ATOM   4566  CA  GLY   157      11.755   2.027  18.897  1.00 10.00      B   
ATOM   4567  C   GLY   157      12.852   2.932  18.375  1.00 10.00      B   
ATOM   4568  O   GLY   157      13.876   2.454  17.887  1.00 10.00      B   
ATOM   4569  N   HIS   158      12.647   4.241  18.502  1.00 10.00      B   
ATOM   4570  HN  HIS   158      11.817   4.549  18.925  1.00 10.00      B   
ATOM   4571  CA  HIS   158      13.621   5.233  18.039  1.00 10.00      B   
ATOM   4572  CB  HIS   158      12.930   6.575  17.743  1.00 10.00      B   
ATOM   4573  CG  HIS   158      12.024   6.598  16.545  1.00 10.00      B   
ATOM   4574  ND1 HIS   158      12.075   5.669  15.529  1.00 10.00      B   
ATOM   4575  HD1 HIS   158      12.697   4.894  15.480  1.00 10.00      B   
ATOM   4576  CD2 HIS   158      11.042   7.468  16.201  1.00 10.00      B   
ATOM   4577  CE1 HIS   158      11.166   5.962  14.615  1.00 10.00      B   
ATOM   4578  NE2 HIS   158      10.528   7.049  14.999  1.00 10.00      B   
ATOM   4579  HE2 HIS   158       9.808   7.494  14.495  1.00 10.00      B   
ATOM   4580  C   HIS   158      14.704   5.464  19.094  1.00 10.00      B   
ATOM   4581  O   HIS   158      15.106   6.601  19.345  1.00 10.00      B   
ATOM   4582  N   ASP   159      15.185   4.389  19.697  1.00 10.00      B   
ATOM   4583  HN  ASP   159      14.855   3.503  19.430  1.00 10.00      B   
ATOM   4584  CA  ASP   159      16.205   4.493  20.733  1.00 10.00      B   
ATOM   4585  CB  ASP   159      15.943   3.491  21.860  1.00 10.00      B   
ATOM   4586  CG  ASP   159      14.714   3.821  22.684  1.00 10.00      B   
ATOM   4587  OD1 ASP   159      14.277   4.989  22.679  1.00 10.00      B   
ATOM   4588  OD2 ASP   159      14.172   2.902  23.341  1.00 10.00      B   
ATOM   4589  C   ASP   159      17.594   4.267  20.163  1.00 10.00      B   
ATOM   4590  O   ASP   159      17.764   3.519  19.198  1.00 10.00      B   
ATOM   4591  N   GLU   160      18.586   4.909  20.771  1.00 10.00      B   
ATOM   4592  HN  GLU   160      18.377   5.489  21.537  1.00 10.00      B   
ATOM   4593  CA  GLU   160      19.976   4.783  20.334  1.00 10.00      B   
ATOM   4594  CB  GLU   160      20.894   5.602  21.241  1.00 10.00      B   
ATOM   4595  CG  GLU   160      20.972   7.078  20.892  1.00 10.00      B   
ATOM   4596  CD  GLU   160      22.183   7.416  20.043  1.00 10.00      B   
ATOM   4597  OE1 GLU   160      23.285   6.915  20.347  1.00 10.00      B   
ATOM   4598  OE2 GLU   160      22.044   8.198  19.077  1.00 10.00      B   
ATOM   4599  C   GLU   160      20.428   3.324  20.327  1.00 10.00      B   
ATOM   4600  O   GLU   160      21.086   2.869  19.389  1.00 10.00      B   
ATOM   4601  N   ALA   161      20.054   2.592  21.370  1.00 10.00      B   
ATOM   4602  HN  ALA   161      19.520   3.011  22.081  1.00 10.00      B   
ATOM   4603  CA  ALA   161      20.418   1.185  21.489  1.00 10.00      B   
ATOM   4604  CB  ALA   161      20.058   0.660  22.869  1.00 10.00      B   
ATOM   4605  C   ALA   161      19.753   0.343  20.402  1.00 10.00      B   
ATOM   4606  O   ALA   161      20.286  -0.690  19.988  1.00 10.00      B   
ATOM   4607  N   ALA   162      18.601   0.805  19.932  1.00 10.00      B   
ATOM   4608  HN  ALA   162      18.246   1.645  20.289  1.00 10.00      B   
ATOM   4609  CA  ALA   162      17.855   0.108  18.898  1.00 10.00      B   
ATOM   4610  CB  ALA   162      16.420   0.611  18.846  1.00 10.00      B   
ATOM   4611  C   ALA   162      18.526   0.271  17.540  1.00 10.00      B   
ATOM   4612  O   ALA   162      18.681  -0.698  16.799  1.00 10.00      B   
ATOM   4613  N   TYR   163      18.943   1.495  17.233  1.00 10.00      B   
ATOM   4614  HN  TYR   163      18.802   2.223  17.880  1.00 10.00      B   
ATOM   4615  CA  TYR   163      19.599   1.791  15.958  1.00 10.00      B   
ATOM   4616  CB  TYR   163      19.980   3.271  15.868  1.00 10.00      B   
ATOM   4617  CG  TYR   163      18.801   4.211  15.810  1.00 10.00      B   
ATOM   4618  CD1 TYR   163      18.619   5.184  16.782  1.00 10.00      B   
ATOM   4619  CD2 TYR   163      17.872   4.129  14.784  1.00 10.00      B   
ATOM   4620  CE1 TYR   163      17.547   6.053  16.733  1.00 10.00      B   
ATOM   4621  CE2 TYR   163      16.794   4.992  14.729  1.00 10.00      B   
ATOM   4622  CZ  TYR   163      16.637   5.953  15.705  1.00 10.00      B   
ATOM   4623  OH  TYR   163      15.569   6.822  15.648  1.00 10.00      B   
ATOM   4624  HH  TYR   163      15.740   7.577  16.226  1.00 10.00      B   
ATOM   4625  C   TYR   163      20.837   0.925  15.755  1.00 10.00      B   
ATOM   4626  O   TYR   163      21.084   0.424  14.655  1.00 10.00      B   
ATOM   4627  N   SER   164      21.600   0.744  16.824  1.00 10.00      B   
ATOM   4628  HN  SER   164      21.344   1.172  17.669  1.00 10.00      B   
ATOM   4629  CA  SER   164      22.813  -0.058  16.781  1.00 10.00      B   
ATOM   4630  CB  SER   164      23.490  -0.029  18.150  1.00 10.00      B   
ATOM   4631  OG  SER   164      23.482   1.287  18.688  1.00 10.00      B   
ATOM   4632  HG  SER   164      23.133   1.265  19.586  1.00 10.00      B   
ATOM   4633  C   SER   164      22.515  -1.501  16.370  1.00 10.00      B   
ATOM   4634  O   SER   164      23.272  -2.112  15.617  1.00 10.00      B   
ATOM   4635  N   LYS   165      21.398  -2.030  16.848  1.00 10.00      B   
ATOM   4636  HN  LYS   165      20.813  -1.486  17.418  1.00 10.00      B   
ATOM   4637  CA  LYS   165      21.014  -3.401  16.536  1.00 10.00      B   
ATOM   4638  CB  LYS   165      20.142  -3.983  17.651  1.00 10.00      B   
ATOM   4639  CG  LYS   165      20.860  -4.152  18.981  1.00 10.00      B   
ATOM   4640  CD  LYS   165      19.963  -4.833  20.000  1.00 10.00      B   
ATOM   4641  CE  LYS   165      20.680  -5.047  21.321  1.00 10.00      B   
ATOM   4642  NZ  LYS   165      19.853  -5.833  22.275  1.00 10.00      B   
ATOM   4643  HZ1 LYS   165      19.629  -6.764  21.870  1.00 10.00      B   
ATOM   4644  HZ2 LYS   165      18.961  -5.335  22.477  1.00 10.00      B   
ATOM   4645  HZ3 LYS   165      20.367  -5.971  23.167  1.00 10.00      B   
ATOM   4646  C   LYS   165      20.284  -3.487  15.199  1.00 10.00      B   
ATOM   4647  O   LYS   165      20.304  -4.527  14.539  1.00 10.00      B   
ATOM   4648  N   ASN   166      19.640  -2.392  14.811  1.00 10.00      B   
ATOM   4649  HN  ASN   166      19.654  -1.602  15.393  1.00 10.00      B   
ATOM   4650  CA  ASN   166      18.897  -2.339  13.554  1.00 10.00      B   
ATOM   4651  CB  ASN   166      17.977  -1.115  13.491  1.00 10.00      B   
ATOM   4652  CG  ASN   166      16.726  -1.281  14.340  1.00 10.00      B   
ATOM   4653  OD1 ASN   166      16.285  -2.399  14.611  1.00 10.00      B   
ATOM   4654  ND2 ASN   166      16.142  -0.170  14.765  1.00 10.00      B   
ATOM   4655 HD21 ASN   166      16.538   0.689  14.513  1.00 10.00      B   
ATOM   4656 HD22 ASN   166      15.336  -0.255  15.317  1.00 10.00      B   
ATOM   4657  C   ASN   166      19.825  -2.394  12.343  1.00 10.00      B   
ATOM   4658  O   ASN   166      19.459  -2.928  11.295  1.00 10.00      B   
ATOM   4659  N   ARG   167      21.027  -1.846  12.486  1.00 10.00      B   
ATOM   4660  HN  ARG   167      21.265  -1.423  13.340  1.00 10.00      B   
ATOM   4661  CA  ARG   167      22.006  -1.869  11.403  1.00 10.00      B   
ATOM   4662  CB  ARG   167      23.054  -0.771  11.594  1.00 10.00      B   
ATOM   4663  CG  ARG   167      22.504   0.641  11.585  1.00 10.00      B   
ATOM   4664  CD  ARG   167      23.631   1.652  11.693  1.00 10.00      B   
ATOM   4665  NE  ARG   167      23.357   2.676  12.697  1.00 10.00      B   
ATOM   4666  HE  ARG   167      22.645   3.325  12.493  1.00 10.00      B   
ATOM   4667  CZ  ARG   167      24.009   2.781  13.854  1.00 10.00      B   
ATOM   4668  NH1 ARG   167      24.978   1.924  14.164  1.00 10.00      B   
ATOM   4669 HH11 ARG   167      25.489   2.019  15.071  1.00 10.00      B   
ATOM   4670 HH12 ARG   167      25.235   1.155  13.504  1.00 10.00      B   
ATOM   4671  NH2 ARG   167      23.685   3.743  14.709  1.00 10.00      B   
ATOM   4672 HH21 ARG   167      24.192   3.831  15.620  1.00 10.00      B   
ATOM   4673 HH22 ARG   167      22.922   4.417  14.477  1.00 10.00      B   
ATOM   4674  C   ARG   167      22.694  -3.227  11.390  1.00 10.00      B   
ATOM   4675  O   ARG   167      23.855  -3.351  11.778  1.00 10.00      B   
ATOM   4676  N   ARG   168      21.972  -4.241  10.949  1.00 10.00      B   
ATOM   4677  HN  ARG   168      21.056  -4.073  10.634  1.00 10.00      B   
ATOM   4678  CA  ARG   168      22.500  -5.593  10.928  1.00 10.00      B   
ATOM   4679  CB  ARG   168      21.765  -6.445  11.964  1.00 10.00      B   
ATOM   4680  CG  ARG   168      20.246  -6.384  11.852  1.00 10.00      B   
ATOM   4681  CD  ARG   168      19.569  -7.453  12.693  1.00 10.00      B   
ATOM   4682  NE  ARG   168      19.988  -7.402  14.092  1.00 10.00      B   
ATOM   4683  HE  ARG   168      20.642  -6.708  14.338  1.00 10.00      B   
ATOM   4684  CZ  ARG   168      19.519  -8.212  15.040  1.00 10.00      B   
ATOM   4685  NH1 ARG   168      18.604  -9.133  14.745  1.00 10.00      B   
ATOM   4686 HH11 ARG   168      18.239  -9.766  15.491  1.00 10.00      B   
ATOM   4687 HH12 ARG   168      18.243  -9.226  13.769  1.00 10.00      B   
ATOM   4688  NH2 ARG   168      19.982  -8.121  16.280  1.00 10.00      B   
ATOM   4689 HH21 ARG   168      20.719  -7.423  16.519  1.00 10.00      B   
ATOM   4690 HH22 ARG   168      19.617  -8.754  17.025  1.00 10.00      B   
ATOM   4691  C   ARG   168      22.380  -6.253   9.561  1.00 10.00      B   
ATOM   4692  O   ARG   168      21.369  -6.111   8.869  1.00 10.00      B   
ATOM   4693  N   ALA   169      23.426  -6.963   9.178  1.00 10.00      B   
ATOM   4694  HN  ALA   169      24.221  -6.991   9.761  1.00 10.00      B   
ATOM   4695  CA  ALA   169      23.447  -7.700   7.926  1.00 10.00      B   
ATOM   4696  CB  ALA   169      24.735  -7.426   7.167  1.00 10.00      B   
ATOM   4697  C   ALA   169      23.330  -9.177   8.265  1.00 10.00      B   
ATOM   4698  O   ALA   169      24.227  -9.749   8.889  1.00 10.00      B   
ATOM   4699  N   VAL   170      22.223  -9.786   7.882  1.00 10.00      B   
ATOM   4700  HN  VAL   170      21.557  -9.289   7.363  1.00 10.00      B   
ATOM   4701  CA  VAL   170      21.987 -11.186   8.197  1.00 10.00      B   
ATOM   4702  CB  VAL   170      20.573 -11.400   8.784  1.00 10.00      B   
ATOM   4703  CG1 VAL   170      20.453 -12.775   9.421  1.00 10.00      B   
ATOM   4704  CG2 VAL   170      20.235 -10.312   9.795  1.00 10.00      B   
ATOM   4705  C   VAL   170      22.166 -12.083   6.979  1.00 10.00      B   
ATOM   4706  O   VAL   170      21.748 -11.734   5.876  1.00 10.00      B   
ATOM   4707  N   LEU   171      22.805 -13.225   7.189  1.00 10.00      B   
ATOM   4708  HN  LEU   171      23.136 -13.425   8.091  1.00 10.00      B   
ATOM   4709  CA  LEU   171      23.025 -14.194   6.125  1.00 10.00      B   
ATOM   4710  CB  LEU   171      24.487 -14.657   6.107  1.00 10.00      B   
ATOM   4711  CG  LEU   171      25.540 -13.601   5.763  1.00 10.00      B   
ATOM   4712  CD1 LEU   171      26.925 -14.228   5.720  1.00 10.00      B   
ATOM   4713  CD2 LEU   171      25.216 -12.930   4.437  1.00 10.00      B   
ATOM   4714  C   LEU   171      22.111 -15.393   6.341  1.00 10.00      B   
ATOM   4715  O   LEU   171      22.280 -16.141   7.307  1.00 10.00      B   
ATOM   4716  N   VAL   172      21.137 -15.563   5.462  1.00 10.00      B   
ATOM   4717  HN  VAL   172      21.055 -14.938   4.706  1.00 10.00      B   
ATOM   4718  CA  VAL   172      20.197 -16.671   5.576  1.00 10.00      B   
ATOM   4719  CB  VAL   172      18.732 -16.186   5.693  1.00 10.00      B   
ATOM   4720  CG1 VAL   172      18.525 -15.412   6.984  1.00 10.00      B   
ATOM   4721  CG2 VAL   172      18.336 -15.341   4.492  1.00 10.00      B   
ATOM   4722  C   VAL   172      20.331 -17.632   4.401  1.00 10.00      B   
ATOM   4723  O   VAL   172      20.981 -17.317   3.402  1.00 10.00      B   
ATOM   4724  N   TYR   173      19.720 -18.802   4.533  1.00 10.00      B   
ATOM   4725  HN  TYR   173      19.214 -18.988   5.353  1.00 10.00      B   
ATOM   4726  CA  TYR   173      19.765 -19.813   3.487  1.00 10.00      B   
ATOM   4727  CB  TYR   173      20.464 -21.081   3.987  1.00 10.00      B   
ATOM   4728  CG  TYR   173      21.952 -20.930   4.193  1.00 10.00      B   
ATOM   4729  CD1 TYR   173      22.552 -21.335   5.378  1.00 10.00      B   
ATOM   4730  CD2 TYR   173      22.759 -20.386   3.203  1.00 10.00      B   
ATOM   4731  CE1 TYR   173      23.914 -21.204   5.571  1.00 10.00      B   
ATOM   4732  CE2 TYR   173      24.122 -20.250   3.387  1.00 10.00      B   
ATOM   4733  CZ  TYR   173      24.694 -20.660   4.572  1.00 10.00      B   
ATOM   4734  OH  TYR   173      26.052 -20.529   4.758  1.00 10.00      B   
ATOM   4735  HH  TYR   173      26.469 -21.399   4.669  1.00 10.00      B   
ATOM   4736  C   TYR   173      18.361 -20.151   3.008  1.00 10.00      B   
ATOM   4737  O   TYR   173      17.623 -20.872   3.685  1.00 10.00      B   
ATOM   4738  N   LEU   174      17.988 -19.613   1.857  1.00 10.00      B   
ATOM   4739  HN  LEU   174      18.614 -19.034   1.371  1.00 10.00      B   
ATOM   4740  CB  LEU   174      16.000 -18.551   0.877  1.00 10.00      B   
ATOM   4741  CG  LEU   174      15.780 -17.521   1.990  1.00 10.00      B   
ATOM   4742  CD1 LEU   174      15.179 -16.243   1.426  1.00 10.00      B   
ATOM   4743  CD2 LEU   174      14.894 -18.094   3.089  1.00 10.00      B   
ATOM   4744  CA  LEU   174      16.673 -19.862   1.291  1.00 10.00      B   
ATOM   4745  C   LEU   174      16.781 -20.805   0.100  1.00 10.00      B   
ATOM   4746  O   LEU   174      16.574 -22.025   0.282  1.00 10.00      B   
ATOM   4747  OXT LEU   174      17.084 -20.326  -1.011  1.00 10.00      B   
END
