# Supplementary material for: Large-scale discovery of protein interactions at residue resolution using co-evolution calculated from genomic sequences
Source: Nat Commun. 2021 Mar 2;12:1396. doi: 10.1038/s41467-021-21636-z (PMC7925567; doi:10.1038/s41467-021-21636-z)
Supplement: Supplementary file 13 — Supplementary Data 11 [file 41467_2021_21636_MOESM13_ESM.zip › supplementary_prediction/cep_tp00839_TOLB_PAL/models/haddock_top_6_haddock_96w.pdb]

REMARK FILENAME="haddock_96w.pdb0"
REMARK ===============================================================
REMARK HADDOCK run for haddock
REMARK initial structure: haddock_96.pdb
REMARK final NOE weights: unambig 50 amb: 50
REMARK ===============================================================
REMARK            total,bonds,angles,improper,dihe,vdw,elec,air,cdih,coup,rdcs,vean,dani,xpcs,rg
REMARK energies: -401.531, 0, 0, 0, 0, -55.8822, -476.492, 130.844, 0, 0, 0, 0, 0, 0, 0
REMARK ===============================================================
REMARK            bonds,angles,impropers,dihe,air,cdih,coup,rdcs,vean,dani,xpcs
REMARK rms-dev.: 0,0,0,0,8.5373,0,0, 0, 0, 0, 0
REMARK ===============================================================
REMARK               air,cdih,coup,rdcs,vean,dani,xpcs
REMARK               >0.3,>5,>1,>0,>5,>0.2,>0.2
REMARK violations.: 1, 0, 0, 0, 0, 0, 0
REMARK ===============================================================
REMARK                        CVpartition#,violations,rms
REMARK AIRs cross-validation: 1, 0, NaN
REMARK ===============================================================
REMARK NCS energy: 0
REMARK ===============================================================
REMARK Symmetry energy: 0
REMARK ===============================================================
REMARK Desolvation energy: -3.5399
REMARK Internal energy free molecules: 75528.6
REMARK Internal energy complex: -19644
REMARK Binding energy: -95708.5
REMARK ===============================================================
REMARK buried surface area: 2280.17
REMARK ===============================================================
REMARK water - chain1: 0 0 0
REMARK water - chain2: 0 0 0
REMARK water - chain3: 0 0 0
REMARK water - chain4: 0 0 0
REMARK water - chain5: 0 0 0
REMARK water - chain6: 0 0 0
REMARK ===============================================================
REMARK water - water: 0 0 0
REMARK ===============================================================
REMARK DATE:05-Aug-2020  10:44:45       created by user: he47
REMARK VERSION:1.3
ATOM      1  CB  ASP    32     -19.883   9.845  17.438  1.00 10.00      A   
ATOM      2  CG  ASP    32     -19.868  10.581  18.760  1.00 10.00      A   
ATOM      3  OD1 ASP    32     -19.379  11.732  18.799  1.00 10.00      A   
ATOM      4  OD2 ASP    32     -20.349  10.016  19.764  1.00 10.00      A   
ATOM      5  C   ASP    32     -18.646   8.275  15.926  1.00 10.00      A   
ATOM      6  O   ASP    32     -17.855   8.293  14.985  1.00 10.00      A   
ATOM      7  N   ASP    32     -17.579  10.360  16.668  1.00 10.00      A   
ATOM      8  HT1 ASP    32     -16.693   9.951  16.304  1.00 10.00      A   
ATOM      9  HT2 ASP    32     -17.357  10.961  17.487  1.00 10.00      A   
ATOM     10  HT3 ASP    32     -18.007  10.948  15.925  1.00 10.00      A   
ATOM     11  CA  ASP    32     -18.510   9.277  17.061  1.00 10.00      A   
ATOM     12  N   SER    33     -19.646   7.410  16.011  1.00 10.00      A   
ATOM     13  HN  SER    33     -20.260   7.456  16.773  1.00 10.00      A   
ATOM     14  CA  SER    33     -19.869   6.407  14.983  1.00 10.00      A   
ATOM     15  CB  SER    33     -20.699   5.251  15.547  1.00 10.00      A   
ATOM     16  OG  SER    33     -20.207   4.845  16.815  1.00 10.00      A   
ATOM     17  HG  SER    33     -20.748   5.246  17.507  1.00 10.00      A   
ATOM     18  C   SER    33     -20.562   7.019  13.769  1.00 10.00      A   
ATOM     19  O   SER    33     -20.870   8.216  13.756  1.00 10.00      A   
ATOM     20  N   GLY    34     -20.787   6.203  12.747  1.00 10.00      A   
ATOM     21  HN  GLY    34     -20.500   5.269  12.806  1.00 10.00      A   
ATOM     22  CA  GLY    34     -21.446   6.678  11.551  1.00 10.00      A   
ATOM     23  C   GLY    34     -22.952   6.747  11.716  1.00 10.00      A   
ATOM     24  O   GLY    34     -23.478   6.478  12.797  1.00 10.00      A   
ATOM     25  N   ARG    35     -23.643   7.093  10.637  1.00 10.00      A   
ATOM     26  HN  ARG    35     -23.162   7.277   9.803  1.00 10.00      A   
ATOM     27  CA  ARG    35     -25.096   7.205  10.655  1.00 10.00      A   
ATOM     28  CB  ARG    35     -25.582   7.908   9.385  1.00 10.00      A   
ATOM     29  CG  ARG    35     -27.069   8.219   9.361  1.00 10.00      A   
ATOM     30  CD  ARG    35     -27.374   9.315   8.355  1.00 10.00      A   
ATOM     31  NE  ARG    35     -26.579  10.516   8.611  1.00 10.00      A   
ATOM     32  HE  ARG    35     -26.513  10.817   9.545  1.00 10.00      A   
ATOM     33  CZ  ARG    35     -25.951  11.215   7.663  1.00 10.00      A   
ATOM     34  NH1 ARG    35     -26.031  10.843   6.392  1.00 10.00      A   
ATOM     35 HH11 ARG    35     -26.585   9.998   6.121  1.00 10.00      A   
ATOM     36 HH12 ARG    35     -25.541  11.392   5.654  1.00 10.00      A   
ATOM     37  NH2 ARG    35     -25.236  12.285   7.989  1.00 10.00      A   
ATOM     38 HH21 ARG    35     -25.156  12.580   8.988  1.00 10.00      A   
ATOM     39 HH22 ARG    35     -24.748  12.838   7.250  1.00 10.00      A   
ATOM     40  C   ARG    35     -25.750   5.833  10.781  1.00 10.00      A   
ATOM     41  O   ARG    35     -25.464   4.931   9.993  1.00 10.00      A   
ATOM     42  N   PRO    36     -26.618   5.657  11.791  1.00 10.00      A   
ATOM     43  CA  PRO    36     -27.324   4.391  12.025  1.00 10.00      A   
ATOM     44  CB  PRO    36     -28.221   4.692  13.232  1.00 10.00      A   
ATOM     45  CG  PRO    36     -27.590   5.865  13.897  1.00 10.00      A   
ATOM     46  CD  PRO    36     -26.968   6.675  12.799  1.00 10.00      A   
ATOM     47  C   PRO    36     -28.176   3.982  10.828  1.00 10.00      A   
ATOM     48  O   PRO    36     -29.160   4.643  10.494  1.00 10.00      A   
ATOM     49  N   ILE    37     -27.789   2.891  10.185  1.00 10.00      A   
ATOM     50  HN  ILE    37     -27.001   2.402  10.506  1.00 10.00      A   
ATOM     51  CA  ILE    37     -28.510   2.392   9.025  1.00 10.00      A   
ATOM     52  CB  ILE    37     -27.636   2.447   7.746  1.00 10.00      A   
ATOM     53  CG1 ILE    37     -28.455   2.087   6.502  1.00 10.00      A   
ATOM     54  CG2 ILE    37     -26.409   1.551   7.868  1.00 10.00      A   
ATOM     55  CD1 ILE    37     -27.741   2.360   5.197  1.00 10.00      A   
ATOM     56  C   ILE    37     -29.016   0.969   9.277  1.00 10.00      A   
ATOM     57  O   ILE    37     -28.359   0.174   9.958  1.00 10.00      A   
ATOM     58  N   GLY    38     -30.190   0.659   8.743  1.00 10.00      A   
ATOM     59  HN  GLY    38     -30.670   1.330   8.208  1.00 10.00      A   
ATOM     60  CA  GLY    38     -30.760  -0.656   8.925  1.00 10.00      A   
ATOM     61  C   GLY    38     -30.478  -1.563   7.749  1.00 10.00      A   
ATOM     62  O   GLY    38     -31.016  -1.363   6.661  1.00 10.00      A   
ATOM     63  N   VAL    39     -29.620  -2.546   7.962  1.00 10.00      A   
ATOM     64  HN  VAL    39     -29.215  -2.645   8.847  1.00 10.00      A   
ATOM     65  CA  VAL    39     -29.272  -3.491   6.915  1.00 10.00      A   
ATOM     66  CB  VAL    39     -27.744  -3.686   6.804  1.00 10.00      A   
ATOM     67  CG1 VAL    39     -27.400  -4.583   5.623  1.00 10.00      A   
ATOM     68  CG2 VAL    39     -27.043  -2.343   6.677  1.00 10.00      A   
ATOM     69  C   VAL    39     -29.937  -4.833   7.187  1.00 10.00      A   
ATOM     70  O   VAL    39     -29.623  -5.502   8.176  1.00 10.00      A   
ATOM     71  N   VAL    40     -30.862  -5.210   6.319  1.00 10.00      A   
ATOM     72  HN  VAL    40     -31.065  -4.630   5.551  1.00 10.00      A   
ATOM     73  CA  VAL    40     -31.577  -6.468   6.457  1.00 10.00      A   
ATOM     74  CB  VAL    40     -33.086  -6.282   6.181  1.00 10.00      A   
ATOM     75  CG1 VAL    40     -33.844  -7.588   6.374  1.00 10.00      A   
ATOM     76  CG2 VAL    40     -33.663  -5.192   7.074  1.00 10.00      A   
ATOM     77  C   VAL    40     -31.008  -7.499   5.489  1.00 10.00      A   
ATOM     78  O   VAL    40     -30.829  -7.208   4.306  1.00 10.00      A   
ATOM     79  N   PRO    41     -30.683  -8.702   5.989  1.00 10.00      A   
ATOM     80  CA  PRO    41     -30.141  -9.787   5.162  1.00 10.00      A   
ATOM     81  CB  PRO    41     -30.123 -10.980   6.117  1.00 10.00      A   
ATOM     82  CG  PRO    41     -30.016 -10.369   7.469  1.00 10.00      A   
ATOM     83  CD  PRO    41     -30.805  -9.094   7.404  1.00 10.00      A   
ATOM     84  C   PRO    41     -31.038 -10.090   3.966  1.00 10.00      A   
ATOM     85  O   PRO    41     -32.269 -10.082   4.077  1.00 10.00      A   
ATOM     86  N   PHE    42     -30.414 -10.355   2.828  1.00 10.00      A   
ATOM     87  HN  PHE    42     -29.434 -10.366   2.816  1.00 10.00      A   
ATOM     88  CA  PHE    42     -31.135 -10.649   1.601  1.00 10.00      A   
ATOM     89  CB  PHE    42     -30.162 -10.712   0.418  1.00 10.00      A   
ATOM     90  CG  PHE    42     -29.730  -9.366  -0.099  1.00 10.00      A   
ATOM     91  CD1 PHE    42     -29.233  -8.396   0.759  1.00 10.00      A   
ATOM     92  CD2 PHE    42     -29.819  -9.071  -1.450  1.00 10.00      A   
ATOM     93  CE1 PHE    42     -28.836  -7.162   0.283  1.00 10.00      A   
ATOM     94  CE2 PHE    42     -29.424  -7.838  -1.934  1.00 10.00      A   
ATOM     95  CZ  PHE    42     -28.932  -6.882  -1.067  1.00 10.00      A   
ATOM     96  C   PHE    42     -31.910 -11.956   1.721  1.00 10.00      A   
ATOM     97  O   PHE    42     -31.382 -12.960   2.207  1.00 10.00      A   
ATOM     98  N   GLN    43     -33.164 -11.933   1.294  1.00 10.00      A   
ATOM     99  HN  GLN    43     -33.529 -11.095   0.928  1.00 10.00      A   
ATOM    100  CA  GLN    43     -34.012 -13.115   1.353  1.00 10.00      A   
ATOM    101  CB  GLN    43     -35.469 -12.753   1.055  1.00 10.00      A   
ATOM    102  CG  GLN    43     -36.457 -13.863   1.388  1.00 10.00      A   
ATOM    103  CD  GLN    43     -37.821 -13.645   0.762  1.00 10.00      A   
ATOM    104  OE1 GLN    43     -38.248 -12.511   0.545  1.00 10.00      A   
ATOM    105  NE2 GLN    43     -38.518 -14.733   0.477  1.00 10.00      A   
ATOM    106 HE21 GLN    43     -38.120 -15.607   0.682  1.00 10.00      A   
ATOM    107 HE22 GLN    43     -39.403 -14.623   0.065  1.00 10.00      A   
ATOM    108  C   GLN    43     -33.521 -14.171   0.369  1.00 10.00      A   
ATOM    109  O   GLN    43     -33.470 -13.932  -0.842  1.00 10.00      A   
ATOM    110  N   TRP    44     -33.149 -15.328   0.895  1.00 10.00      A   
ATOM    111  HN  TRP    44     -33.211 -15.453   1.868  1.00 10.00      A   
ATOM    112  CA  TRP    44     -32.657 -16.421   0.071  1.00 10.00      A   
ATOM    113  CB  TRP    44     -31.647 -17.269   0.854  1.00 10.00      A   
ATOM    114  CG  TRP    44     -31.139 -18.474   0.113  1.00 10.00      A   
ATOM    115  CD1 TRP    44     -31.219 -19.775   0.517  1.00 10.00      A   
ATOM    116  CD2 TRP    44     -30.474 -18.492  -1.157  1.00 10.00      A   
ATOM    117  NE1 TRP    44     -30.645 -20.600  -0.420  1.00 10.00      A   
ATOM    118  HE1 TRP    44     -30.577 -21.580  -0.357  1.00 10.00      A   
ATOM    119  CE2 TRP    44     -30.180 -19.838  -1.456  1.00 10.00      A   
ATOM    120  CE3 TRP    44     -30.099 -17.504  -2.070  1.00 10.00      A   
ATOM    121  CZ2 TRP    44     -29.529 -20.216  -2.628  1.00 10.00      A   
ATOM    122  CZ3 TRP    44     -29.455 -17.882  -3.231  1.00 10.00      A   
ATOM    123  CH2 TRP    44     -29.175 -19.226  -3.501  1.00 10.00      A   
ATOM    124  C   TRP    44     -33.812 -17.281  -0.425  1.00 10.00      A   
ATOM    125  O   TRP    44     -34.355 -18.103   0.316  1.00 10.00      A   
ATOM    126  N   ALA    45     -34.184 -17.090  -1.681  1.00 10.00      A   
ATOM    127  HN  ALA    45     -33.709 -16.422  -2.225  1.00 10.00      A   
ATOM    128  CA  ALA    45     -35.275 -17.846  -2.281  1.00 10.00      A   
ATOM    129  CB  ALA    45     -36.056 -16.968  -3.250  1.00 10.00      A   
ATOM    130  C   ALA    45     -34.736 -19.084  -2.987  1.00 10.00      A   
ATOM    131  O   ALA    45     -35.068 -19.354  -4.140  1.00 10.00      A   
ATOM    132  N   GLY    46     -33.898 -19.831  -2.286  1.00 10.00      A   
ATOM    133  HN  GLY    46     -33.676 -19.573  -1.366  1.00 10.00      A   
ATOM    134  CA  GLY    46     -33.318 -21.027  -2.856  1.00 10.00      A   
ATOM    135  C   GLY    46     -33.206 -22.146  -1.841  1.00 10.00      A   
ATOM    136  O   GLY    46     -33.744 -22.037  -0.735  1.00 10.00      A   
ATOM    137  N   PRO    47     -32.504 -23.235  -2.190  1.00 10.00      A   
ATOM    138  CA  PRO    47     -32.329 -24.387  -1.306  1.00 10.00      A   
ATOM    139  CB  PRO    47     -31.954 -25.506  -2.278  1.00 10.00      A   
ATOM    140  CG  PRO    47     -31.252 -24.815  -3.399  1.00 10.00      A   
ATOM    141  CD  PRO    47     -31.833 -23.429  -3.490  1.00 10.00      A   
ATOM    142  C   PRO    47     -31.212 -24.184  -0.282  1.00 10.00      A   
ATOM    143  O   PRO    47     -30.144 -23.656  -0.604  1.00 10.00      A   
ATOM    144  N   GLY    48     -31.474 -24.595   0.955  1.00 10.00      A   
ATOM    145  HN  GLY    48     -32.354 -24.979   1.156  1.00 10.00      A   
ATOM    146  CA  GLY    48     -30.487 -24.473   2.012  1.00 10.00      A   
ATOM    147  C   GLY    48     -30.207 -23.036   2.396  1.00 10.00      A   
ATOM    148  O   GLY    48     -31.130 -22.271   2.681  1.00 10.00      A   
ATOM    149  N   ALA    49     -28.934 -22.671   2.404  1.00 10.00      A   
ATOM    150  HN  ALA    49     -28.248 -23.329   2.163  1.00 10.00      A   
ATOM    151  CA  ALA    49     -28.524 -21.319   2.754  1.00 10.00      A   
ATOM    152  CB  ALA    49     -27.533 -21.349   3.909  1.00 10.00      A   
ATOM    153  C   ALA    49     -27.913 -20.615   1.551  1.00 10.00      A   
ATOM    154  O   ALA    49     -27.659 -21.239   0.519  1.00 10.00      A   
ATOM    155  N   ALA    50     -27.687 -19.317   1.682  1.00 10.00      A   
ATOM    156  HN  ALA    50     -27.915 -18.872   2.526  1.00 10.00      A   
ATOM    157  CA  ALA    50     -27.105 -18.532   0.604  1.00 10.00      A   
ATOM    158  CB  ALA    50     -27.418 -17.055   0.797  1.00 10.00      A   
ATOM    159  C   ALA    50     -25.596 -18.755   0.533  1.00 10.00      A   
ATOM    160  O   ALA    50     -24.917 -18.752   1.559  1.00 10.00      A   
ATOM    161  N   PRO    51     -25.052 -18.957  -0.680  1.00 10.00      A   
ATOM    162  CA  PRO    51     -23.612 -19.182  -0.881  1.00 10.00      A   
ATOM    163  CB  PRO    51     -23.494 -19.466  -2.384  1.00 10.00      A   
ATOM    164  CG  PRO    51     -24.721 -18.868  -2.983  1.00 10.00      A   
ATOM    165  CD  PRO    51     -25.799 -19.001  -1.949  1.00 10.00      A   
ATOM    166  C   PRO    51     -22.775 -17.958  -0.503  1.00 10.00      A   
ATOM    167  O   PRO    51     -21.579 -18.067  -0.233  1.00 10.00      A   
ATOM    168  N   GLU    52     -23.411 -16.795  -0.482  1.00 10.00      A   
ATOM    169  HN  GLU    52     -24.366 -16.769  -0.708  1.00 10.00      A   
ATOM    170  CA  GLU    52     -22.733 -15.560  -0.133  1.00 10.00      A   
ATOM    171  CB  GLU    52     -22.097 -14.930  -1.377  1.00 10.00      A   
ATOM    172  CG  GLU    52     -21.139 -13.789  -1.075  1.00 10.00      A   
ATOM    173  CD  GLU    52     -19.951 -14.228  -0.243  1.00 10.00      A   
ATOM    174  OE1 GLU    52     -19.915 -13.912   0.967  1.00 10.00      A   
ATOM    175  OE2 GLU    52     -19.044 -14.888  -0.792  1.00 10.00      A   
ATOM    176  C   GLU    52     -23.710 -14.586   0.511  1.00 10.00      A   
ATOM    177  O   GLU    52     -24.709 -14.202  -0.101  1.00 10.00      A   
ATOM    178  N   ASP    53     -23.431 -14.210   1.749  1.00 10.00      A   
ATOM    179  HN  ASP    53     -22.626 -14.560   2.187  1.00 10.00      A   
ATOM    180  CA  ASP    53     -24.284 -13.276   2.475  1.00 10.00      A   
ATOM    181  CB  ASP    53     -24.018 -13.364   3.981  1.00 10.00      A   
ATOM    182  CG  ASP    53     -24.764 -12.314   4.785  1.00 10.00      A   
ATOM    183  OD1 ASP    53     -26.009 -12.362   4.842  1.00 10.00      A   
ATOM    184  OD2 ASP    53     -24.104 -11.443   5.382  1.00 10.00      A   
ATOM    185  C   ASP    53     -24.057 -11.859   1.963  1.00 10.00      A   
ATOM    186  O   ASP    53     -23.065 -11.212   2.305  1.00 10.00      A   
ATOM    187  N   ILE    54     -24.972 -11.400   1.121  1.00 10.00      A   
ATOM    188  HN  ILE    54     -25.731 -11.976   0.890  1.00 10.00      A   
ATOM    189  CA  ILE    54     -24.884 -10.071   0.525  1.00 10.00      A   
ATOM    190  CB  ILE    54     -25.907  -9.899  -0.621  1.00 10.00      A   
ATOM    191  CG1 ILE    54     -25.863 -11.098  -1.580  1.00 10.00      A   
ATOM    192  CG2 ILE    54     -25.667  -8.599  -1.378  1.00 10.00      A   
ATOM    193  CD1 ILE    54     -24.535 -11.288  -2.286  1.00 10.00      A   
ATOM    194  C   ILE    54     -25.099  -8.977   1.568  1.00 10.00      A   
ATOM    195  O   ILE    54     -24.474  -7.918   1.505  1.00 10.00      A   
ATOM    196  N   GLY    55     -25.974  -9.250   2.531  1.00 10.00      A   
ATOM    197  HN  GLY    55     -26.427 -10.122   2.532  1.00 10.00      A   
ATOM    198  CA  GLY    55     -26.263  -8.284   3.579  1.00 10.00      A   
ATOM    199  C   GLY    55     -25.020  -7.859   4.337  1.00 10.00      A   
ATOM    200  O   GLY    55     -24.797  -6.670   4.560  1.00 10.00      A   
ATOM    201  N   GLY    56     -24.205  -8.834   4.717  1.00 10.00      A   
ATOM    202  HN  GLY    56     -24.439  -9.766   4.506  1.00 10.00      A   
ATOM    203  CA  GLY    56     -22.982  -8.555   5.446  1.00 10.00      A   
ATOM    204  C   GLY    56     -21.994  -7.752   4.627  1.00 10.00      A   
ATOM    205  O   GLY    56     -21.230  -6.960   5.174  1.00 10.00      A   
ATOM    206  N   ILE    57     -22.007  -7.954   3.312  1.00 10.00      A   
ATOM    207  HN  ILE    57     -22.638  -8.604   2.935  1.00 10.00      A   
ATOM    208  CA  ILE    57     -21.112  -7.228   2.417  1.00 10.00      A   
ATOM    209  CB  ILE    57     -21.182  -7.773   0.973  1.00 10.00      A   
ATOM    210  CG1 ILE    57     -20.819  -9.259   0.946  1.00 10.00      A   
ATOM    211  CG2 ILE    57     -20.261  -6.983   0.051  1.00 10.00      A   
ATOM    212  CD1 ILE    57     -21.033  -9.922  -0.397  1.00 10.00      A   
ATOM    213  C   ILE    57     -21.479  -5.748   2.422  1.00 10.00      A   
ATOM    214  O   ILE    57     -20.626  -4.887   2.639  1.00 10.00      A   
ATOM    215  N   VAL    58     -22.763  -5.471   2.212  1.00 10.00      A   
ATOM    216  HN  VAL    58     -23.390  -6.209   2.053  1.00 10.00      A   
ATOM    217  CA  VAL    58     -23.267  -4.102   2.204  1.00 10.00      A   
ATOM    218  CB  VAL    58     -24.776  -4.069   1.870  1.00 10.00      A   
ATOM    219  CG1 VAL    58     -25.291  -2.639   1.792  1.00 10.00      A   
ATOM    220  CG2 VAL    58     -25.059  -4.814   0.574  1.00 10.00      A   
ATOM    221  C   VAL    58     -23.041  -3.454   3.569  1.00 10.00      A   
ATOM    222  O   VAL    58     -22.718  -2.266   3.669  1.00 10.00      A   
ATOM    223  N   ALA    59     -23.208  -4.251   4.618  1.00 10.00      A   
ATOM    224  HN  ALA    59     -23.467  -5.187   4.468  1.00 10.00      A   
ATOM    225  CA  ALA    59     -23.023  -3.778   5.982  1.00 10.00      A   
ATOM    226  CB  ALA    59     -23.512  -4.816   6.981  1.00 10.00      A   
ATOM    227  C   ALA    59     -21.566  -3.422   6.248  1.00 10.00      A   
ATOM    228  O   ALA    59     -21.276  -2.436   6.923  1.00 10.00      A   
ATOM    229  N   ALA    60     -20.654  -4.221   5.713  1.00 10.00      A   
ATOM    230  HN  ALA    60     -20.944  -4.990   5.173  1.00 10.00      A   
ATOM    231  CA  ALA    60     -19.234  -3.988   5.905  1.00 10.00      A   
ATOM    232  CB  ALA    60     -18.433  -5.221   5.514  1.00 10.00      A   
ATOM    233  C   ALA    60     -18.758  -2.771   5.121  1.00 10.00      A   
ATOM    234  O   ALA    60     -18.028  -1.940   5.648  1.00 10.00      A   
ATOM    235  N   ASP    61     -19.190  -2.673   3.872  1.00 10.00      A   
ATOM    236  HN  ASP    61     -19.785  -3.373   3.518  1.00 10.00      A   
ATOM    237  CA  ASP    61     -18.796  -1.569   2.992  1.00 10.00      A   
ATOM    238  CB  ASP    61     -19.494  -1.677   1.637  1.00 10.00      A   
ATOM    239  CG  ASP    61     -18.856  -2.688   0.712  1.00 10.00      A   
ATOM    240  OD1 ASP    61     -17.767  -3.203   1.041  1.00 10.00      A   
ATOM    241  OD2 ASP    61     -19.441  -2.970  -0.358  1.00 10.00      A   
ATOM    242  C   ASP    61     -19.079  -0.198   3.598  1.00 10.00      A   
ATOM    243  O   ASP    61     -18.181   0.639   3.714  1.00 10.00      A   
ATOM    244  N   LEU    62     -20.326   0.027   3.990  1.00 10.00      A   
ATOM    245  HN  LEU    62     -20.996  -0.682   3.886  1.00 10.00      A   
ATOM    246  CA  LEU    62     -20.724   1.309   4.567  1.00 10.00      A   
ATOM    247  CB  LEU    62     -22.246   1.442   4.597  1.00 10.00      A   
ATOM    248  CG  LEU    62     -22.957   1.347   3.245  1.00 10.00      A   
ATOM    249  CD1 LEU    62     -24.459   1.490   3.423  1.00 10.00      A   
ATOM    250  CD2 LEU    62     -22.431   2.399   2.281  1.00 10.00      A   
ATOM    251  C   LEU    62     -20.137   1.517   5.961  1.00 10.00      A   
ATOM    252  O   LEU    62     -20.108   2.638   6.478  1.00 10.00      A   
ATOM    253  N   ARG    63     -19.653   0.439   6.558  1.00 10.00      A   
ATOM    254  HN  ARG    63     -19.684  -0.423   6.089  1.00 10.00      A   
ATOM    255  CA  ARG    63     -19.067   0.503   7.885  1.00 10.00      A   
ATOM    256  CB  ARG    63     -19.257  -0.824   8.616  1.00 10.00      A   
ATOM    257  CG  ARG    63     -19.133  -0.721  10.123  1.00 10.00      A   
ATOM    258  CD  ARG    63     -19.305  -2.080  10.771  1.00 10.00      A   
ATOM    259  NE  ARG    63     -19.828  -1.971  12.130  1.00 10.00      A   
ATOM    260  HE  ARG    63     -19.428  -1.278  12.713  1.00 10.00      A   
ATOM    261  CZ  ARG    63     -20.803  -2.742  12.617  1.00 10.00      A   
ATOM    262  NH1 ARG    63     -21.362  -3.680  11.862  1.00 10.00      A   
ATOM    263 HH11 ARG    63     -22.127  -4.277  12.253  1.00 10.00      A   
ATOM    264 HH12 ARG    63     -21.044  -3.823  10.881  1.00 10.00      A   
ATOM    265  NH2 ARG    63     -21.221  -2.577  13.860  1.00 10.00      A   
ATOM    266 HH21 ARG    63     -21.981  -3.182  14.242  1.00 10.00      A   
ATOM    267 HH22 ARG    63     -20.789  -1.846  14.465  1.00 10.00      A   
ATOM    268  C   ARG    63     -17.587   0.843   7.798  1.00 10.00      A   
ATOM    269  O   ARG    63     -17.089   1.672   8.561  1.00 10.00      A   
ATOM    270  N   ASN    64     -16.898   0.205   6.854  1.00 10.00      A   
ATOM    271  HN  ASN    64     -17.370  -0.440   6.278  1.00 10.00      A   
ATOM    272  CA  ASN    64     -15.466   0.414   6.646  1.00 10.00      A   
ATOM    273  CB  ASN    64     -14.955  -0.449   5.485  1.00 10.00      A   
ATOM    274  CG  ASN    64     -14.915  -1.934   5.792  1.00 10.00      A   
ATOM    275  OD1 ASN    64     -14.724  -2.346   6.938  1.00 10.00      A   
ATOM    276  ND2 ASN    64     -15.085  -2.752   4.762  1.00 10.00      A   
ATOM    277 HD21 ASN    64     -15.227  -2.351   3.868  1.00 10.00      A   
ATOM    278 HD22 ASN    64     -15.076  -3.716   4.928  1.00 10.00      A   
ATOM    279  C   ASN    64     -15.161   1.874   6.349  1.00 10.00      A   
ATOM    280  O   ASN    64     -14.159   2.420   6.813  1.00 10.00      A   
ATOM    281  N   SER    65     -16.041   2.505   5.583  1.00 10.00      A   
ATOM    282  HN  SER    65     -16.829   2.020   5.261  1.00 10.00      A   
ATOM    283  CA  SER    65     -15.872   3.899   5.209  1.00 10.00      A   
ATOM    284  CB  SER    65     -16.838   4.252   4.078  1.00 10.00      A   
ATOM    285  OG  SER    65     -17.994   3.429   4.130  1.00 10.00      A   
ATOM    286  HG  SER    65     -17.807   2.576   3.714  1.00 10.00      A   
ATOM    287  C   SER    65     -16.064   4.830   6.406  1.00 10.00      A   
ATOM    288  O   SER    65     -15.712   6.011   6.350  1.00 10.00      A   
ATOM    289  N   GLY    66     -16.622   4.290   7.490  1.00 10.00      A   
ATOM    290  HN  GLY    66     -16.869   3.339   7.475  1.00 10.00      A   
ATOM    291  CA  GLY    66     -16.850   5.071   8.691  1.00 10.00      A   
ATOM    292  C   GLY    66     -17.926   6.120   8.513  1.00 10.00      A   
ATOM    293  O   GLY    66     -18.007   7.075   9.286  1.00 10.00      A   
ATOM    294  N   LYS    67     -18.754   5.945   7.493  1.00 10.00      A   
ATOM    295  HN  LYS    67     -18.642   5.159   6.919  1.00 10.00      A   
ATOM    296  CA  LYS    67     -19.825   6.887   7.211  1.00 10.00      A   
ATOM    297  CB  LYS    67     -19.963   7.124   5.704  1.00 10.00      A   
ATOM    298  CG  LYS    67     -18.777   7.836   5.060  1.00 10.00      A   
ATOM    299  CD  LYS    67     -18.552   9.218   5.661  1.00 10.00      A   
ATOM    300  CE  LYS    67     -17.542  10.022   4.852  1.00 10.00      A   
ATOM    301  NZ  LYS    67     -17.321  11.379   5.419  1.00 10.00      A   
ATOM    302  HZ1 LYS    67     -18.214  11.767   5.784  1.00 10.00      A   
ATOM    303  HZ2 LYS    67     -16.958  12.020   4.685  1.00 10.00      A   
ATOM    304  HZ3 LYS    67     -16.627  11.337   6.200  1.00 10.00      A   
ATOM    305  C   LYS    67     -21.150   6.416   7.800  1.00 10.00      A   
ATOM    306  O   LYS    67     -21.958   7.227   8.255  1.00 10.00      A   
ATOM    307  N   PHE    68     -21.366   5.107   7.806  1.00 10.00      A   
ATOM    308  HN  PHE    68     -20.679   4.502   7.450  1.00 10.00      A   
ATOM    309  CA  PHE    68     -22.600   4.545   8.331  1.00 10.00      A   
ATOM    310  CB  PHE    68     -23.433   3.927   7.205  1.00 10.00      A   
ATOM    311  CG  PHE    68     -23.917   4.924   6.191  1.00 10.00      A   
ATOM    312  CD1 PHE    68     -23.297   5.038   4.957  1.00 10.00      A   
ATOM    313  CD2 PHE    68     -24.990   5.752   6.475  1.00 10.00      A   
ATOM    314  CE1 PHE    68     -23.736   5.957   4.025  1.00 10.00      A   
ATOM    315  CE2 PHE    68     -25.437   6.674   5.548  1.00 10.00      A   
ATOM    316  CZ  PHE    68     -24.808   6.777   4.321  1.00 10.00      A   
ATOM    317  C   PHE    68     -22.330   3.505   9.411  1.00 10.00      A   
ATOM    318  O   PHE    68     -21.256   2.901   9.459  1.00 10.00      A   
ATOM    319  N   ASN    69     -23.308   3.326  10.285  1.00 10.00      A   
ATOM    320  HN  ASN    69     -24.126   3.869  10.199  1.00 10.00      A   
ATOM    321  CA  ASN    69     -23.221   2.355  11.365  1.00 10.00      A   
ATOM    322  CB  ASN    69     -23.182   3.057  12.728  1.00 10.00      A   
ATOM    323  CG  ASN    69     -22.973   2.094  13.882  1.00 10.00      A   
ATOM    324  OD1 ASN    69     -21.838   1.789  14.257  1.00 10.00      A   
ATOM    325  ND2 ASN    69     -24.064   1.610  14.457  1.00 10.00      A   
ATOM    326 HD21 ASN    69     -24.937   1.898  14.109  1.00 10.00      A   
ATOM    327 HD22 ASN    69     -23.956   0.985  15.205  1.00 10.00      A   
ATOM    328  C   ASN    69     -24.421   1.415  11.287  1.00 10.00      A   
ATOM    329  O   ASN    69     -25.515   1.748  11.750  1.00 10.00      A   
ATOM    330  N   PRO    70     -24.236   0.243  10.669  1.00 10.00      A   
ATOM    331  CA  PRO    70     -25.303  -0.747  10.504  1.00 10.00      A   
ATOM    332  CB  PRO    70     -24.673  -1.824   9.607  1.00 10.00      A   
ATOM    333  CG  PRO    70     -23.442  -1.194   9.045  1.00 10.00      A   
ATOM    334  CD  PRO    70     -22.975  -0.213  10.075  1.00 10.00      A   
ATOM    335  C   PRO    70     -25.741  -1.363  11.827  1.00 10.00      A   
ATOM    336  O   PRO    70     -24.913  -1.701  12.678  1.00 10.00      A   
ATOM    337  N   LEU    71     -27.050  -1.497  11.993  1.00 10.00      A   
ATOM    338  HN  LEU    71     -27.655  -1.184  11.285  1.00 10.00      A   
ATOM    339  CA  LEU    71     -27.611  -2.091  13.197  1.00 10.00      A   
ATOM    340  CB  LEU    71     -29.116  -1.815  13.281  1.00 10.00      A   
ATOM    341  CG  LEU    71     -29.794  -2.167  14.609  1.00 10.00      A   
ATOM    342  CD1 LEU    71     -29.346  -1.217  15.708  1.00 10.00      A   
ATOM    343  CD2 LEU    71     -31.307  -2.147  14.465  1.00 10.00      A   
ATOM    344  C   LEU    71     -27.350  -3.595  13.198  1.00 10.00      A   
ATOM    345  O   LEU    71     -27.386  -4.235  12.144  1.00 10.00      A   
ATOM    346  N   ASP    72     -27.070  -4.142  14.376  1.00 10.00      A   
ATOM    347  HN  ASP    72     -27.043  -3.568  15.170  1.00 10.00      A   
ATOM    348  CA  ASP    72     -26.796  -5.570  14.524  1.00 10.00      A   
ATOM    349  CB  ASP    72     -26.576  -5.936  15.994  1.00 10.00      A   
ATOM    350  CG  ASP    72     -25.280  -5.390  16.553  1.00 10.00      A   
ATOM    351  OD1 ASP    72     -24.220  -5.598  15.921  1.00 10.00      A   
ATOM    352  OD2 ASP    72     -25.313  -4.753  17.628  1.00 10.00      A   
ATOM    353  C   ASP    72     -27.921  -6.416  13.942  1.00 10.00      A   
ATOM    354  O   ASP    72     -29.098  -6.111  14.137  1.00 10.00      A   
ATOM    355  N   ARG    73     -27.546  -7.486  13.249  1.00 10.00      A   
ATOM    356  HN  ARG    73     -26.589  -7.683  13.167  1.00 10.00      A   
ATOM    357  CA  ARG    73     -28.509  -8.385  12.618  1.00 10.00      A   
ATOM    358  CB  ARG    73     -27.780  -9.511  11.880  1.00 10.00      A   
ATOM    359  CG  ARG    73     -26.783  -9.032  10.841  1.00 10.00      A   
ATOM    360  CD  ARG    73     -25.887 -10.167  10.372  1.00 10.00      A   
ATOM    361  NE  ARG    73     -26.568 -11.067   9.440  1.00 10.00      A   
ATOM    362  HE  ARG    73     -27.358 -11.550   9.773  1.00 10.00      A   
ATOM    363  CZ  ARG    73     -26.178 -11.269   8.180  1.00 10.00      A   
ATOM    364  NH1 ARG    73     -25.115 -10.642   7.700  1.00 10.00      A   
ATOM    365 HH11 ARG    73     -24.575  -9.981   8.301  1.00 10.00      A   
ATOM    366 HH12 ARG    73     -24.808 -10.810   6.709  1.00 10.00      A   
ATOM    367  NH2 ARG    73     -26.854 -12.104   7.399  1.00 10.00      A   
ATOM    368 HH21 ARG    73     -26.547 -12.263   6.401  1.00 10.00      A   
ATOM    369 HH22 ARG    73     -27.692 -12.607   7.768  1.00 10.00      A   
ATOM    370  C   ARG    73     -29.475  -8.975  13.638  1.00 10.00      A   
ATOM    371  O   ARG    73     -30.682  -9.051  13.402  1.00 10.00      A   
ATOM    372  N   ALA    74     -28.939  -9.386  14.777  1.00 10.00      A   
ATOM    373  HN  ALA    74     -27.969  -9.303  14.904  1.00 10.00      A   
ATOM    374  CA  ALA    74     -29.748  -9.970  15.839  1.00 10.00      A   
ATOM    375  CB  ALA    74     -28.865 -10.729  16.817  1.00 10.00      A   
ATOM    376  C   ALA    74     -30.546  -8.895  16.571  1.00 10.00      A   
ATOM    377  O   ALA    74     -31.500  -9.194  17.289  1.00 10.00      A   
ATOM    378  N   ARG    75     -30.165  -7.639  16.371  1.00 10.00      A   
ATOM    379  HN  ARG    75     -29.418  -7.453  15.760  1.00 10.00      A   
ATOM    380  CA  ARG    75     -30.840  -6.528  17.025  1.00 10.00      A   
ATOM    381  CB  ARG    75     -29.835  -5.491  17.526  1.00 10.00      A   
ATOM    382  CG  ARG    75     -29.159  -5.889  18.824  1.00 10.00      A   
ATOM    383  CD  ARG    75     -28.163  -4.842  19.279  1.00 10.00      A   
ATOM    384  NE  ARG    75     -27.818  -5.013  20.687  1.00 10.00      A   
ATOM    385  HE  ARG    75     -28.565  -5.087  21.326  1.00 10.00      A   
ATOM    386  CZ  ARG    75     -26.573  -5.094  21.148  1.00 10.00      A   
ATOM    387  NH1 ARG    75     -25.539  -5.023  20.313  1.00 10.00      A   
ATOM    388 HH11 ARG    75     -24.567  -5.083  20.679  1.00 10.00      A   
ATOM    389 HH12 ARG    75     -25.695  -4.910  19.277  1.00 10.00      A   
ATOM    390  NH2 ARG    75     -26.361  -5.234  22.452  1.00 10.00      A   
ATOM    391 HH21 ARG    75     -25.386  -5.295  22.822  1.00 10.00      A   
ATOM    392 HH22 ARG    75     -27.170  -5.280  23.116  1.00 10.00      A   
ATOM    393  C   ARG    75     -31.887  -5.888  16.123  1.00 10.00      A   
ATOM    394  O   ARG    75     -32.449  -4.844  16.459  1.00 10.00      A   
ATOM    395  N   LEU    76     -32.137  -6.511  14.976  1.00 10.00      A   
ATOM    396  HN  LEU    76     -31.632  -7.322  14.753  1.00 10.00      A   
ATOM    397  CA  LEU    76     -33.137  -6.017  14.040  1.00 10.00      A   
ATOM    398  CB  LEU    76     -32.876  -6.559  12.629  1.00 10.00      A   
ATOM    399  CG  LEU    76     -31.533  -6.197  11.989  1.00 10.00      A   
ATOM    400  CD1 LEU    76     -31.365  -6.924  10.665  1.00 10.00      A   
ATOM    401  CD2 LEU    76     -31.421  -4.697  11.786  1.00 10.00      A   
ATOM    402  C   LEU    76     -34.524  -6.447  14.501  1.00 10.00      A   
ATOM    403  O   LEU    76     -34.818  -7.641  14.555  1.00 10.00      A   
ATOM    404  N   PRO    77     -35.389  -5.483  14.858  1.00 10.00      A   
ATOM    405  CA  PRO    77     -36.751  -5.764  15.326  1.00 10.00      A   
ATOM    406  CB  PRO    77     -37.268  -4.396  15.797  1.00 10.00      A   
ATOM    407  CG  PRO    77     -36.058  -3.532  15.891  1.00 10.00      A   
ATOM    408  CD  PRO    77     -35.112  -4.042  14.847  1.00 10.00      A   
ATOM    409  C   PRO    77     -37.637  -6.298  14.207  1.00 10.00      A   
ATOM    410  O   PRO    77     -38.652  -6.949  14.460  1.00 10.00      A   
ATOM    411  N   GLN    78     -37.252  -6.016  12.972  1.00 10.00      A   
ATOM    412  HN  GLN    78     -36.440  -5.484  12.834  1.00 10.00      A   
ATOM    413  CA  GLN    78     -38.003  -6.468  11.814  1.00 10.00      A   
ATOM    414  CB  GLN    78     -38.905  -5.348  11.297  1.00 10.00      A   
ATOM    415  CG  GLN    78     -39.944  -5.806  10.289  1.00 10.00      A   
ATOM    416  CD  GLN    78     -40.613  -4.648   9.580  1.00 10.00      A   
ATOM    417  OE1 GLN    78     -39.990  -3.617   9.319  1.00 10.00      A   
ATOM    418  NE2 GLN    78     -41.887  -4.807   9.269  1.00 10.00      A   
ATOM    419 HE21 GLN    78     -42.324  -5.654   9.510  1.00 10.00      A   
ATOM    420 HE22 GLN    78     -42.347  -4.078   8.809  1.00 10.00      A   
ATOM    421  C   GLN    78     -37.056  -6.924  10.712  1.00 10.00      A   
ATOM    422  O   GLN    78     -36.130  -6.204  10.343  1.00 10.00      A   
ATOM    423  N   GLN    79     -37.279  -8.126  10.204  1.00 10.00      A   
ATOM    424  HN  GLN    79     -38.016  -8.668  10.561  1.00 10.00      A   
ATOM    425  CA  GLN    79     -36.453  -8.670   9.135  1.00 10.00      A   
ATOM    426  CB  GLN    79     -35.603  -9.830   9.650  1.00 10.00      A   
ATOM    427  CG  GLN    79     -34.652  -9.447  10.769  1.00 10.00      A   
ATOM    428  CD  GLN    79     -33.955 -10.645  11.377  1.00 10.00      A   
ATOM    429  OE1 GLN    79     -33.706 -11.646  10.701  1.00 10.00      A   
ATOM    430  NE2 GLN    79     -33.639 -10.553  12.660  1.00 10.00      A   
ATOM    431 HE21 GLN    79     -33.871  -9.727  13.138  1.00 10.00      A   
ATOM    432 HE22 GLN    79     -33.188 -11.316  13.083  1.00 10.00      A   
ATOM    433  C   GLN    79     -37.329  -9.134   7.977  1.00 10.00      A   
ATOM    434  O   GLN    79     -37.646 -10.319   7.862  1.00 10.00      A   
ATOM    435  N   PRO    80     -37.744  -8.199   7.114  1.00 10.00      A   
ATOM    436  CA  PRO    80     -38.597  -8.504   5.968  1.00 10.00      A   
ATOM    437  CB  PRO    80     -39.257  -7.155   5.687  1.00 10.00      A   
ATOM    438  CG  PRO    80     -38.224  -6.150   6.070  1.00 10.00      A   
ATOM    439  CD  PRO    80     -37.416  -6.762   7.184  1.00 10.00      A   
ATOM    440  C   PRO    80     -37.797  -8.961   4.751  1.00 10.00      A   
ATOM    441  O   PRO    80     -36.567  -9.052   4.797  1.00 10.00      A   
ATOM    442  N   GLY    81     -38.503  -9.255   3.670  1.00 10.00      A   
ATOM    443  HN  GLY    81     -39.482  -9.177   3.696  1.00 10.00      A   
ATOM    444  CA  GLY    81     -37.850  -9.683   2.454  1.00 10.00      A   
ATOM    445  C   GLY    81     -37.982  -8.643   1.364  1.00 10.00      A   
ATOM    446  O   GLY    81     -36.998  -8.270   0.726  1.00 10.00      A   
ATOM    447  N   SER    82     -39.202  -8.175   1.146  1.00 10.00      A   
ATOM    448  HN  SER    82     -39.956  -8.520   1.683  1.00 10.00      A   
ATOM    449  CA  SER    82     -39.459  -7.169   0.128  1.00 10.00      A   
ATOM    450  CB  SER    82     -40.746  -7.500  -0.632  1.00 10.00      A   
ATOM    451  OG  SER    82     -41.848  -7.604   0.253  1.00 10.00      A   
ATOM    452  HG  SER    82     -41.693  -8.330   0.879  1.00 10.00      A   
ATOM    453  C   SER    82     -39.542  -5.778   0.753  1.00 10.00      A   
ATOM    454  O   SER    82     -39.544  -5.639   1.980  1.00 10.00      A   
ATOM    455  N   ALA    83     -39.642  -4.756  -0.092  1.00 10.00      A   
ATOM    456  HN  ALA    83     -39.676  -4.936  -1.057  1.00 10.00      A   
ATOM    457  CA  ALA    83     -39.708  -3.374   0.368  1.00 10.00      A   
ATOM    458  CB  ALA    83     -39.284  -2.429  -0.746  1.00 10.00      A   
ATOM    459  C   ALA    83     -41.097  -3.003   0.886  1.00 10.00      A   
ATOM    460  O   ALA    83     -41.269  -1.976   1.540  1.00 10.00      A   
ATOM    461  N   GLN    84     -42.083  -3.845   0.605  1.00 10.00      A   
ATOM    462  HN  GLN    84     -41.889  -4.656   0.091  1.00 10.00      A   
ATOM    463  CA  GLN    84     -43.452  -3.586   1.043  1.00 10.00      A   
ATOM    464  CB  GLN    84     -44.457  -4.209   0.070  1.00 10.00      A   
ATOM    465  CG  GLN    84     -44.517  -3.544  -1.295  1.00 10.00      A   
ATOM    466  CD  GLN    84     -44.923  -2.084  -1.226  1.00 10.00      A   
ATOM    467  OE1 GLN    84     -45.637  -1.661  -0.314  1.00 10.00      A   
ATOM    468  NE2 GLN    84     -44.471  -1.303  -2.193  1.00 10.00      A   
ATOM    469 HE21 GLN    84     -43.908  -1.706  -2.890  1.00 10.00      A   
ATOM    470 HE22 GLN    84     -44.719  -0.353  -2.178  1.00 10.00      A   
ATOM    471  C   GLN    84     -43.699  -4.126   2.446  1.00 10.00      A   
ATOM    472  O   GLN    84     -44.720  -3.829   3.067  1.00 10.00      A   
ATOM    473  N   GLU    85     -42.756  -4.911   2.949  1.00 10.00      A   
ATOM    474  HN  GLU    85     -41.953  -5.097   2.417  1.00 10.00      A   
ATOM    475  CA  GLU    85     -42.887  -5.510   4.272  1.00 10.00      A   
ATOM    476  CB  GLU    85     -42.376  -6.949   4.247  1.00 10.00      A   
ATOM    477  CG  GLU    85     -43.061  -7.848   3.236  1.00 10.00      A   
ATOM    478  CD  GLU    85     -42.365  -9.184   3.102  1.00 10.00      A   
ATOM    479  OE1 GLU    85     -41.332  -9.254   2.402  1.00 10.00      A   
ATOM    480  OE2 GLU    85     -42.837 -10.169   3.710  1.00 10.00      A   
ATOM    481  C   GLU    85     -42.132  -4.722   5.341  1.00 10.00      A   
ATOM    482  O   GLU    85     -41.871  -5.238   6.425  1.00 10.00      A   
ATOM    483  N   VAL    86     -41.789  -3.480   5.043  1.00 10.00      A   
ATOM    484  HN  VAL    86     -42.041  -3.107   4.174  1.00 10.00      A   
ATOM    485  CA  VAL    86     -41.053  -2.649   5.990  1.00 10.00      A   
ATOM    486  CB  VAL    86     -40.030  -1.741   5.271  1.00 10.00      A   
ATOM    487  CG1 VAL    86     -39.133  -1.034   6.276  1.00 10.00      A   
ATOM    488  CG2 VAL    86     -39.196  -2.547   4.284  1.00 10.00      A   
ATOM    489  C   VAL    86     -41.998  -1.794   6.835  1.00 10.00      A   
ATOM    490  O   VAL    86     -42.940  -1.194   6.317  1.00 10.00      A   
ATOM    491  N   GLN    87     -41.749  -1.764   8.138  1.00 10.00      A   
ATOM    492  HN  GLN    87     -40.992  -2.285   8.489  1.00 10.00      A   
ATOM    493  CA  GLN    87     -42.556  -0.984   9.067  1.00 10.00      A   
ATOM    494  CB  GLN    87     -42.918  -1.842  10.283  1.00 10.00      A   
ATOM    495  CG  GLN    87     -43.871  -1.191  11.270  1.00 10.00      A   
ATOM    496  CD  GLN    87     -45.241  -0.912  10.688  1.00 10.00      A   
ATOM    497  OE1 GLN    87     -45.672  -1.553   9.728  1.00 10.00      A   
ATOM    498  NE2 GLN    87     -45.945   0.034  11.281  1.00 10.00      A   
ATOM    499 HE21 GLN    87     -45.544   0.494  12.054  1.00 10.00      A   
ATOM    500 HE22 GLN    87     -46.840   0.236  10.934  1.00 10.00      A   
ATOM    501  C   GLN    87     -41.774   0.255   9.498  1.00 10.00      A   
ATOM    502  O   GLN    87     -40.906   0.178  10.365  1.00 10.00      A   
ATOM    503  N   PRO    88     -42.081   1.410   8.884  1.00 10.00      A   
ATOM    504  CA  PRO    88     -41.398   2.685   9.160  1.00 10.00      A   
ATOM    505  CB  PRO    88     -42.280   3.714   8.449  1.00 10.00      A   
ATOM    506  CG  PRO    88     -42.906   2.955   7.333  1.00 10.00      A   
ATOM    507  CD  PRO    88     -43.135   1.566   7.862  1.00 10.00      A   
ATOM    508  C   PRO    88     -41.277   3.027  10.648  1.00 10.00      A   
ATOM    509  O   PRO    88     -40.193   3.371  11.126  1.00 10.00      A   
ATOM    510  N   ALA    89     -42.378   2.912  11.379  1.00 10.00      A   
ATOM    511  HN  ALA    89     -43.208   2.608  10.949  1.00 10.00      A   
ATOM    512  CA  ALA    89     -42.395   3.239  12.804  1.00 10.00      A   
ATOM    513  CB  ALA    89     -43.819   3.262  13.332  1.00 10.00      A   
ATOM    514  C   ALA    89     -41.521   2.304  13.638  1.00 10.00      A   
ATOM    515  O   ALA    89     -41.158   2.627  14.770  1.00 10.00      A   
ATOM    516  N   ALA    90     -41.172   1.158  13.075  1.00 10.00      A   
ATOM    517  HN  ALA    90     -41.468   0.965  12.160  1.00 10.00      A   
ATOM    518  CA  ALA    90     -40.345   0.186  13.775  1.00 10.00      A   
ATOM    519  CB  ALA    90     -40.734  -1.231  13.380  1.00 10.00      A   
ATOM    520  C   ALA    90     -38.865   0.428  13.500  1.00 10.00      A   
ATOM    521  O   ALA    90     -38.000  -0.233  14.078  1.00 10.00      A   
ATOM    522  N   TRP    91     -38.578   1.370  12.610  1.00 10.00      A   
ATOM    523  HN  TRP    91     -39.312   1.849  12.167  1.00 10.00      A   
ATOM    524  CA  TRP    91     -37.200   1.696  12.261  1.00 10.00      A   
ATOM    525  CB  TRP    91     -36.960   1.514  10.761  1.00 10.00      A   
ATOM    526  CG  TRP    91     -36.977   0.078  10.331  1.00 10.00      A   
ATOM    527  CD1 TRP    91     -38.044  -0.621   9.848  1.00 10.00      A   
ATOM    528  CD2 TRP    91     -35.876  -0.839  10.351  1.00 10.00      A   
ATOM    529  NE1 TRP    91     -37.681  -1.912   9.566  1.00 10.00      A   
ATOM    530  HE1 TRP    91     -38.277  -2.609   9.207  1.00 10.00      A   
ATOM    531  CE2 TRP    91     -36.352  -2.073   9.865  1.00 10.00      A   
ATOM    532  CE3 TRP    91     -34.535  -0.737  10.732  1.00 10.00      A   
ATOM    533  CZ2 TRP    91     -35.534  -3.192   9.750  1.00 10.00      A   
ATOM    534  CZ3 TRP    91     -33.724  -1.851  10.618  1.00 10.00      A   
ATOM    535  CH2 TRP    91     -34.226  -3.061  10.129  1.00 10.00      A   
ATOM    536  C   TRP    91     -36.828   3.109  12.698  1.00 10.00      A   
ATOM    537  O   TRP    91     -35.721   3.346  13.188  1.00 10.00      A   
ATOM    538  N   SER    92     -37.765   4.041  12.546  1.00 10.00      A   
ATOM    539  HN  SER    92     -38.636   3.791  12.166  1.00 10.00      A   
ATOM    540  CA  SER    92     -37.535   5.431  12.922  1.00 10.00      A   
ATOM    541  CB  SER    92     -38.716   6.299  12.480  1.00 10.00      A   
ATOM    542  OG  SER    92     -39.949   5.638  12.724  1.00 10.00      A   
ATOM    543  HG  SER    92     -40.376   5.437  11.881  1.00 10.00      A   
ATOM    544  C   SER    92     -37.304   5.558  14.425  1.00 10.00      A   
ATOM    545  O   SER    92     -36.629   6.477  14.888  1.00 10.00      A   
ATOM    546  N   ALA    93     -37.847   4.608  15.179  1.00 10.00      A   
ATOM    547  HN  ALA    93     -38.361   3.895  14.745  1.00 10.00      A   
ATOM    548  CA  ALA    93     -37.703   4.599  16.629  1.00 10.00      A   
ATOM    549  CB  ALA    93     -38.594   3.529  17.235  1.00 10.00      A   
ATOM    550  C   ALA    93     -36.250   4.367  17.032  1.00 10.00      A   
ATOM    551  O   ALA    93     -35.830   4.741  18.126  1.00 10.00      A   
ATOM    552  N   LEU    94     -35.482   3.769  16.132  1.00 10.00      A   
ATOM    553  HN  LEU    94     -35.870   3.519  15.265  1.00 10.00      A   
ATOM    554  CA  LEU    94     -34.077   3.482  16.388  1.00 10.00      A   
ATOM    555  CB  LEU    94     -33.733   2.072  15.901  1.00 10.00      A   
ATOM    556  CG  LEU    94     -34.650   0.944  16.377  1.00 10.00      A   
ATOM    557  CD1 LEU    94     -34.441  -0.295  15.524  1.00 10.00      A   
ATOM    558  CD2 LEU    94     -34.398   0.632  17.844  1.00 10.00      A   
ATOM    559  C   LEU    94     -33.181   4.503  15.691  1.00 10.00      A   
ATOM    560  O   LEU    94     -31.967   4.313  15.588  1.00 10.00      A   
ATOM    561  N   GLY    95     -33.790   5.581  15.206  1.00 10.00      A   
ATOM    562  HN  GLY    95     -34.759   5.682  15.329  1.00 10.00      A   
ATOM    563  CA  GLY    95     -33.044   6.617  14.521  1.00 10.00      A   
ATOM    564  C   GLY    95     -32.588   6.184  13.143  1.00 10.00      A   
ATOM    565  O   GLY    95     -31.656   6.759  12.580  1.00 10.00      A   
ATOM    566  N   ILE    96     -33.245   5.170  12.599  1.00 10.00      A   
ATOM    567  HN  ILE    96     -33.986   4.759  13.094  1.00 10.00      A   
ATOM    568  CA  ILE    96     -32.902   4.653  11.284  1.00 10.00      A   
ATOM    569  CB  ILE    96     -32.928   3.109  11.264  1.00 10.00      A   
ATOM    570  CG1 ILE    96     -31.894   2.559  12.252  1.00 10.00      A   
ATOM    571  CG2 ILE    96     -32.658   2.584   9.863  1.00 10.00      A   
ATOM    572  CD1 ILE    96     -31.961   1.060  12.448  1.00 10.00      A   
ATOM    573  C   ILE    96     -33.846   5.213  10.225  1.00 10.00      A   
ATOM    574  O   ILE    96     -35.017   4.831  10.151  1.00 10.00      A   
ATOM    575  N   ASP    97     -33.333   6.127   9.411  1.00 10.00      A   
ATOM    576  HN  ASP    97     -32.392   6.393   9.519  1.00 10.00      A   
ATOM    577  CA  ASP    97     -34.129   6.750   8.359  1.00 10.00      A   
ATOM    578  CB  ASP    97     -33.894   8.268   8.316  1.00 10.00      A   
ATOM    579  CG  ASP    97     -32.512   8.646   7.817  1.00 10.00      A   
ATOM    580  OD1 ASP    97     -31.514   8.166   8.398  1.00 10.00      A   
ATOM    581  OD2 ASP    97     -32.416   9.432   6.847  1.00 10.00      A   
ATOM    582  C   ASP    97     -33.838   6.124   7.000  1.00 10.00      A   
ATOM    583  O   ASP    97     -34.343   6.584   5.976  1.00 10.00      A   
ATOM    584  N   ALA    98     -33.038   5.065   6.998  1.00 10.00      A   
ATOM    585  HN  ALA    98     -32.674   4.740   7.846  1.00 10.00      A   
ATOM    586  CA  ALA    98     -32.684   4.372   5.766  1.00 10.00      A   
ATOM    587  CB  ALA    98     -31.379   4.921   5.210  1.00 10.00      A   
ATOM    588  C   ALA    98     -32.567   2.871   6.007  1.00 10.00      A   
ATOM    589  O   ALA    98     -31.744   2.426   6.810  1.00 10.00      A   
ATOM    590  N   VAL    99     -33.399   2.096   5.326  1.00 10.00      A   
ATOM    591  HN  VAL    99     -34.041   2.511   4.705  1.00 10.00      A   
ATOM    592  CA  VAL    99     -33.385   0.645   5.470  1.00 10.00      A   
ATOM    593  CB  VAL    99     -34.723   0.110   6.025  1.00 10.00      A   
ATOM    594  CG1 VAL    99     -34.633  -1.381   6.318  1.00 10.00      A   
ATOM    595  CG2 VAL    99     -35.131   0.875   7.275  1.00 10.00      A   
ATOM    596  C   VAL    99     -33.084  -0.020   4.129  1.00 10.00      A   
ATOM    597  O   VAL    99     -33.710   0.299   3.113  1.00 10.00      A   
ATOM    598  N   VAL   100     -32.125  -0.935   4.137  1.00 10.00      A   
ATOM    599  HN  VAL   100     -31.675  -1.147   4.986  1.00 10.00      A   
ATOM    600  CA  VAL   100     -31.726  -1.644   2.928  1.00 10.00      A   
ATOM    601  CB  VAL   100     -30.194  -1.607   2.724  1.00 10.00      A   
ATOM    602  CG1 VAL   100     -29.818  -2.144   1.349  1.00 10.00      A   
ATOM    603  CG2 VAL   100     -29.652  -0.201   2.915  1.00 10.00      A   
ATOM    604  C   VAL   100     -32.183  -3.099   2.974  1.00 10.00      A   
ATOM    605  O   VAL   100     -31.828  -3.843   3.892  1.00 10.00      A   
ATOM    606  N   VAL   101     -32.979  -3.488   1.988  1.00 10.00      A   
ATOM    607  HN  VAL   101     -33.229  -2.839   1.294  1.00 10.00      A   
ATOM    608  CA  VAL   101     -33.487  -4.850   1.887  1.00 10.00      A   
ATOM    609  CB  VAL   101     -35.022  -4.916   2.062  1.00 10.00      A   
ATOM    610  CG1 VAL   101     -35.412  -4.623   3.504  1.00 10.00      A   
ATOM    611  CG2 VAL   101     -35.722  -3.956   1.110  1.00 10.00      A   
ATOM    612  C   VAL   101     -33.101  -5.441   0.535  1.00 10.00      A   
ATOM    613  O   VAL   101     -32.665  -4.713  -0.363  1.00 10.00      A   
ATOM    614  N   GLY   102     -33.251  -6.749   0.387  1.00 10.00      A   
ATOM    615  HN  GLY   102     -33.600  -7.286   1.129  1.00 10.00      A   
ATOM    616  CA  GLY   102     -32.905  -7.385  -0.865  1.00 10.00      A   
ATOM    617  C   GLY   102     -33.385  -8.817  -0.955  1.00 10.00      A   
ATOM    618  O   GLY   102     -33.702  -9.441   0.058  1.00 10.00      A   
ATOM    619  N   GLN   103     -33.443  -9.332  -2.176  1.00 10.00      A   
ATOM    620  HN  GLN   103     -33.180  -8.772  -2.941  1.00 10.00      A   
ATOM    621  CA  GLN   103     -33.879 -10.699  -2.424  1.00 10.00      A   
ATOM    622  CB  GLN   103     -35.304 -10.728  -2.996  1.00 10.00      A   
ATOM    623  CG  GLN   103     -36.313  -9.866  -2.254  1.00 10.00      A   
ATOM    624  CD  GLN   103     -36.336  -8.432  -2.755  1.00 10.00      A   
ATOM    625  OE1 GLN   103     -36.134  -8.168  -3.942  1.00 10.00      A   
ATOM    626  NE2 GLN   103     -36.565  -7.498  -1.851  1.00 10.00      A   
ATOM    627 HE21 GLN   103     -36.709  -7.779  -0.916  1.00 10.00      A   
ATOM    628 HE22 GLN   103     -36.576  -6.556  -2.145  1.00 10.00      A   
ATOM    629  C   GLN   103     -32.934 -11.371  -3.412  1.00 10.00      A   
ATOM    630  O   GLN   103     -32.504 -10.751  -4.389  1.00 10.00      A   
ATOM    631  N   VAL   104     -32.602 -12.628  -3.153  1.00 10.00      A   
ATOM    632  HN  VAL   104     -32.961 -13.065  -2.345  1.00 10.00      A   
ATOM    633  CA  VAL   104     -31.718 -13.384  -4.032  1.00 10.00      A   
ATOM    634  CB  VAL   104     -30.440 -13.854  -3.306  1.00 10.00      A   
ATOM    635  CG1 VAL   104     -29.461 -14.476  -4.293  1.00 10.00      A   
ATOM    636  CG2 VAL   104     -29.784 -12.704  -2.556  1.00 10.00      A   
ATOM    637  C   VAL   104     -32.449 -14.602  -4.590  1.00 10.00      A   
ATOM    638  O   VAL   104     -32.898 -15.467  -3.837  1.00 10.00      A   
ATOM    639  N   THR   105     -32.580 -14.656  -5.905  1.00 10.00      A   
ATOM    640  HN  THR   105     -32.206 -13.931  -6.455  1.00 10.00      A   
ATOM    641  CA  THR   105     -33.259 -15.759  -6.562  1.00 10.00      A   
ATOM    642  CB  THR   105     -34.531 -15.266  -7.283  1.00 10.00      A   
ATOM    643  OG1 THR   105     -35.224 -14.337  -6.434  1.00 10.00      A   
ATOM    644  HG1 THR   105     -34.929 -14.455  -5.526  1.00 10.00      A   
ATOM    645  CG2 THR   105     -35.454 -16.433  -7.600  1.00 10.00      A   
ATOM    646  C   THR   105     -32.323 -16.449  -7.560  1.00 10.00      A   
ATOM    647  O   THR   105     -31.772 -15.809  -8.459  1.00 10.00      A   
ATOM    648  N   PRO   106     -32.108 -17.761  -7.392  1.00 10.00      A   
ATOM    649  CA  PRO   106     -31.234 -18.544  -8.268  1.00 10.00      A   
ATOM    650  CB  PRO   106     -31.031 -19.862  -7.500  1.00 10.00      A   
ATOM    651  CG  PRO   106     -31.654 -19.656  -6.158  1.00 10.00      A   
ATOM    652  CD  PRO   106     -32.692 -18.591  -6.335  1.00 10.00      A   
ATOM    653  C   PRO   106     -31.879 -18.834  -9.621  1.00 10.00      A   
ATOM    654  O   PRO   106     -33.088 -18.662  -9.799  1.00 10.00      A   
ATOM    655  N   ASN   107     -31.055 -19.256 -10.570  1.00 10.00      A   
ATOM    656  HN  ASN   107     -30.099 -19.337 -10.364  1.00 10.00      A   
ATOM    657  CA  ASN   107     -31.514 -19.602 -11.910  1.00 10.00      A   
ATOM    658  CB  ASN   107     -30.987 -18.604 -12.950  1.00 10.00      A   
ATOM    659  CG  ASN   107     -31.670 -17.256 -12.888  1.00 10.00      A   
ATOM    660  OD1 ASN   107     -32.721 -17.050 -13.496  1.00 10.00      A   
ATOM    661  ND2 ASN   107     -31.073 -16.328 -12.157  1.00 10.00      A   
ATOM    662 HD21 ASN   107     -30.234 -16.566 -11.704  1.00 10.00      A   
ATOM    663 HD22 ASN   107     -31.492 -15.445 -12.098  1.00 10.00      A   
ATOM    664  C   ASN   107     -31.004 -20.988 -12.258  1.00 10.00      A   
ATOM    665  O   ASN   107     -29.892 -21.350 -11.871  1.00 10.00      A   
ATOM    666  N   PRO   108     -31.804 -21.783 -12.980  1.00 10.00      A   
ATOM    667  CA  PRO   108     -31.419 -23.142 -13.382  1.00 10.00      A   
ATOM    668  CB  PRO   108     -32.599 -23.613 -14.235  1.00 10.00      A   
ATOM    669  CG  PRO   108     -33.745 -22.774 -13.788  1.00 10.00      A   
ATOM    670  CD  PRO   108     -33.162 -21.438 -13.438  1.00 10.00      A   
ATOM    671  C   PRO   108     -30.133 -23.163 -14.209  1.00 10.00      A   
ATOM    672  O   PRO   108     -29.410 -24.160 -14.225  1.00 10.00      A   
ATOM    673  N   ASP   109     -29.853 -22.056 -14.890  1.00 10.00      A   
ATOM    674  HN  ASP   109     -30.473 -21.299 -14.843  1.00 10.00      A   
ATOM    675  CA  ASP   109     -28.654 -21.942 -15.714  1.00 10.00      A   
ATOM    676  CB  ASP   109     -28.780 -20.818 -16.748  1.00 10.00      A   
ATOM    677  CG  ASP   109     -29.156 -19.482 -16.142  1.00 10.00      A   
ATOM    678  OD1 ASP   109     -30.226 -18.948 -16.505  1.00 10.00      A   
ATOM    679  OD2 ASP   109     -28.396 -18.969 -15.296  1.00 10.00      A   
ATOM    680  C   ASP   109     -27.396 -21.759 -14.870  1.00 10.00      A   
ATOM    681  O   ASP   109     -26.286 -21.984 -15.350  1.00 10.00      A   
ATOM    682  N   GLY   110     -27.563 -21.348 -13.618  1.00 10.00      A   
ATOM    683  HN  GLY   110     -28.467 -21.172 -13.279  1.00 10.00      A   
ATOM    684  CA  GLY   110     -26.415 -21.171 -12.751  1.00 10.00      A   
ATOM    685  C   GLY   110     -26.200 -19.740 -12.295  1.00 10.00      A   
ATOM    686  O   GLY   110     -25.406 -19.493 -11.387  1.00 10.00      A   
ATOM    687  N   SER   111     -26.884 -18.795 -12.922  1.00 10.00      A   
ATOM    688  HN  SER   111     -27.493 -19.040 -13.655  1.00 10.00      A   
ATOM    689  CA  SER   111     -26.745 -17.392 -12.551  1.00 10.00      A   
ATOM    690  CB  SER   111     -27.073 -16.492 -13.743  1.00 10.00      A   
ATOM    691  OG  SER   111     -26.646 -17.089 -14.958  1.00 10.00      A   
ATOM    692  HG  SER   111     -27.269 -17.801 -15.196  1.00 10.00      A   
ATOM    693  C   SER   111     -27.639 -17.051 -11.357  1.00 10.00      A   
ATOM    694  O   SER   111     -28.632 -17.732 -11.097  1.00 10.00      A   
ATOM    695  N   TYR   112     -27.288 -16.003 -10.630  1.00 10.00      A   
ATOM    696  HN  TYR   112     -26.490 -15.484 -10.882  1.00 10.00      A   
ATOM    697  CA  TYR   112     -28.062 -15.589  -9.473  1.00 10.00      A   
ATOM    698  CB  TYR   112     -27.221 -15.666  -8.196  1.00 10.00      A   
ATOM    699  CG  TYR   112     -26.863 -17.076  -7.767  1.00 10.00      A   
ATOM    700  CD1 TYR   112     -25.587 -17.584  -7.974  1.00 10.00      A   
ATOM    701  CD2 TYR   112     -27.802 -17.900  -7.156  1.00 10.00      A   
ATOM    702  CE1 TYR   112     -25.255 -18.869  -7.588  1.00 10.00      A   
ATOM    703  CE2 TYR   112     -27.479 -19.186  -6.765  1.00 10.00      A   
ATOM    704  CZ  TYR   112     -26.204 -19.666  -6.983  1.00 10.00      A   
ATOM    705  OH  TYR   112     -25.879 -20.950  -6.597  1.00 10.00      A   
ATOM    706  HH  TYR   112     -26.393 -21.578  -7.125  1.00 10.00      A   
ATOM    707  C   TYR   112     -28.611 -14.180  -9.662  1.00 10.00      A   
ATOM    708  O   TYR   112     -27.873 -13.252  -9.995  1.00 10.00      A   
ATOM    709  N   ASN   113     -29.914 -14.035  -9.467  1.00 10.00      A   
ATOM    710  HN  ASN   113     -30.450 -14.819  -9.213  1.00 10.00      A   
ATOM    711  CA  ASN   113     -30.575 -12.747  -9.605  1.00 10.00      A   
ATOM    712  CB  ASN   113     -31.992 -12.929 -10.161  1.00 10.00      A   
ATOM    713  CG  ASN   113     -32.077 -12.744 -11.665  1.00 10.00      A   
ATOM    714  OD1 ASN   113     -31.368 -11.924 -12.243  1.00 10.00      A   
ATOM    715  ND2 ASN   113     -32.953 -13.505 -12.309  1.00 10.00      A   
ATOM    716 HD21 ASN   113     -33.491 -14.140 -11.783  1.00 10.00      A   
ATOM    717 HD22 ASN   113     -33.035 -13.398 -13.281  1.00 10.00      A   
ATOM    718  C   ASN   113     -30.641 -12.051  -8.253  1.00 10.00      A   
ATOM    719  O   ASN   113     -31.384 -12.473  -7.360  1.00 10.00      A   
ATOM    720  N   VAL   114     -29.858 -10.995  -8.099  1.00 10.00      A   
ATOM    721  HN  VAL   114     -29.298 -10.697  -8.852  1.00 10.00      A   
ATOM    722  CA  VAL   114     -29.826 -10.245  -6.853  1.00 10.00      A   
ATOM    723  CB  VAL   114     -28.386 -10.058  -6.314  1.00 10.00      A   
ATOM    724  CG1 VAL   114     -27.856 -11.364  -5.740  1.00 10.00      A   
ATOM    725  CG2 VAL   114     -27.453  -9.537  -7.398  1.00 10.00      A   
ATOM    726  C   VAL   114     -30.503  -8.888  -7.018  1.00 10.00      A   
ATOM    727  O   VAL   114     -30.170  -8.121  -7.921  1.00 10.00      A   
ATOM    728  N   ALA   115     -31.468  -8.606  -6.160  1.00 10.00      A   
ATOM    729  HN  ALA   115     -31.700  -9.263  -5.468  1.00 10.00      A   
ATOM    730  CA  ALA   115     -32.187  -7.345  -6.210  1.00 10.00      A   
ATOM    731  CB  ALA   115     -33.632  -7.579  -6.620  1.00 10.00      A   
ATOM    732  C   ALA   115     -32.127  -6.658  -4.856  1.00 10.00      A   
ATOM    733  O   ALA   115     -32.381  -7.286  -3.831  1.00 10.00      A   
ATOM    734  N   TYR   116     -31.784  -5.379  -4.856  1.00 10.00      A   
ATOM    735  HN  TYR   116     -31.590  -4.935  -5.714  1.00 10.00      A   
ATOM    736  CA  TYR   116     -31.692  -4.615  -3.619  1.00 10.00      A   
ATOM    737  CB  TYR   116     -30.232  -4.278  -3.283  1.00 10.00      A   
ATOM    738  CG  TYR   116     -29.474  -3.549  -4.377  1.00 10.00      A   
ATOM    739  CD1 TYR   116     -29.433  -2.162  -4.416  1.00 10.00      A   
ATOM    740  CD2 TYR   116     -28.790  -4.252  -5.363  1.00 10.00      A   
ATOM    741  CE1 TYR   116     -28.737  -1.493  -5.404  1.00 10.00      A   
ATOM    742  CE2 TYR   116     -28.093  -3.591  -6.355  1.00 10.00      A   
ATOM    743  CZ  TYR   116     -28.068  -2.213  -6.372  1.00 10.00      A   
ATOM    744  OH  TYR   116     -27.372  -1.552  -7.359  1.00 10.00      A   
ATOM    745  HH  TYR   116     -26.909  -0.801  -6.974  1.00 10.00      A   
ATOM    746  C   TYR   116     -32.541  -3.351  -3.690  1.00 10.00      A   
ATOM    747  O   TYR   116     -32.649  -2.727  -4.748  1.00 10.00      A   
ATOM    748  N   GLN   117     -33.150  -2.987  -2.570  1.00 10.00      A   
ATOM    749  HN  GLN   117     -33.029  -3.533  -1.757  1.00 10.00      A   
ATOM    750  CA  GLN   117     -33.992  -1.802  -2.507  1.00 10.00      A   
ATOM    751  CB  GLN   117     -35.480  -2.177  -2.530  1.00 10.00      A   
ATOM    752  CG  GLN   117     -35.934  -2.904  -3.789  1.00 10.00      A   
ATOM    753  CD  GLN   117     -36.038  -4.404  -3.591  1.00 10.00      A   
ATOM    754  OE1 GLN   117     -36.359  -4.878  -2.502  1.00 10.00      A   
ATOM    755  NE2 GLN   117     -35.770  -5.162  -4.644  1.00 10.00      A   
ATOM    756 HE21 GLN   117     -35.524  -4.719  -5.485  1.00 10.00      A   
ATOM    757 HE22 GLN   117     -35.826  -6.138  -4.539  1.00 10.00      A   
ATOM    758  C   GLN   117     -33.689  -0.975  -1.263  1.00 10.00      A   
ATOM    759  O   GLN   117     -33.643  -1.499  -0.150  1.00 10.00      A   
ATOM    760  N   LEU   118     -33.462   0.312  -1.467  1.00 10.00      A   
ATOM    761  HN  LEU   118     -33.479   0.658  -2.390  1.00 10.00      A   
ATOM    762  CA  LEU   118     -33.185   1.233  -0.376  1.00 10.00      A   
ATOM    763  CB  LEU   118     -31.976   2.111  -0.719  1.00 10.00      A   
ATOM    764  CG  LEU   118     -31.713   3.302   0.207  1.00 10.00      A   
ATOM    765  CD1 LEU   118     -31.304   2.834   1.596  1.00 10.00      A   
ATOM    766  CD2 LEU   118     -30.658   4.220  -0.390  1.00 10.00      A   
ATOM    767  C   LEU   118     -34.416   2.099  -0.137  1.00 10.00      A   
ATOM    768  O   LEU   118     -34.750   2.955  -0.959  1.00 10.00      A   
ATOM    769  N   VAL   119     -35.097   1.866   0.972  1.00 10.00      A   
ATOM    770  HN  VAL   119     -34.777   1.176   1.596  1.00 10.00      A   
ATOM    771  CA  VAL   119     -36.303   2.618   1.298  1.00 10.00      A   
ATOM    772  CB  VAL   119     -37.490   1.673   1.592  1.00 10.00      A   
ATOM    773  CG1 VAL   119     -38.780   2.453   1.787  1.00 10.00      A   
ATOM    774  CG2 VAL   119     -37.648   0.655   0.473  1.00 10.00      A   
ATOM    775  C   VAL   119     -36.069   3.542   2.490  1.00 10.00      A   
ATOM    776  O   VAL   119     -35.437   3.154   3.476  1.00 10.00      A   
ATOM    777  N   ASP   120     -36.585   4.761   2.390  1.00 10.00      A   
ATOM    778  HN  ASP   120     -37.087   5.000   1.579  1.00 10.00      A   
ATOM    779  CA  ASP   120     -36.444   5.756   3.451  1.00 10.00      A   
ATOM    780  CB  ASP   120     -36.601   7.165   2.860  1.00 10.00      A   
ATOM    781  CG  ASP   120     -36.330   8.282   3.852  1.00 10.00      A   
ATOM    782  OD1 ASP   120     -35.245   8.900   3.785  1.00 10.00      A   
ATOM    783  OD2 ASP   120     -37.209   8.573   4.686  1.00 10.00      A   
ATOM    784  C   ASP   120     -37.488   5.521   4.543  1.00 10.00      A   
ATOM    785  O   ASP   120     -38.593   5.044   4.265  1.00 10.00      A   
ATOM    786  N   THR   121     -37.125   5.824   5.783  1.00 10.00      A   
ATOM    787  HN  THR   121     -36.217   6.164   5.947  1.00 10.00      A   
ATOM    788  CA  THR   121     -38.034   5.658   6.911  1.00 10.00      A   
ATOM    789  CB  THR   121     -37.697   4.391   7.724  1.00 10.00      A   
ATOM    790  OG1 THR   121     -36.294   4.113   7.639  1.00 10.00      A   
ATOM    791  HG1 THR   121     -35.879   4.308   8.489  1.00 10.00      A   
ATOM    792  CG2 THR   121     -38.486   3.195   7.218  1.00 10.00      A   
ATOM    793  C   THR   121     -37.983   6.871   7.840  1.00 10.00      A   
ATOM    794  O   THR   121     -38.340   6.780   9.016  1.00 10.00      A   
ATOM    795  N   GLY   122     -37.551   8.007   7.303  1.00 10.00      A   
ATOM    796  HN  GLY   122     -37.318   8.033   6.346  1.00 10.00      A   
ATOM    797  CA  GLY   122     -37.446   9.211   8.101  1.00 10.00      A   
ATOM    798  C   GLY   122     -38.166  10.389   7.480  1.00 10.00      A   
ATOM    799  O   GLY   122     -38.976  11.045   8.137  1.00 10.00      A   
ATOM    800  N   GLY   123     -37.873  10.661   6.216  1.00 10.00      A   
ATOM    801  HN  GLY   123     -37.232  10.082   5.734  1.00 10.00      A   
ATOM    802  CA  GLY   123     -38.505  11.768   5.523  1.00 10.00      A   
ATOM    803  C   GLY   123     -39.589  11.284   4.586  1.00 10.00      A   
ATOM    804  O   GLY   123     -40.598  11.962   4.372  1.00 10.00      A   
ATOM    805  N   ALA   124     -39.380  10.098   4.038  1.00 10.00      A   
ATOM    806  HN  ALA   124     -38.552   9.606   4.265  1.00 10.00      A   
ATOM    807  CA  ALA   124     -40.332   9.487   3.125  1.00 10.00      A   
ATOM    808  CB  ALA   124     -39.863   9.645   1.687  1.00 10.00      A   
ATOM    809  C   ALA   124     -40.515   8.013   3.478  1.00 10.00      A   
ATOM    810  O   ALA   124     -40.097   7.126   2.732  1.00 10.00      A   
ATOM    811  N   PRO   125     -41.149   7.738   4.630  1.00 10.00      A   
ATOM    812  CA  PRO   125     -41.377   6.374   5.114  1.00 10.00      A   
ATOM    813  CB  PRO   125     -42.116   6.578   6.444  1.00 10.00      A   
ATOM    814  CG  PRO   125     -41.825   7.984   6.833  1.00 10.00      A   
ATOM    815  CD  PRO   125     -41.718   8.741   5.546  1.00 10.00      A   
ATOM    816  C   PRO   125     -42.226   5.549   4.154  1.00 10.00      A   
ATOM    817  O   PRO   125     -43.448   5.694   4.101  1.00 10.00      A   
ATOM    818  N   GLY   126     -41.571   4.690   3.389  1.00 10.00      A   
ATOM    819  HN  GLY   126     -40.592   4.632   3.459  1.00 10.00      A   
ATOM    820  CA  GLY   126     -42.281   3.852   2.446  1.00 10.00      A   
ATOM    821  C   GLY   126     -41.915   4.164   1.013  1.00 10.00      A   
ATOM    822  O   GLY   126     -42.362   3.488   0.090  1.00 10.00      A   
ATOM    823  N   THR   127     -41.098   5.188   0.822  1.00 10.00      A   
ATOM    824  HN  THR   127     -40.771   5.696   1.598  1.00 10.00      A   
ATOM    825  CA  THR   127     -40.673   5.575  -0.511  1.00 10.00      A   
ATOM    826  CB  THR   127     -40.695   7.107  -0.688  1.00 10.00      A   
ATOM    827  OG1 THR   127     -41.988   7.613  -0.321  1.00 10.00      A   
ATOM    828  HG1 THR   127     -42.025   7.734   0.638  1.00 10.00      A   
ATOM    829  CG2 THR   127     -40.405   7.488  -2.132  1.00 10.00      A   
ATOM    830  C   THR   127     -39.277   5.037  -0.815  1.00 10.00      A   
ATOM    831  O   THR   127     -38.330   5.266  -0.058  1.00 10.00      A   
ATOM    832  N   VAL   128     -39.165   4.303  -1.913  1.00 10.00      A   
ATOM    833  HN  VAL   128     -39.960   4.141  -2.460  1.00 10.00      A   
ATOM    834  CA  VAL   128     -37.892   3.739  -2.334  1.00 10.00      A   
ATOM    835  CB  VAL   128     -38.085   2.596  -3.357  1.00 10.00      A   
ATOM    836  CG1 VAL   128     -36.761   1.918  -3.670  1.00 10.00      A   
ATOM    837  CG2 VAL   128     -39.098   1.579  -2.844  1.00 10.00      A   
ATOM    838  C   VAL   128     -37.024   4.834  -2.948  1.00 10.00      A   
ATOM    839  O   VAL   128     -37.477   5.585  -3.811  1.00 10.00      A   
ATOM    840  N   LEU   129     -35.790   4.930  -2.485  1.00 10.00      A   
ATOM    841  HN  LEU   129     -35.488   4.301  -1.790  1.00 10.00      A   
ATOM    842  CA  LEU   129     -34.865   5.940  -2.980  1.00 10.00      A   
ATOM    843  CB  LEU   129     -33.952   6.413  -1.848  1.00 10.00      A   
ATOM    844  CG  LEU   129     -34.645   6.789  -0.536  1.00 10.00      A   
ATOM    845  CD1 LEU   129     -33.617   7.106   0.537  1.00 10.00      A   
ATOM    846  CD2 LEU   129     -35.594   7.960  -0.742  1.00 10.00      A   
ATOM    847  C   LEU   129     -34.029   5.392  -4.129  1.00 10.00      A   
ATOM    848  O   LEU   129     -33.811   6.069  -5.133  1.00 10.00      A   
ATOM    849  N   ALA   130     -33.568   4.160  -3.972  1.00 10.00      A   
ATOM    850  HN  ALA   130     -33.795   3.664  -3.156  1.00 10.00      A   
ATOM    851  CA  ALA   130     -32.751   3.510  -4.985  1.00 10.00      A   
ATOM    852  CB  ALA   130     -31.275   3.775  -4.727  1.00 10.00      A   
ATOM    853  C   ALA   130     -33.026   2.016  -4.990  1.00 10.00      A   
ATOM    854  O   ALA   130     -33.274   1.425  -3.937  1.00 10.00      A   
ATOM    855  N   GLN   131     -32.992   1.416  -6.168  1.00 10.00      A   
ATOM    856  HN  GLN   131     -32.779   1.944  -6.970  1.00 10.00      A   
ATOM    857  CA  GLN   131     -33.240  -0.009  -6.314  1.00 10.00      A   
ATOM    858  CB  GLN   131     -34.732  -0.327  -6.156  1.00 10.00      A   
ATOM    859  CG  GLN   131     -35.635   0.356  -7.172  1.00 10.00      A   
ATOM    860  CD  GLN   131     -37.077  -0.104  -7.076  1.00 10.00      A   
ATOM    861  OE1 GLN   131     -37.358  -1.237  -6.685  1.00 10.00      A   
ATOM    862  NE2 GLN   131     -38.003   0.773  -7.423  1.00 10.00      A   
ATOM    863 HE21 GLN   131     -37.713   1.665  -7.719  1.00 10.00      A   
ATOM    864 HE22 GLN   131     -38.943   0.499  -7.372  1.00 10.00      A   
ATOM    865  C   GLN   131     -32.735  -0.498  -7.664  1.00 10.00      A   
ATOM    866  O   GLN   131     -32.808   0.225  -8.661  1.00 10.00      A   
ATOM    867  N   ASN   132     -32.210  -1.712  -7.689  1.00 10.00      A   
ATOM    868  HN  ASN   132     -32.170  -2.236  -6.857  1.00 10.00      A   
ATOM    869  CA  ASN   132     -31.694  -2.299  -8.919  1.00 10.00      A   
ATOM    870  CB  ASN   132     -30.334  -1.692  -9.283  1.00 10.00      A   
ATOM    871  CG  ASN   132     -30.112  -1.593 -10.784  1.00 10.00      A   
ATOM    872  OD1 ASN   132     -30.711  -2.332 -11.567  1.00 10.00      A   
ATOM    873  ND2 ASN   132     -29.245  -0.680 -11.195  1.00 10.00      A   
ATOM    874 HD21 ASN   132     -28.800  -0.124 -10.520  1.00 10.00      A   
ATOM    875 HD22 ASN   132     -29.079  -0.599 -12.156  1.00 10.00      A   
ATOM    876  C   ASN   132     -31.568  -3.809  -8.772  1.00 10.00      A   
ATOM    877  O   ASN   132     -31.399  -4.319  -7.661  1.00 10.00      A   
ATOM    878  N   SER   133     -31.665  -4.514  -9.888  1.00 10.00      A   
ATOM    879  HN  SER   133     -31.805  -4.040 -10.736  1.00 10.00      A   
ATOM    880  CA  SER   133     -31.560  -5.964  -9.904  1.00 10.00      A   
ATOM    881  CB  SER   133     -32.900  -6.582 -10.315  1.00 10.00      A   
ATOM    882  OG  SER   133     -33.983  -5.903  -9.696  1.00 10.00      A   
ATOM    883  HG  SER   133     -34.107  -5.049 -10.122  1.00 10.00      A   
ATOM    884  C   SER   133     -30.467  -6.382 -10.882  1.00 10.00      A   
ATOM    885  O   SER   133     -30.434  -5.909 -12.017  1.00 10.00      A   
ATOM    886  N   TYR   134     -29.572  -7.254 -10.443  1.00 10.00      A   
ATOM    887  HN  TYR   134     -29.656  -7.615  -9.528  1.00 10.00      A   
ATOM    888  CA  TYR   134     -28.477  -7.703 -11.288  1.00 10.00      A   
ATOM    889  CB  TYR   134     -27.135  -7.219 -10.731  1.00 10.00      A   
ATOM    890  CG  TYR   134     -26.888  -5.737 -10.879  1.00 10.00      A   
ATOM    891  CD1 TYR   134     -26.983  -4.888  -9.786  1.00 10.00      A   
ATOM    892  CD2 TYR   134     -26.547  -5.189 -12.108  1.00 10.00      A   
ATOM    893  CE1 TYR   134     -26.749  -3.535  -9.914  1.00 10.00      A   
ATOM    894  CE2 TYR   134     -26.314  -3.837 -12.247  1.00 10.00      A   
ATOM    895  CZ  TYR   134     -26.413  -3.016 -11.144  1.00 10.00      A   
ATOM    896  OH  TYR   134     -26.173  -1.668 -11.270  1.00 10.00      A   
ATOM    897  HH  TYR   134     -25.676  -1.360 -10.504  1.00 10.00      A   
ATOM    898  C   TYR   134     -28.443  -9.217 -11.410  1.00 10.00      A   
ATOM    899  O   TYR   134     -28.746  -9.936 -10.458  1.00 10.00      A   
ATOM    900  N   LYS   135     -28.076  -9.692 -12.587  1.00 10.00      A   
ATOM    901  HN  LYS   135     -27.867  -9.063 -13.311  1.00 10.00      A   
ATOM    902  CA  LYS   135     -27.959 -11.116 -12.835  1.00 10.00      A   
ATOM    903  CB  LYS   135     -28.757 -11.539 -14.069  1.00 10.00      A   
ATOM    904  CG  LYS   135     -28.925 -13.047 -14.197  1.00 10.00      A   
ATOM    905  CD  LYS   135     -29.793 -13.425 -15.385  1.00 10.00      A   
ATOM    906  CE  LYS   135     -29.031 -13.303 -16.695  1.00 10.00      A   
ATOM    907  NZ  LYS   135     -29.795 -13.881 -17.830  1.00 10.00      A   
ATOM    908  HZ1 LYS   135     -29.211 -13.891 -18.690  1.00 10.00      A   
ATOM    909  HZ2 LYS   135     -30.650 -13.321 -18.013  1.00 10.00      A   
ATOM    910  HZ3 LYS   135     -30.079 -14.857 -17.610  1.00 10.00      A   
ATOM    911  C   LYS   135     -26.489 -11.454 -13.016  1.00 10.00      A   
ATOM    912  O   LYS   135     -25.936 -11.316 -14.111  1.00 10.00      A   
ATOM    913  N   VAL   136     -25.854 -11.870 -11.938  1.00 10.00      A   
ATOM    914  HN  VAL   136     -26.354 -11.981 -11.099  1.00 10.00      A   
ATOM    915  CA  VAL   136     -24.439 -12.196 -11.969  1.00 10.00      A   
ATOM    916  CB  VAL   136     -23.639 -11.368 -10.940  1.00 10.00      A   
ATOM    917  CG1 VAL   136     -23.611  -9.898 -11.333  1.00 10.00      A   
ATOM    918  CG2 VAL   136     -24.212 -11.542  -9.539  1.00 10.00      A   
ATOM    919  C   VAL   136     -24.204 -13.674 -11.707  1.00 10.00      A   
ATOM    920  O   VAL   136     -25.115 -14.396 -11.295  1.00 10.00      A   
ATOM    921  N   ASN   137     -22.985 -14.117 -11.965  1.00 10.00      A   
ATOM    922  HN  ASN   137     -22.319 -13.496 -12.322  1.00 10.00      A   
ATOM    923  CA  ASN   137     -22.613 -15.502 -11.734  1.00 10.00      A   
ATOM    924  CB  ASN   137     -21.453 -15.917 -12.649  1.00 10.00      A   
ATOM    925  CG  ASN   137     -21.887 -16.138 -14.089  1.00 10.00      A   
ATOM    926  OD1 ASN   137     -23.010 -16.571 -14.359  1.00 10.00      A   
ATOM    927  ND2 ASN   137     -21.001 -15.843 -15.026  1.00 10.00      A   
ATOM    928 HD21 ASN   137     -20.120 -15.503 -14.748  1.00 10.00      A   
ATOM    929 HD22 ASN   137     -21.257 -15.975 -15.965  1.00 10.00      A   
ATOM    930  C   ASN   137     -22.238 -15.689 -10.268  1.00 10.00      A   
ATOM    931  O   ASN   137     -22.124 -14.711  -9.526  1.00 10.00      A   
ATOM    932  N   LYS   138     -22.038 -16.932  -9.858  1.00 10.00      A   
ATOM    933  HN  LYS   138     -22.120 -17.670 -10.505  1.00 10.00      A   
ATOM    934  CA  LYS   138     -21.697 -17.242  -8.474  1.00 10.00      A   
ATOM    935  CB  LYS   138     -21.531 -18.751  -8.305  1.00 10.00      A   
ATOM    936  CG  LYS   138     -21.233 -19.186  -6.884  1.00 10.00      A   
ATOM    937  CD  LYS   138     -21.083 -20.691  -6.799  1.00 10.00      A   
ATOM    938  CE  LYS   138     -20.694 -21.131  -5.400  1.00 10.00      A   
ATOM    939  NZ  LYS   138     -20.687 -22.609  -5.275  1.00 10.00      A   
ATOM    940  HZ1 LYS   138     -20.346 -22.887  -4.331  1.00 10.00      A   
ATOM    941  HZ2 LYS   138     -20.066 -23.026  -5.994  1.00 10.00      A   
ATOM    942  HZ3 LYS   138     -21.649 -22.982  -5.406  1.00 10.00      A   
ATOM    943  C   LYS   138     -20.438 -16.511  -8.006  1.00 10.00      A   
ATOM    944  O   LYS   138     -20.399 -15.967  -6.902  1.00 10.00      A   
ATOM    945  N   GLN   139     -19.420 -16.480  -8.856  1.00 10.00      A   
ATOM    946  HN  GLN   139     -19.515 -16.920  -9.730  1.00 10.00      A   
ATOM    947  CA  GLN   139     -18.162 -15.824  -8.518  1.00 10.00      A   
ATOM    948  CB  GLN   139     -17.025 -16.341  -9.396  1.00 10.00      A   
ATOM    949  CG  GLN   139     -16.558 -17.736  -9.024  1.00 10.00      A   
ATOM    950  CD  GLN   139     -16.097 -17.826  -7.584  1.00 10.00      A   
ATOM    951  OE1 GLN   139     -14.926 -17.602  -7.281  1.00 10.00      A   
ATOM    952  NE2 GLN   139     -17.009 -18.161  -6.687  1.00 10.00      A   
ATOM    953 HE21 GLN   139     -17.924 -18.330  -6.998  1.00 10.00      A   
ATOM    954 HE22 GLN   139     -16.735 -18.228  -5.748  1.00 10.00      A   
ATOM    955  C   GLN   139     -18.256 -14.302  -8.597  1.00 10.00      A   
ATOM    956  O   GLN   139     -17.279 -13.598  -8.342  1.00 10.00      A   
ATOM    957  N   TRP   140     -19.431 -13.797  -8.935  1.00 10.00      A   
ATOM    958  HN  TRP   140     -20.182 -14.403  -9.113  1.00 10.00      A   
ATOM    959  CA  TRP   140     -19.635 -12.361  -9.038  1.00 10.00      A   
ATOM    960  CB  TRP   140     -20.109 -11.979 -10.442  1.00 10.00      A   
ATOM    961  CG  TRP   140     -19.044 -12.126 -11.485  1.00 10.00      A   
ATOM    962  CD1 TRP   140     -18.959 -13.098 -12.438  1.00 10.00      A   
ATOM    963  CD2 TRP   140     -17.906 -11.276 -11.674  1.00 10.00      A   
ATOM    964  NE1 TRP   140     -17.839 -12.904 -13.209  1.00 10.00      A   
ATOM    965  HE1 TRP   140     -17.559 -13.471 -13.962  1.00 10.00      A   
ATOM    966  CE2 TRP   140     -17.178 -11.792 -12.762  1.00 10.00      A   
ATOM    967  CE3 TRP   140     -17.434 -10.127 -11.030  1.00 10.00      A   
ATOM    968  CZ2 TRP   140     -16.005 -11.200 -13.221  1.00 10.00      A   
ATOM    969  CZ3 TRP   140     -16.270  -9.542 -11.488  1.00 10.00      A   
ATOM    970  CH2 TRP   140     -15.568 -10.080 -12.573  1.00 10.00      A   
ATOM    971  C   TRP   140     -20.614 -11.866  -7.980  1.00 10.00      A   
ATOM    972  O   TRP   140     -20.989 -10.692  -7.966  1.00 10.00      A   
ATOM    973  N   LEU   141     -21.009 -12.763  -7.080  1.00 10.00      A   
ATOM    974  HN  LEU   141     -20.664 -13.680  -7.136  1.00 10.00      A   
ATOM    975  CA  LEU   141     -21.943 -12.420  -6.015  1.00 10.00      A   
ATOM    976  CB  LEU   141     -22.313 -13.654  -5.190  1.00 10.00      A   
ATOM    977  CG  LEU   141     -23.256 -14.651  -5.866  1.00 10.00      A   
ATOM    978  CD1 LEU   141     -23.447 -15.879  -4.992  1.00 10.00      A   
ATOM    979  CD2 LEU   141     -24.596 -13.997  -6.168  1.00 10.00      A   
ATOM    980  C   LEU   141     -21.384 -11.325  -5.113  1.00 10.00      A   
ATOM    981  O   LEU   141     -22.104 -10.406  -4.718  1.00 10.00      A   
ATOM    982  N   ARG   142     -20.096 -11.411  -4.804  1.00 10.00      A   
ATOM    983  HN  ARG   142     -19.564 -12.160  -5.155  1.00 10.00      A   
ATOM    984  CA  ARG   142     -19.456 -10.418  -3.954  1.00 10.00      A   
ATOM    985  CB  ARG   142     -18.076 -10.878  -3.489  1.00 10.00      A   
ATOM    986  CG  ARG   142     -18.134 -12.010  -2.479  1.00 10.00      A   
ATOM    987  CD  ARG   142     -17.031 -11.892  -1.442  1.00 10.00      A   
ATOM    988  NE  ARG   142     -15.766 -12.454  -1.909  1.00 10.00      A   
ATOM    989  HE  ARG   142     -15.149 -11.845  -2.379  1.00 10.00      A   
ATOM    990  CZ  ARG   142     -15.404 -13.724  -1.723  1.00 10.00      A   
ATOM    991  NH1 ARG   142     -16.214 -14.568  -1.089  1.00 10.00      A   
ATOM    992 HH11 ARG   142     -15.926 -15.561  -0.945  1.00 10.00      A   
ATOM    993 HH12 ARG   142     -17.145 -14.245  -0.735  1.00 10.00      A   
ATOM    994  NH2 ARG   142     -14.237 -14.158  -2.182  1.00 10.00      A   
ATOM    995 HH21 ARG   142     -13.952 -15.153  -2.037  1.00 10.00      A   
ATOM    996 HH22 ARG   142     -13.597 -13.511  -2.689  1.00 10.00      A   
ATOM    997  C   ARG   142     -19.395  -9.060  -4.643  1.00 10.00      A   
ATOM    998  O   ARG   142     -19.569  -8.023  -4.000  1.00 10.00      A   
ATOM    999  N   TYR   143     -19.159  -9.067  -5.953  1.00 10.00      A   
ATOM   1000  HN  TYR   143     -19.001  -9.921  -6.408  1.00 10.00      A   
ATOM   1001  CA  TYR   143     -19.112  -7.829  -6.720  1.00 10.00      A   
ATOM   1002  CB  TYR   143     -18.657  -8.063  -8.166  1.00 10.00      A   
ATOM   1003  CG  TYR   143     -18.596  -6.785  -8.980  1.00 10.00      A   
ATOM   1004  CD1 TYR   143     -17.505  -5.931  -8.890  1.00 10.00      A   
ATOM   1005  CD2 TYR   143     -19.645  -6.420  -9.818  1.00 10.00      A   
ATOM   1006  CE1 TYR   143     -17.459  -4.751  -9.607  1.00 10.00      A   
ATOM   1007  CE2 TYR   143     -19.604  -5.244 -10.544  1.00 10.00      A   
ATOM   1008  CZ  TYR   143     -18.511  -4.411 -10.432  1.00 10.00      A   
ATOM   1009  OH  TYR   143     -18.475  -3.228 -11.135  1.00 10.00      A   
ATOM   1010  HH  TYR   143     -17.623  -3.142 -11.582  1.00 10.00      A   
ATOM   1011  C   TYR   143     -20.483  -7.165  -6.698  1.00 10.00      A   
ATOM   1012  O   TYR   143     -20.595  -5.954  -6.499  1.00 10.00      A   
ATOM   1013  N   ALA   144     -21.522  -7.970  -6.893  1.00 10.00      A   
ATOM   1014  HN  ALA   144     -21.361  -8.926  -7.056  1.00 10.00      A   
ATOM   1015  CA  ALA   144     -22.892  -7.474  -6.877  1.00 10.00      A   
ATOM   1016  CB  ALA   144     -23.866  -8.593  -7.208  1.00 10.00      A   
ATOM   1017  C   ALA   144     -23.206  -6.879  -5.511  1.00 10.00      A   
ATOM   1018  O   ALA   144     -23.878  -5.852  -5.406  1.00 10.00      A   
ATOM   1019  N   GLY   145     -22.703  -7.532  -4.468  1.00 10.00      A   
ATOM   1020  HN  GLY   145     -22.195  -8.360  -4.618  1.00 10.00      A   
ATOM   1021  CA  GLY   145     -22.910  -7.051  -3.119  1.00 10.00      A   
ATOM   1022  C   GLY   145     -22.264  -5.698  -2.917  1.00 10.00      A   
ATOM   1023  O   GLY   145     -22.876  -4.790  -2.363  1.00 10.00      A   
ATOM   1024  N   HIS   146     -21.029  -5.560  -3.395  1.00 10.00      A   
ATOM   1025  HN  HIS   146     -20.598  -6.329  -3.831  1.00 10.00      A   
ATOM   1026  CA  HIS   146     -20.297  -4.301  -3.279  1.00 10.00      A   
ATOM   1027  CB  HIS   146     -18.847  -4.455  -3.752  1.00 10.00      A   
ATOM   1028  CG  HIS   146     -17.943  -5.143  -2.775  1.00 10.00      A   
ATOM   1029  ND1 HIS   146     -17.867  -4.799  -1.444  1.00 10.00      A   
ATOM   1030  HD1 HIS   146     -18.387  -4.075  -0.996  1.00 10.00      A   
ATOM   1031  CD2 HIS   146     -17.072  -6.169  -2.941  1.00 10.00      A   
ATOM   1032  CE1 HIS   146     -16.989  -5.573  -0.836  1.00 10.00      A   
ATOM   1033  NE2 HIS   146     -16.497  -6.415  -1.721  1.00 10.00      A   
ATOM   1034  HE2 HIS   146     -15.818  -7.115  -1.525  1.00 10.00      A   
ATOM   1035  C   HIS   146     -20.993  -3.204  -4.080  1.00 10.00      A   
ATOM   1036  O   HIS   146     -20.946  -2.030  -3.721  1.00 10.00      A   
ATOM   1037  N   THR   147     -21.644  -3.601  -5.167  1.00 10.00      A   
ATOM   1038  HN  THR   147     -21.643  -4.554  -5.401  1.00 10.00      A   
ATOM   1039  CA  THR   147     -22.360  -2.662  -6.018  1.00 10.00      A   
ATOM   1040  CB  THR   147     -22.726  -3.300  -7.375  1.00 10.00      A   
ATOM   1041  OG1 THR   147     -21.561  -3.924  -7.938  1.00 10.00      A   
ATOM   1042  HG1 THR   147     -21.247  -4.622  -7.346  1.00 10.00      A   
ATOM   1043  CG2 THR   147     -23.241  -2.248  -8.346  1.00 10.00      A   
ATOM   1044  C   THR   147     -23.621  -2.157  -5.316  1.00 10.00      A   
ATOM   1045  O   THR   147     -24.073  -1.034  -5.552  1.00 10.00      A   
ATOM   1046  N   ALA   148     -24.173  -2.986  -4.434  1.00 10.00      A   
ATOM   1047  HN  ALA   148     -23.763  -3.863  -4.276  1.00 10.00      A   
ATOM   1048  CA  ALA   148     -25.366  -2.618  -3.688  1.00 10.00      A   
ATOM   1049  CB  ALA   148     -25.928  -3.818  -2.943  1.00 10.00      A   
ATOM   1050  C   ALA   148     -25.042  -1.485  -2.725  1.00 10.00      A   
ATOM   1051  O   ALA   148     -25.735  -0.467  -2.695  1.00 10.00      A   
ATOM   1052  N   SER   149     -23.973  -1.659  -1.957  1.00 10.00      A   
ATOM   1053  HN  SER   149     -23.462  -2.499  -2.020  1.00 10.00      A   
ATOM   1054  CA  SER   149     -23.534  -0.650  -1.010  1.00 10.00      A   
ATOM   1055  CB  SER   149     -22.391  -1.213  -0.171  1.00 10.00      A   
ATOM   1056  OG  SER   149     -22.137  -2.568  -0.513  1.00 10.00      A   
ATOM   1057  HG  SER   149     -21.178  -2.736  -0.482  1.00 10.00      A   
ATOM   1058  C   SER   149     -23.064   0.596  -1.754  1.00 10.00      A   
ATOM   1059  O   SER   149     -23.270   1.722  -1.299  1.00 10.00      A   
ATOM   1060  N   ASP   150     -22.435   0.371  -2.903  1.00 10.00      A   
ATOM   1061  HN  ASP   150     -22.296  -0.558  -3.189  1.00 10.00      A   
ATOM   1062  CA  ASP   150     -21.928   1.445  -3.751  1.00 10.00      A   
ATOM   1063  CB  ASP   150     -21.313   0.834  -5.015  1.00 10.00      A   
ATOM   1064  CG  ASP   150     -20.157   1.630  -5.582  1.00 10.00      A   
ATOM   1065  OD1 ASP   150     -19.068   1.622  -4.967  1.00 10.00      A   
ATOM   1066  OD2 ASP   150     -20.317   2.225  -6.670  1.00 10.00      A   
ATOM   1067  C   ASP   150     -23.061   2.389  -4.139  1.00 10.00      A   
ATOM   1068  O   ASP   150     -22.941   3.611  -4.015  1.00 10.00      A   
ATOM   1069  N   GLU   151     -24.172   1.803  -4.581  1.00 10.00      A   
ATOM   1070  HN  GLU   151     -24.199   0.823  -4.641  1.00 10.00      A   
ATOM   1071  CA  GLU   151     -25.347   2.563  -4.990  1.00 10.00      A   
ATOM   1072  CB  GLU   151     -26.401   1.612  -5.569  1.00 10.00      A   
ATOM   1073  CG  GLU   151     -27.514   2.299  -6.342  1.00 10.00      A   
ATOM   1074  CD  GLU   151     -27.022   2.911  -7.636  1.00 10.00      A   
ATOM   1075  OE1 GLU   151     -26.627   2.150  -8.541  1.00 10.00      A   
ATOM   1076  OE2 GLU   151     -27.026   4.155  -7.753  1.00 10.00      A   
ATOM   1077  C   GLU   151     -25.940   3.326  -3.809  1.00 10.00      A   
ATOM   1078  O   GLU   151     -26.243   4.517  -3.913  1.00 10.00      A   
ATOM   1079  N   VAL   152     -26.098   2.628  -2.688  1.00 10.00      A   
ATOM   1080  HN  VAL   152     -25.827   1.684  -2.674  1.00 10.00      A   
ATOM   1081  CA  VAL   152     -26.659   3.223  -1.480  1.00 10.00      A   
ATOM   1082  CB  VAL   152     -26.802   2.180  -0.348  1.00 10.00      A   
ATOM   1083  CG1 VAL   152     -27.268   2.834   0.943  1.00 10.00      A   
ATOM   1084  CG2 VAL   152     -27.772   1.084  -0.759  1.00 10.00      A   
ATOM   1085  C   VAL   152     -25.811   4.398  -1.003  1.00 10.00      A   
ATOM   1086  O   VAL   152     -26.336   5.462  -0.672  1.00 10.00      A   
ATOM   1087  N   PHE   153     -24.500   4.207  -0.994  1.00 10.00      A   
ATOM   1088  HN  PHE   153     -24.142   3.337  -1.289  1.00 10.00      A   
ATOM   1089  CA  PHE   153     -23.572   5.242  -0.561  1.00 10.00      A   
ATOM   1090  CB  PHE   153     -22.133   4.724  -0.638  1.00 10.00      A   
ATOM   1091  CG  PHE   153     -21.097   5.675  -0.103  1.00 10.00      A   
ATOM   1092  CD1 PHE   153     -20.945   5.859   1.261  1.00 10.00      A   
ATOM   1093  CD2 PHE   153     -20.274   6.383  -0.964  1.00 10.00      A   
ATOM   1094  CE1 PHE   153     -19.994   6.729   1.755  1.00 10.00      A   
ATOM   1095  CE2 PHE   153     -19.320   7.256  -0.475  1.00 10.00      A   
ATOM   1096  CZ  PHE   153     -19.182   7.429   0.886  1.00 10.00      A   
ATOM   1097  C   PHE   153     -23.721   6.503  -1.404  1.00 10.00      A   
ATOM   1098  O   PHE   153     -23.862   7.604  -0.868  1.00 10.00      A   
ATOM   1099  N   GLU   154     -23.716   6.326  -2.717  1.00 10.00      A   
ATOM   1100  HN  GLU   154     -23.623   5.415  -3.075  1.00 10.00      A   
ATOM   1101  CA  GLU   154     -23.834   7.441  -3.647  1.00 10.00      A   
ATOM   1102  CB  GLU   154     -23.590   6.964  -5.078  1.00 10.00      A   
ATOM   1103  CG  GLU   154     -22.560   7.786  -5.827  1.00 10.00      A   
ATOM   1104  CD  GLU   154     -22.199   7.194  -7.168  1.00 10.00      A   
ATOM   1105  OE1 GLU   154     -22.640   7.749  -8.197  1.00 10.00      A   
ATOM   1106  OE2 GLU   154     -21.467   6.181  -7.206  1.00 10.00      A   
ATOM   1107  C   GLU   154     -25.191   8.132  -3.541  1.00 10.00      A   
ATOM   1108  O   GLU   154     -25.314   9.326  -3.816  1.00 10.00      A   
ATOM   1109  N   LYS   155     -26.202   7.383  -3.125  1.00 10.00      A   
ATOM   1110  HN  LYS   155     -26.041   6.438  -2.915  1.00 10.00      A   
ATOM   1111  CA  LYS   155     -27.547   7.924  -2.990  1.00 10.00      A   
ATOM   1112  CB  LYS   155     -28.581   6.800  -3.092  1.00 10.00      A   
ATOM   1113  CG  LYS   155     -30.023   7.277  -3.156  1.00 10.00      A   
ATOM   1114  CD  LYS   155     -30.322   7.962  -4.479  1.00 10.00      A   
ATOM   1115  CE  LYS   155     -31.743   8.498  -4.507  1.00 10.00      A   
ATOM   1116  NZ  LYS   155     -32.174   8.886  -5.877  1.00 10.00      A   
ATOM   1117  HZ1 LYS   155     -32.074   8.081  -6.523  1.00 10.00      A   
ATOM   1118  HZ2 LYS   155     -31.592   9.674  -6.230  1.00 10.00      A   
ATOM   1119  HZ3 LYS   155     -33.170   9.184  -5.865  1.00 10.00      A   
ATOM   1120  C   LYS   155     -27.732   8.678  -1.676  1.00 10.00      A   
ATOM   1121  O   LYS   155     -28.363   9.734  -1.640  1.00 10.00      A   
ATOM   1122  N   LEU   156     -27.179   8.136  -0.600  1.00 10.00      A   
ATOM   1123  HN  LEU   156     -26.678   7.296  -0.691  1.00 10.00      A   
ATOM   1124  CA  LEU   156     -27.313   8.750   0.717  1.00 10.00      A   
ATOM   1125  CB  LEU   156     -27.205   7.704   1.828  1.00 10.00      A   
ATOM   1126  CG  LEU   156     -28.342   6.682   1.908  1.00 10.00      A   
ATOM   1127  CD1 LEU   156     -28.124   5.732   3.072  1.00 10.00      A   
ATOM   1128  CD2 LEU   156     -29.691   7.379   2.025  1.00 10.00      A   
ATOM   1129  C   LEU   156     -26.338   9.900   0.956  1.00 10.00      A   
ATOM   1130  O   LEU   156     -26.755  11.016   1.275  1.00 10.00      A   
ATOM   1131  N   THR   157     -25.045   9.643   0.800  1.00 10.00      A   
ATOM   1132  HN  THR   157     -24.760   8.747   0.517  1.00 10.00      A   
ATOM   1133  CA  THR   157     -24.043  10.679   1.035  1.00 10.00      A   
ATOM   1134  CB  THR   157     -22.651  10.090   1.349  1.00 10.00      A   
ATOM   1135  OG1 THR   157     -22.182   9.324   0.232  1.00 10.00      A   
ATOM   1136  HG1 THR   157     -22.797   8.603   0.049  1.00 10.00      A   
ATOM   1137  CG2 THR   157     -22.705   9.204   2.584  1.00 10.00      A   
ATOM   1138  C   THR   157     -23.934  11.642  -0.141  1.00 10.00      A   
ATOM   1139  O   THR   157     -23.687  12.835   0.045  1.00 10.00      A   
ATOM   1140  N   GLY   158     -24.126  11.121  -1.346  1.00 10.00      A   
ATOM   1141  HN  GLY   158     -24.336  10.167  -1.433  1.00 10.00      A   
ATOM   1142  CA  GLY   158     -24.027  11.946  -2.531  1.00 10.00      A   
ATOM   1143  C   GLY   158     -22.631  11.895  -3.116  1.00 10.00      A   
ATOM   1144  O   GLY   158     -22.342  12.545  -4.122  1.00 10.00      A   
ATOM   1145  N   ILE   159     -21.764  11.119  -2.477  1.00 10.00      A   
ATOM   1146  HN  ILE   159     -22.063  10.623  -1.685  1.00 10.00      A   
ATOM   1147  CA  ILE   159     -20.389  10.967  -2.924  1.00 10.00      A   
ATOM   1148  CB  ILE   159     -19.405  10.975  -1.732  1.00 10.00      A   
ATOM   1149  CG1 ILE   159     -19.701  12.157  -0.800  1.00 10.00      A   
ATOM   1150  CG2 ILE   159     -17.961  11.030  -2.222  1.00 10.00      A   
ATOM   1151  CD1 ILE   159     -18.978  12.085   0.530  1.00 10.00      A   
ATOM   1152  C   ILE   159     -20.243   9.655  -3.687  1.00 10.00      A   
ATOM   1153  O   ILE   159     -20.822   8.642  -3.297  1.00 10.00      A   
ATOM   1154  N   LYS   160     -19.485   9.690  -4.777  1.00 10.00      A   
ATOM   1155  HN  LYS   160     -19.064  10.537  -5.033  1.00 10.00      A   
ATOM   1156  CA  LYS   160     -19.265   8.513  -5.609  1.00 10.00      A   
ATOM   1157  CB  LYS   160     -18.342   8.844  -6.784  1.00 10.00      A   
ATOM   1158  CG  LYS   160     -18.182   7.706  -7.778  1.00 10.00      A   
ATOM   1159  CD  LYS   160     -17.559   8.181  -9.079  1.00 10.00      A   
ATOM   1160  CE  LYS   160     -17.350   7.021 -10.038  1.00 10.00      A   
ATOM   1161  NZ  LYS   160     -16.925   7.482 -11.385  1.00 10.00      A   
ATOM   1162  HZ1 LYS   160     -16.629   6.673 -11.968  1.00 10.00      A   
ATOM   1163  HZ2 LYS   160     -16.127   8.146 -11.306  1.00 10.00      A   
ATOM   1164  HZ3 LYS   160     -17.714   7.961 -11.858  1.00 10.00      A   
ATOM   1165  C   LYS   160     -18.713   7.336  -4.807  1.00 10.00      A   
ATOM   1166  O   LYS   160     -17.788   7.495  -4.003  1.00 10.00      A   
ATOM   1167  N   GLY   161     -19.291   6.162  -5.031  1.00 10.00      A   
ATOM   1168  HN  GLY   161     -20.022   6.103  -5.686  1.00 10.00      A   
ATOM   1169  CA  GLY   161     -18.859   4.973  -4.330  1.00 10.00      A   
ATOM   1170  C   GLY   161     -17.645   4.329  -4.970  1.00 10.00      A   
ATOM   1171  O   GLY   161     -17.463   4.393  -6.189  1.00 10.00      A   
ATOM   1172  N   ALA   162     -16.816   3.709  -4.145  1.00 10.00      A   
ATOM   1173  HN  ALA   162     -17.021   3.697  -3.185  1.00 10.00      A   
ATOM   1174  CA  ALA   162     -15.614   3.042  -4.615  1.00 10.00      A   
ATOM   1175  CB  ALA   162     -14.406   3.954  -4.456  1.00 10.00      A   
ATOM   1176  C   ALA   162     -15.411   1.740  -3.848  1.00 10.00      A   
ATOM   1177  O   ALA   162     -14.293   1.398  -3.462  1.00 10.00      A   
ATOM   1178  N   PHE   163     -16.501   1.011  -3.636  1.00 10.00      A   
ATOM   1179  HN  PHE   163     -17.369   1.326  -3.989  1.00 10.00      A   
ATOM   1180  CA  PHE   163     -16.446  -0.248  -2.899  1.00 10.00      A   
ATOM   1181  CB  PHE   163     -17.760  -0.502  -2.160  1.00 10.00      A   
ATOM   1182  CG  PHE   163     -18.081   0.543  -1.130  1.00 10.00      A   
ATOM   1183  CD1 PHE   163     -19.296   1.205  -1.154  1.00 10.00      A   
ATOM   1184  CD2 PHE   163     -17.167   0.863  -0.140  1.00 10.00      A   
ATOM   1185  CE1 PHE   163     -19.596   2.168  -0.211  1.00 10.00      A   
ATOM   1186  CE2 PHE   163     -17.459   1.825   0.807  1.00 10.00      A   
ATOM   1187  CZ  PHE   163     -18.676   2.478   0.772  1.00 10.00      A   
ATOM   1188  C   PHE   163     -16.107  -1.418  -3.815  1.00 10.00      A   
ATOM   1189  O   PHE   163     -15.827  -2.521  -3.354  1.00 10.00      A   
ATOM   1190  N   ARG   164     -16.117  -1.166  -5.113  1.00 10.00      A   
ATOM   1191  HN  ARG   164     -16.338  -0.260  -5.423  1.00 10.00      A   
ATOM   1192  CA  ARG   164     -15.805  -2.198  -6.095  1.00 10.00      A   
ATOM   1193  CB  ARG   164     -16.757  -2.092  -7.288  1.00 10.00      A   
ATOM   1194  CG  ARG   164     -18.218  -2.308  -6.926  1.00 10.00      A   
ATOM   1195  CD  ARG   164     -19.095  -1.183  -7.449  1.00 10.00      A   
ATOM   1196  NE  ARG   164     -19.310  -1.269  -8.894  1.00 10.00      A   
ATOM   1197  HE  ARG   164     -19.086  -2.123  -9.334  1.00 10.00      A   
ATOM   1198  CZ  ARG   164     -19.778  -0.266  -9.641  1.00 10.00      A   
ATOM   1199  NH1 ARG   164     -20.079   0.906  -9.094  1.00 10.00      A   
ATOM   1200 HH11 ARG   164     -19.955   1.066  -8.064  1.00 10.00      A   
ATOM   1201 HH12 ARG   164     -20.450   1.679  -9.688  1.00 10.00      A   
ATOM   1202  NH2 ARG   164     -19.956  -0.439 -10.943  1.00 10.00      A   
ATOM   1203 HH21 ARG   164     -19.733  -1.358 -11.389  1.00 10.00      A   
ATOM   1204 HH22 ARG   164     -20.325   0.342 -11.531  1.00 10.00      A   
ATOM   1205  C   ARG   164     -14.352  -2.076  -6.554  1.00 10.00      A   
ATOM   1206  O   ARG   164     -13.995  -2.480  -7.661  1.00 10.00      A   
ATOM   1207  N   THR   165     -13.517  -1.549  -5.672  1.00 10.00      A   
ATOM   1208  HN  THR   165     -13.855  -1.298  -4.787  1.00 10.00      A   
ATOM   1209  CA  THR   165     -12.109  -1.339  -5.963  1.00 10.00      A   
ATOM   1210  CB  THR   165     -11.564  -0.191  -5.103  1.00 10.00      A   
ATOM   1211  OG1 THR   165     -12.195  -0.238  -3.816  1.00 10.00      A   
ATOM   1212  HG1 THR   165     -12.790   0.520  -3.714  1.00 10.00      A   
ATOM   1213  CG2 THR   165     -11.844   1.149  -5.763  1.00 10.00      A   
ATOM   1214  C   THR   165     -11.268  -2.585  -5.698  1.00 10.00      A   
ATOM   1215  O   THR   165     -11.741  -3.567  -5.115  1.00 10.00      A   
ATOM   1216  N   ARG   166     -10.012  -2.525  -6.128  1.00 10.00      A   
ATOM   1217  HN  ARG   166      -9.705  -1.706  -6.583  1.00 10.00      A   
ATOM   1218  CA  ARG   166      -9.067  -3.615  -5.952  1.00 10.00      A   
ATOM   1219  CB  ARG   166      -8.710  -4.209  -7.320  1.00 10.00      A   
ATOM   1220  CG  ARG   166      -9.816  -5.012  -7.981  1.00 10.00      A   
ATOM   1221  CD  ARG   166      -9.942  -6.391  -7.361  1.00 10.00      A   
ATOM   1222  NE  ARG   166      -9.857  -7.451  -8.362  1.00 10.00      A   
ATOM   1223  HE  ARG   166      -9.036  -7.493  -8.906  1.00 10.00      A   
ATOM   1224  CZ  ARG   166     -10.812  -8.352  -8.573  1.00 10.00      A   
ATOM   1225  NH1 ARG   166     -11.927  -8.330  -7.852  1.00 10.00      A   
ATOM   1226 HH11 ARG   166     -12.674  -9.034  -8.020  1.00 10.00      A   
ATOM   1227 HH12 ARG   166     -12.061  -7.601  -7.108  1.00 10.00      A   
ATOM   1228  NH2 ARG   166     -10.652  -9.282  -9.500  1.00 10.00      A   
ATOM   1229 HH21 ARG   166      -9.776  -9.311 -10.071  1.00 10.00      A   
ATOM   1230 HH22 ARG   166     -11.399  -9.991  -9.667  1.00 10.00      A   
ATOM   1231  C   ARG   166      -7.797  -3.083  -5.290  1.00 10.00      A   
ATOM   1232  O   ARG   166      -7.524  -1.883  -5.335  1.00 10.00      A   
ATOM   1233  N   ILE   167      -7.027  -3.966  -4.680  1.00 10.00      A   
ATOM   1234  HN  ILE   167      -7.294  -4.916  -4.674  1.00 10.00      A   
ATOM   1235  CA  ILE   167      -5.787  -3.576  -4.023  1.00 10.00      A   
ATOM   1236  CB  ILE   167      -5.908  -3.600  -2.482  1.00 10.00      A   
ATOM   1237  CG1 ILE   167      -6.273  -5.002  -1.984  1.00 10.00      A   
ATOM   1238  CG2 ILE   167      -6.921  -2.570  -2.001  1.00 10.00      A   
ATOM   1239  CD1 ILE   167      -6.260  -5.142  -0.477  1.00 10.00      A   
ATOM   1240  C   ILE   167      -4.649  -4.497  -4.451  1.00 10.00      A   
ATOM   1241  O   ILE   167      -4.885  -5.606  -4.933  1.00 10.00      A   
ATOM   1242  N   ALA   168      -3.422  -4.029  -4.295  1.00 10.00      A   
ATOM   1243  HN  ALA   168      -3.295  -3.125  -3.920  1.00 10.00      A   
ATOM   1244  CA  ALA   168      -2.252  -4.815  -4.655  1.00 10.00      A   
ATOM   1245  CB  ALA   168      -1.697  -4.373  -6.001  1.00 10.00      A   
ATOM   1246  C   ALA   168      -1.189  -4.700  -3.576  1.00 10.00      A   
ATOM   1247  O   ALA   168      -1.104  -3.684  -2.887  1.00 10.00      A   
ATOM   1248  N   TYR   169      -0.402  -5.749  -3.412  1.00 10.00      A   
ATOM   1249  HN  TYR   169      -0.535  -6.545  -3.975  1.00 10.00      A   
ATOM   1250  CA  TYR   169       0.651  -5.761  -2.413  1.00 10.00      A   
ATOM   1251  CB  TYR   169       0.068  -5.924  -0.999  1.00 10.00      A   
ATOM   1252  CG  TYR   169      -1.029  -6.969  -0.869  1.00 10.00      A   
ATOM   1253  CD1 TYR   169      -0.739  -8.270  -0.476  1.00 10.00      A   
ATOM   1254  CD2 TYR   169      -2.357  -6.652  -1.135  1.00 10.00      A   
ATOM   1255  CE1 TYR   169      -1.738  -9.222  -0.356  1.00 10.00      A   
ATOM   1256  CE2 TYR   169      -3.359  -7.595  -1.018  1.00 10.00      A   
ATOM   1257  CZ  TYR   169      -3.045  -8.879  -0.627  1.00 10.00      A   
ATOM   1258  OH  TYR   169      -4.042  -9.825  -0.512  1.00 10.00      A   
ATOM   1259  HH  TYR   169      -4.199 -10.016   0.423  1.00 10.00      A   
ATOM   1260  C   TYR   169       1.664  -6.854  -2.706  1.00 10.00      A   
ATOM   1261  O   TYR   169       1.330  -7.878  -3.304  1.00 10.00      A   
ATOM   1262  N   VAL   170       2.904  -6.625  -2.306  1.00 10.00      A   
ATOM   1263  HN  VAL   170       3.117  -5.777  -1.852  1.00 10.00      A   
ATOM   1264  CA  VAL   170       3.959  -7.602  -2.514  1.00 10.00      A   
ATOM   1265  CB  VAL   170       5.340  -6.933  -2.686  1.00 10.00      A   
ATOM   1266  CG1 VAL   170       6.370  -7.950  -3.152  1.00 10.00      A   
ATOM   1267  CG2 VAL   170       5.261  -5.767  -3.660  1.00 10.00      A   
ATOM   1268  C   VAL   170       4.001  -8.548  -1.319  1.00 10.00      A   
ATOM   1269  O   VAL   170       4.405  -8.158  -0.223  1.00 10.00      A   
ATOM   1270  N   VAL   171       3.568  -9.783  -1.531  1.00 10.00      A   
ATOM   1271  HN  VAL   171       3.273 -10.042  -2.430  1.00 10.00      A   
ATOM   1272  CA  VAL   171       3.537 -10.772  -0.466  1.00 10.00      A   
ATOM   1273  CB  VAL   171       2.310 -11.700  -0.579  1.00 10.00      A   
ATOM   1274  CG1 VAL   171       1.851 -12.142   0.800  1.00 10.00      A   
ATOM   1275  CG2 VAL   171       1.179 -11.029  -1.341  1.00 10.00      A   
ATOM   1276  C   VAL   171       4.786 -11.633  -0.482  1.00 10.00      A   
ATOM   1277  O   VAL   171       5.213 -12.110  -1.535  1.00 10.00      A   
ATOM   1278  N   GLN   172       5.383 -11.809   0.683  1.00 10.00      A   
ATOM   1279  HN  GLN   172       5.018 -11.363   1.480  1.00 10.00      A   
ATOM   1280  CA  GLN   172       6.570 -12.633   0.806  1.00 10.00      A   
ATOM   1281  CB  GLN   172       7.446 -12.168   1.971  1.00 10.00      A   
ATOM   1282  CG  GLN   172       8.788 -12.878   2.051  1.00 10.00      A   
ATOM   1283  CD  GLN   172       9.733 -12.239   3.048  1.00 10.00      A   
ATOM   1284  OE1 GLN   172       9.739 -12.588   4.225  1.00 10.00      A   
ATOM   1285  NE2 GLN   172      10.540 -11.301   2.581  1.00 10.00      A   
ATOM   1286 HE21 GLN   172      10.484 -11.072   1.632  1.00 10.00      A   
ATOM   1287 HE22 GLN   172      11.170 -10.873   3.205  1.00 10.00      A   
ATOM   1288  C   GLN   172       6.170 -14.094   0.983  1.00 10.00      A   
ATOM   1289  O   GLN   172       5.868 -14.538   2.093  1.00 10.00      A   
ATOM   1290  N   THR   173       6.137 -14.819  -0.125  1.00 10.00      A   
ATOM   1291  HN  THR   173       6.365 -14.393  -0.980  1.00 10.00      A   
ATOM   1292  CA  THR   173       5.770 -16.226  -0.127  1.00 10.00      A   
ATOM   1293  CB  THR   173       5.795 -16.778  -1.562  1.00 10.00      A   
ATOM   1294  OG1 THR   173       6.024 -15.693  -2.474  1.00 10.00      A   
ATOM   1295  HG1 THR   173       6.467 -16.033  -3.263  1.00 10.00      A   
ATOM   1296  CG2 THR   173       4.476 -17.453  -1.902  1.00 10.00      A   
ATOM   1297  C   THR   173       6.713 -17.049   0.748  1.00 10.00      A   
ATOM   1298  O   THR   173       7.860 -16.661   0.983  1.00 10.00      A   
ATOM   1299  N   ASN   174       6.228 -18.190   1.215  1.00 10.00      A   
ATOM   1300  HN  ASN   174       5.317 -18.461   0.968  1.00 10.00      A   
ATOM   1301  CA  ASN   174       7.022 -19.065   2.069  1.00 10.00      A   
ATOM   1302  CB  ASN   174       6.135 -19.771   3.100  1.00 10.00      A   
ATOM   1303  CG  ASN   174       5.597 -18.819   4.154  1.00 10.00      A   
ATOM   1304  OD1 ASN   174       6.265 -18.532   5.146  1.00 10.00      A   
ATOM   1305  ND2 ASN   174       4.380 -18.328   3.952  1.00 10.00      A   
ATOM   1306 HD21 ASN   174       3.896 -18.603   3.145  1.00 10.00      A   
ATOM   1307 HD22 ASN   174       4.011 -17.708   4.618  1.00 10.00      A   
ATOM   1308  C   ASN   174       7.791 -20.079   1.229  1.00 10.00      A   
ATOM   1309  O   ASN   174       8.438 -20.987   1.756  1.00 10.00      A   
ATOM   1310  N   GLY   175       7.707 -19.911  -0.085  1.00 10.00      A   
ATOM   1311  HN  GLY   175       7.172 -19.171  -0.436  1.00 10.00      A   
ATOM   1312  CA  GLY   175       8.398 -20.797  -1.000  1.00 10.00      A   
ATOM   1313  C   GLY   175       9.846 -20.390  -1.193  1.00 10.00      A   
ATOM   1314  O   GLY   175      10.172 -19.200  -1.162  1.00 10.00      A   
ATOM   1315  N   GLY   176      10.711 -21.375  -1.398  1.00 10.00      A   
ATOM   1316  HN  GLY   176      10.386 -22.300  -1.426  1.00 10.00      A   
ATOM   1317  CA  GLY   176      12.122 -21.104  -1.580  1.00 10.00      A   
ATOM   1318  C   GLY   176      12.467 -20.735  -3.007  1.00 10.00      A   
ATOM   1319  O   GLY   176      13.571 -20.266  -3.282  1.00 10.00      A   
ATOM   1320  N   GLN   177      11.528 -20.949  -3.919  1.00 10.00      A   
ATOM   1321  HN  GLN   177      10.670 -21.330  -3.640  1.00 10.00      A   
ATOM   1322  CA  GLN   177      11.745 -20.629  -5.323  1.00 10.00      A   
ATOM   1323  CB  GLN   177      10.935 -21.563  -6.224  1.00 10.00      A   
ATOM   1324  CG  GLN   177      11.408 -23.006  -6.204  1.00 10.00      A   
ATOM   1325  CD  GLN   177      10.503 -23.921  -7.003  1.00 10.00      A   
ATOM   1326  OE1 GLN   177       9.296 -23.699  -7.093  1.00 10.00      A   
ATOM   1327  NE2 GLN   177      11.081 -24.952  -7.593  1.00 10.00      A   
ATOM   1328 HE21 GLN   177      12.048 -25.067  -7.483  1.00 10.00      A   
ATOM   1329 HE22 GLN   177      10.518 -25.561  -8.117  1.00 10.00      A   
ATOM   1330  C   GLN   177      11.374 -19.181  -5.605  1.00 10.00      A   
ATOM   1331  O   GLN   177      12.185 -18.407  -6.111  1.00 10.00      A   
ATOM   1332  N   PHE   178      10.148 -18.819  -5.264  1.00 10.00      A   
ATOM   1333  HN  PHE   178       9.552 -19.477  -4.846  1.00 10.00      A   
ATOM   1334  CA  PHE   178       9.665 -17.464  -5.477  1.00 10.00      A   
ATOM   1335  CB  PHE   178       8.572 -17.442  -6.550  1.00 10.00      A   
ATOM   1336  CG  PHE   178       9.002 -18.011  -7.875  1.00 10.00      A   
ATOM   1337  CD1 PHE   178       8.579 -19.268  -8.275  1.00 10.00      A   
ATOM   1338  CD2 PHE   178       9.828 -17.288  -8.721  1.00 10.00      A   
ATOM   1339  CE1 PHE   178       8.971 -19.792  -9.493  1.00 10.00      A   
ATOM   1340  CE2 PHE   178      10.225 -17.806  -9.940  1.00 10.00      A   
ATOM   1341  CZ  PHE   178       9.796 -19.060 -10.327  1.00 10.00      A   
ATOM   1342  C   PHE   178       9.136 -16.893  -4.167  1.00 10.00      A   
ATOM   1343  O   PHE   178       7.954 -17.026  -3.858  1.00 10.00      A   
ATOM   1344  N   PRO   179      10.017 -16.260  -3.375  1.00 10.00      A   
ATOM   1345  CA  PRO   179       9.646 -15.679  -2.082  1.00 10.00      A   
ATOM   1346  CB  PRO   179      10.989 -15.570  -1.363  1.00 10.00      A   
ATOM   1347  CG  PRO   179      11.982 -15.356  -2.455  1.00 10.00      A   
ATOM   1348  CD  PRO   179      11.451 -16.073  -3.670  1.00 10.00      A   
ATOM   1349  C   PRO   179       9.000 -14.302  -2.208  1.00 10.00      A   
ATOM   1350  O   PRO   179       8.685 -13.666  -1.206  1.00 10.00      A   
ATOM   1351  N   TYR   180       8.816 -13.837  -3.437  1.00 10.00      A   
ATOM   1352  HN  TYR   180       9.098 -14.380  -4.204  1.00 10.00      A   
ATOM   1353  CA  TYR   180       8.201 -12.541  -3.676  1.00 10.00      A   
ATOM   1354  CB  TYR   180       9.246 -11.496  -4.071  1.00 10.00      A   
ATOM   1355  CG  TYR   180      10.082 -11.024  -2.905  1.00 10.00      A   
ATOM   1356  CD1 TYR   180      11.284 -11.646  -2.586  1.00 10.00      A   
ATOM   1357  CD2 TYR   180       9.665  -9.963  -2.114  1.00 10.00      A   
ATOM   1358  CE1 TYR   180      12.044 -11.224  -1.514  1.00 10.00      A   
ATOM   1359  CE2 TYR   180      10.421  -9.533  -1.041  1.00 10.00      A   
ATOM   1360  CZ  TYR   180      11.607 -10.167  -0.746  1.00 10.00      A   
ATOM   1361  OH  TYR   180      12.359  -9.741   0.322  1.00 10.00      A   
ATOM   1362  HH  TYR   180      13.279  -9.987   0.182  1.00 10.00      A   
ATOM   1363  C   TYR   180       7.112 -12.654  -4.728  1.00 10.00      A   
ATOM   1364  O   TYR   180       7.390 -12.785  -5.922  1.00 10.00      A   
ATOM   1365  N   GLU   181       5.872 -12.626  -4.276  1.00 10.00      A   
ATOM   1366  HN  GLU   181       5.715 -12.530  -3.309  1.00 10.00      A   
ATOM   1367  CA  GLU   181       4.734 -12.738  -5.167  1.00 10.00      A   
ATOM   1368  CB  GLU   181       3.826 -13.887  -4.729  1.00 10.00      A   
ATOM   1369  CG  GLU   181       4.078 -15.202  -5.444  1.00 10.00      A   
ATOM   1370  CD  GLU   181       2.949 -16.192  -5.240  1.00 10.00      A   
ATOM   1371  OE1 GLU   181       1.889 -15.792  -4.715  1.00 10.00      A   
ATOM   1372  OE2 GLU   181       3.112 -17.376  -5.611  1.00 10.00      A   
ATOM   1373  C   GLU   181       3.922 -11.451  -5.219  1.00 10.00      A   
ATOM   1374  O   GLU   181       3.412 -10.980  -4.200  1.00 10.00      A   
ATOM   1375  N   LEU   182       3.812 -10.880  -6.409  1.00 10.00      A   
ATOM   1376  HN  LEU   182       4.264 -11.286  -7.180  1.00 10.00      A   
ATOM   1377  CA  LEU   182       3.023  -9.678  -6.602  1.00 10.00      A   
ATOM   1378  CB  LEU   182       3.545  -8.876  -7.799  1.00 10.00      A   
ATOM   1379  CG  LEU   182       2.853  -7.536  -8.066  1.00 10.00      A   
ATOM   1380  CD1 LEU   182       3.170  -6.536  -6.963  1.00 10.00      A   
ATOM   1381  CD2 LEU   182       3.251  -6.986  -9.427  1.00 10.00      A   
ATOM   1382  C   LEU   182       1.588 -10.113  -6.851  1.00 10.00      A   
ATOM   1383  O   LEU   182       1.255 -10.586  -7.942  1.00 10.00      A   
ATOM   1384  N   ARG   183       0.752  -9.993  -5.834  1.00 10.00      A   
ATOM   1385  HN  ARG   183       1.071  -9.604  -4.989  1.00 10.00      A   
ATOM   1386  CA  ARG   183      -0.634 -10.416  -5.949  1.00 10.00      A   
ATOM   1387  CB  ARG   183      -0.966 -11.479  -4.896  1.00 10.00      A   
ATOM   1388  CG  ARG   183      -0.017 -12.668  -4.909  1.00 10.00      A   
ATOM   1389  CD  ARG   183      -0.715 -13.955  -4.503  1.00 10.00      A   
ATOM   1390  NE  ARG   183      -1.117 -13.962  -3.097  1.00 10.00      A   
ATOM   1391  HE  ARG   183      -1.952 -13.495  -2.862  1.00 10.00      A   
ATOM   1392  CZ  ARG   183      -0.423 -14.555  -2.125  1.00 10.00      A   
ATOM   1393  NH1 ARG   183       0.716 -15.183  -2.394  1.00 10.00      A   
ATOM   1394 HH11 ARG   183       1.254 -15.638  -1.623  1.00 10.00      A   
ATOM   1395 HH12 ARG   183       1.087 -15.223  -3.381  1.00 10.00      A   
ATOM   1396  NH2 ARG   183      -0.876 -14.528  -0.880  1.00 10.00      A   
ATOM   1397 HH21 ARG   183      -1.770 -14.039  -0.660  1.00 10.00      A   
ATOM   1398 HH22 ARG   183      -0.338 -15.006  -0.110  1.00 10.00      A   
ATOM   1399  C   ARG   183      -1.608  -9.250  -5.861  1.00 10.00      A   
ATOM   1400  O   ARG   183      -1.320  -8.221  -5.241  1.00 10.00      A   
ATOM   1401  N   VAL   184      -2.760  -9.426  -6.490  1.00 10.00      A   
ATOM   1402  HN  VAL   184      -2.919 -10.277  -6.960  1.00 10.00      A   
ATOM   1403  CA  VAL   184      -3.808  -8.419  -6.494  1.00 10.00      A   
ATOM   1404  CB  VAL   184      -4.058  -7.850  -7.909  1.00 10.00      A   
ATOM   1405  CG1 VAL   184      -2.886  -6.990  -8.357  1.00 10.00      A   
ATOM   1406  CG2 VAL   184      -4.323  -8.964  -8.912  1.00 10.00      A   
ATOM   1407  C   VAL   184      -5.098  -9.019  -5.951  1.00 10.00      A   
ATOM   1408  O   VAL   184      -5.445 -10.153  -6.277  1.00 10.00      A   
ATOM   1409  N   SER   185      -5.789  -8.270  -5.112  1.00 10.00      A   
ATOM   1410  HN  SER   185      -5.458  -7.374  -4.885  1.00 10.00      A   
ATOM   1411  CA  SER   185      -7.030  -8.736  -4.517  1.00 10.00      A   
ATOM   1412  CB  SER   185      -6.762  -9.213  -3.085  1.00 10.00      A   
ATOM   1413  OG  SER   185      -5.505  -9.866  -2.985  1.00 10.00      A   
ATOM   1414  HG  SER   185      -5.158  -9.763  -2.090  1.00 10.00      A   
ATOM   1415  C   SER   185      -8.055  -7.608  -4.497  1.00 10.00      A   
ATOM   1416  O   SER   185      -7.767  -6.496  -4.940  1.00 10.00      A   
ATOM   1417  N   ASP   186      -9.247  -7.899  -3.996  1.00 10.00      A   
ATOM   1418  HN  ASP   186      -9.421  -8.814  -3.677  1.00 10.00      A   
ATOM   1419  CA  ASP   186     -10.308  -6.904  -3.892  1.00 10.00      A   
ATOM   1420  CB  ASP   186     -11.664  -7.587  -3.671  1.00 10.00      A   
ATOM   1421  CG  ASP   186     -12.558  -7.594  -4.893  1.00 10.00      A   
ATOM   1422  OD1 ASP   186     -12.524  -6.622  -5.679  1.00 10.00      A   
ATOM   1423  OD2 ASP   186     -13.312  -8.575  -5.077  1.00 10.00      A   
ATOM   1424  C   ASP   186     -10.017  -6.007  -2.702  1.00 10.00      A   
ATOM   1425  O   ASP   186      -9.162  -6.334  -1.878  1.00 10.00      A   
ATOM   1426  N   TYR   187     -10.727  -4.891  -2.597  1.00 10.00      A   
ATOM   1427  HN  TYR   187     -11.389  -4.676  -3.291  1.00 10.00      A   
ATOM   1428  CA  TYR   187     -10.529  -3.962  -1.483  1.00 10.00      A   
ATOM   1429  CB  TYR   187     -11.361  -2.681  -1.672  1.00 10.00      A   
ATOM   1430  CG  TYR   187     -12.499  -2.496  -0.688  1.00 10.00      A   
ATOM   1431  CD1 TYR   187     -12.311  -1.803   0.505  1.00 10.00      A   
ATOM   1432  CD2 TYR   187     -13.761  -3.013  -0.949  1.00 10.00      A   
ATOM   1433  CE1 TYR   187     -13.345  -1.638   1.408  1.00 10.00      A   
ATOM   1434  CE2 TYR   187     -14.800  -2.851  -0.052  1.00 10.00      A   
ATOM   1435  CZ  TYR   187     -14.588  -2.163   1.125  1.00 10.00      A   
ATOM   1436  OH  TYR   187     -15.621  -2.002   2.022  1.00 10.00      A   
ATOM   1437  HH  TYR   187     -16.404  -2.495   1.707  1.00 10.00      A   
ATOM   1438  C   TYR   187     -10.823  -4.634  -0.137  1.00 10.00      A   
ATOM   1439  O   TYR   187     -10.309  -4.223   0.903  1.00 10.00      A   
ATOM   1440  N   ASP   188     -11.639  -5.680  -0.170  1.00 10.00      A   
ATOM   1441  HN  ASP   188     -11.997  -5.979  -1.030  1.00 10.00      A   
ATOM   1442  CA  ASP   188     -12.002  -6.403   1.044  1.00 10.00      A   
ATOM   1443  CB  ASP   188     -13.399  -7.033   0.936  1.00 10.00      A   
ATOM   1444  CG  ASP   188     -13.583  -7.937  -0.272  1.00 10.00      A   
ATOM   1445  OD1 ASP   188     -12.588  -8.500  -0.770  1.00 10.00      A   
ATOM   1446  OD2 ASP   188     -14.739  -8.091  -0.727  1.00 10.00      A   
ATOM   1447  C   ASP   188     -10.954  -7.445   1.427  1.00 10.00      A   
ATOM   1448  O   ASP   188     -11.010  -8.023   2.512  1.00 10.00      A   
ATOM   1449  N   GLY   189      -9.998  -7.680   0.535  1.00 10.00      A   
ATOM   1450  HN  GLY   189     -10.006  -7.193  -0.319  1.00 10.00      A   
ATOM   1451  CA  GLY   189      -8.944  -8.638   0.810  1.00 10.00      A   
ATOM   1452  C   GLY   189      -9.154  -9.975   0.128  1.00 10.00      A   
ATOM   1453  O   GLY   189      -8.263 -10.825   0.132  1.00 10.00      A   
ATOM   1454  N   TYR   190     -10.325 -10.167  -0.458  1.00 10.00      A   
ATOM   1455  HN  TYR   190     -10.998  -9.447  -0.443  1.00 10.00      A   
ATOM   1456  CA  TYR   190     -10.638 -11.415  -1.142  1.00 10.00      A   
ATOM   1457  CB  TYR   190     -12.100 -11.803  -0.907  1.00 10.00      A   
ATOM   1458  CG  TYR   190     -12.434 -12.078   0.542  1.00 10.00      A   
ATOM   1459  CD1 TYR   190     -13.210 -11.191   1.278  1.00 10.00      A   
ATOM   1460  CD2 TYR   190     -11.973 -13.225   1.175  1.00 10.00      A   
ATOM   1461  CE1 TYR   190     -13.514 -11.438   2.604  1.00 10.00      A   
ATOM   1462  CE2 TYR   190     -12.273 -13.480   2.499  1.00 10.00      A   
ATOM   1463  CZ  TYR   190     -13.043 -12.584   3.208  1.00 10.00      A   
ATOM   1464  OH  TYR   190     -13.339 -12.834   4.529  1.00 10.00      A   
ATOM   1465  HH  TYR   190     -14.275 -12.660   4.681  1.00 10.00      A   
ATOM   1466  C   TYR   190     -10.347 -11.290  -2.630  1.00 10.00      A   
ATOM   1467  O   TYR   190      -9.808 -10.278  -3.066  1.00 10.00      A   
ATOM   1468  N   ASN   191     -10.690 -12.323  -3.402  1.00 10.00      A   
ATOM   1469  HN  ASN   191     -11.094 -13.113  -2.984  1.00 10.00      A   
ATOM   1470  CA  ASN   191     -10.463 -12.324  -4.853  1.00 10.00      A   
ATOM   1471  CB  ASN   191     -11.278 -11.219  -5.537  1.00 10.00      A   
ATOM   1472  CG  ASN   191     -12.469 -11.741  -6.317  1.00 10.00      A   
ATOM   1473  OD1 ASN   191     -12.462 -12.863  -6.828  1.00 10.00      A   
ATOM   1474  ND2 ASN   191     -13.507 -10.925  -6.408  1.00 10.00      A   
ATOM   1475 HD21 ASN   191     -13.443 -10.040  -5.964  1.00 10.00      A   
ATOM   1476 HD22 ASN   191     -14.292 -11.223  -6.915  1.00 10.00      A   
ATOM   1477  C   ASN   191      -8.981 -12.150  -5.172  1.00 10.00      A   
ATOM   1478  O   ASN   191      -8.609 -11.395  -6.068  1.00 10.00      A   
ATOM   1479  N   GLN   192      -8.143 -12.856  -4.429  1.00 10.00      A   
ATOM   1480  HN  GLN   192      -8.503 -13.447  -3.730  1.00 10.00      A   
ATOM   1481  CA  GLN   192      -6.700 -12.773  -4.606  1.00 10.00      A   
ATOM   1482  CB  GLN   192      -5.957 -13.237  -3.343  1.00 10.00      A   
ATOM   1483  CG  GLN   192      -6.097 -14.717  -2.995  1.00 10.00      A   
ATOM   1484  CD  GLN   192      -7.311 -15.041  -2.133  1.00 10.00      A   
ATOM   1485  OE1 GLN   192      -8.380 -14.446  -2.278  1.00 10.00      A   
ATOM   1486  NE2 GLN   192      -7.146 -15.982  -1.220  1.00 10.00      A   
ATOM   1487 HE21 GLN   192      -6.266 -16.410  -1.146  1.00 10.00      A   
ATOM   1488 HE22 GLN   192      -7.911 -16.217  -0.653  1.00 10.00      A   
ATOM   1489  C   GLN   192      -6.210 -13.523  -5.846  1.00 10.00      A   
ATOM   1490  O   GLN   192      -6.506 -14.704  -6.036  1.00 10.00      A   
ATOM   1491  N   PHE   193      -5.477 -12.815  -6.696  1.00 10.00      A   
ATOM   1492  HN  PHE   193      -5.322 -11.859  -6.506  1.00 10.00      A   
ATOM   1493  CA  PHE   193      -4.911 -13.388  -7.910  1.00 10.00      A   
ATOM   1494  CB  PHE   193      -5.605 -12.820  -9.152  1.00 10.00      A   
ATOM   1495  CG  PHE   193      -7.066 -13.159  -9.260  1.00 10.00      A   
ATOM   1496  CD1 PHE   193      -8.032 -12.173  -9.130  1.00 10.00      A   
ATOM   1497  CD2 PHE   193      -7.472 -14.460  -9.501  1.00 10.00      A   
ATOM   1498  CE1 PHE   193      -9.376 -12.480  -9.233  1.00 10.00      A   
ATOM   1499  CE2 PHE   193      -8.815 -14.774  -9.605  1.00 10.00      A   
ATOM   1500  CZ  PHE   193      -9.768 -13.782  -9.473  1.00 10.00      A   
ATOM   1501  C   PHE   193      -3.417 -13.079  -7.972  1.00 10.00      A   
ATOM   1502  O   PHE   193      -2.960 -12.086  -7.407  1.00 10.00      A   
ATOM   1503  N   VAL   194      -2.658 -13.926  -8.648  1.00 10.00      A   
ATOM   1504  HN  VAL   194      -3.071 -14.702  -9.084  1.00 10.00      A   
ATOM   1505  CA  VAL   194      -1.219 -13.726  -8.767  1.00 10.00      A   
ATOM   1506  CB  VAL   194      -0.448 -15.057  -8.657  1.00 10.00      A   
ATOM   1507  CG1 VAL   194       1.032 -14.797  -8.417  1.00 10.00      A   
ATOM   1508  CG2 VAL   194      -1.028 -15.935  -7.559  1.00 10.00      A   
ATOM   1509  C   VAL   194      -0.884 -13.074 -10.103  1.00 10.00      A   
ATOM   1510  O   VAL   194      -1.377 -13.503 -11.148  1.00 10.00      A   
ATOM   1511  N   VAL   195      -0.052 -12.041 -10.065  1.00 10.00      A   
ATOM   1512  HN  VAL   195       0.300 -11.738  -9.198  1.00 10.00      A   
ATOM   1513  CA  VAL   195       0.345 -11.337 -11.279  1.00 10.00      A   
ATOM   1514  CB  VAL   195       0.378  -9.808 -11.070  1.00 10.00      A   
ATOM   1515  CG1 VAL   195       0.694  -9.092 -12.375  1.00 10.00      A   
ATOM   1516  CG2 VAL   195      -0.940  -9.318 -10.494  1.00 10.00      A   
ATOM   1517  C   VAL   195       1.716 -11.806 -11.762  1.00 10.00      A   
ATOM   1518  O   VAL   195       1.868 -12.237 -12.905  1.00 10.00      A   
ATOM   1519  N   HIS   196       2.711 -11.724 -10.888  1.00 10.00      A   
ATOM   1520  HN  HIS   196       2.530 -11.389  -9.984  1.00 10.00      A   
ATOM   1521  CA  HIS   196       4.067 -12.132 -11.234  1.00 10.00      A   
ATOM   1522  CB  HIS   196       4.841 -10.956 -11.857  1.00 10.00      A   
ATOM   1523  CG  HIS   196       6.219 -11.307 -12.353  1.00 10.00      A   
ATOM   1524  ND1 HIS   196       6.445 -12.081 -13.473  1.00 10.00      A   
ATOM   1525  HD1 HIS   196       5.749 -12.481 -14.043  1.00 10.00      A   
ATOM   1526  CD2 HIS   196       7.447 -10.973 -11.880  1.00 10.00      A   
ATOM   1527  CE1 HIS   196       7.744 -12.222 -13.655  1.00 10.00      A   
ATOM   1528  NE2 HIS   196       8.374 -11.558 -12.708  1.00 10.00      A   
ATOM   1529  HE2 HIS   196       9.360 -11.493 -12.610  1.00 10.00      A   
ATOM   1530  C   HIS   196       4.806 -12.663 -10.011  1.00 10.00      A   
ATOM   1531  O   HIS   196       4.802 -12.036  -8.949  1.00 10.00      A   
ATOM   1532  N   ARG   197       5.420 -13.829 -10.162  1.00 10.00      A   
ATOM   1533  HN  ARG   197       5.358 -14.291 -11.027  1.00 10.00      A   
ATOM   1534  CA  ARG   197       6.188 -14.442  -9.088  1.00 10.00      A   
ATOM   1535  CB  ARG   197       5.879 -15.937  -8.984  1.00 10.00      A   
ATOM   1536  CG  ARG   197       4.399 -16.275  -9.051  1.00 10.00      A   
ATOM   1537  CD  ARG   197       4.150 -17.738  -8.731  1.00 10.00      A   
ATOM   1538  NE  ARG   197       3.007 -18.270  -9.473  1.00 10.00      A   
ATOM   1539  HE  ARG   197       3.103 -18.344 -10.451  1.00 10.00      A   
ATOM   1540  CZ  ARG   197       1.856 -18.644  -8.914  1.00 10.00      A   
ATOM   1541  NH1 ARG   197       1.677 -18.541  -7.601  1.00 10.00      A   
ATOM   1542 HH11 ARG   197       2.441 -18.159  -6.984  1.00 10.00      A   
ATOM   1543 HH12 ARG   197       0.774 -18.837  -7.170  1.00 10.00      A   
ATOM   1544  NH2 ARG   197       0.883 -19.132  -9.672  1.00 10.00      A   
ATOM   1545 HH21 ARG   197      -0.021 -19.426  -9.245  1.00 10.00      A   
ATOM   1546 HH22 ARG   197       1.020 -19.225 -10.703  1.00 10.00      A   
ATOM   1547  C   ARG   197       7.666 -14.236  -9.377  1.00 10.00      A   
ATOM   1548  O   ARG   197       8.139 -14.571 -10.465  1.00 10.00      A   
ATOM   1549  N   SER   198       8.389 -13.683  -8.420  1.00 10.00      A   
ATOM   1550  HN  SER   198       7.963 -13.456  -7.561  1.00 10.00      A   
ATOM   1551  CA  SER   198       9.803 -13.412  -8.606  1.00 10.00      A   
ATOM   1552  CB  SER   198      10.021 -11.898  -8.730  1.00 10.00      A   
ATOM   1553  OG  SER   198      11.377 -11.539  -8.530  1.00 10.00      A   
ATOM   1554  HG  SER   198      11.433 -10.900  -7.806  1.00 10.00      A   
ATOM   1555  C   SER   198      10.651 -13.983  -7.473  1.00 10.00      A   
ATOM   1556  O   SER   198      10.232 -14.001  -6.313  1.00 10.00      A   
ATOM   1557  N   PRO   199      11.853 -14.482  -7.808  1.00 10.00      A   
ATOM   1558  CA  PRO   199      12.786 -15.026  -6.824  1.00 10.00      A   
ATOM   1559  CB  PRO   199      13.675 -15.934  -7.673  1.00 10.00      A   
ATOM   1560  CG  PRO   199      13.708 -15.279  -9.012  1.00 10.00      A   
ATOM   1561  CD  PRO   199      12.385 -14.579  -9.184  1.00 10.00      A   
ATOM   1562  C   PRO   199      13.622 -13.909  -6.198  1.00 10.00      A   
ATOM   1563  O   PRO   199      14.441 -14.144  -5.307  1.00 10.00      A   
ATOM   1564  N   GLN   200      13.406 -12.695  -6.687  1.00 10.00      A   
ATOM   1565  HN  GLN   200      12.734 -12.582  -7.395  1.00 10.00      A   
ATOM   1566  CA  GLN   200      14.115 -11.522  -6.203  1.00 10.00      A   
ATOM   1567  CB  GLN   200      14.941 -10.894  -7.330  1.00 10.00      A   
ATOM   1568  CG  GLN   200      16.127 -11.739  -7.769  1.00 10.00      A   
ATOM   1569  CD  GLN   200      17.106 -12.004  -6.640  1.00 10.00      A   
ATOM   1570  OE1 GLN   200      17.279 -11.181  -5.740  1.00 10.00      A   
ATOM   1571  NE2 GLN   200      17.753 -13.157  -6.675  1.00 10.00      A   
ATOM   1572 HE21 GLN   200      17.571 -13.771  -7.421  1.00 10.00      A   
ATOM   1573 HE22 GLN   200      18.390 -13.353  -5.955  1.00 10.00      A   
ATOM   1574  C   GLN   200      13.119 -10.514  -5.635  1.00 10.00      A   
ATOM   1575  O   GLN   200      11.954 -10.500  -6.033  1.00 10.00      A   
ATOM   1576  N   PRO   201      13.562  -9.665  -4.695  1.00 10.00      A   
ATOM   1577  CA  PRO   201      12.703  -8.661  -4.050  1.00 10.00      A   
ATOM   1578  CB  PRO   201      13.656  -7.908  -3.110  1.00 10.00      A   
ATOM   1579  CG  PRO   201      15.024  -8.231  -3.606  1.00 10.00      A   
ATOM   1580  CD  PRO   201      14.937  -9.614  -4.176  1.00 10.00      A   
ATOM   1581  C   PRO   201      12.035  -7.681  -5.017  1.00 10.00      A   
ATOM   1582  O   PRO   201      12.699  -7.022  -5.823  1.00 10.00      A   
ATOM   1583  N   LEU   202      10.712  -7.594  -4.920  1.00 10.00      A   
ATOM   1584  HN  LEU   202      10.247  -8.160  -4.268  1.00 10.00      A   
ATOM   1585  CA  LEU   202       9.923  -6.683  -5.740  1.00 10.00      A   
ATOM   1586  CB  LEU   202       8.737  -7.422  -6.366  1.00 10.00      A   
ATOM   1587  CG  LEU   202       9.068  -8.544  -7.351  1.00 10.00      A   
ATOM   1588  CD1 LEU   202       7.796  -9.239  -7.807  1.00 10.00      A   
ATOM   1589  CD2 LEU   202       9.835  -8.002  -8.545  1.00 10.00      A   
ATOM   1590  C   LEU   202       9.398  -5.572  -4.840  1.00 10.00      A   
ATOM   1591  O   LEU   202       8.978  -5.839  -3.714  1.00 10.00      A   
ATOM   1592  N   MET   203       9.433  -4.333  -5.310  1.00 10.00      A   
ATOM   1593  HN  MET   203       9.777  -4.165  -6.213  1.00 10.00      A   
ATOM   1594  CA  MET   203       8.964  -3.217  -4.502  1.00 10.00      A   
ATOM   1595  CB  MET   203      10.111  -2.645  -3.657  1.00 10.00      A   
ATOM   1596  CG  MET   203      10.295  -3.332  -2.313  1.00 10.00      A   
ATOM   1597  SD  MET   203      11.790  -2.810  -1.451  1.00 10.00      A   
ATOM   1598  CE  MET   203      11.560  -3.604   0.137  1.00 10.00      A   
ATOM   1599  C   MET   203       8.332  -2.117  -5.347  1.00 10.00      A   
ATOM   1600  O   MET   203       8.409  -2.141  -6.577  1.00 10.00      A   
ATOM   1601  N   SER   204       7.695  -1.174  -4.656  1.00 10.00      A   
ATOM   1602  HN  SER   204       7.677  -1.251  -3.683  1.00 10.00      A   
ATOM   1603  CA  SER   204       7.038  -0.019  -5.270  1.00 10.00      A   
ATOM   1604  CB  SER   204       8.074   1.026  -5.680  1.00 10.00      A   
ATOM   1605  OG  SER   204       8.990   1.254  -4.622  1.00 10.00      A   
ATOM   1606  HG  SER   204       9.822   1.615  -4.986  1.00 10.00      A   
ATOM   1607  C   SER   204       6.102  -0.369  -6.433  1.00 10.00      A   
ATOM   1608  O   SER   204       6.483  -0.277  -7.598  1.00 10.00      A   
ATOM   1609  N   PRO   205       4.861  -0.778  -6.127  1.00 10.00      A   
ATOM   1610  CA  PRO   205       3.865  -1.118  -7.129  1.00 10.00      A   
ATOM   1611  CB  PRO   205       3.084  -2.250  -6.441  1.00 10.00      A   
ATOM   1612  CG  PRO   205       3.367  -2.119  -4.969  1.00 10.00      A   
ATOM   1613  CD  PRO   205       4.324  -0.967  -4.781  1.00 10.00      A   
ATOM   1614  C   PRO   205       2.934   0.066  -7.415  1.00 10.00      A   
ATOM   1615  O   PRO   205       2.191   0.513  -6.541  1.00 10.00      A   
ATOM   1616  N   ALA   206       2.993   0.582  -8.633  1.00 10.00      A   
ATOM   1617  HN  ALA   206       3.617   0.194  -9.290  1.00 10.00      A   
ATOM   1618  CA  ALA   206       2.157   1.710  -9.023  1.00 10.00      A   
ATOM   1619  CB  ALA   206       3.004   2.814  -9.635  1.00 10.00      A   
ATOM   1620  C   ALA   206       1.067   1.271  -9.995  1.00 10.00      A   
ATOM   1621  O   ALA   206       1.273   0.355 -10.795  1.00 10.00      A   
ATOM   1622  N   TRP   207      -0.084   1.929  -9.919  1.00 10.00      A   
ATOM   1623  HN  TRP   207      -0.179   2.652  -9.260  1.00 10.00      A   
ATOM   1624  CA  TRP   207      -1.214   1.613 -10.782  1.00 10.00      A   
ATOM   1625  CB  TRP   207      -2.450   1.280  -9.943  1.00 10.00      A   
ATOM   1626  CG  TRP   207      -2.504  -0.139  -9.464  1.00 10.00      A   
ATOM   1627  CD1 TRP   207      -1.726  -0.710  -8.501  1.00 10.00      A   
ATOM   1628  CD2 TRP   207      -3.391  -1.166  -9.923  1.00 10.00      A   
ATOM   1629  NE1 TRP   207      -2.073  -2.027  -8.332  1.00 10.00      A   
ATOM   1630  HE1 TRP   207      -1.659  -2.646  -7.698  1.00 10.00      A   
ATOM   1631  CE2 TRP   207      -3.091  -2.332  -9.195  1.00 10.00      A   
ATOM   1632  CE3 TRP   207      -4.408  -1.215 -10.881  1.00 10.00      A   
ATOM   1633  CZ2 TRP   207      -3.773  -3.531  -9.389  1.00 10.00      A   
ATOM   1634  CZ3 TRP   207      -5.083  -2.405 -11.074  1.00 10.00      A   
ATOM   1635  CH2 TRP   207      -4.764  -3.547 -10.332  1.00 10.00      A   
ATOM   1636  C   TRP   207      -1.538   2.773 -11.716  1.00 10.00      A   
ATOM   1637  O   TRP   207      -1.631   3.923 -11.286  1.00 10.00      A   
ATOM   1638  N   SER   208      -1.712   2.466 -12.990  1.00 10.00      A   
ATOM   1639  HN  SER   208      -1.608   1.532 -13.277  1.00 10.00      A   
ATOM   1640  CA  SER   208      -2.044   3.476 -13.982  1.00 10.00      A   
ATOM   1641  CB  SER   208      -1.853   2.886 -15.377  1.00 10.00      A   
ATOM   1642  OG  SER   208      -2.476   1.616 -15.468  1.00 10.00      A   
ATOM   1643  HG  SER   208      -3.043   1.591 -16.257  1.00 10.00      A   
ATOM   1644  C   SER   208      -3.494   3.933 -13.799  1.00 10.00      A   
ATOM   1645  O   SER   208      -4.298   3.217 -13.199  1.00 10.00      A   
ATOM   1646  N   PRO   209      -3.853   5.126 -14.314  1.00 10.00      A   
ATOM   1647  CA  PRO   209      -5.220   5.662 -14.199  1.00 10.00      A   
ATOM   1648  CB  PRO   209      -5.153   7.002 -14.943  1.00 10.00      A   
ATOM   1649  CG  PRO   209      -3.931   6.913 -15.791  1.00 10.00      A   
ATOM   1650  CD  PRO   209      -2.964   6.055 -15.029  1.00 10.00      A   
ATOM   1651  C   PRO   209      -6.263   4.748 -14.843  1.00 10.00      A   
ATOM   1652  O   PRO   209      -7.447   4.812 -14.516  1.00 10.00      A   
ATOM   1653  N   ASP   210      -5.815   3.899 -15.763  1.00 10.00      A   
ATOM   1654  HN  ASP   210      -4.862   3.900 -15.988  1.00 10.00      A   
ATOM   1655  CA  ASP   210      -6.707   2.964 -16.440  1.00 10.00      A   
ATOM   1656  CB  ASP   210      -6.222   2.638 -17.860  1.00 10.00      A   
ATOM   1657  CG  ASP   210      -4.767   2.211 -17.931  1.00 10.00      A   
ATOM   1658  OD1 ASP   210      -4.365   1.296 -17.180  1.00 10.00      A   
ATOM   1659  OD2 ASP   210      -4.019   2.788 -18.744  1.00 10.00      A   
ATOM   1660  C   ASP   210      -6.876   1.687 -15.622  1.00 10.00      A   
ATOM   1661  O   ASP   210      -7.824   0.929 -15.821  1.00 10.00      A   
ATOM   1662  N   GLY   211      -5.948   1.464 -14.697  1.00 10.00      A   
ATOM   1663  HN  GLY   211      -5.219   2.112 -14.587  1.00 10.00      A   
ATOM   1664  CA  GLY   211      -5.999   0.294 -13.840  1.00 10.00      A   
ATOM   1665  C   GLY   211      -5.618  -0.995 -14.544  1.00 10.00      A   
ATOM   1666  O   GLY   211      -5.964  -2.081 -14.080  1.00 10.00      A   
ATOM   1667  N   SER   212      -4.906  -0.890 -15.657  1.00 10.00      A   
ATOM   1668  HN  SER   212      -4.661   0.002 -15.993  1.00 10.00      A   
ATOM   1669  CA  SER   212      -4.498  -2.074 -16.400  1.00 10.00      A   
ATOM   1670  CB  SER   212      -5.194  -2.142 -17.761  1.00 10.00      A   
ATOM   1671  OG  SER   212      -5.422  -0.849 -18.302  1.00 10.00      A   
ATOM   1672  HG  SER   212      -4.948  -0.185 -17.775  1.00 10.00      A   
ATOM   1673  C   SER   212      -2.981  -2.186 -16.543  1.00 10.00      A   
ATOM   1674  O   SER   212      -2.472  -3.163 -17.091  1.00 10.00      A   
ATOM   1675  N   LYS   213      -2.258  -1.194 -16.047  1.00 10.00      A   
ATOM   1676  HN  LYS   213      -2.707  -0.436 -15.612  1.00 10.00      A   
ATOM   1677  CA  LYS   213      -0.806  -1.206 -16.124  1.00 10.00      A   
ATOM   1678  CB  LYS   213      -0.295  -0.066 -17.006  1.00 10.00      A   
ATOM   1679  CG  LYS   213      -0.609  -0.227 -18.483  1.00 10.00      A   
ATOM   1680  CD  LYS   213      -0.276   1.038 -19.255  1.00 10.00      A   
ATOM   1681  CE  LYS   213      -0.443   0.831 -20.750  1.00 10.00      A   
ATOM   1682  NZ  LYS   213      -0.346   2.110 -21.501  1.00 10.00      A   
ATOM   1683  HZ1 LYS   213      -1.067   2.782 -21.165  1.00 10.00      A   
ATOM   1684  HZ2 LYS   213      -0.498   1.944 -22.517  1.00 10.00      A   
ATOM   1685  HZ3 LYS   213       0.593   2.534 -21.369  1.00 10.00      A   
ATOM   1686  C   LYS   213      -0.194  -1.114 -14.735  1.00 10.00      A   
ATOM   1687  O   LYS   213      -0.486  -0.189 -13.975  1.00 10.00      A   
ATOM   1688  N   LEU   214       0.641  -2.085 -14.405  1.00 10.00      A   
ATOM   1689  HN  LEU   214       0.831  -2.797 -15.056  1.00 10.00      A   
ATOM   1690  CA  LEU   214       1.297  -2.119 -13.109  1.00 10.00      A   
ATOM   1691  CB  LEU   214       1.031  -3.449 -12.395  1.00 10.00      A   
ATOM   1692  CG  LEU   214      -0.314  -3.580 -11.675  1.00 10.00      A   
ATOM   1693  CD1 LEU   214      -1.434  -3.876 -12.661  1.00 10.00      A   
ATOM   1694  CD2 LEU   214      -0.241  -4.656 -10.602  1.00 10.00      A   
ATOM   1695  C   LEU   214       2.793  -1.904 -13.264  1.00 10.00      A   
ATOM   1696  O   LEU   214       3.477  -2.684 -13.931  1.00 10.00      A   
ATOM   1697  N   ALA   215       3.291  -0.837 -12.664  1.00 10.00      A   
ATOM   1698  HN  ALA   215       2.689  -0.252 -12.151  1.00 10.00      A   
ATOM   1699  CA  ALA   215       4.710  -0.521 -12.722  1.00 10.00      A   
ATOM   1700  CB  ALA   215       4.911   0.946 -13.063  1.00 10.00      A   
ATOM   1701  C   ALA   215       5.349  -0.839 -11.381  1.00 10.00      A   
ATOM   1702  O   ALA   215       4.820  -0.458 -10.339  1.00 10.00      A   
ATOM   1703  N   TYR   216       6.469  -1.541 -11.402  1.00 10.00      A   
ATOM   1704  HN  TYR   216       6.853  -1.819 -12.265  1.00 10.00      A   
ATOM   1705  CA  TYR   216       7.148  -1.904 -10.167  1.00 10.00      A   
ATOM   1706  CB  TYR   216       6.550  -3.181  -9.563  1.00 10.00      A   
ATOM   1707  CG  TYR   216       6.510  -4.374 -10.495  1.00 10.00      A   
ATOM   1708  CD1 TYR   216       7.534  -5.311 -10.500  1.00 10.00      A   
ATOM   1709  CD2 TYR   216       5.440  -4.569 -11.362  1.00 10.00      A   
ATOM   1710  CE1 TYR   216       7.495  -6.408 -11.339  1.00 10.00      A   
ATOM   1711  CE2 TYR   216       5.393  -5.662 -12.206  1.00 10.00      A   
ATOM   1712  CZ  TYR   216       6.423  -6.578 -12.191  1.00 10.00      A   
ATOM   1713  OH  TYR   216       6.379  -7.674 -13.025  1.00 10.00      A   
ATOM   1714  HH  TYR   216       5.840  -7.469 -13.803  1.00 10.00      A   
ATOM   1715  C   TYR   216       8.652  -2.042 -10.354  1.00 10.00      A   
ATOM   1716  O   TYR   216       9.145  -2.166 -11.478  1.00 10.00      A   
ATOM   1717  N   VAL   217       9.371  -2.006  -9.241  1.00 10.00      A   
ATOM   1718  HN  VAL   217       8.909  -1.896  -8.381  1.00 10.00      A   
ATOM   1719  CA  VAL   217      10.821  -2.129  -9.249  1.00 10.00      A   
ATOM   1720  CB  VAL   217      11.458  -1.288  -8.127  1.00 10.00      A   
ATOM   1721  CG1 VAL   217      12.976  -1.316  -8.227  1.00 10.00      A   
ATOM   1722  CG2 VAL   217      10.939   0.137  -8.171  1.00 10.00      A   
ATOM   1723  C   VAL   217      11.223  -3.586  -9.062  1.00 10.00      A   
ATOM   1724  O   VAL   217      10.907  -4.204  -8.040  1.00 10.00      A   
ATOM   1725  N   THR   218      11.920  -4.129 -10.046  1.00 10.00      A   
ATOM   1726  HN  THR   218      12.155  -3.578 -10.827  1.00 10.00      A   
ATOM   1727  CA  THR   218      12.355  -5.513  -9.996  1.00 10.00      A   
ATOM   1728  CB  THR   218      11.917  -6.299 -11.252  1.00 10.00      A   
ATOM   1729  OG1 THR   218      12.424  -7.636 -11.181  1.00 10.00      A   
ATOM   1730  HG1 THR   218      11.865  -8.225 -11.720  1.00 10.00      A   
ATOM   1731  CG2 THR   218      12.428  -5.631 -12.521  1.00 10.00      A   
ATOM   1732  C   THR   218      13.867  -5.620  -9.811  1.00 10.00      A   
ATOM   1733  O   THR   218      14.610  -4.672 -10.082  1.00 10.00      A   
ATOM   1734  N   PHE   219      14.306  -6.778  -9.341  1.00 10.00      A   
ATOM   1735  HN  PHE   219      13.652  -7.483  -9.143  1.00 10.00      A   
ATOM   1736  CA  PHE   219      15.717  -7.048  -9.115  1.00 10.00      A   
ATOM   1737  CB  PHE   219      15.982  -7.103  -7.604  1.00 10.00      A   
ATOM   1738  CG  PHE   219      17.422  -6.929  -7.201  1.00 10.00      A   
ATOM   1739  CD1 PHE   219      18.051  -5.703  -7.329  1.00 10.00      A   
ATOM   1740  CD2 PHE   219      18.143  -7.994  -6.680  1.00 10.00      A   
ATOM   1741  CE1 PHE   219      19.370  -5.539  -6.947  1.00 10.00      A   
ATOM   1742  CE2 PHE   219      19.462  -7.840  -6.298  1.00 10.00      A   
ATOM   1743  CZ  PHE   219      20.077  -6.610  -6.431  1.00 10.00      A   
ATOM   1744  C   PHE   219      16.073  -8.387  -9.761  1.00 10.00      A   
ATOM   1745  O   PHE   219      17.123  -8.966  -9.490  1.00 10.00      A   
ATOM   1746  N   GLU   220      15.193  -8.851 -10.647  1.00 10.00      A   
ATOM   1747  HN  GLU   220      14.403  -8.305 -10.858  1.00 10.00      A   
ATOM   1748  CA  GLU   220      15.361 -10.134 -11.331  1.00 10.00      A   
ATOM   1749  CB  GLU   220      14.152 -10.443 -12.216  1.00 10.00      A   
ATOM   1750  CG  GLU   220      12.892 -10.789 -11.438  1.00 10.00      A   
ATOM   1751  CD  GLU   220      11.632 -10.644 -12.265  1.00 10.00      A   
ATOM   1752  OE1 GLU   220      11.067 -11.674 -12.692  1.00 10.00      A   
ATOM   1753  OE2 GLU   220      11.199  -9.497 -12.497  1.00 10.00      A   
ATOM   1754  C   GLU   220      16.662 -10.241 -12.131  1.00 10.00      A   
ATOM   1755  O   GLU   220      17.156 -11.343 -12.366  1.00 10.00      A   
ATOM   1756  N   SER   221      17.216  -9.112 -12.551  1.00 10.00      A   
ATOM   1757  HN  SER   221      16.783  -8.256 -12.344  1.00 10.00      A   
ATOM   1758  CA  SER   221      18.456  -9.126 -13.316  1.00 10.00      A   
ATOM   1759  CB  SER   221      18.349  -8.188 -14.519  1.00 10.00      A   
ATOM   1760  OG  SER   221      17.966  -6.882 -14.115  1.00 10.00      A   
ATOM   1761  HG  SER   221      17.005  -6.843 -14.030  1.00 10.00      A   
ATOM   1762  C   SER   221      19.647  -8.736 -12.444  1.00 10.00      A   
ATOM   1763  O   SER   221      20.736  -8.449 -12.945  1.00 10.00      A   
ATOM   1764  N   GLY   222      19.436  -8.729 -11.129  1.00 10.00      A   
ATOM   1765  HN  GLY   222      18.553  -8.986 -10.780  1.00 10.00      A   
ATOM   1766  CA  GLY   222      20.495  -8.355 -10.212  1.00 10.00      A   
ATOM   1767  C   GLY   222      20.666  -6.851 -10.164  1.00 10.00      A   
ATOM   1768  O   GLY   222      21.562  -6.330  -9.501  1.00 10.00      A   
ATOM   1769  N   ARG   223      19.795  -6.160 -10.878  1.00 10.00      A   
ATOM   1770  HN  ARG   223      19.109  -6.644 -11.380  1.00 10.00      A   
ATOM   1771  CA  ARG   223      19.812  -4.714 -10.947  1.00 10.00      A   
ATOM   1772  CB  ARG   223      20.339  -4.276 -12.314  1.00 10.00      A   
ATOM   1773  CG  ARG   223      21.618  -3.458 -12.263  1.00 10.00      A   
ATOM   1774  CD  ARG   223      22.744  -4.154 -13.008  1.00 10.00      A   
ATOM   1775  NE  ARG   223      23.754  -3.211 -13.485  1.00 10.00      A   
ATOM   1776  HE  ARG   223      23.471  -2.554 -14.164  1.00 10.00      A   
ATOM   1777  CZ  ARG   223      25.018  -3.189 -13.056  1.00 10.00      A   
ATOM   1778  NH1 ARG   223      25.432  -4.057 -12.136  1.00 10.00      A   
ATOM   1779 HH11 ARG   223      26.422  -4.041 -11.799  1.00 10.00      A   
ATOM   1780 HH12 ARG   223      24.770  -4.755 -11.742  1.00 10.00      A   
ATOM   1781  NH2 ARG   223      25.868  -2.303 -13.553  1.00 10.00      A   
ATOM   1782 HH21 ARG   223      25.555  -1.625 -14.280  1.00 10.00      A   
ATOM   1783 HH22 ARG   223      26.856  -2.280 -13.219  1.00 10.00      A   
ATOM   1784  C   ARG   223      18.395  -4.196 -10.764  1.00 10.00      A   
ATOM   1785  O   ARG   223      17.469  -4.668 -11.426  1.00 10.00      A   
ATOM   1786  N   SER   224      18.220  -3.250  -9.858  1.00 10.00      A   
ATOM   1787  HN  SER   224      18.994  -2.922  -9.348  1.00 10.00      A   
ATOM   1788  CA  SER   224      16.909  -2.683  -9.600  1.00 10.00      A   
ATOM   1789  CB  SER   224      16.951  -1.867  -8.314  1.00 10.00      A   
ATOM   1790  OG  SER   224      17.828  -2.466  -7.376  1.00 10.00      A   
ATOM   1791  HG  SER   224      17.327  -3.054  -6.800  1.00 10.00      A   
ATOM   1792  C   SER   224      16.470  -1.809 -10.768  1.00 10.00      A   
ATOM   1793  O   SER   224      17.018  -0.728 -10.992  1.00 10.00      A   
ATOM   1794  N   ALA   225      15.498  -2.289 -11.523  1.00 10.00      A   
ATOM   1795  HN  ALA   225      15.094  -3.157 -11.293  1.00 10.00      A   
ATOM   1796  CA  ALA   225      15.001  -1.557 -12.673  1.00 10.00      A   
ATOM   1797  CB  ALA   225      15.379  -2.275 -13.958  1.00 10.00      A   
ATOM   1798  C   ALA   225      13.495  -1.381 -12.592  1.00 10.00      A   
ATOM   1799  O   ALA   225      12.802  -2.171 -11.949  1.00 10.00      A   
ATOM   1800  N   LEU   226      12.999  -0.343 -13.243  1.00 10.00      A   
ATOM   1801  HN  LEU   226      13.607   0.245 -13.742  1.00 10.00      A   
ATOM   1802  CA  LEU   226      11.574  -0.060 -13.253  1.00 10.00      A   
ATOM   1803  CB  LEU   226      11.338   1.449 -13.179  1.00 10.00      A   
ATOM   1804  CG  LEU   226       9.881   1.904 -13.079  1.00 10.00      A   
ATOM   1805  CD1 LEU   226       9.225   1.340 -11.829  1.00 10.00      A   
ATOM   1806  CD2 LEU   226       9.792   3.422 -13.099  1.00 10.00      A   
ATOM   1807  C   LEU   226      10.945  -0.625 -14.518  1.00 10.00      A   
ATOM   1808  O   LEU   226      11.410  -0.346 -15.627  1.00 10.00      A   
ATOM   1809  N   VAL   227       9.905  -1.430 -14.352  1.00 10.00      A   
ATOM   1810  HN  VAL   227       9.589  -1.630 -13.442  1.00 10.00      A   
ATOM   1811  CA  VAL   227       9.220  -2.032 -15.487  1.00 10.00      A   
ATOM   1812  CB  VAL   227       9.581  -3.528 -15.655  1.00 10.00      A   
ATOM   1813  CG1 VAL   227      11.031  -3.695 -16.082  1.00 10.00      A   
ATOM   1814  CG2 VAL   227       9.304  -4.307 -14.376  1.00 10.00      A   
ATOM   1815  C   VAL   227       7.706  -1.902 -15.356  1.00 10.00      A   
ATOM   1816  O   VAL   227       7.169  -1.859 -14.247  1.00 10.00      A   
ATOM   1817  N   ILE   228       7.032  -1.822 -16.494  1.00 10.00      A   
ATOM   1818  HN  ILE   228       7.527  -1.840 -17.343  1.00 10.00      A   
ATOM   1819  CA  ILE   228       5.579  -1.720 -16.527  1.00 10.00      A   
ATOM   1820  CB  ILE   228       5.102  -0.471 -17.306  1.00 10.00      A   
ATOM   1821  CG1 ILE   228       5.619   0.811 -16.644  1.00 10.00      A   
ATOM   1822  CG2 ILE   228       3.581  -0.444 -17.396  1.00 10.00      A   
ATOM   1823  CD1 ILE   228       5.301   2.076 -17.413  1.00 10.00      A   
ATOM   1824  C   ILE   228       5.008  -2.967 -17.192  1.00 10.00      A   
ATOM   1825  O   ILE   228       5.376  -3.301 -18.320  1.00 10.00      A   
ATOM   1826  N   GLN   229       4.130  -3.661 -16.489  1.00 10.00      A   
ATOM   1827  HN  GLN   229       3.876  -3.348 -15.589  1.00 10.00      A   
ATOM   1828  CA  GLN   229       3.524  -4.872 -17.017  1.00 10.00      A   
ATOM   1829  CB  GLN   229       3.864  -6.066 -16.117  1.00 10.00      A   
ATOM   1830  CG  GLN   229       3.353  -7.404 -16.622  1.00 10.00      A   
ATOM   1831  CD  GLN   229       3.896  -8.569 -15.817  1.00 10.00      A   
ATOM   1832  OE1 GLN   229       5.010  -8.512 -15.293  1.00 10.00      A   
ATOM   1833  NE2 GLN   229       3.110  -9.626 -15.703  1.00 10.00      A   
ATOM   1834 HE21 GLN   229       2.229  -9.598 -16.137  1.00 10.00      A   
ATOM   1835 HE22 GLN   229       3.438 -10.397 -15.196  1.00 10.00      A   
ATOM   1836  C   GLN   229       2.012  -4.714 -17.144  1.00 10.00      A   
ATOM   1837  O   GLN   229       1.355  -4.188 -16.241  1.00 10.00      A   
ATOM   1838  N   THR   230       1.471  -5.153 -18.272  1.00 10.00      A   
ATOM   1839  HN  THR   230       2.050  -5.539 -18.964  1.00 10.00      A   
ATOM   1840  CA  THR   230       0.037  -5.076 -18.514  1.00 10.00      A   
ATOM   1841  CB  THR   230      -0.273  -5.210 -20.015  1.00 10.00      A   
ATOM   1842  OG1 THR   230       0.824  -5.868 -20.667  1.00 10.00      A   
ATOM   1843  HG1 THR   230       1.274  -5.237 -21.243  1.00 10.00      A   
ATOM   1844  CG2 THR   230      -0.476  -3.839 -20.639  1.00 10.00      A   
ATOM   1845  C   THR   230      -0.688  -6.176 -17.741  1.00 10.00      A   
ATOM   1846  O   THR   230      -0.294  -7.342 -17.790  1.00 10.00      A   
ATOM   1847  N   LEU   231      -1.747  -5.803 -17.038  1.00 10.00      A   
ATOM   1848  HN  LEU   231      -2.027  -4.858 -17.056  1.00 10.00      A   
ATOM   1849  CA  LEU   231      -2.508  -6.750 -16.238  1.00 10.00      A   
ATOM   1850  CB  LEU   231      -3.469  -6.002 -15.308  1.00 10.00      A   
ATOM   1851  CG  LEU   231      -4.183  -6.841 -14.246  1.00 10.00      A   
ATOM   1852  CD1 LEU   231      -3.189  -7.379 -13.226  1.00 10.00      A   
ATOM   1853  CD2 LEU   231      -5.273  -6.026 -13.566  1.00 10.00      A   
ATOM   1854  C   LEU   231      -3.278  -7.747 -17.099  1.00 10.00      A   
ATOM   1855  O   LEU   231      -3.298  -8.941 -16.807  1.00 10.00      A   
ATOM   1856  N   ALA   232      -3.882  -7.264 -18.177  1.00 10.00      A   
ATOM   1857  HN  ALA   232      -3.790  -6.310 -18.395  1.00 10.00      A   
ATOM   1858  CA  ALA   232      -4.679  -8.122 -19.049  1.00 10.00      A   
ATOM   1859  CB  ALA   232      -5.887  -7.362 -19.581  1.00 10.00      A   
ATOM   1860  C   ALA   232      -3.874  -8.723 -20.201  1.00 10.00      A   
ATOM   1861  O   ALA   232      -4.450  -9.317 -21.114  1.00 10.00      A   
ATOM   1862  N   ASN   233      -2.552  -8.592 -20.158  1.00 10.00      A   
ATOM   1863  HN  ASN   233      -2.136  -8.142 -19.393  1.00 10.00      A   
ATOM   1864  CA  ASN   233      -1.710  -9.130 -21.227  1.00 10.00      A   
ATOM   1865  CB  ASN   233      -1.299  -8.037 -22.222  1.00 10.00      A   
ATOM   1866  CG  ASN   233      -0.504  -8.577 -23.402  1.00 10.00      A   
ATOM   1867  OD1 ASN   233      -0.601  -9.753 -23.754  1.00 10.00      A   
ATOM   1868  ND2 ASN   233       0.290  -7.720 -24.023  1.00 10.00      A   
ATOM   1869 HD21 ASN   233       0.325  -6.795 -23.696  1.00 10.00      A   
ATOM   1870 HD22 ASN   233       0.809  -8.043 -24.792  1.00 10.00      A   
ATOM   1871  C   ASN   233      -0.485  -9.855 -20.679  1.00 10.00      A   
ATOM   1872  O   ASN   233      -0.223 -11.004 -21.036  1.00 10.00      A   
ATOM   1873  N   GLY   234       0.263  -9.187 -19.813  1.00 10.00      A   
ATOM   1874  HN  GLY   234       0.003  -8.280 -19.546  1.00 10.00      A   
ATOM   1875  CA  GLY   234       1.449  -9.794 -19.241  1.00 10.00      A   
ATOM   1876  C   GLY   234       2.718  -9.375 -19.957  1.00 10.00      A   
ATOM   1877  O   GLY   234       3.768  -9.997 -19.788  1.00 10.00      A   
ATOM   1878  N   ALA   235       2.625  -8.321 -20.757  1.00 10.00      A   
ATOM   1879  HN  ALA   235       1.765  -7.856 -20.841  1.00 10.00      A   
ATOM   1880  CA  ALA   235       3.777  -7.825 -21.494  1.00 10.00      A   
ATOM   1881  CB  ALA   235       3.343  -7.146 -22.783  1.00 10.00      A   
ATOM   1882  C   ALA   235       4.579  -6.868 -20.627  1.00 10.00      A   
ATOM   1883  O   ALA   235       4.088  -5.807 -20.232  1.00 10.00      A   
ATOM   1884  N   VAL   236       5.807  -7.249 -20.324  1.00 10.00      A   
ATOM   1885  HN  VAL   236       6.146  -8.101 -20.677  1.00 10.00      A   
ATOM   1886  CA  VAL   236       6.674  -6.432 -19.490  1.00 10.00      A   
ATOM   1887  CB  VAL   236       7.637  -7.300 -18.652  1.00 10.00      A   
ATOM   1888  CG1 VAL   236       8.277  -6.475 -17.546  1.00 10.00      A   
ATOM   1889  CG2 VAL   236       6.917  -8.510 -18.073  1.00 10.00      A   
ATOM   1890  C   VAL   236       7.489  -5.465 -20.340  1.00 10.00      A   
ATOM   1891  O   VAL   236       8.243  -5.879 -21.222  1.00 10.00      A   
ATOM   1892  N   ARG   237       7.323  -4.180 -20.076  1.00 10.00      A   
ATOM   1893  HN  ARG   237       6.691  -3.914 -19.369  1.00 10.00      A   
ATOM   1894  CA  ARG   237       8.044  -3.146 -20.800  1.00 10.00      A   
ATOM   1895  CB  ARG   237       7.079  -2.064 -21.290  1.00 10.00      A   
ATOM   1896  CG  ARG   237       7.759  -0.895 -21.984  1.00 10.00      A   
ATOM   1897  CD  ARG   237       7.020   0.408 -21.730  1.00 10.00      A   
ATOM   1898  NE  ARG   237       5.982   0.665 -22.727  1.00 10.00      A   
ATOM   1899  HE  ARG   237       5.562  -0.116 -23.157  1.00 10.00      A   
ATOM   1900  CZ  ARG   237       5.578   1.888 -23.077  1.00 10.00      A   
ATOM   1901  NH1 ARG   237       6.122   2.958 -22.509  1.00 10.00      A   
ATOM   1902 HH11 ARG   237       5.812   3.915 -22.786  1.00 10.00      A   
ATOM   1903 HH12 ARG   237       6.859   2.849 -21.779  1.00 10.00      A   
ATOM   1904  NH2 ARG   237       4.627   2.040 -23.989  1.00 10.00      A   
ATOM   1905 HH21 ARG   237       4.188   1.205 -24.432  1.00 10.00      A   
ATOM   1906 HH22 ARG   237       4.319   2.996 -24.269  1.00 10.00      A   
ATOM   1907  C   ARG   237       9.113  -2.522 -19.909  1.00 10.00      A   
ATOM   1908  O   ARG   237       8.823  -2.083 -18.793  1.00 10.00      A   
ATOM   1909  N   GLN   238      10.341  -2.496 -20.405  1.00 10.00      A   
ATOM   1910  HN  GLN   238      10.502  -2.874 -21.298  1.00 10.00      A   
ATOM   1911  CA  GLN   238      11.457  -1.922 -19.671  1.00 10.00      A   
ATOM   1912  CB  GLN   238      12.778  -2.357 -20.314  1.00 10.00      A   
ATOM   1913  CG  GLN   238      13.997  -2.244 -19.410  1.00 10.00      A   
ATOM   1914  CD  GLN   238      14.008  -3.283 -18.303  1.00 10.00      A   
ATOM   1915  OE1 GLN   238      13.422  -4.358 -18.433  1.00 10.00      A   
ATOM   1916  NE2 GLN   238      14.698  -2.983 -17.215  1.00 10.00      A   
ATOM   1917 HE21 GLN   238      15.166  -2.116 -17.185  1.00 10.00      A   
ATOM   1918 HE22 GLN   238      14.712  -3.634 -16.482  1.00 10.00      A   
ATOM   1919  C   GLN   238      11.340  -0.401 -19.686  1.00 10.00      A   
ATOM   1920  O   GLN   238      11.228   0.209 -20.750  1.00 10.00      A   
ATOM   1921  N   VAL   239      11.337   0.206 -18.509  1.00 10.00      A   
ATOM   1922  HN  VAL   239      11.407  -0.332 -17.691  1.00 10.00      A   
ATOM   1923  CA  VAL   239      11.221   1.651 -18.404  1.00 10.00      A   
ATOM   1924  CB  VAL   239      10.287   2.061 -17.248  1.00 10.00      A   
ATOM   1925  CG1 VAL   239      10.092   3.568 -17.214  1.00 10.00      A   
ATOM   1926  CG2 VAL   239       8.949   1.353 -17.370  1.00 10.00      A   
ATOM   1927  C   VAL   239      12.586   2.299 -18.211  1.00 10.00      A   
ATOM   1928  O   VAL   239      13.082   2.993 -19.100  1.00 10.00      A   
ATOM   1929  N   ALA   240      13.195   2.056 -17.059  1.00 10.00      A   
ATOM   1930  HN  ALA   240      12.764   1.468 -16.402  1.00 10.00      A   
ATOM   1931  CA  ALA   240      14.495   2.629 -16.747  1.00 10.00      A   
ATOM   1932  CB  ALA   240      14.328   3.854 -15.858  1.00 10.00      A   
ATOM   1933  C   ALA   240      15.396   1.601 -16.079  1.00 10.00      A   
ATOM   1934  O   ALA   240      14.957   0.861 -15.195  1.00 10.00      A   
ATOM   1935  N   SER   241      16.648   1.553 -16.519  1.00 10.00      A   
ATOM   1936  HN  SER   241      16.924   2.165 -17.236  1.00 10.00      A   
ATOM   1937  CA  SER   241      17.629   0.623 -15.974  1.00 10.00      A   
ATOM   1938  CB  SER   241      17.822  -0.552 -16.934  1.00 10.00      A   
ATOM   1939  OG  SER   241      16.598  -0.902 -17.562  1.00 10.00      A   
ATOM   1940  HG  SER   241      16.355  -0.207 -18.187  1.00 10.00      A   
ATOM   1941  C   SER   241      18.960   1.340 -15.752  1.00 10.00      A   
ATOM   1942  O   SER   241      20.033   0.786 -16.000  1.00 10.00      A   
ATOM   1943  N   PHE   242      18.873   2.574 -15.273  1.00 10.00      A   
ATOM   1944  HN  PHE   242      17.985   2.941 -15.061  1.00 10.00      A   
ATOM   1945  CA  PHE   242      20.052   3.393 -15.022  1.00 10.00      A   
ATOM   1946  CB  PHE   242      19.638   4.849 -14.795  1.00 10.00      A   
ATOM   1947  CG  PHE   242      19.078   5.510 -16.023  1.00 10.00      A   
ATOM   1948  CD1 PHE   242      17.715   5.505 -16.268  1.00 10.00      A   
ATOM   1949  CD2 PHE   242      19.916   6.132 -16.933  1.00 10.00      A   
ATOM   1950  CE1 PHE   242      17.197   6.109 -17.399  1.00 10.00      A   
ATOM   1951  CE2 PHE   242      19.406   6.738 -18.065  1.00 10.00      A   
ATOM   1952  CZ  PHE   242      18.044   6.726 -18.298  1.00 10.00      A   
ATOM   1953  C   PHE   242      20.836   2.867 -13.822  1.00 10.00      A   
ATOM   1954  O   PHE   242      20.289   2.136 -12.995  1.00 10.00      A   
ATOM   1955  N   PRO   243      22.133   3.218 -13.722  1.00 10.00      A   
ATOM   1956  CA  PRO   243      22.998   2.775 -12.620  1.00 10.00      A   
ATOM   1957  CB  PRO   243      24.292   3.562 -12.843  1.00 10.00      A   
ATOM   1958  CG  PRO   243      24.303   3.851 -14.302  1.00 10.00      A   
ATOM   1959  CD  PRO   243      22.867   4.056 -14.689  1.00 10.00      A   
ATOM   1960  C   PRO   243      22.425   3.092 -11.238  1.00 10.00      A   
ATOM   1961  O   PRO   243      21.626   4.020 -11.077  1.00 10.00      A   
ATOM   1962  N   ARG   244      22.857   2.306 -10.254  1.00 10.00      A   
ATOM   1963  HN  ARG   244      23.486   1.587 -10.474  1.00 10.00      A   
ATOM   1964  CA  ARG   244      22.429   2.445  -8.861  1.00 10.00      A   
ATOM   1965  CB  ARG   244      22.587   3.875  -8.326  1.00 10.00      A   
ATOM   1966  CG  ARG   244      24.000   4.430  -8.426  1.00 10.00      A   
ATOM   1967  CD  ARG   244      24.574   4.765  -7.057  1.00 10.00      A   
ATOM   1968  NE  ARG   244      24.973   3.569  -6.317  1.00 10.00      A   
ATOM   1969  HE  ARG   244      24.418   2.753  -6.436  1.00 10.00      A   
ATOM   1970  CZ  ARG   244      26.018   3.508  -5.493  1.00 10.00      A   
ATOM   1971  NH1 ARG   244      26.776   4.580  -5.292  1.00 10.00      A   
ATOM   1972 HH11 ARG   244      27.596   4.534  -4.649  1.00 10.00      A   
ATOM   1973 HH12 ARG   244      26.554   5.474  -5.777  1.00 10.00      A   
ATOM   1974  NH2 ARG   244      26.304   2.371  -4.874  1.00 10.00      A   
ATOM   1975 HH21 ARG   244      25.708   1.526  -5.036  1.00 10.00      A   
ATOM   1976 HH22 ARG   244      27.121   2.313  -4.228  1.00 10.00      A   
ATOM   1977  C   ARG   244      21.022   1.894  -8.627  1.00 10.00      A   
ATOM   1978  O   ARG   244      20.847   0.690  -8.431  1.00 10.00      A   
ATOM   1979  N   HIS   245      20.019   2.762  -8.666  1.00 10.00      A   
ATOM   1980  HN  HIS   245      20.202   3.706  -8.855  1.00 10.00      A   
ATOM   1981  CA  HIS   245      18.644   2.333  -8.439  1.00 10.00      A   
ATOM   1982  CB  HIS   245      18.247   2.517  -6.971  1.00 10.00      A   
ATOM   1983  CG  HIS   245      18.324   1.271  -6.153  1.00 10.00      A   
ATOM   1984  ND1 HIS   245      19.487   0.823  -5.565  1.00 10.00      A   
ATOM   1985  HD1 HIS   245      20.372   1.271  -5.611  1.00 10.00      A   
ATOM   1986  CD2 HIS   245      17.372   0.369  -5.836  1.00 10.00      A   
ATOM   1987  CE1 HIS   245      19.245  -0.306  -4.924  1.00 10.00      A   
ATOM   1988  NE2 HIS   245      17.970  -0.602  -5.075  1.00 10.00      A   
ATOM   1989  HE2 HIS   245      17.523  -1.398  -4.714  1.00 10.00      A   
ATOM   1990  C   HIS   245      17.656   3.064  -9.338  1.00 10.00      A   
ATOM   1991  O   HIS   245      17.916   4.178  -9.800  1.00 10.00      A   
ATOM   1992  N   ASN   246      16.524   2.413  -9.573  1.00 10.00      A   
ATOM   1993  HN  ASN   246      16.394   1.534  -9.160  1.00 10.00      A   
ATOM   1994  CA  ASN   246      15.448   2.952 -10.401  1.00 10.00      A   
ATOM   1995  CB  ASN   246      15.443   2.281 -11.787  1.00 10.00      A   
ATOM   1996  CG  ASN   246      16.721   2.480 -12.579  1.00 10.00      A   
ATOM   1997  OD1 ASN   246      16.818   3.379 -13.414  1.00 10.00      A   
ATOM   1998  ND2 ASN   246      17.704   1.631 -12.336  1.00 10.00      A   
ATOM   1999 HD21 ASN   246      17.554   0.925 -11.668  1.00 10.00      A   
ATOM   2000 HD22 ASN   246      18.551   1.750 -12.821  1.00 10.00      A   
ATOM   2001  C   ASN   246      14.131   2.629  -9.712  1.00 10.00      A   
ATOM   2002  O   ASN   246      13.678   1.485  -9.758  1.00 10.00      A   
ATOM   2003  N   GLY   247      13.520   3.609  -9.063  1.00 10.00      A   
ATOM   2004  HN  GLY   247      13.902   4.516  -9.063  1.00 10.00      A   
ATOM   2005  CA  GLY   247      12.280   3.338  -8.368  1.00 10.00      A   
ATOM   2006  C   GLY   247      11.362   4.533  -8.242  1.00 10.00      A   
ATOM   2007  O   GLY   247      11.454   5.482  -9.020  1.00 10.00      A   
ATOM   2008  N   ALA   248      10.488   4.471  -7.238  1.00 10.00      A   
ATOM   2009  HN  ALA   248      10.518   3.683  -6.642  1.00 10.00      A   
ATOM   2010  CA  ALA   248       9.501   5.520  -6.959  1.00 10.00      A   
ATOM   2011  CB  ALA   248      10.173   6.767  -6.397  1.00 10.00      A   
ATOM   2012  C   ALA   248       8.647   5.858  -8.187  1.00 10.00      A   
ATOM   2013  O   ALA   248       8.646   6.996  -8.650  1.00 10.00      A   
ATOM   2014  N   PRO   249       7.890   4.880  -8.720  1.00 10.00      A   
ATOM   2015  CA  PRO   249       7.059   5.093  -9.901  1.00 10.00      A   
ATOM   2016  CB  PRO   249       6.905   3.679 -10.458  1.00 10.00      A   
ATOM   2017  CG  PRO   249       6.948   2.792  -9.257  1.00 10.00      A   
ATOM   2018  CD  PRO   249       7.775   3.501  -8.214  1.00 10.00      A   
ATOM   2019  C   PRO   249       5.689   5.675  -9.566  1.00 10.00      A   
ATOM   2020  O   PRO   249       5.043   5.270  -8.596  1.00 10.00      A   
ATOM   2021  N   ALA   250       5.255   6.632 -10.372  1.00 10.00      A   
ATOM   2022  HN  ALA   250       5.834   6.935 -11.106  1.00 10.00      A   
ATOM   2023  CA  ALA   250       3.959   7.268 -10.184  1.00 10.00      A   
ATOM   2024  CB  ALA   250       4.062   8.385  -9.157  1.00 10.00      A   
ATOM   2025  C   ALA   250       3.429   7.803 -11.515  1.00 10.00      A   
ATOM   2026  O   ALA   250       4.130   8.528 -12.226  1.00 10.00      A   
ATOM   2027  N   PHE   251       2.198   7.440 -11.845  1.00 10.00      A   
ATOM   2028  HN  PHE   251       1.685   6.878 -11.224  1.00 10.00      A   
ATOM   2029  CA  PHE   251       1.569   7.865 -13.090  1.00 10.00      A   
ATOM   2030  CB  PHE   251       0.628   6.774 -13.611  1.00 10.00      A   
ATOM   2031  CG  PHE   251       1.313   5.515 -14.065  1.00 10.00      A   
ATOM   2032  CD1 PHE   251       1.502   4.456 -13.191  1.00 10.00      A   
ATOM   2033  CD2 PHE   251       1.757   5.387 -15.371  1.00 10.00      A   
ATOM   2034  CE1 PHE   251       2.121   3.294 -13.612  1.00 10.00      A   
ATOM   2035  CE2 PHE   251       2.378   4.229 -15.797  1.00 10.00      A   
ATOM   2036  CZ  PHE   251       2.560   3.181 -14.917  1.00 10.00      A   
ATOM   2037  C   PHE   251       0.777   9.151 -12.884  1.00 10.00      A   
ATOM   2038  O   PHE   251       0.226   9.383 -11.805  1.00 10.00      A   
ATOM   2039  N   SER   252       0.720   9.982 -13.919  1.00 10.00      A   
ATOM   2040  HN  SER   252       1.174   9.742 -14.752  1.00 10.00      A   
ATOM   2041  CA  SER   252      -0.012  11.235 -13.849  1.00 10.00      A   
ATOM   2042  CB  SER   252       0.418  12.179 -14.985  1.00 10.00      A   
ATOM   2043  OG  SER   252       0.127  11.641 -16.270  1.00 10.00      A   
ATOM   2044  HG  SER   252      -0.507  12.232 -16.723  1.00 10.00      A   
ATOM   2045  C   SER   252      -1.516  10.967 -13.892  1.00 10.00      A   
ATOM   2046  O   SER   252      -1.955   9.993 -14.507  1.00 10.00      A   
ATOM   2047  N   PRO   253      -2.323  11.818 -13.233  1.00 10.00      A   
ATOM   2048  CA  PRO   253      -3.785  11.660 -13.192  1.00 10.00      A   
ATOM   2049  CB  PRO   253      -4.259  12.933 -12.487  1.00 10.00      A   
ATOM   2050  CG  PRO   253      -3.096  13.357 -11.662  1.00 10.00      A   
ATOM   2051  CD  PRO   253      -1.877  12.992 -12.458  1.00 10.00      A   
ATOM   2052  C   PRO   253      -4.412  11.567 -14.581  1.00 10.00      A   
ATOM   2053  O   PRO   253      -5.403  10.862 -14.779  1.00 10.00      A   
ATOM   2054  N   ASP   254      -3.832  12.275 -15.540  1.00 10.00      A   
ATOM   2055  HN  ASP   254      -3.038  12.812 -15.327  1.00 10.00      A   
ATOM   2056  CA  ASP   254      -4.344  12.270 -16.904  1.00 10.00      A   
ATOM   2057  CB  ASP   254      -3.965  13.562 -17.631  1.00 10.00      A   
ATOM   2058  CG  ASP   254      -2.524  13.582 -18.094  1.00 10.00      A   
ATOM   2059  OD1 ASP   254      -1.623  13.317 -17.269  1.00 10.00      A   
ATOM   2060  OD2 ASP   254      -2.283  13.872 -19.284  1.00 10.00      A   
ATOM   2061  C   ASP   254      -3.856  11.048 -17.678  1.00 10.00      A   
ATOM   2062  O   ASP   254      -4.472  10.642 -18.663  1.00 10.00      A   
ATOM   2063  N   GLY   255      -2.756  10.460 -17.221  1.00 10.00      A   
ATOM   2064  HN  GLY   255      -2.311  10.828 -16.428  1.00 10.00      A   
ATOM   2065  CA  GLY   255      -2.207   9.285 -17.871  1.00 10.00      A   
ATOM   2066  C   GLY   255      -1.400   9.606 -19.115  1.00 10.00      A   
ATOM   2067  O   GLY   255      -1.789   9.239 -20.227  1.00 10.00      A   
ATOM   2068  N   SER   256      -0.278  10.288 -18.934  1.00 10.00      A   
ATOM   2069  HN  SER   256      -0.020  10.550 -18.025  1.00 10.00      A   
ATOM   2070  CA  SER   256       0.581  10.648 -20.056  1.00 10.00      A   
ATOM   2071  CB  SER   256       0.143  11.982 -20.668  1.00 10.00      A   
ATOM   2072  OG  SER   256       0.189  13.028 -19.711  1.00 10.00      A   
ATOM   2073  HG  SER   256      -0.721  13.321 -19.515  1.00 10.00      A   
ATOM   2074  C   SER   256       2.045  10.709 -19.637  1.00 10.00      A   
ATOM   2075  O   SER   256       2.944  10.475 -20.446  1.00 10.00      A   
ATOM   2076  N   LYS   257       2.287  11.019 -18.369  1.00 10.00      A   
ATOM   2077  HN  LYS   257       1.533  11.184 -17.759  1.00 10.00      A   
ATOM   2078  CA  LYS   257       3.648  11.123 -17.862  1.00 10.00      A   
ATOM   2079  CB  LYS   257       3.954  12.566 -17.444  1.00 10.00      A   
ATOM   2080  CG  LYS   257       3.694  13.601 -18.529  1.00 10.00      A   
ATOM   2081  CD  LYS   257       4.706  13.492 -19.658  1.00 10.00      A   
ATOM   2082  CE  LYS   257       4.333  14.391 -20.827  1.00 10.00      A   
ATOM   2083  NZ  LYS   257       3.359  13.741 -21.747  1.00 10.00      A   
ATOM   2084  HZ1 LYS   257       3.086  14.400 -22.505  1.00 10.00      A   
ATOM   2085  HZ2 LYS   257       2.508  13.454 -21.229  1.00 10.00      A   
ATOM   2086  HZ3 LYS   257       3.789  12.893 -22.183  1.00 10.00      A   
ATOM   2087  C   LYS   257       3.879  10.178 -16.690  1.00 10.00      A   
ATOM   2088  O   LYS   257       2.962   9.896 -15.917  1.00 10.00      A   
ATOM   2089  N   LEU   258       5.098   9.678 -16.578  1.00 10.00      A   
ATOM   2090  HN  LEU   258       5.780   9.923 -17.244  1.00 10.00      A   
ATOM   2091  CA  LEU   258       5.466   8.772 -15.500  1.00 10.00      A   
ATOM   2092  CB  LEU   258       5.831   7.392 -16.063  1.00 10.00      A   
ATOM   2093  CG  LEU   258       6.426   6.381 -15.075  1.00 10.00      A   
ATOM   2094  CD1 LEU   258       5.375   5.902 -14.085  1.00 10.00      A   
ATOM   2095  CD2 LEU   258       7.042   5.205 -15.818  1.00 10.00      A   
ATOM   2096  C   LEU   258       6.642   9.348 -14.724  1.00 10.00      A   
ATOM   2097  O   LEU   258       7.690   9.634 -15.297  1.00 10.00      A   
ATOM   2098  N   ALA   259       6.464   9.524 -13.427  1.00 10.00      A   
ATOM   2099  HN  ALA   259       5.608   9.267 -13.020  1.00 10.00      A   
ATOM   2100  CA  ALA   259       7.517  10.069 -12.583  1.00 10.00      A   
ATOM   2101  CB  ALA   259       6.953  11.114 -11.634  1.00 10.00      A   
ATOM   2102  C   ALA   259       8.204   8.959 -11.803  1.00 10.00      A   
ATOM   2103  O   ALA   259       7.566   7.978 -11.421  1.00 10.00      A   
ATOM   2104  N   PHE   260       9.504   9.111 -11.598  1.00 10.00      A   
ATOM   2105  HN  PHE   260       9.956   9.903 -11.966  1.00 10.00      A   
ATOM   2106  CA  PHE   260      10.293   8.138 -10.857  1.00 10.00      A   
ATOM   2107  CB  PHE   260      10.648   6.924 -11.728  1.00 10.00      A   
ATOM   2108  CG  PHE   260      11.219   7.261 -13.076  1.00 10.00      A   
ATOM   2109  CD1 PHE   260      12.580   7.456 -13.240  1.00 10.00      A   
ATOM   2110  CD2 PHE   260      10.393   7.374 -14.184  1.00 10.00      A   
ATOM   2111  CE1 PHE   260      13.109   7.759 -14.479  1.00 10.00      A   
ATOM   2112  CE2 PHE   260      10.914   7.677 -15.425  1.00 10.00      A   
ATOM   2113  CZ  PHE   260      12.274   7.870 -15.574  1.00 10.00      A   
ATOM   2114  C   PHE   260      11.551   8.783 -10.280  1.00 10.00      A   
ATOM   2115  O   PHE   260      11.869   9.933 -10.594  1.00 10.00      A   
ATOM   2116  N   ALA   261      12.258   8.045  -9.438  1.00 10.00      A   
ATOM   2117  HN  ALA   261      11.954   7.131  -9.227  1.00 10.00      A   
ATOM   2118  CA  ALA   261      13.475   8.547  -8.818  1.00 10.00      A   
ATOM   2119  CB  ALA   261      13.310   8.620  -7.309  1.00 10.00      A   
ATOM   2120  C   ALA   261      14.672   7.680  -9.187  1.00 10.00      A   
ATOM   2121  O   ALA   261      14.579   6.448  -9.210  1.00 10.00      A   
ATOM   2122  N   LEU   262      15.794   8.330  -9.476  1.00 10.00      A   
ATOM   2123  HN  LEU   262      15.801   9.312  -9.431  1.00 10.00      A   
ATOM   2124  CA  LEU   262      17.016   7.627  -9.855  1.00 10.00      A   
ATOM   2125  CB  LEU   262      17.374   7.926 -11.315  1.00 10.00      A   
ATOM   2126  CG  LEU   262      16.290   7.644 -12.360  1.00 10.00      A   
ATOM   2127  CD1 LEU   262      16.764   8.056 -13.745  1.00 10.00      A   
ATOM   2128  CD2 LEU   262      15.890   6.178 -12.346  1.00 10.00      A   
ATOM   2129  C   LEU   262      18.183   8.026  -8.955  1.00 10.00      A   
ATOM   2130  O   LEU   262      18.302   9.186  -8.561  1.00 10.00      A   
ATOM   2131  N   SER   263      19.037   7.059  -8.633  1.00 10.00      A   
ATOM   2132  HN  SER   263      18.865   6.142  -8.948  1.00 10.00      A   
ATOM   2133  CA  SER   263      20.204   7.304  -7.784  1.00 10.00      A   
ATOM   2134  CB  SER   263      20.416   6.099  -6.861  1.00 10.00      A   
ATOM   2135  OG  SER   263      19.290   5.244  -6.919  1.00 10.00      A   
ATOM   2136  HG  SER   263      18.886   5.181  -6.044  1.00 10.00      A   
ATOM   2137  C   SER   263      21.456   7.545  -8.631  1.00 10.00      A   
ATOM   2138  O   SER   263      22.577   7.557  -8.122  1.00 10.00      A   
ATOM   2139  N   LYS   264      21.254   7.743  -9.929  1.00 10.00      A   
ATOM   2140  HN  LYS   264      20.336   7.727 -10.273  1.00 10.00      A   
ATOM   2141  CA  LYS   264      22.361   7.971 -10.856  1.00 10.00      A   
ATOM   2142  CB  LYS   264      21.926   7.715 -12.302  1.00 10.00      A   
ATOM   2143  CG  LYS   264      20.637   8.419 -12.698  1.00 10.00      A   
ATOM   2144  CD  LYS   264      20.634   8.800 -14.170  1.00 10.00      A   
ATOM   2145  CE  LYS   264      21.380  10.103 -14.404  1.00 10.00      A   
ATOM   2146  NZ  LYS   264      21.329  10.527 -15.827  1.00 10.00      A   
ATOM   2147  HZ1 LYS   264      21.823   9.836 -16.426  1.00 10.00      A   
ATOM   2148  HZ2 LYS   264      21.786  11.452 -15.942  1.00 10.00      A   
ATOM   2149  HZ3 LYS   264      20.340  10.601 -16.147  1.00 10.00      A   
ATOM   2150  C   LYS   264      22.943   9.376 -10.729  1.00 10.00      A   
ATOM   2151  O   LYS   264      24.132   9.584 -10.968  1.00 10.00      A   
ATOM   2152  N   THR   265      22.109  10.328 -10.339  1.00 10.00      A   
ATOM   2153  HN  THR   265      21.176  10.096 -10.142  1.00 10.00      A   
ATOM   2154  CA  THR   265      22.533  11.717 -10.198  1.00 10.00      A   
ATOM   2155  CB  THR   265      21.332  12.654 -10.416  1.00 10.00      A   
ATOM   2156  OG1 THR   265      20.224  11.883 -10.911  1.00 10.00      A   
ATOM   2157  HG1 THR   265      19.946  12.228 -11.772  1.00 10.00      A   
ATOM   2158  CG2 THR   265      21.680  13.741 -11.422  1.00 10.00      A   
ATOM   2159  C   THR   265      23.135  11.985  -8.817  1.00 10.00      A   
ATOM   2160  O   THR   265      22.833  13.000  -8.185  1.00 10.00      A   
ATOM   2161  N   GLY   266      23.991  11.075  -8.359  1.00 10.00      A   
ATOM   2162  HN  GLY   266      24.199  10.292  -8.913  1.00 10.00      A   
ATOM   2163  CA  GLY   266      24.618  11.219  -7.056  1.00 10.00      A   
ATOM   2164  C   GLY   266      23.678  10.806  -5.942  1.00 10.00      A   
ATOM   2165  O   GLY   266      23.981   9.910  -5.154  1.00 10.00      A   
ATOM   2166  N   SER   267      22.534  11.467  -5.887  1.00 10.00      A   
ATOM   2167  HN  SER   267      22.365  12.178  -6.544  1.00 10.00      A   
ATOM   2168  CA  SER   267      21.514  11.181  -4.899  1.00 10.00      A   
ATOM   2169  CB  SER   267      21.444  12.318  -3.874  1.00 10.00      A   
ATOM   2170  OG  SER   267      21.325  13.580  -4.516  1.00 10.00      A   
ATOM   2171  HG  SER   267      20.403  13.872  -4.473  1.00 10.00      A   
ATOM   2172  C   SER   267      20.178  11.027  -5.609  1.00 10.00      A   
ATOM   2173  O   SER   267      20.051  11.410  -6.776  1.00 10.00      A   
ATOM   2174  N   LEU   268      19.198  10.457  -4.921  1.00 10.00      A   
ATOM   2175  HN  LEU   268      19.369  10.159  -4.001  1.00 10.00      A   
ATOM   2176  CA  LEU   268      17.876  10.259  -5.497  1.00 10.00      A   
ATOM   2177  CB  LEU   268      16.930   9.612  -4.484  1.00 10.00      A   
ATOM   2178  CG  LEU   268      16.991   8.086  -4.380  1.00 10.00      A   
ATOM   2179  CD1 LEU   268      16.159   7.601  -3.205  1.00 10.00      A   
ATOM   2180  CD2 LEU   268      16.515   7.443  -5.672  1.00 10.00      A   
ATOM   2181  C   LEU   268      17.287  11.570  -6.009  1.00 10.00      A   
ATOM   2182  O   LEU   268      17.171  12.544  -5.268  1.00 10.00      A   
ATOM   2183  N   ASN   269      16.948  11.595  -7.285  1.00 10.00      A   
ATOM   2184  HN  ASN   269      17.095  10.795  -7.836  1.00 10.00      A   
ATOM   2185  CA  ASN   269      16.362  12.778  -7.898  1.00 10.00      A   
ATOM   2186  CB  ASN   269      17.380  13.521  -8.767  1.00 10.00      A   
ATOM   2187  CG  ASN   269      18.119  14.606  -8.002  1.00 10.00      A   
ATOM   2188  OD1 ASN   269      17.638  15.734  -7.877  1.00 10.00      A   
ATOM   2189  ND2 ASN   269      19.295  14.278  -7.491  1.00 10.00      A   
ATOM   2190 HD21 ASN   269      19.622  13.360  -7.631  1.00 10.00      A   
ATOM   2191 HD22 ASN   269      19.790  14.959  -6.987  1.00 10.00      A   
ATOM   2192  C   ASN   269      15.136  12.393  -8.707  1.00 10.00      A   
ATOM   2193  O   ASN   269      15.039  11.262  -9.187  1.00 10.00      A   
ATOM   2194  N   LEU   270      14.206  13.329  -8.855  1.00 10.00      A   
ATOM   2195  HN  LEU   270      14.355  14.218  -8.467  1.00 10.00      A   
ATOM   2196  CA  LEU   270      12.976  13.073  -9.588  1.00 10.00      A   
ATOM   2197  CB  LEU   270      11.845  13.975  -9.090  1.00 10.00      A   
ATOM   2198  CG  LEU   270      11.329  13.697  -7.676  1.00 10.00      A   
ATOM   2199  CD1 LEU   270      10.077  14.513  -7.399  1.00 10.00      A   
ATOM   2200  CD2 LEU   270      11.055  12.214  -7.486  1.00 10.00      A   
ATOM   2201  C   LEU   270      13.149  13.234 -11.091  1.00 10.00      A   
ATOM   2202  O   LEU   270      13.694  14.235 -11.569  1.00 10.00      A   
ATOM   2203  N   TYR   271      12.680  12.239 -11.824  1.00 10.00      A   
ATOM   2204  HN  TYR   271      12.273  11.464 -11.368  1.00 10.00      A   
ATOM   2205  CA  TYR   271      12.740  12.235 -13.275  1.00 10.00      A   
ATOM   2206  CB  TYR   271      13.736  11.178 -13.769  1.00 10.00      A   
ATOM   2207  CG  TYR   271      15.190  11.571 -13.644  1.00 10.00      A   
ATOM   2208  CD1 TYR   271      15.870  11.431 -12.442  1.00 10.00      A   
ATOM   2209  CD2 TYR   271      15.886  12.076 -14.735  1.00 10.00      A   
ATOM   2210  CE1 TYR   271      17.200  11.784 -12.329  1.00 10.00      A   
ATOM   2211  CE2 TYR   271      17.215  12.432 -14.632  1.00 10.00      A   
ATOM   2212  CZ  TYR   271      17.866  12.283 -13.428  1.00 10.00      A   
ATOM   2213  OH  TYR   271      19.193  12.640 -13.321  1.00 10.00      A   
ATOM   2214  HH  TYR   271      19.302  13.557 -13.615  1.00 10.00      A   
ATOM   2215  C   TYR   271      11.360  11.915 -13.829  1.00 10.00      A   
ATOM   2216  O   TYR   271      10.680  11.019 -13.329  1.00 10.00      A   
ATOM   2217  N   VAL   272      10.939  12.655 -14.840  1.00 10.00      A   
ATOM   2218  HN  VAL   272      11.523  13.369 -15.188  1.00 10.00      A   
ATOM   2219  CA  VAL   272       9.639  12.432 -15.457  1.00 10.00      A   
ATOM   2220  CB  VAL   272       8.757  13.702 -15.434  1.00 10.00      A   
ATOM   2221  CG1 VAL   272       7.490  13.501 -16.256  1.00 10.00      A   
ATOM   2222  CG2 VAL   272       8.397  14.065 -14.004  1.00 10.00      A   
ATOM   2223  C   VAL   272       9.806  11.942 -16.890  1.00 10.00      A   
ATOM   2224  O   VAL   272      10.403  12.621 -17.731  1.00 10.00      A   
ATOM   2225  N   MET   273       9.296  10.752 -17.156  1.00 10.00      A   
ATOM   2226  HN  MET   273       8.840  10.254 -16.439  1.00 10.00      A   
ATOM   2227  CA  MET   273       9.375  10.167 -18.480  1.00 10.00      A   
ATOM   2228  CB  MET   273       9.843   8.711 -18.411  1.00 10.00      A   
ATOM   2229  CG  MET   273       9.910   8.022 -19.767  1.00 10.00      A   
ATOM   2230  SD  MET   273      10.237   6.252 -19.647  1.00 10.00      A   
ATOM   2231  CE  MET   273      11.876   6.258 -18.927  1.00 10.00      A   
ATOM   2232  C   MET   273       8.027  10.241 -19.173  1.00 10.00      A   
ATOM   2233  O   MET   273       6.991   9.950 -18.575  1.00 10.00      A   
ATOM   2234  N   ASP   274       8.045  10.655 -20.423  1.00 10.00      A   
ATOM   2235  HN  ASP   274       8.906  10.902 -20.834  1.00 10.00      A   
ATOM   2236  CA  ASP   274       6.831  10.749 -21.210  1.00 10.00      A   
ATOM   2237  CB  ASP   274       7.028  11.733 -22.359  1.00 10.00      A   
ATOM   2238  CG  ASP   274       5.906  11.665 -23.365  1.00 10.00      A   
ATOM   2239  OD1 ASP   274       4.743  11.885 -22.981  1.00 10.00      A   
ATOM   2240  OD2 ASP   274       6.184  11.377 -24.544  1.00 10.00      A   
ATOM   2241  C   ASP   274       6.466   9.367 -21.744  1.00 10.00      A   
ATOM   2242  O   ASP   274       7.312   8.672 -22.307  1.00 10.00      A   
ATOM   2243  N   LEU   275       5.212   8.975 -21.576  1.00 10.00      A   
ATOM   2244  HN  LEU   275       4.568   9.586 -21.155  1.00 10.00      A   
ATOM   2245  CA  LEU   275       4.762   7.658 -22.014  1.00 10.00      A   
ATOM   2246  CB  LEU   275       3.641   7.146 -21.109  1.00 10.00      A   
ATOM   2247  CG  LEU   275       4.027   6.874 -19.652  1.00 10.00      A   
ATOM   2248  CD1 LEU   275       2.798   6.514 -18.834  1.00 10.00      A   
ATOM   2249  CD2 LEU   275       5.069   5.768 -19.572  1.00 10.00      A   
ATOM   2250  C   LEU   275       4.320   7.640 -23.475  1.00 10.00      A   
ATOM   2251  O   LEU   275       3.823   6.624 -23.965  1.00 10.00      A   
ATOM   2252  N   ALA   276       4.499   8.749 -24.175  1.00 10.00      A   
ATOM   2253  HN  ALA   276       4.887   9.538 -23.742  1.00 10.00      A   
ATOM   2254  CA  ALA   276       4.111   8.820 -25.577  1.00 10.00      A   
ATOM   2255  CB  ALA   276       3.365  10.112 -25.867  1.00 10.00      A   
ATOM   2256  C   ALA   276       5.317   8.666 -26.501  1.00 10.00      A   
ATOM   2257  O   ALA   276       5.297   7.864 -27.436  1.00 10.00      A   
ATOM   2258  N   SER   277       6.362   9.438 -26.241  1.00 10.00      A   
ATOM   2259  HN  SER   277       6.314  10.072 -25.487  1.00 10.00      A   
ATOM   2260  CA  SER   277       7.570   9.393 -27.053  1.00 10.00      A   
ATOM   2261  CB  SER   277       8.024  10.814 -27.402  1.00 10.00      A   
ATOM   2262  OG  SER   277       8.127  11.625 -26.239  1.00 10.00      A   
ATOM   2263  HG  SER   277       7.278  11.621 -25.762  1.00 10.00      A   
ATOM   2264  C   SER   277       8.695   8.627 -26.357  1.00 10.00      A   
ATOM   2265  O   SER   277       9.558   8.039 -27.013  1.00 10.00      A   
ATOM   2266  N   GLY   278       8.680   8.629 -25.028  1.00 10.00      A   
ATOM   2267  HN  GLY   278       7.957   9.090 -24.554  1.00 10.00      A   
ATOM   2268  CA  GLY   278       9.712   7.940 -24.275  1.00 10.00      A   
ATOM   2269  C   GLY   278      10.834   8.869 -23.857  1.00 10.00      A   
ATOM   2270  O   GLY   278      11.962   8.431 -23.615  1.00 10.00      A   
ATOM   2271  N   GLN   279      10.528  10.158 -23.779  1.00 10.00      A   
ATOM   2272  HN  GLN   279       9.614  10.444 -23.986  1.00 10.00      A   
ATOM   2273  CA  GLN   279      11.513  11.159 -23.385  1.00 10.00      A   
ATOM   2274  CB  GLN   279      11.145  12.523 -23.966  1.00 10.00      A   
ATOM   2275  CG  GLN   279      11.314  12.610 -25.473  1.00 10.00      A   
ATOM   2276  CD  GLN   279      10.877  13.947 -26.035  1.00 10.00      A   
ATOM   2277  OE1 GLN   279      11.657  14.898 -26.077  1.00 10.00      A   
ATOM   2278  NE2 GLN   279       9.633  14.029 -26.478  1.00 10.00      A   
ATOM   2279 HE21 GLN   279       9.063  13.228 -26.418  1.00 10.00      A   
ATOM   2280 HE22 GLN   279       9.331  14.882 -26.861  1.00 10.00      A   
ATOM   2281  C   GLN   279      11.619  11.236 -21.867  1.00 10.00      A   
ATOM   2282  O   GLN   279      10.644  10.984 -21.163  1.00 10.00      A   
ATOM   2283  N   ILE   280      12.800  11.583 -21.369  1.00 10.00      A   
ATOM   2284  HN  ILE   280      13.537  11.798 -21.983  1.00 10.00      A   
ATOM   2285  CA  ILE   280      13.029  11.674 -19.932  1.00 10.00      A   
ATOM   2286  CB  ILE   280      14.050  10.622 -19.453  1.00 10.00      A   
ATOM   2287  CG1 ILE   280      13.785   9.268 -20.114  1.00 10.00      A   
ATOM   2288  CG2 ILE   280      14.004  10.490 -17.940  1.00 10.00      A   
ATOM   2289  CD1 ILE   280      14.920   8.280 -19.960  1.00 10.00      A   
ATOM   2290  C   ILE   280      13.549  13.055 -19.548  1.00 10.00      A   
ATOM   2291  O   ILE   280      14.572  13.506 -20.064  1.00 10.00      A   
ATOM   2292  N   ARG   281      12.847  13.716 -18.639  1.00 10.00      A   
ATOM   2293  HN  ARG   281      12.037  13.301 -18.263  1.00 10.00      A   
ATOM   2294  CA  ARG   281      13.247  15.037 -18.177  1.00 10.00      A   
ATOM   2295  CB  ARG   281      12.175  16.080 -18.507  1.00 10.00      A   
ATOM   2296  CG  ARG   281      12.645  17.518 -18.335  1.00 10.00      A   
ATOM   2297  CD  ARG   281      11.481  18.493 -18.315  1.00 10.00      A   
ATOM   2298  NE  ARG   281      10.810  18.599 -19.609  1.00 10.00      A   
ATOM   2299  HE  ARG   281      11.238  18.156 -20.378  1.00 10.00      A   
ATOM   2300  CZ  ARG   281       9.665  19.250 -19.792  1.00 10.00      A   
ATOM   2301  NH1 ARG   281       9.069  19.838 -18.762  1.00 10.00      A   
ATOM   2302 HH11 ARG   281       8.168  20.351 -18.891  1.00 10.00      A   
ATOM   2303 HH12 ARG   281       9.500  19.794 -17.815  1.00 10.00      A   
ATOM   2304  NH2 ARG   281       9.123  19.313 -21.000  1.00 10.00      A   
ATOM   2305 HH21 ARG   281       8.225  19.819 -21.150  1.00 10.00      A   
ATOM   2306 HH22 ARG   281       9.597  18.858 -21.809  1.00 10.00      A   
ATOM   2307  C   ARG   281      13.508  15.017 -16.674  1.00 10.00      A   
ATOM   2308  O   ARG   281      12.802  14.345 -15.921  1.00 10.00      A   
ATOM   2309  N   GLN   282      14.529  15.744 -16.248  1.00 10.00      A   
ATOM   2310  HN  GLN   282      15.055  16.253 -16.900  1.00 10.00      A   
ATOM   2311  CA  GLN   282      14.880  15.819 -14.838  1.00 10.00      A   
ATOM   2312  CB  GLN   282      16.391  15.996 -14.669  1.00 10.00      A   
ATOM   2313  CG  GLN   282      16.863  15.937 -13.228  1.00 10.00      A   
ATOM   2314  CD  GLN   282      18.372  15.909 -13.102  1.00 10.00      A   
ATOM   2315  OE1 GLN   282      19.073  15.374 -13.964  1.00 10.00      A   
ATOM   2316  NE2 GLN   282      18.881  16.470 -12.019  1.00 10.00      A   
ATOM   2317 HE21 GLN   282      18.254  16.859 -11.364  1.00 10.00      A   
ATOM   2318 HE22 GLN   282      19.857  16.489 -11.915  1.00 10.00      A   
ATOM   2319  C   GLN   282      14.134  16.969 -14.169  1.00 10.00      A   
ATOM   2320  O   GLN   282      14.122  18.091 -14.676  1.00 10.00      A   
ATOM   2321  N   VAL   283      13.510  16.687 -13.036  1.00 10.00      A   
ATOM   2322  HN  VAL   283      13.557  15.772 -12.673  1.00 10.00      A   
ATOM   2323  CA  VAL   283      12.762  17.700 -12.312  1.00 10.00      A   
ATOM   2324  CB  VAL   283      11.557  17.088 -11.568  1.00 10.00      A   
ATOM   2325  CG1 VAL   283      10.728  18.177 -10.905  1.00 10.00      A   
ATOM   2326  CG2 VAL   283      10.703  16.268 -12.520  1.00 10.00      A   
ATOM   2327  C   VAL   283      13.654  18.415 -11.306  1.00 10.00      A   
ATOM   2328  O   VAL   283      13.939  19.605 -11.447  1.00 10.00      A   
ATOM   2329  N   THR   284      14.103  17.674 -10.306  1.00 10.00      A   
ATOM   2330  HN  THR   284      13.864  16.725 -10.271  1.00 10.00      A   
ATOM   2331  CA  THR   284      14.947  18.226  -9.263  1.00 10.00      A   
ATOM   2332  CB  THR   284      14.664  17.538  -7.915  1.00 10.00      A   
ATOM   2333  OG1 THR   284      14.877  16.122  -8.047  1.00 10.00      A   
ATOM   2334  HG1 THR   284      15.814  15.960  -8.239  1.00 10.00      A   
ATOM   2335  CG2 THR   284      13.232  17.795  -7.472  1.00 10.00      A   
ATOM   2336  C   THR   284      16.419  18.042  -9.598  1.00 10.00      A   
ATOM   2337  O   THR   284      16.795  17.085 -10.277  1.00 10.00      A   
ATOM   2338  N   ASP   285      17.242  18.964  -9.130  1.00 10.00      A   
ATOM   2339  HN  ASP   285      16.877  19.719  -8.620  1.00 10.00      A   
ATOM   2340  CA  ASP   285      18.679  18.895  -9.355  1.00 10.00      A   
ATOM   2341  CB  ASP   285      19.082  19.592 -10.657  1.00 10.00      A   
ATOM   2342  CG  ASP   285      20.559  19.419 -10.965  1.00 10.00      A   
ATOM   2343  OD1 ASP   285      21.086  18.298 -10.783  1.00 10.00      A   
ATOM   2344  OD2 ASP   285      21.201  20.405 -11.390  1.00 10.00      A   
ATOM   2345  C   ASP   285      19.433  19.490  -8.174  1.00 10.00      A   
ATOM   2346  O   ASP   285      19.638  20.701  -8.095  1.00 10.00      A   
ATOM   2347  N   GLY   286      19.816  18.634  -7.244  1.00 10.00      A   
ATOM   2348  HN  GLY   286      19.613  17.679  -7.353  1.00 10.00      A   
ATOM   2349  CA  GLY   286      20.537  19.082  -6.076  1.00 10.00      A   
ATOM   2350  C   GLY   286      21.085  17.920  -5.282  1.00 10.00      A   
ATOM   2351  O   GLY   286      20.753  16.763  -5.559  1.00 10.00      A   
ATOM   2352  N   ARG   287      21.905  18.222  -4.284  1.00 10.00      A   
ATOM   2353  HN  ARG   287      22.099  19.165  -4.096  1.00 10.00      A   
ATOM   2354  CA  ARG   287      22.510  17.192  -3.449  1.00 10.00      A   
ATOM   2355  CB  ARG   287      23.855  17.656  -2.886  1.00 10.00      A   
ATOM   2356  CG  ARG   287      25.005  17.534  -3.874  1.00 10.00      A   
ATOM   2357  CD  ARG   287      25.536  18.894  -4.291  1.00 10.00      A   
ATOM   2358  NE  ARG   287      26.336  19.520  -3.238  1.00 10.00      A   
ATOM   2359  HE  ARG   287      26.588  18.955  -2.469  1.00 10.00      A   
ATOM   2360  CZ  ARG   287      26.736  20.794  -3.264  1.00 10.00      A   
ATOM   2361  NH1 ARG   287      26.403  21.575  -4.287  1.00 10.00      A   
ATOM   2362 HH11 ARG   287      26.718  22.572  -4.312  1.00 10.00      A   
ATOM   2363 HH12 ARG   287      25.827  21.198  -5.069  1.00 10.00      A   
ATOM   2364  NH2 ARG   287      27.472  21.283  -2.269  1.00 10.00      A   
ATOM   2365 HH21 ARG   287      27.786  22.278  -2.283  1.00 10.00      A   
ATOM   2366 HH22 ARG   287      27.742  20.671  -1.465  1.00 10.00      A   
ATOM   2367  C   ARG   287      21.568  16.752  -2.333  1.00 10.00      A   
ATOM   2368  O   ARG   287      21.860  16.905  -1.146  1.00 10.00      A   
ATOM   2369  N   SER   288      20.428  16.224  -2.731  1.00 10.00      A   
ATOM   2370  HN  SER   288      20.249  16.148  -3.694  1.00 10.00      A   
ATOM   2371  CA  SER   288      19.427  15.748  -1.799  1.00 10.00      A   
ATOM   2372  CB  SER   288      18.385  16.840  -1.542  1.00 10.00      A   
ATOM   2373  OG  SER   288      18.400  17.812  -2.579  1.00 10.00      A   
ATOM   2374  HG  SER   288      17.635  17.681  -3.152  1.00 10.00      A   
ATOM   2375  C   SER   288      18.759  14.511  -2.374  1.00 10.00      A   
ATOM   2376  O   SER   288      18.749  14.319  -3.590  1.00 10.00      A   
ATOM   2377  N   ASN   289      18.227  13.666  -1.510  1.00 10.00      A   
ATOM   2378  HN  ASN   289      18.284  13.859  -0.541  1.00 10.00      A   
ATOM   2379  CA  ASN   289      17.560  12.453  -1.950  1.00 10.00      A   
ATOM   2380  CB  ASN   289      17.883  11.277  -1.031  1.00 10.00      A   
ATOM   2381  CG  ASN   289      19.351  10.915  -1.064  1.00 10.00      A   
ATOM   2382  OD1 ASN   289      19.788  10.115  -1.890  1.00 10.00      A   
ATOM   2383  ND2 ASN   289      20.123  11.502  -0.163  1.00 10.00      A   
ATOM   2384 HD21 ASN   289      19.703  12.131   0.469  1.00 10.00      A   
ATOM   2385 HD22 ASN   289      21.081  11.294  -0.165  1.00 10.00      A   
ATOM   2386  C   ASN   289      16.065  12.678  -2.029  1.00 10.00      A   
ATOM   2387  O   ASN   289      15.336  12.471  -1.061  1.00 10.00      A   
ATOM   2388  N   ASN   290      15.628  13.124  -3.189  1.00 10.00      A   
ATOM   2389  HN  ASN   290      16.276  13.256  -3.919  1.00 10.00      A   
ATOM   2390  CA  ASN   290      14.229  13.408  -3.440  1.00 10.00      A   
ATOM   2391  CB  ASN   290      14.119  14.540  -4.470  1.00 10.00      A   
ATOM   2392  CG  ASN   290      15.003  15.732  -4.141  1.00 10.00      A   
ATOM   2393  OD1 ASN   290      15.096  16.160  -2.989  1.00 10.00      A   
ATOM   2394  ND2 ASN   290      15.678  16.265  -5.148  1.00 10.00      A   
ATOM   2395 HD21 ASN   290      15.573  15.867  -6.039  1.00 10.00      A   
ATOM   2396 HD22 ASN   290      16.248  17.041  -4.965  1.00 10.00      A   
ATOM   2397  C   ASN   290      13.542  12.161  -3.973  1.00 10.00      A   
ATOM   2398  O   ASN   290      13.804  11.735  -5.095  1.00 10.00      A   
ATOM   2399  N   THR   291      12.677  11.572  -3.165  1.00 10.00      A   
ATOM   2400  HN  THR   291      12.502  11.960  -2.280  1.00 10.00      A   
ATOM   2401  CA  THR   291      11.971  10.365  -3.564  1.00 10.00      A   
ATOM   2402  CB  THR   291      12.773   9.091  -3.192  1.00 10.00      A   
ATOM   2403  OG1 THR   291      12.216   7.940  -3.847  1.00 10.00      A   
ATOM   2404  HG1 THR   291      11.672   7.431  -3.217  1.00 10.00      A   
ATOM   2405  CG2 THR   291      12.800   8.866  -1.686  1.00 10.00      A   
ATOM   2406  C   THR   291      10.575  10.322  -2.942  1.00 10.00      A   
ATOM   2407  O   THR   291      10.204  11.216  -2.176  1.00 10.00      A   
ATOM   2408  N   GLU   292       9.819   9.281  -3.284  1.00 10.00      A   
ATOM   2409  HN  GLU   292      10.199   8.603  -3.885  1.00 10.00      A   
ATOM   2410  CA  GLU   292       8.456   9.090  -2.787  1.00 10.00      A   
ATOM   2411  CB  GLU   292       8.446   8.743  -1.293  1.00 10.00      A   
ATOM   2412  CG  GLU   292       8.611   7.259  -0.985  1.00 10.00      A   
ATOM   2413  CD  GLU   292       9.964   6.702  -1.392  1.00 10.00      A   
ATOM   2414  OE1 GLU   292      10.225   6.601  -2.609  1.00 10.00      A   
ATOM   2415  OE2 GLU   292      10.768   6.359  -0.499  1.00 10.00      A   
ATOM   2416  C   GLU   292       7.571  10.303  -3.085  1.00 10.00      A   
ATOM   2417  O   GLU   292       7.164  11.030  -2.175  1.00 10.00      A   
ATOM   2418  N   PRO   293       7.286  10.548  -4.377  1.00 10.00      A   
ATOM   2419  CA  PRO   293       6.470  11.666  -4.817  1.00 10.00      A   
ATOM   2420  CB  PRO   293       7.185  12.064  -6.110  1.00 10.00      A   
ATOM   2421  CG  PRO   293       7.767  10.787  -6.649  1.00 10.00      A   
ATOM   2422  CD  PRO   293       7.764   9.772  -5.529  1.00 10.00      A   
ATOM   2423  C   PRO   293       5.021  11.278  -5.126  1.00 10.00      A   
ATOM   2424  O   PRO   293       4.733  10.158  -5.552  1.00 10.00      A   
ATOM   2425  N   THR   294       4.116  12.218  -4.908  1.00 10.00      A   
ATOM   2426  HN  THR   294       4.411  13.085  -4.544  1.00 10.00      A   
ATOM   2427  CA  THR   294       2.702  12.018  -5.180  1.00 10.00      A   
ATOM   2428  CB  THR   294       1.852  12.112  -3.889  1.00 10.00      A   
ATOM   2429  OG1 THR   294       0.453  12.149  -4.196  1.00 10.00      A   
ATOM   2430  HG1 THR   294       0.148  11.260  -4.413  1.00 10.00      A   
ATOM   2431  CG2 THR   294       2.231  13.335  -3.067  1.00 10.00      A   
ATOM   2432  C   THR   294       2.245  13.038  -6.227  1.00 10.00      A   
ATOM   2433  O   THR   294       2.653  14.204  -6.188  1.00 10.00      A   
ATOM   2434  N   TRP   295       1.421  12.590  -7.167  1.00 10.00      A   
ATOM   2435  HN  TRP   295       1.113  11.661  -7.124  1.00 10.00      A   
ATOM   2436  CA  TRP   295       0.944  13.449  -8.247  1.00 10.00      A   
ATOM   2437  CB  TRP   295       0.526  12.615  -9.463  1.00 10.00      A   
ATOM   2438  CG  TRP   295       1.647  12.288 -10.404  1.00 10.00      A   
ATOM   2439  CD1 TRP   295       2.395  11.150 -10.418  1.00 10.00      A   
ATOM   2440  CD2 TRP   295       2.143  13.106 -11.473  1.00 10.00      A   
ATOM   2441  NE1 TRP   295       3.324  11.203 -11.428  1.00 10.00      A   
ATOM   2442  HE1 TRP   295       3.974  10.498 -11.643  1.00 10.00      A   
ATOM   2443  CE2 TRP   295       3.193  12.396 -12.087  1.00 10.00      A   
ATOM   2444  CE3 TRP   295       1.804  14.369 -11.967  1.00 10.00      A   
ATOM   2445  CZ2 TRP   295       3.904  12.905 -13.172  1.00 10.00      A   
ATOM   2446  CZ3 TRP   295       2.511  14.873 -13.043  1.00 10.00      A   
ATOM   2447  CH2 TRP   295       3.549  14.144 -13.633  1.00 10.00      A   
ATOM   2448  C   TRP   295      -0.217  14.341  -7.827  1.00 10.00      A   
ATOM   2449  O   TRP   295      -1.106  13.923  -7.085  1.00 10.00      A   
ATOM   2450  N   PHE   296      -0.196  15.572  -8.317  1.00 10.00      A   
ATOM   2451  HN  PHE   296       0.557  15.845  -8.885  1.00 10.00      A   
ATOM   2452  CA  PHE   296      -1.252  16.533  -8.040  1.00 10.00      A   
ATOM   2453  CB  PHE   296      -0.671  17.945  -7.912  1.00 10.00      A   
ATOM   2454  CG  PHE   296      -0.276  18.321  -6.512  1.00 10.00      A   
ATOM   2455  CD1 PHE   296       0.990  18.032  -6.031  1.00 10.00      A   
ATOM   2456  CD2 PHE   296      -1.175  18.966  -5.678  1.00 10.00      A   
ATOM   2457  CE1 PHE   296       1.353  18.381  -4.744  1.00 10.00      A   
ATOM   2458  CE2 PHE   296      -0.818  19.318  -4.391  1.00 10.00      A   
ATOM   2459  CZ  PHE   296       0.448  19.024  -3.924  1.00 10.00      A   
ATOM   2460  C   PHE   296      -2.279  16.489  -9.169  1.00 10.00      A   
ATOM   2461  O   PHE   296      -1.942  16.123 -10.297  1.00 10.00      A   
ATOM   2462  N   PRO   297      -3.541  16.867  -8.890  1.00 10.00      A   
ATOM   2463  CA  PRO   297      -4.622  16.857  -9.891  1.00 10.00      A   
ATOM   2464  CB  PRO   297      -5.830  17.412  -9.126  1.00 10.00      A   
ATOM   2465  CG  PRO   297      -5.516  17.167  -7.692  1.00 10.00      A   
ATOM   2466  CD  PRO   297      -4.026  17.312  -7.571  1.00 10.00      A   
ATOM   2467  C   PRO   297      -4.324  17.728 -11.115  1.00 10.00      A   
ATOM   2468  O   PRO   297      -4.957  17.576 -12.164  1.00 10.00      A   
ATOM   2469  N   ASP   298      -3.357  18.632 -10.986  1.00 10.00      A   
ATOM   2470  HN  ASP   298      -2.871  18.695 -10.137  1.00 10.00      A   
ATOM   2471  CA  ASP   298      -2.991  19.518 -12.086  1.00 10.00      A   
ATOM   2472  CB  ASP   298      -2.462  20.872 -11.586  1.00 10.00      A   
ATOM   2473  CG  ASP   298      -1.252  20.786 -10.664  1.00 10.00      A   
ATOM   2474  OD1 ASP   298      -0.417  19.875 -10.829  1.00 10.00      A   
ATOM   2475  OD2 ASP   298      -1.134  21.652  -9.765  1.00 10.00      A   
ATOM   2476  C   ASP   298      -1.994  18.865 -13.038  1.00 10.00      A   
ATOM   2477  O   ASP   298      -1.771  19.359 -14.146  1.00 10.00      A   
ATOM   2478  N   SER   299      -1.402  17.756 -12.593  1.00 10.00      A   
ATOM   2479  HN  SER   299      -1.635  17.425 -11.699  1.00 10.00      A   
ATOM   2480  CA  SER   299      -0.421  17.009 -13.383  1.00 10.00      A   
ATOM   2481  CB  SER   299      -1.053  16.453 -14.662  1.00 10.00      A   
ATOM   2482  OG  SER   299      -2.332  15.892 -14.401  1.00 10.00      A   
ATOM   2483  HG  SER   299      -2.996  16.375 -14.907  1.00 10.00      A   
ATOM   2484  C   SER   299       0.815  17.851 -13.710  1.00 10.00      A   
ATOM   2485  O   SER   299       1.551  17.555 -14.653  1.00 10.00      A   
ATOM   2486  N   GLN   300       1.046  18.889 -12.918  1.00 10.00      A   
ATOM   2487  HN  GLN   300       0.427  19.071 -12.170  1.00 10.00      A   
ATOM   2488  CA  GLN   300       2.190  19.768 -13.126  1.00 10.00      A   
ATOM   2489  CB  GLN   300       1.734  21.163 -13.564  1.00 10.00      A   
ATOM   2490  CG  GLN   300       1.056  21.204 -14.925  1.00 10.00      A   
ATOM   2491  CD  GLN   300       2.013  20.935 -16.070  1.00 10.00      A   
ATOM   2492  OE1 GLN   300       3.197  21.272 -16.004  1.00 10.00      A   
ATOM   2493  NE2 GLN   300       1.507  20.334 -17.136  1.00 10.00      A   
ATOM   2494 HE21 GLN   300       0.554  20.100 -17.127  1.00 10.00      A   
ATOM   2495 HE22 GLN   300       2.104  20.147 -17.892  1.00 10.00      A   
ATOM   2496  C   GLN   300       3.034  19.868 -11.861  1.00 10.00      A   
ATOM   2497  O   GLN   300       4.258  19.977 -11.927  1.00 10.00      A   
ATOM   2498  N   ASN   301       2.378  19.832 -10.710  1.00 10.00      A   
ATOM   2499  HN  ASN   301       1.396  19.736 -10.715  1.00 10.00      A   
ATOM   2500  CA  ASN   301       3.078  19.923  -9.436  1.00 10.00      A   
ATOM   2501  CB  ASN   301       2.344  20.860  -8.473  1.00 10.00      A   
ATOM   2502  CG  ASN   301       2.434  22.319  -8.880  1.00 10.00      A   
ATOM   2503  OD1 ASN   301       3.411  23.002  -8.577  1.00 10.00      A   
ATOM   2504  ND2 ASN   301       1.407  22.813  -9.551  1.00 10.00      A   
ATOM   2505 HD21 ASN   301       0.647  22.215  -9.748  1.00 10.00      A   
ATOM   2506 HD22 ASN   301       1.440  23.754  -9.826  1.00 10.00      A   
ATOM   2507  C   ASN   301       3.243  18.548  -8.808  1.00 10.00      A   
ATOM   2508  O   ASN   301       2.403  17.667  -8.995  1.00 10.00      A   
ATOM   2509  N   LEU   302       4.330  18.367  -8.075  1.00 10.00      A   
ATOM   2510  HN  LEU   302       4.971  19.106  -7.976  1.00 10.00      A   
ATOM   2511  CA  LEU   302       4.609  17.100  -7.417  1.00 10.00      A   
ATOM   2512  CB  LEU   302       5.695  16.328  -8.174  1.00 10.00      A   
ATOM   2513  CG  LEU   302       5.273  15.640  -9.470  1.00 10.00      A   
ATOM   2514  CD1 LEU   302       6.468  14.975 -10.134  1.00 10.00      A   
ATOM   2515  CD2 LEU   302       4.188  14.618  -9.189  1.00 10.00      A   
ATOM   2516  C   LEU   302       5.069  17.324  -5.987  1.00 10.00      A   
ATOM   2517  O   LEU   302       5.806  18.269  -5.704  1.00 10.00      A   
ATOM   2518  N   ALA   303       4.619  16.463  -5.090  1.00 10.00      A   
ATOM   2519  HN  ALA   303       4.007  15.751  -5.379  1.00 10.00      A   
ATOM   2520  CA  ALA   303       5.009  16.533  -3.690  1.00 10.00      A   
ATOM   2521  CB  ALA   303       3.782  16.592  -2.795  1.00 10.00      A   
ATOM   2522  C   ALA   303       5.849  15.306  -3.371  1.00 10.00      A   
ATOM   2523  O   ALA   303       5.391  14.181  -3.545  1.00 10.00      A   
ATOM   2524  N   PHE   304       7.069  15.517  -2.915  1.00 10.00      A   
ATOM   2525  HN  PHE   304       7.370  16.440  -2.753  1.00 10.00      A   
ATOM   2526  CA  PHE   304       7.971  14.411  -2.622  1.00 10.00      A   
ATOM   2527  CB  PHE   304       9.079  14.355  -3.677  1.00 10.00      A   
ATOM   2528  CG  PHE   304       9.852  15.639  -3.809  1.00 10.00      A   
ATOM   2529  CD1 PHE   304      11.005  15.852  -3.071  1.00 10.00      A   
ATOM   2530  CD2 PHE   304       9.423  16.634  -4.672  1.00 10.00      A   
ATOM   2531  CE1 PHE   304      11.714  17.032  -3.190  1.00 10.00      A   
ATOM   2532  CE2 PHE   304      10.126  17.815  -4.797  1.00 10.00      A   
ATOM   2533  CZ  PHE   304      11.274  18.015  -4.056  1.00 10.00      A   
ATOM   2534  C   PHE   304       8.595  14.552  -1.244  1.00 10.00      A   
ATOM   2535  O   PHE   304       8.430  15.572  -0.576  1.00 10.00      A   
ATOM   2536  N   THR   305       9.325  13.527  -0.837  1.00 10.00      A   
ATOM   2537  HN  THR   305       9.429  12.746  -1.429  1.00 10.00      A   
ATOM   2538  CA  THR   305       9.999  13.526   0.448  1.00 10.00      A   
ATOM   2539  CB  THR   305       9.775  12.189   1.184  1.00 10.00      A   
ATOM   2540  OG1 THR   305       8.435  11.733   0.947  1.00 10.00      A   
ATOM   2541  HG1 THR   305       8.248  11.770   0.003  1.00 10.00      A   
ATOM   2542  CG2 THR   305       9.988  12.359   2.681  1.00 10.00      A   
ATOM   2543  C   THR   305      11.494  13.733   0.219  1.00 10.00      A   
ATOM   2544  O   THR   305      12.094  13.063  -0.625  1.00 10.00      A   
ATOM   2545  N   SER   306      12.090  14.663   0.948  1.00 10.00      A   
ATOM   2546  HN  SER   306      11.566  15.164   1.613  1.00 10.00      A   
ATOM   2547  CA  SER   306      13.509  14.944   0.794  1.00 10.00      A   
ATOM   2548  CB  SER   306      13.720  16.286   0.083  1.00 10.00      A   
ATOM   2549  OG  SER   306      15.078  16.469  -0.280  1.00 10.00      A   
ATOM   2550  HG  SER   306      15.158  16.416  -1.245  1.00 10.00      A   
ATOM   2551  C   SER   306      14.229  14.932   2.138  1.00 10.00      A   
ATOM   2552  O   SER   306      13.612  15.128   3.188  1.00 10.00      A   
ATOM   2553  N   ASP   307      15.539  14.715   2.088  1.00 10.00      A   
ATOM   2554  HN  ASP   307      15.963  14.580   1.211  1.00 10.00      A   
ATOM   2555  CA  ASP   307      16.373  14.668   3.283  1.00 10.00      A   
ATOM   2556  CB  ASP   307      17.262  13.416   3.256  1.00 10.00      A   
ATOM   2557  CG  ASP   307      18.488  13.569   2.364  1.00 10.00      A   
ATOM   2558  OD1 ASP   307      19.621  13.528   2.891  1.00 10.00      A   
ATOM   2559  OD2 ASP   307      18.326  13.734   1.136  1.00 10.00      A   
ATOM   2560  C   ASP   307      17.249  15.913   3.372  1.00 10.00      A   
ATOM   2561  O   ASP   307      18.163  15.980   4.191  1.00 10.00      A   
ATOM   2562  N   GLN   308      16.950  16.903   2.536  1.00 10.00      A   
ATOM   2563  HN  GLN   308      16.192  16.790   1.921  1.00 10.00      A   
ATOM   2564  CA  GLN   308      17.717  18.150   2.494  1.00 10.00      A   
ATOM   2565  CB  GLN   308      17.164  19.093   1.423  1.00 10.00      A   
ATOM   2566  CG  GLN   308      15.670  19.343   1.537  1.00 10.00      A   
ATOM   2567  CD  GLN   308      15.199  20.497   0.679  1.00 10.00      A   
ATOM   2568  OE1 GLN   308      14.859  20.320  -0.488  1.00 10.00      A   
ATOM   2569  NE2 GLN   308      15.173  21.688   1.255  1.00 10.00      A   
ATOM   2570 HE21 GLN   308      15.460  21.758   2.190  1.00 10.00      A   
ATOM   2571 HE22 GLN   308      14.857  22.453   0.728  1.00 10.00      A   
ATOM   2572  C   GLN   308      17.797  18.862   3.848  1.00 10.00      A   
ATOM   2573  O   GLN   308      18.786  19.529   4.141  1.00 10.00      A   
ATOM   2574  N   ALA   309      16.767  18.717   4.673  1.00 10.00      A   
ATOM   2575  HN  ALA   309      16.003  18.167   4.399  1.00 10.00      A   
ATOM   2576  CA  ALA   309      16.751  19.360   5.980  1.00 10.00      A   
ATOM   2577  CB  ALA   309      15.389  19.979   6.252  1.00 10.00      A   
ATOM   2578  C   ALA   309      17.129  18.373   7.081  1.00 10.00      A   
ATOM   2579  O   ALA   309      16.748  18.543   8.243  1.00 10.00      A   
ATOM   2580  N   GLY   310      17.876  17.340   6.708  1.00 10.00      A   
ATOM   2581  HN  GLY   310      18.142  17.253   5.766  1.00 10.00      A   
ATOM   2582  CA  GLY   310      18.299  16.339   7.665  1.00 10.00      A   
ATOM   2583  C   GLY   310      17.236  15.285   7.895  1.00 10.00      A   
ATOM   2584  O   GLY   310      17.445  14.104   7.609  1.00 10.00      A   
ATOM   2585  N   ARG   311      16.092  15.713   8.408  1.00 10.00      A   
ATOM   2586  HN  ARG   311      15.982  16.670   8.596  1.00 10.00      A   
ATOM   2587  CA  ARG   311      14.989  14.803   8.680  1.00 10.00      A   
ATOM   2588  CB  ARG   311      14.261  15.206   9.967  1.00 10.00      A   
ATOM   2589  CG  ARG   311      15.164  15.285  11.188  1.00 10.00      A   
ATOM   2590  CD  ARG   311      14.365  15.504  12.462  1.00 10.00      A   
ATOM   2591  NE  ARG   311      15.213  15.973  13.557  1.00 10.00      A   
ATOM   2592  HE  ARG   311      15.775  16.763  13.380  1.00 10.00      A   
ATOM   2593  CZ  ARG   311      15.255  15.414  14.765  1.00 10.00      A   
ATOM   2594  NH1 ARG   311      14.494  14.364  15.050  1.00 10.00      A   
ATOM   2595 HH11 ARG   311      13.857  13.965  14.329  1.00 10.00      A   
ATOM   2596 HH12 ARG   311      14.533  13.928  15.999  1.00 10.00      A   
ATOM   2597  NH2 ARG   311      16.078  15.894  15.683  1.00 10.00      A   
ATOM   2598 HH21 ARG   311      16.116  15.465  16.631  1.00 10.00      A   
ATOM   2599 HH22 ARG   311      16.698  16.704  15.461  1.00 10.00      A   
ATOM   2600  C   ARG   311      14.018  14.794   7.506  1.00 10.00      A   
ATOM   2601  O   ARG   311      13.790  15.834   6.881  1.00 10.00      A   
ATOM   2602  N   PRO   312      13.456  13.619   7.180  1.00 10.00      A   
ATOM   2603  CA  PRO   312      12.503  13.465   6.073  1.00 10.00      A   
ATOM   2604  CB  PRO   312      12.030  12.014   6.205  1.00 10.00      A   
ATOM   2605  CG  PRO   312      13.143  11.323   6.911  1.00 10.00      A   
ATOM   2606  CD  PRO   312      13.720  12.337   7.858  1.00 10.00      A   
ATOM   2607  C   PRO   312      11.314  14.417   6.184  1.00 10.00      A   
ATOM   2608  O   PRO   312      10.587  14.416   7.184  1.00 10.00      A   
ATOM   2609  N   GLN   313      11.142  15.241   5.160  1.00 10.00      A   
ATOM   2610  HN  GLN   313      11.770  15.194   4.406  1.00 10.00      A   
ATOM   2611  CA  GLN   313      10.048  16.202   5.103  1.00 10.00      A   
ATOM   2612  CB  GLN   313      10.535  17.606   5.479  1.00 10.00      A   
ATOM   2613  CG  GLN   313      10.971  17.759   6.931  1.00 10.00      A   
ATOM   2614  CD  GLN   313       9.825  17.602   7.917  1.00 10.00      A   
ATOM   2615  OE1 GLN   313       8.677  17.921   7.611  1.00 10.00      A   
ATOM   2616  NE2 GLN   313      10.126  17.108   9.108  1.00 10.00      A   
ATOM   2617 HE21 GLN   313      11.061  16.871   9.289  1.00 10.00      A   
ATOM   2618 HE22 GLN   313       9.404  17.001   9.760  1.00 10.00      A   
ATOM   2619  C   GLN   313       9.463  16.211   3.694  1.00 10.00      A   
ATOM   2620  O   GLN   313      10.110  15.744   2.755  1.00 10.00      A   
ATOM   2621  N   VAL   314       8.261  16.752   3.542  1.00 10.00      A   
ATOM   2622  HN  VAL   314       7.805  17.144   4.321  1.00 10.00      A   
ATOM   2623  CA  VAL   314       7.606  16.791   2.239  1.00 10.00      A   
ATOM   2624  CB  VAL   314       6.117  16.385   2.326  1.00 10.00      A   
ATOM   2625  CG1 VAL   314       5.510  16.248   0.938  1.00 10.00      A   
ATOM   2626  CG2 VAL   314       5.967  15.080   3.097  1.00 10.00      A   
ATOM   2627  C   VAL   314       7.746  18.163   1.576  1.00 10.00      A   
ATOM   2628  O   VAL   314       7.484  19.202   2.190  1.00 10.00      A   
ATOM   2629  N   TYR   315       8.173  18.151   0.319  1.00 10.00      A   
ATOM   2630  HN  TYR   315       8.352  17.282  -0.112  1.00 10.00      A   
ATOM   2631  CA  TYR   315       8.364  19.372  -0.453  1.00 10.00      A   
ATOM   2632  CB  TYR   315       9.857  19.612  -0.720  1.00 10.00      A   
ATOM   2633  CG  TYR   315      10.704  19.745   0.526  1.00 10.00      A   
ATOM   2634  CD1 TYR   315      11.146  18.621   1.209  1.00 10.00      A   
ATOM   2635  CD2 TYR   315      11.060  20.993   1.021  1.00 10.00      A   
ATOM   2636  CE1 TYR   315      11.914  18.733   2.350  1.00 10.00      A   
ATOM   2637  CE2 TYR   315      11.833  21.114   2.159  1.00 10.00      A   
ATOM   2638  CZ  TYR   315      12.254  19.980   2.822  1.00 10.00      A   
ATOM   2639  OH  TYR   315      13.022  20.096   3.960  1.00 10.00      A   
ATOM   2640  HH  TYR   315      13.486  19.264   4.119  1.00 10.00      A   
ATOM   2641  C   TYR   315       7.629  19.262  -1.783  1.00 10.00      A   
ATOM   2642  O   TYR   315       7.526  18.175  -2.348  1.00 10.00      A   
ATOM   2643  N   LYS   316       7.118  20.378  -2.274  1.00 10.00      A   
ATOM   2644  HN  LYS   316       7.227  21.219  -1.774  1.00 10.00      A   
ATOM   2645  CA  LYS   316       6.402  20.388  -3.541  1.00 10.00      A   
ATOM   2646  CB  LYS   316       4.942  20.820  -3.350  1.00 10.00      A   
ATOM   2647  CG  LYS   316       4.764  22.262  -2.899  1.00 10.00      A   
ATOM   2648  CD  LYS   316       3.298  22.654  -2.858  1.00 10.00      A   
ATOM   2649  CE  LYS   316       3.138  24.120  -2.489  1.00 10.00      A   
ATOM   2650  NZ  LYS   316       1.715  24.491  -2.295  1.00 10.00      A   
ATOM   2651  HZ1 LYS   316       1.642  25.489  -2.015  1.00 10.00      A   
ATOM   2652  HZ2 LYS   316       1.290  23.905  -1.551  1.00 10.00      A   
ATOM   2653  HZ3 LYS   316       1.185  24.350  -3.178  1.00 10.00      A   
ATOM   2654  C   LYS   316       7.104  21.285  -4.558  1.00 10.00      A   
ATOM   2655  O   LYS   316       7.692  22.304  -4.195  1.00 10.00      A   
ATOM   2656  N   VAL   317       7.053  20.890  -5.823  1.00 10.00      A   
ATOM   2657  HN  VAL   317       6.586  20.051  -6.043  1.00 10.00      A   
ATOM   2658  CA  VAL   317       7.676  21.656  -6.901  1.00 10.00      A   
ATOM   2659  CB  VAL   317       9.203  21.396  -6.971  1.00 10.00      A   
ATOM   2660  CG1 VAL   317       9.510  20.013  -7.533  1.00 10.00      A   
ATOM   2661  CG2 VAL   317       9.918  22.483  -7.762  1.00 10.00      A   
ATOM   2662  C   VAL   317       7.021  21.307  -8.239  1.00 10.00      A   
ATOM   2663  O   VAL   317       6.375  20.262  -8.362  1.00 10.00      A   
ATOM   2664  N   ASN   318       7.171  22.178  -9.226  1.00 10.00      A   
ATOM   2665  HN  ASN   318       7.685  23.001  -9.067  1.00 10.00      A   
ATOM   2666  CA  ASN   318       6.591  21.949 -10.544  1.00 10.00      A   
ATOM   2667  CB  ASN   318       6.270  23.285 -11.213  1.00 10.00      A   
ATOM   2668  CG  ASN   318       5.186  23.171 -12.266  1.00 10.00      A   
ATOM   2669  OD1 ASN   318       5.462  22.885 -13.431  1.00 10.00      A   
ATOM   2670  ND2 ASN   318       3.946  23.400 -11.860  1.00 10.00      A   
ATOM   2671 HD21 ASN   318       3.802  23.624 -10.915  1.00 10.00      A   
ATOM   2672 HD22 ASN   318       3.220  23.345 -12.520  1.00 10.00      A   
ATOM   2673  C   ASN   318       7.546  21.145 -11.425  1.00 10.00      A   
ATOM   2674  O   ASN   318       8.765  21.266 -11.303  1.00 10.00      A   
ATOM   2675  N   ILE   319       6.985  20.339 -12.322  1.00 10.00      A   
ATOM   2676  HN  ILE   319       6.002  20.294 -12.377  1.00 10.00      A   
ATOM   2677  CA  ILE   319       7.787  19.509 -13.222  1.00 10.00      A   
ATOM   2678  CB  ILE   319       6.931  18.459 -13.961  1.00 10.00      A   
ATOM   2679  CG1 ILE   319       5.793  19.134 -14.736  1.00 10.00      A   
ATOM   2680  CG2 ILE   319       6.384  17.433 -12.979  1.00 10.00      A   
ATOM   2681  CD1 ILE   319       4.975  18.181 -15.578  1.00 10.00      A   
ATOM   2682  C   ILE   319       8.552  20.354 -14.239  1.00 10.00      A   
ATOM   2683  O   ILE   319       9.502  19.880 -14.868  1.00 10.00      A   
ATOM   2684  N   ASN   320       8.132  21.602 -14.398  1.00 10.00      A   
ATOM   2685  HN  ASN   320       7.360  21.915 -13.881  1.00 10.00      A   
ATOM   2686  CA  ASN   320       8.782  22.515 -15.328  1.00 10.00      A   
ATOM   2687  CB  ASN   320       7.786  23.539 -15.876  1.00 10.00      A   
ATOM   2688  CG  ASN   320       7.114  23.080 -17.155  1.00 10.00      A   
ATOM   2689  OD1 ASN   320       7.686  22.321 -17.938  1.00 10.00      A   
ATOM   2690  ND2 ASN   320       5.892  23.539 -17.379  1.00 10.00      A   
ATOM   2691 HD21 ASN   320       5.493  24.142 -16.714  1.00 10.00      A   
ATOM   2692 HD22 ASN   320       5.432  23.253 -18.199  1.00 10.00      A   
ATOM   2693  C   ASN   320       9.949  23.228 -14.656  1.00 10.00      A   
ATOM   2694  O   ASN   320      10.678  23.988 -15.295  1.00 10.00      A   
ATOM   2695  N   GLY   321      10.117  22.981 -13.362  1.00 10.00      A   
ATOM   2696  HN  GLY   321       9.496  22.376 -12.902  1.00 10.00      A   
ATOM   2697  CA  GLY   321      11.192  23.601 -12.621  1.00 10.00      A   
ATOM   2698  C   GLY   321      10.673  24.504 -11.523  1.00 10.00      A   
ATOM   2699  O   GLY   321       9.461  24.619 -11.327  1.00 10.00      A   
ATOM   2700  N   GLY   322      11.586  25.151 -10.813  1.00 10.00      A   
ATOM   2701  HN  GLY   322      12.537  25.017 -11.018  1.00 10.00      A   
ATOM   2702  CA  GLY   322      11.202  26.040  -9.736  1.00 10.00      A   
ATOM   2703  C   GLY   322      11.911  25.690  -8.448  1.00 10.00      A   
ATOM   2704  O   GLY   322      12.870  24.916  -8.456  1.00 10.00      A   
ATOM   2705  N   ALA   323      11.446  26.243  -7.342  1.00 10.00      A   
ATOM   2706  HN  ALA   323      10.663  26.834  -7.391  1.00 10.00      A   
ATOM   2707  CA  ALA   323      12.055  25.978  -6.049  1.00 10.00      A   
ATOM   2708  CB  ALA   323      12.471  27.282  -5.381  1.00 10.00      A   
ATOM   2709  C   ALA   323      11.099  25.195  -5.159  1.00 10.00      A   
ATOM   2710  O   ALA   323      10.001  25.665  -4.856  1.00 10.00      A   
ATOM   2711  N   PRO   324      11.498  23.984  -4.740  1.00 10.00      A   
ATOM   2712  CA  PRO   324      10.674  23.126  -3.881  1.00 10.00      A   
ATOM   2713  CB  PRO   324      11.537  21.875  -3.667  1.00 10.00      A   
ATOM   2714  CG  PRO   324      12.923  22.292  -4.022  1.00 10.00      A   
ATOM   2715  CD  PRO   324      12.784  23.352  -5.076  1.00 10.00      A   
ATOM   2716  C   PRO   324      10.348  23.787  -2.543  1.00 10.00      A   
ATOM   2717  O   PRO   324      11.247  24.181  -1.795  1.00 10.00      A   
ATOM   2718  N   GLN   325       9.060  23.913  -2.253  1.00 10.00      A   
ATOM   2719  HN  GLN   325       8.391  23.583  -2.896  1.00 10.00      A   
ATOM   2720  CA  GLN   325       8.607  24.524  -1.013  1.00 10.00      A   
ATOM   2721  CB  GLN   325       7.450  25.494  -1.292  1.00 10.00      A   
ATOM   2722  CG  GLN   325       6.711  25.980  -0.051  1.00 10.00      A   
ATOM   2723  CD  GLN   325       7.578  26.830   0.857  1.00 10.00      A   
ATOM   2724  OE1 GLN   325       8.423  27.594   0.395  1.00 10.00      A   
ATOM   2725  NE2 GLN   325       7.385  26.690   2.157  1.00 10.00      A   
ATOM   2726 HE21 GLN   325       6.698  26.053   2.459  1.00 10.00      A   
ATOM   2727 HE22 GLN   325       7.938  27.224   2.767  1.00 10.00      A   
ATOM   2728  C   GLN   325       8.166  23.454  -0.020  1.00 10.00      A   
ATOM   2729  O   GLN   325       7.485  22.496  -0.394  1.00 10.00      A   
ATOM   2730  N   ARG   326       8.575  23.614   1.235  1.00 10.00      A   
ATOM   2731  HN  ARG   326       9.140  24.386   1.457  1.00 10.00      A   
ATOM   2732  CA  ARG   326       8.207  22.675   2.288  1.00 10.00      A   
ATOM   2733  CB  ARG   326       9.082  22.888   3.528  1.00 10.00      A   
ATOM   2734  CG  ARG   326       8.740  21.966   4.691  1.00 10.00      A   
ATOM   2735  CD  ARG   326       9.100  22.592   6.027  1.00 10.00      A   
ATOM   2736  NE  ARG   326      10.496  22.365   6.386  1.00 10.00      A   
ATOM   2737  HE  ARG   326      11.184  22.717   5.773  1.00 10.00      A   
ATOM   2738  CZ  ARG   326      10.885  21.718   7.484  1.00 10.00      A   
ATOM   2739  NH1 ARG   326       9.980  21.230   8.332  1.00 10.00      A   
ATOM   2740 HH11 ARG   326       8.960  21.347   8.136  1.00 10.00      A   
ATOM   2741 HH12 ARG   326      10.282  20.730   9.197  1.00 10.00      A   
ATOM   2742  NH2 ARG   326      12.181  21.550   7.722  1.00 10.00      A   
ATOM   2743 HH21 ARG   326      12.500  21.044   8.577  1.00 10.00      A   
ATOM   2744 HH22 ARG   326      12.888  21.926   7.049  1.00 10.00      A   
ATOM   2745  C   ARG   326       6.741  22.858   2.665  1.00 10.00      A   
ATOM   2746  O   ARG   326       6.297  23.979   2.920  1.00 10.00      A   
ATOM   2747  N   ILE   327       5.996  21.762   2.697  1.00 10.00      A   
ATOM   2748  HN  ILE   327       6.403  20.896   2.466  1.00 10.00      A   
ATOM   2749  CA  ILE   327       4.581  21.814   3.051  1.00 10.00      A   
ATOM   2750  CB  ILE   327       3.689  21.223   1.942  1.00 10.00      A   
ATOM   2751  CG1 ILE   327       4.248  19.877   1.461  1.00 10.00      A   
ATOM   2752  CG2 ILE   327       3.566  22.202   0.785  1.00 10.00      A   
ATOM   2753  CD1 ILE   327       3.404  19.200   0.404  1.00 10.00      A   
ATOM   2754  C   ILE   327       4.309  21.096   4.368  1.00 10.00      A   
ATOM   2755  O   ILE   327       3.161  20.952   4.785  1.00 10.00      A   
ATOM   2756  N   THR   328       5.367  20.642   5.019  1.00 10.00      A   
ATOM   2757  HN  THR   328       6.259  20.762   4.634  1.00 10.00      A   
ATOM   2758  CA  THR   328       5.232  19.950   6.288  1.00 10.00      A   
ATOM   2759  CB  THR   328       5.809  18.528   6.214  1.00 10.00      A   
ATOM   2760  OG1 THR   328       7.065  18.555   5.520  1.00 10.00      A   
ATOM   2761  HG1 THR   328       7.783  18.520   6.170  1.00 10.00      A   
ATOM   2762  CG2 THR   328       4.847  17.611   5.482  1.00 10.00      A   
ATOM   2763  C   THR   328       5.900  20.729   7.416  1.00 10.00      A   
ATOM   2764  O   THR   328       7.126  20.721   7.562  1.00 10.00      A   
ATOM   2765  N   TRP   329       5.092  21.423   8.199  1.00 10.00      A   
ATOM   2766  HN  TRP   329       4.125  21.413   8.023  1.00 10.00      A   
ATOM   2767  CA  TRP   329       5.601  22.201   9.313  1.00 10.00      A   
ATOM   2768  CB  TRP   329       4.974  23.598   9.326  1.00 10.00      A   
ATOM   2769  CG  TRP   329       5.271  24.393   8.089  1.00 10.00      A   
ATOM   2770  CD1 TRP   329       4.429  24.620   7.037  1.00 10.00      A   
ATOM   2771  CD2 TRP   329       6.499  25.064   7.771  1.00 10.00      A   
ATOM   2772  NE1 TRP   329       5.054  25.395   6.089  1.00 10.00      A   
ATOM   2773  HE1 TRP   329       4.653  25.696   5.241  1.00 10.00      A   
ATOM   2774  CE2 TRP   329       6.324  25.680   6.516  1.00 10.00      A   
ATOM   2775  CE3 TRP   329       7.727  25.207   8.429  1.00 10.00      A   
ATOM   2776  CZ2 TRP   329       7.330  26.423   5.905  1.00 10.00      A   
ATOM   2777  CZ3 TRP   329       8.722  25.947   7.819  1.00 10.00      A   
ATOM   2778  CH2 TRP   329       8.518  26.544   6.570  1.00 10.00      A   
ATOM   2779  C   TRP   329       5.344  21.475  10.628  1.00 10.00      A   
ATOM   2780  O   TRP   329       6.007  21.732  11.634  1.00 10.00      A   
ATOM   2781  N   GLU   330       4.385  20.564  10.605  1.00 10.00      A   
ATOM   2782  HN  GLU   330       3.896  20.412   9.768  1.00 10.00      A   
ATOM   2783  CA  GLU   330       4.029  19.783  11.781  1.00 10.00      A   
ATOM   2784  CB  GLU   330       2.510  19.574  11.826  1.00 10.00      A   
ATOM   2785  CG  GLU   330       2.001  18.891  13.089  1.00 10.00      A   
ATOM   2786  CD  GLU   330       2.459  19.589  14.352  1.00 10.00      A   
ATOM   2787  OE1 GLU   330       1.818  20.581  14.750  1.00 10.00      A   
ATOM   2788  OE2 GLU   330       3.461  19.147  14.950  1.00 10.00      A   
ATOM   2789  C   GLU   330       4.744  18.437  11.750  1.00 10.00      A   
ATOM   2790  O   GLU   330       4.973  17.875  10.677  1.00 10.00      A   
ATOM   2791  N   GLY   331       5.097  17.928  12.924  1.00 10.00      A   
ATOM   2792  HN  GLY   331       4.877  18.423  13.747  1.00 10.00      A   
ATOM   2793  CA  GLY   331       5.781  16.653  13.010  1.00 10.00      A   
ATOM   2794  C   GLY   331       7.281  16.789  12.865  1.00 10.00      A   
ATOM   2795  O   GLY   331       7.768  17.621  12.096  1.00 10.00      A   
ATOM   2796  N   SER   332       8.019  15.974  13.603  1.00 10.00      A   
ATOM   2797  HN  SER   332       7.575  15.336  14.206  1.00 10.00      A   
ATOM   2798  CA  SER   332       9.473  16.004  13.557  1.00 10.00      A   
ATOM   2799  CB  SER   332      10.041  15.333  14.808  1.00 10.00      A   
ATOM   2800  OG  SER   332       9.146  15.458  15.901  1.00 10.00      A   
ATOM   2801  HG  SER   332       9.647  15.668  16.699  1.00 10.00      A   
ATOM   2802  C   SER   332       9.987  15.296  12.305  1.00 10.00      A   
ATOM   2803  O   SER   332      11.067  15.603  11.801  1.00 10.00      A   
ATOM   2804  N   GLN   333       9.192  14.360  11.803  1.00 10.00      A   
ATOM   2805  HN  GLN   333       8.331  14.187  12.237  1.00 10.00      A   
ATOM   2806  CA  GLN   333       9.547  13.591  10.619  1.00 10.00      A   
ATOM   2807  CB  GLN   333      10.270  12.306  11.044  1.00 10.00      A   
ATOM   2808  CG  GLN   333      10.672  11.381   9.906  1.00 10.00      A   
ATOM   2809  CD  GLN   333      11.458  10.178  10.398  1.00 10.00      A   
ATOM   2810  OE1 GLN   333      12.205  10.265  11.374  1.00 10.00      A   
ATOM   2811  NE2 GLN   333      11.294   9.047   9.732  1.00 10.00      A   
ATOM   2812 HE21 GLN   333      10.685   9.041   8.966  1.00 10.00      A   
ATOM   2813 HE22 GLN   333      11.790   8.253  10.038  1.00 10.00      A   
ATOM   2814  C   GLN   333       8.284  13.254   9.836  1.00 10.00      A   
ATOM   2815  O   GLN   333       7.314  12.752  10.406  1.00 10.00      A   
ATOM   2816  N   ASN   334       8.292  13.542   8.543  1.00 10.00      A   
ATOM   2817  HN  ASN   334       9.101  13.941   8.141  1.00 10.00      A   
ATOM   2818  CA  ASN   334       7.140  13.267   7.690  1.00 10.00      A   
ATOM   2819  CB  ASN   334       6.437  14.564   7.274  1.00 10.00      A   
ATOM   2820  CG  ASN   334       5.804  15.306   8.435  1.00 10.00      A   
ATOM   2821  OD1 ASN   334       4.795  14.871   8.989  1.00 10.00      A   
ATOM   2822  ND2 ASN   334       6.387  16.442   8.806  1.00 10.00      A   
ATOM   2823 HD21 ASN   334       7.188  16.736   8.316  1.00 10.00      A   
ATOM   2824 HD22 ASN   334       5.989  16.949   9.553  1.00 10.00      A   
ATOM   2825  C   ASN   334       7.572  12.503   6.451  1.00 10.00      A   
ATOM   2826  O   ASN   334       8.351  13.009   5.645  1.00 10.00      A   
ATOM   2827  N   GLN   335       7.072  11.288   6.301  1.00 10.00      A   
ATOM   2828  HN  GLN   335       6.443  10.940   6.972  1.00 10.00      A   
ATOM   2829  CA  GLN   335       7.414  10.462   5.153  1.00 10.00      A   
ATOM   2830  CB  GLN   335       8.466   9.411   5.529  1.00 10.00      A   
ATOM   2831  CG  GLN   335       7.978   8.354   6.511  1.00 10.00      A   
ATOM   2832  CD  GLN   335       8.960   7.207   6.671  1.00 10.00      A   
ATOM   2833  OE1 GLN   335       9.814   7.222   7.559  1.00 10.00      A   
ATOM   2834  NE2 GLN   335       8.844   6.204   5.814  1.00 10.00      A   
ATOM   2835 HE21 GLN   335       8.128   6.258   5.125  1.00 10.00      A   
ATOM   2836 HE22 GLN   335       9.465   5.452   5.889  1.00 10.00      A   
ATOM   2837  C   GLN   335       6.171   9.787   4.592  1.00 10.00      A   
ATOM   2838  O   GLN   335       5.133   9.753   5.254  1.00 10.00      A   
ATOM   2839  N   ASP   336       6.285   9.263   3.370  1.00 10.00      A   
ATOM   2840  HN  ASP   336       7.138   9.350   2.900  1.00 10.00      A   
ATOM   2841  CA  ASP   336       5.182   8.567   2.703  1.00 10.00      A   
ATOM   2842  CB  ASP   336       4.817   7.275   3.445  1.00 10.00      A   
ATOM   2843  CG  ASP   336       5.854   6.180   3.314  1.00 10.00      A   
ATOM   2844  OD1 ASP   336       5.661   5.280   2.473  1.00 10.00      A   
ATOM   2845  OD2 ASP   336       6.852   6.206   4.067  1.00 10.00      A   
ATOM   2846  C   ASP   336       3.952   9.463   2.587  1.00 10.00      A   
ATOM   2847  O   ASP   336       3.006   9.338   3.363  1.00 10.00      A   
ATOM   2848  N   ALA   337       3.968  10.363   1.615  1.00 10.00      A   
ATOM   2849  HN  ALA   337       4.734  10.399   1.008  1.00 10.00      A   
ATOM   2850  CA  ALA   337       2.860  11.285   1.422  1.00 10.00      A   
ATOM   2851  CB  ALA   337       3.366  12.718   1.401  1.00 10.00      A   
ATOM   2852  C   ALA   337       2.078  10.977   0.151  1.00 10.00      A   
ATOM   2853  O   ALA   337       2.660  10.648  -0.883  1.00 10.00      A   
ATOM   2854  N   ASP   338       0.759  11.082   0.244  1.00 10.00      A   
ATOM   2855  HN  ASP   338       0.361  11.325   1.112  1.00 10.00      A   
ATOM   2856  CA  ASP   338      -0.125  10.836  -0.892  1.00 10.00      A   
ATOM   2857  CB  ASP   338      -0.711   9.423  -0.821  1.00 10.00      A   
ATOM   2858  CG  ASP   338      -1.435   9.027  -2.092  1.00 10.00      A   
ATOM   2859  OD1 ASP   338      -1.047   9.505  -3.179  1.00 10.00      A   
ATOM   2860  OD2 ASP   338      -2.385   8.217  -2.014  1.00 10.00      A   
ATOM   2861  C   ASP   338      -1.247  11.870  -0.906  1.00 10.00      A   
ATOM   2862  O   ASP   338      -1.980  12.012   0.076  1.00 10.00      A   
ATOM   2863  N   VAL   339      -1.369  12.598  -2.007  1.00 10.00      A   
ATOM   2864  HN  VAL   339      -0.766  12.423  -2.765  1.00 10.00      A   
ATOM   2865  CA  VAL   339      -2.387  13.635  -2.140  1.00 10.00      A   
ATOM   2866  CB  VAL   339      -1.903  14.786  -3.057  1.00 10.00      A   
ATOM   2867  CG1 VAL   339      -2.935  15.903  -3.137  1.00 10.00      A   
ATOM   2868  CG2 VAL   339      -0.570  15.336  -2.573  1.00 10.00      A   
ATOM   2869  C   VAL   339      -3.690  13.063  -2.694  1.00 10.00      A   
ATOM   2870  O   VAL   339      -3.680  12.168  -3.542  1.00 10.00      A   
ATOM   2871  N   SER   340      -4.810  13.577  -2.197  1.00 10.00      A   
ATOM   2872  HN  SER   340      -4.751  14.272  -1.509  1.00 10.00      A   
ATOM   2873  CA  SER   340      -6.117  13.138  -2.655  1.00 10.00      A   
ATOM   2874  CB  SER   340      -7.213  13.639  -1.706  1.00 10.00      A   
ATOM   2875  OG  SER   340      -7.062  15.026  -1.435  1.00 10.00      A   
ATOM   2876  HG  SER   340      -6.333  15.148  -0.807  1.00 10.00      A   
ATOM   2877  C   SER   340      -6.370  13.656  -4.064  1.00 10.00      A   
ATOM   2878  O   SER   340      -5.838  14.700  -4.452  1.00 10.00      A   
ATOM   2879  N   SER   341      -7.189  12.939  -4.819  1.00 10.00      A   
ATOM   2880  HN  SER   341      -7.586  12.119  -4.451  1.00 10.00      A   
ATOM   2881  CA  SER   341      -7.510  13.330  -6.183  1.00 10.00      A   
ATOM   2882  CB  SER   341      -8.334  12.233  -6.854  1.00 10.00      A   
ATOM   2883  OG  SER   341      -8.041  10.972  -6.274  1.00 10.00      A   
ATOM   2884  HG  SER   341      -7.096  10.915  -6.086  1.00 10.00      A   
ATOM   2885  C   SER   341      -8.268  14.657  -6.210  1.00 10.00      A   
ATOM   2886  O   SER   341      -8.347  15.320  -7.243  1.00 10.00      A   
ATOM   2887  N   ASP   342      -8.839  15.029  -5.069  1.00 10.00      A   
ATOM   2888  HN  ASP   342      -8.774  14.437  -4.289  1.00 10.00      A   
ATOM   2889  CA  ASP   342      -9.577  16.280  -4.953  1.00 10.00      A   
ATOM   2890  CB  ASP   342     -10.525  16.225  -3.753  1.00 10.00      A   
ATOM   2891  CG  ASP   342     -11.786  17.046  -3.953  1.00 10.00      A   
ATOM   2892  OD1 ASP   342     -12.894  16.479  -3.829  1.00 10.00      A   
ATOM   2893  OD2 ASP   342     -11.684  18.259  -4.231  1.00 10.00      A   
ATOM   2894  C   ASP   342      -8.606  17.440  -4.777  1.00 10.00      A   
ATOM   2895  O   ASP   342      -8.817  18.535  -5.299  1.00 10.00      A   
ATOM   2896  N   GLY   343      -7.526  17.180  -4.052  1.00 10.00      A   
ATOM   2897  HN  GLY   343      -7.398  16.277  -3.694  1.00 10.00      A   
ATOM   2898  CA  GLY   343      -6.529  18.202  -3.803  1.00 10.00      A   
ATOM   2899  C   GLY   343      -6.870  19.036  -2.585  1.00 10.00      A   
ATOM   2900  O   GLY   343      -6.467  20.192  -2.480  1.00 10.00      A   
ATOM   2901  N   LYS   344      -7.619  18.446  -1.666  1.00 10.00      A   
ATOM   2902  HN  LYS   344      -7.909  17.523  -1.810  1.00 10.00      A   
ATOM   2903  CA  LYS   344      -8.025  19.140  -0.450  1.00 10.00      A   
ATOM   2904  CB  LYS   344      -9.465  18.780  -0.093  1.00 10.00      A   
ATOM   2905  CG  LYS   344     -10.506  19.359  -1.030  1.00 10.00      A   
ATOM   2906  CD  LYS   344     -11.873  18.767  -0.745  1.00 10.00      A   
ATOM   2907  CE  LYS   344     -12.954  19.437  -1.571  1.00 10.00      A   
ATOM   2908  NZ  LYS   344     -14.200  18.627  -1.608  1.00 10.00      A   
ATOM   2909  HZ1 LYS   344     -15.032  19.241  -1.495  1.00 10.00      A   
ATOM   2910  HZ2 LYS   344     -14.194  17.924  -0.842  1.00 10.00      A   
ATOM   2911  HZ3 LYS   344     -14.275  18.127  -2.518  1.00 10.00      A   
ATOM   2912  C   LYS   344      -7.114  18.787   0.714  1.00 10.00      A   
ATOM   2913  O   LYS   344      -6.820  19.624   1.565  1.00 10.00      A   
ATOM   2914  N   PHE   345      -6.669  17.541   0.746  1.00 10.00      A   
ATOM   2915  HN  PHE   345      -6.929  16.922   0.035  1.00 10.00      A   
ATOM   2916  CA  PHE   345      -5.802  17.071   1.811  1.00 10.00      A   
ATOM   2917  CB  PHE   345      -6.634  16.577   3.004  1.00 10.00      A   
ATOM   2918  CG  PHE   345      -7.649  15.516   2.663  1.00 10.00      A   
ATOM   2919  CD1 PHE   345      -7.330  14.171   2.762  1.00 10.00      A   
ATOM   2920  CD2 PHE   345      -8.924  15.865   2.247  1.00 10.00      A   
ATOM   2921  CE1 PHE   345      -8.261  13.197   2.456  1.00 10.00      A   
ATOM   2922  CE2 PHE   345      -9.859  14.896   1.939  1.00 10.00      A   
ATOM   2923  CZ  PHE   345      -9.527  13.559   2.042  1.00 10.00      A   
ATOM   2924  C   PHE   345      -4.888  15.961   1.313  1.00 10.00      A   
ATOM   2925  O   PHE   345      -5.058  15.460   0.199  1.00 10.00      A   
ATOM   2926  N   MET   346      -3.920  15.591   2.134  1.00 10.00      A   
ATOM   2927  HN  MET   346      -3.826  16.049   3.002  1.00 10.00      A   
ATOM   2928  CA  MET   346      -2.983  14.534   1.792  1.00 10.00      A   
ATOM   2929  CB  MET   346      -1.733  15.111   1.115  1.00 10.00      A   
ATOM   2930  CG  MET   346      -0.952  16.106   1.961  1.00 10.00      A   
ATOM   2931  SD  MET   346       0.305  16.992   1.015  1.00 10.00      A   
ATOM   2932  CE  MET   346       1.407  15.655   0.562  1.00 10.00      A   
ATOM   2933  C   MET   346      -2.610  13.737   3.037  1.00 10.00      A   
ATOM   2934  O   MET   346      -2.491  14.296   4.127  1.00 10.00      A   
ATOM   2935  N   VAL   347      -2.447  12.434   2.877  1.00 10.00      A   
ATOM   2936  HN  VAL   347      -2.549  12.043   1.982  1.00 10.00      A   
ATOM   2937  CA  VAL   347      -2.093  11.572   3.995  1.00 10.00      A   
ATOM   2938  CB  VAL   347      -2.871  10.238   3.981  1.00 10.00      A   
ATOM   2939  CG1 VAL   347      -4.339  10.479   4.292  1.00 10.00      A   
ATOM   2940  CG2 VAL   347      -2.715   9.526   2.644  1.00 10.00      A   
ATOM   2941  C   VAL   347      -0.599  11.301   4.008  1.00 10.00      A   
ATOM   2942  O   VAL   347       0.039  11.277   2.955  1.00 10.00      A   
ATOM   2943  N   MET   348      -0.045  11.115   5.195  1.00 10.00      A   
ATOM   2944  HN  MET   348      -0.605  11.160   6.004  1.00 10.00      A   
ATOM   2945  CA  MET   348       1.377  10.850   5.338  1.00 10.00      A   
ATOM   2946  CB  MET   348       2.184  12.138   5.145  1.00 10.00      A   
ATOM   2947  CG  MET   348       1.943  13.192   6.215  1.00 10.00      A   
ATOM   2948  SD  MET   348       2.795  14.741   5.862  1.00 10.00      A   
ATOM   2949  CE  MET   348       1.912  15.292   4.404  1.00 10.00      A   
ATOM   2950  C   MET   348       1.677  10.256   6.701  1.00 10.00      A   
ATOM   2951  O   MET   348       0.836  10.285   7.603  1.00 10.00      A   
ATOM   2952  N   VAL   349       2.873   9.708   6.841  1.00 10.00      A   
ATOM   2953  HN  VAL   349       3.493   9.701   6.072  1.00 10.00      A   
ATOM   2954  CA  VAL   349       3.304   9.127   8.099  1.00 10.00      A   
ATOM   2955  CB  VAL   349       4.247   7.926   7.883  1.00 10.00      A   
ATOM   2956  CG1 VAL   349       4.466   7.183   9.188  1.00 10.00      A   
ATOM   2957  CG2 VAL   349       3.689   6.990   6.825  1.00 10.00      A   
ATOM   2958  C   VAL   349       4.022  10.201   8.904  1.00 10.00      A   
ATOM   2959  O   VAL   349       5.211  10.463   8.697  1.00 10.00      A   
ATOM   2960  N   SER   350       3.287  10.833   9.800  1.00 10.00      A   
ATOM   2961  HN  SER   350       2.349  10.566   9.924  1.00 10.00      A   
ATOM   2962  CA  SER   350       3.829  11.903  10.613  1.00 10.00      A   
ATOM   2963  CB  SER   350       2.780  12.996  10.799  1.00 10.00      A   
ATOM   2964  OG  SER   350       2.387  13.542   9.550  1.00 10.00      A   
ATOM   2965  HG  SER   350       3.175  13.721   9.016  1.00 10.00      A   
ATOM   2966  C   SER   350       4.318  11.413  11.968  1.00 10.00      A   
ATOM   2967  O   SER   350       3.576  10.781  12.722  1.00 10.00      A   
ATOM   2968  N   SER   351       5.578  11.698  12.259  1.00 10.00      A   
ATOM   2969  HN  SER   351       6.128  12.168  11.595  1.00 10.00      A   
ATOM   2970  CA  SER   351       6.174  11.327  13.525  1.00 10.00      A   
ATOM   2971  CB  SER   351       7.677  11.083  13.358  1.00 10.00      A   
ATOM   2972  OG  SER   351       8.259  10.571  14.545  1.00 10.00      A   
ATOM   2973  HG  SER   351       8.007  11.125  15.293  1.00 10.00      A   
ATOM   2974  C   SER   351       5.927  12.441  14.533  1.00 10.00      A   
ATOM   2975  O   SER   351       6.599  13.477  14.513  1.00 10.00      A   
ATOM   2976  N   ASN   352       4.939  12.234  15.385  1.00 10.00      A   
ATOM   2977  HN  ASN   352       4.433  11.393  15.336  1.00 10.00      A   
ATOM   2978  CA  ASN   352       4.586  13.208  16.405  1.00 10.00      A   
ATOM   2979  CB  ASN   352       3.424  14.088  15.941  1.00 10.00      A   
ATOM   2980  CG  ASN   352       3.678  15.566  16.176  1.00 10.00      A   
ATOM   2981  OD1 ASN   352       4.448  15.948  17.058  1.00 10.00      A   
ATOM   2982  ND2 ASN   352       3.030  16.404  15.382  1.00 10.00      A   
ATOM   2983 HD21 ASN   352       2.433  16.023  14.700  1.00 10.00      A   
ATOM   2984 HD22 ASN   352       3.169  17.373  15.505  1.00 10.00      A   
ATOM   2985  C   ASN   352       4.210  12.483  17.683  1.00 10.00      A   
ATOM   2986  O   ASN   352       3.687  11.369  17.638  1.00 10.00      A   
ATOM   2987  N   GLY   353       4.498  13.095  18.817  1.00 10.00      A   
ATOM   2988  HN  GLY   353       4.914  13.984  18.794  1.00 10.00      A   
ATOM   2989  CA  GLY   353       4.190  12.473  20.088  1.00 10.00      A   
ATOM   2990  C   GLY   353       5.256  11.483  20.512  1.00 10.00      A   
ATOM   2991  O   GLY   353       5.235  10.982  21.637  1.00 10.00      A   
ATOM   2992  N   GLY   354       6.196  11.210  19.613  1.00 10.00      A   
ATOM   2993  HN  GLY   354       6.171  11.656  18.739  1.00 10.00      A   
ATOM   2994  CA  GLY   354       7.264  10.277  19.909  1.00 10.00      A   
ATOM   2995  C   GLY   354       7.224   9.045  19.023  1.00 10.00      A   
ATOM   2996  O   GLY   354       8.128   8.212  19.069  1.00 10.00      A   
ATOM   2997  N   GLN   355       6.183   8.926  18.206  1.00 10.00      A   
ATOM   2998  HN  GLN   355       5.501   9.630  18.192  1.00 10.00      A   
ATOM   2999  CA  GLN   355       6.039   7.778  17.317  1.00 10.00      A   
ATOM   3000  CB  GLN   355       5.215   6.673  17.986  1.00 10.00      A   
ATOM   3001  CG  GLN   355       3.820   7.101  18.412  1.00 10.00      A   
ATOM   3002  CD  GLN   355       3.146   6.080  19.306  1.00 10.00      A   
ATOM   3003  OE1 GLN   355       2.462   5.174  18.831  1.00 10.00      A   
ATOM   3004  NE2 GLN   355       3.339   6.219  20.606  1.00 10.00      A   
ATOM   3005 HE21 GLN   355       3.899   6.961  20.914  1.00 10.00      A   
ATOM   3006 HE22 GLN   355       2.911   5.575  21.213  1.00 10.00      A   
ATOM   3007  C   GLN   355       5.409   8.176  15.988  1.00 10.00      A   
ATOM   3008  O   GLN   355       4.785   9.233  15.876  1.00 10.00      A   
ATOM   3009  N   GLN   356       5.582   7.329  14.983  1.00 10.00      A   
ATOM   3010  HN  GLN   356       6.092   6.504  15.138  1.00 10.00      A   
ATOM   3011  CA  GLN   356       5.025   7.579  13.660  1.00 10.00      A   
ATOM   3012  CB  GLN   356       5.828   6.832  12.596  1.00 10.00      A   
ATOM   3013  CG  GLN   356       6.768   7.706  11.785  1.00 10.00      A   
ATOM   3014  CD  GLN   356       8.203   7.240  11.869  1.00 10.00      A   
ATOM   3015  OE1 GLN   356       8.643   6.745  12.900  1.00 10.00      A   
ATOM   3016  NE2 GLN   356       8.937   7.377  10.779  1.00 10.00      A   
ATOM   3017 HE21 GLN   356       8.518   7.766   9.984  1.00 10.00      A   
ATOM   3018 HE22 GLN   356       9.880   7.083  10.812  1.00 10.00      A   
ATOM   3019  C   GLN   356       3.577   7.118  13.606  1.00 10.00      A   
ATOM   3020  O   GLN   356       3.246   6.052  14.117  1.00 10.00      A   
ATOM   3021  N   HIS   357       2.721   7.935  13.010  1.00 10.00      A   
ATOM   3022  HN  HIS   357       3.048   8.790  12.652  1.00 10.00      A   
ATOM   3023  CA  HIS   357       1.307   7.609  12.876  1.00 10.00      A   
ATOM   3024  CB  HIS   357       0.511   8.144  14.071  1.00 10.00      A   
ATOM   3025  CG  HIS   357       0.398   7.202  15.229  1.00 10.00      A   
ATOM   3026  ND1 HIS   357       0.603   5.846  15.127  1.00 10.00      A   
ATOM   3027  HD1 HIS   357       0.849   5.354  14.297  1.00 10.00      A   
ATOM   3028  CD2 HIS   357       0.093   7.436  16.526  1.00 10.00      A   
ATOM   3029  CE1 HIS   357       0.430   5.287  16.307  1.00 10.00      A   
ATOM   3030  NE2 HIS   357       0.120   6.229  17.172  1.00 10.00      A   
ATOM   3031  HE2 HIS   357      -0.066   6.083  18.126  1.00 10.00      A   
ATOM   3032  C   HIS   357       0.751   8.225  11.607  1.00 10.00      A   
ATOM   3033  O   HIS   357       1.170   9.314  11.212  1.00 10.00      A   
ATOM   3034  N   ILE   358      -0.172   7.523  10.958  1.00 10.00      A   
ATOM   3035  HN  ILE   358      -0.429   6.642  11.300  1.00 10.00      A   
ATOM   3036  CA  ILE   358      -0.800   8.031   9.745  1.00 10.00      A   
ATOM   3037  CB  ILE   358      -1.712   6.975   9.079  1.00 10.00      A   
ATOM   3038  CG1 ILE   358      -0.900   5.740   8.674  1.00 10.00      A   
ATOM   3039  CG2 ILE   358      -2.433   7.565   7.872  1.00 10.00      A   
ATOM   3040  CD1 ILE   358       0.150   6.010   7.616  1.00 10.00      A   
ATOM   3041  C   ILE   358      -1.629   9.262  10.091  1.00 10.00      A   
ATOM   3042  O   ILE   358      -2.567   9.188  10.891  1.00 10.00      A   
ATOM   3043  N   ALA   359      -1.271  10.393   9.510  1.00 10.00      A   
ATOM   3044  HN  ALA   359      -0.516  10.395   8.877  1.00 10.00      A   
ATOM   3045  CA  ALA   359      -1.974  11.633   9.781  1.00 10.00      A   
ATOM   3046  CB  ALA   359      -1.059  12.608  10.503  1.00 10.00      A   
ATOM   3047  C   ALA   359      -2.526  12.259   8.509  1.00 10.00      A   
ATOM   3048  O   ALA   359      -1.940  12.131   7.432  1.00 10.00      A   
ATOM   3049  N   LYS   360      -3.665  12.919   8.647  1.00 10.00      A   
ATOM   3050  HN  LYS   360      -4.083  12.966   9.537  1.00 10.00      A   
ATOM   3051  CA  LYS   360      -4.310  13.588   7.535  1.00 10.00      A   
ATOM   3052  CB  LYS   360      -5.832  13.429   7.639  1.00 10.00      A   
ATOM   3053  CG  LYS   360      -6.626  14.274   6.651  1.00 10.00      A   
ATOM   3054  CD  LYS   360      -8.116  14.238   6.959  1.00 10.00      A   
ATOM   3055  CE  LYS   360      -8.885  15.174   6.041  1.00 10.00      A   
ATOM   3056  NZ  LYS   360     -10.357  15.096   6.252  1.00 10.00      A   
ATOM   3057  HZ1 LYS   360     -10.719  14.176   5.930  1.00 10.00      A   
ATOM   3058  HZ2 LYS   360     -10.837  15.849   5.718  1.00 10.00      A   
ATOM   3059  HZ3 LYS   360     -10.583  15.207   7.262  1.00 10.00      A   
ATOM   3060  C   LYS   360      -3.938  15.064   7.561  1.00 10.00      A   
ATOM   3061  O   LYS   360      -4.296  15.785   8.498  1.00 10.00      A   
ATOM   3062  N   GLN   361      -3.201  15.507   6.557  1.00 10.00      A   
ATOM   3063  HN  GLN   361      -2.934  14.890   5.839  1.00 10.00      A   
ATOM   3064  CA  GLN   361      -2.791  16.895   6.488  1.00 10.00      A   
ATOM   3065  CB  GLN   361      -1.315  17.025   6.107  1.00 10.00      A   
ATOM   3066  CG  GLN   361      -0.695  18.338   6.557  1.00 10.00      A   
ATOM   3067  CD  GLN   361       0.502  18.752   5.728  1.00 10.00      A   
ATOM   3068  OE1 GLN   361       0.575  18.474   4.532  1.00 10.00      A   
ATOM   3069  NE2 GLN   361       1.447  19.431   6.358  1.00 10.00      A   
ATOM   3070 HE21 GLN   361       1.324  19.622   7.313  1.00 10.00      A   
ATOM   3071 HE22 GLN   361       2.230  19.724   5.840  1.00 10.00      A   
ATOM   3072  C   GLN   361      -3.666  17.670   5.514  1.00 10.00      A   
ATOM   3073  O   GLN   361      -3.697  17.375   4.318  1.00 10.00      A   
ATOM   3074  N   ASP   362      -4.400  18.634   6.044  1.00 10.00      A   
ATOM   3075  HN  ASP   362      -4.351  18.790   7.013  1.00 10.00      A   
ATOM   3076  CA  ASP   362      -5.277  19.473   5.240  1.00 10.00      A   
ATOM   3077  CB  ASP   362      -6.321  20.144   6.140  1.00 10.00      A   
ATOM   3078  CG  ASP   362      -6.786  21.487   5.629  1.00 10.00      A   
ATOM   3079  OD1 ASP   362      -7.651  21.522   4.730  1.00 10.00      A   
ATOM   3080  OD2 ASP   362      -6.292  22.515   6.134  1.00 10.00      A   
ATOM   3081  C   ASP   362      -4.446  20.509   4.486  1.00 10.00      A   
ATOM   3082  O   ASP   362      -3.462  21.027   5.017  1.00 10.00      A   
ATOM   3083  N   LEU   363      -4.828  20.801   3.250  1.00 10.00      A   
ATOM   3084  HN  LEU   363      -5.628  20.365   2.873  1.00 10.00      A   
ATOM   3085  CA  LEU   363      -4.081  21.751   2.434  1.00 10.00      A   
ATOM   3086  CB  LEU   363      -3.913  21.208   1.014  1.00 10.00      A   
ATOM   3087  CG  LEU   363      -3.374  19.780   0.892  1.00 10.00      A   
ATOM   3088  CD1 LEU   363      -3.250  19.378  -0.570  1.00 10.00      A   
ATOM   3089  CD2 LEU   363      -2.036  19.644   1.604  1.00 10.00      A   
ATOM   3090  C   LEU   363      -4.725  23.133   2.394  1.00 10.00      A   
ATOM   3091  O   LEU   363      -4.132  24.083   1.880  1.00 10.00      A   
ATOM   3092  N   ALA   364      -5.926  23.254   2.938  1.00 10.00      A   
ATOM   3093  HN  ALA   364      -6.348  22.470   3.356  1.00 10.00      A   
ATOM   3094  CA  ALA   364      -6.630  24.530   2.936  1.00 10.00      A   
ATOM   3095  CB  ALA   364      -8.129  24.315   3.086  1.00 10.00      A   
ATOM   3096  C   ALA   364      -6.110  25.452   4.032  1.00 10.00      A   
ATOM   3097  O   ALA   364      -5.805  26.619   3.788  1.00 10.00      A   
ATOM   3098  N   THR   365      -5.998  24.917   5.234  1.00 10.00      A   
ATOM   3099  HN  THR   365      -6.241  23.968   5.361  1.00 10.00      A   
ATOM   3100  CA  THR   365      -5.528  25.687   6.375  1.00 10.00      A   
ATOM   3101  CB  THR   365      -6.601  25.744   7.474  1.00 10.00      A   
ATOM   3102  OG1 THR   365      -7.435  24.577   7.384  1.00 10.00      A   
ATOM   3103  HG1 THR   365      -6.954  23.873   6.920  1.00 10.00      A   
ATOM   3104  CG2 THR   365      -7.460  26.986   7.309  1.00 10.00      A   
ATOM   3105  C   THR   365      -4.240  25.108   6.948  1.00 10.00      A   
ATOM   3106  O   THR   365      -3.494  25.798   7.647  1.00 10.00      A   
ATOM   3107  N   GLY   366      -3.992  23.838   6.661  1.00 10.00      A   
ATOM   3108  HN  GLY   366      -4.644  23.330   6.128  1.00 10.00      A   
ATOM   3109  CA  GLY   366      -2.795  23.187   7.146  1.00 10.00      A   
ATOM   3110  C   GLY   366      -3.037  22.472   8.456  1.00 10.00      A   
ATOM   3111  O   GLY   366      -2.167  22.444   9.328  1.00 10.00      A   
ATOM   3112  N   GLY   367      -4.225  21.898   8.598  1.00 10.00      A   
ATOM   3113  HN  GLY   367      -4.874  21.949   7.862  1.00 10.00      A   
ATOM   3114  CA  GLY   367      -4.569  21.190   9.816  1.00 10.00      A   
ATOM   3115  C   GLY   367      -4.189  19.724   9.752  1.00 10.00      A   
ATOM   3116  O   GLY   367      -4.590  19.015   8.828  1.00 10.00      A   
ATOM   3117  N   VAL   368      -3.416  19.266  10.728  1.00 10.00      A   
ATOM   3118  HN  VAL   368      -3.131  19.877  11.443  1.00 10.00      A   
ATOM   3119  CA  VAL   368      -2.979  17.875  10.765  1.00 10.00      A   
ATOM   3120  CB  VAL   368      -1.459  17.765  11.023  1.00 10.00      A   
ATOM   3121  CG1 VAL   368      -0.972  16.344  10.783  1.00 10.00      A   
ATOM   3122  CG2 VAL   368      -0.693  18.750  10.152  1.00 10.00      A   
ATOM   3123  C   VAL   368      -3.732  17.094  11.839  1.00 10.00      A   
ATOM   3124  O   VAL   368      -3.733  17.473  13.011  1.00 10.00      A   
ATOM   3125  N   GLN   369      -4.377  16.011  11.434  1.00 10.00      A   
ATOM   3126  HN  GLN   369      -4.350  15.763  10.483  1.00 10.00      A   
ATOM   3127  CA  GLN   369      -5.126  15.179  12.363  1.00 10.00      A   
ATOM   3128  CB  GLN   369      -6.622  15.205  12.029  1.00 10.00      A   
ATOM   3129  CG  GLN   369      -7.449  14.187  12.801  1.00 10.00      A   
ATOM   3130  CD  GLN   369      -7.517  14.492  14.285  1.00 10.00      A   
ATOM   3131  OE1 GLN   369      -7.565  15.651  14.691  1.00 10.00      A   
ATOM   3132  NE2 GLN   369      -7.510  13.452  15.103  1.00 10.00      A   
ATOM   3133 HE21 GLN   369      -7.457  12.550  14.711  1.00 10.00      A   
ATOM   3134 HE22 GLN   369      -7.565  13.621  16.070  1.00 10.00      A   
ATOM   3135  C   GLN   369      -4.610  13.743  12.342  1.00 10.00      A   
ATOM   3136  O   GLN   369      -4.514  13.126  11.281  1.00 10.00      A   
ATOM   3137  N   VAL   370      -4.260  13.230  13.514  1.00 10.00      A   
ATOM   3138  HN  VAL   370      -4.331  13.788  14.321  1.00 10.00      A   
ATOM   3139  CA  VAL   370      -3.772  11.863  13.639  1.00 10.00      A   
ATOM   3140  CB  VAL   370      -3.125  11.618  15.022  1.00 10.00      A   
ATOM   3141  CG1 VAL   370      -2.543  10.215  15.109  1.00 10.00      A   
ATOM   3142  CG2 VAL   370      -2.054  12.660  15.305  1.00 10.00      A   
ATOM   3143  C   VAL   370      -4.929  10.888  13.437  1.00 10.00      A   
ATOM   3144  O   VAL   370      -5.948  10.969  14.128  1.00 10.00      A   
ATOM   3145  N   LEU   371      -4.779   9.981  12.484  1.00 10.00      A   
ATOM   3146  HN  LEU   371      -3.942   9.956  11.967  1.00 10.00      A   
ATOM   3147  CA  LEU   371      -5.825   9.014  12.189  1.00 10.00      A   
ATOM   3148  CB  LEU   371      -5.999   8.854  10.678  1.00 10.00      A   
ATOM   3149  CG  LEU   371      -6.318  10.130   9.900  1.00 10.00      A   
ATOM   3150  CD1 LEU   371      -6.325   9.852   8.407  1.00 10.00      A   
ATOM   3151  CD2 LEU   371      -7.652  10.715  10.344  1.00 10.00      A   
ATOM   3152  C   LEU   371      -5.544   7.663  12.836  1.00 10.00      A   
ATOM   3153  O   LEU   371      -6.229   7.266  13.778  1.00 10.00      A   
ATOM   3154  N   SER   372      -4.533   6.967  12.331  1.00 10.00      A   
ATOM   3155  HN  SER   372      -4.016   7.344  11.587  1.00 10.00      A   
ATOM   3156  CA  SER   372      -4.174   5.654  12.852  1.00 10.00      A   
ATOM   3157  CB  SER   372      -3.277   4.906  11.870  1.00 10.00      A   
ATOM   3158  OG  SER   372      -3.112   3.554  12.266  1.00 10.00      A   
ATOM   3159  HG  SER   372      -2.195   3.415  12.564  1.00 10.00      A   
ATOM   3160  C   SER   372      -3.506   5.751  14.220  1.00 10.00      A   
ATOM   3161  O   SER   372      -2.898   6.769  14.557  1.00 10.00      A   
ATOM   3162  N   SER   373      -3.612   4.679  14.996  1.00 10.00      A   
ATOM   3163  HN  SER   373      -4.093   3.891  14.665  1.00 10.00      A   
ATOM   3164  CA  SER   373      -3.035   4.641  16.327  1.00 10.00      A   
ATOM   3165  CB  SER   373      -4.098   5.062  17.340  1.00 10.00      A   
ATOM   3166  OG  SER   373      -5.387   4.635  16.919  1.00 10.00      A   
ATOM   3167  HG  SER   373      -5.431   3.669  16.971  1.00 10.00      A   
ATOM   3168  C   SER   373      -2.504   3.245  16.658  1.00 10.00      A   
ATOM   3169  O   SER   373      -2.537   2.813  17.812  1.00 10.00      A   
ATOM   3170  N   THR   374      -2.007   2.546  15.646  1.00 10.00      A   
ATOM   3171  HN  THR   374      -1.989   2.944  14.748  1.00 10.00      A   
ATOM   3172  CA  THR   374      -1.468   1.206  15.837  1.00 10.00      A   
ATOM   3173  CB  THR   374      -1.868   0.262  14.686  1.00 10.00      A   
ATOM   3174  OG1 THR   374      -2.045   1.014  13.479  1.00 10.00      A   
ATOM   3175  HG1 THR   374      -1.401   1.743  13.454  1.00 10.00      A   
ATOM   3176  CG2 THR   374      -3.162  -0.466  15.016  1.00 10.00      A   
ATOM   3177  C   THR   374       0.055   1.248  15.978  1.00 10.00      A   
ATOM   3178  O   THR   374       0.631   2.300  16.260  1.00 10.00      A   
ATOM   3179  N   PHE   375       0.706   0.106  15.809  1.00 10.00      A   
ATOM   3180  HN  PHE   375       0.203  -0.714  15.612  1.00 10.00      A   
ATOM   3181  CA  PHE   375       2.158   0.045  15.914  1.00 10.00      A   
ATOM   3182  CB  PHE   375       2.615  -1.223  16.640  1.00 10.00      A   
ATOM   3183  CG  PHE   375       2.647  -1.090  18.135  1.00 10.00      A   
ATOM   3184  CD1 PHE   375       1.578  -1.513  18.907  1.00 10.00      A   
ATOM   3185  CD2 PHE   375       3.751  -0.543  18.771  1.00 10.00      A   
ATOM   3186  CE1 PHE   375       1.606  -1.394  20.282  1.00 10.00      A   
ATOM   3187  CE2 PHE   375       3.787  -0.421  20.147  1.00 10.00      A   
ATOM   3188  CZ  PHE   375       2.712  -0.848  20.904  1.00 10.00      A   
ATOM   3189  C   PHE   375       2.821   0.144  14.547  1.00 10.00      A   
ATOM   3190  O   PHE   375       2.702  -0.766  13.720  1.00 10.00      A   
ATOM   3191  N   LEU   376       3.517   1.258  14.327  1.00 10.00      A   
ATOM   3192  HN  LEU   376       3.549   1.938  15.032  1.00 10.00      A   
ATOM   3193  CA  LEU   376       4.230   1.512  13.076  1.00 10.00      A   
ATOM   3194  CB  LEU   376       5.405   0.548  12.885  1.00 10.00      A   
ATOM   3195  CG  LEU   376       6.674   0.861  13.679  1.00 10.00      A   
ATOM   3196  CD1 LEU   376       6.536   0.420  15.130  1.00 10.00      A   
ATOM   3197  CD2 LEU   376       7.885   0.213  13.026  1.00 10.00      A   
ATOM   3198  C   LEU   376       3.308   1.489  11.863  1.00 10.00      A   
ATOM   3199  O   LEU   376       3.324   0.547  11.069  1.00 10.00      A   
ATOM   3200  N   ASP   377       2.494   2.522  11.740  1.00 10.00      A   
ATOM   3201  HN  ASP   377       2.513   3.234  12.417  1.00 10.00      A   
ATOM   3202  CA  ASP   377       1.576   2.640  10.622  1.00 10.00      A   
ATOM   3203  CB  ASP   377       0.236   3.264  11.046  1.00 10.00      A   
ATOM   3204  CG  ASP   377       0.175   3.706  12.496  1.00 10.00      A   
ATOM   3205  OD1 ASP   377      -0.703   3.208  13.235  1.00 10.00      A   
ATOM   3206  OD2 ASP   377       0.982   4.563  12.902  1.00 10.00      A   
ATOM   3207  C   ASP   377       2.219   3.482   9.532  1.00 10.00      A   
ATOM   3208  O   ASP   377       2.233   4.710   9.612  1.00 10.00      A   
ATOM   3209  N   GLU   378       2.767   2.820   8.525  1.00 10.00      A   
ATOM   3210  HN  GLU   378       2.716   1.838   8.510  1.00 10.00      A   
ATOM   3211  CA  GLU   378       3.431   3.517   7.433  1.00 10.00      A   
ATOM   3212  CB  GLU   378       4.937   3.243   7.463  1.00 10.00      A   
ATOM   3213  CG  GLU   378       5.580   3.503   8.818  1.00 10.00      A   
ATOM   3214  CD  GLU   378       7.090   3.542   8.766  1.00 10.00      A   
ATOM   3215  OE1 GLU   378       7.684   2.754   8.000  1.00 10.00      A   
ATOM   3216  OE2 GLU   378       7.693   4.355   9.501  1.00 10.00      A   
ATOM   3217  C   GLU   378       2.843   3.122   6.083  1.00 10.00      A   
ATOM   3218  O   GLU   378       1.927   2.297   6.016  1.00 10.00      A   
ATOM   3219  N   THR   379       3.382   3.713   5.017  1.00 10.00      A   
ATOM   3220  HN  THR   379       4.104   4.361   5.156  1.00 10.00      A   
ATOM   3221  CA  THR   379       2.943   3.446   3.642  1.00 10.00      A   
ATOM   3222  CB  THR   379       3.442   2.079   3.102  1.00 10.00      A   
ATOM   3223  OG1 THR   379       3.127   1.023   4.022  1.00 10.00      A   
ATOM   3224  HG1 THR   379       2.700   1.402   4.804  1.00 10.00      A   
ATOM   3225  CG2 THR   379       4.944   2.101   2.861  1.00 10.00      A   
ATOM   3226  C   THR   379       1.423   3.581   3.462  1.00 10.00      A   
ATOM   3227  O   THR   379       0.707   2.582   3.376  1.00 10.00      A   
ATOM   3228  N   PRO   380       0.905   4.821   3.426  1.00 10.00      A   
ATOM   3229  CA  PRO   380      -0.517   5.081   3.261  1.00 10.00      A   
ATOM   3230  CB  PRO   380      -0.700   6.333   4.120  1.00 10.00      A   
ATOM   3231  CG  PRO   380       0.602   7.068   4.011  1.00 10.00      A   
ATOM   3232  CD  PRO   380       1.655   6.072   3.576  1.00 10.00      A   
ATOM   3233  C   PRO   380      -0.905   5.391   1.814  1.00 10.00      A   
ATOM   3234  O   PRO   380      -0.125   5.957   1.047  1.00 10.00      A   
ATOM   3235  N   SER   381      -2.114   4.999   1.447  1.00 10.00      A   
ATOM   3236  HN  SER   381      -2.671   4.504   2.092  1.00 10.00      A   
ATOM   3237  CA  SER   381      -2.640   5.252   0.112  1.00 10.00      A   
ATOM   3238  CB  SER   381      -2.681   3.955  -0.693  1.00 10.00      A   
ATOM   3239  OG  SER   381      -1.417   3.310  -0.681  1.00 10.00      A   
ATOM   3240  HG  SER   381      -0.854   3.726  -0.021  1.00 10.00      A   
ATOM   3241  C   SER   381      -4.037   5.856   0.216  1.00 10.00      A   
ATOM   3242  O   SER   381      -4.922   5.285   0.860  1.00 10.00      A   
ATOM   3243  N   LEU   382      -4.234   7.007  -0.409  1.00 10.00      A   
ATOM   3244  HN  LEU   382      -3.496   7.408  -0.935  1.00 10.00      A   
ATOM   3245  CA  LEU   382      -5.517   7.686  -0.364  1.00 10.00      A   
ATOM   3246  CB  LEU   382      -5.319   9.205  -0.404  1.00 10.00      A   
ATOM   3247  CG  LEU   382      -5.910   9.993   0.767  1.00 10.00      A   
ATOM   3248  CD1 LEU   382      -5.447  11.441   0.724  1.00 10.00      A   
ATOM   3249  CD2 LEU   382      -7.428   9.913   0.757  1.00 10.00      A   
ATOM   3250  C   LEU   382      -6.416   7.244  -1.509  1.00 10.00      A   
ATOM   3251  O   LEU   382      -5.974   7.131  -2.652  1.00 10.00      A   
ATOM   3252  N   ALA   383      -7.673   6.974  -1.188  1.00 10.00      A   
ATOM   3253  HN  ALA   383      -7.954   7.056  -0.255  1.00 10.00      A   
ATOM   3254  CA  ALA   383      -8.647   6.564  -2.187  1.00 10.00      A   
ATOM   3255  CB  ALA   383      -9.848   5.921  -1.510  1.00 10.00      A   
ATOM   3256  C   ALA   383      -9.083   7.779  -3.002  1.00 10.00      A   
ATOM   3257  O   ALA   383      -9.196   8.877  -2.459  1.00 10.00      A   
ATOM   3258  N   PRO   384      -9.348   7.594  -4.306  1.00 10.00      A   
ATOM   3259  CA  PRO   384      -9.759   8.681  -5.209  1.00 10.00      A   
ATOM   3260  CB  PRO   384     -10.088   7.968  -6.529  1.00 10.00      A   
ATOM   3261  CG  PRO   384     -10.169   6.518  -6.189  1.00 10.00      A   
ATOM   3262  CD  PRO   384      -9.260   6.311  -5.016  1.00 10.00      A   
ATOM   3263  C   PRO   384     -10.975   9.465  -4.710  1.00 10.00      A   
ATOM   3264  O   PRO   384     -11.111  10.656  -4.996  1.00 10.00      A   
ATOM   3265  N   ASN   385     -11.853   8.801  -3.966  1.00 10.00      A   
ATOM   3266  HN  ASN   385     -11.699   7.852  -3.775  1.00 10.00      A   
ATOM   3267  CA  ASN   385     -13.050   9.451  -3.437  1.00 10.00      A   
ATOM   3268  CB  ASN   385     -14.298   8.576  -3.624  1.00 10.00      A   
ATOM   3269  CG  ASN   385     -14.289   7.299  -2.801  1.00 10.00      A   
ATOM   3270  OD1 ASN   385     -13.244   6.853  -2.321  1.00 10.00      A   
ATOM   3271  ND2 ASN   385     -15.459   6.697  -2.643  1.00 10.00      A   
ATOM   3272 HD21 ASN   385     -16.254   7.111  -3.062  1.00 10.00      A   
ATOM   3273 HD22 ASN   385     -15.492   5.863  -2.126  1.00 10.00      A   
ATOM   3274  C   ASN   385     -12.871   9.875  -1.977  1.00 10.00      A   
ATOM   3275  O   ASN   385     -13.802  10.379  -1.349  1.00 10.00      A   
ATOM   3276  N   GLY   386     -11.663   9.665  -1.454  1.00 10.00      A   
ATOM   3277  HN  GLY   386     -10.968   9.254  -2.015  1.00 10.00      A   
ATOM   3278  CA  GLY   386     -11.339  10.045  -0.085  1.00 10.00      A   
ATOM   3279  C   GLY   386     -12.234   9.421   0.973  1.00 10.00      A   
ATOM   3280  O   GLY   386     -12.737  10.118   1.855  1.00 10.00      A   
ATOM   3281  N   THR   387     -12.430   8.115   0.904  1.00 10.00      A   
ATOM   3282  HN  THR   387     -12.011   7.603   0.182  1.00 10.00      A   
ATOM   3283  CA  THR   387     -13.272   7.427   1.876  1.00 10.00      A   
ATOM   3284  CB  THR   387     -14.138   6.355   1.198  1.00 10.00      A   
ATOM   3285  OG1 THR   387     -13.383   5.749   0.138  1.00 10.00      A   
ATOM   3286  HG1 THR   387     -13.594   6.181  -0.700  1.00 10.00      A   
ATOM   3287  CG2 THR   387     -15.412   6.967   0.640  1.00 10.00      A   
ATOM   3288  C   THR   387     -12.440   6.768   2.971  1.00 10.00      A   
ATOM   3289  O   THR   387     -12.646   7.017   4.161  1.00 10.00      A   
ATOM   3290  N   MET   388     -11.497   5.931   2.563  1.00 10.00      A   
ATOM   3291  HN  MET   388     -11.372   5.783   1.603  1.00 10.00      A   
ATOM   3292  CA  MET   388     -10.641   5.224   3.501  1.00 10.00      A   
ATOM   3293  CB  MET   388     -11.025   3.742   3.544  1.00 10.00      A   
ATOM   3294  CG  MET   388     -12.454   3.483   3.985  1.00 10.00      A   
ATOM   3295  SD  MET   388     -13.103   1.922   3.358  1.00 10.00      A   
ATOM   3296  CE  MET   388     -13.047   2.213   1.590  1.00 10.00      A   
ATOM   3297  C   MET   388      -9.182   5.358   3.098  1.00 10.00      A   
ATOM   3298  O   MET   388      -8.872   5.722   1.960  1.00 10.00      A   
ATOM   3299  N   VAL   389      -8.295   5.083   4.039  1.00 10.00      A   
ATOM   3300  HN  VAL   389      -8.614   4.822   4.933  1.00 10.00      A   
ATOM   3301  CA  VAL   389      -6.865   5.150   3.797  1.00 10.00      A   
ATOM   3302  CB  VAL   389      -6.192   6.284   4.606  1.00 10.00      A   
ATOM   3303  CG1 VAL   389      -4.697   6.336   4.322  1.00 10.00      A   
ATOM   3304  CG2 VAL   389      -6.839   7.628   4.298  1.00 10.00      A   
ATOM   3305  C   VAL   389      -6.219   3.817   4.159  1.00 10.00      A   
ATOM   3306  O   VAL   389      -6.199   3.425   5.326  1.00 10.00      A   
ATOM   3307  N   ILE   390      -5.733   3.112   3.149  1.00 10.00      A   
ATOM   3308  HN  ILE   390      -5.813   3.462   2.236  1.00 10.00      A   
ATOM   3309  CA  ILE   390      -5.081   1.828   3.355  1.00 10.00      A   
ATOM   3310  CB  ILE   390      -5.217   0.915   2.110  1.00 10.00      A   
ATOM   3311  CG1 ILE   390      -4.523  -0.434   2.319  1.00 10.00      A   
ATOM   3312  CG2 ILE   390      -4.690   1.601   0.860  1.00 10.00      A   
ATOM   3313  CD1 ILE   390      -5.255  -1.356   3.268  1.00 10.00      A   
ATOM   3314  C   ILE   390      -3.611   2.045   3.694  1.00 10.00      A   
ATOM   3315  O   ILE   390      -2.961   2.932   3.136  1.00 10.00      A   
ATOM   3316  N   TYR   391      -3.103   1.263   4.632  1.00 10.00      A   
ATOM   3317  HN  TYR   391      -3.678   0.593   5.065  1.00 10.00      A   
ATOM   3318  CA  TYR   391      -1.713   1.372   5.042  1.00 10.00      A   
ATOM   3319  CB  TYR   391      -1.541   2.486   6.085  1.00 10.00      A   
ATOM   3320  CG  TYR   391      -2.313   2.261   7.364  1.00 10.00      A   
ATOM   3321  CD1 TYR   391      -1.685   1.748   8.489  1.00 10.00      A   
ATOM   3322  CD2 TYR   391      -3.667   2.557   7.448  1.00 10.00      A   
ATOM   3323  CE1 TYR   391      -2.383   1.537   9.659  1.00 10.00      A   
ATOM   3324  CE2 TYR   391      -4.373   2.348   8.615  1.00 10.00      A   
ATOM   3325  CZ  TYR   391      -3.724   1.838   9.717  1.00 10.00      A   
ATOM   3326  OH  TYR   391      -4.416   1.623  10.885  1.00 10.00      A   
ATOM   3327  HH  TYR   391      -4.002   2.135  11.596  1.00 10.00      A   
ATOM   3328  C   TYR   391      -1.212   0.041   5.587  1.00 10.00      A   
ATOM   3329  O   TYR   391      -1.990  -0.907   5.740  1.00 10.00      A   
ATOM   3330  N   SER   392       0.078  -0.028   5.876  1.00 10.00      A   
ATOM   3331  HN  SER   392       0.644   0.763   5.738  1.00 10.00      A   
ATOM   3332  CA  SER   392       0.678  -1.242   6.402  1.00 10.00      A   
ATOM   3333  CB  SER   392       1.842  -1.681   5.510  1.00 10.00      A   
ATOM   3334  OG  SER   392       1.581  -1.376   4.147  1.00 10.00      A   
ATOM   3335  HG  SER   392       2.083  -0.587   3.894  1.00 10.00      A   
ATOM   3336  C   SER   392       1.153  -1.025   7.838  1.00 10.00      A   
ATOM   3337  O   SER   392       1.867  -0.062   8.127  1.00 10.00      A   
ATOM   3338  N   SER   393       0.738  -1.908   8.731  1.00 10.00      A   
ATOM   3339  HN  SER   393       0.160  -2.646   8.442  1.00 10.00      A   
ATOM   3340  CA  SER   393       1.118  -1.815  10.132  1.00 10.00      A   
ATOM   3341  CB  SER   393      -0.128  -1.872  11.018  1.00 10.00      A   
ATOM   3342  OG  SER   393      -1.206  -1.170  10.426  1.00 10.00      A   
ATOM   3343  HG  SER   393      -1.450  -0.425  10.985  1.00 10.00      A   
ATOM   3344  C   SER   393       2.074  -2.945  10.504  1.00 10.00      A   
ATOM   3345  O   SER   393       2.087  -3.998   9.861  1.00 10.00      A   
ATOM   3346  N   SER   394       2.871  -2.720  11.540  1.00 10.00      A   
ATOM   3347  HN  SER   394       2.817  -1.858  12.010  1.00 10.00      A   
ATOM   3348  CA  SER   394       3.823  -3.717  12.000  1.00 10.00      A   
ATOM   3349  CB  SER   394       5.044  -3.027  12.614  1.00 10.00      A   
ATOM   3350  OG  SER   394       6.229  -3.777  12.393  1.00 10.00      A   
ATOM   3351  HG  SER   394       6.672  -3.445  11.599  1.00 10.00      A   
ATOM   3352  C   SER   394       3.170  -4.651  13.018  1.00 10.00      A   
ATOM   3353  O   SER   394       2.611  -4.202  14.024  1.00 10.00      A   
ATOM   3354  N   GLN   395       3.238  -5.947  12.749  1.00 10.00      A   
ATOM   3355  HN  GLN   395       3.703  -6.243  11.934  1.00 10.00      A   
ATOM   3356  CA  GLN   395       2.658  -6.950  13.626  1.00 10.00      A   
ATOM   3357  CB  GLN   395       1.467  -7.625  12.937  1.00 10.00      A   
ATOM   3358  CG  GLN   395       0.423  -8.194  13.886  1.00 10.00      A   
ATOM   3359  CD  GLN   395      -0.379  -7.115  14.586  1.00 10.00      A   
ATOM   3360  OE1 GLN   395      -1.366  -6.612  14.050  1.00 10.00      A   
ATOM   3361  NE2 GLN   395       0.020  -6.770  15.798  1.00 10.00      A   
ATOM   3362 HE21 GLN   395       0.802  -7.227  16.176  1.00 10.00      A   
ATOM   3363 HE22 GLN   395      -0.480  -6.070  16.270  1.00 10.00      A   
ATOM   3364  C   GLN   395       3.712  -7.990  13.995  1.00 10.00      A   
ATOM   3365  O   GLN   395       3.787  -9.061  13.393  1.00 10.00      A   
ATOM   3366  N   GLY   396       4.546  -7.648  14.966  1.00 10.00      A   
ATOM   3367  HN  GLY   396       4.460  -6.764  15.381  1.00 10.00      A   
ATOM   3368  CA  GLY   396       5.589  -8.554  15.406  1.00 10.00      A   
ATOM   3369  C   GLY   396       6.753  -8.595  14.437  1.00 10.00      A   
ATOM   3370  O   GLY   396       7.578  -7.678  14.402  1.00 10.00      A   
ATOM   3371  N   MET   397       6.816  -9.652  13.643  1.00 10.00      A   
ATOM   3372  HN  MET   397       6.125 -10.348  13.718  1.00 10.00      A   
ATOM   3373  CA  MET   397       7.879  -9.810  12.657  1.00 10.00      A   
ATOM   3374  CB  MET   397       8.588 -11.158  12.822  1.00 10.00      A   
ATOM   3375  CG  MET   397       9.729 -11.151  13.827  1.00 10.00      A   
ATOM   3376  SD  MET   397      11.108 -10.103  13.321  1.00 10.00      A   
ATOM   3377  CE  MET   397      12.327 -10.520  14.566  1.00 10.00      A   
ATOM   3378  C   MET   397       7.319  -9.685  11.247  1.00 10.00      A   
ATOM   3379  O   MET   397       8.061  -9.729  10.265  1.00 10.00      A   
ATOM   3380  N   GLY   398       6.007  -9.519  11.158  1.00 10.00      A   
ATOM   3381  HN  GLY   398       5.471  -9.461  11.979  1.00 10.00      A   
ATOM   3382  CA  GLY   398       5.362  -9.395   9.870  1.00 10.00      A   
ATOM   3383  C   GLY   398       4.548  -8.124   9.765  1.00 10.00      A   
ATOM   3384  O   GLY   398       4.322  -7.442  10.764  1.00 10.00      A   
ATOM   3385  N   SER   399       4.114  -7.800   8.558  1.00 10.00      A   
ATOM   3386  HN  SER   399       4.332  -8.378   7.801  1.00 10.00      A   
ATOM   3387  CA  SER   399       3.316  -6.607   8.331  1.00 10.00      A   
ATOM   3388  CB  SER   399       3.983  -5.718   7.281  1.00 10.00      A   
ATOM   3389  OG  SER   399       5.393  -5.742   7.434  1.00 10.00      A   
ATOM   3390  HG  SER   399       5.788  -5.059   6.877  1.00 10.00      A   
ATOM   3391  C   SER   399       1.912  -7.000   7.889  1.00 10.00      A   
ATOM   3392  O   SER   399       1.739  -7.967   7.141  1.00 10.00      A   
ATOM   3393  N   VAL   400       0.916  -6.262   8.360  1.00 10.00      A   
ATOM   3394  HN  VAL   400       1.120  -5.498   8.945  1.00 10.00      A   
ATOM   3395  CA  VAL   400      -0.473  -6.550   8.023  1.00 10.00      A   
ATOM   3396  CB  VAL   400      -1.285  -6.978   9.265  1.00 10.00      A   
ATOM   3397  CG1 VAL   400      -0.878  -8.370   9.715  1.00 10.00      A   
ATOM   3398  CG2 VAL   400      -1.112  -5.975  10.398  1.00 10.00      A   
ATOM   3399  C   VAL   400      -1.154  -5.354   7.367  1.00 10.00      A   
ATOM   3400  O   VAL   400      -0.669  -4.223   7.460  1.00 10.00      A   
ATOM   3401  N   LEU   401      -2.279  -5.615   6.709  1.00 10.00      A   
ATOM   3402  HN  LEU   401      -2.610  -6.539   6.680  1.00 10.00      A   
ATOM   3403  CA  LEU   401      -3.039  -4.571   6.035  1.00 10.00      A   
ATOM   3404  CB  LEU   401      -3.716  -5.122   4.776  1.00 10.00      A   
ATOM   3405  CG  LEU   401      -2.809  -5.799   3.749  1.00 10.00      A   
ATOM   3406  CD1 LEU   401      -3.153  -7.275   3.630  1.00 10.00      A   
ATOM   3407  CD2 LEU   401      -2.927  -5.112   2.399  1.00 10.00      A   
ATOM   3408  C   LEU   401      -4.104  -4.009   6.966  1.00 10.00      A   
ATOM   3409  O   LEU   401      -4.976  -4.743   7.444  1.00 10.00      A   
ATOM   3410  N   ASN   402      -4.026  -2.717   7.230  1.00 10.00      A   
ATOM   3411  HN  ASN   402      -3.303  -2.185   6.826  1.00 10.00      A   
ATOM   3412  CA  ASN   402      -4.990  -2.056   8.096  1.00 10.00      A   
ATOM   3413  CB  ASN   402      -4.289  -1.388   9.277  1.00 10.00      A   
ATOM   3414  CG  ASN   402      -4.376  -2.195  10.557  1.00 10.00      A   
ATOM   3415  OD1 ASN   402      -4.264  -3.425  10.548  1.00 10.00      A   
ATOM   3416  ND2 ASN   402      -4.579  -1.508  11.669  1.00 10.00      A   
ATOM   3417 HD21 ASN   402      -4.655  -0.529  11.602  1.00 10.00      A   
ATOM   3418 HD22 ASN   402      -4.660  -2.002  12.512  1.00 10.00      A   
ATOM   3419  C   ASN   402      -5.783  -1.030   7.300  1.00 10.00      A   
ATOM   3420  O   ASN   402      -5.264  -0.440   6.353  1.00 10.00      A   
ATOM   3421  N   LEU   403      -7.035  -0.814   7.681  1.00 10.00      A   
ATOM   3422  HN  LEU   403      -7.392  -1.286   8.468  1.00 10.00      A   
ATOM   3423  CA  LEU   403      -7.886   0.128   6.971  1.00 10.00      A   
ATOM   3424  CB  LEU   403      -8.892  -0.630   6.103  1.00 10.00      A   
ATOM   3425  CG  LEU   403      -9.715   0.210   5.122  1.00 10.00      A   
ATOM   3426  CD1 LEU   403      -8.815   0.848   4.074  1.00 10.00      A   
ATOM   3427  CD2 LEU   403     -10.788  -0.642   4.465  1.00 10.00      A   
ATOM   3428  C   LEU   403      -8.616   1.062   7.930  1.00 10.00      A   
ATOM   3429  O   LEU   403      -9.360   0.620   8.807  1.00 10.00      A   
ATOM   3430  N   VAL   404      -8.384   2.355   7.762  1.00 10.00      A   
ATOM   3431  HN  VAL   404      -7.768   2.640   7.051  1.00 10.00      A   
ATOM   3432  CA  VAL   404      -9.021   3.368   8.590  1.00 10.00      A   
ATOM   3433  CB  VAL   404      -8.006   4.043   9.545  1.00 10.00      A   
ATOM   3434  CG1 VAL   404      -8.668   5.135  10.374  1.00 10.00      A   
ATOM   3435  CG2 VAL   404      -7.357   3.013  10.454  1.00 10.00      A   
ATOM   3436  C   VAL   404      -9.674   4.423   7.700  1.00 10.00      A   
ATOM   3437  O   VAL   404      -9.123   4.791   6.661  1.00 10.00      A   
ATOM   3438  N   SER   405     -10.846   4.894   8.100  1.00 10.00      A   
ATOM   3439  HN  SER   405     -11.233   4.557   8.938  1.00 10.00      A   
ATOM   3440  CA  SER   405     -11.574   5.903   7.343  1.00 10.00      A   
ATOM   3441  CB  SER   405     -12.969   6.080   7.942  1.00 10.00      A   
ATOM   3442  OG  SER   405     -12.969   5.764   9.328  1.00 10.00      A   
ATOM   3443  HG  SER   405     -13.192   4.832   9.440  1.00 10.00      A   
ATOM   3444  C   SER   405     -10.824   7.237   7.344  1.00 10.00      A   
ATOM   3445  O   SER   405      -9.985   7.481   8.215  1.00 10.00      A   
ATOM   3446  N   THR   406     -11.126   8.095   6.373  1.00 10.00      A   
ATOM   3447  HN  THR   406     -11.794   7.845   5.695  1.00 10.00      A   
ATOM   3448  CA  THR   406     -10.480   9.396   6.277  1.00 10.00      A   
ATOM   3449  CB  THR   406     -10.870  10.117   4.972  1.00 10.00      A   
ATOM   3450  OG1 THR   406     -12.264   9.903   4.705  1.00 10.00      A   
ATOM   3451  HG1 THR   406     -12.445  10.088   3.774  1.00 10.00      A   
ATOM   3452  CG2 THR   406     -10.046   9.591   3.808  1.00 10.00      A   
ATOM   3453  C   THR   406     -10.839  10.278   7.471  1.00 10.00      A   
ATOM   3454  O   THR   406     -10.026  11.083   7.927  1.00 10.00      A   
ATOM   3455  N   ASP   407     -12.062  10.116   7.968  1.00 10.00      A   
ATOM   3456  HN  ASP   407     -12.663   9.472   7.542  1.00 10.00      A   
ATOM   3457  CA  ASP   407     -12.539  10.885   9.115  1.00 10.00      A   
ATOM   3458  CB  ASP   407     -14.073  10.889   9.172  1.00 10.00      A   
ATOM   3459  CG  ASP   407     -14.704  11.898   8.233  1.00 10.00      A   
ATOM   3460  OD1 ASP   407     -14.305  13.084   8.266  1.00 10.00      A   
ATOM   3461  OD2 ASP   407     -15.613  11.515   7.463  1.00 10.00      A   
ATOM   3462  C   ASP   407     -11.980  10.327  10.418  1.00 10.00      A   
ATOM   3463  O   ASP   407     -11.935  11.019  11.434  1.00 10.00      A   
ATOM   3464  N   GLY   408     -11.551   9.069  10.376  1.00 10.00      A   
ATOM   3465  HN  GLY   408     -11.592   8.577   9.530  1.00 10.00      A   
ATOM   3466  CA  GLY   408     -11.003   8.428  11.553  1.00 10.00      A   
ATOM   3467  C   GLY   408     -12.078   7.978  12.522  1.00 10.00      A   
ATOM   3468  O   GLY   408     -11.837   7.897  13.723  1.00 10.00      A   
ATOM   3469  N   ARG   409     -13.258   7.669  11.998  1.00 10.00      A   
ATOM   3470  HN  ARG   409     -13.380   7.730  11.027  1.00 10.00      A   
ATOM   3471  CA  ARG   409     -14.374   7.233  12.836  1.00 10.00      A   
ATOM   3472  CB  ARG   409     -15.698   7.822  12.339  1.00 10.00      A   
ATOM   3473  CG  ARG   409     -15.731   9.342  12.288  1.00 10.00      A   
ATOM   3474  CD  ARG   409     -17.160   9.868  12.215  1.00 10.00      A   
ATOM   3475  NE  ARG   409     -17.899   9.339  11.067  1.00 10.00      A   
ATOM   3476  HE  ARG   409     -17.716   8.410  10.801  1.00 10.00      A   
ATOM   3477  CZ  ARG   409     -18.799  10.038  10.373  1.00 10.00      A   
ATOM   3478  NH1 ARG   409     -19.078  11.289  10.709  1.00 10.00      A   
ATOM   3479 HH11 ARG   409     -18.591  11.735  11.513  1.00 10.00      A   
ATOM   3480 HH12 ARG   409     -19.782  11.838  10.167  1.00 10.00      A   
ATOM   3481  NH2 ARG   409     -19.426   9.479   9.346  1.00 10.00      A   
ATOM   3482 HH21 ARG   409     -19.209   8.493   9.079  1.00 10.00      A   
ATOM   3483 HH22 ARG   409     -20.135  10.024   8.802  1.00 10.00      A   
ATOM   3484  C   ARG   409     -14.472   5.713  12.883  1.00 10.00      A   
ATOM   3485  O   ARG   409     -15.279   5.156  13.625  1.00 10.00      A   
ATOM   3486  N   PHE   410     -13.647   5.049  12.090  1.00 10.00      A   
ATOM   3487  HN  PHE   410     -13.023   5.548  11.524  1.00 10.00      A   
ATOM   3488  CA  PHE   410     -13.647   3.596  12.038  1.00 10.00      A   
ATOM   3489  CB  PHE   410     -14.621   3.115  10.958  1.00 10.00      A   
ATOM   3490  CG  PHE   410     -14.900   1.639  10.988  1.00 10.00      A   
ATOM   3491  CD1 PHE   410     -15.760   1.103  11.933  1.00 10.00      A   
ATOM   3492  CD2 PHE   410     -14.308   0.786  10.069  1.00 10.00      A   
ATOM   3493  CE1 PHE   410     -16.023  -0.252  11.960  1.00 10.00      A   
ATOM   3494  CE2 PHE   410     -14.567  -0.571  10.092  1.00 10.00      A   
ATOM   3495  CZ  PHE   410     -15.425  -1.090  11.039  1.00 10.00      A   
ATOM   3496  C   PHE   410     -12.247   3.068  11.749  1.00 10.00      A   
ATOM   3497  O   PHE   410     -11.640   3.422  10.734  1.00 10.00      A   
ATOM   3498  N   LYS   411     -11.734   2.248  12.657  1.00 10.00      A   
ATOM   3499  HN  LYS   411     -12.263   2.033  13.456  1.00 10.00      A   
ATOM   3500  CA  LYS   411     -10.412   1.652  12.512  1.00 10.00      A   
ATOM   3501  CB  LYS   411      -9.498   2.107  13.656  1.00 10.00      A   
ATOM   3502  CG  LYS   411      -9.373   3.615  13.805  1.00 10.00      A   
ATOM   3503  CD  LYS   411      -8.574   3.986  15.045  1.00 10.00      A   
ATOM   3504  CE  LYS   411      -8.490   5.495  15.216  1.00 10.00      A   
ATOM   3505  NZ  LYS   411      -7.794   5.884  16.473  1.00 10.00      A   
ATOM   3506  HZ1 LYS   411      -8.321   5.531  17.299  1.00 10.00      A   
ATOM   3507  HZ2 LYS   411      -7.727   6.920  16.539  1.00 10.00      A   
ATOM   3508  HZ3 LYS   411      -6.830   5.483  16.493  1.00 10.00      A   
ATOM   3509  C   LYS   411     -10.538   0.131  12.534  1.00 10.00      A   
ATOM   3510  O   LYS   411     -10.862  -0.452  13.570  1.00 10.00      A   
ATOM   3511  N   ALA   412     -10.289  -0.507  11.397  1.00 10.00      A   
ATOM   3512  HN  ALA   412     -10.023   0.006  10.601  1.00 10.00      A   
ATOM   3513  CA  ALA   412     -10.391  -1.958  11.306  1.00 10.00      A   
ATOM   3514  CB  ALA   412     -11.692  -2.361  10.627  1.00 10.00      A   
ATOM   3515  C   ALA   412      -9.200  -2.564  10.577  1.00 10.00      A   
ATOM   3516  O   ALA   412      -8.360  -1.852  10.024  1.00 10.00      A   
ATOM   3517  N   ARG   413      -9.135  -3.886  10.580  1.00 10.00      A   
ATOM   3518  HN  ARG   413      -9.836  -4.398  11.036  1.00 10.00      A   
ATOM   3519  CA  ARG   413      -8.055  -4.600   9.923  1.00 10.00      A   
ATOM   3520  CB  ARG   413      -7.339  -5.517  10.915  1.00 10.00      A   
ATOM   3521  CG  ARG   413      -6.666  -4.782  12.060  1.00 10.00      A   
ATOM   3522  CD  ARG   413      -5.714  -5.688  12.819  1.00 10.00      A   
ATOM   3523  NE  ARG   413      -6.412  -6.596  13.722  1.00 10.00      A   
ATOM   3524  HE  ARG   413      -7.302  -6.915  13.443  1.00 10.00      A   
ATOM   3525  CZ  ARG   413      -5.920  -7.007  14.889  1.00 10.00      A   
ATOM   3526  NH1 ARG   413      -4.728  -6.592  15.297  1.00 10.00      A   
ATOM   3527 HH11 ARG   413      -4.347  -6.916  16.214  1.00 10.00      A   
ATOM   3528 HH12 ARG   413      -4.165  -5.939  14.706  1.00 10.00      A   
ATOM   3529  NH2 ARG   413      -6.619  -7.840  15.646  1.00 10.00      A   
ATOM   3530 HH21 ARG   413      -6.237  -8.161  16.562  1.00 10.00      A   
ATOM   3531 HH22 ARG   413      -7.553  -8.175  15.333  1.00 10.00      A   
ATOM   3532  C   ARG   413      -8.590  -5.415   8.756  1.00 10.00      A   
ATOM   3533  O   ARG   413      -9.779  -5.730   8.701  1.00 10.00      A   
ATOM   3534  N   LEU   414      -7.713  -5.745   7.825  1.00 10.00      A   
ATOM   3535  HN  LEU   414      -6.781  -5.453   7.919  1.00 10.00      A   
ATOM   3536  CA  LEU   414      -8.093  -6.533   6.662  1.00 10.00      A   
ATOM   3537  CB  LEU   414      -7.537  -5.896   5.383  1.00 10.00      A   
ATOM   3538  CG  LEU   414      -8.191  -4.583   4.943  1.00 10.00      A   
ATOM   3539  CD1 LEU   414      -7.571  -4.088   3.646  1.00 10.00      A   
ATOM   3540  CD2 LEU   414      -9.694  -4.756   4.786  1.00 10.00      A   
ATOM   3541  C   LEU   414      -7.581  -7.962   6.814  1.00 10.00      A   
ATOM   3542  O   LEU   414      -6.694  -8.213   7.635  1.00 10.00      A   
ATOM   3543  N   PRO   415      -8.146  -8.918   6.049  1.00 10.00      A   
ATOM   3544  CA  PRO   415      -7.735 -10.328   6.094  1.00 10.00      A   
ATOM   3545  CB  PRO   415      -8.391 -10.920   4.848  1.00 10.00      A   
ATOM   3546  CG  PRO   415      -9.618 -10.100   4.662  1.00 10.00      A   
ATOM   3547  CD  PRO   415      -9.249  -8.706   5.091  1.00 10.00      A   
ATOM   3548  C   PRO   415      -6.220 -10.503   6.011  1.00 10.00      A   
ATOM   3549  O   PRO   415      -5.545  -9.850   5.207  1.00 10.00      A   
ATOM   3550  N   ALA   416      -5.696 -11.386   6.846  1.00 10.00      A   
ATOM   3551  HN  ALA   416      -6.289 -11.881   7.449  1.00 10.00      A   
ATOM   3552  CA  ALA   416      -4.269 -11.656   6.878  1.00 10.00      A   
ATOM   3553  CB  ALA   416      -3.887 -12.364   8.169  1.00 10.00      A   
ATOM   3554  C   ALA   416      -3.851 -12.483   5.670  1.00 10.00      A   
ATOM   3555  O   ALA   416      -4.660 -13.204   5.081  1.00 10.00      A   
ATOM   3556  N   THR   417      -2.590 -12.367   5.303  1.00 10.00      A   
ATOM   3557  HN  THR   417      -1.998 -11.777   5.814  1.00 10.00      A   
ATOM   3558  CA  THR   417      -2.053 -13.095   4.170  1.00 10.00      A   
ATOM   3559  CB  THR   417      -1.398 -12.126   3.167  1.00 10.00      A   
ATOM   3560  OG1 THR   417      -2.008 -10.831   3.296  1.00 10.00      A   
ATOM   3561  HG1 THR   417      -1.813 -10.468   4.171  1.00 10.00      A   
ATOM   3562  CG2 THR   417      -1.604 -12.619   1.745  1.00 10.00      A   
ATOM   3563  C   THR   417      -1.032 -14.128   4.648  1.00 10.00      A   
ATOM   3564  O   THR   417      -0.538 -14.043   5.771  1.00 10.00      A   
ATOM   3565  N   ASP   418      -0.728 -15.104   3.798  1.00 10.00      A   
ATOM   3566  HN  ASP   418      -1.162 -15.120   2.914  1.00 10.00      A   
ATOM   3567  CA  ASP   418       0.225 -16.163   4.139  1.00 10.00      A   
ATOM   3568  CB  ASP   418       0.254 -17.248   3.057  1.00 10.00      A   
ATOM   3569  CG  ASP   418       0.862 -16.773   1.754  1.00 10.00      A   
ATOM   3570  OD1 ASP   418       0.162 -16.082   0.985  1.00 10.00      A   
ATOM   3571  OD2 ASP   418       2.042 -17.088   1.495  1.00 10.00      A   
ATOM   3572  C   ASP   418       1.632 -15.619   4.373  1.00 10.00      A   
ATOM   3573  O   ASP   418       2.385 -16.153   5.188  1.00 10.00      A   
ATOM   3574  N   GLY   419       1.982 -14.558   3.665  1.00 10.00      A   
ATOM   3575  HN  GLY   419       1.345 -14.172   3.032  1.00 10.00      A   
ATOM   3576  CA  GLY   419       3.295 -13.972   3.818  1.00 10.00      A   
ATOM   3577  C   GLY   419       3.232 -12.533   4.273  1.00 10.00      A   
ATOM   3578  O   GLY   419       2.146 -11.986   4.484  1.00 10.00      A   
ATOM   3579  N   GLN   420       4.399 -11.921   4.427  1.00 10.00      A   
ATOM   3580  HN  GLN   420       5.223 -12.417   4.248  1.00 10.00      A   
ATOM   3581  CA  GLN   420       4.492 -10.535   4.859  1.00 10.00      A   
ATOM   3582  CB  GLN   420       5.914 -10.234   5.345  1.00 10.00      A   
ATOM   3583  CG  GLN   420       6.114  -8.818   5.867  1.00 10.00      A   
ATOM   3584  CD  GLN   420       7.333  -8.694   6.762  1.00 10.00      A   
ATOM   3585  OE1 GLN   420       8.301  -9.441   6.621  1.00 10.00      A   
ATOM   3586  NE2 GLN   420       7.307  -7.734   7.673  1.00 10.00      A   
ATOM   3587 HE21 GLN   420       6.512  -7.149   7.716  1.00 10.00      A   
ATOM   3588 HE22 GLN   420       8.071  -7.646   8.280  1.00 10.00      A   
ATOM   3589  C   GLN   420       4.097  -9.590   3.729  1.00 10.00      A   
ATOM   3590  O   GLN   420       4.543  -9.750   2.593  1.00 10.00      A   
ATOM   3591  N   VAL   421       3.249  -8.621   4.050  1.00 10.00      A   
ATOM   3592  HN  VAL   421       2.932  -8.552   4.973  1.00 10.00      A   
ATOM   3593  CA  VAL   421       2.777  -7.647   3.076  1.00 10.00      A   
ATOM   3594  CB  VAL   421       1.356  -7.159   3.431  1.00 10.00      A   
ATOM   3595  CG1 VAL   421       0.872  -6.122   2.431  1.00 10.00      A   
ATOM   3596  CG2 VAL   421       0.393  -8.333   3.498  1.00 10.00      A   
ATOM   3597  C   VAL   421       3.721  -6.451   3.020  1.00 10.00      A   
ATOM   3598  O   VAL   421       4.092  -5.897   4.054  1.00 10.00      A   
ATOM   3599  N   LYS   422       4.119  -6.074   1.812  1.00 10.00      A   
ATOM   3600  HN  LYS   422       3.801  -6.572   1.028  1.00 10.00      A   
ATOM   3601  CA  LYS   422       5.024  -4.950   1.619  1.00 10.00      A   
ATOM   3602  CB  LYS   422       6.435  -5.458   1.315  1.00 10.00      A   
ATOM   3603  CG  LYS   422       7.107  -6.184   2.468  1.00 10.00      A   
ATOM   3604  CD  LYS   422       8.323  -6.958   1.991  1.00 10.00      A   
ATOM   3605  CE  LYS   422       9.236  -7.312   3.148  1.00 10.00      A   
ATOM   3606  NZ  LYS   422       9.958  -6.117   3.652  1.00 10.00      A   
ATOM   3607  HZ1 LYS   422      10.420  -6.334   4.557  1.00 10.00      A   
ATOM   3608  HZ2 LYS   422       9.288  -5.324   3.796  1.00 10.00      A   
ATOM   3609  HZ3 LYS   422      10.681  -5.822   2.965  1.00 10.00      A   
ATOM   3610  C   LYS   422       4.561  -4.057   0.472  1.00 10.00      A   
ATOM   3611  O   LYS   422       4.190  -4.556  -0.592  1.00 10.00      A   
ATOM   3612  N   PHE   423       4.600  -2.742   0.708  1.00 10.00      A   
ATOM   3613  HN  PHE   423       4.908  -2.434   1.588  1.00 10.00      A   
ATOM   3614  CA  PHE   423       4.214  -1.734  -0.286  1.00 10.00      A   
ATOM   3615  CB  PHE   423       5.224  -1.663  -1.437  1.00 10.00      A   
ATOM   3616  CG  PHE   423       6.535  -1.031  -1.064  1.00 10.00      A   
ATOM   3617  CD1 PHE   423       7.462  -1.721  -0.301  1.00 10.00      A   
ATOM   3618  CD2 PHE   423       6.840   0.253  -1.483  1.00 10.00      A   
ATOM   3619  CE1 PHE   423       8.669  -1.141   0.038  1.00 10.00      A   
ATOM   3620  CE2 PHE   423       8.045   0.840  -1.148  1.00 10.00      A   
ATOM   3621  CZ  PHE   423       8.962   0.141  -0.386  1.00 10.00      A   
ATOM   3622  C   PHE   423       2.780  -1.896  -0.806  1.00 10.00      A   
ATOM   3623  O   PHE   423       2.491  -2.765  -1.630  1.00 10.00      A   
ATOM   3624  N   PRO   424       1.872  -1.033  -0.336  1.00 10.00      A   
ATOM   3625  CA  PRO   424       0.464  -1.063  -0.736  1.00 10.00      A   
ATOM   3626  CB  PRO   424      -0.217  -0.267   0.377  1.00 10.00      A   
ATOM   3627  CG  PRO   424       0.813   0.722   0.800  1.00 10.00      A   
ATOM   3628  CD  PRO   424       2.147   0.046   0.630  1.00 10.00      A   
ATOM   3629  C   PRO   424       0.225  -0.385  -2.085  1.00 10.00      A   
ATOM   3630  O   PRO   424       1.021   0.444  -2.536  1.00 10.00      A   
ATOM   3631  N   ALA   425      -0.879  -0.747  -2.725  1.00 10.00      A   
ATOM   3632  HN  ALA   425      -1.470  -1.417  -2.319  1.00 10.00      A   
ATOM   3633  CA  ALA   425      -1.242  -0.182  -4.014  1.00 10.00      A   
ATOM   3634  CB  ALA   425      -0.608  -0.982  -5.141  1.00 10.00      A   
ATOM   3635  C   ALA   425      -2.757  -0.153  -4.169  1.00 10.00      A   
ATOM   3636  O   ALA   425      -3.423  -1.181  -4.022  1.00 10.00      A   
ATOM   3637  N   TRP   426      -3.292   1.026  -4.452  1.00 10.00      A   
ATOM   3638  HN  TRP   426      -2.699   1.804  -4.557  1.00 10.00      A   
ATOM   3639  CA  TRP   426      -4.726   1.205  -4.629  1.00 10.00      A   
ATOM   3640  CB  TRP   426      -5.217   2.398  -3.797  1.00 10.00      A   
ATOM   3641  CG  TRP   426      -6.709   2.466  -3.641  1.00 10.00      A   
ATOM   3642  CD1 TRP   426      -7.585   3.142  -4.436  1.00 10.00      A   
ATOM   3643  CD2 TRP   426      -7.499   1.838  -2.622  1.00 10.00      A   
ATOM   3644  NE1 TRP   426      -8.869   2.966  -3.988  1.00 10.00      A   
ATOM   3645  HE1 TRP   426      -9.672   3.347  -4.398  1.00 10.00      A   
ATOM   3646  CE2 TRP   426      -8.845   2.171  -2.873  1.00 10.00      A   
ATOM   3647  CE3 TRP   426      -7.203   1.024  -1.527  1.00 10.00      A   
ATOM   3648  CZ2 TRP   426      -9.889   1.719  -2.068  1.00 10.00      A   
ATOM   3649  CZ3 TRP   426      -8.240   0.578  -0.730  1.00 10.00      A   
ATOM   3650  CH2 TRP   426      -9.567   0.926  -1.004  1.00 10.00      A   
ATOM   3651  C   TRP   426      -5.049   1.414  -6.107  1.00 10.00      A   
ATOM   3652  O   TRP   426      -4.289   2.059  -6.831  1.00 10.00      A   
ATOM   3653  N   SER   427      -6.174   0.870  -6.552  1.00 10.00      A   
ATOM   3654  HN  SER   427      -6.755   0.395  -5.924  1.00 10.00      A   
ATOM   3655  CA  SER   427      -6.577   0.992  -7.944  1.00 10.00      A   
ATOM   3656  CB  SER   427      -7.109  -0.344  -8.472  1.00 10.00      A   
ATOM   3657  OG  SER   427      -8.118  -0.863  -7.626  1.00 10.00      A   
ATOM   3658  HG  SER   427      -7.726  -1.111  -6.777  1.00 10.00      A   
ATOM   3659  C   SER   427      -7.617   2.095  -8.133  1.00 10.00      A   
ATOM   3660  O   SER   427      -8.404   2.380  -7.231  1.00 10.00      A   
ATOM   3661  N   PRO   428      -7.619   2.741  -9.310  1.00 10.00      A   
ATOM   3662  CA  PRO   428      -8.573   3.811  -9.625  1.00 10.00      A   
ATOM   3663  CB  PRO   428      -7.999   4.418 -10.909  1.00 10.00      A   
ATOM   3664  CG  PRO   428      -7.260   3.296 -11.548  1.00 10.00      A   
ATOM   3665  CD  PRO   428      -6.684   2.487 -10.422  1.00 10.00      A   
ATOM   3666  C   PRO   428      -9.976   3.257  -9.880  1.00 10.00      A   
ATOM   3667  O   PRO   428     -10.310   2.149  -9.453  1.00 10.00      A   
ATOM   3668  N   TYR   429     -10.804   4.029 -10.566  1.00 10.00      A   
ATOM   3669  HN  TYR   429     -10.495   4.905 -10.884  1.00 10.00      A   
ATOM   3670  CA  TYR   429     -12.160   3.598 -10.868  1.00 10.00      A   
ATOM   3671  CB  TYR   429     -13.050   4.791 -11.221  1.00 10.00      A   
ATOM   3672  CG  TYR   429     -13.225   5.789 -10.099  1.00 10.00      A   
ATOM   3673  CD1 TYR   429     -12.534   6.995 -10.104  1.00 10.00      A   
ATOM   3674  CD2 TYR   429     -14.082   5.533  -9.037  1.00 10.00      A   
ATOM   3675  CE1 TYR   429     -12.690   7.914  -9.085  1.00 10.00      A   
ATOM   3676  CE2 TYR   429     -14.245   6.447  -8.011  1.00 10.00      A   
ATOM   3677  CZ  TYR   429     -13.547   7.636  -8.042  1.00 10.00      A   
ATOM   3678  OH  TYR   429     -13.704   8.551  -7.026  1.00 10.00      A   
ATOM   3679  HH  TYR   429     -13.766   9.437  -7.402  1.00 10.00      A   
ATOM   3680  C   TYR   429     -12.151   2.576 -12.000  1.00 10.00      A   
ATOM   3681  O   TYR   429     -12.013   2.931 -13.174  1.00 10.00      A   
ATOM   3682  N   LEU   430     -12.277   1.310 -11.636  1.00 10.00      A   
ATOM   3683  HN  LEU   430     -12.389   1.097 -10.686  1.00 10.00      A   
ATOM   3684  CB  LEU   430     -11.755  -1.064 -11.969  1.00 10.00      A   
ATOM   3685  CG  LEU   430     -10.363  -0.992 -11.337  1.00 10.00      A   
ATOM   3686  CD1 LEU   430     -10.014  -2.309 -10.666  1.00 10.00      A   
ATOM   3687  CD2 LEU   430      -9.317  -0.621 -12.377  1.00 10.00      A   
ATOM   3688  CA  LEU   430     -12.270   0.227 -12.607  1.00 10.00      A   
ATOM   3689  C   LEU   430     -13.660   0.006 -13.189  1.00 10.00      A   
ATOM   3690  O   LEU   430     -14.652   0.146 -12.442  1.00 10.00      A   
ATOM   3691  OXT LEU   430     -13.754  -0.313 -14.392  1.00 10.00      A   
ATOM   3692  CB  ASN    68      28.052 -15.615  15.619  1.00 10.00      B   
ATOM   3693  CG  ASN    68      27.032 -16.644  15.166  1.00 10.00      B   
ATOM   3694  OD1 ASN    68      25.844 -16.344  15.037  1.00 10.00      B   
ATOM   3695  ND2 ASN    68      27.485 -17.865  14.926  1.00 10.00      B   
ATOM   3696 HD21 ASN    68      28.444 -18.038  15.051  1.00 10.00      B   
ATOM   3697 HD22 ASN    68      26.847 -18.547  14.632  1.00 10.00      B   
ATOM   3698  C   ASN    68      27.470 -14.142  13.665  1.00 10.00      B   
ATOM   3699  O   ASN    68      28.167 -14.810  12.896  1.00 10.00      B   
ATOM   3700  N   ASN    68      26.526 -13.675  15.925  1.00 10.00      B   
ATOM   3701  HT1 ASN    68      25.667 -14.192  15.646  1.00 10.00      B   
ATOM   3702  HT2 ASN    68      26.393 -12.666  15.729  1.00 10.00      B   
ATOM   3703  HT3 ASN    68      26.672 -13.796  16.949  1.00 10.00      B   
ATOM   3704  CA  ASN    68      27.703 -14.189  15.177  1.00 10.00      B   
ATOM   3705  N   ASN    69      26.487 -13.356  13.236  1.00 10.00      B   
ATOM   3706  HN  ASN    69      25.958 -12.850  13.888  1.00 10.00      B   
ATOM   3707  CA  ASN    69      26.174 -13.230  11.813  1.00 10.00      B   
ATOM   3708  CB  ASN    69      25.231 -14.351  11.353  1.00 10.00      B   
ATOM   3709  CG  ASN    69      23.838 -14.248  11.945  1.00 10.00      B   
ATOM   3710  OD1 ASN    69      23.661 -13.820  13.083  1.00 10.00      B   
ATOM   3711  ND2 ASN    69      22.838 -14.638  11.174  1.00 10.00      B   
ATOM   3712 HD21 ASN    69      23.046 -14.967  10.269  1.00 10.00      B   
ATOM   3713 HD22 ASN    69      21.927 -14.583  11.536  1.00 10.00      B   
ATOM   3714  C   ASN    69      25.561 -11.868  11.501  1.00 10.00      B   
ATOM   3715  O   ASN    69      24.922 -11.686  10.464  1.00 10.00      B   
ATOM   3716  N   ILE    70      25.770 -10.914  12.398  1.00 10.00      B   
ATOM   3717  HN  ILE    70      26.312 -11.110  13.189  1.00 10.00      B   
ATOM   3718  CA  ILE    70      25.232  -9.573  12.232  1.00 10.00      B   
ATOM   3719  CB  ILE    70      24.209  -9.244  13.341  1.00 10.00      B   
ATOM   3720  CG1 ILE    70      23.068 -10.266  13.332  1.00 10.00      B   
ATOM   3721  CG2 ILE    70      23.664  -7.833  13.168  1.00 10.00      B   
ATOM   3722  CD1 ILE    70      22.182 -10.206  14.557  1.00 10.00      B   
ATOM   3723  C   ILE    70      26.358  -8.541  12.251  1.00 10.00      B   
ATOM   3724  O   ILE    70      27.144  -8.487  13.195  1.00 10.00      B   
ATOM   3725  N   VAL    71      26.433  -7.738  11.199  1.00 10.00      B   
ATOM   3726  HN  VAL    71      25.776  -7.837  10.474  1.00 10.00      B   
ATOM   3727  CA  VAL    71      27.459  -6.709  11.089  1.00 10.00      B   
ATOM   3728  CB  VAL    71      28.113  -6.712   9.688  1.00 10.00      B   
ATOM   3729  CG1 VAL    71      29.441  -5.970   9.713  1.00 10.00      B   
ATOM   3730  CG2 VAL    71      28.297  -8.130   9.171  1.00 10.00      B   
ATOM   3731  C   VAL    71      26.848  -5.336  11.334  1.00 10.00      B   
ATOM   3732  O   VAL    71      25.991  -4.892  10.571  1.00 10.00      B   
ATOM   3733  N   TYR    72      27.276  -4.681  12.405  1.00 10.00      B   
ATOM   3734  HN  TYR    72      27.954  -5.094  12.975  1.00 10.00      B   
ATOM   3735  CA  TYR    72      26.774  -3.355  12.744  1.00 10.00      B   
ATOM   3736  CB  TYR    72      26.886  -3.106  14.253  1.00 10.00      B   
ATOM   3737  CG  TYR    72      26.086  -4.071  15.103  1.00 10.00      B   
ATOM   3738  CD1 TYR    72      26.706  -5.120  15.772  1.00 10.00      B   
ATOM   3739  CD2 TYR    72      24.712  -3.930  15.242  1.00 10.00      B   
ATOM   3740  CE1 TYR    72      25.978  -6.000  16.553  1.00 10.00      B   
ATOM   3741  CE2 TYR    72      23.976  -4.805  16.020  1.00 10.00      B   
ATOM   3742  CZ  TYR    72      24.615  -5.836  16.673  1.00 10.00      B   
ATOM   3743  OH  TYR    72      23.884  -6.707  17.451  1.00 10.00      B   
ATOM   3744  HH  TYR    72      23.239  -7.168  16.898  1.00 10.00      B   
ATOM   3745  C   TYR    72      27.549  -2.287  11.978  1.00 10.00      B   
ATOM   3746  O   TYR    72      28.766  -2.401  11.803  1.00 10.00      B   
ATOM   3747  N   PHE    73      26.846  -1.260  11.523  1.00 10.00      B   
ATOM   3748  HN  PHE    73      25.879  -1.218  11.706  1.00 10.00      B   
ATOM   3749  CA  PHE    73      27.464  -0.180  10.768  1.00 10.00      B   
ATOM   3750  CB  PHE    73      26.988  -0.208   9.314  1.00 10.00      B   
ATOM   3751  CG  PHE    73      27.356  -1.450   8.562  1.00 10.00      B   
ATOM   3752  CD1 PHE    73      26.415  -2.440   8.332  1.00 10.00      B   
ATOM   3753  CD2 PHE    73      28.639  -1.626   8.077  1.00 10.00      B   
ATOM   3754  CE1 PHE    73      26.748  -3.583   7.634  1.00 10.00      B   
ATOM   3755  CE2 PHE    73      28.980  -2.768   7.378  1.00 10.00      B   
ATOM   3756  CZ  PHE    73      28.032  -3.748   7.156  1.00 10.00      B   
ATOM   3757  C   PHE    73      27.126   1.174  11.376  1.00 10.00      B   
ATOM   3758  O   PHE    73      26.322   1.267  12.306  1.00 10.00      B   
ATOM   3759  N   ASP    74      27.738   2.221  10.835  1.00 10.00      B   
ATOM   3760  HN  ASP    74      28.363   2.077  10.093  1.00 10.00      B   
ATOM   3761  CA  ASP    74      27.507   3.578  11.312  1.00 10.00      B   
ATOM   3762  CB  ASP    74      28.822   4.360  11.382  1.00 10.00      B   
ATOM   3763  CG  ASP    74      29.512   4.248  12.727  1.00 10.00      B   
ATOM   3764  OD1 ASP    74      28.916   4.652  13.750  1.00 10.00      B   
ATOM   3765  OD2 ASP    74      30.664   3.769  12.767  1.00 10.00      B   
ATOM   3766  C   ASP    74      26.530   4.312  10.405  1.00 10.00      B   
ATOM   3767  O   ASP    74      26.094   3.781   9.380  1.00 10.00      B   
ATOM   3768  N   LEU    75      26.192   5.536  10.789  1.00 10.00      B   
ATOM   3769  HN  LEU    75      26.572   5.900  11.616  1.00 10.00      B   
ATOM   3770  CA  LEU    75      25.274   6.357  10.015  1.00 10.00      B   
ATOM   3771  CB  LEU    75      24.821   7.567  10.840  1.00 10.00      B   
ATOM   3772  CG  LEU    75      23.930   8.592  10.130  1.00 10.00      B   
ATOM   3773  CD1 LEU    75      22.709   7.920   9.516  1.00 10.00      B   
ATOM   3774  CD2 LEU    75      23.510   9.686  11.099  1.00 10.00      B   
ATOM   3775  C   LEU    75      25.935   6.810   8.719  1.00 10.00      B   
ATOM   3776  O   LEU    75      27.036   7.369   8.742  1.00 10.00      B   
ATOM   3777  N   ASP    76      25.263   6.532   7.599  1.00 10.00      B   
ATOM   3778  HN  ASP    76      24.408   6.061   7.677  1.00 10.00      B   
ATOM   3779  CA  ASP    76      25.738   6.893   6.255  1.00 10.00      B   
ATOM   3780  CB  ASP    76      26.096   8.377   6.139  1.00 10.00      B   
ATOM   3781  CG  ASP    76      25.624   8.991   4.835  1.00 10.00      B   
ATOM   3782  OD1 ASP    76      25.832   8.377   3.764  1.00 10.00      B   
ATOM   3783  OD2 ASP    76      25.038  10.096   4.875  1.00 10.00      B   
ATOM   3784  C   ASP    76      26.897   6.011   5.798  1.00 10.00      B   
ATOM   3785  O   ASP    76      26.827   5.386   4.735  1.00 10.00      B   
ATOM   3786  N   LYS    77      27.949   5.962   6.611  1.00 10.00      B   
ATOM   3787  HN  LYS    77      27.926   6.492   7.438  1.00 10.00      B   
ATOM   3788  CA  LYS    77      29.136   5.159   6.321  1.00 10.00      B   
ATOM   3789  CB  LYS    77      30.129   5.236   7.485  1.00 10.00      B   
ATOM   3790  CG  LYS    77      30.540   6.650   7.867  1.00 10.00      B   
ATOM   3791  CD  LYS    77      31.416   6.652   9.110  1.00 10.00      B   
ATOM   3792  CE  LYS    77      31.888   8.057   9.451  1.00 10.00      B   
ATOM   3793  NZ  LYS    77      32.693   8.092  10.702  1.00 10.00      B   
ATOM   3794  HZ1 LYS    77      32.100   7.837  11.517  1.00 10.00      B   
ATOM   3795  HZ2 LYS    77      33.077   9.046  10.855  1.00 10.00      B   
ATOM   3796  HZ3 LYS    77      33.485   7.421  10.641  1.00 10.00      B   
ATOM   3797  C   LYS    77      28.757   3.704   6.066  1.00 10.00      B   
ATOM   3798  O   LYS    77      27.926   3.132   6.777  1.00 10.00      B   
ATOM   3799  N   TYR    78      29.359   3.107   5.049  1.00 10.00      B   
ATOM   3800  HN  TYR    78      30.020   3.608   4.519  1.00 10.00      B   
ATOM   3801  CA  TYR    78      29.066   1.725   4.698  1.00 10.00      B   
ATOM   3802  CB  TYR    78      28.436   1.635   3.301  1.00 10.00      B   
ATOM   3803  CG  TYR    78      29.280   2.212   2.183  1.00 10.00      B   
ATOM   3804  CD1 TYR    78      30.157   1.410   1.464  1.00 10.00      B   
ATOM   3805  CD2 TYR    78      29.193   3.556   1.842  1.00 10.00      B   
ATOM   3806  CE1 TYR    78      30.926   1.929   0.442  1.00 10.00      B   
ATOM   3807  CE2 TYR    78      29.958   4.083   0.819  1.00 10.00      B   
ATOM   3808  CZ  TYR    78      30.822   3.264   0.123  1.00 10.00      B   
ATOM   3809  OH  TYR    78      31.588   3.787  -0.893  1.00 10.00      B   
ATOM   3810  HH  TYR    78      32.125   4.509  -0.548  1.00 10.00      B   
ATOM   3811  C   TYR    78      30.302   0.839   4.783  1.00 10.00      B   
ATOM   3812  O   TYR    78      30.249  -0.340   4.428  1.00 10.00      B   
ATOM   3813  N   ASP    79      31.404   1.405   5.256  1.00 10.00      B   
ATOM   3814  HN  ASP    79      31.378   2.344   5.530  1.00 10.00      B   
ATOM   3815  CA  ASP    79      32.653   0.663   5.376  1.00 10.00      B   
ATOM   3816  CB  ASP    79      33.822   1.588   5.711  1.00 10.00      B   
ATOM   3817  CG  ASP    79      34.451   2.206   4.480  1.00 10.00      B   
ATOM   3818  OD1 ASP    79      34.951   1.453   3.615  1.00 10.00      B   
ATOM   3819  OD2 ASP    79      34.448   3.452   4.375  1.00 10.00      B   
ATOM   3820  C   ASP    79      32.554  -0.451   6.406  1.00 10.00      B   
ATOM   3821  O   ASP    79      31.851  -0.329   7.414  1.00 10.00      B   
ATOM   3822  N   ILE    80      33.266  -1.534   6.141  1.00 10.00      B   
ATOM   3823  HN  ILE    80      33.813  -1.556   5.327  1.00 10.00      B   
ATOM   3824  CA  ILE    80      33.278  -2.684   7.026  1.00 10.00      B   
ATOM   3825  CB  ILE    80      33.693  -3.966   6.265  1.00 10.00      B   
ATOM   3826  CG1 ILE    80      32.744  -4.245   5.091  1.00 10.00      B   
ATOM   3827  CG2 ILE    80      33.763  -5.161   7.209  1.00 10.00      B   
ATOM   3828  CD1 ILE    80      31.342  -4.646   5.503  1.00 10.00      B   
ATOM   3829  C   ILE    80      34.266  -2.449   8.161  1.00 10.00      B   
ATOM   3830  O   ILE    80      35.441  -2.168   7.919  1.00 10.00      B   
ATOM   3831  N   ARG    81      33.786  -2.544   9.392  1.00 10.00      B   
ATOM   3832  HN  ARG    81      32.835  -2.750   9.521  1.00 10.00      B   
ATOM   3833  CA  ARG    81      34.637  -2.354  10.554  1.00 10.00      B   
ATOM   3834  CB  ARG    81      33.790  -2.199  11.816  1.00 10.00      B   
ATOM   3835  CG  ARG    81      33.108  -0.851  11.967  1.00 10.00      B   
ATOM   3836  CD  ARG    81      32.244  -0.825  13.217  1.00 10.00      B   
ATOM   3837  NE  ARG    81      31.670   0.494  13.470  1.00 10.00      B   
ATOM   3838  HE  ARG    81      31.687   1.144  12.732  1.00 10.00      B   
ATOM   3839  CZ  ARG    81      31.139   0.858  14.637  1.00 10.00      B   
ATOM   3840  NH1 ARG    81      31.119   0.011  15.656  1.00 10.00      B   
ATOM   3841 HH11 ARG    81      30.706   0.302  16.570  1.00 10.00      B   
ATOM   3842 HH12 ARG    81      31.516  -0.948  15.553  1.00 10.00      B   
ATOM   3843  NH2 ARG    81      30.636   2.072  14.785  1.00 10.00      B   
ATOM   3844 HH21 ARG    81      30.651   2.752  13.981  1.00 10.00      B   
ATOM   3845 HH22 ARG    81      30.219   2.362  15.697  1.00 10.00      B   
ATOM   3846  C   ARG    81      35.564  -3.549  10.720  1.00 10.00      B   
ATOM   3847  O   ARG    81      35.142  -4.695  10.560  1.00 10.00      B   
ATOM   3848  N   SER    82      36.820  -3.284  11.055  1.00 10.00      B   
ATOM   3849  HN  SER    82      37.102  -2.350  11.165  1.00 10.00      B   
ATOM   3850  CA  SER    82      37.797  -4.348  11.252  1.00 10.00      B   
ATOM   3851  CB  SER    82      39.200  -3.757  11.378  1.00 10.00      B   
ATOM   3852  OG  SER    82      39.419  -2.776  10.378  1.00 10.00      B   
ATOM   3853  HG  SER    82      39.505  -3.213   9.520  1.00 10.00      B   
ATOM   3854  C   SER    82      37.449  -5.181  12.484  1.00 10.00      B   
ATOM   3855  O   SER    82      38.029  -6.238  12.717  1.00 10.00      B   
ATOM   3856  N   ASP    83      36.480  -4.699  13.253  1.00 10.00      B   
ATOM   3857  HN  ASP    83      36.058  -3.851  13.003  1.00 10.00      B   
ATOM   3858  CA  ASP    83      36.025  -5.384  14.458  1.00 10.00      B   
ATOM   3859  CB  ASP    83      35.180  -4.435  15.312  1.00 10.00      B   
ATOM   3860  CG  ASP    83      35.875  -3.984  16.580  1.00 10.00      B   
ATOM   3861  OD1 ASP    83      36.767  -3.114  16.498  1.00 10.00      B   
ATOM   3862  OD2 ASP    83      35.515  -4.477  17.669  1.00 10.00      B   
ATOM   3863  C   ASP    83      35.190  -6.610  14.099  1.00 10.00      B   
ATOM   3864  O   ASP    83      34.986  -7.499  14.927  1.00 10.00      B   
ATOM   3865  N   PHE    84      34.707  -6.652  12.862  1.00 10.00      B   
ATOM   3866  HN  PHE    84      34.906  -5.914  12.244  1.00 10.00      B   
ATOM   3867  CA  PHE    84      33.884  -7.766  12.397  1.00 10.00      B   
ATOM   3868  CB  PHE    84      32.595  -7.245  11.753  1.00 10.00      B   
ATOM   3869  CG  PHE    84      31.686  -6.503  12.693  1.00 10.00      B   
ATOM   3870  CD1 PHE    84      31.654  -5.118  12.696  1.00 10.00      B   
ATOM   3871  CD2 PHE    84      30.861  -7.190  13.567  1.00 10.00      B   
ATOM   3872  CE1 PHE    84      30.816  -4.431  13.552  1.00 10.00      B   
ATOM   3873  CE2 PHE    84      30.022  -6.510  14.427  1.00 10.00      B   
ATOM   3874  CZ  PHE    84      30.000  -5.129  14.419  1.00 10.00      B   
ATOM   3875  C   PHE    84      34.637  -8.641  11.403  1.00 10.00      B   
ATOM   3876  O   PHE    84      34.058  -9.543  10.793  1.00 10.00      B   
ATOM   3877  N   ALA    85      35.930  -8.384  11.253  1.00 10.00      B   
ATOM   3878  HN  ALA    85      36.343  -7.675  11.789  1.00 10.00      B   
ATOM   3879  CA  ALA    85      36.754  -9.139  10.319  1.00 10.00      B   
ATOM   3880  CB  ALA    85      38.135  -8.520  10.196  1.00 10.00      B   
ATOM   3881  C   ALA    85      36.844 -10.614  10.703  1.00 10.00      B   
ATOM   3882  O   ALA    85      36.883 -11.484   9.832  1.00 10.00      B   
ATOM   3883  N   GLN    86      36.870 -10.890  12.001  1.00 10.00      B   
ATOM   3884  HN  GLN    86      36.838 -10.152  12.648  1.00 10.00      B   
ATOM   3885  CA  GLN    86      36.951 -12.264  12.487  1.00 10.00      B   
ATOM   3886  CB  GLN    86      37.176 -12.290  14.000  1.00 10.00      B   
ATOM   3887  CG  GLN    86      38.518 -11.734  14.441  1.00 10.00      B   
ATOM   3888  CD  GLN    86      38.588 -11.503  15.936  1.00 10.00      B   
ATOM   3889  OE1 GLN    86      37.575 -11.242  16.586  1.00 10.00      B   
ATOM   3890  NE2 GLN    86      39.785 -11.585  16.492  1.00 10.00      B   
ATOM   3891 HE21 GLN    86      40.552 -11.787  15.914  1.00 10.00      B   
ATOM   3892 HE22 GLN    86      39.854 -11.444  17.458  1.00 10.00      B   
ATOM   3893  C   GLN    86      35.686 -13.040  12.136  1.00 10.00      B   
ATOM   3894  O   GLN    86      35.749 -14.181  11.673  1.00 10.00      B   
ATOM   3895  N   MET    87      34.541 -12.410  12.353  1.00 10.00      B   
ATOM   3896  HN  MET    87      34.562 -11.501  12.727  1.00 10.00      B   
ATOM   3897  CA  MET    87      33.253 -13.027  12.070  1.00 10.00      B   
ATOM   3898  CB  MET    87      32.117 -12.134  12.583  1.00 10.00      B   
ATOM   3899  CG  MET    87      30.724 -12.676  12.306  1.00 10.00      B   
ATOM   3900  SD  MET    87      29.416 -11.502  12.712  1.00 10.00      B   
ATOM   3901  CE  MET    87      29.879 -10.108  11.690  1.00 10.00      B   
ATOM   3902  C   MET    87      33.085 -13.291  10.577  1.00 10.00      B   
ATOM   3903  O   MET    87      32.646 -14.368  10.171  1.00 10.00      B   
ATOM   3904  N   LEU    88      33.446 -12.306   9.764  1.00 10.00      B   
ATOM   3905  HN  LEU    88      33.796 -11.473  10.148  1.00 10.00      B   
ATOM   3906  CA  LEU    88      33.328 -12.428   8.318  1.00 10.00      B   
ATOM   3907  CB  LEU    88      33.564 -11.081   7.631  1.00 10.00      B   
ATOM   3908  CG  LEU    88      32.603  -9.952   8.017  1.00 10.00      B   
ATOM   3909  CD1 LEU    88      32.868  -8.709   7.184  1.00 10.00      B   
ATOM   3910  CD2 LEU    88      31.154 -10.398   7.877  1.00 10.00      B   
ATOM   3911  C   LEU    88      34.272 -13.491   7.766  1.00 10.00      B   
ATOM   3912  O   LEU    88      33.909 -14.241   6.858  1.00 10.00      B   
ATOM   3913  N   ASP    89      35.477 -13.561   8.326  1.00 10.00      B   
ATOM   3914  HN  ASP    89      35.708 -12.932   9.044  1.00 10.00      B   
ATOM   3915  CA  ASP    89      36.469 -14.544   7.892  1.00 10.00      B   
ATOM   3916  CB  ASP    89      37.795 -14.344   8.632  1.00 10.00      B   
ATOM   3917  CG  ASP    89      38.908 -15.235   8.109  1.00 10.00      B   
ATOM   3918  OD1 ASP    89      39.247 -16.238   8.780  1.00 10.00      B   
ATOM   3919  OD2 ASP    89      39.465 -14.926   7.033  1.00 10.00      B   
ATOM   3920  C   ASP    89      35.957 -15.958   8.126  1.00 10.00      B   
ATOM   3921  O   ASP    89      35.993 -16.799   7.227  1.00 10.00      B   
ATOM   3922  N   ALA    90      35.452 -16.198   9.335  1.00 10.00      B   
ATOM   3923  HN  ALA    90      35.443 -15.474   9.997  1.00 10.00      B   
ATOM   3924  CA  ALA    90      34.921 -17.503   9.709  1.00 10.00      B   
ATOM   3925  CB  ALA    90      34.425 -17.479  11.145  1.00 10.00      B   
ATOM   3926  C   ALA    90      33.798 -17.922   8.766  1.00 10.00      B   
ATOM   3927  O   ALA    90      33.745 -19.066   8.314  1.00 10.00      B   
ATOM   3928  N   HIS    91      32.913 -16.978   8.460  1.00 10.00      B   
ATOM   3929  HN  HIS    91      33.019 -16.083   8.846  1.00 10.00      B   
ATOM   3930  CA  HIS    91      31.792 -17.241   7.564  1.00 10.00      B   
ATOM   3931  CB  HIS    91      30.850 -16.037   7.512  1.00 10.00      B   
ATOM   3932  CG  HIS    91      29.801 -16.036   8.577  1.00 10.00      B   
ATOM   3933  ND1 HIS    91      28.453 -16.110   8.301  1.00 10.00      B   
ATOM   3934  HD1 HIS    91      28.054 -16.184   7.401  1.00 10.00      B   
ATOM   3935  CD2 HIS    91      29.904 -15.960   9.924  1.00 10.00      B   
ATOM   3936  CE1 HIS    91      27.773 -16.081   9.430  1.00 10.00      B   
ATOM   3937  NE2 HIS    91      28.630 -15.989  10.429  1.00 10.00      B   
ATOM   3938  HE2 HIS    91      28.391 -15.956  11.386  1.00 10.00      B   
ATOM   3939  C   HIS    91      32.286 -17.574   6.161  1.00 10.00      B   
ATOM   3940  O   HIS    91      31.780 -18.489   5.511  1.00 10.00      B   
ATOM   3941  N   ALA    92      33.288 -16.831   5.708  1.00 10.00      B   
ATOM   3942  HN  ALA    92      33.652 -16.122   6.281  1.00 10.00      B   
ATOM   3943  CA  ALA    92      33.865 -17.037   4.386  1.00 10.00      B   
ATOM   3944  CB  ALA    92      34.919 -15.979   4.098  1.00 10.00      B   
ATOM   3945  C   ALA    92      34.466 -18.430   4.270  1.00 10.00      B   
ATOM   3946  O   ALA    92      34.353 -19.082   3.230  1.00 10.00      B   
ATOM   3947  N   ASN    93      35.093 -18.881   5.352  1.00 10.00      B   
ATOM   3948  HN  ASN    93      35.143 -18.305   6.146  1.00 10.00      B   
ATOM   3949  CA  ASN    93      35.714 -20.201   5.393  1.00 10.00      B   
ATOM   3950  CB  ASN    93      36.445 -20.421   6.725  1.00 10.00      B   
ATOM   3951  CG  ASN    93      37.582 -19.440   6.943  1.00 10.00      B   
ATOM   3952  OD1 ASN    93      38.238 -19.006   5.995  1.00 10.00      B   
ATOM   3953  ND2 ASN    93      37.819 -19.074   8.194  1.00 10.00      B   
ATOM   3954 HD21 ASN    93      37.257 -19.453   8.902  1.00 10.00      B   
ATOM   3955 HD22 ASN    93      38.539 -18.429   8.360  1.00 10.00      B   
ATOM   3956  C   ASN    93      34.680 -21.299   5.170  1.00 10.00      B   
ATOM   3957  O   ASN    93      34.935 -22.269   4.455  1.00 10.00      B   
ATOM   3958  N   PHE    94      33.502 -21.125   5.767  1.00 10.00      B   
ATOM   3959  HN  PHE    94      33.356 -20.316   6.307  1.00 10.00      B   
ATOM   3960  CA  PHE    94      32.423 -22.101   5.638  1.00 10.00      B   
ATOM   3961  CB  PHE    94      31.328 -21.848   6.681  1.00 10.00      B   
ATOM   3962  CG  PHE    94      31.644 -22.383   8.050  1.00 10.00      B   
ATOM   3963  CD1 PHE    94      31.992 -21.527   9.083  1.00 10.00      B   
ATOM   3964  CD2 PHE    94      31.595 -23.745   8.304  1.00 10.00      B   
ATOM   3965  CE1 PHE    94      32.286 -22.015  10.341  1.00 10.00      B   
ATOM   3966  CE2 PHE    94      31.888 -24.242   9.560  1.00 10.00      B   
ATOM   3967  CZ  PHE    94      32.234 -23.375  10.581  1.00 10.00      B   
ATOM   3968  C   PHE    94      31.820 -22.088   4.237  1.00 10.00      B   
ATOM   3969  O   PHE    94      31.401 -23.127   3.720  1.00 10.00      B   
ATOM   3970  N   LEU    95      31.772 -20.911   3.629  1.00 10.00      B   
ATOM   3971  HN  LEU    95      32.112 -20.118   4.097  1.00 10.00      B   
ATOM   3972  CA  LEU    95      31.221 -20.763   2.289  1.00 10.00      B   
ATOM   3973  CB  LEU    95      30.968 -19.287   1.971  1.00 10.00      B   
ATOM   3974  CG  LEU    95      29.823 -18.620   2.738  1.00 10.00      B   
ATOM   3975  CD1 LEU    95      29.863 -17.112   2.554  1.00 10.00      B   
ATOM   3976  CD2 LEU    95      28.481 -19.178   2.290  1.00 10.00      B   
ATOM   3977  C   LEU    95      32.148 -21.382   1.250  1.00 10.00      B   
ATOM   3978  O   LEU    95      31.702 -21.842   0.199  1.00 10.00      B   
ATOM   3979  N   ARG    96      33.439 -21.391   1.555  1.00 10.00      B   
ATOM   3980  HN  ARG    96      33.732 -20.994   2.405  1.00 10.00      B   
ATOM   3981  CA  ARG    96      34.432 -21.962   0.657  1.00 10.00      B   
ATOM   3982  CB  ARG    96      35.820 -21.391   0.942  1.00 10.00      B   
ATOM   3983  CG  ARG    96      36.116 -20.087   0.222  1.00 10.00      B   
ATOM   3984  CD  ARG    96      37.576 -19.695   0.375  1.00 10.00      B   
ATOM   3985  NE  ARG    96      37.763 -18.656   1.385  1.00 10.00      B   
ATOM   3986  HE  ARG    96      37.675 -17.721   1.090  1.00 10.00      B   
ATOM   3987  CZ  ARG    96      38.063 -18.896   2.658  1.00 10.00      B   
ATOM   3988  NH1 ARG    96      38.217 -20.141   3.085  1.00 10.00      B   
ATOM   3989 HH11 ARG    96      38.110 -20.942   2.423  1.00 10.00      B   
ATOM   3990 HH12 ARG    96      38.455 -20.329   4.083  1.00 10.00      B   
ATOM   3991  NH2 ARG    96      38.220 -17.883   3.500  1.00 10.00      B   
ATOM   3992 HH21 ARG    96      38.121 -16.902   3.166  1.00 10.00      B   
ATOM   3993 HH22 ARG    96      38.445 -18.066   4.508  1.00 10.00      B   
ATOM   3994  C   ARG    96      34.462 -23.484   0.754  1.00 10.00      B   
ATOM   3995  O   ARG    96      34.675 -24.174  -0.244  1.00 10.00      B   
ATOM   3996  N   SER    97      34.245 -24.010   1.954  1.00 10.00      B   
ATOM   3997  HN  SER    97      34.080 -23.420   2.721  1.00 10.00      B   
ATOM   3998  CA  SER    97      34.252 -25.449   2.159  1.00 10.00      B   
ATOM   3999  CB  SER    97      34.419 -25.777   3.644  1.00 10.00      B   
ATOM   4000  OG  SER    97      33.661 -24.887   4.445  1.00 10.00      B   
ATOM   4001  HG  SER    97      32.896 -25.349   4.797  1.00 10.00      B   
ATOM   4002  C   SER    97      32.984 -26.091   1.603  1.00 10.00      B   
ATOM   4003  O   SER    97      32.999 -27.248   1.181  1.00 10.00      B   
ATOM   4004  N   ASN    98      31.892 -25.333   1.600  1.00 10.00      B   
ATOM   4005  HN  ASN    98      31.944 -24.416   1.947  1.00 10.00      B   
ATOM   4006  CA  ASN    98      30.617 -25.828   1.095  1.00 10.00      B   
ATOM   4007  CB  ASN    98      29.599 -25.945   2.235  1.00 10.00      B   
ATOM   4008  CG  ASN    98      28.485 -26.932   1.938  1.00 10.00      B   
ATOM   4009  OD1 ASN    98      28.230 -27.277   0.784  1.00 10.00      B   
ATOM   4010  ND2 ASN    98      27.807 -27.388   2.981  1.00 10.00      B   
ATOM   4011 HD21 ASN    98      28.061 -27.065   3.878  1.00 10.00      B   
ATOM   4012 HD22 ASN    98      27.080 -28.024   2.820  1.00 10.00      B   
ATOM   4013  C   ASN    98      30.075 -24.908   0.000  1.00 10.00      B   
ATOM   4014  O   ASN    98      29.279 -24.008   0.271  1.00 10.00      B   
ATOM   4015  N   PRO    99      30.502 -25.126  -1.255  1.00 10.00      B   
ATOM   4016  CA  PRO    99      30.068 -24.314  -2.398  1.00 10.00      B   
ATOM   4017  CB  PRO    99      30.982 -24.777  -3.544  1.00 10.00      B   
ATOM   4018  CG  PRO    99      32.052 -25.596  -2.901  1.00 10.00      B   
ATOM   4019  CD  PRO    99      31.441 -26.177  -1.665  1.00 10.00      B   
ATOM   4020  C   PRO    99      28.605 -24.570  -2.757  1.00 10.00      B   
ATOM   4021  O   PRO    99      27.986 -23.800  -3.494  1.00 10.00      B   
ATOM   4022  N   SER   100      28.053 -25.645  -2.215  1.00 10.00      B   
ATOM   4023  HN  SER   100      28.592 -26.209  -1.620  1.00 10.00      B   
ATOM   4024  CA  SER   100      26.673 -26.020  -2.476  1.00 10.00      B   
ATOM   4025  CB  SER   100      26.500 -27.512  -2.189  1.00 10.00      B   
ATOM   4026  OG  SER   100      27.684 -28.220  -2.527  1.00 10.00      B   
ATOM   4027  HG  SER   100      27.678 -28.415  -3.473  1.00 10.00      B   
ATOM   4028  C   SER   100      25.704 -25.191  -1.629  1.00 10.00      B   
ATOM   4029  O   SER   100      24.485 -25.264  -1.803  1.00 10.00      B   
ATOM   4030  N   TYR   101      26.252 -24.394  -0.721  1.00 10.00      B   
ATOM   4031  HN  TYR   101      27.232 -24.358  -0.643  1.00 10.00      B   
ATOM   4032  CA  TYR   101      25.439 -23.556   0.154  1.00 10.00      B   
ATOM   4033  CB  TYR   101      25.775 -23.815   1.626  1.00 10.00      B   
ATOM   4034  CG  TYR   101      25.087 -25.026   2.224  1.00 10.00      B   
ATOM   4035  CD1 TYR   101      24.460 -25.974   1.422  1.00 10.00      B   
ATOM   4036  CD2 TYR   101      25.072 -25.221   3.595  1.00 10.00      B   
ATOM   4037  CE1 TYR   101      23.841 -27.079   1.970  1.00 10.00      B   
ATOM   4038  CE2 TYR   101      24.453 -26.322   4.152  1.00 10.00      B   
ATOM   4039  CZ  TYR   101      23.841 -27.249   3.336  1.00 10.00      B   
ATOM   4040  OH  TYR   101      23.232 -28.354   3.887  1.00 10.00      B   
ATOM   4041  HH  TYR   101      23.461 -29.136   3.365  1.00 10.00      B   
ATOM   4042  C   TYR   101      25.625 -22.080  -0.176  1.00 10.00      B   
ATOM   4043  O   TYR   101      26.702 -21.660  -0.605  1.00 10.00      B   
ATOM   4044  N   LYS   102      24.573 -21.302   0.023  1.00 10.00      B   
ATOM   4045  HN  LYS   102      23.746 -21.696   0.375  1.00 10.00      B   
ATOM   4046  CA  LYS   102      24.610 -19.874  -0.251  1.00 10.00      B   
ATOM   4047  CB  LYS   102      23.686 -19.528  -1.425  1.00 10.00      B   
ATOM   4048  CG  LYS   102      24.011 -20.273  -2.710  1.00 10.00      B   
ATOM   4049  CD  LYS   102      23.044 -19.916  -3.825  1.00 10.00      B   
ATOM   4050  CE  LYS   102      23.248 -20.815  -5.035  1.00 10.00      B   
ATOM   4051  NZ  LYS   102      22.368 -20.433  -6.167  1.00 10.00      B   
ATOM   4052  HZ1 LYS   102      22.497 -21.095  -6.960  1.00 10.00      B   
ATOM   4053  HZ2 LYS   102      22.602 -19.475  -6.496  1.00 10.00      B   
ATOM   4054  HZ3 LYS   102      21.372 -20.453  -5.872  1.00 10.00      B   
ATOM   4055  C   LYS   102      24.198 -19.085   0.988  1.00 10.00      B   
ATOM   4056  O   LYS   102      23.555 -19.623   1.892  1.00 10.00      B   
ATOM   4057  N   VAL   103      24.569 -17.816   1.025  1.00 10.00      B   
ATOM   4058  HN  VAL   103      25.076 -17.441   0.268  1.00 10.00      B   
ATOM   4059  CA  VAL   103      24.238 -16.960   2.150  1.00 10.00      B   
ATOM   4060  CB  VAL   103      25.500 -16.528   2.937  1.00 10.00      B   
ATOM   4061  CG1 VAL   103      26.424 -15.672   2.081  1.00 10.00      B   
ATOM   4062  CG2 VAL   103      25.127 -15.810   4.226  1.00 10.00      B   
ATOM   4063  C   VAL   103      23.453 -15.735   1.684  1.00 10.00      B   
ATOM   4064  O   VAL   103      23.757 -15.144   0.644  1.00 10.00      B   
ATOM   4065  N   THR   104      22.429 -15.375   2.437  1.00 10.00      B   
ATOM   4066  HN  THR   104      22.222 -15.896   3.246  1.00 10.00      B   
ATOM   4067  CA  THR   104      21.607 -14.225   2.115  1.00 10.00      B   
ATOM   4068  CB  THR   104      20.107 -14.574   2.180  1.00 10.00      B   
ATOM   4069  OG1 THR   104      19.844 -15.694   1.319  1.00 10.00      B   
ATOM   4070  HG1 THR   104      20.509 -15.720   0.618  1.00 10.00      B   
ATOM   4071  CG2 THR   104      19.256 -13.392   1.735  1.00 10.00      B   
ATOM   4072  C   THR   104      21.920 -13.071   3.063  1.00 10.00      B   
ATOM   4073  O   THR   104      21.927 -13.243   4.284  1.00 10.00      B   
ATOM   4074  N   VAL   105      22.208 -11.908   2.490  1.00 10.00      B   
ATOM   4075  HN  VAL   105      22.203 -11.845   1.506  1.00 10.00      B   
ATOM   4076  CA  VAL   105      22.531 -10.723   3.270  1.00 10.00      B   
ATOM   4077  CB  VAL   105      23.753  -9.979   2.686  1.00 10.00      B   
ATOM   4078  CG1 VAL   105      24.220  -8.881   3.633  1.00 10.00      B   
ATOM   4079  CG2 VAL   105      24.884 -10.951   2.384  1.00 10.00      B   
ATOM   4080  C   VAL   105      21.346  -9.764   3.319  1.00 10.00      B   
ATOM   4081  O   VAL   105      20.894  -9.266   2.285  1.00 10.00      B   
ATOM   4082  N   GLU   106      20.843  -9.521   4.520  1.00 10.00      B   
ATOM   4083  HN  GLU   106      21.237  -9.970   5.302  1.00 10.00      B   
ATOM   4084  CA  GLU   106      19.723  -8.611   4.713  1.00 10.00      B   
ATOM   4085  CB  GLU   106      18.803  -9.119   5.826  1.00 10.00      B   
ATOM   4086  CG  GLU   106      17.583  -9.889   5.341  1.00 10.00      B   
ATOM   4087  CD  GLU   106      16.449  -9.869   6.351  1.00 10.00      B   
ATOM   4088  OE1 GLU   106      16.340  -8.878   7.109  1.00 10.00      B   
ATOM   4089  OE2 GLU   106      15.659 -10.837   6.399  1.00 10.00      B   
ATOM   4090  C   GLU   106      20.231  -7.212   5.057  1.00 10.00      B   
ATOM   4091  O   GLU   106      20.795  -6.994   6.134  1.00 10.00      B   
ATOM   4092  N   GLY   107      20.039  -6.273   4.138  1.00 10.00      B   
ATOM   4093  HN  GLY   107      19.586  -6.508   3.298  1.00 10.00      B   
ATOM   4094  CA  GLY   107      20.485  -4.907   4.358  1.00 10.00      B   
ATOM   4095  C   GLY   107      19.426  -4.059   5.033  1.00 10.00      B   
ATOM   4096  O   GLY   107      18.288  -3.986   4.565  1.00 10.00      B   
ATOM   4097  N   HIS   108      19.794  -3.417   6.137  1.00 10.00      B   
ATOM   4098  HN  HIS   108      20.719  -3.497   6.449  1.00 10.00      B   
ATOM   4099  CA  HIS   108      18.861  -2.580   6.887  1.00 10.00      B   
ATOM   4100  CB  HIS   108      18.557  -3.191   8.262  1.00 10.00      B   
ATOM   4101  CG  HIS   108      18.222  -4.651   8.231  1.00 10.00      B   
ATOM   4102  ND1 HIS   108      19.082  -5.622   8.688  1.00 10.00      B   
ATOM   4103  HD1 HIS   108      19.982  -5.462   9.056  1.00 10.00      B   
ATOM   4104  CD2 HIS   108      17.118  -5.305   7.797  1.00 10.00      B   
ATOM   4105  CE1 HIS   108      18.533  -6.808   8.526  1.00 10.00      B   
ATOM   4106  NE2 HIS   108      17.342  -6.644   7.991  1.00 10.00      B   
ATOM   4107  HE2 HIS   108      16.726  -7.381   7.739  1.00 10.00      B   
ATOM   4108  C   HIS   108      19.417  -1.171   7.068  1.00 10.00      B   
ATOM   4109  O   HIS   108      20.577  -0.908   6.742  1.00 10.00      B   
ATOM   4110  N   ALA   109      18.590  -0.279   7.599  1.00 10.00      B   
ATOM   4111  HN  ALA   109      17.685  -0.564   7.860  1.00 10.00      B   
ATOM   4112  CA  ALA   109      18.979   1.108   7.826  1.00 10.00      B   
ATOM   4113  CB  ALA   109      18.672   1.948   6.597  1.00 10.00      B   
ATOM   4114  C   ALA   109      18.263   1.660   9.062  1.00 10.00      B   
ATOM   4115  O   ALA   109      18.051   0.934  10.034  1.00 10.00      B   
ATOM   4116  N   ASP   110      17.882   2.936   9.025  1.00 10.00      B   
ATOM   4117  HN  ASP   110      18.052   3.467   8.215  1.00 10.00      B   
ATOM   4118  CA  ASP   110      17.201   3.559  10.159  1.00 10.00      B   
ATOM   4119  CB  ASP   110      18.191   4.252  11.106  1.00 10.00      B   
ATOM   4120  CG  ASP   110      18.897   5.447  10.494  1.00 10.00      B   
ATOM   4121  OD1 ASP   110      19.834   5.242   9.691  1.00 10.00      B   
ATOM   4122  OD2 ASP   110      18.549   6.594  10.847  1.00 10.00      B   
ATOM   4123  C   ASP   110      16.098   4.517   9.709  1.00 10.00      B   
ATOM   4124  O   ASP   110      15.608   4.421   8.585  1.00 10.00      B   
ATOM   4125  N   GLU   111      15.716   5.435  10.594  1.00 10.00      B   
ATOM   4126  HN  GLU   111      16.161   5.469  11.468  1.00 10.00      B   
ATOM   4127  CA  GLU   111      14.657   6.397  10.303  1.00 10.00      B   
ATOM   4128  CB  GLU   111      14.112   7.005  11.594  1.00 10.00      B   
ATOM   4129  CG  GLU   111      13.254   6.053  12.410  1.00 10.00      B   
ATOM   4130  CD  GLU   111      12.055   5.549  11.635  1.00 10.00      B   
ATOM   4131  OE1 GLU   111      11.474   6.333  10.850  1.00 10.00      B   
ATOM   4132  OE2 GLU   111      11.686   4.369  11.803  1.00 10.00      B   
ATOM   4133  C   GLU   111      15.103   7.498   9.347  1.00 10.00      B   
ATOM   4134  O   GLU   111      14.274   8.237   8.816  1.00 10.00      B   
ATOM   4135  N   ARG   112      16.403   7.609   9.120  1.00 10.00      B   
ATOM   4136  HN  ARG   112      17.025   6.991   9.567  1.00 10.00      B   
ATOM   4137  CA  ARG   112      16.930   8.627   8.219  1.00 10.00      B   
ATOM   4138  CB  ARG   112      18.392   8.939   8.547  1.00 10.00      B   
ATOM   4139  CG  ARG   112      18.863  10.300   8.058  1.00 10.00      B   
ATOM   4140  CD  ARG   112      20.370  10.338   7.883  1.00 10.00      B   
ATOM   4141  NE  ARG   112      20.778   9.953   6.531  1.00 10.00      B   
ATOM   4142  HE  ARG   112      20.080   9.583   5.942  1.00 10.00      B   
ATOM   4143  CZ  ARG   112      22.019  10.075   6.061  1.00 10.00      B   
ATOM   4144  NH1 ARG   112      22.986  10.567   6.825  1.00 10.00      B   
ATOM   4145 HH11 ARG   112      23.958  10.658   6.443  1.00 10.00      B   
ATOM   4146 HH12 ARG   112      22.787  10.869   7.804  1.00 10.00      B   
ATOM   4147  NH2 ARG   112      22.296   9.729   4.811  1.00 10.00      B   
ATOM   4148 HH21 ARG   112      21.544   9.358   4.182  1.00 10.00      B   
ATOM   4149 HH22 ARG   112      23.276   9.828   4.446  1.00 10.00      B   
ATOM   4150  C   ARG   112      16.803   8.181   6.763  1.00 10.00      B   
ATOM   4151  O   ARG   112      17.759   8.267   5.987  1.00 10.00      B   
ATOM   4152  N   GLY   113      15.619   7.712   6.395  1.00 10.00      B   
ATOM   4153  HN  GLY   113      14.887   7.674   7.050  1.00 10.00      B   
ATOM   4154  CA  GLY   113      15.399   7.260   5.045  1.00 10.00      B   
ATOM   4155  C   GLY   113      13.966   6.862   4.775  1.00 10.00      B   
ATOM   4156  O   GLY   113      13.271   6.351   5.655  1.00 10.00      B   
ATOM   4157  N   THR   114      13.527   7.125   3.556  1.00 10.00      B   
ATOM   4158  HN  THR   114      14.124   7.574   2.924  1.00 10.00      B   
ATOM   4159  CA  THR   114      12.188   6.785   3.111  1.00 10.00      B   
ATOM   4160  CB  THR   114      11.773   7.775   2.005  1.00 10.00      B   
ATOM   4161  OG1 THR   114      12.927   8.538   1.609  1.00 10.00      B   
ATOM   4162  HG1 THR   114      12.643   9.320   1.120  1.00 10.00      B   
ATOM   4163  CG2 THR   114      10.705   8.728   2.518  1.00 10.00      B   
ATOM   4164  C   THR   114      12.207   5.357   2.550  1.00 10.00      B   
ATOM   4165  O   THR   114      13.285   4.771   2.423  1.00 10.00      B   
ATOM   4166  N   PRO   115      11.033   4.764   2.235  1.00 10.00      B   
ATOM   4167  CA  PRO   115      10.945   3.403   1.689  1.00 10.00      B   
ATOM   4168  CB  PRO   115       9.543   3.360   1.085  1.00 10.00      B   
ATOM   4169  CG  PRO   115       8.751   4.271   1.955  1.00 10.00      B   
ATOM   4170  CD  PRO   115       9.692   5.359   2.409  1.00 10.00      B   
ATOM   4171  C   PRO   115      12.000   3.108   0.621  1.00 10.00      B   
ATOM   4172  O   PRO   115      12.773   2.159   0.757  1.00 10.00      B   
ATOM   4173  N   GLU   116      12.054   3.933  -0.420  1.00 10.00      B   
ATOM   4174  HN  GLU   116      11.432   4.703  -0.464  1.00 10.00      B   
ATOM   4175  CA  GLU   116      13.019   3.731  -1.499  1.00 10.00      B   
ATOM   4176  CB  GLU   116      12.544   4.350  -2.813  1.00 10.00      B   
ATOM   4177  CG  GLU   116      11.459   3.546  -3.512  1.00 10.00      B   
ATOM   4178  CD  GLU   116      11.981   2.693  -4.656  1.00 10.00      B   
ATOM   4179  OE1 GLU   116      13.181   2.334  -4.650  1.00 10.00      B   
ATOM   4180  OE2 GLU   116      11.183   2.379  -5.571  1.00 10.00      B   
ATOM   4181  C   GLU   116      14.408   4.241  -1.132  1.00 10.00      B   
ATOM   4182  O   GLU   116      15.415   3.653  -1.531  1.00 10.00      B   
ATOM   4183  N   TYR   117      14.475   5.324  -0.363  1.00 10.00      B   
ATOM   4184  HN  TYR   117      13.645   5.758  -0.067  1.00 10.00      B   
ATOM   4185  CA  TYR   117      15.767   5.878   0.037  1.00 10.00      B   
ATOM   4186  CB  TYR   117      15.630   7.241   0.722  1.00 10.00      B   
ATOM   4187  CG  TYR   117      16.938   7.823   1.227  1.00 10.00      B   
ATOM   4188  CD1 TYR   117      18.104   7.751   0.471  1.00 10.00      B   
ATOM   4189  CD2 TYR   117      17.006   8.437   2.469  1.00 10.00      B   
ATOM   4190  CE1 TYR   117      19.295   8.274   0.944  1.00 10.00      B   
ATOM   4191  CE2 TYR   117      18.189   8.965   2.946  1.00 10.00      B   
ATOM   4192  CZ  TYR   117      19.332   8.879   2.183  1.00 10.00      B   
ATOM   4193  OH  TYR   117      20.515   9.400   2.661  1.00 10.00      B   
ATOM   4194  HH  TYR   117      20.716  10.223   2.192  1.00 10.00      B   
ATOM   4195  C   TYR   117      16.546   4.892   0.905  1.00 10.00      B   
ATOM   4196  O   TYR   117      17.767   4.787   0.795  1.00 10.00      B   
ATOM   4197  N   ASN   118      15.842   4.155   1.749  1.00 10.00      B   
ATOM   4198  HN  ASN   118      14.867   4.279   1.804  1.00 10.00      B   
ATOM   4199  CA  ASN   118      16.488   3.173   2.605  1.00 10.00      B   
ATOM   4200  CB  ASN   118      15.530   2.639   3.665  1.00 10.00      B   
ATOM   4201  CG  ASN   118      15.579   3.461   4.937  1.00 10.00      B   
ATOM   4202  OD1 ASN   118      16.627   3.974   5.318  1.00 10.00      B   
ATOM   4203  ND2 ASN   118      14.445   3.607   5.593  1.00 10.00      B   
ATOM   4204 HD21 ASN   118      13.641   3.180   5.230  1.00 10.00      B   
ATOM   4205 HD22 ASN   118      14.452   4.143   6.416  1.00 10.00      B   
ATOM   4206  C   ASN   118      17.076   2.044   1.770  1.00 10.00      B   
ATOM   4207  O   ASN   118      18.048   1.401   2.168  1.00 10.00      B   
ATOM   4208  N   ILE   119      16.494   1.821   0.597  1.00 10.00      B   
ATOM   4209  HN  ILE   119      15.715   2.360   0.338  1.00 10.00      B   
ATOM   4210  CA  ILE   119      16.980   0.790  -0.311  1.00 10.00      B   
ATOM   4211  CB  ILE   119      15.982   0.502  -1.453  1.00 10.00      B   
ATOM   4212  CG1 ILE   119      14.588   0.233  -0.884  1.00 10.00      B   
ATOM   4213  CG2 ILE   119      16.446  -0.688  -2.276  1.00 10.00      B   
ATOM   4214  CD1 ILE   119      13.500   0.171  -1.933  1.00 10.00      B   
ATOM   4215  C   ILE   119      18.323   1.225  -0.895  1.00 10.00      B   
ATOM   4216  O   ILE   119      19.202   0.401  -1.145  1.00 10.00      B   
ATOM   4217  N   SER   120      18.473   2.533  -1.095  1.00 10.00      B   
ATOM   4218  HN  SER   120      17.723   3.134  -0.899  1.00 10.00      B   
ATOM   4219  CA  SER   120      19.712   3.094  -1.616  1.00 10.00      B   
ATOM   4220  CB  SER   120      19.556   4.594  -1.840  1.00 10.00      B   
ATOM   4221  OG  SER   120      18.186   4.952  -1.886  1.00 10.00      B   
ATOM   4222  HG  SER   120      17.894   5.191  -0.999  1.00 10.00      B   
ATOM   4223  C   SER   120      20.839   2.844  -0.625  1.00 10.00      B   
ATOM   4224  O   SER   120      21.955   2.497  -1.005  1.00 10.00      B   
ATOM   4225  N   LEU   121      20.531   3.021   0.657  1.00 10.00      B   
ATOM   4226  HN  LEU   121      19.628   3.320   0.897  1.00 10.00      B   
ATOM   4227  CA  LEU   121      21.504   2.784   1.707  1.00 10.00      B   
ATOM   4228  CB  LEU   121      20.943   3.209   3.066  1.00 10.00      B   
ATOM   4229  CG  LEU   121      20.592   4.691   3.221  1.00 10.00      B   
ATOM   4230  CD1 LEU   121      19.897   4.938   4.550  1.00 10.00      B   
ATOM   4231  CD2 LEU   121      21.838   5.558   3.096  1.00 10.00      B   
ATOM   4232  C   LEU   121      21.856   1.305   1.720  1.00 10.00      B   
ATOM   4233  O   LEU   121      23.015   0.928   1.896  1.00 10.00      B   
ATOM   4234  N   GLY   122      20.836   0.473   1.511  1.00 10.00      B   
ATOM   4235  HN  GLY   122      19.934   0.844   1.393  1.00 10.00      B   
ATOM   4236  CA  GLY   122      21.030  -0.962   1.470  1.00 10.00      B   
ATOM   4237  C   GLY   122      21.876  -1.377   0.281  1.00 10.00      B   
ATOM   4238  O   GLY   122      22.570  -2.394   0.331  1.00 10.00      B   
ATOM   4239  N   GLU   123      21.826  -0.574  -0.784  1.00 10.00      B   
ATOM   4240  HN  GLU   123      21.242   0.216  -0.759  1.00 10.00      B   
ATOM   4241  CA  GLU   123      22.603  -0.839  -1.989  1.00 10.00      B   
ATOM   4242  CB  GLU   123      22.328   0.229  -3.063  1.00 10.00      B   
ATOM   4243  CG  GLU   123      22.796  -0.169  -4.453  1.00 10.00      B   
ATOM   4244  CD  GLU   123      22.907   1.011  -5.389  1.00 10.00      B   
ATOM   4245  OE1 GLU   123      23.948   1.134  -6.068  1.00 10.00      B   
ATOM   4246  OE2 GLU   123      21.960   1.825  -5.440  1.00 10.00      B   
ATOM   4247  C   GLU   123      24.087  -0.863  -1.642  1.00 10.00      B   
ATOM   4248  O   GLU   123      24.855  -1.659  -2.181  1.00 10.00      B   
ATOM   4249  N   ARG   124      24.474   0.003  -0.711  1.00 10.00      B   
ATOM   4250  HN  ARG   124      23.804   0.595  -0.306  1.00 10.00      B   
ATOM   4251  CA  ARG   124      25.856   0.092  -0.270  1.00 10.00      B   
ATOM   4252  CB  ARG   124      26.166   1.508   0.225  1.00 10.00      B   
ATOM   4253  CG  ARG   124      26.029   2.591  -0.836  1.00 10.00      B   
ATOM   4254  CD  ARG   124      25.000   3.640  -0.437  1.00 10.00      B   
ATOM   4255  NE  ARG   124      25.341   4.303   0.822  1.00 10.00      B   
ATOM   4256  HE  ARG   124      25.745   3.750   1.528  1.00 10.00      B   
ATOM   4257  CZ  ARG   124      25.125   5.595   1.068  1.00 10.00      B   
ATOM   4258  NH1 ARG   124      24.566   6.368   0.141  1.00 10.00      B   
ATOM   4259 HH11 ARG   124      24.296   5.967  -0.786  1.00 10.00      B   
ATOM   4260 HH12 ARG   124      24.391   7.379   0.334  1.00 10.00      B   
ATOM   4261  NH2 ARG   124      25.473   6.108   2.245  1.00 10.00      B   
ATOM   4262 HH21 ARG   124      25.311   7.123   2.453  1.00 10.00      B   
ATOM   4263 HH22 ARG   124      25.914   5.502   2.973  1.00 10.00      B   
ATOM   4264  C   ARG   124      26.128  -0.920   0.840  1.00 10.00      B   
ATOM   4265  O   ARG   124      27.225  -1.471   0.935  1.00 10.00      B   
ATOM   4266  N   ARG   125      25.113  -1.161   1.669  1.00 10.00      B   
ATOM   4267  HN  ARG   125      24.264  -0.688   1.527  1.00 10.00      B   
ATOM   4268  CA  ARG   125      25.217  -2.101   2.785  1.00 10.00      B   
ATOM   4269  CB  ARG   125      23.889  -2.171   3.552  1.00 10.00      B   
ATOM   4270  CG  ARG   125      23.525  -0.915   4.326  1.00 10.00      B   
ATOM   4271  CD  ARG   125      24.329  -0.798   5.606  1.00 10.00      B   
ATOM   4272  NE  ARG   125      23.998   0.417   6.348  1.00 10.00      B   
ATOM   4273  HE  ARG   125      23.051   0.570   6.563  1.00 10.00      B   
ATOM   4274  CZ  ARG   125      24.906   1.305   6.749  1.00 10.00      B   
ATOM   4275  NH1 ARG   125      26.189   1.111   6.472  1.00 10.00      B   
ATOM   4276 HH11 ARG   125      26.908   1.811   6.785  1.00 10.00      B   
ATOM   4277 HH12 ARG   125      26.495   0.260   5.949  1.00 10.00      B   
ATOM   4278  NH2 ARG   125      24.533   2.389   7.425  1.00 10.00      B   
ATOM   4279 HH21 ARG   125      23.527   2.553   7.648  1.00 10.00      B   
ATOM   4280 HH22 ARG   125      25.251   3.079   7.746  1.00 10.00      B   
ATOM   4281  C   ARG   125      25.584  -3.500   2.305  1.00 10.00      B   
ATOM   4282  O   ARG   125      26.612  -4.056   2.694  1.00 10.00      B   
ATOM   4283  N   ALA   126      24.737  -4.055   1.449  1.00 10.00      B   
ATOM   4284  HN  ALA   126      23.947  -3.545   1.160  1.00 10.00      B   
ATOM   4285  CA  ALA   126      24.940  -5.396   0.922  1.00 10.00      B   
ATOM   4286  CB  ALA   126      23.694  -5.860   0.187  1.00 10.00      B   
ATOM   4287  C   ALA   126      26.164  -5.481   0.016  1.00 10.00      B   
ATOM   4288  O   ALA   126      26.853  -6.503  -0.014  1.00 10.00      B   
ATOM   4289  N   ASN   127      26.437  -4.404  -0.714  1.00 10.00      B   
ATOM   4290  HN  ASN   127      25.858  -3.618  -0.639  1.00 10.00      B   
ATOM   4291  CA  ASN   127      27.577  -4.365  -1.624  1.00 10.00      B   
ATOM   4292  CB  ASN   127      27.617  -3.042  -2.392  1.00 10.00      B   
ATOM   4293  CG  ASN   127      27.495  -3.226  -3.893  1.00 10.00      B   
ATOM   4294  OD1 ASN   127      28.495  -3.377  -4.599  1.00 10.00      B   
ATOM   4295  ND2 ASN   127      26.269  -3.207  -4.395  1.00 10.00      B   
ATOM   4296 HD21 ASN   127      25.518  -3.076  -3.777  1.00 10.00      B   
ATOM   4297 HD22 ASN   127      26.162  -3.316  -5.363  1.00 10.00      B   
ATOM   4298  C   ASN   127      28.887  -4.567  -0.882  1.00 10.00      B   
ATOM   4299  O   ASN   127      29.734  -5.353  -1.307  1.00 10.00      B   
ATOM   4300  N   ALA   128      29.043  -3.867   0.237  1.00 10.00      B   
ATOM   4301  HN  ALA   128      28.321  -3.265   0.528  1.00 10.00      B   
ATOM   4302  CA  ALA   128      30.255  -3.962   1.042  1.00 10.00      B   
ATOM   4303  CB  ALA   128      30.199  -2.984   2.205  1.00 10.00      B   
ATOM   4304  C   ALA   128      30.477  -5.385   1.547  1.00 10.00      B   
ATOM   4305  O   ALA   128      31.599  -5.893   1.526  1.00 10.00      B   
ATOM   4306  N   VAL   129      29.400  -6.024   1.984  1.00 10.00      B   
ATOM   4307  HN  VAL   129      28.532  -5.567   1.959  1.00 10.00      B   
ATOM   4308  CA  VAL   129      29.469  -7.388   2.494  1.00 10.00      B   
ATOM   4309  CB  VAL   129      28.140  -7.812   3.156  1.00 10.00      B   
ATOM   4310  CG1 VAL   129      28.253  -9.207   3.747  1.00 10.00      B   
ATOM   4311  CG2 VAL   129      27.737  -6.814   4.230  1.00 10.00      B   
ATOM   4312  C   VAL   129      29.820  -8.370   1.378  1.00 10.00      B   
ATOM   4313  O   VAL   129      30.667  -9.252   1.553  1.00 10.00      B   
ATOM   4314  N   LYS   130      29.179  -8.199   0.226  1.00 10.00      B   
ATOM   4315  HN  LYS   130      28.521  -7.470   0.148  1.00 10.00      B   
ATOM   4316  CA  LYS   130      29.417  -9.066  -0.920  1.00 10.00      B   
ATOM   4317  CB  LYS   130      28.421  -8.764  -2.044  1.00 10.00      B   
ATOM   4318  CG  LYS   130      28.570  -9.655  -3.266  1.00 10.00      B   
ATOM   4319  CD  LYS   130      27.240  -9.861  -3.971  1.00 10.00      B   
ATOM   4320  CE  LYS   130      27.378 -10.846  -5.119  1.00 10.00      B   
ATOM   4321  NZ  LYS   130      26.066 -11.408  -5.542  1.00 10.00      B   
ATOM   4322  HZ1 LYS   130      26.198 -12.066  -6.337  1.00 10.00      B   
ATOM   4323  HZ2 LYS   130      25.428 -10.647  -5.842  1.00 10.00      B   
ATOM   4324  HZ3 LYS   130      25.621 -11.924  -4.752  1.00 10.00      B   
ATOM   4325  C   LYS   130      30.856  -8.939  -1.422  1.00 10.00      B   
ATOM   4326  O   LYS   130      31.533  -9.943  -1.653  1.00 10.00      B   
ATOM   4327  N   MET   131      31.322  -7.702  -1.565  1.00 10.00      B   
ATOM   4328  HN  MET   131      30.733  -6.941  -1.354  1.00 10.00      B   
ATOM   4329  CA  MET   131      32.682  -7.444  -2.034  1.00 10.00      B   
ATOM   4330  CB  MET   131      32.929  -5.942  -2.212  1.00 10.00      B   
ATOM   4331  CG  MET   131      32.204  -5.328  -3.399  1.00 10.00      B   
ATOM   4332  SD  MET   131      32.616  -3.588  -3.655  1.00 10.00      B   
ATOM   4333  CE  MET   131      32.050  -2.860  -2.119  1.00 10.00      B   
ATOM   4334  C   MET   131      33.717  -8.030  -1.080  1.00 10.00      B   
ATOM   4335  O   MET   131      34.741  -8.569  -1.510  1.00 10.00      B   
ATOM   4336  N   TYR   132      33.439  -7.928   0.215  1.00 10.00      B   
ATOM   4337  HN  TYR   132      32.608  -7.486   0.492  1.00 10.00      B   
ATOM   4338  CA  TYR   132      34.339  -8.445   1.236  1.00 10.00      B   
ATOM   4339  CB  TYR   132      33.842  -8.059   2.630  1.00 10.00      B   
ATOM   4340  CG  TYR   132      34.945  -7.642   3.574  1.00 10.00      B   
ATOM   4341  CD1 TYR   132      35.528  -6.386   3.478  1.00 10.00      B   
ATOM   4342  CD2 TYR   132      35.407  -8.506   4.557  1.00 10.00      B   
ATOM   4343  CE1 TYR   132      36.537  -6.000   4.338  1.00 10.00      B   
ATOM   4344  CE2 TYR   132      36.415  -8.129   5.422  1.00 10.00      B   
ATOM   4345  CZ  TYR   132      36.978  -6.877   5.307  1.00 10.00      B   
ATOM   4346  OH  TYR   132      37.983  -6.500   6.167  1.00 10.00      B   
ATOM   4347  HH  TYR   132      37.891  -5.560   6.378  1.00 10.00      B   
ATOM   4348  C   TYR   132      34.469  -9.960   1.125  1.00 10.00      B   
ATOM   4349  O   TYR   132      35.557 -10.514   1.283  1.00 10.00      B   
ATOM   4350  N   LEU   133      33.356 -10.624   0.841  1.00 10.00      B   
ATOM   4351  HN  LEU   133      32.518 -10.127   0.721  1.00 10.00      B   
ATOM   4352  CA  LEU   133      33.351 -12.073   0.699  1.00 10.00      B   
ATOM   4353  CB  LEU   133      31.923 -12.616   0.660  1.00 10.00      B   
ATOM   4354  CG  LEU   133      31.242 -12.796   2.016  1.00 10.00      B   
ATOM   4355  CD1 LEU   133      29.782 -13.176   1.838  1.00 10.00      B   
ATOM   4356  CD2 LEU   133      31.971 -13.845   2.842  1.00 10.00      B   
ATOM   4357  C   LEU   133      34.117 -12.491  -0.547  1.00 10.00      B   
ATOM   4358  O   LEU   133      34.853 -13.479  -0.536  1.00 10.00      B   
ATOM   4359  N   GLN   134      33.954 -11.720  -1.615  1.00 10.00      B   
ATOM   4360  HN  GLN   134      33.348 -10.949  -1.559  1.00 10.00      B   
ATOM   4361  CA  GLN   134      34.644 -11.993  -2.871  1.00 10.00      B   
ATOM   4362  CB  GLN   134      34.202 -11.004  -3.951  1.00 10.00      B   
ATOM   4363  CG  GLN   134      32.794 -11.241  -4.469  1.00 10.00      B   
ATOM   4364  CD  GLN   134      32.376 -10.221  -5.505  1.00 10.00      B   
ATOM   4365  OE1 GLN   134      31.786  -9.192  -5.177  1.00 10.00      B   
ATOM   4366  NE2 GLN   134      32.679 -10.498  -6.764  1.00 10.00      B   
ATOM   4367 HE21 GLN   134      33.154 -11.335  -6.954  1.00 10.00      B   
ATOM   4368 HE22 GLN   134      32.413  -9.859  -7.456  1.00 10.00      B   
ATOM   4369  C   GLN   134      36.151 -11.908  -2.668  1.00 10.00      B   
ATOM   4370  O   GLN   134      36.911 -12.713  -3.208  1.00 10.00      B   
ATOM   4371  N   GLY   135      36.571 -10.940  -1.864  1.00 10.00      B   
ATOM   4372  HN  GLY   135      35.911 -10.336  -1.459  1.00 10.00      B   
ATOM   4373  CA  GLY   135      37.983 -10.759  -1.578  1.00 10.00      B   
ATOM   4374  C   GLY   135      38.527 -11.863  -0.690  1.00 10.00      B   
ATOM   4375  O   GLY   135      39.735 -12.096  -0.638  1.00 10.00      B   
ATOM   4376  N   LYS   136      37.625 -12.549   0.006  1.00 10.00      B   
ATOM   4377  HN  LYS   136      36.678 -12.308  -0.077  1.00 10.00      B   
ATOM   4378  CA  LYS   136      38.000 -13.643   0.893  1.00 10.00      B   
ATOM   4379  CB  LYS   136      37.026 -13.738   2.073  1.00 10.00      B   
ATOM   4380  CG  LYS   136      37.293 -12.744   3.193  1.00 10.00      B   
ATOM   4381  CD  LYS   136      38.568 -13.090   3.949  1.00 10.00      B   
ATOM   4382  CE  LYS   136      38.794 -12.147   5.121  1.00 10.00      B   
ATOM   4383  NZ  LYS   136      40.006 -12.512   5.898  1.00 10.00      B   
ATOM   4384  HZ1 LYS   136      39.898 -13.466   6.311  1.00 10.00      B   
ATOM   4385  HZ2 LYS   136      40.158 -11.830   6.668  1.00 10.00      B   
ATOM   4386  HZ3 LYS   136      40.843 -12.507   5.280  1.00 10.00      B   
ATOM   4387  C   LYS   136      38.049 -14.971   0.140  1.00 10.00      B   
ATOM   4388  O   LYS   136      38.319 -16.020   0.727  1.00 10.00      B   
ATOM   4389  N   GLY   137      37.774 -14.920  -1.156  1.00 10.00      B   
ATOM   4390  HN  GLY   137      37.545 -14.057  -1.564  1.00 10.00      B   
ATOM   4391  CA  GLY   137      37.811 -16.117  -1.975  1.00 10.00      B   
ATOM   4392  C   GLY   137      36.478 -16.834  -2.067  1.00 10.00      B   
ATOM   4393  O   GLY   137      36.428 -18.020  -2.388  1.00 10.00      B   
ATOM   4394  N   VAL   138      35.397 -16.125  -1.783  1.00 10.00      B   
ATOM   4395  HN  VAL   138      35.491 -15.179  -1.535  1.00 10.00      B   
ATOM   4396  CA  VAL   138      34.065 -16.712  -1.845  1.00 10.00      B   
ATOM   4397  CB  VAL   138      33.173 -16.214  -0.686  1.00 10.00      B   
ATOM   4398  CG1 VAL   138      31.783 -16.830  -0.756  1.00 10.00      B   
ATOM   4399  CG2 VAL   138      33.825 -16.523   0.652  1.00 10.00      B   
ATOM   4400  C   VAL   138      33.410 -16.376  -3.179  1.00 10.00      B   
ATOM   4401  O   VAL   138      33.546 -15.259  -3.678  1.00 10.00      B   
ATOM   4402  N   SER   139      32.722 -17.350  -3.761  1.00 10.00      B   
ATOM   4403  HN  SER   139      32.658 -18.223  -3.321  1.00 10.00      B   
ATOM   4404  CA  SER   139      32.049 -17.148  -5.032  1.00 10.00      B   
ATOM   4405  CB  SER   139      31.548 -18.480  -5.595  1.00 10.00      B   
ATOM   4406  OG  SER   139      30.991 -18.318  -6.889  1.00 10.00      B   
ATOM   4407  HG  SER   139      30.827 -19.188  -7.274  1.00 10.00      B   
ATOM   4408  C   SER   139      30.889 -16.179  -4.863  1.00 10.00      B   
ATOM   4409  O   SER   139      30.061 -16.335  -3.964  1.00 10.00      B   
ATOM   4410  N   ALA   140      30.831 -15.184  -5.738  1.00 10.00      B   
ATOM   4411  HN  ALA   140      31.522 -15.123  -6.432  1.00 10.00      B   
ATOM   4412  CA  ALA   140      29.783 -14.174  -5.694  1.00 10.00      B   
ATOM   4413  CB  ALA   140      30.075 -13.073  -6.696  1.00 10.00      B   
ATOM   4414  C   ALA   140      28.403 -14.774  -5.944  1.00 10.00      B   
ATOM   4415  O   ALA   140      27.386 -14.172  -5.600  1.00 10.00      B   
ATOM   4416  N   ASP   141      28.378 -15.967  -6.528  1.00 10.00      B   
ATOM   4417  HN  ASP   141      29.226 -16.397  -6.769  1.00 10.00      B   
ATOM   4418  CA  ASP   141      27.127 -16.660  -6.822  1.00 10.00      B   
ATOM   4419  CB  ASP   141      27.379 -17.805  -7.808  1.00 10.00      B   
ATOM   4420  CG  ASP   141      26.590 -17.663  -9.096  1.00 10.00      B   
ATOM   4421  OD1 ASP   141      25.664 -18.469  -9.327  1.00 10.00      B   
ATOM   4422  OD2 ASP   141      26.900 -16.749  -9.891  1.00 10.00      B   
ATOM   4423  C   ASP   141      26.501 -17.204  -5.540  1.00 10.00      B   
ATOM   4424  O   ASP   141      25.310 -17.516  -5.497  1.00 10.00      B   
ATOM   4425  N   GLN   142      27.311 -17.294  -4.488  1.00 10.00      B   
ATOM   4426  HN  GLN   142      28.248 -17.006  -4.580  1.00 10.00      B   
ATOM   4427  CA  GLN   142      26.850 -17.801  -3.200  1.00 10.00      B   
ATOM   4428  CB  GLN   142      27.975 -18.569  -2.501  1.00 10.00      B   
ATOM   4429  CG  GLN   142      28.374 -19.874  -3.166  1.00 10.00      B   
ATOM   4430  CD  GLN   142      29.582 -20.501  -2.499  1.00 10.00      B   
ATOM   4431  OE1 GLN   142      30.720 -20.286  -2.919  1.00 10.00      B   
ATOM   4432  NE2 GLN   142      29.347 -21.269  -1.448  1.00 10.00      B   
ATOM   4433 HE21 GLN   142      28.411 -21.395  -1.161  1.00 10.00      B   
ATOM   4434 HE22 GLN   142      30.115 -21.678  -0.989  1.00 10.00      B   
ATOM   4435  C   GLN   142      26.404 -16.660  -2.295  1.00 10.00      B   
ATOM   4436  O   GLN   142      25.974 -16.885  -1.163  1.00 10.00      B   
ATOM   4437  N   ILE   143      26.502 -15.437  -2.790  1.00 10.00      B   
ATOM   4438  HN  ILE   143      26.820 -15.314  -3.710  1.00 10.00      B   
ATOM   4439  CA  ILE   143      26.134 -14.274  -1.998  1.00 10.00      B   
ATOM   4440  CB  ILE   143      27.271 -13.233  -1.953  1.00 10.00      B   
ATOM   4441  CG1 ILE   143      28.627 -13.923  -1.773  1.00 10.00      B   
ATOM   4442  CG2 ILE   143      27.032 -12.233  -0.831  1.00 10.00      B   
ATOM   4443  CD1 ILE   143      29.806 -13.072  -2.192  1.00 10.00      B   
ATOM   4444  C   ILE   143      24.861 -13.608  -2.510  1.00 10.00      B   
ATOM   4445  O   ILE   143      24.903 -12.793  -3.435  1.00 10.00      B   
ATOM   4446  N   SER   144      23.734 -13.967  -1.913  1.00 10.00      B   
ATOM   4447  HN  SER   144      23.765 -14.638  -1.197  1.00 10.00      B   
ATOM   4448  CA  SER   144      22.453 -13.384  -2.285  1.00 10.00      B   
ATOM   4449  CB  SER   144      21.329 -14.412  -2.119  1.00 10.00      B   
ATOM   4450  OG  SER   144      21.572 -15.271  -1.012  1.00 10.00      B   
ATOM   4451  HG  SER   144      22.261 -14.886  -0.453  1.00 10.00      B   
ATOM   4452  C   SER   144      22.192 -12.161  -1.415  1.00 10.00      B   
ATOM   4453  O   SER   144      22.260 -12.243  -0.191  1.00 10.00      B   
ATOM   4454  N   ILE   145      21.912 -11.027  -2.038  1.00 10.00      B   
ATOM   4455  HN  ILE   145      21.853 -11.016  -3.017  1.00 10.00      B   
ATOM   4456  CA  ILE   145      21.675  -9.798  -1.292  1.00 10.00      B   
ATOM   4457  CB  ILE   145      22.680  -8.686  -1.671  1.00 10.00      B   
ATOM   4458  CG1 ILE   145      22.595  -8.347  -3.164  1.00 10.00      B   
ATOM   4459  CG2 ILE   145      24.097  -9.106  -1.299  1.00 10.00      B   
ATOM   4460  CD1 ILE   145      23.379  -7.114  -3.562  1.00 10.00      B   
ATOM   4461  C   ILE   145      20.243  -9.292  -1.452  1.00 10.00      B   
ATOM   4462  O   ILE   145      19.716  -9.217  -2.563  1.00 10.00      B   
ATOM   4463  N   VAL   146      19.615  -8.960  -0.330  1.00 10.00      B   
ATOM   4464  HN  VAL   146      20.086  -9.056   0.529  1.00 10.00      B   
ATOM   4465  CA  VAL   146      18.248  -8.451  -0.330  1.00 10.00      B   
ATOM   4466  CB  VAL   146      17.255  -9.462   0.294  1.00 10.00      B   
ATOM   4467  CG1 VAL   146      15.821  -8.972   0.142  1.00 10.00      B   
ATOM   4468  CG2 VAL   146      17.415 -10.841  -0.330  1.00 10.00      B   
ATOM   4469  C   VAL   146      18.186  -7.140   0.452  1.00 10.00      B   
ATOM   4470  O   VAL   146      18.798  -7.014   1.516  1.00 10.00      B   
ATOM   4471  N   SER   147      17.467  -6.164  -0.084  1.00 10.00      B   
ATOM   4472  HN  SER   147      17.022  -6.310  -0.944  1.00 10.00      B   
ATOM   4473  CA  SER   147      17.331  -4.870   0.567  1.00 10.00      B   
ATOM   4474  CB  SER   147      17.330  -3.762  -0.485  1.00 10.00      B   
ATOM   4475  OG  SER   147      17.187  -4.308  -1.790  1.00 10.00      B   
ATOM   4476  HG  SER   147      16.314  -4.082  -2.137  1.00 10.00      B   
ATOM   4477  C   SER   147      16.060  -4.804   1.409  1.00 10.00      B   
ATOM   4478  O   SER   147      14.984  -5.218   0.968  1.00 10.00      B   
ATOM   4479  N   TYR   148      16.194  -4.306   2.628  1.00 10.00      B   
ATOM   4480  HN  TYR   148      17.084  -4.027   2.935  1.00 10.00      B   
ATOM   4481  CA  TYR   148      15.059  -4.179   3.529  1.00 10.00      B   
ATOM   4482  CB  TYR   148      15.177  -5.163   4.696  1.00 10.00      B   
ATOM   4483  CG  TYR   148      14.567  -6.521   4.429  1.00 10.00      B   
ATOM   4484  CD1 TYR   148      15.268  -7.500   3.739  1.00 10.00      B   
ATOM   4485  CD2 TYR   148      13.288  -6.825   4.877  1.00 10.00      B   
ATOM   4486  CE1 TYR   148      14.713  -8.745   3.505  1.00 10.00      B   
ATOM   4487  CE2 TYR   148      12.726  -8.066   4.646  1.00 10.00      B   
ATOM   4488  CZ  TYR   148      13.443  -9.023   3.960  1.00 10.00      B   
ATOM   4489  OH  TYR   148      12.888 -10.264   3.735  1.00 10.00      B   
ATOM   4490  HH  TYR   148      13.577 -10.936   3.792  1.00 10.00      B   
ATOM   4491  C   TYR   148      14.930  -2.754   4.058  1.00 10.00      B   
ATOM   4492  O   TYR   148      13.832  -2.213   4.139  1.00 10.00      B   
ATOM   4493  N   GLY   149      16.055  -2.152   4.420  1.00 10.00      B   
ATOM   4494  HN  GLY   149      16.908  -2.632   4.342  1.00 10.00      B   
ATOM   4495  CA  GLY   149      16.029  -0.799   4.942  1.00 10.00      B   
ATOM   4496  C   GLY   149      15.437  -0.749   6.337  1.00 10.00      B   
ATOM   4497  O   GLY   149      15.963  -1.371   7.260  1.00 10.00      B   
ATOM   4498  N   LYS   150      14.335  -0.032   6.493  1.00 10.00      B   
ATOM   4499  HN  LYS   150      13.941   0.426   5.717  1.00 10.00      B   
ATOM   4500  CA  LYS   150      13.684   0.076   7.792  1.00 10.00      B   
ATOM   4501  CB  LYS   150      13.212   1.510   8.066  1.00 10.00      B   
ATOM   4502  CG  LYS   150      12.089   1.992   7.162  1.00 10.00      B   
ATOM   4503  CD  LYS   150      11.644   3.404   7.519  1.00 10.00      B   
ATOM   4504  CE  LYS   150      10.842   3.420   8.808  1.00 10.00      B   
ATOM   4505  NZ  LYS   150      10.255   4.757   9.088  1.00 10.00      B   
ATOM   4506  HZ1 LYS   150      10.346   5.377   8.259  1.00 10.00      B   
ATOM   4507  HZ2 LYS   150      10.743   5.205   9.896  1.00 10.00      B   
ATOM   4508  HZ3 LYS   150       9.238   4.657   9.322  1.00 10.00      B   
ATOM   4509  C   LYS   150      12.518  -0.901   7.887  1.00 10.00      B   
ATOM   4510  O   LYS   150      11.779  -0.905   8.868  1.00 10.00      B   
ATOM   4511  N   GLU   151      12.368  -1.732   6.858  1.00 10.00      B   
ATOM   4512  HN  GLU   151      12.990  -1.668   6.102  1.00 10.00      B   
ATOM   4513  CA  GLU   151      11.298  -2.725   6.811  1.00 10.00      B   
ATOM   4514  CB  GLU   151      11.309  -3.456   5.470  1.00 10.00      B   
ATOM   4515  CG  GLU   151      10.609  -2.708   4.348  1.00 10.00      B   
ATOM   4516  CD  GLU   151       9.104  -2.813   4.449  1.00 10.00      B   
ATOM   4517  OE1 GLU   151       8.445  -1.791   4.738  1.00 10.00      B   
ATOM   4518  OE2 GLU   151       8.577  -3.929   4.256  1.00 10.00      B   
ATOM   4519  C   GLU   151      11.418  -3.729   7.952  1.00 10.00      B   
ATOM   4520  O   GLU   151      10.428  -4.313   8.384  1.00 10.00      B   
ATOM   4521  N   LYS   152      12.636  -3.935   8.430  1.00 10.00      B   
ATOM   4522  HN  LYS   152      13.392  -3.445   8.045  1.00 10.00      B   
ATOM   4523  CA  LYS   152      12.874  -4.860   9.529  1.00 10.00      B   
ATOM   4524  CB  LYS   152      13.592  -6.123   9.045  1.00 10.00      B   
ATOM   4525  CG  LYS   152      12.676  -7.213   8.513  1.00 10.00      B   
ATOM   4526  CD  LYS   152      13.424  -8.528   8.365  1.00 10.00      B   
ATOM   4527  CE  LYS   152      12.532  -9.623   7.802  1.00 10.00      B   
ATOM   4528  NZ  LYS   152      13.271 -10.900   7.614  1.00 10.00      B   
ATOM   4529  HZ1 LYS   152      12.685 -11.580   7.090  1.00 10.00      B   
ATOM   4530  HZ2 LYS   152      13.513 -11.313   8.535  1.00 10.00      B   
ATOM   4531  HZ3 LYS   152      14.154 -10.735   7.078  1.00 10.00      B   
ATOM   4532  C   LYS   152      13.691  -4.187  10.626  1.00 10.00      B   
ATOM   4533  O   LYS   152      14.906  -4.359  10.693  1.00 10.00      B   
ATOM   4534  N   PRO   153      13.040  -3.399  11.488  1.00 10.00      B   
ATOM   4535  CA  PRO   153      13.718  -2.704  12.578  1.00 10.00      B   
ATOM   4536  CB  PRO   153      12.760  -1.561  12.906  1.00 10.00      B   
ATOM   4537  CG  PRO   153      11.406  -2.073  12.535  1.00 10.00      B   
ATOM   4538  CD  PRO   153      11.593  -3.123  11.470  1.00 10.00      B   
ATOM   4539  C   PRO   153      13.912  -3.608  13.794  1.00 10.00      B   
ATOM   4540  O   PRO   153      12.984  -4.287  14.238  1.00 10.00      B   
ATOM   4541  N   ALA   154      15.124  -3.619  14.324  1.00 10.00      B   
ATOM   4542  HN  ALA   154      15.823  -3.051  13.932  1.00 10.00      B   
ATOM   4543  CA  ALA   154      15.442  -4.435  15.485  1.00 10.00      B   
ATOM   4544  CB  ALA   154      16.931  -4.741  15.525  1.00 10.00      B   
ATOM   4545  C   ALA   154      15.002  -3.732  16.763  1.00 10.00      B   
ATOM   4546  O   ALA   154      14.386  -4.338  17.641  1.00 10.00      B   
ATOM   4547  N   VAL   155      15.322  -2.451  16.861  1.00 10.00      B   
ATOM   4548  HN  VAL   155      15.811  -2.021  16.122  1.00 10.00      B   
ATOM   4549  CA  VAL   155      14.956  -1.660  18.026  1.00 10.00      B   
ATOM   4550  CB  VAL   155      16.190  -1.026  18.705  1.00 10.00      B   
ATOM   4551  CG1 VAL   155      15.809  -0.418  20.045  1.00 10.00      B   
ATOM   4552  CG2 VAL   155      17.293  -2.056  18.886  1.00 10.00      B   
ATOM   4553  C   VAL   155      13.980  -0.563  17.616  1.00 10.00      B   
ATOM   4554  O   VAL   155      14.314   0.306  16.807  1.00 10.00      B   
ATOM   4555  N   LEU   156      12.772  -0.626  18.156  1.00 10.00      B   
ATOM   4556  HN  LEU   156      12.564  -1.356  18.779  1.00 10.00      B   
ATOM   4557  CA  LEU   156      11.741   0.351  17.848  1.00 10.00      B   
ATOM   4558  CB  LEU   156      10.353  -0.243  18.099  1.00 10.00      B   
ATOM   4559  CG  LEU   156      10.024  -1.541  17.355  1.00 10.00      B   
ATOM   4560  CD1 LEU   156       8.698  -2.112  17.832  1.00 10.00      B   
ATOM   4561  CD2 LEU   156      10.001  -1.309  15.852  1.00 10.00      B   
ATOM   4562  C   LEU   156      11.926   1.625  18.669  1.00 10.00      B   
ATOM   4563  O   LEU   156      11.552   1.683  19.844  1.00 10.00      B   
ATOM   4564  N   GLY   157      12.521   2.636  18.056  1.00 10.00      B   
ATOM   4565  HN  GLY   157      12.823   2.529  17.127  1.00 10.00      B   
ATOM   4566  CA  GLY   157      12.738   3.892  18.741  1.00 10.00      B   
ATOM   4567  C   GLY   157      13.432   4.903  17.859  1.00 10.00      B   
ATOM   4568  O   GLY   157      14.150   4.533  16.932  1.00 10.00      B   
ATOM   4569  N   HIS   158      13.217   6.182  18.142  1.00 10.00      B   
ATOM   4570  HN  HIS   158      12.626   6.413  18.894  1.00 10.00      B   
ATOM   4571  CA  HIS   158      13.836   7.254  17.366  1.00 10.00      B   
ATOM   4572  CB  HIS   158      12.874   8.433  17.189  1.00 10.00      B   
ATOM   4573  CG  HIS   158      11.981   8.302  15.995  1.00 10.00      B   
ATOM   4574  ND1 HIS   158      11.877   9.268  15.016  1.00 10.00      B   
ATOM   4575  HD1 HIS   158      12.367  10.119  14.991  1.00 10.00      B   
ATOM   4576  CD2 HIS   158      11.138   7.309  15.628  1.00 10.00      B   
ATOM   4577  CE1 HIS   158      11.014   8.871  14.100  1.00 10.00      B   
ATOM   4578  NE2 HIS   158      10.553   7.688  14.451  1.00 10.00      B   
ATOM   4579  HE2 HIS   158       9.892   7.160  13.938  1.00 10.00      B   
ATOM   4580  C   HIS   158      15.129   7.715  18.023  1.00 10.00      B   
ATOM   4581  O   HIS   158      15.642   8.797  17.742  1.00 10.00      B   
ATOM   4582  N   ASP   159      15.653   6.877  18.897  1.00 10.00      B   
ATOM   4583  HN  ASP   159      15.203   6.026  19.065  1.00 10.00      B   
ATOM   4584  CA  ASP   159      16.883   7.179  19.606  1.00 10.00      B   
ATOM   4585  CB  ASP   159      16.924   6.433  20.939  1.00 10.00      B   
ATOM   4586  CG  ASP   159      16.342   7.244  22.073  1.00 10.00      B   
ATOM   4587  OD1 ASP   159      17.091   8.035  22.681  1.00 10.00      B   
ATOM   4588  OD2 ASP   159      15.134   7.095  22.357  1.00 10.00      B   
ATOM   4589  C   ASP   159      18.095   6.807  18.772  1.00 10.00      B   
ATOM   4590  O   ASP   159      18.087   5.801  18.063  1.00 10.00      B   
ATOM   4591  N   GLU   160      19.141   7.614  18.872  1.00 10.00      B   
ATOM   4592  HN  GLU   160      19.090   8.391  19.472  1.00 10.00      B   
ATOM   4593  CA  GLU   160      20.371   7.370  18.130  1.00 10.00      B   
ATOM   4594  CB  GLU   160      21.350   8.528  18.319  1.00 10.00      B   
ATOM   4595  CG  GLU   160      20.755   9.891  18.008  1.00 10.00      B   
ATOM   4596  CD  GLU   160      21.789  10.999  18.022  1.00 10.00      B   
ATOM   4597  OE1 GLU   160      22.441  11.199  19.065  1.00 10.00      B   
ATOM   4598  OE2 GLU   160      21.953  11.680  16.986  1.00 10.00      B   
ATOM   4599  C   GLU   160      21.004   6.060  18.581  1.00 10.00      B   
ATOM   4600  O   GLU   160      21.590   5.332  17.781  1.00 10.00      B   
ATOM   4601  N   ALA   161      20.853   5.757  19.868  1.00 10.00      B   
ATOM   4602  HN  ALA   161      20.370   6.383  20.452  1.00 10.00      B   
ATOM   4603  CA  ALA   161      21.392   4.526  20.438  1.00 10.00      B   
ATOM   4604  CB  ALA   161      21.291   4.555  21.955  1.00 10.00      B   
ATOM   4605  C   ALA   161      20.660   3.308  19.875  1.00 10.00      B   
ATOM   4606  O   ALA   161      21.199   2.199  19.845  1.00 10.00      B   
ATOM   4607  N   ALA   162      19.432   3.528  19.426  1.00 10.00      B   
ATOM   4608  HN  ALA   162      19.059   4.434  19.479  1.00 10.00      B   
ATOM   4609  CA  ALA   162      18.624   2.462  18.852  1.00 10.00      B   
ATOM   4610  CB  ALA   162      17.144   2.775  19.023  1.00 10.00      B   
ATOM   4611  C   ALA   162      18.963   2.291  17.376  1.00 10.00      B   
ATOM   4612  O   ALA   162      18.957   1.180  16.845  1.00 10.00      B   
ATOM   4613  N   TYR   163      19.279   3.408  16.729  1.00 10.00      B   
ATOM   4614  HN  TYR   163      19.268   4.258  17.219  1.00 10.00      B   
ATOM   4615  CA  TYR   163      19.625   3.413  15.315  1.00 10.00      B   
ATOM   4616  CB  TYR   163      19.825   4.843  14.813  1.00 10.00      B   
ATOM   4617  CG  TYR   163      18.570   5.683  14.773  1.00 10.00      B   
ATOM   4618  CD1 TYR   163      18.631   7.056  14.961  1.00 10.00      B   
ATOM   4619  CD2 TYR   163      17.327   5.108  14.541  1.00 10.00      B   
ATOM   4620  CE1 TYR   163      17.492   7.834  14.919  1.00 10.00      B   
ATOM   4621  CE2 TYR   163      16.181   5.878  14.499  1.00 10.00      B   
ATOM   4622  CZ  TYR   163      16.271   7.240  14.688  1.00 10.00      B   
ATOM   4623  OH  TYR   163      15.133   8.013  14.648  1.00 10.00      B   
ATOM   4624  HH  TYR   163      15.232   8.694  13.973  1.00 10.00      B   
ATOM   4625  C   TYR   163      20.881   2.597  15.043  1.00 10.00      B   
ATOM   4626  O   TYR   163      20.980   1.922  14.019  1.00 10.00      B   
ATOM   4627  N   SER   164      21.836   2.650  15.964  1.00 10.00      B   
ATOM   4628  HN  SER   164      21.705   3.209  16.763  1.00 10.00      B   
ATOM   4629  CA  SER   164      23.085   1.911  15.814  1.00 10.00      B   
ATOM   4630  CB  SER   164      24.046   2.268  16.947  1.00 10.00      B   
ATOM   4631  OG  SER   164      24.050   3.668  17.180  1.00 10.00      B   
ATOM   4632  HG  SER   164      24.262   4.129  16.361  1.00 10.00      B   
ATOM   4633  C   SER   164      22.839   0.401  15.783  1.00 10.00      B   
ATOM   4634  O   SER   164      23.640  -0.361  15.241  1.00 10.00      B   
ATOM   4635  N   LYS   165      21.724  -0.026  16.360  1.00 10.00      B   
ATOM   4636  HN  LYS   165      21.115   0.626  16.766  1.00 10.00      B   
ATOM   4637  CA  LYS   165      21.379  -1.441  16.391  1.00 10.00      B   
ATOM   4638  CB  LYS   165      20.766  -1.825  17.736  1.00 10.00      B   
ATOM   4639  CG  LYS   165      21.767  -1.891  18.877  1.00 10.00      B   
ATOM   4640  CD  LYS   165      21.101  -2.360  20.157  1.00 10.00      B   
ATOM   4641  CE  LYS   165      22.108  -2.482  21.291  1.00 10.00      B   
ATOM   4642  NZ  LYS   165      21.446  -2.802  22.581  1.00 10.00      B   
ATOM   4643  HZ1 LYS   165      20.893  -3.679  22.492  1.00 10.00      B   
ATOM   4644  HZ2 LYS   165      20.805  -2.030  22.855  1.00 10.00      B   
ATOM   4645  HZ3 LYS   165      22.157  -2.928  23.328  1.00 10.00      B   
ATOM   4646  C   LYS   165      20.433  -1.797  15.253  1.00 10.00      B   
ATOM   4647  O   LYS   165      20.045  -2.954  15.091  1.00 10.00      B   
ATOM   4648  N   ASN   166      20.056  -0.793  14.478  1.00 10.00      B   
ATOM   4649  HN  ASN   166      20.383   0.110  14.674  1.00 10.00      B   
ATOM   4650  CA  ASN   166      19.169  -0.997  13.346  1.00 10.00      B   
ATOM   4651  CB  ASN   166      18.081   0.082  13.297  1.00 10.00      B   
ATOM   4652  CG  ASN   166      16.946  -0.183  14.271  1.00 10.00      B   
ATOM   4653  OD1 ASN   166      16.658  -1.330  14.616  1.00 10.00      B   
ATOM   4654  ND2 ASN   166      16.288   0.876  14.720  1.00 10.00      B   
ATOM   4655 HD21 ASN   166      16.564   1.759  14.405  1.00 10.00      B   
ATOM   4656 HD22 ASN   166      15.547   0.729  15.350  1.00 10.00      B   
ATOM   4657  C   ASN   166      19.978  -1.011  12.056  1.00 10.00      B   
ATOM   4658  O   ASN   166      19.665  -1.738  11.112  1.00 10.00      B   
ATOM   4659  N   ARG   167      21.040  -0.213  12.034  1.00 10.00      B   
ATOM   4660  HN  ARG   167      21.237   0.338  12.823  1.00 10.00      B   
ATOM   4661  CA  ARG   167      21.921  -0.134  10.876  1.00 10.00      B   
ATOM   4662  CB  ARG   167      22.712   1.179  10.894  1.00 10.00      B   
ATOM   4663  CG  ARG   167      21.849   2.427  10.933  1.00 10.00      B   
ATOM   4664  CD  ARG   167      22.667   3.649  11.311  1.00 10.00      B   
ATOM   4665  NE  ARG   167      21.835   4.844  11.410  1.00 10.00      B   
ATOM   4666  HE  ARG   167      21.116   4.951  10.732  1.00 10.00      B   
ATOM   4667  CZ  ARG   167      21.982   5.789  12.336  1.00 10.00      B   
ATOM   4668  NH1 ARG   167      22.939   5.692  13.252  1.00 10.00      B   
ATOM   4669 HH11 ARG   167      23.046   6.439  13.976  1.00 10.00      B   
ATOM   4670 HH12 ARG   167      23.584   4.875  13.256  1.00 10.00      B   
ATOM   4671  NH2 ARG   167      21.155   6.826  12.353  1.00 10.00      B   
ATOM   4672 HH21 ARG   167      21.266   7.570  13.076  1.00 10.00      B   
ATOM   4673 HH22 ARG   167      20.385   6.900  11.644  1.00 10.00      B   
ATOM   4674  C   ARG   167      22.888  -1.311  10.885  1.00 10.00      B   
ATOM   4675  O   ARG   167      24.080  -1.147  11.143  1.00 10.00      B   
ATOM   4676  N   ARG   168      22.365  -2.497  10.616  1.00 10.00      B   
ATOM   4677  HN  ARG   168      21.404  -2.562  10.416  1.00 10.00      B   
ATOM   4678  CA  ARG   168      23.176  -3.702  10.613  1.00 10.00      B   
ATOM   4679  CB  ARG   168      23.144  -4.383  11.989  1.00 10.00      B   
ATOM   4680  CG  ARG   168      21.896  -4.099  12.813  1.00 10.00      B   
ATOM   4681  CD  ARG   168      20.728  -4.992  12.423  1.00 10.00      B   
ATOM   4682  NE  ARG   168      20.567  -6.124  13.339  1.00 10.00      B   
ATOM   4683  HE  ARG   168      21.349  -6.392  13.868  1.00 10.00      B   
ATOM   4684  CZ  ARG   168      19.427  -6.799  13.495  1.00 10.00      B   
ATOM   4685  NH1 ARG   168      18.349  -6.461  12.799  1.00 10.00      B   
ATOM   4686 HH11 ARG   168      17.455  -6.990  12.923  1.00 10.00      B   
ATOM   4687 HH12 ARG   168      18.384  -5.661  12.132  1.00 10.00      B   
ATOM   4688  NH2 ARG   168      19.361  -7.804  14.361  1.00 10.00      B   
ATOM   4689 HH21 ARG   168      20.198  -8.071  14.926  1.00 10.00      B   
ATOM   4690 HH22 ARG   168      18.469  -8.334  14.485  1.00 10.00      B   
ATOM   4691  C   ARG   168      22.735  -4.679   9.536  1.00 10.00      B   
ATOM   4692  O   ARG   168      21.547  -4.781   9.226  1.00 10.00      B   
ATOM   4693  N   ALA   169      23.695  -5.386   8.969  1.00 10.00      B   
ATOM   4694  HN  ALA   169      24.626  -5.247   9.259  1.00 10.00      B   
ATOM   4695  CA  ALA   169      23.415  -6.375   7.942  1.00 10.00      B   
ATOM   4696  CB  ALA   169      24.420  -6.266   6.807  1.00 10.00      B   
ATOM   4697  C   ALA   169      23.447  -7.765   8.565  1.00 10.00      B   
ATOM   4698  O   ALA   169      24.292  -8.047   9.417  1.00 10.00      B   
ATOM   4699  N   VAL   170      22.525  -8.625   8.157  1.00 10.00      B   
ATOM   4700  HN  VAL   170      21.893  -8.358   7.453  1.00 10.00      B   
ATOM   4701  CA  VAL   170      22.452  -9.972   8.711  1.00 10.00      B   
ATOM   4702  CB  VAL   170      21.060 -10.264   9.322  1.00 10.00      B   
ATOM   4703  CG1 VAL   170      21.046 -11.622  10.009  1.00 10.00      B   
ATOM   4704  CG2 VAL   170      20.659  -9.170  10.302  1.00 10.00      B   
ATOM   4705  C   VAL   170      22.780 -11.026   7.655  1.00 10.00      B   
ATOM   4706  O   VAL   170      22.334 -10.931   6.511  1.00 10.00      B   
ATOM   4707  N   LEU   171      23.576 -12.014   8.051  1.00 10.00      B   
ATOM   4708  HN  LEU   171      23.911 -12.010   8.977  1.00 10.00      B   
ATOM   4709  CA  LEU   171      23.971 -13.104   7.169  1.00 10.00      B   
ATOM   4710  CB  LEU   171      25.475 -13.362   7.307  1.00 10.00      B   
ATOM   4711  CG  LEU   171      26.397 -12.190   6.971  1.00 10.00      B   
ATOM   4712  CD1 LEU   171      27.728 -12.336   7.689  1.00 10.00      B   
ATOM   4713  CD2 LEU   171      26.608 -12.094   5.469  1.00 10.00      B   
ATOM   4714  C   LEU   171      23.206 -14.372   7.534  1.00 10.00      B   
ATOM   4715  O   LEU   171      23.545 -15.053   8.503  1.00 10.00      B   
ATOM   4716  N   VAL   172      22.174 -14.682   6.768  1.00 10.00      B   
ATOM   4717  HN  VAL   172      21.956 -14.107   6.000  1.00 10.00      B   
ATOM   4718  CA  VAL   172      21.365 -15.864   7.029  1.00 10.00      B   
ATOM   4719  CB  VAL   172      19.863 -15.527   7.174  1.00 10.00      B   
ATOM   4720  CG1 VAL   172      19.603 -14.787   8.477  1.00 10.00      B   
ATOM   4721  CG2 VAL   172      19.367 -14.712   5.987  1.00 10.00      B   
ATOM   4722  C   VAL   172      21.556 -16.920   5.947  1.00 10.00      B   
ATOM   4723  O   VAL   172      21.740 -16.597   4.773  1.00 10.00      B   
ATOM   4724  N   TYR   173      21.526 -18.177   6.354  1.00 10.00      B   
ATOM   4725  HN  TYR   173      21.388 -18.367   7.305  1.00 10.00      B   
ATOM   4726  CA  TYR   173      21.686 -19.286   5.428  1.00 10.00      B   
ATOM   4727  CB  TYR   173      22.648 -20.334   5.997  1.00 10.00      B   
ATOM   4728  CG  TYR   173      24.064 -19.833   6.172  1.00 10.00      B   
ATOM   4729  CD1 TYR   173      24.479 -19.274   7.375  1.00 10.00      B   
ATOM   4730  CD2 TYR   173      24.985 -19.916   5.136  1.00 10.00      B   
ATOM   4731  CE1 TYR   173      25.769 -18.811   7.537  1.00 10.00      B   
ATOM   4732  CE2 TYR   173      26.280 -19.456   5.293  1.00 10.00      B   
ATOM   4733  CZ  TYR   173      26.665 -18.905   6.496  1.00 10.00      B   
ATOM   4734  OH  TYR   173      27.948 -18.444   6.658  1.00 10.00      B   
ATOM   4735  HH  TYR   173      28.340 -18.864   7.435  1.00 10.00      B   
ATOM   4736  C   TYR   173      20.334 -19.916   5.134  1.00 10.00      B   
ATOM   4737  O   TYR   173      19.760 -20.609   5.976  1.00 10.00      B   
ATOM   4738  N   LEU   174      19.816 -19.653   3.949  1.00 10.00      B   
ATOM   4739  HN  LEU   174      20.318 -19.096   3.319  1.00 10.00      B   
ATOM   4740  CB  LEU   174      17.702 -19.138   2.806  1.00 10.00      B   
ATOM   4741  CG  LEU   174      17.374 -17.862   3.587  1.00 10.00      B   
ATOM   4742  CD1 LEU   174      16.555 -16.908   2.736  1.00 10.00      B   
ATOM   4743  CD2 LEU   174      16.639 -18.194   4.877  1.00 10.00      B   
ATOM   4744  CA  LEU   174      18.528 -20.191   3.550  1.00 10.00      B   
ATOM   4745  C   LEU   174      18.720 -21.430   2.695  1.00 10.00      B   
ATOM   4746  O   LEU   174      18.456 -22.546   3.195  1.00 10.00      B   
ATOM   4747  OXT LEU   174      19.168 -21.290   1.535  1.00 10.00      B   
END
