# Supplementary material for: Large-scale discovery of protein interactions at residue resolution using co-evolution calculated from genomic sequences
Source: Nat Commun. 2021 Mar 2;12:1396. doi: 10.1038/s41467-021-21636-z (PMC7925567; doi:10.1038/s41467-021-21636-z)
Supplement: Supplementary file 13 — Supplementary Data 11 [file 41467_2021_21636_MOESM13_ESM.zip › supplementary_prediction/cep_tp00839_TOLB_PAL/models/structures_haddock-sorted.stat]

#struc haddock-score rmsd_all Einter Enb Evdw+0.1Eelec Evdw Eelec Eair Ecdih Ecoup Esani Evean Edani #NOEviol #Dihedviol #Jviol #Saniviol #veanviol #Daniviol bsa dH Edesolv
haddock_35w.pdb -156.65563 0.000 -397.328 -563.717 -121.575 -72.4483 -491.269 166.39 0 0 0 0 0 2 0 0 0 0 0 2427.4 -100607 -2.59253
haddock_34w.pdb -155.4522 0.770 -325.089 -490.117 -112.39 -70.4202 -419.697 165.029 0 0 0 0 0 2 0 0 0 0 0 2399.37 -95486.2 -17.5955
haddock_79w.pdb -153.06983 0.768 -408.926 -572.992 -110.745 -59.3839 -513.608 164.066 0 0 0 0 0 2 0 0 0 0 0 2301.68 -100507 -7.37093
haddock_37w.pdb -148.3517 0.669 -304.923 -470.434 -111.945 -72.1125 -398.321 165.511 0 0 0 0 0 2 0 0 0 0 0 2281.77 -100254 -13.1261
haddock_80w.pdb -142.94458 0.874 -382.726 -549.87 -108.917 -59.9227 -489.947 167.144 0 0 0 0 0 2 0 0 0 0 0 2331.29 -100422 -1.74688
haddock_96w.pdb -141.6361 0.925 -401.531 -532.374 -103.531 -55.8822 -476.492 130.844 0 0 0 0 0 1 0 0 0 0 0 2280.17 -95708.5 -3.5399
haddock_11w.pdb -141.23384 0.887 -405.465 -575.747 -107.528 -55.5035 -520.243 170.282 0 0 0 0 0 2 0 0 0 0 0 2063.11 -95799.2 1.29006
haddock_68w.pdb -139.3395 0.673 -277.271 -451.511 -93.3158 -53.5163 -397.995 174.241 0 0 0 0 0 2 0 0 0 0 0 2156.11 -100476 -23.6483
haddock_94w.pdb -139.2518 0.774 -239.791 -410.715 -100.57 -66.1099 -344.605 170.924 0 0 0 0 0 2 0 0 0 0 0 2447.64 -100363 -21.3133
haddock_36w.pdb -138.1486 0.880 -304.502 -473.892 -101.637 -60.2753 -413.617 169.39 0 0 0 0 0 2 0 0 0 0 0 2182.33 -100716 -12.0889
haddock_81w.pdb -137.90826 0.611 -346.395 -515.641 -102.402 -56.4863 -459.155 169.246 0 0 0 0 0 2 0 0 0 0 0 2274.25 -100407 -6.51556
haddock_83w.pdb -137.5456 1.106 -325.345 -487.135 -104.331 -61.7969 -425.338 161.789 0 0 0 0 0 2 0 0 0 0 0 2319.85 -100422 -6.86
haddock_75w.pdb -136.76483 0.703 -335.512 -502.205 -102.377 -57.9522 -444.253 166.693 0 0 0 0 0 2 0 0 0 0 0 2218.71 -100614 -6.63133
haddock_84w.pdb -135.2082 0.663 -317.729 -484.969 -97.4077 -54.3453 -430.624 167.24 0 0 0 0 0 2 0 0 0 0 0 2172.98 -100461 -11.4621
haddock_62w.pdb -134.59287 0.679 -323.98 -490.595 -102.931 -59.8578 -430.737 166.615 0 0 0 0 0 2 0 0 0 0 0 2258.35 -100637 -5.24917
haddock_93w.pdb -133.93676 0.700 -277.186 -438.705 -108.529 -71.8427 -366.862 161.518 0 0 0 0 0 2 0 0 0 0 0 2459.44 -95518.9 -4.87346
haddock_25w.pdb -133.51526 1.056 -318.493 -487.634 -103.967 -61.3369 -426.297 169.14 0 0 0 0 0 2 0 0 0 0 0 2242.68 -95612.1 -3.83296
haddock_46w.pdb -132.2684 0.891 -297.899 -468.886 -98.1441 -56.9505 -411.936 170.987 0 0 0 0 0 2 0 0 0 0 0 2246.76 -100463 -10.0294
haddock_88w.pdb -130.9448 0.727 -292.935 -454.008 -103.142 -64.1574 -389.851 161.073 0 0 0 0 0 2 0 0 0 0 0 2231.89 -100327 -4.9245
haddock_98w.pdb -130.6735 0.950 -300.83 -465.911 -94.2192 -52.9201 -412.991 165.081 0 0 0 0 0 2 0 0 0 0 0 2177.84 -95470 -11.6633
haddock_41w.pdb -130.37049 1.413 -291.631 -460.721 -102.706 -62.9263 -397.795 169.09 0 0 0 0 0 2 0 0 0 0 0 2261.83 -95399.5 -4.79419
haddock_65w.pdb -129.90053 0.802 -275.105 -439.553 -98.9819 -61.1407 -378.412 164.447 0 0 0 0 0 2 0 0 0 0 0 2135.35 -100235 -9.52213
haddock_69w.pdb -128.40621 0.908 -344.285 -504.381 -106.032 -61.7714 -442.61 160.096 0 0 0 0 0 2 0 0 0 0 0 2249.64 -100608 5.87759
haddock_15w.pdb -128.2434 1.195 -283.839 -446.957 -93.3047 -54.01 -392.947 163.118 0 0 0 0 0 2 0 0 0 0 0 2367.33 -95421.7 -11.9558
haddock_27w.pdb -127.07272 0.998 -316.937 -525.92 -108.345 -61.9476 -463.972 208.983 0 0 0 0 0 3 0 0 0 0 0 2230.32 -100581 6.77098
haddock_8w.pdb -125.45109 0.873 -229.42 -405.693 -101.904 -68.1498 -337.543 176.273 0 0 0 0 0 2 0 0 0 0 0 2190.81 -100500 -7.41999
haddock_21w.pdb -124.72443 1.073 -359.924 -521.961 -96.5953 -49.3324 -472.629 162.038 0 0 0 0 0 2 0 0 0 0 0 2243.63 -95643.3 2.92997
haddock_47w.pdb -124.61646 0.681 -316.165 -485.947 -102.547 -59.9472 -426 169.782 0 0 0 0 0 2 0 0 0 0 0 2211.44 -100556 3.55254
haddock_61w.pdb -123.40353 0.986 -306.256 -471.336 -91.8314 -49.6642 -421.672 165.08 0 0 0 0 0 2 0 0 0 0 0 2069.06 -95391.4 -5.91293
haddock_45w.pdb -123.089174 0.682 -318.933 -494.417 -95.6812 -51.3772 -443.04 175.484 0 0 0 0 0 2 0 0 0 0 0 2176.28 -100422 -0.652374
haddock_95w.pdb -122.81774 0.799 -274.963 -445.384 -95.2248 -56.3182 -389.066 170.421 0 0 0 0 0 2 0 0 0 0 0 2076.84 -100375 -5.72844
haddock_70w.pdb -121.6827 1.061 -279.429 -450.931 -86.8663 -46.4147 -404.516 171.502 0 0 0 0 0 2 0 0 0 0 0 1999.31 -100553 -11.515
haddock_38w.pdb -120.65831 0.841 -254.994 -419.865 -97.8017 -62.0169 -357.848 164.871 0 0 0 0 0 2 0 0 0 0 0 2331.12 -100570 -3.55891
haddock_7w.pdb -120.5698 0.800 -343.9 -512.57 -103.128 -57.6348 -454.935 168.669 0 0 0 0 0 2 0 0 0 0 0 2263 -100678 11.1851
haddock_64w.pdb -120.31165 1.002 -308.652 -476.961 -99.3494 -57.3926 -419.568 168.309 0 0 0 0 0 3 0 0 0 0 0 2356.56 -95712.6 4.16365
haddock_97w.pdb -120.15507 1.306 -270.062 -442.896 -94.7775 -56.0977 -386.798 172.834 0 0 0 0 0 2 0 0 0 0 0 2168.66 -95572.4 -3.98117
haddock_63w.pdb -119.9073 1.043 -333.519 -508.484 -94.0923 -48.0488 -460.435 174.965 0 0 0 0 0 2 0 0 0 0 0 2090.84 -100595 2.732
haddock_57w.pdb -119.77782 0.744 -267.507 -440.065 -101.571 -63.9602 -376.105 172.558 0 0 0 0 0 2 0 0 0 0 0 2274.23 -100522 2.14758
haddock_5w.pdb -119.5682 1.006 -261.856 -432.471 -89.8869 -51.822 -380.649 170.616 0 0 0 0 0 2 0 0 0 0 0 2112.9 -95428.6 -8.678
haddock_99w.pdb -119.14305 1.283 -283.144 -451.673 -88.4516 -48.0937 -403.579 168.529 0 0 0 0 0 2 0 0 0 0 0 2099.32 -95386.4 -7.18645
haddock_82w.pdb -118.91332 0.752 -220.027 -386.521 -95.1459 -62.7709 -323.75 166.494 0 0 0 0 0 2 0 0 0 0 0 2273.19 -100467 -8.04182
haddock_28w.pdb -118.3836 0.865 -243.906 -413.51 -87.1268 -50.862 -362.648 169.604 0 0 0 0 0 2 0 0 0 0 0 2275.45 -100565 -11.9524
haddock_1w.pdb -118.35368 0.935 -284.158 -450.515 -90.6113 -50.622 -399.893 166.357 0 0 0 0 0 2 0 0 0 0 0 2268.28 -95599.5 -4.38878
haddock_29w.pdb -117.9901 1.101 -209.353 -419.587 -86.6787 -49.6889 -369.898 210.234 0 0 0 0 0 3 0 0 0 0 0 2047.61 -100515 -15.345
haddock_18w.pdb -117.72829 0.882 -233.675 -405.025 -92.596 -57.8817 -347.143 171.35 0 0 0 0 0 2 0 0 0 0 0 2195.61 -100539 -7.55299
haddock_76w.pdb -116.89336 0.802 -223.566 -385.784 -97.3221 -65.2708 -320.513 162.217 0 0 0 0 0 2 0 0 0 0 0 2363.75 -100309 -3.74166
haddock_19w.pdb -116.68316 1.162 -313.432 -475.543 -94.1334 -51.7545 -423.789 162.112 0 0 0 0 0 2 0 0 0 0 0 2105.11 -95698.1 3.61794
haddock_60w.pdb -115.11537 0.943 -258.545 -431.113 -89.8467 -51.9282 -379.185 172.568 0 0 0 0 0 2 0 0 0 0 0 2152.87 -100438 -4.60697
haddock_55w.pdb -114.9301 0.865 -341.049 -506.406 -104.647 -60.0075 -446.398 165.356 0 0 0 0 0 2 0 0 0 0 0 2378.91 -95763.5 17.8214
haddock_67w.pdb -114.17485 1.268 -266.395 -474.316 -96.8397 -54.8979 -419.418 207.92 0 0 0 0 0 3 0 0 0 0 0 2367.99 -95355.6 3.81465
haddock_85w.pdb -113.68521 1.071 -247.678 -415.312 -87.0016 -50.5227 -364.789 167.633 0 0 0 0 0 2 0 0 0 0 0 2004.06 -95469.8 -6.96801
haddock_43w.pdb -113.38982 0.836 -224.422 -397.472 -95.0965 -61.4992 -335.973 173.05 0 0 0 0 0 2 0 0 0 0 0 2288.87 -95629.7 -2.00102
haddock_73w.pdb -113.23372 1.096 -250.564 -423.507 -83.4126 -45.6243 -377.883 172.943 0 0 0 0 0 2 0 0 0 0 0 1899.89 -100503 -9.32712
haddock_22w.pdb -113.05855 0.840 -229.34 -396.835 -94.116 -60.4806 -336.354 167.494 0 0 0 0 0 2 0 0 0 0 0 2169.11 -95484.9 -2.05655
haddock_92w.pdb -112.92055 0.808 -233.854 -405.613 -91.8005 -56.9325 -348.68 171.758 0 0 0 0 0 2 0 0 0 0 0 2331.42 -100585 -3.42785
haddock_26w.pdb -112.66613 0.618 -244.117 -414.787 -95.6447 -60.1844 -354.603 170.67 0 0 0 0 0 2 0 0 0 0 0 2253.87 -100439 1.37187
haddock_39w.pdb -112.14911 1.020 -205.693 -371.899 -89.4165 -58.0295 -313.87 166.206 0 0 0 0 0 2 0 0 0 0 0 2258.8 -95391.5 -7.96621
haddock_54w.pdb -112.1299 0.814 -290.11 -461.764 -93.9709 -53.105 -408.659 171.654 0 0 0 0 0 2 0 0 0 0 0 2083.06 -95631.3 5.5415
haddock_10w.pdb -112.10607 1.132 -247.381 -419.689 -85.8373 -48.7427 -370.946 172.308 0 0 0 0 0 2 0 0 0 0 0 1998.45 -100525 -6.40497
haddock_90w.pdb -111.98707 0.780 -270.414 -439.804 -94.409 -56.0318 -383.772 169.39 0 0 0 0 0 2 0 0 0 0 0 2194.11 -100652 3.86013
haddock_89w.pdb -111.85826 1.169 -181.43 -392.476 -90.9882 -57.4896 -334.986 211.046 0 0 0 0 0 3 0 0 0 0 0 2300.81 -95569.5 -8.47606
haddock_9w.pdb -111.1765 0.875 -210.123 -382.533 -83.7979 -50.6051 -331.928 172.41 0 0 0 0 0 2 0 0 0 0 0 2144.03 -100531 -11.4268
haddock_87w.pdb -110.63638 1.251 -266.187 -467.187 -94.3062 -52.875 -414.312 201 0 0 0 0 0 3 0 0 0 0 0 2194.69 -95803.8 5.00102
haddock_20w.pdb -110.18051 1.073 -227.44 -398.037 -87.2242 -52.6894 -345.348 170.597 0 0 0 0 0 2 0 0 0 0 0 2097.49 -100573 -5.48121
haddock_33w.pdb -110.00748 1.104 -260.06 -432.566 -91.5097 -53.6146 -378.951 172.506 0 0 0 0 0 2 0 0 0 0 0 2045.44 -100590 2.14672
haddock_17w.pdb -109.6906 1.122 -250.415 -430.153 -91.3421 -53.6965 -376.456 179.737 0 0 0 0 0 2 0 0 0 0 0 2041.82 -100627 1.3234
haddock_12w.pdb -109.51536 0.667 -227.27 -400.882 -94.3019 -60.2374 -340.645 173.612 0 0 0 0 0 2 0 0 0 0 0 2230.84 -100782 1.48984
haddock_44w.pdb -109.23149 0.932 -259.719 -426.172 -92.4337 -55.3517 -370.82 166.453 0 0 0 0 0 2 0 0 0 0 0 2198.49 -100593 3.63891
haddock_4w.pdb -108.28453 0.866 -283.37 -452.132 -91.3971 -51.3154 -400.817 168.763 0 0 0 0 0 2 0 0 0 0 0 2175.84 -100547 6.31797
haddock_31w.pdb -107.42658 0.844 -207.115 -372.878 -91.6436 -60.3953 -312.483 165.763 0 0 0 0 0 2 0 0 0 0 0 2165.38 -100578 -1.11098
haddock_91w.pdb -106.11417 0.968 -205.051 -378.253 -82.9383 -50.1255 -328.128 173.203 0 0 0 0 0 2 0 0 0 0 0 2166.95 -100612 -7.68337
haddock_6w.pdb -105.99999 0.737 -235.068 -404.648 -82.7144 -46.944 -357.704 169.58 0 0 0 0 0 2 0 0 0 0 0 2109.18 -100599 -4.47319
haddock_58w.pdb -104.79779 0.909 -214.871 -388.488 -83.3623 -49.4595 -339.028 173.616 0 0 0 0 0 2 0 0 0 0 0 2083.92 -100386 -4.89429
haddock_59w.pdb -104.75703 1.056 -209.039 -384.052 -81.0791 -47.4154 -336.637 175.014 0 0 0 0 0 2 0 0 0 0 0 2076.28 -100462 -7.51563
haddock_2w.pdb -103.88707 1.208 -260.617 -424.784 -85.6552 -47.9742 -376.81 164.168 0 0 0 0 0 2 0 0 0 0 0 2010.33 -95731.5 3.03233
haddock_71w.pdb -103.242271 1.095 -224.532 -394.716 -86.9597 -52.7645 -341.952 170.185 0 0 0 0 0 2 0 0 0 0 0 2141.02 -100470 0.894129
haddock_49w.pdb -102.6061 1.306 -291.172 -456.171 -92.3315 -51.9049 -404.266 164.998 0 0 0 0 0 2 0 0 0 0 0 2265.58 -95573.4 13.6522
haddock_40w.pdb -102.5533 1.420 -360.753 -527.641 -94.7833 -46.688 -480.953 166.888 0 0 0 0 0 2 0 0 0 0 0 2124.62 -95634.1 23.6365
haddock_30w.pdb -101.25382 0.946 -202.119 -398.031 -95.0545 -61.3904 -336.641 195.912 0 0 0 0 0 3 0 0 0 0 0 2169.39 -95717 7.87358
haddock_14w.pdb -101.0266 0.955 -184.941 -357.046 -80.6277 -49.9146 -307.131 172.104 0 0 0 0 0 2 0 0 0 0 0 2029.42 -100542 -6.8962
haddock_77w.pdb -99.9628 0.993 -190.139 -366.741 -83.0921 -51.5755 -315.166 176.603 0 0 0 0 0 2 0 0 0 0 0 2157.2 -100294 -3.0144
haddock_3w.pdb -99.08666 1.209 -195.608 -372.682 -80.7672 -48.3322 -324.35 177.074 0 0 0 0 0 2 0 0 0 0 0 1911.12 -100523 -3.59186
haddock_24w.pdb -98.22134 1.121 -201.822 -368.178 -76.2759 -43.8423 -324.336 166.357 0 0 0 0 0 2 0 0 0 0 0 2182.01 -95515.4 -6.14754
haddock_23w.pdb -97.7596 1.359 -191.482 -376.442 -67.795 -33.5009 -342.941 184.96 0 0 0 0 0 2 0 0 0 0 0 1665.64 -100368 -14.1665
haddock_66w.pdb -97.32216 1.388 -213.046 -376.203 -85.5121 -53.2131 -322.99 163.157 0 0 0 0 0 2 0 0 0 0 0 2372.26 -95418.9 4.17324
haddock_13w.pdb -96.55314 0.751 -111.635 -288.278 -82.7476 -59.9109 -228.367 176.643 0 0 0 0 0 2 0 0 0 0 0 2142.39 -100450 -8.63314
haddock_74w.pdb -95.11034 1.048 -214.827 -389.501 -73.3188 -38.1874 -351.314 174.674 0 0 0 0 0 2 0 0 0 0 0 1963.46 -100486 -4.12754
haddock_51w.pdb -94.72226 0.899 -203.951 -379.807 -81.8093 -48.6985 -331.108 175.855 0 0 0 0 0 2 0 0 0 0 0 2010.57 -100546 2.61234
haddock_78w.pdb -93.95092 1.126 -214.375 -383.45 -83.1243 -49.7548 -333.695 169.075 0 0 0 0 0 2 0 0 0 0 0 2075.95 -100519 5.63538
haddock_86w.pdb -92.7786 1.114 -226.581 -429.142 -88.9039 -51.0997 -378.042 202.561 0 0 0 0 0 3 0 0 0 0 0 2219.77 -100586 13.6734
haddock_16w.pdb -92.77833 1.248 -243.269 -413.358 -75.3237 -37.7643 -375.594 170.089 0 0 0 0 0 2 0 0 0 0 0 1877.06 -100486 3.09587
haddock_53w.pdb -90.4824 1.014 -267.331 -432.861 -95.9321 -58.4956 -374.365 165.529 0 0 0 0 0 2 0 0 0 0 0 2402.18 -95633.9 26.3333
haddock_72w.pdb -88.75612 0.889 -156.834 -333.821 -74.0946 -45.2361 -288.585 176.988 0 0 0 0 0 2 0 0 0 0 0 2090.39 -100554 -3.50182
haddock_32w.pdb -88.4665 1.172 -246.237 -411.965 -85.8735 -49.6411 -362.324 165.728 0 0 0 0 0 2 0 0 0 0 0 2241.09 -100557 17.0666
haddock_48w.pdb -85.4565 1.358 -254.249 -425.308 -82.8013 -44.745 -380.563 171.06 0 0 0 0 0 2 0 0 0 0 0 2062.04 -95591.4 18.2951
haddock_56w.pdb -78.68108 1.530 -117.097 -289.822 -66.7413 -41.9546 -247.867 172.725 0 0 0 0 0 2 0 0 0 0 0 1866.19 -100421 -4.42558
haddock_50w.pdb -73.48831 1.418 -133.389 -310.216 -69.9711 -43.2772 -266.939 176.827 0 0 0 0 0 2 0 0 0 0 0 1934.04 -95528.5 5.49399
haddock_100w.pdb -73.440443 1.283 -86.1628 -258.792 -70.2868 -49.3418 -209.45 172.629 0 0 0 0 0 2 0 0 0 0 0 2155.01 -100413 0.528457
haddock_42w.pdb -72.49917 1.474 -95.9713 -301.641 -77.1952 -52.2568 -249.384 205.669 0 0 0 0 0 3 0 0 0 0 0 2090.57 -95482 9.06753
haddock_52w.pdb -72.2438 1.379 -151.692 -359.746 -76.3391 -44.8494 -314.897 208.054 0 0 0 0 0 3 0 0 0 0 0 2118.58 -100509 14.7796
                      
