# Supplementary material for: Large-scale discovery of protein interactions at residue resolution using co-evolution calculated from genomic sequences
Source: Nat Commun. 2021 Mar 2;12:1396. doi: 10.1038/s41467-021-21636-z (PMC7925567; doi:10.1038/s41467-021-21636-z)
Supplement: Supplementary file 13 — Supplementary Data 11 [file 41467_2021_21636_MOESM13_ESM.zip › supplementary_prediction/cep_tp00839_TOLB_PAL/models/haddock_top_5_haddock_80w.pdb]

REMARK FILENAME="haddock_80w.pdb0"
REMARK ===============================================================
REMARK HADDOCK run for haddock
REMARK initial structure: haddock_80.pdb
REMARK final NOE weights: unambig 50 amb: 50
REMARK ===============================================================
REMARK            total,bonds,angles,improper,dihe,vdw,elec,air,cdih,coup,rdcs,vean,dani,xpcs,rg
REMARK energies: -382.726, 0, 0, 0, 0, -59.9227, -489.947, 167.144, 0, 0, 0, 0, 0, 0, 0
REMARK ===============================================================
REMARK            bonds,angles,impropers,dihe,air,cdih,coup,rdcs,vean,dani,xpcs
REMARK rms-dev.: 0,0,0,0,8.11076,0,0, 0, 0, 0, 0
REMARK ===============================================================
REMARK               air,cdih,coup,rdcs,vean,dani,xpcs
REMARK               >0.3,>5,>1,>0,>5,>0.2,>0.2
REMARK violations.: 2, 0, 0, 0, 0, 0, 0
REMARK ===============================================================
REMARK                        CVpartition#,violations,rms
REMARK AIRs cross-validation: 1, 0, NaN
REMARK ===============================================================
REMARK NCS energy: 0
REMARK ===============================================================
REMARK Symmetry energy: 0
REMARK ===============================================================
REMARK Desolvation energy: -1.74688
REMARK Internal energy free molecules: 80468.8
REMARK Internal energy complex: -19401.1
REMARK Binding energy: -100422
REMARK ===============================================================
REMARK buried surface area: 2331.29
REMARK ===============================================================
REMARK water - chain1: 0 0 0
REMARK water - chain2: 0 0 0
REMARK water - chain3: 0 0 0
REMARK water - chain4: 0 0 0
REMARK water - chain5: 0 0 0
REMARK water - chain6: 0 0 0
REMARK ===============================================================
REMARK water - water: 0 0 0
REMARK ===============================================================
REMARK DATE:05-Aug-2020  10:44:37       created by user: he47
REMARK VERSION:1.3
ATOM      1  CB  ASP    32     -17.813  -7.463 -18.698  1.00 10.00      A   
ATOM      2  CG  ASP    32     -16.949  -8.300 -19.611  1.00 10.00      A   
ATOM      3  OD1 ASP    32     -16.154  -7.719 -20.383  1.00 10.00      A   
ATOM      4  OD2 ASP    32     -17.071  -9.543 -19.563  1.00 10.00      A   
ATOM      5  C   ASP    32     -18.211  -6.716 -16.355  1.00 10.00      A   
ATOM      6  O   ASP    32     -17.510  -6.067 -15.575  1.00 10.00      A   
ATOM      7  N   ASP    32     -18.204  -9.126 -16.906  1.00 10.00      A   
ATOM      8  HT1 ASP    32     -19.241  -9.072 -16.941  1.00 10.00      A   
ATOM      9  HT2 ASP    32     -17.914  -9.429 -15.956  1.00 10.00      A   
ATOM     10  HT3 ASP    32     -17.881  -9.835 -17.597  1.00 10.00      A   
ATOM     11  CA  ASP    32     -17.610  -7.805 -17.223  1.00 10.00      A   
ATOM     12  N   SER    33     -19.510  -6.514 -16.501  1.00 10.00      A   
ATOM     13  HN  SER    33     -20.011  -7.054 -17.149  1.00 10.00      A   
ATOM     14  CA  SER    33     -20.222  -5.508 -15.740  1.00 10.00      A   
ATOM     15  CB  SER    33     -21.376  -4.972 -16.586  1.00 10.00      A   
ATOM     16  OG  SER    33     -21.194  -5.315 -17.953  1.00 10.00      A   
ATOM     17  HG  SER    33     -22.037  -5.232 -18.415  1.00 10.00      A   
ATOM     18  C   SER    33     -20.755  -6.095 -14.440  1.00 10.00      A   
ATOM     19  O   SER    33     -20.821  -7.315 -14.279  1.00 10.00      A   
ATOM     20  N   GLY    34     -21.116  -5.223 -13.512  1.00 10.00      A   
ATOM     21  HN  GLY    34     -21.014  -4.263 -13.689  1.00 10.00      A   
ATOM     22  CA  GLY    34     -21.651  -5.671 -12.243  1.00 10.00      A   
ATOM     23  C   GLY    34     -23.160  -5.801 -12.284  1.00 10.00      A   
ATOM     24  O   GLY    34     -23.761  -5.800 -13.359  1.00 10.00      A   
ATOM     25  N   ARG    35     -23.775  -5.920 -11.121  1.00 10.00      A   
ATOM     26  HN  ARG    35     -23.245  -5.933 -10.296  1.00 10.00      A   
ATOM     27  CA  ARG    35     -25.221  -6.042 -11.039  1.00 10.00      A   
ATOM     28  CB  ARG    35     -25.613  -6.846  -9.802  1.00 10.00      A   
ATOM     29  CG  ARG    35     -27.077  -7.237  -9.759  1.00 10.00      A   
ATOM     30  CD  ARG    35     -27.358  -8.166  -8.594  1.00 10.00      A   
ATOM     31  NE  ARG    35     -28.770  -8.529  -8.514  1.00 10.00      A   
ATOM     32  HE  ARG    35     -29.420  -7.794  -8.395  1.00 10.00      A   
ATOM     33  CZ  ARG    35     -29.222  -9.779  -8.609  1.00 10.00      A   
ATOM     34  NH1 ARG    35     -28.372 -10.783  -8.794  1.00 10.00      A   
ATOM     35 HH11 ARG    35     -27.349 -10.597  -8.867  1.00 10.00      A   
ATOM     36 HH12 ARG    35     -28.724 -11.767  -8.870  1.00 10.00      A   
ATOM     37  NH2 ARG    35     -30.520 -10.019  -8.515  1.00 10.00      A   
ATOM     38 HH21 ARG    35     -31.194  -9.227  -8.367  1.00 10.00      A   
ATOM     39 HH22 ARG    35     -30.882 -10.996  -8.586  1.00 10.00      A   
ATOM     40  C   ARG    35     -25.872  -4.661 -11.006  1.00 10.00      A   
ATOM     41  O   ARG    35     -25.603  -3.866 -10.105  1.00 10.00      A   
ATOM     42  N   PRO    36     -26.716  -4.353 -12.005  1.00 10.00      A   
ATOM     43  CA  PRO    36     -27.409  -3.061 -12.099  1.00 10.00      A   
ATOM     44  CB  PRO    36     -28.310  -3.223 -13.325  1.00 10.00      A   
ATOM     45  CG  PRO    36     -27.655  -4.289 -14.127  1.00 10.00      A   
ATOM     46  CD  PRO    36     -27.057  -5.235 -13.131  1.00 10.00      A   
ATOM     47  C   PRO    36     -28.251  -2.759 -10.865  1.00 10.00      A   
ATOM     48  O   PRO    36     -29.212  -3.469 -10.560  1.00 10.00      A   
ATOM     49  N   ILE    37     -27.878  -1.704 -10.157  1.00 10.00      A   
ATOM     50  HN  ILE    37     -27.100  -1.182 -10.454  1.00 10.00      A   
ATOM     51  CA  ILE    37     -28.591  -1.295  -8.958  1.00 10.00      A   
ATOM     52  CB  ILE    37     -27.722  -1.465  -7.688  1.00 10.00      A   
ATOM     53  CG1 ILE    37     -28.529  -1.164  -6.422  1.00 10.00      A   
ATOM     54  CG2 ILE    37     -26.468  -0.605  -7.754  1.00 10.00      A   
ATOM     55  CD1 ILE    37     -27.905  -1.709  -5.155  1.00 10.00      A   
ATOM     56  C   ILE    37     -29.077   0.146  -9.102  1.00 10.00      A   
ATOM     57  O   ILE    37     -28.382   0.996  -9.669  1.00 10.00      A   
ATOM     58  N   GLY    38     -30.274   0.414  -8.606  1.00 10.00      A   
ATOM     59  HN  GLY    38     -30.780  -0.300  -8.154  1.00 10.00      A   
ATOM     60  CA  GLY    38     -30.839   1.742  -8.704  1.00 10.00      A   
ATOM     61  C   GLY    38     -30.508   2.606  -7.510  1.00 10.00      A   
ATOM     62  O   GLY    38     -31.230   2.602  -6.515  1.00 10.00      A   
ATOM     63  N   VAL    39     -29.406   3.334  -7.599  1.00 10.00      A   
ATOM     64  HN  VAL    39     -28.860   3.279  -8.409  1.00 10.00      A   
ATOM     65  CA  VAL    39     -28.989   4.221  -6.524  1.00 10.00      A   
ATOM     66  CB  VAL    39     -27.454   4.342  -6.438  1.00 10.00      A   
ATOM     67  CG1 VAL    39     -27.049   5.229  -5.268  1.00 10.00      A   
ATOM     68  CG2 VAL    39     -26.822   2.967  -6.302  1.00 10.00      A   
ATOM     69  C   VAL    39     -29.602   5.598  -6.737  1.00 10.00      A   
ATOM     70  O   VAL    39     -29.231   6.318  -7.667  1.00 10.00      A   
ATOM     71  N   VAL    40     -30.549   5.941  -5.886  1.00 10.00      A   
ATOM     72  HN  VAL    40     -30.796   5.316  -5.168  1.00 10.00      A   
ATOM     73  CA  VAL    40     -31.238   7.216  -5.970  1.00 10.00      A   
ATOM     74  CB  VAL    40     -32.751   7.031  -5.716  1.00 10.00      A   
ATOM     75  CG1 VAL    40     -33.502   8.344  -5.879  1.00 10.00      A   
ATOM     76  CG2 VAL    40     -33.320   5.966  -6.641  1.00 10.00      A   
ATOM     77  C   VAL    40     -30.677   8.197  -4.944  1.00 10.00      A   
ATOM     78  O   VAL    40     -30.428   7.819  -3.797  1.00 10.00      A   
ATOM     79  N   PRO    41     -30.436   9.457  -5.356  1.00 10.00      A   
ATOM     80  CA  PRO    41     -29.925  10.499  -4.460  1.00 10.00      A   
ATOM     81  CB  PRO    41     -30.026  11.774  -5.302  1.00 10.00      A   
ATOM     82  CG  PRO    41     -29.950  11.298  -6.708  1.00 10.00      A   
ATOM     83  CD  PRO    41     -30.625   9.957  -6.729  1.00 10.00      A   
ATOM     84  C   PRO    41     -30.798  10.630  -3.218  1.00 10.00      A   
ATOM     85  O   PRO    41     -32.024  10.508  -3.290  1.00 10.00      A   
ATOM     86  N   PHE    42     -30.164  10.880  -2.086  1.00 10.00      A   
ATOM     87  HN  PHE    42     -29.190  10.994  -2.100  1.00 10.00      A   
ATOM     88  CA  PHE    42     -30.877  11.011  -0.826  1.00 10.00      A   
ATOM     89  CB  PHE    42     -29.900  11.005   0.353  1.00 10.00      A   
ATOM     90  CG  PHE    42     -29.479   9.626   0.784  1.00 10.00      A   
ATOM     91  CD1 PHE    42     -29.011   8.706  -0.140  1.00 10.00      A   
ATOM     92  CD2 PHE    42     -29.552   9.249   2.115  1.00 10.00      A   
ATOM     93  CE1 PHE    42     -28.625   7.439   0.252  1.00 10.00      A   
ATOM     94  CE2 PHE    42     -29.168   7.984   2.515  1.00 10.00      A   
ATOM     95  CZ  PHE    42     -28.704   7.077   1.582  1.00 10.00      A   
ATOM     96  C   PHE    42     -31.754  12.256  -0.803  1.00 10.00      A   
ATOM     97  O   PHE    42     -31.400  13.291  -1.369  1.00 10.00      A   
ATOM     98  N   GLN    43     -32.909  12.137  -0.168  1.00 10.00      A   
ATOM     99  HN  GLN    43     -33.143  11.271   0.242  1.00 10.00      A   
ATOM    100  CA  GLN    43     -33.845  13.242  -0.064  1.00 10.00      A   
ATOM    101  CB  GLN    43     -35.254  12.717   0.221  1.00 10.00      A   
ATOM    102  CG  GLN    43     -36.328  13.790   0.235  1.00 10.00      A   
ATOM    103  CD  GLN    43     -37.114  13.812   1.529  1.00 10.00      A   
ATOM    104  OE1 GLN    43     -37.317  12.780   2.173  1.00 10.00      A   
ATOM    105  NE2 GLN    43     -37.566  14.995   1.918  1.00 10.00      A   
ATOM    106 HE21 GLN    43     -37.371  15.774   1.355  1.00 10.00      A   
ATOM    107 HE22 GLN    43     -38.079  15.044   2.756  1.00 10.00      A   
ATOM    108  C   GLN    43     -33.407  14.214   1.026  1.00 10.00      A   
ATOM    109  O   GLN    43     -33.528  13.928   2.218  1.00 10.00      A   
ATOM    110  N   TRP    44     -32.884  15.352   0.607  1.00 10.00      A   
ATOM    111  HN  TRP    44     -32.813  15.518  -0.359  1.00 10.00      A   
ATOM    112  CA  TRP    44     -32.423  16.371   1.530  1.00 10.00      A   
ATOM    113  CB  TRP    44     -31.205  17.096   0.942  1.00 10.00      A   
ATOM    114  CG  TRP    44     -30.916  18.431   1.562  1.00 10.00      A   
ATOM    115  CD1 TRP    44     -31.154  19.656   1.008  1.00 10.00      A   
ATOM    116  CD2 TRP    44     -30.333  18.679   2.847  1.00 10.00      A   
ATOM    117  NE1 TRP    44     -30.760  20.650   1.868  1.00 10.00      A   
ATOM    118  HE1 TRP    44     -30.829  21.614   1.693  1.00 10.00      A   
ATOM    119  CE2 TRP    44     -30.252  20.077   3.005  1.00 10.00      A   
ATOM    120  CE3 TRP    44     -29.877  17.856   3.881  1.00 10.00      A   
ATOM    121  CZ2 TRP    44     -29.729  20.668   4.151  1.00 10.00      A   
ATOM    122  CZ3 TRP    44     -29.357  18.445   5.017  1.00 10.00      A   
ATOM    123  CH2 TRP    44     -29.290  19.837   5.145  1.00 10.00      A   
ATOM    124  C   TRP    44     -33.547  17.353   1.833  1.00 10.00      A   
ATOM    125  O   TRP    44     -34.088  17.992   0.928  1.00 10.00      A   
ATOM    126  N   ALA    45     -33.900  17.459   3.103  1.00 10.00      A   
ATOM    127  HN  ALA    45     -33.433  16.916   3.776  1.00 10.00      A   
ATOM    128  CA  ALA    45     -34.957  18.361   3.528  1.00 10.00      A   
ATOM    129  CB  ALA    45     -36.064  17.593   4.236  1.00 10.00      A   
ATOM    130  C   ALA    45     -34.401  19.463   4.422  1.00 10.00      A   
ATOM    131  O   ALA    45     -34.494  19.391   5.648  1.00 10.00      A   
ATOM    132  N   GLY    46     -33.812  20.473   3.804  1.00 10.00      A   
ATOM    133  HN  GLY    46     -33.765  20.476   2.824  1.00 10.00      A   
ATOM    134  CA  GLY    46     -33.248  21.573   4.554  1.00 10.00      A   
ATOM    135  C   GLY    46     -32.867  22.733   3.658  1.00 10.00      A   
ATOM    136  O   GLY    46     -33.074  22.671   2.446  1.00 10.00      A   
ATOM    137  N   PRO    47     -32.300  23.805   4.231  1.00 10.00      A   
ATOM    138  CA  PRO    47     -31.893  24.993   3.476  1.00 10.00      A   
ATOM    139  CB  PRO    47     -31.593  26.035   4.565  1.00 10.00      A   
ATOM    140  CG  PRO    47     -32.066  25.434   5.847  1.00 10.00      A   
ATOM    141  CD  PRO    47     -32.011  23.949   5.661  1.00 10.00      A   
ATOM    142  C   PRO    47     -30.645  24.737   2.637  1.00 10.00      A   
ATOM    143  O   PRO    47     -29.658  24.178   3.124  1.00 10.00      A   
ATOM    144  N   GLY    48     -30.691  25.152   1.380  1.00 10.00      A   
ATOM    145  HN  GLY    48     -31.502  25.590   1.048  1.00 10.00      A   
ATOM    146  CA  GLY    48     -29.567  24.957   0.488  1.00 10.00      A   
ATOM    147  C   GLY    48     -29.568  23.567  -0.106  1.00 10.00      A   
ATOM    148  O   GLY    48     -30.607  23.078  -0.551  1.00 10.00      A   
ATOM    149  N   ALA    49     -28.413  22.928  -0.113  1.00 10.00      A   
ATOM    150  HN  ALA    49     -27.618  23.372   0.257  1.00 10.00      A   
ATOM    151  CA  ALA    49     -28.288  21.583  -0.647  1.00 10.00      A   
ATOM    152  CB  ALA    49     -27.478  21.596  -1.933  1.00 10.00      A   
ATOM    153  C   ALA    49     -27.637  20.675   0.382  1.00 10.00      A   
ATOM    154  O   ALA    49     -27.186  21.143   1.430  1.00 10.00      A   
ATOM    155  N   ALA    50     -27.603  19.385   0.088  1.00 10.00      A   
ATOM    156  HN  ALA    50     -27.991  19.075  -0.759  1.00 10.00      A   
ATOM    157  CA  ALA    50     -27.002  18.414   0.988  1.00 10.00      A   
ATOM    158  CB  ALA    50     -27.337  16.999   0.537  1.00 10.00      A   
ATOM    159  C   ALA    50     -25.492  18.621   1.044  1.00 10.00      A   
ATOM    160  O   ALA    50     -24.821  18.597   0.009  1.00 10.00      A   
ATOM    161  N   PRO    51     -24.945  18.849   2.254  1.00 10.00      A   
ATOM    162  CA  PRO    51     -23.506  19.068   2.452  1.00 10.00      A   
ATOM    163  CB  PRO    51     -23.354  19.201   3.973  1.00 10.00      A   
ATOM    164  CG  PRO    51     -24.622  18.661   4.546  1.00 10.00      A   
ATOM    165  CD  PRO    51     -25.685  18.925   3.522  1.00 10.00      A   
ATOM    166  C   PRO    51     -22.674  17.901   1.936  1.00 10.00      A   
ATOM    167  O   PRO    51     -21.538  18.078   1.497  1.00 10.00      A   
ATOM    168  N   GLU    52     -23.245  16.710   1.993  1.00 10.00      A   
ATOM    169  HN  GLU    52     -24.154  16.630   2.357  1.00 10.00      A   
ATOM    170  CA  GLU    52     -22.563  15.518   1.521  1.00 10.00      A   
ATOM    171  CB  GLU    52     -22.055  14.682   2.699  1.00 10.00      A   
ATOM    172  CG  GLU    52     -21.120  13.547   2.301  1.00 10.00      A   
ATOM    173  CD  GLU    52     -19.983  14.025   1.423  1.00 10.00      A   
ATOM    174  OE1 GLU    52     -20.125  13.979   0.185  1.00 10.00      A   
ATOM    175  OE2 GLU    52     -18.952  14.475   1.970  1.00 10.00      A   
ATOM    176  C   GLU    52     -23.500  14.690   0.654  1.00 10.00      A   
ATOM    177  O   GLU    52     -24.658  14.464   1.017  1.00 10.00      A   
ATOM    178  N   ASP    53     -22.998  14.238  -0.484  1.00 10.00      A   
ATOM    179  HN  ASP    53     -22.060  14.429  -0.705  1.00 10.00      A   
ATOM    180  CA  ASP    53     -23.795  13.435  -1.396  1.00 10.00      A   
ATOM    181  CB  ASP    53     -23.302  13.578  -2.838  1.00 10.00      A   
ATOM    182  CG  ASP    53     -24.360  13.191  -3.855  1.00 10.00      A   
ATOM    183  OD1 ASP    53     -24.995  12.128  -3.696  1.00 10.00      A   
ATOM    184  OD2 ASP    53     -24.566  13.956  -4.824  1.00 10.00      A   
ATOM    185  C   ASP    53     -23.757  11.977  -0.969  1.00 10.00      A   
ATOM    186  O   ASP    53     -22.942  11.195  -1.458  1.00 10.00      A   
ATOM    187  N   ILE    54     -24.638  11.626  -0.042  1.00 10.00      A   
ATOM    188  HN  ILE    54     -25.250  12.306   0.309  1.00 10.00      A   
ATOM    189  CA  ILE    54     -24.716  10.263   0.476  1.00 10.00      A   
ATOM    190  CB  ILE    54     -25.796  10.129   1.574  1.00 10.00      A   
ATOM    191  CG1 ILE    54     -25.752  11.324   2.537  1.00 10.00      A   
ATOM    192  CG2 ILE    54     -25.624   8.823   2.336  1.00 10.00      A   
ATOM    193  CD1 ILE    54     -24.466  11.442   3.332  1.00 10.00      A   
ATOM    194  C   ILE    54     -24.996   9.263  -0.646  1.00 10.00      A   
ATOM    195  O   ILE    54     -24.427   8.171  -0.671  1.00 10.00      A   
ATOM    196  N   GLY    55     -25.857   9.656  -1.580  1.00 10.00      A   
ATOM    197  HN  GLY    55     -26.258  10.547  -1.516  1.00 10.00      A   
ATOM    198  CA  GLY    55     -26.194   8.790  -2.695  1.00 10.00      A   
ATOM    199  C   GLY    55     -24.975   8.469  -3.532  1.00 10.00      A   
ATOM    200  O   GLY    55     -24.744   7.312  -3.889  1.00 10.00      A   
ATOM    201  N   GLY    56     -24.189   9.498  -3.832  1.00 10.00      A   
ATOM    202  HN  GLY    56     -24.445  10.402  -3.527  1.00 10.00      A   
ATOM    203  CA  GLY    56     -22.980   9.319  -4.612  1.00 10.00      A   
ATOM    204  C   GLY    56     -21.980   8.416  -3.915  1.00 10.00      A   
ATOM    205  O   GLY    56     -21.244   7.675  -4.567  1.00 10.00      A   
ATOM    206  N   ILE    57     -21.956   8.474  -2.586  1.00 10.00      A   
ATOM    207  HN  ILE    57     -22.565   9.090  -2.123  1.00 10.00      A   
ATOM    208  CA  ILE    57     -21.050   7.641  -1.802  1.00 10.00      A   
ATOM    209  CB  ILE    57     -21.083   7.999  -0.299  1.00 10.00      A   
ATOM    210  CG1 ILE    57     -20.663   9.456  -0.080  1.00 10.00      A   
ATOM    211  CG2 ILE    57     -20.181   7.062   0.497  1.00 10.00      A   
ATOM    212  CD1 ILE    57     -20.840   9.933   1.347  1.00 10.00      A   
ATOM    213  C   ILE    57     -21.418   6.170  -1.980  1.00 10.00      A   
ATOM    214  O   ILE    57     -20.562   5.337  -2.285  1.00 10.00      A   
ATOM    215  N   VAL    58     -22.702   5.868  -1.808  1.00 10.00      A   
ATOM    216  HN  VAL    58     -23.332   6.584  -1.574  1.00 10.00      A   
ATOM    217  CA  VAL    58     -23.200   4.503  -1.952  1.00 10.00      A   
ATOM    218  CB  VAL    58     -24.715   4.422  -1.650  1.00 10.00      A   
ATOM    219  CG1 VAL    58     -25.217   2.986  -1.728  1.00 10.00      A   
ATOM    220  CG2 VAL    58     -25.018   5.015  -0.284  1.00 10.00      A   
ATOM    221  C   VAL    58     -22.940   3.992  -3.367  1.00 10.00      A   
ATOM    222  O   VAL    58     -22.480   2.867  -3.561  1.00 10.00      A   
ATOM    223  N   ALA    59     -23.225   4.841  -4.349  1.00 10.00      A   
ATOM    224  HN  ALA    59     -23.590   5.726  -4.124  1.00 10.00      A   
ATOM    225  CA  ALA    59     -23.018   4.491  -5.748  1.00 10.00      A   
ATOM    226  CB  ALA    59     -23.489   5.618  -6.656  1.00 10.00      A   
ATOM    227  C   ALA    59     -21.552   4.168  -6.017  1.00 10.00      A   
ATOM    228  O   ALA    59     -21.238   3.193  -6.701  1.00 10.00      A   
ATOM    229  N   ALA    60     -20.662   4.984  -5.463  1.00 10.00      A   
ATOM    230  HN  ALA    60     -20.978   5.739  -4.919  1.00 10.00      A   
ATOM    231  CA  ALA    60     -19.234   4.785  -5.641  1.00 10.00      A   
ATOM    232  CB  ALA    60     -18.452   5.968  -5.090  1.00 10.00      A   
ATOM    233  C   ALA    60     -18.782   3.490  -4.985  1.00 10.00      A   
ATOM    234  O   ALA    60     -18.082   2.694  -5.599  1.00 10.00      A   
ATOM    235  N   ASP    61     -19.219   3.272  -3.750  1.00 10.00      A   
ATOM    236  HN  ASP    61     -19.806   3.940  -3.325  1.00 10.00      A   
ATOM    237  CA  ASP    61     -18.848   2.076  -2.997  1.00 10.00      A   
ATOM    238  CB  ASP    61     -19.462   2.102  -1.596  1.00 10.00      A   
ATOM    239  CG  ASP    61     -18.769   3.067  -0.655  1.00 10.00      A   
ATOM    240  OD1 ASP    61     -17.672   3.559  -1.000  1.00 10.00      A   
ATOM    241  OD2 ASP    61     -19.317   3.334   0.439  1.00 10.00      A   
ATOM    242  C   ASP    61     -19.260   0.796  -3.713  1.00 10.00      A   
ATOM    243  O   ASP    61     -18.460  -0.132  -3.859  1.00 10.00      A   
ATOM    244  N   LEU    62     -20.507   0.753  -4.168  1.00 10.00      A   
ATOM    245  HN  LEU    62     -21.094   1.532  -4.028  1.00 10.00      A   
ATOM    246  CA  LEU    62     -21.035  -0.419  -4.862  1.00 10.00      A   
ATOM    247  CB  LEU    62     -22.541  -0.286  -5.078  1.00 10.00      A   
ATOM    248  CG  LEU    62     -23.388  -0.187  -3.809  1.00 10.00      A   
ATOM    249  CD1 LEU    62     -24.843   0.067  -4.160  1.00 10.00      A   
ATOM    250  CD2 LEU    62     -23.251  -1.448  -2.970  1.00 10.00      A   
ATOM    251  C   LEU    62     -20.328  -0.661  -6.194  1.00 10.00      A   
ATOM    252  O   LEU    62     -20.281  -1.789  -6.688  1.00 10.00      A   
ATOM    253  N   ARG    63     -19.789   0.402  -6.775  1.00 10.00      A   
ATOM    254  HN  ARG    63     -19.872   1.279  -6.342  1.00 10.00      A   
ATOM    255  CA  ARG    63     -19.078   0.300  -8.042  1.00 10.00      A   
ATOM    256  CB  ARG    63     -19.214   1.597  -8.844  1.00 10.00      A   
ATOM    257  CG  ARG    63     -18.452   1.601 -10.159  1.00 10.00      A   
ATOM    258  CD  ARG    63     -18.907   2.735 -11.062  1.00 10.00      A   
ATOM    259  NE  ARG    63     -20.076   2.363 -11.859  1.00 10.00      A   
ATOM    260  HE  ARG    63     -20.139   1.423 -12.148  1.00 10.00      A   
ATOM    261  CZ  ARG    63     -21.039   3.215 -12.217  1.00 10.00      A   
ATOM    262  NH1 ARG    63     -20.976   4.491 -11.845  1.00 10.00      A   
ATOM    263 HH11 ARG    63     -21.728   5.160 -12.122  1.00 10.00      A   
ATOM    264 HH12 ARG    63     -20.173   4.832 -11.274  1.00 10.00      A   
ATOM    265  NH2 ARG    63     -22.064   2.790 -12.948  1.00 10.00      A   
ATOM    266 HH21 ARG    63     -22.819   3.455 -13.229  1.00 10.00      A   
ATOM    267 HH22 ARG    63     -22.123   1.786 -13.246  1.00 10.00      A   
ATOM    268  C   ARG    63     -17.605  -0.041  -7.809  1.00 10.00      A   
ATOM    269  O   ARG    63     -17.000  -0.774  -8.586  1.00 10.00      A   
ATOM    270  N   ASN    64     -17.049   0.480  -6.720  1.00 10.00      A   
ATOM    271  HN  ASN    64     -17.594   1.052  -6.134  1.00 10.00      A   
ATOM    272  CA  ASN    64     -15.648   0.246  -6.368  1.00 10.00      A   
ATOM    273  CB  ASN    64     -15.253   1.041  -5.119  1.00 10.00      A   
ATOM    274  CG  ASN    64     -14.960   2.504  -5.399  1.00 10.00      A   
ATOM    275  OD1 ASN    64     -14.574   2.878  -6.507  1.00 10.00      A   
ATOM    276  ND2 ASN    64     -15.129   3.342  -4.386  1.00 10.00      A   
ATOM    277 HD21 ASN    64     -15.434   2.971  -3.523  1.00 10.00      A   
ATOM    278 HD22 ASN    64     -14.937   4.294  -4.533  1.00 10.00      A   
ATOM    279  C   ASN    64     -15.365  -1.232  -6.136  1.00 10.00      A   
ATOM    280  O   ASN    64     -14.263  -1.711  -6.395  1.00 10.00      A   
ATOM    281  N   SER    65     -16.365  -1.951  -5.649  1.00 10.00      A   
ATOM    282  HN  SER    65     -17.222  -1.515  -5.463  1.00 10.00      A   
ATOM    283  CA  SER    65     -16.222  -3.370  -5.380  1.00 10.00      A   
ATOM    284  CB  SER    65     -17.321  -3.831  -4.421  1.00 10.00      A   
ATOM    285  OG  SER    65     -18.498  -3.058  -4.595  1.00 10.00      A   
ATOM    286  HG  SER    65     -18.448  -2.264  -4.048  1.00 10.00      A   
ATOM    287  C   SER    65     -16.249  -4.186  -6.672  1.00 10.00      A   
ATOM    288  O   SER    65     -15.788  -5.327  -6.708  1.00 10.00      A   
ATOM    289  N   GLY    66     -16.795  -3.592  -7.730  1.00 10.00      A   
ATOM    290  HN  GLY    66     -17.136  -2.676  -7.642  1.00 10.00      A   
ATOM    291  CA  GLY    66     -16.874  -4.267  -9.010  1.00 10.00      A   
ATOM    292  C   GLY    66     -17.925  -5.357  -9.029  1.00 10.00      A   
ATOM    293  O   GLY    66     -17.955  -6.188  -9.934  1.00 10.00      A   
ATOM    294  N   LYS    67     -18.788  -5.363  -8.026  1.00 10.00      A   
ATOM    295  HN  LYS    67     -18.708  -4.684  -7.323  1.00 10.00      A   
ATOM    296  CA  LYS    67     -19.837  -6.366  -7.942  1.00 10.00      A   
ATOM    297  CB  LYS    67     -19.930  -6.943  -6.526  1.00 10.00      A   
ATOM    298  CG  LYS    67     -18.674  -7.669  -6.062  1.00 10.00      A   
ATOM    299  CD  LYS    67     -18.431  -8.942  -6.861  1.00 10.00      A   
ATOM    300  CE  LYS    67     -17.212  -9.695  -6.346  1.00 10.00      A   
ATOM    301  NZ  LYS    67     -17.114 -11.061  -6.925  1.00 10.00      A   
ATOM    302  HZ1 LYS    67     -18.012 -11.321  -7.376  1.00 10.00      A   
ATOM    303  HZ2 LYS    67     -16.907 -11.754  -6.177  1.00 10.00      A   
ATOM    304  HZ3 LYS    67     -16.353 -11.102  -7.643  1.00 10.00      A   
ATOM    305  C   LYS    67     -21.182  -5.797  -8.379  1.00 10.00      A   
ATOM    306  O   LYS    67     -22.061  -6.533  -8.830  1.00 10.00      A   
ATOM    307  N   PHE    68     -21.332  -4.484  -8.267  1.00 10.00      A   
ATOM    308  HN  PHE    68     -20.585  -3.939  -7.944  1.00 10.00      A   
ATOM    309  CA  PHE    68     -22.575  -3.829  -8.639  1.00 10.00      A   
ATOM    310  CB  PHE    68     -23.322  -3.320  -7.400  1.00 10.00      A   
ATOM    311  CG  PHE    68     -24.172  -4.370  -6.739  1.00 10.00      A   
ATOM    312  CD1 PHE    68     -23.598  -5.347  -5.942  1.00 10.00      A   
ATOM    313  CD2 PHE    68     -25.544  -4.388  -6.924  1.00 10.00      A   
ATOM    314  CE1 PHE    68     -24.375  -6.321  -5.346  1.00 10.00      A   
ATOM    315  CE2 PHE    68     -26.327  -5.358  -6.327  1.00 10.00      A   
ATOM    316  CZ  PHE    68     -25.742  -6.327  -5.538  1.00 10.00      A   
ATOM    317  C   PHE    68     -22.340  -2.699  -9.636  1.00 10.00      A   
ATOM    318  O   PHE    68     -21.230  -2.175  -9.756  1.00 10.00      A   
ATOM    319  N   ASN    69     -23.388  -2.354 -10.364  1.00 10.00      A   
ATOM    320  HN  ASN    69     -24.239  -2.832 -10.227  1.00 10.00      A   
ATOM    321  CA  ASN    69     -23.333  -1.291 -11.358  1.00 10.00      A   
ATOM    322  CB  ASN    69     -23.367  -1.878 -12.775  1.00 10.00      A   
ATOM    323  CG  ASN    69     -23.266  -0.817 -13.855  1.00 10.00      A   
ATOM    324  OD1 ASN    69     -22.661   0.235 -13.657  1.00 10.00      A   
ATOM    325  ND2 ASN    69     -23.855  -1.087 -15.009  1.00 10.00      A   
ATOM    326 HD21 ASN    69     -24.318  -1.947 -15.106  1.00 10.00      A   
ATOM    327 HD22 ASN    69     -23.802  -0.414 -15.721  1.00 10.00      A   
ATOM    328  C   ASN    69     -24.502  -0.327 -11.153  1.00 10.00      A   
ATOM    329  O   ASN    69     -25.614  -0.572 -11.626  1.00 10.00      A   
ATOM    330  N   PRO    70     -24.267   0.761 -10.409  1.00 10.00      A   
ATOM    331  CA  PRO    70     -25.290   1.773 -10.122  1.00 10.00      A   
ATOM    332  CB  PRO    70     -24.583   2.745  -9.167  1.00 10.00      A   
ATOM    333  CG  PRO    70     -23.397   2.001  -8.662  1.00 10.00      A   
ATOM    334  CD  PRO    70     -22.984   1.088  -9.773  1.00 10.00      A   
ATOM    335  C   PRO    70     -25.730   2.516 -11.377  1.00 10.00      A   
ATOM    336  O   PRO    70     -24.902   2.912 -12.197  1.00 10.00      A   
ATOM    337  N   LEU    71     -27.036   2.696 -11.522  1.00 10.00      A   
ATOM    338  HN  LEU    71     -27.647   2.336 -10.841  1.00 10.00      A   
ATOM    339  CA  LEU    71     -27.589   3.402 -12.670  1.00 10.00      A   
ATOM    340  CB  LEU    71     -29.119   3.340 -12.646  1.00 10.00      A   
ATOM    341  CG  LEU    71     -29.838   3.768 -13.931  1.00 10.00      A   
ATOM    342  CD1 LEU    71     -29.622   2.744 -15.037  1.00 10.00      A   
ATOM    343  CD2 LEU    71     -31.323   3.969 -13.671  1.00 10.00      A   
ATOM    344  C   LEU    71     -27.124   4.854 -12.666  1.00 10.00      A   
ATOM    345  O   LEU    71     -26.984   5.465 -11.603  1.00 10.00      A   
ATOM    346  N   ASP    72     -26.870   5.392 -13.852  1.00 10.00      A   
ATOM    347  HN  ASP    72     -26.989   4.845 -14.660  1.00 10.00      A   
ATOM    348  CA  ASP    72     -26.410   6.770 -13.989  1.00 10.00      A   
ATOM    349  CB  ASP    72     -26.159   7.123 -15.455  1.00 10.00      A   
ATOM    350  CG  ASP    72     -24.691   7.340 -15.762  1.00 10.00      A   
ATOM    351  OD1 ASP    72     -24.084   8.273 -15.187  1.00 10.00      A   
ATOM    352  OD2 ASP    72     -24.134   6.580 -16.582  1.00 10.00      A   
ATOM    353  C   ASP    72     -27.391   7.757 -13.373  1.00 10.00      A   
ATOM    354  O   ASP    72     -28.606   7.549 -13.417  1.00 10.00      A   
ATOM    355  N   ARG    73     -26.850   8.831 -12.813  1.00 10.00      A   
ATOM    356  HN  ARG    73     -25.873   8.926 -12.823  1.00 10.00      A   
ATOM    357  CA  ARG    73     -27.651   9.871 -12.171  1.00 10.00      A   
ATOM    358  CB  ARG    73     -26.745  11.024 -11.724  1.00 10.00      A   
ATOM    359  CG  ARG    73     -27.377  11.956 -10.705  1.00 10.00      A   
ATOM    360  CD  ARG    73     -27.259  11.396  -9.299  1.00 10.00      A   
ATOM    361  NE  ARG    73     -25.931  11.618  -8.725  1.00 10.00      A   
ATOM    362  HE  ARG    73     -25.158  11.269  -9.227  1.00 10.00      A   
ATOM    363  CZ  ARG    73     -25.716  12.251  -7.571  1.00 10.00      A   
ATOM    364  NH1 ARG    73     -26.738  12.723  -6.871  1.00 10.00      A   
ATOM    365 HH11 ARG    73     -27.714  12.605  -7.221  1.00 10.00      A   
ATOM    366 HH12 ARG    73     -26.569  13.218  -5.967  1.00 10.00      A   
ATOM    367  NH2 ARG    73     -24.481  12.431  -7.124  1.00 10.00      A   
ATOM    368 HH21 ARG    73     -24.320  12.930  -6.213  1.00 10.00      A   
ATOM    369 HH22 ARG    73     -23.663  12.081  -7.673  1.00 10.00      A   
ATOM    370  C   ARG    73     -28.740  10.401 -13.104  1.00 10.00      A   
ATOM    371  O   ARG    73     -29.903  10.512 -12.717  1.00 10.00      A   
ATOM    372  N   ALA    74     -28.363  10.693 -14.342  1.00 10.00      A   
ATOM    373  HN  ALA    74     -27.425  10.556 -14.601  1.00 10.00      A   
ATOM    374  CA  ALA    74     -29.302  11.223 -15.324  1.00 10.00      A   
ATOM    375  CB  ALA    74     -28.589  12.166 -16.281  1.00 10.00      A   
ATOM    376  C   ALA    74     -30.021  10.116 -16.092  1.00 10.00      A   
ATOM    377  O   ALA    74     -30.692  10.379 -17.090  1.00 10.00      A   
ATOM    378  N   ARG    75     -29.887   8.881 -15.628  1.00 10.00      A   
ATOM    379  HN  ARG    75     -29.343   8.725 -14.824  1.00 10.00      A   
ATOM    380  CA  ARG    75     -30.536   7.750 -16.284  1.00 10.00      A   
ATOM    381  CB  ARG    75     -29.535   6.624 -16.555  1.00 10.00      A   
ATOM    382  CG  ARG    75     -29.218   6.408 -18.026  1.00 10.00      A   
ATOM    383  CD  ARG    75     -28.406   7.560 -18.598  1.00 10.00      A   
ATOM    384  NE  ARG    75     -28.076   7.346 -20.005  1.00 10.00      A   
ATOM    385  HE  ARG    75     -28.819   7.130 -20.614  1.00 10.00      A   
ATOM    386  CZ  ARG    75     -26.845   7.436 -20.506  1.00 10.00      A   
ATOM    387  NH1 ARG    75     -25.823   7.735 -19.713  1.00 10.00      A   
ATOM    388 HH11 ARG    75     -24.859   7.804 -20.105  1.00 10.00      A   
ATOM    389 HH12 ARG    75     -25.978   7.907 -18.700  1.00 10.00      A   
ATOM    390  NH2 ARG    75     -26.636   7.224 -21.798  1.00 10.00      A   
ATOM    391 HH21 ARG    75     -25.673   7.293 -22.195  1.00 10.00      A   
ATOM    392 HH22 ARG    75     -27.436   6.989 -22.427  1.00 10.00      A   
ATOM    393  C   ARG    75     -31.692   7.229 -15.445  1.00 10.00      A   
ATOM    394  O   ARG    75     -32.379   6.285 -15.835  1.00 10.00      A   
ATOM    395  N   LEU    76     -31.899   7.853 -14.295  1.00 10.00      A   
ATOM    396  HN  LEU    76     -31.321   8.605 -14.051  1.00 10.00      A   
ATOM    397  CA  LEU    76     -32.966   7.454 -13.387  1.00 10.00      A   
ATOM    398  CB  LEU    76     -32.765   8.091 -12.005  1.00 10.00      A   
ATOM    399  CG  LEU    76     -31.392   7.892 -11.351  1.00 10.00      A   
ATOM    400  CD1 LEU    76     -31.270   8.750 -10.101  1.00 10.00      A   
ATOM    401  CD2 LEU    76     -31.162   6.428 -11.015  1.00 10.00      A   
ATOM    402  C   LEU    76     -34.335   7.837 -13.951  1.00 10.00      A   
ATOM    403  O   LEU    76     -34.569   8.996 -14.297  1.00 10.00      A   
ATOM    404  N   PRO    77     -35.253   6.863 -14.056  1.00 10.00      A   
ATOM    405  CA  PRO    77     -36.607   7.104 -14.575  1.00 10.00      A   
ATOM    406  CB  PRO    77     -37.207   5.699 -14.670  1.00 10.00      A   
ATOM    407  CG  PRO    77     -36.440   4.892 -13.683  1.00 10.00      A   
ATOM    408  CD  PRO    77     -35.047   5.453 -13.687  1.00 10.00      A   
ATOM    409  C   PRO    77     -37.422   7.960 -13.612  1.00 10.00      A   
ATOM    410  O   PRO    77     -38.389   8.613 -14.004  1.00 10.00      A   
ATOM    411  N   GLN    78     -37.011   7.944 -12.352  1.00 10.00      A   
ATOM    412  HN  GLN    78     -36.230   7.402 -12.119  1.00 10.00      A   
ATOM    413  CA  GLN    78     -37.662   8.708 -11.301  1.00 10.00      A   
ATOM    414  CB  GLN    78     -39.015   8.087 -10.943  1.00 10.00      A   
ATOM    415  CG  GLN    78     -39.894   8.979 -10.084  1.00 10.00      A   
ATOM    416  CD  GLN    78     -41.274   8.396  -9.853  1.00 10.00      A   
ATOM    417  OE1 GLN    78     -41.447   7.179  -9.786  1.00 10.00      A   
ATOM    418  NE2 GLN    78     -42.266   9.263  -9.737  1.00 10.00      A   
ATOM    419 HE21 GLN    78     -42.054  10.220  -9.806  1.00 10.00      A   
ATOM    420 HE22 GLN    78     -43.173   8.916  -9.593  1.00 10.00      A   
ATOM    421  C   GLN    78     -36.763   8.720 -10.076  1.00 10.00      A   
ATOM    422  O   GLN    78     -36.005   7.777  -9.857  1.00 10.00      A   
ATOM    423  N   GLN    79     -36.824   9.788  -9.299  1.00 10.00      A   
ATOM    424  HN  GLN    79     -37.422  10.527  -9.543  1.00 10.00      A   
ATOM    425  CA  GLN    79     -36.014   9.895  -8.096  1.00 10.00      A   
ATOM    426  CB  GLN    79     -35.141  11.151  -8.132  1.00 10.00      A   
ATOM    427  CG  GLN    79     -34.128  11.163  -9.266  1.00 10.00      A   
ATOM    428  CD  GLN    79     -33.223  12.378  -9.228  1.00 10.00      A   
ATOM    429  OE1 GLN    79     -32.935  12.921  -8.162  1.00 10.00      A   
ATOM    430  NE2 GLN    79     -32.762  12.808 -10.391  1.00 10.00      A   
ATOM    431 HE21 GLN    79     -33.025  12.324 -11.202  1.00 10.00      A   
ATOM    432 HE22 GLN    79     -32.177  13.597 -10.393  1.00 10.00      A   
ATOM    433  C   GLN    79     -36.895   9.881  -6.850  1.00 10.00      A   
ATOM    434  O   GLN    79     -37.349  10.928  -6.385  1.00 10.00      A   
ATOM    435  N   PRO    80     -37.168   8.686  -6.308  1.00 10.00      A   
ATOM    436  CA  PRO    80     -37.999   8.530  -5.116  1.00 10.00      A   
ATOM    437  CB  PRO    80     -38.281   7.019  -5.058  1.00 10.00      A   
ATOM    438  CG  PRO    80     -37.773   6.458  -6.344  1.00 10.00      A   
ATOM    439  CD  PRO    80     -36.699   7.391  -6.810  1.00 10.00      A   
ATOM    440  C   PRO    80     -37.273   8.964  -3.848  1.00 10.00      A   
ATOM    441  O   PRO    80     -36.072   8.739  -3.695  1.00 10.00      A   
ATOM    442  N   GLY    81     -38.005   9.612  -2.960  1.00 10.00      A   
ATOM    443  HN  GLY    81     -38.955   9.799  -3.160  1.00 10.00      A   
ATOM    444  CA  GLY    81     -37.444  10.043  -1.700  1.00 10.00      A   
ATOM    445  C   GLY    81     -37.861   9.085  -0.611  1.00 10.00      A   
ATOM    446  O   GLY    81     -37.201   8.957   0.417  1.00 10.00      A   
ATOM    447  N   SER    82     -38.978   8.414  -0.848  1.00 10.00      A   
ATOM    448  HN  SER    82     -39.465   8.584  -1.681  1.00 10.00      A   
ATOM    449  CA  SER    82     -39.506   7.437   0.082  1.00 10.00      A   
ATOM    450  CB  SER    82     -40.867   7.899   0.614  1.00 10.00      A   
ATOM    451  OG  SER    82     -40.920   9.313   0.736  1.00 10.00      A   
ATOM    452  HG  SER    82     -40.182   9.616   1.282  1.00 10.00      A   
ATOM    453  C   SER    82     -39.650   6.095  -0.632  1.00 10.00      A   
ATOM    454  O   SER    82     -39.748   6.051  -1.860  1.00 10.00      A   
ATOM    455  N   ALA    83     -39.662   5.011   0.132  1.00 10.00      A   
ATOM    456  HN  ALA    83     -39.578   5.112   1.105  1.00 10.00      A   
ATOM    457  CA  ALA    83     -39.791   3.668  -0.429  1.00 10.00      A   
ATOM    458  CB  ALA    83     -39.638   2.623   0.667  1.00 10.00      A   
ATOM    459  C   ALA    83     -41.126   3.496  -1.151  1.00 10.00      A   
ATOM    460  O   ALA    83     -41.224   2.761  -2.130  1.00 10.00      A   
ATOM    461  N   GLN    84     -42.146   4.199  -0.675  1.00 10.00      A   
ATOM    462  HN  GLN    84     -42.004   4.775   0.105  1.00 10.00      A   
ATOM    463  CA  GLN    84     -43.476   4.126  -1.271  1.00 10.00      A   
ATOM    464  CB  GLN    84     -44.528   4.692  -0.313  1.00 10.00      A   
ATOM    465  CG  GLN    84     -44.636   3.941   1.004  1.00 10.00      A   
ATOM    466  CD  GLN    84     -44.958   2.473   0.817  1.00 10.00      A   
ATOM    467  OE1 GLN    84     -45.657   2.090  -0.121  1.00 10.00      A   
ATOM    468  NE2 GLN    84     -44.449   1.642   1.706  1.00 10.00      A   
ATOM    469 HE21 GLN    84     -43.901   2.017   2.429  1.00 10.00      A   
ATOM    470 HE22 GLN    84     -44.637   0.685   1.607  1.00 10.00      A   
ATOM    471  C   GLN    84     -43.543   4.856  -2.613  1.00 10.00      A   
ATOM    472  O   GLN    84     -44.580   4.855  -3.274  1.00 10.00      A   
ATOM    473  N   GLU    85     -42.440   5.475  -3.016  1.00 10.00      A   
ATOM    474  HN  GLU    85     -41.635   5.433  -2.455  1.00 10.00      A   
ATOM    475  CA  GLU    85     -42.394   6.206  -4.278  1.00 10.00      A   
ATOM    476  CB  GLU    85     -41.704   7.563  -4.099  1.00 10.00      A   
ATOM    477  CG  GLU    85     -42.323   8.449  -3.033  1.00 10.00      A   
ATOM    478  CD  GLU    85     -41.731   9.843  -3.019  1.00 10.00      A   
ATOM    479  OE1 GLU    85     -40.539   9.991  -3.356  1.00 10.00      A   
ATOM    480  OE2 GLU    85     -42.452  10.799  -2.667  1.00 10.00      A   
ATOM    481  C   GLU    85     -41.678   5.396  -5.355  1.00 10.00      A   
ATOM    482  O   GLU    85     -41.485   5.872  -6.475  1.00 10.00      A   
ATOM    483  N   VAL    86     -41.282   4.175  -5.015  1.00 10.00      A   
ATOM    484  HN  VAL    86     -41.476   3.841  -4.112  1.00 10.00      A   
ATOM    485  CA  VAL    86     -40.584   3.312  -5.958  1.00 10.00      A   
ATOM    486  CB  VAL    86     -39.794   2.192  -5.242  1.00 10.00      A   
ATOM    487  CG1 VAL    86     -39.146   1.252  -6.250  1.00 10.00      A   
ATOM    488  CG2 VAL    86     -38.736   2.790  -4.324  1.00 10.00      A   
ATOM    489  C   VAL    86     -41.562   2.704  -6.964  1.00 10.00      A   
ATOM    490  O   VAL    86     -42.591   2.140  -6.583  1.00 10.00      A   
ATOM    491  N   GLN    87     -41.242   2.848  -8.247  1.00 10.00      A   
ATOM    492  HN  GLN    87     -40.422   3.335  -8.476  1.00 10.00      A   
ATOM    493  CA  GLN    87     -42.066   2.316  -9.327  1.00 10.00      A   
ATOM    494  CB  GLN    87     -42.170   3.356 -10.449  1.00 10.00      A   
ATOM    495  CG  GLN    87     -43.485   3.343 -11.207  1.00 10.00      A   
ATOM    496  CD  GLN    87     -44.647   3.830 -10.365  1.00 10.00      A   
ATOM    497  OE1 GLN    87     -44.884   5.033 -10.246  1.00 10.00      A   
ATOM    498  NE2 GLN    87     -45.395   2.901  -9.795  1.00 10.00      A   
ATOM    499 HE21 GLN    87     -45.168   1.961  -9.952  1.00 10.00      A   
ATOM    500 HE22 GLN    87     -46.148   3.190  -9.237  1.00 10.00      A   
ATOM    501  C   GLN    87     -41.432   1.034  -9.871  1.00 10.00      A   
ATOM    502  O   GLN    87     -40.541   1.089 -10.717  1.00 10.00      A   
ATOM    503  N   PRO    88     -41.887  -0.135  -9.390  1.00 10.00      A   
ATOM    504  CA  PRO    88     -41.352  -1.440  -9.795  1.00 10.00      A   
ATOM    505  CB  PRO    88     -42.356  -2.432  -9.205  1.00 10.00      A   
ATOM    506  CG  PRO    88     -42.912  -1.727  -8.020  1.00 10.00      A   
ATOM    507  CD  PRO    88     -42.975  -0.277  -8.403  1.00 10.00      A   
ATOM    508  C   PRO    88     -41.246  -1.628 -11.307  1.00 10.00      A   
ATOM    509  O   PRO    88     -40.192  -2.012 -11.812  1.00 10.00      A   
ATOM    510  N   ALA    89     -42.326  -1.342 -12.025  1.00 10.00      A   
ATOM    511  HN  ALA    89     -43.130  -1.012 -11.567  1.00 10.00      A   
ATOM    512  CA  ALA    89     -42.358  -1.506 -13.480  1.00 10.00      A   
ATOM    513  CB  ALA    89     -43.744  -1.199 -14.023  1.00 10.00      A   
ATOM    514  C   ALA    89     -41.297  -0.672 -14.200  1.00 10.00      A   
ATOM    515  O   ALA    89     -40.728  -1.108 -15.199  1.00 10.00      A   
ATOM    516  N   ALA    90     -41.022   0.517 -13.684  1.00 10.00      A   
ATOM    517  HN  ALA    90     -41.488   0.808 -12.874  1.00 10.00      A   
ATOM    518  CA  ALA    90     -40.037   1.398 -14.298  1.00 10.00      A   
ATOM    519  CB  ALA    90     -40.187   2.819 -13.774  1.00 10.00      A   
ATOM    520  C   ALA    90     -38.614   0.892 -14.075  1.00 10.00      A   
ATOM    521  O   ALA    90     -37.799   0.882 -15.000  1.00 10.00      A   
ATOM    522  N   TRP    91     -38.325   0.457 -12.854  1.00 10.00      A   
ATOM    523  HN  TRP    91     -39.023   0.467 -12.164  1.00 10.00      A   
ATOM    524  CA  TRP    91     -36.992  -0.026 -12.511  1.00 10.00      A   
ATOM    525  CB  TRP    91     -36.772   0.005 -10.995  1.00 10.00      A   
ATOM    526  CG  TRP    91     -36.799   1.389 -10.414  1.00 10.00      A   
ATOM    527  CD1 TRP    91     -37.857   2.008  -9.818  1.00 10.00      A   
ATOM    528  CD2 TRP    91     -35.717   2.326 -10.375  1.00 10.00      A   
ATOM    529  NE1 TRP    91     -37.508   3.275  -9.420  1.00 10.00      A   
ATOM    530  HE1 TRP    91     -38.100   3.918  -8.971  1.00 10.00      A   
ATOM    531  CE2 TRP    91     -36.197   3.492  -9.746  1.00 10.00      A   
ATOM    532  CE3 TRP    91     -34.390   2.294 -10.808  1.00 10.00      A   
ATOM    533  CZ2 TRP    91     -35.400   4.613  -9.542  1.00 10.00      A   
ATOM    534  CZ3 TRP    91     -33.600   3.408 -10.605  1.00 10.00      A   
ATOM    535  CH2 TRP    91     -34.106   4.551  -9.976  1.00 10.00      A   
ATOM    536  C   TRP    91     -36.699  -1.416 -13.083  1.00 10.00      A   
ATOM    537  O   TRP    91     -35.586  -1.682 -13.550  1.00 10.00      A   
ATOM    538  N   SER    92     -37.696  -2.296 -13.066  1.00 10.00      A   
ATOM    539  HN  SER    92     -38.568  -2.027 -12.703  1.00 10.00      A   
ATOM    540  CA  SER    92     -37.523  -3.654 -13.577  1.00 10.00      A   
ATOM    541  CB  SER    92     -38.759  -4.512 -13.292  1.00 10.00      A   
ATOM    542  OG  SER    92     -39.944  -3.838 -13.673  1.00 10.00      A   
ATOM    543  HG  SER    92     -40.234  -3.270 -12.949  1.00 10.00      A   
ATOM    544  C   SER    92     -37.199  -3.654 -15.070  1.00 10.00      A   
ATOM    545  O   SER    92     -36.372  -4.442 -15.536  1.00 10.00      A   
ATOM    546  N   ALA    93     -37.827  -2.743 -15.808  1.00 10.00      A   
ATOM    547  HN  ALA    93     -38.464  -2.135 -15.374  1.00 10.00      A   
ATOM    548  CA  ALA    93     -37.613  -2.633 -17.248  1.00 10.00      A   
ATOM    549  CB  ALA    93     -38.592  -1.641 -17.858  1.00 10.00      A   
ATOM    550  C   ALA    93     -36.173  -2.242 -17.580  1.00 10.00      A   
ATOM    551  O   ALA    93     -35.715  -2.421 -18.708  1.00 10.00      A   
ATOM    552  N   LEU    94     -35.461  -1.709 -16.597  1.00 10.00      A   
ATOM    553  HN  LEU    94     -35.878  -1.581 -15.718  1.00 10.00      A   
ATOM    554  CA  LEU    94     -34.075  -1.303 -16.793  1.00 10.00      A   
ATOM    555  CB  LEU    94     -33.791   0.005 -16.055  1.00 10.00      A   
ATOM    556  CG  LEU    94     -34.569   1.233 -16.533  1.00 10.00      A   
ATOM    557  CD1 LEU    94     -34.265   2.430 -15.648  1.00 10.00      A   
ATOM    558  CD2 LEU    94     -34.248   1.544 -17.987  1.00 10.00      A   
ATOM    559  C   LEU    94     -33.117  -2.393 -16.317  1.00 10.00      A   
ATOM    560  O   LEU    94     -31.900  -2.215 -16.326  1.00 10.00      A   
ATOM    561  N   GLY    95     -33.679  -3.521 -15.900  1.00 10.00      A   
ATOM    562  HN  GLY    95     -34.657  -3.607 -15.919  1.00 10.00      A   
ATOM    563  CA  GLY    95     -32.870  -4.627 -15.423  1.00 10.00      A   
ATOM    564  C   GLY    95     -32.404  -4.422 -13.997  1.00 10.00      A   
ATOM    565  O   GLY    95     -31.451  -5.058 -13.547  1.00 10.00      A   
ATOM    566  N   ILE    96     -33.081  -3.531 -13.287  1.00 10.00      A   
ATOM    567  HN  ILE    96     -33.838  -3.064 -13.700  1.00 10.00      A   
ATOM    568  CA  ILE    96     -32.738  -3.227 -11.909  1.00 10.00      A   
ATOM    569  CB  ILE    96     -32.715  -1.703 -11.672  1.00 10.00      A   
ATOM    570  CG1 ILE    96     -31.629  -1.051 -12.533  1.00 10.00      A   
ATOM    571  CG2 ILE    96     -32.498  -1.384 -10.200  1.00 10.00      A   
ATOM    572  CD1 ILE    96     -31.652   0.461 -12.503  1.00 10.00      A   
ATOM    573  C   ILE    96     -33.728  -3.880 -10.951  1.00 10.00      A   
ATOM    574  O   ILE    96     -34.910  -3.534 -10.928  1.00 10.00      A   
ATOM    575  N   ASP    97     -33.242  -4.833 -10.170  1.00 10.00      A   
ATOM    576  HN  ASP    97     -32.294  -5.082 -10.248  1.00 10.00      A   
ATOM    577  CA  ASP    97     -34.080  -5.536  -9.207  1.00 10.00      A   
ATOM    578  CB  ASP    97     -33.901  -7.052  -9.336  1.00 10.00      A   
ATOM    579  CG  ASP    97     -32.560  -7.547  -8.831  1.00 10.00      A   
ATOM    580  OD1 ASP    97     -31.519  -7.163  -9.409  1.00 10.00      A   
ATOM    581  OD2 ASP    97     -32.540  -8.334  -7.857  1.00 10.00      A   
ATOM    582  C   ASP    97     -33.794  -5.072  -7.779  1.00 10.00      A   
ATOM    583  O   ASP    97     -34.337  -5.614  -6.814  1.00 10.00      A   
ATOM    584  N   ALA    98     -32.956  -4.052  -7.654  1.00 10.00      A   
ATOM    585  HN  ALA    98     -32.571  -3.648  -8.459  1.00 10.00      A   
ATOM    586  CA  ALA    98     -32.596  -3.507  -6.354  1.00 10.00      A   
ATOM    587  CB  ALA    98     -31.246  -4.056  -5.912  1.00 10.00      A   
ATOM    588  C   ALA    98     -32.552  -1.984  -6.402  1.00 10.00      A   
ATOM    589  O   ALA    98     -31.702  -1.403  -7.073  1.00 10.00      A   
ATOM    590  N   VAL    99     -33.475  -1.343  -5.701  1.00 10.00      A   
ATOM    591  HN  VAL    99     -34.139  -1.861  -5.189  1.00 10.00      A   
ATOM    592  CA  VAL    99     -33.533   0.113  -5.660  1.00 10.00      A   
ATOM    593  CB  VAL    99     -34.938   0.635  -6.031  1.00 10.00      A   
ATOM    594  CG1 VAL    99     -34.942   2.153  -6.143  1.00 10.00      A   
ATOM    595  CG2 VAL    99     -35.415   0.004  -7.330  1.00 10.00      A   
ATOM    596  C   VAL    99     -33.169   0.602  -4.264  1.00 10.00      A   
ATOM    597  O   VAL    99     -33.663   0.073  -3.269  1.00 10.00      A   
ATOM    598  N   VAL   100     -32.302   1.603  -4.186  1.00 10.00      A   
ATOM    599  HN  VAL   100     -31.943   1.998  -5.015  1.00 10.00      A   
ATOM    600  CA  VAL   100     -31.877   2.141  -2.900  1.00 10.00      A   
ATOM    601  CB  VAL   100     -30.368   1.918  -2.652  1.00 10.00      A   
ATOM    602  CG1 VAL   100     -30.013   2.220  -1.204  1.00 10.00      A   
ATOM    603  CG2 VAL   100     -29.953   0.502  -3.022  1.00 10.00      A   
ATOM    604  C   VAL   100     -32.172   3.634  -2.797  1.00 10.00      A   
ATOM    605  O   VAL   100     -31.622   4.438  -3.553  1.00 10.00      A   
ATOM    606  N   VAL   101     -33.039   3.994  -1.860  1.00 10.00      A   
ATOM    607  HN  VAL   101     -33.446   3.301  -1.295  1.00 10.00      A   
ATOM    608  CA  VAL   101     -33.401   5.389  -1.631  1.00 10.00      A   
ATOM    609  CB  VAL   101     -34.918   5.638  -1.804  1.00 10.00      A   
ATOM    610  CG1 VAL   101     -35.364   5.303  -3.219  1.00 10.00      A   
ATOM    611  CG2 VAL   101     -35.730   4.856  -0.779  1.00 10.00      A   
ATOM    612  C   VAL   101     -32.978   5.799  -0.225  1.00 10.00      A   
ATOM    613  O   VAL   101     -32.663   4.943   0.604  1.00 10.00      A   
ATOM    614  N   GLY   102     -32.977   7.094   0.051  1.00 10.00      A   
ATOM    615  HN  GLY   102     -33.254   7.739  -0.633  1.00 10.00      A   
ATOM    616  CA  GLY   102     -32.577   7.557   1.361  1.00 10.00      A   
ATOM    617  C   GLY   102     -33.102   8.939   1.687  1.00 10.00      A   
ATOM    618  O   GLY   102     -33.556   9.663   0.801  1.00 10.00      A   
ATOM    619  N   GLN   103     -33.034   9.302   2.962  1.00 10.00      A   
ATOM    620  HN  GLN   103     -32.646   8.674   3.612  1.00 10.00      A   
ATOM    621  CA  GLN   103     -33.501  10.600   3.436  1.00 10.00      A   
ATOM    622  CB  GLN   103     -34.815  10.454   4.220  1.00 10.00      A   
ATOM    623  CG  GLN   103     -35.952   9.799   3.452  1.00 10.00      A   
ATOM    624  CD  GLN   103     -36.024   8.296   3.659  1.00 10.00      A   
ATOM    625  OE1 GLN   103     -35.740   7.784   4.745  1.00 10.00      A   
ATOM    626  NE2 GLN   103     -36.399   7.579   2.614  1.00 10.00      A   
ATOM    627 HE21 GLN   103     -36.609   8.056   1.775  1.00 10.00      A   
ATOM    628 HE22 GLN   103     -36.450   6.601   2.711  1.00 10.00      A   
ATOM    629  C   GLN   103     -32.454  11.240   4.342  1.00 10.00      A   
ATOM    630  O   GLN   103     -31.815  10.555   5.144  1.00 10.00      A   
ATOM    631  N   VAL   104     -32.270  12.548   4.200  1.00 10.00      A   
ATOM    632  HN  VAL   104     -32.795  13.036   3.523  1.00 10.00      A   
ATOM    633  CA  VAL   104     -31.314  13.289   5.014  1.00 10.00      A   
ATOM    634  CB  VAL   104     -30.108  13.798   4.192  1.00 10.00      A   
ATOM    635  CG1 VAL   104     -29.107  14.510   5.092  1.00 10.00      A   
ATOM    636  CG2 VAL   104     -29.432  12.654   3.456  1.00 10.00      A   
ATOM    637  C   VAL   104     -32.013  14.476   5.670  1.00 10.00      A   
ATOM    638  O   VAL   104     -32.334  15.469   5.009  1.00 10.00      A   
ATOM    639  N   THR   105     -32.261  14.359   6.964  1.00 10.00      A   
ATOM    640  HN  THR   105     -31.986  13.542   7.434  1.00 10.00      A   
ATOM    641  CA  THR   105     -32.934  15.408   7.707  1.00 10.00      A   
ATOM    642  CB  THR   105     -34.177  14.848   8.425  1.00 10.00      A   
ATOM    643  OG1 THR   105     -34.743  13.785   7.637  1.00 10.00      A   
ATOM    644  HG1 THR   105     -35.172  14.155   6.859  1.00 10.00      A   
ATOM    645  CG2 THR   105     -35.219  15.939   8.619  1.00 10.00      A   
ATOM    646  C   THR   105     -31.995  16.040   8.734  1.00 10.00      A   
ATOM    647  O   THR   105     -31.434  15.344   9.581  1.00 10.00      A   
ATOM    648  N   PRO   106     -31.785  17.361   8.647  1.00 10.00      A   
ATOM    649  CA  PRO   106     -30.923  18.086   9.582  1.00 10.00      A   
ATOM    650  CB  PRO   106     -30.733  19.442   8.903  1.00 10.00      A   
ATOM    651  CG  PRO   106     -31.958  19.623   8.078  1.00 10.00      A   
ATOM    652  CD  PRO   106     -32.365  18.249   7.623  1.00 10.00      A   
ATOM    653  C   PRO   106     -31.604  18.262  10.934  1.00 10.00      A   
ATOM    654  O   PRO   106     -32.824  18.414  11.012  1.00 10.00      A   
ATOM    655  N   ASN   107     -30.817  18.226  11.995  1.00 10.00      A   
ATOM    656  HN  ASN   107     -29.852  18.091  11.874  1.00 10.00      A   
ATOM    657  CA  ASN   107     -31.347  18.376  13.340  1.00 10.00      A   
ATOM    658  CB  ASN   107     -30.815  17.264  14.245  1.00 10.00      A   
ATOM    659  CG  ASN   107     -31.368  15.903  13.880  1.00 10.00      A   
ATOM    660  OD1 ASN   107     -32.530  15.768  13.503  1.00 10.00      A   
ATOM    661  ND2 ASN   107     -30.534  14.885  13.978  1.00 10.00      A   
ATOM    662 HD21 ASN   107     -29.617  15.069  14.269  1.00 10.00      A   
ATOM    663 HD22 ASN   107     -30.867  13.990  13.758  1.00 10.00      A   
ATOM    664  C   ASN   107     -30.985  19.739  13.916  1.00 10.00      A   
ATOM    665  O   ASN   107     -29.948  20.311  13.569  1.00 10.00      A   
ATOM    666  N   PRO   108     -31.837  20.272  14.811  1.00 10.00      A   
ATOM    667  CA  PRO   108     -31.618  21.579  15.452  1.00 10.00      A   
ATOM    668  CB  PRO   108     -32.864  21.771  16.328  1.00 10.00      A   
ATOM    669  CG  PRO   108     -33.874  20.828  15.771  1.00 10.00      A   
ATOM    670  CD  PRO   108     -33.096  19.654  15.257  1.00 10.00      A   
ATOM    671  C   PRO   108     -30.362  21.587  16.320  1.00 10.00      A   
ATOM    672  O   PRO   108     -29.881  22.642  16.728  1.00 10.00      A   
ATOM    673  N   ASP   109     -29.837  20.399  16.599  1.00 10.00      A   
ATOM    674  HN  ASP   109     -30.277  19.595  16.254  1.00 10.00      A   
ATOM    675  CA  ASP   109     -28.632  20.260  17.411  1.00 10.00      A   
ATOM    676  CB  ASP   109     -28.659  18.954  18.209  1.00 10.00      A   
ATOM    677  CG  ASP   109     -29.612  19.003  19.383  1.00 10.00      A   
ATOM    678  OD1 ASP   109     -29.332  19.741  20.354  1.00 10.00      A   
ATOM    679  OD2 ASP   109     -30.647  18.307  19.341  1.00 10.00      A   
ATOM    680  C   ASP   109     -27.379  20.310  16.544  1.00 10.00      A   
ATOM    681  O   ASP   109     -26.260  20.344  17.055  1.00 10.00      A   
ATOM    682  N   GLY   110     -27.571  20.300  15.232  1.00 10.00      A   
ATOM    683  HN  GLY   110     -28.486  20.268  14.877  1.00 10.00      A   
ATOM    684  CA  GLY   110     -26.446  20.345  14.317  1.00 10.00      A   
ATOM    685  C   GLY   110     -26.154  18.993  13.698  1.00 10.00      A   
ATOM    686  O   GLY   110     -25.467  18.904  12.678  1.00 10.00      A   
ATOM    687  N   SER   111     -26.681  17.942  14.311  1.00 10.00      A   
ATOM    688  HN  SER   111     -27.220  18.079  15.117  1.00 10.00      A   
ATOM    689  CA  SER   111     -26.482  16.585  13.824  1.00 10.00      A   
ATOM    690  CB  SER   111     -26.766  15.601  14.957  1.00 10.00      A   
ATOM    691  OG  SER   111     -27.637  16.188  15.915  1.00 10.00      A   
ATOM    692  HG  SER   111     -27.298  16.019  16.803  1.00 10.00      A   
ATOM    693  C   SER   111     -27.385  16.308  12.620  1.00 10.00      A   
ATOM    694  O   SER   111     -28.257  17.116  12.292  1.00 10.00      A   
ATOM    695  N   TYR   112     -27.176  15.178  11.958  1.00 10.00      A   
ATOM    696  HN  TYR   112     -26.465  14.562  12.258  1.00 10.00      A   
ATOM    697  CA  TYR   112     -27.978  14.827  10.793  1.00 10.00      A   
ATOM    698  CB  TYR   112     -27.152  14.940   9.507  1.00 10.00      A   
ATOM    699  CG  TYR   112     -26.747  16.355   9.173  1.00 10.00      A   
ATOM    700  CD1 TYR   112     -25.515  16.856   9.569  1.00 10.00      A   
ATOM    701  CD2 TYR   112     -27.603  17.196   8.472  1.00 10.00      A   
ATOM    702  CE1 TYR   112     -25.145  18.154   9.278  1.00 10.00      A   
ATOM    703  CE2 TYR   112     -27.240  18.495   8.175  1.00 10.00      A   
ATOM    704  CZ  TYR   112     -26.012  18.969   8.581  1.00 10.00      A   
ATOM    705  OH  TYR   112     -25.648  20.264   8.291  1.00 10.00      A   
ATOM    706  HH  TYR   112     -26.416  20.843   8.390  1.00 10.00      A   
ATOM    707  C   TYR   112     -28.576  13.433  10.917  1.00 10.00      A   
ATOM    708  O   TYR   112     -27.921  12.502  11.387  1.00 10.00      A   
ATOM    709  N   ASN   113     -29.830  13.308  10.509  1.00 10.00      A   
ATOM    710  HN  ASN   113     -30.303  14.103  10.171  1.00 10.00      A   
ATOM    711  CA  ASN   113     -30.533  12.036  10.543  1.00 10.00      A   
ATOM    712  CB  ASN   113     -31.971  12.232  11.032  1.00 10.00      A   
ATOM    713  CG  ASN   113     -32.128  12.005  12.522  1.00 10.00      A   
ATOM    714  OD1 ASN   113     -31.507  11.111  13.098  1.00 10.00      A   
ATOM    715  ND2 ASN   113     -32.960  12.815  13.157  1.00 10.00      A   
ATOM    716 HD21 ASN   113     -33.423  13.506  12.635  1.00 10.00      A   
ATOM    717 HD22 ASN   113     -33.081  12.696  14.124  1.00 10.00      A   
ATOM    718  C   ASN   113     -30.540  11.423   9.151  1.00 10.00      A   
ATOM    719  O   ASN   113     -31.301  11.847   8.278  1.00 10.00      A   
ATOM    720  N   VAL   114     -29.673  10.446   8.940  1.00 10.00      A   
ATOM    721  HN  VAL   114     -29.088  10.157   9.674  1.00 10.00      A   
ATOM    722  CA  VAL   114     -29.570   9.782   7.650  1.00 10.00      A   
ATOM    723  CB  VAL   114     -28.094   9.563   7.246  1.00 10.00      A   
ATOM    724  CG1 VAL   114     -27.997   8.932   5.864  1.00 10.00      A   
ATOM    725  CG2 VAL   114     -27.323  10.875   7.291  1.00 10.00      A   
ATOM    726  C   VAL   114     -30.292   8.441   7.683  1.00 10.00      A   
ATOM    727  O   VAL   114     -30.052   7.616   8.568  1.00 10.00      A   
ATOM    728  N   ALA   115     -31.193   8.241   6.734  1.00 10.00      A   
ATOM    729  HN  ALA   115     -31.355   8.951   6.069  1.00 10.00      A   
ATOM    730  CA  ALA   115     -31.951   7.003   6.639  1.00 10.00      A   
ATOM    731  CB  ALA   115     -33.396   7.240   7.051  1.00 10.00      A   
ATOM    732  C   ALA   115     -31.892   6.473   5.213  1.00 10.00      A   
ATOM    733  O   ALA   115     -31.831   7.254   4.266  1.00 10.00      A   
ATOM    734  N   TYR   116     -31.890   5.154   5.062  1.00 10.00      A   
ATOM    735  HN  TYR   116     -31.920   4.577   5.859  1.00 10.00      A   
ATOM    736  CA  TYR   116     -31.837   4.535   3.742  1.00 10.00      A   
ATOM    737  CB  TYR   116     -30.390   4.302   3.291  1.00 10.00      A   
ATOM    738  CG  TYR   116     -29.450   3.839   4.387  1.00 10.00      A   
ATOM    739  CD1 TYR   116     -29.232   2.487   4.622  1.00 10.00      A   
ATOM    740  CD2 TYR   116     -28.777   4.758   5.185  1.00 10.00      A   
ATOM    741  CE1 TYR   116     -28.371   2.065   5.617  1.00 10.00      A   
ATOM    742  CE2 TYR   116     -27.917   4.344   6.182  1.00 10.00      A   
ATOM    743  CZ  TYR   116     -27.717   2.998   6.394  1.00 10.00      A   
ATOM    744  OH  TYR   116     -26.856   2.582   7.384  1.00 10.00      A   
ATOM    745  HH  TYR   116     -26.384   1.797   7.084  1.00 10.00      A   
ATOM    746  C   TYR   116     -32.632   3.235   3.712  1.00 10.00      A   
ATOM    747  O   TYR   116     -32.609   2.462   4.675  1.00 10.00      A   
ATOM    748  N   GLN   117     -33.339   3.003   2.610  1.00 10.00      A   
ATOM    749  HN  GLN   117     -33.307   3.654   1.872  1.00 10.00      A   
ATOM    750  CA  GLN   117     -34.148   1.801   2.460  1.00 10.00      A   
ATOM    751  CB  GLN   117     -35.645   2.119   2.595  1.00 10.00      A   
ATOM    752  CG  GLN   117     -36.051   2.723   3.931  1.00 10.00      A   
ATOM    753  CD  GLN   117     -36.131   4.236   3.889  1.00 10.00      A   
ATOM    754  OE1 GLN   117     -36.445   4.825   2.855  1.00 10.00      A   
ATOM    755  NE2 GLN   117     -35.861   4.877   5.012  1.00 10.00      A   
ATOM    756 HE21 GLN   117     -35.631   4.345   5.805  1.00 10.00      A   
ATOM    757 HE22 GLN   117     -35.899   5.860   5.007  1.00 10.00      A   
ATOM    758  C   GLN   117     -33.890   1.111   1.122  1.00 10.00      A   
ATOM    759  O   GLN   117     -33.927   1.743   0.063  1.00 10.00      A   
ATOM    760  N   LEU   118     -33.632  -0.187   1.182  1.00 10.00      A   
ATOM    761  HN  LEU   118     -33.604  -0.625   2.064  1.00 10.00      A   
ATOM    762  CA  LEU   118     -33.386  -0.990  -0.007  1.00 10.00      A   
ATOM    763  CB  LEU   118     -32.238  -1.976   0.252  1.00 10.00      A   
ATOM    764  CG  LEU   118     -32.079  -3.128  -0.745  1.00 10.00      A   
ATOM    765  CD1 LEU   118     -31.634  -2.618  -2.106  1.00 10.00      A   
ATOM    766  CD2 LEU   118     -31.102  -4.163  -0.210  1.00 10.00      A   
ATOM    767  C   LEU   118     -34.659  -1.743  -0.383  1.00 10.00      A   
ATOM    768  O   LEU   118     -35.144  -2.575   0.385  1.00 10.00      A   
ATOM    769  N   VAL   119     -35.190  -1.448  -1.558  1.00 10.00      A   
ATOM    770  HN  VAL   119     -34.736  -0.795  -2.139  1.00 10.00      A   
ATOM    771  CA  VAL   119     -36.414  -2.076  -2.029  1.00 10.00      A   
ATOM    772  CB  VAL   119     -37.451  -1.009  -2.452  1.00 10.00      A   
ATOM    773  CG1 VAL   119     -38.694  -1.647  -3.055  1.00 10.00      A   
ATOM    774  CG2 VAL   119     -37.825  -0.130  -1.270  1.00 10.00      A   
ATOM    775  C   VAL   119     -36.138  -3.020  -3.198  1.00 10.00      A   
ATOM    776  O   VAL   119     -35.319  -2.726  -4.072  1.00 10.00      A   
ATOM    777  N   ASP   120     -36.806  -4.166  -3.188  1.00 10.00      A   
ATOM    778  HN  ASP   120     -37.422  -4.349  -2.445  1.00 10.00      A   
ATOM    779  CA  ASP   120     -36.662  -5.159  -4.245  1.00 10.00      A   
ATOM    780  CB  ASP   120     -36.936  -6.561  -3.681  1.00 10.00      A   
ATOM    781  CG  ASP   120     -36.703  -7.689  -4.675  1.00 10.00      A   
ATOM    782  OD1 ASP   120     -35.714  -8.441  -4.514  1.00 10.00      A   
ATOM    783  OD2 ASP   120     -37.515  -7.850  -5.604  1.00 10.00      A   
ATOM    784  C   ASP   120     -37.643  -4.848  -5.371  1.00 10.00      A   
ATOM    785  O   ASP   120     -38.779  -4.439  -5.117  1.00 10.00      A   
ATOM    786  N   THR   121     -37.196  -5.003  -6.608  1.00 10.00      A   
ATOM    787  HN  THR   121     -36.266  -5.280  -6.752  1.00 10.00      A   
ATOM    788  CA  THR   121     -38.048  -4.749  -7.763  1.00 10.00      A   
ATOM    789  CB  THR   121     -37.632  -3.467  -8.511  1.00 10.00      A   
ATOM    790  OG1 THR   121     -36.210  -3.299  -8.441  1.00 10.00      A   
ATOM    791  HG1 THR   121     -35.846  -3.279  -9.336  1.00 10.00      A   
ATOM    792  CG2 THR   121     -38.315  -2.250  -7.907  1.00 10.00      A   
ATOM    793  C   THR   121     -38.033  -5.934  -8.725  1.00 10.00      A   
ATOM    794  O   THR   121     -38.238  -5.775  -9.932  1.00 10.00      A   
ATOM    795  N   GLY   122     -37.800  -7.122  -8.186  1.00 10.00      A   
ATOM    796  HN  GLY   122     -37.658  -7.196  -7.210  1.00 10.00      A   
ATOM    797  CA  GLY   122     -37.765  -8.313  -9.004  1.00 10.00      A   
ATOM    798  C   GLY   122     -38.625  -9.415  -8.431  1.00 10.00      A   
ATOM    799  O   GLY   122     -39.706  -9.701  -8.945  1.00 10.00      A   
ATOM    800  N   GLY   123     -38.151 -10.017  -7.350  1.00 10.00      A   
ATOM    801  HN  GLY   123     -37.296  -9.717  -6.971  1.00 10.00      A   
ATOM    802  CA  GLY   123     -38.882 -11.091  -6.715  1.00 10.00      A   
ATOM    803  C   GLY   123     -39.979 -10.578  -5.807  1.00 10.00      A   
ATOM    804  O   GLY   123     -40.996 -11.245  -5.610  1.00 10.00      A   
ATOM    805  N   ALA   124     -39.778  -9.391  -5.258  1.00 10.00      A   
ATOM    806  HN  ALA   124     -38.948  -8.894  -5.469  1.00 10.00      A   
ATOM    807  CA  ALA   124     -40.754  -8.785  -4.365  1.00 10.00      A   
ATOM    808  CB  ALA   124     -40.410  -9.103  -2.918  1.00 10.00      A   
ATOM    809  C   ALA   124     -40.814  -7.278  -4.594  1.00 10.00      A   
ATOM    810  O   ALA   124     -40.306  -6.498  -3.785  1.00 10.00      A   
ATOM    811  N   PRO   125     -41.442  -6.854  -5.705  1.00 10.00      A   
ATOM    812  CA  PRO   125     -41.560  -5.437  -6.068  1.00 10.00      A   
ATOM    813  CB  PRO   125     -42.397  -5.452  -7.354  1.00 10.00      A   
ATOM    814  CG  PRO   125     -43.052  -6.791  -7.376  1.00 10.00      A   
ATOM    815  CD  PRO   125     -42.098  -7.725  -6.694  1.00 10.00      A   
ATOM    816  C   PRO   125     -42.255  -4.599  -4.998  1.00 10.00      A   
ATOM    817  O   PRO   125     -43.470  -4.683  -4.820  1.00 10.00      A   
ATOM    818  N   GLY   126     -41.478  -3.799  -4.280  1.00 10.00      A   
ATOM    819  HN  GLY   126     -40.507  -3.794  -4.446  1.00 10.00      A   
ATOM    820  CA  GLY   126     -42.043  -2.950  -3.250  1.00 10.00      A   
ATOM    821  C   GLY   126     -41.691  -3.408  -1.851  1.00 10.00      A   
ATOM    822  O   GLY   126     -41.971  -2.712  -0.873  1.00 10.00      A   
ATOM    823  N   THR   127     -41.072  -4.572  -1.747  1.00 10.00      A   
ATOM    824  HN  THR   127     -40.851  -5.079  -2.562  1.00 10.00      A   
ATOM    825  CA  THR   127     -40.694  -5.108  -0.451  1.00 10.00      A   
ATOM    826  CB  THR   127     -40.686  -6.649  -0.458  1.00 10.00      A   
ATOM    827  OG1 THR   127     -41.976  -7.130  -0.865  1.00 10.00      A   
ATOM    828  HG1 THR   127     -42.382  -6.491  -1.464  1.00 10.00      A   
ATOM    829  CG2 THR   127     -40.360  -7.199   0.924  1.00 10.00      A   
ATOM    830  C   THR   127     -39.328  -4.583  -0.017  1.00 10.00      A   
ATOM    831  O   THR   127     -38.342  -4.703  -0.751  1.00 10.00      A   
ATOM    832  N   VAL   128     -39.283  -3.984   1.167  1.00 10.00      A   
ATOM    833  HN  VAL   128     -40.107  -3.897   1.690  1.00 10.00      A   
ATOM    834  CA  VAL   128     -38.041  -3.456   1.708  1.00 10.00      A   
ATOM    835  CB  VAL   128     -38.302  -2.420   2.822  1.00 10.00      A   
ATOM    836  CG1 VAL   128     -36.999  -1.774   3.268  1.00 10.00      A   
ATOM    837  CG2 VAL   128     -39.295  -1.365   2.357  1.00 10.00      A   
ATOM    838  C   VAL   128     -37.210  -4.603   2.267  1.00 10.00      A   
ATOM    839  O   VAL   128     -37.640  -5.299   3.184  1.00 10.00      A   
ATOM    840  N   LEU   129     -36.029  -4.799   1.705  1.00 10.00      A   
ATOM    841  HN  LEU   129     -35.736  -4.193   0.986  1.00 10.00      A   
ATOM    842  CA  LEU   129     -35.149  -5.880   2.134  1.00 10.00      A   
ATOM    843  CB  LEU   129     -34.289  -6.365   0.965  1.00 10.00      A   
ATOM    844  CG  LEU   129     -35.033  -6.680  -0.334  1.00 10.00      A   
ATOM    845  CD1 LEU   129     -34.061  -7.137  -1.407  1.00 10.00      A   
ATOM    846  CD2 LEU   129     -36.111  -7.726  -0.098  1.00 10.00      A   
ATOM    847  C   LEU   129     -34.258  -5.449   3.287  1.00 10.00      A   
ATOM    848  O   LEU   129     -33.930  -6.249   4.164  1.00 10.00      A   
ATOM    849  N   ALA   130     -33.873  -4.183   3.288  1.00 10.00      A   
ATOM    850  HN  ALA   130     -34.181  -3.586   2.574  1.00 10.00      A   
ATOM    851  CA  ALA   130     -33.016  -3.650   4.335  1.00 10.00      A   
ATOM    852  CB  ALA   130     -31.549  -3.859   3.982  1.00 10.00      A   
ATOM    853  C   ALA   130     -33.301  -2.172   4.555  1.00 10.00      A   
ATOM    854  O   ALA   130     -33.508  -1.422   3.600  1.00 10.00      A   
ATOM    855  N   GLN   131     -33.325  -1.764   5.812  1.00 10.00      A   
ATOM    856  HN  GLN   131     -33.166  -2.415   6.531  1.00 10.00      A   
ATOM    857  CA  GLN   131     -33.577  -0.376   6.160  1.00 10.00      A   
ATOM    858  CB  GLN   131     -35.079  -0.101   6.291  1.00 10.00      A   
ATOM    859  CG  GLN   131     -35.830  -1.104   7.152  1.00 10.00      A   
ATOM    860  CD  GLN   131     -37.261  -0.687   7.417  1.00 10.00      A   
ATOM    861  OE1 GLN   131     -37.574   0.503   7.483  1.00 10.00      A   
ATOM    862  NE2 GLN   131     -38.140  -1.663   7.574  1.00 10.00      A   
ATOM    863 HE21 GLN   131     -37.819  -2.591   7.512  1.00 10.00      A   
ATOM    864 HE22 GLN   131     -39.074  -1.423   7.739  1.00 10.00      A   
ATOM    865  C   GLN   131     -32.849  -0.019   7.444  1.00 10.00      A   
ATOM    866  O   GLN   131     -32.941  -0.738   8.443  1.00 10.00      A   
ATOM    867  N   ASN   132     -32.116   1.080   7.412  1.00 10.00      A   
ATOM    868  HN  ASN   132     -32.092   1.618   6.589  1.00 10.00      A   
ATOM    869  CA  ASN   132     -31.361   1.523   8.573  1.00 10.00      A   
ATOM    870  CB  ASN   132     -29.942   0.937   8.540  1.00 10.00      A   
ATOM    871  CG  ASN   132     -29.329   0.764   9.919  1.00 10.00      A   
ATOM    872  OD1 ASN   132     -29.685   1.466  10.869  1.00 10.00      A   
ATOM    873  ND2 ASN   132     -28.403  -0.173  10.042  1.00 10.00      A   
ATOM    874 HD21 ASN   132     -28.165  -0.705   9.245  1.00 10.00      A   
ATOM    875 HD22 ASN   132     -27.982  -0.298  10.922  1.00 10.00      A   
ATOM    876  C   ASN   132     -31.303   3.045   8.621  1.00 10.00      A   
ATOM    877  O   ASN   132     -31.508   3.716   7.604  1.00 10.00      A   
ATOM    878  N   SER   133     -31.022   3.579   9.799  1.00 10.00      A   
ATOM    879  HN  SER   133     -30.855   2.983  10.564  1.00 10.00      A   
ATOM    880  CA  SER   133     -30.931   5.012   9.998  1.00 10.00      A   
ATOM    881  CB  SER   133     -32.326   5.613  10.203  1.00 10.00      A   
ATOM    882  OG  SER   133     -32.284   7.031  10.183  1.00 10.00      A   
ATOM    883  HG  SER   133     -31.664   7.320   9.498  1.00 10.00      A   
ATOM    884  C   SER   133     -30.050   5.315  11.203  1.00 10.00      A   
ATOM    885  O   SER   133     -30.144   4.649  12.237  1.00 10.00      A   
ATOM    886  N   TYR   134     -29.183   6.303  11.060  1.00 10.00      A   
ATOM    887  HN  TYR   134     -29.149   6.792  10.207  1.00 10.00      A   
ATOM    888  CA  TYR   134     -28.287   6.696  12.135  1.00 10.00      A   
ATOM    889  CB  TYR   134     -26.869   6.168  11.887  1.00 10.00      A   
ATOM    890  CG  TYR   134     -26.730   4.663  11.926  1.00 10.00      A   
ATOM    891  CD1 TYR   134     -26.535   3.937  10.759  1.00 10.00      A   
ATOM    892  CD2 TYR   134     -26.784   3.971  13.129  1.00 10.00      A   
ATOM    893  CE1 TYR   134     -26.399   2.564  10.790  1.00 10.00      A   
ATOM    894  CE2 TYR   134     -26.650   2.596  13.168  1.00 10.00      A   
ATOM    895  CZ  TYR   134     -26.456   1.898  11.995  1.00 10.00      A   
ATOM    896  OH  TYR   134     -26.316   0.529  12.024  1.00 10.00      A   
ATOM    897  HH  TYR   134     -25.723   0.253  11.312  1.00 10.00      A   
ATOM    898  C   TYR   134     -28.238   8.212  12.246  1.00 10.00      A   
ATOM    899  O   TYR   134     -28.497   8.926  11.272  1.00 10.00      A   
ATOM    900  N   LYS   135     -27.913   8.697  13.432  1.00 10.00      A   
ATOM    901  HN  LYS   135     -27.740   8.076  14.172  1.00 10.00      A   
ATOM    902  CA  LYS   135     -27.802  10.123  13.673  1.00 10.00      A   
ATOM    903  CB  LYS   135     -28.646  10.520  14.883  1.00 10.00      A   
ATOM    904  CG  LYS   135     -28.663  12.008  15.178  1.00 10.00      A   
ATOM    905  CD  LYS   135     -29.449  12.297  16.444  1.00 10.00      A   
ATOM    906  CE  LYS   135     -29.449  13.776  16.773  1.00 10.00      A   
ATOM    907  NZ  LYS   135     -30.254  14.078  17.980  1.00 10.00      A   
ATOM    908  HZ1 LYS   135     -29.866  13.578  18.803  1.00 10.00      A   
ATOM    909  HZ2 LYS   135     -31.239  13.778  17.840  1.00 10.00      A   
ATOM    910  HZ3 LYS   135     -30.239  15.101  18.171  1.00 10.00      A   
ATOM    911  C   LYS   135     -26.339  10.466  13.913  1.00 10.00      A   
ATOM    912  O   LYS   135     -25.826  10.289  15.020  1.00 10.00      A   
ATOM    913  N   VAL   136     -25.672  10.937  12.872  1.00 10.00      A   
ATOM    914  HN  VAL   136     -26.145  11.074  12.025  1.00 10.00      A   
ATOM    915  CA  VAL   136     -24.260  11.282  12.957  1.00 10.00      A   
ATOM    916  CB  VAL   136     -23.440  10.601  11.839  1.00 10.00      A   
ATOM    917  CG1 VAL   136     -23.462   9.087  12.000  1.00 10.00      A   
ATOM    918  CG2 VAL   136     -23.956  11.007  10.466  1.00 10.00      A   
ATOM    919  C   VAL   136     -24.054  12.791  12.879  1.00 10.00      A   
ATOM    920  O   VAL   136     -25.019  13.559  12.823  1.00 10.00      A   
ATOM    921  N   ASN   137     -22.794  13.208  12.881  1.00 10.00      A   
ATOM    922  HN  ASN   137     -22.073  12.546  12.940  1.00 10.00      A   
ATOM    923  CA  ASN   137     -22.458  14.624  12.799  1.00 10.00      A   
ATOM    924  CB  ASN   137     -21.336  14.977  13.777  1.00 10.00      A   
ATOM    925  CG  ASN   137     -21.538  16.326  14.447  1.00 10.00      A   
ATOM    926  OD1 ASN   137     -22.067  17.265  13.846  1.00 10.00      A   
ATOM    927  ND2 ASN   137     -21.124  16.428  15.700  1.00 10.00      A   
ATOM    928 HD21 ASN   137     -20.720  15.639  16.120  1.00 10.00      A   
ATOM    929 HD22 ASN   137     -21.234  17.289  16.157  1.00 10.00      A   
ATOM    930  C   ASN   137     -22.067  15.002  11.373  1.00 10.00      A   
ATOM    931  O   ASN   137     -21.968  14.140  10.500  1.00 10.00      A   
ATOM    932  N   LYS   138     -21.819  16.286  11.154  1.00 10.00      A   
ATOM    933  HN  LYS   138     -21.871  16.913  11.908  1.00 10.00      A   
ATOM    934  CA  LYS   138     -21.463  16.798   9.832  1.00 10.00      A   
ATOM    935  CB  LYS   138     -21.364  18.328   9.864  1.00 10.00      A   
ATOM    936  CG  LYS   138     -21.298  18.980   8.493  1.00 10.00      A   
ATOM    937  CD  LYS   138     -21.338  20.498   8.589  1.00 10.00      A   
ATOM    938  CE  LYS   138     -21.032  21.138   7.243  1.00 10.00      A   
ATOM    939  NZ  LYS   138     -21.333  22.596   7.229  1.00 10.00      A   
ATOM    940  HZ1 LYS   138     -21.170  22.988   6.276  1.00 10.00      A   
ATOM    941  HZ2 LYS   138     -20.725  23.097   7.906  1.00 10.00      A   
ATOM    942  HZ3 LYS   138     -22.328  22.757   7.489  1.00 10.00      A   
ATOM    943  C   LYS   138     -20.170  16.182   9.292  1.00 10.00      A   
ATOM    944  O   LYS   138     -20.072  15.862   8.107  1.00 10.00      A   
ATOM    945  N   GLN   139     -19.185  15.999  10.162  1.00 10.00      A   
ATOM    946  HN  GLN   139     -19.318  16.259  11.101  1.00 10.00      A   
ATOM    947  CA  GLN   139     -17.902  15.426   9.750  1.00 10.00      A   
ATOM    948  CB  GLN   139     -16.769  15.894  10.666  1.00 10.00      A   
ATOM    949  CG  GLN   139     -16.459  17.382  10.582  1.00 10.00      A   
ATOM    950  CD  GLN   139     -16.276  17.873   9.159  1.00 10.00      A   
ATOM    951  OE1 GLN   139     -15.182  17.787   8.594  1.00 10.00      A   
ATOM    952  NE2 GLN   139     -17.339  18.403   8.577  1.00 10.00      A   
ATOM    953 HE21 GLN   139     -18.172  18.452   9.091  1.00 10.00      A   
ATOM    954 HE22 GLN   139     -17.255  18.721   7.652  1.00 10.00      A   
ATOM    955  C   GLN   139     -17.938  13.901   9.702  1.00 10.00      A   
ATOM    956  O   GLN   139     -16.907  13.253   9.501  1.00 10.00      A   
ATOM    957  N   TRP   140     -19.120  13.328   9.879  1.00 10.00      A   
ATOM    958  HN  TRP   140     -19.913  13.891  10.021  1.00 10.00      A   
ATOM    959  CA  TRP   140     -19.271  11.882   9.860  1.00 10.00      A   
ATOM    960  CB  TRP   140     -19.650  11.357  11.248  1.00 10.00      A   
ATOM    961  CG  TRP   140     -18.561  11.543  12.260  1.00 10.00      A   
ATOM    962  CD1 TRP   140     -18.562  12.405  13.317  1.00 10.00      A   
ATOM    963  CD2 TRP   140     -17.302  10.857  12.303  1.00 10.00      A   
ATOM    964  NE1 TRP   140     -17.387  12.297  14.017  1.00 10.00      A   
ATOM    965  HE1 TRP   140     -17.150  12.813  14.819  1.00 10.00      A   
ATOM    966  CE2 TRP   140     -16.597  11.352  13.415  1.00 10.00      A   
ATOM    967  CE3 TRP   140     -16.708   9.867  11.512  1.00 10.00      A   
ATOM    968  CZ2 TRP   140     -15.325  10.899  13.753  1.00 10.00      A   
ATOM    969  CZ3 TRP   140     -15.446   9.418  11.848  1.00 10.00      A   
ATOM    970  CH2 TRP   140     -14.770   9.931  12.960  1.00 10.00      A   
ATOM    971  C   TRP   140     -20.292  11.446   8.817  1.00 10.00      A   
ATOM    972  O   TRP   140     -20.731  10.296   8.805  1.00 10.00      A   
ATOM    973  N   LEU   141     -20.646  12.364   7.927  1.00 10.00      A   
ATOM    974  HN  LEU   141     -20.241  13.257   7.973  1.00 10.00      A   
ATOM    975  CA  LEU   141     -21.612  12.074   6.875  1.00 10.00      A   
ATOM    976  CB  LEU   141     -22.017  13.352   6.137  1.00 10.00      A   
ATOM    977  CG  LEU   141     -22.845  14.356   6.948  1.00 10.00      A   
ATOM    978  CD1 LEU   141     -23.055  15.639   6.161  1.00 10.00      A   
ATOM    979  CD2 LEU   141     -24.180  13.747   7.351  1.00 10.00      A   
ATOM    980  C   LEU   141     -21.067  11.031   5.904  1.00 10.00      A   
ATOM    981  O   LEU   141     -21.810  10.186   5.404  1.00 10.00      A   
ATOM    982  N   ARG   142     -19.766  11.088   5.646  1.00 10.00      A   
ATOM    983  HN  ARG   142     -19.226  11.795   6.062  1.00 10.00      A   
ATOM    984  CA  ARG   142     -19.128  10.129   4.753  1.00 10.00      A   
ATOM    985  CB  ARG   142     -17.721  10.576   4.362  1.00 10.00      A   
ATOM    986  CG  ARG   142     -17.710  11.618   3.257  1.00 10.00      A   
ATOM    987  CD  ARG   142     -16.303  11.896   2.759  1.00 10.00      A   
ATOM    988  NE  ARG   142     -15.453  12.462   3.803  1.00 10.00      A   
ATOM    989  HE  ARG   142     -14.984  11.831   4.389  1.00 10.00      A   
ATOM    990  CZ  ARG   142     -15.275  13.767   3.987  1.00 10.00      A   
ATOM    991  NH1 ARG   142     -15.886  14.645   3.199  1.00 10.00      A   
ATOM    992 HH11 ARG   142     -15.743  15.669   3.346  1.00 10.00      A   
ATOM    993 HH12 ARG   142     -16.512  14.318   2.429  1.00 10.00      A   
ATOM    994  NH2 ARG   142     -14.491  14.198   4.969  1.00 10.00      A   
ATOM    995 HH21 ARG   142     -14.352  15.219   5.116  1.00 10.00      A   
ATOM    996 HH22 ARG   142     -14.006  13.516   5.603  1.00 10.00      A   
ATOM    997  C   ARG   142     -19.110   8.748   5.392  1.00 10.00      A   
ATOM    998  O   ARG   142     -19.278   7.736   4.711  1.00 10.00      A   
ATOM    999  N   TYR   143     -18.921   8.717   6.708  1.00 10.00      A   
ATOM   1000  HN  TYR   143     -18.778   9.558   7.191  1.00 10.00      A   
ATOM   1001  CA  TYR   143     -18.921   7.463   7.445  1.00 10.00      A   
ATOM   1002  CB  TYR   143     -18.511   7.684   8.905  1.00 10.00      A   
ATOM   1003  CG  TYR   143     -18.836   6.522   9.821  1.00 10.00      A   
ATOM   1004  CD1 TYR   143     -18.193   5.297   9.684  1.00 10.00      A   
ATOM   1005  CD2 TYR   143     -19.794   6.649  10.819  1.00 10.00      A   
ATOM   1006  CE1 TYR   143     -18.498   4.234  10.512  1.00 10.00      A   
ATOM   1007  CE2 TYR   143     -20.103   5.594  11.653  1.00 10.00      A   
ATOM   1008  CZ  TYR   143     -19.454   4.387  11.495  1.00 10.00      A   
ATOM   1009  OH  TYR   143     -19.766   3.329  12.321  1.00 10.00      A   
ATOM   1010  HH  TYR   143     -20.709   3.355  12.528  1.00 10.00      A   
ATOM   1011  C   TYR   143     -20.313   6.852   7.364  1.00 10.00      A   
ATOM   1012  O   TYR   143     -20.467   5.652   7.134  1.00 10.00      A   
ATOM   1013  N   ALA   144     -21.324   7.701   7.533  1.00 10.00      A   
ATOM   1014  HN  ALA   144     -21.127   8.645   7.722  1.00 10.00      A   
ATOM   1015  CA  ALA   144     -22.713   7.273   7.458  1.00 10.00      A   
ATOM   1016  CB  ALA   144     -23.639   8.435   7.782  1.00 10.00      A   
ATOM   1017  C   ALA   144     -23.011   6.731   6.065  1.00 10.00      A   
ATOM   1018  O   ALA   144     -23.669   5.699   5.915  1.00 10.00      A   
ATOM   1019  N   GLY   145     -22.505   7.434   5.053  1.00 10.00      A   
ATOM   1020  HN  GLY   145     -22.002   8.258   5.247  1.00 10.00      A   
ATOM   1021  CA  GLY   145     -22.696   7.018   3.677  1.00 10.00      A   
ATOM   1022  C   GLY   145     -22.038   5.684   3.401  1.00 10.00      A   
ATOM   1023  O   GLY   145     -22.637   4.808   2.783  1.00 10.00      A   
ATOM   1024  N   HIS   146     -20.807   5.524   3.879  1.00 10.00      A   
ATOM   1025  HN  HIS   146     -20.380   6.269   4.359  1.00 10.00      A   
ATOM   1026  CA  HIS   146     -20.066   4.278   3.698  1.00 10.00      A   
ATOM   1027  CB  HIS   146     -18.639   4.399   4.250  1.00 10.00      A   
ATOM   1028  CG  HIS   146     -17.649   5.018   3.305  1.00 10.00      A   
ATOM   1029  ND1 HIS   146     -17.677   4.827   1.937  1.00 10.00      A   
ATOM   1030  HD1 HIS   146     -18.339   4.278   1.437  1.00 10.00      A   
ATOM   1031  CD2 HIS   146     -16.575   5.813   3.543  1.00 10.00      A   
ATOM   1032  CE1 HIS   146     -16.674   5.483   1.381  1.00 10.00      A   
ATOM   1033  NE2 HIS   146     -15.991   6.085   2.333  1.00 10.00      A   
ATOM   1034  HE2 HIS   146     -15.170   6.628   2.192  1.00 10.00      A   
ATOM   1035  C   HIS   146     -20.791   3.125   4.386  1.00 10.00      A   
ATOM   1036  O   HIS   146     -20.752   1.986   3.927  1.00 10.00      A   
ATOM   1037  N   THR   147     -21.463   3.439   5.489  1.00 10.00      A   
ATOM   1038  HN  THR   147     -21.461   4.370   5.797  1.00 10.00      A   
ATOM   1039  CA  THR   147     -22.207   2.443   6.247  1.00 10.00      A   
ATOM   1040  CB  THR   147     -22.574   2.971   7.650  1.00 10.00      A   
ATOM   1041  OG1 THR   147     -21.385   3.438   8.304  1.00 10.00      A   
ATOM   1042  HG1 THR   147     -21.098   4.265   7.894  1.00 10.00      A   
ATOM   1043  CG2 THR   147     -23.199   1.874   8.498  1.00 10.00      A   
ATOM   1044  C   THR   147     -23.469   2.023   5.492  1.00 10.00      A   
ATOM   1045  O   THR   147     -23.959   0.902   5.644  1.00 10.00      A   
ATOM   1046  N   ALA   148     -23.981   2.927   4.668  1.00 10.00      A   
ATOM   1047  HN  ALA   148     -23.546   3.802   4.587  1.00 10.00      A   
ATOM   1048  CA  ALA   148     -25.170   2.654   3.879  1.00 10.00      A   
ATOM   1049  CB  ALA   148     -25.675   3.931   3.225  1.00 10.00      A   
ATOM   1050  C   ALA   148     -24.867   1.591   2.832  1.00 10.00      A   
ATOM   1051  O   ALA   148     -25.575   0.588   2.730  1.00 10.00      A   
ATOM   1052  N   SER   149     -23.801   1.804   2.073  1.00 10.00      A   
ATOM   1053  HN  SER   149     -23.275   2.627   2.195  1.00 10.00      A   
ATOM   1054  CA  SER   149     -23.392   0.860   1.047  1.00 10.00      A   
ATOM   1055  CB  SER   149     -22.225   1.447   0.265  1.00 10.00      A   
ATOM   1056  OG  SER   149     -22.023   2.806   0.622  1.00 10.00      A   
ATOM   1057  HG  SER   149     -21.075   3.013   0.576  1.00 10.00      A   
ATOM   1058  C   SER   149     -22.982  -0.467   1.680  1.00 10.00      A   
ATOM   1059  O   SER   149     -23.290  -1.538   1.157  1.00 10.00      A   
ATOM   1060  N   ASP   150     -22.295  -0.376   2.817  1.00 10.00      A   
ATOM   1061  HN  ASP   150     -22.081   0.516   3.168  1.00 10.00      A   
ATOM   1062  CA  ASP   150     -21.835  -1.550   3.557  1.00 10.00      A   
ATOM   1063  CB  ASP   150     -21.119  -1.092   4.835  1.00 10.00      A   
ATOM   1064  CG  ASP   150     -19.830  -1.840   5.132  1.00 10.00      A   
ATOM   1065  OD1 ASP   150     -18.906  -1.809   4.289  1.00 10.00      A   
ATOM   1066  OD2 ASP   150     -19.724  -2.421   6.240  1.00 10.00      A   
ATOM   1067  C   ASP   150     -23.022  -2.438   3.927  1.00 10.00      A   
ATOM   1068  O   ASP   150     -22.984  -3.657   3.761  1.00 10.00      A   
ATOM   1069  N   GLU   151     -24.086  -1.799   4.402  1.00 10.00      A   
ATOM   1070  HN  GLU   151     -24.046  -0.822   4.493  1.00 10.00      A   
ATOM   1071  CA  GLU   151     -25.307  -2.490   4.802  1.00 10.00      A   
ATOM   1072  CB  GLU   151     -26.261  -1.487   5.466  1.00 10.00      A   
ATOM   1073  CG  GLU   151     -27.637  -2.032   5.819  1.00 10.00      A   
ATOM   1074  CD  GLU   151     -27.674  -2.729   7.163  1.00 10.00      A   
ATOM   1075  OE1 GLU   151     -27.533  -2.042   8.201  1.00 10.00      A   
ATOM   1076  OE2 GLU   151     -27.866  -3.963   7.192  1.00 10.00      A   
ATOM   1077  C   GLU   151     -25.992  -3.155   3.604  1.00 10.00      A   
ATOM   1078  O   GLU   151     -26.346  -4.339   3.655  1.00 10.00      A   
ATOM   1079  N   VAL   152     -26.167  -2.393   2.532  1.00 10.00      A   
ATOM   1080  HN  VAL   152     -25.848  -1.463   2.551  1.00 10.00      A   
ATOM   1081  CA  VAL   152     -26.823  -2.895   1.326  1.00 10.00      A   
ATOM   1082  CB  VAL   152     -27.057  -1.763   0.299  1.00 10.00      A   
ATOM   1083  CG1 VAL   152     -27.695  -2.299  -0.976  1.00 10.00      A   
ATOM   1084  CG2 VAL   152     -27.922  -0.668   0.902  1.00 10.00      A   
ATOM   1085  C   VAL   152     -26.027  -4.028   0.676  1.00 10.00      A   
ATOM   1086  O   VAL   152     -26.600  -5.020   0.219  1.00 10.00      A   
ATOM   1087  N   PHE   153     -24.708  -3.879   0.659  1.00 10.00      A   
ATOM   1088  HN  PHE   153     -24.317  -3.069   1.061  1.00 10.00      A   
ATOM   1089  CA  PHE   153     -23.819  -4.870   0.060  1.00 10.00      A   
ATOM   1090  CB  PHE   153     -22.359  -4.423   0.181  1.00 10.00      A   
ATOM   1091  CG  PHE   153     -21.399  -5.214  -0.662  1.00 10.00      A   
ATOM   1092  CD1 PHE   153     -21.362  -5.042  -2.036  1.00 10.00      A   
ATOM   1093  CD2 PHE   153     -20.533  -6.127  -0.082  1.00 10.00      A   
ATOM   1094  CE1 PHE   153     -20.477  -5.763  -2.816  1.00 10.00      A   
ATOM   1095  CE2 PHE   153     -19.645  -6.852  -0.856  1.00 10.00      A   
ATOM   1096  CZ  PHE   153     -19.618  -6.671  -2.226  1.00 10.00      A   
ATOM   1097  C   PHE   153     -24.000  -6.251   0.686  1.00 10.00      A   
ATOM   1098  O   PHE   153     -24.226  -7.237  -0.021  1.00 10.00      A   
ATOM   1099  N   GLU   154     -23.917  -6.313   2.010  1.00 10.00      A   
ATOM   1100  HN  GLU   154     -23.750  -5.487   2.516  1.00 10.00      A   
ATOM   1101  CA  GLU   154     -24.051  -7.575   2.737  1.00 10.00      A   
ATOM   1102  CB  GLU   154     -23.879  -7.349   4.236  1.00 10.00      A   
ATOM   1103  CG  GLU   154     -22.505  -6.859   4.651  1.00 10.00      A   
ATOM   1104  CD  GLU   154     -22.366  -6.767   6.154  1.00 10.00      A   
ATOM   1105  OE1 GLU   154     -23.285  -7.223   6.872  1.00 10.00      A   
ATOM   1106  OE2 GLU   154     -21.342  -6.240   6.632  1.00 10.00      A   
ATOM   1107  C   GLU   154     -25.395  -8.251   2.490  1.00 10.00      A   
ATOM   1108  O   GLU   154     -25.469  -9.469   2.337  1.00 10.00      A   
ATOM   1109  N   LYS   155     -26.448  -7.451   2.441  1.00 10.00      A   
ATOM   1110  HN  LYS   155     -26.313  -6.485   2.541  1.00 10.00      A   
ATOM   1111  CA  LYS   155     -27.799  -7.962   2.247  1.00 10.00      A   
ATOM   1112  CB  LYS   155     -28.822  -6.853   2.506  1.00 10.00      A   
ATOM   1113  CG  LYS   155     -30.232  -7.353   2.776  1.00 10.00      A   
ATOM   1114  CD  LYS   155     -30.321  -8.042   4.129  1.00 10.00      A   
ATOM   1115  CE  LYS   155     -31.732  -8.526   4.410  1.00 10.00      A   
ATOM   1116  NZ  LYS   155     -32.142  -9.623   3.494  1.00 10.00      A   
ATOM   1117  HZ1 LYS   155     -32.035  -9.327   2.502  1.00 10.00      A   
ATOM   1118  HZ2 LYS   155     -33.138  -9.872   3.661  1.00 10.00      A   
ATOM   1119  HZ3 LYS   155     -31.556 -10.467   3.659  1.00 10.00      A   
ATOM   1120  C   LYS   155     -28.011  -8.554   0.854  1.00 10.00      A   
ATOM   1121  O   LYS   155     -28.875  -9.411   0.662  1.00 10.00      A   
ATOM   1122  N   LEU   156     -27.225  -8.112  -0.114  1.00 10.00      A   
ATOM   1123  HN  LEU   156     -26.532  -7.447   0.090  1.00 10.00      A   
ATOM   1124  CA  LEU   156     -27.382  -8.594  -1.480  1.00 10.00      A   
ATOM   1125  CB  LEU   156     -27.412  -7.426  -2.470  1.00 10.00      A   
ATOM   1126  CG  LEU   156     -28.572  -6.440  -2.300  1.00 10.00      A   
ATOM   1127  CD1 LEU   156     -28.476  -5.309  -3.313  1.00 10.00      A   
ATOM   1128  CD2 LEU   156     -29.909  -7.155  -2.419  1.00 10.00      A   
ATOM   1129  C   LEU   156     -26.347  -9.639  -1.894  1.00 10.00      A   
ATOM   1130  O   LEU   156     -26.667 -10.560  -2.646  1.00 10.00      A   
ATOM   1131  N   THR   157     -25.119  -9.511  -1.411  1.00 10.00      A   
ATOM   1132  HN  THR   157     -24.911  -8.772  -0.799  1.00 10.00      A   
ATOM   1133  CA  THR   157     -24.068 -10.452  -1.784  1.00 10.00      A   
ATOM   1134  CB  THR   157     -22.709  -9.748  -1.946  1.00 10.00      A   
ATOM   1135  OG1 THR   157     -22.379  -9.062  -0.731  1.00 10.00      A   
ATOM   1136  HG1 THR   157     -22.859  -8.226  -0.693  1.00 10.00      A   
ATOM   1137  CG2 THR   157     -22.754  -8.754  -3.096  1.00 10.00      A   
ATOM   1138  C   THR   157     -23.920 -11.596  -0.784  1.00 10.00      A   
ATOM   1139  O   THR   157     -23.714 -12.748  -1.172  1.00 10.00      A   
ATOM   1140  N   GLY   158     -24.019 -11.276   0.499  1.00 10.00      A   
ATOM   1141  HN  GLY   158     -24.196 -10.343   0.754  1.00 10.00      A   
ATOM   1142  CA  GLY   158     -23.867 -12.285   1.530  1.00 10.00      A   
ATOM   1143  C   GLY   158     -22.493 -12.199   2.166  1.00 10.00      A   
ATOM   1144  O   GLY   158     -22.208 -12.867   3.160  1.00 10.00      A   
ATOM   1145  N   ILE   159     -21.642 -11.369   1.575  1.00 10.00      A   
ATOM   1146  HN  ILE   159     -21.939 -10.870   0.784  1.00 10.00      A   
ATOM   1147  CA  ILE   159     -20.288 -11.160   2.065  1.00 10.00      A   
ATOM   1148  CB  ILE   159     -19.287 -11.063   0.890  1.00 10.00      A   
ATOM   1149  CG1 ILE   159     -19.500 -12.225  -0.087  1.00 10.00      A   
ATOM   1150  CG2 ILE   159     -17.852 -11.058   1.400  1.00 10.00      A   
ATOM   1151  CD1 ILE   159     -18.693 -12.111  -1.366  1.00 10.00      A   
ATOM   1152  C   ILE   159     -20.250  -9.863   2.862  1.00 10.00      A   
ATOM   1153  O   ILE   159     -20.978  -8.920   2.543  1.00 10.00      A   
ATOM   1154  N   LYS   160     -19.419  -9.817   3.898  1.00 10.00      A   
ATOM   1155  HN  LYS   160     -18.861 -10.594   4.103  1.00 10.00      A   
ATOM   1156  CA  LYS   160     -19.313  -8.626   4.728  1.00 10.00      A   
ATOM   1157  CB  LYS   160     -18.532  -8.910   6.014  1.00 10.00      A   
ATOM   1158  CG  LYS   160     -18.699  -7.828   7.068  1.00 10.00      A   
ATOM   1159  CD  LYS   160     -18.061  -8.209   8.388  1.00 10.00      A   
ATOM   1160  CE  LYS   160     -18.510  -7.261   9.488  1.00 10.00      A   
ATOM   1161  NZ  LYS   160     -17.666  -7.374  10.703  1.00 10.00      A   
ATOM   1162  HZ1 LYS   160     -18.076  -6.815  11.477  1.00 10.00      A   
ATOM   1163  HZ2 LYS   160     -16.706  -7.018  10.508  1.00 10.00      A   
ATOM   1164  HZ3 LYS   160     -17.601  -8.369  11.003  1.00 10.00      A   
ATOM   1165  C   LYS   160     -18.678  -7.476   3.957  1.00 10.00      A   
ATOM   1166  O   LYS   160     -17.761  -7.680   3.157  1.00 10.00      A   
ATOM   1167  N   GLY   161     -19.176  -6.272   4.202  1.00 10.00      A   
ATOM   1168  HN  GLY   161     -19.903  -6.178   4.856  1.00 10.00      A   
ATOM   1169  CA  GLY   161     -18.660  -5.099   3.528  1.00 10.00      A   
ATOM   1170  C   GLY   161     -17.358  -4.608   4.128  1.00 10.00      A   
ATOM   1171  O   GLY   161     -16.964  -5.031   5.216  1.00 10.00      A   
ATOM   1172  N   ALA   162     -16.691  -3.711   3.415  1.00 10.00      A   
ATOM   1173  HN  ALA   162     -17.065  -3.410   2.561  1.00 10.00      A   
ATOM   1174  CA  ALA   162     -15.429  -3.150   3.868  1.00 10.00      A   
ATOM   1175  CB  ALA   162     -14.266  -4.004   3.377  1.00 10.00      A   
ATOM   1176  C   ALA   162     -15.290  -1.721   3.360  1.00 10.00      A   
ATOM   1177  O   ALA   162     -14.187  -1.231   3.133  1.00 10.00      A   
ATOM   1178  N   PHE   163     -16.424  -1.049   3.203  1.00 10.00      A   
ATOM   1179  HN  PHE   163     -17.282  -1.485   3.442  1.00 10.00      A   
ATOM   1180  CA  PHE   163     -16.436   0.324   2.707  1.00 10.00      A   
ATOM   1181  CB  PHE   163     -17.758   0.628   2.001  1.00 10.00      A   
ATOM   1182  CG  PHE   163     -18.104  -0.352   0.915  1.00 10.00      A   
ATOM   1183  CD1 PHE   163     -19.329  -0.996   0.911  1.00 10.00      A   
ATOM   1184  CD2 PHE   163     -17.200  -0.631  -0.099  1.00 10.00      A   
ATOM   1185  CE1 PHE   163     -19.651  -1.899  -0.084  1.00 10.00      A   
ATOM   1186  CE2 PHE   163     -17.515  -1.534  -1.097  1.00 10.00      A   
ATOM   1187  CZ  PHE   163     -18.742  -2.169  -1.090  1.00 10.00      A   
ATOM   1188  C   PHE   163     -16.200   1.311   3.841  1.00 10.00      A   
ATOM   1189  O   PHE   163     -15.894   2.478   3.614  1.00 10.00      A   
ATOM   1190  N   ARG   164     -16.338   0.824   5.063  1.00 10.00      A   
ATOM   1191  HN  ARG   164     -16.588  -0.118   5.172  1.00 10.00      A   
ATOM   1192  CA  ARG   164     -16.141   1.649   6.245  1.00 10.00      A   
ATOM   1193  CB  ARG   164     -17.159   1.270   7.315  1.00 10.00      A   
ATOM   1194  CG  ARG   164     -18.598   1.578   6.943  1.00 10.00      A   
ATOM   1195  CD  ARG   164     -19.558   0.638   7.648  1.00 10.00      A   
ATOM   1196  NE  ARG   164     -19.194   0.438   9.047  1.00 10.00      A   
ATOM   1197  HE  ARG   164     -19.109   1.240   9.609  1.00 10.00      A   
ATOM   1198  CZ  ARG   164     -18.979  -0.757   9.590  1.00 10.00      A   
ATOM   1199  NH1 ARG   164     -19.092  -1.859   8.853  1.00 10.00      A   
ATOM   1200 HH11 ARG   164     -19.350  -1.797   7.834  1.00 10.00      A   
ATOM   1201 HH12 ARG   164     -18.923  -2.797   9.284  1.00 10.00      A   
ATOM   1202  NH2 ARG   164     -18.635  -0.851  10.863  1.00 10.00      A   
ATOM   1203 HH21 ARG   164     -18.532   0.008  11.446  1.00 10.00      A   
ATOM   1204 HH22 ARG   164     -18.466  -1.788  11.292  1.00 10.00      A   
ATOM   1205  C   ARG   164     -14.733   1.471   6.800  1.00 10.00      A   
ATOM   1206  O   ARG   164     -14.439   1.887   7.924  1.00 10.00      A   
ATOM   1207  N   THR   165     -13.870   0.844   6.019  1.00 10.00      A   
ATOM   1208  HN  THR   165     -14.156   0.544   5.130  1.00 10.00      A   
ATOM   1209  CA  THR   165     -12.499   0.608   6.440  1.00 10.00      A   
ATOM   1210  CB  THR   165     -12.007  -0.775   5.970  1.00 10.00      A   
ATOM   1211  OG1 THR   165     -13.014  -1.755   6.257  1.00 10.00      A   
ATOM   1212  HG1 THR   165     -13.499  -1.487   7.047  1.00 10.00      A   
ATOM   1213  CG2 THR   165     -10.728  -1.160   6.695  1.00 10.00      A   
ATOM   1214  C   THR   165     -11.571   1.696   5.900  1.00 10.00      A   
ATOM   1215  O   THR   165     -11.815   2.265   4.835  1.00 10.00      A   
ATOM   1216  N   ARG   166     -10.519   1.995   6.651  1.00 10.00      A   
ATOM   1217  HN  ARG   166     -10.384   1.516   7.494  1.00 10.00      A   
ATOM   1218  CA  ARG   166      -9.552   3.005   6.251  1.00 10.00      A   
ATOM   1219  CB  ARG   166      -9.354   4.030   7.370  1.00 10.00      A   
ATOM   1220  CG  ARG   166     -10.599   4.839   7.692  1.00 10.00      A   
ATOM   1221  CD  ARG   166     -10.240   6.208   8.245  1.00 10.00      A   
ATOM   1222  NE  ARG   166      -9.508   6.124   9.506  1.00 10.00      A   
ATOM   1223  HE  ARG   166      -8.980   5.309   9.669  1.00 10.00      A   
ATOM   1224  CZ  ARG   166      -9.507   7.083  10.430  1.00 10.00      A   
ATOM   1225  NH1 ARG   166     -10.192   8.205  10.235  1.00 10.00      A   
ATOM   1226 HH11 ARG   166     -10.189   8.953  10.959  1.00 10.00      A   
ATOM   1227 HH12 ARG   166     -10.741   8.343   9.354  1.00 10.00      A   
ATOM   1228  NH2 ARG   166      -8.822   6.913  11.552  1.00 10.00      A   
ATOM   1229 HH21 ARG   166      -8.287   6.030  11.713  1.00 10.00      A   
ATOM   1230 HH22 ARG   166      -8.817   7.657  12.285  1.00 10.00      A   
ATOM   1231  C   ARG   166      -8.225   2.353   5.883  1.00 10.00      A   
ATOM   1232  O   ARG   166      -7.993   1.186   6.199  1.00 10.00      A   
ATOM   1233  N   ILE   167      -7.357   3.105   5.225  1.00 10.00      A   
ATOM   1234  HN  ILE   167      -7.589   4.043   5.026  1.00 10.00      A   
ATOM   1235  CA  ILE   167      -6.057   2.590   4.806  1.00 10.00      A   
ATOM   1236  CB  ILE   167      -5.991   2.392   3.277  1.00 10.00      A   
ATOM   1237  CG1 ILE   167      -6.487   3.648   2.550  1.00 10.00      A   
ATOM   1238  CG2 ILE   167      -6.786   1.162   2.857  1.00 10.00      A   
ATOM   1239  CD1 ILE   167      -6.249   3.629   1.057  1.00 10.00      A   
ATOM   1240  C   ILE   167      -4.931   3.528   5.228  1.00 10.00      A   
ATOM   1241  O   ILE   167      -5.175   4.583   5.820  1.00 10.00      A   
ATOM   1242  N   ALA   168      -3.700   3.130   4.927  1.00 10.00      A   
ATOM   1243  HN  ALA   168      -3.576   2.266   4.471  1.00 10.00      A   
ATOM   1244  CA  ALA   168      -2.524   3.926   5.254  1.00 10.00      A   
ATOM   1245  CB  ALA   168      -1.905   3.440   6.556  1.00 10.00      A   
ATOM   1246  C   ALA   168      -1.504   3.832   4.126  1.00 10.00      A   
ATOM   1247  O   ALA   168      -1.533   2.881   3.344  1.00 10.00      A   
ATOM   1248  N   TYR   169      -0.616   4.816   4.036  1.00 10.00      A   
ATOM   1249  HN  TYR   169      -0.647   5.558   4.681  1.00 10.00      A   
ATOM   1250  CA  TYR   169       0.406   4.826   2.998  1.00 10.00      A   
ATOM   1251  CB  TYR   169      -0.193   5.209   1.633  1.00 10.00      A   
ATOM   1252  CG  TYR   169      -1.276   6.270   1.687  1.00 10.00      A   
ATOM   1253  CD1 TYR   169      -0.965   7.597   1.944  1.00 10.00      A   
ATOM   1254  CD2 TYR   169      -2.610   5.943   1.475  1.00 10.00      A   
ATOM   1255  CE1 TYR   169      -1.946   8.569   1.988  1.00 10.00      A   
ATOM   1256  CE2 TYR   169      -3.601   6.909   1.518  1.00 10.00      A   
ATOM   1257  CZ  TYR   169      -3.262   8.221   1.775  1.00 10.00      A   
ATOM   1258  OH  TYR   169      -4.242   9.187   1.819  1.00 10.00      A   
ATOM   1259  HH  TYR   169      -5.011   8.835   2.295  1.00 10.00      A   
ATOM   1260  C   TYR   169       1.559   5.758   3.357  1.00 10.00      A   
ATOM   1261  O   TYR   169       1.394   6.700   4.138  1.00 10.00      A   
ATOM   1262  N   VAL   170       2.730   5.479   2.798  1.00 10.00      A   
ATOM   1263  HN  VAL   170       2.804   4.703   2.199  1.00 10.00      A   
ATOM   1264  CA  VAL   170       3.909   6.297   3.042  1.00 10.00      A   
ATOM   1265  CB  VAL   170       5.203   5.456   2.967  1.00 10.00      A   
ATOM   1266  CG1 VAL   170       6.442   6.341   3.012  1.00 10.00      A   
ATOM   1267  CG2 VAL   170       5.239   4.436   4.095  1.00 10.00      A   
ATOM   1268  C   VAL   170       3.962   7.426   2.017  1.00 10.00      A   
ATOM   1269  O   VAL   170       4.136   7.181   0.824  1.00 10.00      A   
ATOM   1270  N   VAL   171       3.789   8.655   2.485  1.00 10.00      A   
ATOM   1271  HN  VAL   171       3.654   8.784   3.446  1.00 10.00      A   
ATOM   1272  CA  VAL   171       3.797   9.818   1.607  1.00 10.00      A   
ATOM   1273  CB  VAL   171       2.604  10.751   1.901  1.00 10.00      A   
ATOM   1274  CG1 VAL   171       2.320  11.660   0.714  1.00 10.00      A   
ATOM   1275  CG2 VAL   171       1.367   9.965   2.293  1.00 10.00      A   
ATOM   1276  C   VAL   171       5.068  10.638   1.776  1.00 10.00      A   
ATOM   1277  O   VAL   171       5.458  10.968   2.900  1.00 10.00      A   
ATOM   1278  N   GLN   172       5.716  10.948   0.662  1.00 10.00      A   
ATOM   1279  HN  GLN   172       5.386  10.603  -0.199  1.00 10.00      A   
ATOM   1280  CA  GLN   172       6.910  11.773   0.682  1.00 10.00      A   
ATOM   1281  CB  GLN   172       7.969  11.248  -0.292  1.00 10.00      A   
ATOM   1282  CG  GLN   172       9.287  12.009  -0.227  1.00 10.00      A   
ATOM   1283  CD  GLN   172      10.327  11.482  -1.195  1.00 10.00      A   
ATOM   1284  OE1 GLN   172       9.992  10.923  -2.242  1.00 10.00      A   
ATOM   1285  NE2 GLN   172      11.595  11.664  -0.859  1.00 10.00      A   
ATOM   1286 HE21 GLN   172      11.792  12.121  -0.014  1.00 10.00      A   
ATOM   1287 HE22 GLN   172      12.292  11.341  -1.477  1.00 10.00      A   
ATOM   1288  C   GLN   172       6.518  13.203   0.324  1.00 10.00      A   
ATOM   1289  O   GLN   172       6.247  13.510  -0.839  1.00 10.00      A   
ATOM   1290  N   THR   173       6.460  14.058   1.330  1.00 10.00      A   
ATOM   1291  HN  THR   173       6.689  13.748   2.234  1.00 10.00      A   
ATOM   1292  CA  THR   173       6.080  15.445   1.145  1.00 10.00      A   
ATOM   1293  CB  THR   173       5.719  16.072   2.500  1.00 10.00      A   
ATOM   1294  OG1 THR   173       6.120  15.175   3.544  1.00 10.00      A   
ATOM   1295  HG1 THR   173       5.712  15.443   4.371  1.00 10.00      A   
ATOM   1296  CG2 THR   173       4.219  16.298   2.593  1.00 10.00      A   
ATOM   1297  C   THR   173       7.192  16.257   0.479  1.00 10.00      A   
ATOM   1298  O   THR   173       8.304  15.766   0.273  1.00 10.00      A   
ATOM   1299  N   ASN   174       6.885  17.505   0.148  1.00 10.00      A   
ATOM   1300  HN  ASN   174       5.985  17.845   0.347  1.00 10.00      A   
ATOM   1301  CA  ASN   174       7.843  18.388  -0.504  1.00 10.00      A   
ATOM   1302  CB  ASN   174       7.179  19.147  -1.658  1.00 10.00      A   
ATOM   1303  CG  ASN   174       6.407  18.236  -2.590  1.00 10.00      A   
ATOM   1304  OD1 ASN   174       6.975  17.634  -3.503  1.00 10.00      A   
ATOM   1305  ND2 ASN   174       5.105  18.130  -2.366  1.00 10.00      A   
ATOM   1306 HD21 ASN   174       4.717  18.642  -1.621  1.00 10.00      A   
ATOM   1307 HD22 ASN   174       4.577  17.540  -2.951  1.00 10.00      A   
ATOM   1308  C   ASN   174       8.423  19.374   0.497  1.00 10.00      A   
ATOM   1309  O   ASN   174       8.681  20.533   0.175  1.00 10.00      A   
ATOM   1310  N   GLY   175       8.623  18.905   1.716  1.00 10.00      A   
ATOM   1311  HN  GLY   175       8.413  17.969   1.909  1.00 10.00      A   
ATOM   1312  CA  GLY   175       9.172  19.746   2.753  1.00 10.00      A   
ATOM   1313  C   GLY   175      10.557  19.291   3.154  1.00 10.00      A   
ATOM   1314  O   GLY   175      10.877  18.106   3.043  1.00 10.00      A   
ATOM   1315  N   GLY   176      11.382  20.225   3.599  1.00 10.00      A   
ATOM   1316  HN  GLY   176      11.080  21.159   3.639  1.00 10.00      A   
ATOM   1317  CA  GLY   176      12.729  19.885   4.011  1.00 10.00      A   
ATOM   1318  C   GLY   176      12.789  19.460   5.462  1.00 10.00      A   
ATOM   1319  O   GLY   176      13.697  18.732   5.865  1.00 10.00      A   
ATOM   1320  N   GLN   177      11.818  19.917   6.244  1.00 10.00      A   
ATOM   1321  HN  GLN   177      11.124  20.489   5.854  1.00 10.00      A   
ATOM   1322  CA  GLN   177      11.747  19.587   7.662  1.00 10.00      A   
ATOM   1323  CB  GLN   177      10.743  20.503   8.366  1.00 10.00      A   
ATOM   1324  CG  GLN   177      11.223  21.934   8.540  1.00 10.00      A   
ATOM   1325  CD  GLN   177      11.874  22.171   9.889  1.00 10.00      A   
ATOM   1326  OE1 GLN   177      11.505  21.556  10.889  1.00 10.00      A   
ATOM   1327  NE2 GLN   177      12.843  23.066   9.931  1.00 10.00      A   
ATOM   1328 HE21 GLN   177      13.087  23.526   9.099  1.00 10.00      A   
ATOM   1329 HE22 GLN   177      13.283  23.233  10.792  1.00 10.00      A   
ATOM   1330  C   GLN   177      11.340  18.132   7.843  1.00 10.00      A   
ATOM   1331  O   GLN   177      12.089  17.329   8.395  1.00 10.00      A   
ATOM   1332  N   PHE   178      10.152  17.797   7.365  1.00 10.00      A   
ATOM   1333  HN  PHE   178       9.601  18.483   6.930  1.00 10.00      A   
ATOM   1334  CA  PHE   178       9.644  16.437   7.461  1.00 10.00      A   
ATOM   1335  CB  PHE   178       8.523  16.343   8.501  1.00 10.00      A   
ATOM   1336  CG  PHE   178       8.921  16.775   9.884  1.00 10.00      A   
ATOM   1337  CD1 PHE   178       8.502  17.994  10.392  1.00 10.00      A   
ATOM   1338  CD2 PHE   178       9.714  15.961  10.676  1.00 10.00      A   
ATOM   1339  CE1 PHE   178       8.867  18.394  11.663  1.00 10.00      A   
ATOM   1340  CE2 PHE   178      10.084  16.354  11.949  1.00 10.00      A   
ATOM   1341  CZ  PHE   178       9.660  17.573  12.443  1.00 10.00      A   
ATOM   1342  C   PHE   178       9.135  15.975   6.099  1.00 10.00      A   
ATOM   1343  O   PHE   178       7.966  16.167   5.768  1.00 10.00      A   
ATOM   1344  N   PRO   179      10.021  15.392   5.281  1.00 10.00      A   
ATOM   1345  CA  PRO   179       9.667  14.909   3.943  1.00 10.00      A   
ATOM   1346  CB  PRO   179      11.027  14.781   3.259  1.00 10.00      A   
ATOM   1347  CG  PRO   179      11.971  14.462   4.367  1.00 10.00      A   
ATOM   1348  CD  PRO   179      11.449  15.172   5.587  1.00 10.00      A   
ATOM   1349  C   PRO   179       8.969  13.553   3.978  1.00 10.00      A   
ATOM   1350  O   PRO   179       8.504  13.056   2.953  1.00 10.00      A   
ATOM   1351  N   TYR   180       8.909  12.949   5.153  1.00 10.00      A   
ATOM   1352  HN  TYR   180       9.309  13.383   5.939  1.00 10.00      A   
ATOM   1353  CA  TYR   180       8.263  11.657   5.305  1.00 10.00      A   
ATOM   1354  CB  TYR   180       9.295  10.561   5.578  1.00 10.00      A   
ATOM   1355  CG  TYR   180       9.981  10.053   4.332  1.00 10.00      A   
ATOM   1356  CD1 TYR   180      11.098  10.697   3.815  1.00 10.00      A   
ATOM   1357  CD2 TYR   180       9.509   8.927   3.670  1.00 10.00      A   
ATOM   1358  CE1 TYR   180      11.725  10.236   2.673  1.00 10.00      A   
ATOM   1359  CE2 TYR   180      10.130   8.458   2.529  1.00 10.00      A   
ATOM   1360  CZ  TYR   180      11.236   9.116   2.035  1.00 10.00      A   
ATOM   1361  OH  TYR   180      11.858   8.648   0.900  1.00 10.00      A   
ATOM   1362  HH  TYR   180      12.800   8.845   0.950  1.00 10.00      A   
ATOM   1363  C   TYR   180       7.218  11.700   6.408  1.00 10.00      A   
ATOM   1364  O   TYR   180       7.550  11.757   7.590  1.00 10.00      A   
ATOM   1365  N   GLU   181       5.957  11.697   6.014  1.00 10.00      A   
ATOM   1366  HN  GLU   181       5.755  11.664   5.054  1.00 10.00      A   
ATOM   1367  CA  GLU   181       4.861  11.734   6.967  1.00 10.00      A   
ATOM   1368  CB  GLU   181       4.014  12.995   6.769  1.00 10.00      A   
ATOM   1369  CG  GLU   181       4.801  14.287   6.627  1.00 10.00      A   
ATOM   1370  CD  GLU   181       3.897  15.492   6.447  1.00 10.00      A   
ATOM   1371  OE1 GLU   181       2.871  15.375   5.744  1.00 10.00      A   
ATOM   1372  OE2 GLU   181       4.210  16.568   7.004  1.00 10.00      A   
ATOM   1373  C   GLU   181       3.968  10.515   6.796  1.00 10.00      A   
ATOM   1374  O   GLU   181       3.509  10.224   5.687  1.00 10.00      A   
ATOM   1375  N   LEU   182       3.751   9.785   7.877  1.00 10.00      A   
ATOM   1376  HN  LEU   182       4.190  10.030   8.722  1.00 10.00      A   
ATOM   1377  CA  LEU   182       2.876   8.626   7.837  1.00 10.00      A   
ATOM   1378  CB  LEU   182       3.179   7.674   8.995  1.00 10.00      A   
ATOM   1379  CG  LEU   182       2.369   6.375   9.029  1.00 10.00      A   
ATOM   1380  CD1 LEU   182       2.616   5.544   7.778  1.00 10.00      A   
ATOM   1381  CD2 LEU   182       2.694   5.576  10.281  1.00 10.00      A   
ATOM   1382  C   LEU   182       1.440   9.122   7.921  1.00 10.00      A   
ATOM   1383  O   LEU   182       0.995   9.587   8.973  1.00 10.00      A   
ATOM   1384  N   ARG   183       0.726   9.046   6.811  1.00 10.00      A   
ATOM   1385  HN  ARG   183       1.120   8.642   6.010  1.00 10.00      A   
ATOM   1386  CA  ARG   183      -0.639   9.531   6.764  1.00 10.00      A   
ATOM   1387  CB  ARG   183      -0.770  10.659   5.737  1.00 10.00      A   
ATOM   1388  CG  ARG   183       0.388  11.647   5.780  1.00 10.00      A   
ATOM   1389  CD  ARG   183      -0.048  13.061   5.438  1.00 10.00      A   
ATOM   1390  NE  ARG   183      -0.392  13.214   4.026  1.00 10.00      A   
ATOM   1391  HE  ARG   183      -1.129  12.667   3.684  1.00 10.00      A   
ATOM   1392  CZ  ARG   183       0.232  14.049   3.191  1.00 10.00      A   
ATOM   1393  NH1 ARG   183       1.241  14.806   3.615  1.00 10.00      A   
ATOM   1394 HH11 ARG   183       1.720  15.454   2.954  1.00 10.00      A   
ATOM   1395 HH12 ARG   183       1.564  14.763   4.613  1.00 10.00      A   
ATOM   1396  NH2 ARG   183      -0.166  14.146   1.930  1.00 10.00      A   
ATOM   1397 HH21 ARG   183      -0.967  13.578   1.584  1.00 10.00      A   
ATOM   1398 HH22 ARG   183       0.323  14.809   1.269  1.00 10.00      A   
ATOM   1399  C   ARG   183      -1.633   8.418   6.479  1.00 10.00      A   
ATOM   1400  O   ARG   183      -1.345   7.482   5.730  1.00 10.00      A   
ATOM   1401  N   VAL   184      -2.797   8.531   7.095  1.00 10.00      A   
ATOM   1402  HN  VAL   184      -2.951   9.307   7.678  1.00 10.00      A   
ATOM   1403  CA  VAL   184      -3.868   7.559   6.929  1.00 10.00      A   
ATOM   1404  CB  VAL   184      -4.210   6.858   8.263  1.00 10.00      A   
ATOM   1405  CG1 VAL   184      -3.032   6.033   8.755  1.00 10.00      A   
ATOM   1406  CG2 VAL   184      -4.632   7.873   9.318  1.00 10.00      A   
ATOM   1407  C   VAL   184      -5.115   8.260   6.401  1.00 10.00      A   
ATOM   1408  O   VAL   184      -5.233   9.478   6.513  1.00 10.00      A   
ATOM   1409  N   SER   185      -6.033   7.497   5.830  1.00 10.00      A   
ATOM   1410  HN  SER   185      -5.881   6.530   5.764  1.00 10.00      A   
ATOM   1411  CA  SER   185      -7.265   8.057   5.293  1.00 10.00      A   
ATOM   1412  CB  SER   185      -6.977   8.800   3.987  1.00 10.00      A   
ATOM   1413  OG  SER   185      -6.275   7.969   3.077  1.00 10.00      A   
ATOM   1414  HG  SER   185      -6.848   7.243   2.801  1.00 10.00      A   
ATOM   1415  C   SER   185      -8.271   6.947   5.034  1.00 10.00      A   
ATOM   1416  O   SER   185      -7.965   5.772   5.231  1.00 10.00      A   
ATOM   1417  N   ASP   186      -9.462   7.318   4.591  1.00 10.00      A   
ATOM   1418  HN  ASP   186      -9.645   8.275   4.447  1.00 10.00      A   
ATOM   1419  CA  ASP   186     -10.500   6.341   4.284  1.00 10.00      A   
ATOM   1420  CB  ASP   186     -11.848   7.034   4.075  1.00 10.00      A   
ATOM   1421  CG  ASP   186     -12.803   6.834   5.233  1.00 10.00      A   
ATOM   1422  OD1 ASP   186     -13.377   5.733   5.353  1.00 10.00      A   
ATOM   1423  OD2 ASP   186     -12.994   7.784   6.028  1.00 10.00      A   
ATOM   1424  C   ASP   186     -10.112   5.581   3.025  1.00 10.00      A   
ATOM   1425  O   ASP   186      -9.223   6.015   2.286  1.00 10.00      A   
ATOM   1426  N   TYR   187     -10.775   4.462   2.767  1.00 10.00      A   
ATOM   1427  HN  TYR   187     -11.485   4.170   3.383  1.00 10.00      A   
ATOM   1428  CA  TYR   187     -10.469   3.651   1.591  1.00 10.00      A   
ATOM   1429  CB  TYR   187     -11.242   2.319   1.614  1.00 10.00      A   
ATOM   1430  CG  TYR   187     -12.439   2.251   0.685  1.00 10.00      A   
ATOM   1431  CD1 TYR   187     -12.329   1.692  -0.583  1.00 10.00      A   
ATOM   1432  CD2 TYR   187     -13.676   2.752   1.073  1.00 10.00      A   
ATOM   1433  CE1 TYR   187     -13.412   1.638  -1.437  1.00 10.00      A   
ATOM   1434  CE2 TYR   187     -14.767   2.697   0.225  1.00 10.00      A   
ATOM   1435  CZ  TYR   187     -14.629   2.141  -1.029  1.00 10.00      A   
ATOM   1436  OH  TYR   187     -15.709   2.091  -1.882  1.00 10.00      A   
ATOM   1437  HH  TYR   187     -16.441   2.614  -1.508  1.00 10.00      A   
ATOM   1438  C   TYR   187     -10.718   4.424   0.294  1.00 10.00      A   
ATOM   1439  O   TYR   187     -10.131   4.122  -0.747  1.00 10.00      A   
ATOM   1440  N   ASP   188     -11.581   5.431   0.363  1.00 10.00      A   
ATOM   1441  HN  ASP   188     -12.011   5.639   1.221  1.00 10.00      A   
ATOM   1442  CA  ASP   188     -11.903   6.237  -0.807  1.00 10.00      A   
ATOM   1443  CB  ASP   188     -13.324   6.792  -0.730  1.00 10.00      A   
ATOM   1444  CG  ASP   188     -13.511   7.778   0.400  1.00 10.00      A   
ATOM   1445  OD1 ASP   188     -13.373   8.995   0.157  1.00 10.00      A   
ATOM   1446  OD2 ASP   188     -13.808   7.337   1.529  1.00 10.00      A   
ATOM   1447  C   ASP   188     -10.884   7.356  -1.026  1.00 10.00      A   
ATOM   1448  O   ASP   188     -10.872   7.993  -2.081  1.00 10.00      A   
ATOM   1449  N   GLY   189     -10.035   7.598  -0.030  1.00 10.00      A   
ATOM   1450  HN  GLY   189     -10.099   7.075   0.800  1.00 10.00      A   
ATOM   1451  CA  GLY   189      -9.013   8.622  -0.164  1.00 10.00      A   
ATOM   1452  C   GLY   189      -9.204   9.807   0.762  1.00 10.00      A   
ATOM   1453  O   GLY   189      -8.227  10.424   1.192  1.00 10.00      A   
ATOM   1454  N   TYR   190     -10.455  10.133   1.067  1.00 10.00      A   
ATOM   1455  HN  TYR   190     -11.193   9.596   0.702  1.00 10.00      A   
ATOM   1456  CA  TYR   190     -10.760  11.267   1.937  1.00 10.00      A   
ATOM   1457  CB  TYR   190     -12.214  11.717   1.768  1.00 10.00      A   
ATOM   1458  CG  TYR   190     -12.469  12.516   0.509  1.00 10.00      A   
ATOM   1459  CD1 TYR   190     -13.591  12.279  -0.276  1.00 10.00      A   
ATOM   1460  CD2 TYR   190     -11.586  13.508   0.104  1.00 10.00      A   
ATOM   1461  CE1 TYR   190     -13.825  13.007  -1.426  1.00 10.00      A   
ATOM   1462  CE2 TYR   190     -11.812  14.241  -1.045  1.00 10.00      A   
ATOM   1463  CZ  TYR   190     -12.931  13.988  -1.805  1.00 10.00      A   
ATOM   1464  OH  TYR   190     -13.156  14.718  -2.950  1.00 10.00      A   
ATOM   1465  HH  TYR   190     -14.082  14.994  -2.976  1.00 10.00      A   
ATOM   1466  C   TYR   190     -10.463  10.966   3.404  1.00 10.00      A   
ATOM   1467  O   TYR   190     -10.074   9.850   3.752  1.00 10.00      A   
ATOM   1468  N   ASN   191     -10.642  11.980   4.252  1.00 10.00      A   
ATOM   1469  HN  ASN   191     -10.939  12.844   3.898  1.00 10.00      A   
ATOM   1470  CA  ASN   191     -10.403  11.854   5.694  1.00 10.00      A   
ATOM   1471  CB  ASN   191     -11.349  10.821   6.327  1.00 10.00      A   
ATOM   1472  CG  ASN   191     -12.789  11.292   6.405  1.00 10.00      A   
ATOM   1473  OD1 ASN   191     -13.062  12.485   6.518  1.00 10.00      A   
ATOM   1474  ND2 ASN   191     -13.723  10.359   6.328  1.00 10.00      A   
ATOM   1475 HD21 ASN   191     -13.432   9.418   6.222  1.00 10.00      A   
ATOM   1476 HD22 ASN   191     -14.661  10.632   6.399  1.00 10.00      A   
ATOM   1477  C   ASN   191      -8.949  11.499   5.991  1.00 10.00      A   
ATOM   1478  O   ASN   191      -8.667  10.600   6.787  1.00 10.00      A   
ATOM   1479  N   GLN   192      -8.027  12.204   5.350  1.00 10.00      A   
ATOM   1480  HN  GLN   192      -8.306  12.907   4.725  1.00 10.00      A   
ATOM   1481  CA  GLN   192      -6.606  11.955   5.546  1.00 10.00      A   
ATOM   1482  CB  GLN   192      -5.793  12.231   4.272  1.00 10.00      A   
ATOM   1483  CG  GLN   192      -5.625  13.700   3.899  1.00 10.00      A   
ATOM   1484  CD  GLN   192      -6.743  14.237   3.023  1.00 10.00      A   
ATOM   1485  OE1 GLN   192      -7.910  13.876   3.180  1.00 10.00      A   
ATOM   1486  NE2 GLN   192      -6.390  15.103   2.086  1.00 10.00      A   
ATOM   1487 HE21 GLN   192      -5.442  15.346   2.014  1.00 10.00      A   
ATOM   1488 HE22 GLN   192      -7.088  15.465   1.497  1.00 10.00      A   
ATOM   1489  C   GLN   192      -6.047  12.712   6.750  1.00 10.00      A   
ATOM   1490  O   GLN   192      -6.247  13.921   6.890  1.00 10.00      A   
ATOM   1491  N   PHE   193      -5.355  11.984   7.616  1.00 10.00      A   
ATOM   1492  HN  PHE   193      -5.238  11.022   7.435  1.00 10.00      A   
ATOM   1493  CA  PHE   193      -4.751  12.556   8.816  1.00 10.00      A   
ATOM   1494  CB  PHE   193      -5.520  12.125  10.070  1.00 10.00      A   
ATOM   1495  CG  PHE   193      -6.967  12.533  10.069  1.00 10.00      A   
ATOM   1496  CD1 PHE   193      -7.967  11.581   9.961  1.00 10.00      A   
ATOM   1497  CD2 PHE   193      -7.327  13.866  10.169  1.00 10.00      A   
ATOM   1498  CE1 PHE   193      -9.299  11.953   9.954  1.00 10.00      A   
ATOM   1499  CE2 PHE   193      -8.655  14.246  10.163  1.00 10.00      A   
ATOM   1500  CZ  PHE   193      -9.644  13.287  10.055  1.00 10.00      A   
ATOM   1501  C   PHE   193      -3.291  12.123   8.917  1.00 10.00      A   
ATOM   1502  O   PHE   193      -2.890  11.138   8.296  1.00 10.00      A   
ATOM   1503  N   VAL   194      -2.503  12.850   9.702  1.00 10.00      A   
ATOM   1504  HN  VAL   194      -2.888  13.602  10.204  1.00 10.00      A   
ATOM   1505  CA  VAL   194      -1.084  12.541   9.857  1.00 10.00      A   
ATOM   1506  CB  VAL   194      -0.203  13.801   9.703  1.00 10.00      A   
ATOM   1507  CG1 VAL   194       1.236  13.410   9.408  1.00 10.00      A   
ATOM   1508  CG2 VAL   194      -0.749  14.725   8.620  1.00 10.00      A   
ATOM   1509  C   VAL   194      -0.804  11.906  11.216  1.00 10.00      A   
ATOM   1510  O   VAL   194      -1.196  12.442  12.255  1.00 10.00      A   
ATOM   1511  N   VAL   195      -0.121  10.765  11.203  1.00 10.00      A   
ATOM   1512  HN  VAL   195       0.169  10.391  10.337  1.00 10.00      A   
ATOM   1513  CA  VAL   195       0.217  10.056  12.434  1.00 10.00      A   
ATOM   1514  CB  VAL   195       0.339   8.532  12.200  1.00 10.00      A   
ATOM   1515  CG1 VAL   195       0.602   7.798  13.510  1.00 10.00      A   
ATOM   1516  CG2 VAL   195      -0.911   7.988  11.523  1.00 10.00      A   
ATOM   1517  C   VAL   195       1.530  10.580  13.015  1.00 10.00      A   
ATOM   1518  O   VAL   195       1.573  11.070  14.145  1.00 10.00      A   
ATOM   1519  N   HIS   196       2.600  10.479  12.234  1.00 10.00      A   
ATOM   1520  HN  HIS   196       2.505  10.089  11.339  1.00 10.00      A   
ATOM   1521  CA  HIS   196       3.915  10.939  12.664  1.00 10.00      A   
ATOM   1522  CB  HIS   196       4.653   9.822  13.424  1.00 10.00      A   
ATOM   1523  CG  HIS   196       6.059  10.151  13.851  1.00 10.00      A   
ATOM   1524  ND1 HIS   196       6.367  11.156  14.746  1.00 10.00      A   
ATOM   1525  HD1 HIS   196       5.721  11.758  15.179  1.00 10.00      A   
ATOM   1526  CD2 HIS   196       7.244   9.587  13.505  1.00 10.00      A   
ATOM   1527  CE1 HIS   196       7.677  11.194  14.930  1.00 10.00      A   
ATOM   1528  NE2 HIS   196       8.229  10.253  14.190  1.00 10.00      A   
ATOM   1529  HE2 HIS   196       9.202  10.061  14.138  1.00 10.00      A   
ATOM   1530  C   HIS   196       4.725  11.402  11.459  1.00 10.00      A   
ATOM   1531  O   HIS   196       4.592  10.854  10.364  1.00 10.00      A   
ATOM   1532  N   ARG   197       5.534  12.428  11.661  1.00 10.00      A   
ATOM   1533  HN  ARG   197       5.573  12.839  12.552  1.00 10.00      A   
ATOM   1534  CA  ARG   197       6.372  12.965  10.602  1.00 10.00      A   
ATOM   1535  CB  ARG   197       6.088  14.457  10.404  1.00 10.00      A   
ATOM   1536  CG  ARG   197       4.610  14.810  10.414  1.00 10.00      A   
ATOM   1537  CD  ARG   197       4.387  16.299  10.216  1.00 10.00      A   
ATOM   1538  NE  ARG   197       3.079  16.716  10.717  1.00 10.00      A   
ATOM   1539  HE  ARG   197       2.927  16.638  11.689  1.00 10.00      A   
ATOM   1540  CZ  ARG   197       2.093  17.183   9.952  1.00 10.00      A   
ATOM   1541  NH1 ARG   197       2.254  17.297   8.637  1.00 10.00      A   
ATOM   1542 HH11 ARG   197       3.163  17.017   8.184  1.00 10.00      A   
ATOM   1543 HH12 ARG   197       1.479  17.664   8.045  1.00 10.00      A   
ATOM   1544  NH2 ARG   197       0.938  17.531  10.503  1.00 10.00      A   
ATOM   1545 HH21 ARG   197       0.161  17.897   9.911  1.00 10.00      A   
ATOM   1546 HH22 ARG   197       0.801  17.442  11.534  1.00 10.00      A   
ATOM   1547  C   ARG   197       7.838  12.750  10.953  1.00 10.00      A   
ATOM   1548  O   ARG   197       8.231  12.890  12.110  1.00 10.00      A   
ATOM   1549  N   SER   198       8.637  12.400   9.960  1.00 10.00      A   
ATOM   1550  HN  SER   198       8.264  12.297   9.053  1.00 10.00      A   
ATOM   1551  CA  SER   198      10.050  12.153  10.172  1.00 10.00      A   
ATOM   1552  CB  SER   198      10.314  10.641  10.180  1.00 10.00      A   
ATOM   1553  OG  SER   198      11.686  10.346   9.970  1.00 10.00      A   
ATOM   1554  HG  SER   198      11.793   9.929   9.103  1.00 10.00      A   
ATOM   1555  C   SER   198      10.892  12.831   9.097  1.00 10.00      A   
ATOM   1556  O   SER   198      10.505  12.873   7.927  1.00 10.00      A   
ATOM   1557  N   PRO   199      12.041  13.403   9.490  1.00 10.00      A   
ATOM   1558  CA  PRO   199      12.958  14.053   8.553  1.00 10.00      A   
ATOM   1559  CB  PRO   199      13.883  14.855   9.471  1.00 10.00      A   
ATOM   1560  CG  PRO   199      13.882  14.105  10.758  1.00 10.00      A   
ATOM   1561  CD  PRO   199      12.520  13.480  10.884  1.00 10.00      A   
ATOM   1562  C   PRO   199      13.762  13.010   7.778  1.00 10.00      A   
ATOM   1563  O   PRO   199      14.367  13.304   6.744  1.00 10.00      A   
ATOM   1564  N   GLN   200      13.746  11.786   8.290  1.00 10.00      A   
ATOM   1565  HN  GLN   200      13.217  11.621   9.101  1.00 10.00      A   
ATOM   1566  CA  GLN   200      14.456  10.676   7.678  1.00 10.00      A   
ATOM   1567  CB  GLN   200      15.258   9.915   8.741  1.00 10.00      A   
ATOM   1568  CG  GLN   200      16.254  10.773   9.510  1.00 10.00      A   
ATOM   1569  CD  GLN   200      17.495  11.126   8.705  1.00 10.00      A   
ATOM   1570  OE1 GLN   200      17.458  11.226   7.477  1.00 10.00      A   
ATOM   1571  NE2 GLN   200      18.608  11.318   9.398  1.00 10.00      A   
ATOM   1572 HE21 GLN   200      18.569  11.220  10.374  1.00 10.00      A   
ATOM   1573 HE22 GLN   200      19.422  11.559   8.908  1.00 10.00      A   
ATOM   1574  C   GLN   200      13.455   9.741   6.997  1.00 10.00      A   
ATOM   1575  O   GLN   200      12.269   9.752   7.334  1.00 10.00      A   
ATOM   1576  N   PRO   201      13.916   8.929   6.031  1.00 10.00      A   
ATOM   1577  CA  PRO   201      13.052   7.993   5.293  1.00 10.00      A   
ATOM   1578  CB  PRO   201      14.012   7.286   4.326  1.00 10.00      A   
ATOM   1579  CG  PRO   201      15.374   7.526   4.886  1.00 10.00      A   
ATOM   1580  CD  PRO   201      15.312   8.862   5.566  1.00 10.00      A   
ATOM   1581  C   PRO   201      12.345   6.971   6.189  1.00 10.00      A   
ATOM   1582  O   PRO   201      12.841   6.600   7.256  1.00 10.00      A   
ATOM   1583  N   LEU   202      11.178   6.527   5.738  1.00 10.00      A   
ATOM   1584  HN  LEU   202      10.841   6.865   4.881  1.00 10.00      A   
ATOM   1585  CA  LEU   202      10.380   5.547   6.461  1.00 10.00      A   
ATOM   1586  CB  LEU   202       9.152   6.222   7.084  1.00 10.00      A   
ATOM   1587  CG  LEU   202       9.431   7.313   8.122  1.00 10.00      A   
ATOM   1588  CD1 LEU   202       8.184   8.147   8.373  1.00 10.00      A   
ATOM   1589  CD2 LEU   202       9.932   6.703   9.420  1.00 10.00      A   
ATOM   1590  C   LEU   202       9.943   4.453   5.490  1.00 10.00      A   
ATOM   1591  O   LEU   202       9.615   4.745   4.338  1.00 10.00      A   
ATOM   1592  N   MET   203       9.934   3.206   5.945  1.00 10.00      A   
ATOM   1593  HN  MET   203      10.188   3.030   6.880  1.00 10.00      A   
ATOM   1594  CA  MET   203       9.560   2.087   5.083  1.00 10.00      A   
ATOM   1595  CB  MET   203      10.827   1.389   4.581  1.00 10.00      A   
ATOM   1596  CG  MET   203      10.931   1.268   3.070  1.00 10.00      A   
ATOM   1597  SD  MET   203      11.721   2.696   2.299  1.00 10.00      A   
ATOM   1598  CE  MET   203      11.906   2.101   0.619  1.00 10.00      A   
ATOM   1599  C   MET   203       8.682   1.068   5.813  1.00 10.00      A   
ATOM   1600  O   MET   203       8.495   1.162   7.026  1.00 10.00      A   
ATOM   1601  N   SER   204       8.144   0.118   5.040  1.00 10.00      A   
ATOM   1602  HN  SER   204       8.328   0.148   4.076  1.00 10.00      A   
ATOM   1603  CA  SER   204       7.302  -0.980   5.540  1.00 10.00      A   
ATOM   1604  CB  SER   204       8.172  -2.137   6.033  1.00 10.00      A   
ATOM   1605  OG  SER   204       9.118  -2.522   5.048  1.00 10.00      A   
ATOM   1606  HG  SER   204       8.654  -2.918   4.297  1.00 10.00      A   
ATOM   1607  C   SER   204       6.269  -0.591   6.607  1.00 10.00      A   
ATOM   1608  O   SER   204       6.549  -0.656   7.805  1.00 10.00      A   
ATOM   1609  N   PRO   205       5.062  -0.186   6.186  1.00 10.00      A   
ATOM   1610  CA  PRO   205       3.977   0.175   7.090  1.00 10.00      A   
ATOM   1611  CB  PRO   205       3.286   1.310   6.322  1.00 10.00      A   
ATOM   1612  CG  PRO   205       3.620   1.089   4.873  1.00 10.00      A   
ATOM   1613  CD  PRO   205       4.654  -0.010   4.791  1.00 10.00      A   
ATOM   1614  C   PRO   205       3.006  -0.997   7.301  1.00 10.00      A   
ATOM   1615  O   PRO   205       2.306  -1.411   6.377  1.00 10.00      A   
ATOM   1616  N   ALA   206       2.966  -1.532   8.514  1.00 10.00      A   
ATOM   1617  HN  ALA   206       3.539  -1.162   9.225  1.00 10.00      A   
ATOM   1618  CA  ALA   206       2.089  -2.658   8.821  1.00 10.00      A   
ATOM   1619  CB  ALA   206       2.911  -3.884   9.187  1.00 10.00      A   
ATOM   1620  C   ALA   206       1.111  -2.316   9.940  1.00 10.00      A   
ATOM   1621  O   ALA   206       1.394  -1.463  10.784  1.00 10.00      A   
ATOM   1622  N   TRP   207      -0.035  -2.987   9.939  1.00 10.00      A   
ATOM   1623  HN  TRP   207      -0.192  -3.664   9.243  1.00 10.00      A   
ATOM   1624  CA  TRP   207      -1.063  -2.763  10.948  1.00 10.00      A   
ATOM   1625  CB  TRP   207      -2.345  -2.227  10.302  1.00 10.00      A   
ATOM   1626  CG  TRP   207      -2.326  -0.753  10.026  1.00 10.00      A   
ATOM   1627  CD1 TRP   207      -1.628  -0.110   9.046  1.00 10.00      A   
ATOM   1628  CD2 TRP   207      -3.047   0.262  10.736  1.00 10.00      A   
ATOM   1629  NE1 TRP   207      -1.864   1.241   9.107  1.00 10.00      A   
ATOM   1630  HE1 TRP   207      -1.476   1.913   8.510  1.00 10.00      A   
ATOM   1631  CE2 TRP   207      -2.733   1.495  10.134  1.00 10.00      A   
ATOM   1632  CE3 TRP   207      -3.927   0.247  11.823  1.00 10.00      A   
ATOM   1633  CZ2 TRP   207      -3.269   2.701  10.583  1.00 10.00      A   
ATOM   1634  CZ3 TRP   207      -4.456   1.443  12.266  1.00 10.00      A   
ATOM   1635  CH2 TRP   207      -4.126   2.653  11.648  1.00 10.00      A   
ATOM   1636  C   TRP   207      -1.370  -4.056  11.693  1.00 10.00      A   
ATOM   1637  O   TRP   207      -1.261  -5.146  11.130  1.00 10.00      A   
ATOM   1638  N   SER   208      -1.741  -3.935  12.959  1.00 10.00      A   
ATOM   1639  HN  SER   208      -1.784  -3.041  13.361  1.00 10.00      A   
ATOM   1640  CA  SER   208      -2.071  -5.093  13.774  1.00 10.00      A   
ATOM   1641  CB  SER   208      -2.102  -4.693  15.253  1.00 10.00      A   
ATOM   1642  OG  SER   208      -3.021  -3.634  15.487  1.00 10.00      A   
ATOM   1643  HG  SER   208      -3.668  -3.917  16.163  1.00 10.00      A   
ATOM   1644  C   SER   208      -3.418  -5.682  13.341  1.00 10.00      A   
ATOM   1645  O   SER   208      -4.225  -4.991  12.716  1.00 10.00      A   
ATOM   1646  N   PRO   209      -3.684  -6.961  13.676  1.00 10.00      A   
ATOM   1647  CA  PRO   209      -4.938  -7.639  13.309  1.00 10.00      A   
ATOM   1648  CB  PRO   209      -4.783  -9.049  13.894  1.00 10.00      A   
ATOM   1649  CG  PRO   209      -3.707  -8.929  14.917  1.00 10.00      A   
ATOM   1650  CD  PRO   209      -2.783  -7.856  14.419  1.00 10.00      A   
ATOM   1651  C   PRO   209      -6.180  -6.956  13.881  1.00 10.00      A   
ATOM   1652  O   PRO   209      -7.303  -7.239  13.462  1.00 10.00      A   
ATOM   1653  N   ASP   210      -5.977  -6.069  14.843  1.00 10.00      A   
ATOM   1654  HN  ASP   210      -5.062  -5.905  15.156  1.00 10.00      A   
ATOM   1655  CA  ASP   210      -7.081  -5.342  15.457  1.00 10.00      A   
ATOM   1656  CB  ASP   210      -6.997  -5.418  16.981  1.00 10.00      A   
ATOM   1657  CG  ASP   210      -5.979  -4.464  17.567  1.00 10.00      A   
ATOM   1658  OD1 ASP   210      -4.797  -4.527  17.169  1.00 10.00      A   
ATOM   1659  OD2 ASP   210      -6.356  -3.649  18.434  1.00 10.00      A   
ATOM   1660  C   ASP   210      -7.106  -3.886  14.990  1.00 10.00      A   
ATOM   1661  O   ASP   210      -8.054  -3.150  15.266  1.00 10.00      A   
ATOM   1662  N   GLY   211      -6.057  -3.484  14.278  1.00 10.00      A   
ATOM   1663  HN  GLY   211      -5.338  -4.121  14.084  1.00 10.00      A   
ATOM   1664  CA  GLY   211      -5.968  -2.131  13.760  1.00 10.00      A   
ATOM   1665  C   GLY   211      -5.690  -1.076  14.816  1.00 10.00      A   
ATOM   1666  O   GLY   211      -6.398  -0.072  14.890  1.00 10.00      A   
ATOM   1667  N   SER   212      -4.665  -1.288  15.630  1.00 10.00      A   
ATOM   1668  HN  SER   212      -4.140  -2.114  15.541  1.00 10.00      A   
ATOM   1669  CA  SER   212      -4.316  -0.320  16.664  1.00 10.00      A   
ATOM   1670  CB  SER   212      -4.875  -0.741  18.023  1.00 10.00      A   
ATOM   1671  OG  SER   212      -4.307  -1.964  18.458  1.00 10.00      A   
ATOM   1672  HG  SER   212      -4.948  -2.683  18.314  1.00 10.00      A   
ATOM   1673  C   SER   212      -2.806  -0.103  16.749  1.00 10.00      A   
ATOM   1674  O   SER   212      -2.344   0.966  17.151  1.00 10.00      A   
ATOM   1675  N   LYS   213      -2.043  -1.119  16.373  1.00 10.00      A   
ATOM   1676  HN  LYS   213      -2.465  -1.944  16.051  1.00 10.00      A   
ATOM   1677  CA  LYS   213      -0.592  -1.039  16.409  1.00 10.00      A   
ATOM   1678  CB  LYS   213      -0.001  -2.311  17.019  1.00 10.00      A   
ATOM   1679  CG  LYS   213      -0.237  -2.457  18.515  1.00 10.00      A   
ATOM   1680  CD  LYS   213       0.379  -3.746  19.039  1.00 10.00      A   
ATOM   1681  CE  LYS   213       0.320  -3.824  20.558  1.00 10.00      A   
ATOM   1682  NZ  LYS   213      -1.076  -3.863  21.067  1.00 10.00      A   
ATOM   1683  HZ1 LYS   213      -1.564  -2.971  20.852  1.00 10.00      A   
ATOM   1684  HZ2 LYS   213      -1.078  -4.001  22.098  1.00 10.00      A   
ATOM   1685  HZ3 LYS   213      -1.600  -4.645  20.627  1.00 10.00      A   
ATOM   1686  C   LYS   213      -0.036  -0.821  15.010  1.00 10.00      A   
ATOM   1687  O   LYS   213      -0.340  -1.580  14.088  1.00 10.00      A   
ATOM   1688  N   LEU   214       0.760   0.224  14.858  1.00 10.00      A   
ATOM   1689  HN  LEU   214       0.947   0.802  15.633  1.00 10.00      A   
ATOM   1690  CA  LEU   214       1.365   0.552  13.577  1.00 10.00      A   
ATOM   1691  CB  LEU   214       1.184   2.042  13.258  1.00 10.00      A   
ATOM   1692  CG  LEU   214      -0.232   2.510  12.911  1.00 10.00      A   
ATOM   1693  CD1 LEU   214      -1.062   2.722  14.167  1.00 10.00      A   
ATOM   1694  CD2 LEU   214      -0.181   3.781  12.080  1.00 10.00      A   
ATOM   1695  C   LEU   214       2.849   0.211  13.587  1.00 10.00      A   
ATOM   1696  O   LEU   214       3.644   0.872  14.258  1.00 10.00      A   
ATOM   1697  N   ALA   215       3.217  -0.824  12.857  1.00 10.00      A   
ATOM   1698  HN  ALA   215       2.538  -1.312  12.339  1.00 10.00      A   
ATOM   1699  CA  ALA   215       4.607  -1.240  12.774  1.00 10.00      A   
ATOM   1700  CB  ALA   215       4.698  -2.755  12.708  1.00 10.00      A   
ATOM   1701  C   ALA   215       5.244  -0.621  11.541  1.00 10.00      A   
ATOM   1702  O   ALA   215       4.649  -0.634  10.465  1.00 10.00      A   
ATOM   1703  N   TYR   216       6.436  -0.067  11.692  1.00 10.00      A   
ATOM   1704  HN  TYR   216       6.870  -0.077  12.574  1.00 10.00      A   
ATOM   1705  CA  TYR   216       7.111   0.559  10.567  1.00 10.00      A   
ATOM   1706  CB  TYR   216       6.566   1.975  10.320  1.00 10.00      A   
ATOM   1707  CG  TYR   216       6.753   2.942  11.474  1.00 10.00      A   
ATOM   1708  CD1 TYR   216       7.859   3.784  11.535  1.00 10.00      A   
ATOM   1709  CD2 TYR   216       5.818   3.021  12.499  1.00 10.00      A   
ATOM   1710  CE1 TYR   216       8.027   4.672  12.582  1.00 10.00      A   
ATOM   1711  CE2 TYR   216       5.979   3.905  13.549  1.00 10.00      A   
ATOM   1712  CZ  TYR   216       7.085   4.727  13.586  1.00 10.00      A   
ATOM   1713  OH  TYR   216       7.245   5.616  14.628  1.00 10.00      A   
ATOM   1714  HH  TYR   216       6.546   5.479  15.278  1.00 10.00      A   
ATOM   1715  C   TYR   216       8.619   0.601  10.749  1.00 10.00      A   
ATOM   1716  O   TYR   216       9.129   0.564  11.875  1.00 10.00      A   
ATOM   1717  N   VAL   217       9.325   0.665   9.628  1.00 10.00      A   
ATOM   1718  HN  VAL   217       8.852   0.662   8.766  1.00 10.00      A   
ATOM   1719  CA  VAL   217      10.773   0.751   9.629  1.00 10.00      A   
ATOM   1720  CB  VAL   217      11.385   0.033   8.409  1.00 10.00      A   
ATOM   1721  CG1 VAL   217      12.908   0.081   8.460  1.00 10.00      A   
ATOM   1722  CG2 VAL   217      10.898  -1.404   8.337  1.00 10.00      A   
ATOM   1723  C   VAL   217      11.154   2.221   9.579  1.00 10.00      A   
ATOM   1724  O   VAL   217      10.804   2.931   8.634  1.00 10.00      A   
ATOM   1725  N   THR   218      11.852   2.676  10.596  1.00 10.00      A   
ATOM   1726  HN  THR   218      12.127   2.057  11.309  1.00 10.00      A   
ATOM   1727  CA  THR   218      12.247   4.066  10.672  1.00 10.00      A   
ATOM   1728  CB  THR   218      11.753   4.718  11.981  1.00 10.00      A   
ATOM   1729  OG1 THR   218      12.157   6.090  12.021  1.00 10.00      A   
ATOM   1730  HG1 THR   218      11.621   6.568  12.676  1.00 10.00      A   
ATOM   1731  CG2 THR   218      12.312   3.991  13.196  1.00 10.00      A   
ATOM   1732  C   THR   218      13.753   4.226  10.551  1.00 10.00      A   
ATOM   1733  O   THR   218      14.517   3.310  10.857  1.00 10.00      A   
ATOM   1734  N   PHE   219      14.166   5.389  10.076  1.00 10.00      A   
ATOM   1735  HN  PHE   219      13.496   6.059   9.814  1.00 10.00      A   
ATOM   1736  CA  PHE   219      15.575   5.707   9.925  1.00 10.00      A   
ATOM   1737  CB  PHE   219      15.915   5.987   8.457  1.00 10.00      A   
ATOM   1738  CG  PHE   219      15.996   4.757   7.592  1.00 10.00      A   
ATOM   1739  CD1 PHE   219      14.848   4.155   7.105  1.00 10.00      A   
ATOM   1740  CD2 PHE   219      17.224   4.210   7.259  1.00 10.00      A   
ATOM   1741  CE1 PHE   219      14.920   3.031   6.307  1.00 10.00      A   
ATOM   1742  CE2 PHE   219      17.304   3.084   6.461  1.00 10.00      A   
ATOM   1743  CZ  PHE   219      16.150   2.494   5.984  1.00 10.00      A   
ATOM   1744  C   PHE   219      15.915   6.918  10.786  1.00 10.00      A   
ATOM   1745  O   PHE   219      16.952   7.556  10.603  1.00 10.00      A   
ATOM   1746  N   GLU   220      15.037   7.212  11.745  1.00 10.00      A   
ATOM   1747  HN  GLU   220      14.241   6.645  11.851  1.00 10.00      A   
ATOM   1748  CA  GLU   220      15.213   8.351  12.646  1.00 10.00      A   
ATOM   1749  CB  GLU   220      13.992   8.513  13.552  1.00 10.00      A   
ATOM   1750  CG  GLU   220      12.740   8.967  12.820  1.00 10.00      A   
ATOM   1751  CD  GLU   220      11.488   8.823  13.661  1.00 10.00      A   
ATOM   1752  OE1 GLU   220      10.921   9.861  14.077  1.00 10.00      A   
ATOM   1753  OE2 GLU   220      11.070   7.673  13.918  1.00 10.00      A   
ATOM   1754  C   GLU   220      16.480   8.229  13.489  1.00 10.00      A   
ATOM   1755  O   GLU   220      16.962   9.214  14.048  1.00 10.00      A   
ATOM   1756  N   SER   221      17.015   7.021  13.578  1.00 10.00      A   
ATOM   1757  HN  SER   221      16.577   6.267  13.125  1.00 10.00      A   
ATOM   1758  CA  SER   221      18.226   6.775  14.345  1.00 10.00      A   
ATOM   1759  CB  SER   221      18.122   5.414  15.027  1.00 10.00      A   
ATOM   1760  OG  SER   221      17.359   4.518  14.233  1.00 10.00      A   
ATOM   1761  HG  SER   221      17.164   3.725  14.746  1.00 10.00      A   
ATOM   1762  C   SER   221      19.457   6.823  13.442  1.00 10.00      A   
ATOM   1763  O   SER   221      20.582   6.581  13.882  1.00 10.00      A   
ATOM   1764  N   GLY   222      19.232   7.138  12.173  1.00 10.00      A   
ATOM   1765  HN  GLY   222      18.313   7.336  11.883  1.00 10.00      A   
ATOM   1766  CA  GLY   222      20.318   7.203  11.214  1.00 10.00      A   
ATOM   1767  C   GLY   222      20.526   5.872  10.524  1.00 10.00      A   
ATOM   1768  O   GLY   222      21.244   5.781   9.529  1.00 10.00      A   
ATOM   1769  N   ARG   223      19.887   4.841  11.060  1.00 10.00      A   
ATOM   1770  HN  ARG   223      19.313   4.996  11.840  1.00 10.00      A   
ATOM   1771  CA  ARG   223      19.982   3.493  10.519  1.00 10.00      A   
ATOM   1772  CB  ARG   223      20.881   2.625  11.407  1.00 10.00      A   
ATOM   1773  CG  ARG   223      22.187   3.292  11.809  1.00 10.00      A   
ATOM   1774  CD  ARG   223      23.017   2.402  12.718  1.00 10.00      A   
ATOM   1775  NE  ARG   223      23.865   1.486  11.963  1.00 10.00      A   
ATOM   1776  HE  ARG   223      23.414   0.824  11.386  1.00 10.00      A   
ATOM   1777  CZ  ARG   223      25.193   1.485  12.018  1.00 10.00      A   
ATOM   1778  NH1 ARG   223      25.838   2.352  12.796  1.00 10.00      A   
ATOM   1779 HH11 ARG   223      26.881   2.346  12.833  1.00 10.00      A   
ATOM   1780 HH12 ARG   223      25.305   3.042  13.369  1.00 10.00      A   
ATOM   1781  NH2 ARG   223      25.880   0.618  11.285  1.00 10.00      A   
ATOM   1782 HH21 ARG   223      25.377  -0.061  10.667  1.00 10.00      A   
ATOM   1783 HH22 ARG   223      26.922   0.607  11.325  1.00 10.00      A   
ATOM   1784  C   ARG   223      18.586   2.891  10.451  1.00 10.00      A   
ATOM   1785  O   ARG   223      17.627   3.501  10.924  1.00 10.00      A   
ATOM   1786  N   SER   224      18.470   1.705   9.878  1.00 10.00      A   
ATOM   1787  HN  SER   224      19.271   1.255   9.533  1.00 10.00      A   
ATOM   1788  CA  SER   224      17.178   1.049   9.758  1.00 10.00      A   
ATOM   1789  CB  SER   224      17.208   0.026   8.621  1.00 10.00      A   
ATOM   1790  OG  SER   224      18.524  -0.459   8.409  1.00 10.00      A   
ATOM   1791  HG  SER   224      19.033   0.196   7.915  1.00 10.00      A   
ATOM   1792  C   SER   224      16.771   0.390  11.071  1.00 10.00      A   
ATOM   1793  O   SER   224      17.387  -0.589  11.501  1.00 10.00      A   
ATOM   1794  N   ALA   225      15.750   0.943  11.714  1.00 10.00      A   
ATOM   1795  HN  ALA   225      15.308   1.734  11.326  1.00 10.00      A   
ATOM   1796  CA  ALA   225      15.257   0.410  12.975  1.00 10.00      A   
ATOM   1797  CB  ALA   225      15.449   1.422  14.092  1.00 10.00      A   
ATOM   1798  C   ALA   225      13.786   0.027  12.850  1.00 10.00      A   
ATOM   1799  O   ALA   225      13.029   0.665  12.116  1.00 10.00      A   
ATOM   1800  N   LEU   226      13.385  -1.011  13.567  1.00 10.00      A   
ATOM   1801  HN  LEU   226      14.033  -1.475  14.143  1.00 10.00      A   
ATOM   1802  CA  LEU   226      12.008  -1.479  13.531  1.00 10.00      A   
ATOM   1803  CB  LEU   226      11.970  -2.977  13.221  1.00 10.00      A   
ATOM   1804  CG  LEU   226      10.596  -3.575  12.919  1.00 10.00      A   
ATOM   1805  CD1 LEU   226       9.996  -2.940  11.676  1.00 10.00      A   
ATOM   1806  CD2 LEU   226      10.698  -5.082  12.756  1.00 10.00      A   
ATOM   1807  C   LEU   226      11.304  -1.189  14.853  1.00 10.00      A   
ATOM   1808  O   LEU   226      11.790  -1.569  15.921  1.00 10.00      A   
ATOM   1809  N   VAL   227      10.165  -0.507  14.777  1.00 10.00      A   
ATOM   1810  HN  VAL   227       9.831  -0.228  13.895  1.00 10.00      A   
ATOM   1811  CA  VAL   227       9.395  -0.159  15.969  1.00 10.00      A   
ATOM   1812  CB  VAL   227       9.705   1.276  16.451  1.00 10.00      A   
ATOM   1813  CG1 VAL   227      11.054   1.335  17.151  1.00 10.00      A   
ATOM   1814  CG2 VAL   227       9.656   2.256  15.286  1.00 10.00      A   
ATOM   1815  C   VAL   227       7.893  -0.273  15.712  1.00 10.00      A   
ATOM   1816  O   VAL   227       7.450  -0.307  14.562  1.00 10.00      A   
ATOM   1817  N   ILE   228       7.120  -0.345  16.792  1.00 10.00      A   
ATOM   1818  HN  ILE   228       7.543  -0.336  17.681  1.00 10.00      A   
ATOM   1819  CA  ILE   228       5.664  -0.436  16.706  1.00 10.00      A   
ATOM   1820  CB  ILE   228       5.134  -1.795  17.220  1.00 10.00      A   
ATOM   1821  CG1 ILE   228       5.660  -2.941  16.354  1.00 10.00      A   
ATOM   1822  CG2 ILE   228       3.610  -1.802  17.244  1.00 10.00      A   
ATOM   1823  CD1 ILE   228       5.304  -4.319  16.872  1.00 10.00      A   
ATOM   1824  C   ILE   228       5.035   0.690  17.523  1.00 10.00      A   
ATOM   1825  O   ILE   228       5.250   0.785  18.731  1.00 10.00      A   
ATOM   1826  N   GLN   229       4.262   1.537  16.869  1.00 10.00      A   
ATOM   1827  HN  GLN   229       4.106   1.400  15.905  1.00 10.00      A   
ATOM   1828  CA  GLN   229       3.625   2.661  17.541  1.00 10.00      A   
ATOM   1829  CB  GLN   229       3.901   3.950  16.763  1.00 10.00      A   
ATOM   1830  CG  GLN   229       3.296   5.202  17.376  1.00 10.00      A   
ATOM   1831  CD  GLN   229       3.567   6.437  16.543  1.00 10.00      A   
ATOM   1832  OE1 GLN   229       4.592   6.533  15.867  1.00 10.00      A   
ATOM   1833  NE2 GLN   229       2.650   7.387  16.571  1.00 10.00      A   
ATOM   1834 HE21 GLN   229       1.851   7.246  17.122  1.00 10.00      A   
ATOM   1835 HE22 GLN   229       2.806   8.194  16.042  1.00 10.00      A   
ATOM   1836  C   GLN   229       2.122   2.442  17.683  1.00 10.00      A   
ATOM   1837  O   GLN   229       1.452   2.051  16.731  1.00 10.00      A   
ATOM   1838  N   THR   230       1.601   2.679  18.878  1.00 10.00      A   
ATOM   1839  HN  THR   230       2.192   2.962  19.613  1.00 10.00      A   
ATOM   1840  CA  THR   230       0.177   2.529  19.133  1.00 10.00      A   
ATOM   1841  CB  THR   230      -0.088   2.375  20.638  1.00 10.00      A   
ATOM   1842  OG1 THR   230       1.031   1.709  21.241  1.00 10.00      A   
ATOM   1843  HG1 THR   230       0.859   1.574  22.178  1.00 10.00      A   
ATOM   1844  CG2 THR   230      -1.348   1.556  20.877  1.00 10.00      A   
ATOM   1845  C   THR   230      -0.569   3.758  18.608  1.00 10.00      A   
ATOM   1846  O   THR   230      -0.125   4.887  18.809  1.00 10.00      A   
ATOM   1847  N   LEU   231      -1.696   3.529  17.946  1.00 10.00      A   
ATOM   1848  HN  LEU   231      -1.997   2.597  17.829  1.00 10.00      A   
ATOM   1849  CA  LEU   231      -2.496   4.604  17.362  1.00 10.00      A   
ATOM   1850  CB  LEU   231      -3.710   4.030  16.625  1.00 10.00      A   
ATOM   1851  CG  LEU   231      -4.548   5.023  15.813  1.00 10.00      A   
ATOM   1852  CD1 LEU   231      -3.744   5.583  14.650  1.00 10.00      A   
ATOM   1853  CD2 LEU   231      -5.824   4.363  15.313  1.00 10.00      A   
ATOM   1854  C   LEU   231      -2.937   5.662  18.376  1.00 10.00      A   
ATOM   1855  O   LEU   231      -2.398   6.767  18.399  1.00 10.00      A   
ATOM   1856  N   ALA   232      -3.906   5.316  19.214  1.00 10.00      A   
ATOM   1857  HN  ALA   232      -4.275   4.408  19.164  1.00 10.00      A   
ATOM   1858  CA  ALA   232      -4.447   6.247  20.202  1.00 10.00      A   
ATOM   1859  CB  ALA   232      -5.728   5.696  20.810  1.00 10.00      A   
ATOM   1860  C   ALA   232      -3.448   6.618  21.299  1.00 10.00      A   
ATOM   1861  O   ALA   232      -3.540   7.696  21.889  1.00 10.00      A   
ATOM   1862  N   ASN   233      -2.499   5.734  21.578  1.00 10.00      A   
ATOM   1863  HN  ASN   233      -2.462   4.894  21.077  1.00 10.00      A   
ATOM   1864  CA  ASN   233      -1.513   6.001  22.623  1.00 10.00      A   
ATOM   1865  CB  ASN   233      -0.983   4.708  23.246  1.00 10.00      A   
ATOM   1866  CG  ASN   233      -1.939   4.109  24.260  1.00 10.00      A   
ATOM   1867  OD1 ASN   233      -2.836   4.787  24.765  1.00 10.00      A   
ATOM   1868  ND2 ASN   233      -1.745   2.837  24.574  1.00 10.00      A   
ATOM   1869 HD21 ASN   233      -1.006   2.357  24.141  1.00 10.00      A   
ATOM   1870 HD22 ASN   233      -2.346   2.425  25.234  1.00 10.00      A   
ATOM   1871  C   ASN   233      -0.362   6.868  22.127  1.00 10.00      A   
ATOM   1872  O   ASN   233       0.113   7.749  22.841  1.00 10.00      A   
ATOM   1873  N   GLY   234       0.089   6.616  20.908  1.00 10.00      A   
ATOM   1874  HN  GLY   234      -0.331   5.909  20.371  1.00 10.00      A   
ATOM   1875  CA  GLY   234       1.190   7.382  20.352  1.00 10.00      A   
ATOM   1876  C   GLY   234       2.534   6.881  20.845  1.00 10.00      A   
ATOM   1877  O   GLY   234       3.579   7.373  20.428  1.00 10.00      A   
ATOM   1878  N   ALA   235       2.498   5.895  21.732  1.00 10.00      A   
ATOM   1879  HN  ALA   235       1.632   5.546  22.018  1.00 10.00      A   
ATOM   1880  CA  ALA   235       3.711   5.319  22.292  1.00 10.00      A   
ATOM   1881  CB  ALA   235       3.399   4.576  23.582  1.00 10.00      A   
ATOM   1882  C   ALA   235       4.377   4.390  21.289  1.00 10.00      A   
ATOM   1883  O   ALA   235       3.707   3.603  20.616  1.00 10.00      A   
ATOM   1884  N   VAL   236       5.691   4.499  21.184  1.00 10.00      A   
ATOM   1885  HN  VAL   236       6.160   5.152  21.745  1.00 10.00      A   
ATOM   1886  CA  VAL   236       6.464   3.679  20.267  1.00 10.00      A   
ATOM   1887  CB  VAL   236       7.458   4.536  19.453  1.00 10.00      A   
ATOM   1888  CG1 VAL   236       8.078   3.721  18.331  1.00 10.00      A   
ATOM   1889  CG2 VAL   236       6.776   5.775  18.895  1.00 10.00      A   
ATOM   1890  C   VAL   236       7.243   2.623  21.042  1.00 10.00      A   
ATOM   1891  O   VAL   236       8.043   2.952  21.922  1.00 10.00      A   
ATOM   1892  N   ARG   237       6.988   1.359  20.735  1.00 10.00      A   
ATOM   1893  HN  ARG   237       6.320   1.160  20.041  1.00 10.00      A   
ATOM   1894  CA  ARG   237       7.674   0.258  21.394  1.00 10.00      A   
ATOM   1895  CB  ARG   237       6.705  -0.899  21.681  1.00 10.00      A   
ATOM   1896  CG  ARG   237       7.372  -2.145  22.252  1.00 10.00      A   
ATOM   1897  CD  ARG   237       6.630  -2.679  23.470  1.00 10.00      A   
ATOM   1898  NE  ARG   237       5.611  -3.671  23.116  1.00 10.00      A   
ATOM   1899  HE  ARG   237       4.825  -3.349  22.612  1.00 10.00      A   
ATOM   1900  CZ  ARG   237       5.680  -4.967  23.443  1.00 10.00      A   
ATOM   1901  NH1 ARG   237       6.719  -5.434  24.133  1.00 10.00      A   
ATOM   1902 HH11 ARG   237       6.773  -6.443  24.386  1.00 10.00      A   
ATOM   1903 HH12 ARG   237       7.487  -4.790  24.427  1.00 10.00      A   
ATOM   1904  NH2 ARG   237       4.697  -5.789  23.095  1.00 10.00      A   
ATOM   1905 HH21 ARG   237       3.871  -5.425  22.567  1.00 10.00      A   
ATOM   1906 HH22 ARG   237       4.741  -6.804  23.348  1.00 10.00      A   
ATOM   1907  C   ARG   237       8.845  -0.221  20.543  1.00 10.00      A   
ATOM   1908  O   ARG   237       8.679  -0.526  19.359  1.00 10.00      A   
ATOM   1909  N   GLN   238      10.024  -0.248  21.148  1.00 10.00      A   
ATOM   1910  HN  GLN   238      10.083   0.048  22.083  1.00 10.00      A   
ATOM   1911  CA  GLN   238      11.239  -0.690  20.476  1.00 10.00      A   
ATOM   1912  CB  GLN   238      12.445  -0.439  21.390  1.00 10.00      A   
ATOM   1913  CG  GLN   238      13.765  -0.993  20.877  1.00 10.00      A   
ATOM   1914  CD  GLN   238      14.187  -0.392  19.552  1.00 10.00      A   
ATOM   1915  OE1 GLN   238      13.843   0.747  19.229  1.00 10.00      A   
ATOM   1916  NE2 GLN   238      14.944  -1.155  18.778  1.00 10.00      A   
ATOM   1917 HE21 GLN   238      15.179  -2.053  19.101  1.00 10.00      A   
ATOM   1918 HE22 GLN   238      15.256  -0.791  17.917  1.00 10.00      A   
ATOM   1919  C   GLN   238      11.141  -2.170  20.122  1.00 10.00      A   
ATOM   1920  O   GLN   238      10.843  -3.003  20.981  1.00 10.00      A   
ATOM   1921  N   VAL   239      11.374  -2.494  18.857  1.00 10.00      A   
ATOM   1922  HN  VAL   239      11.595  -1.789  18.212  1.00 10.00      A   
ATOM   1923  CA  VAL   239      11.308  -3.875  18.407  1.00 10.00      A   
ATOM   1924  CB  VAL   239      10.439  -4.034  17.141  1.00 10.00      A   
ATOM   1925  CG1 VAL   239      10.402  -5.486  16.686  1.00 10.00      A   
ATOM   1926  CG2 VAL   239       9.031  -3.517  17.394  1.00 10.00      A   
ATOM   1927  C   VAL   239      12.702  -4.437  18.154  1.00 10.00      A   
ATOM   1928  O   VAL   239      13.175  -5.290  18.903  1.00 10.00      A   
ATOM   1929  N   ALA   240      13.369  -3.941  17.118  1.00 10.00      A   
ATOM   1930  HN  ALA   240      12.961  -3.234  16.568  1.00 10.00      A   
ATOM   1931  CA  ALA   240      14.701  -4.426  16.784  1.00 10.00      A   
ATOM   1932  CB  ALA   240      14.608  -5.667  15.906  1.00 10.00      A   
ATOM   1933  C   ALA   240      15.547  -3.358  16.101  1.00 10.00      A   
ATOM   1934  O   ALA   240      15.048  -2.580  15.285  1.00 10.00      A   
ATOM   1935  N   SER   241      16.824  -3.325  16.461  1.00 10.00      A   
ATOM   1936  HN  SER   241      17.141  -3.956  17.143  1.00 10.00      A   
ATOM   1937  CA  SER   241      17.779  -2.385  15.891  1.00 10.00      A   
ATOM   1938  CB  SER   241      17.983  -1.187  16.825  1.00 10.00      A   
ATOM   1939  OG  SER   241      16.816  -0.382  16.898  1.00 10.00      A   
ATOM   1940  HG  SER   241      16.983   0.460  16.458  1.00 10.00      A   
ATOM   1941  C   SER   241      19.104  -3.108  15.655  1.00 10.00      A   
ATOM   1942  O   SER   241      20.175  -2.632  16.044  1.00 10.00      A   
ATOM   1943  N   PHE   242      19.010  -4.270  15.019  1.00 10.00      A   
ATOM   1944  HN  PHE   242      18.129  -4.573  14.713  1.00 10.00      A   
ATOM   1945  CA  PHE   242      20.170  -5.098  14.729  1.00 10.00      A   
ATOM   1946  CB  PHE   242      19.720  -6.523  14.373  1.00 10.00      A   
ATOM   1947  CG  PHE   242      19.288  -7.341  15.558  1.00 10.00      A   
ATOM   1948  CD1 PHE   242      18.021  -7.191  16.098  1.00 10.00      A   
ATOM   1949  CD2 PHE   242      20.149  -8.262  16.131  1.00 10.00      A   
ATOM   1950  CE1 PHE   242      17.622  -7.943  17.185  1.00 10.00      A   
ATOM   1951  CE2 PHE   242      19.756  -9.018  17.219  1.00 10.00      A   
ATOM   1952  CZ  PHE   242      18.490  -8.858  17.747  1.00 10.00      A   
ATOM   1953  C   PHE   242      20.995  -4.497  13.592  1.00 10.00      A   
ATOM   1954  O   PHE   242      20.525  -3.599  12.890  1.00 10.00      A   
ATOM   1955  N   PRO   243      22.244  -4.964  13.411  1.00 10.00      A   
ATOM   1956  CA  PRO   243      23.122  -4.470  12.345  1.00 10.00      A   
ATOM   1957  CB  PRO   243      24.397  -5.307  12.504  1.00 10.00      A   
ATOM   1958  CG  PRO   243      24.358  -5.795  13.909  1.00 10.00      A   
ATOM   1959  CD  PRO   243      22.908  -5.987  14.236  1.00 10.00      A   
ATOM   1960  C   PRO   243      22.526  -4.693  10.959  1.00 10.00      A   
ATOM   1961  O   PRO   243      21.663  -5.557  10.774  1.00 10.00      A   
ATOM   1962  N   ARG   244      23.006  -3.914   9.997  1.00 10.00      A   
ATOM   1963  HN  ARG   244      23.701  -3.256  10.226  1.00 10.00      A   
ATOM   1964  CA  ARG   244      22.542  -3.990   8.616  1.00 10.00      A   
ATOM   1965  CB  ARG   244      22.693  -5.395   8.023  1.00 10.00      A   
ATOM   1966  CG  ARG   244      24.127  -5.757   7.676  1.00 10.00      A   
ATOM   1967  CD  ARG   244      24.637  -4.910   6.523  1.00 10.00      A   
ATOM   1968  NE  ARG   244      26.094  -4.781   6.534  1.00 10.00      A   
ATOM   1969  HE  ARG   244      26.539  -4.790   7.415  1.00 10.00      A   
ATOM   1970  CZ  ARG   244      26.836  -4.645   5.432  1.00 10.00      A   
ATOM   1971  NH1 ARG   244      26.260  -4.626   4.237  1.00 10.00      A   
ATOM   1972 HH11 ARG   244      26.840  -4.521   3.377  1.00 10.00      A   
ATOM   1973 HH12 ARG   244      25.222  -4.718   4.153  1.00 10.00      A   
ATOM   1974  NH2 ARG   244      28.155  -4.524   5.524  1.00 10.00      A   
ATOM   1975 HH21 ARG   244      28.621  -4.530   6.456  1.00 10.00      A   
ATOM   1976 HH22 ARG   244      28.737  -4.420   4.661  1.00 10.00      A   
ATOM   1977  C   ARG   244      21.130  -3.432   8.446  1.00 10.00      A   
ATOM   1978  O   ARG   244      20.941  -2.217   8.471  1.00 10.00      A   
ATOM   1979  N   HIS   245      20.136  -4.301   8.292  1.00 10.00      A   
ATOM   1980  HN  HIS   245      20.325  -5.266   8.309  1.00 10.00      A   
ATOM   1981  CA  HIS   245      18.761  -3.846   8.105  1.00 10.00      A   
ATOM   1982  CB  HIS   245      18.331  -4.001   6.642  1.00 10.00      A   
ATOM   1983  CG  HIS   245      18.535  -2.776   5.811  1.00 10.00      A   
ATOM   1984  ND1 HIS   245      17.577  -2.279   4.953  1.00 10.00      A   
ATOM   1985  HD1 HIS   245      16.677  -2.676   4.790  1.00 10.00      A   
ATOM   1986  CD2 HIS   245      19.596  -1.947   5.705  1.00 10.00      A   
ATOM   1987  CE1 HIS   245      18.038  -1.191   4.368  1.00 10.00      A   
ATOM   1988  NE2 HIS   245      19.261  -0.970   4.808  1.00 10.00      A   
ATOM   1989  HE2 HIS   245      19.843  -0.210   4.540  1.00 10.00      A   
ATOM   1990  C   HIS   245      17.778  -4.579   9.008  1.00 10.00      A   
ATOM   1991  O   HIS   245      18.016  -5.718   9.415  1.00 10.00      A   
ATOM   1992  N   ASN   246      16.676  -3.899   9.315  1.00 10.00      A   
ATOM   1993  HN  ASN   246      16.570  -2.994   8.962  1.00 10.00      A   
ATOM   1994  CA  ASN   246      15.610  -4.446  10.149  1.00 10.00      A   
ATOM   1995  CB  ASN   246      15.680  -3.872  11.574  1.00 10.00      A   
ATOM   1996  CG  ASN   246      16.991  -4.148  12.281  1.00 10.00      A   
ATOM   1997  OD1 ASN   246      17.141  -5.159  12.966  1.00 10.00      A   
ATOM   1998  ND2 ASN   246      17.938  -3.233  12.146  1.00 10.00      A   
ATOM   1999 HD21 ASN   246      17.738  -2.435  11.608  1.00 10.00      A   
ATOM   2000 HD22 ASN   246      18.810  -3.395  12.575  1.00 10.00      A   
ATOM   2001  C   ASN   246      14.280  -4.035   9.535  1.00 10.00      A   
ATOM   2002  O   ASN   246      13.810  -2.923   9.768  1.00 10.00      A   
ATOM   2003  N   GLY   247      13.676  -4.911   8.743  1.00 10.00      A   
ATOM   2004  HN  GLY   247      14.074  -5.798   8.594  1.00 10.00      A   
ATOM   2005  CA  GLY   247      12.420  -4.556   8.111  1.00 10.00      A   
ATOM   2006  C   GLY   247      11.531  -5.740   7.804  1.00 10.00      A   
ATOM   2007  O   GLY   247      11.722  -6.828   8.347  1.00 10.00      A   
ATOM   2008  N   ALA   248      10.560  -5.506   6.924  1.00 10.00      A   
ATOM   2009  HN  ALA   248      10.492  -4.612   6.532  1.00 10.00      A   
ATOM   2010  CA  ALA   248       9.594  -6.526   6.511  1.00 10.00      A   
ATOM   2011  CB  ALA   248      10.259  -7.606   5.666  1.00 10.00      A   
ATOM   2012  C   ALA   248       8.842  -7.130   7.701  1.00 10.00      A   
ATOM   2013  O   ALA   248       8.961  -8.325   7.975  1.00 10.00      A   
ATOM   2014  N   PRO   249       8.051  -6.312   8.418  1.00 10.00      A   
ATOM   2015  CA  PRO   249       7.290  -6.764   9.576  1.00 10.00      A   
ATOM   2016  CB  PRO   249       7.210  -5.494  10.421  1.00 10.00      A   
ATOM   2017  CG  PRO   249       7.196  -4.372   9.431  1.00 10.00      A   
ATOM   2018  CD  PRO   249       7.829  -4.882   8.158  1.00 10.00      A   
ATOM   2019  C   PRO   249       5.884  -7.235   9.201  1.00 10.00      A   
ATOM   2020  O   PRO   249       5.254  -6.691   8.292  1.00 10.00      A   
ATOM   2021  N   ALA   250       5.410  -8.257   9.898  1.00 10.00      A   
ATOM   2022  HN  ALA   250       5.979  -8.670  10.586  1.00 10.00      A   
ATOM   2023  CA  ALA   250       4.082  -8.802   9.665  1.00 10.00      A   
ATOM   2024  CB  ALA   250       4.126  -9.856   8.568  1.00 10.00      A   
ATOM   2025  C   ALA   250       3.511  -9.389  10.951  1.00 10.00      A   
ATOM   2026  O   ALA   250       4.195 -10.133  11.665  1.00 10.00      A   
ATOM   2027  N   PHE   251       2.267  -9.042  11.248  1.00 10.00      A   
ATOM   2028  HN  PHE   251       1.781  -8.441  10.639  1.00 10.00      A   
ATOM   2029  CA  PHE   251       1.595  -9.529  12.445  1.00 10.00      A   
ATOM   2030  CB  PHE   251       0.581  -8.495  12.946  1.00 10.00      A   
ATOM   2031  CG  PHE   251       1.191  -7.231  13.479  1.00 10.00      A   
ATOM   2032  CD1 PHE   251       1.495  -6.180  12.629  1.00 10.00      A   
ATOM   2033  CD2 PHE   251       1.453  -7.088  14.832  1.00 10.00      A   
ATOM   2034  CE1 PHE   251       2.047  -5.014  13.116  1.00 10.00      A   
ATOM   2035  CE2 PHE   251       2.007  -5.924  15.328  1.00 10.00      A   
ATOM   2036  CZ  PHE   251       2.304  -4.884  14.467  1.00 10.00      A   
ATOM   2037  C   PHE   251       0.877 -10.840  12.156  1.00 10.00      A   
ATOM   2038  O   PHE   251       0.327 -11.027  11.070  1.00 10.00      A   
ATOM   2039  N   SER   252       0.884 -11.742  13.124  1.00 10.00      A   
ATOM   2040  HN  SER   252       1.339 -11.538  13.969  1.00 10.00      A   
ATOM   2041  CA  SER   252       0.228 -13.028  12.970  1.00 10.00      A   
ATOM   2042  CB  SER   252       0.806 -14.030  13.973  1.00 10.00      A   
ATOM   2043  OG  SER   252       0.805 -13.494  15.287  1.00 10.00      A   
ATOM   2044  HG  SER   252       0.361 -14.118  15.887  1.00 10.00      A   
ATOM   2045  C   SER   252      -1.279 -12.885  13.173  1.00 10.00      A   
ATOM   2046  O   SER   252      -1.729 -11.978  13.876  1.00 10.00      A   
ATOM   2047  N   PRO   253      -2.081 -13.776  12.556  1.00 10.00      A   
ATOM   2048  CA  PRO   253      -3.548 -13.751  12.678  1.00 10.00      A   
ATOM   2049  CB  PRO   253      -4.000 -14.961  11.851  1.00 10.00      A   
ATOM   2050  CG  PRO   253      -2.872 -15.220  10.915  1.00 10.00      A   
ATOM   2051  CD  PRO   253      -1.625 -14.857  11.666  1.00 10.00      A   
ATOM   2052  C   PRO   253      -4.017 -13.893  14.129  1.00 10.00      A   
ATOM   2053  O   PRO   253      -5.152 -13.552  14.461  1.00 10.00      A   
ATOM   2054  N   ASP   254      -3.137 -14.401  14.988  1.00 10.00      A   
ATOM   2055  HN  ASP   254      -2.253 -14.668  14.663  1.00 10.00      A   
ATOM   2056  CA  ASP   254      -3.460 -14.573  16.402  1.00 10.00      A   
ATOM   2057  CB  ASP   254      -2.726 -15.776  17.012  1.00 10.00      A   
ATOM   2058  CG  ASP   254      -1.217 -15.728  16.845  1.00 10.00      A   
ATOM   2059  OD1 ASP   254      -0.606 -14.682  17.149  1.00 10.00      A   
ATOM   2060  OD2 ASP   254      -0.633 -16.744  16.425  1.00 10.00      A   
ATOM   2061  C   ASP   254      -3.183 -13.298  17.200  1.00 10.00      A   
ATOM   2062  O   ASP   254      -3.698 -13.124  18.306  1.00 10.00      A   
ATOM   2063  N   GLY   255      -2.366 -12.413  16.632  1.00 10.00      A   
ATOM   2064  HN  GLY   255      -1.982 -12.611  15.750  1.00 10.00      A   
ATOM   2065  CA  GLY   255      -2.039 -11.156  17.285  1.00 10.00      A   
ATOM   2066  C   GLY   255      -1.131 -11.312  18.492  1.00 10.00      A   
ATOM   2067  O   GLY   255      -1.157 -10.485  19.408  1.00 10.00      A   
ATOM   2068  N   SER   256      -0.325 -12.363  18.506  1.00 10.00      A   
ATOM   2069  HN  SER   256      -0.349 -12.999  17.756  1.00 10.00      A   
ATOM   2070  CA  SER   256       0.581 -12.602  19.621  1.00 10.00      A   
ATOM   2071  CB  SER   256       0.159 -13.857  20.390  1.00 10.00      A   
ATOM   2072  OG  SER   256      -0.967 -14.470  19.783  1.00 10.00      A   
ATOM   2073  HG  SER   256      -0.883 -14.410  18.816  1.00 10.00      A   
ATOM   2074  C   SER   256       2.034 -12.723  19.164  1.00 10.00      A   
ATOM   2075  O   SER   256       2.962 -12.606  19.971  1.00 10.00      A   
ATOM   2076  N   LYS   257       2.235 -12.942  17.874  1.00 10.00      A   
ATOM   2077  HN  LYS   257       1.466 -12.998  17.267  1.00 10.00      A   
ATOM   2078  CA  LYS   257       3.576 -13.089  17.330  1.00 10.00      A   
ATOM   2079  CB  LYS   257       3.757 -14.490  16.741  1.00 10.00      A   
ATOM   2080  CG  LYS   257       3.859 -15.602  17.774  1.00 10.00      A   
ATOM   2081  CD  LYS   257       5.214 -15.597  18.464  1.00 10.00      A   
ATOM   2082  CE  LYS   257       5.436 -16.869  19.270  1.00 10.00      A   
ATOM   2083  NZ  LYS   257       4.607 -16.906  20.503  1.00 10.00      A   
ATOM   2084  HZ1 LYS   257       3.595 -16.902  20.260  1.00 10.00      A   
ATOM   2085  HZ2 LYS   257       4.811 -16.073  21.102  1.00 10.00      A   
ATOM   2086  HZ3 LYS   257       4.818 -17.765  21.049  1.00 10.00      A   
ATOM   2087  C   LYS   257       3.864 -12.037  16.268  1.00 10.00      A   
ATOM   2088  O   LYS   257       2.950 -11.509  15.631  1.00 10.00      A   
ATOM   2089  N   LEU   258       5.138 -11.726  16.095  1.00 10.00      A   
ATOM   2090  HN  LEU   258       5.820 -12.170  16.651  1.00 10.00      A   
ATOM   2091  CA  LEU   258       5.569 -10.749  15.110  1.00 10.00      A   
ATOM   2092  CB  LEU   258       6.052  -9.469  15.798  1.00 10.00      A   
ATOM   2093  CG  LEU   258       6.524  -8.342  14.876  1.00 10.00      A   
ATOM   2094  CD1 LEU   258       5.351  -7.729  14.124  1.00 10.00      A   
ATOM   2095  CD2 LEU   258       7.273  -7.283  15.667  1.00 10.00      A   
ATOM   2096  C   LEU   258       6.688 -11.339  14.265  1.00 10.00      A   
ATOM   2097  O   LEU   258       7.624 -11.943  14.794  1.00 10.00      A   
ATOM   2098  N   ALA   259       6.584 -11.195  12.959  1.00 10.00      A   
ATOM   2099  HN  ALA   259       5.812 -10.712  12.584  1.00 10.00      A   
ATOM   2100  CA  ALA   259       7.597 -11.723  12.062  1.00 10.00      A   
ATOM   2101  CB  ALA   259       6.991 -12.742  11.112  1.00 10.00      A   
ATOM   2102  C   ALA   259       8.256 -10.599  11.284  1.00 10.00      A   
ATOM   2103  O   ALA   259       7.603  -9.618  10.932  1.00 10.00      A   
ATOM   2104  N   PHE   260       9.550 -10.738  11.038  1.00 10.00      A   
ATOM   2105  HN  PHE   260      10.018 -11.537  11.367  1.00 10.00      A   
ATOM   2106  CA  PHE   260      10.304  -9.739  10.291  1.00 10.00      A   
ATOM   2107  CB  PHE   260      10.681  -8.542  11.174  1.00 10.00      A   
ATOM   2108  CG  PHE   260      11.160  -8.907  12.552  1.00 10.00      A   
ATOM   2109  CD1 PHE   260      12.442  -9.395  12.754  1.00 10.00      A   
ATOM   2110  CD2 PHE   260      10.326  -8.754  13.646  1.00 10.00      A   
ATOM   2111  CE1 PHE   260      12.880  -9.724  14.022  1.00 10.00      A   
ATOM   2112  CE2 PHE   260      10.758  -9.081  14.914  1.00 10.00      A   
ATOM   2113  CZ  PHE   260      12.037  -9.567  15.103  1.00 10.00      A   
ATOM   2114  C   PHE   260      11.547 -10.359   9.669  1.00 10.00      A   
ATOM   2115  O   PHE   260      11.881 -11.513   9.953  1.00 10.00      A   
ATOM   2116  N   ALA   261      12.227  -9.591   8.830  1.00 10.00      A   
ATOM   2117  HN  ALA   261      11.915  -8.673   8.658  1.00 10.00      A   
ATOM   2118  CA  ALA   261      13.430 -10.063   8.164  1.00 10.00      A   
ATOM   2119  CB  ALA   261      13.258 -10.016   6.653  1.00 10.00      A   
ATOM   2120  C   ALA   261      14.635  -9.235   8.587  1.00 10.00      A   
ATOM   2121  O   ALA   261      14.602  -8.004   8.545  1.00 10.00      A   
ATOM   2122  N   LEU   262      15.693  -9.914   8.999  1.00 10.00      A   
ATOM   2123  HN  LEU   262      15.661 -10.897   9.000  1.00 10.00      A   
ATOM   2124  CA  LEU   262      16.910  -9.244   9.430  1.00 10.00      A   
ATOM   2125  CB  LEU   262      17.231  -9.585  10.890  1.00 10.00      A   
ATOM   2126  CG  LEU   262      16.137  -9.303  11.926  1.00 10.00      A   
ATOM   2127  CD1 LEU   262      16.616  -9.673  13.321  1.00 10.00      A   
ATOM   2128  CD2 LEU   262      15.712  -7.845  11.882  1.00 10.00      A   
ATOM   2129  C   LEU   262      18.078  -9.654   8.542  1.00 10.00      A   
ATOM   2130  O   LEU   262      18.166 -10.807   8.119  1.00 10.00      A   
ATOM   2131  N   SER   263      18.968  -8.713   8.265  1.00 10.00      A   
ATOM   2132  HN  SER   263      18.837  -7.805   8.624  1.00 10.00      A   
ATOM   2133  CA  SER   263      20.132  -8.980   7.427  1.00 10.00      A   
ATOM   2134  CB  SER   263      20.233  -7.920   6.331  1.00 10.00      A   
ATOM   2135  OG  SER   263      19.545  -6.747   6.723  1.00 10.00      A   
ATOM   2136  HG  SER   263      18.591  -6.894   6.643  1.00 10.00      A   
ATOM   2137  C   SER   263      21.410  -9.015   8.263  1.00 10.00      A   
ATOM   2138  O   SER   263      22.510  -8.790   7.752  1.00 10.00      A   
ATOM   2139  N   LYS   264      21.258  -9.318   9.549  1.00 10.00      A   
ATOM   2140  HN  LYS   264      20.357  -9.499   9.889  1.00 10.00      A   
ATOM   2141  CA  LYS   264      22.389  -9.384  10.472  1.00 10.00      A   
ATOM   2142  CB  LYS   264      21.902  -9.670  11.898  1.00 10.00      A   
ATOM   2143  CG  LYS   264      20.775 -10.689  11.979  1.00 10.00      A   
ATOM   2144  CD  LYS   264      20.516 -11.131  13.411  1.00 10.00      A   
ATOM   2145  CE  LYS   264      21.402 -12.306  13.797  1.00 10.00      A   
ATOM   2146  NZ  LYS   264      20.915 -12.988  15.024  1.00 10.00      A   
ATOM   2147  HZ1 LYS   264      21.312 -13.949  15.081  1.00 10.00      A   
ATOM   2148  HZ2 LYS   264      19.878 -13.055  15.011  1.00 10.00      A   
ATOM   2149  HZ3 LYS   264      21.209 -12.455  15.868  1.00 10.00      A   
ATOM   2150  C   LYS   264      23.405 -10.440  10.040  1.00 10.00      A   
ATOM   2151  O   LYS   264      24.607 -10.297  10.270  1.00 10.00      A   
ATOM   2152  N   THR   265      22.917 -11.495   9.410  1.00 10.00      A   
ATOM   2153  HN  THR   265      21.949 -11.559   9.262  1.00 10.00      A   
ATOM   2154  CA  THR   265      23.770 -12.575   8.943  1.00 10.00      A   
ATOM   2155  CB  THR   265      23.033 -13.918   9.078  1.00 10.00      A   
ATOM   2156  OG1 THR   265      21.697 -13.669   9.547  1.00 10.00      A   
ATOM   2157  HG1 THR   265      21.155 -14.447   9.389  1.00 10.00      A   
ATOM   2158  CG2 THR   265      23.754 -14.816  10.070  1.00 10.00      A   
ATOM   2159  C   THR   265      24.169 -12.365   7.484  1.00 10.00      A   
ATOM   2160  O   THR   265      24.553 -13.308   6.791  1.00 10.00      A   
ATOM   2161  N   GLY   266      24.071 -11.124   7.022  1.00 10.00      A   
ATOM   2162  HN  GLY   266      23.755 -10.413   7.619  1.00 10.00      A   
ATOM   2163  CA  GLY   266      24.417 -10.809   5.649  1.00 10.00      A   
ATOM   2164  C   GLY   266      23.228 -10.971   4.726  1.00 10.00      A   
ATOM   2165  O   GLY   266      22.818 -10.030   4.043  1.00 10.00      A   
ATOM   2166  N   SER   267      22.668 -12.168   4.712  1.00 10.00      A   
ATOM   2167  HN  SER   267      23.039 -12.878   5.279  1.00 10.00      A   
ATOM   2168  CA  SER   267      21.517 -12.463   3.885  1.00 10.00      A   
ATOM   2169  CB  SER   267      21.584 -13.918   3.427  1.00 10.00      A   
ATOM   2170  OG  SER   267      22.312 -14.709   4.357  1.00 10.00      A   
ATOM   2171  HG  SER   267      21.782 -15.475   4.613  1.00 10.00      A   
ATOM   2172  C   SER   267      20.234 -12.217   4.670  1.00 10.00      A   
ATOM   2173  O   SER   267      20.223 -12.303   5.900  1.00 10.00      A   
ATOM   2174  N   LEU   268      19.166 -11.883   3.962  1.00 10.00      A   
ATOM   2175  HN  LEU   268      19.242 -11.800   2.989  1.00 10.00      A   
ATOM   2176  CA  LEU   268      17.882 -11.637   4.597  1.00 10.00      A   
ATOM   2177  CB  LEU   268      16.905 -11.023   3.593  1.00 10.00      A   
ATOM   2178  CG  LEU   268      17.169  -9.572   3.192  1.00 10.00      A   
ATOM   2179  CD1 LEU   268      16.442  -9.231   1.900  1.00 10.00      A   
ATOM   2180  CD2 LEU   268      16.744  -8.632   4.307  1.00 10.00      A   
ATOM   2181  C   LEU   268      17.314 -12.940   5.148  1.00 10.00      A   
ATOM   2182  O   LEU   268      16.990 -13.855   4.391  1.00 10.00      A   
ATOM   2183  N   ASN   269      17.232 -13.041   6.463  1.00 10.00      A   
ATOM   2184  HN  ASN   269      17.533 -12.289   7.023  1.00 10.00      A   
ATOM   2185  CA  ASN   269      16.702 -14.239   7.102  1.00 10.00      A   
ATOM   2186  CB  ASN   269      17.770 -14.922   7.967  1.00 10.00      A   
ATOM   2187  CG  ASN   269      18.619 -15.930   7.201  1.00 10.00      A   
ATOM   2188  OD1 ASN   269      19.196 -16.847   7.790  1.00 10.00      A   
ATOM   2189  ND2 ASN   269      18.698 -15.780   5.885  1.00 10.00      A   
ATOM   2190 HD21 ASN   269      18.209 -15.033   5.469  1.00 10.00      A   
ATOM   2191 HD22 ASN   269      19.247 -16.415   5.379  1.00 10.00      A   
ATOM   2192  C   ASN   269      15.465 -13.898   7.923  1.00 10.00      A   
ATOM   2193  O   ASN   269      15.389 -12.827   8.527  1.00 10.00      A   
ATOM   2194  N   LEU   270      14.494 -14.803   7.931  1.00 10.00      A   
ATOM   2195  HN  LEU   270      14.613 -15.640   7.433  1.00 10.00      A   
ATOM   2196  CA  LEU   270      13.255 -14.588   8.665  1.00 10.00      A   
ATOM   2197  CB  LEU   270      12.113 -15.386   8.039  1.00 10.00      A   
ATOM   2198  CG  LEU   270      11.714 -15.004   6.614  1.00 10.00      A   
ATOM   2199  CD1 LEU   270      10.487 -15.790   6.186  1.00 10.00      A   
ATOM   2200  CD2 LEU   270      11.461 -13.507   6.505  1.00 10.00      A   
ATOM   2201  C   LEU   270      13.393 -14.953  10.137  1.00 10.00      A   
ATOM   2202  O   LEU   270      13.990 -15.980  10.485  1.00 10.00      A   
ATOM   2203  N   TYR   271      12.836 -14.104  10.992  1.00 10.00      A   
ATOM   2204  HN  TYR   271      12.385 -13.303  10.641  1.00 10.00      A   
ATOM   2205  CA  TYR   271      12.873 -14.311  12.432  1.00 10.00      A   
ATOM   2206  CB  TYR   271      13.790 -13.277  13.095  1.00 10.00      A   
ATOM   2207  CG  TYR   271      15.264 -13.487  12.834  1.00 10.00      A   
ATOM   2208  CD1 TYR   271      15.855 -13.033  11.662  1.00 10.00      A   
ATOM   2209  CD2 TYR   271      16.064 -14.135  13.762  1.00 10.00      A   
ATOM   2210  CE1 TYR   271      17.201 -13.219  11.424  1.00 10.00      A   
ATOM   2211  CE2 TYR   271      17.412 -14.326  13.531  1.00 10.00      A   
ATOM   2212  CZ  TYR   271      17.975 -13.866  12.361  1.00 10.00      A   
ATOM   2213  OH  TYR   271      19.317 -14.050  12.129  1.00 10.00      A   
ATOM   2214  HH  TYR   271      19.594 -14.890  12.509  1.00 10.00      A   
ATOM   2215  C   TYR   271      11.472 -14.200  13.023  1.00 10.00      A   
ATOM   2216  O   TYR   271      10.620 -13.477  12.499  1.00 10.00      A   
ATOM   2217  N   VAL   272      11.238 -14.926  14.105  1.00 10.00      A   
ATOM   2218  HN  VAL   272      11.961 -15.492  14.465  1.00 10.00      A   
ATOM   2219  CA  VAL   272       9.954 -14.909  14.788  1.00 10.00      A   
ATOM   2220  CB  VAL   272       9.331 -16.325  14.866  1.00 10.00      A   
ATOM   2221  CG1 VAL   272       8.328 -16.438  16.008  1.00 10.00      A   
ATOM   2222  CG2 VAL   272       8.662 -16.675  13.548  1.00 10.00      A   
ATOM   2223  C   VAL   272      10.132 -14.335  16.188  1.00 10.00      A   
ATOM   2224  O   VAL   272      10.895 -14.870  16.995  1.00 10.00      A   
ATOM   2225  N   MET   273       9.447 -13.238  16.461  1.00 10.00      A   
ATOM   2226  HN  MET   273       8.860 -12.853  15.771  1.00 10.00      A   
ATOM   2227  CA  MET   273       9.536 -12.585  17.756  1.00 10.00      A   
ATOM   2228  CB  MET   273       9.947 -11.119  17.591  1.00 10.00      A   
ATOM   2229  CG  MET   273       9.947 -10.320  18.887  1.00 10.00      A   
ATOM   2230  SD  MET   273      10.205  -8.557  18.621  1.00 10.00      A   
ATOM   2231  CE  MET   273      10.057  -7.935  20.295  1.00 10.00      A   
ATOM   2232  C   MET   273       8.214 -12.657  18.501  1.00 10.00      A   
ATOM   2233  O   MET   273       7.145 -12.480  17.914  1.00 10.00      A   
ATOM   2234  N   ASP   274       8.293 -12.931  19.790  1.00 10.00      A   
ATOM   2235  HN  ASP   274       9.176 -13.097  20.189  1.00 10.00      A   
ATOM   2236  CA  ASP   274       7.110 -12.996  20.628  1.00 10.00      A   
ATOM   2237  CB  ASP   274       7.312 -13.993  21.767  1.00 10.00      A   
ATOM   2238  CG  ASP   274       6.052 -14.202  22.573  1.00 10.00      A   
ATOM   2239  OD1 ASP   274       5.119 -14.853  22.066  1.00 10.00      A   
ATOM   2240  OD2 ASP   274       5.989 -13.716  23.719  1.00 10.00      A   
ATOM   2241  C   ASP   274       6.821 -11.608  21.183  1.00 10.00      A   
ATOM   2242  O   ASP   274       7.710 -10.962  21.736  1.00 10.00      A   
ATOM   2243  N   LEU   275       5.585 -11.155  21.043  1.00 10.00      A   
ATOM   2244  HN  LEU   275       4.909 -11.729  20.621  1.00 10.00      A   
ATOM   2245  CA  LEU   275       5.200  -9.822  21.500  1.00 10.00      A   
ATOM   2246  CB  LEU   275       3.920  -9.367  20.798  1.00 10.00      A   
ATOM   2247  CG  LEU   275       4.050  -9.069  19.304  1.00 10.00      A   
ATOM   2248  CD1 LEU   275       2.681  -8.897  18.670  1.00 10.00      A   
ATOM   2249  CD2 LEU   275       4.909  -7.835  19.077  1.00 10.00      A   
ATOM   2250  C   LEU   275       5.048  -9.717  23.015  1.00 10.00      A   
ATOM   2251  O   LEU   275       4.959  -8.613  23.557  1.00 10.00      A   
ATOM   2252  N   ALA   276       5.025 -10.853  23.696  1.00 10.00      A   
ATOM   2253  HN  ALA   276       5.117 -11.706  23.219  1.00 10.00      A   
ATOM   2254  CA  ALA   276       4.869 -10.855  25.142  1.00 10.00      A   
ATOM   2255  CB  ALA   276       3.909 -11.951  25.578  1.00 10.00      A   
ATOM   2256  C   ALA   276       6.208 -10.990  25.861  1.00 10.00      A   
ATOM   2257  O   ALA   276       6.573 -10.145  26.676  1.00 10.00      A   
ATOM   2258  N   SER   277       6.944 -12.044  25.551  1.00 10.00      A   
ATOM   2259  HN  SER   277       6.610 -12.683  24.878  1.00 10.00      A   
ATOM   2260  CA  SER   277       8.230 -12.286  26.192  1.00 10.00      A   
ATOM   2261  CB  SER   277       8.536 -13.784  26.221  1.00 10.00      A   
ATOM   2262  OG  SER   277       8.369 -14.364  24.936  1.00 10.00      A   
ATOM   2263  HG  SER   277       7.424 -14.431  24.731  1.00 10.00      A   
ATOM   2264  C   SER   277       9.365 -11.510  25.526  1.00 10.00      A   
ATOM   2265  O   SER   277      10.423 -11.315  26.121  1.00 10.00      A   
ATOM   2266  N   GLY   278       9.141 -11.069  24.294  1.00 10.00      A   
ATOM   2267  HN  GLY   278       8.277 -11.242  23.868  1.00 10.00      A   
ATOM   2268  CA  GLY   278      10.159 -10.319  23.579  1.00 10.00      A   
ATOM   2269  C   GLY   278      11.297 -11.198  23.098  1.00 10.00      A   
ATOM   2270  O   GLY   278      12.404 -10.717  22.852  1.00 10.00      A   
ATOM   2271  N   GLN   279      11.027 -12.488  22.973  1.00 10.00      A   
ATOM   2272  HN  GLN   279      10.127 -12.810  23.189  1.00 10.00      A   
ATOM   2273  CA  GLN   279      12.033 -13.437  22.522  1.00 10.00      A   
ATOM   2274  CB  GLN   279      11.787 -14.808  23.147  1.00 10.00      A   
ATOM   2275  CG  GLN   279      11.835 -14.814  24.664  1.00 10.00      A   
ATOM   2276  CD  GLN   279      11.526 -16.176  25.249  1.00 10.00      A   
ATOM   2277  OE1 GLN   279      12.426 -16.980  25.485  1.00 10.00      A   
ATOM   2278  NE2 GLN   279      10.251 -16.443  25.485  1.00 10.00      A   
ATOM   2279 HE21 GLN   279       9.584 -15.752  25.267  1.00 10.00      A   
ATOM   2280 HE22 GLN   279      10.022 -17.316  25.869  1.00 10.00      A   
ATOM   2281  C   GLN   279      12.016 -13.545  21.004  1.00 10.00      A   
ATOM   2282  O   GLN   279      10.947 -13.608  20.392  1.00 10.00      A   
ATOM   2283  N   ILE   280      13.197 -13.553  20.405  1.00 10.00      A   
ATOM   2284  HN  ILE   280      14.010 -13.500  20.954  1.00 10.00      A   
ATOM   2285  CA  ILE   280      13.327 -13.655  18.959  1.00 10.00      A   
ATOM   2286  CB  ILE   280      14.119 -12.461  18.380  1.00 10.00      A   
ATOM   2287  CG1 ILE   280      13.563 -11.133  18.908  1.00 10.00      A   
ATOM   2288  CG2 ILE   280      14.096 -12.488  16.858  1.00 10.00      A   
ATOM   2289  CD1 ILE   280      14.388  -9.924  18.527  1.00 10.00      A   
ATOM   2290  C   ILE   280      14.044 -14.948  18.590  1.00 10.00      A   
ATOM   2291  O   ILE   280      15.155 -15.203  19.059  1.00 10.00      A   
ATOM   2292  N   ARG   281      13.405 -15.761  17.763  1.00 10.00      A   
ATOM   2293  HN  ARG   281      12.521 -15.499  17.420  1.00 10.00      A   
ATOM   2294  CA  ARG   281      13.981 -17.025  17.332  1.00 10.00      A   
ATOM   2295  CB  ARG   281      13.121 -18.197  17.814  1.00 10.00      A   
ATOM   2296  CG  ARG   281      13.894 -19.490  18.031  1.00 10.00      A   
ATOM   2297  CD  ARG   281      13.550 -20.532  16.978  1.00 10.00      A   
ATOM   2298  NE  ARG   281      12.214 -21.092  17.176  1.00 10.00      A   
ATOM   2299  HE  ARG   281      11.913 -21.214  18.105  1.00 10.00      A   
ATOM   2300  CZ  ARG   281      11.402 -21.453  16.183  1.00 10.00      A   
ATOM   2301  NH1 ARG   281      11.788 -21.314  14.917  1.00 10.00      A   
ATOM   2302 HH11 ARG   281      11.148 -21.597  14.141  1.00 10.00      A   
ATOM   2303 HH12 ARG   281      12.735 -20.927  14.690  1.00 10.00      A   
ATOM   2304  NH2 ARG   281      10.205 -21.968  16.456  1.00 10.00      A   
ATOM   2305 HH21 ARG   281       9.566 -22.252  15.682  1.00 10.00      A   
ATOM   2306 HH22 ARG   281       9.900 -22.097  17.446  1.00 10.00      A   
ATOM   2307  C   ARG   281      14.109 -17.043  15.812  1.00 10.00      A   
ATOM   2308  O   ARG   281      13.294 -16.443  15.109  1.00 10.00      A   
ATOM   2309  N   GLN   282      15.132 -17.721  15.310  1.00 10.00      A   
ATOM   2310  HN  GLN   282      15.740 -18.194  15.919  1.00 10.00      A   
ATOM   2311  CA  GLN   282      15.368 -17.801  13.877  1.00 10.00      A   
ATOM   2312  CB  GLN   282      16.848 -18.085  13.617  1.00 10.00      A   
ATOM   2313  CG  GLN   282      17.306 -17.789  12.198  1.00 10.00      A   
ATOM   2314  CD  GLN   282      18.765 -18.132  11.980  1.00 10.00      A   
ATOM   2315  OE1 GLN   282      19.584 -18.037  12.896  1.00 10.00      A   
ATOM   2316  NE2 GLN   282      19.102 -18.529  10.764  1.00 10.00      A   
ATOM   2317 HE21 GLN   282      18.395 -18.573  10.075  1.00 10.00      A   
ATOM   2318 HE22 GLN   282      20.041 -18.773  10.597  1.00 10.00      A   
ATOM   2319  C   GLN   282      14.503 -18.886  13.241  1.00 10.00      A   
ATOM   2320  O   GLN   282      14.175 -19.886  13.882  1.00 10.00      A   
ATOM   2321  N   VAL   283      14.118 -18.672  11.988  1.00 10.00      A   
ATOM   2322  HN  VAL   283      14.384 -17.841  11.540  1.00 10.00      A   
ATOM   2323  CA  VAL   283      13.300 -19.638  11.267  1.00 10.00      A   
ATOM   2324  CB  VAL   283      11.986 -19.005  10.756  1.00 10.00      A   
ATOM   2325  CG1 VAL   283      11.107 -20.054  10.088  1.00 10.00      A   
ATOM   2326  CG2 VAL   283      11.239 -18.327  11.893  1.00 10.00      A   
ATOM   2327  C   VAL   283      14.072 -20.212  10.083  1.00 10.00      A   
ATOM   2328  O   VAL   283      14.353 -21.412  10.030  1.00 10.00      A   
ATOM   2329  N   THR   284      14.418 -19.345   9.141  1.00 10.00      A   
ATOM   2330  HN  THR   284      14.177 -18.400   9.250  1.00 10.00      A   
ATOM   2331  CA  THR   284      15.153 -19.754   7.954  1.00 10.00      A   
ATOM   2332  CB  THR   284      14.705 -18.927   6.732  1.00 10.00      A   
ATOM   2333  OG1 THR   284      14.882 -17.531   7.017  1.00 10.00      A   
ATOM   2334  HG1 THR   284      15.661 -17.422   7.577  1.00 10.00      A   
ATOM   2335  CG2 THR   284      13.245 -19.193   6.404  1.00 10.00      A   
ATOM   2336  C   THR   284      16.648 -19.533   8.159  1.00 10.00      A   
ATOM   2337  O   THR   284      17.049 -18.611   8.870  1.00 10.00      A   
ATOM   2338  N   ASP   285      17.466 -20.377   7.548  1.00 10.00      A   
ATOM   2339  HN  ASP   285      17.089 -21.108   7.013  1.00 10.00      A   
ATOM   2340  CA  ASP   285      18.915 -20.250   7.657  1.00 10.00      A   
ATOM   2341  CB  ASP   285      19.479 -21.213   8.702  1.00 10.00      A   
ATOM   2342  CG  ASP   285      20.940 -20.941   9.009  1.00 10.00      A   
ATOM   2343  OD1 ASP   285      21.217 -20.173   9.956  1.00 10.00      A   
ATOM   2344  OD2 ASP   285      21.820 -21.488   8.308  1.00 10.00      A   
ATOM   2345  C   ASP   285      19.574 -20.514   6.315  1.00 10.00      A   
ATOM   2346  O   ASP   285      19.395 -21.582   5.725  1.00 10.00      A   
ATOM   2347  N   GLY   286      20.333 -19.544   5.834  1.00 10.00      A   
ATOM   2348  HN  GLY   286      20.436 -18.709   6.340  1.00 10.00      A   
ATOM   2349  CA  GLY   286      21.006 -19.701   4.563  1.00 10.00      A   
ATOM   2350  C   GLY   286      21.479 -18.378   4.013  1.00 10.00      A   
ATOM   2351  O   GLY   286      21.122 -17.319   4.538  1.00 10.00      A   
ATOM   2352  N   ARG   287      22.269 -18.430   2.949  1.00 10.00      A   
ATOM   2353  HN  ARG   287      22.492 -19.305   2.561  1.00 10.00      A   
ATOM   2354  CA  ARG   287      22.796 -17.223   2.327  1.00 10.00      A   
ATOM   2355  CB  ARG   287      24.185 -17.460   1.728  1.00 10.00      A   
ATOM   2356  CG  ARG   287      25.304 -17.508   2.753  1.00 10.00      A   
ATOM   2357  CD  ARG   287      25.862 -18.913   2.891  1.00 10.00      A   
ATOM   2358  NE  ARG   287      26.298 -19.453   1.603  1.00 10.00      A   
ATOM   2359  HE  ARG   287      25.627 -19.508   0.885  1.00 10.00      A   
ATOM   2360  CZ  ARG   287      27.539 -19.868   1.352  1.00 10.00      A   
ATOM   2361  NH1 ARG   287      28.467 -19.806   2.298  1.00 10.00      A   
ATOM   2362 HH11 ARG   287      29.437 -20.138   2.103  1.00 10.00      A   
ATOM   2363 HH12 ARG   287      28.231 -19.426   3.241  1.00 10.00      A   
ATOM   2364  NH2 ARG   287      27.852 -20.338   0.152  1.00 10.00      A   
ATOM   2365 HH21 ARG   287      28.823 -20.665  -0.049  1.00 10.00      A   
ATOM   2366 HH22 ARG   287      27.126 -20.384  -0.598  1.00 10.00      A   
ATOM   2367  C   ARG   287      21.842 -16.692   1.263  1.00 10.00      A   
ATOM   2368  O   ARG   287      22.260 -16.049   0.298  1.00 10.00      A   
ATOM   2369  N   SER   288      20.564 -16.973   1.442  1.00 10.00      A   
ATOM   2370  HN  SER   288      20.297 -17.506   2.219  1.00 10.00      A   
ATOM   2371  CA  SER   288      19.539 -16.516   0.523  1.00 10.00      A   
ATOM   2372  CB  SER   288      18.525 -17.636   0.285  1.00 10.00      A   
ATOM   2373  OG  SER   288      18.137 -18.240   1.510  1.00 10.00      A   
ATOM   2374  HG  SER   288      17.292 -17.869   1.791  1.00 10.00      A   
ATOM   2375  C   SER   288      18.839 -15.293   1.107  1.00 10.00      A   
ATOM   2376  O   SER   288      18.749 -15.148   2.327  1.00 10.00      A   
ATOM   2377  N   ASN   289      18.361 -14.412   0.247  1.00 10.00      A   
ATOM   2378  HN  ASN   289      18.471 -14.570  -0.725  1.00 10.00      A   
ATOM   2379  CA  ASN   289      17.672 -13.217   0.698  1.00 10.00      A   
ATOM   2380  CB  ASN   289      17.980 -12.023  -0.210  1.00 10.00      A   
ATOM   2381  CG  ASN   289      19.416 -11.549  -0.080  1.00 10.00      A   
ATOM   2382  OD1 ASN   289      19.801 -10.967   0.936  1.00 10.00      A   
ATOM   2383  ND2 ASN   289      20.216 -11.788  -1.106  1.00 10.00      A   
ATOM   2384 HD21 ASN   289      19.840 -12.257  -1.894  1.00 10.00      A   
ATOM   2385 HD22 ASN   289      21.145 -11.492  -1.049  1.00 10.00      A   
ATOM   2386  C   ASN   289      16.174 -13.465   0.785  1.00 10.00      A   
ATOM   2387  O   ASN   289      15.450 -13.333  -0.202  1.00 10.00      A   
ATOM   2388  N   ASN   290      15.722 -13.847   1.970  1.00 10.00      A   
ATOM   2389  HN  ASN   290      16.357 -13.941   2.718  1.00 10.00      A   
ATOM   2390  CA  ASN   290      14.316 -14.125   2.209  1.00 10.00      A   
ATOM   2391  CB  ASN   290      14.157 -15.318   3.163  1.00 10.00      A   
ATOM   2392  CG  ASN   290      14.897 -16.571   2.725  1.00 10.00      A   
ATOM   2393  OD1 ASN   290      15.138 -16.795   1.536  1.00 10.00      A   
ATOM   2394  ND2 ASN   290      15.260 -17.406   3.688  1.00 10.00      A   
ATOM   2395 HD21 ASN   290      15.037 -17.172   4.614  1.00 10.00      A   
ATOM   2396 HD22 ASN   290      15.724 -18.232   3.434  1.00 10.00      A   
ATOM   2397  C   ASN   290      13.645 -12.909   2.828  1.00 10.00      A   
ATOM   2398  O   ASN   290      13.922 -12.562   3.975  1.00 10.00      A   
ATOM   2399  N   THR   291      12.775 -12.257   2.072  1.00 10.00      A   
ATOM   2400  HN  THR   291      12.598 -12.575   1.159  1.00 10.00      A   
ATOM   2401  CA  THR   291      12.069 -11.080   2.568  1.00 10.00      A   
ATOM   2402  CB  THR   291      12.759  -9.756   2.150  1.00 10.00      A   
ATOM   2403  OG1 THR   291      12.218  -8.657   2.901  1.00 10.00      A   
ATOM   2404  HG1 THR   291      11.694  -8.081   2.317  1.00 10.00      A   
ATOM   2405  CG2 THR   291      12.592  -9.490   0.661  1.00 10.00      A   
ATOM   2406  C   THR   291      10.606 -11.089   2.126  1.00 10.00      A   
ATOM   2407  O   THR   291      10.196 -11.934   1.320  1.00 10.00      A   
ATOM   2408  N   GLU   292       9.837 -10.138   2.654  1.00 10.00      A   
ATOM   2409  HN  GLU   292      10.251  -9.489   3.263  1.00 10.00      A   
ATOM   2410  CA  GLU   292       8.409 -10.006   2.358  1.00 10.00      A   
ATOM   2411  CB  GLU   292       8.148  -9.674   0.879  1.00 10.00      A   
ATOM   2412  CG  GLU   292       8.998  -8.542   0.317  1.00 10.00      A   
ATOM   2413  CD  GLU   292       9.202  -7.407   1.300  1.00 10.00      A   
ATOM   2414  OE1 GLU   292       8.199  -6.795   1.724  1.00 10.00      A   
ATOM   2415  OE2 GLU   292      10.371  -7.126   1.648  1.00 10.00      A   
ATOM   2416  C   GLU   292       7.643 -11.259   2.777  1.00 10.00      A   
ATOM   2417  O   GLU   292       7.200 -12.040   1.933  1.00 10.00      A   
ATOM   2418  N   PRO   293       7.492 -11.475   4.093  1.00 10.00      A   
ATOM   2419  CA  PRO   293       6.800 -12.632   4.628  1.00 10.00      A   
ATOM   2420  CB  PRO   293       7.572 -12.891   5.924  1.00 10.00      A   
ATOM   2421  CG  PRO   293       8.114 -11.556   6.348  1.00 10.00      A   
ATOM   2422  CD  PRO   293       7.985 -10.612   5.174  1.00 10.00      A   
ATOM   2423  C   PRO   293       5.330 -12.356   4.938  1.00 10.00      A   
ATOM   2424  O   PRO   293       5.004 -11.513   5.773  1.00 10.00      A   
ATOM   2425  N   THR   294       4.448 -13.060   4.250  1.00 10.00      A   
ATOM   2426  HN  THR   294       4.768 -13.699   3.574  1.00 10.00      A   
ATOM   2427  CA  THR   294       3.019 -12.917   4.472  1.00 10.00      A   
ATOM   2428  CB  THR   294       2.231 -12.865   3.140  1.00 10.00      A   
ATOM   2429  OG1 THR   294       0.827 -12.690   3.381  1.00 10.00      A   
ATOM   2430  HG1 THR   294       0.582 -11.770   3.184  1.00 10.00      A   
ATOM   2431  CG2 THR   294       2.470 -14.107   2.295  1.00 10.00      A   
ATOM   2432  C   THR   294       2.543 -14.065   5.365  1.00 10.00      A   
ATOM   2433  O   THR   294       2.934 -15.220   5.165  1.00 10.00      A   
ATOM   2434  N   TRP   295       1.726 -13.744   6.360  1.00 10.00      A   
ATOM   2435  HN  TRP   295       1.433 -12.811   6.459  1.00 10.00      A   
ATOM   2436  CA  TRP   295       1.241 -14.744   7.304  1.00 10.00      A   
ATOM   2437  CB  TRP   295       0.816 -14.083   8.616  1.00 10.00      A   
ATOM   2438  CG  TRP   295       1.929 -13.922   9.605  1.00 10.00      A   
ATOM   2439  CD1 TRP   295       2.663 -12.797   9.836  1.00 10.00      A   
ATOM   2440  CD2 TRP   295       2.436 -14.921  10.497  1.00 10.00      A   
ATOM   2441  NE1 TRP   295       3.586 -13.026  10.826  1.00 10.00      A   
ATOM   2442  HE1 TRP   295       4.225 -12.366  11.173  1.00 10.00      A   
ATOM   2443  CE2 TRP   295       3.471 -14.326  11.246  1.00 10.00      A   
ATOM   2444  CE3 TRP   295       2.115 -16.262  10.737  1.00 10.00      A   
ATOM   2445  CZ2 TRP   295       4.184 -15.024  12.218  1.00 10.00      A   
ATOM   2446  CZ3 TRP   295       2.823 -16.952  11.701  1.00 10.00      A   
ATOM   2447  CH2 TRP   295       3.845 -16.333  12.430  1.00 10.00      A   
ATOM   2448  C   TRP   295       0.093 -15.583   6.760  1.00 10.00      A   
ATOM   2449  O   TRP   295      -0.748 -15.102   5.998  1.00 10.00      A   
ATOM   2450  N   PHE   296       0.078 -16.849   7.160  1.00 10.00      A   
ATOM   2451  HN  PHE   296       0.805 -17.174   7.733  1.00 10.00      A   
ATOM   2452  CA  PHE   296      -0.968 -17.775   6.768  1.00 10.00      A   
ATOM   2453  CB  PHE   296      -0.373 -19.162   6.504  1.00 10.00      A   
ATOM   2454  CG  PHE   296       0.012 -19.412   5.074  1.00 10.00      A   
ATOM   2455  CD1 PHE   296       1.278 -19.090   4.611  1.00 10.00      A   
ATOM   2456  CD2 PHE   296      -0.893 -19.980   4.194  1.00 10.00      A   
ATOM   2457  CE1 PHE   296       1.631 -19.329   3.298  1.00 10.00      A   
ATOM   2458  CE2 PHE   296      -0.547 -20.222   2.879  1.00 10.00      A   
ATOM   2459  CZ  PHE   296       0.717 -19.896   2.431  1.00 10.00      A   
ATOM   2460  C   PHE   296      -1.991 -17.863   7.895  1.00 10.00      A   
ATOM   2461  O   PHE   296      -1.635 -17.698   9.065  1.00 10.00      A   
ATOM   2462  N   PRO   297      -3.268 -18.111   7.566  1.00 10.00      A   
ATOM   2463  CA  PRO   297      -4.342 -18.215   8.566  1.00 10.00      A   
ATOM   2464  CB  PRO   297      -5.536 -18.723   7.755  1.00 10.00      A   
ATOM   2465  CG  PRO   297      -5.267 -18.264   6.364  1.00 10.00      A   
ATOM   2466  CD  PRO   297      -3.775 -18.291   6.194  1.00 10.00      A   
ATOM   2467  C   PRO   297      -4.011 -19.194   9.696  1.00 10.00      A   
ATOM   2468  O   PRO   297      -4.378 -18.965  10.850  1.00 10.00      A   
ATOM   2469  N   ASP   298      -3.299 -20.268   9.364  1.00 10.00      A   
ATOM   2470  HN  ASP   298      -3.024 -20.384   8.428  1.00 10.00      A   
ATOM   2471  CA  ASP   298      -2.919 -21.284  10.351  1.00 10.00      A   
ATOM   2472  CB  ASP   298      -2.316 -22.531   9.687  1.00 10.00      A   
ATOM   2473  CG  ASP   298      -1.167 -22.233   8.739  1.00 10.00      A   
ATOM   2474  OD1 ASP   298      -0.190 -21.579   9.156  1.00 10.00      A   
ATOM   2475  OD2 ASP   298      -1.236 -22.670   7.566  1.00 10.00      A   
ATOM   2476  C   ASP   298      -1.969 -20.737  11.414  1.00 10.00      A   
ATOM   2477  O   ASP   298      -1.860 -21.303  12.506  1.00 10.00      A   
ATOM   2478  N   SER   299      -1.287 -19.640  11.086  1.00 10.00      A   
ATOM   2479  HN  SER   299      -1.421 -19.250  10.194  1.00 10.00      A   
ATOM   2480  CA  SER   299      -0.340 -18.999  11.997  1.00 10.00      A   
ATOM   2481  CB  SER   299      -1.032 -18.542  13.286  1.00 10.00      A   
ATOM   2482  OG  SER   299      -2.267 -17.906  12.996  1.00 10.00      A   
ATOM   2483  HG  SER   299      -2.676 -18.339  12.240  1.00 10.00      A   
ATOM   2484  C   SER   299       0.861 -19.900  12.298  1.00 10.00      A   
ATOM   2485  O   SER   299       1.543 -19.737  13.313  1.00 10.00      A   
ATOM   2486  N   GLN   300       1.111 -20.851  11.407  1.00 10.00      A   
ATOM   2487  HN  GLN   300       0.518 -20.942  10.623  1.00 10.00      A   
ATOM   2488  CA  GLN   300       2.229 -21.769  11.558  1.00 10.00      A   
ATOM   2489  CB  GLN   300       1.737 -23.209  11.706  1.00 10.00      A   
ATOM   2490  CG  GLN   300       0.947 -23.484  12.971  1.00 10.00      A   
ATOM   2491  CD  GLN   300       0.821 -24.967  13.257  1.00 10.00      A   
ATOM   2492  OE1 GLN   300       0.862 -25.795  12.346  1.00 10.00      A   
ATOM   2493  NE2 GLN   300       0.661 -25.311  14.524  1.00 10.00      A   
ATOM   2494 HE21 GLN   300       0.635 -24.598  15.197  1.00 10.00      A   
ATOM   2495 HE22 GLN   300       0.566 -26.262  14.739  1.00 10.00      A   
ATOM   2496  C   GLN   300       3.153 -21.678  10.354  1.00 10.00      A   
ATOM   2497  O   GLN   300       4.367 -21.837  10.474  1.00 10.00      A   
ATOM   2498  N   ASN   301       2.571 -21.423   9.194  1.00 10.00      A   
ATOM   2499  HN  ASN   301       1.594 -21.294   9.162  1.00 10.00      A   
ATOM   2500  CA  ASN   301       3.339 -21.323   7.964  1.00 10.00      A   
ATOM   2501  CB  ASN   301       2.684 -22.137   6.844  1.00 10.00      A   
ATOM   2502  CG  ASN   301       2.537 -23.607   7.186  1.00 10.00      A   
ATOM   2503  OD1 ASN   301       3.487 -24.384   7.071  1.00 10.00      A   
ATOM   2504  ND2 ASN   301       1.343 -24.005   7.601  1.00 10.00      A   
ATOM   2505 HD21 ASN   301       0.621 -23.332   7.668  1.00 10.00      A   
ATOM   2506 HD22 ASN   301       1.220 -24.953   7.817  1.00 10.00      A   
ATOM   2507  C   ASN   301       3.498 -19.873   7.529  1.00 10.00      A   
ATOM   2508  O   ASN   301       2.682 -19.015   7.873  1.00 10.00      A   
ATOM   2509  N   LEU   302       4.556 -19.610   6.775  1.00 10.00      A   
ATOM   2510  HN  LEU   302       5.171 -20.343   6.547  1.00 10.00      A   
ATOM   2511  CA  LEU   302       4.848 -18.275   6.279  1.00 10.00      A   
ATOM   2512  CB  LEU   302       5.945 -17.625   7.134  1.00 10.00      A   
ATOM   2513  CG  LEU   302       5.478 -16.788   8.328  1.00 10.00      A   
ATOM   2514  CD1 LEU   302       6.606 -16.615   9.334  1.00 10.00      A   
ATOM   2515  CD2 LEU   302       4.975 -15.434   7.860  1.00 10.00      A   
ATOM   2516  C   LEU   302       5.306 -18.336   4.826  1.00 10.00      A   
ATOM   2517  O   LEU   302       6.020 -19.261   4.432  1.00 10.00      A   
ATOM   2518  N   ALA   303       4.876 -17.367   4.030  1.00 10.00      A   
ATOM   2519  HN  ALA   303       4.281 -16.676   4.395  1.00 10.00      A   
ATOM   2520  CA  ALA   303       5.268 -17.293   2.630  1.00 10.00      A   
ATOM   2521  CB  ALA   303       4.046 -17.198   1.729  1.00 10.00      A   
ATOM   2522  C   ALA   303       6.180 -16.091   2.437  1.00 10.00      A   
ATOM   2523  O   ALA   303       5.839 -14.979   2.841  1.00 10.00      A   
ATOM   2524  N   PHE   304       7.333 -16.314   1.834  1.00 10.00      A   
ATOM   2525  HN  PHE   304       7.535 -17.219   1.500  1.00 10.00      A   
ATOM   2526  CA  PHE   304       8.304 -15.247   1.630  1.00 10.00      A   
ATOM   2527  CB  PHE   304       9.429 -15.367   2.666  1.00 10.00      A   
ATOM   2528  CG  PHE   304      10.134 -16.698   2.634  1.00 10.00      A   
ATOM   2529  CD1 PHE   304      11.258 -16.886   1.847  1.00 10.00      A   
ATOM   2530  CD2 PHE   304       9.667 -17.763   3.386  1.00 10.00      A   
ATOM   2531  CE1 PHE   304      11.901 -18.109   1.811  1.00 10.00      A   
ATOM   2532  CE2 PHE   304      10.306 -18.987   3.355  1.00 10.00      A   
ATOM   2533  CZ  PHE   304      11.425 -19.161   2.566  1.00 10.00      A   
ATOM   2534  C   PHE   304       8.901 -15.292   0.229  1.00 10.00      A   
ATOM   2535  O   PHE   304       8.656 -16.224  -0.536  1.00 10.00      A   
ATOM   2536  N   THR   305       9.692 -14.282  -0.089  1.00 10.00      A   
ATOM   2537  HN  THR   305       9.840 -13.566   0.568  1.00 10.00      A   
ATOM   2538  CA  THR   305      10.349 -14.194  -1.378  1.00 10.00      A   
ATOM   2539  CB  THR   305      10.229 -12.769  -1.952  1.00 10.00      A   
ATOM   2540  OG1 THR   305       9.092 -12.115  -1.371  1.00 10.00      A   
ATOM   2541  HG1 THR   305       9.324 -11.809  -0.485  1.00 10.00      A   
ATOM   2542  CG2 THR   305      10.070 -12.813  -3.463  1.00 10.00      A   
ATOM   2543  C   THR   305      11.828 -14.533  -1.218  1.00 10.00      A   
ATOM   2544  O   THR   305      12.495 -14.013  -0.324  1.00 10.00      A   
ATOM   2545  N   SER   306      12.331 -15.412  -2.068  1.00 10.00      A   
ATOM   2546  HN  SER   306      11.748 -15.806  -2.755  1.00 10.00      A   
ATOM   2547  CA  SER   306      13.728 -15.808  -2.007  1.00 10.00      A   
ATOM   2548  CB  SER   306      13.846 -17.307  -1.719  1.00 10.00      A   
ATOM   2549  OG  SER   306      15.068 -17.612  -1.066  1.00 10.00      A   
ATOM   2550  HG  SER   306      15.086 -17.174  -0.200  1.00 10.00      A   
ATOM   2551  C   SER   306      14.446 -15.446  -3.307  1.00 10.00      A   
ATOM   2552  O   SER   306      13.810 -15.281  -4.353  1.00 10.00      A   
ATOM   2553  N   ASP   307      15.763 -15.307  -3.234  1.00 10.00      A   
ATOM   2554  HN  ASP   307      16.211 -15.434  -2.370  1.00 10.00      A   
ATOM   2555  CA  ASP   307      16.566 -14.955  -4.401  1.00 10.00      A   
ATOM   2556  CB  ASP   307      17.375 -13.677  -4.132  1.00 10.00      A   
ATOM   2557  CG  ASP   307      18.566 -13.906  -3.218  1.00 10.00      A   
ATOM   2558  OD1 ASP   307      19.583 -13.195  -3.370  1.00 10.00      A   
ATOM   2559  OD2 ASP   307      18.490 -14.789  -2.337  1.00 10.00      A   
ATOM   2560  C   ASP   307      17.495 -16.094  -4.803  1.00 10.00      A   
ATOM   2561  O   ASP   307      18.260 -15.976  -5.761  1.00 10.00      A   
ATOM   2562  N   GLN   308      17.399 -17.212  -4.091  1.00 10.00      A   
ATOM   2563  HN  GLN   308      16.749 -17.256  -3.361  1.00 10.00      A   
ATOM   2564  CA  GLN   308      18.241 -18.378  -4.363  1.00 10.00      A   
ATOM   2565  CB  GLN   308      18.363 -19.265  -3.121  1.00 10.00      A   
ATOM   2566  CG  GLN   308      17.039 -19.791  -2.590  1.00 10.00      A   
ATOM   2567  CD  GLN   308      17.218 -20.921  -1.600  1.00 10.00      A   
ATOM   2568  OE1 GLN   308      17.340 -20.696  -0.396  1.00 10.00      A   
ATOM   2569  NE2 GLN   308      17.233 -22.144  -2.099  1.00 10.00      A   
ATOM   2570 HE21 GLN   308      17.124 -22.251  -3.069  1.00 10.00      A   
ATOM   2571 HE22 GLN   308      17.354 -22.897  -1.481  1.00 10.00      A   
ATOM   2572  C   GLN   308      17.723 -19.194  -5.549  1.00 10.00      A   
ATOM   2573  O   GLN   308      17.796 -20.425  -5.550  1.00 10.00      A   
ATOM   2574  N   ALA   309      17.209 -18.511  -6.556  1.00 10.00      A   
ATOM   2575  HN  ALA   309      17.192 -17.531  -6.508  1.00 10.00      A   
ATOM   2576  CA  ALA   309      16.686 -19.172  -7.740  1.00 10.00      A   
ATOM   2577  CB  ALA   309      15.204 -19.478  -7.564  1.00 10.00      A   
ATOM   2578  C   ALA   309      16.903 -18.300  -8.964  1.00 10.00      A   
ATOM   2579  O   ALA   309      16.208 -18.441  -9.972  1.00 10.00      A   
ATOM   2580  N   GLY   310      17.872 -17.392  -8.874  1.00 10.00      A   
ATOM   2581  HN  GLY   310      18.406 -17.338  -8.050  1.00 10.00      A   
ATOM   2582  CA  GLY   310      18.157 -16.491  -9.980  1.00 10.00      A   
ATOM   2583  C   GLY   310      17.156 -15.356 -10.046  1.00 10.00      A   
ATOM   2584  O   GLY   310      17.521 -14.181 -10.110  1.00 10.00      A   
ATOM   2585  N   ARG   311      15.889 -15.717 -10.031  1.00 10.00      A   
ATOM   2586  HN  ARG   311      15.672 -16.675  -9.977  1.00 10.00      A   
ATOM   2587  CA  ARG   311      14.806 -14.756 -10.076  1.00 10.00      A   
ATOM   2588  CB  ARG   311      13.932 -15.014 -11.304  1.00 10.00      A   
ATOM   2589  CG  ARG   311      14.541 -14.546 -12.614  1.00 10.00      A   
ATOM   2590  CD  ARG   311      14.449 -13.036 -12.756  1.00 10.00      A   
ATOM   2591  NE  ARG   311      15.073 -12.566 -13.990  1.00 10.00      A   
ATOM   2592  HE  ARG   311      15.945 -12.954 -14.228  1.00 10.00      A   
ATOM   2593  CZ  ARG   311      14.541 -11.652 -14.795  1.00 10.00      A   
ATOM   2594  NH1 ARG   311      13.370 -11.092 -14.499  1.00 10.00      A   
ATOM   2595 HH11 ARG   311      12.866 -11.362 -13.628  1.00 10.00      A   
ATOM   2596 HH12 ARG   311      12.950 -10.379 -15.136  1.00 10.00      A   
ATOM   2597  NH2 ARG   311      15.188 -11.293 -15.895  1.00 10.00      A   
ATOM   2598 HH21 ARG   311      14.782 -10.577 -16.533  1.00 10.00      A   
ATOM   2599 HH22 ARG   311      16.110 -11.727 -16.126  1.00 10.00      A   
ATOM   2600  C   ARG   311      13.966 -14.892  -8.815  1.00 10.00      A   
ATOM   2601  O   ARG   311      13.793 -15.999  -8.306  1.00 10.00      A   
ATOM   2602  N   PRO   312      13.467 -13.768  -8.279  1.00 10.00      A   
ATOM   2603  CA  PRO   312      12.633 -13.770  -7.072  1.00 10.00      A   
ATOM   2604  CB  PRO   312      12.197 -12.307  -6.939  1.00 10.00      A   
ATOM   2605  CG  PRO   312      13.254 -11.536  -7.651  1.00 10.00      A   
ATOM   2606  CD  PRO   312      13.695 -12.406  -8.793  1.00 10.00      A   
ATOM   2607  C   PRO   312      11.410 -14.671  -7.222  1.00 10.00      A   
ATOM   2608  O   PRO   312      10.634 -14.532  -8.171  1.00 10.00      A   
ATOM   2609  N   GLN   313      11.271 -15.611  -6.300  1.00 10.00      A   
ATOM   2610  HN  GLN   313      11.945 -15.684  -5.589  1.00 10.00      A   
ATOM   2611  CA  GLN   313      10.148 -16.539  -6.298  1.00 10.00      A   
ATOM   2612  CB  GLN   313      10.581 -17.925  -6.791  1.00 10.00      A   
ATOM   2613  CG  GLN   313      10.893 -18.008  -8.280  1.00 10.00      A   
ATOM   2614  CD  GLN   313       9.664 -17.836  -9.161  1.00 10.00      A   
ATOM   2615  OE1 GLN   313       8.542 -18.134  -8.756  1.00 10.00      A   
ATOM   2616  NE2 GLN   313       9.867 -17.358 -10.378  1.00 10.00      A   
ATOM   2617 HE21 GLN   313      10.788 -17.142 -10.644  1.00 10.00      A   
ATOM   2618 HE22 GLN   313       9.092 -17.242 -10.966  1.00 10.00      A   
ATOM   2619  C   GLN   313       9.589 -16.642  -4.883  1.00 10.00      A   
ATOM   2620  O   GLN   313      10.310 -16.390  -3.912  1.00 10.00      A   
ATOM   2621  N   VAL   314       8.320 -17.013  -4.764  1.00 10.00      A   
ATOM   2622  HN  VAL   314       7.799 -17.214  -5.569  1.00 10.00      A   
ATOM   2623  CA  VAL   314       7.683 -17.132  -3.459  1.00 10.00      A   
ATOM   2624  CB  VAL   314       6.195 -16.728  -3.510  1.00 10.00      A   
ATOM   2625  CG1 VAL   314       5.595 -16.708  -2.112  1.00 10.00      A   
ATOM   2626  CG2 VAL   314       6.032 -15.371  -4.179  1.00 10.00      A   
ATOM   2627  C   VAL   314       7.816 -18.548  -2.903  1.00 10.00      A   
ATOM   2628  O   VAL   314       7.432 -19.521  -3.550  1.00 10.00      A   
ATOM   2629  N   TYR   315       8.367 -18.653  -1.706  1.00 10.00      A   
ATOM   2630  HN  TYR   315       8.639 -17.831  -1.235  1.00 10.00      A   
ATOM   2631  CA  TYR   315       8.557 -19.937  -1.048  1.00 10.00      A   
ATOM   2632  CB  TYR   315      10.045 -20.176  -0.770  1.00 10.00      A   
ATOM   2633  CG  TYR   315      10.889 -20.510  -1.981  1.00 10.00      A   
ATOM   2634  CD1 TYR   315      11.323 -19.515  -2.848  1.00 10.00      A   
ATOM   2635  CD2 TYR   315      11.267 -21.819  -2.247  1.00 10.00      A   
ATOM   2636  CE1 TYR   315      12.109 -19.816  -3.944  1.00 10.00      A   
ATOM   2637  CE2 TYR   315      12.049 -22.129  -3.341  1.00 10.00      A   
ATOM   2638  CZ  TYR   315      12.468 -21.124  -4.185  1.00 10.00      A   
ATOM   2639  OH  TYR   315      13.256 -21.428  -5.272  1.00 10.00      A   
ATOM   2640  HH  TYR   315      12.914 -22.219  -5.707  1.00 10.00      A   
ATOM   2641  C   TYR   315       7.800 -19.952   0.273  1.00 10.00      A   
ATOM   2642  O   TYR   315       7.634 -18.912   0.909  1.00 10.00      A   
ATOM   2643  N   LYS   316       7.338 -21.121   0.683  1.00 10.00      A   
ATOM   2644  HN  LYS   316       7.487 -21.921   0.132  1.00 10.00      A   
ATOM   2645  CA  LYS   316       6.619 -21.242   1.942  1.00 10.00      A   
ATOM   2646  CB  LYS   316       5.161 -21.676   1.728  1.00 10.00      A   
ATOM   2647  CG  LYS   316       4.964 -23.154   1.414  1.00 10.00      A   
ATOM   2648  CD  LYS   316       3.489 -23.535   1.447  1.00 10.00      A   
ATOM   2649  CE  LYS   316       3.296 -25.036   1.278  1.00 10.00      A   
ATOM   2650  NZ  LYS   316       1.857 -25.420   1.304  1.00 10.00      A   
ATOM   2651  HZ1 LYS   316       1.755 -26.445   1.156  1.00 10.00      A   
ATOM   2652  HZ2 LYS   316       1.341 -24.924   0.552  1.00 10.00      A   
ATOM   2653  HZ3 LYS   316       1.433 -25.171   2.222  1.00 10.00      A   
ATOM   2654  C   LYS   316       7.344 -22.192   2.888  1.00 10.00      A   
ATOM   2655  O   LYS   316       7.944 -23.181   2.454  1.00 10.00      A   
ATOM   2656  N   VAL   317       7.310 -21.874   4.172  1.00 10.00      A   
ATOM   2657  HN  VAL   317       6.831 -21.061   4.452  1.00 10.00      A   
ATOM   2658  CA  VAL   317       7.963 -22.691   5.186  1.00 10.00      A   
ATOM   2659  CB  VAL   317       9.447 -22.278   5.365  1.00 10.00      A   
ATOM   2660  CG1 VAL   317       9.584 -21.016   6.208  1.00 10.00      A   
ATOM   2661  CG2 VAL   317      10.283 -23.420   5.929  1.00 10.00      A   
ATOM   2662  C   VAL   317       7.216 -22.565   6.513  1.00 10.00      A   
ATOM   2663  O   VAL   317       6.399 -21.659   6.685  1.00 10.00      A   
ATOM   2664  N   ASN   318       7.478 -23.480   7.435  1.00 10.00      A   
ATOM   2665  HN  ASN   318       8.128 -24.186   7.239  1.00 10.00      A   
ATOM   2666  CA  ASN   318       6.831 -23.454   8.737  1.00 10.00      A   
ATOM   2667  CB  ASN   318       6.490 -24.875   9.197  1.00 10.00      A   
ATOM   2668  CG  ASN   318       5.536 -24.901  10.376  1.00 10.00      A   
ATOM   2669  OD1 ASN   318       5.952 -24.830  11.533  1.00 10.00      A   
ATOM   2670  ND2 ASN   318       4.246 -25.003  10.093  1.00 10.00      A   
ATOM   2671 HD21 ASN   318       3.982 -25.053   9.148  1.00 10.00      A   
ATOM   2672 HD22 ASN   318       3.610 -25.024  10.836  1.00 10.00      A   
ATOM   2673  C   ASN   318       7.738 -22.773   9.758  1.00 10.00      A   
ATOM   2674  O   ASN   318       8.964 -22.840   9.653  1.00 10.00      A   
ATOM   2675  N   ILE   319       7.133 -22.128  10.747  1.00 10.00      A   
ATOM   2676  HN  ILE   319       6.150 -22.121  10.780  1.00 10.00      A   
ATOM   2677  CA  ILE   319       7.883 -21.424  11.784  1.00 10.00      A   
ATOM   2678  CB  ILE   319       6.963 -20.574  12.689  1.00 10.00      A   
ATOM   2679  CG1 ILE   319       5.910 -21.453  13.371  1.00 10.00      A   
ATOM   2680  CG2 ILE   319       6.303 -19.461  11.885  1.00 10.00      A   
ATOM   2681  CD1 ILE   319       5.117 -20.744  14.447  1.00 10.00      A   
ATOM   2682  C   ILE   319       8.711 -22.373  12.653  1.00 10.00      A   
ATOM   2683  O   ILE   319       9.652 -21.948  13.324  1.00 10.00      A   
ATOM   2684  N   ASN   320       8.366 -23.656  12.643  1.00 10.00      A   
ATOM   2685  HN  ASN   320       7.607 -23.949  12.089  1.00 10.00      A   
ATOM   2686  CA  ASN   320       9.093 -24.637  13.443  1.00 10.00      A   
ATOM   2687  CB  ASN   320       8.151 -25.676  14.056  1.00 10.00      A   
ATOM   2688  CG  ASN   320       7.584 -25.217  15.384  1.00 10.00      A   
ATOM   2689  OD1 ASN   320       8.190 -24.406  16.083  1.00 10.00      A   
ATOM   2690  ND2 ASN   320       6.420 -25.733  15.745  1.00 10.00      A   
ATOM   2691 HD21 ASN   320       5.992 -26.380  15.144  1.00 10.00      A   
ATOM   2692 HD22 ASN   320       6.034 -25.448  16.601  1.00 10.00      A   
ATOM   2693  C   ASN   320      10.207 -25.312  12.653  1.00 10.00      A   
ATOM   2694  O   ASN   320      10.972 -26.111  13.200  1.00 10.00      A   
ATOM   2695  N   GLY   321      10.308 -24.984  11.372  1.00 10.00      A   
ATOM   2696  HN  GLY   321       9.679 -24.337  10.987  1.00 10.00      A   
ATOM   2697  CA  GLY   321      11.341 -25.569  10.544  1.00 10.00      A   
ATOM   2698  C   GLY   321      10.818 -26.087   9.219  1.00 10.00      A   
ATOM   2699  O   GLY   321       9.742 -25.695   8.762  1.00 10.00      A   
ATOM   2700  N   GLY   322      11.583 -26.978   8.606  1.00 10.00      A   
ATOM   2701  HN  GLY   322      12.425 -27.256   9.025  1.00 10.00      A   
ATOM   2702  CA  GLY   322      11.201 -27.539   7.331  1.00 10.00      A   
ATOM   2703  C   GLY   322      12.033 -26.970   6.203  1.00 10.00      A   
ATOM   2704  O   GLY   322      13.074 -26.353   6.443  1.00 10.00      A   
ATOM   2705  N   ALA   323      11.574 -27.166   4.980  1.00 10.00      A   
ATOM   2706  HN  ALA   323      10.732 -27.648   4.857  1.00 10.00      A   
ATOM   2707  CA  ALA   323      12.282 -26.674   3.810  1.00 10.00      A   
ATOM   2708  CB  ALA   323      12.765 -27.843   2.965  1.00 10.00      A   
ATOM   2709  C   ALA   323      11.381 -25.758   2.986  1.00 10.00      A   
ATOM   2710  O   ALA   323      10.174 -25.999   2.880  1.00 10.00      A   
ATOM   2711  N   PRO   324      11.955 -24.688   2.407  1.00 10.00      A   
ATOM   2712  CA  PRO   324      11.204 -23.733   1.583  1.00 10.00      A   
ATOM   2713  CB  PRO   324      12.253 -22.684   1.190  1.00 10.00      A   
ATOM   2714  CG  PRO   324      13.571 -23.356   1.382  1.00 10.00      A   
ATOM   2715  CD  PRO   324      13.380 -24.327   2.511  1.00 10.00      A   
ATOM   2716  C   PRO   324      10.628 -24.407   0.342  1.00 10.00      A   
ATOM   2717  O   PRO   324      11.363 -24.798  -0.566  1.00 10.00      A   
ATOM   2718  N   GLN   325       9.314 -24.556   0.317  1.00 10.00      A   
ATOM   2719  HN  GLN   325       8.782 -24.228   1.076  1.00 10.00      A   
ATOM   2720  CA  GLN   325       8.640 -25.201  -0.797  1.00 10.00      A   
ATOM   2721  CB  GLN   325       7.374 -25.916  -0.313  1.00 10.00      A   
ATOM   2722  CG  GLN   325       6.512 -26.493  -1.429  1.00 10.00      A   
ATOM   2723  CD  GLN   325       7.226 -27.553  -2.246  1.00 10.00      A   
ATOM   2724  OE1 GLN   325       8.030 -28.326  -1.725  1.00 10.00      A   
ATOM   2725  NE2 GLN   325       6.948 -27.586  -3.538  1.00 10.00      A   
ATOM   2726 HE21 GLN   325       6.304 -26.932  -3.892  1.00 10.00      A   
ATOM   2727 HE22 GLN   325       7.389 -28.266  -4.093  1.00 10.00      A   
ATOM   2728  C   GLN   325       8.295 -24.220  -1.910  1.00 10.00      A   
ATOM   2729  O   GLN   325       7.789 -23.123  -1.658  1.00 10.00      A   
ATOM   2730  N   ARG   326       8.588 -24.629  -3.139  1.00 10.00      A   
ATOM   2731  HN  ARG   326       9.032 -25.496  -3.254  1.00 10.00      A   
ATOM   2732  CA  ARG   326       8.288 -23.832  -4.320  1.00 10.00      A   
ATOM   2733  CB  ARG   326       9.024 -24.405  -5.532  1.00 10.00      A   
ATOM   2734  CG  ARG   326      10.227 -23.598  -5.986  1.00 10.00      A   
ATOM   2735  CD  ARG   326       9.902 -22.768  -7.218  1.00 10.00      A   
ATOM   2736  NE  ARG   326      10.937 -22.885  -8.242  1.00 10.00      A   
ATOM   2737  HE  ARG   326      11.756 -23.380  -7.996  1.00 10.00      A   
ATOM   2738  CZ  ARG   326      10.839 -22.370  -9.468  1.00 10.00      A   
ATOM   2739  NH1 ARG   326       9.754 -21.695  -9.834  1.00 10.00      A   
ATOM   2740 HH11 ARG   326       8.962 -21.557  -9.165  1.00 10.00      A   
ATOM   2741 HH12 ARG   326       9.690 -21.301 -10.796  1.00 10.00      A   
ATOM   2742  NH2 ARG   326      11.824 -22.546 -10.339  1.00 10.00      A   
ATOM   2743 HH21 ARG   326      11.751 -22.147 -11.301  1.00 10.00      A   
ATOM   2744 HH22 ARG   326      12.675 -23.087 -10.067  1.00 10.00      A   
ATOM   2745  C   ARG   326       6.788 -23.863  -4.586  1.00 10.00      A   
ATOM   2746  O   ARG   326       6.239 -24.904  -4.954  1.00 10.00      A   
ATOM   2747  N   ILE   327       6.126 -22.733  -4.386  1.00 10.00      A   
ATOM   2748  HN  ILE   327       6.611 -21.938  -4.081  1.00 10.00      A   
ATOM   2749  CA  ILE   327       4.689 -22.651  -4.605  1.00 10.00      A   
ATOM   2750  CB  ILE   327       3.941 -22.096  -3.376  1.00 10.00      A   
ATOM   2751  CG1 ILE   327       4.534 -20.752  -2.937  1.00 10.00      A   
ATOM   2752  CG2 ILE   327       3.975 -23.105  -2.238  1.00 10.00      A   
ATOM   2753  CD1 ILE   327       3.800 -20.099  -1.787  1.00 10.00      A   
ATOM   2754  C   ILE   327       4.349 -21.823  -5.837  1.00 10.00      A   
ATOM   2755  O   ILE   327       3.182 -21.690  -6.203  1.00 10.00      A   
ATOM   2756  N   THR   328       5.366 -21.271  -6.481  1.00 10.00      A   
ATOM   2757  HN  THR   328       6.277 -21.414  -6.153  1.00 10.00      A   
ATOM   2758  CA  THR   328       5.158 -20.461  -7.671  1.00 10.00      A   
ATOM   2759  CB  THR   328       5.551 -18.985  -7.446  1.00 10.00      A   
ATOM   2760  OG1 THR   328       6.861 -18.907  -6.864  1.00 10.00      A   
ATOM   2761  HG1 THR   328       7.498 -18.651  -7.551  1.00 10.00      A   
ATOM   2762  CG2 THR   328       4.549 -18.299  -6.532  1.00 10.00      A   
ATOM   2763  C   THR   328       5.922 -21.029  -8.864  1.00 10.00      A   
ATOM   2764  O   THR   328       7.149 -21.148  -8.833  1.00 10.00      A   
ATOM   2765  N   TRP   329       5.186 -21.404  -9.899  1.00 10.00      A   
ATOM   2766  HN  TRP   329       4.210 -21.315  -9.849  1.00 10.00      A   
ATOM   2767  CA  TRP   329       5.784 -21.949 -11.109  1.00 10.00      A   
ATOM   2768  CB  TRP   329       5.258 -23.357 -11.388  1.00 10.00      A   
ATOM   2769  CG  TRP   329       5.554 -24.330 -10.291  1.00 10.00      A   
ATOM   2770  CD1 TRP   329       4.667 -24.842  -9.394  1.00 10.00      A   
ATOM   2771  CD2 TRP   329       6.827 -24.902  -9.968  1.00 10.00      A   
ATOM   2772  NE1 TRP   329       5.306 -25.696  -8.533  1.00 10.00      A   
ATOM   2773  HE1 TRP   329       4.879 -26.190  -7.797  1.00 10.00      A   
ATOM   2774  CE2 TRP   329       6.632 -25.751  -8.863  1.00 10.00      A   
ATOM   2775  CE3 TRP   329       8.111 -24.778 -10.505  1.00 10.00      A   
ATOM   2776  CZ2 TRP   329       7.672 -26.476  -8.287  1.00 10.00      A   
ATOM   2777  CZ3 TRP   329       9.142 -25.497  -9.931  1.00 10.00      A   
ATOM   2778  CH2 TRP   329       8.917 -26.333  -8.832  1.00 10.00      A   
ATOM   2779  C   TRP   329       5.493 -21.038 -12.293  1.00 10.00      A   
ATOM   2780  O   TRP   329       6.221 -21.028 -13.287  1.00 10.00      A   
ATOM   2781  N   GLU   330       4.425 -20.264 -12.180  1.00 10.00      A   
ATOM   2782  HN  GLU   330       3.883 -20.307 -11.364  1.00 10.00      A   
ATOM   2783  CA  GLU   330       4.045 -19.345 -13.233  1.00 10.00      A   
ATOM   2784  CB  GLU   330       2.535 -19.113 -13.228  1.00 10.00      A   
ATOM   2785  CG  GLU   330       2.029 -18.305 -14.412  1.00 10.00      A   
ATOM   2786  CD  GLU   330       2.386 -18.935 -15.743  1.00 10.00      A   
ATOM   2787  OE1 GLU   330       1.467 -19.402 -16.446  1.00 10.00      A   
ATOM   2788  OE2 GLU   330       3.586 -18.964 -16.095  1.00 10.00      A   
ATOM   2789  C   GLU   330       4.790 -18.026 -13.074  1.00 10.00      A   
ATOM   2790  O   GLU   330       5.012 -17.565 -11.958  1.00 10.00      A   
ATOM   2791  N   GLY   331       5.180 -17.433 -14.192  1.00 10.00      A   
ATOM   2792  HN  GLY   331       4.961 -17.848 -15.058  1.00 10.00      A   
ATOM   2793  CA  GLY   331       5.905 -16.178 -14.156  1.00 10.00      A   
ATOM   2794  C   GLY   331       7.383 -16.375 -13.864  1.00 10.00      A   
ATOM   2795  O   GLY   331       7.756 -17.189 -13.017  1.00 10.00      A   
ATOM   2796  N   SER   332       8.230 -15.636 -14.565  1.00 10.00      A   
ATOM   2797  HN  SER   332       7.883 -15.013 -15.240  1.00 10.00      A   
ATOM   2798  CA  SER   332       9.666 -15.743 -14.369  1.00 10.00      A   
ATOM   2799  CB  SER   332      10.395 -15.078 -15.537  1.00 10.00      A   
ATOM   2800  OG  SER   332       9.575 -15.058 -16.693  1.00 10.00      A   
ATOM   2801  HG  SER   332       9.120 -15.905 -16.773  1.00 10.00      A   
ATOM   2802  C   SER   332      10.087 -15.092 -13.055  1.00 10.00      A   
ATOM   2803  O   SER   332      11.130 -15.419 -12.493  1.00 10.00      A   
ATOM   2804  N   GLN   333       9.254 -14.188 -12.558  1.00 10.00      A   
ATOM   2805  HN  GLN   333       8.415 -14.003 -13.026  1.00 10.00      A   
ATOM   2806  CA  GLN   333       9.544 -13.478 -11.325  1.00 10.00      A   
ATOM   2807  CB  GLN   333      10.194 -12.133 -11.665  1.00 10.00      A   
ATOM   2808  CG  GLN   333      10.595 -11.285 -10.471  1.00 10.00      A   
ATOM   2809  CD  GLN   333      11.564 -10.184 -10.860  1.00 10.00      A   
ATOM   2810  OE1 GLN   333      12.380 -10.353 -11.768  1.00 10.00      A   
ATOM   2811  NE2 GLN   333      11.490  -9.053 -10.177  1.00 10.00      A   
ATOM   2812 HE21 GLN   333      10.821  -8.982  -9.459  1.00 10.00      A   
ATOM   2813 HE22 GLN   333      12.100  -8.327 -10.420  1.00 10.00      A   
ATOM   2814  C   GLN   333       8.267 -13.266 -10.522  1.00 10.00      A   
ATOM   2815  O   GLN   333       7.268 -12.787 -11.056  1.00 10.00      A   
ATOM   2816  N   ASN   334       8.309 -13.645  -9.252  1.00 10.00      A   
ATOM   2817  HN  ASN   334       9.143 -14.037  -8.899  1.00 10.00      A   
ATOM   2818  CA  ASN   334       7.171 -13.495  -8.352  1.00 10.00      A   
ATOM   2819  CB  ASN   334       6.485 -14.844  -8.103  1.00 10.00      A   
ATOM   2820  CG  ASN   334       5.804 -15.411  -9.333  1.00 10.00      A   
ATOM   2821  OD1 ASN   334       4.798 -14.880  -9.805  1.00 10.00      A   
ATOM   2822  ND2 ASN   334       6.342 -16.502  -9.859  1.00 10.00      A   
ATOM   2823 HD21 ASN   334       7.139 -16.882  -9.429  1.00 10.00      A   
ATOM   2824 HD22 ASN   334       5.914 -16.887 -10.659  1.00 10.00      A   
ATOM   2825  C   ASN   334       7.647 -12.915  -7.029  1.00 10.00      A   
ATOM   2826  O   ASN   334       8.459 -13.524  -6.335  1.00 10.00      A   
ATOM   2827  N   GLN   335       7.155 -11.740  -6.684  1.00 10.00      A   
ATOM   2828  HN  GLN   335       6.497 -11.303  -7.269  1.00 10.00      A   
ATOM   2829  CA  GLN   335       7.552 -11.085  -5.444  1.00 10.00      A   
ATOM   2830  CB  GLN   335       8.685 -10.089  -5.712  1.00 10.00      A   
ATOM   2831  CG  GLN   335       8.291  -8.935  -6.621  1.00 10.00      A   
ATOM   2832  CD  GLN   335       9.413  -7.939  -6.822  1.00 10.00      A   
ATOM   2833  OE1 GLN   335      10.203  -8.061  -7.763  1.00 10.00      A   
ATOM   2834  NE2 GLN   335       9.490  -6.949  -5.943  1.00 10.00      A   
ATOM   2835 HE21 GLN   335       8.819  -6.916  -5.212  1.00 10.00      A   
ATOM   2836 HE22 GLN   335      10.201  -6.282  -6.056  1.00 10.00      A   
ATOM   2837  C   GLN   335       6.372 -10.363  -4.813  1.00 10.00      A   
ATOM   2838  O   GLN   335       5.311 -10.257  -5.429  1.00 10.00      A   
ATOM   2839  N   ASP   336       6.569  -9.873  -3.588  1.00 10.00      A   
ATOM   2840  HN  ASP   336       7.439 -10.008  -3.163  1.00 10.00      A   
ATOM   2841  CA  ASP   336       5.534  -9.139  -2.856  1.00 10.00      A   
ATOM   2842  CB  ASP   336       5.311  -7.750  -3.470  1.00 10.00      A   
ATOM   2843  CG  ASP   336       6.464  -6.794  -3.233  1.00 10.00      A   
ATOM   2844  OD1 ASP   336       6.298  -5.852  -2.426  1.00 10.00      A   
ATOM   2845  OD2 ASP   336       7.534  -6.975  -3.860  1.00 10.00      A   
ATOM   2846  C   ASP   336       4.224  -9.916  -2.816  1.00 10.00      A   
ATOM   2847  O   ASP   336       3.203  -9.465  -3.338  1.00 10.00      A   
ATOM   2848  N   ALA   337       4.254 -11.084  -2.197  1.00 10.00      A   
ATOM   2849  HN  ALA   337       5.092 -11.387  -1.783  1.00 10.00      A   
ATOM   2850  CA  ALA   337       3.072 -11.926  -2.106  1.00 10.00      A   
ATOM   2851  CB  ALA   337       3.455 -13.392  -2.205  1.00 10.00      A   
ATOM   2852  C   ALA   337       2.302 -11.669  -0.820  1.00 10.00      A   
ATOM   2853  O   ALA   337       2.884 -11.306   0.204  1.00 10.00      A   
ATOM   2854  N   ASP   338       0.992 -11.831  -0.891  1.00 10.00      A   
ATOM   2855  HN  ASP   338       0.588 -12.070  -1.758  1.00 10.00      A   
ATOM   2856  CA  ASP   338       0.126 -11.648   0.266  1.00 10.00      A   
ATOM   2857  CB  ASP   338      -0.454 -10.232   0.307  1.00 10.00      A   
ATOM   2858  CG  ASP   338      -1.171  -9.941   1.611  1.00 10.00      A   
ATOM   2859  OD1 ASP   338      -0.708 -10.428   2.666  1.00 10.00      A   
ATOM   2860  OD2 ASP   338      -2.195  -9.219   1.591  1.00 10.00      A   
ATOM   2861  C   ASP   338      -0.995 -12.676   0.237  1.00 10.00      A   
ATOM   2862  O   ASP   338      -1.722 -12.780  -0.753  1.00 10.00      A   
ATOM   2863  N   VAL   339      -1.114 -13.449   1.307  1.00 10.00      A   
ATOM   2864  HN  VAL   339      -0.499 -13.313   2.063  1.00 10.00      A   
ATOM   2865  CA  VAL   339      -2.141 -14.478   1.402  1.00 10.00      A   
ATOM   2866  CB  VAL   339      -1.680 -15.643   2.313  1.00 10.00      A   
ATOM   2867  CG1 VAL   339      -2.733 -16.738   2.385  1.00 10.00      A   
ATOM   2868  CG2 VAL   339      -0.361 -16.213   1.818  1.00 10.00      A   
ATOM   2869  C   VAL   339      -3.437 -13.886   1.946  1.00 10.00      A   
ATOM   2870  O   VAL   339      -3.407 -12.960   2.756  1.00 10.00      A   
ATOM   2871  N   SER   340      -4.568 -14.400   1.481  1.00 10.00      A   
ATOM   2872  HN  SER   340      -4.529 -15.119   0.819  1.00 10.00      A   
ATOM   2873  CA  SER   340      -5.863 -13.924   1.935  1.00 10.00      A   
ATOM   2874  CB  SER   340      -6.962 -14.365   0.963  1.00 10.00      A   
ATOM   2875  OG  SER   340      -6.851 -15.748   0.656  1.00 10.00      A   
ATOM   2876  HG  SER   340      -6.076 -15.886   0.094  1.00 10.00      A   
ATOM   2877  C   SER   340      -6.161 -14.445   3.336  1.00 10.00      A   
ATOM   2878  O   SER   340      -5.643 -15.489   3.740  1.00 10.00      A   
ATOM   2879  N   SER   341      -6.998 -13.718   4.067  1.00 10.00      A   
ATOM   2880  HN  SER   341      -7.367 -12.891   3.689  1.00 10.00      A   
ATOM   2881  CA  SER   341      -7.380 -14.104   5.415  1.00 10.00      A   
ATOM   2882  CB  SER   341      -8.296 -13.033   6.015  1.00 10.00      A   
ATOM   2883  OG  SER   341      -8.004 -11.756   5.469  1.00 10.00      A   
ATOM   2884  HG  SER   341      -7.069 -11.555   5.603  1.00 10.00      A   
ATOM   2885  C   SER   341      -8.092 -15.456   5.399  1.00 10.00      A   
ATOM   2886  O   SER   341      -8.072 -16.194   6.380  1.00 10.00      A   
ATOM   2887  N   ASP   342      -8.719 -15.770   4.269  1.00 10.00      A   
ATOM   2888  HN  ASP   342      -8.708 -15.130   3.527  1.00 10.00      A   
ATOM   2889  CA  ASP   342      -9.429 -17.033   4.110  1.00 10.00      A   
ATOM   2890  CB  ASP   342     -10.431 -16.939   2.957  1.00 10.00      A   
ATOM   2891  CG  ASP   342     -11.640 -17.828   3.163  1.00 10.00      A   
ATOM   2892  OD1 ASP   342     -12.767 -17.297   3.236  1.00 10.00      A   
ATOM   2893  OD2 ASP   342     -11.476 -19.061   3.263  1.00 10.00      A   
ATOM   2894  C   ASP   342      -8.442 -18.165   3.847  1.00 10.00      A   
ATOM   2895  O   ASP   342      -8.612 -19.281   4.335  1.00 10.00      A   
ATOM   2896  N   GLY   343      -7.404 -17.860   3.076  1.00 10.00      A   
ATOM   2897  HN  GLY   343      -7.314 -16.945   2.734  1.00 10.00      A   
ATOM   2898  CA  GLY   343      -6.392 -18.852   2.756  1.00 10.00      A   
ATOM   2899  C   GLY   343      -6.688 -19.604   1.474  1.00 10.00      A   
ATOM   2900  O   GLY   343      -6.110 -20.658   1.220  1.00 10.00      A   
ATOM   2901  N   LYS   344      -7.576 -19.059   0.657  1.00 10.00      A   
ATOM   2902  HN  LYS   344      -7.994 -18.210   0.907  1.00 10.00      A   
ATOM   2903  CA  LYS   344      -7.945 -19.699  -0.601  1.00 10.00      A   
ATOM   2904  CB  LYS   344      -9.397 -19.387  -0.963  1.00 10.00      A   
ATOM   2905  CG  LYS   344     -10.372 -20.518  -0.677  1.00 10.00      A   
ATOM   2906  CD  LYS   344     -10.477 -20.802   0.810  1.00 10.00      A   
ATOM   2907  CE  LYS   344     -11.725 -21.605   1.132  1.00 10.00      A   
ATOM   2908  NZ  LYS   344     -12.035 -21.575   2.583  1.00 10.00      A   
ATOM   2909  HZ1 LYS   344     -11.399 -22.216   3.099  1.00 10.00      A   
ATOM   2910  HZ2 LYS   344     -13.016 -21.870   2.749  1.00 10.00      A   
ATOM   2911  HZ3 LYS   344     -11.906 -20.605   2.955  1.00 10.00      A   
ATOM   2912  C   LYS   344      -7.023 -19.273  -1.736  1.00 10.00      A   
ATOM   2913  O   LYS   344      -6.629 -20.089  -2.570  1.00 10.00      A   
ATOM   2914  N   PHE   345      -6.674 -17.995  -1.763  1.00 10.00      A   
ATOM   2915  HN  PHE   345      -7.006 -17.394  -1.066  1.00 10.00      A   
ATOM   2916  CA  PHE   345      -5.805 -17.468  -2.806  1.00 10.00      A   
ATOM   2917  CB  PHE   345      -6.632 -16.817  -3.926  1.00 10.00      A   
ATOM   2918  CG  PHE   345      -7.427 -15.615  -3.493  1.00 10.00      A   
ATOM   2919  CD1 PHE   345      -6.926 -14.336  -3.673  1.00 10.00      A   
ATOM   2920  CD2 PHE   345      -8.675 -15.763  -2.906  1.00 10.00      A   
ATOM   2921  CE1 PHE   345      -7.650 -13.229  -3.275  1.00 10.00      A   
ATOM   2922  CE2 PHE   345      -9.406 -14.661  -2.506  1.00 10.00      A   
ATOM   2923  CZ  PHE   345      -8.893 -13.391  -2.690  1.00 10.00      A   
ATOM   2924  C   PHE   345      -4.799 -16.475  -2.241  1.00 10.00      A   
ATOM   2925  O   PHE   345      -4.873 -16.094  -1.069  1.00 10.00      A   
ATOM   2926  N   MET   346      -3.861 -16.063  -3.077  1.00 10.00      A   
ATOM   2927  HN  MET   346      -3.851 -16.416  -3.997  1.00 10.00      A   
ATOM   2928  CA  MET   346      -2.838 -15.108  -2.686  1.00 10.00      A   
ATOM   2929  CB  MET   346      -1.617 -15.833  -2.106  1.00 10.00      A   
ATOM   2930  CG  MET   346      -1.022 -16.890  -3.024  1.00 10.00      A   
ATOM   2931  SD  MET   346       0.185 -17.941  -2.191  1.00 10.00      A   
ATOM   2932  CE  MET   346       1.469 -16.754  -1.813  1.00 10.00      A   
ATOM   2933  C   MET   346      -2.439 -14.261  -3.885  1.00 10.00      A   
ATOM   2934  O   MET   346      -2.373 -14.756  -5.007  1.00 10.00      A   
ATOM   2935  N   VAL   347      -2.197 -12.981  -3.655  1.00 10.00      A   
ATOM   2936  HN  VAL   347      -2.263 -12.635  -2.739  1.00 10.00      A   
ATOM   2937  CA  VAL   347      -1.805 -12.080  -4.733  1.00 10.00      A   
ATOM   2938  CB  VAL   347      -2.634 -10.776  -4.750  1.00 10.00      A   
ATOM   2939  CG1 VAL   347      -4.107 -11.076  -4.989  1.00 10.00      A   
ATOM   2940  CG2 VAL   347      -2.442  -9.987  -3.462  1.00 10.00      A   
ATOM   2941  C   VAL   347      -0.326 -11.741  -4.629  1.00 10.00      A   
ATOM   2942  O   VAL   347       0.247 -11.777  -3.538  1.00 10.00      A   
ATOM   2943  N   MET   348       0.290 -11.429  -5.758  1.00 10.00      A   
ATOM   2944  HN  MET   348      -0.219 -11.427  -6.601  1.00 10.00      A   
ATOM   2945  CA  MET   348       1.706 -11.091  -5.786  1.00 10.00      A   
ATOM   2946  CB  MET   348       2.555 -12.362  -5.658  1.00 10.00      A   
ATOM   2947  CG  MET   348       2.487 -13.286  -6.866  1.00 10.00      A   
ATOM   2948  SD  MET   348       3.077 -14.952  -6.512  1.00 10.00      A   
ATOM   2949  CE  MET   348       1.794 -15.531  -5.406  1.00 10.00      A   
ATOM   2950  C   MET   348       2.060 -10.372  -7.078  1.00 10.00      A   
ATOM   2951  O   MET   348       1.224 -10.235  -7.975  1.00 10.00      A   
ATOM   2952  N   VAL   349       3.293  -9.905  -7.159  1.00 10.00      A   
ATOM   2953  HN  VAL   349       3.903 -10.026  -6.394  1.00 10.00      A   
ATOM   2954  CA  VAL   349       3.778  -9.222  -8.341  1.00 10.00      A   
ATOM   2955  CB  VAL   349       4.775  -8.106  -7.980  1.00 10.00      A   
ATOM   2956  CG1 VAL   349       5.141  -7.296  -9.216  1.00 10.00      A   
ATOM   2957  CG2 VAL   349       4.204  -7.210  -6.892  1.00 10.00      A   
ATOM   2958  C   VAL   349       4.475 -10.232  -9.236  1.00 10.00      A   
ATOM   2959  O   VAL   349       5.564 -10.714  -8.912  1.00 10.00      A   
ATOM   2960  N   SER   350       3.839 -10.565 -10.342  1.00 10.00      A   
ATOM   2961  HN  SER   350       2.968 -10.152 -10.541  1.00 10.00      A   
ATOM   2962  CA  SER   350       4.396 -11.526 -11.275  1.00 10.00      A   
ATOM   2963  CB  SER   350       3.351 -12.589 -11.617  1.00 10.00      A   
ATOM   2964  OG  SER   350       2.762 -13.114 -10.440  1.00 10.00      A   
ATOM   2965  HG  SER   350       3.355 -13.774 -10.052  1.00 10.00      A   
ATOM   2966  C   SER   350       4.867 -10.833 -12.545  1.00 10.00      A   
ATOM   2967  O   SER   350       4.233  -9.890 -13.020  1.00 10.00      A   
ATOM   2968  N   SER   351       5.989 -11.291 -13.080  1.00 10.00      A   
ATOM   2969  HN  SER   351       6.466 -12.021 -12.629  1.00 10.00      A   
ATOM   2970  CA  SER   351       6.539 -10.730 -14.302  1.00 10.00      A   
ATOM   2971  CB  SER   351       8.011 -10.351 -14.113  1.00 10.00      A   
ATOM   2972  OG  SER   351       8.462  -9.495 -15.151  1.00 10.00      A   
ATOM   2973  HG  SER   351       7.702  -9.128 -15.619  1.00 10.00      A   
ATOM   2974  C   SER   351       6.374 -11.713 -15.459  1.00 10.00      A   
ATOM   2975  O   SER   351       7.352 -12.251 -15.986  1.00 10.00      A   
ATOM   2976  N   ASN   352       5.129 -11.963 -15.829  1.00 10.00      A   
ATOM   2977  HN  ASN   352       4.391 -11.523 -15.355  1.00 10.00      A   
ATOM   2978  CA  ASN   352       4.827 -12.871 -16.924  1.00 10.00      A   
ATOM   2979  CB  ASN   352       3.469 -13.550 -16.708  1.00 10.00      A   
ATOM   2980  CG  ASN   352       3.328 -14.855 -17.474  1.00 10.00      A   
ATOM   2981  OD1 ASN   352       3.954 -15.057 -18.514  1.00 10.00      A   
ATOM   2982  ND2 ASN   352       2.501 -15.751 -16.964  1.00 10.00      A   
ATOM   2983 HD21 ASN   352       2.032 -15.525 -16.129  1.00 10.00      A   
ATOM   2984 HD22 ASN   352       2.385 -16.601 -17.439  1.00 10.00      A   
ATOM   2985  C   ASN   352       4.831 -12.108 -18.239  1.00 10.00      A   
ATOM   2986  O   ASN   352       4.284 -11.003 -18.328  1.00 10.00      A   
ATOM   2987  N   GLY   353       5.465 -12.682 -19.247  1.00 10.00      A   
ATOM   2988  HN  GLY   353       5.896 -13.553 -19.112  1.00 10.00      A   
ATOM   2989  CA  GLY   353       5.530 -12.042 -20.540  1.00 10.00      A   
ATOM   2990  C   GLY   353       6.743 -11.146 -20.663  1.00 10.00      A   
ATOM   2991  O   GLY   353       7.639 -11.408 -21.467  1.00 10.00      A   
ATOM   2992  N   GLY   354       6.775 -10.092 -19.862  1.00 10.00      A   
ATOM   2993  HN  GLY   354       6.032  -9.943 -19.238  1.00 10.00      A   
ATOM   2994  CA  GLY   354       7.890  -9.166 -19.897  1.00 10.00      A   
ATOM   2995  C   GLY   354       7.830  -8.161 -18.767  1.00 10.00      A   
ATOM   2996  O   GLY   354       8.772  -8.044 -17.983  1.00 10.00      A   
ATOM   2997  N   GLN   355       6.719  -7.441 -18.677  1.00 10.00      A   
ATOM   2998  HN  GLN   355       6.001  -7.585 -19.332  1.00 10.00      A   
ATOM   2999  CA  GLN   355       6.539  -6.441 -17.632  1.00 10.00      A   
ATOM   3000  CB  GLN   355       5.602  -5.326 -18.109  1.00 10.00      A   
ATOM   3001  CG  GLN   355       4.188  -5.792 -18.424  1.00 10.00      A   
ATOM   3002  CD  GLN   355       3.317  -4.688 -18.989  1.00 10.00      A   
ATOM   3003  OE1 GLN   355       3.484  -3.514 -18.656  1.00 10.00      A   
ATOM   3004  NE2 GLN   355       2.373  -5.060 -19.842  1.00 10.00      A   
ATOM   3005 HE21 GLN   355       2.289  -6.018 -20.053  1.00 10.00      A   
ATOM   3006 HE22 GLN   355       1.799  -4.367 -20.237  1.00 10.00      A   
ATOM   3007  C   GLN   355       5.991  -7.078 -16.358  1.00 10.00      A   
ATOM   3008  O   GLN   355       5.503  -8.212 -16.380  1.00 10.00      A   
ATOM   3009  N   GLN   356       6.086  -6.356 -15.251  1.00 10.00      A   
ATOM   3010  HN  GLN   356       6.502  -5.466 -15.291  1.00 10.00      A   
ATOM   3011  CA  GLN   356       5.584  -6.846 -13.975  1.00 10.00      A   
ATOM   3012  CB  GLN   356       6.475  -6.363 -12.831  1.00 10.00      A   
ATOM   3013  CG  GLN   356       7.707  -7.221 -12.605  1.00 10.00      A   
ATOM   3014  CD  GLN   356       8.656  -6.617 -11.592  1.00 10.00      A   
ATOM   3015  OE1 GLN   356       9.596  -5.911 -11.948  1.00 10.00      A   
ATOM   3016  NE2 GLN   356       8.413  -6.892 -10.321  1.00 10.00      A   
ATOM   3017 HE21 GLN   356       7.650  -7.467 -10.114  1.00 10.00      A   
ATOM   3018 HE22 GLN   356       8.993  -6.492  -9.638  1.00 10.00      A   
ATOM   3019  C   GLN   356       4.152  -6.370 -13.759  1.00 10.00      A   
ATOM   3020  O   GLN   356       3.813  -5.240 -14.110  1.00 10.00      A   
ATOM   3021  N   HIS   357       3.318  -7.239 -13.199  1.00 10.00      A   
ATOM   3022  HN  HIS   357       3.654  -8.131 -12.949  1.00 10.00      A   
ATOM   3023  CA  HIS   357       1.918  -6.916 -12.938  1.00 10.00      A   
ATOM   3024  CB  HIS   357       1.040  -7.328 -14.129  1.00 10.00      A   
ATOM   3025  CG  HIS   357       0.936  -6.330 -15.241  1.00 10.00      A   
ATOM   3026  ND1 HIS   357       1.163  -4.980 -15.082  1.00 10.00      A   
ATOM   3027  HD1 HIS   357       1.437  -4.529 -14.235  1.00 10.00      A   
ATOM   3028  CD2 HIS   357       0.597  -6.498 -16.541  1.00 10.00      A   
ATOM   3029  CE1 HIS   357       0.979  -4.367 -16.233  1.00 10.00      A   
ATOM   3030  NE2 HIS   357       0.633  -5.264 -17.132  1.00 10.00      A   
ATOM   3031  HE2 HIS   357       0.428  -5.073 -18.075  1.00 10.00      A   
ATOM   3032  C   HIS   357       1.426  -7.675 -11.714  1.00 10.00      A   
ATOM   3033  O   HIS   357       2.016  -8.685 -11.326  1.00 10.00      A   
ATOM   3034  N   ILE   358       0.351  -7.189 -11.107  1.00 10.00      A   
ATOM   3035  HN  ILE   358      -0.051  -6.360 -11.435  1.00 10.00      A   
ATOM   3036  CA  ILE   358      -0.234  -7.856  -9.954  1.00 10.00      A   
ATOM   3037  CB  ILE   358      -1.150  -6.913  -9.140  1.00 10.00      A   
ATOM   3038  CG1 ILE   358      -0.337  -5.784  -8.507  1.00 10.00      A   
ATOM   3039  CG2 ILE   358      -1.920  -7.681  -8.072  1.00 10.00      A   
ATOM   3040  CD1 ILE   358       0.707  -6.258  -7.520  1.00 10.00      A   
ATOM   3041  C   ILE   358      -1.048  -9.051 -10.435  1.00 10.00      A   
ATOM   3042  O   ILE   358      -1.980  -8.896 -11.231  1.00 10.00      A   
ATOM   3043  N   ALA   359      -0.684 -10.235  -9.975  1.00 10.00      A   
ATOM   3044  HN  ALA   359       0.071 -10.295  -9.342  1.00 10.00      A   
ATOM   3045  CA  ALA   359      -1.376 -11.448 -10.367  1.00 10.00      A   
ATOM   3046  CB  ALA   359      -0.440 -12.362 -11.141  1.00 10.00      A   
ATOM   3047  C   ALA   359      -1.952 -12.169  -9.157  1.00 10.00      A   
ATOM   3048  O   ALA   359      -1.396 -12.111  -8.058  1.00 10.00      A   
ATOM   3049  N   LYS   360      -3.073 -12.836  -9.369  1.00 10.00      A   
ATOM   3050  HN  LYS   360      -3.467 -12.833 -10.271  1.00 10.00      A   
ATOM   3051  CA  LYS   360      -3.738 -13.579  -8.314  1.00 10.00      A   
ATOM   3052  CB  LYS   360      -5.239 -13.258  -8.312  1.00 10.00      A   
ATOM   3053  CG  LYS   360      -6.115 -14.282  -7.603  1.00 10.00      A   
ATOM   3054  CD  LYS   360      -6.996 -15.025  -8.597  1.00 10.00      A   
ATOM   3055  CE  LYS   360      -7.866 -16.061  -7.906  1.00 10.00      A   
ATOM   3056  NZ  LYS   360      -8.764 -16.755  -8.865  1.00 10.00      A   
ATOM   3057  HZ1 LYS   360      -9.473 -16.094  -9.240  1.00 10.00      A   
ATOM   3058  HZ2 LYS   360      -9.256 -17.538  -8.391  1.00 10.00      A   
ATOM   3059  HZ3 LYS   360      -8.213 -17.137  -9.660  1.00 10.00      A   
ATOM   3060  C   LYS   360      -3.511 -15.073  -8.504  1.00 10.00      A   
ATOM   3061  O   LYS   360      -3.810 -15.626  -9.564  1.00 10.00      A   
ATOM   3062  N   GLN   361      -2.969 -15.717  -7.487  1.00 10.00      A   
ATOM   3063  HN  GLN   361      -2.736 -15.219  -6.666  1.00 10.00      A   
ATOM   3064  CA  GLN   361      -2.712 -17.142  -7.544  1.00 10.00      A   
ATOM   3065  CB  GLN   361      -1.252 -17.446  -7.210  1.00 10.00      A   
ATOM   3066  CG  GLN   361      -0.875 -18.901  -7.425  1.00 10.00      A   
ATOM   3067  CD  GLN   361       0.443 -19.276  -6.783  1.00 10.00      A   
ATOM   3068  OE1 GLN   361       0.829 -18.732  -5.751  1.00 10.00      A   
ATOM   3069  NE2 GLN   361       1.141 -20.219  -7.384  1.00 10.00      A   
ATOM   3070 HE21 GLN   361       0.776 -20.618  -8.201  1.00 10.00      A   
ATOM   3071 HE22 GLN   361       1.996 -20.488  -6.982  1.00 10.00      A   
ATOM   3072  C   GLN   361      -3.630 -17.889  -6.588  1.00 10.00      A   
ATOM   3073  O   GLN   361      -3.820 -17.473  -5.445  1.00 10.00      A   
ATOM   3074  N   ASP   362      -4.208 -18.976  -7.070  1.00 10.00      A   
ATOM   3075  HN  ASP   362      -4.023 -19.240  -7.999  1.00 10.00      A   
ATOM   3076  CA  ASP   362      -5.098 -19.798  -6.264  1.00 10.00      A   
ATOM   3077  CB  ASP   362      -6.154 -20.449  -7.158  1.00 10.00      A   
ATOM   3078  CG  ASP   362      -7.216 -21.192  -6.378  1.00 10.00      A   
ATOM   3079  OD1 ASP   362      -8.215 -20.563  -5.974  1.00 10.00      A   
ATOM   3080  OD2 ASP   362      -7.064 -22.414  -6.186  1.00 10.00      A   
ATOM   3081  C   ASP   362      -4.277 -20.858  -5.538  1.00 10.00      A   
ATOM   3082  O   ASP   362      -3.462 -21.541  -6.153  1.00 10.00      A   
ATOM   3083  N   LEU   363      -4.506 -21.006  -4.241  1.00 10.00      A   
ATOM   3084  HN  LEU   363      -5.217 -20.476  -3.814  1.00 10.00      A   
ATOM   3085  CA  LEU   363      -3.745 -21.956  -3.433  1.00 10.00      A   
ATOM   3086  CB  LEU   363      -3.754 -21.538  -1.962  1.00 10.00      A   
ATOM   3087  CG  LEU   363      -2.707 -20.504  -1.549  1.00 10.00      A   
ATOM   3088  CD1 LEU   363      -3.127 -19.811  -0.264  1.00 10.00      A   
ATOM   3089  CD2 LEU   363      -1.351 -21.169  -1.376  1.00 10.00      A   
ATOM   3090  C   LEU   363      -4.231 -23.395  -3.570  1.00 10.00      A   
ATOM   3091  O   LEU   363      -3.556 -24.324  -3.127  1.00 10.00      A   
ATOM   3092  N   ALA   364      -5.389 -23.588  -4.180  1.00 10.00      A   
ATOM   3093  HN  ALA   364      -5.885 -22.819  -4.536  1.00 10.00      A   
ATOM   3094  CA  ALA   364      -5.935 -24.927  -4.340  1.00 10.00      A   
ATOM   3095  CB  ALA   364      -7.434 -24.925  -4.090  1.00 10.00      A   
ATOM   3096  C   ALA   364      -5.620 -25.507  -5.713  1.00 10.00      A   
ATOM   3097  O   ALA   364      -5.080 -26.608  -5.823  1.00 10.00      A   
ATOM   3098  N   THR   365      -5.948 -24.760  -6.752  1.00 10.00      A   
ATOM   3099  HN  THR   365      -6.363 -23.877  -6.596  1.00 10.00      A   
ATOM   3100  CA  THR   365      -5.719 -25.210  -8.116  1.00 10.00      A   
ATOM   3101  CB  THR   365      -6.768 -24.619  -9.077  1.00 10.00      A   
ATOM   3102  OG1 THR   365      -6.887 -23.210  -8.840  1.00 10.00      A   
ATOM   3103  HG1 THR   365      -7.256 -23.062  -7.957  1.00 10.00      A   
ATOM   3104  CG2 THR   365      -8.119 -25.279  -8.855  1.00 10.00      A   
ATOM   3105  C   THR   365      -4.325 -24.843  -8.608  1.00 10.00      A   
ATOM   3106  O   THR   365      -3.783 -25.497  -9.499  1.00 10.00      A   
ATOM   3107  N   GLY   366      -3.749 -23.794  -8.030  1.00 10.00      A   
ATOM   3108  HN  GLY   366      -4.225 -23.311  -7.321  1.00 10.00      A   
ATOM   3109  CA  GLY   366      -2.428 -23.357  -8.440  1.00 10.00      A   
ATOM   3110  C   GLY   366      -2.489 -22.486  -9.681  1.00 10.00      A   
ATOM   3111  O   GLY   366      -1.477 -22.269 -10.351  1.00 10.00      A   
ATOM   3112  N   GLY   367      -3.685 -21.996  -9.991  1.00 10.00      A   
ATOM   3113  HN  GLY   367      -4.452 -22.210  -9.420  1.00 10.00      A   
ATOM   3114  CA  GLY   367      -3.868 -21.151 -11.154  1.00 10.00      A   
ATOM   3115  C   GLY   367      -3.494 -19.707 -10.876  1.00 10.00      A   
ATOM   3116  O   GLY   367      -3.804 -19.174  -9.808  1.00 10.00      A   
ATOM   3117  N   VAL   368      -2.836 -19.072 -11.837  1.00 10.00      A   
ATOM   3118  HN  VAL   368      -2.643 -19.546 -12.676  1.00 10.00      A   
ATOM   3119  CA  VAL   368      -2.413 -17.684 -11.695  1.00 10.00      A   
ATOM   3120  CB  VAL   368      -0.877 -17.545 -11.782  1.00 10.00      A   
ATOM   3121  CG1 VAL   368      -0.435 -16.158 -11.335  1.00 10.00      A   
ATOM   3122  CG2 VAL   368      -0.190 -18.617 -10.951  1.00 10.00      A   
ATOM   3123  C   VAL   368      -3.055 -16.827 -12.780  1.00 10.00      A   
ATOM   3124  O   VAL   368      -3.022 -17.178 -13.960  1.00 10.00      A   
ATOM   3125  N   GLN   369      -3.643 -15.710 -12.378  1.00 10.00      A   
ATOM   3126  HN  GLN   369      -3.642 -15.484 -11.418  1.00 10.00      A   
ATOM   3127  CA  GLN   369      -4.295 -14.809 -13.318  1.00 10.00      A   
ATOM   3128  CB  GLN   369      -5.819 -14.916 -13.177  1.00 10.00      A   
ATOM   3129  CG  GLN   369      -6.622 -13.976 -14.069  1.00 10.00      A   
ATOM   3130  CD  GLN   369      -6.319 -14.151 -15.546  1.00 10.00      A   
ATOM   3131  OE1 GLN   369      -6.763 -15.112 -16.174  1.00 10.00      A   
ATOM   3132  NE2 GLN   369      -5.589 -13.207 -16.120  1.00 10.00      A   
ATOM   3133 HE21 GLN   369      -5.289 -12.450 -15.569  1.00 10.00      A   
ATOM   3134 HE22 GLN   369      -5.378 -13.299 -17.075  1.00 10.00      A   
ATOM   3135  C   GLN   369      -3.847 -13.371 -13.099  1.00 10.00      A   
ATOM   3136  O   GLN   369      -3.946 -12.845 -11.992  1.00 10.00      A   
ATOM   3137  N   VAL   370      -3.338 -12.750 -14.150  1.00 10.00      A   
ATOM   3138  HN  VAL   370      -3.255 -13.239 -14.997  1.00 10.00      A   
ATOM   3139  CA  VAL   370      -2.893 -11.362 -14.083  1.00 10.00      A   
ATOM   3140  CB  VAL   370      -2.039 -10.987 -15.313  1.00 10.00      A   
ATOM   3141  CG1 VAL   370      -1.534  -9.556 -15.204  1.00 10.00      A   
ATOM   3142  CG2 VAL   370      -0.874 -11.955 -15.474  1.00 10.00      A   
ATOM   3143  C   VAL   370      -4.111 -10.447 -14.020  1.00 10.00      A   
ATOM   3144  O   VAL   370      -5.035 -10.583 -14.826  1.00 10.00      A   
ATOM   3145  N   LEU   371      -4.118  -9.526 -13.068  1.00 10.00      A   
ATOM   3146  HN  LEU   371      -3.347  -9.453 -12.461  1.00 10.00      A   
ATOM   3147  CA  LEU   371      -5.245  -8.618 -12.907  1.00 10.00      A   
ATOM   3148  CB  LEU   371      -5.796  -8.694 -11.482  1.00 10.00      A   
ATOM   3149  CG  LEU   371      -6.238 -10.074 -10.997  1.00 10.00      A   
ATOM   3150  CD1 LEU   371      -6.560 -10.033  -9.512  1.00 10.00      A   
ATOM   3151  CD2 LEU   371      -7.440 -10.560 -11.793  1.00 10.00      A   
ATOM   3152  C   LEU   371      -4.878  -7.178 -13.240  1.00 10.00      A   
ATOM   3153  O   LEU   371      -5.538  -6.535 -14.054  1.00 10.00      A   
ATOM   3154  N   SER   372      -3.825  -6.677 -12.606  1.00 10.00      A   
ATOM   3155  HN  SER   372      -3.328  -7.245 -11.982  1.00 10.00      A   
ATOM   3156  CA  SER   372      -3.391  -5.301 -12.816  1.00 10.00      A   
ATOM   3157  CB  SER   372      -2.347  -4.904 -11.781  1.00 10.00      A   
ATOM   3158  OG  SER   372      -2.421  -3.520 -11.503  1.00 10.00      A   
ATOM   3159  HG  SER   372      -1.575  -3.103 -11.738  1.00 10.00      A   
ATOM   3160  C   SER   372      -2.852  -5.068 -14.223  1.00 10.00      A   
ATOM   3161  O   SER   372      -2.292  -5.972 -14.847  1.00 10.00      A   
ATOM   3162  N   SER   373      -3.011  -3.841 -14.705  1.00 10.00      A   
ATOM   3163  HN  SER   373      -3.457  -3.162 -14.152  1.00 10.00      A   
ATOM   3164  CA  SER   373      -2.553  -3.476 -16.034  1.00 10.00      A   
ATOM   3165  CB  SER   373      -3.702  -3.630 -17.035  1.00 10.00      A   
ATOM   3166  OG  SER   373      -4.938  -3.223 -16.462  1.00 10.00      A   
ATOM   3167  HG  SER   373      -5.095  -2.294 -16.671  1.00 10.00      A   
ATOM   3168  C   SER   373      -1.994  -2.049 -16.065  1.00 10.00      A   
ATOM   3169  O   SER   373      -2.344  -1.250 -16.936  1.00 10.00      A   
ATOM   3170  N   THR   374      -1.125  -1.731 -15.113  1.00 10.00      A   
ATOM   3171  HN  THR   374      -0.882  -2.400 -14.436  1.00 10.00      A   
ATOM   3172  CA  THR   374      -0.523  -0.403 -15.047  1.00 10.00      A   
ATOM   3173  CB  THR   374      -0.930   0.334 -13.755  1.00 10.00      A   
ATOM   3174  OG1 THR   374      -1.603  -0.581 -12.881  1.00 10.00      A   
ATOM   3175  HG1 THR   374      -1.013  -1.338 -12.698  1.00 10.00      A   
ATOM   3176  CG2 THR   374      -1.863   1.491 -14.078  1.00 10.00      A   
ATOM   3177  C   THR   374       1.002  -0.486 -15.159  1.00 10.00      A   
ATOM   3178  O   THR   374       1.537  -1.470 -15.674  1.00 10.00      A   
ATOM   3179  N   PHE   375       1.702   0.542 -14.685  1.00 10.00      A   
ATOM   3180  HN  PHE   375       1.230   1.293 -14.264  1.00 10.00      A   
ATOM   3181  CA  PHE   375       3.157   0.570 -14.756  1.00 10.00      A   
ATOM   3182  CB  PHE   375       3.657   1.935 -15.238  1.00 10.00      A   
ATOM   3183  CG  PHE   375       3.664   2.087 -16.731  1.00 10.00      A   
ATOM   3184  CD1 PHE   375       2.588   2.658 -17.388  1.00 10.00      A   
ATOM   3185  CD2 PHE   375       4.747   1.657 -17.478  1.00 10.00      A   
ATOM   3186  CE1 PHE   375       2.592   2.800 -18.762  1.00 10.00      A   
ATOM   3187  CE2 PHE   375       4.758   1.795 -18.853  1.00 10.00      A   
ATOM   3188  CZ  PHE   375       3.678   2.367 -19.495  1.00 10.00      A   
ATOM   3189  C   PHE   375       3.800   0.219 -13.420  1.00 10.00      A   
ATOM   3190  O   PHE   375       3.681   0.968 -12.446  1.00 10.00      A   
ATOM   3191  N   LEU   376       4.481  -0.924 -13.398  1.00 10.00      A   
ATOM   3192  HN  LEU   376       4.510  -1.466 -14.213  1.00 10.00      A   
ATOM   3193  CA  LEU   376       5.176  -1.414 -12.207  1.00 10.00      A   
ATOM   3194  CB  LEU   376       6.405  -0.565 -11.865  1.00 10.00      A   
ATOM   3195  CG  LEU   376       7.745  -1.066 -12.410  1.00 10.00      A   
ATOM   3196  CD1 LEU   376       8.887  -0.203 -11.896  1.00 10.00      A   
ATOM   3197  CD2 LEU   376       7.967  -2.521 -12.035  1.00 10.00      A   
ATOM   3198  C   LEU   376       4.261  -1.556 -11.001  1.00 10.00      A   
ATOM   3199  O   LEU   376       4.430  -0.868  -9.992  1.00 10.00      A   
ATOM   3200  N   ASP   377       3.288  -2.444 -11.115  1.00 10.00      A   
ATOM   3201  HN  ASP   377       3.194  -2.951 -11.954  1.00 10.00      A   
ATOM   3202  CA  ASP   377       2.354  -2.697 -10.030  1.00 10.00      A   
ATOM   3203  CB  ASP   377       1.098  -3.415 -10.544  1.00 10.00      A   
ATOM   3204  CG  ASP   377       0.842  -3.242 -12.029  1.00 10.00      A   
ATOM   3205  OD1 ASP   377      -0.161  -2.593 -12.389  1.00 10.00      A   
ATOM   3206  OD2 ASP   377       1.621  -3.780 -12.842  1.00 10.00      A   
ATOM   3207  C   ASP   377       3.038  -3.579  -8.994  1.00 10.00      A   
ATOM   3208  O   ASP   377       3.109  -4.796  -9.165  1.00 10.00      A   
ATOM   3209  N   GLU   378       3.548  -2.973  -7.931  1.00 10.00      A   
ATOM   3210  HN  GLU   378       3.446  -2.000  -7.834  1.00 10.00      A   
ATOM   3211  CA  GLU   378       4.242  -3.724  -6.895  1.00 10.00      A   
ATOM   3212  CB  GLU   378       5.751  -3.460  -6.954  1.00 10.00      A   
ATOM   3213  CG  GLU   378       6.402  -3.896  -8.260  1.00 10.00      A   
ATOM   3214  CD  GLU   378       7.858  -3.487  -8.356  1.00 10.00      A   
ATOM   3215  OE1 GLU   378       8.168  -2.316  -8.044  1.00 10.00      A   
ATOM   3216  OE2 GLU   378       8.697  -4.327  -8.753  1.00 10.00      A   
ATOM   3217  C   GLU   378       3.685  -3.436  -5.502  1.00 10.00      A   
ATOM   3218  O   GLU   378       3.054  -2.399  -5.275  1.00 10.00      A   
ATOM   3219  N   THR   379       3.924  -4.377  -4.588  1.00 10.00      A   
ATOM   3220  HN  THR   379       4.432  -5.170  -4.856  1.00 10.00      A   
ATOM   3221  CA  THR   379       3.473  -4.278  -3.200  1.00 10.00      A   
ATOM   3222  CB  THR   379       4.191  -3.152  -2.433  1.00 10.00      A   
ATOM   3223  OG1 THR   379       5.609  -3.289  -2.618  1.00 10.00      A   
ATOM   3224  HG1 THR   379       5.855  -4.233  -2.558  1.00 10.00      A   
ATOM   3225  CG2 THR   379       3.876  -3.228  -0.945  1.00 10.00      A   
ATOM   3226  C   THR   379       1.948  -4.139  -3.077  1.00 10.00      A   
ATOM   3227  O   THR   379       1.419  -3.038  -2.926  1.00 10.00      A   
ATOM   3228  N   PRO   380       1.228  -5.269  -3.165  1.00 10.00      A   
ATOM   3229  CA  PRO   380      -0.222  -5.297  -3.049  1.00 10.00      A   
ATOM   3230  CB  PRO   380      -0.582  -6.420  -4.021  1.00 10.00      A   
ATOM   3231  CG  PRO   380       0.572  -7.376  -3.950  1.00 10.00      A   
ATOM   3232  CD  PRO   380       1.763  -6.612  -3.416  1.00 10.00      A   
ATOM   3233  C   PRO   380      -0.683  -5.668  -1.636  1.00 10.00      A   
ATOM   3234  O   PRO   380       0.060  -6.280  -0.861  1.00 10.00      A   
ATOM   3235  N   SER   381      -1.906  -5.279  -1.307  1.00 10.00      A   
ATOM   3236  HN  SER   381      -2.430  -4.760  -1.955  1.00 10.00      A   
ATOM   3237  CA  SER   381      -2.488  -5.579  -0.006  1.00 10.00      A   
ATOM   3238  CB  SER   381      -2.542  -4.314   0.851  1.00 10.00      A   
ATOM   3239  OG  SER   381      -1.386  -3.518   0.655  1.00 10.00      A   
ATOM   3240  HG  SER   381      -0.678  -3.839   1.223  1.00 10.00      A   
ATOM   3241  C   SER   381      -3.889  -6.162  -0.183  1.00 10.00      A   
ATOM   3242  O   SER   381      -4.735  -5.562  -0.853  1.00 10.00      A   
ATOM   3243  N   LEU   382      -4.126  -7.336   0.387  1.00 10.00      A   
ATOM   3244  HN  LEU   382      -3.408  -7.785   0.890  1.00 10.00      A   
ATOM   3245  CA  LEU   382      -5.423  -7.984   0.275  1.00 10.00      A   
ATOM   3246  CB  LEU   382      -5.276  -9.505   0.286  1.00 10.00      A   
ATOM   3247  CG  LEU   382      -4.997 -10.171  -1.060  1.00 10.00      A   
ATOM   3248  CD1 LEU   382      -4.844 -11.673  -0.886  1.00 10.00      A   
ATOM   3249  CD2 LEU   382      -6.108  -9.859  -2.050  1.00 10.00      A   
ATOM   3250  C   LEU   382      -6.378  -7.545   1.375  1.00 10.00      A   
ATOM   3251  O   LEU   382      -5.960  -7.155   2.468  1.00 10.00      A   
ATOM   3252  N   ALA   383      -7.665  -7.613   1.070  1.00 10.00      A   
ATOM   3253  HN  ALA   383      -7.926  -7.924   0.180  1.00 10.00      A   
ATOM   3254  CA  ALA   383      -8.703  -7.245   2.015  1.00 10.00      A   
ATOM   3255  CB  ALA   383      -9.846  -6.555   1.283  1.00 10.00      A   
ATOM   3256  C   ALA   383      -9.206  -8.498   2.725  1.00 10.00      A   
ATOM   3257  O   ALA   383      -9.106  -9.598   2.181  1.00 10.00      A   
ATOM   3258  N   PRO   384      -9.749  -8.356   3.946  1.00 10.00      A   
ATOM   3259  CA  PRO   384     -10.267  -9.489   4.726  1.00 10.00      A   
ATOM   3260  CB  PRO   384     -10.898  -8.835   5.965  1.00 10.00      A   
ATOM   3261  CG  PRO   384     -10.982  -7.378   5.649  1.00 10.00      A   
ATOM   3262  CD  PRO   384      -9.877  -7.089   4.680  1.00 10.00      A   
ATOM   3263  C   PRO   384     -11.308 -10.312   3.961  1.00 10.00      A   
ATOM   3264  O   PRO   384     -11.360 -11.535   4.089  1.00 10.00      A   
ATOM   3265  N   ASN   385     -12.125  -9.638   3.162  1.00 10.00      A   
ATOM   3266  HN  ASN   385     -12.033  -8.664   3.096  1.00 10.00      A   
ATOM   3267  CA  ASN   385     -13.160 -10.311   2.380  1.00 10.00      A   
ATOM   3268  CB  ASN   385     -14.441  -9.470   2.304  1.00 10.00      A   
ATOM   3269  CG  ASN   385     -14.180  -8.006   2.012  1.00 10.00      A   
ATOM   3270  OD1 ASN   385     -13.198  -7.650   1.359  1.00 10.00      A   
ATOM   3271  ND2 ASN   385     -15.056  -7.145   2.498  1.00 10.00      A   
ATOM   3272 HD21 ASN   385     -15.819  -7.497   3.016  1.00 10.00      A   
ATOM   3273 HD22 ASN   385     -14.914  -6.192   2.327  1.00 10.00      A   
ATOM   3274  C   ASN   385     -12.661 -10.671   0.982  1.00 10.00      A   
ATOM   3275  O   ASN   385     -13.311 -11.424   0.252  1.00 10.00      A   
ATOM   3276  N   GLY   386     -11.505 -10.127   0.618  1.00 10.00      A   
ATOM   3277  HN  GLY   386     -11.038  -9.538   1.245  1.00 10.00      A   
ATOM   3278  CA  GLY   386     -10.912 -10.404  -0.678  1.00 10.00      A   
ATOM   3279  C   GLY   386     -11.737  -9.904  -1.853  1.00 10.00      A   
ATOM   3280  O   GLY   386     -12.011 -10.658  -2.788  1.00 10.00      A   
ATOM   3281  N   THR   387     -12.140  -8.639  -1.812  1.00 10.00      A   
ATOM   3282  HN  THR   387     -11.910  -8.088  -1.034  1.00 10.00      A   
ATOM   3283  CA  THR   387     -12.927  -8.058  -2.898  1.00 10.00      A   
ATOM   3284  CB  THR   387     -14.245  -7.445  -2.387  1.00 10.00      A   
ATOM   3285  OG1 THR   387     -14.767  -8.262  -1.333  1.00 10.00      A   
ATOM   3286  HG1 THR   387     -14.295  -9.101  -1.320  1.00 10.00      A   
ATOM   3287  CG2 THR   387     -15.269  -7.374  -3.510  1.00 10.00      A   
ATOM   3288  C   THR   387     -12.129  -6.996  -3.660  1.00 10.00      A   
ATOM   3289  O   THR   387     -12.087  -7.002  -4.889  1.00 10.00      A   
ATOM   3290  N   MET   388     -11.502  -6.084  -2.929  1.00 10.00      A   
ATOM   3291  HN  MET   388     -11.576  -6.115  -1.951  1.00 10.00      A   
ATOM   3292  CA  MET   388     -10.711  -5.027  -3.546  1.00 10.00      A   
ATOM   3293  CB  MET   388     -11.253  -3.653  -3.150  1.00 10.00      A   
ATOM   3294  CG  MET   388     -12.685  -3.395  -3.586  1.00 10.00      A   
ATOM   3295  SD  MET   388     -13.344  -1.853  -2.926  1.00 10.00      A   
ATOM   3296  CE  MET   388     -13.268  -2.178  -1.166  1.00 10.00      A   
ATOM   3297  C   MET   388      -9.251  -5.148  -3.137  1.00 10.00      A   
ATOM   3298  O   MET   388      -8.948  -5.465  -1.986  1.00 10.00      A   
ATOM   3299  N   VAL   389      -8.349  -4.927  -4.081  1.00 10.00      A   
ATOM   3300  HN  VAL   389      -8.648  -4.700  -4.992  1.00 10.00      A   
ATOM   3301  CA  VAL   389      -6.921  -5.010  -3.809  1.00 10.00      A   
ATOM   3302  CB  VAL   389      -6.242  -6.135  -4.625  1.00 10.00      A   
ATOM   3303  CG1 VAL   389      -4.936  -6.562  -3.971  1.00 10.00      A   
ATOM   3304  CG2 VAL   389      -7.171  -7.328  -4.802  1.00 10.00      A   
ATOM   3305  C   VAL   389      -6.251  -3.679  -4.142  1.00 10.00      A   
ATOM   3306  O   VAL   389      -6.590  -3.037  -5.140  1.00 10.00      A   
ATOM   3307  N   ILE   390      -5.319  -3.262  -3.301  1.00 10.00      A   
ATOM   3308  HN  ILE   390      -5.100  -3.810  -2.517  1.00 10.00      A   
ATOM   3309  CA  ILE   390      -4.605  -2.012  -3.512  1.00 10.00      A   
ATOM   3310  CB  ILE   390      -4.737  -1.066  -2.293  1.00 10.00      A   
ATOM   3311  CG1 ILE   390      -4.293   0.359  -2.642  1.00 10.00      A   
ATOM   3312  CG2 ILE   390      -3.965  -1.603  -1.095  1.00 10.00      A   
ATOM   3313  CD1 ILE   390      -4.593   1.375  -1.559  1.00 10.00      A   
ATOM   3314  C   ILE   390      -3.135  -2.293  -3.819  1.00 10.00      A   
ATOM   3315  O   ILE   390      -2.599  -3.329  -3.420  1.00 10.00      A   
ATOM   3316  N   TYR   391      -2.501  -1.381  -4.543  1.00 10.00      A   
ATOM   3317  HN  TYR   391      -2.988  -0.582  -4.834  1.00 10.00      A   
ATOM   3318  CA  TYR   391      -1.100  -1.528  -4.917  1.00 10.00      A   
ATOM   3319  CB  TYR   391      -0.974  -2.495  -6.101  1.00 10.00      A   
ATOM   3320  CG  TYR   391      -1.595  -1.971  -7.380  1.00 10.00      A   
ATOM   3321  CD1 TYR   391      -0.820  -1.338  -8.343  1.00 10.00      A   
ATOM   3322  CD2 TYR   391      -2.958  -2.094  -7.617  1.00 10.00      A   
ATOM   3323  CE1 TYR   391      -1.382  -0.845  -9.504  1.00 10.00      A   
ATOM   3324  CE2 TYR   391      -3.527  -1.607  -8.776  1.00 10.00      A   
ATOM   3325  CZ  TYR   391      -2.735  -0.981  -9.714  1.00 10.00      A   
ATOM   3326  OH  TYR   391      -3.302  -0.487 -10.866  1.00 10.00      A   
ATOM   3327  HH  TYR   391      -2.683  -0.600 -11.604  1.00 10.00      A   
ATOM   3328  C   TYR   391      -0.510  -0.178  -5.308  1.00 10.00      A   
ATOM   3329  O   TYR   391      -1.245   0.785  -5.555  1.00 10.00      A   
ATOM   3330  N   SER   392       0.811  -0.116  -5.372  1.00 10.00      A   
ATOM   3331  HN  SER   392       1.342  -0.914  -5.151  1.00 10.00      A   
ATOM   3332  CA  SER   392       1.501   1.102  -5.755  1.00 10.00      A   
ATOM   3333  CB  SER   392       2.715   1.331  -4.850  1.00 10.00      A   
ATOM   3334  OG  SER   392       2.693   0.455  -3.734  1.00 10.00      A   
ATOM   3335  HG  SER   392       3.461  -0.126  -3.771  1.00 10.00      A   
ATOM   3336  C   SER   392       1.948   1.005  -7.211  1.00 10.00      A   
ATOM   3337  O   SER   392       2.447  -0.036  -7.645  1.00 10.00      A   
ATOM   3338  N   SER   393       1.749   2.077  -7.963  1.00 10.00      A   
ATOM   3339  HN  SER   393       1.333   2.873  -7.563  1.00 10.00      A   
ATOM   3340  CA  SER   393       2.139   2.107  -9.363  1.00 10.00      A   
ATOM   3341  CB  SER   393       0.904   2.070 -10.266  1.00 10.00      A   
ATOM   3342  OG  SER   393      -0.120   2.921  -9.774  1.00 10.00      A   
ATOM   3343  HG  SER   393      -0.054   2.982  -8.813  1.00 10.00      A   
ATOM   3344  C   SER   393       2.982   3.344  -9.649  1.00 10.00      A   
ATOM   3345  O   SER   393       2.749   4.407  -9.071  1.00 10.00      A   
ATOM   3346  N   SER   394       3.953   3.207 -10.535  1.00 10.00      A   
ATOM   3347  HN  SER   394       4.080   2.342 -10.985  1.00 10.00      A   
ATOM   3348  CA  SER   394       4.822   4.320 -10.872  1.00 10.00      A   
ATOM   3349  CB  SER   394       6.115   3.822 -11.522  1.00 10.00      A   
ATOM   3350  OG  SER   394       7.162   4.766 -11.363  1.00 10.00      A   
ATOM   3351  HG  SER   394       7.478   4.743 -10.452  1.00 10.00      A   
ATOM   3352  C   SER   394       4.109   5.310 -11.783  1.00 10.00      A   
ATOM   3353  O   SER   394       3.359   4.917 -12.682  1.00 10.00      A   
ATOM   3354  N   GLN   395       4.338   6.591 -11.534  1.00 10.00      A   
ATOM   3355  HN  GLN   395       4.940   6.835 -10.790  1.00 10.00      A   
ATOM   3356  CA  GLN   395       3.731   7.649 -12.321  1.00 10.00      A   
ATOM   3357  CB  GLN   395       2.503   8.203 -11.592  1.00 10.00      A   
ATOM   3358  CG  GLN   395       1.531   8.975 -12.472  1.00 10.00      A   
ATOM   3359  CD  GLN   395       1.240   8.275 -13.784  1.00 10.00      A   
ATOM   3360  OE1 GLN   395       0.403   7.375 -13.854  1.00 10.00      A   
ATOM   3361  NE2 GLN   395       1.919   8.695 -14.838  1.00 10.00      A   
ATOM   3362 HE21 GLN   395       2.560   9.427 -14.714  1.00 10.00      A   
ATOM   3363 HE22 GLN   395       1.754   8.260 -15.700  1.00 10.00      A   
ATOM   3364  C   GLN   395       4.753   8.753 -12.582  1.00 10.00      A   
ATOM   3365  O   GLN   395       4.569   9.904 -12.179  1.00 10.00      A   
ATOM   3366  N   GLY   396       5.837   8.387 -13.252  1.00 10.00      A   
ATOM   3367  HN  GLY   396       5.929   7.454 -13.543  1.00 10.00      A   
ATOM   3368  CA  GLY   396       6.882   9.344 -13.561  1.00 10.00      A   
ATOM   3369  C   GLY   396       7.891   9.462 -12.440  1.00 10.00      A   
ATOM   3370  O   GLY   396       8.591   8.498 -12.122  1.00 10.00      A   
ATOM   3371  N   MET   397       7.960  10.639 -11.834  1.00 10.00      A   
ATOM   3372  HN  MET   397       7.373  11.365 -12.141  1.00 10.00      A   
ATOM   3373  CA  MET   397       8.882  10.889 -10.732  1.00 10.00      A   
ATOM   3374  CB  MET   397       9.448  12.308 -10.816  1.00 10.00      A   
ATOM   3375  CG  MET   397      10.750  12.405 -11.594  1.00 10.00      A   
ATOM   3376  SD  MET   397      12.172  11.822 -10.650  1.00 10.00      A   
ATOM   3377  CE  MET   397      12.445  13.216  -9.554  1.00 10.00      A   
ATOM   3378  C   MET   397       8.189  10.664  -9.394  1.00 10.00      A   
ATOM   3379  O   MET   397       8.667  11.096  -8.346  1.00 10.00      A   
ATOM   3380  N   GLY   398       7.057   9.983  -9.446  1.00 10.00      A   
ATOM   3381  HN  GLY   398       6.731   9.666 -10.314  1.00 10.00      A   
ATOM   3382  CA  GLY   398       6.300   9.691  -8.252  1.00 10.00      A   
ATOM   3383  C   GLY   398       5.531   8.395  -8.394  1.00 10.00      A   
ATOM   3384  O   GLY   398       5.619   7.731  -9.428  1.00 10.00      A   
ATOM   3385  N   SER   399       4.786   8.031  -7.365  1.00 10.00      A   
ATOM   3386  HN  SER   399       4.761   8.597  -6.567  1.00 10.00      A   
ATOM   3387  CA  SER   399       3.998   6.810  -7.385  1.00 10.00      A   
ATOM   3388  CB  SER   399       4.618   5.764  -6.457  1.00 10.00      A   
ATOM   3389  OG  SER   399       5.997   5.582  -6.742  1.00 10.00      A   
ATOM   3390  HG  SER   399       6.131   4.697  -7.109  1.00 10.00      A   
ATOM   3391  C   SER   399       2.564   7.109  -6.967  1.00 10.00      A   
ATOM   3392  O   SER   399       2.324   7.990  -6.138  1.00 10.00      A   
ATOM   3393  N   VAL   400       1.619   6.391  -7.558  1.00 10.00      A   
ATOM   3394  HN  VAL   400       1.882   5.700  -8.210  1.00 10.00      A   
ATOM   3395  CA  VAL   400       0.205   6.574  -7.255  1.00 10.00      A   
ATOM   3396  CB  VAL   400      -0.583   7.109  -8.472  1.00 10.00      A   
ATOM   3397  CG1 VAL   400      -0.203   8.548  -8.772  1.00 10.00      A   
ATOM   3398  CG2 VAL   400      -0.358   6.231  -9.693  1.00 10.00      A   
ATOM   3399  C   VAL   400      -0.413   5.258  -6.800  1.00 10.00      A   
ATOM   3400  O   VAL   400       0.141   4.182  -7.053  1.00 10.00      A   
ATOM   3401  N   LEU   401      -1.555   5.342  -6.135  1.00 10.00      A   
ATOM   3402  HN  LEU   401      -1.956   6.226  -5.979  1.00 10.00      A   
ATOM   3403  CA  LEU   401      -2.243   4.158  -5.644  1.00 10.00      A   
ATOM   3404  CB  LEU   401      -2.559   4.301  -4.153  1.00 10.00      A   
ATOM   3405  CG  LEU   401      -1.359   4.476  -3.217  1.00 10.00      A   
ATOM   3406  CD1 LEU   401      -1.827   4.786  -1.805  1.00 10.00      A   
ATOM   3407  CD2 LEU   401      -0.475   3.238  -3.231  1.00 10.00      A   
ATOM   3408  C   LEU   401      -3.527   3.924  -6.430  1.00 10.00      A   
ATOM   3409  O   LEU   401      -4.295   4.856  -6.677  1.00 10.00      A   
ATOM   3410  N   ASN   402      -3.754   2.681  -6.830  1.00 10.00      A   
ATOM   3411  HN  ASN   402      -3.110   1.977  -6.599  1.00 10.00      A   
ATOM   3412  CA  ASN   402      -4.949   2.336  -7.591  1.00 10.00      A   
ATOM   3413  CB  ASN   402      -4.596   1.832  -8.993  1.00 10.00      A   
ATOM   3414  CG  ASN   402      -3.858   2.851  -9.834  1.00 10.00      A   
ATOM   3415  OD1 ASN   402      -3.932   4.054  -9.590  1.00 10.00      A   
ATOM   3416  ND2 ASN   402      -3.155   2.374 -10.849  1.00 10.00      A   
ATOM   3417 HD21 ASN   402      -3.153   1.399 -10.995  1.00 10.00      A   
ATOM   3418 HD22 ASN   402      -2.659   3.007 -11.409  1.00 10.00      A   
ATOM   3419  C   ASN   402      -5.761   1.278  -6.866  1.00 10.00      A   
ATOM   3420  O   ASN   402      -5.276   0.652  -5.921  1.00 10.00      A   
ATOM   3421  N   LEU   403      -6.987   1.072  -7.320  1.00 10.00      A   
ATOM   3422  HN  LEU   403      -7.305   1.591  -8.094  1.00 10.00      A   
ATOM   3423  CA  LEU   403      -7.871   0.090  -6.718  1.00 10.00      A   
ATOM   3424  CB  LEU   403      -9.015   0.786  -5.978  1.00 10.00      A   
ATOM   3425  CG  LEU   403      -9.949  -0.116  -5.169  1.00 10.00      A   
ATOM   3426  CD1 LEU   403      -9.196  -0.775  -4.022  1.00 10.00      A   
ATOM   3427  CD2 LEU   403     -11.136   0.678  -4.648  1.00 10.00      A   
ATOM   3428  C   LEU   403      -8.424  -0.850  -7.781  1.00 10.00      A   
ATOM   3429  O   LEU   403      -9.112  -0.418  -8.710  1.00 10.00      A   
ATOM   3430  N   VAL   404      -8.108  -2.131  -7.651  1.00 10.00      A   
ATOM   3431  HN  VAL   404      -7.555  -2.414  -6.888  1.00 10.00      A   
ATOM   3432  CA  VAL   404      -8.571  -3.137  -8.599  1.00 10.00      A   
ATOM   3433  CB  VAL   404      -7.411  -3.685  -9.467  1.00 10.00      A   
ATOM   3434  CG1 VAL   404      -7.911  -4.733 -10.454  1.00 10.00      A   
ATOM   3435  CG2 VAL   404      -6.710  -2.555 -10.207  1.00 10.00      A   
ATOM   3436  C   VAL   404      -9.242  -4.288  -7.856  1.00 10.00      A   
ATOM   3437  O   VAL   404      -8.722  -4.777  -6.852  1.00 10.00      A   
ATOM   3438  N   SER   405     -10.406  -4.700  -8.338  1.00 10.00      A   
ATOM   3439  HN  SER   405     -10.780  -4.258  -9.130  1.00 10.00      A   
ATOM   3440  CA  SER   405     -11.149  -5.792  -7.724  1.00 10.00      A   
ATOM   3441  CB  SER   405     -12.563  -5.850  -8.311  1.00 10.00      A   
ATOM   3442  OG  SER   405     -12.647  -5.087  -9.507  1.00 10.00      A   
ATOM   3443  HG  SER   405     -12.670  -4.146  -9.277  1.00 10.00      A   
ATOM   3444  C   SER   405     -10.434  -7.121  -7.954  1.00 10.00      A   
ATOM   3445  O   SER   405      -9.671  -7.261  -8.910  1.00 10.00      A   
ATOM   3446  N   THR   406     -10.691  -8.097  -7.089  1.00 10.00      A   
ATOM   3447  HN  THR   406     -11.316  -7.933  -6.344  1.00 10.00      A   
ATOM   3448  CA  THR   406     -10.069  -9.410  -7.209  1.00 10.00      A   
ATOM   3449  CB  THR   406     -10.475 -10.317  -6.034  1.00 10.00      A   
ATOM   3450  OG1 THR   406     -11.673  -9.806  -5.435  1.00 10.00      A   
ATOM   3451  HG1 THR   406     -11.814 -10.239  -4.582  1.00 10.00      A   
ATOM   3452  CG2 THR   406      -9.371 -10.365  -4.990  1.00 10.00      A   
ATOM   3453  C   THR   406     -10.463 -10.083  -8.522  1.00 10.00      A   
ATOM   3454  O   THR   406      -9.705 -10.874  -9.083  1.00 10.00      A   
ATOM   3455  N   ASP   407     -11.656  -9.760  -9.009  1.00 10.00      A   
ATOM   3456  HN  ASP   407     -12.221  -9.139  -8.509  1.00 10.00      A   
ATOM   3457  CA  ASP   407     -12.151 -10.326 -10.257  1.00 10.00      A   
ATOM   3458  CB  ASP   407     -13.682 -10.351 -10.284  1.00 10.00      A   
ATOM   3459  CG  ASP   407     -14.254 -11.546  -9.547  1.00 10.00      A   
ATOM   3460  OD1 ASP   407     -13.827 -12.686  -9.832  1.00 10.00      A   
ATOM   3461  OD2 ASP   407     -15.131 -11.352  -8.674  1.00 10.00      A   
ATOM   3462  C   ASP   407     -11.611  -9.573 -11.465  1.00 10.00      A   
ATOM   3463  O   ASP   407     -11.871  -9.954 -12.606  1.00 10.00      A   
ATOM   3464  N   GLY   408     -10.856  -8.507 -11.206  1.00 10.00      A   
ATOM   3465  HN  GLY   408     -10.673  -8.265 -10.271  1.00 10.00      A   
ATOM   3466  CA  GLY   408     -10.280  -7.711 -12.276  1.00 10.00      A   
ATOM   3467  C   GLY   408     -11.332  -7.122 -13.193  1.00 10.00      A   
ATOM   3468  O   GLY   408     -11.127  -7.020 -14.402  1.00 10.00      A   
ATOM   3469  N   ARG   409     -12.462  -6.734 -12.620  1.00 10.00      A   
ATOM   3470  HN  ARG   409     -12.566  -6.830 -11.651  1.00 10.00      A   
ATOM   3471  CA  ARG   409     -13.551  -6.164 -13.404  1.00 10.00      A   
ATOM   3472  CB  ARG   409     -14.906  -6.664 -12.901  1.00 10.00      A   
ATOM   3473  CG  ARG   409     -15.072  -8.171 -12.965  1.00 10.00      A   
ATOM   3474  CD  ARG   409     -16.488  -8.554 -13.357  1.00 10.00      A   
ATOM   3475  NE  ARG   409     -17.481  -8.055 -12.412  1.00 10.00      A   
ATOM   3476  HE  ARG   409     -17.312  -7.174 -12.003  1.00 10.00      A   
ATOM   3477  CZ  ARG   409     -18.603  -8.701 -12.099  1.00 10.00      A   
ATOM   3478  NH1 ARG   409     -18.883  -9.873 -12.663  1.00 10.00      A   
ATOM   3479 HH11 ARG   409     -18.224 -10.296 -13.353  1.00 10.00      A   
ATOM   3480 HH12 ARG   409     -19.765 -10.374 -12.420  1.00 10.00      A   
ATOM   3481  NH2 ARG   409     -19.430  -8.178 -11.206  1.00 10.00      A   
ATOM   3482 HH21 ARG   409     -19.195  -7.265 -10.749  1.00 10.00      A   
ATOM   3483 HH22 ARG   409     -20.316  -8.669 -10.956  1.00 10.00      A   
ATOM   3484  C   ARG   409     -13.510  -4.646 -13.368  1.00 10.00      A   
ATOM   3485  O   ARG   409     -13.623  -3.986 -14.401  1.00 10.00      A   
ATOM   3486  N   PHE   410     -13.337  -4.098 -12.177  1.00 10.00      A   
ATOM   3487  HN  PHE   410     -13.230  -4.676 -11.389  1.00 10.00      A   
ATOM   3488  CA  PHE   410     -13.281  -2.660 -12.009  1.00 10.00      A   
ATOM   3489  CB  PHE   410     -14.249  -2.206 -10.913  1.00 10.00      A   
ATOM   3490  CG  PHE   410     -14.412  -0.715 -10.827  1.00 10.00      A   
ATOM   3491  CD1 PHE   410     -14.987  -0.008 -11.869  1.00 10.00      A   
ATOM   3492  CD2 PHE   410     -13.991  -0.022  -9.706  1.00 10.00      A   
ATOM   3493  CE1 PHE   410     -15.138   1.363 -11.795  1.00 10.00      A   
ATOM   3494  CE2 PHE   410     -14.138   1.348  -9.624  1.00 10.00      A   
ATOM   3495  CZ  PHE   410     -14.713   2.042 -10.671  1.00 10.00      A   
ATOM   3496  C   PHE   410     -11.862  -2.218 -11.684  1.00 10.00      A   
ATOM   3497  O   PHE   410     -11.221  -2.764 -10.784  1.00 10.00      A   
ATOM   3498  N   LYS   411     -11.371  -1.250 -12.438  1.00 10.00      A   
ATOM   3499  HN  LYS   411     -11.927  -0.874 -13.154  1.00 10.00      A   
ATOM   3500  CA  LYS   411     -10.030  -0.721 -12.236  1.00 10.00      A   
ATOM   3501  CB  LYS   411      -9.106  -1.158 -13.379  1.00 10.00      A   
ATOM   3502  CG  LYS   411      -8.932  -2.663 -13.494  1.00 10.00      A   
ATOM   3503  CD  LYS   411      -8.092  -3.039 -14.701  1.00 10.00      A   
ATOM   3504  CE  LYS   411      -7.870  -4.541 -14.762  1.00 10.00      A   
ATOM   3505  NZ  LYS   411      -7.023  -4.942 -15.917  1.00 10.00      A   
ATOM   3506  HZ1 LYS   411      -7.576  -4.906 -16.795  1.00 10.00      A   
ATOM   3507  HZ2 LYS   411      -6.671  -5.912 -15.783  1.00 10.00      A   
ATOM   3508  HZ3 LYS   411      -6.206  -4.298 -16.008  1.00 10.00      A   
ATOM   3509  C   LYS   411     -10.092   0.799 -12.166  1.00 10.00      A   
ATOM   3510  O   LYS   411     -10.408   1.457 -13.160  1.00 10.00      A   
ATOM   3511  N   ALA   412      -9.816   1.352 -10.993  1.00 10.00      A   
ATOM   3512  HN  ALA   412      -9.569   0.776 -10.232  1.00 10.00      A   
ATOM   3513  CA  ALA   412      -9.858   2.797 -10.808  1.00 10.00      A   
ATOM   3514  CB  ALA   412     -11.082   3.192  -9.995  1.00 10.00      A   
ATOM   3515  C   ALA   412      -8.589   3.312 -10.141  1.00 10.00      A   
ATOM   3516  O   ALA   412      -7.770   2.532  -9.647  1.00 10.00      A   
ATOM   3517  N   ARG   413      -8.434   4.629 -10.131  1.00 10.00      A   
ATOM   3518  HN  ARG   413      -9.125   5.194 -10.539  1.00 10.00      A   
ATOM   3519  CA  ARG   413      -7.273   5.264  -9.523  1.00 10.00      A   
ATOM   3520  CB  ARG   413      -6.527   6.124 -10.552  1.00 10.00      A   
ATOM   3521  CG  ARG   413      -6.057   5.356 -11.779  1.00 10.00      A   
ATOM   3522  CD  ARG   413      -4.613   5.680 -12.125  1.00 10.00      A   
ATOM   3523  NE  ARG   413      -4.496   6.824 -13.025  1.00 10.00      A   
ATOM   3524  HE  ARG   413      -5.328   7.292 -13.271  1.00 10.00      A   
ATOM   3525  CZ  ARG   413      -3.344   7.249 -13.541  1.00 10.00      A   
ATOM   3526  NH1 ARG   413      -2.206   6.630 -13.247  1.00 10.00      A   
ATOM   3527 HH11 ARG   413      -1.300   6.967 -13.656  1.00 10.00      A   
ATOM   3528 HH12 ARG   413      -2.202   5.803 -12.610  1.00 10.00      A   
ATOM   3529  NH2 ARG   413      -3.327   8.293 -14.356  1.00 10.00      A   
ATOM   3530 HH21 ARG   413      -2.424   8.624 -14.763  1.00 10.00      A   
ATOM   3531 HH22 ARG   413      -4.213   8.788 -14.597  1.00 10.00      A   
ATOM   3532  C   ARG   413      -7.710   6.117  -8.334  1.00 10.00      A   
ATOM   3533  O   ARG   413      -8.753   6.773  -8.382  1.00 10.00      A   
ATOM   3534  N   LEU   414      -6.920   6.102  -7.270  1.00 10.00      A   
ATOM   3535  HN  LEU   414      -6.094   5.568  -7.291  1.00 10.00      A   
ATOM   3536  CA  LEU   414      -7.238   6.871  -6.072  1.00 10.00      A   
ATOM   3537  CB  LEU   414      -6.604   6.226  -4.837  1.00 10.00      A   
ATOM   3538  CG  LEU   414      -7.102   4.824  -4.481  1.00 10.00      A   
ATOM   3539  CD1 LEU   414      -6.358   4.288  -3.269  1.00 10.00      A   
ATOM   3540  CD2 LEU   414      -8.602   4.839  -4.231  1.00 10.00      A   
ATOM   3541  C   LEU   414      -6.781   8.322  -6.210  1.00 10.00      A   
ATOM   3542  O   LEU   414      -5.879   8.617  -6.999  1.00 10.00      A   
ATOM   3543  N   PRO   415      -7.416   9.246  -5.459  1.00 10.00      A   
ATOM   3544  CA  PRO   415      -7.076  10.677  -5.487  1.00 10.00      A   
ATOM   3545  CB  PRO   415      -7.822  11.233  -4.275  1.00 10.00      A   
ATOM   3546  CG  PRO   415      -9.000  10.337  -4.128  1.00 10.00      A   
ATOM   3547  CD  PRO   415      -8.529   8.968  -4.529  1.00 10.00      A   
ATOM   3548  C   PRO   415      -5.579  10.917  -5.323  1.00 10.00      A   
ATOM   3549  O   PRO   415      -4.951  10.386  -4.405  1.00 10.00      A   
ATOM   3550  N   ALA   416      -5.016  11.701  -6.230  1.00 10.00      A   
ATOM   3551  HN  ALA   416      -5.571  12.072  -6.947  1.00 10.00      A   
ATOM   3552  CA  ALA   416      -3.596  12.015  -6.201  1.00 10.00      A   
ATOM   3553  CB  ALA   416      -3.191  12.763  -7.461  1.00 10.00      A   
ATOM   3554  C   ALA   416      -3.225  12.819  -4.963  1.00 10.00      A   
ATOM   3555  O   ALA   416      -3.899  13.786  -4.605  1.00 10.00      A   
ATOM   3556  N   THR   417      -2.149  12.412  -4.317  1.00 10.00      A   
ATOM   3557  HN  THR   417      -1.652  11.636  -4.656  1.00 10.00      A   
ATOM   3558  CA  THR   417      -1.669  13.083  -3.127  1.00 10.00      A   
ATOM   3559  CB  THR   417      -0.897  12.094  -2.237  1.00 10.00      A   
ATOM   3560  OG1 THR   417      -0.290  11.092  -3.066  1.00 10.00      A   
ATOM   3561  HG1 THR   417       0.657  11.274  -3.149  1.00 10.00      A   
ATOM   3562  CG2 THR   417      -1.835  11.423  -1.244  1.00 10.00      A   
ATOM   3563  C   THR   417      -0.747  14.235  -3.516  1.00 10.00      A   
ATOM   3564  O   THR   417      -0.478  14.455  -4.701  1.00 10.00      A   
ATOM   3565  N   ASP   418      -0.266  14.974  -2.526  1.00 10.00      A   
ATOM   3566  HN  ASP   418      -0.527  14.771  -1.600  1.00 10.00      A   
ATOM   3567  CA  ASP   418       0.634  16.093  -2.784  1.00 10.00      A   
ATOM   3568  CB  ASP   418       0.449  17.203  -1.746  1.00 10.00      A   
ATOM   3569  CG  ASP   418       1.163  16.937  -0.436  1.00 10.00      A   
ATOM   3570  OD1 ASP   418       0.776  15.983   0.275  1.00 10.00      A   
ATOM   3571  OD2 ASP   418       2.098  17.699  -0.101  1.00 10.00      A   
ATOM   3572  C   ASP   418       2.084  15.622  -2.825  1.00 10.00      A   
ATOM   3573  O   ASP   418       3.000  16.397  -3.100  1.00 10.00      A   
ATOM   3574  N   GLY   419       2.274  14.336  -2.567  1.00 10.00      A   
ATOM   3575  HN  GLY   419       1.500  13.769  -2.374  1.00 10.00      A   
ATOM   3576  CA  GLY   419       3.598  13.754  -2.578  1.00 10.00      A   
ATOM   3577  C   GLY   419       3.563  12.317  -3.052  1.00 10.00      A   
ATOM   3578  O   GLY   419       2.483  11.738  -3.199  1.00 10.00      A   
ATOM   3579  N   GLN   420       4.734  11.742  -3.283  1.00 10.00      A   
ATOM   3580  HN  GLN   420       5.556  12.256  -3.128  1.00 10.00      A   
ATOM   3581  CA  GLN   420       4.838  10.365  -3.750  1.00 10.00      A   
ATOM   3582  CB  GLN   420       6.273  10.073  -4.209  1.00 10.00      A   
ATOM   3583  CG  GLN   420       6.552   8.613  -4.539  1.00 10.00      A   
ATOM   3584  CD  GLN   420       7.906   8.400  -5.199  1.00 10.00      A   
ATOM   3585  OE1 GLN   420       8.851   9.162  -4.981  1.00 10.00      A   
ATOM   3586  NE2 GLN   420       8.014   7.357  -6.010  1.00 10.00      A   
ATOM   3587 HE21 GLN   420       7.220   6.782  -6.143  1.00 10.00      A   
ATOM   3588 HE22 GLN   420       8.876   7.193  -6.443  1.00 10.00      A   
ATOM   3589  C   GLN   420       4.409   9.380  -2.664  1.00 10.00      A   
ATOM   3590  O   GLN   420       4.951   9.389  -1.559  1.00 10.00      A   
ATOM   3591  N   VAL   421       3.424   8.545  -2.980  1.00 10.00      A   
ATOM   3592  HN  VAL   421       3.024   8.591  -3.875  1.00 10.00      A   
ATOM   3593  CA  VAL   421       2.931   7.551  -2.033  1.00 10.00      A   
ATOM   3594  CB  VAL   421       1.390   7.508  -1.963  1.00 10.00      A   
ATOM   3595  CG1 VAL   421       0.861   8.679  -1.153  1.00 10.00      A   
ATOM   3596  CG2 VAL   421       0.779   7.500  -3.356  1.00 10.00      A   
ATOM   3597  C   VAL   421       3.464   6.170  -2.387  1.00 10.00      A   
ATOM   3598  O   VAL   421       3.410   5.753  -3.544  1.00 10.00      A   
ATOM   3599  N   LYS   422       3.993   5.476  -1.396  1.00 10.00      A   
ATOM   3600  HN  LYS   422       4.010   5.867  -0.492  1.00 10.00      A   
ATOM   3601  CA  LYS   422       4.548   4.148  -1.605  1.00 10.00      A   
ATOM   3602  CB  LYS   422       6.078   4.215  -1.608  1.00 10.00      A   
ATOM   3603  CG  LYS   422       6.659   5.060  -2.733  1.00 10.00      A   
ATOM   3604  CD  LYS   422       7.867   5.861  -2.272  1.00 10.00      A   
ATOM   3605  CE  LYS   422       9.172   5.161  -2.619  1.00 10.00      A   
ATOM   3606  NZ  LYS   422       9.423   3.982  -1.749  1.00 10.00      A   
ATOM   3607  HZ1 LYS   422       9.959   4.266  -0.902  1.00 10.00      A   
ATOM   3608  HZ2 LYS   422       9.967   3.256  -2.270  1.00 10.00      A   
ATOM   3609  HZ3 LYS   422       8.523   3.564  -1.452  1.00 10.00      A   
ATOM   3610  C   LYS   422       4.063   3.180  -0.530  1.00 10.00      A   
ATOM   3611  O   LYS   422       3.714   3.605   0.572  1.00 10.00      A   
ATOM   3612  N   PHE   423       4.058   1.887  -0.875  1.00 10.00      A   
ATOM   3613  HN  PHE   423       4.359   1.648  -1.781  1.00 10.00      A   
ATOM   3614  CA  PHE   423       3.623   0.798   0.017  1.00 10.00      A   
ATOM   3615  CB  PHE   423       4.734   0.258   0.934  1.00 10.00      A   
ATOM   3616  CG  PHE   423       6.035   1.005   0.891  1.00 10.00      A   
ATOM   3617  CD1 PHE   423       6.310   1.992   1.821  1.00 10.00      A   
ATOM   3618  CD2 PHE   423       6.988   0.713  -0.071  1.00 10.00      A   
ATOM   3619  CE1 PHE   423       7.505   2.679   1.789  1.00 10.00      A   
ATOM   3620  CE2 PHE   423       8.185   1.396  -0.109  1.00 10.00      A   
ATOM   3621  CZ  PHE   423       8.443   2.379   0.824  1.00 10.00      A   
ATOM   3622  C   PHE   423       2.343   1.092   0.802  1.00 10.00      A   
ATOM   3623  O   PHE   423       2.382   1.646   1.903  1.00 10.00      A   
ATOM   3624  N   PRO   424       1.187   0.715   0.243  1.00 10.00      A   
ATOM   3625  CA  PRO   424      -0.101   0.925   0.894  1.00 10.00      A   
ATOM   3626  CB  PRO   424      -1.095   0.785  -0.260  1.00 10.00      A   
ATOM   3627  CG  PRO   424      -0.437  -0.160  -1.207  1.00 10.00      A   
ATOM   3628  CD  PRO   424       1.047   0.050  -1.065  1.00 10.00      A   
ATOM   3629  C   PRO   424      -0.369  -0.144   1.952  1.00 10.00      A   
ATOM   3630  O   PRO   424       0.156  -1.256   1.876  1.00 10.00      A   
ATOM   3631  N   ALA   425      -1.169   0.202   2.944  1.00 10.00      A   
ATOM   3632  HN  ALA   425      -1.535   1.114   2.970  1.00 10.00      A   
ATOM   3633  CA  ALA   425      -1.510  -0.728   4.007  1.00 10.00      A   
ATOM   3634  CB  ALA   425      -0.881  -0.288   5.320  1.00 10.00      A   
ATOM   3635  C   ALA   425      -3.021  -0.842   4.146  1.00 10.00      A   
ATOM   3636  O   ALA   425      -3.709   0.162   4.360  1.00 10.00      A   
ATOM   3637  N   TRP   426      -3.529  -2.058   4.005  1.00 10.00      A   
ATOM   3638  HN  TRP   426      -2.923  -2.812   3.832  1.00 10.00      A   
ATOM   3639  CA  TRP   426      -4.956  -2.308   4.118  1.00 10.00      A   
ATOM   3640  CB  TRP   426      -5.417  -3.331   3.075  1.00 10.00      A   
ATOM   3641  CG  TRP   426      -6.894  -3.294   2.806  1.00 10.00      A   
ATOM   3642  CD1 TRP   426      -7.897  -3.591   3.683  1.00 10.00      A   
ATOM   3643  CD2 TRP   426      -7.534  -2.942   1.573  1.00 10.00      A   
ATOM   3644  NE1 TRP   426      -9.120  -3.441   3.075  1.00 10.00      A   
ATOM   3645  HE1 TRP   426      -9.993  -3.592   3.503  1.00 10.00      A   
ATOM   3646  CE2 TRP   426      -8.924  -3.042   1.780  1.00 10.00      A   
ATOM   3647  CE3 TRP   426      -7.067  -2.548   0.316  1.00 10.00      A   
ATOM   3648  CZ2 TRP   426      -9.848  -2.761   0.776  1.00 10.00      A   
ATOM   3649  CZ3 TRP   426      -7.986  -2.270  -0.678  1.00 10.00      A   
ATOM   3650  CH2 TRP   426      -9.361  -2.378  -0.442  1.00 10.00      A   
ATOM   3651  C   TRP   426      -5.297  -2.790   5.522  1.00 10.00      A   
ATOM   3652  O   TRP   426      -5.130  -3.969   5.847  1.00 10.00      A   
ATOM   3653  N   SER   427      -5.759  -1.867   6.350  1.00 10.00      A   
ATOM   3654  HN  SER   427      -5.853  -0.947   6.032  1.00 10.00      A   
ATOM   3655  CA  SER   427      -6.128  -2.175   7.722  1.00 10.00      A   
ATOM   3656  CB  SER   427      -6.433  -0.873   8.464  1.00 10.00      A   
ATOM   3657  OG  SER   427      -6.031   0.251   7.693  1.00 10.00      A   
ATOM   3658  HG  SER   427      -6.759   0.508   7.103  1.00 10.00      A   
ATOM   3659  C   SER   427      -7.337  -3.114   7.775  1.00 10.00      A   
ATOM   3660  O   SER   427      -8.177  -3.112   6.871  1.00 10.00      A   
ATOM   3661  N   PRO   428      -7.429  -3.936   8.835  1.00 10.00      A   
ATOM   3662  CA  PRO   428      -8.538  -4.879   9.013  1.00 10.00      A   
ATOM   3663  CB  PRO   428      -8.056  -5.769  10.159  1.00 10.00      A   
ATOM   3664  CG  PRO   428      -7.130  -4.905  10.938  1.00 10.00      A   
ATOM   3665  CD  PRO   428      -6.449  -4.019   9.934  1.00 10.00      A   
ATOM   3666  C   PRO   428      -9.837  -4.171   9.404  1.00 10.00      A   
ATOM   3667  O   PRO   428      -9.915  -2.941   9.383  1.00 10.00      A   
ATOM   3668  N   TYR   429     -10.851  -4.952   9.761  1.00 10.00      A   
ATOM   3669  HN  TYR   429     -10.726  -5.924   9.769  1.00 10.00      A   
ATOM   3670  CA  TYR   429     -12.144  -4.401  10.147  1.00 10.00      A   
ATOM   3671  CB  TYR   429     -13.180  -5.513  10.340  1.00 10.00      A   
ATOM   3672  CG  TYR   429     -13.601  -6.204   9.063  1.00 10.00      A   
ATOM   3673  CD1 TYR   429     -13.630  -7.589   8.980  1.00 10.00      A   
ATOM   3674  CD2 TYR   429     -13.976  -5.473   7.942  1.00 10.00      A   
ATOM   3675  CE1 TYR   429     -14.019  -8.227   7.821  1.00 10.00      A   
ATOM   3676  CE2 TYR   429     -14.366  -6.105   6.775  1.00 10.00      A   
ATOM   3677  CZ  TYR   429     -14.386  -7.482   6.722  1.00 10.00      A   
ATOM   3678  OH  TYR   429     -14.768  -8.118   5.566  1.00 10.00      A   
ATOM   3679  HH  TYR   429     -15.270  -8.910   5.791  1.00 10.00      A   
ATOM   3680  C   TYR   429     -12.037  -3.563  11.416  1.00 10.00      A   
ATOM   3681  O   TYR   429     -11.547  -4.032  12.447  1.00 10.00      A   
ATOM   3682  N   LEU   430     -12.498  -2.327  11.330  1.00 10.00      A   
ATOM   3683  HN  LEU   430     -12.880  -2.018  10.482  1.00 10.00      A   
ATOM   3684  CB  LEU   430     -11.714  -0.132  12.092  1.00 10.00      A   
ATOM   3685  CG  LEU   430     -10.255  -0.304  11.660  1.00 10.00      A   
ATOM   3686  CD1 LEU   430      -9.696   1.001  11.113  1.00 10.00      A   
ATOM   3687  CD2 LEU   430      -9.410  -0.810  12.819  1.00 10.00      A   
ATOM   3688  CA  LEU   430     -12.469  -1.415  12.460  1.00 10.00      A   
ATOM   3689  C   LEU   430     -13.888  -1.077  12.880  1.00 10.00      A   
ATOM   3690  O   LEU   430     -14.694  -0.716  11.991  1.00 10.00      A   
ATOM   3691  OXT LEU   430     -14.197  -1.176  14.087  1.00 10.00      A   
ATOM   3692  CB  ASN    68      25.957  18.607 -14.250  1.00 10.00      B   
ATOM   3693  CG  ASN    68      25.010  19.569 -13.552  1.00 10.00      B   
ATOM   3694  OD1 ASN    68      23.833  19.270 -13.351  1.00 10.00      B   
ATOM   3695  ND2 ASN    68      25.522  20.728 -13.172  1.00 10.00      B   
ATOM   3696 HD21 ASN    68      26.472  20.896 -13.358  1.00 10.00      B   
ATOM   3697 HD22 ASN    68      24.934  21.374 -12.727  1.00 10.00      B   
ATOM   3698  C   ASN    68      25.572  16.823 -12.526  1.00 10.00      B   
ATOM   3699  O   ASN    68      26.220  17.499 -11.728  1.00 10.00      B   
ATOM   3700  N   ASN    68      24.290  16.819 -14.653  1.00 10.00      B   
ATOM   3701  HT1 ASN    68      23.532  17.384 -14.216  1.00 10.00      B   
ATOM   3702  HT2 ASN    68      24.068  15.813 -14.538  1.00 10.00      B   
ATOM   3703  HT3 ASN    68      24.326  17.035 -15.665  1.00 10.00      B   
ATOM   3704  CA  ASN    68      25.594  17.134 -14.021  1.00 10.00      B   
ATOM   3705  N   ASN    69      24.841  15.781 -12.151  1.00 10.00      B   
ATOM   3706  HN  ASN    69      24.374  15.254 -12.832  1.00 10.00      B   
ATOM   3707  CA  ASN    69      24.728  15.389 -10.749  1.00 10.00      B   
ATOM   3708  CB  ASN    69      23.783  16.333  -9.995  1.00 10.00      B   
ATOM   3709  CG  ASN    69      22.339  16.257 -10.470  1.00 10.00      B   
ATOM   3710  OD1 ASN    69      22.060  16.018 -11.647  1.00 10.00      B   
ATOM   3711  ND2 ASN    69      21.408  16.459  -9.553  1.00 10.00      B   
ATOM   3712 HD21 ASN    69      21.698  16.643  -8.630  1.00 10.00      B   
ATOM   3713 HD22 ASN    69      20.469  16.422  -9.830  1.00 10.00      B   
ATOM   3714  C   ASN    69      24.238  13.952 -10.623  1.00 10.00      B   
ATOM   3715  O   ASN    69      23.656  13.567  -9.606  1.00 10.00      B   
ATOM   3716  N   ILE    70      24.493  13.158 -11.654  1.00 10.00      B   
ATOM   3717  HN  ILE    70      24.994  13.512 -12.420  1.00 10.00      B   
ATOM   3718  CA  ILE    70      24.067  11.768 -11.672  1.00 10.00      B   
ATOM   3719  CB  ILE    70      23.058  11.516 -12.814  1.00 10.00      B   
ATOM   3720  CG1 ILE    70      21.848  12.446 -12.670  1.00 10.00      B   
ATOM   3721  CG2 ILE    70      22.613  10.063 -12.825  1.00 10.00      B   
ATOM   3722  CD1 ILE    70      20.938  12.467 -13.879  1.00 10.00      B   
ATOM   3723  C   ILE    70      25.266  10.831 -11.832  1.00 10.00      B   
ATOM   3724  O   ILE    70      25.988  10.895 -12.825  1.00 10.00      B   
ATOM   3725  N   VAL    71      25.473   9.972 -10.841  1.00 10.00      B   
ATOM   3726  HN  VAL    71      24.859   9.971 -10.073  1.00 10.00      B   
ATOM   3727  CA  VAL    71      26.578   9.018 -10.867  1.00 10.00      B   
ATOM   3728  CB  VAL    71      27.275   8.914  -9.490  1.00 10.00      B   
ATOM   3729  CG1 VAL    71      28.557   8.097  -9.590  1.00 10.00      B   
ATOM   3730  CG2 VAL    71      27.558  10.295  -8.915  1.00 10.00      B   
ATOM   3731  C   VAL    71      26.061   7.640 -11.264  1.00 10.00      B   
ATOM   3732  O   VAL    71      25.220   7.066 -10.575  1.00 10.00      B   
ATOM   3733  N   TYR    72      26.552   7.126 -12.380  1.00 10.00      B   
ATOM   3734  HN  TYR    72      27.217   7.636 -12.887  1.00 10.00      B   
ATOM   3735  CA  TYR    72      26.130   5.818 -12.869  1.00 10.00      B   
ATOM   3736  CB  TYR    72      26.183   5.765 -14.398  1.00 10.00      B   
ATOM   3737  CG  TYR    72      25.084   6.550 -15.074  1.00 10.00      B   
ATOM   3738  CD1 TYR    72      25.291   7.858 -15.494  1.00 10.00      B   
ATOM   3739  CD2 TYR    72      23.836   5.983 -15.293  1.00 10.00      B   
ATOM   3740  CE1 TYR    72      24.285   8.577 -16.113  1.00 10.00      B   
ATOM   3741  CE2 TYR    72      22.826   6.693 -15.911  1.00 10.00      B   
ATOM   3742  CZ  TYR    72      23.055   7.990 -16.317  1.00 10.00      B   
ATOM   3743  OH  TYR    72      22.049   8.701 -16.931  1.00 10.00      B   
ATOM   3744  HH  TYR    72      22.396   9.126 -17.723  1.00 10.00      B   
ATOM   3745  C   TYR    72      26.965   4.690 -12.276  1.00 10.00      B   
ATOM   3746  O   TYR    72      28.136   4.876 -11.940  1.00 10.00      B   
ATOM   3747  N   PHE    73      26.348   3.525 -12.150  1.00 10.00      B   
ATOM   3748  HN  PHE    73      25.409   3.452 -12.429  1.00 10.00      B   
ATOM   3749  CA  PHE    73      27.007   2.347 -11.607  1.00 10.00      B   
ATOM   3750  CB  PHE    73      26.541   2.087 -10.168  1.00 10.00      B   
ATOM   3751  CG  PHE    73      26.919   3.162  -9.186  1.00 10.00      B   
ATOM   3752  CD1 PHE    73      26.024   4.171  -8.864  1.00 10.00      B   
ATOM   3753  CD2 PHE    73      28.166   3.162  -8.584  1.00 10.00      B   
ATOM   3754  CE1 PHE    73      26.367   5.158  -7.961  1.00 10.00      B   
ATOM   3755  CE2 PHE    73      28.516   4.146  -7.679  1.00 10.00      B   
ATOM   3756  CZ  PHE    73      27.614   5.146  -7.368  1.00 10.00      B   
ATOM   3757  C   PHE    73      26.700   1.127 -12.475  1.00 10.00      B   
ATOM   3758  O   PHE    73      25.996   1.233 -13.482  1.00 10.00      B   
ATOM   3759  N   ASP    74      27.222  -0.025 -12.074  1.00 10.00      B   
ATOM   3760  HN  ASP    74      27.755  -0.044 -11.254  1.00 10.00      B   
ATOM   3761  CA  ASP    74      27.009  -1.272 -12.808  1.00 10.00      B   
ATOM   3762  CB  ASP    74      28.358  -1.849 -13.264  1.00 10.00      B   
ATOM   3763  CG  ASP    74      28.253  -2.970 -14.288  1.00 10.00      B   
ATOM   3764  OD1 ASP    74      27.158  -3.185 -14.848  1.00 10.00      B   
ATOM   3765  OD2 ASP    74      29.279  -3.643 -14.540  1.00 10.00      B   
ATOM   3766  C   ASP    74      26.256  -2.271 -11.926  1.00 10.00      B   
ATOM   3767  O   ASP    74      25.993  -1.989 -10.754  1.00 10.00      B   
ATOM   3768  N   LEU    75      25.911  -3.423 -12.492  1.00 10.00      B   
ATOM   3769  HN  LEU    75      26.165  -3.582 -13.431  1.00 10.00      B   
ATOM   3770  CA  LEU    75      25.180  -4.463 -11.772  1.00 10.00      B   
ATOM   3771  CB  LEU    75      24.912  -5.665 -12.687  1.00 10.00      B   
ATOM   3772  CG  LEU    75      24.250  -6.887 -12.040  1.00 10.00      B   
ATOM   3773  CD1 LEU    75      22.875  -6.535 -11.493  1.00 10.00      B   
ATOM   3774  CD2 LEU    75      24.154  -8.031 -13.035  1.00 10.00      B   
ATOM   3775  C   LEU    75      25.918  -4.911 -10.514  1.00 10.00      B   
ATOM   3776  O   LEU    75      27.036  -5.433 -10.589  1.00 10.00      B   
ATOM   3777  N   ASP    76      25.278  -4.690  -9.365  1.00 10.00      B   
ATOM   3778  HN  ASP    76      24.395  -4.263  -9.395  1.00 10.00      B   
ATOM   3779  CA  ASP    76      25.829  -5.065  -8.062  1.00 10.00      B   
ATOM   3780  CB  ASP    76      26.015  -6.584  -7.959  1.00 10.00      B   
ATOM   3781  CG  ASP    76      25.610  -7.139  -6.608  1.00 10.00      B   
ATOM   3782  OD1 ASP    76      26.274  -6.821  -5.598  1.00 10.00      B   
ATOM   3783  OD2 ASP    76      24.621  -7.907  -6.547  1.00 10.00      B   
ATOM   3784  C   ASP    76      27.141  -4.346  -7.762  1.00 10.00      B   
ATOM   3785  O   ASP    76      27.956  -4.822  -6.973  1.00 10.00      B   
ATOM   3786  N   LYS    77      27.344  -3.198  -8.387  1.00 10.00      B   
ATOM   3787  HN  LYS    77      26.663  -2.863  -9.011  1.00 10.00      B   
ATOM   3788  CA  LYS    77      28.560  -2.429  -8.177  1.00 10.00      B   
ATOM   3789  CB  LYS    77      29.336  -2.256  -9.483  1.00 10.00      B   
ATOM   3790  CG  LYS    77      29.941  -3.542 -10.020  1.00 10.00      B   
ATOM   3791  CD  LYS    77      30.719  -3.296 -11.300  1.00 10.00      B   
ATOM   3792  CE  LYS    77      31.189  -4.600 -11.918  1.00 10.00      B   
ATOM   3793  NZ  LYS    77      31.562  -4.436 -13.347  1.00 10.00      B   
ATOM   3794  HZ1 LYS    77      30.735  -4.117 -13.900  1.00 10.00      B   
ATOM   3795  HZ2 LYS    77      31.893  -5.343 -13.738  1.00 10.00      B   
ATOM   3796  HZ3 LYS    77      32.320  -3.735 -13.445  1.00 10.00      B   
ATOM   3797  C   LYS    77      28.251  -1.075  -7.558  1.00 10.00      B   
ATOM   3798  O   LYS    77      27.226  -0.457  -7.866  1.00 10.00      B   
ATOM   3799  N   TYR    78      29.122  -0.641  -6.659  1.00 10.00      B   
ATOM   3800  HN  TYR    78      29.884  -1.215  -6.418  1.00 10.00      B   
ATOM   3801  CA  TYR    78      28.974   0.644  -5.996  1.00 10.00      B   
ATOM   3802  CB  TYR    78      28.420   0.477  -4.574  1.00 10.00      B   
ATOM   3803  CG  TYR    78      29.187  -0.489  -3.690  1.00 10.00      B   
ATOM   3804  CD1 TYR    78      30.238  -0.052  -2.893  1.00 10.00      B   
ATOM   3805  CD2 TYR    78      28.847  -1.836  -3.640  1.00 10.00      B   
ATOM   3806  CE1 TYR    78      30.927  -0.927  -2.076  1.00 10.00      B   
ATOM   3807  CE2 TYR    78      29.533  -2.718  -2.829  1.00 10.00      B   
ATOM   3808  CZ  TYR    78      30.571  -2.258  -2.047  1.00 10.00      B   
ATOM   3809  OH  TYR    78      31.252  -3.133  -1.229  1.00 10.00      B   
ATOM   3810  HH  TYR    78      31.569  -3.881  -1.753  1.00 10.00      B   
ATOM   3811  C   TYR    78      30.298   1.398  -5.984  1.00 10.00      B   
ATOM   3812  O   TYR    78      30.466   2.375  -5.258  1.00 10.00      B   
ATOM   3813  N   ASP    79      31.237   0.935  -6.800  1.00 10.00      B   
ATOM   3814  HN  ASP    79      31.044   0.154  -7.356  1.00 10.00      B   
ATOM   3815  CA  ASP    79      32.548   1.563  -6.894  1.00 10.00      B   
ATOM   3816  CB  ASP    79      33.537   0.650  -7.629  1.00 10.00      B   
ATOM   3817  CG  ASP    79      34.050  -0.496  -6.778  1.00 10.00      B   
ATOM   3818  OD1 ASP    79      35.152  -0.368  -6.199  1.00 10.00      B   
ATOM   3819  OD2 ASP    79      33.365  -1.537  -6.689  1.00 10.00      B   
ATOM   3820  C   ASP    79      32.445   2.897  -7.623  1.00 10.00      B   
ATOM   3821  O   ASP    79      31.734   3.012  -8.627  1.00 10.00      B   
ATOM   3822  N   ILE    80      33.147   3.899  -7.119  1.00 10.00      B   
ATOM   3823  HN  ILE    80      33.694   3.746  -6.320  1.00 10.00      B   
ATOM   3824  CA  ILE    80      33.131   5.224  -7.722  1.00 10.00      B   
ATOM   3825  CB  ILE    80      33.582   6.306  -6.713  1.00 10.00      B   
ATOM   3826  CG1 ILE    80      32.676   6.310  -5.474  1.00 10.00      B   
ATOM   3827  CG2 ILE    80      33.613   7.684  -7.364  1.00 10.00      B   
ATOM   3828  CD1 ILE    80      31.215   6.583  -5.771  1.00 10.00      B   
ATOM   3829  C   ILE    80      34.032   5.270  -8.955  1.00 10.00      B   
ATOM   3830  O   ILE    80      35.242   5.065  -8.861  1.00 10.00      B   
ATOM   3831  N   ARG    81      33.434   5.520 -10.111  1.00 10.00      B   
ATOM   3832  HN  ARG    81      32.462   5.655 -10.127  1.00 10.00      B   
ATOM   3833  CA  ARG    81      34.181   5.604 -11.358  1.00 10.00      B   
ATOM   3834  CB  ARG    81      33.252   5.400 -12.562  1.00 10.00      B   
ATOM   3835  CG  ARG    81      32.699   3.990 -12.716  1.00 10.00      B   
ATOM   3836  CD  ARG    81      31.798   3.894 -13.940  1.00 10.00      B   
ATOM   3837  NE  ARG    81      31.172   2.580 -14.074  1.00 10.00      B   
ATOM   3838  HE  ARG    81      31.544   1.845 -13.540  1.00 10.00      B   
ATOM   3839  CZ  ARG    81      30.140   2.325 -14.879  1.00 10.00      B   
ATOM   3840  NH1 ARG    81      29.612   3.292 -15.623  1.00 10.00      B   
ATOM   3841 HH11 ARG    81      28.803   3.087 -16.248  1.00 10.00      B   
ATOM   3842 HH12 ARG    81      30.006   4.257 -15.585  1.00 10.00      B   
ATOM   3843  NH2 ARG    81      29.635   1.101 -14.942  1.00 10.00      B   
ATOM   3844 HH21 ARG    81      30.045   0.336 -14.362  1.00 10.00      B   
ATOM   3845 HH22 ARG    81      28.827   0.896 -15.571  1.00 10.00      B   
ATOM   3846  C   ARG    81      34.859   6.964 -11.469  1.00 10.00      B   
ATOM   3847  O   ARG    81      34.261   7.992 -11.139  1.00 10.00      B   
ATOM   3848  N   SER    82      36.100   6.974 -11.943  1.00 10.00      B   
ATOM   3849  HN  SER    82      36.525   6.127 -12.194  1.00 10.00      B   
ATOM   3850  CA  SER    82      36.847   8.216 -12.100  1.00 10.00      B   
ATOM   3851  CB  SER    82      38.293   7.926 -12.503  1.00 10.00      B   
ATOM   3852  OG  SER    82      38.933   7.116 -11.531  1.00 10.00      B   
ATOM   3853  HG  SER    82      39.628   7.631 -11.098  1.00 10.00      B   
ATOM   3854  C   SER    82      36.177   9.124 -13.129  1.00 10.00      B   
ATOM   3855  O   SER    82      36.389  10.337 -13.134  1.00 10.00      B   
ATOM   3856  N   ASP    83      35.346   8.524 -13.979  1.00 10.00      B   
ATOM   3857  HN  ASP    83      35.224   7.551 -13.917  1.00 10.00      B   
ATOM   3858  CA  ASP    83      34.623   9.260 -15.012  1.00 10.00      B   
ATOM   3859  CB  ASP    83      33.877   8.301 -15.941  1.00 10.00      B   
ATOM   3860  CG  ASP    83      34.666   7.948 -17.182  1.00 10.00      B   
ATOM   3861  OD1 ASP    83      35.147   6.796 -17.280  1.00 10.00      B   
ATOM   3862  OD2 ASP    83      34.816   8.820 -18.062  1.00 10.00      B   
ATOM   3863  C   ASP    83      33.639  10.243 -14.394  1.00 10.00      B   
ATOM   3864  O   ASP    83      33.185  11.179 -15.051  1.00 10.00      B   
ATOM   3865  N   PHE    84      33.304  10.025 -13.129  1.00 10.00      B   
ATOM   3866  HN  PHE    84      33.690   9.253 -12.656  1.00 10.00      B   
ATOM   3867  CA  PHE    84      32.376  10.898 -12.424  1.00 10.00      B   
ATOM   3868  CB  PHE    84      31.183  10.101 -11.884  1.00 10.00      B   
ATOM   3869  CG  PHE    84      30.328   9.490 -12.957  1.00 10.00      B   
ATOM   3870  CD1 PHE    84      30.394   8.131 -13.225  1.00 10.00      B   
ATOM   3871  CD2 PHE    84      29.467  10.275 -13.705  1.00 10.00      B   
ATOM   3872  CE1 PHE    84      29.615   7.567 -14.218  1.00 10.00      B   
ATOM   3873  CE2 PHE    84      28.684   9.717 -14.699  1.00 10.00      B   
ATOM   3874  CZ  PHE    84      28.759   8.361 -14.956  1.00 10.00      B   
ATOM   3875  C   PHE    84      33.082  11.625 -11.287  1.00 10.00      B   
ATOM   3876  O   PHE    84      32.484  12.459 -10.608  1.00 10.00      B   
ATOM   3877  N   ALA    85      34.363  11.323 -11.104  1.00 10.00      B   
ATOM   3878  HN  ALA    85      34.792  10.678 -11.705  1.00 10.00      B   
ATOM   3879  CA  ALA    85      35.153  11.935 -10.043  1.00 10.00      B   
ATOM   3880  CB  ALA    85      36.515  11.271  -9.930  1.00 10.00      B   
ATOM   3881  C   ALA    85      35.302  13.436 -10.257  1.00 10.00      B   
ATOM   3882  O   ALA    85      35.270  14.210  -9.302  1.00 10.00      B   
ATOM   3883  N   GLN    86      35.460  13.841 -11.513  1.00 10.00      B   
ATOM   3884  HN  GLN    86      35.490  13.175 -12.229  1.00 10.00      B   
ATOM   3885  CA  GLN    86      35.597  15.255 -11.849  1.00 10.00      B   
ATOM   3886  CB  GLN    86      35.888  15.421 -13.339  1.00 10.00      B   
ATOM   3887  CG  GLN    86      37.040  14.577 -13.854  1.00 10.00      B   
ATOM   3888  CD  GLN    86      36.833  14.144 -15.289  1.00 10.00      B   
ATOM   3889  OE1 GLN    86      35.703  13.928 -15.727  1.00 10.00      B   
ATOM   3890  NE2 GLN    86      37.918  14.019 -16.033  1.00 10.00      B   
ATOM   3891 HE21 GLN    86      38.788  14.207 -15.619  1.00 10.00      B   
ATOM   3892 HE22 GLN    86      37.812  13.743 -16.968  1.00 10.00      B   
ATOM   3893  C   GLN    86      34.311  15.998 -11.496  1.00 10.00      B   
ATOM   3894  O   GLN    86      34.338  17.131 -11.010  1.00 10.00      B   
ATOM   3895  N   MET    87      33.189  15.338 -11.750  1.00 10.00      B   
ATOM   3896  HN  MET    87      33.247  14.447 -12.154  1.00 10.00      B   
ATOM   3897  CA  MET    87      31.877  15.897 -11.461  1.00 10.00      B   
ATOM   3898  CB  MET    87      30.787  14.985 -12.032  1.00 10.00      B   
ATOM   3899  CG  MET    87      29.389  15.579 -12.008  1.00 10.00      B   
ATOM   3900  SD  MET    87      28.137  14.428 -12.609  1.00 10.00      B   
ATOM   3901  CE  MET    87      28.217  13.157 -11.348  1.00 10.00      B   
ATOM   3902  C   MET    87      31.697  16.055  -9.954  1.00 10.00      B   
ATOM   3903  O   MET    87      31.278  17.111  -9.476  1.00 10.00      B   
ATOM   3904  N   LEU    88      32.028  14.998  -9.214  1.00 10.00      B   
ATOM   3905  HN  LEU    88      32.346  14.184  -9.663  1.00 10.00      B   
ATOM   3906  CA  LEU    88      31.922  15.007  -7.756  1.00 10.00      B   
ATOM   3907  CB  LEU    88      32.293  13.634  -7.189  1.00 10.00      B   
ATOM   3908  CG  LEU    88      31.409  12.460  -7.621  1.00 10.00      B   
ATOM   3909  CD1 LEU    88      32.044  11.136  -7.232  1.00 10.00      B   
ATOM   3910  CD2 LEU    88      30.023  12.585  -7.015  1.00 10.00      B   
ATOM   3911  C   LEU    88      32.834  16.075  -7.159  1.00 10.00      B   
ATOM   3912  O   LEU    88      32.456  16.778  -6.221  1.00 10.00      B   
ATOM   3913  N   ASP    89      34.028  16.196  -7.732  1.00 10.00      B   
ATOM   3914  HN  ASP    89      34.255  15.601  -8.483  1.00 10.00      B   
ATOM   3915  CA  ASP    89      35.020  17.171  -7.282  1.00 10.00      B   
ATOM   3916  CB  ASP    89      36.267  17.092  -8.167  1.00 10.00      B   
ATOM   3917  CG  ASP    89      37.541  16.855  -7.383  1.00 10.00      B   
ATOM   3918  OD1 ASP    89      37.553  17.089  -6.160  1.00 10.00      B   
ATOM   3919  OD2 ASP    89      38.547  16.434  -7.993  1.00 10.00      B   
ATOM   3920  C   ASP    89      34.457  18.587  -7.325  1.00 10.00      B   
ATOM   3921  O   ASP    89      34.678  19.387  -6.413  1.00 10.00      B   
ATOM   3922  N   ALA    90      33.714  18.882  -8.386  1.00 10.00      B   
ATOM   3923  HN  ALA    90      33.565  18.190  -9.070  1.00 10.00      B   
ATOM   3924  CA  ALA    90      33.111  20.198  -8.564  1.00 10.00      B   
ATOM   3925  CB  ALA    90      32.526  20.334  -9.961  1.00 10.00      B   
ATOM   3926  C   ALA    90      32.045  20.461  -7.505  1.00 10.00      B   
ATOM   3927  O   ALA    90      31.875  21.591  -7.045  1.00 10.00      B   
ATOM   3928  N   HIS    91      31.333  19.410  -7.115  1.00 10.00      B   
ATOM   3929  HN  HIS    91      31.521  18.533  -7.514  1.00 10.00      B   
ATOM   3930  CA  HIS    91      30.288  19.524  -6.106  1.00 10.00      B   
ATOM   3931  CB  HIS    91      29.373  18.298  -6.134  1.00 10.00      B   
ATOM   3932  CG  HIS    91      28.020  18.556  -6.722  1.00 10.00      B   
ATOM   3933  ND1 HIS    91      26.979  17.656  -6.631  1.00 10.00      B   
ATOM   3934  HD1 HIS    91      27.008  16.792  -6.164  1.00 10.00      B   
ATOM   3935  CD2 HIS    91      27.540  19.612  -7.421  1.00 10.00      B   
ATOM   3936  CE1 HIS    91      25.922  18.144  -7.251  1.00 10.00      B   
ATOM   3937  NE2 HIS    91      26.235  19.329  -7.736  1.00 10.00      B   
ATOM   3938  HE2 HIS    91      25.626  19.919  -8.232  1.00 10.00      B   
ATOM   3939  C   HIS    91      30.897  19.687  -4.719  1.00 10.00      B   
ATOM   3940  O   HIS    91      30.370  20.415  -3.878  1.00 10.00      B   
ATOM   3941  N   ALA    92      32.017  19.008  -4.495  1.00 10.00      B   
ATOM   3942  HN  ALA    92      32.380  18.440  -5.209  1.00 10.00      B   
ATOM   3943  CA  ALA    92      32.715  19.070  -3.218  1.00 10.00      B   
ATOM   3944  CB  ALA    92      33.863  18.071  -3.191  1.00 10.00      B   
ATOM   3945  C   ALA    92      33.228  20.479  -2.950  1.00 10.00      B   
ATOM   3946  O   ALA    92      33.313  20.912  -1.801  1.00 10.00      B   
ATOM   3947  N   ASN    93      33.554  21.191  -4.025  1.00 10.00      B   
ATOM   3948  HN  ASN    93      33.461  20.781  -4.911  1.00 10.00      B   
ATOM   3949  CA  ASN    93      34.053  22.560  -3.926  1.00 10.00      B   
ATOM   3950  CB  ASN    93      34.349  23.134  -5.315  1.00 10.00      B   
ATOM   3951  CG  ASN    93      35.654  22.636  -5.905  1.00 10.00      B   
ATOM   3952  OD1 ASN    93      36.594  22.308  -5.185  1.00 10.00      B   
ATOM   3953  ND2 ASN    93      35.722  22.589  -7.225  1.00 10.00      B   
ATOM   3954 HD21 ASN    93      34.938  22.877  -7.741  1.00 10.00      B   
ATOM   3955 HD22 ASN    93      36.550  22.262  -7.637  1.00 10.00      B   
ATOM   3956  C   ASN    93      33.047  23.452  -3.214  1.00 10.00      B   
ATOM   3957  O   ASN    93      33.402  24.209  -2.310  1.00 10.00      B   
ATOM   3958  N   PHE    94      31.787  23.344  -3.616  1.00 10.00      B   
ATOM   3959  HN  PHE    94      31.568  22.708  -4.329  1.00 10.00      B   
ATOM   3960  CA  PHE    94      30.720  24.143  -3.025  1.00 10.00      B   
ATOM   3961  CB  PHE    94      29.459  24.096  -3.893  1.00 10.00      B   
ATOM   3962  CG  PHE    94      29.591  24.847  -5.188  1.00 10.00      B   
ATOM   3963  CD1 PHE    94      29.848  24.177  -6.372  1.00 10.00      B   
ATOM   3964  CD2 PHE    94      29.458  26.225  -5.217  1.00 10.00      B   
ATOM   3965  CE1 PHE    94      29.970  24.867  -7.562  1.00 10.00      B   
ATOM   3966  CE2 PHE    94      29.578  26.921  -6.403  1.00 10.00      B   
ATOM   3967  CZ  PHE    94      29.835  26.241  -7.578  1.00 10.00      B   
ATOM   3968  C   PHE    94      30.404  23.691  -1.604  1.00 10.00      B   
ATOM   3969  O   PHE    94      30.028  24.500  -0.758  1.00 10.00      B   
ATOM   3970  N   LEU    95      30.575  22.399  -1.345  1.00 10.00      B   
ATOM   3971  HN  LEU    95      30.889  21.806  -2.063  1.00 10.00      B   
ATOM   3972  CA  LEU    95      30.306  21.834  -0.023  1.00 10.00      B   
ATOM   3973  CB  LEU    95      30.252  20.306  -0.089  1.00 10.00      B   
ATOM   3974  CG  LEU    95      28.985  19.703  -0.695  1.00 10.00      B   
ATOM   3975  CD1 LEU    95      29.171  18.216  -0.957  1.00 10.00      B   
ATOM   3976  CD2 LEU    95      27.793  19.937   0.218  1.00 10.00      B   
ATOM   3977  C   LEU    95      31.348  22.282   1.000  1.00 10.00      B   
ATOM   3978  O   LEU    95      31.126  22.195   2.209  1.00 10.00      B   
ATOM   3979  N   ARG    96      32.485  22.758   0.506  1.00 10.00      B   
ATOM   3980  HN  ARG    96      32.606  22.788  -0.468  1.00 10.00      B   
ATOM   3981  CA  ARG    96      33.558  23.228   1.370  1.00 10.00      B   
ATOM   3982  CB  ARG    96      34.909  23.128   0.658  1.00 10.00      B   
ATOM   3983  CG  ARG    96      35.431  21.711   0.494  1.00 10.00      B   
ATOM   3984  CD  ARG    96      36.802  21.710  -0.158  1.00 10.00      B   
ATOM   3985  NE  ARG    96      37.174  20.387  -0.658  1.00 10.00      B   
ATOM   3986  HE  ARG    96      37.230  19.653  -0.002  1.00 10.00      B   
ATOM   3987  CZ  ARG    96      37.433  20.126  -1.936  1.00 10.00      B   
ATOM   3988  NH1 ARG    96      37.356  21.089  -2.840  1.00 10.00      B   
ATOM   3989 HH11 ARG    96      37.095  22.059  -2.557  1.00 10.00      B   
ATOM   3990 HH12 ARG    96      37.553  20.883  -3.846  1.00 10.00      B   
ATOM   3991  NH2 ARG    96      37.780  18.903  -2.306  1.00 10.00      B   
ATOM   3992 HH21 ARG    96      37.852  18.143  -1.596  1.00 10.00      B   
ATOM   3993 HH22 ARG    96      37.983  18.695  -3.309  1.00 10.00      B   
ATOM   3994  C   ARG    96      33.308  24.667   1.803  1.00 10.00      B   
ATOM   3995  O   ARG    96      33.513  25.021   2.966  1.00 10.00      B   
ATOM   3996  N   SER    97      32.859  25.485   0.860  1.00 10.00      B   
ATOM   3997  HN  SER    97      32.710  25.138  -0.047  1.00 10.00      B   
ATOM   3998  CA  SER    97      32.581  26.890   1.127  1.00 10.00      B   
ATOM   3999  CB  SER    97      32.620  27.679  -0.182  1.00 10.00      B   
ATOM   4000  OG  SER    97      32.269  26.848  -1.280  1.00 10.00      B   
ATOM   4001  HG  SER    97      32.403  27.333  -2.102  1.00 10.00      B   
ATOM   4002  C   SER    97      31.227  27.065   1.803  1.00 10.00      B   
ATOM   4003  O   SER    97      30.988  28.052   2.500  1.00 10.00      B   
ATOM   4004  N   ASN    98      30.343  26.099   1.599  1.00 10.00      B   
ATOM   4005  HN  ASN    98      30.594  25.329   1.044  1.00 10.00      B   
ATOM   4006  CA  ASN    98      29.010  26.150   2.182  1.00 10.00      B   
ATOM   4007  CB  ASN    98      27.940  26.157   1.087  1.00 10.00      B   
ATOM   4008  CG  ASN    98      27.892  27.463   0.320  1.00 10.00      B   
ATOM   4009  OD1 ASN    98      27.128  28.367   0.658  1.00 10.00      B   
ATOM   4010  ND2 ASN    98      28.700  27.570  -0.722  1.00 10.00      B   
ATOM   4011 HD21 ASN    98      29.277  26.806  -0.942  1.00 10.00      B   
ATOM   4012 HD22 ASN    98      28.699  28.412  -1.226  1.00 10.00      B   
ATOM   4013  C   ASN    98      28.776  24.981   3.128  1.00 10.00      B   
ATOM   4014  O   ASN    98      28.268  23.937   2.721  1.00 10.00      B   
ATOM   4015  N   PRO    99      29.150  25.135   4.407  1.00 10.00      B   
ATOM   4016  CA  PRO    99      28.974  24.090   5.417  1.00 10.00      B   
ATOM   4017  CB  PRO    99      29.825  24.579   6.602  1.00 10.00      B   
ATOM   4018  CG  PRO    99      30.610  25.739   6.084  1.00 10.00      B   
ATOM   4019  CD  PRO    99      29.794  26.325   4.973  1.00 10.00      B   
ATOM   4020  C   PRO    99      27.512  23.963   5.842  1.00 10.00      B   
ATOM   4021  O   PRO    99      27.110  22.965   6.442  1.00 10.00      B   
ATOM   4022  N   SER   100      26.728  24.984   5.527  1.00 10.00      B   
ATOM   4023  HN  SER   100      27.114  25.755   5.060  1.00 10.00      B   
ATOM   4024  CA  SER   100      25.318  25.009   5.864  1.00 10.00      B   
ATOM   4025  CB  SER   100      24.881  26.461   6.051  1.00 10.00      B   
ATOM   4026  OG  SER   100      25.672  27.325   5.245  1.00 10.00      B   
ATOM   4027  HG  SER   100      25.201  28.158   5.111  1.00 10.00      B   
ATOM   4028  C   SER   100      24.485  24.352   4.767  1.00 10.00      B   
ATOM   4029  O   SER   100      23.278  24.169   4.915  1.00 10.00      B   
ATOM   4030  N   TYR   101      25.138  23.994   3.670  1.00 10.00      B   
ATOM   4031  HN  TYR   101      26.106  24.139   3.621  1.00 10.00      B   
ATOM   4032  CA  TYR   101      24.461  23.367   2.549  1.00 10.00      B   
ATOM   4033  CB  TYR   101      25.038  23.863   1.222  1.00 10.00      B   
ATOM   4034  CG  TYR   101      24.328  25.074   0.660  1.00 10.00      B   
ATOM   4035  CD1 TYR   101      24.358  26.297   1.320  1.00 10.00      B   
ATOM   4036  CD2 TYR   101      23.627  24.994  -0.535  1.00 10.00      B   
ATOM   4037  CE1 TYR   101      23.711  27.404   0.807  1.00 10.00      B   
ATOM   4038  CE2 TYR   101      22.977  26.095  -1.057  1.00 10.00      B   
ATOM   4039  CZ  TYR   101      23.023  27.297  -0.382  1.00 10.00      B   
ATOM   4040  OH  TYR   101      22.376  28.396  -0.899  1.00 10.00      B   
ATOM   4041  HH  TYR   101      22.954  29.165  -0.842  1.00 10.00      B   
ATOM   4042  C   TYR   101      24.555  21.852   2.631  1.00 10.00      B   
ATOM   4043  O   TYR   101      25.645  21.289   2.772  1.00 10.00      B   
ATOM   4044  N   LYS   102      23.409  21.198   2.557  1.00 10.00      B   
ATOM   4045  HN  LYS   102      22.573  21.703   2.464  1.00 10.00      B   
ATOM   4046  CA  LYS   102      23.354  19.749   2.616  1.00 10.00      B   
ATOM   4047  CB  LYS   102      22.363  19.285   3.683  1.00 10.00      B   
ATOM   4048  CG  LYS   102      22.719  19.708   5.096  1.00 10.00      B   
ATOM   4049  CD  LYS   102      21.926  18.914   6.119  1.00 10.00      B   
ATOM   4050  CE  LYS   102      22.212  19.399   7.530  1.00 10.00      B   
ATOM   4051  NZ  LYS   102      22.049  18.313   8.531  1.00 10.00      B   
ATOM   4052  HZ1 LYS   102      22.796  17.598   8.408  1.00 10.00      B   
ATOM   4053  HZ2 LYS   102      21.125  17.852   8.414  1.00 10.00      B   
ATOM   4054  HZ3 LYS   102      22.113  18.701   9.492  1.00 10.00      B   
ATOM   4055  C   LYS   102      22.966  19.167   1.266  1.00 10.00      B   
ATOM   4056  O   LYS   102      22.200  19.770   0.510  1.00 10.00      B   
ATOM   4057  N   VAL   103      23.498  17.996   0.968  1.00 10.00      B   
ATOM   4058  HN  VAL   103      24.107  17.570   1.615  1.00 10.00      B   
ATOM   4059  CA  VAL   103      23.206  17.319  -0.283  1.00 10.00      B   
ATOM   4060  CB  VAL   103      24.487  17.066  -1.117  1.00 10.00      B   
ATOM   4061  CG1 VAL   103      25.557  16.356  -0.297  1.00 10.00      B   
ATOM   4062  CG2 VAL   103      24.172  16.286  -2.387  1.00 10.00      B   
ATOM   4063  C   VAL   103      22.477  16.004  -0.019  1.00 10.00      B   
ATOM   4064  O   VAL   103      22.880  15.219   0.840  1.00 10.00      B   
ATOM   4065  N   THR   104      21.389  15.788  -0.736  1.00 10.00      B   
ATOM   4066  HN  THR   104      21.102  16.465  -1.390  1.00 10.00      B   
ATOM   4067  CA  THR   104      20.615  14.570  -0.595  1.00 10.00      B   
ATOM   4068  CB  THR   104      19.100  14.846  -0.690  1.00 10.00      B   
ATOM   4069  OG1 THR   104      18.736  15.884   0.231  1.00 10.00      B   
ATOM   4070  HG1 THR   104      19.351  16.625   0.141  1.00 10.00      B   
ATOM   4071  CG2 THR   104      18.302  13.589  -0.370  1.00 10.00      B   
ATOM   4072  C   THR   104      21.012  13.577  -1.681  1.00 10.00      B   
ATOM   4073  O   THR   104      20.815  13.835  -2.871  1.00 10.00      B   
ATOM   4074  N   VAL   105      21.600  12.464  -1.268  1.00 10.00      B   
ATOM   4075  HN  VAL   105      21.755  12.333  -0.303  1.00 10.00      B   
ATOM   4076  CA  VAL   105      22.014  11.429  -2.200  1.00 10.00      B   
ATOM   4077  CB  VAL   105      23.249  10.656  -1.691  1.00 10.00      B   
ATOM   4078  CG1 VAL   105      23.752   9.683  -2.751  1.00 10.00      B   
ATOM   4079  CG2 VAL   105      24.355  11.617  -1.276  1.00 10.00      B   
ATOM   4080  C   VAL   105      20.866  10.453  -2.423  1.00 10.00      B   
ATOM   4081  O   VAL   105      20.557   9.629  -1.556  1.00 10.00      B   
ATOM   4082  N   GLU   106      20.219  10.573  -3.569  1.00 10.00      B   
ATOM   4083  HN  GLU   106      20.500  11.268  -4.208  1.00 10.00      B   
ATOM   4084  CA  GLU   106      19.106   9.707  -3.910  1.00 10.00      B   
ATOM   4085  CB  GLU   106      18.160  10.406  -4.892  1.00 10.00      B   
ATOM   4086  CG  GLU   106      17.741  11.803  -4.454  1.00 10.00      B   
ATOM   4087  CD  GLU   106      16.427  12.246  -5.066  1.00 10.00      B   
ATOM   4088  OE1 GLU   106      16.351  12.371  -6.309  1.00 10.00      B   
ATOM   4089  OE2 GLU   106      15.457  12.468  -4.308  1.00 10.00      B   
ATOM   4090  C   GLU   106      19.624   8.397  -4.496  1.00 10.00      B   
ATOM   4091  O   GLU   106      20.050   8.346  -5.654  1.00 10.00      B   
ATOM   4092  N   GLY   107      19.598   7.346  -3.686  1.00 10.00      B   
ATOM   4093  HN  GLY   107      19.234   7.449  -2.777  1.00 10.00      B   
ATOM   4094  CA  GLY   107      20.071   6.050  -4.127  1.00 10.00      B   
ATOM   4095  C   GLY   107      18.999   5.291  -4.878  1.00 10.00      B   
ATOM   4096  O   GLY   107      17.810   5.400  -4.557  1.00 10.00      B   
ATOM   4097  N   HIS   108      19.410   4.529  -5.882  1.00 10.00      B   
ATOM   4098  HN  HIS   108      20.368   4.466  -6.074  1.00 10.00      B   
ATOM   4099  CA  HIS   108      18.472   3.763  -6.693  1.00 10.00      B   
ATOM   4100  CB  HIS   108      18.110   4.532  -7.973  1.00 10.00      B   
ATOM   4101  CG  HIS   108      17.552   5.903  -7.747  1.00 10.00      B   
ATOM   4102  ND1 HIS   108      18.283   7.054  -7.959  1.00 10.00      B   
ATOM   4103  HD1 HIS   108      19.220   7.091  -8.257  1.00 10.00      B   
ATOM   4104  CD2 HIS   108      16.329   6.307  -7.336  1.00 10.00      B   
ATOM   4105  CE1 HIS   108      17.533   8.104  -7.680  1.00 10.00      B   
ATOM   4106  NE2 HIS   108      16.346   7.678  -7.302  1.00 10.00      B   
ATOM   4107  HE2 HIS   108      15.594   8.253  -7.038  1.00 10.00      B   
ATOM   4108  C   HIS   108      19.058   2.416  -7.089  1.00 10.00      B   
ATOM   4109  O   HIS   108      20.201   2.092  -6.750  1.00 10.00      B   
ATOM   4110  N   ALA   109      18.258   1.647  -7.814  1.00 10.00      B   
ATOM   4111  HN  ALA   109      17.358   1.977  -8.029  1.00 10.00      B   
ATOM   4112  CA  ALA   109      18.645   0.336  -8.307  1.00 10.00      B   
ATOM   4113  CB  ALA   109      18.158  -0.746  -7.352  1.00 10.00      B   
ATOM   4114  C   ALA   109      18.034   0.142  -9.692  1.00 10.00      B   
ATOM   4115  O   ALA   109      17.486   1.087 -10.260  1.00 10.00      B   
ATOM   4116  N   ASP   110      18.125  -1.060 -10.238  1.00 10.00      B   
ATOM   4117  HN  ASP   110      18.570  -1.782  -9.748  1.00 10.00      B   
ATOM   4118  CA  ASP   110      17.555  -1.328 -11.555  1.00 10.00      B   
ATOM   4119  CB  ASP   110      18.402  -2.314 -12.375  1.00 10.00      B   
ATOM   4120  CG  ASP   110      18.909  -3.500 -11.578  1.00 10.00      B   
ATOM   4121  OD1 ASP   110      18.121  -4.428 -11.318  1.00 10.00      B   
ATOM   4122  OD2 ASP   110      20.103  -3.510 -11.216  1.00 10.00      B   
ATOM   4123  C   ASP   110      16.097  -1.773 -11.442  1.00 10.00      B   
ATOM   4124  O   ASP   110      15.202  -0.941 -11.308  1.00 10.00      B   
ATOM   4125  N   GLU   111      15.864  -3.077 -11.495  1.00 10.00      B   
ATOM   4126  HN  GLU   111      16.626  -3.692 -11.616  1.00 10.00      B   
ATOM   4127  CA  GLU   111      14.521  -3.629 -11.379  1.00 10.00      B   
ATOM   4128  CB  GLU   111      13.830  -3.721 -12.744  1.00 10.00      B   
ATOM   4129  CG  GLU   111      13.131  -2.439 -13.172  1.00 10.00      B   
ATOM   4130  CD  GLU   111      11.682  -2.665 -13.549  1.00 10.00      B   
ATOM   4131  OE1 GLU   111      11.051  -3.584 -12.978  1.00 10.00      B   
ATOM   4132  OE2 GLU   111      11.168  -1.939 -14.426  1.00 10.00      B   
ATOM   4133  C   GLU   111      14.560  -4.996 -10.703  1.00 10.00      B   
ATOM   4134  O   GLU   111      13.521  -5.544 -10.324  1.00 10.00      B   
ATOM   4135  N   ARG   112      15.766  -5.536 -10.551  1.00 10.00      B   
ATOM   4136  HN  ARG   112      16.558  -5.044 -10.873  1.00 10.00      B   
ATOM   4137  CA  ARG   112      15.962  -6.831  -9.919  1.00 10.00      B   
ATOM   4138  CB  ARG   112      17.174  -7.540 -10.543  1.00 10.00      B   
ATOM   4139  CG  ARG   112      17.628  -8.799  -9.813  1.00 10.00      B   
ATOM   4140  CD  ARG   112      19.074  -9.138 -10.151  1.00 10.00      B   
ATOM   4141  NE  ARG   112      19.539 -10.349  -9.470  1.00 10.00      B   
ATOM   4142  HE  ARG   112      18.850 -10.964  -9.123  1.00 10.00      B   
ATOM   4143  CZ  ARG   112      20.827 -10.663  -9.299  1.00 10.00      B   
ATOM   4144  NH1 ARG   112      21.780  -9.854  -9.751  1.00 10.00      B   
ATOM   4145 HH11 ARG   112      22.787 -10.095  -9.615  1.00 10.00      B   
ATOM   4146 HH12 ARG   112      21.526  -8.970 -10.242  1.00 10.00      B   
ATOM   4147  NH2 ARG   112      21.157 -11.789  -8.678  1.00 10.00      B   
ATOM   4148 HH21 ARG   112      20.413 -12.431  -8.319  1.00 10.00      B   
ATOM   4149 HH22 ARG   112      22.159 -12.044  -8.545  1.00 10.00      B   
ATOM   4150  C   ARG   112      16.175  -6.656  -8.420  1.00 10.00      B   
ATOM   4151  O   ARG   112      17.282  -6.345  -7.976  1.00 10.00      B   
ATOM   4152  N   GLY   113      15.109  -6.813  -7.650  1.00 10.00      B   
ATOM   4153  HN  GLY   113      14.236  -6.988  -8.057  1.00 10.00      B   
ATOM   4154  CA  GLY   113      15.224  -6.685  -6.214  1.00 10.00      B   
ATOM   4155  C   GLY   113      13.893  -6.437  -5.540  1.00 10.00      B   
ATOM   4156  O   GLY   113      12.983  -5.854  -6.131  1.00 10.00      B   
ATOM   4157  N   THR   114      13.782  -6.898  -4.305  1.00 10.00      B   
ATOM   4158  HN  THR   114      14.540  -7.369  -3.901  1.00 10.00      B   
ATOM   4159  CA  THR   114      12.577  -6.727  -3.517  1.00 10.00      B   
ATOM   4160  CB  THR   114      12.440  -7.915  -2.550  1.00 10.00      B   
ATOM   4161  OG1 THR   114      13.744  -8.479  -2.339  1.00 10.00      B   
ATOM   4162  HG1 THR   114      13.657  -9.373  -1.988  1.00 10.00      B   
ATOM   4163  CG2 THR   114      11.523  -8.978  -3.135  1.00 10.00      B   
ATOM   4164  C   THR   114      12.688  -5.432  -2.715  1.00 10.00      B   
ATOM   4165  O   THR   114      13.790  -4.911  -2.555  1.00 10.00      B   
ATOM   4166  N   PRO   115      11.562  -4.901  -2.201  1.00 10.00      B   
ATOM   4167  CA  PRO   115      11.535  -3.653  -1.421  1.00 10.00      B   
ATOM   4168  CB  PRO   115      10.217  -3.768  -0.662  1.00 10.00      B   
ATOM   4169  CG  PRO   115       9.327  -4.489  -1.612  1.00 10.00      B   
ATOM   4170  CD  PRO   115      10.204  -5.465  -2.352  1.00 10.00      B   
ATOM   4171  C   PRO   115      12.708  -3.492  -0.448  1.00 10.00      B   
ATOM   4172  O   PRO   115      13.520  -2.577  -0.601  1.00 10.00      B   
ATOM   4173  N   GLU   116      12.808  -4.392   0.529  1.00 10.00      B   
ATOM   4174  HN  GLU   116      12.139  -5.109   0.584  1.00 10.00      B   
ATOM   4175  CA  GLU   116      13.874  -4.338   1.535  1.00 10.00      B   
ATOM   4176  CB  GLU   116      13.677  -5.440   2.578  1.00 10.00      B   
ATOM   4177  CG  GLU   116      13.646  -4.941   4.015  1.00 10.00      B   
ATOM   4178  CD  GLU   116      14.983  -4.404   4.485  1.00 10.00      B   
ATOM   4179  OE1 GLU   116      15.882  -5.217   4.789  1.00 10.00      B   
ATOM   4180  OE2 GLU   116      15.143  -3.165   4.555  1.00 10.00      B   
ATOM   4181  C   GLU   116      15.268  -4.451   0.915  1.00 10.00      B   
ATOM   4182  O   GLU   116      16.223  -3.836   1.392  1.00 10.00      B   
ATOM   4183  N   TYR   117      15.382  -5.228  -0.151  1.00 10.00      B   
ATOM   4184  HN  TYR   117      14.587  -5.675  -0.505  1.00 10.00      B   
ATOM   4185  CA  TYR   117      16.662  -5.420  -0.816  1.00 10.00      B   
ATOM   4186  CB  TYR   117      16.631  -6.664  -1.705  1.00 10.00      B   
ATOM   4187  CG  TYR   117      17.993  -7.273  -1.946  1.00 10.00      B   
ATOM   4188  CD1 TYR   117      18.911  -7.392  -0.911  1.00 10.00      B   
ATOM   4189  CD2 TYR   117      18.360  -7.732  -3.204  1.00 10.00      B   
ATOM   4190  CE1 TYR   117      20.154  -7.951  -1.120  1.00 10.00      B   
ATOM   4191  CE2 TYR   117      19.603  -8.293  -3.423  1.00 10.00      B   
ATOM   4192  CZ  TYR   117      20.496  -8.400  -2.377  1.00 10.00      B   
ATOM   4193  OH  TYR   117      21.735  -8.961  -2.589  1.00 10.00      B   
ATOM   4194  HH  TYR   117      22.049  -8.713  -3.466  1.00 10.00      B   
ATOM   4195  C   TYR   117      17.061  -4.189  -1.625  1.00 10.00      B   
ATOM   4196  O   TYR   117      18.227  -3.793  -1.629  1.00 10.00      B   
ATOM   4197  N   ASN   118      16.081  -3.580  -2.289  1.00 10.00      B   
ATOM   4198  HN  ASN   118      15.169  -3.949  -2.231  1.00 10.00      B   
ATOM   4199  CA  ASN   118      16.308  -2.389  -3.110  1.00 10.00      B   
ATOM   4200  CB  ASN   118      14.998  -1.917  -3.749  1.00 10.00      B   
ATOM   4201  CG  ASN   118      14.540  -2.804  -4.889  1.00 10.00      B   
ATOM   4202  OD1 ASN   118      15.352  -3.373  -5.617  1.00 10.00      B   
ATOM   4203  ND2 ASN   118      13.232  -2.930  -5.050  1.00 10.00      B   
ATOM   4204 HD21 ASN   118      12.639  -2.447  -4.436  1.00 10.00      B   
ATOM   4205 HD22 ASN   118      12.909  -3.509  -5.773  1.00 10.00      B   
ATOM   4206  C   ASN   118      16.917  -1.264  -2.284  1.00 10.00      B   
ATOM   4207  O   ASN   118      17.733  -0.480  -2.780  1.00 10.00      B   
ATOM   4208  N   ILE   119      16.517  -1.190  -1.020  1.00 10.00      B   
ATOM   4209  HN  ILE   119      15.853  -1.834  -0.690  1.00 10.00      B   
ATOM   4210  CA  ILE   119      17.032  -0.172  -0.116  1.00 10.00      B   
ATOM   4211  CB  ILE   119      16.304  -0.193   1.245  1.00 10.00      B   
ATOM   4212  CG1 ILE   119      14.789  -0.218   1.044  1.00 10.00      B   
ATOM   4213  CG2 ILE   119      16.708   1.011   2.087  1.00 10.00      B   
ATOM   4214  CD1 ILE   119      14.019  -0.583   2.292  1.00 10.00      B   
ATOM   4215  C   ILE   119      18.526  -0.387   0.113  1.00 10.00      B   
ATOM   4216  O   ILE   119      19.326   0.528  -0.065  1.00 10.00      B   
ATOM   4217  N   SER   120      18.892  -1.611   0.484  1.00 10.00      B   
ATOM   4218  HN  SER   120      18.202  -2.300   0.607  1.00 10.00      B   
ATOM   4219  CA  SER   120      20.286  -1.957   0.734  1.00 10.00      B   
ATOM   4220  CB  SER   120      20.382  -3.358   1.332  1.00 10.00      B   
ATOM   4221  OG  SER   120      19.502  -3.480   2.437  1.00 10.00      B   
ATOM   4222  HG  SER   120      19.426  -4.407   2.684  1.00 10.00      B   
ATOM   4223  C   SER   120      21.136  -1.835  -0.531  1.00 10.00      B   
ATOM   4224  O   SER   120      22.319  -1.494  -0.462  1.00 10.00      B   
ATOM   4225  N   LEU   121      20.532  -2.112  -1.685  1.00 10.00      B   
ATOM   4226  HN  LEU   121      19.593  -2.408  -1.678  1.00 10.00      B   
ATOM   4227  CA  LEU   121      21.238  -2.003  -2.956  1.00 10.00      B   
ATOM   4228  CB  LEU   121      20.345  -2.458  -4.112  1.00 10.00      B   
ATOM   4229  CG  LEU   121      19.969  -3.939  -4.134  1.00 10.00      B   
ATOM   4230  CD1 LEU   121      18.968  -4.217  -5.244  1.00 10.00      B   
ATOM   4231  CD2 LEU   121      21.206  -4.803  -4.301  1.00 10.00      B   
ATOM   4232  C   LEU   121      21.684  -0.565  -3.176  1.00 10.00      B   
ATOM   4233  O   LEU   121      22.813  -0.303  -3.590  1.00 10.00      B   
ATOM   4234  N   GLY   122      20.788   0.366  -2.882  1.00 10.00      B   
ATOM   4235  HN  GLY   122      19.899   0.095  -2.563  1.00 10.00      B   
ATOM   4236  CA  GLY   122      21.105   1.767  -3.032  1.00 10.00      B   
ATOM   4237  C   GLY   122      21.958   2.267  -1.885  1.00 10.00      B   
ATOM   4238  O   GLY   122      22.793   3.151  -2.066  1.00 10.00      B   
ATOM   4239  N   GLU   123      21.746   1.688  -0.706  1.00 10.00      B   
ATOM   4240  HN  GLU   123      21.050   0.998  -0.634  1.00 10.00      B   
ATOM   4241  CA  GLU   123      22.493   2.058   0.491  1.00 10.00      B   
ATOM   4242  CB  GLU   123      22.044   1.206   1.679  1.00 10.00      B   
ATOM   4243  CG  GLU   123      22.516   1.733   3.021  1.00 10.00      B   
ATOM   4244  CD  GLU   123      22.120   0.833   4.167  1.00 10.00      B   
ATOM   4245  OE1 GLU   123      22.930  -0.037   4.549  1.00 10.00      B   
ATOM   4246  OE2 GLU   123      20.994   0.986   4.687  1.00 10.00      B   
ATOM   4247  C   GLU   123      23.995   1.898   0.273  1.00 10.00      B   
ATOM   4248  O   GLU   123      24.787   2.755   0.669  1.00 10.00      B   
ATOM   4249  N   ARG   124      24.376   0.803  -0.369  1.00 10.00      B   
ATOM   4250  HN  ARG   124      23.692   0.158  -0.652  1.00 10.00      B   
ATOM   4251  CA  ARG   124      25.778   0.527  -0.654  1.00 10.00      B   
ATOM   4252  CB  ARG   124      25.933  -0.873  -1.253  1.00 10.00      B   
ATOM   4253  CG  ARG   124      25.713  -1.996  -0.251  1.00 10.00      B   
ATOM   4254  CD  ARG   124      25.186  -3.257  -0.920  1.00 10.00      B   
ATOM   4255  NE  ARG   124      26.196  -3.941  -1.736  1.00 10.00      B   
ATOM   4256  HE  ARG   124      27.142  -3.804  -1.490  1.00 10.00      B   
ATOM   4257  CZ  ARG   124      25.907  -4.742  -2.763  1.00 10.00      B   
ATOM   4258  NH1 ARG   124      24.641  -4.964  -3.095  1.00 10.00      B   
ATOM   4259 HH11 ARG   124      23.873  -4.512  -2.559  1.00 10.00      B   
ATOM   4260 HH12 ARG   124      24.410  -5.595  -3.895  1.00 10.00      B   
ATOM   4261  NH2 ARG   124      26.880  -5.328  -3.456  1.00 10.00      B   
ATOM   4262 HH21 ARG   124      26.649  -5.963  -4.267  1.00 10.00      B   
ATOM   4263 HH22 ARG   124      27.882  -5.167  -3.199  1.00 10.00      B   
ATOM   4264  C   ARG   124      26.358   1.578  -1.598  1.00 10.00      B   
ATOM   4265  O   ARG   124      27.501   2.004  -1.446  1.00 10.00      B   
ATOM   4266  N   ARG   125      25.550   2.004  -2.562  1.00 10.00      B   
ATOM   4267  HN  ARG   125      24.642   1.643  -2.616  1.00 10.00      B   
ATOM   4268  CA  ARG   125      25.978   3.004  -3.532  1.00 10.00      B   
ATOM   4269  CB  ARG   125      25.056   3.001  -4.755  1.00 10.00      B   
ATOM   4270  CG  ARG   125      25.116   1.718  -5.570  1.00 10.00      B   
ATOM   4271  CD  ARG   125      24.315   1.830  -6.857  1.00 10.00      B   
ATOM   4272  NE  ARG   125      23.063   1.076  -6.801  1.00 10.00      B   
ATOM   4273  HE  ARG   125      22.289   1.516  -6.379  1.00 10.00      B   
ATOM   4274  CZ  ARG   125      22.912  -0.157  -7.289  1.00 10.00      B   
ATOM   4275  NH1 ARG   125      23.932  -0.781  -7.875  1.00 10.00      B   
ATOM   4276 HH11 ARG   125      23.805  -1.747  -8.254  1.00 10.00      B   
ATOM   4277 HH12 ARG   125      24.860  -0.312  -7.957  1.00 10.00      B   
ATOM   4278  NH2 ARG   125      21.737  -0.764  -7.202  1.00 10.00      B   
ATOM   4279 HH21 ARG   125      20.929  -0.282  -6.754  1.00 10.00      B   
ATOM   4280 HH22 ARG   125      21.621  -1.733  -7.580  1.00 10.00      B   
ATOM   4281  C   ARG   125      26.029   4.392  -2.903  1.00 10.00      B   
ATOM   4282  O   ARG   125      26.968   5.153  -3.129  1.00 10.00      B   
ATOM   4283  N   ALA   126      25.019   4.707  -2.097  1.00 10.00      B   
ATOM   4284  HN  ALA   126      24.303   4.048  -1.950  1.00 10.00      B   
ATOM   4285  CA  ALA   126      24.938   5.999  -1.429  1.00 10.00      B   
ATOM   4286  CB  ALA   126      23.595   6.145  -0.729  1.00 10.00      B   
ATOM   4287  C   ALA   126      26.082   6.172  -0.433  1.00 10.00      B   
ATOM   4288  O   ALA   126      26.644   7.262  -0.301  1.00 10.00      B   
ATOM   4289  N   ASN   127      26.425   5.088   0.258  1.00 10.00      B   
ATOM   4290  HN  ASN   127      25.933   4.250   0.109  1.00 10.00      B   
ATOM   4291  CA  ASN   127      27.508   5.114   1.239  1.00 10.00      B   
ATOM   4292  CB  ASN   127      27.622   3.773   1.972  1.00 10.00      B   
ATOM   4293  CG  ASN   127      26.898   3.764   3.305  1.00 10.00      B   
ATOM   4294  OD1 ASN   127      27.453   4.159   4.329  1.00 10.00      B   
ATOM   4295  ND2 ASN   127      25.661   3.300   3.305  1.00 10.00      B   
ATOM   4296 HD21 ASN   127      25.281   2.988   2.453  1.00 10.00      B   
ATOM   4297 HD22 ASN   127      25.173   3.286   4.154  1.00 10.00      B   
ATOM   4298  C   ASN   127      28.833   5.449   0.572  1.00 10.00      B   
ATOM   4299  O   ASN   127      29.630   6.219   1.109  1.00 10.00      B   
ATOM   4300  N   ALA   128      29.056   4.875  -0.611  1.00 10.00      B   
ATOM   4301  HN  ALA   128      28.375   4.277  -0.987  1.00 10.00      B   
ATOM   4302  CA  ALA   128      30.284   5.110  -1.362  1.00 10.00      B   
ATOM   4303  CB  ALA   128      30.314   4.254  -2.617  1.00 10.00      B   
ATOM   4304  C   ALA   128      30.428   6.585  -1.713  1.00 10.00      B   
ATOM   4305  O   ALA   128      31.522   7.146  -1.635  1.00 10.00      B   
ATOM   4306  N   VAL   129      29.316   7.207  -2.082  1.00 10.00      B   
ATOM   4307  HN  VAL   129      28.476   6.698  -2.119  1.00 10.00      B   
ATOM   4308  CA  VAL   129      29.306   8.622  -2.437  1.00 10.00      B   
ATOM   4309  CB  VAL   129      27.960   9.038  -3.067  1.00 10.00      B   
ATOM   4310  CG1 VAL   129      27.970  10.513  -3.448  1.00 10.00      B   
ATOM   4311  CG2 VAL   129      27.645   8.176  -4.280  1.00 10.00      B   
ATOM   4312  C   VAL   129      29.576   9.481  -1.204  1.00 10.00      B   
ATOM   4313  O   VAL   129      30.378  10.417  -1.250  1.00 10.00      B   
ATOM   4314  N   LYS   130      28.908   9.150  -0.104  1.00 10.00      B   
ATOM   4315  HN  LYS   130      28.279   8.395  -0.136  1.00 10.00      B   
ATOM   4316  CA  LYS   130      29.073   9.882   1.147  1.00 10.00      B   
ATOM   4317  CB  LYS   130      28.097   9.362   2.209  1.00 10.00      B   
ATOM   4318  CG  LYS   130      28.090  10.157   3.508  1.00 10.00      B   
ATOM   4319  CD  LYS   130      26.788   9.965   4.278  1.00 10.00      B   
ATOM   4320  CE  LYS   130      26.771  10.800   5.551  1.00 10.00      B   
ATOM   4321  NZ  LYS   130      25.437  10.810   6.210  1.00 10.00      B   
ATOM   4322  HZ1 LYS   130      25.504  11.257   7.145  1.00 10.00      B   
ATOM   4323  HZ2 LYS   130      25.084   9.839   6.331  1.00 10.00      B   
ATOM   4324  HZ3 LYS   130      24.752  11.346   5.635  1.00 10.00      B   
ATOM   4325  C   LYS   130      30.514   9.794   1.645  1.00 10.00      B   
ATOM   4326  O   LYS   130      31.117  10.805   2.005  1.00 10.00      B   
ATOM   4327  N   MET   131      31.066   8.584   1.634  1.00 10.00      B   
ATOM   4328  HN  MET   131      30.532   7.817   1.325  1.00 10.00      B   
ATOM   4329  CA  MET   131      32.439   8.362   2.079  1.00 10.00      B   
ATOM   4330  CB  MET   131      32.781   6.869   2.081  1.00 10.00      B   
ATOM   4331  CG  MET   131      32.108   6.067   3.183  1.00 10.00      B   
ATOM   4332  SD  MET   131      32.607   4.331   3.188  1.00 10.00      B   
ATOM   4333  CE  MET   131      32.125   3.830   1.537  1.00 10.00      B   
ATOM   4334  C   MET   131      33.433   9.115   1.201  1.00 10.00      B   
ATOM   4335  O   MET   131      34.433   9.641   1.694  1.00 10.00      B   
ATOM   4336  N   TYR   132      33.158   9.163  -0.098  1.00 10.00      B   
ATOM   4337  HN  TYR   132      32.348   8.720  -0.436  1.00 10.00      B   
ATOM   4338  CA  TYR   132      34.033   9.856  -1.032  1.00 10.00      B   
ATOM   4339  CB  TYR   132      33.627   9.572  -2.480  1.00 10.00      B   
ATOM   4340  CG  TYR   132      34.694   9.921  -3.494  1.00 10.00      B   
ATOM   4341  CD1 TYR   132      35.811   9.111  -3.655  1.00 10.00      B   
ATOM   4342  CD2 TYR   132      34.590  11.058  -4.285  1.00 10.00      B   
ATOM   4343  CE1 TYR   132      36.795   9.424  -4.573  1.00 10.00      B   
ATOM   4344  CE2 TYR   132      35.567  11.377  -5.207  1.00 10.00      B   
ATOM   4345  CZ  TYR   132      36.666  10.558  -5.347  1.00 10.00      B   
ATOM   4346  OH  TYR   132      37.647  10.881  -6.256  1.00 10.00      B   
ATOM   4347  HH  TYR   132      37.891  10.093  -6.756  1.00 10.00      B   
ATOM   4348  C   TYR   132      34.029  11.355  -0.757  1.00 10.00      B   
ATOM   4349  O   TYR   132      35.082  11.994  -0.743  1.00 10.00      B   
ATOM   4350  N   LEU   133      32.841  11.906  -0.519  1.00 10.00      B   
ATOM   4351  HN  LEU   133      32.038  11.340  -0.533  1.00 10.00      B   
ATOM   4352  CA  LEU   133      32.705  13.328  -0.236  1.00 10.00      B   
ATOM   4353  CB  LEU   133      31.230  13.730  -0.147  1.00 10.00      B   
ATOM   4354  CG  LEU   133      30.462  13.777  -1.470  1.00 10.00      B   
ATOM   4355  CD1 LEU   133      28.985  14.041  -1.219  1.00 10.00      B   
ATOM   4356  CD2 LEU   133      31.045  14.834  -2.395  1.00 10.00      B   
ATOM   4357  C   LEU   133      33.434  13.687   1.051  1.00 10.00      B   
ATOM   4358  O   LEU   133      34.131  14.700   1.120  1.00 10.00      B   
ATOM   4359  N   GLN   134      33.281  12.838   2.061  1.00 10.00      B   
ATOM   4360  HN  GLN   134      32.707  12.050   1.938  1.00 10.00      B   
ATOM   4361  CA  GLN   134      33.932  13.045   3.349  1.00 10.00      B   
ATOM   4362  CB  GLN   134      33.569  11.917   4.316  1.00 10.00      B   
ATOM   4363  CG  GLN   134      32.177  12.022   4.915  1.00 10.00      B   
ATOM   4364  CD  GLN   134      31.851  10.857   5.829  1.00 10.00      B   
ATOM   4365  OE1 GLN   134      31.264   9.861   5.405  1.00 10.00      B   
ATOM   4366  NE2 GLN   134      32.239  10.969   7.090  1.00 10.00      B   
ATOM   4367 HE21 GLN   134      32.708  11.788   7.361  1.00 10.00      B   
ATOM   4368 HE22 GLN   134      32.045  10.231   7.701  1.00 10.00      B   
ATOM   4369  C   GLN   134      35.444  13.111   3.179  1.00 10.00      B   
ATOM   4370  O   GLN   134      36.108  13.989   3.733  1.00 10.00      B   
ATOM   4371  N   GLY   135      35.977  12.203   2.370  1.00 10.00      B   
ATOM   4372  HN  GLY   135      35.388  11.551   1.926  1.00 10.00      B   
ATOM   4373  CA  GLY   135      37.406  12.161   2.131  1.00 10.00      B   
ATOM   4374  C   GLY   135      37.906  13.335   1.310  1.00 10.00      B   
ATOM   4375  O   GLY   135      39.114  13.520   1.164  1.00 10.00      B   
ATOM   4376  N   LYS   136      36.983  14.121   0.767  1.00 10.00      B   
ATOM   4377  HN  LYS   136      36.033  13.911   0.906  1.00 10.00      B   
ATOM   4378  CA  LYS   136      37.342  15.284  -0.037  1.00 10.00      B   
ATOM   4379  CB  LYS   136      36.465  15.377  -1.290  1.00 10.00      B   
ATOM   4380  CG  LYS   136      36.737  14.295  -2.323  1.00 10.00      B   
ATOM   4381  CD  LYS   136      38.200  14.274  -2.732  1.00 10.00      B   
ATOM   4382  CE  LYS   136      38.485  13.161  -3.723  1.00 10.00      B   
ATOM   4383  NZ  LYS   136      39.930  13.071  -4.057  1.00 10.00      B   
ATOM   4384  HZ1 LYS   136      40.472  12.724  -3.236  1.00 10.00      B   
ATOM   4385  HZ2 LYS   136      40.293  14.006  -4.327  1.00 10.00      B   
ATOM   4386  HZ3 LYS   136      40.072  12.418  -4.852  1.00 10.00      B   
ATOM   4387  C   LYS   136      37.249  16.572   0.774  1.00 10.00      B   
ATOM   4388  O   LYS   136      37.443  17.669   0.245  1.00 10.00      B   
ATOM   4389  N   GLY   137      36.951  16.430   2.058  1.00 10.00      B   
ATOM   4390  HN  GLY   137      36.799  15.531   2.419  1.00 10.00      B   
ATOM   4391  CA  GLY   137      36.846  17.585   2.926  1.00 10.00      B   
ATOM   4392  C   GLY   137      35.415  18.053   3.099  1.00 10.00      B   
ATOM   4393  O   GLY   137      35.140  19.253   3.076  1.00 10.00      B   
ATOM   4394  N   VAL   138      34.498  17.109   3.248  1.00 10.00      B   
ATOM   4395  HN  VAL   138      34.772  16.168   3.230  1.00 10.00      B   
ATOM   4396  CA  VAL   138      33.090  17.430   3.437  1.00 10.00      B   
ATOM   4397  CB  VAL   138      32.237  17.026   2.210  1.00 10.00      B   
ATOM   4398  CG1 VAL   138      30.771  17.375   2.427  1.00 10.00      B   
ATOM   4399  CG2 VAL   138      32.760  17.692   0.946  1.00 10.00      B   
ATOM   4400  C   VAL   138      32.560  16.722   4.678  1.00 10.00      B   
ATOM   4401  O   VAL   138      32.788  15.528   4.864  1.00 10.00      B   
ATOM   4402  N   SER   139      31.870  17.463   5.534  1.00 10.00      B   
ATOM   4403  HN  SER   139      31.719  18.411   5.338  1.00 10.00      B   
ATOM   4404  CA  SER   139      31.320  16.896   6.751  1.00 10.00      B   
ATOM   4405  CB  SER   139      30.869  18.006   7.702  1.00 10.00      B   
ATOM   4406  OG  SER   139      30.134  17.473   8.788  1.00 10.00      B   
ATOM   4407  HG  SER   139      30.570  17.705   9.614  1.00 10.00      B   
ATOM   4408  C   SER   139      30.155  15.963   6.439  1.00 10.00      B   
ATOM   4409  O   SER   139      29.353  16.230   5.540  1.00 10.00      B   
ATOM   4410  N   ALA   140      30.064  14.873   7.193  1.00 10.00      B   
ATOM   4411  HN  ALA   140      30.734  14.723   7.897  1.00 10.00      B   
ATOM   4412  CA  ALA   140      29.001  13.896   7.010  1.00 10.00      B   
ATOM   4413  CB  ALA   140      29.269  12.658   7.849  1.00 10.00      B   
ATOM   4414  C   ALA   140      27.650  14.499   7.368  1.00 10.00      B   
ATOM   4415  O   ALA   140      26.610  14.029   6.910  1.00 10.00      B   
ATOM   4416  N   ASP   141      27.679  15.560   8.167  1.00 10.00      B   
ATOM   4417  HN  ASP   141      28.548  15.900   8.474  1.00 10.00      B   
ATOM   4418  CA  ASP   141      26.460  16.240   8.597  1.00 10.00      B   
ATOM   4419  CB  ASP   141      26.751  17.194   9.763  1.00 10.00      B   
ATOM   4420  CG  ASP   141      27.044  16.477  11.065  1.00 10.00      B   
ATOM   4421  OD1 ASP   141      26.117  15.862  11.635  1.00 10.00      B   
ATOM   4422  OD2 ASP   141      28.206  16.523  11.526  1.00 10.00      B   
ATOM   4423  C   ASP   141      25.819  17.009   7.444  1.00 10.00      B   
ATOM   4424  O   ASP   141      24.661  17.420   7.526  1.00 10.00      B   
ATOM   4425  N   GLN   142      26.577  17.195   6.368  1.00 10.00      B   
ATOM   4426  HN  GLN   142      27.490  16.837   6.361  1.00 10.00      B   
ATOM   4427  CA  GLN   142      26.090  17.913   5.196  1.00 10.00      B   
ATOM   4428  CB  GLN   142      27.187  18.818   4.626  1.00 10.00      B   
ATOM   4429  CG  GLN   142      27.918  19.662   5.655  1.00 10.00      B   
ATOM   4430  CD  GLN   142      28.993  20.531   5.031  1.00 10.00      B   
ATOM   4431  OE1 GLN   142      30.056  20.736   5.618  1.00 10.00      B   
ATOM   4432  NE2 GLN   142      28.717  21.065   3.848  1.00 10.00      B   
ATOM   4433 HE21 GLN   142      27.841  20.876   3.447  1.00 10.00      B   
ATOM   4434 HE22 GLN   142      29.401  21.627   3.419  1.00 10.00      B   
ATOM   4435  C   GLN   142      25.642  16.938   4.115  1.00 10.00      B   
ATOM   4436  O   GLN   142      25.294  17.342   3.006  1.00 10.00      B   
ATOM   4437  N   ILE   143      25.653  15.655   4.436  1.00 10.00      B   
ATOM   4438  HN  ILE   143      25.910  15.388   5.343  1.00 10.00      B   
ATOM   4439  CA  ILE   143      25.268  14.637   3.473  1.00 10.00      B   
ATOM   4440  CB  ILE   143      26.457  13.726   3.097  1.00 10.00      B   
ATOM   4441  CG1 ILE   143      27.725  14.557   2.875  1.00 10.00      B   
ATOM   4442  CG2 ILE   143      26.128  12.916   1.849  1.00 10.00      B   
ATOM   4443  CD1 ILE   143      29.001  13.744   2.869  1.00 10.00      B   
ATOM   4444  C   ILE   143      24.126  13.771   3.993  1.00 10.00      B   
ATOM   4445  O   ILE   143      24.259  13.091   5.011  1.00 10.00      B   
ATOM   4446  N   SER   144      23.011  13.802   3.282  1.00 10.00      B   
ATOM   4447  HN  SER   144      22.972  14.371   2.481  1.00 10.00      B   
ATOM   4448  CA  SER   144      21.845  13.011   3.638  1.00 10.00      B   
ATOM   4449  CB  SER   144      20.621  13.917   3.784  1.00 10.00      B   
ATOM   4450  OG  SER   144      20.854  14.924   4.759  1.00 10.00      B   
ATOM   4451  HG  SER   144      20.226  15.648   4.632  1.00 10.00      B   
ATOM   4452  C   SER   144      21.615  11.959   2.559  1.00 10.00      B   
ATOM   4453  O   SER   144      21.899  12.206   1.387  1.00 10.00      B   
ATOM   4454  N   ILE   145      21.120  10.789   2.940  1.00 10.00      B   
ATOM   4455  HN  ILE   145      20.883  10.647   3.883  1.00 10.00      B   
ATOM   4456  CA  ILE   145      20.898   9.716   1.975  1.00 10.00      B   
ATOM   4457  CB  ILE   145      21.897   8.551   2.172  1.00 10.00      B   
ATOM   4458  CG1 ILE   145      21.913   8.087   3.634  1.00 10.00      B   
ATOM   4459  CG2 ILE   145      23.293   8.961   1.717  1.00 10.00      B   
ATOM   4460  CD1 ILE   145      22.741   6.842   3.884  1.00 10.00      B   
ATOM   4461  C   ILE   145      19.468   9.179   2.026  1.00 10.00      B   
ATOM   4462  O   ILE   145      18.907   8.973   3.105  1.00 10.00      B   
ATOM   4463  N   VAL   146      18.881   8.968   0.849  1.00 10.00      B   
ATOM   4464  HN  VAL   146      19.379   9.166   0.024  1.00 10.00      B   
ATOM   4465  CA  VAL   146      17.525   8.443   0.741  1.00 10.00      B   
ATOM   4466  CB  VAL   146      16.496   9.539   0.362  1.00 10.00      B   
ATOM   4467  CG1 VAL   146      15.087   8.965   0.341  1.00 10.00      B   
ATOM   4468  CG2 VAL   146      16.572  10.718   1.322  1.00 10.00      B   
ATOM   4469  C   VAL   146      17.488   7.334  -0.309  1.00 10.00      B   
ATOM   4470  O   VAL   146      18.000   7.503  -1.416  1.00 10.00      B   
ATOM   4471  N   SER   147      16.903   6.200   0.047  1.00 10.00      B   
ATOM   4472  HN  SER   147      16.527   6.118   0.948  1.00 10.00      B   
ATOM   4473  CA  SER   147      16.811   5.070  -0.866  1.00 10.00      B   
ATOM   4474  CB  SER   147      17.121   3.770  -0.123  1.00 10.00      B   
ATOM   4475  OG  SER   147      18.275   3.920   0.688  1.00 10.00      B   
ATOM   4476  HG  SER   147      18.007   4.183   1.578  1.00 10.00      B   
ATOM   4477  C   SER   147      15.434   4.987  -1.513  1.00 10.00      B   
ATOM   4478  O   SER   147      14.411   4.988  -0.825  1.00 10.00      B   
ATOM   4479  N   TYR   148      15.412   4.923  -2.840  1.00 10.00      B   
ATOM   4480  HN  TYR   148      16.264   4.947  -3.333  1.00 10.00      B   
ATOM   4481  CA  TYR   148      14.159   4.828  -3.580  1.00 10.00      B   
ATOM   4482  CB  TYR   148      14.063   5.931  -4.632  1.00 10.00      B   
ATOM   4483  CG  TYR   148      14.004   7.326  -4.062  1.00 10.00      B   
ATOM   4484  CD1 TYR   148      15.159   8.075  -3.898  1.00 10.00      B   
ATOM   4485  CD2 TYR   148      12.793   7.897  -3.698  1.00 10.00      B   
ATOM   4486  CE1 TYR   148      15.112   9.354  -3.387  1.00 10.00      B   
ATOM   4487  CE2 TYR   148      12.736   9.177  -3.185  1.00 10.00      B   
ATOM   4488  CZ  TYR   148      13.899   9.900  -3.031  1.00 10.00      B   
ATOM   4489  OH  TYR   148      13.850  11.178  -2.530  1.00 10.00      B   
ATOM   4490  HH  TYR   148      14.466  11.741  -3.030  1.00 10.00      B   
ATOM   4491  C   TYR   148      14.032   3.472  -4.255  1.00 10.00      B   
ATOM   4492  O   TYR   148      12.949   3.089  -4.701  1.00 10.00      B   
ATOM   4493  N   GLY   149      15.147   2.758  -4.335  1.00 10.00      B   
ATOM   4494  HN  GLY   149      15.979   3.122  -3.960  1.00 10.00      B   
ATOM   4495  CA  GLY   149      15.155   1.451  -4.960  1.00 10.00      B   
ATOM   4496  C   GLY   149      14.832   1.509  -6.440  1.00 10.00      B   
ATOM   4497  O   GLY   149      15.542   2.154  -7.214  1.00 10.00      B   
ATOM   4498  N   LYS   150      13.754   0.848  -6.832  1.00 10.00      B   
ATOM   4499  HN  LYS   150      13.220   0.364  -6.162  1.00 10.00      B   
ATOM   4500  CA  LYS   150      13.340   0.815  -8.227  1.00 10.00      B   
ATOM   4501  CB  LYS   150      13.175  -0.634  -8.689  1.00 10.00      B   
ATOM   4502  CG  LYS   150      12.193  -1.435  -7.849  1.00 10.00      B   
ATOM   4503  CD  LYS   150      11.929  -2.805  -8.451  1.00 10.00      B   
ATOM   4504  CE  LYS   150      11.288  -2.691  -9.821  1.00 10.00      B   
ATOM   4505  NZ  LYS   150      10.826  -4.008 -10.319  1.00 10.00      B   
ATOM   4506  HZ1 LYS   150      11.549  -4.732 -10.141  1.00 10.00      B   
ATOM   4507  HZ2 LYS   150      10.644  -3.961 -11.347  1.00 10.00      B   
ATOM   4508  HZ3 LYS   150       9.942  -4.282  -9.831  1.00 10.00      B   
ATOM   4509  C   LYS   150      12.035   1.582  -8.436  1.00 10.00      B   
ATOM   4510  O   LYS   150      11.494   1.618  -9.540  1.00 10.00      B   
ATOM   4511  N   GLU   151      11.543   2.205  -7.372  1.00 10.00      B   
ATOM   4512  HN  GLU   151      12.024   2.144  -6.518  1.00 10.00      B   
ATOM   4513  CA  GLU   151      10.296   2.965  -7.431  1.00 10.00      B   
ATOM   4514  CB  GLU   151       9.688   3.090  -6.036  1.00 10.00      B   
ATOM   4515  CG  GLU   151       9.374   1.757  -5.381  1.00 10.00      B   
ATOM   4516  CD  GLU   151       9.181   1.889  -3.890  1.00 10.00      B   
ATOM   4517  OE1 GLU   151      10.185   1.812  -3.149  1.00 10.00      B   
ATOM   4518  OE2 GLU   151       8.035   2.098  -3.445  1.00 10.00      B   
ATOM   4519  C   GLU   151      10.512   4.350  -8.032  1.00 10.00      B   
ATOM   4520  O   GLU   151       9.567   5.119  -8.205  1.00 10.00      B   
ATOM   4521  N   LYS   152      11.758   4.660  -8.345  1.00 10.00      B   
ATOM   4522  HN  LYS   152      12.465   4.002  -8.188  1.00 10.00      B   
ATOM   4523  CA  LYS   152      12.103   5.946  -8.928  1.00 10.00      B   
ATOM   4524  CB  LYS   152      12.486   6.933  -7.825  1.00 10.00      B   
ATOM   4525  CG  LYS   152      12.080   8.367  -8.102  1.00 10.00      B   
ATOM   4526  CD  LYS   152      11.810   9.106  -6.806  1.00 10.00      B   
ATOM   4527  CE  LYS   152      11.359  10.527  -7.067  1.00 10.00      B   
ATOM   4528  NZ  LYS   152      10.716  11.127  -5.872  1.00 10.00      B   
ATOM   4529  HZ1 LYS   152      11.438  11.506  -5.228  1.00 10.00      B   
ATOM   4530  HZ2 LYS   152      10.158  10.407  -5.367  1.00 10.00      B   
ATOM   4531  HZ3 LYS   152      10.083  11.900  -6.160  1.00 10.00      B   
ATOM   4532  C   LYS   152      13.250   5.784  -9.921  1.00 10.00      B   
ATOM   4533  O   LYS   152      14.390   6.140  -9.627  1.00 10.00      B   
ATOM   4534  N   PRO   153      12.963   5.220 -11.105  1.00 10.00      B   
ATOM   4535  CA  PRO   153      13.966   4.995 -12.142  1.00 10.00      B   
ATOM   4536  CB  PRO   153      13.377   3.801 -12.892  1.00 10.00      B   
ATOM   4537  CG  PRO   153      11.904   4.023 -12.826  1.00 10.00      B   
ATOM   4538  CD  PRO   153      11.631   4.751 -11.532  1.00 10.00      B   
ATOM   4539  C   PRO   153      14.114   6.185 -13.089  1.00 10.00      B   
ATOM   4540  O   PRO   153      13.512   7.245 -12.886  1.00 10.00      B   
ATOM   4541  N   ALA   154      14.917   5.997 -14.128  1.00 10.00      B   
ATOM   4542  HN  ALA   154      15.368   5.127 -14.231  1.00 10.00      B   
ATOM   4543  CA  ALA   154      15.152   7.033 -15.120  1.00 10.00      B   
ATOM   4544  CB  ALA   154      16.633   7.376 -15.181  1.00 10.00      B   
ATOM   4545  C   ALA   154      14.667   6.567 -16.487  1.00 10.00      B   
ATOM   4546  O   ALA   154      14.172   7.359 -17.289  1.00 10.00      B   
ATOM   4547  N   VAL   155      14.828   5.277 -16.747  1.00 10.00      B   
ATOM   4548  HN  VAL   155      15.239   4.697 -16.065  1.00 10.00      B   
ATOM   4549  CA  VAL   155      14.409   4.689 -18.010  1.00 10.00      B   
ATOM   4550  CB  VAL   155      15.620   4.218 -18.848  1.00 10.00      B   
ATOM   4551  CG1 VAL   155      15.182   3.819 -20.250  1.00 10.00      B   
ATOM   4552  CG2 VAL   155      16.691   5.295 -18.912  1.00 10.00      B   
ATOM   4553  C   VAL   155      13.496   3.497 -17.744  1.00 10.00      B   
ATOM   4554  O   VAL   155      13.805   2.645 -16.909  1.00 10.00      B   
ATOM   4555  N   LEU   156      12.372   3.451 -18.439  1.00 10.00      B   
ATOM   4556  HN  LEU   156      12.179   4.161 -19.087  1.00 10.00      B   
ATOM   4557  CA  LEU   156      11.421   2.363 -18.275  1.00 10.00      B   
ATOM   4558  CB  LEU   156       9.993   2.839 -18.560  1.00 10.00      B   
ATOM   4559  CG  LEU   156       9.411   3.857 -17.576  1.00 10.00      B   
ATOM   4560  CD1 LEU   156       7.989   4.230 -17.965  1.00 10.00      B   
ATOM   4561  CD2 LEU   156       9.453   3.316 -16.156  1.00 10.00      B   
ATOM   4562  C   LEU   156      11.778   1.194 -19.180  1.00 10.00      B   
ATOM   4563  O   LEU   156      11.864   1.342 -20.401  1.00 10.00      B   
ATOM   4564  N   GLY   157      12.005   0.040 -18.581  1.00 10.00      B   
ATOM   4565  HN  GLY   157      11.949  -0.016 -17.602  1.00 10.00      B   
ATOM   4566  CA  GLY   157      12.344  -1.132 -19.356  1.00 10.00      B   
ATOM   4567  C   GLY   157      13.056  -2.190 -18.544  1.00 10.00      B   
ATOM   4568  O   GLY   157      13.687  -1.893 -17.528  1.00 10.00      B   
ATOM   4569  N   HIS   158      12.956  -3.429 -18.997  1.00 10.00      B   
ATOM   4570  HN  HIS   158      12.445  -3.595 -19.819  1.00 10.00      B   
ATOM   4571  CA  HIS   158      13.594  -4.548 -18.322  1.00 10.00      B   
ATOM   4572  CB  HIS   158      12.644  -5.744 -18.236  1.00 10.00      B   
ATOM   4573  CG  HIS   158      11.881  -5.810 -16.952  1.00 10.00      B   
ATOM   4574  ND1 HIS   158      10.954  -6.788 -16.671  1.00 10.00      B   
ATOM   4575  HD1 HIS   158      10.685  -7.519 -17.275  1.00 10.00      B   
ATOM   4576  CD2 HIS   158      11.927  -5.013 -15.860  1.00 10.00      B   
ATOM   4577  CE1 HIS   158      10.455  -6.583 -15.464  1.00 10.00      B   
ATOM   4578  NE2 HIS   158      11.032  -5.515 -14.954  1.00 10.00      B   
ATOM   4579  HE2 HIS   158      10.839  -5.124 -14.065  1.00 10.00      B   
ATOM   4580  C   HIS   158      14.877  -4.940 -19.039  1.00 10.00      B   
ATOM   4581  O   HIS   158      15.528  -5.925 -18.685  1.00 10.00      B   
ATOM   4582  N   ASP   159      15.228  -4.161 -20.051  1.00 10.00      B   
ATOM   4583  HN  ASP   159      14.652  -3.401 -20.286  1.00 10.00      B   
ATOM   4584  CA  ASP   159      16.432  -4.401 -20.831  1.00 10.00      B   
ATOM   4585  CB  ASP   159      16.319  -3.746 -22.209  1.00 10.00      B   
ATOM   4586  CG  ASP   159      16.056  -4.750 -23.312  1.00 10.00      B   
ATOM   4587  OD1 ASP   159      17.031  -5.339 -23.828  1.00 10.00      B   
ATOM   4588  OD2 ASP   159      14.878  -4.951 -23.675  1.00 10.00      B   
ATOM   4589  C   ASP   159      17.656  -3.865 -20.106  1.00 10.00      B   
ATOM   4590  O   ASP   159      17.556  -2.929 -19.311  1.00 10.00      B   
ATOM   4591  N   GLU   160      18.812  -4.446 -20.400  1.00 10.00      B   
ATOM   4592  HN  GLU   160      18.825  -5.171 -21.062  1.00 10.00      B   
ATOM   4593  CA  GLU   160      20.065  -4.037 -19.771  1.00 10.00      B   
ATOM   4594  CB  GLU   160      21.210  -4.943 -20.212  1.00 10.00      B   
ATOM   4595  CG  GLU   160      21.107  -6.360 -19.678  1.00 10.00      B   
ATOM   4596  CD  GLU   160      22.199  -7.253 -20.215  1.00 10.00      B   
ATOM   4597  OE1 GLU   160      21.898  -8.120 -21.068  1.00 10.00      B   
ATOM   4598  OE2 GLU   160      23.366  -7.090 -19.800  1.00 10.00      B   
ATOM   4599  C   GLU   160      20.398  -2.579 -20.069  1.00 10.00      B   
ATOM   4600  O   GLU   160      20.997  -1.889 -19.241  1.00 10.00      B   
ATOM   4601  N   ALA   161      20.002  -2.118 -21.251  1.00 10.00      B   
ATOM   4602  HN  ALA   161      19.544  -2.726 -21.871  1.00 10.00      B   
ATOM   4603  CA  ALA   161      20.245  -0.738 -21.657  1.00 10.00      B   
ATOM   4604  CB  ALA   161      19.759  -0.507 -23.079  1.00 10.00      B   
ATOM   4605  C   ALA   161      19.564   0.230 -20.694  1.00 10.00      B   
ATOM   4606  O   ALA   161      20.070   1.318 -20.428  1.00 10.00      B   
ATOM   4607  N   ALA   162      18.416  -0.185 -20.169  1.00 10.00      B   
ATOM   4608  HN  ALA   162      18.067  -1.064 -20.423  1.00 10.00      B   
ATOM   4609  CA  ALA   162      17.666   0.630 -19.223  1.00 10.00      B   
ATOM   4610  CB  ALA   162      16.186   0.289 -19.284  1.00 10.00      B   
ATOM   4611  C   ALA   162      18.201   0.408 -17.815  1.00 10.00      B   
ATOM   4612  O   ALA   162      18.318   1.343 -17.029  1.00 10.00      B   
ATOM   4613  N   TYR   163      18.544  -0.842 -17.522  1.00 10.00      B   
ATOM   4614  HN  TYR   163      18.427  -1.537 -18.208  1.00 10.00      B   
ATOM   4615  CA  TYR   163      19.075  -1.222 -16.216  1.00 10.00      B   
ATOM   4616  CB  TYR   163      19.404  -2.716 -16.187  1.00 10.00      B   
ATOM   4617  CG  TYR   163      18.236  -3.627 -15.873  1.00 10.00      B   
ATOM   4618  CD1 TYR   163      18.458  -4.927 -15.436  1.00 10.00      B   
ATOM   4619  CD2 TYR   163      16.925  -3.199 -16.015  1.00 10.00      B   
ATOM   4620  CE1 TYR   163      17.408  -5.776 -15.148  1.00 10.00      B   
ATOM   4621  CE2 TYR   163      15.866  -4.042 -15.728  1.00 10.00      B   
ATOM   4622  CZ  TYR   163      16.113  -5.329 -15.295  1.00 10.00      B   
ATOM   4623  OH  TYR   163      15.060  -6.175 -15.016  1.00 10.00      B   
ATOM   4624  HH  TYR   163      14.749  -6.580 -15.834  1.00 10.00      B   
ATOM   4625  C   TYR   163      20.332  -0.429 -15.872  1.00 10.00      B   
ATOM   4626  O   TYR   163      20.462   0.095 -14.765  1.00 10.00      B   
ATOM   4627  N   SER   164      21.242  -0.327 -16.834  1.00 10.00      B   
ATOM   4628  HN  SER   164      21.062  -0.737 -17.709  1.00 10.00      B   
ATOM   4629  CA  SER   164      22.497   0.384 -16.632  1.00 10.00      B   
ATOM   4630  CB  SER   164      23.462   0.104 -17.788  1.00 10.00      B   
ATOM   4631  OG  SER   164      22.786   0.106 -19.037  1.00 10.00      B   
ATOM   4632  HG  SER   164      22.266  -0.706 -19.125  1.00 10.00      B   
ATOM   4633  C   SER   164      22.287   1.888 -16.438  1.00 10.00      B   
ATOM   4634  O   SER   164      23.150   2.582 -15.900  1.00 10.00      B   
ATOM   4635  N   LYS   165      21.133   2.386 -16.871  1.00 10.00      B   
ATOM   4636  HN  LYS   165      20.479   1.788 -17.291  1.00 10.00      B   
ATOM   4637  CA  LYS   165      20.823   3.804 -16.737  1.00 10.00      B   
ATOM   4638  CB  LYS   165      20.179   4.345 -18.011  1.00 10.00      B   
ATOM   4639  CG  LYS   165      21.068   4.233 -19.235  1.00 10.00      B   
ATOM   4640  CD  LYS   165      20.448   4.925 -20.435  1.00 10.00      B   
ATOM   4641  CE  LYS   165      21.293   4.717 -21.680  1.00 10.00      B   
ATOM   4642  NZ  LYS   165      20.939   5.679 -22.755  1.00 10.00      B   
ATOM   4643  HZ1 LYS   165      21.130   6.652 -22.439  1.00 10.00      B   
ATOM   4644  HZ2 LYS   165      19.932   5.596 -22.994  1.00 10.00      B   
ATOM   4645  HZ3 LYS   165      21.503   5.489 -23.609  1.00 10.00      B   
ATOM   4646  C   LYS   165      19.923   4.059 -15.537  1.00 10.00      B   
ATOM   4647  O   LYS   165      19.619   5.204 -15.208  1.00 10.00      B   
ATOM   4648  N   ASN   166      19.496   2.986 -14.890  1.00 10.00      B   
ATOM   4649  HN  ASN   166      19.754   2.099 -15.215  1.00 10.00      B   
ATOM   4650  CA  ASN   166      18.644   3.093 -13.715  1.00 10.00      B   
ATOM   4651  CB  ASN   166      17.548   2.025 -13.723  1.00 10.00      B   
ATOM   4652  CG  ASN   166      16.377   2.409 -14.609  1.00 10.00      B   
ATOM   4653  OD1 ASN   166      16.080   3.590 -14.790  1.00 10.00      B   
ATOM   4654  ND2 ASN   166      15.696   1.417 -15.164  1.00 10.00      B   
ATOM   4655 HD21 ASN   166      15.978   0.500 -14.975  1.00 10.00      B   
ATOM   4656 HD22 ASN   166      14.940   1.646 -15.750  1.00 10.00      B   
ATOM   4657  C   ASN   166      19.486   3.011 -12.449  1.00 10.00      B   
ATOM   4658  O   ASN   166      19.125   3.562 -11.406  1.00 10.00      B   
ATOM   4659  N   ARG   167      20.625   2.338 -12.559  1.00 10.00      B   
ATOM   4660  HN  ARG   167      20.851   1.927 -13.420  1.00 10.00      B   
ATOM   4661  CA  ARG   167      21.552   2.195 -11.441  1.00 10.00      B   
ATOM   4662  CB  ARG   167      22.490   1.005 -11.676  1.00 10.00      B   
ATOM   4663  CG  ARG   167      21.790  -0.332 -11.845  1.00 10.00      B   
ATOM   4664  CD  ARG   167      22.706  -1.346 -12.510  1.00 10.00      B   
ATOM   4665  NE  ARG   167      22.030  -2.622 -12.740  1.00 10.00      B   
ATOM   4666  HE  ARG   167      21.372  -2.915 -12.054  1.00 10.00      B   
ATOM   4667  CZ  ARG   167      22.237  -3.402 -13.798  1.00 10.00      B   
ATOM   4668  NH1 ARG   167      23.106  -3.049 -14.739  1.00 10.00      B   
ATOM   4669 HH11 ARG   167      23.262  -3.667 -15.568  1.00 10.00      B   
ATOM   4670 HH12 ARG   167      23.640  -2.158 -14.658  1.00 10.00      B   
ATOM   4671  NH2 ARG   167      21.570  -4.542 -13.911  1.00 10.00      B   
ATOM   4672 HH21 ARG   167      21.725  -5.163 -14.739  1.00 10.00      B   
ATOM   4673 HH22 ARG   167      20.889  -4.825 -13.171  1.00 10.00      B   
ATOM   4674  C   ARG   167      22.377   3.471 -11.306  1.00 10.00      B   
ATOM   4675  O   ARG   167      23.571   3.485 -11.602  1.00 10.00      B   
ATOM   4676  N   ARG   168      21.731   4.546 -10.878  1.00 10.00      B   
ATOM   4677  HN  ARG   168      20.776   4.477 -10.658  1.00 10.00      B   
ATOM   4678  CA  ARG   168      22.409   5.825 -10.735  1.00 10.00      B   
ATOM   4679  CB  ARG   168      22.179   6.711 -11.968  1.00 10.00      B   
ATOM   4680  CG  ARG   168      20.841   6.509 -12.670  1.00 10.00      B   
ATOM   4681  CD  ARG   168      19.695   7.173 -11.923  1.00 10.00      B   
ATOM   4682  NE  ARG   168      19.250   8.406 -12.574  1.00 10.00      B   
ATOM   4683  HE  ARG   168      19.883   8.844 -13.188  1.00 10.00      B   
ATOM   4684  CZ  ARG   168      18.044   8.951 -12.397  1.00 10.00      B   
ATOM   4685  NH1 ARG   168      17.159   8.373 -11.594  1.00 10.00      B   
ATOM   4686 HH11 ARG   168      16.216   8.801 -11.455  1.00 10.00      B   
ATOM   4687 HH12 ARG   168      17.395   7.482 -11.105  1.00 10.00      B   
ATOM   4688  NH2 ARG   168      17.719  10.063 -13.044  1.00 10.00      B   
ATOM   4689 HH21 ARG   168      18.403  10.512 -13.692  1.00 10.00      B   
ATOM   4690 HH22 ARG   168      16.777  10.495 -12.913  1.00 10.00      B   
ATOM   4691  C   ARG   168      22.010   6.564  -9.467  1.00 10.00      B   
ATOM   4692  O   ARG   168      20.855   6.512  -9.027  1.00 10.00      B   
ATOM   4693  N   ALA   169      22.981   7.246  -8.886  1.00 10.00      B   
ATOM   4694  HN  ALA   169      23.881   7.225  -9.287  1.00 10.00      B   
ATOM   4695  CA  ALA   169      22.764   8.032  -7.684  1.00 10.00      B   
ATOM   4696  CB  ALA   169      23.917   7.848  -6.710  1.00 10.00      B   
ATOM   4697  C   ALA   169      22.621   9.496  -8.072  1.00 10.00      B   
ATOM   4698  O   ALA   169      23.429  10.021  -8.843  1.00 10.00      B   
ATOM   4699  N   VAL   170      21.588  10.145  -7.559  1.00 10.00      B   
ATOM   4700  HN  VAL   170      20.985   9.678  -6.939  1.00 10.00      B   
ATOM   4701  CA  VAL   170      21.337  11.543  -7.880  1.00 10.00      B   
ATOM   4702  CB  VAL   170      19.867  11.779  -8.300  1.00 10.00      B   
ATOM   4703  CG1 VAL   170      19.661  13.213  -8.771  1.00 10.00      B   
ATOM   4704  CG2 VAL   170      19.458  10.799  -9.390  1.00 10.00      B   
ATOM   4705  C   VAL   170      21.684  12.448  -6.703  1.00 10.00      B   
ATOM   4706  O   VAL   170      21.225  12.227  -5.579  1.00 10.00      B   
ATOM   4707  N   LEU   171      22.507  13.452  -6.967  1.00 10.00      B   
ATOM   4708  HN  LEU   171      22.852  13.556  -7.882  1.00 10.00      B   
ATOM   4709  CA  LEU   171      22.916  14.404  -5.946  1.00 10.00      B   
ATOM   4710  CB  LEU   171      24.402  14.743  -6.096  1.00 10.00      B   
ATOM   4711  CG  LEU   171      25.373  13.562  -6.094  1.00 10.00      B   
ATOM   4712  CD1 LEU   171      26.755  14.015  -6.529  1.00 10.00      B   
ATOM   4713  CD2 LEU   171      25.430  12.917  -4.719  1.00 10.00      B   
ATOM   4714  C   LEU   171      22.087  15.677  -6.061  1.00 10.00      B   
ATOM   4715  O   LEU   171      22.341  16.520  -6.926  1.00 10.00      B   
ATOM   4716  N   VAL   172      21.089  15.808  -5.205  1.00 10.00      B   
ATOM   4717  HN  VAL   172      20.927  15.100  -4.540  1.00 10.00      B   
ATOM   4718  CA  VAL   172      20.226  16.981  -5.222  1.00 10.00      B   
ATOM   4719  CB  VAL   172      18.733  16.610  -5.359  1.00 10.00      B   
ATOM   4720  CG1 VAL   172      18.446  16.059  -6.747  1.00 10.00      B   
ATOM   4721  CG2 VAL   172      18.315  15.616  -4.285  1.00 10.00      B   
ATOM   4722  C   VAL   172      20.424  17.847  -3.985  1.00 10.00      B   
ATOM   4723  O   VAL   172      20.697  17.346  -2.893  1.00 10.00      B   
ATOM   4724  N   TYR   173      20.292  19.149  -4.166  1.00 10.00      B   
ATOM   4725  HN  TYR   173      20.082  19.488  -5.062  1.00 10.00      B   
ATOM   4726  CA  TYR   173      20.442  20.097  -3.073  1.00 10.00      B   
ATOM   4727  CB  TYR   173      21.508  21.147  -3.402  1.00 10.00      B   
ATOM   4728  CG  TYR   173      22.930  20.627  -3.377  1.00 10.00      B   
ATOM   4729  CD1 TYR   173      23.404  19.791  -4.380  1.00 10.00      B   
ATOM   4730  CD2 TYR   173      23.800  20.977  -2.352  1.00 10.00      B   
ATOM   4731  CE1 TYR   173      24.699  19.319  -4.362  1.00 10.00      B   
ATOM   4732  CE2 TYR   173      25.100  20.508  -2.328  1.00 10.00      B   
ATOM   4733  CZ  TYR   173      25.544  19.679  -3.335  1.00 10.00      B   
ATOM   4734  OH  TYR   173      26.838  19.206  -3.317  1.00 10.00      B   
ATOM   4735  HH  TYR   173      27.265  19.480  -2.498  1.00 10.00      B   
ATOM   4736  C   TYR   173      19.107  20.774  -2.798  1.00 10.00      B   
ATOM   4737  O   TYR   173      18.788  21.810  -3.385  1.00 10.00      B   
ATOM   4738  N   LEU   174      18.320  20.168  -1.925  1.00 10.00      B   
ATOM   4739  HN  LEU   174      18.632  19.348  -1.491  1.00 10.00      B   
ATOM   4740  CB  LEU   174      15.911  19.703  -1.934  1.00 10.00      B   
ATOM   4741  CG  LEU   174      15.715  19.420  -3.427  1.00 10.00      B   
ATOM   4742  CD1 LEU   174      14.621  18.384  -3.636  1.00 10.00      B   
ATOM   4743  CD2 LEU   174      15.389  20.701  -4.183  1.00 10.00      B   
ATOM   4744  CA  LEU   174      17.015  20.701  -1.574  1.00 10.00      B   
ATOM   4745  C   LEU   174      16.957  21.037  -0.092  1.00 10.00      B   
ATOM   4746  O   LEU   174      17.539  20.276   0.714  1.00 10.00      B   
ATOM   4747  OXT LEU   174      16.331  22.057   0.262  1.00 10.00      B   
END
