# Supplementary material for: Large-scale discovery of protein interactions at residue resolution using co-evolution calculated from genomic sequences
Source: Nat Commun. 2021 Mar 2;12:1396. doi: 10.1038/s41467-021-21636-z (PMC7925567; doi:10.1038/s41467-021-21636-z)
Supplement: Supplementary file 13 — Supplementary Data 11 [file 41467_2021_21636_MOESM13_ESM.zip › supplementary_prediction/cep_tp00839_TOLB_PAL/models/haddock_top_10_haddock_36w.pdb]

REMARK FILENAME="haddock_36w.pdb0"
REMARK ===============================================================
REMARK HADDOCK run for haddock
REMARK initial structure: haddock_36.pdb
REMARK final NOE weights: unambig 50 amb: 50
REMARK ===============================================================
REMARK            total,bonds,angles,improper,dihe,vdw,elec,air,cdih,coup,rdcs,vean,dani,xpcs,rg
REMARK energies: -304.502, 0, 0, 0, 0, -60.2753, -413.617, 169.39, 0, 0, 0, 0, 0, 0, 0
REMARK ===============================================================
REMARK            bonds,angles,impropers,dihe,air,cdih,coup,rdcs,vean,dani,xpcs
REMARK rms-dev.: 0,0,0,0,8.05454,0,0, 0, 0, 0, 0
REMARK ===============================================================
REMARK               air,cdih,coup,rdcs,vean,dani,xpcs
REMARK               >0.3,>5,>1,>0,>5,>0.2,>0.2
REMARK violations.: 2, 0, 0, 0, 0, 0, 0
REMARK ===============================================================
REMARK                        CVpartition#,violations,rms
REMARK AIRs cross-validation: 2, 0, NaN
REMARK ===============================================================
REMARK NCS energy: 0
REMARK ===============================================================
REMARK Symmetry energy: 0
REMARK ===============================================================
REMARK Desolvation energy: -12.0889
REMARK Internal energy free molecules: 80547.3
REMARK Internal energy complex: -19682.5
REMARK Binding energy: -100716
REMARK ===============================================================
REMARK buried surface area: 2182.33
REMARK ===============================================================
REMARK water - chain1: 0 0 0
REMARK water - chain2: 0 0 0
REMARK water - chain3: 0 0 0
REMARK water - chain4: 0 0 0
REMARK water - chain5: 0 0 0
REMARK water - chain6: 0 0 0
REMARK ===============================================================
REMARK water - water: 0 0 0
REMARK ===============================================================
REMARK DATE:05-Aug-2020  11:03:57       created by user: he47
REMARK VERSION:1.3
ATOM      1  CB  ASP    32     -19.338   8.214  18.414  1.00 10.00      A   
ATOM      2  CG  ASP    32     -20.347   7.791  19.462  1.00 10.00      A   
ATOM      3  OD1 ASP    32     -20.352   8.389  20.560  1.00 10.00      A   
ATOM      4  OD2 ASP    32     -21.133   6.857  19.200  1.00 10.00      A   
ATOM      5  C   ASP    32     -18.574   6.225  17.108  1.00 10.00      A   
ATOM      6  O   ASP    32     -17.739   5.917  16.255  1.00 10.00      A   
ATOM      7  N   ASP    32     -16.945   7.884  17.898  1.00 10.00      A   
ATOM      8  HT1 ASP    32     -16.184   7.189  17.765  1.00 10.00      A   
ATOM      9  HT2 ASP    32     -16.677   8.531  18.664  1.00 10.00      A   
ATOM     10  HT3 ASP    32     -17.055   8.432  17.022  1.00 10.00      A   
ATOM     11  CA  ASP    32     -18.212   7.194  18.226  1.00 10.00      A   
ATOM     12  N   SER    33     -19.805   5.740  17.118  1.00 10.00      A   
ATOM     13  HN  SER    33     -20.427   6.021  17.835  1.00 10.00      A   
ATOM     14  CA  SER    33     -20.274   4.816  16.100  1.00 10.00      A   
ATOM     15  CB  SER    33     -21.308   3.865  16.704  1.00 10.00      A   
ATOM     16  OG  SER    33     -20.856   3.359  17.951  1.00 10.00      A   
ATOM     17  HG  SER    33     -19.983   3.724  18.147  1.00 10.00      A   
ATOM     18  C   SER    33     -20.885   5.587  14.931  1.00 10.00      A   
ATOM     19  O   SER    33     -21.351   6.715  15.102  1.00 10.00      A   
ATOM     20  N   GLY    34     -20.862   4.988  13.746  1.00 10.00      A   
ATOM     21  HN  GLY    34     -20.459   4.099  13.667  1.00 10.00      A   
ATOM     22  CA  GLY    34     -21.425   5.635  12.574  1.00 10.00      A   
ATOM     23  C   GLY    34     -22.943   5.608  12.580  1.00 10.00      A   
ATOM     24  O   GLY    34     -23.555   5.208  13.572  1.00 10.00      A   
ATOM     25  N   ARG    35     -23.553   6.029  11.476  1.00 10.00      A   
ATOM     26  HN  ARG    35     -23.011   6.331  10.715  1.00 10.00      A   
ATOM     27  CA  ARG    35     -25.007   6.049  11.364  1.00 10.00      A   
ATOM     28  CB  ARG    35     -25.452   6.784  10.095  1.00 10.00      A   
ATOM     29  CG  ARG    35     -26.956   6.758   9.860  1.00 10.00      A   
ATOM     30  CD  ARG    35     -27.375   7.747   8.783  1.00 10.00      A   
ATOM     31  NE  ARG    35     -27.288   9.134   9.242  1.00 10.00      A   
ATOM     32  HE  ARG    35     -26.880   9.291  10.123  1.00 10.00      A   
ATOM     33  CZ  ARG    35     -27.744  10.180   8.547  1.00 10.00      A   
ATOM     34  NH1 ARG    35     -28.323   9.999   7.366  1.00 10.00      A   
ATOM     35 HH11 ARG    35     -28.430   9.036   6.975  1.00 10.00      A   
ATOM     36 HH12 ARG    35     -28.679  10.816   6.822  1.00 10.00      A   
ATOM     37  NH2 ARG    35     -27.623  11.408   9.035  1.00 10.00      A   
ATOM     38 HH21 ARG    35     -27.168  11.565   9.962  1.00 10.00      A   
ATOM     39 HH22 ARG    35     -27.982  12.227   8.496  1.00 10.00      A   
ATOM     40  C   ARG    35     -25.572   4.633  11.381  1.00 10.00      A   
ATOM     41  O   ARG    35     -25.205   3.801  10.548  1.00 10.00      A   
ATOM     42  N   PRO    36     -26.459   4.342  12.345  1.00 10.00      A   
ATOM     43  CA  PRO    36     -27.084   3.022  12.484  1.00 10.00      A   
ATOM     44  CB  PRO    36     -27.962   3.162  13.736  1.00 10.00      A   
ATOM     45  CG  PRO    36     -27.424   4.354  14.451  1.00 10.00      A   
ATOM     46  CD  PRO    36     -26.917   5.275  13.385  1.00 10.00      A   
ATOM     47  C   PRO    36     -27.944   2.668  11.275  1.00 10.00      A   
ATOM     48  O   PRO    36     -28.984   3.286  11.033  1.00 10.00      A   
ATOM     49  N   ILE    37     -27.502   1.678  10.518  1.00 10.00      A   
ATOM     50  HN  ILE    37     -26.671   1.221  10.767  1.00 10.00      A   
ATOM     51  CA  ILE    37     -28.225   1.241   9.338  1.00 10.00      A   
ATOM     52  CB  ILE    37     -27.391   1.458   8.052  1.00 10.00      A   
ATOM     53  CG1 ILE    37     -28.214   1.160   6.797  1.00 10.00      A   
ATOM     54  CG2 ILE    37     -26.109   0.635   8.073  1.00 10.00      A   
ATOM     55  CD1 ILE    37     -27.649   1.781   5.539  1.00 10.00      A   
ATOM     56  C   ILE    37     -28.635  -0.222   9.487  1.00 10.00      A   
ATOM     57  O   ILE    37     -27.897  -1.026  10.062  1.00 10.00      A   
ATOM     58  N   GLY    38     -29.817  -0.560   8.992  1.00 10.00      A   
ATOM     59  HN  GLY    38     -30.367   0.122   8.540  1.00 10.00      A   
ATOM     60  CA  GLY    38     -30.296  -1.922   9.098  1.00 10.00      A   
ATOM     61  C   GLY    38     -30.162  -2.687   7.801  1.00 10.00      A   
ATOM     62  O   GLY    38     -31.002  -2.561   6.913  1.00 10.00      A   
ATOM     63  N   VAL    39     -29.099  -3.468   7.686  1.00 10.00      A   
ATOM     64  HN  VAL    39     -28.458  -3.517   8.428  1.00 10.00      A   
ATOM     65  CA  VAL    39     -28.863  -4.262   6.490  1.00 10.00      A   
ATOM     66  CB  VAL    39     -27.362  -4.363   6.149  1.00 10.00      A   
ATOM     67  CG1 VAL    39     -27.170  -5.006   4.784  1.00 10.00      A   
ATOM     68  CG2 VAL    39     -26.710  -2.988   6.185  1.00 10.00      A   
ATOM     69  C   VAL    39     -29.445  -5.661   6.673  1.00 10.00      A   
ATOM     70  O   VAL    39     -28.873  -6.499   7.379  1.00 10.00      A   
ATOM     71  N   VAL    40     -30.581  -5.898   6.039  1.00 10.00      A   
ATOM     72  HN  VAL    40     -30.965  -5.191   5.471  1.00 10.00      A   
ATOM     73  CA  VAL    40     -31.274  -7.175   6.128  1.00 10.00      A   
ATOM     74  CB  VAL    40     -32.789  -6.979   5.875  1.00 10.00      A   
ATOM     75  CG1 VAL    40     -33.547  -8.296   5.960  1.00 10.00      A   
ATOM     76  CG2 VAL    40     -33.366  -5.968   6.854  1.00 10.00      A   
ATOM     77  C   VAL    40     -30.711  -8.165   5.108  1.00 10.00      A   
ATOM     78  O   VAL    40     -30.444  -7.796   3.964  1.00 10.00      A   
ATOM     79  N   PRO    41     -30.489  -9.429   5.527  1.00 10.00      A   
ATOM     80  CA  PRO    41     -29.969 -10.481   4.644  1.00 10.00      A   
ATOM     81  CB  PRO    41     -30.084 -11.750   5.494  1.00 10.00      A   
ATOM     82  CG  PRO    41     -30.042 -11.265   6.900  1.00 10.00      A   
ATOM     83  CD  PRO    41     -30.715  -9.922   6.898  1.00 10.00      A   
ATOM     84  C   PRO    41     -30.821 -10.620   3.387  1.00 10.00      A   
ATOM     85  O   PRO    41     -32.043 -10.772   3.467  1.00 10.00      A   
ATOM     86  N   PHE    42     -30.162 -10.572   2.235  1.00 10.00      A   
ATOM     87  HN  PHE    42     -29.185 -10.479   2.253  1.00 10.00      A   
ATOM     88  CA  PHE    42     -30.836 -10.667   0.946  1.00 10.00      A   
ATOM     89  CB  PHE    42     -29.827 -10.569  -0.202  1.00 10.00      A   
ATOM     90  CG  PHE    42     -29.417  -9.160  -0.536  1.00 10.00      A   
ATOM     91  CD1 PHE    42     -29.025  -8.279   0.461  1.00 10.00      A   
ATOM     92  CD2 PHE    42     -29.425  -8.716  -1.848  1.00 10.00      A   
ATOM     93  CE1 PHE    42     -28.650  -6.985   0.157  1.00 10.00      A   
ATOM     94  CE2 PHE    42     -29.051  -7.423  -2.161  1.00 10.00      A   
ATOM     95  CZ  PHE    42     -28.663  -6.555  -1.156  1.00 10.00      A   
ATOM     96  C   PHE    42     -31.664 -11.941   0.830  1.00 10.00      A   
ATOM     97  O   PHE    42     -31.208 -13.029   1.188  1.00 10.00      A   
ATOM     98  N   GLN    43     -32.883 -11.790   0.335  1.00 10.00      A   
ATOM     99  HN  GLN    43     -33.182 -10.889   0.076  1.00 10.00      A   
ATOM    100  CA  GLN    43     -33.797 -12.906   0.167  1.00 10.00      A   
ATOM    101  CB  GLN    43     -35.214 -12.397  -0.109  1.00 10.00      A   
ATOM    102  CG  GLN    43     -36.287 -13.467   0.001  1.00 10.00      A   
ATOM    103  CD  GLN    43     -37.543 -13.121  -0.770  1.00 10.00      A   
ATOM    104  OE1 GLN    43     -37.878 -11.950  -0.948  1.00 10.00      A   
ATOM    105  NE2 GLN    43     -38.246 -14.141  -1.233  1.00 10.00      A   
ATOM    106 HE21 GLN    43     -37.920 -15.050  -1.053  1.00 10.00      A   
ATOM    107 HE22 GLN    43     -39.067 -13.949  -1.734  1.00 10.00      A   
ATOM    108  C   GLN    43     -33.342 -13.822  -0.965  1.00 10.00      A   
ATOM    109  O   GLN    43     -33.465 -13.484  -2.144  1.00 10.00      A   
ATOM    110  N   TRP    44     -32.803 -14.971  -0.597  1.00 10.00      A   
ATOM    111  HN  TRP    44     -32.714 -15.168   0.359  1.00 10.00      A   
ATOM    112  CA  TRP    44     -32.336 -15.949  -1.565  1.00 10.00      A   
ATOM    113  CB  TRP    44     -31.199 -16.776  -0.954  1.00 10.00      A   
ATOM    114  CG  TRP    44     -30.786 -17.981  -1.748  1.00 10.00      A   
ATOM    115  CD1 TRP    44     -30.783 -19.275  -1.315  1.00 10.00      A   
ATOM    116  CD2 TRP    44     -30.310 -18.010  -3.101  1.00 10.00      A   
ATOM    117  NE1 TRP    44     -30.327 -20.107  -2.307  1.00 10.00      A   
ATOM    118  HE1 TRP    44     -30.230 -21.084  -2.232  1.00 10.00      A   
ATOM    119  CE2 TRP    44     -30.030 -19.355  -3.415  1.00 10.00      A   
ATOM    120  CE3 TRP    44     -30.088 -17.031  -4.073  1.00 10.00      A   
ATOM    121  CZ2 TRP    44     -29.547 -19.743  -4.662  1.00 10.00      A   
ATOM    122  CZ3 TRP    44     -29.609 -17.419  -5.309  1.00 10.00      A   
ATOM    123  CH2 TRP    44     -29.341 -18.762  -5.592  1.00 10.00      A   
ATOM    124  C   TRP    44     -33.491 -16.848  -1.993  1.00 10.00      A   
ATOM    125  O   TRP    44     -34.068 -17.569  -1.174  1.00 10.00      A   
ATOM    126  N   ALA    45     -33.837 -16.790  -3.271  1.00 10.00      A   
ATOM    127  HN  ALA    45     -33.349 -16.184  -3.874  1.00 10.00      A   
ATOM    128  CA  ALA    45     -34.927 -17.597  -3.805  1.00 10.00      A   
ATOM    129  CB  ALA    45     -35.845 -16.742  -4.664  1.00 10.00      A   
ATOM    130  C   ALA    45     -34.389 -18.779  -4.604  1.00 10.00      A   
ATOM    131  O   ALA    45     -34.679 -18.926  -5.792  1.00 10.00      A   
ATOM    132  N   GLY    46     -33.607 -19.619  -3.946  1.00 10.00      A   
ATOM    133  HN  GLY    46     -33.421 -19.462  -2.996  1.00 10.00      A   
ATOM    134  CA  GLY    46     -33.039 -20.772  -4.612  1.00 10.00      A   
ATOM    135  C   GLY    46     -32.799 -21.923  -3.657  1.00 10.00      A   
ATOM    136  O   GLY    46     -33.275 -21.898  -2.520  1.00 10.00      A   
ATOM    137  N   PRO    47     -32.049 -22.943  -4.090  1.00 10.00      A   
ATOM    138  CA  PRO    47     -31.757 -24.115  -3.266  1.00 10.00      A   
ATOM    139  CB  PRO    47     -31.292 -25.149  -4.292  1.00 10.00      A   
ATOM    140  CG  PRO    47     -30.673 -24.340  -5.381  1.00 10.00      A   
ATOM    141  CD  PRO    47     -31.429 -23.037  -5.427  1.00 10.00      A   
ATOM    142  C   PRO    47     -30.658 -23.850  -2.242  1.00 10.00      A   
ATOM    143  O   PRO    47     -29.640 -23.220  -2.552  1.00 10.00      A   
ATOM    144  N   GLY    48     -30.884 -24.315  -1.020  1.00 10.00      A   
ATOM    145  HN  GLY    48     -31.731 -24.772  -0.835  1.00 10.00      A   
ATOM    146  CA  GLY    48     -29.912 -24.149   0.046  1.00 10.00      A   
ATOM    147  C   GLY    48     -29.634 -22.700   0.382  1.00 10.00      A   
ATOM    148  O   GLY    48     -30.539 -21.862   0.350  1.00 10.00      A   
ATOM    149  N   ALA    49     -28.377 -22.411   0.692  1.00 10.00      A   
ATOM    150  HN  ALA    49     -27.708 -23.127   0.676  1.00 10.00      A   
ATOM    151  CA  ALA    49     -27.954 -21.062   1.038  1.00 10.00      A   
ATOM    152  CB  ALA    49     -26.863 -21.106   2.101  1.00 10.00      A   
ATOM    153  C   ALA    49     -27.452 -20.335  -0.201  1.00 10.00      A   
ATOM    154  O   ALA    49     -27.142 -20.962  -1.220  1.00 10.00      A   
ATOM    155  N   ALA    50     -27.363 -19.018  -0.112  1.00 10.00      A   
ATOM    156  HN  ALA    50     -27.601 -18.578   0.733  1.00 10.00      A   
ATOM    157  CA  ALA    50     -26.903 -18.207  -1.226  1.00 10.00      A   
ATOM    158  CB  ALA    50     -27.152 -16.734  -0.936  1.00 10.00      A   
ATOM    159  C   ALA    50     -25.422 -18.457  -1.490  1.00 10.00      A   
ATOM    160  O   ALA    50     -24.642 -18.614  -0.550  1.00 10.00      A   
ATOM    161  N   PRO    51     -25.018 -18.513  -2.773  1.00 10.00      A   
ATOM    162  CA  PRO    51     -23.618 -18.737  -3.161  1.00 10.00      A   
ATOM    163  CB  PRO    51     -23.624 -18.581  -4.690  1.00 10.00      A   
ATOM    164  CG  PRO    51     -24.938 -17.957  -5.022  1.00 10.00      A   
ATOM    165  CD  PRO    51     -25.892 -18.384  -3.946  1.00 10.00      A   
ATOM    166  C   PRO    51     -22.687 -17.710  -2.522  1.00 10.00      A   
ATOM    167  O   PRO    51     -21.520 -17.996  -2.243  1.00 10.00      A   
ATOM    168  N   GLU    52     -23.217 -16.514  -2.295  1.00 10.00      A   
ATOM    169  HN  GLU    52     -24.149 -16.353  -2.545  1.00 10.00      A   
ATOM    170  CA  GLU    52     -22.468 -15.440  -1.673  1.00 10.00      A   
ATOM    171  CB  GLU    52     -21.732 -14.589  -2.714  1.00 10.00      A   
ATOM    172  CG  GLU    52     -20.756 -13.586  -2.114  1.00 10.00      A   
ATOM    173  CD  GLU    52     -19.768 -14.226  -1.154  1.00 10.00      A   
ATOM    174  OE1 GLU    52     -20.129 -14.445   0.024  1.00 10.00      A   
ATOM    175  OE2 GLU    52     -18.624 -14.512  -1.569  1.00 10.00      A   
ATOM    176  C   GLU    52     -23.402 -14.581  -0.828  1.00 10.00      A   
ATOM    177  O   GLU    52     -24.510 -14.248  -1.255  1.00 10.00      A   
ATOM    178  N   ASP    53     -22.956 -14.248   0.373  1.00 10.00      A   
ATOM    179  HN  ASP    53     -22.060 -14.545   0.645  1.00 10.00      A   
ATOM    180  CA  ASP    53     -23.742 -13.437   1.293  1.00 10.00      A   
ATOM    181  CB  ASP    53     -23.272 -13.663   2.734  1.00 10.00      A   
ATOM    182  CG  ASP    53     -23.913 -12.730   3.741  1.00 10.00      A   
ATOM    183  OD1 ASP    53     -25.095 -12.360   3.570  1.00 10.00      A   
ATOM    184  OD2 ASP    53     -23.236 -12.367   4.722  1.00 10.00      A   
ATOM    185  C   ASP    53     -23.649 -11.967   0.907  1.00 10.00      A   
ATOM    186  O   ASP    53     -22.733 -11.256   1.327  1.00 10.00      A   
ATOM    187  N   ILE    54     -24.595 -11.529   0.086  1.00 10.00      A   
ATOM    188  HN  ILE    54     -25.286 -12.158  -0.215  1.00 10.00      A   
ATOM    189  CA  ILE    54     -24.637 -10.149  -0.393  1.00 10.00      A   
ATOM    190  CB  ILE    54     -25.696  -9.965  -1.502  1.00 10.00      A   
ATOM    191  CG1 ILE    54     -25.583 -11.079  -2.553  1.00 10.00      A   
ATOM    192  CG2 ILE    54     -25.566  -8.594  -2.153  1.00 10.00      A   
ATOM    193  CD1 ILE    54     -24.236 -11.151  -3.241  1.00 10.00      A   
ATOM    194  C   ILE    54     -24.913  -9.169   0.745  1.00 10.00      A   
ATOM    195  O   ILE    54     -24.272  -8.121   0.843  1.00 10.00      A   
ATOM    196  N   GLY    55     -25.855  -9.524   1.613  1.00 10.00      A   
ATOM    197  HN  GLY    55     -26.321 -10.381   1.493  1.00 10.00      A   
ATOM    198  CA  GLY    55     -26.198  -8.668   2.736  1.00 10.00      A   
ATOM    199  C   GLY    55     -25.010  -8.432   3.646  1.00 10.00      A   
ATOM    200  O   GLY    55     -24.853  -7.354   4.220  1.00 10.00      A   
ATOM    201  N   GLY    56     -24.168  -9.450   3.773  1.00 10.00      A   
ATOM    202  HN  GLY    56     -24.357 -10.291   3.303  1.00 10.00      A   
ATOM    203  CA  GLY    56     -22.988  -9.340   4.600  1.00 10.00      A   
ATOM    204  C   GLY    56     -21.940  -8.447   3.973  1.00 10.00      A   
ATOM    205  O   GLY    56     -21.154  -7.815   4.679  1.00 10.00      A   
ATOM    206  N   ILE    57     -21.930  -8.395   2.645  1.00 10.00      A   
ATOM    207  HN  ILE    57     -22.580  -8.929   2.142  1.00 10.00      A   
ATOM    208  CA  ILE    57     -20.983  -7.559   1.919  1.00 10.00      A   
ATOM    209  CB  ILE    57     -20.969  -7.889   0.409  1.00 10.00      A   
ATOM    210  CG1 ILE    57     -20.491  -9.325   0.180  1.00 10.00      A   
ATOM    211  CG2 ILE    57     -20.084  -6.907  -0.350  1.00 10.00      A   
ATOM    212  CD1 ILE    57     -20.641  -9.802  -1.249  1.00 10.00      A   
ATOM    213  C   ILE    57     -21.339  -6.091   2.114  1.00 10.00      A   
ATOM    214  O   ILE    57     -20.493  -5.284   2.489  1.00 10.00      A   
ATOM    215  N   VAL    58     -22.609  -5.766   1.887  1.00 10.00      A   
ATOM    216  HN  VAL    58     -23.236  -6.466   1.601  1.00 10.00      A   
ATOM    217  CA  VAL    58     -23.095  -4.398   2.040  1.00 10.00      A   
ATOM    218  CB  VAL    58     -24.598  -4.289   1.697  1.00 10.00      A   
ATOM    219  CG1 VAL    58     -25.072  -2.842   1.764  1.00 10.00      A   
ATOM    220  CG2 VAL    58     -24.877  -4.878   0.323  1.00 10.00      A   
ATOM    221  C   VAL    58     -22.864  -3.909   3.467  1.00 10.00      A   
ATOM    222  O   VAL    58     -22.433  -2.777   3.688  1.00 10.00      A   
ATOM    223  N   ALA    59     -23.136  -4.783   4.434  1.00 10.00      A   
ATOM    224  HN  ALA    59     -23.472  -5.674   4.193  1.00 10.00      A   
ATOM    225  CA  ALA    59     -22.955  -4.448   5.842  1.00 10.00      A   
ATOM    226  CB  ALA    59     -23.486  -5.564   6.729  1.00 10.00      A   
ATOM    227  C   ALA    59     -21.486  -4.173   6.151  1.00 10.00      A   
ATOM    228  O   ALA    59     -21.157  -3.212   6.847  1.00 10.00      A   
ATOM    229  N   ALA    60     -20.607  -5.017   5.623  1.00 10.00      A   
ATOM    230  HN  ALA    60     -20.929  -5.763   5.071  1.00 10.00      A   
ATOM    231  CA  ALA    60     -19.176  -4.864   5.842  1.00 10.00      A   
ATOM    232  CB  ALA    60     -18.420  -6.078   5.319  1.00 10.00      A   
ATOM    233  C   ALA    60     -18.663  -3.591   5.184  1.00 10.00      A   
ATOM    234  O   ALA    60     -17.977  -2.793   5.820  1.00 10.00      A   
ATOM    235  N   ASP    61     -19.025  -3.403   3.918  1.00 10.00      A   
ATOM    236  HN  ASP    61     -19.591  -4.079   3.482  1.00 10.00      A   
ATOM    237  CA  ASP    61     -18.605  -2.233   3.147  1.00 10.00      A   
ATOM    238  CB  ASP    61     -19.268  -2.231   1.766  1.00 10.00      A   
ATOM    239  CG  ASP    61     -18.584  -3.129   0.758  1.00 10.00      A   
ATOM    240  OD1 ASP    61     -17.536  -3.725   1.091  1.00 10.00      A   
ATOM    241  OD2 ASP    61     -19.091  -3.237  -0.383  1.00 10.00      A   
ATOM    242  C   ASP    61     -18.947  -0.938   3.871  1.00 10.00      A   
ATOM    243  O   ASP    61     -18.084  -0.083   4.086  1.00 10.00      A   
ATOM    244  N   LEU    62     -20.208  -0.804   4.260  1.00 10.00      A   
ATOM    245  HN  LEU    62     -20.847  -1.529   4.070  1.00 10.00      A   
ATOM    246  CA  LEU    62     -20.669   0.391   4.956  1.00 10.00      A   
ATOM    247  CB  LEU    62     -22.181   0.342   5.181  1.00 10.00      A   
ATOM    248  CG  LEU    62     -23.046   0.326   3.918  1.00 10.00      A   
ATOM    249  CD1 LEU    62     -24.509   0.136   4.278  1.00 10.00      A   
ATOM    250  CD2 LEU    62     -22.851   1.603   3.114  1.00 10.00      A   
ATOM    251  C   LEU    62     -19.928   0.600   6.275  1.00 10.00      A   
ATOM    252  O   LEU    62     -19.656   1.736   6.674  1.00 10.00      A   
ATOM    253  N   ARG    63     -19.588  -0.495   6.940  1.00 10.00      A   
ATOM    254  HN  ARG    63     -19.820  -1.373   6.564  1.00 10.00      A   
ATOM    255  CA  ARG    63     -18.874  -0.427   8.211  1.00 10.00      A   
ATOM    256  CB  ARG    63     -18.991  -1.755   8.970  1.00 10.00      A   
ATOM    257  CG  ARG    63     -18.344  -1.753  10.347  1.00 10.00      A   
ATOM    258  CD  ARG    63     -18.704  -3.006  11.135  1.00 10.00      A   
ATOM    259  NE  ARG    63     -20.010  -2.892  11.787  1.00 10.00      A   
ATOM    260  HE  ARG    63     -20.632  -2.226  11.427  1.00 10.00      A   
ATOM    261  CZ  ARG    63     -20.390  -3.630  12.832  1.00 10.00      A   
ATOM    262  NH1 ARG    63     -19.568  -4.539  13.351  1.00 10.00      A   
ATOM    263 HH11 ARG    63     -19.873  -5.110  14.175  1.00 10.00      A   
ATOM    264 HH12 ARG    63     -18.618  -4.690  12.944  1.00 10.00      A   
ATOM    265  NH2 ARG    63     -21.597  -3.463  13.358  1.00 10.00      A   
ATOM    266 HH21 ARG    63     -21.891  -4.040  14.176  1.00 10.00      A   
ATOM    267 HH22 ARG    63     -22.260  -2.762  12.960  1.00 10.00      A   
ATOM    268  C   ARG    63     -17.405  -0.056   7.995  1.00 10.00      A   
ATOM    269  O   ARG    63     -16.815   0.661   8.801  1.00 10.00      A   
ATOM    270  N   ASN    64     -16.832  -0.531   6.892  1.00 10.00      A   
ATOM    271  HN  ASN    64     -17.365  -1.090   6.283  1.00 10.00      A   
ATOM    272  CA  ASN    64     -15.431  -0.259   6.560  1.00 10.00      A   
ATOM    273  CB  ASN    64     -15.009  -0.993   5.281  1.00 10.00      A   
ATOM    274  CG  ASN    64     -14.959  -2.502   5.431  1.00 10.00      A   
ATOM    275  OD1 ASN    64     -14.702  -3.029   6.515  1.00 10.00      A   
ATOM    276  ND2 ASN    64     -15.201  -3.205   4.336  1.00 10.00      A   
ATOM    277 HD21 ASN    64     -15.399  -2.713   3.502  1.00 10.00      A   
ATOM    278 HD22 ASN    64     -15.183  -4.180   4.394  1.00 10.00      A   
ATOM    279  C   ASN    64     -15.177   1.232   6.387  1.00 10.00      A   
ATOM    280  O   ASN    64     -14.095   1.728   6.704  1.00 10.00      A   
ATOM    281  N   SER    65     -16.175   1.945   5.881  1.00 10.00      A   
ATOM    282  HN  SER    65     -17.010   1.493   5.641  1.00 10.00      A   
ATOM    283  CA  SER    65     -16.050   3.381   5.669  1.00 10.00      A   
ATOM    284  CB  SER    65     -17.216   3.899   4.826  1.00 10.00      A   
ATOM    285  OG  SER    65     -18.432   3.878   5.559  1.00 10.00      A   
ATOM    286  HG  SER    65     -18.729   2.965   5.673  1.00 10.00      A   
ATOM    287  C   SER    65     -15.991   4.129   7.000  1.00 10.00      A   
ATOM    288  O   SER    65     -15.452   5.233   7.083  1.00 10.00      A   
ATOM    289  N   GLY    66     -16.551   3.516   8.040  1.00 10.00      A   
ATOM    290  HN  GLY    66     -16.941   2.624   7.918  1.00 10.00      A   
ATOM    291  CA  GLY    66     -16.568   4.133   9.349  1.00 10.00      A   
ATOM    292  C   GLY    66     -17.653   5.184   9.469  1.00 10.00      A   
ATOM    293  O   GLY    66     -17.808   5.814  10.516  1.00 10.00      A   
ATOM    294  N   LYS    67     -18.408   5.378   8.393  1.00 10.00      A   
ATOM    295  HN  LYS    67     -18.235   4.844   7.585  1.00 10.00      A   
ATOM    296  CA  LYS    67     -19.479   6.363   8.379  1.00 10.00      A   
ATOM    297  CB  LYS    67     -19.573   7.043   7.011  1.00 10.00      A   
ATOM    298  CG  LYS    67     -18.380   7.922   6.664  1.00 10.00      A   
ATOM    299  CD  LYS    67     -18.256   9.096   7.622  1.00 10.00      A   
ATOM    300  CE  LYS    67     -17.274  10.135   7.102  1.00 10.00      A   
ATOM    301  NZ  LYS    67     -17.084  11.256   8.059  1.00 10.00      A   
ATOM    302  HZ1 LYS    67     -17.990  11.510   8.497  1.00 10.00      A   
ATOM    303  HZ2 LYS    67     -16.707  12.091   7.569  1.00 10.00      A   
ATOM    304  HZ3 LYS    67     -16.416  10.976   8.815  1.00 10.00      A   
ATOM    305  C   LYS    67     -20.815   5.733   8.748  1.00 10.00      A   
ATOM    306  O   LYS    67     -21.716   6.409   9.246  1.00 10.00      A   
ATOM    307  N   PHE    68     -20.937   4.435   8.514  1.00 10.00      A   
ATOM    308  HN  PHE    68     -20.178   3.942   8.138  1.00 10.00      A   
ATOM    309  CA  PHE    68     -22.164   3.721   8.819  1.00 10.00      A   
ATOM    310  CB  PHE    68     -22.789   3.146   7.546  1.00 10.00      A   
ATOM    311  CG  PHE    68     -23.458   4.174   6.681  1.00 10.00      A   
ATOM    312  CD1 PHE    68     -22.857   4.611   5.510  1.00 10.00      A   
ATOM    313  CD2 PHE    68     -24.688   4.703   7.037  1.00 10.00      A   
ATOM    314  CE1 PHE    68     -23.473   5.556   4.712  1.00 10.00      A   
ATOM    315  CE2 PHE    68     -25.309   5.649   6.245  1.00 10.00      A   
ATOM    316  CZ  PHE    68     -24.700   6.076   5.080  1.00 10.00      A   
ATOM    317  C   PHE    68     -21.914   2.607   9.821  1.00 10.00      A   
ATOM    318  O   PHE    68     -20.868   1.958   9.797  1.00 10.00      A   
ATOM    319  N   ASN    69     -22.876   2.397  10.702  1.00 10.00      A   
ATOM    320  HN  ASN    69     -23.689   2.953  10.668  1.00 10.00      A   
ATOM    321  CA  ASN    69     -22.780   1.355  11.710  1.00 10.00      A   
ATOM    322  CB  ASN    69     -22.716   1.948  13.121  1.00 10.00      A   
ATOM    323  CG  ASN    69     -22.516   0.891  14.197  1.00 10.00      A   
ATOM    324  OD1 ASN    69     -21.387   0.517  14.514  1.00 10.00      A   
ATOM    325  ND2 ASN    69     -23.608   0.406  14.766  1.00 10.00      A   
ATOM    326 HD21 ASN    69     -24.478   0.747  14.466  1.00 10.00      A   
ATOM    327 HD22 ASN    69     -23.506  -0.272  15.469  1.00 10.00      A   
ATOM    328  C   ASN    69     -23.967   0.412  11.589  1.00 10.00      A   
ATOM    329  O   ASN    69     -25.028   0.655  12.169  1.00 10.00      A   
ATOM    330  N   PRO    70     -23.822  -0.647  10.784  1.00 10.00      A   
ATOM    331  CA  PRO    70     -24.878  -1.641  10.594  1.00 10.00      A   
ATOM    332  CB  PRO    70     -24.289  -2.604   9.554  1.00 10.00      A   
ATOM    333  CG  PRO    70     -23.184  -1.841   8.911  1.00 10.00      A   
ATOM    334  CD  PRO    70     -22.631  -0.951   9.981  1.00 10.00      A   
ATOM    335  C   PRO    70     -25.158  -2.384  11.891  1.00 10.00      A   
ATOM    336  O   PRO    70     -24.229  -2.735  12.626  1.00 10.00      A   
ATOM    337  N   LEU    71     -26.433  -2.610  12.170  1.00 10.00      A   
ATOM    338  HN  LEU    71     -27.123  -2.301  11.541  1.00 10.00      A   
ATOM    339  CA  LEU    71     -26.835  -3.307  13.382  1.00 10.00      A   
ATOM    340  CB  LEU    71     -28.342  -3.152  13.605  1.00 10.00      A   
ATOM    341  CG  LEU    71     -28.834  -3.340  15.043  1.00 10.00      A   
ATOM    342  CD1 LEU    71     -28.506  -2.119  15.888  1.00 10.00      A   
ATOM    343  CD2 LEU    71     -30.325  -3.631  15.069  1.00 10.00      A   
ATOM    344  C   LEU    71     -26.469  -4.784  13.297  1.00 10.00      A   
ATOM    345  O   LEU    71     -26.254  -5.318  12.202  1.00 10.00      A   
ATOM    346  N   ASP    72     -26.389  -5.434  14.453  1.00 10.00      A   
ATOM    347  HN  ASP    72     -26.556  -4.944  15.287  1.00 10.00      A   
ATOM    348  CA  ASP    72     -26.058  -6.848  14.523  1.00 10.00      A   
ATOM    349  CB  ASP    72     -25.966  -7.294  15.982  1.00 10.00      A   
ATOM    350  CG  ASP    72     -25.484  -8.719  16.140  1.00 10.00      A   
ATOM    351  OD1 ASP    72     -24.260  -8.954  16.040  1.00 10.00      A   
ATOM    352  OD2 ASP    72     -26.324  -9.609  16.375  1.00 10.00      A   
ATOM    353  C   ASP    72     -27.102  -7.668  13.773  1.00 10.00      A   
ATOM    354  O   ASP    72     -28.308  -7.471  13.951  1.00 10.00      A   
ATOM    355  N   ARG    73     -26.637  -8.579  12.931  1.00 10.00      A   
ATOM    356  HN  ARG    73     -25.664  -8.691  12.843  1.00 10.00      A   
ATOM    357  CA  ARG    73     -27.527  -9.416  12.127  1.00 10.00      A   
ATOM    358  CB  ARG    73     -26.728 -10.301  11.167  1.00 10.00      A   
ATOM    359  CG  ARG    73     -27.570 -10.953  10.078  1.00 10.00      A   
ATOM    360  CD  ARG    73     -26.945 -10.763   8.705  1.00 10.00      A   
ATOM    361  NE  ARG    73     -25.886 -11.733   8.433  1.00 10.00      A   
ATOM    362  HE  ARG    73     -25.612 -12.322   9.175  1.00 10.00      A   
ATOM    363  CZ  ARG    73     -25.284 -11.867   7.252  1.00 10.00      A   
ATOM    364  NH1 ARG    73     -25.637 -11.099   6.227  1.00 10.00      A   
ATOM    365 HH11 ARG    73     -26.385 -10.380   6.340  1.00 10.00      A   
ATOM    366 HH12 ARG    73     -25.161 -11.213   5.301  1.00 10.00      A   
ATOM    367  NH2 ARG    73     -24.330 -12.774   7.090  1.00 10.00      A   
ATOM    368 HH21 ARG    73     -23.855 -12.876   6.157  1.00 10.00      A   
ATOM    369 HH22 ARG    73     -24.044 -13.388   7.884  1.00 10.00      A   
ATOM    370  C   ARG    73     -28.473 -10.256  12.987  1.00 10.00      A   
ATOM    371  O   ARG    73     -29.575 -10.599  12.557  1.00 10.00      A   
ATOM    372  N   ALA    74     -28.055 -10.572  14.205  1.00 10.00      A   
ATOM    373  HN  ALA    74     -27.176 -10.256  14.514  1.00 10.00      A   
ATOM    374  CA  ALA    74     -28.879 -11.365  15.108  1.00 10.00      A   
ATOM    375  CB  ALA    74     -28.019 -12.333  15.907  1.00 10.00      A   
ATOM    376  C   ALA    74     -29.682 -10.461  16.038  1.00 10.00      A   
ATOM    377  O   ALA    74     -30.427 -10.935  16.898  1.00 10.00      A   
ATOM    378  N   ARG    75     -29.529  -9.153  15.856  1.00 10.00      A   
ATOM    379  HN  ARG    75     -28.917  -8.832  15.154  1.00 10.00      A   
ATOM    380  CA  ARG    75     -30.236  -8.182  16.676  1.00 10.00      A   
ATOM    381  CB  ARG    75     -29.273  -7.109  17.183  1.00 10.00      A   
ATOM    382  CG  ARG    75     -29.690  -6.479  18.500  1.00 10.00      A   
ATOM    383  CD  ARG    75     -29.892  -7.538  19.571  1.00 10.00      A   
ATOM    384  NE  ARG    75     -29.996  -6.953  20.903  1.00 10.00      A   
ATOM    385  HE  ARG    75     -30.802  -6.422  21.100  1.00 10.00      A   
ATOM    386  CZ  ARG    75     -29.070  -7.091  21.848  1.00 10.00      A   
ATOM    387  NH1 ARG    75     -27.972  -7.794  21.603  1.00 10.00      A   
ATOM    388 HH11 ARG    75     -27.244  -7.901  22.344  1.00 10.00      A   
ATOM    389 HH12 ARG    75     -27.828  -8.242  20.671  1.00 10.00      A   
ATOM    390  NH2 ARG    75     -29.245  -6.529  23.036  1.00 10.00      A   
ATOM    391 HH21 ARG    75     -28.521  -6.634  23.782  1.00 10.00      A   
ATOM    392 HH22 ARG    75     -30.107  -5.980  23.235  1.00 10.00      A   
ATOM    393  C   ARG    75     -31.375  -7.542  15.893  1.00 10.00      A   
ATOM    394  O   ARG    75     -32.151  -6.752  16.435  1.00 10.00      A   
ATOM    395  N   LEU    76     -31.465  -7.885  14.613  1.00 10.00      A   
ATOM    396  HN  LEU    76     -30.812  -8.513  14.242  1.00 10.00      A   
ATOM    397  CA  LEU    76     -32.512  -7.356  13.749  1.00 10.00      A   
ATOM    398  CB  LEU    76     -32.245  -7.729  12.285  1.00 10.00      A   
ATOM    399  CG  LEU    76     -30.920  -7.245  11.689  1.00 10.00      A   
ATOM    400  CD1 LEU    76     -30.757  -7.761  10.269  1.00 10.00      A   
ATOM    401  CD2 LEU    76     -30.843  -5.727  11.715  1.00 10.00      A   
ATOM    402  C   LEU    76     -33.872  -7.891  14.188  1.00 10.00      A   
ATOM    403  O   LEU    76     -34.094  -9.101  14.190  1.00 10.00      A   
ATOM    404  N   PRO    77     -34.797  -6.995  14.564  1.00 10.00      A   
ATOM    405  CA  PRO    77     -36.134  -7.385  15.027  1.00 10.00      A   
ATOM    406  CB  PRO    77     -36.755  -6.059  15.486  1.00 10.00      A   
ATOM    407  CG  PRO    77     -36.011  -5.010  14.733  1.00 10.00      A   
ATOM    408  CD  PRO    77     -34.613  -5.533  14.564  1.00 10.00      A   
ATOM    409  C   PRO    77     -36.976  -8.005  13.918  1.00 10.00      A   
ATOM    410  O   PRO    77     -37.800  -8.886  14.166  1.00 10.00      A   
ATOM    411  N   GLN    78     -36.759  -7.553  12.693  1.00 10.00      A   
ATOM    412  HN  GLN    78     -36.069  -6.873  12.550  1.00 10.00      A   
ATOM    413  CA  GLN    78     -37.504  -8.056  11.555  1.00 10.00      A   
ATOM    414  CB  GLN    78     -38.603  -7.062  11.164  1.00 10.00      A   
ATOM    415  CG  GLN    78     -39.481  -7.521  10.010  1.00 10.00      A   
ATOM    416  CD  GLN    78     -40.237  -6.385   9.349  1.00 10.00      A   
ATOM    417  OE1 GLN    78     -39.785  -5.236   9.341  1.00 10.00      A   
ATOM    418  NE2 GLN    78     -41.386  -6.701   8.781  1.00 10.00      A   
ATOM    419 HE21 GLN    78     -41.679  -7.637   8.820  1.00 10.00      A   
ATOM    420 HE22 GLN    78     -41.898  -5.990   8.330  1.00 10.00      A   
ATOM    421  C   GLN    78     -36.576  -8.295  10.373  1.00 10.00      A   
ATOM    422  O   GLN    78     -35.590  -7.582  10.194  1.00 10.00      A   
ATOM    423  N   GLN    79     -36.885  -9.315   9.587  1.00 10.00      A   
ATOM    424  HN  GLN    79     -37.672  -9.863   9.800  1.00 10.00      A   
ATOM    425  CA  GLN    79     -36.097  -9.645   8.407  1.00 10.00      A   
ATOM    426  CB  GLN    79     -35.362 -10.979   8.596  1.00 10.00      A   
ATOM    427  CG  GLN    79     -34.632 -11.118   9.924  1.00 10.00      A   
ATOM    428  CD  GLN    79     -33.891 -12.436  10.045  1.00 10.00      A   
ATOM    429  OE1 GLN    79     -33.387 -12.971   9.059  1.00 10.00      A   
ATOM    430  NE2 GLN    79     -33.831 -12.977  11.251  1.00 10.00      A   
ATOM    431 HE21 GLN    79     -34.263 -12.504  11.994  1.00 10.00      A   
ATOM    432 HE22 GLN    79     -33.360 -13.834  11.352  1.00 10.00      A   
ATOM    433  C   GLN    79     -37.028  -9.727   7.197  1.00 10.00      A   
ATOM    434  O   GLN    79     -37.450 -10.816   6.801  1.00 10.00      A   
ATOM    435  N   PRO    80     -37.386  -8.571   6.617  1.00 10.00      A   
ATOM    436  CA  PRO    80     -38.290  -8.508   5.467  1.00 10.00      A   
ATOM    437  CB  PRO    80     -38.758  -7.053   5.484  1.00 10.00      A   
ATOM    438  CG  PRO    80     -37.610  -6.300   6.062  1.00 10.00      A   
ATOM    439  CD  PRO    80     -36.934  -7.230   7.035  1.00 10.00      A   
ATOM    440  C   PRO    80     -37.599  -8.821   4.143  1.00 10.00      A   
ATOM    441  O   PRO    80     -36.398  -8.595   3.983  1.00 10.00      A   
ATOM    442  N   GLY    81     -38.372  -9.354   3.206  1.00 10.00      A   
ATOM    443  HN  GLY    81     -39.321  -9.531   3.411  1.00 10.00      A   
ATOM    444  CA  GLY    81     -37.844  -9.684   1.900  1.00 10.00      A   
ATOM    445  C   GLY    81     -37.904  -8.498   0.962  1.00 10.00      A   
ATOM    446  O   GLY    81     -36.907  -8.136   0.341  1.00 10.00      A   
ATOM    447  N   SER    82     -39.082  -7.897   0.854  1.00 10.00      A   
ATOM    448  HN  SER    82     -39.847  -8.251   1.364  1.00 10.00      A   
ATOM    449  CA  SER    82     -39.277  -6.738  -0.001  1.00 10.00      A   
ATOM    450  CB  SER    82     -40.472  -6.950  -0.940  1.00 10.00      A   
ATOM    451  OG  SER    82     -41.686  -7.089  -0.218  1.00 10.00      A   
ATOM    452  HG  SER    82     -41.601  -7.822   0.418  1.00 10.00      A   
ATOM    453  C   SER    82     -39.472  -5.478   0.837  1.00 10.00      A   
ATOM    454  O   SER    82     -39.582  -5.547   2.066  1.00 10.00      A   
ATOM    455  N   ALA    83     -39.549  -4.336   0.167  1.00 10.00      A   
ATOM    456  HN  ALA    83     -39.496  -4.354  -0.814  1.00 10.00      A   
ATOM    457  CA  ALA    83     -39.719  -3.052   0.837  1.00 10.00      A   
ATOM    458  CB  ALA    83     -39.434  -1.915  -0.132  1.00 10.00      A   
ATOM    459  C   ALA    83     -41.117  -2.899   1.432  1.00 10.00      A   
ATOM    460  O   ALA    83     -41.340  -2.063   2.310  1.00 10.00      A   
ATOM    461  N   GLN    84     -42.050  -3.712   0.963  1.00 10.00      A   
ATOM    462  HN  GLN    84     -41.807  -4.367   0.274  1.00 10.00      A   
ATOM    463  CA  GLN    84     -43.427  -3.656   1.443  1.00 10.00      A   
ATOM    464  CB  GLN    84     -44.370  -4.344   0.455  1.00 10.00      A   
ATOM    465  CG  GLN    84     -44.622  -3.551  -0.815  1.00 10.00      A   
ATOM    466  CD  GLN    84     -45.420  -2.289  -0.562  1.00 10.00      A   
ATOM    467  OE1 GLN    84     -46.649  -2.315  -0.530  1.00 10.00      A   
ATOM    468  NE2 GLN    84     -44.731  -1.176  -0.378  1.00 10.00      A   
ATOM    469 HE21 GLN    84     -43.753  -1.223  -0.412  1.00 10.00      A   
ATOM    470 HE22 GLN    84     -45.231  -0.346  -0.219  1.00 10.00      A   
ATOM    471  C   GLN    84     -43.577  -4.268   2.835  1.00 10.00      A   
ATOM    472  O   GLN    84     -44.515  -3.948   3.569  1.00 10.00      A   
ATOM    473  N   GLU    85     -42.648  -5.135   3.205  1.00 10.00      A   
ATOM    474  HN  GLU    85     -41.911  -5.343   2.591  1.00 10.00      A   
ATOM    475  CA  GLU    85     -42.699  -5.790   4.507  1.00 10.00      A   
ATOM    476  CB  GLU    85     -42.050  -7.170   4.435  1.00 10.00      A   
ATOM    477  CG  GLU    85     -42.682  -8.109   3.427  1.00 10.00      A   
ATOM    478  CD  GLU    85     -41.672  -9.049   2.812  1.00 10.00      A   
ATOM    479  OE1 GLU    85     -41.454  -8.969   1.588  1.00 10.00      A   
ATOM    480  OE2 GLU    85     -41.083  -9.865   3.548  1.00 10.00      A   
ATOM    481  C   GLU    85     -42.007  -4.961   5.583  1.00 10.00      A   
ATOM    482  O   GLU    85     -42.266  -5.138   6.769  1.00 10.00      A   
ATOM    483  N   VAL    86     -41.134  -4.058   5.157  1.00 10.00      A   
ATOM    484  HN  VAL    86     -40.995  -3.953   4.194  1.00 10.00      A   
ATOM    485  CA  VAL    86     -40.383  -3.206   6.078  1.00 10.00      A   
ATOM    486  CB  VAL    86     -39.535  -2.166   5.314  1.00 10.00      A   
ATOM    487  CG1 VAL    86     -38.792  -1.252   6.278  1.00 10.00      A   
ATOM    488  CG2 VAL    86     -38.560  -2.860   4.375  1.00 10.00      A   
ATOM    489  C   VAL    86     -41.297  -2.490   7.075  1.00 10.00      A   
ATOM    490  O   VAL    86     -42.126  -1.665   6.692  1.00 10.00      A   
ATOM    491  N   GLN    87     -41.154  -2.834   8.349  1.00 10.00      A   
ATOM    492  HN  GLN    87     -40.503  -3.530   8.587  1.00 10.00      A   
ATOM    493  CA  GLN    87     -41.950  -2.220   9.403  1.00 10.00      A   
ATOM    494  CB  GLN    87     -42.388  -3.269  10.426  1.00 10.00      A   
ATOM    495  CG  GLN    87     -43.312  -2.737  11.510  1.00 10.00      A   
ATOM    496  CD  GLN    87     -44.701  -2.405  10.994  1.00 10.00      A   
ATOM    497  OE1 GLN    87     -44.883  -2.054   9.827  1.00 10.00      A   
ATOM    498  NE2 GLN    87     -45.689  -2.506  11.864  1.00 10.00      A   
ATOM    499 HE21 GLN    87     -45.474  -2.784  12.779  1.00 10.00      A   
ATOM    500 HE22 GLN    87     -46.597  -2.300  11.560  1.00 10.00      A   
ATOM    501  C   GLN    87     -41.154  -1.109  10.082  1.00 10.00      A   
ATOM    502  O   GLN    87     -40.273  -1.376  10.902  1.00 10.00      A   
ATOM    503  N   PRO    88     -41.470   0.153   9.756  1.00 10.00      A   
ATOM    504  CA  PRO    88     -40.770   1.327  10.301  1.00 10.00      A   
ATOM    505  CB  PRO    88     -41.542   2.508   9.705  1.00 10.00      A   
ATOM    506  CG  PRO    88     -42.199   1.955   8.489  1.00 10.00      A   
ATOM    507  CD  PRO    88     -42.547   0.538   8.829  1.00 10.00      A   
ATOM    508  C   PRO    88     -40.796   1.407  11.825  1.00 10.00      A   
ATOM    509  O   PRO    88     -39.821   1.837  12.439  1.00 10.00      A   
ATOM    510  N   ALA    89     -41.906   0.976  12.419  1.00 10.00      A   
ATOM    511  HN  ALA    89     -42.634   0.627  11.858  1.00 10.00      A   
ATOM    512  CA  ALA    89     -42.090   1.012  13.869  1.00 10.00      A   
ATOM    513  CB  ALA    89     -43.377   0.299  14.258  1.00 10.00      A   
ATOM    514  C   ALA    89     -40.910   0.434  14.648  1.00 10.00      A   
ATOM    515  O   ALA    89     -40.394   1.071  15.567  1.00 10.00      A   
ATOM    516  N   ALA    90     -40.471  -0.758  14.273  1.00 10.00      A   
ATOM    517  HN  ALA    90     -40.887  -1.206  13.506  1.00 10.00      A   
ATOM    518  CA  ALA    90     -39.374  -1.413  14.976  1.00 10.00      A   
ATOM    519  CB  ALA    90     -39.431  -2.918  14.774  1.00 10.00      A   
ATOM    520  C   ALA    90     -38.006  -0.859  14.588  1.00 10.00      A   
ATOM    521  O   ALA    90     -37.049  -0.965  15.355  1.00 10.00      A   
ATOM    522  N   TRP    91     -37.914  -0.256  13.411  1.00 10.00      A   
ATOM    523  HN  TRP    91     -38.714  -0.171  12.852  1.00 10.00      A   
ATOM    524  CA  TRP    91     -36.647   0.293  12.939  1.00 10.00      A   
ATOM    525  CB  TRP    91     -36.639   0.444  11.416  1.00 10.00      A   
ATOM    526  CG  TRP    91     -36.634  -0.864  10.681  1.00 10.00      A   
ATOM    527  CD1 TRP    91     -37.526  -1.271   9.734  1.00 10.00      A   
ATOM    528  CD2 TRP    91     -35.694  -1.937  10.831  1.00 10.00      A   
ATOM    529  NE1 TRP    91     -37.209  -2.530   9.289  1.00 10.00      A   
ATOM    530  HE1 TRP    91     -37.703  -3.035   8.610  1.00 10.00      A   
ATOM    531  CE2 TRP    91     -36.086  -2.961   9.945  1.00 10.00      A   
ATOM    532  CE3 TRP    91     -34.559  -2.134  11.627  1.00 10.00      A   
ATOM    533  CZ2 TRP    91     -35.386  -4.161   9.833  1.00 10.00      A   
ATOM    534  CZ3 TRP    91     -33.866  -3.325  11.513  1.00 10.00      A   
ATOM    535  CH2 TRP    91     -34.281  -4.323  10.623  1.00 10.00      A   
ATOM    536  C   TRP    91     -36.310   1.619  13.617  1.00 10.00      A   
ATOM    537  O   TRP    91     -35.224   1.779  14.180  1.00 10.00      A   
ATOM    538  N   SER    92     -37.252   2.554  13.593  1.00 10.00      A   
ATOM    539  HN  SER    92     -38.117   2.360  13.163  1.00 10.00      A   
ATOM    540  CA  SER    92     -37.037   3.862  14.200  1.00 10.00      A   
ATOM    541  CB  SER    92     -38.156   4.830  13.817  1.00 10.00      A   
ATOM    542  OG  SER    92     -39.422   4.194  13.856  1.00 10.00      A   
ATOM    543  HG  SER    92     -39.924   4.429  13.062  1.00 10.00      A   
ATOM    544  C   SER    92     -36.900   3.758  15.716  1.00 10.00      A   
ATOM    545  O   SER    92     -36.280   4.609  16.351  1.00 10.00      A   
ATOM    546  N   ALA    93     -37.454   2.692  16.286  1.00 10.00      A   
ATOM    547  HN  ALA    93     -37.920   2.040  15.722  1.00 10.00      A   
ATOM    548  CA  ALA    93     -37.393   2.469  17.726  1.00 10.00      A   
ATOM    549  CB  ALA    93     -38.369   1.379  18.137  1.00 10.00      A   
ATOM    550  C   ALA    93     -35.977   2.108  18.171  1.00 10.00      A   
ATOM    551  O   ALA    93     -35.658   2.151  19.359  1.00 10.00      A   
ATOM    552  N   LEU    94     -35.134   1.748  17.212  1.00 10.00      A   
ATOM    553  HN  LEU    94     -35.448   1.724  16.282  1.00 10.00      A   
ATOM    554  CA  LEU    94     -33.754   1.386  17.506  1.00 10.00      A   
ATOM    555  CB  LEU    94     -33.387   0.068  16.824  1.00 10.00      A   
ATOM    556  CG  LEU    94     -34.109  -1.181  17.331  1.00 10.00      A   
ATOM    557  CD1 LEU    94     -33.700  -2.395  16.515  1.00 10.00      A   
ATOM    558  CD2 LEU    94     -33.825  -1.406  18.808  1.00 10.00      A   
ATOM    559  C   LEU    94     -32.797   2.486  17.064  1.00 10.00      A   
ATOM    560  O   LEU    94     -31.585   2.386  17.258  1.00 10.00      A   
ATOM    561  N   GLY    95     -33.351   3.538  16.476  1.00 10.00      A   
ATOM    562  HN  GLY    95     -34.326   3.568  16.369  1.00 10.00      A   
ATOM    563  CA  GLY    95     -32.536   4.644  16.009  1.00 10.00      A   
ATOM    564  C   GLY    95     -32.068   4.446  14.581  1.00 10.00      A   
ATOM    565  O   GLY    95     -31.153   5.130  14.115  1.00 10.00      A   
ATOM    566  N   ILE    96     -32.694   3.505  13.885  1.00 10.00      A   
ATOM    567  HN  ILE    96     -33.421   3.000  14.308  1.00 10.00      A   
ATOM    568  CA  ILE    96     -32.346   3.210  12.505  1.00 10.00      A   
ATOM    569  CB  ILE    96     -32.408   1.692  12.224  1.00 10.00      A   
ATOM    570  CG1 ILE    96     -31.421   0.944  13.128  1.00 10.00      A   
ATOM    571  CG2 ILE    96     -32.119   1.403  10.759  1.00 10.00      A   
ATOM    572  CD1 ILE    96     -31.537  -0.564  13.054  1.00 10.00      A   
ATOM    573  C   ILE    96     -33.291   3.947  11.563  1.00 10.00      A   
ATOM    574  O   ILE    96     -34.512   3.777  11.631  1.00 10.00      A   
ATOM    575  N   ASP    97     -32.727   4.782  10.703  1.00 10.00      A   
ATOM    576  HN  ASP    97     -31.752   4.893  10.710  1.00 10.00      A   
ATOM    577  CA  ASP    97     -33.518   5.553   9.757  1.00 10.00      A   
ATOM    578  CB  ASP    97     -33.160   7.039   9.850  1.00 10.00      A   
ATOM    579  CG  ASP    97     -31.798   7.361   9.270  1.00 10.00      A   
ATOM    580  OD1 ASP    97     -30.783   6.888   9.823  1.00 10.00      A   
ATOM    581  OD2 ASP    97     -31.740   8.106   8.264  1.00 10.00      A   
ATOM    582  C   ASP    97     -33.333   5.050   8.328  1.00 10.00      A   
ATOM    583  O   ASP    97     -34.025   5.490   7.413  1.00 10.00      A   
ATOM    584  N   ALA    98     -32.406   4.121   8.140  1.00 10.00      A   
ATOM    585  HN  ALA    98     -31.892   3.795   8.905  1.00 10.00      A   
ATOM    586  CA  ALA    98     -32.140   3.574   6.820  1.00 10.00      A   
ATOM    587  CB  ALA    98     -30.799   4.070   6.305  1.00 10.00      A   
ATOM    588  C   ALA    98     -32.179   2.049   6.835  1.00 10.00      A   
ATOM    589  O   ALA    98     -31.400   1.404   7.540  1.00 10.00      A   
ATOM    590  N   VAL    99     -33.093   1.479   6.063  1.00 10.00      A   
ATOM    591  HN  VAL    99     -33.698   2.047   5.533  1.00 10.00      A   
ATOM    592  CA  VAL    99     -33.230   0.032   5.981  1.00 10.00      A   
ATOM    593  CB  VAL    99     -34.687  -0.413   6.223  1.00 10.00      A   
ATOM    594  CG1 VAL    99     -34.771  -1.922   6.412  1.00 10.00      A   
ATOM    595  CG2 VAL    99     -35.281   0.318   7.417  1.00 10.00      A   
ATOM    596  C   VAL    99     -32.782  -0.457   4.609  1.00 10.00      A   
ATOM    597  O   VAL    99     -33.201   0.084   3.585  1.00 10.00      A   
ATOM    598  N   VAL   100     -31.933  -1.473   4.590  1.00 10.00      A   
ATOM    599  HN  VAL   100     -31.638  -1.868   5.443  1.00 10.00      A   
ATOM    600  CA  VAL   100     -31.425  -2.031   3.344  1.00 10.00      A   
ATOM    601  CB  VAL   100     -29.879  -1.971   3.290  1.00 10.00      A   
ATOM    602  CG1 VAL   100     -29.349  -2.639   2.029  1.00 10.00      A   
ATOM    603  CG2 VAL   100     -29.390  -0.533   3.376  1.00 10.00      A   
ATOM    604  C   VAL   100     -31.877  -3.481   3.179  1.00 10.00      A   
ATOM    605  O   VAL   100     -31.520  -4.342   3.980  1.00 10.00      A   
ATOM    606  N   VAL   101     -32.675  -3.735   2.150  1.00 10.00      A   
ATOM    607  HN  VAL   101     -32.942  -2.998   1.559  1.00 10.00      A   
ATOM    608  CA  VAL   101     -33.162  -5.080   1.865  1.00 10.00      A   
ATOM    609  CB  VAL   101     -34.692  -5.207   2.055  1.00 10.00      A   
ATOM    610  CG1 VAL   101     -35.082  -4.959   3.503  1.00 10.00      A   
ATOM    611  CG2 VAL   101     -35.447  -4.272   1.120  1.00 10.00      A   
ATOM    612  C   VAL   101     -32.796  -5.458   0.435  1.00 10.00      A   
ATOM    613  O   VAL   101     -32.419  -4.591  -0.360  1.00 10.00      A   
ATOM    614  N   GLY   102     -32.901  -6.737   0.107  1.00 10.00      A   
ATOM    615  HN  GLY   102     -33.213  -7.386   0.773  1.00 10.00      A   
ATOM    616  CA  GLY   102     -32.569  -7.175  -1.231  1.00 10.00      A   
ATOM    617  C   GLY   102     -33.073  -8.569  -1.537  1.00 10.00      A   
ATOM    618  O   GLY   102     -33.461  -9.307  -0.634  1.00 10.00      A   
ATOM    619  N   GLN   103     -33.070  -8.924  -2.817  1.00 10.00      A   
ATOM    620  HN  GLN   103     -32.739  -8.281  -3.487  1.00 10.00      A   
ATOM    621  CA  GLN   103     -33.526 -10.233  -3.265  1.00 10.00      A   
ATOM    622  CB  GLN   103     -34.935 -10.151  -3.874  1.00 10.00      A   
ATOM    623  CG  GLN   103     -35.977  -9.471  -3.002  1.00 10.00      A   
ATOM    624  CD  GLN   103     -35.997  -7.965  -3.186  1.00 10.00      A   
ATOM    625  OE1 GLN   103     -35.759  -7.453  -4.280  1.00 10.00      A   
ATOM    626  NE2 GLN   103     -36.259  -7.245  -2.111  1.00 10.00      A   
ATOM    627 HE21 GLN   103     -36.429  -7.717  -1.260  1.00 10.00      A   
ATOM    628 HE22 GLN   103     -36.262  -6.263  -2.198  1.00 10.00      A   
ATOM    629  C   GLN   103     -32.567 -10.786  -4.313  1.00 10.00      A   
ATOM    630  O   GLN   103     -32.076 -10.042  -5.162  1.00 10.00      A   
ATOM    631  N   VAL   104     -32.300 -12.084  -4.249  1.00 10.00      A   
ATOM    632  HN  VAL   104     -32.724 -12.626  -3.544  1.00 10.00      A   
ATOM    633  CA  VAL   104     -31.407 -12.736  -5.202  1.00 10.00      A   
ATOM    634  CB  VAL   104     -30.137 -13.298  -4.523  1.00 10.00      A   
ATOM    635  CG1 VAL   104     -29.126 -13.752  -5.567  1.00 10.00      A   
ATOM    636  CG2 VAL   104     -29.513 -12.272  -3.589  1.00 10.00      A   
ATOM    637  C   VAL   104     -32.144 -13.876  -5.898  1.00 10.00      A   
ATOM    638  O   VAL   104     -32.507 -14.870  -5.265  1.00 10.00      A   
ATOM    639  N   THR   105     -32.373 -13.723  -7.194  1.00 10.00      A   
ATOM    640  HN  THR   105     -32.052 -12.910  -7.647  1.00 10.00      A   
ATOM    641  CA  THR   105     -33.082 -14.733  -7.965  1.00 10.00      A   
ATOM    642  CB  THR   105     -34.285 -14.109  -8.696  1.00 10.00      A   
ATOM    643  OG1 THR   105     -34.838 -13.065  -7.881  1.00 10.00      A   
ATOM    644  HG1 THR   105     -34.259 -12.913  -7.126  1.00 10.00      A   
ATOM    645  CG2 THR   105     -35.358 -15.158  -8.954  1.00 10.00      A   
ATOM    646  C   THR   105     -32.165 -15.407  -8.989  1.00 10.00      A   
ATOM    647  O   THR   105     -31.600 -14.745  -9.863  1.00 10.00      A   
ATOM    648  N   PRO   106     -31.985 -16.731  -8.872  1.00 10.00      A   
ATOM    649  CA  PRO   106     -31.155 -17.499  -9.802  1.00 10.00      A   
ATOM    650  CB  PRO   106     -30.940 -18.823  -9.067  1.00 10.00      A   
ATOM    651  CG  PRO   106     -32.138 -18.971  -8.194  1.00 10.00      A   
ATOM    652  CD  PRO   106     -32.564 -17.578  -7.813  1.00 10.00      A   
ATOM    653  C   PRO   106     -31.883 -17.734 -11.125  1.00 10.00      A   
ATOM    654  O   PRO   106     -33.033 -18.183 -11.142  1.00 10.00      A   
ATOM    655  N   ASN   107     -31.211 -17.437 -12.225  1.00 10.00      A   
ATOM    656  HN  ASN   107     -30.288 -17.108 -12.149  1.00 10.00      A   
ATOM    657  CA  ASN   107     -31.798 -17.603 -13.548  1.00 10.00      A   
ATOM    658  CB  ASN   107     -31.447 -16.414 -14.449  1.00 10.00      A   
ATOM    659  CG  ASN   107     -31.813 -15.077 -13.833  1.00 10.00      A   
ATOM    660  OD1 ASN   107     -32.945 -14.610 -13.948  1.00 10.00      A   
ATOM    661  ND2 ASN   107     -30.854 -14.452 -13.170  1.00 10.00      A   
ATOM    662 HD21 ASN   107     -29.975 -14.885 -13.111  1.00 10.00      A   
ATOM    663 HD22 ASN   107     -31.063 -13.587 -12.764  1.00 10.00      A   
ATOM    664  C   ASN   107     -31.324 -18.904 -14.185  1.00 10.00      A   
ATOM    665  O   ASN   107     -30.204 -19.350 -13.927  1.00 10.00      A   
ATOM    666  N   PRO   108     -32.171 -19.528 -15.022  1.00 10.00      A   
ATOM    667  CA  PRO   108     -31.847 -20.793 -15.700  1.00 10.00      A   
ATOM    668  CB  PRO   108     -33.030 -21.004 -16.650  1.00 10.00      A   
ATOM    669  CG  PRO   108     -34.150 -20.258 -16.018  1.00 10.00      A   
ATOM    670  CD  PRO   108     -33.528 -19.058 -15.364  1.00 10.00      A   
ATOM    671  C   PRO   108     -30.545 -20.720 -16.494  1.00 10.00      A   
ATOM    672  O   PRO   108     -29.819 -21.709 -16.604  1.00 10.00      A   
ATOM    673  N   ASP   109     -30.247 -19.540 -17.032  1.00 10.00      A   
ATOM    674  HN  ASP   109     -30.866 -18.788 -16.904  1.00 10.00      A   
ATOM    675  CA  ASP   109     -29.030 -19.341 -17.816  1.00 10.00      A   
ATOM    676  CB  ASP   109     -29.021 -17.978 -18.516  1.00 10.00      A   
ATOM    677  CG  ASP   109     -29.129 -16.812 -17.556  1.00 10.00      A   
ATOM    678  OD1 ASP   109     -30.193 -16.158 -17.532  1.00 10.00      A   
ATOM    679  OD2 ASP   109     -28.154 -16.537 -16.827  1.00 10.00      A   
ATOM    680  C   ASP   109     -27.765 -19.528 -16.979  1.00 10.00      A   
ATOM    681  O   ASP   109     -26.698 -19.803 -17.518  1.00 10.00      A   
ATOM    682  N   GLY   110     -27.885 -19.379 -15.666  1.00 10.00      A   
ATOM    683  HN  GLY   110     -28.760 -19.153 -15.281  1.00 10.00      A   
ATOM    684  CA  GLY   110     -26.734 -19.551 -14.801  1.00 10.00      A   
ATOM    685  C   GLY   110     -26.387 -18.303 -14.018  1.00 10.00      A   
ATOM    686  O   GLY   110     -25.731 -18.384 -12.978  1.00 10.00      A   
ATOM    687  N   SER   111     -26.820 -17.149 -14.508  1.00 10.00      A   
ATOM    688  HN  SER   111     -27.345 -17.144 -15.344  1.00 10.00      A   
ATOM    689  CA  SER   111     -26.539 -15.887 -13.836  1.00 10.00      A   
ATOM    690  CB  SER   111     -26.527 -14.738 -14.844  1.00 10.00      A   
ATOM    691  OG  SER   111     -26.070 -15.180 -16.112  1.00 10.00      A   
ATOM    692  HG  SER   111     -26.766 -15.722 -16.530  1.00 10.00      A   
ATOM    693  C   SER   111     -27.555 -15.623 -12.726  1.00 10.00      A   
ATOM    694  O   SER   111     -28.615 -16.253 -12.673  1.00 10.00      A   
ATOM    695  N   TYR   112     -27.241 -14.682 -11.848  1.00 10.00      A   
ATOM    696  HN  TYR   112     -26.398 -14.178 -11.956  1.00 10.00      A   
ATOM    697  CA  TYR   112     -28.121 -14.357 -10.735  1.00 10.00      A   
ATOM    698  CB  TYR   112     -27.425 -14.633  -9.400  1.00 10.00      A   
ATOM    699  CG  TYR   112     -26.968 -16.064  -9.235  1.00 10.00      A   
ATOM    700  CD1 TYR   112     -25.721 -16.476  -9.691  1.00 10.00      A   
ATOM    701  CD2 TYR   112     -27.786 -17.006  -8.629  1.00 10.00      A   
ATOM    702  CE1 TYR   112     -25.306 -17.788  -9.546  1.00 10.00      A   
ATOM    703  CE2 TYR   112     -27.380 -18.316  -8.479  1.00 10.00      A   
ATOM    704  CZ  TYR   112     -26.142 -18.704  -8.939  1.00 10.00      A   
ATOM    705  OH  TYR   112     -25.737 -20.011  -8.789  1.00 10.00      A   
ATOM    706  HH  TYR   112     -26.503 -20.561  -8.573  1.00 10.00      A   
ATOM    707  C   TYR   112     -28.583 -12.910 -10.803  1.00 10.00      A   
ATOM    708  O   TYR   112     -27.788 -12.001 -11.034  1.00 10.00      A   
ATOM    709  N   ASN   113     -29.877 -12.709 -10.614  1.00 10.00      A   
ATOM    710  HN  ASN   113     -30.461 -13.481 -10.432  1.00 10.00      A   
ATOM    711  CA  ASN   113     -30.459 -11.375 -10.639  1.00 10.00      A   
ATOM    712  CB  ASN   113     -31.834 -11.415 -11.310  1.00 10.00      A   
ATOM    713  CG  ASN   113     -32.469 -10.045 -11.468  1.00 10.00      A   
ATOM    714  OD1 ASN   113     -31.782  -9.027 -11.560  1.00 10.00      A   
ATOM    715  ND2 ASN   113     -33.790 -10.019 -11.524  1.00 10.00      A   
ATOM    716 HD21 ASN   113     -34.273 -10.874 -11.458  1.00 10.00      A   
ATOM    717 HD22 ASN   113     -34.235  -9.151 -11.627  1.00 10.00      A   
ATOM    718  C   ASN   113     -30.579 -10.860  -9.215  1.00 10.00      A   
ATOM    719  O   ASN   113     -31.373 -11.377  -8.426  1.00 10.00      A   
ATOM    720  N   VAL   114     -29.773  -9.866  -8.882  1.00 10.00      A   
ATOM    721  HN  VAL   114     -29.167  -9.488  -9.559  1.00 10.00      A   
ATOM    722  CA  VAL   114     -29.775  -9.302  -7.543  1.00 10.00      A   
ATOM    723  CB  VAL   114     -28.343  -9.187  -6.977  1.00 10.00      A   
ATOM    724  CG1 VAL   114     -28.379  -8.882  -5.488  1.00 10.00      A   
ATOM    725  CG2 VAL   114     -27.547 -10.455  -7.246  1.00 10.00      A   
ATOM    726  C   VAL   114     -30.430  -7.927  -7.524  1.00 10.00      A   
ATOM    727  O   VAL   114     -30.045  -7.032  -8.276  1.00 10.00      A   
ATOM    728  N   ALA   115     -31.425  -7.772  -6.667  1.00 10.00      A   
ATOM    729  HN  ALA   115     -31.686  -8.532  -6.098  1.00 10.00      A   
ATOM    730  CA  ALA   115     -32.137  -6.513  -6.527  1.00 10.00      A   
ATOM    731  CB  ALA   115     -33.595  -6.687  -6.926  1.00 10.00      A   
ATOM    732  C   ALA   115     -32.037  -6.031  -5.087  1.00 10.00      A   
ATOM    733  O   ALA   115     -31.965  -6.842  -4.168  1.00 10.00      A   
ATOM    734  N   TYR   116     -32.019  -4.721  -4.893  1.00 10.00      A   
ATOM    735  HN  TYR   116     -32.070  -4.117  -5.669  1.00 10.00      A   
ATOM    736  CA  TYR   116     -31.922  -4.153  -3.554  1.00 10.00      A   
ATOM    737  CB  TYR   116     -30.459  -3.900  -3.166  1.00 10.00      A   
ATOM    738  CG  TYR   116     -29.635  -3.178  -4.212  1.00 10.00      A   
ATOM    739  CD1 TYR   116     -29.553  -1.791  -4.226  1.00 10.00      A   
ATOM    740  CD2 TYR   116     -28.931  -3.885  -5.179  1.00 10.00      A   
ATOM    741  CE1 TYR   116     -28.794  -1.131  -5.173  1.00 10.00      A   
ATOM    742  CE2 TYR   116     -28.170  -3.232  -6.130  1.00 10.00      A   
ATOM    743  CZ  TYR   116     -28.106  -1.855  -6.122  1.00 10.00      A   
ATOM    744  OH  TYR   116     -27.347  -1.200  -7.066  1.00 10.00      A   
ATOM    745  HH  TYR   116     -27.291  -0.262  -6.840  1.00 10.00      A   
ATOM    746  C   TYR   116     -32.739  -2.870  -3.445  1.00 10.00      A   
ATOM    747  O   TYR   116     -32.847  -2.112  -4.413  1.00 10.00      A   
ATOM    748  N   GLN   117     -33.332  -2.644  -2.274  1.00 10.00      A   
ATOM    749  HN  GLN   117     -33.219  -3.297  -1.548  1.00 10.00      A   
ATOM    750  CA  GLN   117     -34.143  -1.455  -2.034  1.00 10.00      A   
ATOM    751  CB  GLN   117     -35.637  -1.800  -1.980  1.00 10.00      A   
ATOM    752  CG  GLN   117     -36.205  -2.415  -3.248  1.00 10.00      A   
ATOM    753  CD  GLN   117     -36.085  -3.925  -3.265  1.00 10.00      A   
ATOM    754  OE1 GLN   117     -36.059  -4.566  -2.218  1.00 10.00      A   
ATOM    755  NE2 GLN   117     -36.022  -4.505  -4.452  1.00 10.00      A   
ATOM    756 HE21 GLN   117     -36.059  -3.935  -5.249  1.00 10.00      A   
ATOM    757 HE22 GLN   117     -35.939  -5.483  -4.486  1.00 10.00      A   
ATOM    758  C   GLN   117     -33.738  -0.776  -0.728  1.00 10.00      A   
ATOM    759  O   GLN   117     -33.464  -1.444   0.274  1.00 10.00      A   
ATOM    760  N   LEU   118     -33.695   0.548  -0.747  1.00 10.00      A   
ATOM    761  HN  LEU   118     -33.905   1.019  -1.586  1.00 10.00      A   
ATOM    762  CA  LEU   118     -33.343   1.331   0.430  1.00 10.00      A   
ATOM    763  CB  LEU   118     -32.188   2.286   0.106  1.00 10.00      A   
ATOM    764  CG  LEU   118     -31.836   3.323   1.176  1.00 10.00      A   
ATOM    765  CD1 LEU   118     -31.282   2.647   2.421  1.00 10.00      A   
ATOM    766  CD2 LEU   118     -30.850   4.345   0.630  1.00 10.00      A   
ATOM    767  C   LEU   118     -34.561   2.119   0.898  1.00 10.00      A   
ATOM    768  O   LEU   118     -35.010   3.040   0.218  1.00 10.00      A   
ATOM    769  N   VAL   119     -35.093   1.749   2.053  1.00 10.00      A   
ATOM    770  HN  VAL   119     -34.675   1.018   2.559  1.00 10.00      A   
ATOM    771  CA  VAL   119     -36.273   2.407   2.604  1.00 10.00      A   
ATOM    772  CB  VAL   119     -37.333   1.368   3.047  1.00 10.00      A   
ATOM    773  CG1 VAL   119     -38.526   2.041   3.710  1.00 10.00      A   
ATOM    774  CG2 VAL   119     -37.791   0.537   1.860  1.00 10.00      A   
ATOM    775  C   VAL   119     -35.907   3.298   3.788  1.00 10.00      A   
ATOM    776  O   VAL   119     -35.094   2.919   4.635  1.00 10.00      A   
ATOM    777  N   ASP   120     -36.499   4.485   3.827  1.00 10.00      A   
ATOM    778  HN  ASP   120     -37.125   4.730   3.110  1.00 10.00      A   
ATOM    779  CA  ASP   120     -36.255   5.435   4.903  1.00 10.00      A   
ATOM    780  CB  ASP   120     -36.266   6.871   4.361  1.00 10.00      A   
ATOM    781  CG  ASP   120     -36.291   7.935   5.448  1.00 10.00      A   
ATOM    782  OD1 ASP   120     -35.524   7.821   6.427  1.00 10.00      A   
ATOM    783  OD2 ASP   120     -37.075   8.900   5.324  1.00 10.00      A   
ATOM    784  C   ASP   120     -37.301   5.278   6.000  1.00 10.00      A   
ATOM    785  O   ASP   120     -38.490   5.090   5.721  1.00 10.00      A   
ATOM    786  N   THR   121     -36.848   5.318   7.241  1.00 10.00      A   
ATOM    787  HN  THR   121     -35.881   5.421   7.392  1.00 10.00      A   
ATOM    788  CA  THR   121     -37.730   5.199   8.387  1.00 10.00      A   
ATOM    789  CB  THR   121     -37.460   3.894   9.165  1.00 10.00      A   
ATOM    790  OG1 THR   121     -36.047   3.666   9.253  1.00 10.00      A   
ATOM    791  HG1 THR   121     -35.756   3.774  10.168  1.00 10.00      A   
ATOM    792  CG2 THR   121     -38.105   2.712   8.459  1.00 10.00      A   
ATOM    793  C   THR   121     -37.548   6.396   9.315  1.00 10.00      A   
ATOM    794  O   THR   121     -38.119   6.451  10.408  1.00 10.00      A   
ATOM    795  N   GLY   122     -36.755   7.362   8.862  1.00 10.00      A   
ATOM    796  HN  GLY   122     -36.346   7.274   7.967  1.00 10.00      A   
ATOM    797  CA  GLY   122     -36.492   8.544   9.656  1.00 10.00      A   
ATOM    798  C   GLY   122     -37.332   9.730   9.233  1.00 10.00      A   
ATOM    799  O   GLY   122     -37.863  10.454  10.077  1.00 10.00      A   
ATOM    800  N   GLY   123     -37.459   9.929   7.928  1.00 10.00      A   
ATOM    801  HN  GLY   123     -37.019   9.309   7.298  1.00 10.00      A   
ATOM    802  CA  GLY   123     -38.237  11.042   7.419  1.00 10.00      A   
ATOM    803  C   GLY   123     -39.600  10.612   6.920  1.00 10.00      A   
ATOM    804  O   GLY   123     -40.628  11.071   7.424  1.00 10.00      A   
ATOM    805  N   ALA   124     -39.611   9.727   5.937  1.00 10.00      A   
ATOM    806  HN  ALA   124     -38.749   9.391   5.585  1.00 10.00      A   
ATOM    807  CA  ALA   124     -40.853   9.228   5.364  1.00 10.00      A   
ATOM    808  CB  ALA   124     -41.034   9.748   3.945  1.00 10.00      A   
ATOM    809  C   ALA   124     -40.884   7.703   5.400  1.00 10.00      A   
ATOM    810  O   ALA   124     -40.411   7.040   4.474  1.00 10.00      A   
ATOM    811  N   PRO   125     -41.452   7.135   6.476  1.00 10.00      A   
ATOM    812  CA  PRO   125     -41.540   5.684   6.671  1.00 10.00      A   
ATOM    813  CB  PRO   125     -42.367   5.535   7.956  1.00 10.00      A   
ATOM    814  CG  PRO   125     -43.015   6.861   8.163  1.00 10.00      A   
ATOM    815  CD  PRO   125     -42.069   7.870   7.589  1.00 10.00      A   
ATOM    816  C   PRO   125     -42.221   4.956   5.512  1.00 10.00      A   
ATOM    817  O   PRO   125     -43.382   5.214   5.196  1.00 10.00      A   
ATOM    818  N   GLY   126     -41.486   4.051   4.873  1.00 10.00      A   
ATOM    819  HN  GLY   126     -40.554   3.908   5.148  1.00 10.00      A   
ATOM    820  CA  GLY   126     -42.042   3.285   3.772  1.00 10.00      A   
ATOM    821  C   GLY   126     -41.640   3.827   2.416  1.00 10.00      A   
ATOM    822  O   GLY   126     -41.979   3.248   1.383  1.00 10.00      A   
ATOM    823  N   THR   127     -40.918   4.934   2.414  1.00 10.00      A   
ATOM    824  HN  THR   127     -40.672   5.352   3.268  1.00 10.00      A   
ATOM    825  CA  THR   127     -40.482   5.548   1.174  1.00 10.00      A   
ATOM    826  CB  THR   127     -40.417   7.081   1.301  1.00 10.00      A   
ATOM    827  OG1 THR   127     -41.710   7.564   1.685  1.00 10.00      A   
ATOM    828  HG1 THR   127     -41.785   7.543   2.645  1.00 10.00      A   
ATOM    829  CG2 THR   127     -40.019   7.723  -0.020  1.00 10.00      A   
ATOM    830  C   THR   127     -39.133   5.001   0.728  1.00 10.00      A   
ATOM    831  O   THR   127     -38.147   5.053   1.471  1.00 10.00      A   
ATOM    832  N   VAL   128     -39.107   4.449  -0.478  1.00 10.00      A   
ATOM    833  HN  VAL   128     -39.934   4.410  -1.004  1.00 10.00      A   
ATOM    834  CA  VAL   128     -37.886   3.904  -1.044  1.00 10.00      A   
ATOM    835  CB  VAL   128     -38.189   2.848  -2.128  1.00 10.00      A   
ATOM    836  CG1 VAL   128     -36.911   2.153  -2.571  1.00 10.00      A   
ATOM    837  CG2 VAL   128     -39.200   1.830  -1.621  1.00 10.00      A   
ATOM    838  C   VAL   128     -37.072   5.038  -1.654  1.00 10.00      A   
ATOM    839  O   VAL   128     -37.483   5.646  -2.643  1.00 10.00      A   
ATOM    840  N   LEU   129     -35.935   5.335  -1.044  1.00 10.00      A   
ATOM    841  HN  LEU   129     -35.669   4.817  -0.251  1.00 10.00      A   
ATOM    842  CA  LEU   129     -35.068   6.406  -1.517  1.00 10.00      A   
ATOM    843  CB  LEU   129     -34.044   6.782  -0.441  1.00 10.00      A   
ATOM    844  CG  LEU   129     -34.604   7.129   0.941  1.00 10.00      A   
ATOM    845  CD1 LEU   129     -33.478   7.456   1.908  1.00 10.00      A   
ATOM    846  CD2 LEU   129     -35.588   8.286   0.853  1.00 10.00      A   
ATOM    847  C   LEU   129     -34.356   5.995  -2.800  1.00 10.00      A   
ATOM    848  O   LEU   129     -34.191   6.798  -3.720  1.00 10.00      A   
ATOM    849  N   ALA   130     -33.947   4.735  -2.858  1.00 10.00      A   
ATOM    850  HN  ALA   130     -34.129   4.137  -2.101  1.00 10.00      A   
ATOM    851  CA  ALA   130     -33.249   4.209  -4.020  1.00 10.00      A   
ATOM    852  CB  ALA   130     -31.773   4.581  -3.969  1.00 10.00      A   
ATOM    853  C   ALA   130     -33.407   2.698  -4.095  1.00 10.00      A   
ATOM    854  O   ALA   130     -33.545   2.030  -3.071  1.00 10.00      A   
ATOM    855  N   GLN   131     -33.402   2.174  -5.310  1.00 10.00      A   
ATOM    856  HN  GLN   131     -33.298   2.769  -6.086  1.00 10.00      A   
ATOM    857  CA  GLN   131     -33.533   0.744  -5.540  1.00 10.00      A   
ATOM    858  CB  GLN   131     -34.992   0.288  -5.419  1.00 10.00      A   
ATOM    859  CG  GLN   131     -35.971   0.978  -6.357  1.00 10.00      A   
ATOM    860  CD  GLN   131     -37.415   0.691  -5.989  1.00 10.00      A   
ATOM    861  OE1 GLN   131     -37.739  -0.376  -5.464  1.00 10.00      A   
ATOM    862  NE2 GLN   131     -38.292   1.645  -6.249  1.00 10.00      A   
ATOM    863 HE21 GLN   131     -37.968   2.477  -6.662  1.00 10.00      A   
ATOM    864 HE22 GLN   131     -39.231   1.483  -6.014  1.00 10.00      A   
ATOM    865  C   GLN   131     -32.969   0.400  -6.908  1.00 10.00      A   
ATOM    866  O   GLN   131     -33.033   1.214  -7.831  1.00 10.00      A   
ATOM    867  N   ASN   132     -32.404  -0.789  -7.044  1.00 10.00      A   
ATOM    868  HN  ASN   132     -32.378  -1.406  -6.277  1.00 10.00      A   
ATOM    869  CA  ASN   132     -31.820  -1.199  -8.312  1.00 10.00      A   
ATOM    870  CB  ASN   132     -30.406  -0.626  -8.441  1.00 10.00      A   
ATOM    871  CG  ASN   132     -30.122  -0.041  -9.808  1.00 10.00      A   
ATOM    872  OD1 ASN   132     -30.628  -0.520 -10.825  1.00 10.00      A   
ATOM    873  ND2 ASN   132     -29.309   1.002  -9.839  1.00 10.00      A   
ATOM    874 HD21 ASN   132     -28.943   1.334  -8.982  1.00 10.00      A   
ATOM    875 HD22 ASN   132     -29.096   1.398 -10.707  1.00 10.00      A   
ATOM    876  C   ASN   132     -31.777  -2.716  -8.433  1.00 10.00      A   
ATOM    877  O   ASN   132     -31.807  -3.426  -7.427  1.00 10.00      A   
ATOM    878  N   SER   133     -31.726  -3.205  -9.665  1.00 10.00      A   
ATOM    879  HN  SER   133     -31.718  -2.581 -10.425  1.00 10.00      A   
ATOM    880  CA  SER   133     -31.668  -4.640  -9.932  1.00 10.00      A   
ATOM    881  CB  SER   133     -33.033  -5.150 -10.402  1.00 10.00      A   
ATOM    882  OG  SER   133     -34.080  -4.608  -9.608  1.00 10.00      A   
ATOM    883  HG  SER   133     -33.845  -3.709  -9.350  1.00 10.00      A   
ATOM    884  C   SER   133     -30.610  -4.929 -10.995  1.00 10.00      A   
ATOM    885  O   SER   133     -30.653  -4.363 -12.093  1.00 10.00      A   
ATOM    886  N   TYR   134     -29.659  -5.795 -10.671  1.00 10.00      A   
ATOM    887  HN  TYR   134     -29.681  -6.230  -9.783  1.00 10.00      A   
ATOM    888  CA  TYR   134     -28.590  -6.135 -11.601  1.00 10.00      A   
ATOM    889  CB  TYR   134     -27.261  -5.517 -11.159  1.00 10.00      A   
ATOM    890  CG  TYR   134     -27.183  -4.016 -11.318  1.00 10.00      A   
ATOM    891  CD1 TYR   134     -27.372  -3.174 -10.231  1.00 10.00      A   
ATOM    892  CD2 TYR   134     -26.916  -3.440 -12.554  1.00 10.00      A   
ATOM    893  CE1 TYR   134     -27.297  -1.802 -10.367  1.00 10.00      A   
ATOM    894  CE2 TYR   134     -26.840  -2.068 -12.699  1.00 10.00      A   
ATOM    895  CZ  TYR   134     -27.032  -1.254 -11.602  1.00 10.00      A   
ATOM    896  OH  TYR   134     -26.961   0.113 -11.742  1.00 10.00      A   
ATOM    897  HH  TYR   134     -26.512   0.491 -10.975  1.00 10.00      A   
ATOM    898  C   TYR   134     -28.423  -7.641 -11.748  1.00 10.00      A   
ATOM    899  O   TYR   134     -28.294  -8.365 -10.761  1.00 10.00      A   
ATOM    900  N   LYS   135     -28.428  -8.106 -12.987  1.00 10.00      A   
ATOM    901  HN  LYS   135     -28.549  -7.480 -13.734  1.00 10.00      A   
ATOM    902  CA  LYS   135     -28.251  -9.519 -13.269  1.00 10.00      A   
ATOM    903  CB  LYS   135     -29.138  -9.949 -14.439  1.00 10.00      A   
ATOM    904  CG  LYS   135     -29.133 -11.446 -14.696  1.00 10.00      A   
ATOM    905  CD  LYS   135     -29.536 -11.768 -16.125  1.00 10.00      A   
ATOM    906  CE  LYS   135     -29.444 -13.259 -16.388  1.00 10.00      A   
ATOM    907  NZ  LYS   135     -29.623 -13.591 -17.823  1.00 10.00      A   
ATOM    908  HZ1 LYS   135     -29.717 -14.628 -17.939  1.00 10.00      A   
ATOM    909  HZ2 LYS   135     -28.802 -13.266 -18.372  1.00 10.00      A   
ATOM    910  HZ3 LYS   135     -30.480 -13.134 -18.195  1.00 10.00      A   
ATOM    911  C   LYS   135     -26.789  -9.779 -13.596  1.00 10.00      A   
ATOM    912  O   LYS   135     -26.328  -9.488 -14.700  1.00 10.00      A   
ATOM    913  N   VAL   136     -26.059 -10.312 -12.636  1.00 10.00      A   
ATOM    914  HN  VAL   136     -26.487 -10.548 -11.782  1.00 10.00      A   
ATOM    915  CA  VAL   136     -24.641 -10.584 -12.821  1.00 10.00      A   
ATOM    916  CB  VAL   136     -23.782  -9.853 -11.770  1.00 10.00      A   
ATOM    917  CG1 VAL   136     -23.802  -8.350 -12.012  1.00 10.00      A   
ATOM    918  CG2 VAL   136     -24.263 -10.179 -10.364  1.00 10.00      A   
ATOM    919  C   VAL   136     -24.343 -12.076 -12.765  1.00 10.00      A   
ATOM    920  O   VAL   136     -25.191 -12.876 -12.363  1.00 10.00      A   
ATOM    921  N   ASN   137     -23.140 -12.446 -13.183  1.00 10.00      A   
ATOM    922  HN  ASN   137     -22.519 -11.763 -13.514  1.00 10.00      A   
ATOM    923  CA  ASN   137     -22.723 -13.839 -13.169  1.00 10.00      A   
ATOM    924  CB  ASN   137     -21.560 -14.064 -14.139  1.00 10.00      A   
ATOM    925  CG  ASN   137     -21.603 -15.430 -14.795  1.00 10.00      A   
ATOM    926  OD1 ASN   137     -22.164 -16.379 -14.249  1.00 10.00      A   
ATOM    927  ND2 ASN   137     -21.002 -15.543 -15.968  1.00 10.00      A   
ATOM    928 HD21 ASN   137     -20.562 -14.749 -16.342  1.00 10.00      A   
ATOM    929 HD22 ASN   137     -21.023 -16.415 -16.418  1.00 10.00      A   
ATOM    930  C   ASN   137     -22.315 -14.252 -11.759  1.00 10.00      A   
ATOM    931  O   ASN   137     -22.212 -13.409 -10.869  1.00 10.00      A   
ATOM    932  N   LYS   138     -22.066 -15.538 -11.570  1.00 10.00      A   
ATOM    933  HN  LYS   138     -22.143 -16.154 -12.333  1.00 10.00      A   
ATOM    934  CA  LYS   138     -21.679 -16.072 -10.268  1.00 10.00      A   
ATOM    935  CB  LYS   138     -21.515 -17.593 -10.353  1.00 10.00      A   
ATOM    936  CG  LYS   138     -21.218 -18.277  -9.029  1.00 10.00      A   
ATOM    937  CD  LYS   138     -21.266 -19.790  -9.175  1.00 10.00      A   
ATOM    938  CE  LYS   138     -20.754 -20.489  -7.928  1.00 10.00      A   
ATOM    939  NZ  LYS   138     -20.837 -21.969  -8.047  1.00 10.00      A   
ATOM    940  HZ1 LYS   138     -20.227 -22.422  -7.338  1.00 10.00      A   
ATOM    941  HZ2 LYS   138     -20.534 -22.275  -8.996  1.00 10.00      A   
ATOM    942  HZ3 LYS   138     -21.816 -22.282  -7.892  1.00 10.00      A   
ATOM    943  C   LYS   138     -20.401 -15.415  -9.741  1.00 10.00      A   
ATOM    944  O   LYS   138     -20.297 -15.100  -8.554  1.00 10.00      A   
ATOM    945  N   GLN   139     -19.444 -15.186 -10.632  1.00 10.00      A   
ATOM    946  HN  GLN   139     -19.587 -15.452 -11.566  1.00 10.00      A   
ATOM    947  CA  GLN   139     -18.177 -14.568 -10.256  1.00 10.00      A   
ATOM    948  CB  GLN   139     -17.075 -14.945 -11.249  1.00 10.00      A   
ATOM    949  CG  GLN   139     -16.487 -16.329 -11.020  1.00 10.00      A   
ATOM    950  CD  GLN   139     -15.939 -16.503  -9.617  1.00 10.00      A   
ATOM    951  OE1 GLN   139     -15.440 -15.554  -9.007  1.00 10.00      A   
ATOM    952  NE2 GLN   139     -16.029 -17.714  -9.090  1.00 10.00      A   
ATOM    953 HE21 GLN   139     -16.435 -18.426  -9.630  1.00 10.00      A   
ATOM    954 HE22 GLN   139     -15.701 -17.847  -8.176  1.00 10.00      A   
ATOM    955  C   GLN   139     -18.282 -13.049 -10.130  1.00 10.00      A   
ATOM    956  O   GLN   139     -17.301 -12.374  -9.815  1.00 10.00      A   
ATOM    957  N   TRP   140     -19.469 -12.511 -10.368  1.00 10.00      A   
ATOM    958  HN  TRP   140     -20.221 -13.092 -10.612  1.00 10.00      A   
ATOM    959  CA  TRP   140     -19.676 -11.072 -10.276  1.00 10.00      A   
ATOM    960  CB  TRP   140     -20.137 -10.501 -11.616  1.00 10.00      A   
ATOM    961  CG  TRP   140     -19.058 -10.478 -12.652  1.00 10.00      A   
ATOM    962  CD1 TRP   140     -19.027 -11.180 -13.819  1.00 10.00      A   
ATOM    963  CD2 TRP   140     -17.843  -9.720 -12.609  1.00 10.00      A   
ATOM    964  NE1 TRP   140     -17.874 -10.899 -14.509  1.00 10.00      A   
ATOM    965  HE1 TRP   140     -17.621 -11.280 -15.379  1.00 10.00      A   
ATOM    966  CE2 TRP   140     -17.128 -10.011 -13.785  1.00 10.00      A   
ATOM    967  CE3 TRP   140     -17.289  -8.829 -11.689  1.00 10.00      A   
ATOM    968  CZ2 TRP   140     -15.893  -9.434 -14.069  1.00 10.00      A   
ATOM    969  CZ3 TRP   140     -16.062  -8.259 -11.969  1.00 10.00      A   
ATOM    970  CH2 TRP   140     -15.376  -8.565 -13.149  1.00 10.00      A   
ATOM    971  C   TRP   140     -20.655 -10.712  -9.167  1.00 10.00      A   
ATOM    972  O   TRP   140     -21.043  -9.552  -9.022  1.00 10.00      A   
ATOM    973  N   LEU   141     -21.033 -11.705  -8.373  1.00 10.00      A   
ATOM    974  HN  LEU   141     -20.670 -12.604  -8.528  1.00 10.00      A   
ATOM    975  CA  LEU   141     -21.967 -11.498  -7.273  1.00 10.00      A   
ATOM    976  CB  LEU   141     -22.325 -12.833  -6.615  1.00 10.00      A   
ATOM    977  CG  LEU   141     -23.179 -13.787  -7.452  1.00 10.00      A   
ATOM    978  CD1 LEU   141     -23.376 -15.103  -6.716  1.00 10.00      A   
ATOM    979  CD2 LEU   141     -24.519 -13.152  -7.787  1.00 10.00      A   
ATOM    980  C   LEU   141     -21.384 -10.541  -6.241  1.00 10.00      A   
ATOM    981  O   LEU   141     -22.081  -9.662  -5.728  1.00 10.00      A   
ATOM    982  N   ARG   142     -20.099 -10.708  -5.954  1.00 10.00      A   
ATOM    983  HN  ARG   142     -19.599 -11.429  -6.397  1.00 10.00      A   
ATOM    984  CA  ARG   142     -19.417  -9.856  -4.992  1.00 10.00      A   
ATOM    985  CB  ARG   142     -18.066 -10.445  -4.590  1.00 10.00      A   
ATOM    986  CG  ARG   142     -18.188 -11.744  -3.813  1.00 10.00      A   
ATOM    987  CD  ARG   142     -17.139 -11.843  -2.723  1.00 10.00      A   
ATOM    988  NE  ARG   142     -15.835 -12.239  -3.248  1.00 10.00      A   
ATOM    989  HE  ARG   142     -15.309 -11.550  -3.713  1.00 10.00      A   
ATOM    990  CZ  ARG   142     -15.331 -13.466  -3.126  1.00 10.00      A   
ATOM    991  NH1 ARG   142     -16.022 -14.415  -2.498  1.00 10.00      A   
ATOM    992 HH11 ARG   142     -15.626 -15.373  -2.397  1.00 10.00      A   
ATOM    993 HH12 ARG   142     -16.975 -14.205  -2.104  1.00 10.00      A   
ATOM    994  NH2 ARG   142     -14.146 -13.747  -3.654  1.00 10.00      A   
ATOM    995 HH21 ARG   142     -13.742 -14.704  -3.561  1.00 10.00      A   
ATOM    996 HH22 ARG   142     -13.614 -13.010  -4.172  1.00 10.00      A   
ATOM    997  C   ARG   142     -19.264  -8.442  -5.535  1.00 10.00      A   
ATOM    998  O   ARG   142     -19.355  -7.466  -4.786  1.00 10.00      A   
ATOM    999  N   TYR   143     -19.052  -8.335  -6.841  1.00 10.00      A   
ATOM   1000  HN  TYR   143     -18.986  -9.148  -7.384  1.00 10.00      A   
ATOM   1001  CA  TYR   143     -18.915  -7.038  -7.485  1.00 10.00      A   
ATOM   1002  CB  TYR   143     -18.505  -7.202  -8.951  1.00 10.00      A   
ATOM   1003  CG  TYR   143     -18.767  -5.983  -9.812  1.00 10.00      A   
ATOM   1004  CD1 TYR   143     -18.027  -4.818  -9.650  1.00 10.00      A   
ATOM   1005  CD2 TYR   143     -19.759  -5.998 -10.785  1.00 10.00      A   
ATOM   1006  CE1 TYR   143     -18.272  -3.703 -10.431  1.00 10.00      A   
ATOM   1007  CE2 TYR   143     -20.008  -4.891 -11.571  1.00 10.00      A   
ATOM   1008  CZ  TYR   143     -19.263  -3.745 -11.390  1.00 10.00      A   
ATOM   1009  OH  TYR   143     -19.512  -2.635 -12.169  1.00 10.00      A   
ATOM   1010  HH  TYR   143     -20.470  -2.550 -12.305  1.00 10.00      A   
ATOM   1011  C   TYR   143     -20.234  -6.284  -7.377  1.00 10.00      A   
ATOM   1012  O   TYR   143     -20.264  -5.103  -7.027  1.00 10.00      A   
ATOM   1013  N   ALA   144     -21.324  -6.985  -7.665  1.00 10.00      A   
ATOM   1014  HN  ALA   144     -21.229  -7.921  -7.953  1.00 10.00      A   
ATOM   1015  CA  ALA   144     -22.652  -6.402  -7.579  1.00 10.00      A   
ATOM   1016  CB  ALA   144     -23.689  -7.374  -8.115  1.00 10.00      A   
ATOM   1017  C   ALA   144     -22.955  -6.034  -6.133  1.00 10.00      A   
ATOM   1018  O   ALA   144     -23.608  -5.026  -5.859  1.00 10.00      A   
ATOM   1019  N   GLY   145     -22.466  -6.861  -5.210  1.00 10.00      A   
ATOM   1020  HN  GLY   145     -21.977  -7.662  -5.495  1.00 10.00      A   
ATOM   1021  CA  GLY   145     -22.664  -6.606  -3.800  1.00 10.00      A   
ATOM   1022  C   GLY   145     -21.990  -5.317  -3.391  1.00 10.00      A   
ATOM   1023  O   GLY   145     -22.580  -4.491  -2.703  1.00 10.00      A   
ATOM   1024  N   HIS   146     -20.756  -5.137  -3.854  1.00 10.00      A   
ATOM   1025  HN  HIS   146     -20.347  -5.841  -4.405  1.00 10.00      A   
ATOM   1026  CA  HIS   146     -19.988  -3.929  -3.559  1.00 10.00      A   
ATOM   1027  CB  HIS   146     -18.553  -4.051  -4.087  1.00 10.00      A   
ATOM   1028  CG  HIS   146     -17.630  -4.859  -3.221  1.00 10.00      A   
ATOM   1029  ND1 HIS   146     -17.600  -4.758  -1.848  1.00 10.00      A   
ATOM   1030  HD1 HIS   146     -18.173  -4.161  -1.291  1.00 10.00      A   
ATOM   1031  CD2 HIS   146     -16.689  -5.782  -3.546  1.00 10.00      A   
ATOM   1032  CE1 HIS   146     -16.687  -5.575  -1.365  1.00 10.00      A   
ATOM   1033  NE2 HIS   146     -16.120  -6.207  -2.371  1.00 10.00      A   
ATOM   1034  HE2 HIS   146     -15.398  -6.876  -2.284  1.00 10.00      A   
ATOM   1035  C   HIS   146     -20.666  -2.714  -4.183  1.00 10.00      A   
ATOM   1036  O   HIS   146     -20.599  -1.606  -3.655  1.00 10.00      A   
ATOM   1037  N   THR   147     -21.320  -2.939  -5.315  1.00 10.00      A   
ATOM   1038  HN  THR   147     -21.331  -3.847  -5.683  1.00 10.00      A   
ATOM   1039  CA  THR   147     -22.024  -1.880  -6.021  1.00 10.00      A   
ATOM   1040  CB  THR   147     -22.405  -2.325  -7.450  1.00 10.00      A   
ATOM   1041  OG1 THR   147     -21.225  -2.797  -8.123  1.00 10.00      A   
ATOM   1042  HG1 THR   147     -20.978  -3.661  -7.768  1.00 10.00      A   
ATOM   1043  CG2 THR   147     -23.006  -1.170  -8.238  1.00 10.00      A   
ATOM   1044  C   THR   147     -23.272  -1.466  -5.243  1.00 10.00      A   
ATOM   1045  O   THR   147     -23.656  -0.296  -5.242  1.00 10.00      A   
ATOM   1046  N   ALA   148     -23.886  -2.430  -4.565  1.00 10.00      A   
ATOM   1047  HN  ALA   148     -23.529  -3.342  -4.601  1.00 10.00      A   
ATOM   1048  CA  ALA   148     -25.073  -2.166  -3.767  1.00 10.00      A   
ATOM   1049  CB  ALA   148     -25.665  -3.464  -3.242  1.00 10.00      A   
ATOM   1050  C   ALA   148     -24.724  -1.234  -2.615  1.00 10.00      A   
ATOM   1051  O   ALA   148     -25.442  -0.272  -2.340  1.00 10.00      A   
ATOM   1052  N   SER   149     -23.607  -1.518  -1.954  1.00 10.00      A   
ATOM   1053  HN  SER   149     -23.083  -2.309  -2.208  1.00 10.00      A   
ATOM   1054  CA  SER   149     -23.148  -0.698  -0.848  1.00 10.00      A   
ATOM   1055  CB  SER   149     -21.933  -1.349  -0.192  1.00 10.00      A   
ATOM   1056  OG  SER   149     -21.824  -2.708  -0.572  1.00 10.00      A   
ATOM   1057  HG  SER   149     -20.893  -2.979  -0.526  1.00 10.00      A   
ATOM   1058  C   SER   149     -22.782   0.696  -1.342  1.00 10.00      A   
ATOM   1059  O   SER   149     -23.101   1.696  -0.699  1.00 10.00      A   
ATOM   1060  N   ASP   150     -22.126   0.752  -2.500  1.00 10.00      A   
ATOM   1061  HN  ASP   150     -21.914  -0.086  -2.967  1.00 10.00      A   
ATOM   1062  CA  ASP   150     -21.708   2.020  -3.098  1.00 10.00      A   
ATOM   1063  CB  ASP   150     -20.871   1.764  -4.355  1.00 10.00      A   
ATOM   1064  CG  ASP   150     -19.685   2.701  -4.481  1.00 10.00      A   
ATOM   1065  OD1 ASP   150     -18.538   2.242  -4.268  1.00 10.00      A   
ATOM   1066  OD2 ASP   150     -19.891   3.892  -4.800  1.00 10.00      A   
ATOM   1067  C   ASP   150     -22.926   2.868  -3.448  1.00 10.00      A   
ATOM   1068  O   ASP   150     -22.904   4.097  -3.327  1.00 10.00      A   
ATOM   1069  N   GLU   151     -23.992   2.197  -3.871  1.00 10.00      A   
ATOM   1070  HN  GLU   151     -23.934   1.218  -3.955  1.00 10.00      A   
ATOM   1071  CA  GLU   151     -25.240   2.862  -4.228  1.00 10.00      A   
ATOM   1072  CB  GLU   151     -26.216   1.849  -4.840  1.00 10.00      A   
ATOM   1073  CG  GLU   151     -27.570   2.424  -5.225  1.00 10.00      A   
ATOM   1074  CD  GLU   151     -27.633   2.852  -6.675  1.00 10.00      A   
ATOM   1075  OE1 GLU   151     -27.839   1.982  -7.551  1.00 10.00      A   
ATOM   1076  OE2 GLU   151     -27.477   4.063  -6.947  1.00 10.00      A   
ATOM   1077  C   GLU   151     -25.867   3.507  -2.994  1.00 10.00      A   
ATOM   1078  O   GLU   151     -26.162   4.702  -2.985  1.00 10.00      A   
ATOM   1079  N   VAL   152     -26.046   2.707  -1.947  1.00 10.00      A   
ATOM   1080  HN  VAL   152     -25.772   1.765  -2.016  1.00 10.00      A   
ATOM   1081  CA  VAL   152     -26.639   3.181  -0.700  1.00 10.00      A   
ATOM   1082  CB  VAL   152     -26.853   2.018   0.297  1.00 10.00      A   
ATOM   1083  CG1 VAL   152     -27.425   2.523   1.615  1.00 10.00      A   
ATOM   1084  CG2 VAL   152     -27.762   0.958  -0.306  1.00 10.00      A   
ATOM   1085  C   VAL   152     -25.768   4.257  -0.051  1.00 10.00      A   
ATOM   1086  O   VAL   152     -26.274   5.264   0.449  1.00 10.00      A   
ATOM   1087  N   PHE   153     -24.458   4.041  -0.078  1.00 10.00      A   
ATOM   1088  HN  PHE   153     -24.117   3.223  -0.506  1.00 10.00      A   
ATOM   1089  CA  PHE   153     -23.510   4.976   0.511  1.00 10.00      A   
ATOM   1090  CB  PHE   153     -22.072   4.473   0.339  1.00 10.00      A   
ATOM   1091  CG  PHE   153     -21.038   5.330   1.016  1.00 10.00      A   
ATOM   1092  CD1 PHE   153     -20.831   5.238   2.383  1.00 10.00      A   
ATOM   1093  CD2 PHE   153     -20.277   6.231   0.287  1.00 10.00      A   
ATOM   1094  CE1 PHE   153     -19.886   6.026   3.009  1.00 10.00      A   
ATOM   1095  CE2 PHE   153     -19.330   7.021   0.907  1.00 10.00      A   
ATOM   1096  CZ  PHE   153     -19.136   6.919   2.271  1.00 10.00      A   
ATOM   1097  C   PHE   153     -23.652   6.374  -0.079  1.00 10.00      A   
ATOM   1098  O   PHE   153     -23.892   7.337   0.651  1.00 10.00      A   
ATOM   1099  N   GLU   154     -23.526   6.479  -1.398  1.00 10.00      A   
ATOM   1100  HN  GLU   154     -23.371   5.668  -1.932  1.00 10.00      A   
ATOM   1101  CA  GLU   154     -23.616   7.769  -2.074  1.00 10.00      A   
ATOM   1102  CB  GLU   154     -23.238   7.646  -3.549  1.00 10.00      A   
ATOM   1103  CG  GLU   154     -23.057   8.990  -4.234  1.00 10.00      A   
ATOM   1104  CD  GLU   154     -22.778   8.879  -5.715  1.00 10.00      A   
ATOM   1105  OE1 GLU   154     -22.789   9.929  -6.396  1.00 10.00      A   
ATOM   1106  OE2 GLU   154     -22.551   7.750  -6.206  1.00 10.00      A   
ATOM   1107  C   GLU   154     -25.001   8.391  -1.935  1.00 10.00      A   
ATOM   1108  O   GLU   154     -25.139   9.614  -1.885  1.00 10.00      A   
ATOM   1109  N   LYS   155     -26.020   7.551  -1.873  1.00 10.00      A   
ATOM   1110  HN  LYS   155     -25.849   6.586  -1.928  1.00 10.00      A   
ATOM   1111  CA  LYS   155     -27.391   8.024  -1.743  1.00 10.00      A   
ATOM   1112  CB  LYS   155     -28.374   6.863  -1.922  1.00 10.00      A   
ATOM   1113  CG  LYS   155     -29.840   7.259  -1.851  1.00 10.00      A   
ATOM   1114  CD  LYS   155     -30.228   8.171  -3.005  1.00 10.00      A   
ATOM   1115  CE  LYS   155     -31.655   8.669  -2.850  1.00 10.00      A   
ATOM   1116  NZ  LYS   155     -32.078   9.521  -3.991  1.00 10.00      A   
ATOM   1117  HZ1 LYS   155     -32.021   8.986  -4.879  1.00 10.00      A   
ATOM   1118  HZ2 LYS   155     -31.460  10.354  -4.066  1.00 10.00      A   
ATOM   1119  HZ3 LYS   155     -33.060   9.843  -3.856  1.00 10.00      A   
ATOM   1120  C   LYS   155     -27.625   8.713  -0.401  1.00 10.00      A   
ATOM   1121  O   LYS   155     -28.354   9.700  -0.321  1.00 10.00      A   
ATOM   1122  N   LEU   156     -26.987   8.207   0.645  1.00 10.00      A   
ATOM   1123  HN  LEU   156     -26.396   7.433   0.515  1.00 10.00      A   
ATOM   1124  CA  LEU   156     -27.157   8.761   1.982  1.00 10.00      A   
ATOM   1125  CB  LEU   156     -27.207   7.645   3.028  1.00 10.00      A   
ATOM   1126  CG  LEU   156     -28.341   6.628   2.867  1.00 10.00      A   
ATOM   1127  CD1 LEU   156     -28.211   5.515   3.893  1.00 10.00      A   
ATOM   1128  CD2 LEU   156     -29.694   7.310   2.985  1.00 10.00      A   
ATOM   1129  C   LEU   156     -26.103   9.807   2.356  1.00 10.00      A   
ATOM   1130  O   LEU   156     -26.421  10.797   3.017  1.00 10.00      A   
ATOM   1131  N   THR   157     -24.856   9.598   1.952  1.00 10.00      A   
ATOM   1132  HN  THR   157     -24.643   8.796   1.423  1.00 10.00      A   
ATOM   1133  CA  THR   157     -23.792  10.544   2.289  1.00 10.00      A   
ATOM   1134  CB  THR   157     -22.423   9.849   2.414  1.00 10.00      A   
ATOM   1135  OG1 THR   157     -22.108   9.178   1.187  1.00 10.00      A   
ATOM   1136  HG1 THR   157     -22.587   8.341   1.146  1.00 10.00      A   
ATOM   1137  CG2 THR   157     -22.432   8.844   3.555  1.00 10.00      A   
ATOM   1138  C   THR   157     -23.691  11.672   1.266  1.00 10.00      A   
ATOM   1139  O   THR   157     -23.513  12.839   1.622  1.00 10.00      A   
ATOM   1140  N   GLY   158     -23.800  11.314  -0.007  1.00 10.00      A   
ATOM   1141  HN  GLY   158     -23.945  10.372  -0.230  1.00 10.00      A   
ATOM   1142  CA  GLY   158     -23.712  12.294  -1.067  1.00 10.00      A   
ATOM   1143  C   GLY   158     -22.406  12.188  -1.831  1.00 10.00      A   
ATOM   1144  O   GLY   158     -22.295  12.677  -2.957  1.00 10.00      A   
ATOM   1145  N   ILE   159     -21.419  11.540  -1.226  1.00 10.00      A   
ATOM   1146  HN  ILE   159     -21.576  11.150  -0.341  1.00 10.00      A   
ATOM   1147  CA  ILE   159     -20.113  11.377  -1.851  1.00 10.00      A   
ATOM   1148  CB  ILE   159     -18.960  11.632  -0.856  1.00 10.00      A   
ATOM   1149  CG1 ILE   159     -19.115  10.758   0.395  1.00 10.00      A   
ATOM   1150  CG2 ILE   159     -18.900  13.108  -0.484  1.00 10.00      A   
ATOM   1151  CD1 ILE   159     -17.899  10.754   1.300  1.00 10.00      A   
ATOM   1152  C   ILE   159     -19.966   9.988  -2.466  1.00 10.00      A   
ATOM   1153  O   ILE   159     -20.610   9.035  -2.026  1.00 10.00      A   
ATOM   1154  N   LYS   160     -19.121   9.886  -3.486  1.00 10.00      A   
ATOM   1155  HN  LYS   160     -18.633  10.684  -3.778  1.00 10.00      A   
ATOM   1156  CA  LYS   160     -18.886   8.623  -4.175  1.00 10.00      A   
ATOM   1157  CB  LYS   160     -18.085   8.851  -5.458  1.00 10.00      A   
ATOM   1158  CG  LYS   160     -18.834   9.562  -6.572  1.00 10.00      A   
ATOM   1159  CD  LYS   160     -18.005   9.573  -7.848  1.00 10.00      A   
ATOM   1160  CE  LYS   160     -18.770  10.181  -9.012  1.00 10.00      A   
ATOM   1161  NZ  LYS   160     -17.995  10.106 -10.279  1.00 10.00      A   
ATOM   1162  HZ1 LYS   160     -18.516  10.575 -11.045  1.00 10.00      A   
ATOM   1163  HZ2 LYS   160     -17.836   9.112 -10.544  1.00 10.00      A   
ATOM   1164  HZ3 LYS   160     -17.073  10.574 -10.164  1.00 10.00      A   
ATOM   1165  C   LYS   160     -18.135   7.637  -3.285  1.00 10.00      A   
ATOM   1166  O   LYS   160     -17.262   8.028  -2.500  1.00 10.00      A   
ATOM   1167  N   GLY   161     -18.459   6.361  -3.435  1.00 10.00      A   
ATOM   1168  HN  GLY   161     -19.134   6.111  -4.102  1.00 10.00      A   
ATOM   1169  CA  GLY   161     -17.817   5.329  -2.650  1.00 10.00      A   
ATOM   1170  C   GLY   161     -16.610   4.744  -3.356  1.00 10.00      A   
ATOM   1171  O   GLY   161     -16.293   5.128  -4.485  1.00 10.00      A   
ATOM   1172  N   ALA   162     -15.924   3.833  -2.684  1.00 10.00      A   
ATOM   1173  HN  ALA   162     -16.216   3.590  -1.781  1.00 10.00      A   
ATOM   1174  CA  ALA   162     -14.745   3.188  -3.239  1.00 10.00      A   
ATOM   1175  CB  ALA   162     -13.488   3.775  -2.612  1.00 10.00      A   
ATOM   1176  C   ALA   162     -14.808   1.688  -2.989  1.00 10.00      A   
ATOM   1177  O   ALA   162     -13.786   1.004  -2.962  1.00 10.00      A   
ATOM   1178  N   PHE   163     -16.025   1.179  -2.839  1.00 10.00      A   
ATOM   1179  HN  PHE   163     -16.806   1.770  -2.935  1.00 10.00      A   
ATOM   1180  CA  PHE   163     -16.235  -0.239  -2.570  1.00 10.00      A   
ATOM   1181  CB  PHE   163     -17.633  -0.473  -1.994  1.00 10.00      A   
ATOM   1182  CG  PHE   163     -17.965   0.429  -0.838  1.00 10.00      A   
ATOM   1183  CD1 PHE   163     -19.090   1.233  -0.869  1.00 10.00      A   
ATOM   1184  CD2 PHE   163     -17.145   0.479   0.278  1.00 10.00      A   
ATOM   1185  CE1 PHE   163     -19.394   2.068   0.188  1.00 10.00      A   
ATOM   1186  CE2 PHE   163     -17.443   1.311   1.340  1.00 10.00      A   
ATOM   1187  CZ  PHE   163     -18.569   2.107   1.295  1.00 10.00      A   
ATOM   1188  C   PHE   163     -16.034  -1.065  -3.833  1.00 10.00      A   
ATOM   1189  O   PHE   163     -15.695  -2.247  -3.773  1.00 10.00      A   
ATOM   1190  N   ARG   164     -16.227  -0.428  -4.978  1.00 10.00      A   
ATOM   1191  HN  ARG   164     -16.489   0.519  -4.960  1.00 10.00      A   
ATOM   1192  CA  ARG   164     -16.066  -1.094  -6.263  1.00 10.00      A   
ATOM   1193  CB  ARG   164     -17.060  -0.529  -7.278  1.00 10.00      A   
ATOM   1194  CG  ARG   164     -18.519  -0.687  -6.885  1.00 10.00      A   
ATOM   1195  CD  ARG   164     -19.432   0.069  -7.838  1.00 10.00      A   
ATOM   1196  NE  ARG   164     -19.287  -0.390  -9.220  1.00 10.00      A   
ATOM   1197  HE  ARG   164     -19.673  -1.269  -9.444  1.00 10.00      A   
ATOM   1198  CZ  ARG   164     -18.685   0.317 -10.178  1.00 10.00      A   
ATOM   1199  NH1 ARG   164     -18.183   1.511  -9.900  1.00 10.00      A   
ATOM   1200 HH11 ARG   164     -18.261   1.900  -8.937  1.00 10.00      A   
ATOM   1201 HH12 ARG   164     -17.704   2.069 -10.644  1.00 10.00      A   
ATOM   1202  NH2 ARG   164     -18.577  -0.176 -11.404  1.00 10.00      A   
ATOM   1203 HH21 ARG   164     -18.964  -1.124 -11.630  1.00 10.00      A   
ATOM   1204 HH22 ARG   164     -18.106   0.377 -12.152  1.00 10.00      A   
ATOM   1205  C   ARG   164     -14.645  -0.912  -6.784  1.00 10.00      A   
ATOM   1206  O   ARG   164     -14.296  -1.408  -7.854  1.00 10.00      A   
ATOM   1207  N   THR   165     -13.829  -0.197  -6.023  1.00 10.00      A   
ATOM   1208  HN  THR   165     -14.160   0.162  -5.171  1.00 10.00      A   
ATOM   1209  CA  THR   165     -12.450   0.059  -6.410  1.00 10.00      A   
ATOM   1210  CB  THR   165     -11.969   1.402  -5.840  1.00 10.00      A   
ATOM   1211  OG1 THR   165     -13.041   2.354  -5.913  1.00 10.00      A   
ATOM   1212  HG1 THR   165     -13.846   1.910  -6.200  1.00 10.00      A   
ATOM   1213  CG2 THR   165     -10.791   1.920  -6.646  1.00 10.00      A   
ATOM   1214  C   THR   165     -11.525  -1.066  -5.937  1.00 10.00      A   
ATOM   1215  O   THR   165     -11.718  -1.625  -4.857  1.00 10.00      A   
ATOM   1216  N   ARG   166     -10.532  -1.402  -6.756  1.00 10.00      A   
ATOM   1217  HN  ARG   166     -10.431  -0.922  -7.604  1.00 10.00      A   
ATOM   1218  CA  ARG   166      -9.586  -2.465  -6.425  1.00 10.00      A   
ATOM   1219  CB  ARG   166      -9.358  -3.373  -7.638  1.00 10.00      A   
ATOM   1220  CG  ARG   166     -10.599  -4.124  -8.092  1.00 10.00      A   
ATOM   1221  CD  ARG   166     -10.240  -5.397  -8.840  1.00 10.00      A   
ATOM   1222  NE  ARG   166      -9.828  -5.150 -10.223  1.00 10.00      A   
ATOM   1223  HE  ARG   166     -10.030  -4.265 -10.604  1.00 10.00      A   
ATOM   1224  CZ  ARG   166      -9.207  -6.054 -10.984  1.00 10.00      A   
ATOM   1225  NH1 ARG   166      -8.928  -7.257 -10.498  1.00 10.00      A   
ATOM   1226 HH11 ARG   166      -8.443  -7.966 -11.093  1.00 10.00      A   
ATOM   1227 HH12 ARG   166      -9.195  -7.504  -9.518  1.00 10.00      A   
ATOM   1228  NH2 ARG   166      -8.884  -5.766 -12.241  1.00 10.00      A   
ATOM   1229 HH21 ARG   166      -9.114  -4.832 -12.644  1.00 10.00      A   
ATOM   1230 HH22 ARG   166      -8.398  -6.478 -12.832  1.00 10.00      A   
ATOM   1231  C   ARG   166      -8.254  -1.898  -5.933  1.00 10.00      A   
ATOM   1232  O   ARG   166      -8.018  -0.690  -6.006  1.00 10.00      A   
ATOM   1233  N   ILE   167      -7.381  -2.777  -5.445  1.00 10.00      A   
ATOM   1234  HN  ILE   167      -7.614  -3.735  -5.447  1.00 10.00      A   
ATOM   1235  CA  ILE   167      -6.074  -2.371  -4.933  1.00 10.00      A   
ATOM   1236  CB  ILE   167      -6.006  -2.460  -3.392  1.00 10.00      A   
ATOM   1237  CG1 ILE   167      -6.321  -3.881  -2.912  1.00 10.00      A   
ATOM   1238  CG2 ILE   167      -6.947  -1.450  -2.750  1.00 10.00      A   
ATOM   1239  CD1 ILE   167      -6.085  -4.097  -1.432  1.00 10.00      A   
ATOM   1240  C   ILE   167      -4.965  -3.238  -5.524  1.00 10.00      A   
ATOM   1241  O   ILE   167      -5.240  -4.248  -6.175  1.00 10.00      A   
ATOM   1242  N   ALA   168      -3.718  -2.842  -5.285  1.00 10.00      A   
ATOM   1243  HN  ALA   168      -3.570  -2.032  -4.744  1.00 10.00      A   
ATOM   1244  CA  ALA   168      -2.558  -3.576  -5.782  1.00 10.00      A   
ATOM   1245  CB  ALA   168      -2.024  -2.932  -7.053  1.00 10.00      A   
ATOM   1246  C   ALA   168      -1.470  -3.608  -4.715  1.00 10.00      A   
ATOM   1247  O   ALA   168      -1.407  -2.715  -3.869  1.00 10.00      A   
ATOM   1248  N   TYR   169      -0.629  -4.635  -4.749  1.00 10.00      A   
ATOM   1249  HN  TYR   169      -0.738  -5.321  -5.442  1.00 10.00      A   
ATOM   1250  CA  TYR   169       0.451  -4.778  -3.776  1.00 10.00      A   
ATOM   1251  CB  TYR   169      -0.113  -5.147  -2.395  1.00 10.00      A   
ATOM   1252  CG  TYR   169      -1.191  -6.214  -2.433  1.00 10.00      A   
ATOM   1253  CD1 TYR   169      -0.868  -7.552  -2.613  1.00 10.00      A   
ATOM   1254  CD2 TYR   169      -2.534  -5.881  -2.297  1.00 10.00      A   
ATOM   1255  CE1 TYR   169      -1.847  -8.526  -2.658  1.00 10.00      A   
ATOM   1256  CE2 TYR   169      -3.518  -6.849  -2.339  1.00 10.00      A   
ATOM   1257  CZ  TYR   169      -3.168  -8.171  -2.521  1.00 10.00      A   
ATOM   1258  OH  TYR   169      -4.145  -9.142  -2.567  1.00 10.00      A   
ATOM   1259  HH  TYR   169      -4.968  -8.750  -2.907  1.00 10.00      A   
ATOM   1260  C   TYR   169       1.458  -5.835  -4.222  1.00 10.00      A   
ATOM   1261  O   TYR   169       1.140  -6.703  -5.039  1.00 10.00      A   
ATOM   1262  N   VAL   170       2.671  -5.750  -3.693  1.00 10.00      A   
ATOM   1263  HN  VAL   170       2.869  -5.024  -3.059  1.00 10.00      A   
ATOM   1264  CA  VAL   170       3.717  -6.714  -4.015  1.00 10.00      A   
ATOM   1265  CB  VAL   170       5.096  -6.040  -4.189  1.00 10.00      A   
ATOM   1266  CG1 VAL   170       6.113  -7.038  -4.726  1.00 10.00      A   
ATOM   1267  CG2 VAL   170       4.999  -4.823  -5.099  1.00 10.00      A   
ATOM   1268  C   VAL   170       3.804  -7.741  -2.895  1.00 10.00      A   
ATOM   1269  O   VAL   170       4.092  -7.393  -1.747  1.00 10.00      A   
ATOM   1270  N   VAL   171       3.552  -8.999  -3.222  1.00 10.00      A   
ATOM   1271  HN  VAL   171       3.349  -9.223  -4.158  1.00 10.00      A   
ATOM   1272  CA  VAL   171       3.581 -10.060  -2.227  1.00 10.00      A   
ATOM   1273  CB  VAL   171       2.404 -11.047  -2.404  1.00 10.00      A   
ATOM   1274  CG1 VAL   171       2.190 -11.870  -1.142  1.00 10.00      A   
ATOM   1275  CG2 VAL   171       1.130 -10.316  -2.788  1.00 10.00      A   
ATOM   1276  C   VAL   171       4.877 -10.852  -2.285  1.00 10.00      A   
ATOM   1277  O   VAL   171       5.257 -11.365  -3.340  1.00 10.00      A   
ATOM   1278  N   GLN   172       5.552 -10.938  -1.148  1.00 10.00      A   
ATOM   1279  HN  GLN   172       5.206 -10.477  -0.352  1.00 10.00      A   
ATOM   1280  CA  GLN   172       6.783 -11.699  -1.043  1.00 10.00      A   
ATOM   1281  CB  GLN   172       7.735 -11.062  -0.028  1.00 10.00      A   
ATOM   1282  CG  GLN   172       9.190 -11.457  -0.219  1.00 10.00      A   
ATOM   1283  CD  GLN   172      10.035 -11.216   1.016  1.00 10.00      A   
ATOM   1284  OE1 GLN   172       9.569 -11.365   2.146  1.00 10.00      A   
ATOM   1285  NE2 GLN   172      11.282 -10.833   0.809  1.00 10.00      A   
ATOM   1286 HE21 GLN   172      11.587 -10.725  -0.116  1.00 10.00      A   
ATOM   1287 HE22 GLN   172      11.860 -10.678   1.595  1.00 10.00      A   
ATOM   1288  C   GLN   172       6.416 -13.106  -0.601  1.00 10.00      A   
ATOM   1289  O   GLN   172       6.442 -13.427   0.590  1.00 10.00      A   
ATOM   1290  N   THR   173       6.040 -13.924  -1.565  1.00 10.00      A   
ATOM   1291  HN  THR   173       6.061 -13.606  -2.494  1.00 10.00      A   
ATOM   1292  CA  THR   173       5.621 -15.288  -1.304  1.00 10.00      A   
ATOM   1293  CB  THR   173       4.824 -15.842  -2.497  1.00 10.00      A   
ATOM   1294  OG1 THR   173       5.458 -15.438  -3.715  1.00 10.00      A   
ATOM   1295  HG1 THR   173       4.845 -15.574  -4.454  1.00 10.00      A   
ATOM   1296  CG2 THR   173       3.402 -15.303  -2.476  1.00 10.00      A   
ATOM   1297  C   THR   173       6.800 -16.206  -0.991  1.00 10.00      A   
ATOM   1298  O   THR   173       7.958 -15.780  -0.982  1.00 10.00      A   
ATOM   1299  N   ASN   174       6.498 -17.474  -0.741  1.00 10.00      A   
ATOM   1300  HN  ASN   174       5.558 -17.758  -0.777  1.00 10.00      A   
ATOM   1301  CA  ASN   174       7.526 -18.458  -0.418  1.00 10.00      A   
ATOM   1302  CB  ASN   174       7.025 -19.439   0.651  1.00 10.00      A   
ATOM   1303  CG  ASN   174       6.517 -18.751   1.905  1.00 10.00      A   
ATOM   1304  OD1 ASN   174       7.298 -18.303   2.745  1.00 10.00      A   
ATOM   1305  ND2 ASN   174       5.202 -18.674   2.051  1.00 10.00      A   
ATOM   1306 HD21 ASN   174       4.631 -19.062   1.352  1.00 10.00      A   
ATOM   1307 HD22 ASN   174       4.852 -18.232   2.852  1.00 10.00      A   
ATOM   1308  C   ASN   174       7.968 -19.220  -1.664  1.00 10.00      A   
ATOM   1309  O   ASN   174       8.470 -20.343  -1.572  1.00 10.00      A   
ATOM   1310  N   GLY   175       7.784 -18.597  -2.823  1.00 10.00      A   
ATOM   1311  HN  GLY   175       7.397 -17.699  -2.825  1.00 10.00      A   
ATOM   1312  CA  GLY   175       8.161 -19.220  -4.078  1.00 10.00      A   
ATOM   1313  C   GLY   175       9.659 -19.407  -4.197  1.00 10.00      A   
ATOM   1314  O   GLY   175      10.424 -18.451  -4.057  1.00 10.00      A   
ATOM   1315  N   GLY   176      10.076 -20.642  -4.449  1.00 10.00      A   
ATOM   1316  HN  GLY   176       9.413 -21.361  -4.544  1.00 10.00      A   
ATOM   1317  CA  GLY   176      11.488 -20.946  -4.581  1.00 10.00      A   
ATOM   1318  C   GLY   176      12.115 -20.268  -5.782  1.00 10.00      A   
ATOM   1319  O   GLY   176      13.284 -19.876  -5.746  1.00 10.00      A   
ATOM   1320  N   GLN   177      11.339 -20.127  -6.847  1.00 10.00      A   
ATOM   1321  HN  GLN   177      10.415 -20.459  -6.814  1.00 10.00      A   
ATOM   1322  CA  GLN   177      11.823 -19.487  -8.060  1.00 10.00      A   
ATOM   1323  CB  GLN   177      11.400 -20.277  -9.299  1.00 10.00      A   
ATOM   1324  CG  GLN   177      11.913 -21.708  -9.315  1.00 10.00      A   
ATOM   1325  CD  GLN   177      11.507 -22.472 -10.558  1.00 10.00      A   
ATOM   1326  OE1 GLN   177      10.475 -22.189 -11.169  1.00 10.00      A   
ATOM   1327  NE2 GLN   177      12.317 -23.448 -10.939  1.00 10.00      A   
ATOM   1328 HE21 GLN   177      13.127 -23.615 -10.403  1.00 10.00      A   
ATOM   1329 HE22 GLN   177      12.072 -23.980 -11.729  1.00 10.00      A   
ATOM   1330  C   GLN   177      11.326 -18.050  -8.137  1.00 10.00      A   
ATOM   1331  O   GLN   177      12.102 -17.129  -8.394  1.00 10.00      A   
ATOM   1332  N   PHE   178      10.039 -17.862  -7.892  1.00 10.00      A   
ATOM   1333  HN  PHE   178       9.477 -18.635  -7.672  1.00 10.00      A   
ATOM   1334  CA  PHE   178       9.439 -16.536  -7.926  1.00 10.00      A   
ATOM   1335  CB  PHE   178       8.288 -16.485  -8.937  1.00 10.00      A   
ATOM   1336  CG  PHE   178       8.657 -16.956 -10.314  1.00 10.00      A   
ATOM   1337  CD1 PHE   178       8.285 -18.218 -10.748  1.00 10.00      A   
ATOM   1338  CD2 PHE   178       9.377 -16.140 -11.173  1.00 10.00      A   
ATOM   1339  CE1 PHE   178       8.624 -18.661 -12.012  1.00 10.00      A   
ATOM   1340  CE2 PHE   178       9.719 -16.576 -12.440  1.00 10.00      A   
ATOM   1341  CZ  PHE   178       9.342 -17.838 -12.860  1.00 10.00      A   
ATOM   1342  C   PHE   178       8.931 -16.152  -6.539  1.00 10.00      A   
ATOM   1343  O   PHE   178       7.806 -16.489  -6.170  1.00 10.00      A   
ATOM   1344  N   PRO   179       9.762 -15.463  -5.743  1.00 10.00      A   
ATOM   1345  CA  PRO   179       9.399 -15.042  -4.393  1.00 10.00      A   
ATOM   1346  CB  PRO   179      10.755 -14.946  -3.676  1.00 10.00      A   
ATOM   1347  CG  PRO   179      11.812 -15.095  -4.733  1.00 10.00      A   
ATOM   1348  CD  PRO   179      11.127 -15.055  -6.072  1.00 10.00      A   
ATOM   1349  C   PRO   179       8.704 -13.684  -4.372  1.00 10.00      A   
ATOM   1350  O   PRO   179       8.246 -13.231  -3.327  1.00 10.00      A   
ATOM   1351  N   TYR   180       8.639 -13.034  -5.525  1.00 10.00      A   
ATOM   1352  HN  TYR   180       9.022 -13.442  -6.329  1.00 10.00      A   
ATOM   1353  CA  TYR   180       8.000 -11.731  -5.629  1.00 10.00      A   
ATOM   1354  CB  TYR   180       9.020 -10.645  -5.970  1.00 10.00      A   
ATOM   1355  CG  TYR   180       9.926 -10.284  -4.814  1.00 10.00      A   
ATOM   1356  CD1 TYR   180      11.088 -11.004  -4.565  1.00 10.00      A   
ATOM   1357  CD2 TYR   180       9.613  -9.231  -3.964  1.00 10.00      A   
ATOM   1358  CE1 TYR   180      11.911 -10.687  -3.503  1.00 10.00      A   
ATOM   1359  CE2 TYR   180      10.433  -8.905  -2.900  1.00 10.00      A   
ATOM   1360  CZ  TYR   180      11.580  -9.637  -2.674  1.00 10.00      A   
ATOM   1361  OH  TYR   180      12.396  -9.320  -1.614  1.00 10.00      A   
ATOM   1362  HH  TYR   180      13.308  -9.534  -1.838  1.00 10.00      A   
ATOM   1363  C   TYR   180       6.884 -11.765  -6.657  1.00 10.00      A   
ATOM   1364  O   TYR   180       7.128 -11.931  -7.856  1.00 10.00      A   
ATOM   1365  N   GLU   181       5.659 -11.625  -6.180  1.00 10.00      A   
ATOM   1366  HN  GLU   181       5.530 -11.504  -5.212  1.00 10.00      A   
ATOM   1367  CA  GLU   181       4.500 -11.650  -7.048  1.00 10.00      A   
ATOM   1368  CB  GLU   181       3.617 -12.852  -6.711  1.00 10.00      A   
ATOM   1369  CG  GLU   181       4.283 -14.202  -6.900  1.00 10.00      A   
ATOM   1370  CD  GLU   181       3.353 -15.343  -6.558  1.00 10.00      A   
ATOM   1371  OE1 GLU   181       2.313 -15.488  -7.236  1.00 10.00      A   
ATOM   1372  OE2 GLU   181       3.655 -16.102  -5.615  1.00 10.00      A   
ATOM   1373  C   GLU   181       3.670 -10.383  -6.916  1.00 10.00      A   
ATOM   1374  O   GLU   181       3.136 -10.088  -5.845  1.00 10.00      A   
ATOM   1375  N   LEU   182       3.575  -9.628  -7.999  1.00 10.00      A   
ATOM   1376  HN  LEU   182       4.058  -9.888  -8.812  1.00 10.00      A   
ATOM   1377  CA  LEU   182       2.766  -8.424  -8.011  1.00 10.00      A   
ATOM   1378  CB  LEU   182       3.234  -7.487  -9.129  1.00 10.00      A   
ATOM   1379  CG  LEU   182       2.458  -6.177  -9.290  1.00 10.00      A   
ATOM   1380  CD1 LEU   182       2.625  -5.296  -8.062  1.00 10.00      A   
ATOM   1381  CD2 LEU   182       2.896  -5.441 -10.547  1.00 10.00      A   
ATOM   1382  C   LEU   182       1.330  -8.858  -8.258  1.00 10.00      A   
ATOM   1383  O   LEU   182       1.002  -9.322  -9.350  1.00 10.00      A   
ATOM   1384  N   ARG   183       0.487  -8.753  -7.245  1.00 10.00      A   
ATOM   1385  HN  ARG   183       0.790  -8.359  -6.396  1.00 10.00      A   
ATOM   1386  CA  ARG   183      -0.894  -9.186  -7.379  1.00 10.00      A   
ATOM   1387  CB  ARG   183      -1.173 -10.410  -6.497  1.00 10.00      A   
ATOM   1388  CG  ARG   183      -0.301 -11.618  -6.813  1.00 10.00      A   
ATOM   1389  CD  ARG   183      -0.905 -12.905  -6.269  1.00 10.00      A   
ATOM   1390  NE  ARG   183      -1.019 -12.901  -4.810  1.00 10.00      A   
ATOM   1391  HE  ARG   183      -1.442 -12.114  -4.394  1.00 10.00      A   
ATOM   1392  CZ  ARG   183      -0.602 -13.897  -4.023  1.00 10.00      A   
ATOM   1393  NH1 ARG   183      -0.038 -14.979  -4.545  1.00 10.00      A   
ATOM   1394 HH11 ARG   183       0.286 -15.753  -3.925  1.00 10.00      A   
ATOM   1395 HH12 ARG   183       0.082 -15.063  -5.578  1.00 10.00      A   
ATOM   1396  NH2 ARG   183      -0.753 -13.808  -2.710  1.00 10.00      A   
ATOM   1397 HH21 ARG   183      -1.200 -12.965  -2.291  1.00 10.00      A   
ATOM   1398 HH22 ARG   183      -0.426 -14.595  -2.087  1.00 10.00      A   
ATOM   1399  C   ARG   183      -1.883  -8.073  -7.071  1.00 10.00      A   
ATOM   1400  O   ARG   183      -1.593  -7.159  -6.297  1.00 10.00      A   
ATOM   1401  N   VAL   184      -3.046  -8.157  -7.701  1.00 10.00      A   
ATOM   1402  HN  VAL   184      -3.201  -8.909  -8.313  1.00 10.00      A   
ATOM   1403  CA  VAL   184      -4.108  -7.182  -7.503  1.00 10.00      A   
ATOM   1404  CB  VAL   184      -4.454  -6.421  -8.805  1.00 10.00      A   
ATOM   1405  CG1 VAL   184      -3.291  -5.547  -9.245  1.00 10.00      A   
ATOM   1406  CG2 VAL   184      -4.858  -7.383  -9.916  1.00 10.00      A   
ATOM   1407  C   VAL   184      -5.356  -7.889  -6.989  1.00 10.00      A   
ATOM   1408  O   VAL   184      -5.539  -9.084  -7.230  1.00 10.00      A   
ATOM   1409  N   SER   185      -6.201  -7.162  -6.278  1.00 10.00      A   
ATOM   1410  HN  SER   185      -5.999  -6.215  -6.109  1.00 10.00      A   
ATOM   1411  CA  SER   185      -7.424  -7.731  -5.736  1.00 10.00      A   
ATOM   1412  CB  SER   185      -7.104  -8.582  -4.503  1.00 10.00      A   
ATOM   1413  OG  SER   185      -6.339  -7.849  -3.559  1.00 10.00      A   
ATOM   1414  HG  SER   185      -6.858  -7.103  -3.236  1.00 10.00      A   
ATOM   1415  C   SER   185      -8.404  -6.628  -5.369  1.00 10.00      A   
ATOM   1416  O   SER   185      -8.128  -5.446  -5.585  1.00 10.00      A   
ATOM   1417  N   ASP   186      -9.542  -7.014  -4.817  1.00 10.00      A   
ATOM   1418  HN  ASP   186      -9.707  -7.975  -4.676  1.00 10.00      A   
ATOM   1419  CA  ASP   186     -10.555  -6.056  -4.405  1.00 10.00      A   
ATOM   1420  CB  ASP   186     -11.865  -6.774  -4.057  1.00 10.00      A   
ATOM   1421  CG  ASP   186     -12.648  -7.263  -5.263  1.00 10.00      A   
ATOM   1422  OD1 ASP   186     -12.030  -7.677  -6.270  1.00 10.00      A   
ATOM   1423  OD2 ASP   186     -13.899  -7.264  -5.202  1.00 10.00      A   
ATOM   1424  C   ASP   186     -10.054  -5.289  -3.185  1.00 10.00      A   
ATOM   1425  O   ASP   186      -9.067  -5.687  -2.561  1.00 10.00      A   
ATOM   1426  N   TYR   187     -10.741  -4.207  -2.830  1.00 10.00      A   
ATOM   1427  HN  TYR   187     -11.534  -3.954  -3.348  1.00 10.00      A   
ATOM   1428  CA  TYR   187     -10.344  -3.393  -1.683  1.00 10.00      A   
ATOM   1429  CB  TYR   187     -11.139  -2.075  -1.638  1.00 10.00      A   
ATOM   1430  CG  TYR   187     -12.346  -2.082  -0.718  1.00 10.00      A   
ATOM   1431  CD1 TYR   187     -12.273  -1.529   0.557  1.00 10.00      A   
ATOM   1432  CD2 TYR   187     -13.553  -2.642  -1.118  1.00 10.00      A   
ATOM   1433  CE1 TYR   187     -13.363  -1.537   1.403  1.00 10.00      A   
ATOM   1434  CE2 TYR   187     -14.649  -2.653  -0.277  1.00 10.00      A   
ATOM   1435  CZ  TYR   187     -14.546  -2.100   0.981  1.00 10.00      A   
ATOM   1436  OH  TYR   187     -15.632  -2.111   1.822  1.00 10.00      A   
ATOM   1437  HH  TYR   187     -16.293  -2.744   1.487  1.00 10.00      A   
ATOM   1438  C   TYR   187     -10.486  -4.172  -0.372  1.00 10.00      A   
ATOM   1439  O   TYR   187      -9.859  -3.837   0.632  1.00 10.00      A   
ATOM   1440  N   ASP   188     -11.301  -5.223  -0.402  1.00 10.00      A   
ATOM   1441  HN  ASP   188     -11.748  -5.454  -1.242  1.00 10.00      A   
ATOM   1442  CA  ASP   188     -11.536  -6.051   0.774  1.00 10.00      A   
ATOM   1443  CB  ASP   188     -12.942  -6.674   0.760  1.00 10.00      A   
ATOM   1444  CG  ASP   188     -13.255  -7.472  -0.496  1.00 10.00      A   
ATOM   1445  OD1 ASP   188     -12.318  -7.883  -1.208  1.00 10.00      A   
ATOM   1446  OD2 ASP   188     -14.453  -7.692  -0.777  1.00 10.00      A   
ATOM   1447  C   ASP   188     -10.467  -7.126   0.933  1.00 10.00      A   
ATOM   1448  O   ASP   188     -10.437  -7.836   1.942  1.00 10.00      A   
ATOM   1449  N   GLY   189      -9.594  -7.240  -0.062  1.00 10.00      A   
ATOM   1450  HN  GLY   189      -9.674  -6.651  -0.843  1.00 10.00      A   
ATOM   1451  CA  GLY   189      -8.528  -8.220  -0.005  1.00 10.00      A   
ATOM   1452  C   GLY   189      -8.890  -9.536  -0.665  1.00 10.00      A   
ATOM   1453  O   GLY   189      -8.141 -10.510  -0.572  1.00 10.00      A   
ATOM   1454  N   TYR   190     -10.038  -9.581  -1.321  1.00 10.00      A   
ATOM   1455  HN  TYR   190     -10.617  -8.780  -1.344  1.00 10.00      A   
ATOM   1456  CA  TYR   190     -10.474 -10.798  -1.997  1.00 10.00      A   
ATOM   1457  CB  TYR   190     -11.927 -11.130  -1.641  1.00 10.00      A   
ATOM   1458  CG  TYR   190     -12.123 -11.558  -0.204  1.00 10.00      A   
ATOM   1459  CD1 TYR   190     -12.296 -10.618   0.804  1.00 10.00      A   
ATOM   1460  CD2 TYR   190     -12.129 -12.901   0.147  1.00 10.00      A   
ATOM   1461  CE1 TYR   190     -12.468 -11.002   2.119  1.00 10.00      A   
ATOM   1462  CE2 TYR   190     -12.303 -13.295   1.460  1.00 10.00      A   
ATOM   1463  CZ  TYR   190     -12.471 -12.342   2.442  1.00 10.00      A   
ATOM   1464  OH  TYR   190     -12.635 -12.731   3.755  1.00 10.00      A   
ATOM   1465  HH  TYR   190     -13.400 -12.278   4.130  1.00 10.00      A   
ATOM   1466  C   TYR   190     -10.309 -10.675  -3.508  1.00 10.00      A   
ATOM   1467  O   TYR   190     -10.059  -9.586  -4.021  1.00 10.00      A   
ATOM   1468  N   ASN   191     -10.434 -11.804  -4.206  1.00 10.00      A   
ATOM   1469  HN  ASN   191     -10.605 -12.640  -3.724  1.00 10.00      A   
ATOM   1470  CA  ASN   191     -10.309 -11.848  -5.666  1.00 10.00      A   
ATOM   1471  CB  ASN   191     -11.307 -10.909  -6.358  1.00 10.00      A   
ATOM   1472  CG  ASN   191     -12.753 -11.201  -6.024  1.00 10.00      A   
ATOM   1473  OD1 ASN   191     -13.128 -12.340  -5.755  1.00 10.00      A   
ATOM   1474  ND2 ASN   191     -13.574 -10.166  -6.029  1.00 10.00      A   
ATOM   1475 HD21 ASN   191     -13.198  -9.277  -6.243  1.00 10.00      A   
ATOM   1476 HD22 ASN   191     -14.517 -10.317  -5.815  1.00 10.00      A   
ATOM   1477  C   ASN   191      -8.891 -11.510  -6.111  1.00 10.00      A   
ATOM   1478  O   ASN   191      -8.687 -10.650  -6.967  1.00 10.00      A   
ATOM   1479  N   GLN   192      -7.914 -12.176  -5.516  1.00 10.00      A   
ATOM   1480  HN  GLN   192      -8.137 -12.833  -4.820  1.00 10.00      A   
ATOM   1481  CA  GLN   192      -6.515 -11.948  -5.859  1.00 10.00      A   
ATOM   1482  CB  GLN   192      -5.581 -12.516  -4.781  1.00 10.00      A   
ATOM   1483  CG  GLN   192      -5.742 -14.006  -4.510  1.00 10.00      A   
ATOM   1484  CD  GLN   192      -6.709 -14.307  -3.381  1.00 10.00      A   
ATOM   1485  OE1 GLN   192      -7.662 -13.566  -3.138  1.00 10.00      A   
ATOM   1486  NE2 GLN   192      -6.465 -15.396  -2.674  1.00 10.00      A   
ATOM   1487 HE21 GLN   192      -5.682 -15.938  -2.913  1.00 10.00      A   
ATOM   1488 HE22 GLN   192      -7.084 -15.627  -1.948  1.00 10.00      A   
ATOM   1489  C   GLN   192      -6.183 -12.527  -7.236  1.00 10.00      A   
ATOM   1490  O   GLN   192      -6.465 -13.694  -7.516  1.00 10.00      A   
ATOM   1491  N   PHE   193      -5.600 -11.703  -8.098  1.00 10.00      A   
ATOM   1492  HN  PHE   193      -5.413 -10.775  -7.824  1.00 10.00      A   
ATOM   1493  CA  PHE   193      -5.237 -12.132  -9.443  1.00 10.00      A   
ATOM   1494  CB  PHE   193      -6.088 -11.414 -10.493  1.00 10.00      A   
ATOM   1495  CG  PHE   193      -7.554 -11.747 -10.416  1.00 10.00      A   
ATOM   1496  CD1 PHE   193      -8.498 -10.752 -10.212  1.00 10.00      A   
ATOM   1497  CD2 PHE   193      -7.987 -13.059 -10.539  1.00 10.00      A   
ATOM   1498  CE1 PHE   193      -9.846 -11.056 -10.135  1.00 10.00      A   
ATOM   1499  CE2 PHE   193      -9.333 -13.371 -10.464  1.00 10.00      A   
ATOM   1500  CZ  PHE   193     -10.263 -12.368 -10.261  1.00 10.00      A   
ATOM   1501  C   PHE   193      -3.747 -11.923  -9.716  1.00 10.00      A   
ATOM   1502  O   PHE   193      -3.111 -11.047  -9.124  1.00 10.00      A   
ATOM   1503  N   VAL   194      -3.208 -12.730 -10.624  1.00 10.00      A   
ATOM   1504  HN  VAL   194      -3.782 -13.381 -11.078  1.00 10.00      A   
ATOM   1505  CA  VAL   194      -1.794 -12.673 -10.981  1.00 10.00      A   
ATOM   1506  CB  VAL   194      -1.308 -14.042 -11.513  1.00 10.00      A   
ATOM   1507  CG1 VAL   194       0.176 -14.007 -11.842  1.00 10.00      A   
ATOM   1508  CG2 VAL   194      -1.609 -15.142 -10.507  1.00 10.00      A   
ATOM   1509  C   VAL   194      -1.528 -11.602 -12.037  1.00 10.00      A   
ATOM   1510  O   VAL   194      -2.222 -11.533 -13.055  1.00 10.00      A   
ATOM   1511  N   VAL   195      -0.525 -10.771 -11.787  1.00 10.00      A   
ATOM   1512  HN  VAL   195      -0.012 -10.878 -10.958  1.00 10.00      A   
ATOM   1513  CA  VAL   195      -0.159  -9.710 -12.718  1.00 10.00      A   
ATOM   1514  CB  VAL   195      -0.124  -8.325 -12.030  1.00 10.00      A   
ATOM   1515  CG1 VAL   195       0.266  -7.232 -13.018  1.00 10.00      A   
ATOM   1516  CG2 VAL   195      -1.463  -8.010 -11.385  1.00 10.00      A   
ATOM   1517  C   VAL   195       1.205 -10.000 -13.337  1.00 10.00      A   
ATOM   1518  O   VAL   195       1.345 -10.044 -14.560  1.00 10.00      A   
ATOM   1519  N   HIS   196       2.204 -10.209 -12.485  1.00 10.00      A   
ATOM   1520  HN  HIS   196       2.025 -10.179 -11.519  1.00 10.00      A   
ATOM   1521  CA  HIS   196       3.558 -10.494 -12.944  1.00 10.00      A   
ATOM   1522  CB  HIS   196       4.234  -9.219 -13.470  1.00 10.00      A   
ATOM   1523  CG  HIS   196       5.623  -9.423 -14.004  1.00 10.00      A   
ATOM   1524  ND1 HIS   196       5.928 -10.310 -15.017  1.00 10.00      A   
ATOM   1525  HD1 HIS   196       5.288 -10.898 -15.484  1.00 10.00      A   
ATOM   1526  CD2 HIS   196       6.796  -8.843 -13.654  1.00 10.00      A   
ATOM   1527  CE1 HIS   196       7.226 -10.263 -15.261  1.00 10.00      A   
ATOM   1528  NE2 HIS   196       7.772  -9.383 -14.450  1.00 10.00      A   
ATOM   1529  HE2 HIS   196       8.734  -9.160 -14.411  1.00 10.00      A   
ATOM   1530  C   HIS   196       4.393 -11.118 -11.831  1.00 10.00      A   
ATOM   1531  O   HIS   196       4.451 -10.594 -10.716  1.00 10.00      A   
ATOM   1532  N   ARG   197       5.024 -12.243 -12.141  1.00 10.00      A   
ATOM   1533  HN  ARG   197       4.918 -12.615 -13.045  1.00 10.00      A   
ATOM   1534  CA  ARG   197       5.869 -12.945 -11.185  1.00 10.00      A   
ATOM   1535  CB  ARG   197       5.497 -14.431 -11.136  1.00 10.00      A   
ATOM   1536  CG  ARG   197       4.131 -14.708 -10.528  1.00 10.00      A   
ATOM   1537  CD  ARG   197       3.837 -16.199 -10.476  1.00 10.00      A   
ATOM   1538  NE  ARG   197       2.645 -16.493  -9.678  1.00 10.00      A   
ATOM   1539  HE  ARG   197       2.549 -16.012  -8.812  1.00 10.00      A   
ATOM   1540  CZ  ARG   197       1.702 -17.367 -10.033  1.00 10.00      A   
ATOM   1541  NH1 ARG   197       1.803 -18.034 -11.177  1.00 10.00      A   
ATOM   1542 HH11 ARG   197       2.625 -17.882 -11.802  1.00 10.00      A   
ATOM   1543 HH12 ARG   197       1.063 -18.720 -11.453  1.00 10.00      A   
ATOM   1544  NH2 ARG   197       0.653 -17.563  -9.246  1.00 10.00      A   
ATOM   1545 HH21 ARG   197      -0.089 -18.244  -9.522  1.00 10.00      A   
ATOM   1546 HH22 ARG   197       0.566 -17.040  -8.348  1.00 10.00      A   
ATOM   1547  C   ARG   197       7.333 -12.787 -11.579  1.00 10.00      A   
ATOM   1548  O   ARG   197       7.693 -13.005 -12.740  1.00 10.00      A   
ATOM   1549  N   SER   198       8.168 -12.404 -10.624  1.00 10.00      A   
ATOM   1550  HN  SER   198       7.827 -12.244  -9.714  1.00 10.00      A   
ATOM   1551  CA  SER   198       9.582 -12.210 -10.892  1.00 10.00      A   
ATOM   1552  CB  SER   198       9.899 -10.715 -10.971  1.00 10.00      A   
ATOM   1553  OG  SER   198       9.132 -10.076 -11.977  1.00 10.00      A   
ATOM   1554  HG  SER   198       9.708  -9.512 -12.514  1.00 10.00      A   
ATOM   1555  C   SER   198      10.455 -12.861  -9.822  1.00 10.00      A   
ATOM   1556  O   SER   198      10.064 -12.956  -8.656  1.00 10.00      A   
ATOM   1557  N   PRO   199      11.646 -13.341 -10.218  1.00 10.00      A   
ATOM   1558  CA  PRO   199      12.602 -13.954  -9.295  1.00 10.00      A   
ATOM   1559  CB  PRO   199      13.462 -14.805 -10.228  1.00 10.00      A   
ATOM   1560  CG  PRO   199      13.467 -14.055 -11.517  1.00 10.00      A   
ATOM   1561  CD  PRO   199      12.138 -13.353 -11.611  1.00 10.00      A   
ATOM   1562  C   PRO   199      13.460 -12.878  -8.630  1.00 10.00      A   
ATOM   1563  O   PRO   199      14.302 -13.164  -7.777  1.00 10.00      A   
ATOM   1564  N   GLN   200      13.230 -11.640  -9.043  1.00 10.00      A   
ATOM   1565  HN  GLN   200      12.536 -11.494  -9.717  1.00 10.00      A   
ATOM   1566  CA  GLN   200      13.948 -10.489  -8.525  1.00 10.00      A   
ATOM   1567  CB  GLN   200      14.529  -9.681  -9.692  1.00 10.00      A   
ATOM   1568  CG  GLN   200      15.531 -10.442 -10.550  1.00 10.00      A   
ATOM   1569  CD  GLN   200      16.847 -10.689  -9.840  1.00 10.00      A   
ATOM   1570  OE1 GLN   200      17.247  -9.925  -8.961  1.00 10.00      A   
ATOM   1571  NE2 GLN   200      17.534 -11.760 -10.215  1.00 10.00      A   
ATOM   1572 HE21 GLN   200      17.158 -12.330 -10.923  1.00 10.00      A   
ATOM   1573 HE22 GLN   200      18.394 -11.937  -9.778  1.00 10.00      A   
ATOM   1574  C   GLN   200      12.984  -9.618  -7.729  1.00 10.00      A   
ATOM   1575  O   GLN   200      11.774  -9.682  -7.944  1.00 10.00      A   
ATOM   1576  N   PRO   201      13.498  -8.810  -6.794  1.00 10.00      A   
ATOM   1577  CA  PRO   201      12.662  -7.931  -5.972  1.00 10.00      A   
ATOM   1578  CB  PRO   201      13.661  -7.255  -5.023  1.00 10.00      A   
ATOM   1579  CG  PRO   201      14.987  -7.402  -5.687  1.00 10.00      A   
ATOM   1580  CD  PRO   201      14.927  -8.691  -6.455  1.00 10.00      A   
ATOM   1581  C   PRO   201      11.918  -6.877  -6.796  1.00 10.00      A   
ATOM   1582  O   PRO   201      12.454  -6.335  -7.764  1.00 10.00      A   
ATOM   1583  N   LEU   202      10.678  -6.607  -6.403  1.00 10.00      A   
ATOM   1584  HN  LEU   202      10.309  -7.086  -5.634  1.00 10.00      A   
ATOM   1585  CA  LEU   202       9.844  -5.615  -7.070  1.00 10.00      A   
ATOM   1586  CB  LEU   202       8.696  -6.298  -7.823  1.00 10.00      A   
ATOM   1587  CG  LEU   202       9.075  -7.420  -8.793  1.00 10.00      A   
ATOM   1588  CD1 LEU   202       7.835  -8.190  -9.222  1.00 10.00      A   
ATOM   1589  CD2 LEU   202       9.805  -6.860 -10.005  1.00 10.00      A   
ATOM   1590  C   LEU   202       9.259  -4.690  -6.014  1.00 10.00      A   
ATOM   1591  O   LEU   202       8.965  -5.136  -4.904  1.00 10.00      A   
ATOM   1592  N   MET   203       9.101  -3.413  -6.337  1.00 10.00      A   
ATOM   1593  HN  MET   203       9.370  -3.101  -7.230  1.00 10.00      A   
ATOM   1594  CA  MET   203       8.542  -2.460  -5.380  1.00 10.00      A   
ATOM   1595  CB  MET   203       9.578  -2.061  -4.320  1.00 10.00      A   
ATOM   1596  CG  MET   203      10.747  -1.243  -4.852  1.00 10.00      A   
ATOM   1597  SD  MET   203      12.027  -2.265  -5.605  1.00 10.00      A   
ATOM   1598  CE  MET   203      12.584  -3.200  -4.184  1.00 10.00      A   
ATOM   1599  C   MET   203       7.996  -1.214  -6.065  1.00 10.00      A   
ATOM   1600  O   MET   203       8.199  -1.015  -7.266  1.00 10.00      A   
ATOM   1601  N   SER   204       7.296  -0.394  -5.277  1.00 10.00      A   
ATOM   1602  HN  SER   204       7.177  -0.639  -4.339  1.00 10.00      A   
ATOM   1603  CA  SER   204       6.713   0.863  -5.743  1.00 10.00      A   
ATOM   1604  CB  SER   204       7.817   1.887  -6.014  1.00 10.00      A   
ATOM   1605  OG  SER   204       8.823   1.812  -5.015  1.00 10.00      A   
ATOM   1606  HG  SER   204       8.866   2.652  -4.539  1.00 10.00      A   
ATOM   1607  C   SER   204       5.792   0.693  -6.959  1.00 10.00      A   
ATOM   1608  O   SER   204       6.194   0.946  -8.096  1.00 10.00      A   
ATOM   1609  N   PRO   205       4.543   0.256  -6.726  1.00 10.00      A   
ATOM   1610  CA  PRO   205       3.554   0.058  -7.776  1.00 10.00      A   
ATOM   1611  CB  PRO   205       2.733  -1.124  -7.242  1.00 10.00      A   
ATOM   1612  CG  PRO   205       2.992  -1.183  -5.762  1.00 10.00      A   
ATOM   1613  CD  PRO   205       3.991  -0.105  -5.420  1.00 10.00      A   
ATOM   1614  C   PRO   205       2.657   1.286  -7.961  1.00 10.00      A   
ATOM   1615  O   PRO   205       1.834   1.609  -7.100  1.00 10.00      A   
ATOM   1616  N   ALA   206       2.823   1.971  -9.082  1.00 10.00      A   
ATOM   1617  HN  ALA   206       3.497   1.669  -9.734  1.00 10.00      A   
ATOM   1618  CA  ALA   206       2.032   3.156  -9.375  1.00 10.00      A   
ATOM   1619  CB  ALA   206       2.929   4.285  -9.862  1.00 10.00      A   
ATOM   1620  C   ALA   206       0.948   2.845 -10.401  1.00 10.00      A   
ATOM   1621  O   ALA   206       1.225   2.255 -11.448  1.00 10.00      A   
ATOM   1622  N   TRP   207      -0.280   3.236 -10.092  1.00 10.00      A   
ATOM   1623  HN  TRP   207      -0.432   3.699  -9.240  1.00 10.00      A   
ATOM   1624  CA  TRP   207      -1.413   3.005 -10.979  1.00 10.00      A   
ATOM   1625  CB  TRP   207      -2.675   2.733 -10.155  1.00 10.00      A   
ATOM   1626  CG  TRP   207      -3.028   1.286 -10.006  1.00 10.00      A   
ATOM   1627  CD1 TRP   207      -2.944   0.540  -8.868  1.00 10.00      A   
ATOM   1628  CD2 TRP   207      -3.532   0.412 -11.023  1.00 10.00      A   
ATOM   1629  NE1 TRP   207      -3.364  -0.743  -9.113  1.00 10.00      A   
ATOM   1630  HE1 TRP   207      -3.397  -1.465  -8.452  1.00 10.00      A   
ATOM   1631  CE2 TRP   207      -3.730  -0.849 -10.428  1.00 10.00      A   
ATOM   1632  CE3 TRP   207      -3.835   0.571 -12.379  1.00 10.00      A   
ATOM   1633  CZ2 TRP   207      -4.219  -1.943 -11.140  1.00 10.00      A   
ATOM   1634  CZ3 TRP   207      -4.319  -0.515 -13.084  1.00 10.00      A   
ATOM   1635  CH2 TRP   207      -4.507  -1.756 -12.465  1.00 10.00      A   
ATOM   1636  C   TRP   207      -1.660   4.224 -11.860  1.00 10.00      A   
ATOM   1637  O   TRP   207      -1.291   5.343 -11.502  1.00 10.00      A   
ATOM   1638  N   SER   208      -2.268   4.007 -13.016  1.00 10.00      A   
ATOM   1639  HN  SER   208      -2.508   3.092 -13.271  1.00 10.00      A   
ATOM   1640  CA  SER   208      -2.588   5.103 -13.913  1.00 10.00      A   
ATOM   1641  CB  SER   208      -2.538   4.649 -15.381  1.00 10.00      A   
ATOM   1642  OG  SER   208      -3.505   3.649 -15.666  1.00 10.00      A   
ATOM   1643  HG  SER   208      -4.107   3.981 -16.358  1.00 10.00      A   
ATOM   1644  C   SER   208      -3.965   5.654 -13.547  1.00 10.00      A   
ATOM   1645  O   SER   208      -4.814   4.907 -13.063  1.00 10.00      A   
ATOM   1646  N   PRO   209      -4.204   6.962 -13.751  1.00 10.00      A   
ATOM   1647  CA  PRO   209      -5.489   7.602 -13.426  1.00 10.00      A   
ATOM   1648  CB  PRO   209      -5.344   9.034 -13.965  1.00 10.00      A   
ATOM   1649  CG  PRO   209      -4.127   9.015 -14.831  1.00 10.00      A   
ATOM   1650  CD  PRO   209      -3.241   7.931 -14.291  1.00 10.00      A   
ATOM   1651  C   PRO   209      -6.693   6.902 -14.063  1.00 10.00      A   
ATOM   1652  O   PRO   209      -7.787   6.902 -13.501  1.00 10.00      A   
ATOM   1653  N   ASP   210      -6.485   6.302 -15.228  1.00 10.00      A   
ATOM   1654  HN  ASP   210      -5.591   6.329 -15.626  1.00 10.00      A   
ATOM   1655  CA  ASP   210      -7.557   5.604 -15.928  1.00 10.00      A   
ATOM   1656  CB  ASP   210      -7.354   5.662 -17.444  1.00 10.00      A   
ATOM   1657  CG  ASP   210      -6.305   4.693 -17.943  1.00 10.00      A   
ATOM   1658  OD1 ASP   210      -5.152   4.742 -17.450  1.00 10.00      A   
ATOM   1659  OD2 ASP   210      -6.617   3.884 -18.842  1.00 10.00      A   
ATOM   1660  C   ASP   210      -7.679   4.158 -15.452  1.00 10.00      A   
ATOM   1661  O   ASP   210      -8.704   3.509 -15.666  1.00 10.00      A   
ATOM   1662  N   GLY   211      -6.629   3.660 -14.805  1.00 10.00      A   
ATOM   1663  HN  GLY   211      -5.846   4.228 -14.657  1.00 10.00      A   
ATOM   1664  CA  GLY   211      -6.637   2.303 -14.291  1.00 10.00      A   
ATOM   1665  C   GLY   211      -6.332   1.250 -15.340  1.00 10.00      A   
ATOM   1666  O   GLY   211      -7.085   0.288 -15.494  1.00 10.00      A   
ATOM   1667  N   SER   212      -5.229   1.415 -16.062  1.00 10.00      A   
ATOM   1668  HN  SER   212      -4.663   2.201 -15.908  1.00 10.00      A   
ATOM   1669  CA  SER   212      -4.853   0.447 -17.087  1.00 10.00      A   
ATOM   1670  CB  SER   212      -5.314   0.902 -18.474  1.00 10.00      A   
ATOM   1671  OG  SER   212      -4.717   2.135 -18.836  1.00 10.00      A   
ATOM   1672  HG  SER   212      -5.383   2.845 -18.770  1.00 10.00      A   
ATOM   1673  C   SER   212      -3.354   0.152 -17.092  1.00 10.00      A   
ATOM   1674  O   SER   212      -2.929  -0.924 -17.514  1.00 10.00      A   
ATOM   1675  N   LYS   213      -2.559   1.098 -16.615  1.00 10.00      A   
ATOM   1676  HN  LYS   213      -2.953   1.926 -16.265  1.00 10.00      A   
ATOM   1677  CA  LYS   213      -1.113   0.935 -16.593  1.00 10.00      A   
ATOM   1678  CB  LYS   213      -0.438   2.120 -17.285  1.00 10.00      A   
ATOM   1679  CG  LYS   213      -0.808   2.285 -18.749  1.00 10.00      A   
ATOM   1680  CD  LYS   213      -0.479   3.684 -19.241  1.00 10.00      A   
ATOM   1681  CE  LYS   213      -0.850   3.860 -20.705  1.00 10.00      A   
ATOM   1682  NZ  LYS   213      -0.946   5.294 -21.083  1.00 10.00      A   
ATOM   1683  HZ1 LYS   213      -1.679   5.767 -20.512  1.00 10.00      A   
ATOM   1684  HZ2 LYS   213      -1.198   5.384 -22.087  1.00 10.00      A   
ATOM   1685  HZ3 LYS   213      -0.036   5.769 -20.923  1.00 10.00      A   
ATOM   1686  C   LYS   213      -0.590   0.804 -15.169  1.00 10.00      A   
ATOM   1687  O   LYS   213      -1.107   1.434 -14.243  1.00 10.00      A   
ATOM   1688  N   LEU   214       0.439  -0.014 -15.007  1.00 10.00      A   
ATOM   1689  HN  LEU   214       0.796  -0.490 -15.790  1.00 10.00      A   
ATOM   1690  CA  LEU   214       1.059  -0.235 -13.709  1.00 10.00      A   
ATOM   1691  CB  LEU   214       0.720  -1.633 -13.187  1.00 10.00      A   
ATOM   1692  CG  LEU   214      -0.439  -1.726 -12.193  1.00 10.00      A   
ATOM   1693  CD1 LEU   214      -0.777  -3.181 -11.907  1.00 10.00      A   
ATOM   1694  CD2 LEU   214      -0.093  -0.997 -10.903  1.00 10.00      A   
ATOM   1695  C   LEU   214       2.572  -0.080 -13.808  1.00 10.00      A   
ATOM   1696  O   LEU   214       3.245  -0.876 -14.463  1.00 10.00      A   
ATOM   1697  N   ALA   215       3.099   0.951 -13.169  1.00 10.00      A   
ATOM   1698  HN  ALA   215       2.510   1.553 -12.665  1.00 10.00      A   
ATOM   1699  CA  ALA   215       4.532   1.205 -13.177  1.00 10.00      A   
ATOM   1700  CB  ALA   215       4.805   2.699 -13.275  1.00 10.00      A   
ATOM   1701  C   ALA   215       5.150   0.634 -11.911  1.00 10.00      A   
ATOM   1702  O   ALA   215       4.569   0.747 -10.832  1.00 10.00      A   
ATOM   1703  N   TYR   216       6.304  -0.001 -12.040  1.00 10.00      A   
ATOM   1704  HN  TYR   216       6.720  -0.077 -12.929  1.00 10.00      A   
ATOM   1705  CA  TYR   216       6.971  -0.588 -10.886  1.00 10.00      A   
ATOM   1706  CB  TYR   216       6.409  -1.987 -10.585  1.00 10.00      A   
ATOM   1707  CG  TYR   216       6.617  -3.011 -11.687  1.00 10.00      A   
ATOM   1708  CD1 TYR   216       7.736  -3.835 -11.698  1.00 10.00      A   
ATOM   1709  CD2 TYR   216       5.692  -3.156 -12.715  1.00 10.00      A   
ATOM   1710  CE1 TYR   216       7.928  -4.772 -12.695  1.00 10.00      A   
ATOM   1711  CE2 TYR   216       5.875  -4.092 -13.717  1.00 10.00      A   
ATOM   1712  CZ  TYR   216       6.996  -4.895 -13.704  1.00 10.00      A   
ATOM   1713  OH  TYR   216       7.183  -5.833 -14.698  1.00 10.00      A   
ATOM   1714  HH  TYR   216       6.461  -5.766 -15.341  1.00 10.00      A   
ATOM   1715  C   TYR   216       8.475  -0.666 -11.093  1.00 10.00      A   
ATOM   1716  O   TYR   216       8.963  -0.579 -12.222  1.00 10.00      A   
ATOM   1717  N   VAL   217       9.201  -0.817  -9.996  1.00 10.00      A   
ATOM   1718  HN  VAL   217       8.750  -0.845  -9.122  1.00 10.00      A   
ATOM   1719  CA  VAL   217      10.647  -0.940 -10.044  1.00 10.00      A   
ATOM   1720  CB  VAL   217      11.304  -0.314  -8.796  1.00 10.00      A   
ATOM   1721  CG1 VAL   217      12.819  -0.303  -8.929  1.00 10.00      A   
ATOM   1722  CG2 VAL   217      10.769   1.090  -8.549  1.00 10.00      A   
ATOM   1723  C   VAL   217      11.011  -2.418 -10.109  1.00 10.00      A   
ATOM   1724  O   VAL   217      10.567  -3.208  -9.275  1.00 10.00      A   
ATOM   1725  N   THR   218      11.796  -2.793 -11.104  1.00 10.00      A   
ATOM   1726  HN  THR   218      12.127  -2.118 -11.739  1.00 10.00      A   
ATOM   1727  CA  THR   218      12.191  -4.178 -11.268  1.00 10.00      A   
ATOM   1728  CB  THR   218      11.610  -4.785 -12.568  1.00 10.00      A   
ATOM   1729  OG1 THR   218      11.975  -6.168 -12.669  1.00 10.00      A   
ATOM   1730  HG1 THR   218      11.234  -6.670 -13.030  1.00 10.00      A   
ATOM   1731  CG2 THR   218      12.106  -4.042 -13.802  1.00 10.00      A   
ATOM   1732  C   THR   218      13.707  -4.329 -11.258  1.00 10.00      A   
ATOM   1733  O   THR   218      14.436  -3.431 -11.680  1.00 10.00      A   
ATOM   1734  N   PHE   219      14.173  -5.461 -10.744  1.00 10.00      A   
ATOM   1735  HN  PHE   219      13.538  -6.112 -10.377  1.00 10.00      A   
ATOM   1736  CA  PHE   219      15.597  -5.755 -10.690  1.00 10.00      A   
ATOM   1737  CB  PHE   219      16.016  -6.100  -9.260  1.00 10.00      A   
ATOM   1738  CG  PHE   219      16.118  -4.914  -8.347  1.00 10.00      A   
ATOM   1739  CD1 PHE   219      14.980  -4.313  -7.835  1.00 10.00      A   
ATOM   1740  CD2 PHE   219      17.355  -4.403  -7.996  1.00 10.00      A   
ATOM   1741  CE1 PHE   219      15.074  -3.226  -6.991  1.00 10.00      A   
ATOM   1742  CE2 PHE   219      17.456  -3.315  -7.153  1.00 10.00      A   
ATOM   1743  CZ  PHE   219      16.314  -2.726  -6.648  1.00 10.00      A   
ATOM   1744  C   PHE   219      15.920  -6.919 -11.619  1.00 10.00      A   
ATOM   1745  O   PHE   219      16.989  -7.525 -11.533  1.00 10.00      A   
ATOM   1746  N   GLU   220      14.986  -7.217 -12.517  1.00 10.00      A   
ATOM   1747  HN  GLU   220      14.163  -6.680 -12.541  1.00 10.00      A   
ATOM   1748  CA  GLU   220      15.142  -8.314 -13.466  1.00 10.00      A   
ATOM   1749  CB  GLU   220      13.874  -8.498 -14.305  1.00 10.00      A   
ATOM   1750  CG  GLU   220      12.705  -9.101 -13.541  1.00 10.00      A   
ATOM   1751  CD  GLU   220      11.455  -9.204 -14.387  1.00 10.00      A   
ATOM   1752  OE1 GLU   220      11.512  -9.842 -15.459  1.00 10.00      A   
ATOM   1753  OE2 GLU   220      10.405  -8.651 -13.984  1.00 10.00      A   
ATOM   1754  C   GLU   220      16.357  -8.120 -14.368  1.00 10.00      A   
ATOM   1755  O   GLU   220      16.975  -9.088 -14.800  1.00 10.00      A   
ATOM   1756  N   SER   221      16.699  -6.871 -14.645  1.00 10.00      A   
ATOM   1757  HN  SER   221      16.166  -6.133 -14.280  1.00 10.00      A   
ATOM   1758  CA  SER   221      17.838  -6.560 -15.496  1.00 10.00      A   
ATOM   1759  CB  SER   221      17.596  -5.223 -16.196  1.00 10.00      A   
ATOM   1760  OG  SER   221      16.362  -4.655 -15.775  1.00 10.00      A   
ATOM   1761  HG  SER   221      15.770  -4.575 -16.533  1.00 10.00      A   
ATOM   1762  C   SER   221      19.138  -6.507 -14.689  1.00 10.00      A   
ATOM   1763  O   SER   221      20.153  -6.001 -15.163  1.00 10.00      A   
ATOM   1764  N   GLY   222      19.097  -7.021 -13.464  1.00 10.00      A   
ATOM   1765  HN  GLY   222      18.254  -7.393 -13.126  1.00 10.00      A   
ATOM   1766  CA  GLY   222      20.271  -7.022 -12.617  1.00 10.00      A   
ATOM   1767  C   GLY   222      20.259  -5.859 -11.647  1.00 10.00      A   
ATOM   1768  O   GLY   222      20.595  -6.011 -10.471  1.00 10.00      A   
ATOM   1769  N   ARG   223      19.874  -4.694 -12.147  1.00 10.00      A   
ATOM   1770  HN  ARG   223      19.620  -4.643 -13.092  1.00 10.00      A   
ATOM   1771  CA  ARG   223      19.800  -3.491 -11.332  1.00 10.00      A   
ATOM   1772  CB  ARG   223      20.769  -2.421 -11.840  1.00 10.00      A   
ATOM   1773  CG  ARG   223      22.231  -2.729 -11.561  1.00 10.00      A   
ATOM   1774  CD  ARG   223      22.966  -3.144 -12.824  1.00 10.00      A   
ATOM   1775  NE  ARG   223      23.293  -1.996 -13.670  1.00 10.00      A   
ATOM   1776  HE  ARG   223      22.559  -1.381 -13.901  1.00 10.00      A   
ATOM   1777  CZ  ARG   223      24.515  -1.749 -14.145  1.00 10.00      A   
ATOM   1778  NH1 ARG   223      25.519  -2.568 -13.860  1.00 10.00      A   
ATOM   1779 HH11 ARG   223      26.476  -2.379 -14.231  1.00 10.00      A   
ATOM   1780 HH12 ARG   223      25.357  -3.407 -13.263  1.00 10.00      A   
ATOM   1781  NH2 ARG   223      24.735  -0.678 -14.894  1.00 10.00      A   
ATOM   1782 HH21 ARG   223      23.953  -0.022 -15.116  1.00 10.00      A   
ATOM   1783 HH22 ARG   223      25.690  -0.486 -15.269  1.00 10.00      A   
ATOM   1784  C   ARG   223      18.373  -2.959 -11.306  1.00 10.00      A   
ATOM   1785  O   ARG   223      17.473  -3.564 -11.889  1.00 10.00      A   
ATOM   1786  N   SER   224      18.175  -1.826 -10.648  1.00 10.00      A   
ATOM   1787  HN  SER   224      18.940  -1.370 -10.237  1.00 10.00      A   
ATOM   1788  CA  SER   224      16.852  -1.231 -10.526  1.00 10.00      A   
ATOM   1789  CB  SER   224      16.807  -0.313  -9.303  1.00 10.00      A   
ATOM   1790  OG  SER   224      18.104   0.177  -8.992  1.00 10.00      A   
ATOM   1791  HG  SER   224      18.629  -0.530  -8.596  1.00 10.00      A   
ATOM   1792  C   SER   224      16.435  -0.465 -11.781  1.00 10.00      A   
ATOM   1793  O   SER   224      17.009   0.573 -12.113  1.00 10.00      A   
ATOM   1794  N   ALA   225      15.437  -0.986 -12.478  1.00 10.00      A   
ATOM   1795  HN  ALA   225      15.029  -1.831 -12.173  1.00 10.00      A   
ATOM   1796  CA  ALA   225      14.925  -0.350 -13.681  1.00 10.00      A   
ATOM   1797  CB  ALA   225      15.132  -1.254 -14.887  1.00 10.00      A   
ATOM   1798  C   ALA   225      13.446  -0.015 -13.505  1.00 10.00      A   
ATOM   1799  O   ALA   225      12.709  -0.753 -12.849  1.00 10.00      A   
ATOM   1800  N   LEU   226      13.018   1.104 -14.076  1.00 10.00      A   
ATOM   1801  HN  LEU   226      13.650   1.657 -14.585  1.00 10.00      A   
ATOM   1802  CA  LEU   226      11.627   1.524 -13.973  1.00 10.00      A   
ATOM   1803  CB  LEU   226      11.539   3.021 -13.666  1.00 10.00      A   
ATOM   1804  CG  LEU   226      10.149   3.550 -13.308  1.00 10.00      A   
ATOM   1805  CD1 LEU   226       9.690   2.995 -11.968  1.00 10.00      A   
ATOM   1806  CD2 LEU   226      10.141   5.071 -13.295  1.00 10.00      A   
ATOM   1807  C   LEU   226      10.878   1.203 -15.261  1.00 10.00      A   
ATOM   1808  O   LEU   226      11.283   1.630 -16.349  1.00 10.00      A   
ATOM   1809  N   VAL   227       9.786   0.456 -15.140  1.00 10.00      A   
ATOM   1810  HN  VAL   227       9.498   0.166 -14.244  1.00 10.00      A   
ATOM   1811  CA  VAL   227       8.995   0.065 -16.301  1.00 10.00      A   
ATOM   1812  CB  VAL   227       9.304  -1.385 -16.738  1.00 10.00      A   
ATOM   1813  CG1 VAL   227      10.672  -1.479 -17.393  1.00 10.00      A   
ATOM   1814  CG2 VAL   227       9.207  -2.341 -15.557  1.00 10.00      A   
ATOM   1815  C   VAL   227       7.497   0.181 -16.039  1.00 10.00      A   
ATOM   1816  O   VAL   227       7.049   0.146 -14.891  1.00 10.00      A   
ATOM   1817  N   ILE   228       6.735   0.327 -17.118  1.00 10.00      A   
ATOM   1818  HN  ILE   228       7.165   0.365 -18.000  1.00 10.00      A   
ATOM   1819  CA  ILE   228       5.281   0.422 -17.040  1.00 10.00      A   
ATOM   1820  CB  ILE   228       4.753   1.712 -17.710  1.00 10.00      A   
ATOM   1821  CG1 ILE   228       5.278   2.954 -16.983  1.00 10.00      A   
ATOM   1822  CG2 ILE   228       3.231   1.718 -17.737  1.00 10.00      A   
ATOM   1823  CD1 ILE   228       4.957   4.257 -17.683  1.00 10.00      A   
ATOM   1824  C   ILE   228       4.679  -0.792 -17.743  1.00 10.00      A   
ATOM   1825  O   ILE   228       5.028  -1.082 -18.888  1.00 10.00      A   
ATOM   1826  N   GLN   229       3.790  -1.502 -17.064  1.00 10.00      A   
ATOM   1827  HN  GLN   229       3.537  -1.217 -16.155  1.00 10.00      A   
ATOM   1828  CA  GLN   229       3.178  -2.694 -17.631  1.00 10.00      A   
ATOM   1829  CB  GLN   229       3.585  -3.919 -16.809  1.00 10.00      A   
ATOM   1830  CG  GLN   229       3.127  -5.251 -17.378  1.00 10.00      A   
ATOM   1831  CD  GLN   229       3.673  -6.429 -16.594  1.00 10.00      A   
ATOM   1832  OE1 GLN   229       4.766  -6.365 -16.029  1.00 10.00      A   
ATOM   1833  NE2 GLN   229       2.918  -7.513 -16.551  1.00 10.00      A   
ATOM   1834 HE21 GLN   229       2.054  -7.500 -17.023  1.00 10.00      A   
ATOM   1835 HE22 GLN   229       3.246  -8.286 -16.051  1.00 10.00      A   
ATOM   1836  C   GLN   229       1.656  -2.584 -17.697  1.00 10.00      A   
ATOM   1837  O   GLN   229       1.008  -2.165 -16.736  1.00 10.00      A   
ATOM   1838  N   THR   230       1.097  -2.948 -18.844  1.00 10.00      A   
ATOM   1839  HN  THR   230       1.672  -3.233 -19.586  1.00 10.00      A   
ATOM   1840  CA  THR   230      -0.341  -2.927 -19.043  1.00 10.00      A   
ATOM   1841  CB  THR   230      -0.685  -2.538 -20.494  1.00 10.00      A   
ATOM   1842  OG1 THR   230       0.248  -1.551 -20.962  1.00 10.00      A   
ATOM   1843  HG1 THR   230      -0.209  -0.706 -21.075  1.00 10.00      A   
ATOM   1844  CG2 THR   230      -2.098  -1.984 -20.583  1.00 10.00      A   
ATOM   1845  C   THR   230      -0.892  -4.324 -18.762  1.00 10.00      A   
ATOM   1846  O   THR   230      -0.631  -5.256 -19.517  1.00 10.00      A   
ATOM   1847  N   LEU   231      -1.652  -4.456 -17.683  1.00 10.00      A   
ATOM   1848  HN  LEU   231      -1.840  -3.660 -17.139  1.00 10.00      A   
ATOM   1849  CA  LEU   231      -2.221  -5.740 -17.265  1.00 10.00      A   
ATOM   1850  CB  LEU   231      -3.020  -5.565 -15.968  1.00 10.00      A   
ATOM   1851  CG  LEU   231      -3.758  -6.800 -15.440  1.00 10.00      A   
ATOM   1852  CD1 LEU   231      -2.776  -7.907 -15.080  1.00 10.00      A   
ATOM   1853  CD2 LEU   231      -4.619  -6.433 -14.240  1.00 10.00      A   
ATOM   1854  C   LEU   231      -3.086  -6.408 -18.341  1.00 10.00      A   
ATOM   1855  O   LEU   231      -3.041  -7.627 -18.514  1.00 10.00      A   
ATOM   1856  N   ALA   232      -3.863  -5.614 -19.061  1.00 10.00      A   
ATOM   1857  HN  ALA   232      -3.859  -4.649 -18.884  1.00 10.00      A   
ATOM   1858  CA  ALA   232      -4.747  -6.142 -20.095  1.00 10.00      A   
ATOM   1859  CB  ALA   232      -5.844  -5.142 -20.418  1.00 10.00      A   
ATOM   1860  C   ALA   232      -4.010  -6.557 -21.371  1.00 10.00      A   
ATOM   1861  O   ALA   232      -4.571  -7.267 -22.209  1.00 10.00      A   
ATOM   1862  N   ASN   233      -2.759  -6.134 -21.522  1.00 10.00      A   
ATOM   1863  HN  ASN   233      -2.342  -5.601 -20.815  1.00 10.00      A   
ATOM   1864  CA  ASN   233      -1.994  -6.466 -22.723  1.00 10.00      A   
ATOM   1865  CB  ASN   233      -1.546  -5.201 -23.459  1.00 10.00      A   
ATOM   1866  CG  ASN   233      -2.693  -4.466 -24.131  1.00 10.00      A   
ATOM   1867  OD1 ASN   233      -3.698  -5.067 -24.510  1.00 10.00      A   
ATOM   1868  ND2 ASN   233      -2.548  -3.158 -24.286  1.00 10.00      A   
ATOM   1869 HD21 ASN   233      -1.719  -2.743 -23.964  1.00 10.00      A   
ATOM   1870 HD22 ASN   233      -3.272  -2.657 -24.719  1.00 10.00      A   
ATOM   1871  C   ASN   233      -0.793  -7.353 -22.424  1.00 10.00      A   
ATOM   1872  O   ASN   233      -0.416  -8.196 -23.237  1.00 10.00      A   
ATOM   1873  N   GLY   234      -0.190  -7.164 -21.259  1.00 10.00      A   
ATOM   1874  HN  GLY   234      -0.539  -6.489 -20.637  1.00 10.00      A   
ATOM   1875  CA  GLY   234       0.975  -7.944 -20.888  1.00 10.00      A   
ATOM   1876  C   GLY   234       2.246  -7.349 -21.462  1.00 10.00      A   
ATOM   1877  O   GLY   234       3.311  -7.961 -21.414  1.00 10.00      A   
ATOM   1878  N   ALA   235       2.126  -6.145 -22.007  1.00 10.00      A   
ATOM   1879  HN  ALA   235       1.252  -5.707 -22.000  1.00 10.00      A   
ATOM   1880  CA  ALA   235       3.258  -5.455 -22.604  1.00 10.00      A   
ATOM   1881  CB  ALA   235       2.815  -4.678 -23.833  1.00 10.00      A   
ATOM   1882  C   ALA   235       3.925  -4.528 -21.597  1.00 10.00      A   
ATOM   1883  O   ALA   235       3.252  -3.771 -20.887  1.00 10.00      A   
ATOM   1884  N   VAL   236       5.246  -4.594 -21.539  1.00 10.00      A   
ATOM   1885  HN  VAL   236       5.719  -5.216 -22.132  1.00 10.00      A   
ATOM   1886  CA  VAL   236       6.019  -3.768 -20.624  1.00 10.00      A   
ATOM   1887  CB  VAL   236       6.963  -4.626 -19.754  1.00 10.00      A   
ATOM   1888  CG1 VAL   236       7.474  -3.825 -18.568  1.00 10.00      A   
ATOM   1889  CG2 VAL   236       6.273  -5.901 -19.286  1.00 10.00      A   
ATOM   1890  C   VAL   236       6.856  -2.764 -21.411  1.00 10.00      A   
ATOM   1891  O   VAL   236       7.514  -3.125 -22.390  1.00 10.00      A   
ATOM   1892  N   ARG   237       6.818  -1.508 -20.995  1.00 10.00      A   
ATOM   1893  HN  ARG   237       6.265  -1.276 -20.216  1.00 10.00      A   
ATOM   1894  CA  ARG   237       7.577  -0.460 -21.665  1.00 10.00      A   
ATOM   1895  CB  ARG   237       6.655   0.672 -22.132  1.00 10.00      A   
ATOM   1896  CG  ARG   237       7.361   1.750 -22.942  1.00 10.00      A   
ATOM   1897  CD  ARG   237       6.377   2.729 -23.563  1.00 10.00      A   
ATOM   1898  NE  ARG   237       5.664   3.526 -22.562  1.00 10.00      A   
ATOM   1899  HE  ARG   237       4.803   3.173 -22.239  1.00 10.00      A   
ATOM   1900  CZ  ARG   237       6.114   4.682 -22.064  1.00 10.00      A   
ATOM   1901  NH1 ARG   237       7.279   5.175 -22.468  1.00 10.00      A   
ATOM   1902 HH11 ARG   237       7.632   6.079 -22.083  1.00 10.00      A   
ATOM   1903 HH12 ARG   237       7.852   4.661 -23.169  1.00 10.00      A   
ATOM   1904  NH2 ARG   237       5.393   5.355 -21.176  1.00 10.00      A   
ATOM   1905 HH21 ARG   237       4.468   4.984 -20.860  1.00 10.00      A   
ATOM   1906 HH22 ARG   237       5.744   6.256 -20.791  1.00 10.00      A   
ATOM   1907  C   ARG   237       8.675   0.085 -20.756  1.00 10.00      A   
ATOM   1908  O   ARG   237       8.437   0.367 -19.577  1.00 10.00      A   
ATOM   1909  N   GLN   238       9.871   0.220 -21.313  1.00 10.00      A   
ATOM   1910  HN  GLN   238       9.986  -0.026 -22.255  1.00 10.00      A   
ATOM   1911  CA  GLN   238      11.019   0.732 -20.577  1.00 10.00      A   
ATOM   1912  CB  GLN   238      12.304   0.427 -21.353  1.00 10.00      A   
ATOM   1913  CG  GLN   238      13.559   0.348 -20.496  1.00 10.00      A   
ATOM   1914  CD  GLN   238      13.562  -0.855 -19.572  1.00 10.00      A   
ATOM   1915  OE1 GLN   238      12.955  -1.886 -19.868  1.00 10.00      A   
ATOM   1916  NE2 GLN   238      14.259  -0.742 -18.453  1.00 10.00      A   
ATOM   1917 HE21 GLN   238      14.737   0.104 -18.283  1.00 10.00      A   
ATOM   1918 HE22 GLN   238      14.274  -1.503 -17.839  1.00 10.00      A   
ATOM   1919  C   GLN   238      10.879   2.238 -20.383  1.00 10.00      A   
ATOM   1920  O   GLN   238      10.714   2.982 -21.352  1.00 10.00      A   
ATOM   1921  N   VAL   239      10.924   2.680 -19.134  1.00 10.00      A   
ATOM   1922  HN  VAL   239      11.048   2.037 -18.400  1.00 10.00      A   
ATOM   1923  CA  VAL   239      10.796   4.098 -18.825  1.00 10.00      A   
ATOM   1924  CB  VAL   239       9.957   4.322 -17.547  1.00 10.00      A   
ATOM   1925  CG1 VAL   239       9.726   5.805 -17.299  1.00 10.00      A   
ATOM   1926  CG2 VAL   239       8.635   3.583 -17.641  1.00 10.00      A   
ATOM   1927  C   VAL   239      12.166   4.737 -18.646  1.00 10.00      A   
ATOM   1928  O   VAL   239      12.590   5.568 -19.454  1.00 10.00      A   
ATOM   1929  N   ALA   240      12.856   4.337 -17.587  1.00 10.00      A   
ATOM   1930  HN  ALA   240      12.471   3.658 -16.994  1.00 10.00      A   
ATOM   1931  CA  ALA   240      14.173   4.869 -17.286  1.00 10.00      A   
ATOM   1932  CB  ALA   240      14.051   6.106 -16.410  1.00 10.00      A   
ATOM   1933  C   ALA   240      15.033   3.819 -16.600  1.00 10.00      A   
ATOM   1934  O   ALA   240      14.574   3.120 -15.693  1.00 10.00      A   
ATOM   1935  N   SER   241      16.275   3.706 -17.048  1.00 10.00      A   
ATOM   1936  HN  SER   241      16.570   4.279 -17.785  1.00 10.00      A   
ATOM   1937  CA  SER   241      17.215   2.752 -16.484  1.00 10.00      A   
ATOM   1938  CB  SER   241      17.325   1.521 -17.389  1.00 10.00      A   
ATOM   1939  OG  SER   241      16.090   1.268 -18.047  1.00 10.00      A   
ATOM   1940  HG  SER   241      16.000   1.871 -18.795  1.00 10.00      A   
ATOM   1941  C   SER   241      18.579   3.417 -16.315  1.00 10.00      A   
ATOM   1942  O   SER   241      19.557   3.046 -16.967  1.00 10.00      A   
ATOM   1943  N   PHE   242      18.627   4.422 -15.453  1.00 10.00      A   
ATOM   1944  HN  PHE   242      17.813   4.673 -14.966  1.00 10.00      A   
ATOM   1945  CA  PHE   242      19.855   5.154 -15.191  1.00 10.00      A   
ATOM   1946  CB  PHE   242      19.527   6.568 -14.699  1.00 10.00      A   
ATOM   1947  CG  PHE   242      18.969   7.468 -15.765  1.00 10.00      A   
ATOM   1948  CD1 PHE   242      17.630   7.407 -16.113  1.00 10.00      A   
ATOM   1949  CD2 PHE   242      19.783   8.375 -16.419  1.00 10.00      A   
ATOM   1950  CE1 PHE   242      17.113   8.233 -17.093  1.00 10.00      A   
ATOM   1951  CE2 PHE   242      19.273   9.204 -17.399  1.00 10.00      A   
ATOM   1952  CZ  PHE   242      17.936   9.133 -17.737  1.00 10.00      A   
ATOM   1953  C   PHE   242      20.716   4.409 -14.171  1.00 10.00      A   
ATOM   1954  O   PHE   242      20.239   3.483 -13.512  1.00 10.00      A   
ATOM   1955  N   PRO   243      22.001   4.776 -14.044  1.00 10.00      A   
ATOM   1956  CA  PRO   243      22.915   4.132 -13.097  1.00 10.00      A   
ATOM   1957  CB  PRO   243      24.283   4.755 -13.418  1.00 10.00      A   
ATOM   1958  CG  PRO   243      24.117   5.393 -14.753  1.00 10.00      A   
ATOM   1959  CD  PRO   243      22.683   5.820 -14.826  1.00 10.00      A   
ATOM   1960  C   PRO   243      22.551   4.404 -11.639  1.00 10.00      A   
ATOM   1961  O   PRO   243      21.732   5.280 -11.333  1.00 10.00      A   
ATOM   1962  N   ARG   244      23.181   3.642 -10.751  1.00 10.00      A   
ATOM   1963  HN  ARG   244      23.810   2.965 -11.084  1.00 10.00      A   
ATOM   1964  CA  ARG   244      22.984   3.754  -9.307  1.00 10.00      A   
ATOM   1965  CB  ARG   244      23.223   5.173  -8.785  1.00 10.00      A   
ATOM   1966  CG  ARG   244      24.663   5.641  -8.921  1.00 10.00      A   
ATOM   1967  CD  ARG   244      24.926   6.890  -8.095  1.00 10.00      A   
ATOM   1968  NE  ARG   244      24.788   6.638  -6.661  1.00 10.00      A   
ATOM   1969  HE  ARG   244      23.911   6.328  -6.343  1.00 10.00      A   
ATOM   1970  CZ  ARG   244      25.772   6.797  -5.774  1.00 10.00      A   
ATOM   1971  NH1 ARG   244      26.974   7.201  -6.169  1.00 10.00      A   
ATOM   1972 HH11 ARG   244      27.741   7.320  -5.472  1.00 10.00      A   
ATOM   1973 HH12 ARG   244      27.157   7.399  -7.178  1.00 10.00      A   
ATOM   1974  NH2 ARG   244      25.555   6.545  -4.490  1.00 10.00      A   
ATOM   1975 HH21 ARG   244      24.615   6.223  -4.167  1.00 10.00      A   
ATOM   1976 HH22 ARG   244      26.325   6.670  -3.797  1.00 10.00      A   
ATOM   1977  C   ARG   244      21.649   3.185  -8.830  1.00 10.00      A   
ATOM   1978  O   ARG   244      21.612   2.093  -8.257  1.00 10.00      A   
ATOM   1979  N   HIS   245      20.557   3.909  -9.064  1.00 10.00      A   
ATOM   1980  HN  HIS   245      20.634   4.754  -9.559  1.00 10.00      A   
ATOM   1981  CA  HIS   245      19.240   3.456  -8.628  1.00 10.00      A   
ATOM   1982  CB  HIS   245      19.150   3.479  -7.098  1.00 10.00      A   
ATOM   1983  CG  HIS   245      18.440   2.297  -6.519  1.00 10.00      A   
ATOM   1984  ND1 HIS   245      19.099   1.184  -6.033  1.00 10.00      A   
ATOM   1985  HD1 HIS   245      20.072   1.046  -6.030  1.00 10.00      A   
ATOM   1986  CD2 HIS   245      17.120   2.055  -6.349  1.00 10.00      A   
ATOM   1987  CE1 HIS   245      18.211   0.312  -5.591  1.00 10.00      A   
ATOM   1988  NE2 HIS   245      17.007   0.819  -5.771  1.00 10.00      A   
ATOM   1989  HE2 HIS   245      16.160   0.380  -5.530  1.00 10.00      A   
ATOM   1990  C   HIS   245      18.131   4.317  -9.224  1.00 10.00      A   
ATOM   1991  O   HIS   245      18.306   5.522  -9.424  1.00 10.00      A   
ATOM   1992  N   ASN   246      16.998   3.685  -9.514  1.00 10.00      A   
ATOM   1993  HN  ASN   246      16.934   2.721  -9.344  1.00 10.00      A   
ATOM   1994  CA  ASN   246      15.840   4.372 -10.079  1.00 10.00      A   
ATOM   1995  CB  ASN   246      15.740   4.126 -11.593  1.00 10.00      A   
ATOM   1996  CG  ASN   246      17.056   4.287 -12.329  1.00 10.00      A   
ATOM   1997  OD1 ASN   246      17.447   5.391 -12.693  1.00 10.00      A   
ATOM   1998  ND2 ASN   246      17.735   3.178 -12.580  1.00 10.00      A   
ATOM   1999 HD21 ASN   246      17.353   2.319 -12.284  1.00 10.00      A   
ATOM   2000 HD22 ASN   246      18.601   3.257 -13.044  1.00 10.00      A   
ATOM   2001  C   ASN   246      14.579   3.835  -9.417  1.00 10.00      A   
ATOM   2002  O   ASN   246      14.478   2.631  -9.173  1.00 10.00      A   
ATOM   2003  N   GLY   247      13.626   4.711  -9.125  1.00 10.00      A   
ATOM   2004  HN  GLY   247      13.760   5.665  -9.326  1.00 10.00      A   
ATOM   2005  CA  GLY   247      12.394   4.266  -8.500  1.00 10.00      A   
ATOM   2006  C   GLY   247      11.458   5.403  -8.145  1.00 10.00      A   
ATOM   2007  O   GLY   247      11.607   6.517  -8.649  1.00 10.00      A   
ATOM   2008  N   ALA   248      10.486   5.099  -7.283  1.00 10.00      A   
ATOM   2009  HN  ALA   248      10.435   4.182  -6.943  1.00 10.00      A   
ATOM   2010  CA  ALA   248       9.492   6.071  -6.817  1.00 10.00      A   
ATOM   2011  CB  ALA   248      10.129   7.111  -5.908  1.00 10.00      A   
ATOM   2012  C   ALA   248       8.719   6.732  -7.965  1.00 10.00      A   
ATOM   2013  O   ALA   248       8.957   7.894  -8.294  1.00 10.00      A   
ATOM   2014  N   PRO   249       7.784   5.999  -8.592  1.00 10.00      A   
ATOM   2015  CA  PRO   249       6.984   6.517  -9.695  1.00 10.00      A   
ATOM   2016  CB  PRO   249       6.752   5.258 -10.531  1.00 10.00      A   
ATOM   2017  CG  PRO   249       6.720   4.134  -9.540  1.00 10.00      A   
ATOM   2018  CD  PRO   249       7.435   4.602  -8.291  1.00 10.00      A   
ATOM   2019  C   PRO   249       5.643   7.097  -9.229  1.00 10.00      A   
ATOM   2020  O   PRO   249       5.099   6.693  -8.201  1.00 10.00      A   
ATOM   2021  N   ALA   250       5.119   8.054  -9.989  1.00 10.00      A   
ATOM   2022  HN  ALA   250       5.612   8.355 -10.784  1.00 10.00      A   
ATOM   2023  CA  ALA   250       3.842   8.685  -9.665  1.00 10.00      A   
ATOM   2024  CB  ALA   250       4.019   9.727  -8.571  1.00 10.00      A   
ATOM   2025  C   ALA   250       3.233   9.324 -10.906  1.00 10.00      A   
ATOM   2026  O   ALA   250       3.865  10.166 -11.552  1.00 10.00      A   
ATOM   2027  N   PHE   251       2.013   8.921 -11.235  1.00 10.00      A   
ATOM   2028  HN  PHE   251       1.565   8.250 -10.672  1.00 10.00      A   
ATOM   2029  CA  PHE   251       1.310   9.450 -12.400  1.00 10.00      A   
ATOM   2030  CB  PHE   251       0.361   8.394 -12.973  1.00 10.00      A   
ATOM   2031  CG  PHE   251       0.966   7.523 -14.037  1.00 10.00      A   
ATOM   2032  CD1 PHE   251       2.014   6.669 -13.741  1.00 10.00      A   
ATOM   2033  CD2 PHE   251       0.482   7.557 -15.333  1.00 10.00      A   
ATOM   2034  CE1 PHE   251       2.569   5.866 -14.718  1.00 10.00      A   
ATOM   2035  CE2 PHE   251       1.032   6.756 -16.315  1.00 10.00      A   
ATOM   2036  CZ  PHE   251       2.078   5.910 -16.007  1.00 10.00      A   
ATOM   2037  C   PHE   251       0.513  10.696 -12.037  1.00 10.00      A   
ATOM   2038  O   PHE   251      -0.110  10.755 -10.977  1.00 10.00      A   
ATOM   2039  N   SER   252       0.538  11.688 -12.915  1.00 10.00      A   
ATOM   2040  HN  SER   252       1.063  11.589 -13.739  1.00 10.00      A   
ATOM   2041  CA  SER   252      -0.191  12.926 -12.689  1.00 10.00      A   
ATOM   2042  CB  SER   252       0.325  14.008 -13.644  1.00 10.00      A   
ATOM   2043  OG  SER   252       0.309  13.547 -14.986  1.00 10.00      A   
ATOM   2044  HG  SER   252      -0.097  14.225 -15.556  1.00 10.00      A   
ATOM   2045  C   SER   252      -1.689  12.716 -12.903  1.00 10.00      A   
ATOM   2046  O   SER   252      -2.095  11.820 -13.649  1.00 10.00      A   
ATOM   2047  N   PRO   253      -2.535  13.526 -12.242  1.00 10.00      A   
ATOM   2048  CA  PRO   253      -3.996  13.437 -12.385  1.00 10.00      A   
ATOM   2049  CB  PRO   253      -4.518  14.542 -11.457  1.00 10.00      A   
ATOM   2050  CG  PRO   253      -3.405  14.782 -10.496  1.00 10.00      A   
ATOM   2051  CD  PRO   253      -2.141  14.566 -11.277  1.00 10.00      A   
ATOM   2052  C   PRO   253      -4.439  13.712 -13.821  1.00 10.00      A   
ATOM   2053  O   PRO   253      -5.518  13.292 -14.244  1.00 10.00      A   
ATOM   2054  N   ASP   254      -3.596  14.425 -14.565  1.00 10.00      A   
ATOM   2055  HN  ASP   254      -2.763  14.745 -14.163  1.00 10.00      A   
ATOM   2056  CA  ASP   254      -3.886  14.755 -15.954  1.00 10.00      A   
ATOM   2057  CB  ASP   254      -3.081  15.979 -16.402  1.00 10.00      A   
ATOM   2058  CG  ASP   254      -1.863  15.637 -17.230  1.00 10.00      A   
ATOM   2059  OD1 ASP   254      -0.931  14.996 -16.697  1.00 10.00      A   
ATOM   2060  OD2 ASP   254      -1.832  16.011 -18.419  1.00 10.00      A   
ATOM   2061  C   ASP   254      -3.646  13.549 -16.863  1.00 10.00      A   
ATOM   2062  O   ASP   254      -4.279  13.411 -17.909  1.00 10.00      A   
ATOM   2063  N   GLY   255      -2.726  12.680 -16.451  1.00 10.00      A   
ATOM   2064  HN  GLY   255      -2.234  12.860 -15.621  1.00 10.00      A   
ATOM   2065  CA  GLY   255      -2.443  11.473 -17.207  1.00 10.00      A   
ATOM   2066  C   GLY   255      -1.427  11.629 -18.327  1.00 10.00      A   
ATOM   2067  O   GLY   255      -1.421  10.831 -19.267  1.00 10.00      A   
ATOM   2068  N   SER   256      -0.568  12.637 -18.252  1.00 10.00      A   
ATOM   2069  HN  SER   256      -0.632  13.279 -17.509  1.00 10.00      A   
ATOM   2070  CA  SER   256       0.441  12.827 -19.290  1.00 10.00      A   
ATOM   2071  CB  SER   256       0.080  14.004 -20.196  1.00 10.00      A   
ATOM   2072  OG  SER   256       0.343  15.243 -19.560  1.00 10.00      A   
ATOM   2073  HG  SER   256      -0.427  15.495 -19.015  1.00 10.00      A   
ATOM   2074  C   SER   256       1.842  13.015 -18.714  1.00 10.00      A   
ATOM   2075  O   SER   256       2.823  13.065 -19.459  1.00 10.00      A   
ATOM   2076  N   LYS   257       1.946  13.113 -17.396  1.00 10.00      A   
ATOM   2077  HN  LYS   257       1.142  13.038 -16.836  1.00 10.00      A   
ATOM   2078  CA  LYS   257       3.238  13.316 -16.760  1.00 10.00      A   
ATOM   2079  CB  LYS   257       3.295  14.693 -16.087  1.00 10.00      A   
ATOM   2080  CG  LYS   257       2.924  15.854 -17.002  1.00 10.00      A   
ATOM   2081  CD  LYS   257       3.965  16.062 -18.094  1.00 10.00      A   
ATOM   2082  CE  LYS   257       3.510  17.109 -19.100  1.00 10.00      A   
ATOM   2083  NZ  LYS   257       2.676  16.525 -20.185  1.00 10.00      A   
ATOM   2084  HZ1 LYS   257       1.881  15.983 -19.779  1.00 10.00      A   
ATOM   2085  HZ2 LYS   257       3.252  15.886 -20.778  1.00 10.00      A   
ATOM   2086  HZ3 LYS   257       2.291  17.281 -20.788  1.00 10.00      A   
ATOM   2087  C   LYS   257       3.546  12.216 -15.750  1.00 10.00      A   
ATOM   2088  O   LYS   257       2.663  11.753 -15.024  1.00 10.00      A   
ATOM   2089  N   LEU   258       4.800  11.791 -15.724  1.00 10.00      A   
ATOM   2090  HN  LEU   258       5.452  12.179 -16.351  1.00 10.00      A   
ATOM   2091  CA  LEU   258       5.242  10.757 -14.805  1.00 10.00      A   
ATOM   2092  CB  LEU   258       5.625   9.491 -15.578  1.00 10.00      A   
ATOM   2093  CG  LEU   258       6.321   8.386 -14.780  1.00 10.00      A   
ATOM   2094  CD1 LEU   258       5.418   7.860 -13.675  1.00 10.00      A   
ATOM   2095  CD2 LEU   258       6.758   7.259 -15.701  1.00 10.00      A   
ATOM   2096  C   LEU   258       6.426  11.251 -13.986  1.00 10.00      A   
ATOM   2097  O   LEU   258       7.450  11.649 -14.539  1.00 10.00      A   
ATOM   2098  N   ALA   259       6.278  11.240 -12.672  1.00 10.00      A   
ATOM   2099  HN  ALA   259       5.435  10.911 -12.286  1.00 10.00      A   
ATOM   2100  CA  ALA   259       7.339  11.685 -11.785  1.00 10.00      A   
ATOM   2101  CB  ALA   259       6.773  12.575 -10.690  1.00 10.00      A   
ATOM   2102  C   ALA   259       8.054  10.488 -11.181  1.00 10.00      A   
ATOM   2103  O   ALA   259       7.413   9.504 -10.811  1.00 10.00      A   
ATOM   2104  N   PHE   260       9.376  10.561 -11.111  1.00 10.00      A   
ATOM   2105  HN  PHE   260       9.833  11.361 -11.454  1.00 10.00      A   
ATOM   2106  CA  PHE   260      10.173   9.480 -10.547  1.00 10.00      A   
ATOM   2107  CB  PHE   260      10.447   8.388 -11.589  1.00 10.00      A   
ATOM   2108  CG  PHE   260      10.883   8.906 -12.931  1.00 10.00      A   
ATOM   2109  CD1 PHE   260      12.204   9.252 -13.163  1.00 10.00      A   
ATOM   2110  CD2 PHE   260       9.969   9.044 -13.960  1.00 10.00      A   
ATOM   2111  CE1 PHE   260      12.604   9.726 -14.398  1.00 10.00      A   
ATOM   2112  CE2 PHE   260      10.361   9.517 -15.195  1.00 10.00      A   
ATOM   2113  CZ  PHE   260      11.681   9.860 -15.415  1.00 10.00      A   
ATOM   2114  C   PHE   260      11.477  10.010  -9.965  1.00 10.00      A   
ATOM   2115  O   PHE   260      11.880  11.140 -10.247  1.00 10.00      A   
ATOM   2116  N   ALA   261      12.130   9.195  -9.155  1.00 10.00      A   
ATOM   2117  HN  ALA   261      11.765   8.297  -8.979  1.00 10.00      A   
ATOM   2118  CA  ALA   261      13.383   9.583  -8.531  1.00 10.00      A   
ATOM   2119  CB  ALA   261      13.338   9.313  -7.034  1.00 10.00      A   
ATOM   2120  C   ALA   261      14.557   8.856  -9.177  1.00 10.00      A   
ATOM   2121  O   ALA   261      14.515   7.641  -9.380  1.00 10.00      A   
ATOM   2122  N   LEU   262      15.598   9.609  -9.506  1.00 10.00      A   
ATOM   2123  HN  LEU   262      15.564  10.575  -9.319  1.00 10.00      A   
ATOM   2124  CA  LEU   262      16.790   9.047 -10.126  1.00 10.00      A   
ATOM   2125  CB  LEU   262      16.995   9.619 -11.531  1.00 10.00      A   
ATOM   2126  CG  LEU   262      15.861   9.411 -12.536  1.00 10.00      A   
ATOM   2127  CD1 LEU   262      16.209  10.067 -13.862  1.00 10.00      A   
ATOM   2128  CD2 LEU   262      15.574   7.932 -12.732  1.00 10.00      A   
ATOM   2129  C   LEU   262      18.016   9.355  -9.278  1.00 10.00      A   
ATOM   2130  O   LEU   262      18.148  10.455  -8.744  1.00 10.00      A   
ATOM   2131  N   SER   263      18.910   8.385  -9.153  1.00 10.00      A   
ATOM   2132  HN  SER   263      18.744   7.517  -9.587  1.00 10.00      A   
ATOM   2133  CA  SER   263      20.126   8.570  -8.373  1.00 10.00      A   
ATOM   2134  CB  SER   263      20.393   7.336  -7.506  1.00 10.00      A   
ATOM   2135  OG  SER   263      19.211   6.913  -6.849  1.00 10.00      A   
ATOM   2136  HG  SER   263      18.443   7.190  -7.362  1.00 10.00      A   
ATOM   2137  C   SER   263      21.323   8.842  -9.283  1.00 10.00      A   
ATOM   2138  O   SER   263      22.470   8.798  -8.843  1.00 10.00      A   
ATOM   2139  N   LYS   264      21.047   9.152 -10.548  1.00 10.00      A   
ATOM   2140  HN  LYS   264      20.113   9.209 -10.829  1.00 10.00      A   
ATOM   2141  CA  LYS   264      22.103   9.414 -11.522  1.00 10.00      A   
ATOM   2142  CB  LYS   264      21.548   9.444 -12.952  1.00 10.00      A   
ATOM   2143  CG  LYS   264      20.520  10.532 -13.228  1.00 10.00      A   
ATOM   2144  CD  LYS   264      21.107  11.633 -14.098  1.00 10.00      A   
ATOM   2145  CE  LYS   264      20.043  12.292 -14.962  1.00 10.00      A   
ATOM   2146  NZ  LYS   264      20.617  13.342 -15.845  1.00 10.00      A   
ATOM   2147  HZ1 LYS   264      21.453  12.976 -16.344  1.00 10.00      A   
ATOM   2148  HZ2 LYS   264      20.901  14.166 -15.282  1.00 10.00      A   
ATOM   2149  HZ3 LYS   264      19.910  13.646 -16.550  1.00 10.00      A   
ATOM   2150  C   LYS   264      22.883  10.690 -11.204  1.00 10.00      A   
ATOM   2151  O   LYS   264      24.040  10.835 -11.596  1.00 10.00      A   
ATOM   2152  N   THR   265      22.250  11.602 -10.478  1.00 10.00      A   
ATOM   2153  HN  THR   265      21.327  11.434 -10.195  1.00 10.00      A   
ATOM   2154  CA  THR   265      22.880  12.858 -10.102  1.00 10.00      A   
ATOM   2155  CB  THR   265      21.807  13.946  -9.912  1.00 10.00      A   
ATOM   2156  OG1 THR   265      20.523  13.403 -10.266  1.00 10.00      A   
ATOM   2157  HG1 THR   265      20.152  13.906 -11.009  1.00 10.00      A   
ATOM   2158  CG2 THR   265      22.105  15.144 -10.799  1.00 10.00      A   
ATOM   2159  C   THR   265      23.677  12.697  -8.804  1.00 10.00      A   
ATOM   2160  O   THR   265      24.149  13.673  -8.220  1.00 10.00      A   
ATOM   2161  N   GLY   266      23.825  11.452  -8.363  1.00 10.00      A   
ATOM   2162  HN  GLY   266      23.426  10.714  -8.871  1.00 10.00      A   
ATOM   2163  CA  GLY   266      24.558  11.171  -7.142  1.00 10.00      A   
ATOM   2164  C   GLY   266      23.625  11.021  -5.961  1.00 10.00      A   
ATOM   2165  O   GLY   266      23.805  10.142  -5.117  1.00 10.00      A   
ATOM   2166  N   SER   267      22.627  11.886  -5.910  1.00 10.00      A   
ATOM   2167  HN  SER   267      22.554  12.567  -6.609  1.00 10.00      A   
ATOM   2168  CA  SER   267      21.638  11.869  -4.851  1.00 10.00      A   
ATOM   2169  CB  SER   267      21.659  13.214  -4.127  1.00 10.00      A   
ATOM   2170  OG  SER   267      22.186  14.231  -4.970  1.00 10.00      A   
ATOM   2171  HG  SER   267      21.613  15.010  -4.931  1.00 10.00      A   
ATOM   2172  C   SER   267      20.260  11.625  -5.450  1.00 10.00      A   
ATOM   2173  O   SER   267      20.087  11.722  -6.667  1.00 10.00      A   
ATOM   2174  N   LEU   268      19.292  11.294  -4.607  1.00 10.00      A   
ATOM   2175  HN  LEU   268      19.492  11.210  -3.652  1.00 10.00      A   
ATOM   2176  CA  LEU   268      17.937  11.052  -5.073  1.00 10.00      A   
ATOM   2177  CB  LEU   268      17.095  10.398  -3.976  1.00 10.00      A   
ATOM   2178  CG  LEU   268      17.207   8.879  -3.854  1.00 10.00      A   
ATOM   2179  CD1 LEU   268      16.488   8.393  -2.608  1.00 10.00      A   
ATOM   2180  CD2 LEU   268      16.640   8.203  -5.093  1.00 10.00      A   
ATOM   2181  C   LEU   268      17.286  12.354  -5.520  1.00 10.00      A   
ATOM   2182  O   LEU   268      16.977  13.219  -4.700  1.00 10.00      A   
ATOM   2183  N   ASN   269      17.110  12.505  -6.819  1.00 10.00      A   
ATOM   2184  HN  ASN   269      17.404  11.794  -7.432  1.00 10.00      A   
ATOM   2185  CA  ASN   269      16.487  13.699  -7.362  1.00 10.00      A   
ATOM   2186  CB  ASN   269      17.466  14.508  -8.214  1.00 10.00      A   
ATOM   2187  CG  ASN   269      18.251  15.511  -7.392  1.00 10.00      A   
ATOM   2188  OD1 ASN   269      17.721  16.546  -6.983  1.00 10.00      A   
ATOM   2189  ND2 ASN   269      19.519  15.217  -7.145  1.00 10.00      A   
ATOM   2190 HD21 ASN   269      19.876  14.375  -7.503  1.00 10.00      A   
ATOM   2191 HD22 ASN   269      20.049  15.852  -6.617  1.00 10.00      A   
ATOM   2192  C   ASN   269      15.246  13.333  -8.153  1.00 10.00      A   
ATOM   2193  O   ASN   269      15.191  12.273  -8.777  1.00 10.00      A   
ATOM   2194  N   LEU   270      14.255  14.209  -8.128  1.00 10.00      A   
ATOM   2195  HN  LEU   270      14.370  15.051  -7.638  1.00 10.00      A   
ATOM   2196  CA  LEU   270      13.003  13.961  -8.819  1.00 10.00      A   
ATOM   2197  CB  LEU   270      11.835  14.539  -8.027  1.00 10.00      A   
ATOM   2198  CG  LEU   270      11.644  13.966  -6.623  1.00 10.00      A   
ATOM   2199  CD1 LEU   270      10.834  14.919  -5.766  1.00 10.00      A   
ATOM   2200  CD2 LEU   270      10.975  12.601  -6.685  1.00 10.00      A   
ATOM   2201  C   LEU   270      13.012  14.508 -10.239  1.00 10.00      A   
ATOM   2202  O   LEU   270      13.333  15.679 -10.475  1.00 10.00      A   
ATOM   2203  N   TYR   271      12.661  13.644 -11.177  1.00 10.00      A   
ATOM   2204  HN  TYR   271      12.418  12.726 -10.909  1.00 10.00      A   
ATOM   2205  CA  TYR   271      12.605  13.998 -12.583  1.00 10.00      A   
ATOM   2206  CB  TYR   271      13.640  13.190 -13.378  1.00 10.00      A   
ATOM   2207  CG  TYR   271      15.087  13.553 -13.107  1.00 10.00      A   
ATOM   2208  CD1 TYR   271      15.701  13.219 -11.905  1.00 10.00      A   
ATOM   2209  CD2 TYR   271      15.844  14.222 -14.059  1.00 10.00      A   
ATOM   2210  CE1 TYR   271      17.023  13.541 -11.659  1.00 10.00      A   
ATOM   2211  CE2 TYR   271      17.167  14.549 -13.822  1.00 10.00      A   
ATOM   2212  CZ  TYR   271      17.751  14.207 -12.622  1.00 10.00      A   
ATOM   2213  OH  TYR   271      19.070  14.533 -12.383  1.00 10.00      A   
ATOM   2214  HH  TYR   271      19.202  15.478 -12.546  1.00 10.00      A   
ATOM   2215  C   TYR   271      11.211  13.700 -13.120  1.00 10.00      A   
ATOM   2216  O   TYR   271      10.619  12.673 -12.784  1.00 10.00      A   
ATOM   2217  N   VAL   272      10.681  14.599 -13.932  1.00 10.00      A   
ATOM   2218  HN  VAL   272      11.195  15.407 -14.161  1.00 10.00      A   
ATOM   2219  CA  VAL   272       9.362  14.410 -14.508  1.00 10.00      A   
ATOM   2220  CB  VAL   272       8.439  15.623 -14.254  1.00 10.00      A   
ATOM   2221  CG1 VAL   272       7.159  15.516 -15.071  1.00 10.00      A   
ATOM   2222  CG2 VAL   272       8.104  15.725 -12.774  1.00 10.00      A   
ATOM   2223  C   VAL   272       9.473  14.136 -16.000  1.00 10.00      A   
ATOM   2224  O   VAL   272      10.064  14.919 -16.746  1.00 10.00      A   
ATOM   2225  N   MET   273       8.918  13.016 -16.423  1.00 10.00      A   
ATOM   2226  HN  MET   273       8.462  12.430 -15.774  1.00 10.00      A   
ATOM   2227  CA  MET   273       8.952  12.633 -17.821  1.00 10.00      A   
ATOM   2228  CB  MET   273       9.398  11.176 -17.971  1.00 10.00      A   
ATOM   2229  CG  MET   273       9.318  10.635 -19.391  1.00 10.00      A   
ATOM   2230  SD  MET   273       9.553   8.849 -19.470  1.00 10.00      A   
ATOM   2231  CE  MET   273      11.267   8.708 -18.970  1.00 10.00      A   
ATOM   2232  C   MET   273       7.590  12.824 -18.465  1.00 10.00      A   
ATOM   2233  O   MET   273       6.557  12.512 -17.869  1.00 10.00      A   
ATOM   2234  N   ASP   274       7.595  13.364 -19.670  1.00 10.00      A   
ATOM   2235  HN  ASP   274       8.455  13.626 -20.074  1.00 10.00      A   
ATOM   2236  CA  ASP   274       6.367  13.568 -20.419  1.00 10.00      A   
ATOM   2237  CB  ASP   274       6.526  14.724 -21.405  1.00 10.00      A   
ATOM   2238  CG  ASP   274       5.341  14.844 -22.334  1.00 10.00      A   
ATOM   2239  OD1 ASP   274       4.256  15.246 -21.871  1.00 10.00      A   
ATOM   2240  OD2 ASP   274       5.488  14.533 -23.530  1.00 10.00      A   
ATOM   2241  C   ASP   274       6.038  12.280 -21.162  1.00 10.00      A   
ATOM   2242  O   ASP   274       6.864  11.770 -21.911  1.00 10.00      A   
ATOM   2243  N   LEU   275       4.841  11.763 -20.956  1.00 10.00      A   
ATOM   2244  HN  LEU   275       4.209  12.238 -20.367  1.00 10.00      A   
ATOM   2245  CA  LEU   275       4.429  10.506 -21.572  1.00 10.00      A   
ATOM   2246  CB  LEU   275       3.311   9.858 -20.752  1.00 10.00      A   
ATOM   2247  CG  LEU   275       3.649   9.536 -19.295  1.00 10.00      A   
ATOM   2248  CD1 LEU   275       2.393   9.164 -18.522  1.00 10.00      A   
ATOM   2249  CD2 LEU   275       4.683   8.421 -19.213  1.00 10.00      A   
ATOM   2250  C   LEU   275       4.007  10.651 -23.035  1.00 10.00      A   
ATOM   2251  O   LEU   275       3.705   9.659 -23.694  1.00 10.00      A   
ATOM   2252  N   ALA   276       3.992  11.873 -23.544  1.00 10.00      A   
ATOM   2253  HN  ALA   276       4.256  12.630 -22.984  1.00 10.00      A   
ATOM   2254  CA  ALA   276       3.598  12.107 -24.925  1.00 10.00      A   
ATOM   2255  CB  ALA   276       2.831  13.415 -25.053  1.00 10.00      A   
ATOM   2256  C   ALA   276       4.809  12.093 -25.857  1.00 10.00      A   
ATOM   2257  O   ALA   276       4.778  11.479 -26.925  1.00 10.00      A   
ATOM   2258  N   SER   277       5.867  12.778 -25.452  1.00 10.00      A   
ATOM   2259  HN  SER   277       5.820  13.269 -24.598  1.00 10.00      A   
ATOM   2260  CA  SER   277       7.085  12.848 -26.248  1.00 10.00      A   
ATOM   2261  CB  SER   277       7.567  14.299 -26.338  1.00 10.00      A   
ATOM   2262  OG  SER   277       7.594  14.912 -25.057  1.00 10.00      A   
ATOM   2263  HG  SER   277       6.705  14.880 -24.661  1.00 10.00      A   
ATOM   2264  C   SER   277       8.187  11.954 -25.679  1.00 10.00      A   
ATOM   2265  O   SER   277       8.942  11.324 -26.425  1.00 10.00      A   
ATOM   2266  N   GLY   278       8.261  11.887 -24.356  1.00 10.00      A   
ATOM   2267  HN  GLY   278       7.609  12.378 -23.813  1.00 10.00      A   
ATOM   2268  CA  GLY   278       9.276  11.078 -23.705  1.00 10.00      A   
ATOM   2269  C   GLY   278      10.380  11.922 -23.099  1.00 10.00      A   
ATOM   2270  O   GLY   278      11.385  11.395 -22.621  1.00 10.00      A   
ATOM   2271  N   GLN   279      10.185  13.236 -23.119  1.00 10.00      A   
ATOM   2272  HN  GLN   279       9.359  13.584 -23.509  1.00 10.00      A   
ATOM   2273  CA  GLN   279      11.162  14.174 -22.577  1.00 10.00      A   
ATOM   2274  CB  GLN   279      10.820  15.602 -23.004  1.00 10.00      A   
ATOM   2275  CG  GLN   279      10.912  15.838 -24.500  1.00 10.00      A   
ATOM   2276  CD  GLN   279      10.412  17.208 -24.903  1.00 10.00      A   
ATOM   2277  OE1 GLN   279      11.172  18.177 -24.940  1.00 10.00      A   
ATOM   2278  NE2 GLN   279       9.129  17.301 -25.214  1.00 10.00      A   
ATOM   2279 HE21 GLN   279       8.577  16.484 -25.167  1.00 10.00      A   
ATOM   2280 HE22 GLN   279       8.779  18.174 -25.479  1.00 10.00      A   
ATOM   2281  C   GLN   279      11.217  14.094 -21.056  1.00 10.00      A   
ATOM   2282  O   GLN   279      10.191  13.917 -20.400  1.00 10.00      A   
ATOM   2283  N   ILE   280      12.416  14.223 -20.504  1.00 10.00      A   
ATOM   2284  HN  ILE   280      13.197  14.359 -21.084  1.00 10.00      A   
ATOM   2285  CA  ILE   280      12.610  14.171 -19.061  1.00 10.00      A   
ATOM   2286  CB  ILE   280      13.609  13.063 -18.665  1.00 10.00      A   
ATOM   2287  CG1 ILE   280      13.342  11.778 -19.454  1.00 10.00      A   
ATOM   2288  CG2 ILE   280      13.532  12.795 -17.168  1.00 10.00      A   
ATOM   2289  CD1 ILE   280      14.432  10.735 -19.309  1.00 10.00      A   
ATOM   2290  C   ILE   280      13.149  15.507 -18.558  1.00 10.00      A   
ATOM   2291  O   ILE   280      14.125  16.029 -19.096  1.00 10.00      A   
ATOM   2292  N   ARG   281      12.512  16.062 -17.540  1.00 10.00      A   
ATOM   2293  HN  ARG   281      11.728  15.609 -17.154  1.00 10.00      A   
ATOM   2294  CA  ARG   281      12.946  17.333 -16.976  1.00 10.00      A   
ATOM   2295  CB  ARG   281      11.899  18.423 -17.208  1.00 10.00      A   
ATOM   2296  CG  ARG   281      12.273  19.410 -18.298  1.00 10.00      A   
ATOM   2297  CD  ARG   281      11.834  20.819 -17.940  1.00 10.00      A   
ATOM   2298  NE  ARG   281      10.379  20.950 -17.882  1.00 10.00      A   
ATOM   2299  HE  ARG   281       9.879  20.765 -18.711  1.00 10.00      A   
ATOM   2300  CZ  ARG   281       9.702  21.292 -16.786  1.00 10.00      A   
ATOM   2301  NH1 ARG   281      10.346  21.535 -15.646  1.00 10.00      A   
ATOM   2302 HH11 ARG   281       9.812  21.801 -14.784  1.00 10.00      A   
ATOM   2303 HH12 ARG   281      11.386  21.462 -15.604  1.00 10.00      A   
ATOM   2304  NH2 ARG   281       8.383  21.419 -16.836  1.00 10.00      A   
ATOM   2305 HH21 ARG   281       7.847  21.691 -15.983  1.00 10.00      A   
ATOM   2306 HH22 ARG   281       7.875  21.254 -17.733  1.00 10.00      A   
ATOM   2307  C   ARG   281      13.243  17.205 -15.489  1.00 10.00      A   
ATOM   2308  O   ARG   281      12.453  16.628 -14.737  1.00 10.00      A   
ATOM   2309  N   GLN   282      14.387  17.733 -15.079  1.00 10.00      A   
ATOM   2310  HN  GLN   282      14.980  18.157 -15.738  1.00 10.00      A   
ATOM   2311  CA  GLN   282      14.797  17.696 -13.682  1.00 10.00      A   
ATOM   2312  CB  GLN   282      16.301  17.942 -13.561  1.00 10.00      A   
ATOM   2313  CG  GLN   282      16.848  17.707 -12.165  1.00 10.00      A   
ATOM   2314  CD  GLN   282      18.281  18.172 -12.002  1.00 10.00      A   
ATOM   2315  OE1 GLN   282      19.226  17.423 -12.254  1.00 10.00      A   
ATOM   2316  NE2 GLN   282      18.450  19.411 -11.571  1.00 10.00      A   
ATOM   2317 HE21 GLN   282      17.651  19.949 -11.388  1.00 10.00      A   
ATOM   2318 HE22 GLN   282      19.367  19.738 -11.437  1.00 10.00      A   
ATOM   2319  C   GLN   282      14.042  18.752 -12.887  1.00 10.00      A   
ATOM   2320  O   GLN   282      14.061  19.932 -13.240  1.00 10.00      A   
ATOM   2321  N   VAL   283      13.384  18.332 -11.818  1.00 10.00      A   
ATOM   2322  HN  VAL   283      13.411  17.379 -11.577  1.00 10.00      A   
ATOM   2323  CA  VAL   283      12.621  19.254 -10.991  1.00 10.00      A   
ATOM   2324  CB  VAL   283      11.337  18.597 -10.448  1.00 10.00      A   
ATOM   2325  CG1 VAL   283      10.476  19.621  -9.728  1.00 10.00      A   
ATOM   2326  CG2 VAL   283      10.557  17.941 -11.574  1.00 10.00      A   
ATOM   2327  C   VAL   283      13.458  19.761  -9.824  1.00 10.00      A   
ATOM   2328  O   VAL   283      13.635  20.968  -9.652  1.00 10.00      A   
ATOM   2329  N   THR   284      13.985  18.836  -9.035  1.00 10.00      A   
ATOM   2330  HN  THR   284      13.837  17.889  -9.236  1.00 10.00      A   
ATOM   2331  CA  THR   284      14.793  19.194  -7.881  1.00 10.00      A   
ATOM   2332  CB  THR   284      14.498  18.259  -6.691  1.00 10.00      A   
ATOM   2333  OG1 THR   284      14.747  16.898  -7.077  1.00 10.00      A   
ATOM   2334  HG1 THR   284      15.701  16.776  -7.200  1.00 10.00      A   
ATOM   2335  CG2 THR   284      13.053  18.404  -6.236  1.00 10.00      A   
ATOM   2336  C   THR   284      16.276  19.106  -8.212  1.00 10.00      A   
ATOM   2337  O   THR   284      16.671  18.402  -9.139  1.00 10.00      A   
ATOM   2338  N   ASP   285      17.088  19.827  -7.452  1.00 10.00      A   
ATOM   2339  HN  ASP   285      16.707  20.384  -6.738  1.00 10.00      A   
ATOM   2340  CA  ASP   285      18.532  19.818  -7.640  1.00 10.00      A   
ATOM   2341  CB  ASP   285      18.981  20.979  -8.537  1.00 10.00      A   
ATOM   2342  CG  ASP   285      20.442  20.883  -8.943  1.00 10.00      A   
ATOM   2343  OD1 ASP   285      20.736  20.239  -9.979  1.00 10.00      A   
ATOM   2344  OD2 ASP   285      21.304  21.451  -8.236  1.00 10.00      A   
ATOM   2345  C   ASP   285      19.212  19.916  -6.284  1.00 10.00      A   
ATOM   2346  O   ASP   285      18.733  20.626  -5.396  1.00 10.00      A   
ATOM   2347  N   GLY   286      20.297  19.180  -6.108  1.00 10.00      A   
ATOM   2348  HN  GLY   286      20.609  18.596  -6.833  1.00 10.00      A   
ATOM   2349  CA  GLY   286      21.016  19.219  -4.854  1.00 10.00      A   
ATOM   2350  C   GLY   286      21.506  17.855  -4.431  1.00 10.00      A   
ATOM   2351  O   GLY   286      21.163  16.844  -5.050  1.00 10.00      A   
ATOM   2352  N   ARG   287      22.296  17.821  -3.364  1.00 10.00      A   
ATOM   2353  HN  ARG   287      22.511  18.662  -2.901  1.00 10.00      A   
ATOM   2354  CA  ARG   287      22.840  16.569  -2.853  1.00 10.00      A   
ATOM   2355  CB  ARG   287      24.197  16.791  -2.183  1.00 10.00      A   
ATOM   2356  CG  ARG   287      25.249  17.404  -3.094  1.00 10.00      A   
ATOM   2357  CD  ARG   287      25.480  18.870  -2.763  1.00 10.00      A   
ATOM   2358  NE  ARG   287      25.903  19.059  -1.375  1.00 10.00      A   
ATOM   2359  HE  ARG   287      25.607  18.379  -0.720  1.00 10.00      A   
ATOM   2360  CZ  ARG   287      26.652  20.075  -0.947  1.00 10.00      A   
ATOM   2361  NH1 ARG   287      27.056  21.011  -1.796  1.00 10.00      A   
ATOM   2362 HH11 ARG   287      27.641  21.810  -1.463  1.00 10.00      A   
ATOM   2363 HH12 ARG   287      26.791  20.954  -2.803  1.00 10.00      A   
ATOM   2364  NH2 ARG   287      26.992  20.153   0.330  1.00 10.00      A   
ATOM   2365 HH21 ARG   287      27.576  20.946   0.672  1.00 10.00      A   
ATOM   2366 HH22 ARG   287      26.676  19.418   1.003  1.00 10.00      A   
ATOM   2367  C   ARG   287      21.865  15.921  -1.878  1.00 10.00      A   
ATOM   2368  O   ARG   287      22.112  14.831  -1.358  1.00 10.00      A   
ATOM   2369  N   SER   288      20.763  16.609  -1.637  1.00 10.00      A   
ATOM   2370  HN  SER   288      20.639  17.475  -2.074  1.00 10.00      A   
ATOM   2371  CA  SER   288      19.731  16.126  -0.745  1.00 10.00      A   
ATOM   2372  CB  SER   288      18.784  17.276  -0.412  1.00 10.00      A   
ATOM   2373  OG  SER   288      19.500  18.501  -0.347  1.00 10.00      A   
ATOM   2374  HG  SER   288      18.991  19.193  -0.784  1.00 10.00      A   
ATOM   2375  C   SER   288      18.962  14.996  -1.414  1.00 10.00      A   
ATOM   2376  O   SER   288      18.814  14.976  -2.638  1.00 10.00      A   
ATOM   2377  N   ASN   289      18.485  14.058  -0.617  1.00 10.00      A   
ATOM   2378  HN  ASN   289      18.634  14.128   0.360  1.00 10.00      A   
ATOM   2379  CA  ASN   289      17.739  12.928  -1.138  1.00 10.00      A   
ATOM   2380  CB  ASN   289      18.029  11.666  -0.330  1.00 10.00      A   
ATOM   2381  CG  ASN   289      19.496  11.294  -0.356  1.00 10.00      A   
ATOM   2382  OD1 ASN   289      19.970  10.649  -1.292  1.00 10.00      A   
ATOM   2383  ND2 ASN   289      20.226  11.699   0.673  1.00 10.00      A   
ATOM   2384 HD21 ASN   289      19.782  12.212   1.388  1.00 10.00      A   
ATOM   2385 HD22 ASN   289      21.179  11.473   0.682  1.00 10.00      A   
ATOM   2386  C   ASN   289      16.252  13.225  -1.141  1.00 10.00      A   
ATOM   2387  O   ASN   289      15.615  13.292  -0.088  1.00 10.00      A   
ATOM   2388  N   ASN   290      15.709  13.415  -2.329  1.00 10.00      A   
ATOM   2389  HN  ASN   290      16.279  13.351  -3.131  1.00 10.00      A   
ATOM   2390  CA  ASN   290      14.300  13.711  -2.499  1.00 10.00      A   
ATOM   2391  CB  ASN   290      14.122  14.989  -3.330  1.00 10.00      A   
ATOM   2392  CG  ASN   290      15.149  16.062  -3.011  1.00 10.00      A   
ATOM   2393  OD1 ASN   290      14.957  16.879  -2.108  1.00 10.00      A   
ATOM   2394  ND2 ASN   290      16.252  16.066  -3.748  1.00 10.00      A   
ATOM   2395 HD21 ASN   290      16.344  15.384  -4.451  1.00 10.00      A   
ATOM   2396 HD22 ASN   290      16.936  16.736  -3.554  1.00 10.00      A   
ATOM   2397  C   ASN   290      13.627  12.550  -3.210  1.00 10.00      A   
ATOM   2398  O   ASN   290      13.953  12.250  -4.357  1.00 10.00      A   
ATOM   2399  N   THR   291      12.705  11.892  -2.532  1.00 10.00      A   
ATOM   2400  HN  THR   291      12.482  12.176  -1.618  1.00 10.00      A   
ATOM   2401  CA  THR   291      12.003  10.761  -3.115  1.00 10.00      A   
ATOM   2402  CB  THR   291      12.765   9.433  -2.875  1.00 10.00      A   
ATOM   2403  OG1 THR   291      12.143   8.358  -3.595  1.00 10.00      A   
ATOM   2404  HG1 THR   291      11.718   7.743  -2.970  1.00 10.00      A   
ATOM   2405  CG2 THR   291      12.822   9.093  -1.394  1.00 10.00      A   
ATOM   2406  C   THR   291      10.577  10.673  -2.573  1.00 10.00      A   
ATOM   2407  O   THR   291      10.187  11.472  -1.713  1.00 10.00      A   
ATOM   2408  N   GLU   292       9.818   9.701  -3.082  1.00 10.00      A   
ATOM   2409  HN  GLU   292      10.213   9.102  -3.750  1.00 10.00      A   
ATOM   2410  CA  GLU   292       8.427   9.484  -2.685  1.00 10.00      A   
ATOM   2411  CB  GLU   292       8.302   9.139  -1.193  1.00 10.00      A   
ATOM   2412  CG  GLU   292       9.281   8.080  -0.690  1.00 10.00      A   
ATOM   2413  CD  GLU   292       9.487   6.937  -1.668  1.00 10.00      A   
ATOM   2414  OE1 GLU   292       8.496   6.260  -2.019  1.00 10.00      A   
ATOM   2415  OE2 GLU   292      10.645   6.715  -2.088  1.00 10.00      A   
ATOM   2416  C   GLU   292       7.571  10.696  -3.050  1.00 10.00      A   
ATOM   2417  O   GLU   292       7.240  11.520  -2.196  1.00 10.00      A   
ATOM   2418  N   PRO   293       7.214  10.824  -4.338  1.00 10.00      A   
ATOM   2419  CA  PRO   293       6.426  11.941  -4.834  1.00 10.00      A   
ATOM   2420  CB  PRO   293       6.956  12.091  -6.263  1.00 10.00      A   
ATOM   2421  CG  PRO   293       7.397  10.720  -6.676  1.00 10.00      A   
ATOM   2422  CD  PRO   293       7.564   9.893  -5.422  1.00 10.00      A   
ATOM   2423  C   PRO   293       4.920  11.676  -4.863  1.00 10.00      A   
ATOM   2424  O   PRO   293       4.465  10.636  -5.340  1.00 10.00      A   
ATOM   2425  N   THR   294       4.161  12.630  -4.340  1.00 10.00      A   
ATOM   2426  HN  THR   294       4.596  13.417  -3.942  1.00 10.00      A   
ATOM   2427  CA  THR   294       2.708  12.552  -4.330  1.00 10.00      A   
ATOM   2428  CB  THR   294       2.130  12.414  -2.895  1.00 10.00      A   
ATOM   2429  OG1 THR   294       0.695  12.371  -2.918  1.00 10.00      A   
ATOM   2430  HG1 THR   294       0.405  11.463  -3.077  1.00 10.00      A   
ATOM   2431  CG2 THR   294       2.604  13.533  -1.978  1.00 10.00      A   
ATOM   2432  C   THR   294       2.147  13.778  -5.065  1.00 10.00      A   
ATOM   2433  O   THR   294       2.478  14.923  -4.736  1.00 10.00      A   
ATOM   2434  N   TRP   295       1.334  13.527  -6.088  1.00 10.00      A   
ATOM   2435  HN  TRP   295       1.093  12.598  -6.286  1.00 10.00      A   
ATOM   2436  CA  TRP   295       0.771  14.593  -6.911  1.00 10.00      A   
ATOM   2437  CB  TRP   295       0.303  14.047  -8.265  1.00 10.00      A   
ATOM   2438  CG  TRP   295       1.412  13.764  -9.233  1.00 10.00      A   
ATOM   2439  CD1 TRP   295       2.075  12.585  -9.394  1.00 10.00      A   
ATOM   2440  CD2 TRP   295       1.983  14.678 -10.179  1.00 10.00      A   
ATOM   2441  NE1 TRP   295       3.023  12.703 -10.382  1.00 10.00      A   
ATOM   2442  HE1 TRP   295       3.627  11.987 -10.683  1.00 10.00      A   
ATOM   2443  CE2 TRP   295       2.987  13.980 -10.881  1.00 10.00      A   
ATOM   2444  CE3 TRP   295       1.743  16.017 -10.503  1.00 10.00      A   
ATOM   2445  CZ2 TRP   295       3.749  14.576 -11.884  1.00 10.00      A   
ATOM   2446  CZ3 TRP   295       2.501  16.606 -11.498  1.00 10.00      A   
ATOM   2447  CH2 TRP   295       3.491  15.887 -12.178  1.00 10.00      A   
ATOM   2448  C   TRP   295      -0.369  15.347  -6.239  1.00 10.00      A   
ATOM   2449  O   TRP   295      -1.247  14.752  -5.609  1.00 10.00      A   
ATOM   2450  N   PHE   296      -0.344  16.666  -6.392  1.00 10.00      A   
ATOM   2451  HN  PHE   296       0.396  17.072  -6.889  1.00 10.00      A   
ATOM   2452  CA  PHE   296      -1.377  17.531  -5.848  1.00 10.00      A   
ATOM   2453  CB  PHE   296      -0.791  18.915  -5.539  1.00 10.00      A   
ATOM   2454  CG  PHE   296      -0.198  19.045  -4.164  1.00 10.00      A   
ATOM   2455  CD1 PHE   296       1.161  18.881  -3.961  1.00 10.00      A   
ATOM   2456  CD2 PHE   296      -1.001  19.343  -3.075  1.00 10.00      A   
ATOM   2457  CE1 PHE   296       1.710  19.010  -2.700  1.00 10.00      A   
ATOM   2458  CE2 PHE   296      -0.459  19.472  -1.810  1.00 10.00      A   
ATOM   2459  CZ  PHE   296       0.899  19.306  -1.622  1.00 10.00      A   
ATOM   2460  C   PHE   296      -2.508  17.666  -6.868  1.00 10.00      A   
ATOM   2461  O   PHE   296      -2.300  17.422  -8.061  1.00 10.00      A   
ATOM   2462  N   PRO   297      -3.713  18.072  -6.424  1.00 10.00      A   
ATOM   2463  CA  PRO   297      -4.882  18.228  -7.308  1.00 10.00      A   
ATOM   2464  CB  PRO   297      -6.014  18.626  -6.350  1.00 10.00      A   
ATOM   2465  CG  PRO   297      -5.536  18.232  -4.997  1.00 10.00      A   
ATOM   2466  CD  PRO   297      -4.045  18.385  -5.025  1.00 10.00      A   
ATOM   2467  C   PRO   297      -4.702  19.308  -8.382  1.00 10.00      A   
ATOM   2468  O   PRO   297      -5.588  19.529  -9.209  1.00 10.00      A   
ATOM   2469  N   ASP   298      -3.561  19.983  -8.367  1.00 10.00      A   
ATOM   2470  HN  ASP   298      -2.889  19.771  -7.684  1.00 10.00      A   
ATOM   2471  CA  ASP   298      -3.282  21.029  -9.343  1.00 10.00      A   
ATOM   2472  CB  ASP   298      -2.627  22.246  -8.680  1.00 10.00      A   
ATOM   2473  CG  ASP   298      -1.414  21.900  -7.839  1.00 10.00      A   
ATOM   2474  OD1 ASP   298      -0.491  21.235  -8.353  1.00 10.00      A   
ATOM   2475  OD2 ASP   298      -1.379  22.298  -6.655  1.00 10.00      A   
ATOM   2476  C   ASP   298      -2.422  20.516 -10.498  1.00 10.00      A   
ATOM   2477  O   ASP   298      -2.293  21.184 -11.525  1.00 10.00      A   
ATOM   2478  N   SER   299      -1.836  19.330 -10.317  1.00 10.00      A   
ATOM   2479  HN  SER   299      -1.984  18.855  -9.470  1.00 10.00      A   
ATOM   2480  CA  SER   299      -0.982  18.708 -11.331  1.00 10.00      A   
ATOM   2481  CB  SER   299      -1.770  18.405 -12.608  1.00 10.00      A   
ATOM   2482  OG  SER   299      -2.841  17.515 -12.348  1.00 10.00      A   
ATOM   2483  HG  SER   299      -3.656  18.017 -12.249  1.00 10.00      A   
ATOM   2484  C   SER   299       0.254  19.553 -11.648  1.00 10.00      A   
ATOM   2485  O   SER   299       0.855  19.416 -12.715  1.00 10.00      A   
ATOM   2486  N   GLN   300       0.633  20.425 -10.721  1.00 10.00      A   
ATOM   2487  HN  GLN   300       0.113  20.498  -9.886  1.00 10.00      A   
ATOM   2488  CA  GLN   300       1.795  21.284 -10.910  1.00 10.00      A   
ATOM   2489  CB  GLN   300       1.364  22.737 -11.110  1.00 10.00      A   
ATOM   2490  CG  GLN   300       0.641  22.999 -12.419  1.00 10.00      A   
ATOM   2491  CD  GLN   300       1.551  22.886 -13.623  1.00 10.00      A   
ATOM   2492  OE1 GLN   300       2.171  23.863 -14.039  1.00 10.00      A   
ATOM   2493  NE2 GLN   300       1.645  21.694 -14.188  1.00 10.00      A   
ATOM   2494 HE21 GLN   300       1.126  20.951 -13.798  1.00 10.00      A   
ATOM   2495 HE22 GLN   300       2.222  21.598 -14.972  1.00 10.00      A   
ATOM   2496  C   GLN   300       2.740  21.182  -9.722  1.00 10.00      A   
ATOM   2497  O   GLN   300       3.963  21.216  -9.877  1.00 10.00      A   
ATOM   2498  N   ASN   301       2.167  21.064  -8.535  1.00 10.00      A   
ATOM   2499  HN  ASN   301       1.179  21.046  -8.474  1.00 10.00      A   
ATOM   2500  CA  ASN   301       2.952  20.957  -7.319  1.00 10.00      A   
ATOM   2501  CB  ASN   301       2.324  21.770  -6.181  1.00 10.00      A   
ATOM   2502  CG  ASN   301       2.290  23.258  -6.475  1.00 10.00      A   
ATOM   2503  OD1 ASN   301       3.278  23.968  -6.272  1.00 10.00      A   
ATOM   2504  ND2 ASN   301       1.149  23.744  -6.941  1.00 10.00      A   
ATOM   2505 HD21 ASN   301       0.392  23.120  -7.067  1.00 10.00      A   
ATOM   2506 HD22 ASN   301       1.102  24.700  -7.152  1.00 10.00      A   
ATOM   2507  C   ASN   301       3.102  19.500  -6.913  1.00 10.00      A   
ATOM   2508  O   ASN   301       2.176  18.700  -7.069  1.00 10.00      A   
ATOM   2509  N   LEU   302       4.272  19.160  -6.406  1.00 10.00      A   
ATOM   2510  HN  LEU   302       4.972  19.845  -6.315  1.00 10.00      A   
ATOM   2511  CA  LEU   302       4.558  17.804  -5.981  1.00 10.00      A   
ATOM   2512  CB  LEU   302       5.536  17.152  -6.957  1.00 10.00      A   
ATOM   2513  CG  LEU   302       4.937  16.260  -8.043  1.00 10.00      A   
ATOM   2514  CD1 LEU   302       5.956  16.018  -9.141  1.00 10.00      A   
ATOM   2515  CD2 LEU   302       4.482  14.938  -7.450  1.00 10.00      A   
ATOM   2516  C   LEU   302       5.159  17.795  -4.584  1.00 10.00      A   
ATOM   2517  O   LEU   302       6.065  18.574  -4.282  1.00 10.00      A   
ATOM   2518  N   ALA   303       4.644  16.924  -3.734  1.00 10.00      A   
ATOM   2519  HN  ALA   303       3.911  16.339  -4.031  1.00 10.00      A   
ATOM   2520  CA  ALA   303       5.147  16.798  -2.375  1.00 10.00      A   
ATOM   2521  CB  ALA   303       4.004  16.724  -1.377  1.00 10.00      A   
ATOM   2522  C   ALA   303       6.029  15.562  -2.283  1.00 10.00      A   
ATOM   2523  O   ALA   303       5.722  14.533  -2.886  1.00 10.00      A   
ATOM   2524  N   PHE   304       7.126  15.667  -1.551  1.00 10.00      A   
ATOM   2525  HN  PHE   304       7.322  16.515  -1.092  1.00 10.00      A   
ATOM   2526  CA  PHE   304       8.056  14.557  -1.415  1.00 10.00      A   
ATOM   2527  CB  PHE   304       9.107  14.633  -2.528  1.00 10.00      A   
ATOM   2528  CG  PHE   304       9.862  15.937  -2.561  1.00 10.00      A   
ATOM   2529  CD1 PHE   304      11.044  16.092  -1.853  1.00 10.00      A   
ATOM   2530  CD2 PHE   304       9.387  17.008  -3.299  1.00 10.00      A   
ATOM   2531  CE1 PHE   304      11.735  17.288  -1.881  1.00 10.00      A   
ATOM   2532  CE2 PHE   304      10.073  18.205  -3.331  1.00 10.00      A   
ATOM   2533  CZ  PHE   304      11.249  18.347  -2.622  1.00 10.00      A   
ATOM   2534  C   PHE   304       8.757  14.596  -0.069  1.00 10.00      A   
ATOM   2535  O   PHE   304       8.673  15.586   0.654  1.00 10.00      A   
ATOM   2536  N   THR   305       9.461  13.524   0.251  1.00 10.00      A   
ATOM   2537  HN  THR   305       9.493  12.765  -0.375  1.00 10.00      A   
ATOM   2538  CA  THR   305      10.200  13.445   1.497  1.00 10.00      A   
ATOM   2539  CB  THR   305      10.046  12.063   2.159  1.00 10.00      A   
ATOM   2540  OG1 THR   305       8.669  11.650   2.122  1.00 10.00      A   
ATOM   2541  HG1 THR   305       8.209  12.112   1.409  1.00 10.00      A   
ATOM   2542  CG2 THR   305      10.508  12.117   3.607  1.00 10.00      A   
ATOM   2543  C   THR   305      11.679  13.718   1.225  1.00 10.00      A   
ATOM   2544  O   THR   305      12.304  13.033   0.410  1.00 10.00      A   
ATOM   2545  N   SER   306      12.229  14.720   1.893  1.00 10.00      A   
ATOM   2546  HN  SER   306      11.683  15.225   2.539  1.00 10.00      A   
ATOM   2547  CA  SER   306      13.625  15.083   1.709  1.00 10.00      A   
ATOM   2548  CB  SER   306      13.740  16.512   1.171  1.00 10.00      A   
ATOM   2549  OG  SER   306      15.054  16.786   0.711  1.00 10.00      A   
ATOM   2550  HG  SER   306      15.058  16.798  -0.258  1.00 10.00      A   
ATOM   2551  C   SER   306      14.402  14.945   3.014  1.00 10.00      A   
ATOM   2552  O   SER   306      13.843  15.099   4.103  1.00 10.00      A   
ATOM   2553  N   ASP   307      15.694  14.658   2.896  1.00 10.00      A   
ATOM   2554  HN  ASP   307      16.078  14.548   1.997  1.00 10.00      A   
ATOM   2555  CA  ASP   307      16.561  14.498   4.059  1.00 10.00      A   
ATOM   2556  CB  ASP   307      17.370  13.198   3.945  1.00 10.00      A   
ATOM   2557  CG  ASP   307      18.648  13.353   3.135  1.00 10.00      A   
ATOM   2558  OD1 ASP   307      19.709  12.881   3.594  1.00 10.00      A   
ATOM   2559  OD2 ASP   307      18.600  13.954   2.039  1.00 10.00      A   
ATOM   2560  C   ASP   307      17.504  15.692   4.197  1.00 10.00      A   
ATOM   2561  O   ASP   307      18.445  15.672   4.994  1.00 10.00      A   
ATOM   2562  N   GLN   308      17.228  16.744   3.428  1.00 10.00      A   
ATOM   2563  HN  GLN   308      16.453  16.701   2.829  1.00 10.00      A   
ATOM   2564  CA  GLN   308      18.053  17.953   3.438  1.00 10.00      A   
ATOM   2565  CB  GLN   308      17.568  18.966   2.397  1.00 10.00      A   
ATOM   2566  CG  GLN   308      16.120  19.392   2.556  1.00 10.00      A   
ATOM   2567  CD  GLN   308      15.719  20.459   1.558  1.00 10.00      A   
ATOM   2568  OE1 GLN   308      15.227  20.158   0.471  1.00 10.00      A   
ATOM   2569  NE2 GLN   308      15.934  21.713   1.923  1.00 10.00      A   
ATOM   2570 HE21 GLN   308      16.338  21.875   2.804  1.00 10.00      A   
ATOM   2571 HE22 GLN   308      15.675  22.431   1.304  1.00 10.00      A   
ATOM   2572  C   GLN   308      18.139  18.603   4.820  1.00 10.00      A   
ATOM   2573  O   GLN   308      19.084  19.333   5.108  1.00 10.00      A   
ATOM   2574  N   ALA   309      17.164  18.323   5.673  1.00 10.00      A   
ATOM   2575  HN  ALA   309      16.451  17.710   5.401  1.00 10.00      A   
ATOM   2576  CA  ALA   309      17.139  18.891   7.015  1.00 10.00      A   
ATOM   2577  CB  ALA   309      15.742  19.395   7.343  1.00 10.00      A   
ATOM   2578  C   ALA   309      17.591  17.860   8.048  1.00 10.00      A   
ATOM   2579  O   ALA   309      17.286  17.980   9.236  1.00 10.00      A   
ATOM   2580  N   GLY   310      18.320  16.849   7.589  1.00 10.00      A   
ATOM   2581  HN  GLY   310      18.539  16.809   6.632  1.00 10.00      A   
ATOM   2582  CA  GLY   310      18.790  15.802   8.478  1.00 10.00      A   
ATOM   2583  C   GLY   310      17.715  14.763   8.702  1.00 10.00      A   
ATOM   2584  O   GLY   310      17.886  13.591   8.367  1.00 10.00      A   
ATOM   2585  N   ARG   311      16.603  15.207   9.262  1.00 10.00      A   
ATOM   2586  HN  ARG   311      16.539  16.156   9.501  1.00 10.00      A   
ATOM   2587  CA  ARG   311      15.470  14.342   9.521  1.00 10.00      A   
ATOM   2588  CB  ARG   311      14.755  14.776  10.804  1.00 10.00      A   
ATOM   2589  CG  ARG   311      15.416  14.290  12.083  1.00 10.00      A   
ATOM   2590  CD  ARG   311      15.165  12.807  12.300  1.00 10.00      A   
ATOM   2591  NE  ARG   311      15.776  12.319  13.535  1.00 10.00      A   
ATOM   2592  HE  ARG   311      16.755  12.203  13.538  1.00 10.00      A   
ATOM   2593  CZ  ARG   311      15.091  12.028  14.642  1.00 10.00      A   
ATOM   2594  NH1 ARG   311      13.769  12.178  14.672  1.00 10.00      A   
ATOM   2595 HH11 ARG   311      13.260  12.526  13.828  1.00 10.00      A   
ATOM   2596 HH12 ARG   311      13.232  11.949  15.541  1.00 10.00      A   
ATOM   2597  NH2 ARG   311      15.726  11.581  15.718  1.00 10.00      A   
ATOM   2598 HH21 ARG   311      15.194  11.352  16.586  1.00 10.00      A   
ATOM   2599 HH22 ARG   311      16.762  11.454  15.701  1.00 10.00      A   
ATOM   2600  C   ARG   311      14.509  14.411   8.344  1.00 10.00      A   
ATOM   2601  O   ARG   311      14.277  15.488   7.795  1.00 10.00      A   
ATOM   2602  N   PRO   312      13.957  13.263   7.925  1.00 10.00      A   
ATOM   2603  CA  PRO   312      13.016  13.199   6.802  1.00 10.00      A   
ATOM   2604  CB  PRO   312      12.592  11.727   6.770  1.00 10.00      A   
ATOM   2605  CG  PRO   312      13.703  11.001   7.443  1.00 10.00      A   
ATOM   2606  CD  PRO   312      14.219  11.933   8.500  1.00 10.00      A   
ATOM   2607  C   PRO   312      11.799  14.091   7.020  1.00 10.00      A   
ATOM   2608  O   PRO   312      11.049  13.915   7.982  1.00 10.00      A   
ATOM   2609  N   GLN   313      11.628  15.063   6.135  1.00 10.00      A   
ATOM   2610  HN  GLN   313      12.280  15.163   5.406  1.00 10.00      A   
ATOM   2611  CA  GLN   313      10.504  15.986   6.206  1.00 10.00      A   
ATOM   2612  CB  GLN   313      10.957  17.363   6.702  1.00 10.00      A   
ATOM   2613  CG  GLN   313      11.337  17.409   8.176  1.00 10.00      A   
ATOM   2614  CD  GLN   313      10.197  17.012   9.098  1.00 10.00      A   
ATOM   2615  OE1 GLN   313       9.023  17.176   8.767  1.00 10.00      A   
ATOM   2616  NE2 GLN   313      10.532  16.498  10.268  1.00 10.00      A   
ATOM   2617 HE21 GLN   313      11.488  16.403  10.479  1.00 10.00      A   
ATOM   2618 HE22 GLN   313       9.816  16.238  10.880  1.00 10.00      A   
ATOM   2619  C   GLN   313       9.852  16.115   4.835  1.00 10.00      A   
ATOM   2620  O   GLN   313      10.508  15.913   3.808  1.00 10.00      A   
ATOM   2621  N   VAL   314       8.571  16.459   4.817  1.00 10.00      A   
ATOM   2622  HN  VAL   314       8.105  16.626   5.666  1.00 10.00      A   
ATOM   2623  CA  VAL   314       7.840  16.602   3.566  1.00 10.00      A   
ATOM   2624  CB  VAL   314       6.345  16.249   3.722  1.00 10.00      A   
ATOM   2625  CG1 VAL   314       5.618  16.360   2.389  1.00 10.00      A   
ATOM   2626  CG2 VAL   314       6.188  14.849   4.296  1.00 10.00      A   
ATOM   2627  C   VAL   314       7.989  18.010   2.994  1.00 10.00      A   
ATOM   2628  O   VAL   314       7.668  19.008   3.650  1.00 10.00      A   
ATOM   2629  N   TYR   315       8.486  18.072   1.770  1.00 10.00      A   
ATOM   2630  HN  TYR   315       8.713  17.232   1.309  1.00 10.00      A   
ATOM   2631  CA  TYR   315       8.695  19.327   1.075  1.00 10.00      A   
ATOM   2632  CB  TYR   315      10.164  19.444   0.665  1.00 10.00      A   
ATOM   2633  CG  TYR   315      11.072  20.076   1.697  1.00 10.00      A   
ATOM   2634  CD1 TYR   315      11.608  19.331   2.743  1.00 10.00      A   
ATOM   2635  CD2 TYR   315      11.403  21.418   1.614  1.00 10.00      A   
ATOM   2636  CE1 TYR   315      12.450  19.914   3.674  1.00 10.00      A   
ATOM   2637  CE2 TYR   315      12.238  22.007   2.538  1.00 10.00      A   
ATOM   2638  CZ  TYR   315      12.760  21.254   3.565  1.00 10.00      A   
ATOM   2639  OH  TYR   315      13.600  21.845   4.483  1.00 10.00      A   
ATOM   2640  HH  TYR   315      14.451  21.387   4.486  1.00 10.00      A   
ATOM   2641  C   TYR   315       7.830  19.381  -0.180  1.00 10.00      A   
ATOM   2642  O   TYR   315       7.624  18.364  -0.843  1.00 10.00      A   
ATOM   2643  N   LYS   316       7.303  20.555  -0.486  1.00 10.00      A   
ATOM   2644  HN  LYS   316       7.458  21.322   0.110  1.00 10.00      A   
ATOM   2645  CA  LYS   316       6.485  20.734  -1.676  1.00 10.00      A   
ATOM   2646  CB  LYS   316       5.102  21.314  -1.327  1.00 10.00      A   
ATOM   2647  CG  LYS   316       5.110  22.774  -0.890  1.00 10.00      A   
ATOM   2648  CD  LYS   316       3.699  23.333  -0.762  1.00 10.00      A   
ATOM   2649  CE  LYS   316       3.719  24.833  -0.490  1.00 10.00      A   
ATOM   2650  NZ  LYS   316       2.358  25.381  -0.235  1.00 10.00      A   
ATOM   2651  HZ1 LYS   316       2.389  26.420  -0.202  1.00 10.00      A   
ATOM   2652  HZ2 LYS   316       1.997  25.029   0.675  1.00 10.00      A   
ATOM   2653  HZ3 LYS   316       1.705  25.088  -0.989  1.00 10.00      A   
ATOM   2654  C   LYS   316       7.214  21.620  -2.686  1.00 10.00      A   
ATOM   2655  O   LYS   316       7.788  22.653  -2.324  1.00 10.00      A   
ATOM   2656  N   VAL   317       7.224  21.204  -3.942  1.00 10.00      A   
ATOM   2657  HN  VAL   317       6.781  20.355  -4.172  1.00 10.00      A   
ATOM   2658  CA  VAL   317       7.885  21.970  -4.991  1.00 10.00      A   
ATOM   2659  CB  VAL   317       9.329  21.469  -5.242  1.00 10.00      A   
ATOM   2660  CG1 VAL   317       9.342  20.196  -6.077  1.00 10.00      A   
ATOM   2661  CG2 VAL   317      10.193  22.552  -5.875  1.00 10.00      A   
ATOM   2662  C   VAL   317       7.070  21.926  -6.283  1.00 10.00      A   
ATOM   2663  O   VAL   317       6.285  21.002  -6.499  1.00 10.00      A   
ATOM   2664  N   ASN   318       7.241  22.933  -7.125  1.00 10.00      A   
ATOM   2665  HN  ASN   318       7.869  23.648  -6.895  1.00 10.00      A   
ATOM   2666  CA  ASN   318       6.523  22.996  -8.390  1.00 10.00      A   
ATOM   2667  CB  ASN   318       6.140  24.441  -8.716  1.00 10.00      A   
ATOM   2668  CG  ASN   318       5.036  24.531  -9.752  1.00 10.00      A   
ATOM   2669  OD1 ASN   318       5.291  24.452 -10.956  1.00 10.00      A   
ATOM   2670  ND2 ASN   318       3.803  24.695  -9.293  1.00 10.00      A   
ATOM   2671 HD21 ASN   318       3.668  24.742  -8.317  1.00 10.00      A   
ATOM   2672 HD22 ASN   318       3.074  24.771  -9.941  1.00 10.00      A   
ATOM   2673  C   ASN   318       7.374  22.405  -9.509  1.00 10.00      A   
ATOM   2674  O   ASN   318       8.585  22.621  -9.556  1.00 10.00      A   
ATOM   2675  N   ILE   319       6.736  21.665 -10.413  1.00 10.00      A   
ATOM   2676  HN  ILE   319       5.763  21.536 -10.324  1.00 10.00      A   
ATOM   2677  CA  ILE   319       7.442  21.027 -11.525  1.00 10.00      A   
ATOM   2678  CB  ILE   319       6.555  20.014 -12.276  1.00 10.00      A   
ATOM   2679  CG1 ILE   319       5.345  20.710 -12.907  1.00 10.00      A   
ATOM   2680  CG2 ILE   319       6.110  18.899 -11.344  1.00 10.00      A   
ATOM   2681  CD1 ILE   319       4.561  19.833 -13.858  1.00 10.00      A   
ATOM   2682  C   ILE   319       8.014  22.033 -12.522  1.00 10.00      A   
ATOM   2683  O   ILE   319       8.859  21.687 -13.350  1.00 10.00      A   
ATOM   2684  N   ASN   320       7.559  23.273 -12.452  1.00 10.00      A   
ATOM   2685  HN  ASN   320       6.882  23.502 -11.776  1.00 10.00      A   
ATOM   2686  CA  ASN   320       8.045  24.306 -13.361  1.00 10.00      A   
ATOM   2687  CB  ASN   320       6.901  25.149 -13.924  1.00 10.00      A   
ATOM   2688  CG  ASN   320       6.056  24.398 -14.937  1.00 10.00      A   
ATOM   2689  OD1 ASN   320       6.509  23.432 -15.558  1.00 10.00      A   
ATOM   2690  ND2 ASN   320       4.824  24.840 -15.113  1.00 10.00      A   
ATOM   2691 HD21 ASN   320       4.529  25.617 -14.589  1.00 10.00      A   
ATOM   2692 HD22 ASN   320       4.250  24.378 -15.757  1.00 10.00      A   
ATOM   2693  C   ASN   320       9.088  25.189 -12.690  1.00 10.00      A   
ATOM   2694  O   ASN   320       9.418  26.265 -13.186  1.00 10.00      A   
ATOM   2695  N   GLY   321       9.606  24.723 -11.563  1.00 10.00      A   
ATOM   2696  HN  GLY   321       9.293  23.862 -11.208  1.00 10.00      A   
ATOM   2697  CA  GLY   321      10.614  25.473 -10.843  1.00 10.00      A   
ATOM   2698  C   GLY   321      10.068  26.094  -9.576  1.00 10.00      A   
ATOM   2699  O   GLY   321       8.853  26.247  -9.425  1.00 10.00      A   
ATOM   2700  N   GLY   322      10.961  26.446  -8.665  1.00 10.00      A   
ATOM   2701  HN  GLY   322      11.915  26.285  -8.839  1.00 10.00      A   
ATOM   2702  CA  GLY   322      10.555  27.049  -7.417  1.00 10.00      A   
ATOM   2703  C   GLY   322      11.381  26.541  -6.259  1.00 10.00      A   
ATOM   2704  O   GLY   322      12.198  25.635  -6.425  1.00 10.00      A   
ATOM   2705  N   ALA   323      11.185  27.130  -5.092  1.00 10.00      A   
ATOM   2706  HN  ALA   323      10.529  27.859  -5.026  1.00 10.00      A   
ATOM   2707  CA  ALA   323      11.917  26.725  -3.905  1.00 10.00      A   
ATOM   2708  CB  ALA   323      12.244  27.940  -3.050  1.00 10.00      A   
ATOM   2709  C   ALA   323      11.108  25.712  -3.106  1.00 10.00      A   
ATOM   2710  O   ALA   323       9.931  25.941  -2.819  1.00 10.00      A   
ATOM   2711  N   PRO   324      11.715  24.564  -2.763  1.00 10.00      A   
ATOM   2712  CA  PRO   324      11.042  23.522  -1.983  1.00 10.00      A   
ATOM   2713  CB  PRO   324      12.103  22.425  -1.829  1.00 10.00      A   
ATOM   2714  CG  PRO   324      13.403  23.086  -2.146  1.00 10.00      A   
ATOM   2715  CD  PRO   324      13.092  24.189  -3.116  1.00 10.00      A   
ATOM   2716  C   PRO   324      10.614  24.048  -0.615  1.00 10.00      A   
ATOM   2717  O   PRO   324      11.449  24.441   0.207  1.00 10.00      A   
ATOM   2718  N   GLN   325       9.312  24.066  -0.384  1.00 10.00      A   
ATOM   2719  HN  GLN   325       8.697  23.733  -1.077  1.00 10.00      A   
ATOM   2720  CA  GLN   325       8.768  24.555   0.870  1.00 10.00      A   
ATOM   2721  CB  GLN   325       7.605  25.514   0.607  1.00 10.00      A   
ATOM   2722  CG  GLN   325       7.066  26.179   1.863  1.00 10.00      A   
ATOM   2723  CD  GLN   325       8.132  26.969   2.592  1.00 10.00      A   
ATOM   2724  OE1 GLN   325       9.012  27.569   1.973  1.00 10.00      A   
ATOM   2725  NE2 GLN   325       8.072  26.964   3.913  1.00 10.00      A   
ATOM   2726 HE21 GLN   325       7.351  26.458   4.344  1.00 10.00      A   
ATOM   2727 HE22 GLN   325       8.751  27.473   4.409  1.00 10.00      A   
ATOM   2728  C   GLN   325       8.302  23.405   1.747  1.00 10.00      A   
ATOM   2729  O   GLN   325       7.527  22.558   1.309  1.00 10.00      A   
ATOM   2730  N   ARG   326       8.788  23.368   2.977  1.00 10.00      A   
ATOM   2731  HN  ARG   326       9.418  24.062   3.266  1.00 10.00      A   
ATOM   2732  CA  ARG   326       8.404  22.323   3.910  1.00 10.00      A   
ATOM   2733  CB  ARG   326       9.394  22.250   5.073  1.00 10.00      A   
ATOM   2734  CG  ARG   326       9.433  20.894   5.755  1.00 10.00      A   
ATOM   2735  CD  ARG   326       9.492  21.031   7.264  1.00 10.00      A   
ATOM   2736  NE  ARG   326      10.805  21.449   7.741  1.00 10.00      A   
ATOM   2737  HE  ARG   326      11.381  21.941   7.111  1.00 10.00      A   
ATOM   2738  CZ  ARG   326      11.248  21.225   8.974  1.00 10.00      A   
ATOM   2739  NH1 ARG   326      10.478  20.578   9.847  1.00 10.00      A   
ATOM   2740 HH11 ARG   326       9.524  20.254   9.569  1.00 10.00      A   
ATOM   2741 HH12 ARG   326      10.822  20.401  10.816  1.00 10.00      A   
ATOM   2742  NH2 ARG   326      12.461  21.638   9.330  1.00 10.00      A   
ATOM   2743 HH21 ARG   326      12.814  21.460  10.297  1.00 10.00      A   
ATOM   2744 HH22 ARG   326      13.066  22.147   8.643  1.00 10.00      A   
ATOM   2745  C   ARG   326       6.999  22.589   4.438  1.00 10.00      A   
ATOM   2746  O   ARG   326       6.646  23.734   4.724  1.00 10.00      A   
ATOM   2747  N   ILE   327       6.197  21.541   4.551  1.00 10.00      A   
ATOM   2748  HN  ILE   327       6.524  20.652   4.287  1.00 10.00      A   
ATOM   2749  CA  ILE   327       4.829  21.683   5.042  1.00 10.00      A   
ATOM   2750  CB  ILE   327       3.789  21.298   3.972  1.00 10.00      A   
ATOM   2751  CG1 ILE   327       4.123  19.935   3.352  1.00 10.00      A   
ATOM   2752  CG2 ILE   327       3.706  22.377   2.902  1.00 10.00      A   
ATOM   2753  CD1 ILE   327       3.076  19.429   2.381  1.00 10.00      A   
ATOM   2754  C   ILE   327       4.588  20.865   6.308  1.00 10.00      A   
ATOM   2755  O   ILE   327       3.493  20.886   6.875  1.00 10.00      A   
ATOM   2756  N   THR   328       5.610  20.149   6.750  1.00 10.00      A   
ATOM   2757  HN  THR   328       6.454  20.162   6.255  1.00 10.00      A   
ATOM   2758  CA  THR   328       5.504  19.331   7.946  1.00 10.00      A   
ATOM   2759  CB  THR   328       5.933  17.886   7.650  1.00 10.00      A   
ATOM   2760  OG1 THR   328       7.180  17.892   6.938  1.00 10.00      A   
ATOM   2761  HG1 THR   328       7.906  17.794   7.573  1.00 10.00      A   
ATOM   2762  CG2 THR   328       4.880  17.197   6.800  1.00 10.00      A   
ATOM   2763  C   THR   328       6.347  19.910   9.080  1.00 10.00      A   
ATOM   2764  O   THR   328       7.572  19.763   9.105  1.00 10.00      A   
ATOM   2765  N   TRP   329       5.691  20.575  10.016  1.00 10.00      A   
ATOM   2766  HN  TRP   329       4.713  20.646   9.959  1.00 10.00      A   
ATOM   2767  CA  TRP   329       6.388  21.194  11.134  1.00 10.00      A   
ATOM   2768  CB  TRP   329       5.979  22.663  11.268  1.00 10.00      A   
ATOM   2769  CG  TRP   329       6.096  23.433   9.987  1.00 10.00      A   
ATOM   2770  CD1 TRP   329       5.085  23.753   9.128  1.00 10.00      A   
ATOM   2771  CD2 TRP   329       7.294  23.972   9.416  1.00 10.00      A   
ATOM   2772  NE1 TRP   329       5.577  24.462   8.060  1.00 10.00      A   
ATOM   2773  HE1 TRP   329       5.046  24.807   7.309  1.00 10.00      A   
ATOM   2774  CE2 TRP   329       6.932  24.608   8.212  1.00 10.00      A   
ATOM   2775  CE3 TRP   329       8.636  23.980   9.806  1.00 10.00      A   
ATOM   2776  CZ2 TRP   329       7.864  25.244   7.396  1.00 10.00      A   
ATOM   2777  CZ3 TRP   329       9.559  24.612   8.994  1.00 10.00      A   
ATOM   2778  CH2 TRP   329       9.169  25.236   7.803  1.00 10.00      A   
ATOM   2779  C   TRP   329       6.142  20.445  12.440  1.00 10.00      A   
ATOM   2780  O   TRP   329       6.823  20.686  13.440  1.00 10.00      A   
ATOM   2781  N   GLU   330       5.173  19.541  12.430  1.00 10.00      A   
ATOM   2782  HN  GLU   330       4.665  19.392  11.603  1.00 10.00      A   
ATOM   2783  CA  GLU   330       4.846  18.758  13.614  1.00 10.00      A   
ATOM   2784  CB  GLU   330       3.338  18.483  13.674  1.00 10.00      A   
ATOM   2785  CG  GLU   330       2.869  17.759  14.930  1.00 10.00      A   
ATOM   2786  CD  GLU   330       3.246  18.482  16.210  1.00 10.00      A   
ATOM   2787  OE1 GLU   330       2.437  19.292  16.708  1.00 10.00      A   
ATOM   2788  OE2 GLU   330       4.352  18.234  16.733  1.00 10.00      A   
ATOM   2789  C   GLU   330       5.634  17.452  13.635  1.00 10.00      A   
ATOM   2790  O   GLU   330       5.861  16.833  12.592  1.00 10.00      A   
ATOM   2791  N   GLY   331       6.057  17.049  14.826  1.00 10.00      A   
ATOM   2792  HN  GLY   331       5.852  17.595  15.617  1.00 10.00      A   
ATOM   2793  CA  GLY   331       6.814  15.825  14.977  1.00 10.00      A   
ATOM   2794  C   GLY   331       8.282  16.015  14.654  1.00 10.00      A   
ATOM   2795  O   GLY   331       8.718  17.123  14.329  1.00 10.00      A   
ATOM   2796  N   SER   332       9.047  14.939  14.740  1.00 10.00      A   
ATOM   2797  HN  SER   332       8.648  14.085  15.013  1.00 10.00      A   
ATOM   2798  CA  SER   332      10.473  14.994  14.464  1.00 10.00      A   
ATOM   2799  CB  SER   332      11.249  14.549  15.700  1.00 10.00      A   
ATOM   2800  OG  SER   332      10.410  13.820  16.582  1.00 10.00      A   
ATOM   2801  HG  SER   332      10.677  13.994  17.491  1.00 10.00      A   
ATOM   2802  C   SER   332      10.851  14.137  13.259  1.00 10.00      A   
ATOM   2803  O   SER   332      12.032  13.863  13.028  1.00 10.00      A   
ATOM   2804  N   GLN   333       9.846  13.713  12.494  1.00 10.00      A   
ATOM   2805  HN  GLN   333       8.925  13.958  12.735  1.00 10.00      A   
ATOM   2806  CA  GLN   333      10.072  12.892  11.308  1.00 10.00      A   
ATOM   2807  CB  GLN   333      10.691  11.540  11.675  1.00 10.00      A   
ATOM   2808  CG  GLN   333      11.136  10.723  10.475  1.00 10.00      A   
ATOM   2809  CD  GLN   333      12.174   9.682  10.833  1.00 10.00      A   
ATOM   2810  OE1 GLN   333      12.961   9.862  11.767  1.00 10.00      A   
ATOM   2811  NE2 GLN   333      12.187   8.584  10.096  1.00 10.00      A   
ATOM   2812 HE21 GLN   333      11.532   8.502   9.367  1.00 10.00      A   
ATOM   2813 HE22 GLN   333      12.861   7.894  10.299  1.00 10.00      A   
ATOM   2814  C   GLN   333       8.775  12.680  10.540  1.00 10.00      A   
ATOM   2815  O   GLN   333       7.840  12.055  11.042  1.00 10.00      A   
ATOM   2816  N   ASN   334       8.725  13.205   9.327  1.00 10.00      A   
ATOM   2817  HN  ASN   334       9.515  13.681   8.975  1.00 10.00      A   
ATOM   2818  CA  ASN   334       7.547  13.075   8.483  1.00 10.00      A   
ATOM   2819  CB  ASN   334       6.850  14.424   8.293  1.00 10.00      A   
ATOM   2820  CG  ASN   334       6.231  14.960   9.569  1.00 10.00      A   
ATOM   2821  OD1 ASN   334       5.195  14.477  10.025  1.00 10.00      A   
ATOM   2822  ND2 ASN   334       6.852  15.977  10.146  1.00 10.00      A   
ATOM   2823 HD21 ASN   334       7.667  16.327   9.717  1.00 10.00      A   
ATOM   2824 HD22 ASN   334       6.471  16.344  10.978  1.00 10.00      A   
ATOM   2825  C   ASN   334       7.947  12.505   7.136  1.00 10.00      A   
ATOM   2826  O   ASN   334       8.541  13.200   6.310  1.00 10.00      A   
ATOM   2827  N   GLN   335       7.637  11.237   6.923  1.00 10.00      A   
ATOM   2828  HN  GLN   335       7.154  10.736   7.616  1.00 10.00      A   
ATOM   2829  CA  GLN   335       7.981  10.571   5.679  1.00 10.00      A   
ATOM   2830  CB  GLN   335       9.141   9.599   5.909  1.00 10.00      A   
ATOM   2831  CG  GLN   335       8.790   8.413   6.796  1.00 10.00      A   
ATOM   2832  CD  GLN   335       9.898   7.385   6.857  1.00 10.00      A   
ATOM   2833  OE1 GLN   335      10.739   7.409   7.761  1.00 10.00      A   
ATOM   2834  NE2 GLN   335       9.900   6.467   5.908  1.00 10.00      A   
ATOM   2835 HE21 GLN   335       9.182   6.498   5.222  1.00 10.00      A   
ATOM   2836 HE22 GLN   335      10.614   5.798   5.909  1.00 10.00      A   
ATOM   2837  C   GLN   335       6.785   9.816   5.118  1.00 10.00      A   
ATOM   2838  O   GLN   335       5.809   9.571   5.836  1.00 10.00      A   
ATOM   2839  N   ASP   336       6.875   9.466   3.834  1.00 10.00      A   
ATOM   2840  HN  ASP   336       7.671   9.734   3.330  1.00 10.00      A   
ATOM   2841  CA  ASP   336       5.828   8.716   3.140  1.00 10.00      A   
ATOM   2842  CB  ASP   336       5.743   7.271   3.643  1.00 10.00      A   
ATOM   2843  CG  ASP   336       6.935   6.433   3.227  1.00 10.00      A   
ATOM   2844  OD1 ASP   336       6.925   5.908   2.094  1.00 10.00      A   
ATOM   2845  OD2 ASP   336       7.887   6.297   4.032  1.00 10.00      A   
ATOM   2846  C   ASP   336       4.479   9.408   3.253  1.00 10.00      A   
ATOM   2847  O   ASP   336       3.603   8.980   4.007  1.00 10.00      A   
ATOM   2848  N   ALA   337       4.323  10.487   2.509  1.00 10.00      A   
ATOM   2849  HN  ALA   337       5.058  10.779   1.927  1.00 10.00      A   
ATOM   2850  CA  ALA   337       3.092  11.252   2.531  1.00 10.00      A   
ATOM   2851  CB  ALA   337       3.401  12.722   2.757  1.00 10.00      A   
ATOM   2852  C   ALA   337       2.289  11.076   1.248  1.00 10.00      A   
ATOM   2853  O   ALA   337       2.852  10.953   0.160  1.00 10.00      A   
ATOM   2854  N   ASP   338       0.972  11.054   1.393  1.00 10.00      A   
ATOM   2855  HN  ASP   338       0.596  11.125   2.297  1.00 10.00      A   
ATOM   2856  CA  ASP   338       0.064  10.920   0.258  1.00 10.00      A   
ATOM   2857  CB  ASP   338      -0.535   9.511   0.195  1.00 10.00      A   
ATOM   2858  CG  ASP   338      -1.391   9.291  -1.040  1.00 10.00      A   
ATOM   2859  OD1 ASP   338      -0.962   9.681  -2.147  1.00 10.00      A   
ATOM   2860  OD2 ASP   338      -2.497   8.716  -0.912  1.00 10.00      A   
ATOM   2861  C   ASP   338      -1.047  11.954   0.375  1.00 10.00      A   
ATOM   2862  O   ASP   338      -1.765  11.989   1.379  1.00 10.00      A   
ATOM   2863  N   VAL   339      -1.169  12.807  -0.633  1.00 10.00      A   
ATOM   2864  HN  VAL   339      -0.569  12.721  -1.410  1.00 10.00      A   
ATOM   2865  CA  VAL   339      -2.184  13.855  -0.631  1.00 10.00      A   
ATOM   2866  CB  VAL   339      -1.740  15.076  -1.472  1.00 10.00      A   
ATOM   2867  CG1 VAL   339      -2.675  16.258  -1.261  1.00 10.00      A   
ATOM   2868  CG2 VAL   339      -0.305  15.463  -1.148  1.00 10.00      A   
ATOM   2869  C   VAL   339      -3.509  13.330  -1.176  1.00 10.00      A   
ATOM   2870  O   VAL   339      -3.535  12.526  -2.106  1.00 10.00      A   
ATOM   2871  N   SER   340      -4.606  13.779  -0.582  1.00 10.00      A   
ATOM   2872  HN  SER   340      -4.523  14.410   0.161  1.00 10.00      A   
ATOM   2873  CA  SER   340      -5.930  13.363  -1.020  1.00 10.00      A   
ATOM   2874  CB  SER   340      -6.966  13.655   0.069  1.00 10.00      A   
ATOM   2875  OG  SER   340      -6.905  15.012   0.482  1.00 10.00      A   
ATOM   2876  HG  SER   340      -6.218  15.109   1.157  1.00 10.00      A   
ATOM   2877  C   SER   340      -6.311  14.090  -2.305  1.00 10.00      A   
ATOM   2878  O   SER   340      -5.760  15.147  -2.614  1.00 10.00      A   
ATOM   2879  N   SER   341      -7.272  13.537  -3.032  1.00 10.00      A   
ATOM   2880  HN  SER   341      -7.684  12.699  -2.729  1.00 10.00      A   
ATOM   2881  CA  SER   341      -7.734  14.125  -4.281  1.00 10.00      A   
ATOM   2882  CB  SER   341      -8.699  13.155  -4.953  1.00 10.00      A   
ATOM   2883  OG  SER   341      -9.142  12.181  -4.018  1.00 10.00      A   
ATOM   2884  HG  SER   341      -9.443  11.398  -4.491  1.00 10.00      A   
ATOM   2885  C   SER   341      -8.416  15.475  -4.040  1.00 10.00      A   
ATOM   2886  O   SER   341      -8.618  16.259  -4.967  1.00 10.00      A   
ATOM   2887  N   ASP   342      -8.768  15.735  -2.786  1.00 10.00      A   
ATOM   2888  HN  ASP   342      -8.589  15.066  -2.095  1.00 10.00      A   
ATOM   2889  CA  ASP   342      -9.415  16.987  -2.414  1.00 10.00      A   
ATOM   2890  CB  ASP   342     -10.354  16.764  -1.225  1.00 10.00      A   
ATOM   2891  CG  ASP   342     -11.567  17.677  -1.243  1.00 10.00      A   
ATOM   2892  OD1 ASP   342     -11.692  18.501  -2.171  1.00 10.00      A   
ATOM   2893  OD2 ASP   342     -12.417  17.561  -0.331  1.00 10.00      A   
ATOM   2894  C   ASP   342      -8.363  18.034  -2.060  1.00 10.00      A   
ATOM   2895  O   ASP   342      -8.584  19.237  -2.211  1.00 10.00      A   
ATOM   2896  N   GLY   343      -7.213  17.563  -1.585  1.00 10.00      A   
ATOM   2897  HN  GLY   343      -7.094  16.593  -1.497  1.00 10.00      A   
ATOM   2898  CA  GLY   343      -6.127  18.455  -1.217  1.00 10.00      A   
ATOM   2899  C   GLY   343      -6.333  19.114   0.133  1.00 10.00      A   
ATOM   2900  O   GLY   343      -5.528  19.943   0.552  1.00 10.00      A   
ATOM   2901  N   LYS   344      -7.406  18.741   0.817  1.00 10.00      A   
ATOM   2902  HN  LYS   344      -8.009  18.075   0.431  1.00 10.00      A   
ATOM   2903  CA  LYS   344      -7.716  19.312   2.123  1.00 10.00      A   
ATOM   2904  CB  LYS   344      -9.201  19.145   2.440  1.00 10.00      A   
ATOM   2905  CG  LYS   344     -10.124  20.008   1.595  1.00 10.00      A   
ATOM   2906  CD  LYS   344     -11.582  19.718   1.908  1.00 10.00      A   
ATOM   2907  CE  LYS   344     -12.514  20.521   1.015  1.00 10.00      A   
ATOM   2908  NZ  LYS   344     -13.808  19.819   0.794  1.00 10.00      A   
ATOM   2909  HZ1 LYS   344     -14.445  20.410   0.225  1.00 10.00      A   
ATOM   2910  HZ2 LYS   344     -14.267  19.616   1.706  1.00 10.00      A   
ATOM   2911  HZ3 LYS   344     -13.643  18.920   0.293  1.00 10.00      A   
ATOM   2912  C   LYS   344      -6.869  18.685   3.226  1.00 10.00      A   
ATOM   2913  O   LYS   344      -6.577  19.322   4.239  1.00 10.00      A   
ATOM   2914  N   PHE   345      -6.475  17.437   3.026  1.00 10.00      A   
ATOM   2915  HN  PHE   345      -6.730  16.980   2.199  1.00 10.00      A   
ATOM   2916  CA  PHE   345      -5.667  16.730   4.008  1.00 10.00      A   
ATOM   2917  CB  PHE   345      -6.555  16.054   5.064  1.00 10.00      A   
ATOM   2918  CG  PHE   345      -7.788  15.389   4.514  1.00 10.00      A   
ATOM   2919  CD1 PHE   345      -7.712  14.142   3.916  1.00 10.00      A   
ATOM   2920  CD2 PHE   345      -9.022  16.012   4.601  1.00 10.00      A   
ATOM   2921  CE1 PHE   345      -8.843  13.529   3.412  1.00 10.00      A   
ATOM   2922  CE2 PHE   345     -10.156  15.406   4.099  1.00 10.00      A   
ATOM   2923  CZ  PHE   345     -10.067  14.162   3.504  1.00 10.00      A   
ATOM   2924  C   PHE   345      -4.761  15.708   3.336  1.00 10.00      A   
ATOM   2925  O   PHE   345      -4.911  15.421   2.146  1.00 10.00      A   
ATOM   2926  N   MET   346      -3.818  15.177   4.097  1.00 10.00      A   
ATOM   2927  HN  MET   346      -3.743  15.463   5.036  1.00 10.00      A   
ATOM   2928  CA  MET   346      -2.886  14.181   3.588  1.00 10.00      A   
ATOM   2929  CB  MET   346      -1.653  14.857   2.975  1.00 10.00      A   
ATOM   2930  CG  MET   346      -0.837  15.697   3.948  1.00 10.00      A   
ATOM   2931  SD  MET   346       0.329  16.793   3.113  1.00 10.00      A   
ATOM   2932  CE  MET   346       1.331  15.618   2.207  1.00 10.00      A   
ATOM   2933  C   MET   346      -2.478  13.231   4.707  1.00 10.00      A   
ATOM   2934  O   MET   346      -2.648  13.548   5.886  1.00 10.00      A   
ATOM   2935  N   VAL   347      -1.971  12.063   4.343  1.00 10.00      A   
ATOM   2936  HN  VAL   347      -1.874  11.858   3.385  1.00 10.00      A   
ATOM   2937  CA  VAL   347      -1.539  11.077   5.330  1.00 10.00      A   
ATOM   2938  CB  VAL   347      -2.279   9.729   5.184  1.00 10.00      A   
ATOM   2939  CG1 VAL   347      -3.717   9.850   5.660  1.00 10.00      A   
ATOM   2940  CG2 VAL   347      -2.225   9.223   3.751  1.00 10.00      A   
ATOM   2941  C   VAL   347      -0.041  10.839   5.226  1.00 10.00      A   
ATOM   2942  O   VAL   347       0.539  10.975   4.149  1.00 10.00      A   
ATOM   2943  N   MET   348       0.578  10.495   6.346  1.00 10.00      A   
ATOM   2944  HN  MET   348       0.057  10.408   7.174  1.00 10.00      A   
ATOM   2945  CA  MET   348       2.013  10.239   6.385  1.00 10.00      A   
ATOM   2946  CB  MET   348       2.794  11.554   6.301  1.00 10.00      A   
ATOM   2947  CG  MET   348       2.582  12.480   7.487  1.00 10.00      A   
ATOM   2948  SD  MET   348       3.327  14.100   7.245  1.00 10.00      A   
ATOM   2949  CE  MET   348       2.502  14.622   5.743  1.00 10.00      A   
ATOM   2950  C   MET   348       2.390   9.506   7.664  1.00 10.00      A   
ATOM   2951  O   MET   348       1.565   9.357   8.570  1.00 10.00      A   
ATOM   2952  N   VAL   349       3.629   9.046   7.732  1.00 10.00      A   
ATOM   2953  HN  VAL   349       4.238   9.187   6.969  1.00 10.00      A   
ATOM   2954  CA  VAL   349       4.115   8.342   8.910  1.00 10.00      A   
ATOM   2955  CB  VAL   349       5.006   7.134   8.541  1.00 10.00      A   
ATOM   2956  CG1 VAL   349       5.034   6.128   9.680  1.00 10.00      A   
ATOM   2957  CG2 VAL   349       4.529   6.471   7.257  1.00 10.00      A   
ATOM   2958  C   VAL   349       4.909   9.309   9.786  1.00 10.00      A   
ATOM   2959  O   VAL   349       6.111   9.503   9.585  1.00 10.00      A   
ATOM   2960  N   SER   350       4.229   9.917  10.749  1.00 10.00      A   
ATOM   2961  HN  SER   350       3.277   9.714  10.861  1.00 10.00      A   
ATOM   2962  CA  SER   350       4.856  10.883  11.641  1.00 10.00      A   
ATOM   2963  CB  SER   350       3.919  12.073  11.854  1.00 10.00      A   
ATOM   2964  OG  SER   350       3.341  12.480  10.627  1.00 10.00      A   
ATOM   2965  HG  SER   350       3.887  13.173  10.230  1.00 10.00      A   
ATOM   2966  C   SER   350       5.224  10.264  12.986  1.00 10.00      A   
ATOM   2967  O   SER   350       4.511   9.402  13.509  1.00 10.00      A   
ATOM   2968  N   SER   351       6.352  10.697  13.532  1.00 10.00      A   
ATOM   2969  HN  SER   351       6.892  11.363  13.050  1.00 10.00      A   
ATOM   2970  CA  SER   351       6.815  10.213  14.824  1.00 10.00      A   
ATOM   2971  CB  SER   351       8.345  10.219  14.869  1.00 10.00      A   
ATOM   2972  OG  SER   351       8.886   9.614  13.706  1.00 10.00      A   
ATOM   2973  HG  SER   351       8.351   8.854  13.463  1.00 10.00      A   
ATOM   2974  C   SER   351       6.251  11.091  15.941  1.00 10.00      A   
ATOM   2975  O   SER   351       6.705  12.219  16.150  1.00 10.00      A   
ATOM   2976  N   ASN   352       5.259  10.575  16.649  1.00 10.00      A   
ATOM   2977  HN  ASN   352       4.954   9.660  16.453  1.00 10.00      A   
ATOM   2978  CA  ASN   352       4.625  11.317  17.730  1.00 10.00      A   
ATOM   2979  CB  ASN   352       3.280  11.897  17.271  1.00 10.00      A   
ATOM   2980  CG  ASN   352       2.454  12.470  18.411  1.00 10.00      A   
ATOM   2981  OD1 ASN   352       1.621  11.781  18.999  1.00 10.00      A   
ATOM   2982  ND2 ASN   352       2.673  13.738  18.727  1.00 10.00      A   
ATOM   2983 HD21 ASN   352       3.344  14.236  18.211  1.00 10.00      A   
ATOM   2984 HD22 ASN   352       2.159  14.128  19.463  1.00 10.00      A   
ATOM   2985  C   ASN   352       4.434  10.435  18.955  1.00 10.00      A   
ATOM   2986  O   ASN   352       3.835   9.362  18.871  1.00 10.00      A   
ATOM   2987  N   GLY   353       4.961  10.887  20.084  1.00 10.00      A   
ATOM   2988  HN  GLY   353       5.440  11.744  20.079  1.00 10.00      A   
ATOM   2989  CA  GLY   353       4.844  10.137  21.319  1.00 10.00      A   
ATOM   2990  C   GLY   353       5.907   9.064  21.439  1.00 10.00      A   
ATOM   2991  O   GLY   353       5.758   8.115  22.209  1.00 10.00      A   
ATOM   2992  N   GLY   354       6.976   9.212  20.665  1.00 10.00      A   
ATOM   2993  HN  GLY   354       7.032   9.991  20.069  1.00 10.00      A   
ATOM   2994  CA  GLY   354       8.062   8.248  20.690  1.00 10.00      A   
ATOM   2995  C   GLY   354       7.860   7.134  19.683  1.00 10.00      A   
ATOM   2996  O   GLY   354       8.785   6.384  19.374  1.00 10.00      A   
ATOM   2997  N   GLN   355       6.648   7.038  19.159  1.00 10.00      A   
ATOM   2998  HN  GLN   355       5.964   7.685  19.424  1.00 10.00      A   
ATOM   2999  CA  GLN   355       6.307   6.010  18.191  1.00 10.00      A   
ATOM   3000  CB  GLN   355       5.216   5.094  18.752  1.00 10.00      A   
ATOM   3001  CG  GLN   355       3.968   5.826  19.224  1.00 10.00      A   
ATOM   3002  CD  GLN   355       2.975   4.913  19.913  1.00 10.00      A   
ATOM   3003  OE1 GLN   355       2.907   3.715  19.629  1.00 10.00      A   
ATOM   3004  NE2 GLN   355       2.188   5.473  20.816  1.00 10.00      A   
ATOM   3005 HE21 GLN   355       2.287   6.439  20.987  1.00 10.00      A   
ATOM   3006 HE22 GLN   355       1.534   4.908  21.275  1.00 10.00      A   
ATOM   3007  C   GLN   355       5.854   6.632  16.878  1.00 10.00      A   
ATOM   3008  O   GLN   355       5.311   7.738  16.852  1.00 10.00      A   
ATOM   3009  N   GLN   356       6.086   5.920  15.790  1.00 10.00      A   
ATOM   3010  HN  GLN   356       6.517   5.043  15.877  1.00 10.00      A   
ATOM   3011  CA  GLN   356       5.702   6.393  14.471  1.00 10.00      A   
ATOM   3012  CB  GLN   356       6.838   6.164  13.472  1.00 10.00      A   
ATOM   3013  CG  GLN   356       6.982   7.265  12.433  1.00 10.00      A   
ATOM   3014  CD  GLN   356       8.193   7.074  11.541  1.00 10.00      A   
ATOM   3015  OE1 GLN   356       9.156   6.412  11.920  1.00 10.00      A   
ATOM   3016  NE2 GLN   356       8.166   7.674  10.362  1.00 10.00      A   
ATOM   3017 HE21 GLN   356       7.371   8.210  10.128  1.00 10.00      A   
ATOM   3018 HE22 GLN   356       8.937   7.561   9.769  1.00 10.00      A   
ATOM   3019  C   GLN   356       4.447   5.668  14.014  1.00 10.00      A   
ATOM   3020  O   GLN   356       4.373   4.443  14.078  1.00 10.00      A   
ATOM   3021  N   HIS   357       3.449   6.426  13.587  1.00 10.00      A   
ATOM   3022  HN  HIS   357       3.559   7.402  13.581  1.00 10.00      A   
ATOM   3023  CA  HIS   357       2.194   5.850  13.116  1.00 10.00      A   
ATOM   3024  CB  HIS   357       1.193   5.671  14.270  1.00 10.00      A   
ATOM   3025  CG  HIS   357       1.508   4.548  15.213  1.00 10.00      A   
ATOM   3026  ND1 HIS   357       1.561   3.223  14.828  1.00 10.00      A   
ATOM   3027  HD1 HIS   357       1.402   2.875  13.910  1.00 10.00      A   
ATOM   3028  CD2 HIS   357       1.797   4.562  16.536  1.00 10.00      A   
ATOM   3029  CE1 HIS   357       1.867   2.475  15.871  1.00 10.00      A   
ATOM   3030  NE2 HIS   357       2.015   3.264  16.916  1.00 10.00      A   
ATOM   3031  HE2 HIS   357       2.248   2.963  17.827  1.00 10.00      A   
ATOM   3032  C   HIS   357       1.580   6.743  12.050  1.00 10.00      A   
ATOM   3033  O   HIS   357       1.930   7.920  11.946  1.00 10.00      A   
ATOM   3034  N   ILE   358       0.675   6.182  11.261  1.00 10.00      A   
ATOM   3035  HN  ILE   358       0.458   5.237  11.381  1.00 10.00      A   
ATOM   3036  CA  ILE   358       0.003   6.935  10.209  1.00 10.00      A   
ATOM   3037  CB  ILE   358      -0.874   6.020   9.326  1.00 10.00      A   
ATOM   3038  CG1 ILE   358      -0.094   4.777   8.874  1.00 10.00      A   
ATOM   3039  CG2 ILE   358      -1.418   6.786   8.126  1.00 10.00      A   
ATOM   3040  CD1 ILE   358       1.166   5.079   8.089  1.00 10.00      A   
ATOM   3041  C   ILE   358      -0.871   8.021  10.824  1.00 10.00      A   
ATOM   3042  O   ILE   358      -1.779   7.733  11.613  1.00 10.00      A   
ATOM   3043  N   ALA   359      -0.587   9.263  10.475  1.00 10.00      A   
ATOM   3044  HN  ALA   359       0.146   9.428   9.840  1.00 10.00      A   
ATOM   3045  CA  ALA   359      -1.335  10.388  10.999  1.00 10.00      A   
ATOM   3046  CB  ALA   359      -0.432  11.272  11.843  1.00 10.00      A   
ATOM   3047  C   ALA   359      -1.978  11.192   9.877  1.00 10.00      A   
ATOM   3048  O   ALA   359      -1.476  11.224   8.749  1.00 10.00      A   
ATOM   3049  N   LYS   360      -3.095  11.829  10.197  1.00 10.00      A   
ATOM   3050  HN  LYS   360      -3.443  11.748  11.113  1.00 10.00      A   
ATOM   3051  CA  LYS   360      -3.823  12.644   9.240  1.00 10.00      A   
ATOM   3052  CB  LYS   360      -5.332  12.418   9.400  1.00 10.00      A   
ATOM   3053  CG  LYS   360      -6.210  13.448   8.699  1.00 10.00      A   
ATOM   3054  CD  LYS   360      -7.691  13.164   8.912  1.00 10.00      A   
ATOM   3055  CE  LYS   360      -8.101  13.345  10.366  1.00 10.00      A   
ATOM   3056  NZ  LYS   360      -9.525  12.977  10.589  1.00 10.00      A   
ATOM   3057  HZ1 LYS   360      -9.789  13.142  11.582  1.00 10.00      A   
ATOM   3058  HZ2 LYS   360      -9.675  11.970  10.368  1.00 10.00      A   
ATOM   3059  HZ3 LYS   360     -10.143  13.547   9.980  1.00 10.00      A   
ATOM   3060  C   LYS   360      -3.494  14.117   9.445  1.00 10.00      A   
ATOM   3061  O   LYS   360      -3.783  14.685  10.502  1.00 10.00      A   
ATOM   3062  N   GLN   361      -2.876  14.727   8.446  1.00 10.00      A   
ATOM   3063  HN  GLN   361      -2.658  14.221   7.631  1.00 10.00      A   
ATOM   3064  CA  GLN   361      -2.520  16.132   8.522  1.00 10.00      A   
ATOM   3065  CB  GLN   361      -1.085  16.372   8.052  1.00 10.00      A   
ATOM   3066  CG  GLN   361      -0.725  17.849   7.940  1.00 10.00      A   
ATOM   3067  CD  GLN   361       0.668  18.086   7.393  1.00 10.00      A   
ATOM   3068  OE1 GLN   361       1.214  17.259   6.672  1.00 10.00      A   
ATOM   3069  NE2 GLN   361       1.249  19.223   7.722  1.00 10.00      A   
ATOM   3070 HE21 GLN   361       0.759  19.850   8.299  1.00 10.00      A   
ATOM   3071 HE22 GLN   361       2.148  19.401   7.371  1.00 10.00      A   
ATOM   3072  C   GLN   361      -3.484  16.978   7.705  1.00 10.00      A   
ATOM   3073  O   GLN   361      -3.657  16.761   6.505  1.00 10.00      A   
ATOM   3074  N   ASP   362      -4.115  17.931   8.368  1.00 10.00      A   
ATOM   3075  HN  ASP   362      -3.937  18.036   9.330  1.00 10.00      A   
ATOM   3076  CA  ASP   362      -5.054  18.833   7.723  1.00 10.00      A   
ATOM   3077  CB  ASP   362      -6.071  19.334   8.750  1.00 10.00      A   
ATOM   3078  CG  ASP   362      -7.222  20.089   8.127  1.00 10.00      A   
ATOM   3079  OD1 ASP   362      -8.262  19.463   7.842  1.00 10.00      A   
ATOM   3080  OD2 ASP   362      -7.095  21.316   7.938  1.00 10.00      A   
ATOM   3081  C   ASP   362      -4.283  20.006   7.136  1.00 10.00      A   
ATOM   3082  O   ASP   362      -3.623  20.744   7.865  1.00 10.00      A   
ATOM   3083  N   LEU   363      -4.367  20.176   5.826  1.00 10.00      A   
ATOM   3084  HN  LEU   363      -4.942  19.574   5.301  1.00 10.00      A   
ATOM   3085  CA  LEU   363      -3.639  21.240   5.142  1.00 10.00      A   
ATOM   3086  CB  LEU   363      -3.392  20.871   3.677  1.00 10.00      A   
ATOM   3087  CG  LEU   363      -2.419  19.717   3.425  1.00 10.00      A   
ATOM   3088  CD1 LEU   363      -2.329  19.411   1.938  1.00 10.00      A   
ATOM   3089  CD2 LEU   363      -1.044  20.038   3.991  1.00 10.00      A   
ATOM   3090  C   LEU   363      -4.338  22.591   5.238  1.00 10.00      A   
ATOM   3091  O   LEU   363      -3.758  23.621   4.892  1.00 10.00      A   
ATOM   3092  N   ALA   364      -5.573  22.592   5.714  1.00 10.00      A   
ATOM   3093  HN  ALA   364      -5.982  21.745   5.998  1.00 10.00      A   
ATOM   3094  CA  ALA   364      -6.333  23.827   5.837  1.00 10.00      A   
ATOM   3095  CB  ALA   364      -7.820  23.558   5.666  1.00 10.00      A   
ATOM   3096  C   ALA   364      -6.055  24.519   7.169  1.00 10.00      A   
ATOM   3097  O   ALA   364      -5.775  25.716   7.214  1.00 10.00      A   
ATOM   3098  N   THR   365      -6.130  23.762   8.249  1.00 10.00      A   
ATOM   3099  HN  THR   365      -6.366  22.809   8.151  1.00 10.00      A   
ATOM   3100  CA  THR   365      -5.896  24.307   9.579  1.00 10.00      A   
ATOM   3101  CB  THR   365      -6.861  23.683  10.604  1.00 10.00      A   
ATOM   3102  OG1 THR   365      -6.941  22.268  10.383  1.00 10.00      A   
ATOM   3103  HG1 THR   365      -7.252  22.098   9.480  1.00 10.00      A   
ATOM   3104  CG2 THR   365      -8.249  24.288  10.469  1.00 10.00      A   
ATOM   3105  C   THR   365      -4.458  24.071  10.038  1.00 10.00      A   
ATOM   3106  O   THR   365      -3.865  24.907  10.723  1.00 10.00      A   
ATOM   3107  N   GLY   366      -3.901  22.936   9.647  1.00 10.00      A   
ATOM   3108  HN  GLY   366      -4.412  22.319   9.083  1.00 10.00      A   
ATOM   3109  CA  GLY   366      -2.547  22.605  10.036  1.00 10.00      A   
ATOM   3110  C   GLY   366      -2.516  21.718  11.263  1.00 10.00      A   
ATOM   3111  O   GLY   366      -1.617  21.831  12.098  1.00 10.00      A   
ATOM   3112  N   GLY   367      -3.505  20.845  11.381  1.00 10.00      A   
ATOM   3113  HN  GLY   367      -4.194  20.805  10.687  1.00 10.00      A   
ATOM   3114  CA  GLY   367      -3.576  19.946  12.516  1.00 10.00      A   
ATOM   3115  C   GLY   367      -3.248  18.520  12.127  1.00 10.00      A   
ATOM   3116  O   GLY   367      -3.610  18.071  11.037  1.00 10.00      A   
ATOM   3117  N   VAL   368      -2.562  17.810  13.011  1.00 10.00      A   
ATOM   3118  HN  VAL   368      -2.317  18.222  13.867  1.00 10.00      A   
ATOM   3119  CA  VAL   368      -2.175  16.431  12.757  1.00 10.00      A   
ATOM   3120  CB  VAL   368      -0.640  16.257  12.807  1.00 10.00      A   
ATOM   3121  CG1 VAL   368      -0.245  14.844  12.406  1.00 10.00      A   
ATOM   3122  CG2 VAL   368       0.051  17.277  11.914  1.00 10.00      A   
ATOM   3123  C   VAL   368      -2.822  15.502  13.782  1.00 10.00      A   
ATOM   3124  O   VAL   368      -2.607  15.643  14.986  1.00 10.00      A   
ATOM   3125  N   GLN   369      -3.617  14.561  13.300  1.00 10.00      A   
ATOM   3126  HN  GLN   369      -3.753  14.501  12.329  1.00 10.00      A   
ATOM   3127  CA  GLN   369      -4.292  13.611  14.170  1.00 10.00      A   
ATOM   3128  CB  GLN   369      -5.810  13.807  14.101  1.00 10.00      A   
ATOM   3129  CG  GLN   369      -6.608  12.999  15.118  1.00 10.00      A   
ATOM   3130  CD  GLN   369      -6.064  13.113  16.531  1.00 10.00      A   
ATOM   3131  OE1 GLN   369      -6.300  14.103  17.224  1.00 10.00      A   
ATOM   3132  NE2 GLN   369      -5.357  12.085  16.978  1.00 10.00      A   
ATOM   3133 HE21 GLN   369      -5.228  11.315  16.382  1.00 10.00      A   
ATOM   3134 HE22 GLN   369      -5.000  12.130  17.890  1.00 10.00      A   
ATOM   3135  C   GLN   369      -3.917  12.184  13.792  1.00 10.00      A   
ATOM   3136  O   GLN   369      -4.212  11.727  12.687  1.00 10.00      A   
ATOM   3137  N   VAL   370      -3.240  11.500  14.705  1.00 10.00      A   
ATOM   3138  HN  VAL   370      -3.007  11.939  15.551  1.00 10.00      A   
ATOM   3139  CA  VAL   370      -2.823  10.119  14.484  1.00 10.00      A   
ATOM   3140  CB  VAL   370      -1.923   9.608  15.633  1.00 10.00      A   
ATOM   3141  CG1 VAL   370      -1.354   8.234  15.310  1.00 10.00      A   
ATOM   3142  CG2 VAL   370      -0.803  10.596  15.924  1.00 10.00      A   
ATOM   3143  C   VAL   370      -4.043   9.208  14.355  1.00 10.00      A   
ATOM   3144  O   VAL   370      -4.970   9.280  15.167  1.00 10.00      A   
ATOM   3145  N   LEU   371      -4.040   8.366  13.330  1.00 10.00      A   
ATOM   3146  HN  LEU   371      -3.273   8.359  12.718  1.00 10.00      A   
ATOM   3147  CA  LEU   371      -5.146   7.452  13.089  1.00 10.00      A   
ATOM   3148  CB  LEU   371      -5.623   7.563  11.639  1.00 10.00      A   
ATOM   3149  CG  LEU   371      -6.064   8.951  11.167  1.00 10.00      A   
ATOM   3150  CD1 LEU   371      -6.397   8.920   9.684  1.00 10.00      A   
ATOM   3151  CD2 LEU   371      -7.255   9.447  11.978  1.00 10.00      A   
ATOM   3152  C   LEU   371      -4.747   6.012  13.388  1.00 10.00      A   
ATOM   3153  O   LEU   371      -5.507   5.259  13.994  1.00 10.00      A   
ATOM   3154  N   SER   372      -3.553   5.635  12.962  1.00 10.00      A   
ATOM   3155  HN  SER   372      -2.984   6.281  12.489  1.00 10.00      A   
ATOM   3156  CA  SER   372      -3.067   4.281  13.177  1.00 10.00      A   
ATOM   3157  CB  SER   372      -1.893   3.979  12.247  1.00 10.00      A   
ATOM   3158  OG  SER   372      -1.556   2.606  12.298  1.00 10.00      A   
ATOM   3159  HG  SER   372      -0.588   2.506  12.353  1.00 10.00      A   
ATOM   3160  C   SER   372      -2.657   4.059  14.629  1.00 10.00      A   
ATOM   3161  O   SER   372      -2.244   4.994  15.318  1.00 10.00      A   
ATOM   3162  N   SER   373      -2.774   2.819  15.085  1.00 10.00      A   
ATOM   3163  HN  SER   373      -3.121   2.122  14.491  1.00 10.00      A   
ATOM   3164  CA  SER   373      -2.416   2.465  16.449  1.00 10.00      A   
ATOM   3165  CB  SER   373      -3.633   2.621  17.365  1.00 10.00      A   
ATOM   3166  OG  SER   373      -4.829   2.251  16.693  1.00 10.00      A   
ATOM   3167  HG  SER   373      -5.355   1.685  17.274  1.00 10.00      A   
ATOM   3168  C   SER   373      -1.883   1.035  16.512  1.00 10.00      A   
ATOM   3169  O   SER   373      -1.789   0.441  17.588  1.00 10.00      A   
ATOM   3170  N   THR   374      -1.534   0.489  15.353  1.00 10.00      A   
ATOM   3171  HN  THR   374      -1.631   1.008  14.525  1.00 10.00      A   
ATOM   3172  CA  THR   374      -1.019  -0.870  15.269  1.00 10.00      A   
ATOM   3173  CB  THR   374      -1.211  -1.436  13.855  1.00 10.00      A   
ATOM   3174  OG1 THR   374      -1.518  -0.356  12.961  1.00 10.00      A   
ATOM   3175  HG1 THR   374      -0.734  -0.159  12.416  1.00 10.00      A   
ATOM   3176  CG2 THR   374      -2.346  -2.446  13.836  1.00 10.00      A   
ATOM   3177  C   THR   374       0.456  -0.941  15.667  1.00 10.00      A   
ATOM   3178  O   THR   374       0.796  -0.742  16.836  1.00 10.00      A   
ATOM   3179  N   PHE   375       1.328  -1.202  14.696  1.00 10.00      A   
ATOM   3180  HN  PHE   375       1.000  -1.329  13.778  1.00 10.00      A   
ATOM   3181  CA  PHE   375       2.760  -1.298  14.945  1.00 10.00      A   
ATOM   3182  CB  PHE   375       3.081  -2.483  15.862  1.00 10.00      A   
ATOM   3183  CG  PHE   375       3.901  -2.113  17.065  1.00 10.00      A   
ATOM   3184  CD1 PHE   375       3.359  -2.187  18.335  1.00 10.00      A   
ATOM   3185  CD2 PHE   375       5.210  -1.686  16.925  1.00 10.00      A   
ATOM   3186  CE1 PHE   375       4.105  -1.842  19.445  1.00 10.00      A   
ATOM   3187  CE2 PHE   375       5.963  -1.340  18.030  1.00 10.00      A   
ATOM   3188  CZ  PHE   375       5.410  -1.418  19.293  1.00 10.00      A   
ATOM   3189  C   PHE   375       3.512  -1.451  13.632  1.00 10.00      A   
ATOM   3190  O   PHE   375       3.195  -2.335  12.834  1.00 10.00      A   
ATOM   3191  N   LEU   376       4.502  -0.587  13.422  1.00 10.00      A   
ATOM   3192  HN  LEU   376       4.687   0.094  14.104  1.00 10.00      A   
ATOM   3193  CA  LEU   376       5.318  -0.604  12.210  1.00 10.00      A   
ATOM   3194  CB  LEU   376       6.178  -1.871  12.123  1.00 10.00      A   
ATOM   3195  CG  LEU   376       7.309  -1.986  13.151  1.00 10.00      A   
ATOM   3196  CD1 LEU   376       8.013  -3.330  13.034  1.00 10.00      A   
ATOM   3197  CD2 LEU   376       8.300  -0.844  12.987  1.00 10.00      A   
ATOM   3198  C   LEU   376       4.469  -0.418  10.957  1.00 10.00      A   
ATOM   3199  O   LEU   376       4.454  -1.267  10.065  1.00 10.00      A   
ATOM   3200  N   ASP   377       3.761   0.704  10.908  1.00 10.00      A   
ATOM   3201  HN  ASP   377       3.834   1.342  11.646  1.00 10.00      A   
ATOM   3202  CA  ASP   377       2.900   1.027   9.779  1.00 10.00      A   
ATOM   3203  CB  ASP   377       1.650   1.789  10.241  1.00 10.00      A   
ATOM   3204  CG  ASP   377       1.106   1.341  11.583  1.00 10.00      A   
ATOM   3205  OD1 ASP   377       0.727   0.159  11.724  1.00 10.00      A   
ATOM   3206  OD2 ASP   377       1.029   2.189  12.504  1.00 10.00      A   
ATOM   3207  C   ASP   377       3.668   1.900   8.802  1.00 10.00      A   
ATOM   3208  O   ASP   377       4.028   3.030   9.127  1.00 10.00      A   
ATOM   3209  N   GLU   378       3.914   1.388   7.610  1.00 10.00      A   
ATOM   3210  HN  GLU   378       3.581   0.487   7.393  1.00 10.00      A   
ATOM   3211  CA  GLU   378       4.659   2.135   6.609  1.00 10.00      A   
ATOM   3212  CB  GLU   378       6.024   1.482   6.363  1.00 10.00      A   
ATOM   3213  CG  GLU   378       6.948   1.475   7.574  1.00 10.00      A   
ATOM   3214  CD  GLU   378       7.551   2.835   7.868  1.00 10.00      A   
ATOM   3215  OE1 GLU   378       7.837   3.583   6.914  1.00 10.00      A   
ATOM   3216  OE2 GLU   378       7.777   3.150   9.058  1.00 10.00      A   
ATOM   3217  C   GLU   378       3.884   2.238   5.299  1.00 10.00      A   
ATOM   3218  O   GLU   378       2.990   1.428   5.032  1.00 10.00      A   
ATOM   3219  N   THR   379       4.254   3.232   4.492  1.00 10.00      A   
ATOM   3220  HN  THR   379       4.980   3.821   4.788  1.00 10.00      A   
ATOM   3221  CA  THR   379       3.637   3.493   3.183  1.00 10.00      A   
ATOM   3222  CB  THR   379       4.140   2.540   2.073  1.00 10.00      A   
ATOM   3223  OG1 THR   379       4.193   1.196   2.563  1.00 10.00      A   
ATOM   3224  HG1 THR   379       3.708   1.146   3.396  1.00 10.00      A   
ATOM   3225  CG2 THR   379       5.520   2.958   1.593  1.00 10.00      A   
ATOM   3226  C   THR   379       2.104   3.539   3.202  1.00 10.00      A   
ATOM   3227  O   THR   379       1.437   2.549   2.889  1.00 10.00      A   
ATOM   3228  N   PRO   380       1.525   4.694   3.569  1.00 10.00      A   
ATOM   3229  CA  PRO   380       0.079   4.875   3.610  1.00 10.00      A   
ATOM   3230  CB  PRO   380      -0.082   5.939   4.692  1.00 10.00      A   
ATOM   3231  CG  PRO   380       1.151   6.779   4.590  1.00 10.00      A   
ATOM   3232  CD  PRO   380       2.234   5.916   3.984  1.00 10.00      A   
ATOM   3233  C   PRO   380      -0.461   5.401   2.281  1.00 10.00      A   
ATOM   3234  O   PRO   380       0.257   6.050   1.519  1.00 10.00      A   
ATOM   3235  N   SER   381      -1.716   5.099   1.996  1.00 10.00      A   
ATOM   3236  HN  SER   381      -2.226   4.537   2.620  1.00 10.00      A   
ATOM   3237  CA  SER   381      -2.357   5.552   0.770  1.00 10.00      A   
ATOM   3238  CB  SER   381      -2.250   4.475  -0.312  1.00 10.00      A   
ATOM   3239  OG  SER   381      -0.895   4.131  -0.540  1.00 10.00      A   
ATOM   3240  HG  SER   381      -0.327   4.697  -0.000  1.00 10.00      A   
ATOM   3241  C   SER   381      -3.819   5.913   1.021  1.00 10.00      A   
ATOM   3242  O   SER   381      -4.554   5.160   1.667  1.00 10.00      A   
ATOM   3243  N   LEU   382      -4.231   7.074   0.525  1.00 10.00      A   
ATOM   3244  HN  LEU   382      -3.590   7.643   0.029  1.00 10.00      A   
ATOM   3245  CA  LEU   382      -5.601   7.533   0.690  1.00 10.00      A   
ATOM   3246  CB  LEU   382      -5.652   9.062   0.759  1.00 10.00      A   
ATOM   3247  CG  LEU   382      -5.538   9.674   2.157  1.00 10.00      A   
ATOM   3248  CD1 LEU   382      -5.166  11.146   2.070  1.00 10.00      A   
ATOM   3249  CD2 LEU   382      -6.842   9.499   2.922  1.00 10.00      A   
ATOM   3250  C   LEU   382      -6.491   7.028  -0.438  1.00 10.00      A   
ATOM   3251  O   LEU   382      -6.102   7.054  -1.610  1.00 10.00      A   
ATOM   3252  N   ALA   383      -7.677   6.555  -0.071  1.00 10.00      A   
ATOM   3253  HN  ALA   383      -7.903   6.531   0.884  1.00 10.00      A   
ATOM   3254  CA  ALA   383      -8.645   6.053  -1.039  1.00 10.00      A   
ATOM   3255  CB  ALA   383      -9.829   5.428  -0.313  1.00 10.00      A   
ATOM   3256  C   ALA   383      -9.117   7.190  -1.948  1.00 10.00      A   
ATOM   3257  O   ALA   383      -9.004   8.358  -1.581  1.00 10.00      A   
ATOM   3258  N   PRO   384      -9.659   6.862  -3.137  1.00 10.00      A   
ATOM   3259  CA  PRO   384     -10.142   7.855  -4.111  1.00 10.00      A   
ATOM   3260  CB  PRO   384     -10.844   7.015  -5.188  1.00 10.00      A   
ATOM   3261  CG  PRO   384     -10.958   5.643  -4.615  1.00 10.00      A   
ATOM   3262  CD  PRO   384      -9.817   5.496  -3.654  1.00 10.00      A   
ATOM   3263  C   PRO   384     -11.104   8.895  -3.527  1.00 10.00      A   
ATOM   3264  O   PRO   384     -11.207  10.007  -4.041  1.00 10.00      A   
ATOM   3265  N   ASN   385     -11.816   8.532  -2.467  1.00 10.00      A   
ATOM   3266  HN  ASN   385     -11.710   7.629  -2.108  1.00 10.00      A   
ATOM   3267  CA  ASN   385     -12.753   9.456  -1.827  1.00 10.00      A   
ATOM   3268  CB  ASN   385     -14.109   8.798  -1.541  1.00 10.00      A   
ATOM   3269  CG  ASN   385     -14.005   7.443  -0.870  1.00 10.00      A   
ATOM   3270  OD1 ASN   385     -13.008   7.125  -0.219  1.00 10.00      A   
ATOM   3271  ND2 ASN   385     -15.041   6.635  -1.025  1.00 10.00      A   
ATOM   3272 HD21 ASN   385     -15.807   6.959  -1.555  1.00 10.00      A   
ATOM   3273 HD22 ASN   385     -15.011   5.752  -0.600  1.00 10.00      A   
ATOM   3274  C   ASN   385     -12.167  10.070  -0.558  1.00 10.00      A   
ATOM   3275  O   ASN   385     -12.750  10.981   0.030  1.00 10.00      A   
ATOM   3276  N   GLY   386     -11.012   9.565  -0.144  1.00 10.00      A   
ATOM   3277  HN  GLY   386     -10.584   8.855  -0.670  1.00 10.00      A   
ATOM   3278  CA  GLY   386     -10.352  10.073   1.047  1.00 10.00      A   
ATOM   3279  C   GLY   386     -11.034   9.680   2.346  1.00 10.00      A   
ATOM   3280  O   GLY   386     -10.789  10.293   3.384  1.00 10.00      A   
ATOM   3281  N   THR   387     -11.887   8.665   2.304  1.00 10.00      A   
ATOM   3282  HN  THR   387     -12.066   8.216   1.449  1.00 10.00      A   
ATOM   3283  CA  THR   387     -12.580   8.224   3.508  1.00 10.00      A   
ATOM   3284  CB  THR   387     -14.040   7.846   3.208  1.00 10.00      A   
ATOM   3285  OG1 THR   387     -14.515   8.625   2.100  1.00 10.00      A   
ATOM   3286  HG1 THR   387     -13.999   9.439   2.034  1.00 10.00      A   
ATOM   3287  CG2 THR   387     -14.920   8.115   4.421  1.00 10.00      A   
ATOM   3288  C   THR   387     -11.868   7.042   4.167  1.00 10.00      A   
ATOM   3289  O   THR   387     -12.066   6.764   5.350  1.00 10.00      A   
ATOM   3290  N   MET   388     -11.019   6.364   3.408  1.00 10.00      A   
ATOM   3291  HN  MET   388     -10.863   6.651   2.486  1.00 10.00      A   
ATOM   3292  CA  MET   388     -10.291   5.213   3.929  1.00 10.00      A   
ATOM   3293  CB  MET   388     -10.836   3.910   3.333  1.00 10.00      A   
ATOM   3294  CG  MET   388     -12.236   3.536   3.797  1.00 10.00      A   
ATOM   3295  SD  MET   388     -12.885   2.079   2.954  1.00 10.00      A   
ATOM   3296  CE  MET   388     -12.897   2.643   1.253  1.00 10.00      A   
ATOM   3297  C   MET   388      -8.802   5.335   3.639  1.00 10.00      A   
ATOM   3298  O   MET   388      -8.405   5.857   2.595  1.00 10.00      A   
ATOM   3299  N   VAL   389      -7.986   4.873   4.576  1.00 10.00      A   
ATOM   3300  HN  VAL   389      -8.370   4.500   5.402  1.00 10.00      A   
ATOM   3301  CA  VAL   389      -6.537   4.907   4.432  1.00 10.00      A   
ATOM   3302  CB  VAL   389      -5.878   5.792   5.517  1.00 10.00      A   
ATOM   3303  CG1 VAL   389      -4.404   6.012   5.211  1.00 10.00      A   
ATOM   3304  CG2 VAL   389      -6.601   7.122   5.656  1.00 10.00      A   
ATOM   3305  C   VAL   389      -5.983   3.493   4.561  1.00 10.00      A   
ATOM   3306  O   VAL   389      -6.227   2.811   5.560  1.00 10.00      A   
ATOM   3307  N   ILE   390      -5.255   3.048   3.549  1.00 10.00      A   
ATOM   3308  HN  ILE   390      -5.093   3.634   2.776  1.00 10.00      A   
ATOM   3309  CA  ILE   390      -4.675   1.714   3.568  1.00 10.00      A   
ATOM   3310  CB  ILE   390      -5.049   0.905   2.302  1.00 10.00      A   
ATOM   3311  CG1 ILE   390      -4.830  -0.595   2.531  1.00 10.00      A   
ATOM   3312  CG2 ILE   390      -4.272   1.388   1.082  1.00 10.00      A   
ATOM   3313  CD1 ILE   390      -5.414  -1.473   1.446  1.00 10.00      A   
ATOM   3314  C   ILE   390      -3.160   1.798   3.717  1.00 10.00      A   
ATOM   3315  O   ILE   390      -2.536   2.756   3.254  1.00 10.00      A   
ATOM   3316  N   TYR   391      -2.581   0.813   4.388  1.00 10.00      A   
ATOM   3317  HN  TYR   391      -3.138   0.092   4.757  1.00 10.00      A   
ATOM   3318  CA  TYR   391      -1.142   0.767   4.597  1.00 10.00      A   
ATOM   3319  CB  TYR   391      -0.706   1.798   5.647  1.00 10.00      A   
ATOM   3320  CG  TYR   391      -1.407   1.675   6.983  1.00 10.00      A   
ATOM   3321  CD1 TYR   391      -0.899   0.856   7.981  1.00 10.00      A   
ATOM   3322  CD2 TYR   391      -2.573   2.383   7.249  1.00 10.00      A   
ATOM   3323  CE1 TYR   391      -1.527   0.745   9.204  1.00 10.00      A   
ATOM   3324  CE2 TYR   391      -3.209   2.276   8.472  1.00 10.00      A   
ATOM   3325  CZ  TYR   391      -2.680   1.455   9.445  1.00 10.00      A   
ATOM   3326  OH  TYR   391      -3.300   1.350  10.666  1.00 10.00      A   
ATOM   3327  HH  TYR   391      -2.655   1.527  11.367  1.00 10.00      A   
ATOM   3328  C   TYR   391      -0.704  -0.633   5.007  1.00 10.00      A   
ATOM   3329  O   TYR   391      -1.535  -1.535   5.145  1.00 10.00      A   
ATOM   3330  N   SER   392       0.593  -0.814   5.197  1.00 10.00      A   
ATOM   3331  HN  SER   392       1.207  -0.058   5.076  1.00 10.00      A   
ATOM   3332  CA  SER   392       1.130  -2.106   5.591  1.00 10.00      A   
ATOM   3333  CB  SER   392       2.090  -2.627   4.521  1.00 10.00      A   
ATOM   3334  OG  SER   392       1.459  -2.651   3.253  1.00 10.00      A   
ATOM   3335  HG  SER   392       0.538  -2.399   3.352  1.00 10.00      A   
ATOM   3336  C   SER   392       1.832  -2.020   6.940  1.00 10.00      A   
ATOM   3337  O   SER   392       2.623  -1.106   7.183  1.00 10.00      A   
ATOM   3338  N   SER   393       1.522  -2.964   7.813  1.00 10.00      A   
ATOM   3339  HN  SER   393       0.867  -3.649   7.561  1.00 10.00      A   
ATOM   3340  CA  SER   393       2.115  -3.017   9.136  1.00 10.00      A   
ATOM   3341  CB  SER   393       1.023  -2.919  10.205  1.00 10.00      A   
ATOM   3342  OG  SER   393       0.168  -1.814   9.968  1.00 10.00      A   
ATOM   3343  HG  SER   393       0.429  -1.080  10.546  1.00 10.00      A   
ATOM   3344  C   SER   393       2.892  -4.317   9.300  1.00 10.00      A   
ATOM   3345  O   SER   393       2.344  -5.404   9.103  1.00 10.00      A   
ATOM   3346  N   SER   394       4.167  -4.202   9.634  1.00 10.00      A   
ATOM   3347  HN  SER   394       4.548  -3.304   9.763  1.00 10.00      A   
ATOM   3348  CA  SER   394       5.020  -5.367   9.820  1.00 10.00      A   
ATOM   3349  CB  SER   394       6.476  -4.930   9.995  1.00 10.00      A   
ATOM   3350  OG  SER   394       6.835  -3.977   9.005  1.00 10.00      A   
ATOM   3351  HG  SER   394       7.767  -3.745   9.098  1.00 10.00      A   
ATOM   3352  C   SER   394       4.554  -6.200  11.014  1.00 10.00      A   
ATOM   3353  O   SER   394       4.665  -5.775  12.164  1.00 10.00      A   
ATOM   3354  N   GLN   395       4.023  -7.385  10.727  1.00 10.00      A   
ATOM   3355  HN  GLN   395       3.967  -7.666   9.787  1.00 10.00      A   
ATOM   3356  CA  GLN   395       3.526  -8.284  11.759  1.00 10.00      A   
ATOM   3357  CB  GLN   395       2.080  -8.690  11.441  1.00 10.00      A   
ATOM   3358  CG  GLN   395       1.461  -9.677  12.418  1.00 10.00      A   
ATOM   3359  CD  GLN   395       1.410  -9.156  13.841  1.00 10.00      A   
ATOM   3360  OE1 GLN   395       1.278  -7.954  14.078  1.00 10.00      A   
ATOM   3361  NE2 GLN   395       1.517 -10.060  14.799  1.00 10.00      A   
ATOM   3362 HE21 GLN   395       1.621 -11.003  14.534  1.00 10.00      A   
ATOM   3363 HE22 GLN   395       1.491  -9.758  15.731  1.00 10.00      A   
ATOM   3364  C   GLN   395       4.421  -9.516  11.876  1.00 10.00      A   
ATOM   3365  O   GLN   395       4.389 -10.408  11.027  1.00 10.00      A   
ATOM   3366  N   GLY   396       5.229  -9.548  12.924  1.00 10.00      A   
ATOM   3367  HN  GLY   396       5.221  -8.801  13.560  1.00 10.00      A   
ATOM   3368  CA  GLY   396       6.127 -10.662  13.139  1.00 10.00      A   
ATOM   3369  C   GLY   396       7.292 -10.636  12.173  1.00 10.00      A   
ATOM   3370  O   GLY   396       8.209  -9.824  12.313  1.00 10.00      A   
ATOM   3371  N   MET   397       7.252 -11.513  11.183  1.00 10.00      A   
ATOM   3372  HN  MET   397       6.496 -12.138  11.128  1.00 10.00      A   
ATOM   3373  CA  MET   397       8.310 -11.589  10.187  1.00 10.00      A   
ATOM   3374  CB  MET   397       8.886 -13.007  10.114  1.00 10.00      A   
ATOM   3375  CG  MET   397       9.764 -13.393  11.295  1.00 10.00      A   
ATOM   3376  SD  MET   397      11.294 -12.439  11.379  1.00 10.00      A   
ATOM   3377  CE  MET   397      12.126 -12.998   9.894  1.00 10.00      A   
ATOM   3378  C   MET   397       7.810 -11.157   8.813  1.00 10.00      A   
ATOM   3379  O   MET   397       8.526 -11.276   7.817  1.00 10.00      A   
ATOM   3380  N   GLY   398       6.587 -10.650   8.760  1.00 10.00      A   
ATOM   3381  HN  GLY   398       6.061 -10.567   9.587  1.00 10.00      A   
ATOM   3382  CA  GLY   398       6.024 -10.219   7.497  1.00 10.00      A   
ATOM   3383  C   GLY   398       4.962  -9.152   7.661  1.00 10.00      A   
ATOM   3384  O   GLY   398       4.067  -9.278   8.493  1.00 10.00      A   
ATOM   3385  N   SER   399       5.070  -8.097   6.878  1.00 10.00      A   
ATOM   3386  HN  SER   399       5.822  -8.040   6.252  1.00 10.00      A   
ATOM   3387  CA  SER   399       4.117  -6.998   6.922  1.00 10.00      A   
ATOM   3388  CB  SER   399       4.699  -5.813   6.154  1.00 10.00      A   
ATOM   3389  OG  SER   399       6.091  -6.005   5.944  1.00 10.00      A   
ATOM   3390  HG  SER   399       6.468  -5.206   5.556  1.00 10.00      A   
ATOM   3391  C   SER   399       2.766  -7.411   6.329  1.00 10.00      A   
ATOM   3392  O   SER   399       2.711  -8.138   5.334  1.00 10.00      A   
ATOM   3393  N   VAL   400       1.685  -6.965   6.958  1.00 10.00      A   
ATOM   3394  HN  VAL   400       1.795  -6.405   7.762  1.00 10.00      A   
ATOM   3395  CA  VAL   400       0.336  -7.279   6.494  1.00 10.00      A   
ATOM   3396  CB  VAL   400      -0.475  -8.043   7.561  1.00 10.00      A   
ATOM   3397  CG1 VAL   400       0.128  -9.418   7.808  1.00 10.00      A   
ATOM   3398  CG2 VAL   400      -0.551  -7.248   8.857  1.00 10.00      A   
ATOM   3399  C   VAL   400      -0.411  -6.005   6.103  1.00 10.00      A   
ATOM   3400  O   VAL   400       0.091  -4.900   6.303  1.00 10.00      A   
ATOM   3401  N   LEU   401      -1.611  -6.162   5.562  1.00 10.00      A   
ATOM   3402  HN  LEU   401      -1.972  -7.066   5.455  1.00 10.00      A   
ATOM   3403  CA  LEU   401      -2.413  -5.023   5.135  1.00 10.00      A   
ATOM   3404  CB  LEU   401      -3.137  -5.343   3.825  1.00 10.00      A   
ATOM   3405  CG  LEU   401      -2.279  -5.347   2.560  1.00 10.00      A   
ATOM   3406  CD1 LEU   401      -3.063  -5.920   1.390  1.00 10.00      A   
ATOM   3407  CD2 LEU   401      -1.796  -3.941   2.238  1.00 10.00      A   
ATOM   3408  C   LEU   401      -3.428  -4.618   6.198  1.00 10.00      A   
ATOM   3409  O   LEU   401      -4.167  -5.458   6.714  1.00 10.00      A   
ATOM   3410  N   ASN   402      -3.462  -3.332   6.517  1.00 10.00      A   
ATOM   3411  HN  ASN   402      -2.842  -2.712   6.072  1.00 10.00      A   
ATOM   3412  CA  ASN   402      -4.397  -2.809   7.505  1.00 10.00      A   
ATOM   3413  CB  ASN   402      -3.666  -2.380   8.780  1.00 10.00      A   
ATOM   3414  CG  ASN   402      -4.610  -2.180   9.955  1.00 10.00      A   
ATOM   3415  OD1 ASN   402      -5.672  -2.796  10.026  1.00 10.00      A   
ATOM   3416  ND2 ASN   402      -4.228  -1.323  10.887  1.00 10.00      A   
ATOM   3417 HD21 ASN   402      -3.366  -0.864  10.773  1.00 10.00      A   
ATOM   3418 HD22 ASN   402      -4.820  -1.177  11.654  1.00 10.00      A   
ATOM   3419  C   ASN   402      -5.171  -1.636   6.914  1.00 10.00      A   
ATOM   3420  O   ASN   402      -4.594  -0.782   6.239  1.00 10.00      A   
ATOM   3421  N   LEU   403      -6.474  -1.609   7.152  1.00 10.00      A   
ATOM   3422  HN  LEU   403      -6.876  -2.314   7.708  1.00 10.00      A   
ATOM   3423  CA  LEU   403      -7.326  -0.547   6.632  1.00 10.00      A   
ATOM   3424  CB  LEU   403      -8.426  -1.131   5.737  1.00 10.00      A   
ATOM   3425  CG  LEU   403      -9.352  -0.123   5.051  1.00 10.00      A   
ATOM   3426  CD1 LEU   403      -8.577   0.726   4.055  1.00 10.00      A   
ATOM   3427  CD2 LEU   403     -10.511  -0.833   4.366  1.00 10.00      A   
ATOM   3428  C   LEU   403      -7.945   0.255   7.771  1.00 10.00      A   
ATOM   3429  O   LEU   403      -8.603  -0.304   8.653  1.00 10.00      A   
ATOM   3430  N   VAL   404      -7.727   1.563   7.748  1.00 10.00      A   
ATOM   3431  HN  VAL   404      -7.194   1.945   7.013  1.00 10.00      A   
ATOM   3432  CA  VAL   404      -8.256   2.458   8.772  1.00 10.00      A   
ATOM   3433  CB  VAL   404      -7.137   2.939   9.727  1.00 10.00      A   
ATOM   3434  CG1 VAL   404      -7.668   3.950  10.734  1.00 10.00      A   
ATOM   3435  CG2 VAL   404      -6.496   1.764  10.446  1.00 10.00      A   
ATOM   3436  C   VAL   404      -8.921   3.672   8.126  1.00 10.00      A   
ATOM   3437  O   VAL   404      -8.360   4.292   7.224  1.00 10.00      A   
ATOM   3438  N   SER   405     -10.122   3.997   8.580  1.00 10.00      A   
ATOM   3439  HN  SER   405     -10.530   3.450   9.284  1.00 10.00      A   
ATOM   3440  CA  SER   405     -10.857   5.138   8.055  1.00 10.00      A   
ATOM   3441  CB  SER   405     -12.307   5.079   8.538  1.00 10.00      A   
ATOM   3442  OG  SER   405     -12.409   4.309   9.728  1.00 10.00      A   
ATOM   3443  HG  SER   405     -12.332   3.370   9.504  1.00 10.00      A   
ATOM   3444  C   SER   405     -10.200   6.448   8.489  1.00 10.00      A   
ATOM   3445  O   SER   405      -9.640   6.534   9.583  1.00 10.00      A   
ATOM   3446  N   THR   406     -10.282   7.470   7.640  1.00 10.00      A   
ATOM   3447  HN  THR   406     -10.747   7.346   6.782  1.00 10.00      A   
ATOM   3448  CA  THR   406      -9.686   8.773   7.937  1.00 10.00      A   
ATOM   3449  CB  THR   406      -9.806   9.721   6.730  1.00 10.00      A   
ATOM   3450  OG1 THR   406      -9.975   8.941   5.541  1.00 10.00      A   
ATOM   3451  HG1 THR   406     -10.170   9.528   4.794  1.00 10.00      A   
ATOM   3452  CG2 THR   406      -8.549  10.567   6.591  1.00 10.00      A   
ATOM   3453  C   THR   406     -10.327   9.423   9.165  1.00 10.00      A   
ATOM   3454  O   THR   406      -9.775  10.360   9.748  1.00 10.00      A   
ATOM   3455  N   ASP   407     -11.494   8.921   9.551  1.00 10.00      A   
ATOM   3456  HN  ASP   407     -11.888   8.186   9.038  1.00 10.00      A   
ATOM   3457  CA  ASP   407     -12.207   9.439  10.712  1.00 10.00      A   
ATOM   3458  CB  ASP   407     -13.703   9.124  10.606  1.00 10.00      A   
ATOM   3459  CG  ASP   407     -14.586  10.342  10.815  1.00 10.00      A   
ATOM   3460  OD1 ASP   407     -14.273  11.167  11.699  1.00 10.00      A   
ATOM   3461  OD2 ASP   407     -15.600  10.478  10.094  1.00 10.00      A   
ATOM   3462  C   ASP   407     -11.638   8.836  11.994  1.00 10.00      A   
ATOM   3463  O   ASP   407     -11.897   9.326  13.094  1.00 10.00      A   
ATOM   3464  N   GLY   408     -10.851   7.769  11.838  1.00 10.00      A   
ATOM   3465  HN  GLY   408     -10.662   7.442  10.930  1.00 10.00      A   
ATOM   3466  CA  GLY   408     -10.249   7.100  12.978  1.00 10.00      A   
ATOM   3467  C   GLY   408     -11.271   6.376  13.827  1.00 10.00      A   
ATOM   3468  O   GLY   408     -11.104   6.252  15.040  1.00 10.00      A   
ATOM   3469  N   ARG   409     -12.327   5.888  13.188  1.00 10.00      A   
ATOM   3470  HN  ARG   409     -12.395   6.005  12.219  1.00 10.00      A   
ATOM   3471  CA  ARG   409     -13.388   5.190  13.898  1.00 10.00      A   
ATOM   3472  CB  ARG   409     -14.761   5.709  13.467  1.00 10.00      A   
ATOM   3473  CG  ARG   409     -14.925   7.209  13.637  1.00 10.00      A   
ATOM   3474  CD  ARG   409     -16.348   7.578  14.012  1.00 10.00      A   
ATOM   3475  NE  ARG   409     -17.274   7.437  12.893  1.00 10.00      A   
ATOM   3476  HE  ARG   409     -17.192   6.630  12.335  1.00 10.00      A   
ATOM   3477  CZ  ARG   409     -18.213   8.330  12.592  1.00 10.00      A   
ATOM   3478  NH1 ARG   409     -18.360   9.422  13.334  1.00 10.00      A   
ATOM   3479 HH11 ARG   409     -17.737   9.591  14.154  1.00 10.00      A   
ATOM   3480 HH12 ARG   409     -19.099  10.120  13.099  1.00 10.00      A   
ATOM   3481  NH2 ARG   409     -19.007   8.118  11.550  1.00 10.00      A   
ATOM   3482 HH21 ARG   409     -18.885   7.256  10.969  1.00 10.00      A   
ATOM   3483 HH22 ARG   409     -19.749   8.810  11.301  1.00 10.00      A   
ATOM   3484  C   ARG   409     -13.309   3.682  13.706  1.00 10.00      A   
ATOM   3485  O   ARG   409     -13.464   2.921  14.660  1.00 10.00      A   
ATOM   3486  N   PHE   410     -13.070   3.247  12.480  1.00 10.00      A   
ATOM   3487  HN  PHE   410     -12.941   3.893  11.749  1.00 10.00      A   
ATOM   3488  CA  PHE   410     -12.983   1.825  12.195  1.00 10.00      A   
ATOM   3489  CB  PHE   410     -13.983   1.427  11.105  1.00 10.00      A   
ATOM   3490  CG  PHE   410     -14.234  -0.052  11.027  1.00 10.00      A   
ATOM   3491  CD1 PHE   410     -14.808  -0.727  12.093  1.00 10.00      A   
ATOM   3492  CD2 PHE   410     -13.897  -0.767   9.889  1.00 10.00      A   
ATOM   3493  CE1 PHE   410     -15.040  -2.088  12.026  1.00 10.00      A   
ATOM   3494  CE2 PHE   410     -14.127  -2.127   9.816  1.00 10.00      A   
ATOM   3495  CZ  PHE   410     -14.699  -2.789  10.886  1.00 10.00      A   
ATOM   3496  C   PHE   410     -11.565   1.430  11.803  1.00 10.00      A   
ATOM   3497  O   PHE   410     -10.896   2.144  11.052  1.00 10.00      A   
ATOM   3498  N   LYS   411     -11.104   0.315  12.351  1.00 10.00      A   
ATOM   3499  HN  LYS   411     -11.682  -0.188  12.967  1.00 10.00      A   
ATOM   3500  CA  LYS   411      -9.768  -0.198  12.076  1.00 10.00      A   
ATOM   3501  CB  LYS   411      -8.807   0.189  13.210  1.00 10.00      A   
ATOM   3502  CG  LYS   411      -8.729   1.684  13.481  1.00 10.00      A   
ATOM   3503  CD  LYS   411      -7.921   1.987  14.728  1.00 10.00      A   
ATOM   3504  CE  LYS   411      -7.866   3.485  14.984  1.00 10.00      A   
ATOM   3505  NZ  LYS   411      -7.096   3.818  16.210  1.00 10.00      A   
ATOM   3506  HZ1 LYS   411      -6.178   3.320  16.209  1.00 10.00      A   
ATOM   3507  HZ2 LYS   411      -7.628   3.534  17.058  1.00 10.00      A   
ATOM   3508  HZ3 LYS   411      -6.921   4.842  16.252  1.00 10.00      A   
ATOM   3509  C   LYS   411      -9.825  -1.717  11.946  1.00 10.00      A   
ATOM   3510  O   LYS   411     -10.167  -2.412  12.904  1.00 10.00      A   
ATOM   3511  N   ALA   412      -9.503  -2.229  10.763  1.00 10.00      A   
ATOM   3512  HN  ALA   412      -9.231  -1.627  10.035  1.00 10.00      A   
ATOM   3513  CA  ALA   412      -9.532  -3.666  10.523  1.00 10.00      A   
ATOM   3514  CB  ALA   412     -10.923  -4.111  10.098  1.00 10.00      A   
ATOM   3515  C   ALA   412      -8.507  -4.068   9.472  1.00 10.00      A   
ATOM   3516  O   ALA   412      -8.279  -3.345   8.501  1.00 10.00      A   
ATOM   3517  N   ARG   413      -7.891  -5.221   9.675  1.00 10.00      A   
ATOM   3518  HN  ARG   413      -8.119  -5.751  10.470  1.00 10.00      A   
ATOM   3519  CA  ARG   413      -6.893  -5.728   8.747  1.00 10.00      A   
ATOM   3520  CB  ARG   413      -5.858  -6.589   9.479  1.00 10.00      A   
ATOM   3521  CG  ARG   413      -4.933  -5.806  10.397  1.00 10.00      A   
ATOM   3522  CD  ARG   413      -3.837  -6.687  10.971  1.00 10.00      A   
ATOM   3523  NE  ARG   413      -4.374  -7.753  11.817  1.00 10.00      A   
ATOM   3524  HE  ARG   413      -5.261  -8.114  11.578  1.00 10.00      A   
ATOM   3525  CZ  ARG   413      -3.741  -8.263  12.875  1.00 10.00      A   
ATOM   3526  NH1 ARG   413      -2.543  -7.809  13.223  1.00 10.00      A   
ATOM   3527 HH11 ARG   413      -2.049  -8.206  14.053  1.00 10.00      A   
ATOM   3528 HH12 ARG   413      -2.086  -7.053  12.668  1.00 10.00      A   
ATOM   3529  NH2 ARG   413      -4.309  -9.231  13.578  1.00 10.00      A   
ATOM   3530 HH21 ARG   413      -3.821  -9.636  14.406  1.00 10.00      A   
ATOM   3531 HH22 ARG   413      -5.249  -9.597  13.301  1.00 10.00      A   
ATOM   3532  C   ARG   413      -7.554  -6.533   7.636  1.00 10.00      A   
ATOM   3533  O   ARG   413      -8.700  -6.971   7.768  1.00 10.00      A   
ATOM   3534  N   LEU   414      -6.830  -6.719   6.543  1.00 10.00      A   
ATOM   3535  HN  LEU   414      -5.922  -6.343   6.502  1.00 10.00      A   
ATOM   3536  CA  LEU   414      -7.331  -7.476   5.405  1.00 10.00      A   
ATOM   3537  CB  LEU   414      -6.881  -6.811   4.098  1.00 10.00      A   
ATOM   3538  CG  LEU   414      -7.355  -5.374   3.872  1.00 10.00      A   
ATOM   3539  CD1 LEU   414      -6.847  -4.846   2.540  1.00 10.00      A   
ATOM   3540  CD2 LEU   414      -8.873  -5.293   3.932  1.00 10.00      A   
ATOM   3541  C   LEU   414      -6.810  -8.909   5.471  1.00 10.00      A   
ATOM   3542  O   LEU   414      -5.879  -9.184   6.230  1.00 10.00      A   
ATOM   3543  N   PRO   415      -7.412  -9.843   4.703  1.00 10.00      A   
ATOM   3544  CA  PRO   415      -6.989 -11.251   4.677  1.00 10.00      A   
ATOM   3545  CB  PRO   415      -7.693 -11.800   3.440  1.00 10.00      A   
ATOM   3546  CG  PRO   415      -8.933 -10.985   3.336  1.00 10.00      A   
ATOM   3547  CD  PRO   415      -8.566  -9.606   3.812  1.00 10.00      A   
ATOM   3548  C   PRO   415      -5.481 -11.398   4.515  1.00 10.00      A   
ATOM   3549  O   PRO   415      -4.882 -10.812   3.611  1.00 10.00      A   
ATOM   3550  N   ALA   416      -4.878 -12.183   5.393  1.00 10.00      A   
ATOM   3551  HN  ALA   416      -5.416 -12.638   6.073  1.00 10.00      A   
ATOM   3552  CA  ALA   416      -3.442 -12.404   5.365  1.00 10.00      A   
ATOM   3553  CB  ALA   416      -2.992 -13.119   6.629  1.00 10.00      A   
ATOM   3554  C   ALA   416      -3.040 -13.194   4.126  1.00 10.00      A   
ATOM   3555  O   ALA   416      -3.476 -14.333   3.933  1.00 10.00      A   
ATOM   3556  N   THR   417      -2.224 -12.578   3.285  1.00 10.00      A   
ATOM   3557  HN  THR   417      -1.922 -11.667   3.491  1.00 10.00      A   
ATOM   3558  CA  THR   417      -1.756 -13.209   2.066  1.00 10.00      A   
ATOM   3559  CB  THR   417      -1.184 -12.151   1.109  1.00 10.00      A   
ATOM   3560  OG1 THR   417      -0.576 -11.109   1.882  1.00 10.00      A   
ATOM   3561  HG1 THR   417       0.350 -11.323   2.040  1.00 10.00      A   
ATOM   3562  CG2 THR   417      -2.289 -11.555   0.251  1.00 10.00      A   
ATOM   3563  C   THR   417      -0.680 -14.241   2.380  1.00 10.00      A   
ATOM   3564  O   THR   417      -0.134 -14.263   3.487  1.00 10.00      A   
ATOM   3565  N   ASP   418      -0.371 -15.084   1.407  1.00 10.00      A   
ATOM   3566  HN  ASP   418      -0.830 -15.007   0.544  1.00 10.00      A   
ATOM   3567  CA  ASP   418       0.634 -16.126   1.577  1.00 10.00      A   
ATOM   3568  CB  ASP   418       0.357 -17.309   0.637  1.00 10.00      A   
ATOM   3569  CG  ASP   418       0.421 -16.966  -0.841  1.00 10.00      A   
ATOM   3570  OD1 ASP   418      -0.184 -15.948  -1.254  1.00 10.00      A   
ATOM   3571  OD2 ASP   418       1.054 -17.733  -1.602  1.00 10.00      A   
ATOM   3572  C   ASP   418       2.047 -15.579   1.387  1.00 10.00      A   
ATOM   3573  O   ASP   418       2.853 -16.128   0.636  1.00 10.00      A   
ATOM   3574  N   GLY   419       2.341 -14.500   2.095  1.00 10.00      A   
ATOM   3575  HN  GLY   419       1.660 -14.126   2.698  1.00 10.00      A   
ATOM   3576  CA  GLY   419       3.643 -13.875   2.006  1.00 10.00      A   
ATOM   3577  C   GLY   419       3.632 -12.487   2.610  1.00 10.00      A   
ATOM   3578  O   GLY   419       2.588 -12.023   3.076  1.00 10.00      A   
ATOM   3579  N   GLN   420       4.782 -11.824   2.599  1.00 10.00      A   
ATOM   3580  HN  GLN   420       5.575 -12.248   2.199  1.00 10.00      A   
ATOM   3581  CA  GLN   420       4.900 -10.480   3.155  1.00 10.00      A   
ATOM   3582  CB  GLN   420       6.351 -10.189   3.556  1.00 10.00      A   
ATOM   3583  CG  GLN   420       6.575  -8.776   4.080  1.00 10.00      A   
ATOM   3584  CD  GLN   420       8.025  -8.478   4.407  1.00 10.00      A   
ATOM   3585  OE1 GLN   420       8.798  -9.371   4.748  1.00 10.00      A   
ATOM   3586  NE2 GLN   420       8.399  -7.210   4.331  1.00 10.00      A   
ATOM   3587 HE21 GLN   420       7.725  -6.542   4.070  1.00 10.00      A   
ATOM   3588 HE22 GLN   420       9.328  -6.985   4.535  1.00 10.00      A   
ATOM   3589  C   GLN   420       4.420  -9.428   2.157  1.00 10.00      A   
ATOM   3590  O   GLN   420       4.802  -9.452   0.986  1.00 10.00      A   
ATOM   3591  N   VAL   421       3.577  -8.514   2.618  1.00 10.00      A   
ATOM   3592  HN  VAL   421       3.297  -8.547   3.560  1.00 10.00      A   
ATOM   3593  CA  VAL   421       3.066  -7.450   1.764  1.00 10.00      A   
ATOM   3594  CB  VAL   421       1.643  -7.015   2.175  1.00 10.00      A   
ATOM   3595  CG1 VAL   421       1.046  -6.083   1.132  1.00 10.00      A   
ATOM   3596  CG2 VAL   421       0.745  -8.222   2.391  1.00 10.00      A   
ATOM   3597  C   VAL   421       3.991  -6.244   1.850  1.00 10.00      A   
ATOM   3598  O   VAL   421       4.348  -5.810   2.943  1.00 10.00      A   
ATOM   3599  N   LYS   422       4.387  -5.714   0.703  1.00 10.00      A   
ATOM   3600  HN  LYS   422       4.065  -6.099  -0.141  1.00 10.00      A   
ATOM   3601  CA  LYS   422       5.279  -4.565   0.663  1.00 10.00      A   
ATOM   3602  CB  LYS   422       6.697  -5.006   0.297  1.00 10.00      A   
ATOM   3603  CG  LYS   422       7.512  -5.575   1.448  1.00 10.00      A   
ATOM   3604  CD  LYS   422       8.740  -6.317   0.938  1.00 10.00      A   
ATOM   3605  CE  LYS   422       9.538  -5.474  -0.047  1.00 10.00      A   
ATOM   3606  NZ  LYS   422      10.321  -4.410   0.632  1.00 10.00      A   
ATOM   3607  HZ1 LYS   422       9.739  -3.933   1.359  1.00 10.00      A   
ATOM   3608  HZ2 LYS   422      10.634  -3.700  -0.054  1.00 10.00      A   
ATOM   3609  HZ3 LYS   422      11.157  -4.816   1.092  1.00 10.00      A   
ATOM   3610  C   LYS   422       4.797  -3.521  -0.337  1.00 10.00      A   
ATOM   3611  O   LYS   422       4.456  -3.855  -1.475  1.00 10.00      A   
ATOM   3612  N   PHE   423       4.781  -2.264   0.112  1.00 10.00      A   
ATOM   3613  HN  PHE   423       5.056  -2.098   1.035  1.00 10.00      A   
ATOM   3614  CA  PHE   423       4.364  -1.122  -0.707  1.00 10.00      A   
ATOM   3615  CB  PHE   423       5.401  -0.802  -1.795  1.00 10.00      A   
ATOM   3616  CG  PHE   423       6.778  -0.507  -1.271  1.00 10.00      A   
ATOM   3617  CD1 PHE   423       7.703  -1.524  -1.099  1.00 10.00      A   
ATOM   3618  CD2 PHE   423       7.148   0.787  -0.957  1.00 10.00      A   
ATOM   3619  CE1 PHE   423       8.972  -1.255  -0.624  1.00 10.00      A   
ATOM   3620  CE2 PHE   423       8.413   1.064  -0.480  1.00 10.00      A   
ATOM   3621  CZ  PHE   423       9.328   0.042  -0.314  1.00 10.00      A   
ATOM   3622  C   PHE   423       2.966  -1.301  -1.308  1.00 10.00      A   
ATOM   3623  O   PHE   423       2.823  -1.730  -2.454  1.00 10.00      A   
ATOM   3624  N   PRO   424       1.915  -0.982  -0.534  1.00 10.00      A   
ATOM   3625  CA  PRO   424       0.531  -1.103  -0.995  1.00 10.00      A   
ATOM   3626  CB  PRO   424      -0.261  -1.083   0.309  1.00 10.00      A   
ATOM   3627  CG  PRO   424       0.554  -0.233   1.220  1.00 10.00      A   
ATOM   3628  CD  PRO   424       1.993  -0.479   0.850  1.00 10.00      A   
ATOM   3629  C   PRO   424       0.126   0.076  -1.878  1.00 10.00      A   
ATOM   3630  O   PRO   424       0.690   1.169  -1.776  1.00 10.00      A   
ATOM   3631  N   ALA   425      -0.843  -0.152  -2.746  1.00 10.00      A   
ATOM   3632  HN  ALA   425      -1.250  -1.047  -2.786  1.00 10.00      A   
ATOM   3633  CA  ALA   425      -1.321   0.884  -3.650  1.00 10.00      A   
ATOM   3634  CB  ALA   425      -0.590   0.791  -4.980  1.00 10.00      A   
ATOM   3635  C   ALA   425      -2.823   0.763  -3.871  1.00 10.00      A   
ATOM   3636  O   ALA   425      -3.378  -0.340  -3.844  1.00 10.00      A   
ATOM   3637  N   TRP   426      -3.475   1.896  -4.082  1.00 10.00      A   
ATOM   3638  HN  TRP   426      -2.975   2.743  -4.082  1.00 10.00      A   
ATOM   3639  CA  TRP   426      -4.909   1.925  -4.322  1.00 10.00      A   
ATOM   3640  CB  TRP   426      -5.620   2.720  -3.219  1.00 10.00      A   
ATOM   3641  CG  TRP   426      -7.052   2.319  -3.005  1.00 10.00      A   
ATOM   3642  CD1 TRP   426      -7.987   2.060  -3.965  1.00 10.00      A   
ATOM   3643  CD2 TRP   426      -7.712   2.136  -1.747  1.00 10.00      A   
ATOM   3644  NE1 TRP   426      -9.183   1.717  -3.384  1.00 10.00      A   
ATOM   3645  HE1 TRP   426     -10.003   1.483  -3.867  1.00 10.00      A   
ATOM   3646  CE2 TRP   426      -9.042   1.755  -2.024  1.00 10.00      A   
ATOM   3647  CE3 TRP   426      -7.309   2.245  -0.415  1.00 10.00      A   
ATOM   3648  CZ2 TRP   426      -9.969   1.494  -1.019  1.00 10.00      A   
ATOM   3649  CZ3 TRP   426      -8.231   1.987   0.581  1.00 10.00      A   
ATOM   3650  CH2 TRP   426      -9.544   1.611   0.275  1.00 10.00      A   
ATOM   3651  C   TRP   426      -5.183   2.556  -5.681  1.00 10.00      A   
ATOM   3652  O   TRP   426      -4.778   3.690  -5.937  1.00 10.00      A   
ATOM   3653  N   SER   427      -5.850   1.810  -6.549  1.00 10.00      A   
ATOM   3654  HN  SER   427      -6.135   0.910  -6.289  1.00 10.00      A   
ATOM   3655  CA  SER   427      -6.178   2.289  -7.882  1.00 10.00      A   
ATOM   3656  CB  SER   427      -6.693   1.120  -8.725  1.00 10.00      A   
ATOM   3657  OG  SER   427      -6.449  -0.117  -8.068  1.00 10.00      A   
ATOM   3658  HG  SER   427      -7.101  -0.238  -7.364  1.00 10.00      A   
ATOM   3659  C   SER   427      -7.239   3.385  -7.816  1.00 10.00      A   
ATOM   3660  O   SER   427      -8.067   3.397  -6.906  1.00 10.00      A   
ATOM   3661  N   PRO   428      -7.219   4.329  -8.768  1.00 10.00      A   
ATOM   3662  CA  PRO   428      -8.200   5.417  -8.820  1.00 10.00      A   
ATOM   3663  CB  PRO   428      -7.664   6.343  -9.925  1.00 10.00      A   
ATOM   3664  CG  PRO   428      -6.263   5.891 -10.178  1.00 10.00      A   
ATOM   3665  CD  PRO   428      -6.238   4.427  -9.856  1.00 10.00      A   
ATOM   3666  C   PRO   428      -9.585   4.889  -9.199  1.00 10.00      A   
ATOM   3667  O   PRO   428      -9.785   3.677  -9.311  1.00 10.00      A   
ATOM   3668  N   TYR   429     -10.538   5.793  -9.400  1.00 10.00      A   
ATOM   3669  HN  TYR   429     -10.323   6.745  -9.307  1.00 10.00      A   
ATOM   3670  CA  TYR   429     -11.896   5.397  -9.765  1.00 10.00      A   
ATOM   3671  CB  TYR   429     -12.804   6.617  -9.923  1.00 10.00      A   
ATOM   3672  CG  TYR   429     -13.367   7.125  -8.615  1.00 10.00      A   
ATOM   3673  CD1 TYR   429     -12.892   8.294  -8.038  1.00 10.00      A   
ATOM   3674  CD2 TYR   429     -14.370   6.427  -7.953  1.00 10.00      A   
ATOM   3675  CE1 TYR   429     -13.398   8.756  -6.838  1.00 10.00      A   
ATOM   3676  CE2 TYR   429     -14.883   6.883  -6.754  1.00 10.00      A   
ATOM   3677  CZ  TYR   429     -14.393   8.045  -6.200  1.00 10.00      A   
ATOM   3678  OH  TYR   429     -14.898   8.501  -5.002  1.00 10.00      A   
ATOM   3679  HH  TYR   429     -15.298   7.762  -4.522  1.00 10.00      A   
ATOM   3680  C   TYR   429     -11.903   4.552 -11.036  1.00 10.00      A   
ATOM   3681  O   TYR   429     -11.559   5.035 -12.117  1.00 10.00      A   
ATOM   3682  N   LEU   430     -12.269   3.285 -10.884  1.00 10.00      A   
ATOM   3683  HN  LEU   430     -12.512   2.966  -9.994  1.00 10.00      A   
ATOM   3684  CB  LEU   430     -12.598   0.931 -11.500  1.00 10.00      A   
ATOM   3685  CG  LEU   430     -11.556   0.320 -10.559  1.00 10.00      A   
ATOM   3686  CD1 LEU   430     -11.993  -1.066 -10.114  1.00 10.00      A   
ATOM   3687  CD2 LEU   430     -10.190   0.261 -11.227  1.00 10.00      A   
ATOM   3688  CA  LEU   430     -12.320   2.353 -11.999  1.00 10.00      A   
ATOM   3689  C   LEU   430     -13.379   2.772 -13.006  1.00 10.00      A   
ATOM   3690  O   LEU   430     -14.497   3.140 -12.577  1.00 10.00      A   
ATOM   3691  OXT LEU   430     -13.087   2.740 -14.219  1.00 10.00      A   
ATOM   3692  CB  ASN    68      26.734 -16.981  15.236  1.00 10.00      B   
ATOM   3693  CG  ASN    68      25.776 -18.015  14.667  1.00 10.00      B   
ATOM   3694  OD1 ASN    68      24.579 -17.762  14.536  1.00 10.00      B   
ATOM   3695  ND2 ASN    68      26.295 -19.185  14.326  1.00 10.00      B   
ATOM   3696 HD21 ASN    68      27.259 -19.324  14.462  1.00 10.00      B   
ATOM   3697 HD22 ASN    68      25.697 -19.865  13.947  1.00 10.00      B   
ATOM   3698  C   ASN    68      26.134 -15.401  13.389  1.00 10.00      B   
ATOM   3699  O   ASN    68      26.796 -16.082  12.607  1.00 10.00      B   
ATOM   3700  N   ASN    68      25.092 -15.174  15.638  1.00 10.00      B   
ATOM   3701  HT1 ASN    68      24.294 -15.759  15.314  1.00 10.00      B   
ATOM   3702  HT2 ASN    68      24.859 -14.174  15.485  1.00 10.00      B   
ATOM   3703  HT3 ASN    68      25.225 -15.331  16.657  1.00 10.00      B   
ATOM   3704  CA  ASN    68      26.326 -15.541  14.899  1.00 10.00      B   
ATOM   3705  N   ASN    69      25.235 -14.521  12.975  1.00 10.00      B   
ATOM   3706  HN  ASN    69      24.731 -13.996  13.632  1.00 10.00      B   
ATOM   3707  CA  ASN    69      24.968 -14.324  11.555  1.00 10.00      B   
ATOM   3708  CB  ASN    69      23.879 -15.296  11.076  1.00 10.00      B   
ATOM   3709  CG  ASN    69      22.511 -15.024  11.684  1.00 10.00      B   
ATOM   3710  OD1 ASN    69      22.398 -14.546  12.813  1.00 10.00      B   
ATOM   3711  ND2 ASN    69      21.462 -15.325  10.937  1.00 10.00      B   
ATOM   3712 HD21 ASN    69      21.618 -15.700  10.039  1.00 10.00      B   
ATOM   3713 HD22 ASN    69      20.566 -15.172  11.312  1.00 10.00      B   
ATOM   3714  C   ASN    69      24.553 -12.887  11.253  1.00 10.00      B   
ATOM   3715  O   ASN    69      23.875 -12.625  10.259  1.00 10.00      B   
ATOM   3716  N   ILE    70      24.986 -11.953  12.089  1.00 10.00      B   
ATOM   3717  HN  ILE    70      25.565 -12.206  12.837  1.00 10.00      B   
ATOM   3718  CA  ILE    70      24.634 -10.550  11.902  1.00 10.00      B   
ATOM   3719  CB  ILE    70      23.576 -10.081  12.931  1.00 10.00      B   
ATOM   3720  CG1 ILE    70      22.236 -10.776  12.663  1.00 10.00      B   
ATOM   3721  CG2 ILE    70      23.406  -8.567  12.895  1.00 10.00      B   
ATOM   3722  CD1 ILE    70      21.227 -10.628  13.779  1.00 10.00      B   
ATOM   3723  C   ILE    70      25.865  -9.647  11.963  1.00 10.00      B   
ATOM   3724  O   ILE    70      26.624  -9.675  12.934  1.00 10.00      B   
ATOM   3725  N   VAL    71      26.054  -8.859  10.912  1.00 10.00      B   
ATOM   3726  HN  VAL    71      25.416  -8.902  10.166  1.00 10.00      B   
ATOM   3727  CA  VAL    71      27.174  -7.929  10.826  1.00 10.00      B   
ATOM   3728  CB  VAL    71      27.825  -7.960   9.424  1.00 10.00      B   
ATOM   3729  CG1 VAL    71      29.082  -7.102   9.393  1.00 10.00      B   
ATOM   3730  CG2 VAL    71      28.137  -9.384   8.995  1.00 10.00      B   
ATOM   3731  C   VAL    71      26.674  -6.512  11.085  1.00 10.00      B   
ATOM   3732  O   VAL    71      25.671  -6.092  10.507  1.00 10.00      B   
ATOM   3733  N   TYR    72      27.363  -5.782  11.950  1.00 10.00      B   
ATOM   3734  HN  TYR    72      28.154  -6.166  12.377  1.00 10.00      B   
ATOM   3735  CA  TYR    72      26.978  -4.415  12.266  1.00 10.00      B   
ATOM   3736  CB  TYR    72      27.117  -4.139  13.765  1.00 10.00      B   
ATOM   3737  CG  TYR    72      25.996  -4.724  14.593  1.00 10.00      B   
ATOM   3738  CD1 TYR    72      26.167  -5.904  15.304  1.00 10.00      B   
ATOM   3739  CD2 TYR    72      24.762  -4.093  14.661  1.00 10.00      B   
ATOM   3740  CE1 TYR    72      25.139  -6.440  16.058  1.00 10.00      B   
ATOM   3741  CE2 TYR    72      23.730  -4.618  15.412  1.00 10.00      B   
ATOM   3742  CZ  TYR    72      23.922  -5.791  16.108  1.00 10.00      B   
ATOM   3743  OH  TYR    72      22.891  -6.317  16.851  1.00 10.00      B   
ATOM   3744  HH  TYR    72      23.237  -6.639  17.692  1.00 10.00      B   
ATOM   3745  C   TYR    72      27.798  -3.418  11.459  1.00 10.00      B   
ATOM   3746  O   TYR    72      28.989  -3.630  11.215  1.00 10.00      B   
ATOM   3747  N   PHE    73      27.155  -2.334  11.046  1.00 10.00      B   
ATOM   3748  HN  PHE    73      26.206  -2.218  11.284  1.00 10.00      B   
ATOM   3749  CA  PHE    73      27.812  -1.302  10.255  1.00 10.00      B   
ATOM   3750  CB  PHE    73      27.205  -1.236   8.849  1.00 10.00      B   
ATOM   3751  CG  PHE    73      27.354  -2.501   8.053  1.00 10.00      B   
ATOM   3752  CD1 PHE    73      26.309  -3.407   7.969  1.00 10.00      B   
ATOM   3753  CD2 PHE    73      28.537  -2.784   7.389  1.00 10.00      B   
ATOM   3754  CE1 PHE    73      26.440  -4.571   7.239  1.00 10.00      B   
ATOM   3755  CE2 PHE    73      28.675  -3.948   6.656  1.00 10.00      B   
ATOM   3756  CZ  PHE    73      27.624  -4.843   6.581  1.00 10.00      B   
ATOM   3757  C   PHE    73      27.699   0.063  10.926  1.00 10.00      B   
ATOM   3758  O   PHE    73      26.890   0.256  11.839  1.00 10.00      B   
ATOM   3759  N   ASP    74      28.518   1.004  10.476  1.00 10.00      B   
ATOM   3760  HN  ASP    74      29.150   0.784   9.754  1.00 10.00      B   
ATOM   3761  CA  ASP    74      28.508   2.357  11.023  1.00 10.00      B   
ATOM   3762  CB  ASP    74      29.929   2.927  11.099  1.00 10.00      B   
ATOM   3763  CG  ASP    74      30.737   2.377  12.258  1.00 10.00      B   
ATOM   3764  OD1 ASP    74      30.538   2.831  13.402  1.00 10.00      B   
ATOM   3765  OD2 ASP    74      31.589   1.490  12.033  1.00 10.00      B   
ATOM   3766  C   ASP    74      27.628   3.270  10.174  1.00 10.00      B   
ATOM   3767  O   ASP    74      27.072   2.843   9.159  1.00 10.00      B   
ATOM   3768  N   LEU    75      27.502   4.526  10.591  1.00 10.00      B   
ATOM   3769  HN  LEU    75      27.966   4.806  11.409  1.00 10.00      B   
ATOM   3770  CA  LEU    75      26.692   5.501   9.864  1.00 10.00      B   
ATOM   3771  CB  LEU    75      26.575   6.804  10.662  1.00 10.00      B   
ATOM   3772  CG  LEU    75      25.889   7.981   9.959  1.00 10.00      B   
ATOM   3773  CD1 LEU    75      24.442   7.650   9.628  1.00 10.00      B   
ATOM   3774  CD2 LEU    75      25.970   9.233  10.816  1.00 10.00      B   
ATOM   3775  C   LEU    75      27.276   5.775   8.479  1.00 10.00      B   
ATOM   3776  O   LEU    75      28.428   6.200   8.356  1.00 10.00      B   
ATOM   3777  N   ASP    76      26.464   5.522   7.448  1.00 10.00      B   
ATOM   3778  HN  ASP    76      25.560   5.197   7.635  1.00 10.00      B   
ATOM   3779  CA  ASP    76      26.862   5.722   6.047  1.00 10.00      B   
ATOM   3780  CB  ASP    76      27.059   7.206   5.708  1.00 10.00      B   
ATOM   3781  CG  ASP    76      26.576   7.562   4.308  1.00 10.00      B   
ATOM   3782  OD1 ASP    76      27.044   6.944   3.326  1.00 10.00      B   
ATOM   3783  OD2 ASP    76      25.723   8.467   4.182  1.00 10.00      B   
ATOM   3784  C   ASP    76      28.105   4.913   5.684  1.00 10.00      B   
ATOM   3785  O   ASP    76      28.912   5.321   4.846  1.00 10.00      B   
ATOM   3786  N   LYS    77      28.258   3.763   6.320  1.00 10.00      B   
ATOM   3787  HN  LYS    77      27.599   3.495   6.993  1.00 10.00      B   
ATOM   3788  CA  LYS    77      29.388   2.894   6.052  1.00 10.00      B   
ATOM   3789  CB  LYS    77      30.341   2.834   7.250  1.00 10.00      B   
ATOM   3790  CG  LYS    77      31.238   4.057   7.386  1.00 10.00      B   
ATOM   3791  CD  LYS    77      32.217   3.906   8.537  1.00 10.00      B   
ATOM   3792  CE  LYS    77      33.288   4.986   8.508  1.00 10.00      B   
ATOM   3793  NZ  LYS    77      34.221   4.874   9.658  1.00 10.00      B   
ATOM   3794  HZ1 LYS    77      33.719   5.070  10.548  1.00 10.00      B   
ATOM   3795  HZ2 LYS    77      34.997   5.556   9.557  1.00 10.00      B   
ATOM   3796  HZ3 LYS    77      34.620   3.915   9.703  1.00 10.00      B   
ATOM   3797  C   LYS    77      28.919   1.501   5.652  1.00 10.00      B   
ATOM   3798  O   LYS    77      27.891   1.013   6.135  1.00 10.00      B   
ATOM   3799  N   TYR    78      29.666   0.880   4.751  1.00 10.00      B   
ATOM   3800  HN  TYR    78      30.463   1.335   4.399  1.00 10.00      B   
ATOM   3801  CA  TYR    78      29.346  -0.452   4.260  1.00 10.00      B   
ATOM   3802  CB  TYR    78      28.743  -0.373   2.847  1.00 10.00      B   
ATOM   3803  CG  TYR    78      29.546   0.459   1.865  1.00 10.00      B   
ATOM   3804  CD1 TYR    78      30.499  -0.129   1.041  1.00 10.00      B   
ATOM   3805  CD2 TYR    78      29.353   1.831   1.764  1.00 10.00      B   
ATOM   3806  CE1 TYR    78      31.237   0.628   0.148  1.00 10.00      B   
ATOM   3807  CE2 TYR    78      30.085   2.594   0.873  1.00 10.00      B   
ATOM   3808  CZ  TYR    78      31.024   1.988   0.068  1.00 10.00      B   
ATOM   3809  OH  TYR    78      31.758   2.747  -0.815  1.00 10.00      B   
ATOM   3810  HH  TYR    78      32.361   3.316  -0.321  1.00 10.00      B   
ATOM   3811  C   TYR    78      30.593  -1.333   4.263  1.00 10.00      B   
ATOM   3812  O   TYR    78      30.654  -2.355   3.578  1.00 10.00      B   
ATOM   3813  N   ASP    79      31.584  -0.929   5.045  1.00 10.00      B   
ATOM   3814  HN  ASP    79      31.470  -0.118   5.581  1.00 10.00      B   
ATOM   3815  CA  ASP    79      32.832  -1.672   5.140  1.00 10.00      B   
ATOM   3816  CB  ASP    79      34.001  -0.759   5.516  1.00 10.00      B   
ATOM   3817  CG  ASP    79      34.694  -0.171   4.304  1.00 10.00      B   
ATOM   3818  OD1 ASP    79      35.499  -0.886   3.665  1.00 10.00      B   
ATOM   3819  OD2 ASP    79      34.447   1.011   3.987  1.00 10.00      B   
ATOM   3820  C   ASP    79      32.709  -2.812   6.136  1.00 10.00      B   
ATOM   3821  O   ASP    79      31.977  -2.714   7.124  1.00 10.00      B   
ATOM   3822  N   ILE    80      33.429  -3.889   5.870  1.00 10.00      B   
ATOM   3823  HN  ILE    80      34.007  -3.893   5.077  1.00 10.00      B   
ATOM   3824  CA  ILE    80      33.405  -5.063   6.725  1.00 10.00      B   
ATOM   3825  CB  ILE    80      33.693  -6.349   5.919  1.00 10.00      B   
ATOM   3826  CG1 ILE    80      32.683  -6.519   4.774  1.00 10.00      B   
ATOM   3827  CG2 ILE    80      33.701  -7.574   6.825  1.00 10.00      B   
ATOM   3828  CD1 ILE    80      31.241  -6.631   5.224  1.00 10.00      B   
ATOM   3829  C   ILE    80      34.433  -4.933   7.842  1.00 10.00      B   
ATOM   3830  O   ILE    80      35.631  -4.806   7.589  1.00 10.00      B   
ATOM   3831  N   ARG    81      33.956  -4.945   9.077  1.00 10.00      B   
ATOM   3832  HN  ARG    81      32.987  -5.022   9.214  1.00 10.00      B   
ATOM   3833  CA  ARG    81      34.829  -4.848  10.235  1.00 10.00      B   
ATOM   3834  CB  ARG    81      34.017  -4.511  11.486  1.00 10.00      B   
ATOM   3835  CG  ARG    81      33.618  -3.055  11.632  1.00 10.00      B   
ATOM   3836  CD  ARG    81      33.176  -2.775  13.059  1.00 10.00      B   
ATOM   3837  NE  ARG    81      32.510  -1.482  13.199  1.00 10.00      B   
ATOM   3838  HE  ARG    81      32.499  -0.889  12.411  1.00 10.00      B   
ATOM   3839  CZ  ARG    81      31.930  -1.063  14.326  1.00 10.00      B   
ATOM   3840  NH1 ARG    81      31.925  -1.838  15.408  1.00 10.00      B   
ATOM   3841 HH11 ARG    81      31.471  -1.511  16.291  1.00 10.00      B   
ATOM   3842 HH12 ARG    81      32.384  -2.777  15.384  1.00 10.00      B   
ATOM   3843  NH2 ARG    81      31.347   0.125  14.362  1.00 10.00      B   
ATOM   3844 HH21 ARG    81      31.352   0.742  13.508  1.00 10.00      B   
ATOM   3845 HH22 ARG    81      30.884   0.458  15.232  1.00 10.00      B   
ATOM   3846  C   ARG    81      35.540  -6.175  10.461  1.00 10.00      B   
ATOM   3847  O   ARG    81      34.961  -7.241  10.247  1.00 10.00      B   
ATOM   3848  N   SER    82      36.786  -6.110  10.909  1.00 10.00      B   
ATOM   3849  HN  SER    82      37.197  -5.231  11.061  1.00 10.00      B   
ATOM   3850  CA  SER    82      37.569  -7.307  11.178  1.00 10.00      B   
ATOM   3851  CB  SER    82      39.015  -6.916  11.480  1.00 10.00      B   
ATOM   3852  OG  SER    82      39.494  -5.998  10.509  1.00 10.00      B   
ATOM   3853  HG  SER    82      40.219  -5.482  10.885  1.00 10.00      B   
ATOM   3854  C   SER    82      36.966  -8.088  12.345  1.00 10.00      B   
ATOM   3855  O   SER    82      37.215  -9.283  12.511  1.00 10.00      B   
ATOM   3856  N   ASP    83      36.143  -7.400  13.133  1.00 10.00      B   
ATOM   3857  HN  ASP    83      35.991  -6.450  12.937  1.00 10.00      B   
ATOM   3858  CA  ASP    83      35.474  -7.999  14.285  1.00 10.00      B   
ATOM   3859  CB  ASP    83      34.823  -6.918  15.158  1.00 10.00      B   
ATOM   3860  CG  ASP    83      35.766  -6.355  16.203  1.00 10.00      B   
ATOM   3861  OD1 ASP    83      36.513  -5.401  15.885  1.00 10.00      B   
ATOM   3862  OD2 ASP    83      35.763  -6.860  17.346  1.00 10.00      B   
ATOM   3863  C   ASP    83      34.423  -9.018  13.849  1.00 10.00      B   
ATOM   3864  O   ASP    83      33.894  -9.771  14.668  1.00 10.00      B   
ATOM   3865  N   PHE    84      34.116  -9.032  12.558  1.00 10.00      B   
ATOM   3866  HN  PHE    84      34.559  -8.398  11.954  1.00 10.00      B   
ATOM   3867  CA  PHE    84      33.131  -9.961  12.016  1.00 10.00      B   
ATOM   3868  CB  PHE    84      31.938  -9.199  11.431  1.00 10.00      B   
ATOM   3869  CG  PHE    84      31.260  -8.279  12.407  1.00 10.00      B   
ATOM   3870  CD1 PHE    84      31.492  -6.914  12.366  1.00 10.00      B   
ATOM   3871  CD2 PHE    84      30.394  -8.780  13.366  1.00 10.00      B   
ATOM   3872  CE1 PHE    84      30.874  -6.064  13.261  1.00 10.00      B   
ATOM   3873  CE2 PHE    84      29.771  -7.935  14.265  1.00 10.00      B   
ATOM   3874  CZ  PHE    84      30.012  -6.575  14.212  1.00 10.00      B   
ATOM   3875  C   PHE    84      33.757 -10.850  10.943  1.00 10.00      B   
ATOM   3876  O   PHE    84      33.061 -11.612  10.270  1.00 10.00      B   
ATOM   3877  N   ALA    85      35.077 -10.759  10.804  1.00 10.00      B   
ATOM   3878  HN  ALA    85      35.576 -10.156  11.394  1.00 10.00      B   
ATOM   3879  CA  ALA    85      35.805 -11.533   9.803  1.00 10.00      B   
ATOM   3880  CB  ALA    85      37.238 -11.043   9.690  1.00 10.00      B   
ATOM   3881  C   ALA    85      35.780 -13.029  10.100  1.00 10.00      B   
ATOM   3882  O   ALA    85      35.682 -13.848   9.188  1.00 10.00      B   
ATOM   3883  N   GLN    86      35.871 -13.381  11.376  1.00 10.00      B   
ATOM   3884  HN  GLN    86      35.938 -12.683  12.062  1.00 10.00      B   
ATOM   3885  CA  GLN    86      35.858 -14.784  11.782  1.00 10.00      B   
ATOM   3886  CB  GLN    86      36.209 -14.915  13.263  1.00 10.00      B   
ATOM   3887  CG  GLN    86      37.648 -14.564  13.599  1.00 10.00      B   
ATOM   3888  CD  GLN    86      37.816 -14.166  15.051  1.00 10.00      B   
ATOM   3889  OE1 GLN    86      36.916 -13.576  15.650  1.00 10.00      B   
ATOM   3890  NE2 GLN    86      38.961 -14.490  15.628  1.00 10.00      B   
ATOM   3891 HE21 GLN    86      39.633 -14.967  15.090  1.00 10.00      B   
ATOM   3892 HE22 GLN    86      39.098 -14.240  16.565  1.00 10.00      B   
ATOM   3893  C   GLN    86      34.493 -15.403  11.512  1.00 10.00      B   
ATOM   3894  O   GLN    86      34.395 -16.501  10.962  1.00 10.00      B   
ATOM   3895  N   MET    87      33.446 -14.674  11.883  1.00 10.00      B   
ATOM   3896  HN  MET    87      33.600 -13.801  12.304  1.00 10.00      B   
ATOM   3897  CA  MET    87      32.076 -15.130  11.690  1.00 10.00      B   
ATOM   3898  CB  MET    87      31.101 -14.108  12.270  1.00 10.00      B   
ATOM   3899  CG  MET    87      29.640 -14.504  12.150  1.00 10.00      B   
ATOM   3900  SD  MET    87      28.528 -13.115  12.443  1.00 10.00      B   
ATOM   3901  CE  MET    87      28.939 -12.065  11.051  1.00 10.00      B   
ATOM   3902  C   MET    87      31.779 -15.348  10.209  1.00 10.00      B   
ATOM   3903  O   MET    87      31.207 -16.371   9.819  1.00 10.00      B   
ATOM   3904  N   LEU    88      32.171 -14.382   9.387  1.00 10.00      B   
ATOM   3905  HN  LEU    88      32.607 -13.583   9.758  1.00 10.00      B   
ATOM   3906  CA  LEU    88      31.956 -14.470   7.949  1.00 10.00      B   
ATOM   3907  CB  LEU    88      32.309 -13.149   7.263  1.00 10.00      B   
ATOM   3908  CG  LEU    88      31.334 -11.992   7.493  1.00 10.00      B   
ATOM   3909  CD1 LEU    88      31.851 -10.719   6.844  1.00 10.00      B   
ATOM   3910  CD2 LEU    88      29.954 -12.339   6.957  1.00 10.00      B   
ATOM   3911  C   LEU    88      32.758 -15.616   7.346  1.00 10.00      B   
ATOM   3912  O   LEU    88      32.286 -16.308   6.442  1.00 10.00      B   
ATOM   3913  N   ASP    89      33.970 -15.816   7.853  1.00 10.00      B   
ATOM   3914  HN  ASP    89      34.295 -15.223   8.564  1.00 10.00      B   
ATOM   3915  CA  ASP    89      34.833 -16.889   7.375  1.00 10.00      B   
ATOM   3916  CB  ASP    89      36.227 -16.786   8.002  1.00 10.00      B   
ATOM   3917  CG  ASP    89      37.164 -17.892   7.555  1.00 10.00      B   
ATOM   3918  OD1 ASP    89      37.796 -17.744   6.484  1.00 10.00      B   
ATOM   3919  OD2 ASP    89      37.281 -18.906   8.275  1.00 10.00      B   
ATOM   3920  C   ASP    89      34.221 -18.243   7.697  1.00 10.00      B   
ATOM   3921  O   ASP    89      34.176 -19.128   6.843  1.00 10.00      B   
ATOM   3922  N   ALA    90      33.727 -18.385   8.926  1.00 10.00      B   
ATOM   3923  HN  ALA    90      33.776 -17.627   9.551  1.00 10.00      B   
ATOM   3924  CA  ALA    90      33.114 -19.631   9.372  1.00 10.00      B   
ATOM   3925  CB  ALA    90      32.650 -19.509  10.816  1.00 10.00      B   
ATOM   3926  C   ALA    90      31.947 -20.014   8.473  1.00 10.00      B   
ATOM   3927  O   ALA    90      31.854 -21.153   8.011  1.00 10.00      B   
ATOM   3928  N   HIS    91      31.066 -19.054   8.214  1.00 10.00      B   
ATOM   3929  HN  HIS    91      31.200 -18.161   8.604  1.00 10.00      B   
ATOM   3930  CA  HIS    91      29.909 -19.298   7.361  1.00 10.00      B   
ATOM   3931  CB  HIS    91      28.953 -18.105   7.361  1.00 10.00      B   
ATOM   3932  CG  HIS    91      28.040 -18.057   8.546  1.00 10.00      B   
ATOM   3933  ND1 HIS    91      26.720 -18.461   8.505  1.00 10.00      B   
ATOM   3934  HD1 HIS    91      26.246 -18.819   7.712  1.00 10.00      B   
ATOM   3935  CD2 HIS    91      28.264 -17.643   9.812  1.00 10.00      B   
ATOM   3936  CE1 HIS    91      26.176 -18.295   9.698  1.00 10.00      B   
ATOM   3937  NE2 HIS    91      27.095 -17.801  10.505  1.00 10.00      B   
ATOM   3938  HE2 HIS    91      26.961 -17.576  11.456  1.00 10.00      B   
ATOM   3939  C   HIS    91      30.344 -19.632   5.941  1.00 10.00      B   
ATOM   3940  O   HIS    91      29.777 -20.519   5.306  1.00 10.00      B   
ATOM   3941  N   ALA    92      31.367 -18.933   5.460  1.00 10.00      B   
ATOM   3942  HN  ALA    92      31.782 -18.242   6.023  1.00 10.00      B   
ATOM   3943  CA  ALA    92      31.887 -19.159   4.118  1.00 10.00      B   
ATOM   3944  CB  ALA    92      32.961 -18.136   3.780  1.00 10.00      B   
ATOM   3945  C   ALA    92      32.435 -20.574   3.977  1.00 10.00      B   
ATOM   3946  O   ALA    92      32.296 -21.198   2.925  1.00 10.00      B   
ATOM   3947  N   ASN    93      33.048 -21.079   5.045  1.00 10.00      B   
ATOM   3948  HN  ASN    93      33.136 -20.525   5.853  1.00 10.00      B   
ATOM   3949  CA  ASN    93      33.608 -22.427   5.046  1.00 10.00      B   
ATOM   3950  CB  ASN    93      34.383 -22.697   6.341  1.00 10.00      B   
ATOM   3951  CG  ASN    93      35.631 -21.842   6.471  1.00 10.00      B   
ATOM   3952  OD1 ASN    93      36.253 -21.473   5.475  1.00 10.00      B   
ATOM   3953  ND2 ASN    93      36.008 -21.520   7.698  1.00 10.00      B   
ATOM   3954 HD21 ASN    93      35.474 -21.849   8.447  1.00 10.00      B   
ATOM   3955 HD22 ASN    93      36.800 -20.948   7.805  1.00 10.00      B   
ATOM   3956  C   ASN    93      32.502 -23.461   4.866  1.00 10.00      B   
ATOM   3957  O   ASN    93      32.682 -24.472   4.183  1.00 10.00      B   
ATOM   3958  N   PHE    94      31.349 -23.191   5.465  1.00 10.00      B   
ATOM   3959  HN  PHE    94      31.260 -22.365   5.988  1.00 10.00      B   
ATOM   3960  CA  PHE    94      30.212 -24.091   5.363  1.00 10.00      B   
ATOM   3961  CB  PHE    94      29.145 -23.739   6.403  1.00 10.00      B   
ATOM   3962  CG  PHE    94      29.635 -23.745   7.825  1.00 10.00      B   
ATOM   3963  CD1 PHE    94      29.211 -22.773   8.717  1.00 10.00      B   
ATOM   3964  CD2 PHE    94      30.513 -24.719   8.273  1.00 10.00      B   
ATOM   3965  CE1 PHE    94      29.652 -22.770  10.026  1.00 10.00      B   
ATOM   3966  CE2 PHE    94      30.960 -24.722   9.580  1.00 10.00      B   
ATOM   3967  CZ  PHE    94      30.528 -23.747  10.459  1.00 10.00      B   
ATOM   3968  C   PHE    94      29.614 -24.023   3.961  1.00 10.00      B   
ATOM   3969  O   PHE    94      29.260 -25.047   3.374  1.00 10.00      B   
ATOM   3970  N   LEU    95      29.523 -22.806   3.424  1.00 10.00      B   
ATOM   3971  HN  LEU    95      29.830 -22.030   3.947  1.00 10.00      B   
ATOM   3972  CA  LEU    95      28.975 -22.587   2.085  1.00 10.00      B   
ATOM   3973  CB  LEU    95      28.821 -21.089   1.805  1.00 10.00      B   
ATOM   3974  CG  LEU    95      28.016 -20.286   2.830  1.00 10.00      B   
ATOM   3975  CD1 LEU    95      28.025 -18.807   2.476  1.00 10.00      B   
ATOM   3976  CD2 LEU    95      26.591 -20.808   2.928  1.00 10.00      B   
ATOM   3977  C   LEU    95      29.864 -23.221   1.022  1.00 10.00      B   
ATOM   3978  O   LEU    95      29.380 -23.774   0.038  1.00 10.00      B   
ATOM   3979  N   ARG    96      31.172 -23.133   1.233  1.00 10.00      B   
ATOM   3980  HN  ARG    96      31.493 -22.656   2.030  1.00 10.00      B   
ATOM   3981  CA  ARG    96      32.145 -23.703   0.309  1.00 10.00      B   
ATOM   3982  CB  ARG    96      33.563 -23.306   0.729  1.00 10.00      B   
ATOM   3983  CG  ARG    96      34.656 -23.768  -0.223  1.00 10.00      B   
ATOM   3984  CD  ARG    96      36.035 -23.622   0.404  1.00 10.00      B   
ATOM   3985  NE  ARG    96      36.358 -22.231   0.725  1.00 10.00      B   
ATOM   3986  HE  ARG    96      36.464 -21.607  -0.027  1.00 10.00      B   
ATOM   3987  CZ  ARG    96      36.521 -21.772   1.965  1.00 10.00      B   
ATOM   3988  NH1 ARG    96      36.396 -22.587   3.001  1.00 10.00      B   
ATOM   3989 HH11 ARG    96      36.169 -23.596   2.855  1.00 10.00      B   
ATOM   3990 HH12 ARG    96      36.524 -22.222   3.975  1.00 10.00      B   
ATOM   3991  NH2 ARG    96      36.811 -20.494   2.162  1.00 10.00      B   
ATOM   3992 HH21 ARG    96      36.911 -19.847   1.346  1.00 10.00      B   
ATOM   3993 HH22 ARG    96      36.939 -20.122   3.131  1.00 10.00      B   
ATOM   3994  C   ARG    96      32.022 -25.224   0.279  1.00 10.00      B   
ATOM   3995  O   ARG    96      32.245 -25.859  -0.753  1.00 10.00      B   
ATOM   3996  N   SER    97      31.650 -25.797   1.416  1.00 10.00      B   
ATOM   3997  HN  SER    97      31.468 -25.236   2.197  1.00 10.00      B   
ATOM   3998  CA  SER    97      31.499 -27.238   1.531  1.00 10.00      B   
ATOM   3999  CB  SER    97      31.744 -27.676   2.978  1.00 10.00      B   
ATOM   4000  OG  SER    97      32.976 -27.156   3.466  1.00 10.00      B   
ATOM   4001  HG  SER    97      32.858 -26.227   3.721  1.00 10.00      B   
ATOM   4002  C   SER    97      30.118 -27.698   1.060  1.00 10.00      B   
ATOM   4003  O   SER    97      29.897 -28.886   0.827  1.00 10.00      B   
ATOM   4004  N   ASN    98      29.198 -26.755   0.908  1.00 10.00      B   
ATOM   4005  HN  ASN    98      29.435 -25.821   1.084  1.00 10.00      B   
ATOM   4006  CA  ASN    98      27.843 -27.071   0.472  1.00 10.00      B   
ATOM   4007  CB  ASN    98      26.832 -26.808   1.594  1.00 10.00      B   
ATOM   4008  CG  ASN    98      26.914 -27.823   2.718  1.00 10.00      B   
ATOM   4009  OD1 ASN    98      26.277 -28.877   2.671  1.00 10.00      B   
ATOM   4010  ND2 ASN    98      27.701 -27.510   3.738  1.00 10.00      B   
ATOM   4011 HD21 ASN    98      28.180 -26.651   3.708  1.00 10.00      B   
ATOM   4012 HD22 ASN    98      27.775 -28.147   4.480  1.00 10.00      B   
ATOM   4013  C   ASN    98      27.473 -26.267  -0.771  1.00 10.00      B   
ATOM   4014  O   ASN    98      26.889 -25.188  -0.673  1.00 10.00      B   
ATOM   4015  N   PRO    99      27.802 -26.792  -1.963  1.00 10.00      B   
ATOM   4016  CA  PRO    99      27.530 -26.117  -3.240  1.00 10.00      B   
ATOM   4017  CB  PRO    99      28.182 -27.035  -4.286  1.00 10.00      B   
ATOM   4018  CG  PRO    99      29.101 -27.917  -3.514  1.00 10.00      B   
ATOM   4019  CD  PRO    99      28.468 -28.086  -2.166  1.00 10.00      B   
ATOM   4020  C   PRO    99      26.038 -25.969  -3.534  1.00 10.00      B   
ATOM   4021  O   PRO    99      25.641 -25.166  -4.380  1.00 10.00      B   
ATOM   4022  N   SER   100      25.214 -26.737  -2.837  1.00 10.00      B   
ATOM   4023  HN  SER   100      25.582 -27.354  -2.166  1.00 10.00      B   
ATOM   4024  CA  SER   100      23.773 -26.682  -3.041  1.00 10.00      B   
ATOM   4025  CB  SER   100      23.173 -28.088  -2.968  1.00 10.00      B   
ATOM   4026  OG  SER   100      23.951 -29.007  -3.719  1.00 10.00      B   
ATOM   4027  HG  SER   100      24.518 -29.509  -3.120  1.00 10.00      B   
ATOM   4028  C   SER   100      23.103 -25.760  -2.024  1.00 10.00      B   
ATOM   4029  O   SER   100      21.877 -25.640  -1.989  1.00 10.00      B   
ATOM   4030  N   TYR   101      23.911 -25.107  -1.198  1.00 10.00      B   
ATOM   4031  HN  TYR   101      24.882 -25.238  -1.271  1.00 10.00      B   
ATOM   4032  CA  TYR   101      23.392 -24.200  -0.186  1.00 10.00      B   
ATOM   4033  CB  TYR   101      24.053 -24.449   1.173  1.00 10.00      B   
ATOM   4034  CG  TYR   101      23.468 -25.615   1.940  1.00 10.00      B   
ATOM   4035  CD1 TYR   101      23.365 -26.872   1.361  1.00 10.00      B   
ATOM   4036  CD2 TYR   101      23.027 -25.461   3.248  1.00 10.00      B   
ATOM   4037  CE1 TYR   101      22.841 -27.940   2.056  1.00 10.00      B   
ATOM   4038  CE2 TYR   101      22.499 -26.526   3.952  1.00 10.00      B   
ATOM   4039  CZ  TYR   101      22.410 -27.764   3.351  1.00 10.00      B   
ATOM   4040  OH  TYR   101      21.887 -28.831   4.047  1.00 10.00      B   
ATOM   4041  HH  TYR   101      22.537 -29.545   4.073  1.00 10.00      B   
ATOM   4042  C   TYR   101      23.573 -22.750  -0.606  1.00 10.00      B   
ATOM   4043  O   TYR   101      24.655 -22.345  -1.036  1.00 10.00      B   
ATOM   4044  N   LYS   102      22.506 -21.978  -0.493  1.00 10.00      B   
ATOM   4045  HN  LYS   102      21.670 -22.366  -0.155  1.00 10.00      B   
ATOM   4046  CA  LYS   102      22.535 -20.571  -0.849  1.00 10.00      B   
ATOM   4047  CB  LYS   102      21.558 -20.282  -1.990  1.00 10.00      B   
ATOM   4048  CG  LYS   102      21.943 -20.920  -3.315  1.00 10.00      B   
ATOM   4049  CD  LYS   102      21.115 -20.361  -4.461  1.00 10.00      B   
ATOM   4050  CE  LYS   102      21.565 -20.939  -5.791  1.00 10.00      B   
ATOM   4051  NZ  LYS   102      20.862 -20.311  -6.940  1.00 10.00      B   
ATOM   4052  HZ1 LYS   102      21.122 -19.308  -7.017  1.00 10.00      B   
ATOM   4053  HZ2 LYS   102      19.832 -20.381  -6.813  1.00 10.00      B   
ATOM   4054  HZ3 LYS   102      21.121 -20.793  -7.825  1.00 10.00      B   
ATOM   4055  C   LYS   102      22.191 -19.720   0.364  1.00 10.00      B   
ATOM   4056  O   LYS   102      21.223 -19.998   1.070  1.00 10.00      B   
ATOM   4057  N   VAL   103      22.987 -18.693   0.607  1.00 10.00      B   
ATOM   4058  HN  VAL   103      23.744 -18.517   0.001  1.00 10.00      B   
ATOM   4059  CA  VAL   103      22.766 -17.812   1.741  1.00 10.00      B   
ATOM   4060  CB  VAL   103      24.098 -17.453   2.445  1.00 10.00      B   
ATOM   4061  CG1 VAL   103      25.011 -16.633   1.541  1.00 10.00      B   
ATOM   4062  CG2 VAL   103      23.853 -16.746   3.770  1.00 10.00      B   
ATOM   4063  C   VAL   103      22.036 -16.542   1.306  1.00 10.00      B   
ATOM   4064  O   VAL   103      22.239 -16.051   0.193  1.00 10.00      B   
ATOM   4065  N   THR   104      21.165 -16.034   2.168  1.00 10.00      B   
ATOM   4066  HN  THR   104      21.012 -16.491   3.028  1.00 10.00      B   
ATOM   4067  CA  THR   104      20.421 -14.820   1.877  1.00 10.00      B   
ATOM   4068  CB  THR   104      18.906 -15.038   2.037  1.00 10.00      B   
ATOM   4069  OG1 THR   104      18.511 -16.190   1.282  1.00 10.00      B   
ATOM   4070  HG1 THR   104      17.705 -15.986   0.790  1.00 10.00      B   
ATOM   4071  CG2 THR   104      18.134 -13.823   1.537  1.00 10.00      B   
ATOM   4072  C   THR   104      20.873 -13.690   2.797  1.00 10.00      B   
ATOM   4073  O   THR   104      20.730 -13.774   4.017  1.00 10.00      B   
ATOM   4074  N   VAL   105      21.434 -12.648   2.204  1.00 10.00      B   
ATOM   4075  HN  VAL   105      21.532 -12.650   1.224  1.00 10.00      B   
ATOM   4076  CA  VAL   105      21.910 -11.501   2.956  1.00 10.00      B   
ATOM   4077  CB  VAL   105      23.164 -10.881   2.300  1.00 10.00      B   
ATOM   4078  CG1 VAL   105      23.800  -9.850   3.222  1.00 10.00      B   
ATOM   4079  CG2 VAL   105      24.169 -11.958   1.917  1.00 10.00      B   
ATOM   4080  C   VAL   105      20.822 -10.437   3.046  1.00 10.00      B   
ATOM   4081  O   VAL   105      20.507  -9.773   2.056  1.00 10.00      B   
ATOM   4082  N   GLU   106      20.233 -10.300   4.222  1.00 10.00      B   
ATOM   4083  HN  GLU   106      20.507 -10.885   4.965  1.00 10.00      B   
ATOM   4084  CA  GLU   106      19.192  -9.309   4.445  1.00 10.00      B   
ATOM   4085  CB  GLU   106      18.203  -9.790   5.513  1.00 10.00      B   
ATOM   4086  CG  GLU   106      17.454 -11.066   5.150  1.00 10.00      B   
ATOM   4087  CD  GLU   106      16.383 -11.417   6.164  1.00 10.00      B   
ATOM   4088  OE1 GLU   106      16.552 -11.073   7.353  1.00 10.00      B   
ATOM   4089  OE2 GLU   106      15.360 -12.029   5.780  1.00 10.00      B   
ATOM   4090  C   GLU   106      19.822  -7.983   4.862  1.00 10.00      B   
ATOM   4091  O   GLU   106      20.272  -7.828   6.002  1.00 10.00      B   
ATOM   4092  N   GLY   107      19.866  -7.041   3.931  1.00 10.00      B   
ATOM   4093  HN  GLY   107      19.486  -7.226   3.044  1.00 10.00      B   
ATOM   4094  CA  GLY   107      20.454  -5.744   4.206  1.00 10.00      B   
ATOM   4095  C   GLY   107      19.478  -4.794   4.869  1.00 10.00      B   
ATOM   4096  O   GLY   107      18.349  -4.627   4.405  1.00 10.00      B   
ATOM   4097  N   HIS   108      19.908  -4.171   5.958  1.00 10.00      B   
ATOM   4098  HN  HIS   108      20.820  -4.338   6.276  1.00 10.00      B   
ATOM   4099  CA  HIS   108      19.063  -3.234   6.689  1.00 10.00      B   
ATOM   4100  CB  HIS   108      18.754  -3.755   8.097  1.00 10.00      B   
ATOM   4101  CG  HIS   108      18.077  -5.089   8.142  1.00 10.00      B   
ATOM   4102  ND1 HIS   108      18.763  -6.274   8.294  1.00 10.00      B   
ATOM   4103  HD1 HIS   108      19.737  -6.365   8.378  1.00 10.00      B   
ATOM   4104  CD2 HIS   108      16.768  -5.424   8.065  1.00 10.00      B   
ATOM   4105  CE1 HIS   108      17.906  -7.277   8.313  1.00 10.00      B   
ATOM   4106  NE2 HIS   108      16.691  -6.788   8.176  1.00 10.00      B   
ATOM   4107  HE2 HIS   108      15.864  -7.320   8.177  1.00 10.00      B   
ATOM   4108  C   HIS   108      19.734  -1.870   6.793  1.00 10.00      B   
ATOM   4109  O   HIS   108      20.871  -1.685   6.348  1.00 10.00      B   
ATOM   4110  N   ALA   109      19.025  -0.924   7.389  1.00 10.00      B   
ATOM   4111  HN  ALA   109      18.127  -1.142   7.721  1.00 10.00      B   
ATOM   4112  CA  ALA   109      19.523   0.426   7.575  1.00 10.00      B   
ATOM   4113  CB  ALA   109      19.248   1.261   6.333  1.00 10.00      B   
ATOM   4114  C   ALA   109      18.861   1.045   8.803  1.00 10.00      B   
ATOM   4115  O   ALA   109      18.086   0.380   9.489  1.00 10.00      B   
ATOM   4116  N   ASP   110      19.160   2.307   9.076  1.00 10.00      B   
ATOM   4117  HN  ASP   110      19.759   2.799   8.477  1.00 10.00      B   
ATOM   4118  CA  ASP   110      18.583   2.992  10.227  1.00 10.00      B   
ATOM   4119  CB  ASP   110      19.547   4.031  10.820  1.00 10.00      B   
ATOM   4120  CG  ASP   110      20.096   5.008   9.798  1.00 10.00      B   
ATOM   4121  OD1 ASP   110      21.329   5.030   9.596  1.00 10.00      B   
ATOM   4122  OD2 ASP   110      19.304   5.752   9.189  1.00 10.00      B   
ATOM   4123  C   ASP   110      17.242   3.626   9.874  1.00 10.00      B   
ATOM   4124  O   ASP   110      16.834   3.627   8.715  1.00 10.00      B   
ATOM   4125  N   GLU   111      16.566   4.176  10.872  1.00 10.00      B   
ATOM   4126  HN  GLU   111      16.951   4.168  11.770  1.00 10.00      B   
ATOM   4127  CA  GLU   111      15.262   4.797  10.666  1.00 10.00      B   
ATOM   4128  CB  GLU   111      14.414   4.719  11.937  1.00 10.00      B   
ATOM   4129  CG  GLU   111      13.570   3.459  12.037  1.00 10.00      B   
ATOM   4130  CD  GLU   111      12.089   3.764  12.097  1.00 10.00      B   
ATOM   4131  OE1 GLU   111      11.517   4.169  11.061  1.00 10.00      B   
ATOM   4132  OE2 GLU   111      11.493   3.615  13.186  1.00 10.00      B   
ATOM   4133  C   GLU   111      15.376   6.239  10.178  1.00 10.00      B   
ATOM   4134  O   GLU   111      14.418   7.007  10.256  1.00 10.00      B   
ATOM   4135  N   ARG   112      16.541   6.605   9.669  1.00 10.00      B   
ATOM   4136  HN  ARG   112      17.276   5.953   9.621  1.00 10.00      B   
ATOM   4137  CA  ARG   112      16.754   7.946   9.158  1.00 10.00      B   
ATOM   4138  CB  ARG   112      17.998   8.581   9.791  1.00 10.00      B   
ATOM   4139  CG  ARG   112      18.080  10.091   9.627  1.00 10.00      B   
ATOM   4140  CD  ARG   112      19.503  10.594   9.821  1.00 10.00      B   
ATOM   4141  NE  ARG   112      20.432   9.989   8.867  1.00 10.00      B   
ATOM   4142  HE  ARG   112      20.169   9.129   8.469  1.00 10.00      B   
ATOM   4143  CZ  ARG   112      21.599  10.524   8.511  1.00 10.00      B   
ATOM   4144  NH1 ARG   112      21.999  11.678   9.036  1.00 10.00      B   
ATOM   4145 HH11 ARG   112      22.913  12.092   8.756  1.00 10.00      B   
ATOM   4146 HH12 ARG   112      21.400  12.176   9.729  1.00 10.00      B   
ATOM   4147  NH2 ARG   112      22.371   9.892   7.635  1.00 10.00      B   
ATOM   4148 HH21 ARG   112      22.060   8.983   7.223  1.00 10.00      B   
ATOM   4149 HH22 ARG   112      23.290  10.302   7.344  1.00 10.00      B   
ATOM   4150  C   ARG   112      16.884   7.892   7.639  1.00 10.00      B   
ATOM   4151  O   ARG   112      17.911   8.273   7.073  1.00 10.00      B   
ATOM   4152  N   GLY   113      15.839   7.396   6.988  1.00 10.00      B   
ATOM   4153  HN  GLY   113      15.054   7.097   7.495  1.00 10.00      B   
ATOM   4154  CA  GLY   113      15.842   7.287   5.545  1.00 10.00      B   
ATOM   4155  C   GLY   113      14.480   6.902   4.999  1.00 10.00      B   
ATOM   4156  O   GLY   113      13.599   6.485   5.753  1.00 10.00      B   
ATOM   4157  N   THR   114      14.313   7.042   3.693  1.00 10.00      B   
ATOM   4158  HN  THR   114      15.058   7.376   3.152  1.00 10.00      B   
ATOM   4159  CA  THR   114      13.062   6.718   3.024  1.00 10.00      B   
ATOM   4160  CB  THR   114      12.789   7.774   1.944  1.00 10.00      B   
ATOM   4161  OG1 THR   114      14.048   8.285   1.478  1.00 10.00      B   
ATOM   4162  HG1 THR   114      14.022   9.251   1.481  1.00 10.00      B   
ATOM   4163  CG2 THR   114      11.963   8.916   2.515  1.00 10.00      B   
ATOM   4164  C   THR   114      13.160   5.341   2.366  1.00 10.00      B   
ATOM   4165  O   THR   114      14.249   4.770   2.301  1.00 10.00      B   
ATOM   4166  N   PRO   115      12.033   4.781   1.878  1.00 10.00      B   
ATOM   4167  CA  PRO   115      12.016   3.465   1.221  1.00 10.00      B   
ATOM   4168  CB  PRO   115      10.627   3.412   0.577  1.00 10.00      B   
ATOM   4169  CG  PRO   115       9.783   4.273   1.449  1.00 10.00      B   
ATOM   4170  CD  PRO   115      10.679   5.372   1.951  1.00 10.00      B   
ATOM   4171  C   PRO   115      13.101   3.325   0.151  1.00 10.00      B   
ATOM   4172  O   PRO   115      13.981   2.467   0.255  1.00 10.00      B   
ATOM   4173  N   GLU   116      13.050   4.192  -0.853  1.00 10.00      B   
ATOM   4174  HN  GLU   116      12.337   4.866  -0.861  1.00 10.00      B   
ATOM   4175  CA  GLU   116      14.014   4.163  -1.951  1.00 10.00      B   
ATOM   4176  CB  GLU   116      13.634   5.179  -3.031  1.00 10.00      B   
ATOM   4177  CG  GLU   116      13.136   4.555  -4.326  1.00 10.00      B   
ATOM   4178  CD  GLU   116      14.197   3.719  -5.014  1.00 10.00      B   
ATOM   4179  OE1 GLU   116      13.994   2.494  -5.158  1.00 10.00      B   
ATOM   4180  OE2 GLU   116      15.243   4.283  -5.406  1.00 10.00      B   
ATOM   4181  C   GLU   116      15.448   4.408  -1.479  1.00 10.00      B   
ATOM   4182  O   GLU   116      16.380   3.748  -1.937  1.00 10.00      B   
ATOM   4183  N   TYR   117      15.623   5.345  -0.558  1.00 10.00      B   
ATOM   4184  HN  TYR   117      14.843   5.827  -0.212  1.00 10.00      B   
ATOM   4185  CA  TYR   117      16.954   5.677  -0.052  1.00 10.00      B   
ATOM   4186  CB  TYR   117      16.918   6.974   0.759  1.00 10.00      B   
ATOM   4187  CG  TYR   117      18.280   7.445   1.226  1.00 10.00      B   
ATOM   4188  CD1 TYR   117      19.344   7.546   0.336  1.00 10.00      B   
ATOM   4189  CD2 TYR   117      18.504   7.784   2.554  1.00 10.00      B   
ATOM   4190  CE1 TYR   117      20.589   7.968   0.756  1.00 10.00      B   
ATOM   4191  CE2 TYR   117      19.748   8.210   2.982  1.00 10.00      B   
ATOM   4192  CZ  TYR   117      20.785   8.299   2.079  1.00 10.00      B   
ATOM   4193  OH  TYR   117      22.024   8.722   2.499  1.00 10.00      B   
ATOM   4194  HH  TYR   117      22.239   8.303   3.339  1.00 10.00      B   
ATOM   4195  C   TYR   117      17.553   4.545   0.782  1.00 10.00      B   
ATOM   4196  O   TYR   117      18.728   4.202   0.635  1.00 10.00      B   
ATOM   4197  N   ASN   118      16.744   3.959   1.647  1.00 10.00      B   
ATOM   4198  HN  ASN   118      15.809   4.261   1.717  1.00 10.00      B   
ATOM   4199  CA  ASN   118      17.206   2.879   2.505  1.00 10.00      B   
ATOM   4200  CB  ASN   118      16.278   2.697   3.703  1.00 10.00      B   
ATOM   4201  CG  ASN   118      16.731   3.494   4.911  1.00 10.00      B   
ATOM   4202  OD1 ASN   118      17.377   4.533   4.784  1.00 10.00      B   
ATOM   4203  ND2 ASN   118      16.401   3.006   6.094  1.00 10.00      B   
ATOM   4204 HD21 ASN   118      15.892   2.173   6.123  1.00 10.00      B   
ATOM   4205 HD22 ASN   118      16.680   3.503   6.899  1.00 10.00      B   
ATOM   4206  C   ASN   118      17.368   1.575   1.738  1.00 10.00      B   
ATOM   4207  O   ASN   118      18.223   0.749   2.075  1.00 10.00      B   
ATOM   4208  N   ILE   119      16.561   1.393   0.695  1.00 10.00      B   
ATOM   4209  HN  ILE   119      15.894   2.083   0.473  1.00 10.00      B   
ATOM   4210  CA  ILE   119      16.636   0.187  -0.116  1.00 10.00      B   
ATOM   4211  CB  ILE   119      15.458   0.058  -1.120  1.00 10.00      B   
ATOM   4212  CG1 ILE   119      15.015  -1.403  -1.241  1.00 10.00      B   
ATOM   4213  CG2 ILE   119      15.796   0.634  -2.488  1.00 10.00      B   
ATOM   4214  CD1 ILE   119      14.365  -1.946   0.013  1.00 10.00      B   
ATOM   4215  C   ILE   119      17.992   0.087  -0.821  1.00 10.00      B   
ATOM   4216  O   ILE   119      18.525  -1.007  -1.009  1.00 10.00      B   
ATOM   4217  N   SER   120      18.559   1.231  -1.184  1.00 10.00      B   
ATOM   4218  HN  SER   120      18.089   2.079  -1.019  1.00 10.00      B   
ATOM   4219  CA  SER   120      19.856   1.255  -1.840  1.00 10.00      B   
ATOM   4220  CB  SER   120      20.008   2.519  -2.680  1.00 10.00      B   
ATOM   4221  OG  SER   120      19.247   3.577  -2.129  1.00 10.00      B   
ATOM   4222  HG  SER   120      18.499   3.766  -2.708  1.00 10.00      B   
ATOM   4223  C   SER   120      20.974   1.145  -0.807  1.00 10.00      B   
ATOM   4224  O   SER   120      22.019   0.553  -1.073  1.00 10.00      B   
ATOM   4225  N   LEU   121      20.738   1.706   0.379  1.00 10.00      B   
ATOM   4226  HN  LEU   121      19.889   2.175   0.523  1.00 10.00      B   
ATOM   4227  CA  LEU   121      21.714   1.654   1.461  1.00 10.00      B   
ATOM   4228  CB  LEU   121      21.234   2.459   2.672  1.00 10.00      B   
ATOM   4229  CG  LEU   121      21.528   3.961   2.644  1.00 10.00      B   
ATOM   4230  CD1 LEU   121      20.841   4.659   3.804  1.00 10.00      B   
ATOM   4231  CD2 LEU   121      23.027   4.211   2.686  1.00 10.00      B   
ATOM   4232  C   LEU   121      21.972   0.209   1.860  1.00 10.00      B   
ATOM   4233  O   LEU   121      23.120  -0.205   2.031  1.00 10.00      B   
ATOM   4234  N   GLY   122      20.892  -0.556   2.000  1.00 10.00      B   
ATOM   4235  HN  GLY   122      19.999  -0.162   1.870  1.00 10.00      B   
ATOM   4236  CA  GLY   122      21.020  -1.957   2.348  1.00 10.00      B   
ATOM   4237  C   GLY   122      21.631  -2.737   1.202  1.00 10.00      B   
ATOM   4238  O   GLY   122      22.389  -3.681   1.413  1.00 10.00      B   
ATOM   4239  N   GLU   123      21.305  -2.312  -0.013  1.00 10.00      B   
ATOM   4240  HN  GLU   123      20.700  -1.548  -0.093  1.00 10.00      B   
ATOM   4241  CA  GLU   123      21.811  -2.936  -1.230  1.00 10.00      B   
ATOM   4242  CB  GLU   123      21.201  -2.228  -2.449  1.00 10.00      B   
ATOM   4243  CG  GLU   123      21.807  -2.604  -3.789  1.00 10.00      B   
ATOM   4244  CD  GLU   123      21.141  -1.875  -4.938  1.00 10.00      B   
ATOM   4245  OE1 GLU   123      20.171  -2.419  -5.507  1.00 10.00      B   
ATOM   4246  OE2 GLU   123      21.577  -0.751  -5.274  1.00 10.00      B   
ATOM   4247  C   GLU   123      23.333  -2.845  -1.276  1.00 10.00      B   
ATOM   4248  O   GLU   123      24.021  -3.837  -1.515  1.00 10.00      B   
ATOM   4249  N   ARG   124      23.845  -1.649  -1.014  1.00 10.00      B   
ATOM   4250  HN  ARG   124      23.233  -0.905  -0.814  1.00 10.00      B   
ATOM   4251  CA  ARG   124      25.280  -1.400  -1.023  1.00 10.00      B   
ATOM   4252  CB  ARG   124      25.560   0.098  -0.862  1.00 10.00      B   
ATOM   4253  CG  ARG   124      25.089   0.941  -2.041  1.00 10.00      B   
ATOM   4254  CD  ARG   124      24.640   2.330  -1.610  1.00 10.00      B   
ATOM   4255  NE  ARG   124      25.764   3.198  -1.272  1.00 10.00      B   
ATOM   4256  HE  ARG   124      26.667   2.865  -1.487  1.00 10.00      B   
ATOM   4257  CZ  ARG   124      25.638   4.402  -0.716  1.00 10.00      B   
ATOM   4258  NH1 ARG   124      24.436   4.895  -0.436  1.00 10.00      B   
ATOM   4259 HH11 ARG   124      23.574   4.347  -0.650  1.00 10.00      B   
ATOM   4260 HH12 ARG   124      24.346   5.843  -0.000  1.00 10.00      B   
ATOM   4261  NH2 ARG   124      26.717   5.118  -0.433  1.00 10.00      B   
ATOM   4262 HH21 ARG   124      26.620   6.061   0.005  1.00 10.00      B   
ATOM   4263 HH22 ARG   124      27.666   4.743  -0.643  1.00 10.00      B   
ATOM   4264  C   ARG   124      25.994  -2.204   0.060  1.00 10.00      B   
ATOM   4265  O   ARG   124      27.125  -2.651  -0.131  1.00 10.00      B   
ATOM   4266  N   ARG   125      25.322  -2.401   1.188  1.00 10.00      B   
ATOM   4267  HN  ARG   125      24.419  -2.029   1.278  1.00 10.00      B   
ATOM   4268  CA  ARG   125      25.897  -3.153   2.297  1.00 10.00      B   
ATOM   4269  CB  ARG   125      25.196  -2.803   3.611  1.00 10.00      B   
ATOM   4270  CG  ARG   125      25.511  -1.402   4.107  1.00 10.00      B   
ATOM   4271  CD  ARG   125      24.697  -1.034   5.337  1.00 10.00      B   
ATOM   4272  NE  ARG   125      24.943   0.350   5.734  1.00 10.00      B   
ATOM   4273  HE  ARG   125      25.883   0.654   5.722  1.00 10.00      B   
ATOM   4274  CZ  ARG   125      23.996   1.211   6.105  1.00 10.00      B   
ATOM   4275  NH1 ARG   125      22.722   0.836   6.147  1.00 10.00      B   
ATOM   4276 HH11 ARG   125      21.987   1.513   6.435  1.00 10.00      B   
ATOM   4277 HH12 ARG   125      22.453  -0.139   5.893  1.00 10.00      B   
ATOM   4278  NH2 ARG   125      24.327   2.456   6.413  1.00 10.00      B   
ATOM   4279 HH21 ARG   125      25.324   2.758   6.357  1.00 10.00      B   
ATOM   4280 HH22 ARG   125      23.595   3.141   6.709  1.00 10.00      B   
ATOM   4281  C   ARG   125      25.848  -4.657   2.040  1.00 10.00      B   
ATOM   4282  O   ARG   125      26.796  -5.378   2.344  1.00 10.00      B   
ATOM   4283  N   ALA   126      24.740  -5.125   1.480  1.00 10.00      B   
ATOM   4284  HN  ALA   126      24.009  -4.502   1.272  1.00 10.00      B   
ATOM   4285  CA  ALA   126      24.572  -6.541   1.173  1.00 10.00      B   
ATOM   4286  CB  ALA   126      23.135  -6.821   0.750  1.00 10.00      B   
ATOM   4287  C   ALA   126      25.549  -6.971   0.082  1.00 10.00      B   
ATOM   4288  O   ALA   126      26.135  -8.055   0.145  1.00 10.00      B   
ATOM   4289  N   ASN   127      25.725  -6.105  -0.913  1.00 10.00      B   
ATOM   4290  HN  ASN   127      25.217  -5.263  -0.906  1.00 10.00      B   
ATOM   4291  CA  ASN   127      26.636  -6.372  -2.022  1.00 10.00      B   
ATOM   4292  CB  ASN   127      26.560  -5.232  -3.046  1.00 10.00      B   
ATOM   4293  CG  ASN   127      26.930  -5.653  -4.458  1.00 10.00      B   
ATOM   4294  OD1 ASN   127      27.676  -6.605  -4.671  1.00 10.00      B   
ATOM   4295  ND2 ASN   127      26.410  -4.937  -5.439  1.00 10.00      B   
ATOM   4296 HD21 ASN   127      25.823  -4.190  -5.204  1.00 10.00      B   
ATOM   4297 HD22 ASN   127      26.635  -5.181  -6.361  1.00 10.00      B   
ATOM   4298  C   ASN   127      28.067  -6.512  -1.510  1.00 10.00      B   
ATOM   4299  O   ASN   127      28.842  -7.332  -2.006  1.00 10.00      B   
ATOM   4300  N   ALA   128      28.401  -5.715  -0.500  1.00 10.00      B   
ATOM   4301  HN  ALA   128      27.732  -5.094  -0.145  1.00 10.00      B   
ATOM   4302  CA  ALA   128      29.730  -5.738   0.099  1.00 10.00      B   
ATOM   4303  CB  ALA   128      29.835  -4.678   1.184  1.00 10.00      B   
ATOM   4304  C   ALA   128      30.038  -7.117   0.672  1.00 10.00      B   
ATOM   4305  O   ALA   128      31.133  -7.650   0.480  1.00 10.00      B   
ATOM   4306  N   VAL   129      29.060  -7.694   1.359  1.00 10.00      B   
ATOM   4307  HN  VAL   129      28.211  -7.216   1.470  1.00 10.00      B   
ATOM   4308  CA  VAL   129      29.213  -9.015   1.956  1.00 10.00      B   
ATOM   4309  CB  VAL   129      28.018  -9.369   2.869  1.00 10.00      B   
ATOM   4310  CG1 VAL   129      28.251 -10.694   3.583  1.00 10.00      B   
ATOM   4311  CG2 VAL   129      27.762  -8.254   3.873  1.00 10.00      B   
ATOM   4312  C   VAL   129      29.347 -10.072   0.863  1.00 10.00      B   
ATOM   4313  O   VAL   129      30.195 -10.961   0.944  1.00 10.00      B   
ATOM   4314  N   LYS   130      28.516  -9.950  -0.169  1.00 10.00      B   
ATOM   4315  HN  LYS   130      27.868  -9.211  -0.173  1.00 10.00      B   
ATOM   4316  CA  LYS   130      28.537 -10.882  -1.290  1.00 10.00      B   
ATOM   4317  CB  LYS   130      27.427 -10.540  -2.294  1.00 10.00      B   
ATOM   4318  CG  LYS   130      27.467 -11.357  -3.579  1.00 10.00      B   
ATOM   4319  CD  LYS   130      26.126 -11.342  -4.299  1.00 10.00      B   
ATOM   4320  CE  LYS   130      26.187 -12.153  -5.586  1.00 10.00      B   
ATOM   4321  NZ  LYS   130      24.837 -12.555  -6.064  1.00 10.00      B   
ATOM   4322  HZ1 LYS   130      24.263 -11.715  -6.272  1.00 10.00      B   
ATOM   4323  HZ2 LYS   130      24.352 -13.122  -5.337  1.00 10.00      B   
ATOM   4324  HZ3 LYS   130      24.919 -13.127  -6.931  1.00 10.00      B   
ATOM   4325  C   LYS   130      29.899 -10.877  -1.975  1.00 10.00      B   
ATOM   4326  O   LYS   130      30.455 -11.931  -2.278  1.00 10.00      B   
ATOM   4327  N   MET   131      30.442  -9.686  -2.195  1.00 10.00      B   
ATOM   4328  HN  MET   131      29.952  -8.878  -1.919  1.00 10.00      B   
ATOM   4329  CA  MET   131      31.740  -9.545  -2.842  1.00 10.00      B   
ATOM   4330  CB  MET   131      31.986  -8.102  -3.286  1.00 10.00      B   
ATOM   4331  CG  MET   131      31.235  -7.719  -4.551  1.00 10.00      B   
ATOM   4332  SD  MET   131      31.663  -6.074  -5.153  1.00 10.00      B   
ATOM   4333  CE  MET   131      30.964  -5.048  -3.861  1.00 10.00      B   
ATOM   4334  C   MET   131      32.874 -10.044  -1.953  1.00 10.00      B   
ATOM   4335  O   MET   131      33.899 -10.514  -2.447  1.00 10.00      B   
ATOM   4336  N   TYR   132      32.685  -9.950  -0.644  1.00 10.00      B   
ATOM   4337  HN  TYR   132      31.848  -9.563  -0.306  1.00 10.00      B   
ATOM   4338  CA  TYR   132      33.693 -10.405   0.305  1.00 10.00      B   
ATOM   4339  CB  TYR   132      33.396  -9.868   1.709  1.00 10.00      B   
ATOM   4340  CG  TYR   132      34.582  -9.907   2.648  1.00 10.00      B   
ATOM   4341  CD1 TYR   132      35.794  -9.333   2.288  1.00 10.00      B   
ATOM   4342  CD2 TYR   132      34.489 -10.514   3.894  1.00 10.00      B   
ATOM   4343  CE1 TYR   132      36.880  -9.361   3.142  1.00 10.00      B   
ATOM   4344  CE2 TYR   132      35.571 -10.548   4.755  1.00 10.00      B   
ATOM   4345  CZ  TYR   132      36.764  -9.970   4.373  1.00 10.00      B   
ATOM   4346  OH  TYR   132      37.844  -9.994   5.227  1.00 10.00      B   
ATOM   4347  HH  TYR   132      38.392  -9.215   5.064  1.00 10.00      B   
ATOM   4348  C   TYR   132      33.752 -11.929   0.315  1.00 10.00      B   
ATOM   4349  O   TYR   132      34.825 -12.521   0.424  1.00 10.00      B   
ATOM   4350  N   LEU   133      32.589 -12.557   0.174  1.00 10.00      B   
ATOM   4351  HN  LEU   133      31.766 -12.026   0.084  1.00 10.00      B   
ATOM   4352  CA  LEU   133      32.503 -14.013   0.155  1.00 10.00      B   
ATOM   4353  CB  LEU   133      31.049 -14.470   0.279  1.00 10.00      B   
ATOM   4354  CG  LEU   133      30.347 -14.132   1.597  1.00 10.00      B   
ATOM   4355  CD1 LEU   133      28.907 -14.617   1.575  1.00 10.00      B   
ATOM   4356  CD2 LEU   133      31.099 -14.726   2.779  1.00 10.00      B   
ATOM   4357  C   LEU   133      33.136 -14.577  -1.113  1.00 10.00      B   
ATOM   4358  O   LEU   133      33.619 -15.712  -1.129  1.00 10.00      B   
ATOM   4359  N   GLN   134      33.144 -13.773  -2.171  1.00 10.00      B   
ATOM   4360  HN  GLN   134      32.738 -12.882  -2.096  1.00 10.00      B   
ATOM   4361  CA  GLN   134      33.735 -14.181  -3.439  1.00 10.00      B   
ATOM   4362  CB  GLN   134      33.484 -13.128  -4.516  1.00 10.00      B   
ATOM   4363  CG  GLN   134      32.035 -13.022  -4.959  1.00 10.00      B   
ATOM   4364  CD  GLN   134      31.791 -11.820  -5.846  1.00 10.00      B   
ATOM   4365  OE1 GLN   134      32.443 -10.786  -5.702  1.00 10.00      B   
ATOM   4366  NE2 GLN   134      30.860 -11.949  -6.775  1.00 10.00      B   
ATOM   4367 HE21 GLN   134      30.385 -12.803  -6.839  1.00 10.00      B   
ATOM   4368 HE22 GLN   134      30.684 -11.185  -7.368  1.00 10.00      B   
ATOM   4369  C   GLN   134      35.232 -14.404  -3.273  1.00 10.00      B   
ATOM   4370  O   GLN   134      35.809 -15.305  -3.881  1.00 10.00      B   
ATOM   4371  N   GLY   135      35.849 -13.592  -2.421  1.00 10.00      B   
ATOM   4372  HN  GLY   135      35.330 -12.905  -1.949  1.00 10.00      B   
ATOM   4373  CA  GLY   135      37.271 -13.713  -2.177  1.00 10.00      B   
ATOM   4374  C   GLY   135      37.594 -14.911  -1.311  1.00 10.00      B   
ATOM   4375  O   GLY   135      38.750 -15.327  -1.213  1.00 10.00      B   
ATOM   4376  N   LYS   136      36.562 -15.467  -0.688  1.00 10.00      B   
ATOM   4377  HN  LYS   136      35.668 -15.083  -0.813  1.00 10.00      B   
ATOM   4378  CA  LYS   136      36.716 -16.626   0.176  1.00 10.00      B   
ATOM   4379  CB  LYS   136      35.713 -16.568   1.330  1.00 10.00      B   
ATOM   4380  CG  LYS   136      36.055 -15.543   2.395  1.00 10.00      B   
ATOM   4381  CD  LYS   136      37.283 -15.962   3.181  1.00 10.00      B   
ATOM   4382  CE  LYS   136      37.527 -15.038   4.360  1.00 10.00      B   
ATOM   4383  NZ  LYS   136      38.622 -15.540   5.232  1.00 10.00      B   
ATOM   4384  HZ1 LYS   136      39.482 -15.693   4.672  1.00 10.00      B   
ATOM   4385  HZ2 LYS   136      38.346 -16.444   5.677  1.00 10.00      B   
ATOM   4386  HZ3 LYS   136      38.829 -14.851   5.981  1.00 10.00      B   
ATOM   4387  C   LYS   136      36.533 -17.918  -0.609  1.00 10.00      B   
ATOM   4388  O   LYS   136      36.758 -19.011  -0.086  1.00 10.00      B   
ATOM   4389  N   GLY   137      36.127 -17.790  -1.863  1.00 10.00      B   
ATOM   4390  HN  GLY   137      35.975 -16.894  -2.232  1.00 10.00      B   
ATOM   4391  CA  GLY   137      35.925 -18.957  -2.694  1.00 10.00      B   
ATOM   4392  C   GLY   137      34.476 -19.391  -2.748  1.00 10.00      B   
ATOM   4393  O   GLY   137      34.180 -20.555  -3.015  1.00 10.00      B   
ATOM   4394  N   VAL   138      33.570 -18.466  -2.483  1.00 10.00      B   
ATOM   4395  HN  VAL   138      33.860 -17.555  -2.263  1.00 10.00      B   
ATOM   4396  CA  VAL   138      32.150 -18.772  -2.518  1.00 10.00      B   
ATOM   4397  CB  VAL   138      31.396 -18.116  -1.344  1.00 10.00      B   
ATOM   4398  CG1 VAL   138      29.926 -18.507  -1.366  1.00 10.00      B   
ATOM   4399  CG2 VAL   138      32.028 -18.509  -0.017  1.00 10.00      B   
ATOM   4400  C   VAL   138      31.554 -18.299  -3.839  1.00 10.00      B   
ATOM   4401  O   VAL   138      31.816 -17.178  -4.279  1.00 10.00      B   
ATOM   4402  N   SER   139      30.773 -19.167  -4.476  1.00 10.00      B   
ATOM   4403  HN  SER   139      30.609 -20.045  -4.073  1.00 10.00      B   
ATOM   4404  CA  SER   139      30.141 -18.845  -5.749  1.00 10.00      B   
ATOM   4405  CB  SER   139      29.407 -20.075  -6.300  1.00 10.00      B   
ATOM   4406  OG  SER   139      28.883 -19.834  -7.595  1.00 10.00      B   
ATOM   4407  HG  SER   139      29.402 -20.320  -8.247  1.00 10.00      B   
ATOM   4408  C   SER   139      29.171 -17.681  -5.584  1.00 10.00      B   
ATOM   4409  O   SER   139      28.377 -17.654  -4.641  1.00 10.00      B   
ATOM   4410  N   ALA   140      29.237 -16.721  -6.500  1.00 10.00      B   
ATOM   4411  HN  ALA   140      29.887 -16.802  -7.232  1.00 10.00      B   
ATOM   4412  CA  ALA   140      28.365 -15.556  -6.453  1.00 10.00      B   
ATOM   4413  CB  ALA   140      28.761 -14.555  -7.526  1.00 10.00      B   
ATOM   4414  C   ALA   140      26.907 -15.962  -6.619  1.00 10.00      B   
ATOM   4415  O   ALA   140      26.005 -15.319  -6.079  1.00 10.00      B   
ATOM   4416  N   ASP   141      26.686 -17.046  -7.350  1.00 10.00      B   
ATOM   4417  HN  ASP   141      27.453 -17.520  -7.742  1.00 10.00      B   
ATOM   4418  CA  ASP   141      25.338 -17.548  -7.595  1.00 10.00      B   
ATOM   4419  CB  ASP   141      25.334 -18.554  -8.749  1.00 10.00      B   
ATOM   4420  CG  ASP   141      24.764 -17.973 -10.026  1.00 10.00      B   
ATOM   4421  OD1 ASP   141      23.522 -17.853 -10.130  1.00 10.00      B   
ATOM   4422  OD2 ASP   141      25.555 -17.631 -10.937  1.00 10.00      B   
ATOM   4423  C   ASP   141      24.735 -18.177  -6.343  1.00 10.00      B   
ATOM   4424  O   ASP   141      23.536 -18.449  -6.288  1.00 10.00      B   
ATOM   4425  N   GLN   142      25.571 -18.393  -5.334  1.00 10.00      B   
ATOM   4426  HN  GLN   142      26.514 -18.140  -5.434  1.00 10.00      B   
ATOM   4427  CA  GLN   142      25.126 -18.988  -4.080  1.00 10.00      B   
ATOM   4428  CB  GLN   142      26.215 -19.902  -3.511  1.00 10.00      B   
ATOM   4429  CG  GLN   142      26.201 -21.325  -4.040  1.00 10.00      B   
ATOM   4430  CD  GLN   142      27.348 -22.149  -3.484  1.00 10.00      B   
ATOM   4431  OE1 GLN   142      28.413 -22.244  -4.092  1.00 10.00      B   
ATOM   4432  NE2 GLN   142      27.140 -22.749  -2.324  1.00 10.00      B   
ATOM   4433 HE21 GLN   142      26.263 -22.635  -1.891  1.00 10.00      B   
ATOM   4434 HE22 GLN   142      27.871 -23.279  -1.937  1.00 10.00      B   
ATOM   4435  C   GLN   142      24.789 -17.912  -3.054  1.00 10.00      B   
ATOM   4436  O   GLN   142      24.249 -18.203  -1.988  1.00 10.00      B   
ATOM   4437  N   ILE   143      25.105 -16.668  -3.378  1.00 10.00      B   
ATOM   4438  HN  ILE   143      25.510 -16.487  -4.250  1.00 10.00      B   
ATOM   4439  CA  ILE   143      24.849 -15.563  -2.467  1.00 10.00      B   
ATOM   4440  CB  ILE   143      26.103 -14.685  -2.276  1.00 10.00      B   
ATOM   4441  CG1 ILE   143      27.350 -15.562  -2.123  1.00 10.00      B   
ATOM   4442  CG2 ILE   143      25.938 -13.779  -1.062  1.00 10.00      B   
ATOM   4443  CD1 ILE   143      28.644 -14.853  -2.458  1.00 10.00      B   
ATOM   4444  C   ILE   143      23.695 -14.692  -2.951  1.00 10.00      B   
ATOM   4445  O   ILE   143      23.800 -14.009  -3.973  1.00 10.00      B   
ATOM   4446  N   SER   144      22.599 -14.723  -2.212  1.00 10.00      B   
ATOM   4447  HN  SER   144      22.582 -15.284  -1.405  1.00 10.00      B   
ATOM   4448  CA  SER   144      21.425 -13.936  -2.545  1.00 10.00      B   
ATOM   4449  CB  SER   144      20.167 -14.783  -2.353  1.00 10.00      B   
ATOM   4450  OG  SER   144      20.425 -16.141  -2.672  1.00 10.00      B   
ATOM   4451  HG  SER   144      20.824 -16.575  -1.910  1.00 10.00      B   
ATOM   4452  C   SER   144      21.372 -12.712  -1.643  1.00 10.00      B   
ATOM   4453  O   SER   144      21.636 -12.811  -0.448  1.00 10.00      B   
ATOM   4454  N   ILE   145      21.047 -11.562  -2.205  1.00 10.00      B   
ATOM   4455  HN  ILE   145      20.831 -11.537  -3.162  1.00 10.00      B   
ATOM   4456  CA  ILE   145      20.981 -10.333  -1.423  1.00 10.00      B   
ATOM   4457  CB  ILE   145      22.069  -9.314  -1.838  1.00 10.00      B   
ATOM   4458  CG1 ILE   145      22.028  -9.040  -3.345  1.00 10.00      B   
ATOM   4459  CG2 ILE   145      23.448  -9.805  -1.419  1.00 10.00      B   
ATOM   4460  CD1 ILE   145      22.894  -7.877  -3.785  1.00 10.00      B   
ATOM   4461  C   ILE   145      19.600  -9.687  -1.505  1.00 10.00      B   
ATOM   4462  O   ILE   145      19.066  -9.470  -2.597  1.00 10.00      B   
ATOM   4463  N   VAL   146      19.017  -9.399  -0.347  1.00 10.00      B   
ATOM   4464  HN  VAL   146      19.492  -9.599   0.493  1.00 10.00      B   
ATOM   4465  CA  VAL   146      17.700  -8.777  -0.280  1.00 10.00      B   
ATOM   4466  CB  VAL   146      16.595  -9.774   0.145  1.00 10.00      B   
ATOM   4467  CG1 VAL   146      15.229  -9.104   0.101  1.00 10.00      B   
ATOM   4468  CG2 VAL   146      16.606 -11.017  -0.737  1.00 10.00      B   
ATOM   4469  C   VAL   146      17.725  -7.612   0.705  1.00 10.00      B   
ATOM   4470  O   VAL   146      17.923  -7.804   1.904  1.00 10.00      B   
ATOM   4471  N   SER   147      17.545  -6.407   0.193  1.00 10.00      B   
ATOM   4472  HN  SER   147      17.414  -6.313  -0.774  1.00 10.00      B   
ATOM   4473  CA  SER   147      17.542  -5.217   1.026  1.00 10.00      B   
ATOM   4474  CB  SER   147      18.022  -4.012   0.213  1.00 10.00      B   
ATOM   4475  OG  SER   147      18.144  -2.853   1.018  1.00 10.00      B   
ATOM   4476  HG  SER   147      18.251  -2.083   0.446  1.00 10.00      B   
ATOM   4477  C   SER   147      16.143  -4.961   1.589  1.00 10.00      B   
ATOM   4478  O   SER   147      15.145  -5.095   0.877  1.00 10.00      B   
ATOM   4479  N   TYR   148      16.074  -4.620   2.870  1.00 10.00      B   
ATOM   4480  HN  TYR   148      16.905  -4.559   3.396  1.00 10.00      B   
ATOM   4481  CA  TYR   148      14.800  -4.344   3.522  1.00 10.00      B   
ATOM   4482  CB  TYR   148      14.542  -5.339   4.652  1.00 10.00      B   
ATOM   4483  CG  TYR   148      14.151  -6.716   4.175  1.00 10.00      B   
ATOM   4484  CD1 TYR   148      15.075  -7.752   4.145  1.00 10.00      B   
ATOM   4485  CD2 TYR   148      12.856  -6.980   3.751  1.00 10.00      B   
ATOM   4486  CE1 TYR   148      14.720  -9.011   3.704  1.00 10.00      B   
ATOM   4487  CE2 TYR   148      12.491  -8.235   3.311  1.00 10.00      B   
ATOM   4488  CZ  TYR   148      13.425  -9.248   3.290  1.00 10.00      B   
ATOM   4489  OH  TYR   148      13.062 -10.499   2.850  1.00 10.00      B   
ATOM   4490  HH  TYR   148      13.530 -11.170   3.363  1.00 10.00      B   
ATOM   4491  C   TYR   148      14.758  -2.925   4.065  1.00 10.00      B   
ATOM   4492  O   TYR   148      13.752  -2.504   4.635  1.00 10.00      B   
ATOM   4493  N   GLY   149      15.861  -2.198   3.894  1.00 10.00      B   
ATOM   4494  HN  GLY   149      16.626  -2.596   3.427  1.00 10.00      B   
ATOM   4495  CA  GLY   149      15.943  -0.826   4.368  1.00 10.00      B   
ATOM   4496  C   GLY   149      15.553  -0.671   5.828  1.00 10.00      B   
ATOM   4497  O   GLY   149      16.241  -1.169   6.721  1.00 10.00      B   
ATOM   4498  N   LYS   150      14.443   0.018   6.070  1.00 10.00      B   
ATOM   4499  HN  LYS   150      13.926   0.373   5.316  1.00 10.00      B   
ATOM   4500  CA  LYS   150      13.960   0.238   7.427  1.00 10.00      B   
ATOM   4501  CB  LYS   150      13.918   1.734   7.762  1.00 10.00      B   
ATOM   4502  CG  LYS   150      13.139   2.581   6.764  1.00 10.00      B   
ATOM   4503  CD  LYS   150      12.351   3.679   7.461  1.00 10.00      B   
ATOM   4504  CE  LYS   150      11.017   3.158   7.971  1.00 10.00      B   
ATOM   4505  NZ  LYS   150      10.265   4.188   8.737  1.00 10.00      B   
ATOM   4506  HZ1 LYS   150      10.286   5.097   8.235  1.00 10.00      B   
ATOM   4507  HZ2 LYS   150      10.689   4.312   9.685  1.00 10.00      B   
ATOM   4508  HZ3 LYS   150       9.267   3.889   8.851  1.00 10.00      B   
ATOM   4509  C   LYS   150      12.578  -0.371   7.617  1.00 10.00      B   
ATOM   4510  O   LYS   150      11.911  -0.110   8.614  1.00 10.00      B   
ATOM   4511  N   GLU   151      12.156  -1.182   6.655  1.00 10.00      B   
ATOM   4512  HN  GLU   151      12.741  -1.359   5.884  1.00 10.00      B   
ATOM   4513  CA  GLU   151      10.847  -1.825   6.714  1.00 10.00      B   
ATOM   4514  CB  GLU   151      10.540  -2.522   5.390  1.00 10.00      B   
ATOM   4515  CG  GLU   151      10.498  -1.591   4.191  1.00 10.00      B   
ATOM   4516  CD  GLU   151      10.382  -2.346   2.883  1.00 10.00      B   
ATOM   4517  OE1 GLU   151      11.342  -2.317   2.089  1.00 10.00      B   
ATOM   4518  OE2 GLU   151       9.336  -2.996   2.649  1.00 10.00      B   
ATOM   4519  C   GLU   151      10.797  -2.834   7.855  1.00 10.00      B   
ATOM   4520  O   GLU   151       9.770  -3.003   8.515  1.00 10.00      B   
ATOM   4521  N   LYS   152      11.916  -3.509   8.078  1.00 10.00      B   
ATOM   4522  HN  LYS   152      12.699  -3.328   7.520  1.00 10.00      B   
ATOM   4523  CA  LYS   152      12.011  -4.503   9.136  1.00 10.00      B   
ATOM   4524  CB  LYS   152      12.055  -5.916   8.540  1.00 10.00      B   
ATOM   4525  CG  LYS   152      10.872  -6.245   7.639  1.00 10.00      B   
ATOM   4526  CD  LYS   152      11.117  -7.500   6.812  1.00 10.00      B   
ATOM   4527  CE  LYS   152      10.701  -8.755   7.561  1.00 10.00      B   
ATOM   4528  NZ  LYS   152      10.620  -9.945   6.668  1.00 10.00      B   
ATOM   4529  HZ1 LYS   152      10.055  -9.727   5.817  1.00 10.00      B   
ATOM   4530  HZ2 LYS   152      10.168 -10.736   7.169  1.00 10.00      B   
ATOM   4531  HZ3 LYS   152      11.571 -10.240   6.370  1.00 10.00      B   
ATOM   4532  C   LYS   152      13.247  -4.247   9.990  1.00 10.00      B   
ATOM   4533  O   LYS   152      14.321  -4.779   9.716  1.00 10.00      B   
ATOM   4534  N   PRO   153      13.117  -3.399  11.020  1.00 10.00      B   
ATOM   4535  CA  PRO   153      14.227  -3.064  11.912  1.00 10.00      B   
ATOM   4536  CB  PRO   153      13.780  -1.728  12.502  1.00 10.00      B   
ATOM   4537  CG  PRO   153      12.294  -1.834  12.562  1.00 10.00      B   
ATOM   4538  CD  PRO   153      11.877  -2.692  11.396  1.00 10.00      B   
ATOM   4539  C   PRO   153      14.411  -4.099  13.023  1.00 10.00      B   
ATOM   4540  O   PRO   153      13.719  -5.120  13.062  1.00 10.00      B   
ATOM   4541  N   ALA   154      15.352  -3.836  13.921  1.00 10.00      B   
ATOM   4542  HN  ALA   154      15.882  -3.010  13.835  1.00 10.00      B   
ATOM   4543  CA  ALA   154      15.620  -4.740  15.031  1.00 10.00      B   
ATOM   4544  CB  ALA   154      17.085  -5.146  15.039  1.00 10.00      B   
ATOM   4545  C   ALA   154      15.242  -4.086  16.353  1.00 10.00      B   
ATOM   4546  O   ALA   154      14.631  -4.715  17.223  1.00 10.00      B   
ATOM   4547  N   VAL   155      15.606  -2.820  16.496  1.00 10.00      B   
ATOM   4548  HN  VAL   155      16.081  -2.372  15.761  1.00 10.00      B   
ATOM   4549  CA  VAL   155      15.311  -2.068  17.706  1.00 10.00      B   
ATOM   4550  CB  VAL   155      16.592  -1.512  18.366  1.00 10.00      B   
ATOM   4551  CG1 VAL   155      16.257  -0.773  19.655  1.00 10.00      B   
ATOM   4552  CG2 VAL   155      17.589  -2.629  18.637  1.00 10.00      B   
ATOM   4553  C   VAL   155      14.364  -0.919  17.389  1.00 10.00      B   
ATOM   4554  O   VAL   155      14.603  -0.144  16.459  1.00 10.00      B   
ATOM   4555  N   LEU   156      13.286  -0.827  18.154  1.00 10.00      B   
ATOM   4556  HN  LEU   156      13.152  -1.481  18.872  1.00 10.00      B   
ATOM   4557  CA  LEU   156      12.298   0.222  17.963  1.00 10.00      B   
ATOM   4558  CB  LEU   156      10.924  -0.250  18.441  1.00 10.00      B   
ATOM   4559  CG  LEU   156      10.449  -1.599  17.897  1.00 10.00      B   
ATOM   4560  CD1 LEU   156       9.292  -2.131  18.726  1.00 10.00      B   
ATOM   4561  CD2 LEU   156      10.053  -1.480  16.433  1.00 10.00      B   
ATOM   4562  C   LEU   156      12.715   1.479  18.713  1.00 10.00      B   
ATOM   4563  O   LEU   156      12.489   1.604  19.920  1.00 10.00      B   
ATOM   4564  N   GLY   157      13.340   2.393  17.995  1.00 10.00      B   
ATOM   4565  HN  GLY   157      13.489   2.229  17.038  1.00 10.00      B   
ATOM   4566  CA  GLY   157      13.794   3.631  18.587  1.00 10.00      B   
ATOM   4567  C   GLY   157      14.449   4.528  17.561  1.00 10.00      B   
ATOM   4568  O   GLY   157      15.156   4.050  16.675  1.00 10.00      B   
ATOM   4569  N   HIS   158      14.216   5.829  17.672  1.00 10.00      B   
ATOM   4570  HN  HIS   158      13.644   6.156  18.403  1.00 10.00      B   
ATOM   4571  CA  HIS   158      14.793   6.785  16.731  1.00 10.00      B   
ATOM   4572  CB  HIS   158      13.770   7.841  16.302  1.00 10.00      B   
ATOM   4573  CG  HIS   158      12.829   7.348  15.249  1.00 10.00      B   
ATOM   4574  ND1 HIS   158      12.634   7.991  14.045  1.00 10.00      B   
ATOM   4575  HD1 HIS   158      13.073   8.820  13.756  1.00 10.00      B   
ATOM   4576  CD2 HIS   158      12.038   6.251  15.219  1.00 10.00      B   
ATOM   4577  CE1 HIS   158      11.765   7.309  13.324  1.00 10.00      B   
ATOM   4578  NE2 HIS   158      11.393   6.250  14.013  1.00 10.00      B   
ATOM   4579  HE2 HIS   158      10.776   5.552  13.693  1.00 10.00      B   
ATOM   4580  C   HIS   158      16.050   7.427  17.295  1.00 10.00      B   
ATOM   4581  O   HIS   158      16.483   8.488  16.846  1.00 10.00      B   
ATOM   4582  N   ASP   159      16.629   6.770  18.284  1.00 10.00      B   
ATOM   4583  HN  ASP   159      16.227   5.933  18.599  1.00 10.00      B   
ATOM   4584  CA  ASP   159      17.852   7.249  18.910  1.00 10.00      B   
ATOM   4585  CB  ASP   159      17.902   6.847  20.388  1.00 10.00      B   
ATOM   4586  CG  ASP   159      16.742   7.394  21.197  1.00 10.00      B   
ATOM   4587  OD1 ASP   159      16.640   8.634  21.342  1.00 10.00      B   
ATOM   4588  OD2 ASP   159      15.924   6.586  21.689  1.00 10.00      B   
ATOM   4589  C   ASP   159      19.046   6.654  18.182  1.00 10.00      B   
ATOM   4590  O   ASP   159      18.948   5.561  17.620  1.00 10.00      B   
ATOM   4591  N   GLU   160      20.169   7.358  18.200  1.00 10.00      B   
ATOM   4592  HN  GLU   160      20.191   8.212  18.681  1.00 10.00      B   
ATOM   4593  CA  GLU   160      21.376   6.892  17.529  1.00 10.00      B   
ATOM   4594  CB  GLU   160      22.481   7.943  17.591  1.00 10.00      B   
ATOM   4595  CG  GLU   160      22.201   9.170  16.743  1.00 10.00      B   
ATOM   4596  CD  GLU   160      23.375  10.119  16.698  1.00 10.00      B   
ATOM   4597  OE1 GLU   160      23.652  10.773  17.722  1.00 10.00      B   
ATOM   4598  OE2 GLU   160      24.028  10.218  15.635  1.00 10.00      B   
ATOM   4599  C   GLU   160      21.859   5.568  18.105  1.00 10.00      B   
ATOM   4600  O   GLU   160      22.431   4.746  17.391  1.00 10.00      B   
ATOM   4601  N   ALA   161      21.614   5.364  19.397  1.00 10.00      B   
ATOM   4602  HN  ALA   161      21.165   6.067  19.916  1.00 10.00      B   
ATOM   4603  CA  ALA   161      22.008   4.127  20.061  1.00 10.00      B   
ATOM   4604  CB  ALA   161      21.713   4.199  21.550  1.00 10.00      B   
ATOM   4605  C   ALA   161      21.284   2.941  19.434  1.00 10.00      B   
ATOM   4606  O   ALA   161      21.847   1.854  19.296  1.00 10.00      B   
ATOM   4607  N   ALA   162      20.037   3.167  19.043  1.00 10.00      B   
ATOM   4608  HN  ALA   162      19.650   4.059  19.169  1.00 10.00      B   
ATOM   4609  CA  ALA   162      19.231   2.128  18.421  1.00 10.00      B   
ATOM   4610  CB  ALA   162      17.751   2.433  18.597  1.00 10.00      B   
ATOM   4611  C   ALA   162      19.579   2.005  16.944  1.00 10.00      B   
ATOM   4612  O   ALA   162      19.487   0.926  16.359  1.00 10.00      B   
ATOM   4613  N   TYR   163      19.993   3.118  16.352  1.00 10.00      B   
ATOM   4614  HN  TYR   163      20.041   3.946  16.877  1.00 10.00      B   
ATOM   4615  CA  TYR   163      20.368   3.148  14.945  1.00 10.00      B   
ATOM   4616  CB  TYR   163      20.713   4.574  14.509  1.00 10.00      B   
ATOM   4617  CG  TYR   163      19.516   5.472  14.282  1.00 10.00      B   
ATOM   4618  CD1 TYR   163      19.676   6.845  14.148  1.00 10.00      B   
ATOM   4619  CD2 TYR   163      18.231   4.951  14.195  1.00 10.00      B   
ATOM   4620  CE1 TYR   163      18.592   7.674  13.933  1.00 10.00      B   
ATOM   4621  CE2 TYR   163      17.142   5.773  13.981  1.00 10.00      B   
ATOM   4622  CZ  TYR   163      17.329   7.133  13.851  1.00 10.00      B   
ATOM   4623  OH  TYR   163      16.249   7.954  13.632  1.00 10.00      B   
ATOM   4624  HH  TYR   163      16.465   8.584  12.939  1.00 10.00      B   
ATOM   4625  C   TYR   163      21.546   2.220  14.668  1.00 10.00      B   
ATOM   4626  O   TYR   163      21.577   1.530  13.649  1.00 10.00      B   
ATOM   4627  N   SER   164      22.500   2.195  15.591  1.00 10.00      B   
ATOM   4628  HN  SER   164      22.412   2.767  16.385  1.00 10.00      B   
ATOM   4629  CA  SER   164      23.682   1.356  15.456  1.00 10.00      B   
ATOM   4630  CB  SER   164      24.651   1.645  16.602  1.00 10.00      B   
ATOM   4631  OG  SER   164      24.809   3.043  16.784  1.00 10.00      B   
ATOM   4632  HG  SER   164      25.450   3.376  16.148  1.00 10.00      B   
ATOM   4633  C   SER   164      23.316  -0.128  15.427  1.00 10.00      B   
ATOM   4634  O   SER   164      24.014  -0.939  14.818  1.00 10.00      B   
ATOM   4635  N   LYS   165      22.208  -0.475  16.073  1.00 10.00      B   
ATOM   4636  HN  LYS   165      21.684   0.216  16.529  1.00 10.00      B   
ATOM   4637  CA  LYS   165      21.751  -1.857  16.115  1.00 10.00      B   
ATOM   4638  CB  LYS   165      21.118  -2.183  17.469  1.00 10.00      B   
ATOM   4639  CG  LYS   165      22.131  -2.413  18.580  1.00 10.00      B   
ATOM   4640  CD  LYS   165      21.522  -2.187  19.954  1.00 10.00      B   
ATOM   4641  CE  LYS   165      22.540  -2.440  21.055  1.00 10.00      B   
ATOM   4642  NZ  LYS   165      22.183  -1.738  22.315  1.00 10.00      B   
ATOM   4643  HZ1 LYS   165      22.912  -1.904  23.037  1.00 10.00      B   
ATOM   4644  HZ2 LYS   165      21.270  -2.080  22.676  1.00 10.00      B   
ATOM   4645  HZ3 LYS   165      22.114  -0.716  22.144  1.00 10.00      B   
ATOM   4646  C   LYS   165      20.785  -2.150  14.973  1.00 10.00      B   
ATOM   4647  O   LYS   165      20.373  -3.291  14.771  1.00 10.00      B   
ATOM   4648  N   ASN   166      20.431  -1.112  14.228  1.00 10.00      B   
ATOM   4649  HN  ASN   166      20.783  -0.225  14.450  1.00 10.00      B   
ATOM   4650  CA  ASN   166      19.528  -1.258  13.094  1.00 10.00      B   
ATOM   4651  CB  ASN   166      18.500  -0.124  13.050  1.00 10.00      B   
ATOM   4652  CG  ASN   166      17.300  -0.397  13.943  1.00 10.00      B   
ATOM   4653  OD1 ASN   166      16.886  -1.545  14.118  1.00 10.00      B   
ATOM   4654  ND2 ASN   166      16.731   0.651  14.518  1.00 10.00      B   
ATOM   4655 HD21 ASN   166      17.108   1.536  14.344  1.00 10.00      B   
ATOM   4656 HD22 ASN   166      15.950   0.496  15.096  1.00 10.00      B   
ATOM   4657  C   ASN   166      20.319  -1.352  11.793  1.00 10.00      B   
ATOM   4658  O   ASN   166      19.855  -1.926  10.807  1.00 10.00      B   
ATOM   4659  N   ARG   167      21.521  -0.784  11.797  1.00 10.00      B   
ATOM   4660  HN  ARG   167      21.825  -0.318  12.606  1.00 10.00      B   
ATOM   4661  CA  ARG   167      22.401  -0.836  10.634  1.00 10.00      B   
ATOM   4662  CB  ARG   167      23.411   0.311  10.670  1.00 10.00      B   
ATOM   4663  CG  ARG   167      22.795   1.695  10.650  1.00 10.00      B   
ATOM   4664  CD  ARG   167      23.818   2.748  11.033  1.00 10.00      B   
ATOM   4665  NE  ARG   167      23.208   4.069  11.155  1.00 10.00      B   
ATOM   4666  HE  ARG   167      22.556   4.335  10.453  1.00 10.00      B   
ATOM   4667  CZ  ARG   167      23.467   4.927  12.138  1.00 10.00      B   
ATOM   4668  NH1 ARG   167      24.323   4.610  13.101  1.00 10.00      B   
ATOM   4669 HH11 ARG   167      24.524   5.287  13.871  1.00 10.00      B   
ATOM   4670 HH12 ARG   167      24.805   3.685  13.093  1.00 10.00      B   
ATOM   4671  NH2 ARG   167      22.859   6.106  12.154  1.00 10.00      B   
ATOM   4672 HH21 ARG   167      23.051   6.793  12.919  1.00 10.00      B   
ATOM   4673 HH22 ARG   167      22.187   6.357  11.395  1.00 10.00      B   
ATOM   4674  C   ARG   167      23.146  -2.164  10.658  1.00 10.00      B   
ATOM   4675  O   ARG   167      24.325  -2.225  11.008  1.00 10.00      B   
ATOM   4676  N   ARG   168      22.448  -3.227  10.296  1.00 10.00      B   
ATOM   4677  HN  ARG   168      21.518  -3.113  10.006  1.00 10.00      B   
ATOM   4678  CA  ARG   168      23.026  -4.557  10.324  1.00 10.00      B   
ATOM   4679  CB  ARG   168      22.634  -5.234  11.639  1.00 10.00      B   
ATOM   4680  CG  ARG   168      21.214  -4.908  12.079  1.00 10.00      B   
ATOM   4681  CD  ARG   168      20.492  -6.126  12.623  1.00 10.00      B   
ATOM   4682  NE  ARG   168      20.834  -6.401  14.015  1.00 10.00      B   
ATOM   4683  HE  ARG   168      21.571  -5.883  14.410  1.00 10.00      B   
ATOM   4684  CZ  ARG   168      20.191  -7.285  14.773  1.00 10.00      B   
ATOM   4685  NH1 ARG   168      19.172  -7.977  14.274  1.00 10.00      B   
ATOM   4686 HH11 ARG   168      18.669  -8.677  14.866  1.00 10.00      B   
ATOM   4687 HH12 ARG   168      18.866  -7.821  13.288  1.00 10.00      B   
ATOM   4688  NH2 ARG   168      20.577  -7.484  16.025  1.00 10.00      B   
ATOM   4689 HH21 ARG   168      21.384  -6.942  16.418  1.00 10.00      B   
ATOM   4690 HH22 ARG   168      20.084  -8.182  16.625  1.00 10.00      B   
ATOM   4691  C   ARG   168      22.552  -5.417   9.162  1.00 10.00      B   
ATOM   4692  O   ARG   168      21.451  -5.236   8.639  1.00 10.00      B   
ATOM   4693  N   ALA   169      23.392  -6.357   8.772  1.00 10.00      B   
ATOM   4694  HN  ALA   169      24.262  -6.435   9.230  1.00 10.00      B   
ATOM   4695  CA  ALA   169      23.075  -7.287   7.703  1.00 10.00      B   
ATOM   4696  CB  ALA   169      24.172  -7.285   6.651  1.00 10.00      B   
ATOM   4697  C   ALA   169      22.907  -8.672   8.312  1.00 10.00      B   
ATOM   4698  O   ALA   169      23.685  -9.063   9.186  1.00 10.00      B   
ATOM   4699  N   VAL   170      21.895  -9.405   7.877  1.00 10.00      B   
ATOM   4700  HN  VAL   170      21.317  -9.054   7.162  1.00 10.00      B   
ATOM   4701  CA  VAL   170      21.631 -10.733   8.426  1.00 10.00      B   
ATOM   4702  CB  VAL   170      20.206 -10.821   9.018  1.00 10.00      B   
ATOM   4703  CG1 VAL   170      19.996 -12.145   9.740  1.00 10.00      B   
ATOM   4704  CG2 VAL   170      19.940  -9.653   9.957  1.00 10.00      B   
ATOM   4705  C   VAL   170      21.808 -11.829   7.380  1.00 10.00      B   
ATOM   4706  O   VAL   170      21.326 -11.706   6.256  1.00 10.00      B   
ATOM   4707  N   LEU   171      22.504 -12.893   7.762  1.00 10.00      B   
ATOM   4708  HN  LEU   171      22.869 -12.920   8.672  1.00 10.00      B   
ATOM   4709  CA  LEU   171      22.732 -14.028   6.879  1.00 10.00      B   
ATOM   4710  CB  LEU   171      24.171 -14.536   7.025  1.00 10.00      B   
ATOM   4711  CG  LEU   171      25.282 -13.586   6.583  1.00 10.00      B   
ATOM   4712  CD1 LEU   171      26.632 -14.093   7.066  1.00 10.00      B   
ATOM   4713  CD2 LEU   171      25.282 -13.426   5.072  1.00 10.00      B   
ATOM   4714  C   LEU   171      21.764 -15.146   7.239  1.00 10.00      B   
ATOM   4715  O   LEU   171      21.985 -15.877   8.205  1.00 10.00      B   
ATOM   4716  N   VAL   172      20.689 -15.268   6.479  1.00 10.00      B   
ATOM   4717  HN  VAL   172      20.564 -14.656   5.717  1.00 10.00      B   
ATOM   4718  CA  VAL   172      19.693 -16.295   6.743  1.00 10.00      B   
ATOM   4719  CB  VAL   172      18.262 -15.720   6.819  1.00 10.00      B   
ATOM   4720  CG1 VAL   172      18.093 -14.858   8.061  1.00 10.00      B   
ATOM   4721  CG2 VAL   172      17.921 -14.931   5.565  1.00 10.00      B   
ATOM   4722  C   VAL   172      19.741 -17.411   5.708  1.00 10.00      B   
ATOM   4723  O   VAL   172      20.233 -17.223   4.591  1.00 10.00      B   
ATOM   4724  N   TYR   173      19.238 -18.572   6.096  1.00 10.00      B   
ATOM   4725  HN  TYR   173      18.880 -18.653   7.006  1.00 10.00      B   
ATOM   4726  CA  TYR   173      19.193 -19.732   5.225  1.00 10.00      B   
ATOM   4727  CB  TYR   173      20.025 -20.877   5.809  1.00 10.00      B   
ATOM   4728  CG  TYR   173      21.497 -20.575   5.967  1.00 10.00      B   
ATOM   4729  CD1 TYR   173      22.055 -20.395   7.225  1.00 10.00      B   
ATOM   4730  CD2 TYR   173      22.331 -20.483   4.860  1.00 10.00      B   
ATOM   4731  CE1 TYR   173      23.402 -20.133   7.378  1.00 10.00      B   
ATOM   4732  CE2 TYR   173      23.679 -20.219   5.005  1.00 10.00      B   
ATOM   4733  CZ  TYR   173      24.210 -20.046   6.265  1.00 10.00      B   
ATOM   4734  OH  TYR   173      25.556 -19.794   6.416  1.00 10.00      B   
ATOM   4735  HH  TYR   173      26.019 -20.635   6.534  1.00 10.00      B   
ATOM   4736  C   TYR   173      17.751 -20.194   5.073  1.00 10.00      B   
ATOM   4737  O   TYR   173      17.153 -20.712   6.020  1.00 10.00      B   
ATOM   4738  N   LEU   174      17.188 -19.990   3.898  1.00 10.00      B   
ATOM   4739  HN  LEU   174      17.708 -19.567   3.183  1.00 10.00      B   
ATOM   4740  CB  LEU   174      14.987 -19.187   3.170  1.00 10.00      B   
ATOM   4741  CG  LEU   174      14.953 -17.982   4.114  1.00 10.00      B   
ATOM   4742  CD1 LEU   174      14.241 -16.808   3.461  1.00 10.00      B   
ATOM   4743  CD2 LEU   174      14.291 -18.347   5.436  1.00 10.00      B   
ATOM   4744  CA  LEU   174      15.818 -20.387   3.633  1.00 10.00      B   
ATOM   4745  C   LEU   174      15.795 -21.482   2.581  1.00 10.00      B   
ATOM   4746  O   LEU   174      15.097 -22.498   2.787  1.00 10.00      B   
ATOM   4747  OXT LEU   174      16.499 -21.335   1.560  1.00 10.00      B   
END
