# Supplementary material for: Large-scale discovery of protein interactions at residue resolution using co-evolution calculated from genomic sequences
Source: Nat Commun. 2021 Mar 2;12:1396. doi: 10.1038/s41467-021-21636-z (PMC7925567; doi:10.1038/s41467-021-21636-z)
Supplement: Supplementary file 13 — Supplementary Data 11 [file 41467_2021_21636_MOESM13_ESM.zip › supplementary_prediction/cep_tp00839_TOLB_PAL/models/haddock_top_2_haddock_34w.pdb]

REMARK FILENAME="haddock_34w.pdb0"
REMARK ===============================================================
REMARK HADDOCK run for haddock
REMARK initial structure: haddock_34.pdb
REMARK final NOE weights: unambig 50 amb: 50
REMARK ===============================================================
REMARK            total,bonds,angles,improper,dihe,vdw,elec,air,cdih,coup,rdcs,vean,dani,xpcs,rg
REMARK energies: -325.089, 0, 0, 0, 0, -70.4202, -419.697, 165.029, 0, 0, 0, 0, 0, 0, 0
REMARK ===============================================================
REMARK            bonds,angles,impropers,dihe,air,cdih,coup,rdcs,vean,dani,xpcs
REMARK rms-dev.: 0,0,0,0,7.98232,0,0, 0, 0, 0, 0
REMARK ===============================================================
REMARK               air,cdih,coup,rdcs,vean,dani,xpcs
REMARK               >0.3,>5,>1,>0,>5,>0.2,>0.2
REMARK violations.: 2, 0, 0, 0, 0, 0, 0
REMARK ===============================================================
REMARK                        CVpartition#,violations,rms
REMARK AIRs cross-validation: 1, 0, NaN
REMARK ===============================================================
REMARK NCS energy: 0
REMARK ===============================================================
REMARK Symmetry energy: 0
REMARK ===============================================================
REMARK Desolvation energy: -17.5955
REMARK Internal energy free molecules: 75484.7
REMARK Internal energy complex: -19493.8
REMARK Binding energy: -95486.2
REMARK ===============================================================
REMARK buried surface area: 2399.37
REMARK ===============================================================
REMARK water - chain1: 0 0 0
REMARK water - chain2: 0 0 0
REMARK water - chain3: 0 0 0
REMARK water - chain4: 0 0 0
REMARK water - chain5: 0 0 0
REMARK water - chain6: 0 0 0
REMARK ===============================================================
REMARK water - water: 0 0 0
REMARK ===============================================================
REMARK DATE:05-Aug-2020  10:34:32       created by user: he47
REMARK VERSION:1.3
ATOM      1  CB  ASP    32     -18.593   7.495  19.193  1.00 10.00      A   
ATOM      2  CG  ASP    32     -18.272   8.394  20.364  1.00 10.00      A   
ATOM      3  OD1 ASP    32     -18.374   9.627  20.212  1.00 10.00      A   
ATOM      4  OD2 ASP    32     -17.909   7.872  21.441  1.00 10.00      A   
ATOM      5  C   ASP    32     -18.165   7.008  16.777  1.00 10.00      A   
ATOM      6  O   ASP    32     -17.194   6.783  16.053  1.00 10.00      A   
ATOM      7  N   ASP    32     -18.855   9.275  17.486  1.00 10.00      A   
ATOM      8  HT1 ASP    32     -18.382   9.770  16.704  1.00 10.00      A   
ATOM      9  HT2 ASP    32     -18.926   9.918  18.300  1.00 10.00      A   
ATOM     10  HT3 ASP    32     -19.815   9.011  17.184  1.00 10.00      A   
ATOM     11  CA  ASP    32     -18.089   8.064  17.866  1.00 10.00      A   
ATOM     12  N   SER    33     -19.318   6.364  16.666  1.00 10.00      A   
ATOM     13  HN  SER    33     -20.049   6.576  17.284  1.00 10.00      A   
ATOM     14  CA  SER    33     -19.530   5.338  15.660  1.00 10.00      A   
ATOM     15  CB  SER    33     -20.385   4.216  16.251  1.00 10.00      A   
ATOM     16  OG  SER    33     -21.192   4.703  17.315  1.00 10.00      A   
ATOM     17  HG  SER    33     -22.099   4.816  17.004  1.00 10.00      A   
ATOM     18  C   SER    33     -20.219   5.935  14.437  1.00 10.00      A   
ATOM     19  O   SER    33     -20.521   7.130  14.409  1.00 10.00      A   
ATOM     20  N   GLY    34     -20.462   5.109  13.429  1.00 10.00      A   
ATOM     21  HN  GLY    34     -20.193   4.167  13.504  1.00 10.00      A   
ATOM     22  CA  GLY    34     -21.124   5.580  12.229  1.00 10.00      A   
ATOM     23  C   GLY    34     -22.628   5.640  12.406  1.00 10.00      A   
ATOM     24  O   GLY    34     -23.143   5.372  13.494  1.00 10.00      A   
ATOM     25  N   ARG    35     -23.336   5.987  11.343  1.00 10.00      A   
ATOM     26  HN  ARG    35     -22.871   6.186  10.499  1.00 10.00      A   
ATOM     27  CA  ARG    35     -24.791   6.076  11.397  1.00 10.00      A   
ATOM     28  CB  ARG    35     -25.321   6.946  10.254  1.00 10.00      A   
ATOM     29  CG  ARG    35     -26.840   6.973  10.146  1.00 10.00      A   
ATOM     30  CD  ARG    35     -27.303   7.991   9.118  1.00 10.00      A   
ATOM     31  NE  ARG    35     -26.985   9.357   9.525  1.00 10.00      A   
ATOM     32  HE  ARG    35     -26.475   9.473  10.357  1.00 10.00      A   
ATOM     33  CZ  ARG    35     -27.347  10.438   8.850  1.00 10.00      A   
ATOM     34  NH1 ARG    35     -28.053  10.321   7.731  1.00 10.00      A   
ATOM     35 HH11 ARG    35     -28.320   9.375   7.375  1.00 10.00      A   
ATOM     36 HH12 ARG    35     -28.342  11.172   7.201  1.00 10.00      A   
ATOM     37  NH2 ARG    35     -27.012  11.640   9.304  1.00 10.00      A   
ATOM     38 HH21 ARG    35     -26.463  11.730  10.188  1.00 10.00      A   
ATOM     39 HH22 ARG    35     -27.291  12.499   8.780  1.00 10.00      A   
ATOM     40  C   ARG    35     -25.420   4.688  11.336  1.00 10.00      A   
ATOM     41  O   ARG    35     -25.173   3.934  10.394  1.00 10.00      A   
ATOM     42  N   PRO    36     -26.209   4.323  12.360  1.00 10.00      A   
ATOM     43  CA  PRO    36     -26.885   3.021  12.422  1.00 10.00      A   
ATOM     44  CB  PRO    36     -27.774   3.138  13.664  1.00 10.00      A   
ATOM     45  CG  PRO    36     -27.101   4.161  14.507  1.00 10.00      A   
ATOM     46  CD  PRO    36     -26.493   5.144  13.550  1.00 10.00      A   
ATOM     47  C   PRO    36     -27.740   2.754  11.186  1.00 10.00      A   
ATOM     48  O   PRO    36     -28.685   3.490  10.895  1.00 10.00      A   
ATOM     49  N   ILE    37     -27.394   1.702  10.463  1.00 10.00      A   
ATOM     50  HN  ILE    37     -26.629   1.156  10.752  1.00 10.00      A   
ATOM     51  CA  ILE    37     -28.117   1.326   9.261  1.00 10.00      A   
ATOM     52  CB  ILE    37     -27.271   1.580   7.987  1.00 10.00      A   
ATOM     53  CG1 ILE    37     -28.034   1.173   6.722  1.00 10.00      A   
ATOM     54  CG2 ILE    37     -25.926   0.871   8.067  1.00 10.00      A   
ATOM     55  CD1 ILE    37     -27.368   1.607   5.435  1.00 10.00      A   
ATOM     56  C   ILE    37     -28.545  -0.140   9.344  1.00 10.00      A   
ATOM     57  O   ILE    37     -27.811  -0.982   9.870  1.00 10.00      A   
ATOM     58  N   GLY    38     -29.735  -0.440   8.848  1.00 10.00      A   
ATOM     59  HN  GLY    38     -30.282   0.268   8.438  1.00 10.00      A   
ATOM     60  CA  GLY    38     -30.232  -1.797   8.894  1.00 10.00      A   
ATOM     61  C   GLY    38     -29.934  -2.573   7.629  1.00 10.00      A   
ATOM     62  O   GLY    38     -30.486  -2.282   6.571  1.00 10.00      A   
ATOM     63  N   VAL    39     -29.053  -3.554   7.730  1.00 10.00      A   
ATOM     64  HN  VAL    39     -28.636  -3.737   8.596  1.00 10.00      A   
ATOM     65  CA  VAL    39     -28.701  -4.378   6.581  1.00 10.00      A   
ATOM     66  CB  VAL    39     -27.172  -4.477   6.377  1.00 10.00      A   
ATOM     67  CG1 VAL    39     -26.853  -5.218   5.086  1.00 10.00      A   
ATOM     68  CG2 VAL    39     -26.537  -3.092   6.371  1.00 10.00      A   
ATOM     69  C   VAL    39     -29.294  -5.772   6.751  1.00 10.00      A   
ATOM     70  O   VAL    39     -28.833  -6.557   7.580  1.00 10.00      A   
ATOM     71  N   VAL    40     -30.325  -6.062   5.974  1.00 10.00      A   
ATOM     72  HN  VAL    40     -30.637  -5.394   5.321  1.00 10.00      A   
ATOM     73  CA  VAL    40     -31.001  -7.347   6.043  1.00 10.00      A   
ATOM     74  CB  VAL    40     -32.528  -7.170   5.874  1.00 10.00      A   
ATOM     75  CG1 VAL    40     -33.257  -8.498   6.024  1.00 10.00      A   
ATOM     76  CG2 VAL    40     -33.063  -6.149   6.867  1.00 10.00      A   
ATOM     77  C   VAL    40     -30.482  -8.293   4.962  1.00 10.00      A   
ATOM     78  O   VAL    40     -30.350  -7.898   3.802  1.00 10.00      A   
ATOM     79  N   PRO    41     -30.163  -9.548   5.335  1.00 10.00      A   
ATOM     80  CA  PRO    41     -29.677 -10.560   4.389  1.00 10.00      A   
ATOM     81  CB  PRO    41     -29.659 -11.844   5.223  1.00 10.00      A   
ATOM     82  CG  PRO    41     -29.484 -11.371   6.623  1.00 10.00      A   
ATOM     83  CD  PRO    41     -30.232 -10.070   6.713  1.00 10.00      A   
ATOM     84  C   PRO    41     -30.620 -10.720   3.199  1.00 10.00      A   
ATOM     85  O   PRO    41     -31.840 -10.819   3.365  1.00 10.00      A   
ATOM     86  N   PHE    42     -30.042 -10.740   2.008  1.00 10.00      A   
ATOM     87  HN  PHE    42     -29.067 -10.679   1.957  1.00 10.00      A   
ATOM     88  CA  PHE    42     -30.800 -10.867   0.773  1.00 10.00      A   
ATOM     89  CB  PHE    42     -29.862 -10.778  -0.436  1.00 10.00      A   
ATOM     90  CG  PHE    42     -29.415  -9.382  -0.776  1.00 10.00      A   
ATOM     91  CD1 PHE    42     -29.016  -8.499   0.215  1.00 10.00      A   
ATOM     92  CD2 PHE    42     -29.392  -8.953  -2.094  1.00 10.00      A   
ATOM     93  CE1 PHE    42     -28.606  -7.218  -0.098  1.00 10.00      A   
ATOM     94  CE2 PHE    42     -28.983  -7.673  -2.415  1.00 10.00      A   
ATOM     95  CZ  PHE    42     -28.589  -6.804  -1.416  1.00 10.00      A   
ATOM     96  C   PHE    42     -31.587 -12.170   0.732  1.00 10.00      A   
ATOM     97  O   PHE    42     -31.106 -13.210   1.181  1.00 10.00      A   
ATOM     98  N   GLN    43     -32.798 -12.099   0.198  1.00 10.00      A   
ATOM     99  HN  GLN    43     -33.123 -11.232  -0.137  1.00 10.00      A   
ATOM    100  CA  GLN    43     -33.658 -13.269   0.092  1.00 10.00      A   
ATOM    101  CB  GLN    43     -35.107 -12.845  -0.174  1.00 10.00      A   
ATOM    102  CG  GLN    43     -36.114 -13.987  -0.161  1.00 10.00      A   
ATOM    103  CD  GLN    43     -36.478 -14.473  -1.553  1.00 10.00      A   
ATOM    104  OE1 GLN    43     -36.483 -13.704  -2.515  1.00 10.00      A   
ATOM    105  NE2 GLN    43     -36.789 -15.752  -1.669  1.00 10.00      A   
ATOM    106 HE21 GLN    43     -36.767 -16.312  -0.861  1.00 10.00      A   
ATOM    107 HE22 GLN    43     -37.027 -16.093  -2.557  1.00 10.00      A   
ATOM    108  C   GLN    43     -33.159 -14.202  -1.005  1.00 10.00      A   
ATOM    109  O   GLN    43     -33.228 -13.878  -2.193  1.00 10.00      A   
ATOM    110  N   TRP    44     -32.636 -15.348  -0.598  1.00 10.00      A   
ATOM    111  HN  TRP    44     -32.593 -15.537   0.364  1.00 10.00      A   
ATOM    112  CA  TRP    44     -32.123 -16.335  -1.534  1.00 10.00      A   
ATOM    113  CB  TRP    44     -30.938 -17.084  -0.906  1.00 10.00      A   
ATOM    114  CG  TRP    44     -30.503 -18.313  -1.651  1.00 10.00      A   
ATOM    115  CD1 TRP    44     -30.605 -19.603  -1.221  1.00 10.00      A   
ATOM    116  CD2 TRP    44     -29.891 -18.373  -2.947  1.00 10.00      A   
ATOM    117  NE1 TRP    44     -30.097 -20.462  -2.163  1.00 10.00      A   
ATOM    118  HE1 TRP    44     -30.060 -21.441  -2.082  1.00 10.00      A   
ATOM    119  CE2 TRP    44     -29.652 -19.733  -3.233  1.00 10.00      A   
ATOM    120  CE3 TRP    44     -29.522 -17.413  -3.892  1.00 10.00      A   
ATOM    121  CZ2 TRP    44     -29.063 -20.153  -4.423  1.00 10.00      A   
ATOM    122  CZ3 TRP    44     -28.938 -17.831  -5.072  1.00 10.00      A   
ATOM    123  CH2 TRP    44     -28.714 -19.189  -5.328  1.00 10.00      A   
ATOM    124  C   TRP    44     -33.227 -17.306  -1.945  1.00 10.00      A   
ATOM    125  O   TRP    44     -33.772 -18.035  -1.113  1.00 10.00      A   
ATOM    126  N   ALA    45     -33.561 -17.304  -3.226  1.00 10.00      A   
ATOM    127  HN  ALA    45     -33.098 -16.693  -3.842  1.00 10.00      A   
ATOM    128  CA  ALA    45     -34.598 -18.183  -3.742  1.00 10.00      A   
ATOM    129  CB  ALA    45     -35.612 -17.390  -4.552  1.00 10.00      A   
ATOM    130  C   ALA    45     -33.992 -19.304  -4.579  1.00 10.00      A   
ATOM    131  O   ALA    45     -34.128 -19.327  -5.801  1.00 10.00      A   
ATOM    132  N   GLY    46     -33.314 -20.231  -3.918  1.00 10.00      A   
ATOM    133  HN  GLY    46     -33.235 -20.168  -2.942  1.00 10.00      A   
ATOM    134  CA  GLY    46     -32.699 -21.333  -4.622  1.00 10.00      A   
ATOM    135  C   GLY    46     -32.362 -22.487  -3.702  1.00 10.00      A   
ATOM    136  O   GLY    46     -32.773 -22.492  -2.541  1.00 10.00      A   
ATOM    137  N   PRO    47     -31.607 -23.478  -4.197  1.00 10.00      A   
ATOM    138  CA  PRO    47     -31.219 -24.650  -3.409  1.00 10.00      A   
ATOM    139  CB  PRO    47     -30.660 -25.611  -4.460  1.00 10.00      A   
ATOM    140  CG  PRO    47     -30.159 -24.725  -5.547  1.00 10.00      A   
ATOM    141  CD  PRO    47     -31.072 -23.531  -5.570  1.00 10.00      A   
ATOM    142  C   PRO    47     -30.144 -24.323  -2.381  1.00 10.00      A   
ATOM    143  O   PRO    47     -29.171 -23.627  -2.684  1.00 10.00      A   
ATOM    144  N   GLY    48     -30.334 -24.819  -1.166  1.00 10.00      A   
ATOM    145  HN  GLY    48     -31.148 -25.332  -0.982  1.00 10.00      A   
ATOM    146  CA  GLY    48     -29.371 -24.592  -0.104  1.00 10.00      A   
ATOM    147  C   GLY    48     -29.233 -23.124   0.253  1.00 10.00      A   
ATOM    148  O   GLY    48     -30.206 -22.371   0.193  1.00 10.00      A   
ATOM    149  N   ALA    49     -28.027 -22.715   0.615  1.00 10.00      A   
ATOM    150  HN  ALA    49     -27.289 -23.361   0.631  1.00 10.00      A   
ATOM    151  CA  ALA    49     -27.765 -21.331   0.980  1.00 10.00      A   
ATOM    152  CB  ALA    49     -26.907 -21.266   2.235  1.00 10.00      A   
ATOM    153  C   ALA    49     -27.079 -20.603  -0.169  1.00 10.00      A   
ATOM    154  O   ALA    49     -26.496 -21.237  -1.054  1.00 10.00      A   
ATOM    155  N   ALA    50     -27.160 -19.277  -0.155  1.00 10.00      A   
ATOM    156  HN  ALA    50     -27.645 -18.836   0.575  1.00 10.00      A   
ATOM    157  CA  ALA    50     -26.544 -18.456  -1.191  1.00 10.00      A   
ATOM    158  CB  ALA    50     -26.939 -16.996  -1.015  1.00 10.00      A   
ATOM    159  C   ALA    50     -25.026 -18.599  -1.158  1.00 10.00      A   
ATOM    160  O   ALA    50     -24.418 -18.518  -0.088  1.00 10.00      A   
ATOM    161  N   PRO    51     -24.401 -18.831  -2.328  1.00 10.00      A   
ATOM    162  CA  PRO    51     -22.943 -18.982  -2.434  1.00 10.00      A   
ATOM    163  CB  PRO    51     -22.705 -19.045  -3.945  1.00 10.00      A   
ATOM    164  CG  PRO    51     -23.987 -19.554  -4.503  1.00 10.00      A   
ATOM    165  CD  PRO    51     -25.068 -18.979  -3.634  1.00 10.00      A   
ATOM    166  C   PRO    51     -22.214 -17.783  -1.835  1.00 10.00      A   
ATOM    167  O   PRO    51     -21.224 -17.936  -1.120  1.00 10.00      A   
ATOM    168  N   GLU    52     -22.718 -16.593  -2.121  1.00 10.00      A   
ATOM    169  HN  GLU    52     -23.520 -16.537  -2.688  1.00 10.00      A   
ATOM    170  CA  GLU    52     -22.128 -15.367  -1.608  1.00 10.00      A   
ATOM    171  CB  GLU    52     -21.493 -14.562  -2.748  1.00 10.00      A   
ATOM    172  CG  GLU    52     -20.510 -13.493  -2.294  1.00 10.00      A   
ATOM    173  CD  GLU    52     -19.291 -14.072  -1.603  1.00 10.00      A   
ATOM    174  OE1 GLU    52     -19.260 -14.080  -0.355  1.00 10.00      A   
ATOM    175  OE2 GLU    52     -18.359 -14.521  -2.304  1.00 10.00      A   
ATOM    176  C   GLU    52     -23.202 -14.542  -0.908  1.00 10.00      A   
ATOM    177  O   GLU    52     -24.230 -14.210  -1.508  1.00 10.00      A   
ATOM    178  N   ASP    53     -22.980 -14.231   0.362  1.00 10.00      A   
ATOM    179  HN  ASP    53     -22.145 -14.518   0.789  1.00 10.00      A   
ATOM    180  CA  ASP    53     -23.941 -13.448   1.130  1.00 10.00      A   
ATOM    181  CB  ASP    53     -23.789 -13.704   2.631  1.00 10.00      A   
ATOM    182  CG  ASP    53     -24.988 -13.224   3.424  1.00 10.00      A   
ATOM    183  OD1 ASP    53     -25.158 -11.997   3.575  1.00 10.00      A   
ATOM    184  OD2 ASP    53     -25.773 -14.073   3.903  1.00 10.00      A   
ATOM    185  C   ASP    53     -23.781 -11.966   0.819  1.00 10.00      A   
ATOM    186  O   ASP    53     -22.927 -11.286   1.388  1.00 10.00      A   
ATOM    187  N   ILE    54     -24.606 -11.483  -0.101  1.00 10.00      A   
ATOM    188  HN  ILE    54     -25.259 -12.089  -0.509  1.00 10.00      A   
ATOM    189  CA  ILE    54     -24.569 -10.088  -0.529  1.00 10.00      A   
ATOM    190  CB  ILE    54     -25.625  -9.798  -1.619  1.00 10.00      A   
ATOM    191  CG1 ILE    54     -25.606 -10.886  -2.703  1.00 10.00      A   
ATOM    192  CG2 ILE    54     -25.398  -8.426  -2.235  1.00 10.00      A   
ATOM    193  CD1 ILE    54     -24.304 -10.979  -3.477  1.00 10.00      A   
ATOM    194  C   ILE    54     -24.765  -9.129   0.644  1.00 10.00      A   
ATOM    195  O   ILE    54     -24.102  -8.095   0.727  1.00 10.00      A   
ATOM    196  N   GLY    55     -25.664  -9.488   1.555  1.00 10.00      A   
ATOM    197  HN  GLY    55     -26.148 -10.334   1.441  1.00 10.00      A   
ATOM    198  CA  GLY    55     -25.928  -8.654   2.713  1.00 10.00      A   
ATOM    199  C   GLY    55     -24.691  -8.470   3.573  1.00 10.00      A   
ATOM    200  O   GLY    55     -24.433  -7.379   4.079  1.00 10.00      A   
ATOM    201  N   GLY    56     -23.923  -9.541   3.731  1.00 10.00      A   
ATOM    202  HN  GLY    56     -24.186 -10.390   3.303  1.00 10.00      A   
ATOM    203  CA  GLY    56     -22.711  -9.481   4.522  1.00 10.00      A   
ATOM    204  C   GLY    56     -21.673  -8.572   3.895  1.00 10.00      A   
ATOM    205  O   GLY    56     -20.891  -7.931   4.597  1.00 10.00      A   
ATOM    206  N   ILE    57     -21.669  -8.521   2.568  1.00 10.00      A   
ATOM    207  HN  ILE    57     -22.313  -9.066   2.066  1.00 10.00      A   
ATOM    208  CA  ILE    57     -20.729  -7.679   1.838  1.00 10.00      A   
ATOM    209  CB  ILE    57     -20.737  -7.984   0.323  1.00 10.00      A   
ATOM    210  CG1 ILE    57     -20.491  -9.477   0.076  1.00 10.00      A   
ATOM    211  CG2 ILE    57     -19.684  -7.145  -0.393  1.00 10.00      A   
ATOM    212  CD1 ILE    57     -20.687  -9.897  -1.367  1.00 10.00      A   
ATOM    213  C   ILE    57     -21.071  -6.210   2.053  1.00 10.00      A   
ATOM    214  O   ILE    57     -20.214  -5.414   2.427  1.00 10.00      A   
ATOM    215  N   VAL    58     -22.339  -5.876   1.835  1.00 10.00      A   
ATOM    216  HN  VAL    58     -22.969  -6.572   1.548  1.00 10.00      A   
ATOM    217  CA  VAL    58     -22.819  -4.503   1.997  1.00 10.00      A   
ATOM    218  CB  VAL    58     -24.324  -4.388   1.666  1.00 10.00      A   
ATOM    219  CG1 VAL    58     -24.798  -2.944   1.763  1.00 10.00      A   
ATOM    220  CG2 VAL    58     -24.612  -4.953   0.284  1.00 10.00      A   
ATOM    221  C   VAL    58     -22.580  -4.002   3.421  1.00 10.00      A   
ATOM    222  O   VAL    58     -22.148  -2.864   3.628  1.00 10.00      A   
ATOM    223  N   ALA    59     -22.858  -4.863   4.397  1.00 10.00      A   
ATOM    224  HN  ALA    59     -23.203  -5.753   4.164  1.00 10.00      A   
ATOM    225  CA  ALA    59     -22.676  -4.518   5.802  1.00 10.00      A   
ATOM    226  CB  ALA    59     -23.152  -5.653   6.697  1.00 10.00      A   
ATOM    227  C   ALA    59     -21.218  -4.177   6.099  1.00 10.00      A   
ATOM    228  O   ALA    59     -20.921  -3.138   6.690  1.00 10.00      A   
ATOM    229  N   ALA    60     -20.311  -5.042   5.661  1.00 10.00      A   
ATOM    230  HN  ALA    60     -20.605  -5.839   5.170  1.00 10.00      A   
ATOM    231  CA  ALA    60     -18.887  -4.832   5.882  1.00 10.00      A   
ATOM    232  CB  ALA    60     -18.104  -6.071   5.477  1.00 10.00      A   
ATOM    233  C   ALA    60     -18.388  -3.614   5.114  1.00 10.00      A   
ATOM    234  O   ALA    60     -17.653  -2.794   5.657  1.00 10.00      A   
ATOM    235  N   ASP    61     -18.815  -3.500   3.861  1.00 10.00      A   
ATOM    236  HN  ASP    61     -19.420  -4.189   3.501  1.00 10.00      A   
ATOM    237  CA  ASP    61     -18.418  -2.395   2.990  1.00 10.00      A   
ATOM    238  CB  ASP    61     -19.148  -2.489   1.647  1.00 10.00      A   
ATOM    239  CG  ASP    61     -18.286  -3.026   0.521  1.00 10.00      A   
ATOM    240  OD1 ASP    61     -17.101  -3.343   0.761  1.00 10.00      A   
ATOM    241  OD2 ASP    61     -18.796  -3.134  -0.617  1.00 10.00      A   
ATOM    242  C   ASP    61     -18.698  -1.039   3.628  1.00 10.00      A   
ATOM    243  O   ASP    61     -17.806  -0.195   3.732  1.00 10.00      A   
ATOM    244  N   LEU    62     -19.935  -0.840   4.066  1.00 10.00      A   
ATOM    245  HN  LEU    62     -20.601  -1.560   3.966  1.00 10.00      A   
ATOM    246  CA  LEU    62     -20.333   0.419   4.684  1.00 10.00      A   
ATOM    247  CB  LEU    62     -21.856   0.496   4.816  1.00 10.00      A   
ATOM    248  CG  LEU    62     -22.644   0.526   3.503  1.00 10.00      A   
ATOM    249  CD1 LEU    62     -24.140   0.457   3.771  1.00 10.00      A   
ATOM    250  CD2 LEU    62     -22.296   1.770   2.695  1.00 10.00      A   
ATOM    251  C   LEU    62     -19.673   0.614   6.044  1.00 10.00      A   
ATOM    252  O   LEU    62     -19.446   1.745   6.483  1.00 10.00      A   
ATOM    253  N   ARG    63     -19.362  -0.491   6.706  1.00 10.00      A   
ATOM    254  HN  ARG    63     -19.561  -1.364   6.301  1.00 10.00      A   
ATOM    255  CA  ARG    63     -18.730  -0.439   8.017  1.00 10.00      A   
ATOM    256  CB  ARG    63     -18.853  -1.786   8.732  1.00 10.00      A   
ATOM    257  CG  ARG    63     -18.557  -1.730  10.221  1.00 10.00      A   
ATOM    258  CD  ARG    63     -19.120  -2.943  10.946  1.00 10.00      A   
ATOM    259  NE  ARG    63     -19.824  -2.561  12.170  1.00 10.00      A   
ATOM    260  HE  ARG    63     -19.395  -1.881  12.742  1.00 10.00      A   
ATOM    261  CZ  ARG    63     -20.987  -3.079  12.557  1.00 10.00      A   
ATOM    262  NH1 ARG    63     -21.584  -4.010  11.825  1.00 10.00      A   
ATOM    263 HH11 ARG    63     -22.499  -4.410  12.131  1.00 10.00      A   
ATOM    264 HH12 ARG    63     -21.141  -4.350  10.941  1.00 10.00      A   
ATOM    265  NH2 ARG    63     -21.559  -2.656  13.673  1.00 10.00      A   
ATOM    266 HH21 ARG    63     -22.473  -3.063  13.980  1.00 10.00      A   
ATOM    267 HH22 ARG    63     -21.101  -1.914  14.250  1.00 10.00      A   
ATOM    268  C   ARG    63     -17.268  -0.026   7.897  1.00 10.00      A   
ATOM    269  O   ARG    63     -16.764   0.729   8.727  1.00 10.00      A   
ATOM    270  N   ASN    64     -16.609  -0.507   6.845  1.00 10.00      A   
ATOM    271  HN  ASN    64     -17.086  -1.102   6.218  1.00 10.00      A   
ATOM    272  CA  ASN    64     -15.197  -0.198   6.593  1.00 10.00      A   
ATOM    273  CB  ASN    64     -14.717  -0.868   5.299  1.00 10.00      A   
ATOM    274  CG  ASN    64     -14.595  -2.374   5.401  1.00 10.00      A   
ATOM    275  OD1 ASN    64     -14.309  -2.919   6.468  1.00 10.00      A   
ATOM    276  ND2 ASN    64     -14.806  -3.057   4.287  1.00 10.00      A   
ATOM    277 HD21 ASN    64     -15.026  -2.557   3.469  1.00 10.00      A   
ATOM    278 HD22 ASN    64     -14.741  -4.035   4.323  1.00 10.00      A   
ATOM    279  C   ASN    64     -14.961   1.303   6.488  1.00 10.00      A   
ATOM    280  O   ASN    64     -13.956   1.822   6.977  1.00 10.00      A   
ATOM    281  N   SER    65     -15.902   1.997   5.856  1.00 10.00      A   
ATOM    282  HN  SER    65     -16.683   1.524   5.498  1.00 10.00      A   
ATOM    283  CA  SER    65     -15.801   3.435   5.667  1.00 10.00      A   
ATOM    284  CB  SER    65     -16.896   3.903   4.712  1.00 10.00      A   
ATOM    285  OG  SER    65     -17.001   3.028   3.597  1.00 10.00      A   
ATOM    286  HG  SER    65     -16.184   2.518   3.508  1.00 10.00      A   
ATOM    287  C   SER    65     -15.889   4.198   6.991  1.00 10.00      A   
ATOM    288  O   SER    65     -15.467   5.354   7.079  1.00 10.00      A   
ATOM    289  N   GLY    66     -16.436   3.551   8.015  1.00 10.00      A   
ATOM    290  HN  GLY    66     -16.726   2.619   7.895  1.00 10.00      A   
ATOM    291  CA  GLY    66     -16.574   4.189   9.314  1.00 10.00      A   
ATOM    292  C   GLY    66     -17.622   5.285   9.315  1.00 10.00      A   
ATOM    293  O   GLY    66     -17.703   6.085  10.250  1.00 10.00      A   
ATOM    294  N   LYS    67     -18.426   5.323   8.264  1.00 10.00      A   
ATOM    295  HN  LYS    67     -18.311   4.659   7.555  1.00 10.00      A   
ATOM    296  CA  LYS    67     -19.469   6.326   8.137  1.00 10.00      A   
ATOM    297  CB  LYS    67     -19.537   6.852   6.698  1.00 10.00      A   
ATOM    298  CG  LYS    67     -18.231   7.434   6.165  1.00 10.00      A   
ATOM    299  CD  LYS    67     -17.953   8.822   6.727  1.00 10.00      A   
ATOM    300  CE  LYS    67     -16.839   9.514   5.950  1.00 10.00      A   
ATOM    301  NZ  LYS    67     -16.560  10.884   6.456  1.00 10.00      A   
ATOM    302  HZ1 LYS    67     -17.448  11.408   6.587  1.00 10.00      A   
ATOM    303  HZ2 LYS    67     -15.965  11.401   5.776  1.00 10.00      A   
ATOM    304  HZ3 LYS    67     -16.057  10.835   7.372  1.00 10.00      A   
ATOM    305  C   LYS    67     -20.819   5.750   8.547  1.00 10.00      A   
ATOM    306  O   LYS    67     -21.718   6.482   8.961  1.00 10.00      A   
ATOM    307  N   PHE    68     -20.950   4.433   8.452  1.00 10.00      A   
ATOM    308  HN  PHE    68     -20.188   3.892   8.157  1.00 10.00      A   
ATOM    309  CA  PHE    68     -22.196   3.767   8.798  1.00 10.00      A   
ATOM    310  CB  PHE    68     -22.902   3.248   7.544  1.00 10.00      A   
ATOM    311  CG  PHE    68     -23.405   4.337   6.642  1.00 10.00      A   
ATOM    312  CD1 PHE    68     -22.774   4.606   5.439  1.00 10.00      A   
ATOM    313  CD2 PHE    68     -24.506   5.097   7.003  1.00 10.00      A   
ATOM    314  CE1 PHE    68     -23.231   5.614   4.611  1.00 10.00      A   
ATOM    315  CE2 PHE    68     -24.969   6.105   6.180  1.00 10.00      A   
ATOM    316  CZ  PHE    68     -24.330   6.364   4.983  1.00 10.00      A   
ATOM    317  C   PHE    68     -21.967   2.627   9.776  1.00 10.00      A   
ATOM    318  O   PHE    68     -20.923   1.975   9.755  1.00 10.00      A   
ATOM    319  N   ASN    69     -22.951   2.401  10.632  1.00 10.00      A   
ATOM    320  HN  ASN    69     -23.762   2.959  10.584  1.00 10.00      A   
ATOM    321  CA  ASN    69     -22.890   1.340  11.627  1.00 10.00      A   
ATOM    322  CB  ASN    69     -22.977   1.926  13.043  1.00 10.00      A   
ATOM    323  CG  ASN    69     -22.932   0.865  14.132  1.00 10.00      A   
ATOM    324  OD1 ASN    69     -21.860   0.436  14.551  1.00 10.00      A   
ATOM    325  ND2 ASN    69     -24.096   0.445  14.606  1.00 10.00      A   
ATOM    326 HD21 ASN    69     -24.916   0.833  14.234  1.00 10.00      A   
ATOM    327 HD22 ASN    69     -24.091  -0.241  15.309  1.00 10.00      A   
ATOM    328  C   ASN    69     -24.029   0.355  11.387  1.00 10.00      A   
ATOM    329  O   ASN    69     -25.150   0.559  11.856  1.00 10.00      A   
ATOM    330  N   PRO    70     -23.770  -0.701  10.608  1.00 10.00      A   
ATOM    331  CA  PRO    70     -24.772  -1.717  10.292  1.00 10.00      A   
ATOM    332  CB  PRO    70     -24.081  -2.614   9.256  1.00 10.00      A   
ATOM    333  CG  PRO    70     -22.899  -1.833   8.794  1.00 10.00      A   
ATOM    334  CD  PRO    70     -22.485  -0.988   9.960  1.00 10.00      A   
ATOM    335  C   PRO    70     -25.166  -2.537  11.511  1.00 10.00      A   
ATOM    336  O   PRO    70     -24.310  -3.069  12.223  1.00 10.00      A   
ATOM    337  N   LEU    71     -26.465  -2.620  11.755  1.00 10.00      A   
ATOM    338  HN  LEU    71     -27.092  -2.148  11.162  1.00 10.00      A   
ATOM    339  CA  LEU    71     -26.981  -3.387  12.876  1.00 10.00      A   
ATOM    340  CB  LEU    71     -28.492  -3.181  13.027  1.00 10.00      A   
ATOM    341  CG  LEU    71     -29.139  -3.812  14.265  1.00 10.00      A   
ATOM    342  CD1 LEU    71     -28.624  -3.161  15.540  1.00 10.00      A   
ATOM    343  CD2 LEU    71     -30.655  -3.726  14.190  1.00 10.00      A   
ATOM    344  C   LEU    71     -26.663  -4.864  12.667  1.00 10.00      A   
ATOM    345  O   LEU    71     -26.737  -5.365  11.543  1.00 10.00      A   
ATOM    346  N   ASP    72     -26.292  -5.548  13.741  1.00 10.00      A   
ATOM    347  HN  ASP    72     -26.245  -5.092  14.606  1.00 10.00      A   
ATOM    348  CA  ASP    72     -25.946  -6.961  13.664  1.00 10.00      A   
ATOM    349  CB  ASP    72     -25.509  -7.489  15.029  1.00 10.00      A   
ATOM    350  CG  ASP    72     -24.506  -8.611  14.904  1.00 10.00      A   
ATOM    351  OD1 ASP    72     -23.299  -8.361  15.117  1.00 10.00      A   
ATOM    352  OD2 ASP    72     -24.916  -9.743  14.570  1.00 10.00      A   
ATOM    353  C   ASP    72     -27.100  -7.794  13.114  1.00 10.00      A   
ATOM    354  O   ASP    72     -28.263  -7.549  13.435  1.00 10.00      A   
ATOM    355  N   ARG    73     -26.764  -8.787  12.299  1.00 10.00      A   
ATOM    356  HN  ARG    73     -25.812  -8.939  12.109  1.00 10.00      A   
ATOM    357  CA  ARG    73     -27.754  -9.664  11.677  1.00 10.00      A   
ATOM    358  CB  ARG    73     -27.067 -10.635  10.713  1.00 10.00      A   
ATOM    359  CG  ARG    73     -26.441  -9.962   9.503  1.00 10.00      A   
ATOM    360  CD  ARG    73     -25.356 -10.826   8.884  1.00 10.00      A   
ATOM    361  NE  ARG    73     -25.895 -12.046   8.287  1.00 10.00      A   
ATOM    362  HE  ARG    73     -26.351 -12.679   8.889  1.00 10.00      A   
ATOM    363  CZ  ARG    73     -25.805 -12.343   6.991  1.00 10.00      A   
ATOM    364  NH1 ARG    73     -25.198 -11.506   6.160  1.00 10.00      A   
ATOM    365 HH11 ARG    73     -24.790 -10.621   6.516  1.00 10.00      A   
ATOM    366 HH12 ARG    73     -25.132 -11.737   5.134  1.00 10.00      A   
ATOM    367  NH2 ARG    73     -26.315 -13.477   6.525  1.00 10.00      A   
ATOM    368 HH21 ARG    73     -26.239 -13.710   5.501  1.00 10.00      A   
ATOM    369 HH22 ARG    73     -26.793 -14.141   7.170  1.00 10.00      A   
ATOM    370  C   ARG    73     -28.574 -10.434  12.709  1.00 10.00      A   
ATOM    371  O   ARG    73     -29.740 -10.753  12.476  1.00 10.00      A   
ATOM    372  N   ALA    74     -27.968 -10.719  13.852  1.00 10.00      A   
ATOM    373  HN  ALA    74     -27.039 -10.429  13.989  1.00 10.00      A   
ATOM    374  CA  ALA    74     -28.647 -11.456  14.911  1.00 10.00      A   
ATOM    375  CB  ALA    74     -27.642 -12.263  15.717  1.00 10.00      A   
ATOM    376  C   ALA    74     -29.437 -10.517  15.819  1.00 10.00      A   
ATOM    377  O   ALA    74     -30.069 -10.953  16.780  1.00 10.00      A   
ATOM    378  N   ARG    75     -29.401  -9.228  15.510  1.00 10.00      A   
ATOM    379  HN  ARG    75     -28.882  -8.934  14.730  1.00 10.00      A   
ATOM    380  CA  ARG    75     -30.111  -8.237  16.308  1.00 10.00      A   
ATOM    381  CB  ARG    75     -29.144  -7.150  16.784  1.00 10.00      A   
ATOM    382  CG  ARG    75     -29.417  -6.644  18.190  1.00 10.00      A   
ATOM    383  CD  ARG    75     -29.141  -7.715  19.230  1.00 10.00      A   
ATOM    384  NE  ARG    75     -29.293  -7.206  20.591  1.00 10.00      A   
ATOM    385  HE  ARG    75     -30.076  -6.638  20.772  1.00 10.00      A   
ATOM    386  CZ  ARG    75     -28.443  -7.464  21.583  1.00 10.00      A   
ATOM    387  NH1 ARG    75     -27.378  -8.230  21.368  1.00 10.00      A   
ATOM    388 HH11 ARG    75     -26.707  -8.429  22.143  1.00 10.00      A   
ATOM    389 HH12 ARG    75     -27.205  -8.635  20.420  1.00 10.00      A   
ATOM    390  NH2 ARG    75     -28.656  -6.957  22.789  1.00 10.00      A   
ATOM    391 HH21 ARG    75     -27.992  -7.160  23.567  1.00 10.00      A   
ATOM    392 HH22 ARG    75     -29.489  -6.355  22.964  1.00 10.00      A   
ATOM    393  C   ARG    75     -31.261  -7.612  15.522  1.00 10.00      A   
ATOM    394  O   ARG    75     -31.957  -6.724  16.018  1.00 10.00      A   
ATOM    395  N   LEU    76     -31.458  -8.082  14.300  1.00 10.00      A   
ATOM    396  HN  LEU    76     -30.885  -8.800  13.966  1.00 10.00      A   
ATOM    397  CA  LEU    76     -32.522  -7.567  13.448  1.00 10.00      A   
ATOM    398  CB  LEU    76     -32.314  -8.022  12.003  1.00 10.00      A   
ATOM    399  CG  LEU    76     -30.947  -7.723  11.383  1.00 10.00      A   
ATOM    400  CD1 LEU    76     -30.859  -8.310   9.985  1.00 10.00      A   
ATOM    401  CD2 LEU    76     -30.675  -6.226  11.354  1.00 10.00      A   
ATOM    402  C   LEU    76     -33.880  -8.044  13.949  1.00 10.00      A   
ATOM    403  O   LEU    76     -34.101  -9.246  14.094  1.00 10.00      A   
ATOM    404  N   PRO    77     -34.806  -7.111  14.224  1.00 10.00      A   
ATOM    405  CA  PRO    77     -36.148  -7.446  14.719  1.00 10.00      A   
ATOM    406  CB  PRO    77     -36.819  -6.079  14.916  1.00 10.00      A   
ATOM    407  CG  PRO    77     -35.694  -5.102  14.973  1.00 10.00      A   
ATOM    408  CD  PRO    77     -34.621  -5.657  14.082  1.00 10.00      A   
ATOM    409  C   PRO    77     -36.939  -8.285  13.718  1.00 10.00      A   
ATOM    410  O   PRO    77     -37.363  -9.406  14.020  1.00 10.00      A   
ATOM    411  N   GLN    78     -37.133  -7.739  12.530  1.00 10.00      A   
ATOM    412  HN  GLN    78     -36.774  -6.841  12.351  1.00 10.00      A   
ATOM    413  CA  GLN    78     -37.865  -8.423  11.481  1.00 10.00      A   
ATOM    414  CB  GLN    78     -39.205  -7.724  11.242  1.00 10.00      A   
ATOM    415  CG  GLN    78     -40.080  -8.372  10.180  1.00 10.00      A   
ATOM    416  CD  GLN    78     -41.154  -7.433   9.673  1.00 10.00      A   
ATOM    417  OE1 GLN    78     -40.961  -6.218   9.632  1.00 10.00      A   
ATOM    418  NE2 GLN    78     -42.296  -7.981   9.295  1.00 10.00      A   
ATOM    419 HE21 GLN    78     -42.390  -8.958   9.363  1.00 10.00      A   
ATOM    420 HE22 GLN    78     -43.000  -7.389   8.952  1.00 10.00      A   
ATOM    421  C   GLN    78     -37.041  -8.434  10.202  1.00 10.00      A   
ATOM    422  O   GLN    78     -36.682  -7.378   9.677  1.00 10.00      A   
ATOM    423  N   GLN    79     -36.735  -9.629   9.714  1.00 10.00      A   
ATOM    424  HN  GLN    79     -37.058 -10.432  10.176  1.00 10.00      A   
ATOM    425  CA  GLN    79     -35.950  -9.784   8.498  1.00 10.00      A   
ATOM    426  CB  GLN    79     -34.889 -10.876   8.674  1.00 10.00      A   
ATOM    427  CG  GLN    79     -34.069 -10.756   9.947  1.00 10.00      A   
ATOM    428  CD  GLN    79     -32.997 -11.824  10.049  1.00 10.00      A   
ATOM    429  OE1 GLN    79     -32.419 -12.241   9.045  1.00 10.00      A   
ATOM    430  NE2 GLN    79     -32.731 -12.282  11.263  1.00 10.00      A   
ATOM    431 HE21 GLN    79     -33.232 -11.910  12.021  1.00 10.00      A   
ATOM    432 HE22 GLN    79     -32.050 -12.984  11.353  1.00 10.00      A   
ATOM    433  C   GLN    79     -36.862 -10.131   7.326  1.00 10.00      A   
ATOM    434  O   GLN    79     -37.291 -11.277   7.180  1.00 10.00      A   
ATOM    435  N   PRO    80     -37.184  -9.140   6.487  1.00 10.00      A   
ATOM    436  CA  PRO    80     -38.055  -9.326   5.337  1.00 10.00      A   
ATOM    437  CB  PRO    80     -38.707  -7.951   5.228  1.00 10.00      A   
ATOM    438  CG  PRO    80     -37.648  -6.992   5.668  1.00 10.00      A   
ATOM    439  CD  PRO    80     -36.726  -7.746   6.593  1.00 10.00      A   
ATOM    440  C   PRO    80     -37.280  -9.630   4.054  1.00 10.00      A   
ATOM    441  O   PRO    80     -36.054  -9.757   4.068  1.00 10.00      A   
ATOM    442  N   GLY    81     -38.008  -9.759   2.952  1.00 10.00      A   
ATOM    443  HN  GLY    81     -38.983  -9.681   3.008  1.00 10.00      A   
ATOM    444  CA  GLY    81     -37.384 -10.027   1.674  1.00 10.00      A   
ATOM    445  C   GLY    81     -37.499  -8.840   0.741  1.00 10.00      A   
ATOM    446  O   GLY    81     -36.525  -8.444   0.108  1.00 10.00      A   
ATOM    447  N   SER    82     -38.696  -8.275   0.650  1.00 10.00      A   
ATOM    448  HN  SER    82     -39.445  -8.653   1.162  1.00 10.00      A   
ATOM    449  CA  SER    82     -38.931  -7.122  -0.204  1.00 10.00      A   
ATOM    450  CB  SER    82     -40.112  -7.383  -1.144  1.00 10.00      A   
ATOM    451  OG  SER    82     -41.283  -7.721  -0.422  1.00 10.00      A   
ATOM    452  HG  SER    82     -41.086  -8.450   0.190  1.00 10.00      A   
ATOM    453  C   SER    82     -39.166  -5.863   0.628  1.00 10.00      A   
ATOM    454  O   SER    82     -39.334  -5.932   1.848  1.00 10.00      A   
ATOM    455  N   ALA    83     -39.194  -4.717  -0.043  1.00 10.00      A   
ATOM    456  HN  ALA    83     -39.080  -4.736  -1.019  1.00 10.00      A   
ATOM    457  CA  ALA    83     -39.396  -3.432   0.615  1.00 10.00      A   
ATOM    458  CB  ALA    83     -39.191  -2.309  -0.387  1.00 10.00      A   
ATOM    459  C   ALA    83     -40.783  -3.331   1.242  1.00 10.00      A   
ATOM    460  O   ALA    83     -40.975  -2.653   2.255  1.00 10.00      A   
ATOM    461  N   GLN    84     -41.744  -4.025   0.648  1.00 10.00      A   
ATOM    462  HN  GLN    84     -41.526  -4.555  -0.148  1.00 10.00      A   
ATOM    463  CA  GLN    84     -43.119  -4.011   1.137  1.00 10.00      A   
ATOM    464  CB  GLN    84     -44.061  -4.599   0.086  1.00 10.00      A   
ATOM    465  CG  GLN    84     -44.453  -3.620  -1.008  1.00 10.00      A   
ATOM    466  CD  GLN    84     -45.241  -2.439  -0.472  1.00 10.00      A   
ATOM    467  OE1 GLN    84     -45.963  -2.558   0.518  1.00 10.00      A   
ATOM    468  NE2 GLN    84     -45.100  -1.291  -1.115  1.00 10.00      A   
ATOM    469 HE21 GLN    84     -44.502  -1.264  -1.891  1.00 10.00      A   
ATOM    470 HE22 GLN    84     -45.606  -0.514  -0.791  1.00 10.00      A   
ATOM    471  C   GLN    84     -43.270  -4.756   2.464  1.00 10.00      A   
ATOM    472  O   GLN    84     -44.324  -4.705   3.096  1.00 10.00      A   
ATOM    473  N   GLU    85     -42.219  -5.447   2.887  1.00 10.00      A   
ATOM    474  HN  GLU    85     -41.396  -5.453   2.346  1.00 10.00      A   
ATOM    475  CA  GLU    85     -42.260  -6.202   4.135  1.00 10.00      A   
ATOM    476  CB  GLU    85     -41.713  -7.609   3.923  1.00 10.00      A   
ATOM    477  CG  GLU    85     -42.461  -8.427   2.892  1.00 10.00      A   
ATOM    478  CD  GLU    85     -41.672  -9.639   2.455  1.00 10.00      A   
ATOM    479  OE1 GLU    85     -40.955  -9.549   1.437  1.00 10.00      A   
ATOM    480  OE2 GLU    85     -41.756 -10.682   3.131  1.00 10.00      A   
ATOM    481  C   GLU    85     -41.473  -5.508   5.242  1.00 10.00      A   
ATOM    482  O   GLU    85     -41.368  -6.024   6.355  1.00 10.00      A   
ATOM    483  N   VAL    86     -40.917  -4.346   4.935  1.00 10.00      A   
ATOM    484  HN  VAL    86     -41.040  -3.979   4.035  1.00 10.00      A   
ATOM    485  CA  VAL    86     -40.133  -3.596   5.907  1.00 10.00      A   
ATOM    486  CB  VAL    86     -39.091  -2.686   5.222  1.00 10.00      A   
ATOM    487  CG1 VAL    86     -38.195  -2.023   6.257  1.00 10.00      A   
ATOM    488  CG2 VAL    86     -38.258  -3.483   4.230  1.00 10.00      A   
ATOM    489  C   VAL    86     -41.032  -2.751   6.805  1.00 10.00      A   
ATOM    490  O   VAL    86     -41.757  -1.876   6.327  1.00 10.00      A   
ATOM    491  N   GLN    87     -40.989  -3.028   8.100  1.00 10.00      A   
ATOM    492  HN  GLN    87     -40.409  -3.754   8.413  1.00 10.00      A   
ATOM    493  CA  GLN    87     -41.783  -2.288   9.071  1.00 10.00      A   
ATOM    494  CB  GLN    87     -42.250  -3.213  10.197  1.00 10.00      A   
ATOM    495  CG  GLN    87     -43.340  -2.625  11.082  1.00 10.00      A   
ATOM    496  CD  GLN    87     -44.599  -2.266  10.311  1.00 10.00      A   
ATOM    497  OE1 GLN    87     -44.889  -2.846   9.265  1.00 10.00      A   
ATOM    498  NE2 GLN    87     -45.364  -1.319  10.831  1.00 10.00      A   
ATOM    499 HE21 GLN    87     -45.086  -0.907  11.676  1.00 10.00      A   
ATOM    500 HE22 GLN    87     -46.180  -1.066  10.349  1.00 10.00      A   
ATOM    501  C   GLN    87     -40.962  -1.132   9.637  1.00 10.00      A   
ATOM    502  O   GLN    87     -40.028  -1.348  10.411  1.00 10.00      A   
ATOM    503  N   PRO    88     -41.310   0.112   9.262  1.00 10.00      A   
ATOM    504  CA  PRO    88     -40.588   1.313   9.704  1.00 10.00      A   
ATOM    505  CB  PRO    88     -41.405   2.466   9.113  1.00 10.00      A   
ATOM    506  CG  PRO    88     -42.137   1.861   7.967  1.00 10.00      A   
ATOM    507  CD  PRO    88     -42.440   0.448   8.375  1.00 10.00      A   
ATOM    508  C   PRO    88     -40.501   1.451  11.221  1.00 10.00      A   
ATOM    509  O   PRO    88     -39.459   1.832  11.752  1.00 10.00      A   
ATOM    510  N   ALA    89     -41.592   1.131  11.904  1.00 10.00      A   
ATOM    511  HN  ALA    89     -42.387   0.834  11.413  1.00 10.00      A   
ATOM    512  CA  ALA    89     -41.661   1.229  13.362  1.00 10.00      A   
ATOM    513  CB  ALA    89     -43.034   0.800  13.850  1.00 10.00      A   
ATOM    514  C   ALA    89     -40.574   0.417  14.065  1.00 10.00      A   
ATOM    515  O   ALA    89     -40.007   0.860  15.064  1.00 10.00      A   
ATOM    516  N   ALA    90     -40.278  -0.762  13.537  1.00 10.00      A   
ATOM    517  HN  ALA    90     -40.743  -1.054  12.726  1.00 10.00      A   
ATOM    518  CA  ALA    90     -39.275  -1.635  14.135  1.00 10.00      A   
ATOM    519  CB  ALA    90     -39.354  -3.029  13.533  1.00 10.00      A   
ATOM    520  C   ALA    90     -37.862  -1.073  14.003  1.00 10.00      A   
ATOM    521  O   ALA    90     -37.000  -1.342  14.841  1.00 10.00      A   
ATOM    522  N   TRP    91     -37.630  -0.282  12.966  1.00 10.00      A   
ATOM    523  HN  TRP    91     -38.361  -0.080  12.343  1.00 10.00      A   
ATOM    524  CA  TRP    91     -36.311   0.291  12.731  1.00 10.00      A   
ATOM    525  CB  TRP    91     -36.006   0.349  11.237  1.00 10.00      A   
ATOM    526  CG  TRP    91     -36.025  -0.997  10.581  1.00 10.00      A   
ATOM    527  CD1 TRP    91     -37.024  -1.520   9.815  1.00 10.00      A   
ATOM    528  CD2 TRP    91     -34.997  -1.994  10.633  1.00 10.00      A   
ATOM    529  NE1 TRP    91     -36.682  -2.779   9.387  1.00 10.00      A   
ATOM    530  HE1 TRP    91     -37.236  -3.360   8.821  1.00 10.00      A   
ATOM    531  CE2 TRP    91     -35.443  -3.092   9.873  1.00 10.00      A   
ATOM    532  CE3 TRP    91     -33.742  -2.065  11.244  1.00 10.00      A   
ATOM    533  CZ2 TRP    91     -34.683  -4.246   9.710  1.00 10.00      A   
ATOM    534  CZ3 TRP    91     -32.987  -3.211  11.080  1.00 10.00      A   
ATOM    535  CH2 TRP    91     -33.461  -4.286  10.320  1.00 10.00      A   
ATOM    536  C   TRP    91     -36.148   1.667  13.366  1.00 10.00      A   
ATOM    537  O   TRP    91     -35.091   1.981  13.920  1.00 10.00      A   
ATOM    538  N   SER    92     -37.192   2.483  13.298  1.00 10.00      A   
ATOM    539  HN  SER    92     -38.015   2.177  12.855  1.00 10.00      A   
ATOM    540  CA  SER    92     -37.147   3.824  13.869  1.00 10.00      A   
ATOM    541  CB  SER    92     -38.421   4.601  13.528  1.00 10.00      A   
ATOM    542  OG  SER    92     -39.567   3.782  13.671  1.00 10.00      A   
ATOM    543  HG  SER    92     -39.852   3.479  12.800  1.00 10.00      A   
ATOM    544  C   SER    92     -36.935   3.763  15.378  1.00 10.00      A   
ATOM    545  O   SER    92     -36.265   4.618  15.956  1.00 10.00      A   
ATOM    546  N   ALA    93     -37.479   2.723  16.006  1.00 10.00      A   
ATOM    547  HN  ALA    93     -37.991   2.066  15.484  1.00 10.00      A   
ATOM    548  CA  ALA    93     -37.352   2.537  17.448  1.00 10.00      A   
ATOM    549  CB  ALA    93     -38.273   1.424  17.922  1.00 10.00      A   
ATOM    550  C   ALA    93     -35.908   2.238  17.847  1.00 10.00      A   
ATOM    551  O   ALA    93     -35.547   2.319  19.022  1.00 10.00      A   
ATOM    552  N   LEU    94     -35.084   1.888  16.865  1.00 10.00      A   
ATOM    553  HN  LEU    94     -35.427   1.832  15.944  1.00 10.00      A   
ATOM    554  CA  LEU    94     -33.683   1.585  17.118  1.00 10.00      A   
ATOM    555  CB  LEU    94     -33.279   0.291  16.409  1.00 10.00      A   
ATOM    556  CG  LEU    94     -34.107  -0.952  16.743  1.00 10.00      A   
ATOM    557  CD1 LEU    94     -33.673  -2.127  15.881  1.00 10.00      A   
ATOM    558  CD2 LEU    94     -33.993  -1.298  18.221  1.00 10.00      A   
ATOM    559  C   LEU    94     -32.791   2.732  16.658  1.00 10.00      A   
ATOM    560  O   LEU    94     -31.565   2.661  16.766  1.00 10.00      A   
ATOM    561  N   GLY    95     -33.413   3.791  16.153  1.00 10.00      A   
ATOM    562  HN  GLY    95     -34.394   3.798  16.112  1.00 10.00      A   
ATOM    563  CA  GLY    95     -32.665   4.941  15.682  1.00 10.00      A   
ATOM    564  C   GLY    95     -32.091   4.733  14.294  1.00 10.00      A   
ATOM    565  O   GLY    95     -31.058   5.309  13.951  1.00 10.00      A   
ATOM    566  N   ILE    96     -32.765   3.911  13.495  1.00 10.00      A   
ATOM    567  HN  ILE    96     -33.587   3.491  13.827  1.00 10.00      A   
ATOM    568  CA  ILE    96     -32.323   3.617  12.138  1.00 10.00      A   
ATOM    569  CB  ILE    96     -32.216   2.092  11.905  1.00 10.00      A   
ATOM    570  CG1 ILE    96     -31.209   1.478  12.884  1.00 10.00      A   
ATOM    571  CG2 ILE    96     -31.819   1.791  10.466  1.00 10.00      A   
ATOM    572  CD1 ILE    96     -31.139  -0.031  12.837  1.00 10.00      A   
ATOM    573  C   ILE    96     -33.287   4.228  11.120  1.00 10.00      A   
ATOM    574  O   ILE    96     -34.482   3.919  11.115  1.00 10.00      A   
ATOM    575  N   ASP    97     -32.769   5.106  10.272  1.00 10.00      A   
ATOM    576  HN  ASP    97     -31.815   5.334  10.333  1.00 10.00      A   
ATOM    577  CA  ASP    97     -33.591   5.766   9.260  1.00 10.00      A   
ATOM    578  CB  ASP    97     -33.338   7.276   9.253  1.00 10.00      A   
ATOM    579  CG  ASP    97     -31.933   7.643   8.812  1.00 10.00      A   
ATOM    580  OD1 ASP    97     -31.007   7.567   9.646  1.00 10.00      A   
ATOM    581  OD2 ASP    97     -31.751   8.025   7.636  1.00 10.00      A   
ATOM    582  C   ASP    97     -33.373   5.191   7.864  1.00 10.00      A   
ATOM    583  O   ASP    97     -34.073   5.560   6.921  1.00 10.00      A   
ATOM    584  N   ALA    98     -32.417   4.283   7.732  1.00 10.00      A   
ATOM    585  HN  ALA    98     -31.907   4.008   8.519  1.00 10.00      A   
ATOM    586  CA  ALA    98     -32.117   3.676   6.440  1.00 10.00      A   
ATOM    587  CB  ALA    98     -30.849   4.282   5.855  1.00 10.00      A   
ATOM    588  C   ALA    98     -31.976   2.162   6.558  1.00 10.00      A   
ATOM    589  O   ALA    98     -31.183   1.663   7.359  1.00 10.00      A   
ATOM    590  N   VAL    99     -32.751   1.432   5.766  1.00 10.00      A   
ATOM    591  HN  VAL    99     -33.371   1.885   5.151  1.00 10.00      A   
ATOM    592  CA  VAL    99     -32.709  -0.027   5.780  1.00 10.00      A   
ATOM    593  CB  VAL    99     -34.001  -0.630   6.371  1.00 10.00      A   
ATOM    594  CG1 VAL    99     -33.883  -2.140   6.523  1.00 10.00      A   
ATOM    595  CG2 VAL    99     -34.332   0.020   7.704  1.00 10.00      A   
ATOM    596  C   VAL    99     -32.499  -0.563   4.368  1.00 10.00      A   
ATOM    597  O   VAL    99     -33.140  -0.105   3.419  1.00 10.00      A   
ATOM    598  N   VAL   100     -31.603  -1.533   4.237  1.00 10.00      A   
ATOM    599  HN  VAL   100     -31.142  -1.871   5.041  1.00 10.00      A   
ATOM    600  CA  VAL   100     -31.292  -2.126   2.948  1.00 10.00      A   
ATOM    601  CB  VAL   100     -29.773  -2.108   2.681  1.00 10.00      A   
ATOM    602  CG1 VAL   100     -29.467  -2.623   1.283  1.00 10.00      A   
ATOM    603  CG2 VAL   100     -29.202  -0.712   2.876  1.00 10.00      A   
ATOM    604  C   VAL   100     -31.777  -3.570   2.869  1.00 10.00      A   
ATOM    605  O   VAL   100     -31.452  -4.393   3.729  1.00 10.00      A   
ATOM    606  N   VAL   101     -32.555  -3.861   1.837  1.00 10.00      A   
ATOM    607  HN  VAL   101     -32.788  -3.148   1.199  1.00 10.00      A   
ATOM    608  CA  VAL   101     -33.073  -5.202   1.604  1.00 10.00      A   
ATOM    609  CB  VAL   101     -34.604  -5.285   1.805  1.00 10.00      A   
ATOM    610  CG1 VAL   101     -34.962  -5.187   3.281  1.00 10.00      A   
ATOM    611  CG2 VAL   101     -35.322  -4.209   1.000  1.00 10.00      A   
ATOM    612  C   VAL   101     -32.723  -5.632   0.182  1.00 10.00      A   
ATOM    613  O   VAL   101     -32.366  -4.794  -0.650  1.00 10.00      A   
ATOM    614  N   GLY   102     -32.817  -6.923  -0.101  1.00 10.00      A   
ATOM    615  HN  GLY   102     -33.105  -7.556   0.594  1.00 10.00      A   
ATOM    616  CA  GLY   102     -32.494  -7.398  -1.428  1.00 10.00      A   
ATOM    617  C   GLY   102     -32.985  -8.806  -1.694  1.00 10.00      A   
ATOM    618  O   GLY   102     -33.357  -9.536  -0.771  1.00 10.00      A   
ATOM    619  N   GLN   103     -32.981  -9.187  -2.965  1.00 10.00      A   
ATOM    620  HN  GLN   103     -32.653  -8.558  -3.649  1.00 10.00      A   
ATOM    621  CA  GLN   103     -33.432 -10.507  -3.380  1.00 10.00      A   
ATOM    622  CB  GLN   103     -34.845 -10.436  -3.983  1.00 10.00      A   
ATOM    623  CG  GLN   103     -35.867  -9.686  -3.140  1.00 10.00      A   
ATOM    624  CD  GLN   103     -35.875  -8.191  -3.414  1.00 10.00      A   
ATOM    625  OE1 GLN   103     -35.679  -7.748  -4.546  1.00 10.00      A   
ATOM    626  NE2 GLN   103     -36.083  -7.403  -2.375  1.00 10.00      A   
ATOM    627 HE21 GLN   103     -36.219  -7.823  -1.493  1.00 10.00      A   
ATOM    628 HE22 GLN   103     -36.080  -6.428  -2.520  1.00 10.00      A   
ATOM    629  C   GLN   103     -32.471 -11.096  -4.408  1.00 10.00      A   
ATOM    630  O   GLN   103     -32.017 -10.396  -5.316  1.00 10.00      A   
ATOM    631  N   VAL   104     -32.153 -12.376  -4.260  1.00 10.00      A   
ATOM    632  HN  VAL   104     -32.537 -12.885  -3.510  1.00 10.00      A   
ATOM    633  CA  VAL   104     -31.254 -13.054  -5.183  1.00 10.00      A   
ATOM    634  CB  VAL   104     -29.974 -13.560  -4.482  1.00 10.00      A   
ATOM    635  CG1 VAL   104     -28.978 -14.084  -5.505  1.00 10.00      A   
ATOM    636  CG2 VAL   104     -29.344 -12.461  -3.640  1.00 10.00      A   
ATOM    637  C   VAL   104     -31.968 -14.233  -5.835  1.00 10.00      A   
ATOM    638  O   VAL   104     -32.284 -15.226  -5.173  1.00 10.00      A   
ATOM    639  N   THR   105     -32.222 -14.117  -7.127  1.00 10.00      A   
ATOM    640  HN  THR   105     -31.941 -13.302  -7.600  1.00 10.00      A   
ATOM    641  CA  THR   105     -32.909 -15.161  -7.869  1.00 10.00      A   
ATOM    642  CB  THR   105     -34.182 -14.596  -8.525  1.00 10.00      A   
ATOM    643  OG1 THR   105     -34.773 -13.633  -7.639  1.00 10.00      A   
ATOM    644  HG1 THR   105     -35.186 -14.094  -6.899  1.00 10.00      A   
ATOM    645  CG2 THR   105     -35.186 -15.707  -8.789  1.00 10.00      A   
ATOM    646  C   THR   105     -32.001 -15.763  -8.946  1.00 10.00      A   
ATOM    647  O   THR   105     -31.478 -15.049  -9.801  1.00 10.00      A   
ATOM    648  N   PRO   106     -31.784 -17.084  -8.900  1.00 10.00      A   
ATOM    649  CA  PRO   106     -30.943 -17.786  -9.873  1.00 10.00      A   
ATOM    650  CB  PRO   106     -30.782 -19.194  -9.274  1.00 10.00      A   
ATOM    651  CG  PRO   106     -31.306 -19.101  -7.879  1.00 10.00      A   
ATOM    652  CD  PRO   106     -32.324 -18.001  -7.891  1.00 10.00      A   
ATOM    653  C   PRO   106     -31.606 -17.877 -11.247  1.00 10.00      A   
ATOM    654  O   PRO   106     -32.830 -17.802 -11.365  1.00 10.00      A   
ATOM    655  N   ASN   107     -30.789 -18.025 -12.279  1.00 10.00      A   
ATOM    656  HN  ASN   107     -29.821 -18.056 -12.120  1.00 10.00      A   
ATOM    657  CA  ASN   107     -31.281 -18.138 -13.645  1.00 10.00      A   
ATOM    658  CB  ASN   107     -30.619 -17.085 -14.541  1.00 10.00      A   
ATOM    659  CG  ASN   107     -31.127 -15.682 -14.294  1.00 10.00      A   
ATOM    660  OD1 ASN   107     -32.113 -15.255 -14.894  1.00 10.00      A   
ATOM    661  ND2 ASN   107     -30.454 -14.953 -13.421  1.00 10.00      A   
ATOM    662 HD21 ASN   107     -29.672 -15.356 -12.985  1.00 10.00      A   
ATOM    663 HD22 ASN   107     -30.761 -14.033 -13.248  1.00 10.00      A   
ATOM    664  C   ASN   107     -30.969 -19.521 -14.194  1.00 10.00      A   
ATOM    665  O   ASN   107     -29.984 -20.140 -13.792  1.00 10.00      A   
ATOM    666  N   PRO   108     -31.793 -20.020 -15.127  1.00 10.00      A   
ATOM    667  CA  PRO   108     -31.594 -21.340 -15.741  1.00 10.00      A   
ATOM    668  CB  PRO   108     -32.850 -21.537 -16.604  1.00 10.00      A   
ATOM    669  CG  PRO   108     -33.824 -20.518 -16.118  1.00 10.00      A   
ATOM    670  CD  PRO   108     -33.002 -19.360 -15.639  1.00 10.00      A   
ATOM    671  C   PRO   108     -30.343 -21.387 -16.621  1.00 10.00      A   
ATOM    672  O   PRO   108     -29.978 -22.441 -17.143  1.00 10.00      A   
ATOM    673  N   ASP   109     -29.696 -20.239 -16.788  1.00 10.00      A   
ATOM    674  HN  ASP   109     -30.041 -19.432 -16.350  1.00 10.00      A   
ATOM    675  CA  ASP   109     -28.488 -20.149 -17.600  1.00 10.00      A   
ATOM    676  CB  ASP   109     -28.498 -18.895 -18.487  1.00 10.00      A   
ATOM    677  CG  ASP   109     -28.742 -17.611 -17.717  1.00 10.00      A   
ATOM    678  OD1 ASP   109     -29.669 -16.859 -18.092  1.00 10.00      A   
ATOM    679  OD2 ASP   109     -28.024 -17.352 -16.733  1.00 10.00      A   
ATOM    680  C   ASP   109     -27.228 -20.190 -16.739  1.00 10.00      A   
ATOM    681  O   ASP   109     -26.127 -20.414 -17.245  1.00 10.00      A   
ATOM    682  N   GLY   110     -27.392 -19.981 -15.440  1.00 10.00      A   
ATOM    683  HN  GLY   110     -28.290 -19.823 -15.086  1.00 10.00      A   
ATOM    684  CA  GLY   110     -26.253 -20.003 -14.542  1.00 10.00      A   
ATOM    685  C   GLY   110     -25.993 -18.667 -13.868  1.00 10.00      A   
ATOM    686  O   GLY   110     -25.306 -18.609 -12.847  1.00 10.00      A   
ATOM    687  N   SER   111     -26.529 -17.596 -14.434  1.00 10.00      A   
ATOM    688  HN  SER   111     -27.065 -17.699 -15.255  1.00 10.00      A   
ATOM    689  CA  SER   111     -26.345 -16.264 -13.872  1.00 10.00      A   
ATOM    690  CB  SER   111     -26.526 -15.207 -14.957  1.00 10.00      A   
ATOM    691  OG  SER   111     -26.073 -15.698 -16.208  1.00 10.00      A   
ATOM    692  HG  SER   111     -26.706 -16.359 -16.536  1.00 10.00      A   
ATOM    693  C   SER   111     -27.325 -16.028 -12.728  1.00 10.00      A   
ATOM    694  O   SER   111     -28.260 -16.807 -12.529  1.00 10.00      A   
ATOM    695  N   TYR   112     -27.125 -14.957 -11.976  1.00 10.00      A   
ATOM    696  HN  TYR   112     -26.375 -14.350 -12.183  1.00 10.00      A   
ATOM    697  CA  TYR   112     -27.994 -14.659 -10.849  1.00 10.00      A   
ATOM    698  CB  TYR   112     -27.262 -14.911  -9.527  1.00 10.00      A   
ATOM    699  CG  TYR   112     -26.649 -16.290  -9.434  1.00 10.00      A   
ATOM    700  CD1 TYR   112     -25.273 -16.469  -9.512  1.00 10.00      A   
ATOM    701  CD2 TYR   112     -27.447 -17.418  -9.288  1.00 10.00      A   
ATOM    702  CE1 TYR   112     -24.712 -17.731  -9.446  1.00 10.00      A   
ATOM    703  CE2 TYR   112     -26.894 -18.682  -9.219  1.00 10.00      A   
ATOM    704  CZ  TYR   112     -25.527 -18.832  -9.299  1.00 10.00      A   
ATOM    705  OH  TYR   112     -24.973 -20.091  -9.244  1.00 10.00      A   
ATOM    706  HH  TYR   112     -25.204 -20.576 -10.047  1.00 10.00      A   
ATOM    707  C   TYR   112     -28.518 -13.231 -10.898  1.00 10.00      A   
ATOM    708  O   TYR   112     -27.783 -12.295 -11.215  1.00 10.00      A   
ATOM    709  N   ASN   113     -29.799 -13.083 -10.595  1.00 10.00      A   
ATOM    710  HN  ASN   113     -30.330 -13.881 -10.368  1.00 10.00      A   
ATOM    711  CA  ASN   113     -30.452 -11.781 -10.578  1.00 10.00      A   
ATOM    712  CB  ASN   113     -31.919 -11.910 -11.006  1.00 10.00      A   
ATOM    713  CG  ASN   113     -32.118 -11.917 -12.509  1.00 10.00      A   
ATOM    714  OD1 ASN   113     -31.233 -12.310 -13.267  1.00 10.00      A   
ATOM    715  ND2 ASN   113     -33.290 -11.483 -12.946  1.00 10.00      A   
ATOM    716 HD21 ASN   113     -33.951 -11.185 -12.283  1.00 10.00      A   
ATOM    717 HD22 ASN   113     -33.459 -11.490 -13.914  1.00 10.00      A   
ATOM    718  C   ASN   113     -30.394 -11.206  -9.172  1.00 10.00      A   
ATOM    719  O   ASN   113     -31.092 -11.677  -8.270  1.00 10.00      A   
ATOM    720  N   VAL   114     -29.556 -10.201  -8.986  1.00 10.00      A   
ATOM    721  HN  VAL   114     -29.031  -9.865  -9.747  1.00 10.00      A   
ATOM    722  CA  VAL   114     -29.400  -9.570  -7.685  1.00 10.00      A   
ATOM    723  CB  VAL   114     -27.915  -9.418  -7.294  1.00 10.00      A   
ATOM    724  CG1 VAL   114     -27.788  -9.077  -5.817  1.00 10.00      A   
ATOM    725  CG2 VAL   114     -27.142 -10.688  -7.615  1.00 10.00      A   
ATOM    726  C   VAL   114     -30.071  -8.203  -7.666  1.00 10.00      A   
ATOM    727  O   VAL   114     -29.681  -7.298  -8.404  1.00 10.00      A   
ATOM    728  N   ALA   115     -31.092  -8.069  -6.839  1.00 10.00      A   
ATOM    729  HN  ALA   115     -31.367  -8.836  -6.287  1.00 10.00      A   
ATOM    730  CA  ALA   115     -31.819  -6.816  -6.714  1.00 10.00      A   
ATOM    731  CB  ALA   115     -33.279  -7.018  -7.090  1.00 10.00      A   
ATOM    732  C   ALA   115     -31.711  -6.299  -5.289  1.00 10.00      A   
ATOM    733  O   ALA   115     -31.850  -7.068  -4.341  1.00 10.00      A   
ATOM    734  N   TYR   116     -31.444  -5.011  -5.139  1.00 10.00      A   
ATOM    735  HN  TYR   116     -31.329  -4.446  -5.939  1.00 10.00      A   
ATOM    736  CA  TYR   116     -31.324  -4.407  -3.819  1.00 10.00      A   
ATOM    737  CB  TYR   116     -29.857  -4.194  -3.421  1.00 10.00      A   
ATOM    738  CG  TYR   116     -29.011  -3.426  -4.420  1.00 10.00      A   
ATOM    739  CD1 TYR   116     -28.749  -2.074  -4.240  1.00 10.00      A   
ATOM    740  CD2 TYR   116     -28.458  -4.058  -5.526  1.00 10.00      A   
ATOM    741  CE1 TYR   116     -27.961  -1.375  -5.134  1.00 10.00      A   
ATOM    742  CE2 TYR   116     -27.673  -3.365  -6.427  1.00 10.00      A   
ATOM    743  CZ  TYR   116     -27.426  -2.024  -6.225  1.00 10.00      A   
ATOM    744  OH  TYR   116     -26.634  -1.334  -7.112  1.00 10.00      A   
ATOM    745  HH  TYR   116     -25.889  -0.947  -6.638  1.00 10.00      A   
ATOM    746  C   TYR   116     -32.108  -3.106  -3.736  1.00 10.00      A   
ATOM    747  O   TYR   116     -32.099  -2.305  -4.676  1.00 10.00      A   
ATOM    748  N   GLN   117     -32.790  -2.903  -2.619  1.00 10.00      A   
ATOM    749  HN  GLN   117     -32.748  -3.577  -1.898  1.00 10.00      A   
ATOM    750  CA  GLN   117     -33.589  -1.706  -2.422  1.00 10.00      A   
ATOM    751  CB  GLN   117     -35.086  -2.021  -2.545  1.00 10.00      A   
ATOM    752  CG  GLN   117     -35.501  -2.602  -3.889  1.00 10.00      A   
ATOM    753  CD  GLN   117     -35.594  -4.117  -3.875  1.00 10.00      A   
ATOM    754  OE1 GLN   117     -35.987  -4.717  -2.876  1.00 10.00      A   
ATOM    755  NE2 GLN   117     -35.228  -4.745  -4.981  1.00 10.00      A   
ATOM    756 HE21 GLN   117     -34.921  -4.204  -5.744  1.00 10.00      A   
ATOM    757 HE22 GLN   117     -35.269  -5.728  -4.993  1.00 10.00      A   
ATOM    758  C   GLN   117     -33.303  -1.059  -1.071  1.00 10.00      A   
ATOM    759  O   GLN   117     -33.235  -1.736  -0.043  1.00 10.00      A   
ATOM    760  N   LEU   118     -33.124   0.252  -1.090  1.00 10.00      A   
ATOM    761  HN  LEU   118     -33.165   0.723  -1.952  1.00 10.00      A   
ATOM    762  CA  LEU   118     -32.867   1.023   0.115  1.00 10.00      A   
ATOM    763  CB  LEU   118     -31.673   1.959  -0.106  1.00 10.00      A   
ATOM    764  CG  LEU   118     -31.445   3.044   0.951  1.00 10.00      A   
ATOM    765  CD1 LEU   118     -30.957   2.439   2.259  1.00 10.00      A   
ATOM    766  CD2 LEU   118     -30.470   4.092   0.436  1.00 10.00      A   
ATOM    767  C   LEU   118     -34.109   1.834   0.451  1.00 10.00      A   
ATOM    768  O   LEU   118     -34.479   2.746  -0.289  1.00 10.00      A   
ATOM    769  N   VAL   119     -34.755   1.495   1.551  1.00 10.00      A   
ATOM    770  HN  VAL   119     -34.401   0.770   2.111  1.00 10.00      A   
ATOM    771  CA  VAL   119     -35.972   2.181   1.963  1.00 10.00      A   
ATOM    772  CB  VAL   119     -37.119   1.177   2.210  1.00 10.00      A   
ATOM    773  CG1 VAL   119     -38.415   1.888   2.567  1.00 10.00      A   
ATOM    774  CG2 VAL   119     -37.319   0.288   0.992  1.00 10.00      A   
ATOM    775  C   VAL   119     -35.731   3.017   3.215  1.00 10.00      A   
ATOM    776  O   VAL   119     -34.996   2.606   4.118  1.00 10.00      A   
ATOM    777  N   ASP   120     -36.345   4.191   3.256  1.00 10.00      A   
ATOM    778  HN  ASP   120     -36.918   4.458   2.504  1.00 10.00      A   
ATOM    779  CA  ASP   120     -36.205   5.094   4.391  1.00 10.00      A   
ATOM    780  CB  ASP   120     -36.436   6.538   3.938  1.00 10.00      A   
ATOM    781  CG  ASP   120     -36.046   7.566   4.981  1.00 10.00      A   
ATOM    782  OD1 ASP   120     -34.952   8.157   4.860  1.00 10.00      A   
ATOM    783  OD2 ASP   120     -36.837   7.802   5.915  1.00 10.00      A   
ATOM    784  C   ASP   120     -37.201   4.729   5.488  1.00 10.00      A   
ATOM    785  O   ASP   120     -38.317   4.277   5.206  1.00 10.00      A   
ATOM    786  N   THR   121     -36.790   4.899   6.736  1.00 10.00      A   
ATOM    787  HN  THR   121     -35.874   5.226   6.898  1.00 10.00      A   
ATOM    788  CA  THR   121     -37.647   4.599   7.874  1.00 10.00      A   
ATOM    789  CB  THR   121     -37.213   3.295   8.574  1.00 10.00      A   
ATOM    790  OG1 THR   121     -35.783   3.210   8.599  1.00 10.00      A   
ATOM    791  HG1 THR   121     -35.467   3.404   9.491  1.00 10.00      A   
ATOM    792  CG2 THR   121     -37.775   2.083   7.852  1.00 10.00      A   
ATOM    793  C   THR   121     -37.628   5.739   8.889  1.00 10.00      A   
ATOM    794  O   THR   121     -37.944   5.545  10.063  1.00 10.00      A   
ATOM    795  N   GLY   122     -37.261   6.927   8.433  1.00 10.00      A   
ATOM    796  HN  GLY   122     -37.030   7.034   7.477  1.00 10.00      A   
ATOM    797  CA  GLY   122     -37.205   8.072   9.319  1.00 10.00      A   
ATOM    798  C   GLY   122     -37.949   9.266   8.764  1.00 10.00      A   
ATOM    799  O   GLY   122     -38.984   9.666   9.299  1.00 10.00      A   
ATOM    800  N   GLY   123     -37.438   9.819   7.677  1.00 10.00      A   
ATOM    801  HN  GLY   123     -36.635   9.423   7.268  1.00 10.00      A   
ATOM    802  CA  GLY   123     -38.064  10.971   7.064  1.00 10.00      A   
ATOM    803  C   GLY   123     -39.166  10.573   6.107  1.00 10.00      A   
ATOM    804  O   GLY   123     -40.141  11.303   5.928  1.00 10.00      A   
ATOM    805  N   ALA   124     -39.013   9.410   5.497  1.00 10.00      A   
ATOM    806  HN  ALA   124     -38.208   8.866   5.688  1.00 10.00      A   
ATOM    807  CA  ALA   124     -39.996   8.906   4.554  1.00 10.00      A   
ATOM    808  CB  ALA   124     -39.558   9.209   3.131  1.00 10.00      A   
ATOM    809  C   ALA   124     -40.202   7.406   4.753  1.00 10.00      A   
ATOM    810  O   ALA   124     -39.722   6.592   3.962  1.00 10.00      A   
ATOM    811  N   PRO   125     -40.923   7.025   5.820  1.00 10.00      A   
ATOM    812  CA  PRO   125     -41.186   5.618   6.152  1.00 10.00      A   
ATOM    813  CB  PRO   125     -42.087   5.701   7.390  1.00 10.00      A   
ATOM    814  CG  PRO   125     -41.826   7.052   7.958  1.00 10.00      A   
ATOM    815  CD  PRO   125     -41.556   7.941   6.783  1.00 10.00      A   
ATOM    816  C   PRO   125     -41.903   4.871   5.030  1.00 10.00      A   
ATOM    817  O   PRO   125     -43.057   5.161   4.714  1.00 10.00      A   
ATOM    818  N   GLY   126     -41.199   3.935   4.408  1.00 10.00      A   
ATOM    819  HN  GLY   126     -40.263   3.785   4.664  1.00 10.00      A   
ATOM    820  CA  GLY   126     -41.791   3.153   3.341  1.00 10.00      A   
ATOM    821  C   GLY   126     -41.436   3.667   1.959  1.00 10.00      A   
ATOM    822  O   GLY   126     -41.861   3.094   0.954  1.00 10.00      A   
ATOM    823  N   THR   127     -40.667   4.746   1.897  1.00 10.00      A   
ATOM    824  HN  THR   127     -40.360   5.173   2.732  1.00 10.00      A   
ATOM    825  CA  THR   127     -40.266   5.314   0.618  1.00 10.00      A   
ATOM    826  CB  THR   127     -40.180   6.851   0.691  1.00 10.00      A   
ATOM    827  OG1 THR   127     -41.439   7.381   1.123  1.00 10.00      A   
ATOM    828  HG1 THR   127     -41.975   6.672   1.500  1.00 10.00      A   
ATOM    829  CG2 THR   127     -39.828   7.442  -0.666  1.00 10.00      A   
ATOM    830  C   THR   127     -38.921   4.752   0.165  1.00 10.00      A   
ATOM    831  O   THR   127     -37.944   4.780   0.916  1.00 10.00      A   
ATOM    832  N   VAL   128     -38.880   4.235  -1.059  1.00 10.00      A   
ATOM    833  HN  VAL   128     -39.694   4.231  -1.608  1.00 10.00      A   
ATOM    834  CA  VAL   128     -37.654   3.677  -1.608  1.00 10.00      A   
ATOM    835  CB  VAL   128     -37.938   2.712  -2.778  1.00 10.00      A   
ATOM    836  CG1 VAL   128     -36.656   2.028  -3.227  1.00 10.00      A   
ATOM    837  CG2 VAL   128     -38.985   1.680  -2.383  1.00 10.00      A   
ATOM    838  C   VAL   128     -36.738   4.798  -2.083  1.00 10.00      A   
ATOM    839  O   VAL   128     -37.082   5.556  -2.991  1.00 10.00      A   
ATOM    840  N   LEU   129     -35.577   4.904  -1.458  1.00 10.00      A   
ATOM    841  HN  LEU   129     -35.357   4.261  -0.745  1.00 10.00      A   
ATOM    842  CA  LEU   129     -34.616   5.938  -1.805  1.00 10.00      A   
ATOM    843  CB  LEU   129     -33.659   6.191  -0.639  1.00 10.00      A   
ATOM    844  CG  LEU   129     -34.303   6.387   0.735  1.00 10.00      A   
ATOM    845  CD1 LEU   129     -33.239   6.661   1.783  1.00 10.00      A   
ATOM    846  CD2 LEU   129     -35.329   7.510   0.697  1.00 10.00      A   
ATOM    847  C   LEU   129     -33.826   5.541  -3.042  1.00 10.00      A   
ATOM    848  O   LEU   129     -33.573   6.363  -3.923  1.00 10.00      A   
ATOM    849  N   ALA   130     -33.443   4.276  -3.107  1.00 10.00      A   
ATOM    850  HN  ALA   130     -33.688   3.662  -2.381  1.00 10.00      A   
ATOM    851  CA  ALA   130     -32.680   3.771  -4.236  1.00 10.00      A   
ATOM    852  CB  ALA   130     -31.195   4.036  -4.034  1.00 10.00      A   
ATOM    853  C   ALA   130     -32.928   2.284  -4.417  1.00 10.00      A   
ATOM    854  O   ALA   130     -32.997   1.536  -3.444  1.00 10.00      A   
ATOM    855  N   GLN   131     -33.073   1.862  -5.658  1.00 10.00      A   
ATOM    856  HN  GLN   131     -33.022   2.511  -6.393  1.00 10.00      A   
ATOM    857  CA  GLN   131     -33.304   0.458  -5.964  1.00 10.00      A   
ATOM    858  CB  GLN   131     -34.797   0.124  -5.949  1.00 10.00      A   
ATOM    859  CG  GLN   131     -35.642   0.962  -6.890  1.00 10.00      A   
ATOM    860  CD  GLN   131     -37.069   0.467  -6.974  1.00 10.00      A   
ATOM    861  OE1 GLN   131     -37.338  -0.726  -6.816  1.00 10.00      A   
ATOM    862  NE2 GLN   131     -37.995   1.377  -7.211  1.00 10.00      A   
ATOM    863 HE21 GLN   131     -37.713   2.312  -7.315  1.00 10.00      A   
ATOM    864 HE22 GLN   131     -38.927   1.083  -7.273  1.00 10.00      A   
ATOM    865  C   GLN   131     -32.679   0.101  -7.304  1.00 10.00      A   
ATOM    866  O   GLN   131     -32.837   0.829  -8.285  1.00 10.00      A   
ATOM    867  N   ASN   132     -31.967  -1.012  -7.342  1.00 10.00      A   
ATOM    868  HN  ASN   132     -31.891  -1.567  -6.532  1.00 10.00      A   
ATOM    869  CA  ASN   132     -31.305  -1.443  -8.562  1.00 10.00      A   
ATOM    870  CB  ASN   132     -29.907  -0.820  -8.652  1.00 10.00      A   
ATOM    871  CG  ASN   132     -29.539  -0.403 -10.063  1.00 10.00      A   
ATOM    872  OD1 ASN   132     -30.026  -0.976 -11.039  1.00 10.00      A   
ATOM    873  ND2 ASN   132     -28.686   0.607 -10.182  1.00 10.00      A   
ATOM    874 HD21 ASN   132     -28.344   1.031  -9.358  1.00 10.00      A   
ATOM    875 HD22 ASN   132     -28.423   0.890 -11.084  1.00 10.00      A   
ATOM    876  C   ASN   132     -31.214  -2.961  -8.622  1.00 10.00      A   
ATOM    877  O   ASN   132     -31.154  -3.630  -7.588  1.00 10.00      A   
ATOM    878  N   SER   133     -31.210  -3.497  -9.831  1.00 10.00      A   
ATOM    879  HN  SER   133     -31.266  -2.907 -10.615  1.00 10.00      A   
ATOM    880  CA  SER   133     -31.124  -4.930 -10.038  1.00 10.00      A   
ATOM    881  CB  SER   133     -32.503  -5.482 -10.407  1.00 10.00      A   
ATOM    882  OG  SER   133     -32.502  -6.900 -10.442  1.00 10.00      A   
ATOM    883  HG  SER   133     -32.038  -7.236  -9.667  1.00 10.00      A   
ATOM    884  C   SER   133     -30.121  -5.226 -11.147  1.00 10.00      A   
ATOM    885  O   SER   133     -30.171  -4.614 -12.215  1.00 10.00      A   
ATOM    886  N   TYR   134     -29.204  -6.147 -10.888  1.00 10.00      A   
ATOM    887  HN  TYR   134     -29.213  -6.602 -10.014  1.00 10.00      A   
ATOM    888  CA  TYR   134     -28.187  -6.509 -11.862  1.00 10.00      A   
ATOM    889  CB  TYR   134     -26.817  -5.993 -11.414  1.00 10.00      A   
ATOM    890  CG  TYR   134     -26.650  -4.492 -11.501  1.00 10.00      A   
ATOM    891  CD1 TYR   134     -26.890  -3.679 -10.401  1.00 10.00      A   
ATOM    892  CD2 TYR   134     -26.244  -3.890 -12.683  1.00 10.00      A   
ATOM    893  CE1 TYR   134     -26.730  -2.308 -10.477  1.00 10.00      A   
ATOM    894  CE2 TYR   134     -26.084  -2.522 -12.768  1.00 10.00      A   
ATOM    895  CZ  TYR   134     -26.328  -1.735 -11.665  1.00 10.00      A   
ATOM    896  OH  TYR   134     -26.165  -0.373 -11.752  1.00 10.00      A   
ATOM    897  HH  TYR   134     -25.819  -0.036 -10.919  1.00 10.00      A   
ATOM    898  C   TYR   134     -28.115  -8.018 -12.048  1.00 10.00      A   
ATOM    899  O   TYR   134     -28.271  -8.780 -11.093  1.00 10.00      A   
ATOM    900  N   LYS   135     -27.895  -8.441 -13.283  1.00 10.00      A   
ATOM    901  HN  LYS   135     -27.812  -7.781 -14.006  1.00 10.00      A   
ATOM    902  CA  LYS   135     -27.766  -9.856 -13.598  1.00 10.00      A   
ATOM    903  CB  LYS   135     -28.540 -10.205 -14.873  1.00 10.00      A   
ATOM    904  CG  LYS   135     -28.469 -11.678 -15.252  1.00 10.00      A   
ATOM    905  CD  LYS   135     -28.903 -11.914 -16.689  1.00 10.00      A   
ATOM    906  CE  LYS   135     -28.480 -13.296 -17.164  1.00 10.00      A   
ATOM    907  NZ  LYS   135     -28.867 -13.548 -18.576  1.00 10.00      A   
ATOM    908  HZ1 LYS   135     -28.523 -12.779 -19.187  1.00 10.00      A   
ATOM    909  HZ2 LYS   135     -29.900 -13.603 -18.659  1.00 10.00      A   
ATOM    910  HZ3 LYS   135     -28.457 -14.447 -18.905  1.00 10.00      A   
ATOM    911  C   LYS   135     -26.289 -10.180 -13.783  1.00 10.00      A   
ATOM    912  O   LYS   135     -25.708  -9.897 -14.833  1.00 10.00      A   
ATOM    913  N   VAL   136     -25.678 -10.759 -12.765  1.00 10.00      A   
ATOM    914  HN  VAL   136     -26.194 -10.988 -11.961  1.00 10.00      A   
ATOM    915  CA  VAL   136     -24.259 -11.082 -12.822  1.00 10.00      A   
ATOM    916  CB  VAL   136     -23.470 -10.380 -11.698  1.00 10.00      A   
ATOM    917  CG1 VAL   136     -23.435  -8.875 -11.929  1.00 10.00      A   
ATOM    918  CG2 VAL   136     -24.073 -10.702 -10.337  1.00 10.00      A   
ATOM    919  C   VAL   136     -24.005 -12.581 -12.749  1.00 10.00      A   
ATOM    920  O   VAL   136     -24.917 -13.374 -12.504  1.00 10.00      A   
ATOM    921  N   ASN   137     -22.754 -12.950 -12.970  1.00 10.00      A   
ATOM    922  HN  ASN   137     -22.089 -12.261 -13.179  1.00 10.00      A   
ATOM    923  CA  ASN   137     -22.334 -14.342 -12.925  1.00 10.00      A   
ATOM    924  CB  ASN   137     -21.186 -14.555 -13.917  1.00 10.00      A   
ATOM    925  CG  ASN   137     -21.019 -15.999 -14.342  1.00 10.00      A   
ATOM    926  OD1 ASN   137     -20.307 -16.767 -13.699  1.00 10.00      A   
ATOM    927  ND2 ASN   137     -21.669 -16.374 -15.433  1.00 10.00      A   
ATOM    928 HD21 ASN   137     -22.215 -15.705 -15.902  1.00 10.00      A   
ATOM    929 HD22 ASN   137     -21.574 -17.304 -15.734  1.00 10.00      A   
ATOM    930  C   ASN   137     -21.871 -14.683 -11.512  1.00 10.00      A   
ATOM    931  O   ASN   137     -21.734 -13.792 -10.672  1.00 10.00      A   
ATOM    932  N   LYS   138     -21.621 -15.963 -11.254  1.00 10.00      A   
ATOM    933  HN  LYS   138     -21.742 -16.629 -11.968  1.00 10.00      A   
ATOM    934  CA  LYS   138     -21.173 -16.410  -9.938  1.00 10.00      A   
ATOM    935  CB  LYS   138     -21.051 -17.935  -9.902  1.00 10.00      A   
ATOM    936  CG  LYS   138     -20.898 -18.511  -8.505  1.00 10.00      A   
ATOM    937  CD  LYS   138     -20.575 -19.994  -8.555  1.00 10.00      A   
ATOM    938  CE  LYS   138     -20.488 -20.586  -7.159  1.00 10.00      A   
ATOM    939  NZ  LYS   138     -19.936 -21.964  -7.174  1.00 10.00      A   
ATOM    940  HZ1 LYS   138     -20.443 -22.544  -7.872  1.00 10.00      A   
ATOM    941  HZ2 LYS   138     -20.044 -22.403  -6.238  1.00 10.00      A   
ATOM    942  HZ3 LYS   138     -18.923 -21.946  -7.422  1.00 10.00      A   
ATOM    943  C   LYS   138     -19.837 -15.774  -9.567  1.00 10.00      A   
ATOM    944  O   LYS   138     -19.570 -15.497  -8.397  1.00 10.00      A   
ATOM    945  N   GLN   139     -19.008 -15.528 -10.572  1.00 10.00      A   
ATOM    946  HN  GLN   139     -19.280 -15.765 -11.484  1.00 10.00      A   
ATOM    947  CA  GLN   139     -17.700 -14.922 -10.352  1.00 10.00      A   
ATOM    948  CB  GLN   139     -16.736 -15.278 -11.487  1.00 10.00      A   
ATOM    949  CG  GLN   139     -16.595 -16.771 -11.753  1.00 10.00      A   
ATOM    950  CD  GLN   139     -16.214 -17.567 -10.518  1.00 10.00      A   
ATOM    951  OE1 GLN   139     -15.559 -17.057  -9.605  1.00 10.00      A   
ATOM    952  NE2 GLN   139     -16.627 -18.825 -10.476  1.00 10.00      A   
ATOM    953 HE21 GLN   139     -17.154 -19.166 -11.232  1.00 10.00      A   
ATOM    954 HE22 GLN   139     -16.376 -19.371  -9.699  1.00 10.00      A   
ATOM    955  C   GLN   139     -17.807 -13.406 -10.210  1.00 10.00      A   
ATOM    956  O   GLN   139     -16.804 -12.719 -10.024  1.00 10.00      A   
ATOM    957  N   TRP   140     -19.025 -12.887 -10.297  1.00 10.00      A   
ATOM    958  HN  TRP   140     -19.792 -13.482 -10.446  1.00 10.00      A   
ATOM    959  CA  TRP   140     -19.251 -11.454 -10.180  1.00 10.00      A   
ATOM    960  CB  TRP   140     -19.756 -10.871 -11.504  1.00 10.00      A   
ATOM    961  CG  TRP   140     -18.699 -10.805 -12.566  1.00 10.00      A   
ATOM    962  CD1 TRP   140     -18.331 -11.801 -13.422  1.00 10.00      A   
ATOM    963  CD2 TRP   140     -17.870  -9.680 -12.882  1.00 10.00      A   
ATOM    964  NE1 TRP   140     -17.323 -11.368 -14.247  1.00 10.00      A   
ATOM    965  HE1 TRP   140     -16.889 -11.903 -14.947  1.00 10.00      A   
ATOM    966  CE2 TRP   140     -17.022 -10.069 -13.936  1.00 10.00      A   
ATOM    967  CE3 TRP   140     -17.762  -8.383 -12.376  1.00 10.00      A   
ATOM    968  CZ2 TRP   140     -16.080  -9.207 -14.492  1.00 10.00      A   
ATOM    969  CZ3 TRP   140     -16.827  -7.529 -12.928  1.00 10.00      A   
ATOM    970  CH2 TRP   140     -15.999  -7.943 -13.976  1.00 10.00      A   
ATOM    971  C   TRP   140     -20.212 -11.133  -9.040  1.00 10.00      A   
ATOM    972  O   TRP   140     -20.681 -10.003  -8.908  1.00 10.00      A   
ATOM    973  N   LEU   141     -20.486 -12.129  -8.205  1.00 10.00      A   
ATOM    974  HN  LEU   141     -20.073 -13.005  -8.354  1.00 10.00      A   
ATOM    975  CA  LEU   141     -21.382 -11.949  -7.067  1.00 10.00      A   
ATOM    976  CB  LEU   141     -21.672 -13.284  -6.376  1.00 10.00      A   
ATOM    977  CG  LEU   141     -22.583 -14.254  -7.131  1.00 10.00      A   
ATOM    978  CD1 LEU   141     -22.694 -15.572  -6.381  1.00 10.00      A   
ATOM    979  CD2 LEU   141     -23.959 -13.641  -7.339  1.00 10.00      A   
ATOM    980  C   LEU   141     -20.783 -10.954  -6.080  1.00 10.00      A   
ATOM    981  O   LEU   141     -21.492 -10.126  -5.505  1.00 10.00      A   
ATOM    982  N   ARG   142     -19.470 -11.039  -5.897  1.00 10.00      A   
ATOM    983  HN  ARG   142     -18.964 -11.738  -6.367  1.00 10.00      A   
ATOM    984  CA  ARG   142     -18.769 -10.132  -5.000  1.00 10.00      A   
ATOM    985  CB  ARG   142     -17.316 -10.568  -4.797  1.00 10.00      A   
ATOM    986  CG  ARG   142     -17.167 -11.788  -3.903  1.00 10.00      A   
ATOM    987  CD  ARG   142     -15.722 -12.004  -3.487  1.00 10.00      A   
ATOM    988  NE  ARG   142     -14.913 -12.578  -4.565  1.00 10.00      A   
ATOM    989  HE  ARG   142     -14.960 -12.144  -5.448  1.00 10.00      A   
ATOM    990  CZ  ARG   142     -14.129 -13.644  -4.421  1.00 10.00      A   
ATOM    991  NH1 ARG   142     -14.045 -14.265  -3.253  1.00 10.00      A   
ATOM    992 HH11 ARG   142     -13.426 -15.099  -3.151  1.00 10.00      A   
ATOM    993 HH12 ARG   142     -14.598 -13.927  -2.434  1.00 10.00      A   
ATOM    994  NH2 ARG   142     -13.425 -14.091  -5.450  1.00 10.00      A   
ATOM    995 HH21 ARG   142     -12.809 -14.926  -5.343  1.00 10.00      A   
ATOM    996 HH22 ARG   142     -13.481 -13.606  -6.376  1.00 10.00      A   
ATOM    997  C   ARG   142     -18.845  -8.707  -5.536  1.00 10.00      A   
ATOM    998  O   ARG   142     -18.987  -7.752  -4.774  1.00 10.00      A   
ATOM    999  N   TYR   143     -18.781  -8.574  -6.856  1.00 10.00      A   
ATOM   1000  HN  TYR   143     -18.676  -9.372  -7.413  1.00 10.00      A   
ATOM   1001  CA  TYR   143     -18.871  -7.266  -7.494  1.00 10.00      A   
ATOM   1002  CB  TYR   143     -18.593  -7.362  -9.001  1.00 10.00      A   
ATOM   1003  CG  TYR   143     -18.791  -6.053  -9.737  1.00 10.00      A   
ATOM   1004  CD1 TYR   143     -17.822  -5.059  -9.701  1.00 10.00      A   
ATOM   1005  CD2 TYR   143     -19.955  -5.805 -10.457  1.00 10.00      A   
ATOM   1006  CE1 TYR   143     -18.006  -3.855 -10.355  1.00 10.00      A   
ATOM   1007  CE2 TYR   143     -20.145  -4.604 -11.119  1.00 10.00      A   
ATOM   1008  CZ  TYR   143     -19.168  -3.632 -11.064  1.00 10.00      A   
ATOM   1009  OH  TYR   143     -19.357  -2.429 -11.707  1.00 10.00      A   
ATOM   1010  HH  TYR   143     -18.747  -2.371 -12.455  1.00 10.00      A   
ATOM   1011  C   TYR   143     -20.257  -6.688  -7.251  1.00 10.00      A   
ATOM   1012  O   TYR   143     -20.402  -5.513  -6.922  1.00 10.00      A   
ATOM   1013  N   ALA   144     -21.270  -7.533  -7.409  1.00 10.00      A   
ATOM   1014  HN  ALA   144     -21.085  -8.453  -7.696  1.00 10.00      A   
ATOM   1015  CA  ALA   144     -22.651  -7.127  -7.187  1.00 10.00      A   
ATOM   1016  CB  ALA   144     -23.596  -8.280  -7.481  1.00 10.00      A   
ATOM   1017  C   ALA   144     -22.828  -6.646  -5.753  1.00 10.00      A   
ATOM   1018  O   ALA   144     -23.520  -5.662  -5.498  1.00 10.00      A   
ATOM   1019  N   GLY   145     -22.187  -7.349  -4.822  1.00 10.00      A   
ATOM   1020  HN  GLY   145     -21.666  -8.138  -5.090  1.00 10.00      A   
ATOM   1021  CA  GLY   145     -22.261  -6.976  -3.425  1.00 10.00      A   
ATOM   1022  C   GLY   145     -21.679  -5.597  -3.191  1.00 10.00      A   
ATOM   1023  O   GLY   145     -22.285  -4.767  -2.520  1.00 10.00      A   
ATOM   1024  N   HIS   146     -20.514  -5.347  -3.780  1.00 10.00      A   
ATOM   1025  HN  HIS   146     -20.091  -6.052  -4.318  1.00 10.00      A   
ATOM   1026  CA  HIS   146     -19.848  -4.055  -3.644  1.00 10.00      A   
ATOM   1027  CB  HIS   146     -18.432  -4.099  -4.229  1.00 10.00      A   
ATOM   1028  CG  HIS   146     -17.454  -4.902  -3.428  1.00 10.00      A   
ATOM   1029  ND1 HIS   146     -17.264  -4.734  -2.073  1.00 10.00      A   
ATOM   1030  HD1 HIS   146     -17.743  -4.083  -1.492  1.00 10.00      A   
ATOM   1031  CD2 HIS   146     -16.609  -5.892  -3.802  1.00 10.00      A   
ATOM   1032  CE1 HIS   146     -16.346  -5.581  -1.651  1.00 10.00      A   
ATOM   1033  NE2 HIS   146     -15.935  -6.296  -2.680  1.00 10.00      A   
ATOM   1034  HE2 HIS   146     -15.262  -7.017  -2.640  1.00 10.00      A   
ATOM   1035  C   HIS   146     -20.660  -2.955  -4.322  1.00 10.00      A   
ATOM   1036  O   HIS   146     -20.753  -1.837  -3.820  1.00 10.00      A   
ATOM   1037  N   THR   147     -21.253  -3.288  -5.462  1.00 10.00      A   
ATOM   1038  HN  THR   147     -21.135  -4.200  -5.812  1.00 10.00      A   
ATOM   1039  CA  THR   147     -22.069  -2.340  -6.213  1.00 10.00      A   
ATOM   1040  CB  THR   147     -22.433  -2.908  -7.602  1.00 10.00      A   
ATOM   1041  OG1 THR   147     -21.230  -3.333  -8.259  1.00 10.00      A   
ATOM   1042  HG1 THR   147     -20.987  -4.213  -7.944  1.00 10.00      A   
ATOM   1043  CG2 THR   147     -23.122  -1.857  -8.460  1.00 10.00      A   
ATOM   1044  C   THR   147     -23.337  -1.983  -5.434  1.00 10.00      A   
ATOM   1045  O   THR   147     -23.920  -0.908  -5.617  1.00 10.00      A   
ATOM   1046  N   ALA   148     -23.753  -2.884  -4.554  1.00 10.00      A   
ATOM   1047  HN  ALA   148     -23.250  -3.720  -4.452  1.00 10.00      A   
ATOM   1048  CA  ALA   148     -24.932  -2.658  -3.736  1.00 10.00      A   
ATOM   1049  CB  ALA   148     -25.366  -3.949  -3.060  1.00 10.00      A   
ATOM   1050  C   ALA   148     -24.646  -1.569  -2.706  1.00 10.00      A   
ATOM   1051  O   ALA   148     -25.425  -0.625  -2.548  1.00 10.00      A   
ATOM   1052  N   SER   149     -23.519  -1.701  -2.020  1.00 10.00      A   
ATOM   1053  HN  SER   149     -22.947  -2.488  -2.178  1.00 10.00      A   
ATOM   1054  CA  SER   149     -23.109  -0.726  -1.020  1.00 10.00      A   
ATOM   1055  CB  SER   149     -21.929  -1.286  -0.226  1.00 10.00      A   
ATOM   1056  OG  SER   149     -21.620  -2.603  -0.654  1.00 10.00      A   
ATOM   1057  HG  SER   149     -20.659  -2.734  -0.634  1.00 10.00      A   
ATOM   1058  C   SER   149     -22.716   0.585  -1.694  1.00 10.00      A   
ATOM   1059  O   SER   149     -22.988   1.672  -1.180  1.00 10.00      A   
ATOM   1060  N   ASP   150     -22.087   0.457  -2.858  1.00 10.00      A   
ATOM   1061  HN  ASP   150     -21.904  -0.451  -3.194  1.00 10.00      A   
ATOM   1062  CA  ASP   150     -21.638   1.596  -3.656  1.00 10.00      A   
ATOM   1063  CB  ASP   150     -21.036   1.071  -4.963  1.00 10.00      A   
ATOM   1064  CG  ASP   150     -19.978   1.971  -5.567  1.00 10.00      A   
ATOM   1065  OD1 ASP   150     -18.903   2.131  -4.951  1.00 10.00      A   
ATOM   1066  OD2 ASP   150     -20.196   2.479  -6.686  1.00 10.00      A   
ATOM   1067  C   ASP   150     -22.799   2.538  -3.966  1.00 10.00      A   
ATOM   1068  O   ASP   150     -22.697   3.753  -3.787  1.00 10.00      A   
ATOM   1069  N   GLU   151     -23.909   1.959  -4.409  1.00 10.00      A   
ATOM   1070  HN  GLU   151     -23.923   0.983  -4.507  1.00 10.00      A   
ATOM   1071  CA  GLU   151     -25.104   2.724  -4.756  1.00 10.00      A   
ATOM   1072  CB  GLU   151     -26.125   1.798  -5.420  1.00 10.00      A   
ATOM   1073  CG  GLU   151     -27.448   2.456  -5.778  1.00 10.00      A   
ATOM   1074  CD  GLU   151     -27.428   3.117  -7.140  1.00 10.00      A   
ATOM   1075  OE1 GLU   151     -27.616   2.406  -8.152  1.00 10.00      A   
ATOM   1076  OE2 GLU   151     -27.238   4.350  -7.207  1.00 10.00      A   
ATOM   1077  C   GLU   151     -25.723   3.389  -3.524  1.00 10.00      A   
ATOM   1078  O   GLU   151     -26.038   4.582  -3.540  1.00 10.00      A   
ATOM   1079  N   VAL   152     -25.880   2.610  -2.457  1.00 10.00      A   
ATOM   1080  HN  VAL   152     -25.586   1.676  -2.509  1.00 10.00      A   
ATOM   1081  CA  VAL   152     -26.471   3.099  -1.212  1.00 10.00      A   
ATOM   1082  CB  VAL   152     -26.593   1.968  -0.167  1.00 10.00      A   
ATOM   1083  CG1 VAL   152     -27.038   2.512   1.183  1.00 10.00      A   
ATOM   1084  CG2 VAL   152     -27.562   0.902  -0.654  1.00 10.00      A   
ATOM   1085  C   VAL   152     -25.671   4.262  -0.627  1.00 10.00      A   
ATOM   1086  O   VAL   152     -26.243   5.266  -0.200  1.00 10.00      A   
ATOM   1087  N   PHE   153     -24.350   4.125  -0.622  1.00 10.00      A   
ATOM   1088  HN  PHE   153     -23.956   3.298  -0.983  1.00 10.00      A   
ATOM   1089  CA  PHE   153     -23.467   5.155  -0.090  1.00 10.00      A   
ATOM   1090  CB  PHE   153     -22.005   4.726  -0.251  1.00 10.00      A   
ATOM   1091  CG  PHE   153     -21.010   5.632   0.424  1.00 10.00      A   
ATOM   1092  CD1 PHE   153     -20.926   5.682   1.806  1.00 10.00      A   
ATOM   1093  CD2 PHE   153     -20.154   6.425  -0.323  1.00 10.00      A   
ATOM   1094  CE1 PHE   153     -20.010   6.507   2.430  1.00 10.00      A   
ATOM   1095  CE2 PHE   153     -19.236   7.252   0.295  1.00 10.00      A   
ATOM   1096  CZ  PHE   153     -19.165   7.294   1.673  1.00 10.00      A   
ATOM   1097  C   PHE   153     -23.703   6.493  -0.784  1.00 10.00      A   
ATOM   1098  O   PHE   153     -23.865   7.524  -0.127  1.00 10.00      A   
ATOM   1099  N   GLU   154     -23.760   6.456  -2.110  1.00 10.00      A   
ATOM   1100  HN  GLU   154     -23.659   5.590  -2.564  1.00 10.00      A   
ATOM   1101  CA  GLU   154     -23.964   7.654  -2.918  1.00 10.00      A   
ATOM   1102  CB  GLU   154     -23.831   7.320  -4.403  1.00 10.00      A   
ATOM   1103  CG  GLU   154     -22.411   7.034  -4.851  1.00 10.00      A   
ATOM   1104  CD  GLU   154     -22.121   7.605  -6.219  1.00 10.00      A   
ATOM   1105  OE1 GLU   154     -22.441   8.788  -6.450  1.00 10.00      A   
ATOM   1106  OE2 GLU   154     -21.574   6.875  -7.071  1.00 10.00      A   
ATOM   1107  C   GLU   154     -25.318   8.312  -2.660  1.00 10.00      A   
ATOM   1108  O   GLU   154     -25.465   9.527  -2.798  1.00 10.00      A   
ATOM   1109  N   LYS   155     -26.302   7.512  -2.284  1.00 10.00      A   
ATOM   1110  HN  LYS   155     -26.121   6.553  -2.173  1.00 10.00      A   
ATOM   1111  CA  LYS   155     -27.641   8.025  -2.027  1.00 10.00      A   
ATOM   1112  CB  LYS   155     -28.696   6.940  -2.278  1.00 10.00      A   
ATOM   1113  CG  LYS   155     -30.135   7.404  -2.092  1.00 10.00      A   
ATOM   1114  CD  LYS   155     -30.516   8.474  -3.104  1.00 10.00      A   
ATOM   1115  CE  LYS   155     -31.913   9.014  -2.838  1.00 10.00      A   
ATOM   1116  NZ  LYS   155     -32.372   9.936  -3.909  1.00 10.00      A   
ATOM   1117  HZ1 LYS   155     -32.290   9.478  -4.837  1.00 10.00      A   
ATOM   1118  HZ2 LYS   155     -31.792  10.801  -3.911  1.00 10.00      A   
ATOM   1119  HZ3 LYS   155     -33.368  10.203  -3.751  1.00 10.00      A   
ATOM   1120  C   LYS   155     -27.772   8.581  -0.611  1.00 10.00      A   
ATOM   1121  O   LYS   155     -28.580   9.474  -0.358  1.00 10.00      A   
ATOM   1122  N   LEU   156     -26.975   8.061   0.309  1.00 10.00      A   
ATOM   1123  HN  LEU   156     -26.343   7.355   0.054  1.00 10.00      A   
ATOM   1124  CA  LEU   156     -27.031   8.505   1.696  1.00 10.00      A   
ATOM   1125  CB  LEU   156     -26.791   7.336   2.653  1.00 10.00      A   
ATOM   1126  CG  LEU   156     -27.863   6.241   2.661  1.00 10.00      A   
ATOM   1127  CD1 LEU   156     -27.537   5.185   3.704  1.00 10.00      A   
ATOM   1128  CD2 LEU   156     -29.241   6.837   2.910  1.00 10.00      A   
ATOM   1129  C   LEU   156     -26.075   9.665   1.992  1.00 10.00      A   
ATOM   1130  O   LEU   156     -26.498  10.723   2.458  1.00 10.00      A   
ATOM   1131  N   THR   157     -24.792   9.477   1.725  1.00 10.00      A   
ATOM   1132  HN  THR   157     -24.495   8.627   1.333  1.00 10.00      A   
ATOM   1133  CA  THR   157     -23.813  10.523   1.994  1.00 10.00      A   
ATOM   1134  CB  THR   157     -22.423   9.943   2.315  1.00 10.00      A   
ATOM   1135  OG1 THR   157     -21.998   9.091   1.246  1.00 10.00      A   
ATOM   1136  HG1 THR   157     -21.754   8.229   1.600  1.00 10.00      A   
ATOM   1137  CG2 THR   157     -22.462   9.143   3.606  1.00 10.00      A   
ATOM   1138  C   THR   157     -23.701  11.488   0.820  1.00 10.00      A   
ATOM   1139  O   THR   157     -23.547  12.696   1.006  1.00 10.00      A   
ATOM   1140  N   GLY   158     -23.791  10.949  -0.386  1.00 10.00      A   
ATOM   1141  HN  GLY   158     -23.919   9.980  -0.473  1.00 10.00      A   
ATOM   1142  CA  GLY   158     -23.691  11.772  -1.572  1.00 10.00      A   
ATOM   1143  C   GLY   158     -22.316  11.673  -2.194  1.00 10.00      A   
ATOM   1144  O   GLY   158     -22.114  12.047  -3.351  1.00 10.00      A   
ATOM   1145  N   ILE   159     -21.372  11.156  -1.421  1.00 10.00      A   
ATOM   1146  HN  ILE   159     -21.605  10.861  -0.517  1.00 10.00      A   
ATOM   1147  CA  ILE   159     -20.004  10.997  -1.887  1.00 10.00      A   
ATOM   1148  CB  ILE   159     -19.037  10.709  -0.716  1.00 10.00      A   
ATOM   1149  CG1 ILE   159     -19.300  11.664   0.453  1.00 10.00      A   
ATOM   1150  CG2 ILE   159     -17.587  10.818  -1.176  1.00 10.00      A   
ATOM   1151  CD1 ILE   159     -18.547  11.302   1.717  1.00 10.00      A   
ATOM   1152  C   ILE   159     -19.931   9.844  -2.885  1.00 10.00      A   
ATOM   1153  O   ILE   159     -20.585   8.817  -2.702  1.00 10.00      A   
ATOM   1154  N   LYS   160     -19.153  10.032  -3.944  1.00 10.00      A   
ATOM   1155  HN  LYS   160     -18.681  10.885  -4.043  1.00 10.00      A   
ATOM   1156  CA  LYS   160     -18.988   9.008  -4.963  1.00 10.00      A   
ATOM   1157  CB  LYS   160     -18.124   9.537  -6.105  1.00 10.00      A   
ATOM   1158  CG  LYS   160     -18.464   8.955  -7.464  1.00 10.00      A   
ATOM   1159  CD  LYS   160     -17.499   9.452  -8.520  1.00 10.00      A   
ATOM   1160  CE  LYS   160     -18.045   9.244  -9.919  1.00 10.00      A   
ATOM   1161  NZ  LYS   160     -17.157   9.843 -10.946  1.00 10.00      A   
ATOM   1162  HZ1 LYS   160     -16.422   9.162 -11.229  1.00 10.00      A   
ATOM   1163  HZ2 LYS   160     -16.694  10.693 -10.567  1.00 10.00      A   
ATOM   1164  HZ3 LYS   160     -17.708  10.110 -11.785  1.00 10.00      A   
ATOM   1165  C   LYS   160     -18.354   7.763  -4.356  1.00 10.00      A   
ATOM   1166  O   LYS   160     -17.268   7.829  -3.775  1.00 10.00      A   
ATOM   1167  N   GLY   161     -19.042   6.640  -4.490  1.00 10.00      A   
ATOM   1168  HN  GLY   161     -19.891   6.655  -4.979  1.00 10.00      A   
ATOM   1169  CA  GLY   161     -18.558   5.395  -3.937  1.00 10.00      A   
ATOM   1170  C   GLY   161     -17.331   4.858  -4.647  1.00 10.00      A   
ATOM   1171  O   GLY   161     -17.124   5.107  -5.839  1.00 10.00      A   
ATOM   1172  N   ALA   162     -16.513   4.129  -3.903  1.00 10.00      A   
ATOM   1173  HN  ALA   162     -16.730   3.990  -2.957  1.00 10.00      A   
ATOM   1174  CA  ALA   162     -15.302   3.527  -4.437  1.00 10.00      A   
ATOM   1175  CB  ALA   162     -14.089   4.359  -4.048  1.00 10.00      A   
ATOM   1176  C   ALA   162     -15.172   2.111  -3.896  1.00 10.00      A   
ATOM   1177  O   ALA   162     -14.071   1.619  -3.649  1.00 10.00      A   
ATOM   1178  N   PHE   163     -16.314   1.449  -3.735  1.00 10.00      A   
ATOM   1179  HN  PHE   163     -17.163   1.885  -3.998  1.00 10.00      A   
ATOM   1180  CA  PHE   163     -16.355   0.093  -3.199  1.00 10.00      A   
ATOM   1181  CB  PHE   163     -17.751  -0.225  -2.657  1.00 10.00      A   
ATOM   1182  CG  PHE   163     -18.209   0.701  -1.564  1.00 10.00      A   
ATOM   1183  CD1 PHE   163     -18.734   1.946  -1.864  1.00 10.00      A   
ATOM   1184  CD2 PHE   163     -18.116   0.326  -0.236  1.00 10.00      A   
ATOM   1185  CE1 PHE   163     -19.155   2.800  -0.863  1.00 10.00      A   
ATOM   1186  CE2 PHE   163     -18.535   1.175   0.772  1.00 10.00      A   
ATOM   1187  CZ  PHE   163     -19.056   2.415   0.459  1.00 10.00      A   
ATOM   1188  C   PHE   163     -15.953  -0.939  -4.249  1.00 10.00      A   
ATOM   1189  O   PHE   163     -15.680  -2.092  -3.926  1.00 10.00      A   
ATOM   1190  N   ARG   164     -15.908  -0.513  -5.503  1.00 10.00      A   
ATOM   1191  HN  ARG   164     -16.123   0.423  -5.698  1.00 10.00      A   
ATOM   1192  CA  ARG   164     -15.546  -1.403  -6.601  1.00 10.00      A   
ATOM   1193  CB  ARG   164     -16.524  -1.231  -7.766  1.00 10.00      A   
ATOM   1194  CG  ARG   164     -17.960  -1.588  -7.418  1.00 10.00      A   
ATOM   1195  CD  ARG   164     -18.916  -0.472  -7.801  1.00 10.00      A   
ATOM   1196  NE  ARG   164     -19.500  -0.677  -9.124  1.00 10.00      A   
ATOM   1197  HE  ARG   164     -19.237  -1.491  -9.613  1.00 10.00      A   
ATOM   1198  CZ  ARG   164     -20.373   0.155  -9.692  1.00 10.00      A   
ATOM   1199  NH1 ARG   164     -20.767   1.256  -9.059  1.00 10.00      A   
ATOM   1200 HH11 ARG   164     -20.395   1.484  -8.106  1.00 10.00      A   
ATOM   1201 HH12 ARG   164     -21.452   1.902  -9.510  1.00 10.00      A   
ATOM   1202  NH2 ARG   164     -20.854  -0.123 -10.897  1.00 10.00      A   
ATOM   1203 HH21 ARG   164     -20.545  -0.992 -11.396  1.00 10.00      A   
ATOM   1204 HH22 ARG   164     -21.545   0.518 -11.353  1.00 10.00      A   
ATOM   1205  C   ARG   164     -14.113  -1.159  -7.063  1.00 10.00      A   
ATOM   1206  O   ARG   164     -13.783  -1.354  -8.234  1.00 10.00      A   
ATOM   1207  N   THR   165     -13.260  -0.742  -6.137  1.00 10.00      A   
ATOM   1208  HN  THR   165     -13.574  -0.613  -5.218  1.00 10.00      A   
ATOM   1209  CA  THR   165     -11.865  -0.481  -6.454  1.00 10.00      A   
ATOM   1210  CB  THR   165     -11.340   0.766  -5.719  1.00 10.00      A   
ATOM   1211  OG1 THR   165     -11.649   0.681  -4.320  1.00 10.00      A   
ATOM   1212  HG1 THR   165     -12.504   1.105  -4.149  1.00 10.00      A   
ATOM   1213  CG2 THR   165     -11.958   2.027  -6.303  1.00 10.00      A   
ATOM   1214  C   THR   165     -10.990  -1.683  -6.108  1.00 10.00      A   
ATOM   1215  O   THR   165     -11.445  -2.633  -5.462  1.00 10.00      A   
ATOM   1216  N   ARG   166      -9.737  -1.636  -6.539  1.00 10.00      A   
ATOM   1217  HN  ARG   166      -9.428  -0.845  -7.036  1.00 10.00      A   
ATOM   1218  CA  ARG   166      -8.797  -2.714  -6.281  1.00 10.00      A   
ATOM   1219  CB  ARG   166      -8.480  -3.474  -7.575  1.00 10.00      A   
ATOM   1220  CG  ARG   166      -9.658  -4.255  -8.139  1.00 10.00      A   
ATOM   1221  CD  ARG   166      -9.215  -5.579  -8.742  1.00 10.00      A   
ATOM   1222  NE  ARG   166      -9.154  -5.537 -10.204  1.00 10.00      A   
ATOM   1223  HE  ARG   166      -9.232  -4.651 -10.633  1.00 10.00      A   
ATOM   1224  CZ  ARG   166      -9.015  -6.617 -10.978  1.00 10.00      A   
ATOM   1225  NH1 ARG   166      -8.926  -7.824 -10.438  1.00 10.00      A   
ATOM   1226 HH11 ARG   166      -8.819  -8.667 -11.051  1.00 10.00      A   
ATOM   1227 HH12 ARG   166      -8.966  -7.942  -9.405  1.00 10.00      A   
ATOM   1228  NH2 ARG   166      -8.975  -6.491 -12.297  1.00 10.00      A   
ATOM   1229 HH21 ARG   166      -9.051  -5.547 -12.736  1.00 10.00      A   
ATOM   1230 HH22 ARG   166      -8.865  -7.338 -12.903  1.00 10.00      A   
ATOM   1231  C   ARG   166      -7.518  -2.168  -5.655  1.00 10.00      A   
ATOM   1232  O   ARG   166      -7.315  -0.956  -5.590  1.00 10.00      A   
ATOM   1233  N   ILE   167      -6.661  -3.059  -5.191  1.00 10.00      A   
ATOM   1234  HN  ILE   167      -6.868  -4.020  -5.276  1.00 10.00      A   
ATOM   1235  CA  ILE   167      -5.408  -2.660  -4.572  1.00 10.00      A   
ATOM   1236  CB  ILE   167      -5.467  -2.749  -3.029  1.00 10.00      A   
ATOM   1237  CG1 ILE   167      -5.951  -4.133  -2.578  1.00 10.00      A   
ATOM   1238  CG2 ILE   167      -6.344  -1.645  -2.450  1.00 10.00      A   
ATOM   1239  CD1 ILE   167      -5.870  -4.359  -1.081  1.00 10.00      A   
ATOM   1240  C   ILE   167      -4.259  -3.521  -5.084  1.00 10.00      A   
ATOM   1241  O   ILE   167      -4.463  -4.668  -5.491  1.00 10.00      A   
ATOM   1242  N   ALA   168      -3.059  -2.962  -5.069  1.00 10.00      A   
ATOM   1243  HN  ALA   168      -2.966  -2.045  -4.729  1.00 10.00      A   
ATOM   1244  CA  ALA   168      -1.871  -3.674  -5.524  1.00 10.00      A   
ATOM   1245  CB  ALA   168      -1.339  -3.074  -6.814  1.00 10.00      A   
ATOM   1246  C   ALA   168      -0.798  -3.643  -4.452  1.00 10.00      A   
ATOM   1247  O   ALA   168      -0.721  -2.689  -3.675  1.00 10.00      A   
ATOM   1248  N   TYR   169       0.008  -4.693  -4.399  1.00 10.00      A   
ATOM   1249  HN  TYR   169      -0.120  -5.429  -5.040  1.00 10.00      A   
ATOM   1250  CA  TYR   169       1.079  -4.794  -3.419  1.00 10.00      A   
ATOM   1251  CB  TYR   169       0.506  -5.039  -2.014  1.00 10.00      A   
ATOM   1252  CG  TYR   169      -0.601  -6.074  -1.957  1.00 10.00      A   
ATOM   1253  CD1 TYR   169      -0.309  -7.425  -1.830  1.00 10.00      A   
ATOM   1254  CD2 TYR   169      -1.937  -5.700  -2.033  1.00 10.00      A   
ATOM   1255  CE1 TYR   169      -1.315  -8.372  -1.782  1.00 10.00      A   
ATOM   1256  CE2 TYR   169      -2.949  -6.641  -1.984  1.00 10.00      A   
ATOM   1257  CZ  TYR   169      -2.632  -7.976  -1.860  1.00 10.00      A   
ATOM   1258  OH  TYR   169      -3.634  -8.920  -1.812  1.00 10.00      A   
ATOM   1259  HH  TYR   169      -4.368  -8.641  -2.387  1.00 10.00      A   
ATOM   1260  C   TYR   169       2.044  -5.909  -3.800  1.00 10.00      A   
ATOM   1261  O   TYR   169       1.662  -6.865  -4.475  1.00 10.00      A   
ATOM   1262  N   VAL   170       3.294  -5.775  -3.388  1.00 10.00      A   
ATOM   1263  HN  VAL   170       3.551  -4.974  -2.876  1.00 10.00      A   
ATOM   1264  CA  VAL   170       4.298  -6.789  -3.675  1.00 10.00      A   
ATOM   1265  CB  VAL   170       5.717  -6.188  -3.734  1.00 10.00      A   
ATOM   1266  CG1 VAL   170       6.717  -7.228  -4.209  1.00 10.00      A   
ATOM   1267  CG2 VAL   170       5.746  -4.964  -4.639  1.00 10.00      A   
ATOM   1268  C   VAL   170       4.245  -7.868  -2.601  1.00 10.00      A   
ATOM   1269  O   VAL   170       4.442  -7.584  -1.420  1.00 10.00      A   
ATOM   1270  N   VAL   171       3.969  -9.098  -3.008  1.00 10.00      A   
ATOM   1271  HN  VAL   171       3.831  -9.270  -3.966  1.00 10.00      A   
ATOM   1272  CA  VAL   171       3.875 -10.202  -2.069  1.00 10.00      A   
ATOM   1273  CB  VAL   171       2.680 -11.128  -2.384  1.00 10.00      A   
ATOM   1274  CG1 VAL   171       2.448 -12.110  -1.244  1.00 10.00      A   
ATOM   1275  CG2 VAL   171       1.424 -10.325  -2.671  1.00 10.00      A   
ATOM   1276  C   VAL   171       5.139 -11.043  -2.071  1.00 10.00      A   
ATOM   1277  O   VAL   171       5.503 -11.628  -3.092  1.00 10.00      A   
ATOM   1278  N   GLN   172       5.820 -11.079  -0.936  1.00 10.00      A   
ATOM   1279  HN  GLN   172       5.517 -10.535  -0.173  1.00 10.00      A   
ATOM   1280  CA  GLN   172       7.011 -11.895  -0.803  1.00 10.00      A   
ATOM   1281  CB  GLN   172       7.982 -11.310   0.225  1.00 10.00      A   
ATOM   1282  CG  GLN   172       9.167 -12.214   0.535  1.00 10.00      A   
ATOM   1283  CD  GLN   172      10.185 -11.558   1.444  1.00 10.00      A   
ATOM   1284  OE1 GLN   172       9.857 -10.652   2.208  1.00 10.00      A   
ATOM   1285  NE2 GLN   172      11.420 -12.028   1.386  1.00 10.00      A   
ATOM   1286 HE21 GLN   172      11.606 -12.772   0.768  1.00 10.00      A   
ATOM   1287 HE22 GLN   172      12.104 -11.612   1.959  1.00 10.00      A   
ATOM   1288  C   GLN   172       6.592 -13.305  -0.408  1.00 10.00      A   
ATOM   1289  O   GLN   172       6.335 -13.586   0.765  1.00 10.00      A   
ATOM   1290  N   THR   173       6.494 -14.172  -1.399  1.00 10.00      A   
ATOM   1291  HN  THR   173       6.715 -13.883  -2.310  1.00 10.00      A   
ATOM   1292  CA  THR   173       6.089 -15.545  -1.184  1.00 10.00      A   
ATOM   1293  CB  THR   173       5.544 -16.151  -2.488  1.00 10.00      A   
ATOM   1294  OG1 THR   173       6.239 -15.573  -3.603  1.00 10.00      A   
ATOM   1295  HG1 THR   173       5.723 -15.708  -4.407  1.00 10.00      A   
ATOM   1296  CG2 THR   173       4.057 -15.861  -2.626  1.00 10.00      A   
ATOM   1297  C   THR   173       7.248 -16.388  -0.668  1.00 10.00      A   
ATOM   1298  O   THR   173       8.388 -15.923  -0.597  1.00 10.00      A   
ATOM   1299  N   ASN   174       6.953 -17.627  -0.311  1.00 10.00      A   
ATOM   1300  HN  ASN   174       6.026 -17.942  -0.393  1.00 10.00      A   
ATOM   1301  CA  ASN   174       7.965 -18.539   0.200  1.00 10.00      A   
ATOM   1302  CB  ASN   174       7.398 -19.369   1.353  1.00 10.00      A   
ATOM   1303  CG  ASN   174       8.470 -19.848   2.310  1.00 10.00      A   
ATOM   1304  OD1 ASN   174       9.453 -19.152   2.561  1.00 10.00      A   
ATOM   1305  ND2 ASN   174       8.293 -21.046   2.844  1.00 10.00      A   
ATOM   1306 HD21 ASN   174       7.493 -21.553   2.592  1.00 10.00      A   
ATOM   1307 HD22 ASN   174       8.967 -21.376   3.472  1.00 10.00      A   
ATOM   1308  C   ASN   174       8.469 -19.453  -0.910  1.00 10.00      A   
ATOM   1309  O   ASN   174       8.952 -20.560  -0.658  1.00 10.00      A   
ATOM   1310  N   GLY   175       8.356 -18.977  -2.142  1.00 10.00      A   
ATOM   1311  HN  GLY   175       7.971 -18.088  -2.275  1.00 10.00      A   
ATOM   1312  CA  GLY   175       8.802 -19.745  -3.284  1.00 10.00      A   
ATOM   1313  C   GLY   175      10.304 -19.678  -3.451  1.00 10.00      A   
ATOM   1314  O   GLY   175      10.937 -18.707  -3.034  1.00 10.00      A   
ATOM   1315  N   GLY   176      10.870 -20.705  -4.065  1.00 10.00      A   
ATOM   1316  HN  GLY   176      10.306 -21.439  -4.390  1.00 10.00      A   
ATOM   1317  CA  GLY   176      12.303 -20.754  -4.269  1.00 10.00      A   
ATOM   1318  C   GLY   176      12.740 -20.058  -5.540  1.00 10.00      A   
ATOM   1319  O   GLY   176      13.759 -19.368  -5.554  1.00 10.00      A   
ATOM   1320  N   GLN   177      11.965 -20.233  -6.602  1.00 10.00      A   
ATOM   1321  HN  GLN   177      11.158 -20.785  -6.519  1.00 10.00      A   
ATOM   1322  CA  GLN   177      12.279 -19.628  -7.889  1.00 10.00      A   
ATOM   1323  CB  GLN   177      11.644 -20.428  -9.031  1.00 10.00      A   
ATOM   1324  CG  GLN   177      12.241 -21.814  -9.227  1.00 10.00      A   
ATOM   1325  CD  GLN   177      11.676 -22.523 -10.443  1.00 10.00      A   
ATOM   1326  OE1 GLN   177      10.523 -22.319 -10.815  1.00 10.00      A   
ATOM   1327  NE2 GLN   177      12.486 -23.356 -11.076  1.00 10.00      A   
ATOM   1328 HE21 GLN   177      13.398 -23.470 -10.732  1.00 10.00      A   
ATOM   1329 HE22 GLN   177      12.142 -23.823 -11.869  1.00 10.00      A   
ATOM   1330  C   GLN   177      11.834 -18.168  -7.948  1.00 10.00      A   
ATOM   1331  O   GLN   177      12.600 -17.294  -8.358  1.00 10.00      A   
ATOM   1332  N   PHE   178      10.598 -17.910  -7.543  1.00 10.00      A   
ATOM   1333  HN  PHE   178      10.032 -18.643  -7.221  1.00 10.00      A   
ATOM   1334  CA  PHE   178      10.063 -16.555  -7.553  1.00 10.00      A   
ATOM   1335  CB  PHE   178       8.943 -16.417  -8.591  1.00 10.00      A   
ATOM   1336  CG  PHE   178       9.370 -16.738  -9.994  1.00 10.00      A   
ATOM   1337  CD1 PHE   178       9.142 -17.994 -10.530  1.00 10.00      A   
ATOM   1338  CD2 PHE   178      10.000 -15.787 -10.774  1.00 10.00      A   
ATOM   1339  CE1 PHE   178       9.536 -18.295 -11.819  1.00 10.00      A   
ATOM   1340  CE2 PHE   178      10.396 -16.079 -12.063  1.00 10.00      A   
ATOM   1341  CZ  PHE   178      10.163 -17.336 -12.587  1.00 10.00      A   
ATOM   1342  C   PHE   178       9.553 -16.172  -6.170  1.00 10.00      A   
ATOM   1343  O   PHE   178       8.406 -16.447  -5.825  1.00 10.00      A   
ATOM   1344  N   PRO   179      10.413 -15.554  -5.349  1.00 10.00      A   
ATOM   1345  CA  PRO   179      10.048 -15.132  -3.995  1.00 10.00      A   
ATOM   1346  CB  PRO   179      11.410 -14.967  -3.318  1.00 10.00      A   
ATOM   1347  CG  PRO   179      12.325 -14.557  -4.421  1.00 10.00      A   
ATOM   1348  CD  PRO   179      11.820 -15.239  -5.666  1.00 10.00      A   
ATOM   1349  C   PRO   179       9.292 -13.804  -3.981  1.00 10.00      A   
ATOM   1350  O   PRO   179       8.751 -13.401  -2.956  1.00 10.00      A   
ATOM   1351  N   TYR   180       9.263 -13.124  -5.119  1.00 10.00      A   
ATOM   1352  HN  TYR   180       9.706 -13.494  -5.914  1.00 10.00      A   
ATOM   1353  CA  TYR   180       8.577 -11.846  -5.221  1.00 10.00      A   
ATOM   1354  CB  TYR   180       9.566 -10.715  -5.507  1.00 10.00      A   
ATOM   1355  CG  TYR   180      10.169 -10.109  -4.259  1.00 10.00      A   
ATOM   1356  CD1 TYR   180      11.274 -10.685  -3.645  1.00 10.00      A   
ATOM   1357  CD2 TYR   180       9.631  -8.961  -3.692  1.00 10.00      A   
ATOM   1358  CE1 TYR   180      11.825 -10.133  -2.504  1.00 10.00      A   
ATOM   1359  CE2 TYR   180      10.176  -8.402  -2.552  1.00 10.00      A   
ATOM   1360  CZ  TYR   180      11.273  -8.992  -1.962  1.00 10.00      A   
ATOM   1361  OH  TYR   180      11.819  -8.437  -0.828  1.00 10.00      A   
ATOM   1362  HH  TYR   180      11.124  -8.289  -0.175  1.00 10.00      A   
ATOM   1363  C   TYR   180       7.495 -11.898  -6.289  1.00 10.00      A   
ATOM   1364  O   TYR   180       7.785 -11.908  -7.487  1.00 10.00      A   
ATOM   1365  N   GLU   181       6.251 -11.932  -5.852  1.00 10.00      A   
ATOM   1366  HN  GLU   181       6.078 -11.909  -4.884  1.00 10.00      A   
ATOM   1367  CA  GLU   181       5.131 -11.994  -6.769  1.00 10.00      A   
ATOM   1368  CB  GLU   181       4.252 -13.211  -6.463  1.00 10.00      A   
ATOM   1369  CG  GLU   181       4.927 -14.550  -6.716  1.00 10.00      A   
ATOM   1370  CD  GLU   181       4.008 -15.728  -6.451  1.00 10.00      A   
ATOM   1371  OE1 GLU   181       2.808 -15.642  -6.793  1.00 10.00      A   
ATOM   1372  OE2 GLU   181       4.485 -16.756  -5.919  1.00 10.00      A   
ATOM   1373  C   GLU   181       4.295 -10.722  -6.712  1.00 10.00      A   
ATOM   1374  O   GLU   181       3.728 -10.381  -5.670  1.00 10.00      A   
ATOM   1375  N   LEU   182       4.235 -10.015  -7.830  1.00 10.00      A   
ATOM   1376  HN  LEU   182       4.731 -10.322  -8.620  1.00 10.00      A   
ATOM   1377  CA  LEU   182       3.439  -8.805  -7.918  1.00 10.00      A   
ATOM   1378  CB  LEU   182       3.930  -7.915  -9.062  1.00 10.00      A   
ATOM   1379  CG  LEU   182       3.206  -6.579  -9.223  1.00 10.00      A   
ATOM   1380  CD1 LEU   182       3.541  -5.649  -8.068  1.00 10.00      A   
ATOM   1381  CD2 LEU   182       3.555  -5.936 -10.554  1.00 10.00      A   
ATOM   1382  C   LEU   182       1.999  -9.216  -8.161  1.00 10.00      A   
ATOM   1383  O   LEU   182       1.649  -9.649  -9.262  1.00 10.00      A   
ATOM   1384  N   ARG   183       1.175  -9.112  -7.132  1.00 10.00      A   
ATOM   1385  HN  ARG   183       1.506  -8.743  -6.285  1.00 10.00      A   
ATOM   1386  CA  ARG   183      -0.217  -9.514  -7.238  1.00 10.00      A   
ATOM   1387  CB  ARG   183      -0.507 -10.695  -6.306  1.00 10.00      A   
ATOM   1388  CG  ARG   183       0.407 -11.894  -6.514  1.00 10.00      A   
ATOM   1389  CD  ARG   183      -0.224 -13.177  -5.998  1.00 10.00      A   
ATOM   1390  NE  ARG   183      -0.568 -13.101  -4.581  1.00 10.00      A   
ATOM   1391  HE  ARG   183      -1.210 -12.406  -4.310  1.00 10.00      A   
ATOM   1392  CZ  ARG   183      -0.074 -13.911  -3.645  1.00 10.00      A   
ATOM   1393  NH1 ARG   183       0.795 -14.865  -3.958  1.00 10.00      A   
ATOM   1394 HH11 ARG   183       1.171 -15.495  -3.213  1.00 10.00      A   
ATOM   1395 HH12 ARG   183       1.105 -14.995  -4.946  1.00 10.00      A   
ATOM   1396  NH2 ARG   183      -0.456 -13.767  -2.388  1.00 10.00      A   
ATOM   1397 HH21 ARG   183      -1.143 -13.026  -2.130  1.00 10.00      A   
ATOM   1398 HH22 ARG   183      -0.071 -14.404  -1.642  1.00 10.00      A   
ATOM   1399  C   ARG   183      -1.170  -8.369  -6.938  1.00 10.00      A   
ATOM   1400  O   ARG   183      -0.835  -7.435  -6.207  1.00 10.00      A   
ATOM   1401  N   VAL   184      -2.357  -8.449  -7.517  1.00 10.00      A   
ATOM   1402  HN  VAL   184      -2.553  -9.220  -8.099  1.00 10.00      A   
ATOM   1403  CA  VAL   184      -3.387  -7.445  -7.316  1.00 10.00      A   
ATOM   1404  CB  VAL   184      -3.692  -6.656  -8.609  1.00 10.00      A   
ATOM   1405  CG1 VAL   184      -2.504  -5.791  -9.003  1.00 10.00      A   
ATOM   1406  CG2 VAL   184      -4.074  -7.594  -9.745  1.00 10.00      A   
ATOM   1407  C   VAL   184      -4.663  -8.119  -6.830  1.00 10.00      A   
ATOM   1408  O   VAL   184      -4.887  -9.300  -7.097  1.00 10.00      A   
ATOM   1409  N   SER   185      -5.489  -7.379  -6.120  1.00 10.00      A   
ATOM   1410  HN  SER   185      -5.260  -6.438  -5.942  1.00 10.00      A   
ATOM   1411  CA  SER   185      -6.735  -7.913  -5.598  1.00 10.00      A   
ATOM   1412  CB  SER   185      -6.475  -8.640  -4.273  1.00 10.00      A   
ATOM   1413  OG  SER   185      -5.550  -7.919  -3.473  1.00 10.00      A   
ATOM   1414  HG  SER   185      -5.734  -6.977  -3.548  1.00 10.00      A   
ATOM   1415  C   SER   185      -7.713  -6.774  -5.388  1.00 10.00      A   
ATOM   1416  O   SER   185      -7.352  -5.617  -5.579  1.00 10.00      A   
ATOM   1417  N   ASP   186      -8.943  -7.092  -5.006  1.00 10.00      A   
ATOM   1418  HN  ASP   186      -9.179  -8.041  -4.872  1.00 10.00      A   
ATOM   1419  CA  ASP   186      -9.952  -6.066  -4.762  1.00 10.00      A   
ATOM   1420  CB  ASP   186     -11.343  -6.682  -4.618  1.00 10.00      A   
ATOM   1421  CG  ASP   186     -11.988  -6.993  -5.951  1.00 10.00      A   
ATOM   1422  OD1 ASP   186     -12.053  -6.089  -6.811  1.00 10.00      A   
ATOM   1423  OD2 ASP   186     -12.445  -8.141  -6.146  1.00 10.00      A   
ATOM   1424  C   ASP   186      -9.597  -5.291  -3.504  1.00 10.00      A   
ATOM   1425  O   ASP   186      -8.736  -5.721  -2.737  1.00 10.00      A   
ATOM   1426  N   TYR   187     -10.265  -4.165  -3.280  1.00 10.00      A   
ATOM   1427  HN  TYR   187     -10.961  -3.884  -3.916  1.00 10.00      A   
ATOM   1428  CA  TYR   187      -9.990  -3.331  -2.113  1.00 10.00      A   
ATOM   1429  CB  TYR   187     -10.823  -2.039  -2.147  1.00 10.00      A   
ATOM   1430  CG  TYR   187     -11.978  -1.990  -1.165  1.00 10.00      A   
ATOM   1431  CD1 TYR   187     -11.841  -1.362   0.068  1.00 10.00      A   
ATOM   1432  CD2 TYR   187     -13.207  -2.564  -1.470  1.00 10.00      A   
ATOM   1433  CE1 TYR   187     -12.887  -1.309   0.968  1.00 10.00      A   
ATOM   1434  CE2 TYR   187     -14.260  -2.516  -0.575  1.00 10.00      A   
ATOM   1435  CZ  TYR   187     -14.094  -1.887   0.644  1.00 10.00      A   
ATOM   1436  OH  TYR   187     -15.141  -1.828   1.539  1.00 10.00      A   
ATOM   1437  HH  TYR   187     -15.832  -2.467   1.274  1.00 10.00      A   
ATOM   1438  C   TYR   187     -10.174  -4.087  -0.793  1.00 10.00      A   
ATOM   1439  O   TYR   187      -9.569  -3.736   0.220  1.00 10.00      A   
ATOM   1440  N   ASP   188     -10.994  -5.129  -0.813  1.00 10.00      A   
ATOM   1441  HN  ASP   188     -11.431  -5.381  -1.654  1.00 10.00      A   
ATOM   1442  CA  ASP   188     -11.255  -5.916   0.386  1.00 10.00      A   
ATOM   1443  CB  ASP   188     -12.715  -6.379   0.453  1.00 10.00      A   
ATOM   1444  CG  ASP   188     -13.132  -7.292  -0.685  1.00 10.00      A   
ATOM   1445  OD1 ASP   188     -12.306  -7.567  -1.583  1.00 10.00      A   
ATOM   1446  OD2 ASP   188     -14.304  -7.726  -0.691  1.00 10.00      A   
ATOM   1447  C   ASP   188     -10.292  -7.091   0.533  1.00 10.00      A   
ATOM   1448  O   ASP   188     -10.339  -7.822   1.522  1.00 10.00      A   
ATOM   1449  N   GLY   189      -9.422  -7.272  -0.453  1.00 10.00      A   
ATOM   1450  HN  GLY   189      -9.436  -6.667  -1.228  1.00 10.00      A   
ATOM   1451  CA  GLY   189      -8.451  -8.348  -0.396  1.00 10.00      A   
ATOM   1452  C   GLY   189      -8.854  -9.576  -1.189  1.00 10.00      A   
ATOM   1453  O   GLY   189      -8.050 -10.493  -1.363  1.00 10.00      A   
ATOM   1454  N   TYR   190     -10.087  -9.610  -1.671  1.00 10.00      A   
ATOM   1455  HN  TYR   190     -10.695  -8.851  -1.512  1.00 10.00      A   
ATOM   1456  CA  TYR   190     -10.555 -10.754  -2.444  1.00 10.00      A   
ATOM   1457  CB  TYR   190     -12.076 -10.895  -2.361  1.00 10.00      A   
ATOM   1458  CG  TYR   190     -12.585 -11.364  -1.017  1.00 10.00      A   
ATOM   1459  CD1 TYR   190     -13.629 -10.709  -0.384  1.00 10.00      A   
ATOM   1460  CD2 TYR   190     -12.024 -12.466  -0.383  1.00 10.00      A   
ATOM   1461  CE1 TYR   190     -14.104 -11.133   0.841  1.00 10.00      A   
ATOM   1462  CE2 TYR   190     -12.491 -12.898   0.844  1.00 10.00      A   
ATOM   1463  CZ  TYR   190     -13.532 -12.228   1.450  1.00 10.00      A   
ATOM   1464  OH  TYR   190     -14.003 -12.652   2.672  1.00 10.00      A   
ATOM   1465  HH  TYR   190     -14.942 -12.857   2.594  1.00 10.00      A   
ATOM   1466  C   TYR   190     -10.117 -10.647  -3.900  1.00 10.00      A   
ATOM   1467  O   TYR   190      -9.728  -9.573  -4.356  1.00 10.00      A   
ATOM   1468  N   ASN   191     -10.168 -11.770  -4.612  1.00 10.00      A   
ATOM   1469  HN  ASN   191     -10.459 -12.598  -4.170  1.00 10.00      A   
ATOM   1470  CA  ASN   191      -9.794 -11.818  -6.028  1.00 10.00      A   
ATOM   1471  CB  ASN   191     -10.674 -10.878  -6.862  1.00 10.00      A   
ATOM   1472  CG  ASN   191     -12.045 -11.449  -7.150  1.00 10.00      A   
ATOM   1473  OD1 ASN   191     -12.184 -12.621  -7.496  1.00 10.00      A   
ATOM   1474  ND2 ASN   191     -13.072 -10.630  -6.987  1.00 10.00      A   
ATOM   1475 HD21 ASN   191     -12.887  -9.706  -6.686  1.00 10.00      A   
ATOM   1476 HD22 ASN   191     -13.973 -10.969  -7.178  1.00 10.00      A   
ATOM   1477  C   ASN   191      -8.322 -11.487  -6.245  1.00 10.00      A   
ATOM   1478  O   ASN   191      -7.992 -10.477  -6.867  1.00 10.00      A   
ATOM   1479  N   GLN   192      -7.440 -12.331  -5.728  1.00 10.00      A   
ATOM   1480  HN  GLN   192      -7.757 -13.110  -5.222  1.00 10.00      A   
ATOM   1481  CA  GLN   192      -6.007 -12.118  -5.883  1.00 10.00      A   
ATOM   1482  CB  GLN   192      -5.216 -12.638  -4.668  1.00 10.00      A   
ATOM   1483  CG  GLN   192      -5.194 -14.153  -4.492  1.00 10.00      A   
ATOM   1484  CD  GLN   192      -6.327 -14.681  -3.631  1.00 10.00      A   
ATOM   1485  OE1 GLN   192      -7.422 -14.120  -3.605  1.00 10.00      A   
ATOM   1486  NE2 GLN   192      -6.069 -15.765  -2.917  1.00 10.00      A   
ATOM   1487 HE21 GLN   192      -5.174 -16.163  -2.981  1.00 10.00      A   
ATOM   1488 HE22 GLN   192      -6.786 -16.131  -2.353  1.00 10.00      A   
ATOM   1489  C   GLN   192      -5.495 -12.720  -7.192  1.00 10.00      A   
ATOM   1490  O   GLN   192      -5.641 -13.920  -7.441  1.00 10.00      A   
ATOM   1491  N   PHE   193      -4.912 -11.878  -8.034  1.00 10.00      A   
ATOM   1492  HN  PHE   193      -4.833 -10.927  -7.783  1.00 10.00      A   
ATOM   1493  CA  PHE   193      -4.379 -12.316  -9.318  1.00 10.00      A   
ATOM   1494  CB  PHE   193      -5.179 -11.704 -10.472  1.00 10.00      A   
ATOM   1495  CG  PHE   193      -6.643 -12.040 -10.440  1.00 10.00      A   
ATOM   1496  CD1 PHE   193      -7.581 -11.077 -10.100  1.00 10.00      A   
ATOM   1497  CD2 PHE   193      -7.082 -13.319 -10.742  1.00 10.00      A   
ATOM   1498  CE1 PHE   193      -8.928 -11.381 -10.062  1.00 10.00      A   
ATOM   1499  CE2 PHE   193      -8.428 -13.630 -10.707  1.00 10.00      A   
ATOM   1500  CZ  PHE   193      -9.352 -12.660 -10.365  1.00 10.00      A   
ATOM   1501  C   PHE   193      -2.910 -11.934  -9.438  1.00 10.00      A   
ATOM   1502  O   PHE   193      -2.476 -10.936  -8.862  1.00 10.00      A   
ATOM   1503  N   VAL   194      -2.152 -12.719 -10.191  1.00 10.00      A   
ATOM   1504  HN  VAL   194      -2.563 -13.485 -10.647  1.00 10.00      A   
ATOM   1505  CA  VAL   194      -0.727 -12.468 -10.375  1.00 10.00      A   
ATOM   1506  CB  VAL   194       0.073 -13.786 -10.463  1.00 10.00      A   
ATOM   1507  CG1 VAL   194       1.558 -13.532 -10.250  1.00 10.00      A   
ATOM   1508  CG2 VAL   194      -0.447 -14.808  -9.465  1.00 10.00      A   
ATOM   1509  C   VAL   194      -0.476 -11.659 -11.643  1.00 10.00      A   
ATOM   1510  O   VAL   194      -1.032 -11.957 -12.701  1.00 10.00      A   
ATOM   1511  N   VAL   195       0.354 -10.630 -11.530  1.00 10.00      A   
ATOM   1512  HN  VAL   195       0.751 -10.429 -10.652  1.00 10.00      A   
ATOM   1513  CA  VAL   195       0.684  -9.784 -12.667  1.00 10.00      A   
ATOM   1514  CB  VAL   195       0.671  -8.289 -12.284  1.00 10.00      A   
ATOM   1515  CG1 VAL   195       0.896  -7.419 -13.510  1.00 10.00      A   
ATOM   1516  CG2 VAL   195      -0.637  -7.923 -11.600  1.00 10.00      A   
ATOM   1517  C   VAL   195       2.056 -10.145 -13.225  1.00 10.00      A   
ATOM   1518  O   VAL   195       2.201 -10.429 -14.416  1.00 10.00      A   
ATOM   1519  N   HIS   196       3.061 -10.136 -12.357  1.00 10.00      A   
ATOM   1520  HN  HIS   196       2.881  -9.910 -11.419  1.00 10.00      A   
ATOM   1521  CA  HIS   196       4.426 -10.459 -12.759  1.00 10.00      A   
ATOM   1522  CB  HIS   196       5.165  -9.194 -13.231  1.00 10.00      A   
ATOM   1523  CG  HIS   196       6.612  -9.399 -13.600  1.00 10.00      A   
ATOM   1524  ND1 HIS   196       7.016  -9.988 -14.779  1.00 10.00      A   
ATOM   1525  HD1 HIS   196       6.422 -10.319 -15.488  1.00 10.00      A   
ATOM   1526  CD2 HIS   196       7.752  -9.077 -12.938  1.00 10.00      A   
ATOM   1527  CE1 HIS   196       8.336 -10.022 -14.825  1.00 10.00      A   
ATOM   1528  NE2 HIS   196       8.805  -9.473 -13.723  1.00 10.00      A   
ATOM   1529  HE2 HIS   196       9.766  -9.358 -13.504  1.00 10.00      A   
ATOM   1530  C   HIS   196       5.190 -11.118 -11.616  1.00 10.00      A   
ATOM   1531  O   HIS   196       5.191 -10.622 -10.489  1.00 10.00      A   
ATOM   1532  N   ARG   197       5.830 -12.235 -11.914  1.00 10.00      A   
ATOM   1533  HN  ARG   197       5.773 -12.589 -12.828  1.00 10.00      A   
ATOM   1534  CA  ARG   197       6.623 -12.957 -10.934  1.00 10.00      A   
ATOM   1535  CB  ARG   197       6.425 -14.461 -11.104  1.00 10.00      A   
ATOM   1536  CG  ARG   197       4.969 -14.887 -11.176  1.00 10.00      A   
ATOM   1537  CD  ARG   197       4.812 -16.161 -11.984  1.00 10.00      A   
ATOM   1538  NE  ARG   197       3.586 -16.161 -12.779  1.00 10.00      A   
ATOM   1539  HE  ARG   197       3.317 -15.306 -13.186  1.00 10.00      A   
ATOM   1540  CZ  ARG   197       2.822 -17.235 -12.972  1.00 10.00      A   
ATOM   1541  NH1 ARG   197       3.157 -18.402 -12.432  1.00 10.00      A   
ATOM   1542 HH11 ARG   197       4.021 -18.482 -11.845  1.00 10.00      A   
ATOM   1543 HH12 ARG   197       2.556 -19.245 -12.580  1.00 10.00      A   
ATOM   1544  NH2 ARG   197       1.729 -17.145 -13.721  1.00 10.00      A   
ATOM   1545 HH21 ARG   197       1.130 -17.983 -13.879  1.00 10.00      A   
ATOM   1546 HH22 ARG   197       1.464 -16.234 -14.154  1.00 10.00      A   
ATOM   1547  C   ARG   197       8.087 -12.596 -11.139  1.00 10.00      A   
ATOM   1548  O   ARG   197       8.555 -12.515 -12.276  1.00 10.00      A   
ATOM   1549  N   SER   198       8.805 -12.362 -10.054  1.00 10.00      A   
ATOM   1550  HN  SER   198       8.388 -12.439  -9.165  1.00 10.00      A   
ATOM   1551  CA  SER   198      10.201 -11.985 -10.148  1.00 10.00      A   
ATOM   1552  CB  SER   198      10.333 -10.476  -9.920  1.00 10.00      A   
ATOM   1553  OG  SER   198      11.684 -10.082  -9.790  1.00 10.00      A   
ATOM   1554  HG  SER   198      11.833  -9.755  -8.890  1.00 10.00      A   
ATOM   1555  C   SER   198      11.067 -12.749  -9.153  1.00 10.00      A   
ATOM   1556  O   SER   198      10.671 -12.963  -8.003  1.00 10.00      A   
ATOM   1557  N   PRO   199      12.252 -13.198  -9.603  1.00 10.00      A   
ATOM   1558  CA  PRO   199      13.205 -13.910  -8.752  1.00 10.00      A   
ATOM   1559  CB  PRO   199      14.136 -14.580  -9.765  1.00 10.00      A   
ATOM   1560  CG  PRO   199      14.112 -13.679 -10.951  1.00 10.00      A   
ATOM   1561  CD  PRO   199      12.739 -13.064 -10.992  1.00 10.00      A   
ATOM   1562  C   PRO   199      13.988 -12.922  -7.891  1.00 10.00      A   
ATOM   1563  O   PRO   199      14.673 -13.300  -6.937  1.00 10.00      A   
ATOM   1564  N   GLN   200      13.866 -11.651  -8.246  1.00 10.00      A   
ATOM   1565  HN  GLN   200      13.288 -11.433  -9.011  1.00 10.00      A   
ATOM   1566  CA  GLN   200      14.532 -10.568  -7.545  1.00 10.00      A   
ATOM   1567  CB  GLN   200      15.377  -9.758  -8.539  1.00 10.00      A   
ATOM   1568  CG  GLN   200      16.583 -10.500  -9.097  1.00 10.00      A   
ATOM   1569  CD  GLN   200      17.764 -10.520  -8.142  1.00 10.00      A   
ATOM   1570  OE1 GLN   200      17.599 -10.527  -6.921  1.00 10.00      A   
ATOM   1571  NE2 GLN   200      18.966 -10.521  -8.689  1.00 10.00      A   
ATOM   1572 HE21 GLN   200      19.031 -10.508  -9.671  1.00 10.00      A   
ATOM   1573 HE22 GLN   200      19.745 -10.530  -8.094  1.00 10.00      A   
ATOM   1574  C   GLN   200      13.478  -9.670  -6.902  1.00 10.00      A   
ATOM   1575  O   GLN   200      12.300  -9.756  -7.250  1.00 10.00      A   
ATOM   1576  N   PRO   201      13.869  -8.806  -5.956  1.00 10.00      A   
ATOM   1577  CA  PRO   201      12.931  -7.904  -5.280  1.00 10.00      A   
ATOM   1578  CB  PRO   201      13.804  -7.157  -4.266  1.00 10.00      A   
ATOM   1579  CG  PRO   201      15.196  -7.308  -4.774  1.00 10.00      A   
ATOM   1580  CD  PRO   201      15.245  -8.644  -5.454  1.00 10.00      A   
ATOM   1581  C   PRO   201      12.247  -6.911  -6.224  1.00 10.00      A   
ATOM   1582  O   PRO   201      12.768  -6.579  -7.292  1.00 10.00      A   
ATOM   1583  N   LEU   202      11.065  -6.460  -5.815  1.00 10.00      A   
ATOM   1584  HN  LEU   202      10.707  -6.784  -4.965  1.00 10.00      A   
ATOM   1585  CA  LEU   202      10.284  -5.492  -6.575  1.00 10.00      A   
ATOM   1586  CB  LEU   202       8.982  -6.126  -7.079  1.00 10.00      A   
ATOM   1587  CG  LEU   202       9.129  -7.293  -8.062  1.00 10.00      A   
ATOM   1588  CD1 LEU   202       7.800  -8.012  -8.245  1.00 10.00      A   
ATOM   1589  CD2 LEU   202       9.663  -6.805  -9.400  1.00 10.00      A   
ATOM   1590  C   LEU   202       9.970  -4.313  -5.663  1.00 10.00      A   
ATOM   1591  O   LEU   202       9.890  -4.484  -4.447  1.00 10.00      A   
ATOM   1592  N   MET   203       9.789  -3.128  -6.229  1.00 10.00      A   
ATOM   1593  HN  MET   203       9.848  -3.042  -7.206  1.00 10.00      A   
ATOM   1594  CA  MET   203       9.514  -1.949  -5.417  1.00 10.00      A   
ATOM   1595  CB  MET   203      10.803  -1.148  -5.201  1.00 10.00      A   
ATOM   1596  CG  MET   203      10.642   0.087  -4.326  1.00 10.00      A   
ATOM   1597  SD  MET   203      11.038   1.617  -5.196  1.00 10.00      A   
ATOM   1598  CE  MET   203      10.861   2.815  -3.875  1.00 10.00      A   
ATOM   1599  C   MET   203       8.424  -1.044  -5.990  1.00 10.00      A   
ATOM   1600  O   MET   203       8.391  -0.777  -7.192  1.00 10.00      A   
ATOM   1601  N   SER   204       7.545  -0.600  -5.086  1.00 10.00      A   
ATOM   1602  HN  SER   204       7.648  -0.906  -4.164  1.00 10.00      A   
ATOM   1603  CA  SER   204       6.438   0.321  -5.372  1.00 10.00      A   
ATOM   1604  CB  SER   204       6.929   1.767  -5.318  1.00 10.00      A   
ATOM   1605  OG  SER   204       7.756   1.964  -4.181  1.00 10.00      A   
ATOM   1606  HG  SER   204       7.476   2.758  -3.709  1.00 10.00      A   
ATOM   1607  C   SER   204       5.641   0.047  -6.652  1.00 10.00      A   
ATOM   1608  O   SER   204       6.047   0.425  -7.749  1.00 10.00      A   
ATOM   1609  N   PRO   205       4.473  -0.595  -6.513  1.00 10.00      A   
ATOM   1610  CA  PRO   205       3.593  -0.895  -7.630  1.00 10.00      A   
ATOM   1611  CB  PRO   205       2.897  -2.184  -7.178  1.00 10.00      A   
ATOM   1612  CG  PRO   205       3.045  -2.243  -5.685  1.00 10.00      A   
ATOM   1613  CD  PRO   205       3.908  -1.083  -5.254  1.00 10.00      A   
ATOM   1614  C   PRO   205       2.568   0.226  -7.826  1.00 10.00      A   
ATOM   1615  O   PRO   205       1.492   0.215  -7.225  1.00 10.00      A   
ATOM   1616  N   ALA   206       2.919   1.198  -8.658  1.00 10.00      A   
ATOM   1617  HN  ALA   206       3.788   1.144  -9.116  1.00 10.00      A   
ATOM   1618  CA  ALA   206       2.050   2.338  -8.919  1.00 10.00      A   
ATOM   1619  CB  ALA   206       2.875   3.560  -9.297  1.00 10.00      A   
ATOM   1620  C   ALA   206       1.018   2.035  -9.998  1.00 10.00      A   
ATOM   1621  O   ALA   206       1.253   1.211 -10.885  1.00 10.00      A   
ATOM   1622  N   TRP   207      -0.121   2.711  -9.911  1.00 10.00      A   
ATOM   1623  HN  TRP   207      -0.237   3.355  -9.176  1.00 10.00      A   
ATOM   1624  CA  TRP   207      -1.202   2.541 -10.870  1.00 10.00      A   
ATOM   1625  CB  TRP   207      -2.551   2.487 -10.144  1.00 10.00      A   
ATOM   1626  CG  TRP   207      -2.791   1.248  -9.338  1.00 10.00      A   
ATOM   1627  CD1 TRP   207      -2.299   0.970  -8.097  1.00 10.00      A   
ATOM   1628  CD2 TRP   207      -3.601   0.123  -9.709  1.00 10.00      A   
ATOM   1629  NE1 TRP   207      -2.748  -0.255  -7.671  1.00 10.00      A   
ATOM   1630  HE1 TRP   207      -2.529  -0.674  -6.813  1.00 10.00      A   
ATOM   1631  CE2 TRP   207      -3.547  -0.798  -8.645  1.00 10.00      A   
ATOM   1632  CE3 TRP   207      -4.364  -0.195 -10.838  1.00 10.00      A   
ATOM   1633  CZ2 TRP   207      -4.225  -2.015  -8.675  1.00 10.00      A   
ATOM   1634  CZ3 TRP   207      -5.037  -1.403 -10.865  1.00 10.00      A   
ATOM   1635  CH2 TRP   207      -4.962  -2.299  -9.792  1.00 10.00      A   
ATOM   1636  C   TRP   207      -1.235   3.725 -11.825  1.00 10.00      A   
ATOM   1637  O   TRP   207      -0.663   4.777 -11.538  1.00 10.00      A   
ATOM   1638  N   SER   208      -1.886   3.551 -12.963  1.00 10.00      A   
ATOM   1639  HN  SER   208      -2.283   2.677 -13.163  1.00 10.00      A   
ATOM   1640  CA  SER   208      -2.022   4.630 -13.925  1.00 10.00      A   
ATOM   1641  CB  SER   208      -1.986   4.089 -15.364  1.00 10.00      A   
ATOM   1642  OG  SER   208      -3.085   3.231 -15.641  1.00 10.00      A   
ATOM   1643  HG  SER   208      -3.610   3.615 -16.370  1.00 10.00      A   
ATOM   1644  C   SER   208      -3.324   5.381 -13.635  1.00 10.00      A   
ATOM   1645  O   SER   208      -4.254   4.801 -13.073  1.00 10.00      A   
ATOM   1646  N   PRO   209      -3.414   6.673 -13.998  1.00 10.00      A   
ATOM   1647  CA  PRO   209      -4.613   7.492 -13.747  1.00 10.00      A   
ATOM   1648  CB  PRO   209      -4.288   8.840 -14.406  1.00 10.00      A   
ATOM   1649  CG  PRO   209      -3.127   8.570 -15.304  1.00 10.00      A   
ATOM   1650  CD  PRO   209      -2.362   7.445 -14.672  1.00 10.00      A   
ATOM   1651  C   PRO   209      -5.892   6.897 -14.344  1.00 10.00      A   
ATOM   1652  O   PRO   209      -6.994   7.168 -13.867  1.00 10.00      A   
ATOM   1653  N   ASP   210      -5.739   6.085 -15.381  1.00 10.00      A   
ATOM   1654  HN  ASP   210      -4.835   5.904 -15.719  1.00 10.00      A   
ATOM   1655  CA  ASP   210      -6.880   5.457 -16.036  1.00 10.00      A   
ATOM   1656  CB  ASP   210      -6.708   5.458 -17.559  1.00 10.00      A   
ATOM   1657  CG  ASP   210      -5.561   4.590 -18.038  1.00 10.00      A   
ATOM   1658  OD1 ASP   210      -4.480   4.607 -17.406  1.00 10.00      A   
ATOM   1659  OD2 ASP   210      -5.726   3.897 -19.059  1.00 10.00      A   
ATOM   1660  C   ASP   210      -7.107   4.041 -15.519  1.00 10.00      A   
ATOM   1661  O   ASP   210      -8.197   3.485 -15.664  1.00 10.00      A   
ATOM   1662  N   GLY   211      -6.079   3.471 -14.905  1.00 10.00      A   
ATOM   1663  HN  GLY   211      -5.240   3.969 -14.811  1.00 10.00      A   
ATOM   1664  CA  GLY   211      -6.182   2.130 -14.362  1.00 10.00      A   
ATOM   1665  C   GLY   211      -6.056   1.048 -15.417  1.00 10.00      A   
ATOM   1666  O   GLY   211      -6.971   0.245 -15.600  1.00 10.00      A   
ATOM   1667  N   SER   212      -4.930   1.025 -16.117  1.00 10.00      A   
ATOM   1668  HN  SER   212      -4.238   1.697 -15.939  1.00 10.00      A   
ATOM   1669  CA  SER   212      -4.707   0.017 -17.148  1.00 10.00      A   
ATOM   1670  CB  SER   212      -5.168   0.530 -18.513  1.00 10.00      A   
ATOM   1671  OG  SER   212      -4.436   1.681 -18.897  1.00 10.00      A   
ATOM   1672  HG  SER   212      -4.994   2.469 -18.776  1.00 10.00      A   
ATOM   1673  C   SER   212      -3.244  -0.413 -17.210  1.00 10.00      A   
ATOM   1674  O   SER   212      -2.925  -1.518 -17.661  1.00 10.00      A   
ATOM   1675  N   LYS   213      -2.353   0.466 -16.770  1.00 10.00      A   
ATOM   1676  HN  LYS   213      -2.660   1.333 -16.430  1.00 10.00      A   
ATOM   1677  CA  LYS   213      -0.932   0.177 -16.785  1.00 10.00      A   
ATOM   1678  CB  LYS   213      -0.200   1.168 -17.689  1.00 10.00      A   
ATOM   1679  CG  LYS   213      -0.732   1.193 -19.111  1.00 10.00      A   
ATOM   1680  CD  LYS   213      -0.025   2.231 -19.960  1.00 10.00      A   
ATOM   1681  CE  LYS   213      -0.665   2.329 -21.335  1.00 10.00      A   
ATOM   1682  NZ  LYS   213       0.089   3.229 -22.241  1.00 10.00      A   
ATOM   1683  HZ1 LYS   213       0.242   4.150 -21.785  1.00 10.00      A   
ATOM   1684  HZ2 LYS   213      -0.443   3.379 -23.120  1.00 10.00      A   
ATOM   1685  HZ3 LYS   213       1.014   2.812 -22.474  1.00 10.00      A   
ATOM   1686  C   LYS   213      -0.358   0.209 -15.378  1.00 10.00      A   
ATOM   1687  O   LYS   213      -0.796   0.995 -14.535  1.00 10.00      A   
ATOM   1688  N   LEU   214       0.621  -0.645 -15.133  1.00 10.00      A   
ATOM   1689  HN  LEU   214       0.937  -1.232 -15.857  1.00 10.00      A   
ATOM   1690  CA  LEU   214       1.252  -0.734 -13.830  1.00 10.00      A   
ATOM   1691  CB  LEU   214       0.994  -2.110 -13.212  1.00 10.00      A   
ATOM   1692  CG  LEU   214      -0.455  -2.413 -12.826  1.00 10.00      A   
ATOM   1693  CD1 LEU   214      -0.591  -3.850 -12.348  1.00 10.00      A   
ATOM   1694  CD2 LEU   214      -0.935  -1.447 -11.754  1.00 10.00      A   
ATOM   1695  C   LEU   214       2.747  -0.479 -13.931  1.00 10.00      A   
ATOM   1696  O   LEU   214       3.467  -1.198 -14.628  1.00 10.00      A   
ATOM   1697  N   ALA   215       3.203   0.561 -13.255  1.00 10.00      A   
ATOM   1698  HN  ALA   215       2.569   1.112 -12.744  1.00 10.00      A   
ATOM   1699  CA  ALA   215       4.612   0.911 -13.246  1.00 10.00      A   
ATOM   1700  CB  ALA   215       4.792   2.409 -13.419  1.00 10.00      A   
ATOM   1701  C   ALA   215       5.241   0.451 -11.944  1.00 10.00      A   
ATOM   1702  O   ALA   215       4.722   0.736 -10.864  1.00 10.00      A   
ATOM   1703  N   TYR   216       6.343  -0.272 -12.041  1.00 10.00      A   
ATOM   1704  HN  TYR   216       6.718  -0.465 -12.929  1.00 10.00      A   
ATOM   1705  CA  TYR   216       7.019  -0.775 -10.858  1.00 10.00      A   
ATOM   1706  CB  TYR   216       6.455  -2.146 -10.448  1.00 10.00      A   
ATOM   1707  CG  TYR   216       6.508  -3.203 -11.536  1.00 10.00      A   
ATOM   1708  CD1 TYR   216       7.606  -4.044 -11.662  1.00 10.00      A   
ATOM   1709  CD2 TYR   216       5.454  -3.365 -12.429  1.00 10.00      A   
ATOM   1710  CE1 TYR   216       7.653  -5.015 -12.644  1.00 10.00      A   
ATOM   1711  CE2 TYR   216       5.495  -4.332 -13.417  1.00 10.00      A   
ATOM   1712  CZ  TYR   216       6.596  -5.155 -13.519  1.00 10.00      A   
ATOM   1713  OH  TYR   216       6.639  -6.128 -14.493  1.00 10.00      A   
ATOM   1714  HH  TYR   216       5.933  -5.972 -15.138  1.00 10.00      A   
ATOM   1715  C   TYR   216       8.521  -0.861 -11.081  1.00 10.00      A   
ATOM   1716  O   TYR   216       8.995  -0.820 -12.220  1.00 10.00      A   
ATOM   1717  N   VAL   217       9.260  -0.969  -9.990  1.00 10.00      A   
ATOM   1718  HN  VAL   217       8.820  -0.978  -9.110  1.00 10.00      A   
ATOM   1719  CA  VAL   217      10.705  -1.075 -10.053  1.00 10.00      A   
ATOM   1720  CB  VAL   217      11.382  -0.216  -8.966  1.00 10.00      A   
ATOM   1721  CG1 VAL   217      12.896  -0.227  -9.132  1.00 10.00      A   
ATOM   1722  CG2 VAL   217      10.842   1.207  -8.995  1.00 10.00      A   
ATOM   1723  C   VAL   217      11.121  -2.529  -9.877  1.00 10.00      A   
ATOM   1724  O   VAL   217      10.746  -3.178  -8.899  1.00 10.00      A   
ATOM   1725  N   THR   218      11.868  -3.041 -10.835  1.00 10.00      A   
ATOM   1726  HN  THR   218      12.121  -2.475 -11.599  1.00 10.00      A   
ATOM   1727  CA  THR   218      12.337  -4.412 -10.782  1.00 10.00      A   
ATOM   1728  CB  THR   218      11.919  -5.221 -12.033  1.00 10.00      A   
ATOM   1729  OG1 THR   218      12.437  -6.557 -11.940  1.00 10.00      A   
ATOM   1730  HG1 THR   218      11.833  -7.175 -12.383  1.00 10.00      A   
ATOM   1731  CG2 THR   218      12.440  -4.568 -13.306  1.00 10.00      A   
ATOM   1732  C   THR   218      13.852  -4.439 -10.630  1.00 10.00      A   
ATOM   1733  O   THR   218      14.540  -3.500 -11.028  1.00 10.00      A   
ATOM   1734  N   PHE   219      14.362  -5.506 -10.035  1.00 10.00      A   
ATOM   1735  HN  PHE   219      13.757  -6.211  -9.718  1.00 10.00      A   
ATOM   1736  CA  PHE   219      15.793  -5.656  -9.839  1.00 10.00      A   
ATOM   1737  CB  PHE   219      16.111  -5.838  -8.352  1.00 10.00      A   
ATOM   1738  CG  PHE   219      15.922  -4.596  -7.526  1.00 10.00      A   
ATOM   1739  CD1 PHE   219      14.657  -4.194  -7.127  1.00 10.00      A   
ATOM   1740  CD2 PHE   219      17.010  -3.833  -7.146  1.00 10.00      A   
ATOM   1741  CE1 PHE   219      14.481  -3.056  -6.365  1.00 10.00      A   
ATOM   1742  CE2 PHE   219      16.843  -2.693  -6.385  1.00 10.00      A   
ATOM   1743  CZ  PHE   219      15.576  -2.304  -5.993  1.00 10.00      A   
ATOM   1744  C   PHE   219      16.310  -6.845 -10.636  1.00 10.00      A   
ATOM   1745  O   PHE   219      17.455  -7.268 -10.468  1.00 10.00      A   
ATOM   1746  N   GLU   220      15.456  -7.362 -11.521  1.00 10.00      A   
ATOM   1747  HN  GLU   220      14.567  -6.953 -11.615  1.00 10.00      A   
ATOM   1748  CA  GLU   220      15.792  -8.518 -12.355  1.00 10.00      A   
ATOM   1749  CB  GLU   220      14.582  -8.946 -13.194  1.00 10.00      A   
ATOM   1750  CG  GLU   220      13.453  -9.563 -12.384  1.00 10.00      A   
ATOM   1751  CD  GLU   220      12.189  -9.767 -13.197  1.00 10.00      A   
ATOM   1752  OE1 GLU   220      12.020 -10.860 -13.779  1.00 10.00      A   
ATOM   1753  OE2 GLU   220      11.356  -8.833 -13.256  1.00 10.00      A   
ATOM   1754  C   GLU   220      16.992  -8.250 -13.259  1.00 10.00      A   
ATOM   1755  O   GLU   220      17.723  -9.170 -13.621  1.00 10.00      A   
ATOM   1756  N   SER   221      17.195  -6.990 -13.612  1.00 10.00      A   
ATOM   1757  HN  SER   221      16.575  -6.299 -13.296  1.00 10.00      A   
ATOM   1758  CA  SER   221      18.302  -6.600 -14.477  1.00 10.00      A   
ATOM   1759  CB  SER   221      17.978  -5.256 -15.128  1.00 10.00      A   
ATOM   1760  OG  SER   221      16.610  -4.933 -14.938  1.00 10.00      A   
ATOM   1761  HG  SER   221      16.254  -4.564 -15.755  1.00 10.00      A   
ATOM   1762  C   SER   221      19.625  -6.506 -13.710  1.00 10.00      A   
ATOM   1763  O   SER   221      20.630  -6.038 -14.248  1.00 10.00      A   
ATOM   1764  N   GLY   222      19.620  -6.945 -12.456  1.00 10.00      A   
ATOM   1765  HN  GLY   222      18.793  -7.313 -12.075  1.00 10.00      A   
ATOM   1766  CA  GLY   222      20.821  -6.887 -11.644  1.00 10.00      A   
ATOM   1767  C   GLY   222      20.936  -5.557 -10.932  1.00 10.00      A   
ATOM   1768  O   GLY   222      21.843  -5.337 -10.129  1.00 10.00      A   
ATOM   1769  N   ARG   223      19.994  -4.677 -11.232  1.00 10.00      A   
ATOM   1770  HN  ARG   223      19.295  -4.936 -11.867  1.00 10.00      A   
ATOM   1771  CA  ARG   223      19.939  -3.348 -10.649  1.00 10.00      A   
ATOM   1772  CB  ARG   223      20.871  -2.399 -11.410  1.00 10.00      A   
ATOM   1773  CG  ARG   223      21.721  -1.510 -10.515  1.00 10.00      A   
ATOM   1774  CD  ARG   223      22.990  -1.056 -11.219  1.00 10.00      A   
ATOM   1775  NE  ARG   223      22.712  -0.174 -12.353  1.00 10.00      A   
ATOM   1776  HE  ARG   223      21.783   0.136 -12.462  1.00 10.00      A   
ATOM   1777  CZ  ARG   223      23.636   0.237 -13.224  1.00 10.00      A   
ATOM   1778  NH1 ARG   223      24.899  -0.152 -13.090  1.00 10.00      A   
ATOM   1779 HH11 ARG   223      25.624   0.168 -13.771  1.00 10.00      A   
ATOM   1780 HH12 ARG   223      25.175  -0.782 -12.305  1.00 10.00      A   
ATOM   1781  NH2 ARG   223      23.289   1.024 -14.235  1.00 10.00      A   
ATOM   1782 HH21 ARG   223      22.295   1.317 -14.355  1.00 10.00      A   
ATOM   1783 HH22 ARG   223      24.011   1.351 -14.917  1.00 10.00      A   
ATOM   1784  C   ARG   223      18.499  -2.852 -10.712  1.00 10.00      A   
ATOM   1785  O   ARG   223      17.657  -3.484 -11.352  1.00 10.00      A   
ATOM   1786  N   SER   224      18.219  -1.741 -10.055  1.00 10.00      A   
ATOM   1787  HN  SER   224      18.935  -1.276  -9.574  1.00 10.00      A   
ATOM   1788  CA  SER   224      16.880  -1.181 -10.037  1.00 10.00      A   
ATOM   1789  CB  SER   224      16.764  -0.149  -8.915  1.00 10.00      A   
ATOM   1790  OG  SER   224      18.023   0.454  -8.648  1.00 10.00      A   
ATOM   1791  HG  SER   224      18.581  -0.168  -8.162  1.00 10.00      A   
ATOM   1792  C   SER   224      16.524  -0.553 -11.380  1.00 10.00      A   
ATOM   1793  O   SER   224      17.212   0.351 -11.852  1.00 10.00      A   
ATOM   1794  N   ALA   225      15.466  -1.054 -11.997  1.00 10.00      A   
ATOM   1795  HN  ALA   225      14.980  -1.802 -11.582  1.00 10.00      A   
ATOM   1796  CA  ALA   225      15.010  -0.545 -13.280  1.00 10.00      A   
ATOM   1797  CB  ALA   225      15.305  -1.548 -14.385  1.00 10.00      A   
ATOM   1798  C   ALA   225      13.521  -0.234 -13.231  1.00 10.00      A   
ATOM   1799  O   ALA   225      12.722  -1.050 -12.767  1.00 10.00      A   
ATOM   1800  N   LEU   226      13.158   0.952 -13.696  1.00 10.00      A   
ATOM   1801  HN  LEU   226      13.847   1.559 -14.049  1.00 10.00      A   
ATOM   1802  CA  LEU   226      11.767   1.371 -13.710  1.00 10.00      A   
ATOM   1803  CB  LEU   226      11.658   2.881 -13.478  1.00 10.00      A   
ATOM   1804  CG  LEU   226      10.241   3.463 -13.475  1.00 10.00      A   
ATOM   1805  CD1 LEU   226       9.408   2.840 -12.363  1.00 10.00      A   
ATOM   1806  CD2 LEU   226      10.281   4.976 -13.336  1.00 10.00      A   
ATOM   1807  C   LEU   226      11.125   0.991 -15.037  1.00 10.00      A   
ATOM   1808  O   LEU   226      11.615   1.376 -16.103  1.00 10.00      A   
ATOM   1809  N   VAL   227      10.038   0.235 -14.972  1.00 10.00      A   
ATOM   1810  HN  VAL   227       9.692  -0.037 -14.090  1.00 10.00      A   
ATOM   1811  CA  VAL   227       9.341  -0.206 -16.172  1.00 10.00      A   
ATOM   1812  CB  VAL   227       9.710  -1.664 -16.537  1.00 10.00      A   
ATOM   1813  CG1 VAL   227      11.092  -1.736 -17.170  1.00 10.00      A   
ATOM   1814  CG2 VAL   227       9.634  -2.569 -15.313  1.00 10.00      A   
ATOM   1815  C   VAL   227       7.825  -0.101 -16.012  1.00 10.00      A   
ATOM   1816  O   VAL   227       7.294  -0.245 -14.908  1.00 10.00      A   
ATOM   1817  N   ILE   228       7.139   0.166 -17.117  1.00 10.00      A   
ATOM   1818  HN  ILE   228       7.629   0.292 -17.961  1.00 10.00      A   
ATOM   1819  CA  ILE   228       5.684   0.271 -17.123  1.00 10.00      A   
ATOM   1820  CB  ILE   228       5.204   1.603 -17.743  1.00 10.00      A   
ATOM   1821  CG1 ILE   228       5.749   2.792 -16.950  1.00 10.00      A   
ATOM   1822  CG2 ILE   228       3.682   1.654 -17.801  1.00 10.00      A   
ATOM   1823  CD1 ILE   228       5.453   4.134 -17.582  1.00 10.00      A   
ATOM   1824  C   ILE   228       5.103  -0.885 -17.928  1.00 10.00      A   
ATOM   1825  O   ILE   228       5.390  -1.023 -19.118  1.00 10.00      A   
ATOM   1826  N   GLN   229       4.299  -1.713 -17.285  1.00 10.00      A   
ATOM   1827  HN  GLN   229       4.092  -1.547 -16.336  1.00 10.00      A   
ATOM   1828  CA  GLN   229       3.702  -2.858 -17.952  1.00 10.00      A   
ATOM   1829  CB  GLN   229       4.017  -4.141 -17.181  1.00 10.00      A   
ATOM   1830  CG  GLN   229       3.343  -5.385 -17.741  1.00 10.00      A   
ATOM   1831  CD  GLN   229       3.621  -6.620 -16.917  1.00 10.00      A   
ATOM   1832  OE1 GLN   229       4.678  -6.742 -16.297  1.00 10.00      A   
ATOM   1833  NE2 GLN   229       2.676  -7.547 -16.899  1.00 10.00      A   
ATOM   1834 HE21 GLN   229       1.856  -7.384 -17.408  1.00 10.00      A   
ATOM   1835 HE22 GLN   229       2.838  -8.361 -16.377  1.00 10.00      A   
ATOM   1836  C   GLN   229       2.195  -2.700 -18.093  1.00 10.00      A   
ATOM   1837  O   GLN   229       1.517  -2.256 -17.169  1.00 10.00      A   
ATOM   1838  N   THR   230       1.676  -3.059 -19.258  1.00 10.00      A   
ATOM   1839  HN  THR   230       2.271  -3.385 -19.971  1.00 10.00      A   
ATOM   1840  CA  THR   230       0.247  -2.990 -19.501  1.00 10.00      A   
ATOM   1841  CB  THR   230      -0.052  -2.882 -21.006  1.00 10.00      A   
ATOM   1842  OG1 THR   230       1.089  -2.334 -21.685  1.00 10.00      A   
ATOM   1843  HG1 THR   230       1.636  -1.846 -21.055  1.00 10.00      A   
ATOM   1844  CG2 THR   230      -1.253  -1.983 -21.245  1.00 10.00      A   
ATOM   1845  C   THR   230      -0.405  -4.256 -18.948  1.00 10.00      A   
ATOM   1846  O   THR   230       0.022  -5.367 -19.280  1.00 10.00      A   
ATOM   1847  N   LEU   231      -1.418  -4.084 -18.100  1.00 10.00      A   
ATOM   1848  HN  LEU   231      -1.711  -3.171 -17.884  1.00 10.00      A   
ATOM   1849  CA  LEU   231      -2.114  -5.211 -17.481  1.00 10.00      A   
ATOM   1850  CB  LEU   231      -3.261  -4.712 -16.599  1.00 10.00      A   
ATOM   1851  CG  LEU   231      -3.942  -5.762 -15.718  1.00 10.00      A   
ATOM   1852  CD1 LEU   231      -3.001  -6.238 -14.622  1.00 10.00      A   
ATOM   1853  CD2 LEU   231      -5.232  -5.214 -15.126  1.00 10.00      A   
ATOM   1854  C   LEU   231      -2.634  -6.203 -18.518  1.00 10.00      A   
ATOM   1855  O   LEU   231      -2.161  -7.340 -18.594  1.00 10.00      A   
ATOM   1856  N   ALA   232      -3.590  -5.766 -19.323  1.00 10.00      A   
ATOM   1857  HN  ALA   232      -3.911  -4.842 -19.227  1.00 10.00      A   
ATOM   1858  CA  ALA   232      -4.176  -6.612 -20.350  1.00 10.00      A   
ATOM   1859  CB  ALA   232      -5.616  -6.198 -20.622  1.00 10.00      A   
ATOM   1860  C   ALA   232      -3.344  -6.565 -21.627  1.00 10.00      A   
ATOM   1861  O   ALA   232      -3.814  -6.122 -22.677  1.00 10.00      A   
ATOM   1862  N   ASN   233      -2.098  -7.010 -21.520  1.00 10.00      A   
ATOM   1863  HN  ASN   233      -1.785  -7.339 -20.648  1.00 10.00      A   
ATOM   1864  CA  ASN   233      -1.185  -7.030 -22.658  1.00 10.00      A   
ATOM   1865  CB  ASN   233      -0.842  -5.600 -23.105  1.00 10.00      A   
ATOM   1866  CG  ASN   233      -0.101  -5.536 -24.433  1.00 10.00      A   
ATOM   1867  OD1 ASN   233       0.646  -6.442 -24.792  1.00 10.00      A   
ATOM   1868  ND2 ASN   233      -0.301  -4.459 -25.173  1.00 10.00      A   
ATOM   1869 HD21 ASN   233      -0.910  -3.768 -24.836  1.00 10.00      A   
ATOM   1870 HD22 ASN   233       0.174  -4.392 -26.032  1.00 10.00      A   
ATOM   1871  C   ASN   233       0.089  -7.787 -22.302  1.00 10.00      A   
ATOM   1872  O   ASN   233       0.479  -8.729 -22.991  1.00 10.00      A   
ATOM   1873  N   GLY   234       0.731  -7.373 -21.219  1.00 10.00      A   
ATOM   1874  HN  GLY   234       0.363  -6.627 -20.692  1.00 10.00      A   
ATOM   1875  CA  GLY   234       1.961  -8.016 -20.798  1.00 10.00      A   
ATOM   1876  C   GLY   234       3.182  -7.301 -21.339  1.00 10.00      A   
ATOM   1877  O   GLY   234       4.315  -7.713 -21.091  1.00 10.00      A   
ATOM   1878  N   ALA   235       2.944  -6.228 -22.082  1.00 10.00      A   
ATOM   1879  HN  ALA   235       2.020  -5.956 -22.244  1.00 10.00      A   
ATOM   1880  CA  ALA   235       4.023  -5.443 -22.659  1.00 10.00      A   
ATOM   1881  CB  ALA   235       3.514  -4.617 -23.831  1.00 10.00      A   
ATOM   1882  C   ALA   235       4.637  -4.549 -21.595  1.00 10.00      A   
ATOM   1883  O   ALA   235       3.922  -3.859 -20.867  1.00 10.00      A   
ATOM   1884  N   VAL   236       5.957  -4.581 -21.498  1.00 10.00      A   
ATOM   1885  HN  VAL   236       6.465  -5.155 -22.110  1.00 10.00      A   
ATOM   1886  CA  VAL   236       6.676  -3.786 -20.514  1.00 10.00      A   
ATOM   1887  CB  VAL   236       7.496  -4.677 -19.555  1.00 10.00      A   
ATOM   1888  CG1 VAL   236       7.817  -3.926 -18.276  1.00 10.00      A   
ATOM   1889  CG2 VAL   236       6.766  -5.978 -19.247  1.00 10.00      A   
ATOM   1890  C   VAL   236       7.620  -2.802 -21.202  1.00 10.00      A   
ATOM   1891  O   VAL   236       8.521  -3.203 -21.936  1.00 10.00      A   
ATOM   1892  N   ARG   237       7.412  -1.516 -20.960  1.00 10.00      A   
ATOM   1893  HN  ARG   237       6.679  -1.252 -20.356  1.00 10.00      A   
ATOM   1894  CA  ARG   237       8.246  -0.483 -21.556  1.00 10.00      A   
ATOM   1895  CB  ARG   237       7.392   0.709 -22.004  1.00 10.00      A   
ATOM   1896  CG  ARG   237       8.174   1.782 -22.744  1.00 10.00      A   
ATOM   1897  CD  ARG   237       7.884   3.171 -22.194  1.00 10.00      A   
ATOM   1898  NE  ARG   237       6.711   3.785 -22.815  1.00 10.00      A   
ATOM   1899  HE  ARG   237       5.933   3.203 -22.977  1.00 10.00      A   
ATOM   1900  CZ  ARG   237       6.642   5.070 -23.178  1.00 10.00      A   
ATOM   1901  NH1 ARG   237       7.679   5.877 -22.984  1.00 10.00      A   
ATOM   1902 HH11 ARG   237       7.622   6.881 -23.267  1.00 10.00      A   
ATOM   1903 HH12 ARG   237       8.556   5.511 -22.549  1.00 10.00      A   
ATOM   1904  NH2 ARG   237       5.534   5.554 -23.728  1.00 10.00      A   
ATOM   1905 HH21 ARG   237       4.709   4.934 -23.883  1.00 10.00      A   
ATOM   1906 HH22 ARG   237       5.482   6.558 -24.012  1.00 10.00      A   
ATOM   1907  C   ARG   237       9.311  -0.018 -20.567  1.00 10.00      A   
ATOM   1908  O   ARG   237       9.000   0.304 -19.418  1.00 10.00      A   
ATOM   1909  N   GLN   238      10.562  -0.005 -21.017  1.00 10.00      A   
ATOM   1910  HN  GLN   238      10.741  -0.299 -21.938  1.00 10.00      A   
ATOM   1911  CA  GLN   238      11.679   0.428 -20.189  1.00 10.00      A   
ATOM   1912  CB  GLN   238      12.995   0.047 -20.872  1.00 10.00      A   
ATOM   1913  CG  GLN   238      14.226   0.153 -19.990  1.00 10.00      A   
ATOM   1914  CD  GLN   238      14.341  -0.983 -18.992  1.00 10.00      A   
ATOM   1915  OE1 GLN   238      13.862  -2.091 -19.233  1.00 10.00      A   
ATOM   1916  NE2 GLN   238      14.998  -0.720 -17.875  1.00 10.00      A   
ATOM   1917 HE21 GLN   238      15.371   0.189 -17.757  1.00 10.00      A   
ATOM   1918 HE22 GLN   238      15.098  -1.436 -17.213  1.00 10.00      A   
ATOM   1919  C   GLN   238      11.610   1.940 -19.999  1.00 10.00      A   
ATOM   1920  O   GLN   238      11.539   2.690 -20.975  1.00 10.00      A   
ATOM   1921  N   VAL   239      11.612   2.390 -18.754  1.00 10.00      A   
ATOM   1922  HN  VAL   239      11.669   1.751 -18.009  1.00 10.00      A   
ATOM   1923  CA  VAL   239      11.528   3.816 -18.465  1.00 10.00      A   
ATOM   1924  CB  VAL   239      10.431   4.125 -17.426  1.00 10.00      A   
ATOM   1925  CG1 VAL   239      10.251   5.625 -17.260  1.00 10.00      A   
ATOM   1926  CG2 VAL   239       9.120   3.468 -17.824  1.00 10.00      A   
ATOM   1927  C   VAL   239      12.862   4.381 -17.985  1.00 10.00      A   
ATOM   1928  O   VAL   239      13.612   4.965 -18.764  1.00 10.00      A   
ATOM   1929  N   ALA   240      13.161   4.193 -16.707  1.00 10.00      A   
ATOM   1930  HN  ALA   240      12.543   3.686 -16.138  1.00 10.00      A   
ATOM   1931  CA  ALA   240      14.396   4.707 -16.132  1.00 10.00      A   
ATOM   1932  CB  ALA   240      14.107   5.505 -14.871  1.00 10.00      A   
ATOM   1933  C   ALA   240      15.378   3.582 -15.845  1.00 10.00      A   
ATOM   1934  O   ALA   240      15.065   2.643 -15.114  1.00 10.00      A   
ATOM   1935  N   SER   241      16.559   3.681 -16.438  1.00 10.00      A   
ATOM   1936  HN  SER   241      16.737   4.449 -17.018  1.00 10.00      A   
ATOM   1937  CA  SER   241      17.601   2.680 -16.259  1.00 10.00      A   
ATOM   1938  CB  SER   241      17.620   1.740 -17.465  1.00 10.00      A   
ATOM   1939  OG  SER   241      16.331   1.649 -18.048  1.00 10.00      A   
ATOM   1940  HG  SER   241      16.204   2.394 -18.647  1.00 10.00      A   
ATOM   1941  C   SER   241      18.955   3.367 -16.106  1.00 10.00      A   
ATOM   1942  O   SER   241      19.914   3.058 -16.816  1.00 10.00      A   
ATOM   1943  N   PHE   242      19.020   4.304 -15.175  1.00 10.00      A   
ATOM   1944  HN  PHE   242      18.224   4.490 -14.628  1.00 10.00      A   
ATOM   1945  CA  PHE   242      20.238   5.058 -14.925  1.00 10.00      A   
ATOM   1946  CB  PHE   242      19.880   6.500 -14.550  1.00 10.00      A   
ATOM   1947  CG  PHE   242      19.132   7.227 -15.634  1.00 10.00      A   
ATOM   1948  CD1 PHE   242      17.747   7.279 -15.626  1.00 10.00      A   
ATOM   1949  CD2 PHE   242      19.812   7.847 -16.670  1.00 10.00      A   
ATOM   1950  CE1 PHE   242      17.056   7.935 -16.626  1.00 10.00      A   
ATOM   1951  CE2 PHE   242      19.127   8.506 -17.672  1.00 10.00      A   
ATOM   1952  CZ  PHE   242      17.747   8.550 -17.650  1.00 10.00      A   
ATOM   1953  C   PHE   242      21.076   4.395 -13.831  1.00 10.00      A   
ATOM   1954  O   PHE   242      20.580   3.528 -13.112  1.00 10.00      A   
ATOM   1955  N   PRO   243      22.364   4.766 -13.711  1.00 10.00      A   
ATOM   1956  CA  PRO   243      23.262   4.197 -12.696  1.00 10.00      A   
ATOM   1957  CB  PRO   243      24.609   4.878 -12.972  1.00 10.00      A   
ATOM   1958  CG  PRO   243      24.501   5.398 -14.364  1.00 10.00      A   
ATOM   1959  CD  PRO   243      23.057   5.750 -14.559  1.00 10.00      A   
ATOM   1960  C   PRO   243      22.812   4.502 -11.268  1.00 10.00      A   
ATOM   1961  O   PRO   243      21.900   5.305 -11.046  1.00 10.00      A   
ATOM   1962  N   ARG   244      23.473   3.851 -10.310  1.00 10.00      A   
ATOM   1963  HN  ARG   244      24.179   3.223 -10.573  1.00 10.00      A   
ATOM   1964  CA  ARG   244      23.190   4.014  -8.883  1.00 10.00      A   
ATOM   1965  CB  ARG   244      23.192   5.480  -8.437  1.00 10.00      A   
ATOM   1966  CG  ARG   244      24.535   6.180  -8.574  1.00 10.00      A   
ATOM   1967  CD  ARG   244      25.634   5.436  -7.833  1.00 10.00      A   
ATOM   1968  NE  ARG   244      26.351   4.503  -8.703  1.00 10.00      A   
ATOM   1969  HE  ARG   244      26.056   3.564  -8.699  1.00 10.00      A   
ATOM   1970  CZ  ARG   244      27.374   4.847  -9.482  1.00 10.00      A   
ATOM   1971  NH1 ARG   244      27.806   6.101  -9.503  1.00 10.00      A   
ATOM   1972 HH11 ARG   244      28.606   6.369 -10.117  1.00 10.00      A   
ATOM   1973 HH12 ARG   244      27.346   6.824  -8.910  1.00 10.00      A   
ATOM   1974  NH2 ARG   244      27.964   3.939 -10.248  1.00 10.00      A   
ATOM   1975 HH21 ARG   244      27.630   2.949 -10.244  1.00 10.00      A   
ATOM   1976 HH22 ARG   244      28.769   4.209 -10.853  1.00 10.00      A   
ATOM   1977  C   ARG   244      21.912   3.304  -8.455  1.00 10.00      A   
ATOM   1978  O   ARG   244      21.956   2.158  -8.004  1.00 10.00      A   
ATOM   1979  N   HIS   245      20.776   3.966  -8.612  1.00 10.00      A   
ATOM   1980  HN  HIS   245      20.792   4.864  -9.011  1.00 10.00      A   
ATOM   1981  CA  HIS   245      19.501   3.386  -8.216  1.00 10.00      A   
ATOM   1982  CB  HIS   245      19.372   3.415  -6.687  1.00 10.00      A   
ATOM   1983  CG  HIS   245      18.488   2.353  -6.109  1.00 10.00      A   
ATOM   1984  ND1 HIS   245      18.969   1.157  -5.602  1.00 10.00      A   
ATOM   1985  HD1 HIS   245      19.912   0.869  -5.586  1.00 10.00      A   
ATOM   1986  CD2 HIS   245      17.148   2.317  -5.938  1.00 10.00      A   
ATOM   1987  CE1 HIS   245      17.959   0.442  -5.145  1.00 10.00      A   
ATOM   1988  NE2 HIS   245      16.848   1.121  -5.337  1.00 10.00      A   
ATOM   1989  HE2 HIS   245      15.946   0.823  -5.082  1.00 10.00      A   
ATOM   1990  C   HIS   245      18.343   4.145  -8.858  1.00 10.00      A   
ATOM   1991  O   HIS   245      18.426   5.357  -9.072  1.00 10.00      A   
ATOM   1992  N   ASN   246      17.281   3.419  -9.189  1.00 10.00      A   
ATOM   1993  HN  ASN   246      17.293   2.451  -9.016  1.00 10.00      A   
ATOM   1994  CA  ASN   246      16.089   4.008  -9.797  1.00 10.00      A   
ATOM   1995  CB  ASN   246      15.942   3.558 -11.264  1.00 10.00      A   
ATOM   1996  CG  ASN   246      17.157   3.848 -12.130  1.00 10.00      A   
ATOM   1997  OD1 ASN   246      17.263   4.905 -12.752  1.00 10.00      A   
ATOM   1998  ND2 ASN   246      18.068   2.892 -12.212  1.00 10.00      A   
ATOM   1999 HD21 ASN   246      17.906   2.054 -11.723  1.00 10.00      A   
ATOM   2000 HD22 ASN   246      18.874   3.064 -12.746  1.00 10.00      A   
ATOM   2001  C   ASN   246      14.863   3.546  -9.018  1.00 10.00      A   
ATOM   2002  O   ASN   246      14.799   2.388  -8.608  1.00 10.00      A   
ATOM   2003  N   GLY   247      13.900   4.435  -8.798  1.00 10.00      A   
ATOM   2004  HN  GLY   247      14.004   5.356  -9.121  1.00 10.00      A   
ATOM   2005  CA  GLY   247      12.704   4.050  -8.070  1.00 10.00      A   
ATOM   2006  C   GLY   247      11.731   5.193  -7.858  1.00 10.00      A   
ATOM   2007  O   GLY   247      11.881   6.260  -8.462  1.00 10.00      A   
ATOM   2008  N   ALA   248      10.725   4.943  -7.012  1.00 10.00      A   
ATOM   2009  HN  ALA   248      10.677   4.055  -6.599  1.00 10.00      A   
ATOM   2010  CA  ALA   248       9.689   5.925  -6.664  1.00 10.00      A   
ATOM   2011  CB  ALA   248      10.242   7.012  -5.751  1.00 10.00      A   
ATOM   2012  C   ALA   248       8.970   6.525  -7.879  1.00 10.00      A   
ATOM   2013  O   ALA   248       9.233   7.663  -8.264  1.00 10.00      A   
ATOM   2014  N   PRO   249       8.049   5.766  -8.498  1.00 10.00      A   
ATOM   2015  CA  PRO   249       7.288   6.225  -9.655  1.00 10.00      A   
ATOM   2016  CB  PRO   249       7.120   4.932 -10.455  1.00 10.00      A   
ATOM   2017  CG  PRO   249       7.153   3.821  -9.443  1.00 10.00      A   
ATOM   2018  CD  PRO   249       7.682   4.390  -8.143  1.00 10.00      A   
ATOM   2019  C   PRO   249       5.911   6.781  -9.273  1.00 10.00      A   
ATOM   2020  O   PRO   249       5.128   6.116  -8.598  1.00 10.00      A   
ATOM   2021  N   ALA   250       5.618   7.997  -9.713  1.00 10.00      A   
ATOM   2022  HN  ALA   250       6.287   8.490 -10.244  1.00 10.00      A   
ATOM   2023  CA  ALA   250       4.336   8.633  -9.422  1.00 10.00      A   
ATOM   2024  CB  ALA   250       4.521   9.734  -8.389  1.00 10.00      A   
ATOM   2025  C   ALA   250       3.711   9.193 -10.699  1.00 10.00      A   
ATOM   2026  O   ALA   250       4.387   9.868 -11.482  1.00 10.00      A   
ATOM   2027  N   PHE   251       2.424   8.919 -10.903  1.00 10.00      A   
ATOM   2028  HN  PHE   251       1.934   8.401 -10.227  1.00 10.00      A   
ATOM   2029  CA  PHE   251       1.714   9.381 -12.095  1.00 10.00      A   
ATOM   2030  CB  PHE   251       0.825   8.266 -12.653  1.00 10.00      A   
ATOM   2031  CG  PHE   251       1.555   7.266 -13.499  1.00 10.00      A   
ATOM   2032  CD1 PHE   251       2.262   6.231 -12.913  1.00 10.00      A   
ATOM   2033  CD2 PHE   251       1.535   7.363 -14.880  1.00 10.00      A   
ATOM   2034  CE1 PHE   251       2.936   5.310 -13.689  1.00 10.00      A   
ATOM   2035  CE2 PHE   251       2.207   6.446 -15.662  1.00 10.00      A   
ATOM   2036  CZ  PHE   251       2.909   5.417 -15.066  1.00 10.00      A   
ATOM   2037  C   PHE   251       0.865  10.615 -11.815  1.00 10.00      A   
ATOM   2038  O   PHE   251       0.171  10.689 -10.800  1.00 10.00      A   
ATOM   2039  N   SER   252       0.922  11.579 -12.726  1.00 10.00      A   
ATOM   2040  HN  SER   252       1.501  11.463 -13.511  1.00 10.00      A   
ATOM   2041  CA  SER   252       0.153  12.809 -12.596  1.00 10.00      A   
ATOM   2042  CB  SER   252       0.676  13.848 -13.591  1.00 10.00      A   
ATOM   2043  OG  SER   252       0.648  13.344 -14.914  1.00 10.00      A   
ATOM   2044  HG  SER   252       0.206  13.991 -15.493  1.00 10.00      A   
ATOM   2045  C   SER   252      -1.333  12.543 -12.846  1.00 10.00      A   
ATOM   2046  O   SER   252      -1.687  11.631 -13.596  1.00 10.00      A   
ATOM   2047  N   PRO   253      -2.221  13.333 -12.217  1.00 10.00      A   
ATOM   2048  CA  PRO   253      -3.674  13.178 -12.374  1.00 10.00      A   
ATOM   2049  CB  PRO   253      -4.257  14.287 -11.487  1.00 10.00      A   
ATOM   2050  CG  PRO   253      -3.164  14.629 -10.534  1.00 10.00      A   
ATOM   2051  CD  PRO   253      -1.885  14.428 -11.291  1.00 10.00      A   
ATOM   2052  C   PRO   253      -4.124  13.371 -13.822  1.00 10.00      A   
ATOM   2053  O   PRO   253      -5.111  12.779 -14.259  1.00 10.00      A   
ATOM   2054  N   ASP   254      -3.388  14.193 -14.561  1.00 10.00      A   
ATOM   2055  HN  ASP   254      -2.610  14.626 -14.155  1.00 10.00      A   
ATOM   2056  CA  ASP   254      -3.710  14.472 -15.957  1.00 10.00      A   
ATOM   2057  CB  ASP   254      -2.945  15.703 -16.456  1.00 10.00      A   
ATOM   2058  CG  ASP   254      -1.651  15.365 -17.162  1.00 10.00      A   
ATOM   2059  OD1 ASP   254      -0.700  14.898 -16.492  1.00 10.00      A   
ATOM   2060  OD2 ASP   254      -1.577  15.568 -18.386  1.00 10.00      A   
ATOM   2061  C   ASP   254      -3.468  13.248 -16.847  1.00 10.00      A   
ATOM   2062  O   ASP   254      -4.202  13.012 -17.809  1.00 10.00      A   
ATOM   2063  N   GLY   255      -2.438  12.472 -16.525  1.00 10.00      A   
ATOM   2064  HN  GLY   255      -1.873  12.716 -15.764  1.00 10.00      A   
ATOM   2065  CA  GLY   255      -2.153  11.269 -17.284  1.00 10.00      A   
ATOM   2066  C   GLY   255      -1.141  11.438 -18.404  1.00 10.00      A   
ATOM   2067  O   GLY   255      -1.124  10.636 -19.342  1.00 10.00      A   
ATOM   2068  N   SER   256      -0.309  12.470 -18.340  1.00 10.00      A   
ATOM   2069  HN  SER   256      -0.390  13.118 -17.607  1.00 10.00      A   
ATOM   2070  CA  SER   256       0.697  12.672 -19.379  1.00 10.00      A   
ATOM   2071  CB  SER   256       0.336  13.854 -20.284  1.00 10.00      A   
ATOM   2072  OG  SER   256       0.597  15.093 -19.642  1.00 10.00      A   
ATOM   2073  HG  SER   256      -0.195  15.361 -19.136  1.00 10.00      A   
ATOM   2074  C   SER   256       2.098  12.856 -18.805  1.00 10.00      A   
ATOM   2075  O   SER   256       3.071  12.980 -19.552  1.00 10.00      A   
ATOM   2076  N   LYS   257       2.216  12.870 -17.484  1.00 10.00      A   
ATOM   2077  HN  LYS   257       1.421  12.739 -16.923  1.00 10.00      A   
ATOM   2078  CA  LYS   257       3.513  13.063 -16.853  1.00 10.00      A   
ATOM   2079  CB  LYS   257       3.589  14.437 -16.177  1.00 10.00      A   
ATOM   2080  CG  LYS   257       3.270  15.607 -17.097  1.00 10.00      A   
ATOM   2081  CD  LYS   257       4.337  15.788 -18.167  1.00 10.00      A   
ATOM   2082  CE  LYS   257       3.944  16.867 -19.168  1.00 10.00      A   
ATOM   2083  NZ  LYS   257       3.024  16.352 -20.218  1.00 10.00      A   
ATOM   2084  HZ1 LYS   257       2.247  15.807 -19.785  1.00 10.00      A   
ATOM   2085  HZ2 LYS   257       3.544  15.732 -20.881  1.00 10.00      A   
ATOM   2086  HZ3 LYS   257       2.617  17.144 -20.754  1.00 10.00      A   
ATOM   2087  C   LYS   257       3.826  11.963 -15.847  1.00 10.00      A   
ATOM   2088  O   LYS   257       2.934  11.451 -15.165  1.00 10.00      A   
ATOM   2089  N   LEU   258       5.096  11.599 -15.772  1.00 10.00      A   
ATOM   2090  HN  LEU   258       5.754  12.036 -16.363  1.00 10.00      A   
ATOM   2091  CA  LEU   258       5.553  10.571 -14.848  1.00 10.00      A   
ATOM   2092  CB  LEU   258       5.982   9.312 -15.611  1.00 10.00      A   
ATOM   2093  CG  LEU   258       6.663   8.215 -14.785  1.00 10.00      A   
ATOM   2094  CD1 LEU   258       5.719   7.669 -13.723  1.00 10.00      A   
ATOM   2095  CD2 LEU   258       7.163   7.099 -15.689  1.00 10.00      A   
ATOM   2096  C   LEU   258       6.715  11.099 -14.018  1.00 10.00      A   
ATOM   2097  O   LEU   258       7.730  11.540 -14.561  1.00 10.00      A   
ATOM   2098  N   ALA   259       6.563  11.061 -12.707  1.00 10.00      A   
ATOM   2099  HN  ALA   259       5.736  10.682 -12.329  1.00 10.00      A   
ATOM   2100  CA  ALA   259       7.599  11.538 -11.808  1.00 10.00      A   
ATOM   2101  CB  ALA   259       7.005  12.463 -10.757  1.00 10.00      A   
ATOM   2102  C   ALA   259       8.293  10.366 -11.140  1.00 10.00      A   
ATOM   2103  O   ALA   259       7.647   9.397 -10.753  1.00 10.00      A   
ATOM   2104  N   PHE   260       9.605  10.448 -11.024  1.00 10.00      A   
ATOM   2105  HN  PHE   260      10.072  11.235 -11.379  1.00 10.00      A   
ATOM   2106  CA  PHE   260      10.377   9.392 -10.391  1.00 10.00      A   
ATOM   2107  CB  PHE   260      10.761   8.299 -11.396  1.00 10.00      A   
ATOM   2108  CG  PHE   260      11.210   8.805 -12.738  1.00 10.00      A   
ATOM   2109  CD1 PHE   260      12.539   9.108 -12.970  1.00 10.00      A   
ATOM   2110  CD2 PHE   260      10.300   8.969 -13.770  1.00 10.00      A   
ATOM   2111  CE1 PHE   260      12.955   9.567 -14.205  1.00 10.00      A   
ATOM   2112  CE2 PHE   260      10.709   9.428 -15.006  1.00 10.00      A   
ATOM   2113  CZ  PHE   260      12.038   9.728 -15.225  1.00 10.00      A   
ATOM   2114  C   PHE   260      11.608   9.958  -9.695  1.00 10.00      A   
ATOM   2115  O   PHE   260      11.994  11.104  -9.938  1.00 10.00      A   
ATOM   2116  N   ALA   261      12.210   9.163  -8.820  1.00 10.00      A   
ATOM   2117  HN  ALA   261      11.851   8.259  -8.665  1.00 10.00      A   
ATOM   2118  CA  ALA   261      13.395   9.590  -8.089  1.00 10.00      A   
ATOM   2119  CB  ALA   261      13.205   9.397  -6.592  1.00 10.00      A   
ATOM   2120  C   ALA   261      14.629   8.839  -8.573  1.00 10.00      A   
ATOM   2121  O   ALA   261      14.609   7.614  -8.720  1.00 10.00      A   
ATOM   2122  N   LEU   262      15.696   9.580  -8.833  1.00 10.00      A   
ATOM   2123  HN  LEU   262      15.646  10.552  -8.697  1.00 10.00      A   
ATOM   2124  CA  LEU   262      16.944   8.994  -9.301  1.00 10.00      A   
ATOM   2125  CB  LEU   262      17.215   9.390 -10.757  1.00 10.00      A   
ATOM   2126  CG  LEU   262      16.119   9.076 -11.777  1.00 10.00      A   
ATOM   2127  CD1 LEU   262      16.485   9.640 -13.140  1.00 10.00      A   
ATOM   2128  CD2 LEU   262      15.876   7.579 -11.867  1.00 10.00      A   
ATOM   2129  C   LEU   262      18.101   9.465  -8.432  1.00 10.00      A   
ATOM   2130  O   LEU   262      18.186  10.644  -8.090  1.00 10.00      A   
ATOM   2131  N   SER   263      18.985   8.546  -8.072  1.00 10.00      A   
ATOM   2132  HN  SER   263      18.848   7.613  -8.352  1.00 10.00      A   
ATOM   2133  CA  SER   263      20.142   8.880  -7.247  1.00 10.00      A   
ATOM   2134  CB  SER   263      20.302   7.855  -6.123  1.00 10.00      A   
ATOM   2135  OG  SER   263      19.735   6.609  -6.492  1.00 10.00      A   
ATOM   2136  HG  SER   263      18.768   6.676  -6.455  1.00 10.00      A   
ATOM   2137  C   SER   263      21.417   8.962  -8.089  1.00 10.00      A   
ATOM   2138  O   SER   263      22.531   8.919  -7.565  1.00 10.00      A   
ATOM   2139  N   LYS   264      21.233   9.105  -9.399  1.00 10.00      A   
ATOM   2140  HN  LYS   264      20.317   9.157  -9.739  1.00 10.00      A   
ATOM   2141  CA  LYS   264      22.348   9.184 -10.347  1.00 10.00      A   
ATOM   2142  CB  LYS   264      21.830   9.183 -11.792  1.00 10.00      A   
ATOM   2143  CG  LYS   264      20.655  10.122 -12.035  1.00 10.00      A   
ATOM   2144  CD  LYS   264      20.436  10.386 -13.517  1.00 10.00      A   
ATOM   2145  CE  LYS   264      21.361  11.480 -14.024  1.00 10.00      A   
ATOM   2146  NZ  LYS   264      21.180  11.739 -15.476  1.00 10.00      A   
ATOM   2147  HZ1 LYS   264      21.123  10.845 -15.998  1.00 10.00      A   
ATOM   2148  HZ2 LYS   264      21.983  12.289 -15.844  1.00 10.00      A   
ATOM   2149  HZ3 LYS   264      20.306  12.279 -15.637  1.00 10.00      A   
ATOM   2150  C   LYS   264      23.227  10.413 -10.108  1.00 10.00      A   
ATOM   2151  O   LYS   264      24.433  10.379 -10.351  1.00 10.00      A   
ATOM   2152  N   THR   265      22.620  11.487  -9.621  1.00 10.00      A   
ATOM   2153  HN  THR   265      21.657  11.453  -9.431  1.00 10.00      A   
ATOM   2154  CA  THR   265      23.338  12.728  -9.363  1.00 10.00      A   
ATOM   2155  CB  THR   265      22.333  13.883  -9.220  1.00 10.00      A   
ATOM   2156  OG1 THR   265      21.027  13.329  -9.002  1.00 10.00      A   
ATOM   2157  HG1 THR   265      20.360  13.974  -9.260  1.00 10.00      A   
ATOM   2158  CG2 THR   265      22.305  14.722 -10.489  1.00 10.00      A   
ATOM   2159  C   THR   265      24.201  12.638  -8.100  1.00 10.00      A   
ATOM   2160  O   THR   265      25.115  13.441  -7.898  1.00 10.00      A   
ATOM   2161  N   GLY   266      23.917  11.646  -7.269  1.00 10.00      A   
ATOM   2162  HN  GLY   266      23.194  11.023  -7.495  1.00 10.00      A   
ATOM   2163  CA  GLY   266      24.653  11.466  -6.035  1.00 10.00      A   
ATOM   2164  C   GLY   266      23.700  11.209  -4.893  1.00 10.00      A   
ATOM   2165  O   GLY   266      23.956  10.379  -4.021  1.00 10.00      A   
ATOM   2166  N   SER   267      22.589  11.924  -4.917  1.00 10.00      A   
ATOM   2167  HN  SER   267      22.455  12.569  -5.643  1.00 10.00      A   
ATOM   2168  CA  SER   267      21.553  11.784  -3.914  1.00 10.00      A   
ATOM   2169  CB  SER   267      21.538  13.006  -2.990  1.00 10.00      A   
ATOM   2170  OG  SER   267      21.295  14.203  -3.715  1.00 10.00      A   
ATOM   2171  HG  SER   267      20.514  14.645  -3.348  1.00 10.00      A   
ATOM   2172  C   SER   267      20.218  11.635  -4.628  1.00 10.00      A   
ATOM   2173  O   SER   267      20.154  11.766  -5.852  1.00 10.00      A   
ATOM   2174  N   LEU   268      19.165  11.354  -3.884  1.00 10.00      A   
ATOM   2175  HN  LEU   268      19.273  11.250  -2.912  1.00 10.00      A   
ATOM   2176  CA  LEU   268      17.847  11.198  -4.477  1.00 10.00      A   
ATOM   2177  CB  LEU   268      16.858  10.655  -3.444  1.00 10.00      A   
ATOM   2178  CG  LEU   268      17.220   9.308  -2.814  1.00 10.00      A   
ATOM   2179  CD1 LEU   268      16.337   9.029  -1.608  1.00 10.00      A   
ATOM   2180  CD2 LEU   268      17.098   8.189  -3.838  1.00 10.00      A   
ATOM   2181  C   LEU   268      17.354  12.529  -5.041  1.00 10.00      A   
ATOM   2182  O   LEU   268      17.204  13.505  -4.310  1.00 10.00      A   
ATOM   2183  N   ASN   269      17.151  12.578  -6.347  1.00 10.00      A   
ATOM   2184  HN  ASN   269      17.337  11.778  -6.892  1.00 10.00      A   
ATOM   2185  CA  ASN   269      16.665  13.786  -7.007  1.00 10.00      A   
ATOM   2186  CB  ASN   269      17.715  14.339  -7.977  1.00 10.00      A   
ATOM   2187  CG  ASN   269      18.671  15.335  -7.333  1.00 10.00      A   
ATOM   2188  OD1 ASN   269      19.230  16.199  -8.009  1.00 10.00      A   
ATOM   2189  ND2 ASN   269      18.872  15.230  -6.025  1.00 10.00      A   
ATOM   2190 HD21 ASN   269      18.397  14.521  -5.532  1.00 10.00      A   
ATOM   2191 HD22 ASN   269      19.494  15.857  -5.602  1.00 10.00      A   
ATOM   2192  C   ASN   269      15.364  13.484  -7.740  1.00 10.00      A   
ATOM   2193  O   ASN   269      15.152  12.356  -8.191  1.00 10.00      A   
ATOM   2194  N   LEU   270      14.499  14.485  -7.861  1.00 10.00      A   
ATOM   2195  HN  LEU   270      14.736  15.369  -7.509  1.00 10.00      A   
ATOM   2196  CA  LEU   270      13.209  14.303  -8.518  1.00 10.00      A   
ATOM   2197  CB  LEU   270      12.131  15.152  -7.845  1.00 10.00      A   
ATOM   2198  CG  LEU   270      11.820  14.830  -6.384  1.00 10.00      A   
ATOM   2199  CD1 LEU   270      10.794  15.808  -5.843  1.00 10.00      A   
ATOM   2200  CD2 LEU   270      11.327  13.397  -6.241  1.00 10.00      A   
ATOM   2201  C   LEU   270      13.263  14.627 -10.003  1.00 10.00      A   
ATOM   2202  O   LEU   270      13.736  15.693 -10.406  1.00 10.00      A   
ATOM   2203  N   TYR   271      12.770  13.700 -10.808  1.00 10.00      A   
ATOM   2204  HN  TYR   271      12.417  12.867 -10.417  1.00 10.00      A   
ATOM   2205  CA  TYR   271      12.732  13.862 -12.250  1.00 10.00      A   
ATOM   2206  CB  TYR   271      13.653  12.843 -12.924  1.00 10.00      A   
ATOM   2207  CG  TYR   271      15.133  13.101 -12.745  1.00 10.00      A   
ATOM   2208  CD1 TYR   271      15.768  12.849 -11.534  1.00 10.00      A   
ATOM   2209  CD2 TYR   271      15.900  13.585 -13.795  1.00 10.00      A   
ATOM   2210  CE1 TYR   271      17.121  13.072 -11.376  1.00 10.00      A   
ATOM   2211  CE2 TYR   271      17.253  13.813 -13.645  1.00 10.00      A   
ATOM   2212  CZ  TYR   271      17.859  13.555 -12.435  1.00 10.00      A   
ATOM   2213  OH  TYR   271      19.209  13.776 -12.286  1.00 10.00      A   
ATOM   2214  HH  TYR   271      19.496  14.442 -12.923  1.00 10.00      A   
ATOM   2215  C   TYR   271      11.307  13.649 -12.748  1.00 10.00      A   
ATOM   2216  O   TYR   271      10.596  12.776 -12.251  1.00 10.00      A   
ATOM   2217  N   VAL   272      10.888  14.456 -13.707  1.00 10.00      A   
ATOM   2218  HN  VAL   272      11.497  15.154 -14.047  1.00 10.00      A   
ATOM   2219  CA  VAL   272       9.552  14.338 -14.278  1.00 10.00      A   
ATOM   2220  CB  VAL   272       8.648  15.538 -13.909  1.00 10.00      A   
ATOM   2221  CG1 VAL   272       7.350  15.514 -14.712  1.00 10.00      A   
ATOM   2222  CG2 VAL   272       8.340  15.527 -12.420  1.00 10.00      A   
ATOM   2223  C   VAL   272       9.646  14.204 -15.792  1.00 10.00      A   
ATOM   2224  O   VAL   272      10.124  15.109 -16.482  1.00 10.00      A   
ATOM   2225  N   MET   273       9.205  13.072 -16.302  1.00 10.00      A   
ATOM   2226  HN  MET   273       8.821  12.390 -15.702  1.00 10.00      A   
ATOM   2227  CA  MET   273       9.253  12.821 -17.729  1.00 10.00      A   
ATOM   2228  CB  MET   273       9.833  11.436 -18.026  1.00 10.00      A   
ATOM   2229  CG  MET   273       8.819  10.303 -17.971  1.00 10.00      A   
ATOM   2230  SD  MET   273       9.504   8.728 -18.516  1.00 10.00      A   
ATOM   2231  CE  MET   273       9.935   9.104 -20.212  1.00 10.00      A   
ATOM   2232  C   MET   273       7.877  12.958 -18.363  1.00 10.00      A   
ATOM   2233  O   MET   273       6.848  12.822 -17.695  1.00 10.00      A   
ATOM   2234  N   ASP   274       7.876  13.238 -19.653  1.00 10.00      A   
ATOM   2235  HN  ASP   274       8.738  13.353 -20.112  1.00 10.00      A   
ATOM   2236  CA  ASP   274       6.647  13.379 -20.415  1.00 10.00      A   
ATOM   2237  CB  ASP   274       6.820  14.466 -21.477  1.00 10.00      A   
ATOM   2238  CG  ASP   274       5.629  14.587 -22.400  1.00 10.00      A   
ATOM   2239  OD1 ASP   274       4.621  15.204 -22.004  1.00 10.00      A   
ATOM   2240  OD2 ASP   274       5.707  14.075 -23.532  1.00 10.00      A   
ATOM   2241  C   ASP   274       6.311  12.038 -21.059  1.00 10.00      A   
ATOM   2242  O   ASP   274       7.150  11.446 -21.736  1.00 10.00      A   
ATOM   2243  N   LEU   275       5.087  11.568 -20.854  1.00 10.00      A   
ATOM   2244  HN  LEU   275       4.444  12.111 -20.343  1.00 10.00      A   
ATOM   2245  CA  LEU   275       4.660  10.270 -21.374  1.00 10.00      A   
ATOM   2246  CB  LEU   275       3.519   9.700 -20.530  1.00 10.00      A   
ATOM   2247  CG  LEU   275       3.879   9.307 -19.096  1.00 10.00      A   
ATOM   2248  CD1 LEU   275       2.629   8.943 -18.312  1.00 10.00      A   
ATOM   2249  CD2 LEU   275       4.867   8.151 -19.093  1.00 10.00      A   
ATOM   2250  C   LEU   275       4.275  10.293 -22.852  1.00 10.00      A   
ATOM   2251  O   LEU   275       3.775   9.297 -23.379  1.00 10.00      A   
ATOM   2252  N   ALA   276       4.499  11.412 -23.519  1.00 10.00      A   
ATOM   2253  HN  ALA   276       4.886  12.186 -23.055  1.00 10.00      A   
ATOM   2254  CA  ALA   276       4.180  11.517 -24.934  1.00 10.00      A   
ATOM   2255  CB  ALA   276       3.355  12.766 -25.210  1.00 10.00      A   
ATOM   2256  C   ALA   276       5.456  11.516 -25.766  1.00 10.00      A   
ATOM   2257  O   ALA   276       5.645  10.663 -26.632  1.00 10.00      A   
ATOM   2258  N   SER   277       6.339  12.459 -25.474  1.00 10.00      A   
ATOM   2259  HN  SER   277       6.131  13.095 -24.747  1.00 10.00      A   
ATOM   2260  CA  SER   277       7.598  12.588 -26.192  1.00 10.00      A   
ATOM   2261  CB  SER   277       8.029  14.058 -26.234  1.00 10.00      A   
ATOM   2262  OG  SER   277       7.883  14.678 -24.961  1.00 10.00      A   
ATOM   2263  HG  SER   277       6.968  14.568 -24.652  1.00 10.00      A   
ATOM   2264  C   SER   277       8.697  11.732 -25.569  1.00 10.00      A   
ATOM   2265  O   SER   277       9.574  11.222 -26.268  1.00 10.00      A   
ATOM   2266  N   GLY   278       8.646  11.570 -24.254  1.00 10.00      A   
ATOM   2267  HN  GLY   278       7.919  11.985 -23.745  1.00 10.00      A   
ATOM   2268  CA  GLY   278       9.649  10.783 -23.567  1.00 10.00      A   
ATOM   2269  C   GLY   278      10.772  11.644 -23.027  1.00 10.00      A   
ATOM   2270  O   GLY   278      11.828  11.136 -22.652  1.00 10.00      A   
ATOM   2271  N   GLN   279      10.537  12.953 -22.980  1.00 10.00      A   
ATOM   2272  HN  GLN   279       9.670  13.290 -23.286  1.00 10.00      A   
ATOM   2273  CA  GLN   279      11.530  13.898 -22.486  1.00 10.00      A   
ATOM   2274  CB  GLN   279      11.216  15.302 -22.994  1.00 10.00      A   
ATOM   2275  CG  GLN   279      11.295  15.443 -24.503  1.00 10.00      A   
ATOM   2276  CD  GLN   279      10.857  16.812 -24.974  1.00 10.00      A   
ATOM   2277  OE1 GLN   279      11.657  17.744 -25.043  1.00 10.00      A   
ATOM   2278  NE2 GLN   279       9.581  16.941 -25.297  1.00 10.00      A   
ATOM   2279 HE21 GLN   279       8.999  16.151 -25.215  1.00 10.00      A   
ATOM   2280 HE22 GLN   279       9.266  17.816 -25.610  1.00 10.00      A   
ATOM   2281  C   GLN   279      11.572  13.896 -20.962  1.00 10.00      A   
ATOM   2282  O   GLN   279      10.534  14.018 -20.308  1.00 10.00      A   
ATOM   2283  N   ILE   280      12.771  13.757 -20.407  1.00 10.00      A   
ATOM   2284  HN  ILE   280      13.563  13.683 -20.987  1.00 10.00      A   
ATOM   2285  CA  ILE   280      12.955  13.729 -18.962  1.00 10.00      A   
ATOM   2286  CB  ILE   280      13.931  12.604 -18.548  1.00 10.00      A   
ATOM   2287  CG1 ILE   280      13.501  11.267 -19.165  1.00 10.00      A   
ATOM   2288  CG2 ILE   280      14.012  12.494 -17.031  1.00 10.00      A   
ATOM   2289  CD1 ILE   280      14.518  10.158 -19.005  1.00 10.00      A   
ATOM   2290  C   ILE   280      13.497  15.071 -18.478  1.00 10.00      A   
ATOM   2291  O   ILE   280      14.478  15.581 -19.016  1.00 10.00      A   
ATOM   2292  N   ARG   281      12.845  15.646 -17.475  1.00 10.00      A   
ATOM   2293  HN  ARG   281      12.059  15.198 -17.091  1.00 10.00      A   
ATOM   2294  CA  ARG   281      13.264  16.930 -16.932  1.00 10.00      A   
ATOM   2295  CB  ARG   281      12.171  17.971 -17.171  1.00 10.00      A   
ATOM   2296  CG  ARG   281      12.594  19.404 -16.898  1.00 10.00      A   
ATOM   2297  CD  ARG   281      11.422  20.238 -16.401  1.00 10.00      A   
ATOM   2298  NE  ARG   281      10.176  19.920 -17.104  1.00 10.00      A   
ATOM   2299  HE  ARG   281      10.116  19.041 -17.541  1.00 10.00      A   
ATOM   2300  CZ  ARG   281       9.124  20.735 -17.166  1.00 10.00      A   
ATOM   2301  NH1 ARG   281       9.165  21.925 -16.578  1.00 10.00      A   
ATOM   2302 HH11 ARG   281       8.339  22.569 -16.627  1.00 10.00      A   
ATOM   2303 HH12 ARG   281      10.020  22.223 -16.058  1.00 10.00      A   
ATOM   2304  NH2 ARG   281       8.031  20.354 -17.816  1.00 10.00      A   
ATOM   2305 HH21 ARG   281       7.202  20.989 -17.873  1.00 10.00      A   
ATOM   2306 HH22 ARG   281       7.994  19.413 -18.268  1.00 10.00      A   
ATOM   2307  C   ARG   281      13.544  16.817 -15.438  1.00 10.00      A   
ATOM   2308  O   ARG   281      12.778  16.192 -14.704  1.00 10.00      A   
ATOM   2309  N   GLN   282      14.642  17.412 -14.996  1.00 10.00      A   
ATOM   2310  HN  GLN   282      15.223  17.881 -15.636  1.00 10.00      A   
ATOM   2311  CA  GLN   282      15.009  17.389 -13.587  1.00 10.00      A   
ATOM   2312  CB  GLN   282      16.520  17.551 -13.431  1.00 10.00      A   
ATOM   2313  CG  GLN   282      17.050  17.200 -12.051  1.00 10.00      A   
ATOM   2314  CD  GLN   282      18.504  17.585 -11.877  1.00 10.00      A   
ATOM   2315  OE1 GLN   282      19.271  17.618 -12.839  1.00 10.00      A   
ATOM   2316  NE2 GLN   282      18.895  17.877 -10.650  1.00 10.00      A   
ATOM   2317 HE21 GLN   282      18.228  17.826  -9.926  1.00 10.00      A   
ATOM   2318 HE22 GLN   282      19.829  18.139 -10.511  1.00 10.00      A   
ATOM   2319  C   GLN   282      14.288  18.511 -12.850  1.00 10.00      A   
ATOM   2320  O   GLN   282      14.391  19.678 -13.230  1.00 10.00      A   
ATOM   2321  N   VAL   283      13.561  18.159 -11.801  1.00 10.00      A   
ATOM   2322  HN  VAL   283      13.530  17.212 -11.535  1.00 10.00      A   
ATOM   2323  CA  VAL   283      12.816  19.140 -11.028  1.00 10.00      A   
ATOM   2324  CB  VAL   283      11.539  18.531 -10.416  1.00 10.00      A   
ATOM   2325  CG1 VAL   283      10.738  19.592  -9.675  1.00 10.00      A   
ATOM   2326  CG2 VAL   283      10.691  17.891 -11.500  1.00 10.00      A   
ATOM   2327  C   VAL   283      13.676  19.745  -9.924  1.00 10.00      A   
ATOM   2328  O   VAL   283      14.033  20.924  -9.977  1.00 10.00      A   
ATOM   2329  N   THR   284      14.021  18.932  -8.938  1.00 10.00      A   
ATOM   2330  HN  THR   284      13.737  17.995  -8.963  1.00 10.00      A   
ATOM   2331  CA  THR   284      14.829  19.396  -7.824  1.00 10.00      A   
ATOM   2332  CB  THR   284      14.373  18.764  -6.496  1.00 10.00      A   
ATOM   2333  OG1 THR   284      14.086  17.373  -6.698  1.00 10.00      A   
ATOM   2334  HG1 THR   284      13.165  17.205  -6.470  1.00 10.00      A   
ATOM   2335  CG2 THR   284      13.127  19.461  -5.971  1.00 10.00      A   
ATOM   2336  C   THR   284      16.302  19.089  -8.051  1.00 10.00      A   
ATOM   2337  O   THR   284      16.648  18.163  -8.789  1.00 10.00      A   
ATOM   2338  N   ASP   285      17.156  19.872  -7.415  1.00 10.00      A   
ATOM   2339  HN  ASP   285      16.809  20.593  -6.844  1.00 10.00      A   
ATOM   2340  CA  ASP   285      18.595  19.703  -7.526  1.00 10.00      A   
ATOM   2341  CB  ASP   285      19.153  20.596  -8.636  1.00 10.00      A   
ATOM   2342  CG  ASP   285      20.662  20.544  -8.712  1.00 10.00      A   
ATOM   2343  OD1 ASP   285      21.199  19.546  -9.236  1.00 10.00      A   
ATOM   2344  OD2 ASP   285      21.322  21.498  -8.243  1.00 10.00      A   
ATOM   2345  C   ASP   285      19.254  20.058  -6.205  1.00 10.00      A   
ATOM   2346  O   ASP   285      18.800  20.966  -5.508  1.00 10.00      A   
ATOM   2347  N   GLY   286      20.303  19.334  -5.851  1.00 10.00      A   
ATOM   2348  HN  GLY   286      20.609  18.607  -6.434  1.00 10.00      A   
ATOM   2349  CA  GLY   286      20.998  19.599  -4.610  1.00 10.00      A   
ATOM   2350  C   GLY   286      21.663  18.357  -4.061  1.00 10.00      A   
ATOM   2351  O   GLY   286      21.730  17.334  -4.743  1.00 10.00      A   
ATOM   2352  N   ARG   287      22.143  18.441  -2.828  1.00 10.00      A   
ATOM   2353  HN  ARG   287      22.041  19.285  -2.333  1.00 10.00      A   
ATOM   2354  CA  ARG   287      22.808  17.311  -2.181  1.00 10.00      A   
ATOM   2355  CB  ARG   287      24.026  17.791  -1.389  1.00 10.00      A   
ATOM   2356  CG  ARG   287      25.163  18.298  -2.259  1.00 10.00      A   
ATOM   2357  CD  ARG   287      26.086  19.230  -1.491  1.00 10.00      A   
ATOM   2358  NE  ARG   287      26.763  18.561  -0.381  1.00 10.00      A   
ATOM   2359  HE  ARG   287      26.474  17.643  -0.162  1.00 10.00      A   
ATOM   2360  CZ  ARG   287      27.741  19.114   0.336  1.00 10.00      A   
ATOM   2361  NH1 ARG   287      28.162  20.346   0.061  1.00 10.00      A   
ATOM   2362 HH11 ARG   287      28.929  20.777   0.623  1.00 10.00      A   
ATOM   2363 HH12 ARG   287      27.729  20.888  -0.718  1.00 10.00      A   
ATOM   2364  NH2 ARG   287      28.287  18.442   1.339  1.00 10.00      A   
ATOM   2365 HH21 ARG   287      29.053  18.869   1.905  1.00 10.00      A   
ATOM   2366 HH22 ARG   287      27.952  17.480   1.571  1.00 10.00      A   
ATOM   2367  C   ARG   287      21.836  16.588  -1.258  1.00 10.00      A   
ATOM   2368  O   ARG   287      22.190  15.618  -0.584  1.00 10.00      A   
ATOM   2369  N   SER   288      20.607  17.073  -1.239  1.00 10.00      A   
ATOM   2370  HN  SER   288      20.392  17.847  -1.798  1.00 10.00      A   
ATOM   2371  CA  SER   288      19.565  16.505  -0.411  1.00 10.00      A   
ATOM   2372  CB  SER   288      18.505  17.575  -0.158  1.00 10.00      A   
ATOM   2373  OG  SER   288      18.662  18.655  -1.067  1.00 10.00      A   
ATOM   2374  HG  SER   288      18.404  19.477  -0.635  1.00 10.00      A   
ATOM   2375  C   SER   288      18.933  15.288  -1.073  1.00 10.00      A   
ATOM   2376  O   SER   288      18.992  15.127  -2.296  1.00 10.00      A   
ATOM   2377  N   ASN   289      18.350  14.425  -0.256  1.00 10.00      A   
ATOM   2378  HN  ASN   289      18.366  14.596   0.719  1.00 10.00      A   
ATOM   2379  CA  ASN   289      17.687  13.230  -0.748  1.00 10.00      A   
ATOM   2380  CB  ASN   289      17.951  12.033   0.166  1.00 10.00      A   
ATOM   2381  CG  ASN   289      19.373  11.519   0.067  1.00 10.00      A   
ATOM   2382  OD1 ASN   289      19.787  11.006  -0.972  1.00 10.00      A   
ATOM   2383  ND2 ASN   289      20.129  11.649   1.148  1.00 10.00      A   
ATOM   2384 HD21 ASN   289      19.730  12.072   1.953  1.00 10.00      A   
ATOM   2385 HD22 ASN   289      21.048  11.315   1.113  1.00 10.00      A   
ATOM   2386  C   ASN   289      16.194  13.483  -0.864  1.00 10.00      A   
ATOM   2387  O   ASN   289      15.460  13.421   0.126  1.00 10.00      A   
ATOM   2388  N   ASN   290      15.757  13.788  -2.073  1.00 10.00      A   
ATOM   2389  HN  ASN   290      16.400  13.819  -2.818  1.00 10.00      A   
ATOM   2390  CA  ASN   290      14.356  14.069  -2.344  1.00 10.00      A   
ATOM   2391  CB  ASN   290      14.233  15.254  -3.314  1.00 10.00      A   
ATOM   2392  CG  ASN   290      15.004  16.484  -2.866  1.00 10.00      A   
ATOM   2393  OD1 ASN   290      15.126  16.758  -1.673  1.00 10.00      A   
ATOM   2394  ND2 ASN   290      15.530  17.239  -3.822  1.00 10.00      A   
ATOM   2395 HD21 ASN   290      15.394  16.968  -4.755  1.00 10.00      A   
ATOM   2396 HD22 ASN   290      16.037  18.036  -3.556  1.00 10.00      A   
ATOM   2397  C   ASN   290      13.688  12.843  -2.952  1.00 10.00      A   
ATOM   2398  O   ASN   290      13.976  12.474  -4.090  1.00 10.00      A   
ATOM   2399  N   THR   291      12.804  12.208  -2.194  1.00 10.00      A   
ATOM   2400  HN  THR   291      12.611  12.545  -1.291  1.00 10.00      A   
ATOM   2401  CA  THR   291      12.108  11.022  -2.673  1.00 10.00      A   
ATOM   2402  CB  THR   291      12.831   9.720  -2.250  1.00 10.00      A   
ATOM   2403  OG1 THR   291      12.252   8.588  -2.920  1.00 10.00      A   
ATOM   2404  HG1 THR   291      11.879   7.972  -2.265  1.00 10.00      A   
ATOM   2405  CG2 THR   291      12.763   9.517  -0.744  1.00 10.00      A   
ATOM   2406  C   THR   291      10.657  11.007  -2.195  1.00 10.00      A   
ATOM   2407  O   THR   291      10.222  11.921  -1.489  1.00 10.00      A   
ATOM   2408  N   GLU   292       9.931   9.959  -2.586  1.00 10.00      A   
ATOM   2409  HN  GLU   292      10.368   9.268  -3.131  1.00 10.00      A   
ATOM   2410  CA  GLU   292       8.522   9.781  -2.234  1.00 10.00      A   
ATOM   2411  CB  GLU   292       8.342   9.480  -0.739  1.00 10.00      A   
ATOM   2412  CG  GLU   292       9.280   8.412  -0.184  1.00 10.00      A   
ATOM   2413  CD  GLU   292       9.522   7.262  -1.144  1.00 10.00      A   
ATOM   2414  OE1 GLU   292       8.535   6.713  -1.684  1.00 10.00      A   
ATOM   2415  OE2 GLU   292      10.705   6.905  -1.356  1.00 10.00      A   
ATOM   2416  C   GLU   292       7.687  10.987  -2.663  1.00 10.00      A   
ATOM   2417  O   GLU   292       7.205  11.756  -1.829  1.00 10.00      A   
ATOM   2418  N   PRO   293       7.512  11.171  -3.980  1.00 10.00      A   
ATOM   2419  CA  PRO   293       6.764  12.290  -4.529  1.00 10.00      A   
ATOM   2420  CB  PRO   293       7.466  12.511  -5.869  1.00 10.00      A   
ATOM   2421  CG  PRO   293       7.933  11.153  -6.293  1.00 10.00      A   
ATOM   2422  CD  PRO   293       8.036  10.301  -5.048  1.00 10.00      A   
ATOM   2423  C   PRO   293       5.283  11.982  -4.754  1.00 10.00      A   
ATOM   2424  O   PRO   293       4.912  10.872  -5.138  1.00 10.00      A   
ATOM   2425  N   THR   294       4.444  12.972  -4.497  1.00 10.00      A   
ATOM   2426  HN  THR   294       4.804  13.825  -4.161  1.00 10.00      A   
ATOM   2427  CA  THR   294       3.009  12.845  -4.695  1.00 10.00      A   
ATOM   2428  CB  THR   294       2.234  12.763  -3.354  1.00 10.00      A   
ATOM   2429  OG1 THR   294       0.872  12.372  -3.581  1.00 10.00      A   
ATOM   2430  HG1 THR   294       0.741  11.468  -3.268  1.00 10.00      A   
ATOM   2431  CG2 THR   294       2.266  14.084  -2.603  1.00 10.00      A   
ATOM   2432  C   THR   294       2.529  14.016  -5.552  1.00 10.00      A   
ATOM   2433  O   THR   294       3.011  15.144  -5.399  1.00 10.00      A   
ATOM   2434  N   TRP   295       1.608  13.749  -6.464  1.00 10.00      A   
ATOM   2435  HN  TRP   295       1.241  12.844  -6.524  1.00 10.00      A   
ATOM   2436  CA  TRP   295       1.110  14.779  -7.363  1.00 10.00      A   
ATOM   2437  CB  TRP   295       0.714  14.171  -8.707  1.00 10.00      A   
ATOM   2438  CG  TRP   295       1.877  13.838  -9.587  1.00 10.00      A   
ATOM   2439  CD1 TRP   295       2.549  12.653  -9.643  1.00 10.00      A   
ATOM   2440  CD2 TRP   295       2.501  14.700 -10.544  1.00 10.00      A   
ATOM   2441  NE1 TRP   295       3.549  12.720 -10.582  1.00 10.00      A   
ATOM   2442  HE1 TRP   295       4.168  11.992 -10.809  1.00 10.00      A   
ATOM   2443  CE2 TRP   295       3.542  13.968 -11.147  1.00 10.00      A   
ATOM   2444  CE3 TRP   295       2.280  16.020 -10.952  1.00 10.00      A   
ATOM   2445  CZ2 TRP   295       4.360  14.510 -12.136  1.00 10.00      A   
ATOM   2446  CZ3 TRP   295       3.094  16.556 -11.934  1.00 10.00      A   
ATOM   2447  CH2 TRP   295       4.120  15.802 -12.516  1.00 10.00      A   
ATOM   2448  C   TRP   295      -0.067  15.549  -6.784  1.00 10.00      A   
ATOM   2449  O   TRP   295      -0.969  14.969  -6.175  1.00 10.00      A   
ATOM   2450  N   PHE   296      -0.046  16.860  -6.985  1.00 10.00      A   
ATOM   2451  HN  PHE   296       0.714  17.257  -7.463  1.00 10.00      A   
ATOM   2452  CA  PHE   296      -1.113  17.729  -6.520  1.00 10.00      A   
ATOM   2453  CB  PHE   296      -0.568  19.127  -6.207  1.00 10.00      A   
ATOM   2454  CG  PHE   296      -0.110  19.297  -4.785  1.00 10.00      A   
ATOM   2455  CD1 PHE   296       1.202  19.038  -4.427  1.00 10.00      A   
ATOM   2456  CD2 PHE   296      -0.996  19.718  -3.805  1.00 10.00      A   
ATOM   2457  CE1 PHE   296       1.623  19.195  -3.120  1.00 10.00      A   
ATOM   2458  CE2 PHE   296      -0.581  19.876  -2.497  1.00 10.00      A   
ATOM   2459  CZ  PHE   296       0.730  19.615  -2.155  1.00 10.00      A   
ATOM   2460  C   PHE   296      -2.211  17.812  -7.579  1.00 10.00      A   
ATOM   2461  O   PHE   296      -1.950  17.582  -8.760  1.00 10.00      A   
ATOM   2462  N   PRO   297      -3.448  18.141  -7.169  1.00 10.00      A   
ATOM   2463  CA  PRO   297      -4.602  18.244  -8.082  1.00 10.00      A   
ATOM   2464  CB  PRO   297      -5.718  18.783  -7.184  1.00 10.00      A   
ATOM   2465  CG  PRO   297      -5.330  18.359  -5.814  1.00 10.00      A   
ATOM   2466  CD  PRO   297      -3.832  18.418  -5.774  1.00 10.00      A   
ATOM   2467  C   PRO   297      -4.379  19.197  -9.261  1.00 10.00      A   
ATOM   2468  O   PRO   297      -5.043  19.079 -10.292  1.00 10.00      A   
ATOM   2469  N   ASP   298      -3.449  20.133  -9.110  1.00 10.00      A   
ATOM   2470  HN  ASP   298      -2.944  20.176  -8.271  1.00 10.00      A   
ATOM   2471  CA  ASP   298      -3.162  21.101 -10.168  1.00 10.00      A   
ATOM   2472  CB  ASP   298      -2.586  22.399  -9.585  1.00 10.00      A   
ATOM   2473  CG  ASP   298      -1.071  22.427  -9.530  1.00 10.00      A   
ATOM   2474  OD1 ASP   298      -0.461  21.454  -9.035  1.00 10.00      A   
ATOM   2475  OD2 ASP   298      -0.482  23.434  -9.971  1.00 10.00      A   
ATOM   2476  C   ASP   298      -2.249  20.516 -11.249  1.00 10.00      A   
ATOM   2477  O   ASP   298      -2.081  21.108 -12.317  1.00 10.00      A   
ATOM   2478  N   SER   299      -1.662  19.354 -10.952  1.00 10.00      A   
ATOM   2479  HN  SER   299      -1.839  18.949 -10.076  1.00 10.00      A   
ATOM   2480  CA  SER   299      -0.774  18.648 -11.878  1.00 10.00      A   
ATOM   2481  CB  SER   299      -1.508  18.263 -13.167  1.00 10.00      A   
ATOM   2482  OG  SER   299      -2.605  17.406 -12.891  1.00 10.00      A   
ATOM   2483  HG  SER   299      -3.427  17.882 -13.054  1.00 10.00      A   
ATOM   2484  C   SER   299       0.519  19.411 -12.185  1.00 10.00      A   
ATOM   2485  O   SER   299       1.209  19.111 -13.163  1.00 10.00      A   
ATOM   2486  N   GLN   300       0.851  20.389 -11.353  1.00 10.00      A   
ATOM   2487  HN  GLN   300       0.261  20.596 -10.590  1.00 10.00      A   
ATOM   2488  CA  GLN   300       2.069  21.169 -11.546  1.00 10.00      A   
ATOM   2489  CB  GLN   300       1.752  22.604 -11.971  1.00 10.00      A   
ATOM   2490  CG  GLN   300       1.152  22.728 -13.363  1.00 10.00      A   
ATOM   2491  CD  GLN   300       2.139  22.390 -14.466  1.00 10.00      A   
ATOM   2492  OE1 GLN   300       2.849  23.260 -14.974  1.00 10.00      A   
ATOM   2493  NE2 GLN   300       2.196  21.122 -14.843  1.00 10.00      A   
ATOM   2494 HE21 GLN   300       1.607  20.475 -14.390  1.00 10.00      A   
ATOM   2495 HE22 GLN   300       2.813  20.879 -15.564  1.00 10.00      A   
ATOM   2496  C   GLN   300       2.916  21.163 -10.283  1.00 10.00      A   
ATOM   2497  O   GLN   300       4.142  21.262 -10.342  1.00 10.00      A   
ATOM   2498  N   ASN   301       2.254  21.054  -9.140  1.00 10.00      A   
ATOM   2499  HN  ASN   301       1.269  20.998  -9.156  1.00 10.00      A   
ATOM   2500  CA  ASN   301       2.940  21.018  -7.861  1.00 10.00      A   
ATOM   2501  CB  ASN   301       2.110  21.705  -6.773  1.00 10.00      A   
ATOM   2502  CG  ASN   301       2.200  23.218  -6.822  1.00 10.00      A   
ATOM   2503  OD1 ASN   301       3.036  23.828  -6.149  1.00 10.00      A   
ATOM   2504  ND2 ASN   301       1.347  23.838  -7.623  1.00 10.00      A   
ATOM   2505 HD21 ASN   301       0.709  23.291  -8.137  1.00 10.00      A   
ATOM   2506 HD22 ASN   301       1.381  24.816  -7.673  1.00 10.00      A   
ATOM   2507  C   ASN   301       3.231  19.578  -7.464  1.00 10.00      A   
ATOM   2508  O   ASN   301       2.397  18.690  -7.654  1.00 10.00      A   
ATOM   2509  N   LEU   302       4.417  19.354  -6.926  1.00 10.00      A   
ATOM   2510  HN  LEU   302       5.039  20.110  -6.804  1.00 10.00      A   
ATOM   2511  CA  LEU   302       4.832  18.029  -6.508  1.00 10.00      A   
ATOM   2512  CB  LEU   302       5.932  17.519  -7.448  1.00 10.00      A   
ATOM   2513  CG  LEU   302       6.332  16.048  -7.308  1.00 10.00      A   
ATOM   2514  CD1 LEU   302       5.234  15.141  -7.841  1.00 10.00      A   
ATOM   2515  CD2 LEU   302       7.643  15.783  -8.031  1.00 10.00      A   
ATOM   2516  C   LEU   302       5.351  18.063  -5.074  1.00 10.00      A   
ATOM   2517  O   LEU   302       6.192  18.896  -4.729  1.00 10.00      A   
ATOM   2518  N   ALA   303       4.831  17.177  -4.238  1.00 10.00      A   
ATOM   2519  HN  ALA   303       4.147  16.551  -4.566  1.00 10.00      A   
ATOM   2520  CA  ALA   303       5.259  17.095  -2.847  1.00 10.00      A   
ATOM   2521  CB  ALA   303       4.063  16.941  -1.924  1.00 10.00      A   
ATOM   2522  C   ALA   303       6.220  15.928  -2.686  1.00 10.00      A   
ATOM   2523  O   ALA   303       6.073  14.914  -3.366  1.00 10.00      A   
ATOM   2524  N   PHE   304       7.196  16.065  -1.802  1.00 10.00      A   
ATOM   2525  HN  PHE   304       7.254  16.892  -1.272  1.00 10.00      A   
ATOM   2526  CA  PHE   304       8.186  15.019  -1.597  1.00 10.00      A   
ATOM   2527  CB  PHE   304       9.314  15.173  -2.625  1.00 10.00      A   
ATOM   2528  CG  PHE   304      10.035  16.496  -2.547  1.00 10.00      A   
ATOM   2529  CD1 PHE   304      11.230  16.609  -1.854  1.00 10.00      A   
ATOM   2530  CD2 PHE   304       9.517  17.626  -3.166  1.00 10.00      A   
ATOM   2531  CE1 PHE   304      11.894  17.817  -1.777  1.00 10.00      A   
ATOM   2532  CE2 PHE   304      10.176  18.838  -3.094  1.00 10.00      A   
ATOM   2533  CZ  PHE   304      11.366  18.933  -2.398  1.00 10.00      A   
ATOM   2534  C   PHE   304       8.776  15.083  -0.196  1.00 10.00      A   
ATOM   2535  O   PHE   304       8.530  16.029   0.550  1.00 10.00      A   
ATOM   2536  N   THR   305       9.557  14.073   0.145  1.00 10.00      A   
ATOM   2537  HN  THR   305       9.698  13.339  -0.497  1.00 10.00      A   
ATOM   2538  CA  THR   305      10.215  14.007   1.435  1.00 10.00      A   
ATOM   2539  CB  THR   305       9.982  12.639   2.098  1.00 10.00      A   
ATOM   2540  OG1 THR   305       8.601  12.262   1.951  1.00 10.00      A   
ATOM   2541  HG1 THR   305       8.203  12.770   1.236  1.00 10.00      A   
ATOM   2542  CG2 THR   305      10.338  12.698   3.575  1.00 10.00      A   
ATOM   2543  C   THR   305      11.715  14.227   1.248  1.00 10.00      A   
ATOM   2544  O   THR   305      12.352  13.547   0.441  1.00 10.00      A   
ATOM   2545  N   SER   306      12.273  15.173   1.989  1.00 10.00      A   
ATOM   2546  HN  SER   306      11.717  15.665   2.635  1.00 10.00      A   
ATOM   2547  CA  SER   306      13.691  15.484   1.877  1.00 10.00      A   
ATOM   2548  CB  SER   306      13.880  16.881   1.278  1.00 10.00      A   
ATOM   2549  OG  SER   306      15.244  17.142   0.997  1.00 10.00      A   
ATOM   2550  HG  SER   306      15.393  17.058   0.042  1.00 10.00      A   
ATOM   2551  C   SER   306      14.398  15.393   3.227  1.00 10.00      A   
ATOM   2552  O   SER   306      13.778  15.560   4.280  1.00 10.00      A   
ATOM   2553  N   ASP   307      15.702  15.141   3.177  1.00 10.00      A   
ATOM   2554  HN  ASP   307      16.128  15.031   2.298  1.00 10.00      A   
ATOM   2555  CA  ASP   307      16.530  15.027   4.373  1.00 10.00      A   
ATOM   2556  CB  ASP   307      17.346  13.721   4.336  1.00 10.00      A   
ATOM   2557  CG  ASP   307      18.481  13.732   3.315  1.00 10.00      A   
ATOM   2558  OD1 ASP   307      18.454  14.565   2.379  1.00 10.00      A   
ATOM   2559  OD2 ASP   307      19.405  12.896   3.436  1.00 10.00      A   
ATOM   2560  C   ASP   307      17.479  16.219   4.471  1.00 10.00      A   
ATOM   2561  O   ASP   307      18.434  16.207   5.249  1.00 10.00      A   
ATOM   2562  N   GLN   308      17.199  17.251   3.679  1.00 10.00      A   
ATOM   2563  HN  GLN   308      16.413  17.198   3.094  1.00 10.00      A   
ATOM   2564  CA  GLN   308      18.032  18.453   3.640  1.00 10.00      A   
ATOM   2565  CB  GLN   308      17.456  19.488   2.671  1.00 10.00      A   
ATOM   2566  CG  GLN   308      16.070  19.987   3.038  1.00 10.00      A   
ATOM   2567  CD  GLN   308      15.639  21.174   2.203  1.00 10.00      A   
ATOM   2568  OE1 GLN   308      14.983  21.021   1.173  1.00 10.00      A   
ATOM   2569  NE2 GLN   308      16.001  22.368   2.642  1.00 10.00      A   
ATOM   2570 HE21 GLN   308      16.519  22.419   3.476  1.00 10.00      A   
ATOM   2571 HE22 GLN   308      15.746  23.156   2.113  1.00 10.00      A   
ATOM   2572  C   GLN   308      18.256  19.073   5.019  1.00 10.00      A   
ATOM   2573  O   GLN   308      19.330  19.611   5.292  1.00 10.00      A   
ATOM   2574  N   ALA   309      17.254  18.986   5.885  1.00 10.00      A   
ATOM   2575  HN  ALA   309      16.434  18.521   5.622  1.00 10.00      A   
ATOM   2576  CA  ALA   309      17.352  19.555   7.223  1.00 10.00      A   
ATOM   2577  CB  ALA   309      16.060  20.278   7.577  1.00 10.00      A   
ATOM   2578  C   ALA   309      17.664  18.477   8.259  1.00 10.00      A   
ATOM   2579  O   ALA   309      17.371  18.632   9.445  1.00 10.00      A   
ATOM   2580  N   GLY   310      18.266  17.388   7.808  1.00 10.00      A   
ATOM   2581  HN  GLY   310      18.484  17.317   6.853  1.00 10.00      A   
ATOM   2582  CA  GLY   310      18.596  16.299   8.703  1.00 10.00      A   
ATOM   2583  C   GLY   310      17.425  15.354   8.873  1.00 10.00      A   
ATOM   2584  O   GLY   310      17.478  14.199   8.445  1.00 10.00      A   
ATOM   2585  N   ARG   311      16.362  15.855   9.483  1.00 10.00      A   
ATOM   2586  HN  ARG   311      16.384  16.789   9.784  1.00 10.00      A   
ATOM   2587  CA  ARG   311      15.160  15.068   9.705  1.00 10.00      A   
ATOM   2588  CB  ARG   311      14.377  15.614  10.902  1.00 10.00      A   
ATOM   2589  CG  ARG   311      14.954  15.234  12.255  1.00 10.00      A   
ATOM   2590  CD  ARG   311      14.697  13.771  12.572  1.00 10.00      A   
ATOM   2591  NE  ARG   311      15.296  13.365  13.842  1.00 10.00      A   
ATOM   2592  HE  ARG   311      16.282  13.342  13.886  1.00 10.00      A   
ATOM   2593  CZ  ARG   311      14.598  13.042  14.933  1.00 10.00      A   
ATOM   2594  NH1 ARG   311      13.269  13.077  14.912  1.00 10.00      A   
ATOM   2595 HH11 ARG   311      12.762  13.366  14.044  1.00 10.00      A   
ATOM   2596 HH12 ARG   311      12.725  12.824  15.767  1.00 10.00      A   
ATOM   2597  NH2 ARG   311      15.228  12.655  16.034  1.00 10.00      A   
ATOM   2598 HH21 ARG   311      14.685  12.400  16.889  1.00 10.00      A   
ATOM   2599 HH22 ARG   311      16.274  12.605  16.055  1.00 10.00      A   
ATOM   2600  C   ARG   311      14.282  15.092   8.458  1.00 10.00      A   
ATOM   2601  O   ARG   311      14.082  16.148   7.853  1.00 10.00      A   
ATOM   2602  N   PRO   312      13.770  13.923   8.046  1.00 10.00      A   
ATOM   2603  CA  PRO   312      12.903  13.807   6.867  1.00 10.00      A   
ATOM   2604  CB  PRO   312      12.574  12.310   6.801  1.00 10.00      A   
ATOM   2605  CG  PRO   312      13.648  11.650   7.595  1.00 10.00      A   
ATOM   2606  CD  PRO   312      14.006  12.619   8.683  1.00 10.00      A   
ATOM   2607  C   PRO   312      11.623  14.620   7.030  1.00 10.00      A   
ATOM   2608  O   PRO   312      10.840  14.391   7.957  1.00 10.00      A   
ATOM   2609  N   GLN   313      11.432  15.580   6.140  1.00 10.00      A   
ATOM   2610  HN  GLN   313      12.104  15.715   5.438  1.00 10.00      A   
ATOM   2611  CA  GLN   313      10.254  16.435   6.167  1.00 10.00      A   
ATOM   2612  CB  GLN   313      10.631  17.861   6.579  1.00 10.00      A   
ATOM   2613  CG  GLN   313      11.135  18.000   8.005  1.00 10.00      A   
ATOM   2614  CD  GLN   313      10.129  17.531   9.037  1.00 10.00      A   
ATOM   2615  OE1 GLN   313       8.919  17.536   8.795  1.00 10.00      A   
ATOM   2616  NE2 GLN   313      10.618  17.142  10.202  1.00 10.00      A   
ATOM   2617 HE21 GLN   313      11.590  17.183  10.331  1.00 10.00      A   
ATOM   2618 HE22 GLN   313       9.994  16.835  10.888  1.00 10.00      A   
ATOM   2619  C   GLN   313       9.591  16.462   4.796  1.00 10.00      A   
ATOM   2620  O   GLN   313      10.210  16.091   3.795  1.00 10.00      A   
ATOM   2621  N   VAL   314       8.342  16.908   4.752  1.00 10.00      A   
ATOM   2622  HN  VAL   314       7.903  17.195   5.584  1.00 10.00      A   
ATOM   2623  CA  VAL   314       7.602  16.986   3.500  1.00 10.00      A   
ATOM   2624  CB  VAL   314       6.130  16.551   3.667  1.00 10.00      A   
ATOM   2625  CG1 VAL   314       5.401  16.597   2.333  1.00 10.00      A   
ATOM   2626  CG2 VAL   314       6.050  15.158   4.271  1.00 10.00      A   
ATOM   2627  C   VAL   314       7.669  18.397   2.916  1.00 10.00      A   
ATOM   2628  O   VAL   314       7.313  19.381   3.573  1.00 10.00      A   
ATOM   2629  N   TYR   315       8.143  18.484   1.684  1.00 10.00      A   
ATOM   2630  HN  TYR   315       8.404  17.656   1.216  1.00 10.00      A   
ATOM   2631  CA  TYR   315       8.272  19.757   0.992  1.00 10.00      A   
ATOM   2632  CB  TYR   315       9.743  20.024   0.637  1.00 10.00      A   
ATOM   2633  CG  TYR   315      10.698  20.061   1.812  1.00 10.00      A   
ATOM   2634  CD1 TYR   315      11.108  18.893   2.439  1.00 10.00      A   
ATOM   2635  CD2 TYR   315      11.199  21.266   2.288  1.00 10.00      A   
ATOM   2636  CE1 TYR   315      11.983  18.922   3.507  1.00 10.00      A   
ATOM   2637  CE2 TYR   315      12.077  21.304   3.356  1.00 10.00      A   
ATOM   2638  CZ  TYR   315      12.462  20.128   3.961  1.00 10.00      A   
ATOM   2639  OH  TYR   315      13.333  20.159   5.025  1.00 10.00      A   
ATOM   2640  HH  TYR   315      13.844  19.347   5.042  1.00 10.00      A   
ATOM   2641  C   TYR   315       7.457  19.728  -0.293  1.00 10.00      A   
ATOM   2642  O   TYR   315       7.117  18.655  -0.792  1.00 10.00      A   
ATOM   2643  N   LYS   316       7.131  20.901  -0.813  1.00 10.00      A   
ATOM   2644  HN  LYS   316       7.394  21.723  -0.344  1.00 10.00      A   
ATOM   2645  CA  LYS   316       6.382  21.006  -2.058  1.00 10.00      A   
ATOM   2646  CB  LYS   316       4.930  21.438  -1.812  1.00 10.00      A   
ATOM   2647  CG  LYS   316       4.767  22.806  -1.169  1.00 10.00      A   
ATOM   2648  CD  LYS   316       3.298  23.155  -1.002  1.00 10.00      A   
ATOM   2649  CE  LYS   316       3.124  24.539  -0.400  1.00 10.00      A   
ATOM   2650  NZ  LYS   316       1.699  24.831  -0.084  1.00 10.00      A   
ATOM   2651  HZ1 LYS   316       1.620  25.742   0.413  1.00 10.00      A   
ATOM   2652  HZ2 LYS   316       1.308  24.086   0.525  1.00 10.00      A   
ATOM   2653  HZ3 LYS   316       1.135  24.876  -0.958  1.00 10.00      A   
ATOM   2654  C   LYS   316       7.084  21.967  -3.008  1.00 10.00      A   
ATOM   2655  O   LYS   316       7.641  22.980  -2.576  1.00 10.00      A   
ATOM   2656  N   VAL   317       7.086  21.633  -4.288  1.00 10.00      A   
ATOM   2657  HN  VAL   317       6.647  20.796  -4.568  1.00 10.00      A   
ATOM   2658  CA  VAL   317       7.726  22.465  -5.297  1.00 10.00      A   
ATOM   2659  CB  VAL   317       9.233  22.122  -5.424  1.00 10.00      A   
ATOM   2660  CG1 VAL   317       9.449  20.784  -6.118  1.00 10.00      A   
ATOM   2661  CG2 VAL   317      10.005  23.237  -6.117  1.00 10.00      A   
ATOM   2662  C   VAL   317       7.030  22.277  -6.645  1.00 10.00      A   
ATOM   2663  O   VAL   317       6.276  21.323  -6.828  1.00 10.00      A   
ATOM   2664  N   ASN   318       7.265  23.192  -7.574  1.00 10.00      A   
ATOM   2665  HN  ASN   318       7.870  23.936  -7.374  1.00 10.00      A   
ATOM   2666  CA  ASN   318       6.662  23.103  -8.896  1.00 10.00      A   
ATOM   2667  CB  ASN   318       6.431  24.504  -9.471  1.00 10.00      A   
ATOM   2668  CG  ASN   318       5.522  24.506 -10.686  1.00 10.00      A   
ATOM   2669  OD1 ASN   318       5.954  24.209 -11.797  1.00 10.00      A   
ATOM   2670  ND2 ASN   318       4.259  24.855 -10.485  1.00 10.00      A   
ATOM   2671 HD21 ASN   318       3.981  25.087  -9.572  1.00 10.00      A   
ATOM   2672 HD22 ASN   318       3.654  24.877 -11.260  1.00 10.00      A   
ATOM   2673  C   ASN   318       7.581  22.306  -9.814  1.00 10.00      A   
ATOM   2674  O   ASN   318       8.804  22.411  -9.715  1.00 10.00      A   
ATOM   2675  N   ILE   319       6.998  21.518 -10.709  1.00 10.00      A   
ATOM   2676  HN  ILE   319       6.015  21.476 -10.745  1.00 10.00      A   
ATOM   2677  CA  ILE   319       7.784  20.703 -11.634  1.00 10.00      A   
ATOM   2678  CB  ILE   319       6.918  19.686 -12.406  1.00 10.00      A   
ATOM   2679  CG1 ILE   319       5.848  20.399 -13.239  1.00 10.00      A   
ATOM   2680  CG2 ILE   319       6.280  18.695 -11.440  1.00 10.00      A   
ATOM   2681  CD1 ILE   319       5.163  19.504 -14.250  1.00 10.00      A   
ATOM   2682  C   ILE   319       8.584  21.562 -12.617  1.00 10.00      A   
ATOM   2683  O   ILE   319       9.517  21.082 -13.260  1.00 10.00      A   
ATOM   2684  N   ASN   320       8.219  22.832 -12.721  1.00 10.00      A   
ATOM   2685  HN  ASN   320       7.463  23.159 -12.185  1.00 10.00      A   
ATOM   2686  CA  ASN   320       8.905  23.751 -13.618  1.00 10.00      A   
ATOM   2687  CB  ASN   320       7.931  24.768 -14.220  1.00 10.00      A   
ATOM   2688  CG  ASN   320       6.886  24.128 -15.113  1.00 10.00      A   
ATOM   2689  OD1 ASN   320       7.144  23.845 -16.283  1.00 10.00      A   
ATOM   2690  ND2 ASN   320       5.702  23.898 -14.571  1.00 10.00      A   
ATOM   2691 HD21 ASN   320       5.567  24.148 -13.628  1.00 10.00      A   
ATOM   2692 HD22 ASN   320       5.001  23.496 -15.130  1.00 10.00      A   
ATOM   2693  C   ASN   320      10.045  24.467 -12.902  1.00 10.00      A   
ATOM   2694  O   ASN   320      10.835  25.183 -13.525  1.00 10.00      A   
ATOM   2695  N   GLY   321      10.138  24.264 -11.595  1.00 10.00      A   
ATOM   2696  HN  GLY   321       9.486  23.683 -11.144  1.00 10.00      A   
ATOM   2697  CA  GLY   321      11.188  24.894 -10.828  1.00 10.00      A   
ATOM   2698  C   GLY   321      10.666  25.614  -9.607  1.00 10.00      A   
ATOM   2699  O   GLY   321       9.622  25.251  -9.058  1.00 10.00      A   
ATOM   2700  N   GLY   322      11.388  26.641  -9.187  1.00 10.00      A   
ATOM   2701  HN  GLY   322      12.207  26.883  -9.669  1.00 10.00      A   
ATOM   2702  CA  GLY   322      10.989  27.399  -8.025  1.00 10.00      A   
ATOM   2703  C   GLY   322      11.806  27.030  -6.808  1.00 10.00      A   
ATOM   2704  O   GLY   322      13.009  26.781  -6.910  1.00 10.00      A   
ATOM   2705  N   ALA   323      11.156  26.973  -5.659  1.00 10.00      A   
ATOM   2706  HN  ALA   323      10.192  27.158  -5.643  1.00 10.00      A   
ATOM   2707  CA  ALA   323      11.835  26.632  -4.420  1.00 10.00      A   
ATOM   2708  CB  ALA   323      12.198  27.893  -3.653  1.00 10.00      A   
ATOM   2709  C   ALA   323      10.965  25.723  -3.563  1.00 10.00      A   
ATOM   2710  O   ALA   323       9.766  25.965  -3.417  1.00 10.00      A   
ATOM   2711  N   PRO   324      11.556  24.656  -3.001  1.00 10.00      A   
ATOM   2712  CA  PRO   324      10.835  23.708  -2.145  1.00 10.00      A   
ATOM   2713  CB  PRO   324      11.874  22.617  -1.848  1.00 10.00      A   
ATOM   2714  CG  PRO   324      12.944  22.810  -2.866  1.00 10.00      A   
ATOM   2715  CD  PRO   324      12.968  24.281  -3.159  1.00 10.00      A   
ATOM   2716  C   PRO   324      10.390  24.366  -0.846  1.00 10.00      A   
ATOM   2717  O   PRO   324      11.176  25.030  -0.174  1.00 10.00      A   
ATOM   2718  N   GLN   325       9.124  24.205  -0.513  1.00 10.00      A   
ATOM   2719  HN  GLN   325       8.530  23.696  -1.111  1.00 10.00      A   
ATOM   2720  CA  GLN   325       8.583  24.783   0.708  1.00 10.00      A   
ATOM   2721  CB  GLN   325       7.424  25.730   0.385  1.00 10.00      A   
ATOM   2722  CG  GLN   325       6.861  26.458   1.597  1.00 10.00      A   
ATOM   2723  CD  GLN   325       7.921  27.232   2.355  1.00 10.00      A   
ATOM   2724  OE1 GLN   325       8.901  27.698   1.775  1.00 10.00      A   
ATOM   2725  NE2 GLN   325       7.737  27.364   3.658  1.00 10.00      A   
ATOM   2726 HE21 GLN   325       6.937  26.958   4.058  1.00 10.00      A   
ATOM   2727 HE22 GLN   325       8.406  27.862   4.173  1.00 10.00      A   
ATOM   2728  C   GLN   325       8.118  23.692   1.660  1.00 10.00      A   
ATOM   2729  O   GLN   325       7.347  22.814   1.274  1.00 10.00      A   
ATOM   2730  N   ARG   326       8.599  23.747   2.893  1.00 10.00      A   
ATOM   2731  HN  ARG   326       9.220  24.467   3.133  1.00 10.00      A   
ATOM   2732  CA  ARG   326       8.226  22.768   3.902  1.00 10.00      A   
ATOM   2733  CB  ARG   326       9.329  22.637   4.955  1.00 10.00      A   
ATOM   2734  CG  ARG   326       9.123  21.481   5.922  1.00 10.00      A   
ATOM   2735  CD  ARG   326       9.130  21.954   7.364  1.00 10.00      A   
ATOM   2736  NE  ARG   326      10.482  22.109   7.895  1.00 10.00      A   
ATOM   2737  HE  ARG   326      11.118  22.640   7.363  1.00 10.00      A   
ATOM   2738  CZ  ARG   326      10.898  21.575   9.045  1.00 10.00      A   
ATOM   2739  NH1 ARG   326      10.070  20.848   9.789  1.00 10.00      A   
ATOM   2740 HH11 ARG   326       9.084  20.685   9.480  1.00 10.00      A   
ATOM   2741 HH12 ARG   326      10.404  20.430  10.687  1.00 10.00      A   
ATOM   2742  NH2 ARG   326      12.144  21.766   9.453  1.00 10.00      A   
ATOM   2743 HH21 ARG   326      12.472  21.348  10.354  1.00 10.00      A   
ATOM   2744 HH22 ARG   326      12.803  22.334   8.877  1.00 10.00      A   
ATOM   2745  C   ARG   326       6.918  23.167   4.572  1.00 10.00      A   
ATOM   2746  O   ARG   326       6.742  24.319   4.974  1.00 10.00      A   
ATOM   2747  N   ILE   327       6.000  22.216   4.680  1.00 10.00      A   
ATOM   2748  HN  ILE   327       6.189  21.322   4.318  1.00 10.00      A   
ATOM   2749  CA  ILE   327       4.710  22.473   5.308  1.00 10.00      A   
ATOM   2750  CB  ILE   327       3.538  22.248   4.331  1.00 10.00      A   
ATOM   2751  CG1 ILE   327       3.584  20.832   3.748  1.00 10.00      A   
ATOM   2752  CG2 ILE   327       3.550  23.292   3.224  1.00 10.00      A   
ATOM   2753  CD1 ILE   327       2.299  20.410   3.072  1.00 10.00      A   
ATOM   2754  C   ILE   327       4.511  21.597   6.543  1.00 10.00      A   
ATOM   2755  O   ILE   327       3.509  21.711   7.247  1.00 10.00      A   
ATOM   2756  N   THR   328       5.466  20.717   6.803  1.00 10.00      A   
ATOM   2757  HN  THR   328       6.240  20.652   6.207  1.00 10.00      A   
ATOM   2758  CA  THR   328       5.380  19.832   7.950  1.00 10.00      A   
ATOM   2759  CB  THR   328       5.830  18.405   7.592  1.00 10.00      A   
ATOM   2760  OG1 THR   328       7.084  18.453   6.896  1.00 10.00      A   
ATOM   2761  HG1 THR   328       7.805  18.316   7.530  1.00 10.00      A   
ATOM   2762  CG2 THR   328       4.789  17.740   6.708  1.00 10.00      A   
ATOM   2763  C   THR   328       6.194  20.365   9.126  1.00 10.00      A   
ATOM   2764  O   THR   328       7.393  20.104   9.244  1.00 10.00      A   
ATOM   2765  N   TRP   329       5.543  21.139   9.979  1.00 10.00      A   
ATOM   2766  HN  TRP   329       4.596  21.340   9.817  1.00 10.00      A   
ATOM   2767  CA  TRP   329       6.203  21.708  11.148  1.00 10.00      A   
ATOM   2768  CB  TRP   329       5.821  23.180  11.319  1.00 10.00      A   
ATOM   2769  CG  TRP   329       6.016  23.988  10.073  1.00 10.00      A   
ATOM   2770  CD1 TRP   329       5.068  24.293   9.143  1.00 10.00      A   
ATOM   2771  CD2 TRP   329       7.236  24.584   9.613  1.00 10.00      A   
ATOM   2772  NE1 TRP   329       5.619  25.041   8.133  1.00 10.00      A   
ATOM   2773  HE1 TRP   329       5.134  25.383   7.346  1.00 10.00      A   
ATOM   2774  CE2 TRP   329       6.950  25.232   8.396  1.00 10.00      A   
ATOM   2775  CE3 TRP   329       8.542  24.630  10.111  1.00 10.00      A   
ATOM   2776  CZ2 TRP   329       7.922  25.921   7.670  1.00 10.00      A   
ATOM   2777  CZ3 TRP   329       9.504  25.313   9.388  1.00 10.00      A   
ATOM   2778  CH2 TRP   329       9.191  25.950   8.182  1.00 10.00      A   
ATOM   2779  C   TRP   329       5.850  20.910  12.396  1.00 10.00      A   
ATOM   2780  O   TRP   329       6.513  21.014  13.430  1.00 10.00      A   
ATOM   2781  N   GLU   330       4.799  20.113  12.281  1.00 10.00      A   
ATOM   2782  HN  GLU   330       4.314  20.087  11.431  1.00 10.00      A   
ATOM   2783  CA  GLU   330       4.343  19.275  13.375  1.00 10.00      A   
ATOM   2784  CB  GLU   330       2.877  18.891  13.144  1.00 10.00      A   
ATOM   2785  CG  GLU   330       2.244  18.062  14.251  1.00 10.00      A   
ATOM   2786  CD  GLU   330       2.314  18.735  15.602  1.00 10.00      A   
ATOM   2787  OE1 GLU   330       1.706  19.818  15.771  1.00 10.00      A   
ATOM   2788  OE2 GLU   330       2.974  18.179  16.506  1.00 10.00      A   
ATOM   2789  C   GLU   330       5.219  18.028  13.470  1.00 10.00      A   
ATOM   2790  O   GLU   330       5.562  17.420  12.453  1.00 10.00      A   
ATOM   2791  N   GLY   331       5.602  17.666  14.689  1.00 10.00      A   
ATOM   2792  HN  GLY   331       5.315  18.201  15.459  1.00 10.00      A   
ATOM   2793  CA  GLY   331       6.438  16.497  14.891  1.00 10.00      A   
ATOM   2794  C   GLY   331       7.894  16.770  14.568  1.00 10.00      A   
ATOM   2795  O   GLY   331       8.264  17.903  14.253  1.00 10.00      A   
ATOM   2796  N   SER   332       8.724  15.738  14.645  1.00 10.00      A   
ATOM   2797  HN  SER   332       8.377  14.860  14.916  1.00 10.00      A   
ATOM   2798  CA  SER   332      10.144  15.881  14.357  1.00 10.00      A   
ATOM   2799  CB  SER   332      10.961  15.554  15.604  1.00 10.00      A   
ATOM   2800  OG  SER   332      10.236  14.686  16.459  1.00 10.00      A   
ATOM   2801  HG  SER   332       9.662  15.213  17.027  1.00 10.00      A   
ATOM   2802  C   SER   332      10.565  14.981  13.201  1.00 10.00      A   
ATOM   2803  O   SER   332      11.752  14.723  12.999  1.00 10.00      A   
ATOM   2804  N   GLN   333       9.580  14.495  12.457  1.00 10.00      A   
ATOM   2805  HN  GLN   333       8.655  14.721  12.687  1.00 10.00      A   
ATOM   2806  CA  GLN   333       9.825  13.628  11.311  1.00 10.00      A   
ATOM   2807  CB  GLN   333      10.471  12.309  11.752  1.00 10.00      A   
ATOM   2808  CG  GLN   333      10.991  11.444  10.613  1.00 10.00      A   
ATOM   2809  CD  GLN   333      11.871  10.304  11.099  1.00 10.00      A   
ATOM   2810  OE1 GLN   333      12.538  10.412  12.129  1.00 10.00      A   
ATOM   2811  NE2 GLN   333      11.886   9.207  10.357  1.00 10.00      A   
ATOM   2812 HE21 GLN   333      11.334   9.191   9.539  1.00 10.00      A   
ATOM   2813 HE22 GLN   333      12.443   8.456  10.648  1.00 10.00      A   
ATOM   2814  C   GLN   333       8.512  13.357  10.592  1.00 10.00      A   
ATOM   2815  O   GLN   333       7.554  12.879  11.202  1.00 10.00      A   
ATOM   2816  N   ASN   334       8.465  13.696   9.312  1.00 10.00      A   
ATOM   2817  HN  ASN   334       9.265  14.090   8.891  1.00 10.00      A   
ATOM   2818  CA  ASN   334       7.270  13.491   8.501  1.00 10.00      A   
ATOM   2819  CB  ASN   334       6.483  14.800   8.341  1.00 10.00      A   
ATOM   2820  CG  ASN   334       5.998  15.385   9.655  1.00 10.00      A   
ATOM   2821  OD1 ASN   334       4.983  14.959  10.203  1.00 10.00      A   
ATOM   2822  ND2 ASN   334       6.709  16.383  10.159  1.00 10.00      A   
ATOM   2823 HD21 ASN   334       7.503  16.688   9.662  1.00 10.00      A   
ATOM   2824 HD22 ASN   334       6.410  16.781  11.009  1.00 10.00      A   
ATOM   2825  C   ASN   334       7.674  12.982   7.126  1.00 10.00      A   
ATOM   2826  O   ASN   334       8.360  13.679   6.380  1.00 10.00      A   
ATOM   2827  N   GLN   335       7.257  11.774   6.790  1.00 10.00      A   
ATOM   2828  HN  GLN   335       6.696  11.265   7.416  1.00 10.00      A   
ATOM   2829  CA  GLN   335       7.603  11.191   5.503  1.00 10.00      A   
ATOM   2830  CB  GLN   335       8.822  10.276   5.644  1.00 10.00      A   
ATOM   2831  CG  GLN   335       8.642   9.152   6.650  1.00 10.00      A   
ATOM   2832  CD  GLN   335       9.947   8.467   6.985  1.00 10.00      A   
ATOM   2833  OE1 GLN   335      10.632   8.842   7.937  1.00 10.00      A   
ATOM   2834  NE2 GLN   335      10.293   7.448   6.215  1.00 10.00      A   
ATOM   2835 HE21 GLN   335       9.682   7.191   5.484  1.00 10.00      A   
ATOM   2836 HE22 GLN   335      11.152   7.000   6.391  1.00 10.00      A   
ATOM   2837  C   GLN   335       6.433  10.423   4.904  1.00 10.00      A   
ATOM   2838  O   GLN   335       5.466  10.115   5.606  1.00 10.00      A   
ATOM   2839  N   ASP   336       6.535  10.131   3.607  1.00 10.00      A   
ATOM   2840  HN  ASP   336       7.330  10.430   3.118  1.00 10.00      A   
ATOM   2841  CA  ASP   336       5.504   9.390   2.882  1.00 10.00      A   
ATOM   2842  CB  ASP   336       5.374   7.954   3.416  1.00 10.00      A   
ATOM   2843  CG  ASP   336       6.617   7.114   3.209  1.00 10.00      A   
ATOM   2844  OD1 ASP   336       7.528   7.158   4.069  1.00 10.00      A   
ATOM   2845  OD2 ASP   336       6.681   6.385   2.197  1.00 10.00      A   
ATOM   2846  C   ASP   336       4.160  10.106   2.965  1.00 10.00      A   
ATOM   2847  O   ASP   336       3.255   9.667   3.677  1.00 10.00      A   
ATOM   2848  N   ALA   337       4.032  11.212   2.245  1.00 10.00      A   
ATOM   2849  HN  ALA   337       4.777  11.509   1.679  1.00 10.00      A   
ATOM   2850  CA  ALA   337       2.803  11.987   2.268  1.00 10.00      A   
ATOM   2851  CB  ALA   337       3.105  13.445   2.577  1.00 10.00      A   
ATOM   2852  C   ALA   337       2.021  11.871   0.967  1.00 10.00      A   
ATOM   2853  O   ALA   337       2.580  12.009  -0.121  1.00 10.00      A   
ATOM   2854  N   ASP   338       0.725  11.619   1.094  1.00 10.00      A   
ATOM   2855  HN  ASP   338       0.352  11.501   1.997  1.00 10.00      A   
ATOM   2856  CA  ASP   338      -0.165  11.503  -0.054  1.00 10.00      A   
ATOM   2857  CB  ASP   338      -0.735  10.085  -0.150  1.00 10.00      A   
ATOM   2858  CG  ASP   338      -1.496   9.846  -1.438  1.00 10.00      A   
ATOM   2859  OD1 ASP   338      -0.878   9.927  -2.527  1.00 10.00      A   
ATOM   2860  OD2 ASP   338      -2.711   9.568  -1.374  1.00 10.00      A   
ATOM   2861  C   ASP   338      -1.292  12.524   0.079  1.00 10.00      A   
ATOM   2862  O   ASP   338      -1.951  12.596   1.120  1.00 10.00      A   
ATOM   2863  N   VAL   339      -1.497  13.326  -0.958  1.00 10.00      A   
ATOM   2864  HN  VAL   339      -0.946  13.217  -1.763  1.00 10.00      A   
ATOM   2865  CA  VAL   339      -2.528  14.361  -0.934  1.00 10.00      A   
ATOM   2866  CB  VAL   339      -2.079  15.625  -1.706  1.00 10.00      A   
ATOM   2867  CG1 VAL   339      -2.974  16.813  -1.382  1.00 10.00      A   
ATOM   2868  CG2 VAL   339      -0.626  15.958  -1.403  1.00 10.00      A   
ATOM   2869  C   VAL   339      -3.844  13.852  -1.520  1.00 10.00      A   
ATOM   2870  O   VAL   339      -3.851  12.968  -2.373  1.00 10.00      A   
ATOM   2871  N   SER   340      -4.951  14.414  -1.048  1.00 10.00      A   
ATOM   2872  HN  SER   340      -4.875  15.108  -0.362  1.00 10.00      A   
ATOM   2873  CA  SER   340      -6.273  14.034  -1.526  1.00 10.00      A   
ATOM   2874  CB  SER   340      -7.348  14.588  -0.585  1.00 10.00      A   
ATOM   2875  OG  SER   340      -6.952  15.840  -0.042  1.00 10.00      A   
ATOM   2876  HG  SER   340      -6.282  15.691   0.641  1.00 10.00      A   
ATOM   2877  C   SER   340      -6.501  14.550  -2.945  1.00 10.00      A   
ATOM   2878  O   SER   340      -5.835  15.493  -3.382  1.00 10.00      A   
ATOM   2879  N   SER   341      -7.449  13.943  -3.647  1.00 10.00      A   
ATOM   2880  HN  SER   341      -7.944  13.200  -3.237  1.00 10.00      A   
ATOM   2881  CA  SER   341      -7.774  14.320  -5.016  1.00 10.00      A   
ATOM   2882  CB  SER   341      -8.871  13.397  -5.543  1.00 10.00      A   
ATOM   2883  OG  SER   341      -9.610  12.831  -4.466  1.00 10.00      A   
ATOM   2884  HG  SER   341      -9.914  11.946  -4.720  1.00 10.00      A   
ATOM   2885  C   SER   341      -8.209  15.782  -5.133  1.00 10.00      A   
ATOM   2886  O   SER   341      -8.012  16.420  -6.169  1.00 10.00      A   
ATOM   2887  N   ASP   342      -8.806  16.312  -4.072  1.00 10.00      A   
ATOM   2888  HN  ASP   342      -8.949  15.756  -3.277  1.00 10.00      A   
ATOM   2889  CA  ASP   342      -9.265  17.698  -4.071  1.00 10.00      A   
ATOM   2890  CB  ASP   342     -10.658  17.825  -3.450  1.00 10.00      A   
ATOM   2891  CG  ASP   342     -11.752  17.329  -4.370  1.00 10.00      A   
ATOM   2892  OD1 ASP   342     -12.270  16.214  -4.135  1.00 10.00      A   
ATOM   2893  OD2 ASP   342     -12.093  18.043  -5.340  1.00 10.00      A   
ATOM   2894  C   ASP   342      -8.280  18.616  -3.361  1.00 10.00      A   
ATOM   2895  O   ASP   342      -8.484  19.830  -3.295  1.00 10.00      A   
ATOM   2896  N   GLY   343      -7.207  18.029  -2.837  1.00 10.00      A   
ATOM   2897  HN  GLY   343      -7.095  17.059  -2.940  1.00 10.00      A   
ATOM   2898  CA  GLY   343      -6.192  18.799  -2.139  1.00 10.00      A   
ATOM   2899  C   GLY   343      -6.720  19.506  -0.904  1.00 10.00      A   
ATOM   2900  O   GLY   343      -6.420  20.678  -0.677  1.00 10.00      A   
ATOM   2901  N   LYS   344      -7.518  18.805  -0.113  1.00 10.00      A   
ATOM   2902  HN  LYS   344      -7.739  17.880  -0.352  1.00 10.00      A   
ATOM   2903  CA  LYS   344      -8.075  19.382   1.103  1.00 10.00      A   
ATOM   2904  CB  LYS   344      -9.513  18.903   1.322  1.00 10.00      A   
ATOM   2905  CG  LYS   344     -10.501  19.374   0.266  1.00 10.00      A   
ATOM   2906  CD  LYS   344     -11.916  18.948   0.618  1.00 10.00      A   
ATOM   2907  CE  LYS   344     -12.915  19.416  -0.427  1.00 10.00      A   
ATOM   2908  NZ  LYS   344     -14.311  19.081  -0.042  1.00 10.00      A   
ATOM   2909  HZ1 LYS   344     -14.977  19.462  -0.743  1.00 10.00      A   
ATOM   2910  HZ2 LYS   344     -14.535  19.490   0.887  1.00 10.00      A   
ATOM   2911  HZ3 LYS   344     -14.431  18.050   0.010  1.00 10.00      A   
ATOM   2912  C   LYS   344      -7.211  19.011   2.300  1.00 10.00      A   
ATOM   2913  O   LYS   344      -7.050  19.794   3.237  1.00 10.00      A   
ATOM   2914  N   PHE   345      -6.654  17.812   2.251  1.00 10.00      A   
ATOM   2915  HN  PHE   345      -6.819  17.243   1.469  1.00 10.00      A   
ATOM   2916  CA  PHE   345      -5.804  17.310   3.319  1.00 10.00      A   
ATOM   2917  CB  PHE   345      -6.654  16.673   4.429  1.00 10.00      A   
ATOM   2918  CG  PHE   345      -7.524  15.531   3.973  1.00 10.00      A   
ATOM   2919  CD1 PHE   345      -7.090  14.219   4.090  1.00 10.00      A   
ATOM   2920  CD2 PHE   345      -8.776  15.769   3.431  1.00 10.00      A   
ATOM   2921  CE1 PHE   345      -7.887  13.170   3.675  1.00 10.00      A   
ATOM   2922  CE2 PHE   345      -9.577  14.725   3.013  1.00 10.00      A   
ATOM   2923  CZ  PHE   345      -9.132  13.423   3.134  1.00 10.00      A   
ATOM   2924  C   PHE   345      -4.823  16.290   2.764  1.00 10.00      A   
ATOM   2925  O   PHE   345      -4.940  15.874   1.609  1.00 10.00      A   
ATOM   2926  N   MET   346      -3.861  15.893   3.576  1.00 10.00      A   
ATOM   2927  HN  MET   346      -3.811  16.269   4.484  1.00 10.00      A   
ATOM   2928  CA  MET   346      -2.872  14.910   3.161  1.00 10.00      A   
ATOM   2929  CB  MET   346      -1.643  15.590   2.548  1.00 10.00      A   
ATOM   2930  CG  MET   346      -0.987  16.635   3.434  1.00 10.00      A   
ATOM   2931  SD  MET   346       0.109  17.734   2.516  1.00 10.00      A   
ATOM   2932  CE  MET   346       1.352  16.582   1.940  1.00 10.00      A   
ATOM   2933  C   MET   346      -2.476  14.017   4.328  1.00 10.00      A   
ATOM   2934  O   MET   346      -2.408  14.469   5.471  1.00 10.00      A   
ATOM   2935  N   VAL   347      -2.240  12.748   4.036  1.00 10.00      A   
ATOM   2936  HN  VAL   347      -2.314  12.450   3.100  1.00 10.00      A   
ATOM   2937  CA  VAL   347      -1.853  11.787   5.059  1.00 10.00      A   
ATOM   2938  CB  VAL   347      -2.696  10.496   4.988  1.00 10.00      A   
ATOM   2939  CG1 VAL   347      -4.143  10.787   5.350  1.00 10.00      A   
ATOM   2940  CG2 VAL   347      -2.603   9.854   3.610  1.00 10.00      A   
ATOM   2941  C   VAL   347      -0.380  11.443   4.922  1.00 10.00      A   
ATOM   2942  O   VAL   347       0.159  11.441   3.816  1.00 10.00      A   
ATOM   2943  N   MET   348       0.269  11.166   6.039  1.00 10.00      A   
ATOM   2944  HN  MET   348      -0.214  11.181   6.895  1.00 10.00      A   
ATOM   2945  CA  MET   348       1.683  10.837   6.029  1.00 10.00      A   
ATOM   2946  CB  MET   348       2.517  12.118   5.894  1.00 10.00      A   
ATOM   2947  CG  MET   348       2.498  13.008   7.129  1.00 10.00      A   
ATOM   2948  SD  MET   348       3.133  14.663   6.809  1.00 10.00      A   
ATOM   2949  CE  MET   348       1.816  15.345   5.806  1.00 10.00      A   
ATOM   2950  C   MET   348       2.072  10.115   7.306  1.00 10.00      A   
ATOM   2951  O   MET   348       1.266   9.994   8.231  1.00 10.00      A   
ATOM   2952  N   VAL   349       3.302   9.628   7.345  1.00 10.00      A   
ATOM   2953  HN  VAL   349       3.890   9.739   6.561  1.00 10.00      A   
ATOM   2954  CA  VAL   349       3.817   8.947   8.523  1.00 10.00      A   
ATOM   2955  CB  VAL   349       4.763   7.783   8.162  1.00 10.00      A   
ATOM   2956  CG1 VAL   349       4.819   6.784   9.304  1.00 10.00      A   
ATOM   2957  CG2 VAL   349       4.338   7.102   6.869  1.00 10.00      A   
ATOM   2958  C   VAL   349       4.584   9.960   9.358  1.00 10.00      A   
ATOM   2959  O   VAL   349       5.677  10.393   8.976  1.00 10.00      A   
ATOM   2960  N   SER   350       4.017  10.332  10.492  1.00 10.00      A   
ATOM   2961  HN  SER   350       3.166   9.921  10.764  1.00 10.00      A   
ATOM   2962  CA  SER   350       4.628  11.327  11.351  1.00 10.00      A   
ATOM   2963  CB  SER   350       3.629  12.450  11.607  1.00 10.00      A   
ATOM   2964  OG  SER   350       3.117  12.965  10.389  1.00 10.00      A   
ATOM   2965  HG  SER   350       3.733  13.624  10.034  1.00 10.00      A   
ATOM   2966  C   SER   350       5.094  10.751  12.681  1.00 10.00      A   
ATOM   2967  O   SER   350       4.422   9.912  13.286  1.00 10.00      A   
ATOM   2968  N   SER   351       6.260  11.200  13.119  1.00 10.00      A   
ATOM   2969  HN  SER   351       6.766  11.834  12.562  1.00 10.00      A   
ATOM   2970  CA  SER   351       6.822  10.779  14.386  1.00 10.00      A   
ATOM   2971  CB  SER   351       8.350  10.800  14.314  1.00 10.00      A   
ATOM   2972  OG  SER   351       8.815  10.037  13.215  1.00 10.00      A   
ATOM   2973  HG  SER   351       9.042   9.152  13.513  1.00 10.00      A   
ATOM   2974  C   SER   351       6.337  11.724  15.480  1.00 10.00      A   
ATOM   2975  O   SER   351       7.009  12.702  15.819  1.00 10.00      A   
ATOM   2976  N   ASN   352       5.156  11.444  16.011  1.00 10.00      A   
ATOM   2977  HN  ASN   352       4.666  10.652  15.697  1.00 10.00      A   
ATOM   2978  CA  ASN   352       4.572  12.275  17.051  1.00 10.00      A   
ATOM   2979  CB  ASN   352       3.309  12.967  16.532  1.00 10.00      A   
ATOM   2980  CG  ASN   352       3.152  14.375  17.072  1.00 10.00      A   
ATOM   2981  OD1 ASN   352       2.936  14.573  18.269  1.00 10.00      A   
ATOM   2982  ND2 ASN   352       3.248  15.361  16.192  1.00 10.00      A   
ATOM   2983 HD21 ASN   352       3.413  15.130  15.249  1.00 10.00      A   
ATOM   2984 HD22 ASN   352       3.144  16.288  16.514  1.00 10.00      A   
ATOM   2985  C   ASN   352       4.237  11.442  18.279  1.00 10.00      A   
ATOM   2986  O   ASN   352       3.543  10.428  18.184  1.00 10.00      A   
ATOM   2987  N   GLY   353       4.739  11.866  19.428  1.00 10.00      A   
ATOM   2988  HN  GLY   353       5.292  12.677  19.441  1.00 10.00      A   
ATOM   2989  CA  GLY   353       4.482  11.152  20.662  1.00 10.00      A   
ATOM   2990  C   GLY   353       5.626  10.232  21.039  1.00 10.00      A   
ATOM   2991  O   GLY   353       5.640   9.662  22.128  1.00 10.00      A   
ATOM   2992  N   GLY   354       6.592  10.098  20.142  1.00 10.00      A   
ATOM   2993  HN  GLY   354       6.534  10.594  19.298  1.00 10.00      A   
ATOM   2994  CA  GLY   354       7.732   9.237  20.393  1.00 10.00      A   
ATOM   2995  C   GLY   354       7.747   8.061  19.443  1.00 10.00      A   
ATOM   2996  O   GLY   354       8.763   7.385  19.286  1.00 10.00      A   
ATOM   2997  N   GLN   355       6.610   7.833  18.800  1.00 10.00      A   
ATOM   2998  HN  GLN   355       5.850   8.428  18.965  1.00 10.00      A   
ATOM   2999  CA  GLN   355       6.452   6.743  17.847  1.00 10.00      A   
ATOM   3000  CB  GLN   355       5.481   5.689  18.393  1.00 10.00      A   
ATOM   3001  CG  GLN   355       4.479   6.232  19.402  1.00 10.00      A   
ATOM   3002  CD  GLN   355       3.627   5.149  20.031  1.00 10.00      A   
ATOM   3003  OE1 GLN   355       3.290   4.152  19.391  1.00 10.00      A   
ATOM   3004  NE2 GLN   355       3.273   5.334  21.291  1.00 10.00      A   
ATOM   3005 HE21 GLN   355       3.577   6.150  21.741  1.00 10.00      A   
ATOM   3006 HE22 GLN   355       2.728   4.646  21.729  1.00 10.00      A   
ATOM   3007  C   GLN   355       5.953   7.294  16.518  1.00 10.00      A   
ATOM   3008  O   GLN   355       5.433   8.409  16.463  1.00 10.00      A   
ATOM   3009  N   GLN   356       6.102   6.521  15.452  1.00 10.00      A   
ATOM   3010  HN  GLN   356       6.504   5.633  15.553  1.00 10.00      A   
ATOM   3011  CA  GLN   356       5.670   6.960  14.134  1.00 10.00      A   
ATOM   3012  CB  GLN   356       6.749   6.654  13.094  1.00 10.00      A   
ATOM   3013  CG  GLN   356       6.857   7.695  11.994  1.00 10.00      A   
ATOM   3014  CD  GLN   356       8.170   7.614  11.240  1.00 10.00      A   
ATOM   3015  OE1 GLN   356       9.181   7.168  11.777  1.00 10.00      A   
ATOM   3016  NE2 GLN   356       8.165   8.063   9.998  1.00 10.00      A   
ATOM   3017 HE21 GLN   356       7.325   8.418   9.640  1.00 10.00      A   
ATOM   3018 HE22 GLN   356       8.999   8.026   9.488  1.00 10.00      A   
ATOM   3019  C   GLN   356       4.349   6.309  13.741  1.00 10.00      A   
ATOM   3020  O   GLN   356       4.216   5.084  13.776  1.00 10.00      A   
ATOM   3021  N   HIS   357       3.374   7.136  13.385  1.00 10.00      A   
ATOM   3022  HN  HIS   357       3.545   8.108  13.386  1.00 10.00      A   
ATOM   3023  CA  HIS   357       2.058   6.653  12.981  1.00 10.00      A   
ATOM   3024  CB  HIS   357       1.061   6.752  14.143  1.00 10.00      A   
ATOM   3025  CG  HIS   357       1.346   5.855  15.301  1.00 10.00      A   
ATOM   3026  ND1 HIS   357       1.436   4.489  15.194  1.00 10.00      A   
ATOM   3027  HD1 HIS   357       1.332   3.966  14.351  1.00 10.00      A   
ATOM   3028  CD2 HIS   357       1.558   6.141  16.608  1.00 10.00      A   
ATOM   3029  CE1 HIS   357       1.689   3.969  16.378  1.00 10.00      A   
ATOM   3030  NE2 HIS   357       1.769   4.953  17.252  1.00 10.00      A   
ATOM   3031  HE2 HIS   357       1.959   4.842  18.211  1.00 10.00      A   
ATOM   3032  C   HIS   357       1.529   7.490  11.830  1.00 10.00      A   
ATOM   3033  O   HIS   357       2.074   8.553  11.528  1.00 10.00      A   
ATOM   3034  N   ILE   358       0.473   7.011  11.188  1.00 10.00      A   
ATOM   3035  HN  ILE   358       0.102   6.145  11.454  1.00 10.00      A   
ATOM   3036  CA  ILE   358      -0.141   7.747  10.091  1.00 10.00      A   
ATOM   3037  CB  ILE   358      -1.009   6.843   9.186  1.00 10.00      A   
ATOM   3038  CG1 ILE   358      -0.211   5.643   8.673  1.00 10.00      A   
ATOM   3039  CG2 ILE   358      -1.590   7.638   8.024  1.00 10.00      A   
ATOM   3040  CD1 ILE   358       1.065   6.009   7.947  1.00 10.00      A   
ATOM   3041  C   ILE   358      -1.010   8.860  10.663  1.00 10.00      A   
ATOM   3042  O   ILE   358      -1.788   8.638  11.598  1.00 10.00      A   
ATOM   3043  N   ALA   359      -0.859  10.053  10.123  1.00 10.00      A   
ATOM   3044  HN  ALA   359      -0.214  10.170   9.389  1.00 10.00      A   
ATOM   3045  CA  ALA   359      -1.621  11.196  10.583  1.00 10.00      A   
ATOM   3046  CB  ALA   359      -0.747  12.083  11.453  1.00 10.00      A   
ATOM   3047  C   ALA   359      -2.184  11.987   9.411  1.00 10.00      A   
ATOM   3048  O   ALA   359      -1.606  12.003   8.323  1.00 10.00      A   
ATOM   3049  N   LYS   360      -3.317  12.631   9.643  1.00 10.00      A   
ATOM   3050  HN  LYS   360      -3.727  12.562  10.536  1.00 10.00      A   
ATOM   3051  CA  LYS   360      -3.972  13.438   8.626  1.00 10.00      A   
ATOM   3052  CB  LYS   360      -5.485  13.180   8.635  1.00 10.00      A   
ATOM   3053  CG  LYS   360      -6.290  14.157   7.789  1.00 10.00      A   
ATOM   3054  CD  LYS   360      -7.727  14.266   8.278  1.00 10.00      A   
ATOM   3055  CE  LYS   360      -8.381  15.549   7.787  1.00 10.00      A   
ATOM   3056  NZ  LYS   360      -9.773  15.695   8.288  1.00 10.00      A   
ATOM   3057  HZ1 LYS   360      -9.800  15.559   9.321  1.00 10.00      A   
ATOM   3058  HZ2 LYS   360     -10.391  14.987   7.841  1.00 10.00      A   
ATOM   3059  HZ3 LYS   360     -10.133  16.643   8.067  1.00 10.00      A   
ATOM   3060  C   LYS   360      -3.702  14.916   8.872  1.00 10.00      A   
ATOM   3061  O   LYS   360      -4.083  15.460   9.912  1.00 10.00      A   
ATOM   3062  N   GLN   361      -3.035  15.557   7.928  1.00 10.00      A   
ATOM   3063  HN  GLN   361      -2.743  15.064   7.127  1.00 10.00      A   
ATOM   3064  CA  GLN   361      -2.727  16.971   8.041  1.00 10.00      A   
ATOM   3065  CB  GLN   361      -1.283  17.254   7.623  1.00 10.00      A   
ATOM   3066  CG  GLN   361      -0.830  18.678   7.916  1.00 10.00      A   
ATOM   3067  CD  GLN   361       0.497  19.032   7.272  1.00 10.00      A   
ATOM   3068  OE1 GLN   361       0.830  18.540   6.198  1.00 10.00      A   
ATOM   3069  NE2 GLN   361       1.266  19.891   7.926  1.00 10.00      A   
ATOM   3070 HE21 GLN   361       0.944  20.246   8.784  1.00 10.00      A   
ATOM   3071 HE22 GLN   361       2.124  20.146   7.524  1.00 10.00      A   
ATOM   3072  C   GLN   361      -3.684  17.791   7.188  1.00 10.00      A   
ATOM   3073  O   GLN   361      -3.780  17.587   5.975  1.00 10.00      A   
ATOM   3074  N   ASP   362      -4.403  18.697   7.828  1.00 10.00      A   
ATOM   3075  HN  ASP   362      -4.294  18.796   8.801  1.00 10.00      A   
ATOM   3076  CA  ASP   362      -5.342  19.559   7.127  1.00 10.00      A   
ATOM   3077  CB  ASP   362      -6.382  20.113   8.102  1.00 10.00      A   
ATOM   3078  CG  ASP   362      -7.338  21.083   7.448  1.00 10.00      A   
ATOM   3079  OD1 ASP   362      -8.097  20.664   6.550  1.00 10.00      A   
ATOM   3080  OD2 ASP   362      -7.339  22.270   7.834  1.00 10.00      A   
ATOM   3081  C   ASP   362      -4.582  20.694   6.454  1.00 10.00      A   
ATOM   3082  O   ASP   362      -3.781  21.371   7.093  1.00 10.00      A   
ATOM   3083  N   LEU   363      -4.831  20.903   5.170  1.00 10.00      A   
ATOM   3084  HN  LEU   363      -5.506  20.352   4.714  1.00 10.00      A   
ATOM   3085  CA  LEU   363      -4.132  21.942   4.417  1.00 10.00      A   
ATOM   3086  CB  LEU   363      -4.133  21.627   2.922  1.00 10.00      A   
ATOM   3087  CG  LEU   363      -3.267  20.441   2.492  1.00 10.00      A   
ATOM   3088  CD1 LEU   363      -3.361  20.224   0.991  1.00 10.00      A   
ATOM   3089  CD2 LEU   363      -1.822  20.648   2.921  1.00 10.00      A   
ATOM   3090  C   LEU   363      -4.687  23.339   4.671  1.00 10.00      A   
ATOM   3091  O   LEU   363      -4.072  24.334   4.286  1.00 10.00      A   
ATOM   3092  N   ALA   364      -5.838  23.416   5.321  1.00 10.00      A   
ATOM   3093  HN  ALA   364      -6.280  22.592   5.618  1.00 10.00      A   
ATOM   3094  CA  ALA   364      -6.455  24.704   5.605  1.00 10.00      A   
ATOM   3095  CB  ALA   364      -7.967  24.573   5.655  1.00 10.00      A   
ATOM   3096  C   ALA   364      -5.918  25.313   6.899  1.00 10.00      A   
ATOM   3097  O   ALA   364      -5.522  26.476   6.930  1.00 10.00      A   
ATOM   3098  N   THR   365      -5.911  24.524   7.963  1.00 10.00      A   
ATOM   3099  HN  THR   365      -6.254  23.604   7.878  1.00 10.00      A   
ATOM   3100  CA  THR   365      -5.433  24.989   9.258  1.00 10.00      A   
ATOM   3101  CB  THR   365      -6.290  24.408  10.401  1.00 10.00      A   
ATOM   3102  OG1 THR   365      -6.458  22.995  10.210  1.00 10.00      A   
ATOM   3103  HG1 THR   365      -6.952  22.834   9.387  1.00 10.00      A   
ATOM   3104  CG2 THR   365      -7.654  25.076  10.437  1.00 10.00      A   
ATOM   3105  C   THR   365      -3.971  24.609   9.486  1.00 10.00      A   
ATOM   3106  O   THR   365      -3.177  25.409   9.989  1.00 10.00      A   
ATOM   3107  N   GLY   366      -3.620  23.389   9.106  1.00 10.00      A   
ATOM   3108  HN  GLY   366      -4.289  22.804   8.689  1.00 10.00      A   
ATOM   3109  CA  GLY   366      -2.264  22.911   9.287  1.00 10.00      A   
ATOM   3110  C   GLY   366      -2.180  21.902  10.415  1.00 10.00      A   
ATOM   3111  O   GLY   366      -1.107  21.375  10.712  1.00 10.00      A   
ATOM   3112  N   GLY   367      -3.322  21.638  11.042  1.00 10.00      A   
ATOM   3113  HN  GLY   367      -4.141  22.090  10.753  1.00 10.00      A   
ATOM   3114  CA  GLY   367      -3.377  20.695  12.141  1.00 10.00      A   
ATOM   3115  C   GLY   367      -3.229  19.260  11.683  1.00 10.00      A   
ATOM   3116  O   GLY   367      -3.823  18.854  10.681  1.00 10.00      A   
ATOM   3117  N   VAL   368      -2.434  18.494  12.413  1.00 10.00      A   
ATOM   3118  HN  VAL   368      -1.994  18.879  13.201  1.00 10.00      A   
ATOM   3119  CA  VAL   368      -2.197  17.098  12.086  1.00 10.00      A   
ATOM   3120  CB  VAL   368      -0.690  16.801  11.935  1.00 10.00      A   
ATOM   3121  CG1 VAL   368      -0.472  15.501  11.180  1.00 10.00      A   
ATOM   3122  CG2 VAL   368       0.027  17.948  11.239  1.00 10.00      A   
ATOM   3123  C   VAL   368      -2.770  16.195  13.175  1.00 10.00      A   
ATOM   3124  O   VAL   368      -2.380  16.290  14.341  1.00 10.00      A   
ATOM   3125  N   GLN   369      -3.692  15.323  12.796  1.00 10.00      A   
ATOM   3126  HN  GLN   369      -3.956  15.281  11.849  1.00 10.00      A   
ATOM   3127  CA  GLN   369      -4.315  14.414  13.747  1.00 10.00      A   
ATOM   3128  CB  GLN   369      -5.844  14.532  13.693  1.00 10.00      A   
ATOM   3129  CG  GLN   369      -6.581  13.512  14.553  1.00 10.00      A   
ATOM   3130  CD  GLN   369      -6.288  13.662  16.036  1.00 10.00      A   
ATOM   3131  OE1 GLN   369      -6.122  14.770  16.544  1.00 10.00      A   
ATOM   3132  NE2 GLN   369      -6.215  12.541  16.736  1.00 10.00      A   
ATOM   3133 HE21 GLN   369      -6.352  11.689  16.263  1.00 10.00      A   
ATOM   3134 HE22 GLN   369      -6.029  12.604  17.697  1.00 10.00      A   
ATOM   3135  C   GLN   369      -3.882  12.978  13.483  1.00 10.00      A   
ATOM   3136  O   GLN   369      -4.020  12.473  12.369  1.00 10.00      A   
ATOM   3137  N   VAL   370      -3.355  12.331  14.511  1.00 10.00      A   
ATOM   3138  HN  VAL   370      -3.277  12.789  15.373  1.00 10.00      A   
ATOM   3139  CA  VAL   370      -2.905  10.952  14.399  1.00 10.00      A   
ATOM   3140  CB  VAL   370      -1.830  10.626  15.457  1.00 10.00      A   
ATOM   3141  CG1 VAL   370      -1.319   9.204  15.287  1.00 10.00      A   
ATOM   3142  CG2 VAL   370      -0.680  11.624  15.390  1.00 10.00      A   
ATOM   3143  C   VAL   370      -4.087  10.011  14.585  1.00 10.00      A   
ATOM   3144  O   VAL   370      -4.754  10.043  15.620  1.00 10.00      A   
ATOM   3145  N   LEU   371      -4.349   9.184  13.584  1.00 10.00      A   
ATOM   3146  HN  LEU   371      -3.784   9.207  12.779  1.00 10.00      A   
ATOM   3147  CA  LEU   371      -5.465   8.245  13.648  1.00 10.00      A   
ATOM   3148  CB  LEU   371      -6.358   8.389  12.418  1.00 10.00      A   
ATOM   3149  CG  LEU   371      -6.858   9.802  12.125  1.00 10.00      A   
ATOM   3150  CD1 LEU   371      -7.393   9.897  10.709  1.00 10.00      A   
ATOM   3151  CD2 LEU   371      -7.919  10.212  13.129  1.00 10.00      A   
ATOM   3152  C   LEU   371      -4.978   6.808  13.783  1.00 10.00      A   
ATOM   3153  O   LEU   371      -5.607   5.991  14.454  1.00 10.00      A   
ATOM   3154  N   SER   372      -3.864   6.505  13.137  1.00 10.00      A   
ATOM   3155  HN  SER   372      -3.410   7.194  12.607  1.00 10.00      A   
ATOM   3156  CA  SER   372      -3.298   5.170  13.192  1.00 10.00      A   
ATOM   3157  CB  SER   372      -2.234   5.005  12.115  1.00 10.00      A   
ATOM   3158  OG  SER   372      -2.826   4.792  10.848  1.00 10.00      A   
ATOM   3159  HG  SER   372      -2.551   3.928  10.518  1.00 10.00      A   
ATOM   3160  C   SER   372      -2.714   4.866  14.568  1.00 10.00      A   
ATOM   3161  O   SER   372      -2.047   5.708  15.177  1.00 10.00      A   
ATOM   3162  N   SER   373      -2.988   3.667  15.057  1.00 10.00      A   
ATOM   3163  HN  SER   373      -3.561   3.062  14.539  1.00 10.00      A   
ATOM   3164  CA  SER   373      -2.493   3.232  16.352  1.00 10.00      A   
ATOM   3165  CB  SER   373      -3.643   3.209  17.361  1.00 10.00      A   
ATOM   3166  OG  SER   373      -4.877   2.906  16.723  1.00 10.00      A   
ATOM   3167  HG  SER   373      -5.088   1.974  16.872  1.00 10.00      A   
ATOM   3168  C   SER   373      -1.835   1.855  16.247  1.00 10.00      A   
ATOM   3169  O   SER   373      -1.695   1.135  17.238  1.00 10.00      A   
ATOM   3170  N   THR   374      -1.433   1.497  15.036  1.00 10.00      A   
ATOM   3171  HN  THR   374      -1.566   2.112  14.286  1.00 10.00      A   
ATOM   3172  CA  THR   374      -0.793   0.217  14.784  1.00 10.00      A   
ATOM   3173  CB  THR   374      -1.073  -0.243  13.344  1.00 10.00      A   
ATOM   3174  OG1 THR   374      -1.830   0.775  12.672  1.00 10.00      A   
ATOM   3175  HG1 THR   374      -1.213   1.393  12.228  1.00 10.00      A   
ATOM   3176  CG2 THR   374      -1.873  -1.535  13.349  1.00 10.00      A   
ATOM   3177  C   THR   374       0.716   0.315  15.010  1.00 10.00      A   
ATOM   3178  O   THR   374       1.258   1.408  15.139  1.00 10.00      A   
ATOM   3179  N   PHE   375       1.388  -0.824  15.068  1.00 10.00      A   
ATOM   3180  HN  PHE   375       0.910  -1.672  14.953  1.00 10.00      A   
ATOM   3181  CA  PHE   375       2.828  -0.843  15.293  1.00 10.00      A   
ATOM   3182  CB  PHE   375       3.280  -2.192  15.856  1.00 10.00      A   
ATOM   3183  CG  PHE   375       3.281  -2.258  17.359  1.00 10.00      A   
ATOM   3184  CD1 PHE   375       2.145  -1.933  18.084  1.00 10.00      A   
ATOM   3185  CD2 PHE   375       4.419  -2.645  18.045  1.00 10.00      A   
ATOM   3186  CE1 PHE   375       2.146  -1.994  19.464  1.00 10.00      A   
ATOM   3187  CE2 PHE   375       4.428  -2.708  19.427  1.00 10.00      A   
ATOM   3188  CZ  PHE   375       3.289  -2.382  20.137  1.00 10.00      A   
ATOM   3189  C   PHE   375       3.609  -0.496  14.030  1.00 10.00      A   
ATOM   3190  O   PHE   375       3.672  -1.291  13.090  1.00 10.00      A   
ATOM   3191  N   LEU   376       4.196   0.700  14.033  1.00 10.00      A   
ATOM   3192  HN  LEU   376       4.086   1.275  14.821  1.00 10.00      A   
ATOM   3193  CA  LEU   376       4.995   1.198  12.912  1.00 10.00      A   
ATOM   3194  CB  LEU   376       6.332   0.459  12.785  1.00 10.00      A   
ATOM   3195  CG  LEU   376       7.416   0.846  13.794  1.00 10.00      A   
ATOM   3196  CD1 LEU   376       8.723   0.138  13.473  1.00 10.00      A   
ATOM   3197  CD2 LEU   376       7.617   2.354  13.818  1.00 10.00      A   
ATOM   3198  C   LEU   376       4.229   1.195  11.593  1.00 10.00      A   
ATOM   3199  O   LEU   376       4.377   0.287  10.771  1.00 10.00      A   
ATOM   3200  N   ASP   377       3.405   2.212  11.410  1.00 10.00      A   
ATOM   3201  HN  ASP   377       3.325   2.890  12.112  1.00 10.00      A   
ATOM   3202  CA  ASP   377       2.611   2.355  10.198  1.00 10.00      A   
ATOM   3203  CB  ASP   377       1.519   3.405  10.411  1.00 10.00      A   
ATOM   3204  CG  ASP   377       0.688   3.171  11.656  1.00 10.00      A   
ATOM   3205  OD1 ASP   377      -0.374   2.529  11.552  1.00 10.00      A   
ATOM   3206  OD2 ASP   377       1.087   3.644  12.742  1.00 10.00      A   
ATOM   3207  C   ASP   377       3.508   2.786   9.043  1.00 10.00      A   
ATOM   3208  O   ASP   377       4.355   3.664   9.210  1.00 10.00      A   
ATOM   3209  N   GLU   378       3.326   2.173   7.877  1.00 10.00      A   
ATOM   3210  HN  GLU   378       2.636   1.477   7.803  1.00 10.00      A   
ATOM   3211  CA  GLU   378       4.142   2.500   6.706  1.00 10.00      A   
ATOM   3212  CB  GLU   378       5.224   1.437   6.495  1.00 10.00      A   
ATOM   3213  CG  GLU   378       6.277   1.383   7.585  1.00 10.00      A   
ATOM   3214  CD  GLU   378       7.365   2.420   7.413  1.00 10.00      A   
ATOM   3215  OE1 GLU   378       8.547   2.079   7.617  1.00 10.00      A   
ATOM   3216  OE2 GLU   378       7.047   3.587   7.094  1.00 10.00      A   
ATOM   3217  C   GLU   378       3.308   2.609   5.432  1.00 10.00      A   
ATOM   3218  O   GLU   378       2.323   1.887   5.262  1.00 10.00      A   
ATOM   3219  N   THR   379       3.740   3.501   4.540  1.00 10.00      A   
ATOM   3220  HN  THR   379       4.544   4.022   4.755  1.00 10.00      A   
ATOM   3221  CA  THR   379       3.092   3.733   3.246  1.00 10.00      A   
ATOM   3222  CB  THR   379       3.355   2.571   2.269  1.00 10.00      A   
ATOM   3223  OG1 THR   379       4.635   1.990   2.558  1.00 10.00      A   
ATOM   3224  HG1 THR   379       5.235   2.679   2.873  1.00 10.00      A   
ATOM   3225  CG2 THR   379       3.347   3.073   0.833  1.00 10.00      A   
ATOM   3226  C   THR   379       1.584   3.998   3.344  1.00 10.00      A   
ATOM   3227  O   THR   379       0.773   3.091   3.170  1.00 10.00      A   
ATOM   3228  N   PRO   380       1.191   5.253   3.610  1.00 10.00      A   
ATOM   3229  CA  PRO   380      -0.209   5.636   3.720  1.00 10.00      A   
ATOM   3230  CB  PRO   380      -0.153   6.796   4.715  1.00 10.00      A   
ATOM   3231  CG  PRO   380       1.209   7.401   4.553  1.00 10.00      A   
ATOM   3232  CD  PRO   380       2.078   6.404   3.821  1.00 10.00      A   
ATOM   3233  C   PRO   380      -0.775   6.122   2.386  1.00 10.00      A   
ATOM   3234  O   PRO   380      -0.444   7.210   1.919  1.00 10.00      A   
ATOM   3235  N   SER   381      -1.622   5.312   1.772  1.00 10.00      A   
ATOM   3236  HN  SER   381      -1.853   4.448   2.187  1.00 10.00      A   
ATOM   3237  CA  SER   381      -2.227   5.675   0.499  1.00 10.00      A   
ATOM   3238  CB  SER   381      -2.089   4.518  -0.492  1.00 10.00      A   
ATOM   3239  OG  SER   381      -0.794   3.947  -0.416  1.00 10.00      A   
ATOM   3240  HG  SER   381      -0.493   3.961   0.498  1.00 10.00      A   
ATOM   3241  C   SER   381      -3.695   6.047   0.695  1.00 10.00      A   
ATOM   3242  O   SER   381      -4.462   5.281   1.285  1.00 10.00      A   
ATOM   3243  N   LEU   382      -4.080   7.223   0.215  1.00 10.00      A   
ATOM   3244  HN  LEU   382      -3.428   7.793  -0.255  1.00 10.00      A   
ATOM   3245  CA  LEU   382      -5.451   7.688   0.350  1.00 10.00      A   
ATOM   3246  CB  LEU   382      -5.497   9.213   0.255  1.00 10.00      A   
ATOM   3247  CG  LEU   382      -5.646   9.969   1.572  1.00 10.00      A   
ATOM   3248  CD1 LEU   382      -5.385  11.451   1.360  1.00 10.00      A   
ATOM   3249  CD2 LEU   382      -7.033   9.750   2.154  1.00 10.00      A   
ATOM   3250  C   LEU   382      -6.346   7.088  -0.724  1.00 10.00      A   
ATOM   3251  O   LEU   382      -5.874   6.696  -1.793  1.00 10.00      A   
ATOM   3252  N   ALA   383      -7.636   7.001  -0.425  1.00 10.00      A   
ATOM   3253  HN  ALA   383      -7.939   7.288   0.462  1.00 10.00      A   
ATOM   3254  CA  ALA   383      -8.607   6.476  -1.372  1.00 10.00      A   
ATOM   3255  CB  ALA   383      -9.882   6.084  -0.637  1.00 10.00      A   
ATOM   3256  C   ALA   383      -8.906   7.543  -2.423  1.00 10.00      A   
ATOM   3257  O   ALA   383      -8.780   8.734  -2.140  1.00 10.00      A   
ATOM   3258  N   PRO   384      -9.323   7.140  -3.635  1.00 10.00      A   
ATOM   3259  CA  PRO   384      -9.629   8.079  -4.728  1.00 10.00      A   
ATOM   3260  CB  PRO   384     -10.199   7.181  -5.837  1.00 10.00      A   
ATOM   3261  CG  PRO   384     -10.507   5.880  -5.174  1.00 10.00      A   
ATOM   3262  CD  PRO   384      -9.522   5.744  -4.051  1.00 10.00      A   
ATOM   3263  C   PRO   384     -10.647   9.154  -4.335  1.00 10.00      A   
ATOM   3264  O   PRO   384     -10.624  10.265  -4.863  1.00 10.00      A   
ATOM   3265  N   ASN   385     -11.528   8.825  -3.397  1.00 10.00      A   
ATOM   3266  HN  ASN   385     -11.498   7.930  -3.001  1.00 10.00      A   
ATOM   3267  CA  ASN   385     -12.547   9.768  -2.941  1.00 10.00      A   
ATOM   3268  CB  ASN   385     -13.942   9.126  -2.938  1.00 10.00      A   
ATOM   3269  CG  ASN   385     -14.019   7.836  -2.140  1.00 10.00      A   
ATOM   3270  OD1 ASN   385     -13.032   7.384  -1.562  1.00 10.00      A   
ATOM   3271  ND2 ASN   385     -15.195   7.233  -2.099  1.00 10.00      A   
ATOM   3272 HD21 ASN   385     -15.950   7.644  -2.587  1.00 10.00      A   
ATOM   3273 HD22 ASN   385     -15.268   6.392  -1.598  1.00 10.00      A   
ATOM   3274  C   ASN   385     -12.218  10.329  -1.559  1.00 10.00      A   
ATOM   3275  O   ASN   385     -12.965  11.147  -1.021  1.00 10.00      A   
ATOM   3276  N   GLY   386     -11.094   9.893  -0.999  1.00 10.00      A   
ATOM   3277  HN  GLY   386     -10.525   9.266  -1.495  1.00 10.00      A   
ATOM   3278  CA  GLY   386     -10.679  10.356   0.314  1.00 10.00      A   
ATOM   3279  C   GLY   386     -11.602   9.890   1.425  1.00 10.00      A   
ATOM   3280  O   GLY   386     -12.119  10.702   2.190  1.00 10.00      A   
ATOM   3281  N   THR   387     -11.816   8.585   1.515  1.00 10.00      A   
ATOM   3282  HN  THR   387     -11.397   7.985   0.869  1.00 10.00      A   
ATOM   3283  CA  THR   387     -12.680   8.030   2.549  1.00 10.00      A   
ATOM   3284  CB  THR   387     -13.765   7.123   1.946  1.00 10.00      A   
ATOM   3285  OG1 THR   387     -13.190   6.333   0.894  1.00 10.00      A   
ATOM   3286  HG1 THR   387     -13.364   6.756   0.040  1.00 10.00      A   
ATOM   3287  CG2 THR   387     -14.904   7.964   1.389  1.00 10.00      A   
ATOM   3288  C   THR   387     -11.876   7.245   3.580  1.00 10.00      A   
ATOM   3289  O   THR   387     -11.985   7.483   4.784  1.00 10.00      A   
ATOM   3290  N   MET   388     -11.065   6.314   3.101  1.00 10.00      A   
ATOM   3291  HN  MET   388     -11.024   6.169   2.134  1.00 10.00      A   
ATOM   3292  CA  MET   388     -10.242   5.491   3.972  1.00 10.00      A   
ATOM   3293  CB  MET   388     -10.727   4.041   3.935  1.00 10.00      A   
ATOM   3294  CG  MET   388     -12.131   3.839   4.480  1.00 10.00      A   
ATOM   3295  SD  MET   388     -12.946   2.396   3.774  1.00 10.00      A   
ATOM   3296  CE  MET   388     -12.979   2.841   2.040  1.00 10.00      A   
ATOM   3297  C   MET   388      -8.783   5.553   3.542  1.00 10.00      A   
ATOM   3298  O   MET   388      -8.478   5.933   2.409  1.00 10.00      A   
ATOM   3299  N   VAL   389      -7.891   5.192   4.452  1.00 10.00      A   
ATOM   3300  HN  VAL   389      -8.202   4.914   5.346  1.00 10.00      A   
ATOM   3301  CA  VAL   389      -6.461   5.195   4.176  1.00 10.00      A   
ATOM   3302  CB  VAL   389      -5.708   6.171   5.109  1.00 10.00      A   
ATOM   3303  CG1 VAL   389      -4.226   6.213   4.764  1.00 10.00      A   
ATOM   3304  CG2 VAL   389      -6.314   7.562   5.038  1.00 10.00      A   
ATOM   3305  C   VAL   389      -5.891   3.795   4.362  1.00 10.00      A   
ATOM   3306  O   VAL   389      -6.064   3.178   5.417  1.00 10.00      A   
ATOM   3307  N   ILE   390      -5.224   3.294   3.333  1.00 10.00      A   
ATOM   3308  HN  ILE   390      -5.116   3.836   2.519  1.00 10.00      A   
ATOM   3309  CA  ILE   390      -4.622   1.970   3.389  1.00 10.00      A   
ATOM   3310  CB  ILE   390      -4.885   1.152   2.099  1.00 10.00      A   
ATOM   3311  CG1 ILE   390      -4.372  -0.284   2.250  1.00 10.00      A   
ATOM   3312  CG2 ILE   390      -4.267   1.824   0.879  1.00 10.00      A   
ATOM   3313  CD1 ILE   390      -4.688  -1.179   1.070  1.00 10.00      A   
ATOM   3314  C   ILE   390      -3.124   2.097   3.644  1.00 10.00      A   
ATOM   3315  O   ILE   390      -2.473   3.004   3.120  1.00 10.00      A   
ATOM   3316  N   TYR   391      -2.590   1.214   4.476  1.00 10.00      A   
ATOM   3317  HN  TYR   391      -3.164   0.534   4.893  1.00 10.00      A   
ATOM   3318  CA  TYR   391      -1.173   1.237   4.796  1.00 10.00      A   
ATOM   3319  CB  TYR   391      -0.884   2.318   5.845  1.00 10.00      A   
ATOM   3320  CG  TYR   391      -1.607   2.108   7.151  1.00 10.00      A   
ATOM   3321  CD1 TYR   391      -1.079   1.279   8.129  1.00 10.00      A   
ATOM   3322  CD2 TYR   391      -2.821   2.732   7.405  1.00 10.00      A   
ATOM   3323  CE1 TYR   391      -1.737   1.075   9.319  1.00 10.00      A   
ATOM   3324  CE2 TYR   391      -3.486   2.533   8.598  1.00 10.00      A   
ATOM   3325  CZ  TYR   391      -2.938   1.702   9.551  1.00 10.00      A   
ATOM   3326  OH  TYR   391      -3.588   1.500  10.742  1.00 10.00      A   
ATOM   3327  HH  TYR   391      -2.953   1.160  11.396  1.00 10.00      A   
ATOM   3328  C   TYR   391      -0.700  -0.123   5.299  1.00 10.00      A   
ATOM   3329  O   TYR   391      -1.491  -1.060   5.427  1.00 10.00      A   
ATOM   3330  N   SER   392       0.586  -0.210   5.597  1.00 10.00      A   
ATOM   3331  HN  SER   392       1.154   0.583   5.485  1.00 10.00      A   
ATOM   3332  CA  SER   392       1.184  -1.438   6.094  1.00 10.00      A   
ATOM   3333  CB  SER   392       2.409  -1.797   5.250  1.00 10.00      A   
ATOM   3334  OG  SER   392       2.704  -0.770   4.311  1.00 10.00      A   
ATOM   3335  HG  SER   392       2.552   0.094   4.713  1.00 10.00      A   
ATOM   3336  C   SER   392       1.584  -1.285   7.561  1.00 10.00      A   
ATOM   3337  O   SER   392       1.813  -0.172   8.035  1.00 10.00      A   
ATOM   3338  N   SER   393       1.641  -2.397   8.280  1.00 10.00      A   
ATOM   3339  HN  SER   393       1.416  -3.254   7.853  1.00 10.00      A   
ATOM   3340  CA  SER   393       2.018  -2.383   9.690  1.00 10.00      A   
ATOM   3341  CB  SER   393       0.770  -2.433  10.572  1.00 10.00      A   
ATOM   3342  OG  SER   393      -0.195  -1.492  10.136  1.00 10.00      A   
ATOM   3343  HG  SER   393       0.236  -0.822   9.595  1.00 10.00      A   
ATOM   3344  C   SER   393       2.924  -3.566  10.014  1.00 10.00      A   
ATOM   3345  O   SER   393       2.748  -4.656   9.470  1.00 10.00      A   
ATOM   3346  N   SER   394       3.876  -3.354  10.907  1.00 10.00      A   
ATOM   3347  HN  SER   394       3.953  -2.469  11.328  1.00 10.00      A   
ATOM   3348  CA  SER   394       4.804  -4.404  11.290  1.00 10.00      A   
ATOM   3349  CB  SER   394       6.084  -3.808  11.877  1.00 10.00      A   
ATOM   3350  OG  SER   394       7.014  -3.500  10.853  1.00 10.00      A   
ATOM   3351  HG  SER   394       6.764  -2.670  10.434  1.00 10.00      A   
ATOM   3352  C   SER   394       4.177  -5.386  12.276  1.00 10.00      A   
ATOM   3353  O   SER   394       3.637  -4.992  13.315  1.00 10.00      A   
ATOM   3354  N   GLN   395       4.244  -6.666  11.937  1.00 10.00      A   
ATOM   3355  HN  GLN   395       4.667  -6.914  11.084  1.00 10.00      A   
ATOM   3356  CA  GLN   395       3.702  -7.715  12.785  1.00 10.00      A   
ATOM   3357  CB  GLN   395       2.363  -8.217  12.240  1.00 10.00      A   
ATOM   3358  CG  GLN   395       1.642  -9.202  13.152  1.00 10.00      A   
ATOM   3359  CD  GLN   395       1.250  -8.597  14.489  1.00 10.00      A   
ATOM   3360  OE1 GLN   395       0.175  -8.011  14.626  1.00 10.00      A   
ATOM   3361  NE2 GLN   395       2.106  -8.753  15.489  1.00 10.00      A   
ATOM   3362 HE21 GLN   395       2.938  -9.246  15.319  1.00 10.00      A   
ATOM   3363 HE22 GLN   395       1.874  -8.370  16.364  1.00 10.00      A   
ATOM   3364  C   GLN   395       4.696  -8.866  12.910  1.00 10.00      A   
ATOM   3365  O   GLN   395       4.672  -9.813  12.122  1.00 10.00      A   
ATOM   3366  N   GLY   396       5.586  -8.757  13.885  1.00 10.00      A   
ATOM   3367  HN  GLY   396       5.577  -7.956  14.453  1.00 10.00      A   
ATOM   3368  CA  GLY   396       6.575  -9.791  14.121  1.00 10.00      A   
ATOM   3369  C   GLY   396       7.723  -9.757  13.133  1.00 10.00      A   
ATOM   3370  O   GLY   396       8.732  -9.085  13.359  1.00 10.00      A   
ATOM   3371  N   MET   397       7.575 -10.486  12.039  1.00 10.00      A   
ATOM   3372  HN  MET   397       6.745 -10.999  11.912  1.00 10.00      A   
ATOM   3373  CA  MET   397       8.611 -10.549  11.015  1.00 10.00      A   
ATOM   3374  CB  MET   397       9.306 -11.914  11.044  1.00 10.00      A   
ATOM   3375  CG  MET   397      10.464 -12.000  12.023  1.00 10.00      A   
ATOM   3376  SD  MET   397      12.013 -11.386  11.331  1.00 10.00      A   
ATOM   3377  CE  MET   397      12.471 -12.759  10.274  1.00 10.00      A   
ATOM   3378  C   MET   397       8.029 -10.287   9.633  1.00 10.00      A   
ATOM   3379  O   MET   397       8.658 -10.578   8.614  1.00 10.00      A   
ATOM   3380  N   GLY   398       6.823  -9.743   9.605  1.00 10.00      A   
ATOM   3381  HN  GLY   398       6.365  -9.537  10.448  1.00 10.00      A   
ATOM   3382  CA  GLY   398       6.177  -9.449   8.344  1.00 10.00      A   
ATOM   3383  C   GLY   398       5.217  -8.284   8.456  1.00 10.00      A   
ATOM   3384  O   GLY   398       4.604  -8.074   9.504  1.00 10.00      A   
ATOM   3385  N   SER   399       5.103  -7.518   7.384  1.00 10.00      A   
ATOM   3386  HN  SER   399       5.641  -7.721   6.595  1.00 10.00      A   
ATOM   3387  CA  SER   399       4.215  -6.372   7.347  1.00 10.00      A   
ATOM   3388  CB  SER   399       4.807  -5.307   6.423  1.00 10.00      A   
ATOM   3389  OG  SER   399       6.226  -5.318   6.496  1.00 10.00      A   
ATOM   3390  HG  SER   399       6.525  -4.557   7.013  1.00 10.00      A   
ATOM   3391  C   SER   399       2.832  -6.786   6.851  1.00 10.00      A   
ATOM   3392  O   SER   399       2.705  -7.446   5.816  1.00 10.00      A   
ATOM   3393  N   VAL   400       1.805  -6.407   7.599  1.00 10.00      A   
ATOM   3394  HN  VAL   400       1.979  -5.881   8.414  1.00 10.00      A   
ATOM   3395  CA  VAL   400       0.429  -6.725   7.240  1.00 10.00      A   
ATOM   3396  CB  VAL   400      -0.350  -7.330   8.428  1.00 10.00      A   
ATOM   3397  CG1 VAL   400       0.171  -8.722   8.758  1.00 10.00      A   
ATOM   3398  CG2 VAL   400      -0.274  -6.421   9.647  1.00 10.00      A   
ATOM   3399  C   VAL   400      -0.291  -5.473   6.747  1.00 10.00      A   
ATOM   3400  O   VAL   400       0.282  -4.380   6.754  1.00 10.00      A   
ATOM   3401  N   LEU   401      -1.541  -5.628   6.334  1.00 10.00      A   
ATOM   3402  HN  LEU   401      -1.953  -6.520   6.372  1.00 10.00      A   
ATOM   3403  CA  LEU   401      -2.326  -4.507   5.835  1.00 10.00      A   
ATOM   3404  CB  LEU   401      -2.918  -4.834   4.462  1.00 10.00      A   
ATOM   3405  CG  LEU   401      -1.920  -4.972   3.309  1.00 10.00      A   
ATOM   3406  CD1 LEU   401      -2.632  -5.371   2.023  1.00 10.00      A   
ATOM   3407  CD2 LEU   401      -1.144  -3.678   3.115  1.00 10.00      A   
ATOM   3408  C   LEU   401      -3.436  -4.125   6.808  1.00 10.00      A   
ATOM   3409  O   LEU   401      -4.185  -4.983   7.283  1.00 10.00      A   
ATOM   3410  N   ASN   402      -3.540  -2.836   7.100  1.00 10.00      A   
ATOM   3411  HN  ASN   402      -2.920  -2.198   6.684  1.00 10.00      A   
ATOM   3412  CA  ASN   402      -4.563  -2.335   8.007  1.00 10.00      A   
ATOM   3413  CB  ASN   402      -3.951  -1.923   9.349  1.00 10.00      A   
ATOM   3414  CG  ASN   402      -4.977  -1.853  10.467  1.00 10.00      A   
ATOM   3415  OD1 ASN   402      -5.323  -2.865  11.067  1.00 10.00      A   
ATOM   3416  ND2 ASN   402      -5.453  -0.657  10.769  1.00 10.00      A   
ATOM   3417 HD21 ASN   402      -5.117   0.117  10.268  1.00 10.00      A   
ATOM   3418 HD22 ASN   402      -6.119  -0.594  11.486  1.00 10.00      A   
ATOM   3419  C   ASN   402      -5.285  -1.156   7.369  1.00 10.00      A   
ATOM   3420  O   ASN   402      -4.661  -0.330   6.700  1.00 10.00      A   
ATOM   3421  N   LEU   403      -6.592  -1.083   7.567  1.00 10.00      A   
ATOM   3422  HN  LEU   403      -7.035  -1.766   8.123  1.00 10.00      A   
ATOM   3423  CA  LEU   403      -7.394  -0.012   6.993  1.00 10.00      A   
ATOM   3424  CB  LEU   403      -8.505  -0.588   6.112  1.00 10.00      A   
ATOM   3425  CG  LEU   403      -9.302   0.426   5.290  1.00 10.00      A   
ATOM   3426  CD1 LEU   403      -8.489   0.910   4.101  1.00 10.00      A   
ATOM   3427  CD2 LEU   403     -10.626  -0.166   4.842  1.00 10.00      A   
ATOM   3428  C   LEU   403      -8.000   0.874   8.076  1.00 10.00      A   
ATOM   3429  O   LEU   403      -8.591   0.383   9.042  1.00 10.00      A   
ATOM   3430  N   VAL   404      -7.845   2.179   7.907  1.00 10.00      A   
ATOM   3431  HN  VAL   404      -7.356   2.501   7.119  1.00 10.00      A   
ATOM   3432  CA  VAL   404      -8.382   3.151   8.850  1.00 10.00      A   
ATOM   3433  CB  VAL   404      -7.266   3.787   9.716  1.00 10.00      A   
ATOM   3434  CG1 VAL   404      -7.835   4.835  10.663  1.00 10.00      A   
ATOM   3435  CG2 VAL   404      -6.528   2.719  10.503  1.00 10.00      A   
ATOM   3436  C   VAL   404      -9.123   4.244   8.089  1.00 10.00      A   
ATOM   3437  O   VAL   404      -8.675   4.681   7.028  1.00 10.00      A   
ATOM   3438  N   SER   405     -10.262   4.662   8.618  1.00 10.00      A   
ATOM   3439  HN  SER   405     -10.572   4.262   9.457  1.00 10.00      A   
ATOM   3440  CA  SER   405     -11.059   5.706   7.995  1.00 10.00      A   
ATOM   3441  CB  SER   405     -12.452   5.725   8.627  1.00 10.00      A   
ATOM   3442  OG  SER   405     -12.430   5.134   9.919  1.00 10.00      A   
ATOM   3443  HG  SER   405     -12.463   4.172   9.827  1.00 10.00      A   
ATOM   3444  C   SER   405     -10.375   7.064   8.158  1.00 10.00      A   
ATOM   3445  O   SER   405      -9.527   7.237   9.038  1.00 10.00      A   
ATOM   3446  N   THR   406     -10.738   8.026   7.315  1.00 10.00      A   
ATOM   3447  HN  THR   406     -11.420   7.838   6.630  1.00 10.00      A   
ATOM   3448  CA  THR   406     -10.145   9.359   7.381  1.00 10.00      A   
ATOM   3449  CB  THR   406     -10.564  10.230   6.183  1.00 10.00      A   
ATOM   3450  OG1 THR   406     -11.951  10.015   5.892  1.00 10.00      A   
ATOM   3451  HG1 THR   406     -12.043   9.242   5.318  1.00 10.00      A   
ATOM   3452  CG2 THR   406      -9.732   9.897   4.956  1.00 10.00      A   
ATOM   3453  C   THR   406     -10.528  10.072   8.674  1.00 10.00      A   
ATOM   3454  O   THR   406      -9.834  10.984   9.123  1.00 10.00      A   
ATOM   3455  N   ASP   407     -11.647   9.664   9.257  1.00 10.00      A   
ATOM   3456  HN  ASP   407     -12.179   8.959   8.832  1.00 10.00      A   
ATOM   3457  CA  ASP   407     -12.114  10.256  10.502  1.00 10.00      A   
ATOM   3458  CB  ASP   407     -13.644  10.305  10.554  1.00 10.00      A   
ATOM   3459  CG  ASP   407     -14.244  11.093   9.405  1.00 10.00      A   
ATOM   3460  OD1 ASP   407     -13.906  12.289   9.251  1.00 10.00      A   
ATOM   3461  OD2 ASP   407     -15.047  10.516   8.638  1.00 10.00      A   
ATOM   3462  C   ASP   407     -11.558   9.488  11.695  1.00 10.00      A   
ATOM   3463  O   ASP   407     -11.652   9.941  12.833  1.00 10.00      A   
ATOM   3464  N   GLY   408     -10.971   8.324  11.414  1.00 10.00      A   
ATOM   3465  HN  GLY   408     -10.916   8.031  10.481  1.00 10.00      A   
ATOM   3466  CA  GLY   408     -10.389   7.498  12.457  1.00 10.00      A   
ATOM   3467  C   GLY   408     -11.424   6.868  13.366  1.00 10.00      A   
ATOM   3468  O   GLY   408     -11.113   6.485  14.492  1.00 10.00      A   
ATOM   3469  N   ARG   409     -12.651   6.745  12.876  1.00 10.00      A   
ATOM   3470  HN  ARG   409     -12.836   7.051  11.965  1.00 10.00      A   
ATOM   3471  CA  ARG   409     -13.730   6.165  13.667  1.00 10.00      A   
ATOM   3472  CB  ARG   409     -15.085   6.743  13.251  1.00 10.00      A   
ATOM   3473  CG  ARG   409     -15.166   8.259  13.345  1.00 10.00      A   
ATOM   3474  CD  ARG   409     -16.606   8.735  13.465  1.00 10.00      A   
ATOM   3475  NE  ARG   409     -17.448   8.246  12.375  1.00 10.00      A   
ATOM   3476  HE  ARG   409     -17.208   7.381  11.975  1.00 10.00      A   
ATOM   3477  CZ  ARG   409     -18.513   8.896  11.903  1.00 10.00      A   
ATOM   3478  NH1 ARG   409     -18.872  10.065  12.425  1.00 10.00      A   
ATOM   3479 HH11 ARG   409     -18.321  10.480  13.209  1.00 10.00      A   
ATOM   3480 HH12 ARG   409     -19.710  10.572  12.060  1.00 10.00      A   
ATOM   3481  NH2 ARG   409     -19.216   8.371  10.908  1.00 10.00      A   
ATOM   3482 HH21 ARG   409     -18.933   7.449  10.500  1.00 10.00      A   
ATOM   3483 HH22 ARG   409     -20.050   8.874  10.530  1.00 10.00      A   
ATOM   3484  C   ARG   409     -13.749   4.645  13.558  1.00 10.00      A   
ATOM   3485  O   ARG   409     -14.259   3.956  14.440  1.00 10.00      A   
ATOM   3486  N   PHE   410     -13.181   4.126  12.481  1.00 10.00      A   
ATOM   3487  HN  PHE   410     -12.766   4.723  11.821  1.00 10.00      A   
ATOM   3488  CA  PHE   410     -13.142   2.689  12.261  1.00 10.00      A   
ATOM   3489  CB  PHE   410     -14.153   2.279  11.187  1.00 10.00      A   
ATOM   3490  CG  PHE   410     -14.330   0.793  11.052  1.00 10.00      A   
ATOM   3491  CD1 PHE   410     -15.030   0.075  12.007  1.00 10.00      A   
ATOM   3492  CD2 PHE   410     -13.800   0.116   9.967  1.00 10.00      A   
ATOM   3493  CE1 PHE   410     -15.198  -1.291  11.884  1.00 10.00      A   
ATOM   3494  CE2 PHE   410     -13.964  -1.248   9.838  1.00 10.00      A   
ATOM   3495  CZ  PHE   410     -14.663  -1.953  10.796  1.00 10.00      A   
ATOM   3496  C   PHE   410     -11.742   2.232  11.871  1.00 10.00      A   
ATOM   3497  O   PHE   410     -11.099   2.834  11.007  1.00 10.00      A   
ATOM   3498  N   LYS   411     -11.280   1.175  12.524  1.00 10.00      A   
ATOM   3499  HN  LYS   411     -11.846   0.751  13.202  1.00 10.00      A   
ATOM   3500  CA  LYS   411      -9.965   0.606  12.260  1.00 10.00      A   
ATOM   3501  CB  LYS   411      -8.991   0.965  13.391  1.00 10.00      A   
ATOM   3502  CG  LYS   411      -8.870   2.452  13.688  1.00 10.00      A   
ATOM   3503  CD  LYS   411      -8.055   2.696  14.950  1.00 10.00      A   
ATOM   3504  CE  LYS   411      -7.991   4.176  15.289  1.00 10.00      A   
ATOM   3505  NZ  LYS   411      -7.241   4.431  16.547  1.00 10.00      A   
ATOM   3506  HZ1 LYS   411      -7.771   4.058  17.361  1.00 10.00      A   
ATOM   3507  HZ2 LYS   411      -7.103   5.453  16.678  1.00 10.00      A   
ATOM   3508  HZ3 LYS   411      -6.305   3.967  16.510  1.00 10.00      A   
ATOM   3509  C   LYS   411     -10.094  -0.911  12.174  1.00 10.00      A   
ATOM   3510  O   LYS   411     -10.585  -1.546  13.108  1.00 10.00      A   
ATOM   3511  N   ALA   412      -9.674  -1.492  11.058  1.00 10.00      A   
ATOM   3512  HN  ALA   412      -9.288  -0.942  10.337  1.00 10.00      A   
ATOM   3513  CA  ALA   412      -9.762  -2.937  10.884  1.00 10.00      A   
ATOM   3514  CB  ALA   412     -11.096  -3.328  10.269  1.00 10.00      A   
ATOM   3515  C   ALA   412      -8.616  -3.473  10.041  1.00 10.00      A   
ATOM   3516  O   ALA   412      -8.094  -2.779   9.166  1.00 10.00      A   
ATOM   3517  N   ARG   413      -8.233  -4.711  10.311  1.00 10.00      A   
ATOM   3518  HN  ARG   413      -8.691  -5.206  11.021  1.00 10.00      A   
ATOM   3519  CA  ARG   413      -7.155  -5.357   9.580  1.00 10.00      A   
ATOM   3520  CB  ARG   413      -6.487  -6.428  10.444  1.00 10.00      A   
ATOM   3521  CG  ARG   413      -5.709  -5.895  11.629  1.00 10.00      A   
ATOM   3522  CD  ARG   413      -4.981  -7.019  12.343  1.00 10.00      A   
ATOM   3523  NE  ARG   413      -4.089  -6.518  13.386  1.00 10.00      A   
ATOM   3524  HE  ARG   413      -4.417  -5.768  13.939  1.00 10.00      A   
ATOM   3525  CZ  ARG   413      -2.883  -7.021  13.636  1.00 10.00      A   
ATOM   3526  NH1 ARG   413      -2.421  -8.036  12.916  1.00 10.00      A   
ATOM   3527 HH11 ARG   413      -1.476  -8.431  13.113  1.00 10.00      A   
ATOM   3528 HH12 ARG   413      -3.003  -8.447  12.151  1.00 10.00      A   
ATOM   3529  NH2 ARG   413      -2.133  -6.509  14.603  1.00 10.00      A   
ATOM   3530 HH21 ARG   413      -1.182  -6.905  14.795  1.00 10.00      A   
ATOM   3531 HH22 ARG   413      -2.488  -5.710  15.180  1.00 10.00      A   
ATOM   3532  C   ARG   413      -7.687  -6.012   8.316  1.00 10.00      A   
ATOM   3533  O   ARG   413      -8.859  -6.390   8.244  1.00 10.00      A   
ATOM   3534  N   LEU   414      -6.822  -6.149   7.328  1.00 10.00      A   
ATOM   3535  HN  LEU   414      -5.902  -5.824   7.448  1.00 10.00      A   
ATOM   3536  CA  LEU   414      -7.193  -6.774   6.072  1.00 10.00      A   
ATOM   3537  CB  LEU   414      -6.561  -6.018   4.899  1.00 10.00      A   
ATOM   3538  CG  LEU   414      -7.013  -4.566   4.722  1.00 10.00      A   
ATOM   3539  CD1 LEU   414      -6.431  -3.968   3.450  1.00 10.00      A   
ATOM   3540  CD2 LEU   414      -8.533  -4.474   4.722  1.00 10.00      A   
ATOM   3541  C   LEU   414      -6.755  -8.237   6.080  1.00 10.00      A   
ATOM   3542  O   LEU   414      -5.924  -8.621   6.905  1.00 10.00      A   
ATOM   3543  N   PRO   415      -7.323  -9.073   5.187  1.00 10.00      A   
ATOM   3544  CA  PRO   415      -6.982 -10.501   5.100  1.00 10.00      A   
ATOM   3545  CB  PRO   415      -7.588 -10.925   3.763  1.00 10.00      A   
ATOM   3546  CG  PRO   415      -8.749 -10.013   3.579  1.00 10.00      A   
ATOM   3547  CD  PRO   415      -8.357  -8.699   4.201  1.00 10.00      A   
ATOM   3548  C   PRO   415      -5.476 -10.753   5.088  1.00 10.00      A   
ATOM   3549  O   PRO   415      -4.716 -10.048   4.414  1.00 10.00      A   
ATOM   3550  N   ALA   416      -5.051 -11.754   5.848  1.00 10.00      A   
ATOM   3551  HN  ALA   416      -5.702 -12.274   6.365  1.00 10.00      A   
ATOM   3552  CA  ALA   416      -3.644 -12.110   5.920  1.00 10.00      A   
ATOM   3553  CB  ALA   416      -3.388 -13.045   7.092  1.00 10.00      A   
ATOM   3554  C   ALA   416      -3.214 -12.761   4.614  1.00 10.00      A   
ATOM   3555  O   ALA   416      -3.968 -13.533   4.018  1.00 10.00      A   
ATOM   3556  N   THR   417      -2.011 -12.446   4.168  1.00 10.00      A   
ATOM   3557  HN  THR   417      -1.442 -11.844   4.697  1.00 10.00      A   
ATOM   3558  CA  THR   417      -1.497 -12.992   2.928  1.00 10.00      A   
ATOM   3559  CB  THR   417      -0.843 -11.875   2.088  1.00 10.00      A   
ATOM   3560  OG1 THR   417      -1.551 -10.650   2.327  1.00 10.00      A   
ATOM   3561  HG1 THR   417      -2.202 -10.791   3.025  1.00 10.00      A   
ATOM   3562  CG2 THR   417      -0.918 -12.200   0.605  1.00 10.00      A   
ATOM   3563  C   THR   417      -0.495 -14.113   3.214  1.00 10.00      A   
ATOM   3564  O   THR   417      -0.047 -14.283   4.350  1.00 10.00      A   
ATOM   3565  N   ASP   418      -0.143 -14.871   2.183  1.00 10.00      A   
ATOM   3566  HN  ASP   418      -0.525 -14.682   1.297  1.00 10.00      A   
ATOM   3567  CA  ASP   418       0.796 -15.985   2.322  1.00 10.00      A   
ATOM   3568  CB  ASP   418       0.554 -17.038   1.231  1.00 10.00      A   
ATOM   3569  CG  ASP   418       0.813 -16.518  -0.172  1.00 10.00      A   
ATOM   3570  OD1 ASP   418       0.217 -15.484  -0.546  1.00 10.00      A   
ATOM   3571  OD2 ASP   418       1.602 -17.147  -0.908  1.00 10.00      A   
ATOM   3572  C   ASP   418       2.247 -15.509   2.284  1.00 10.00      A   
ATOM   3573  O   ASP   418       3.172 -16.306   2.115  1.00 10.00      A   
ATOM   3574  N   GLY   419       2.437 -14.212   2.458  1.00 10.00      A   
ATOM   3575  HN  GLY   419       1.664 -13.631   2.610  1.00 10.00      A   
ATOM   3576  CA  GLY   419       3.766 -13.641   2.443  1.00 10.00      A   
ATOM   3577  C   GLY   419       3.761 -12.214   2.947  1.00 10.00      A   
ATOM   3578  O   GLY   419       2.696 -11.657   3.228  1.00 10.00      A   
ATOM   3579  N   GLN   420       4.941 -11.624   3.069  1.00 10.00      A   
ATOM   3580  HN  GLN   420       5.752 -12.122   2.835  1.00 10.00      A   
ATOM   3581  CA  GLN   420       5.056 -10.251   3.540  1.00 10.00      A   
ATOM   3582  CB  GLN   420       6.491  -9.934   3.973  1.00 10.00      A   
ATOM   3583  CG  GLN   420       6.621  -8.624   4.737  1.00 10.00      A   
ATOM   3584  CD  GLN   420       8.057  -8.190   4.949  1.00 10.00      A   
ATOM   3585  OE1 GLN   420       8.969  -9.010   4.985  1.00 10.00      A   
ATOM   3586  NE2 GLN   420       8.262  -6.893   5.118  1.00 10.00      A   
ATOM   3587 HE21 GLN   420       7.481  -6.290   5.101  1.00 10.00      A   
ATOM   3588 HE22 GLN   420       9.180  -6.583   5.254  1.00 10.00      A   
ATOM   3589  C   GLN   420       4.623  -9.274   2.458  1.00 10.00      A   
ATOM   3590  O   GLN   420       5.008  -9.408   1.296  1.00 10.00      A   
ATOM   3591  N   VAL   421       3.813  -8.301   2.845  1.00 10.00      A   
ATOM   3592  HN  VAL   421       3.533  -8.256   3.783  1.00 10.00      A   
ATOM   3593  CA  VAL   421       3.330  -7.289   1.918  1.00 10.00      A   
ATOM   3594  CB  VAL   421       1.931  -6.782   2.326  1.00 10.00      A   
ATOM   3595  CG1 VAL   421       1.428  -5.727   1.354  1.00 10.00      A   
ATOM   3596  CG2 VAL   421       0.947  -7.937   2.431  1.00 10.00      A   
ATOM   3597  C   VAL   421       4.296  -6.111   1.891  1.00 10.00      A   
ATOM   3598  O   VAL   421       4.678  -5.589   2.939  1.00 10.00      A   
ATOM   3599  N   LYS   422       4.704  -5.709   0.697  1.00 10.00      A   
ATOM   3600  HN  LYS   422       4.385  -6.180  -0.105  1.00 10.00      A   
ATOM   3601  CA  LYS   422       5.628  -4.596   0.547  1.00 10.00      A   
ATOM   3602  CB  LYS   422       6.983  -5.093   0.036  1.00 10.00      A   
ATOM   3603  CG  LYS   422       8.179  -4.364   0.629  1.00 10.00      A   
ATOM   3604  CD  LYS   422       9.488  -4.976   0.154  1.00 10.00      A   
ATOM   3605  CE  LYS   422      10.677  -4.442   0.938  1.00 10.00      A   
ATOM   3606  NZ  LYS   422      10.877  -2.985   0.722  1.00 10.00      A   
ATOM   3607  HZ1 LYS   422      11.857  -2.719   0.951  1.00 10.00      A   
ATOM   3608  HZ2 LYS   422      10.232  -2.438   1.340  1.00 10.00      A   
ATOM   3609  HZ3 LYS   422      10.681  -2.739  -0.268  1.00 10.00      A   
ATOM   3610  C   LYS   422       5.066  -3.530  -0.390  1.00 10.00      A   
ATOM   3611  O   LYS   422       4.750  -3.816  -1.547  1.00 10.00      A   
ATOM   3612  N   PHE   423       4.941  -2.311   0.137  1.00 10.00      A   
ATOM   3613  HN  PHE   423       5.197  -2.181   1.075  1.00 10.00      A   
ATOM   3614  CA  PHE   423       4.437  -1.155  -0.610  1.00 10.00      A   
ATOM   3615  CB  PHE   423       5.432  -0.681  -1.674  1.00 10.00      A   
ATOM   3616  CG  PHE   423       6.755  -0.248  -1.113  1.00 10.00      A   
ATOM   3617  CD1 PHE   423       7.921  -0.906  -1.467  1.00 10.00      A   
ATOM   3618  CD2 PHE   423       6.831   0.813  -0.229  1.00 10.00      A   
ATOM   3619  CE1 PHE   423       9.138  -0.512  -0.947  1.00 10.00      A   
ATOM   3620  CE2 PHE   423       8.044   1.213   0.294  1.00 10.00      A   
ATOM   3621  CZ  PHE   423       9.200   0.549  -0.065  1.00 10.00      A   
ATOM   3622  C   PHE   423       3.046  -1.373  -1.205  1.00 10.00      A   
ATOM   3623  O   PHE   423       2.903  -1.839  -2.335  1.00 10.00      A   
ATOM   3624  N   PRO   424       1.997  -1.056  -0.435  1.00 10.00      A   
ATOM   3625  CA  PRO   424       0.620  -1.189  -0.888  1.00 10.00      A   
ATOM   3626  CB  PRO   424      -0.134  -1.404   0.422  1.00 10.00      A   
ATOM   3627  CG  PRO   424       0.643  -0.631   1.439  1.00 10.00      A   
ATOM   3628  CD  PRO   424       2.071  -0.568   0.953  1.00 10.00      A   
ATOM   3629  C   PRO   424       0.128   0.087  -1.578  1.00 10.00      A   
ATOM   3630  O   PRO   424       0.474   1.197  -1.174  1.00 10.00      A   
ATOM   3631  N   ALA   425      -0.659  -0.079  -2.631  1.00 10.00      A   
ATOM   3632  HN  ALA   425      -0.870  -0.989  -2.929  1.00 10.00      A   
ATOM   3633  CA  ALA   425      -1.208   1.052  -3.369  1.00 10.00      A   
ATOM   3634  CB  ALA   425      -0.413   1.298  -4.642  1.00 10.00      A   
ATOM   3635  C   ALA   425      -2.677   0.808  -3.700  1.00 10.00      A   
ATOM   3636  O   ALA   425      -3.106  -0.342  -3.843  1.00 10.00      A   
ATOM   3637  N   TRP   426      -3.440   1.888  -3.818  1.00 10.00      A   
ATOM   3638  HN  TRP   426      -3.033   2.772  -3.702  1.00 10.00      A   
ATOM   3639  CA  TRP   426      -4.861   1.808  -4.133  1.00 10.00      A   
ATOM   3640  CB  TRP   426      -5.653   2.733  -3.194  1.00 10.00      A   
ATOM   3641  CG  TRP   426      -7.062   2.288  -2.900  1.00 10.00      A   
ATOM   3642  CD1 TRP   426      -7.957   1.742  -3.776  1.00 10.00      A   
ATOM   3643  CD2 TRP   426      -7.741   2.364  -1.637  1.00 10.00      A   
ATOM   3644  NE1 TRP   426      -9.144   1.467  -3.139  1.00 10.00      A   
ATOM   3645  HE1 TRP   426      -9.942   1.065  -3.559  1.00 10.00      A   
ATOM   3646  CE2 TRP   426      -9.036   1.840  -1.826  1.00 10.00      A   
ATOM   3647  CE3 TRP   426      -7.379   2.820  -0.366  1.00 10.00      A   
ATOM   3648  CZ2 TRP   426      -9.968   1.761  -0.793  1.00 10.00      A   
ATOM   3649  CZ3 TRP   426      -8.305   2.740   0.657  1.00 10.00      A   
ATOM   3650  CH2 TRP   426      -9.584   2.214   0.437  1.00 10.00      A   
ATOM   3651  C   TRP   426      -5.082   2.229  -5.585  1.00 10.00      A   
ATOM   3652  O   TRP   426      -4.412   3.137  -6.080  1.00 10.00      A   
ATOM   3653  N   SER   427      -6.005   1.562  -6.265  1.00 10.00      A   
ATOM   3654  HN  SER   427      -6.499   0.835  -5.823  1.00 10.00      A   
ATOM   3655  CA  SER   427      -6.307   1.875  -7.653  1.00 10.00      A   
ATOM   3656  CB  SER   427      -7.034   0.691  -8.303  1.00 10.00      A   
ATOM   3657  OG  SER   427      -8.334   0.529  -7.754  1.00 10.00      A   
ATOM   3658  HG  SER   427      -8.690   1.398  -7.527  1.00 10.00      A   
ATOM   3659  C   SER   427      -7.186   3.119  -7.739  1.00 10.00      A   
ATOM   3660  O   SER   427      -7.846   3.484  -6.764  1.00 10.00      A   
ATOM   3661  N   PRO   428      -7.202   3.790  -8.898  1.00 10.00      A   
ATOM   3662  CA  PRO   428      -8.033   4.977  -9.104  1.00 10.00      A   
ATOM   3663  CB  PRO   428      -7.482   5.561 -10.408  1.00 10.00      A   
ATOM   3664  CG  PRO   428      -6.948   4.382 -11.142  1.00 10.00      A   
ATOM   3665  CD  PRO   428      -6.397   3.462 -10.091  1.00 10.00      A   
ATOM   3666  C   PRO   428      -9.501   4.583  -9.281  1.00 10.00      A   
ATOM   3667  O   PRO   428      -9.901   3.468  -8.938  1.00 10.00      A   
ATOM   3668  N   TYR   429     -10.303   5.487  -9.820  1.00 10.00      A   
ATOM   3669  HN  TYR   429      -9.940   6.362 -10.072  1.00 10.00      A   
ATOM   3670  CA  TYR   429     -11.715   5.206 -10.040  1.00 10.00      A   
ATOM   3671  CB  TYR   429     -12.500   6.490 -10.305  1.00 10.00      A   
ATOM   3672  CG  TYR   429     -13.194   7.034  -9.079  1.00 10.00      A   
ATOM   3673  CD1 TYR   429     -12.717   8.164  -8.429  1.00 10.00      A   
ATOM   3674  CD2 TYR   429     -14.327   6.414  -8.569  1.00 10.00      A   
ATOM   3675  CE1 TYR   429     -13.347   8.661  -7.306  1.00 10.00      A   
ATOM   3676  CE2 TYR   429     -14.965   6.905  -7.447  1.00 10.00      A   
ATOM   3677  CZ  TYR   429     -14.471   8.027  -6.819  1.00 10.00      A   
ATOM   3678  OH  TYR   429     -15.106   8.523  -5.704  1.00 10.00      A   
ATOM   3679  HH  TYR   429     -15.588   7.811  -5.266  1.00 10.00      A   
ATOM   3680  C   TYR   429     -11.911   4.205 -11.174  1.00 10.00      A   
ATOM   3681  O   TYR   429     -11.539   4.463 -12.321  1.00 10.00      A   
ATOM   3682  N   LEU   430     -12.493   3.062 -10.840  1.00 10.00      A   
ATOM   3683  HN  LEU   430     -12.782   2.929  -9.912  1.00 10.00      A   
ATOM   3684  CB  LEU   430     -12.254   0.655 -11.270  1.00 10.00      A   
ATOM   3685  CG  LEU   430     -10.775   0.563 -10.883  1.00 10.00      A   
ATOM   3686  CD1 LEU   430     -10.479  -0.782 -10.237  1.00 10.00      A   
ATOM   3687  CD2 LEU   430      -9.885   0.777 -12.098  1.00 10.00      A   
ATOM   3688  CA  LEU   430     -12.740   2.004 -11.811  1.00 10.00      A   
ATOM   3689  C   LEU   430     -14.227   1.925 -12.136  1.00 10.00      A   
ATOM   3690  O   LEU   430     -15.008   1.535 -11.242  1.00 10.00      A   
ATOM   3691  OXT LEU   430     -14.612   2.267 -13.275  1.00 10.00      A   
ATOM   3692  CB  ASN    68      25.883 -17.934  14.994  1.00 10.00      B   
ATOM   3693  CG  ASN    68      24.761 -18.918  14.695  1.00 10.00      B   
ATOM   3694  OD1 ASN    68      23.936 -18.697  13.806  1.00 10.00      B   
ATOM   3695  ND2 ASN    68      24.723 -20.010  15.444  1.00 10.00      B   
ATOM   3696 HD21 ASN    68      25.408 -20.118  16.140  1.00 10.00      B   
ATOM   3697 HD22 ASN    68      24.017 -20.671  15.272  1.00 10.00      B   
ATOM   3698  C   ASN    68      25.413 -16.244  13.204  1.00 10.00      B   
ATOM   3699  O   ASN    68      26.058 -16.940  12.416  1.00 10.00      B   
ATOM   3700  N   ASN    68      24.241 -16.113  15.387  1.00 10.00      B   
ATOM   3701  HT1 ASN    68      23.431 -16.510  14.870  1.00 10.00      B   
ATOM   3702  HT2 ASN    68      24.138 -15.081  15.439  1.00 10.00      B   
ATOM   3703  HT3 ASN    68      24.237 -16.492  16.357  1.00 10.00      B   
ATOM   3704  CA  ASN    68      25.509 -16.474  14.707  1.00 10.00      B   
ATOM   3705  N   ASN    69      24.612 -15.264  12.806  1.00 10.00      B   
ATOM   3706  HN  ASN    69      24.136 -14.728  13.476  1.00 10.00      B   
ATOM   3707  CA  ASN    69      24.425 -14.957  11.393  1.00 10.00      B   
ATOM   3708  CB  ASN    69      23.460 -15.956  10.724  1.00 10.00      B   
ATOM   3709  CG  ASN    69      22.100 -16.055  11.399  1.00 10.00      B   
ATOM   3710  OD1 ASN    69      21.984 -16.006  12.625  1.00 10.00      B   
ATOM   3711  ND2 ASN    69      21.057 -16.211  10.601  1.00 10.00      B   
ATOM   3712 HD21 ASN    69      21.218 -16.256   9.628  1.00 10.00      B   
ATOM   3713 HD22 ASN    69      20.168 -16.273  11.007  1.00 10.00      B   
ATOM   3714  C   ASN    69      23.936 -13.527  11.200  1.00 10.00      B   
ATOM   3715  O   ASN    69      23.314 -13.201  10.187  1.00 10.00      B   
ATOM   3716  N   ILE    70      24.235 -12.673  12.171  1.00 10.00      B   
ATOM   3717  HN  ILE    70      24.749 -12.986  12.944  1.00 10.00      B   
ATOM   3718  CA  ILE    70      23.830 -11.276  12.116  1.00 10.00      B   
ATOM   3719  CB  ILE    70      22.795 -10.937  13.216  1.00 10.00      B   
ATOM   3720  CG1 ILE    70      21.502 -11.734  13.016  1.00 10.00      B   
ATOM   3721  CG2 ILE    70      22.497  -9.447  13.237  1.00 10.00      B   
ATOM   3722  CD1 ILE    70      21.377 -12.943  13.917  1.00 10.00      B   
ATOM   3723  C   ILE    70      25.043 -10.359  12.262  1.00 10.00      B   
ATOM   3724  O   ILE    70      25.761 -10.417  13.263  1.00 10.00      B   
ATOM   3725  N   VAL    71      25.273  -9.528  11.253  1.00 10.00      B   
ATOM   3726  HN  VAL    71      24.670  -9.542  10.475  1.00 10.00      B   
ATOM   3727  CA  VAL    71      26.392  -8.596  11.264  1.00 10.00      B   
ATOM   3728  CB  VAL    71      27.221  -8.682   9.963  1.00 10.00      B   
ATOM   3729  CG1 VAL    71      28.268  -7.579   9.908  1.00 10.00      B   
ATOM   3730  CG2 VAL    71      27.884 -10.044   9.847  1.00 10.00      B   
ATOM   3731  C   VAL    71      25.889  -7.169  11.456  1.00 10.00      B   
ATOM   3732  O   VAL    71      25.124  -6.657  10.638  1.00 10.00      B   
ATOM   3733  N   TYR    72      26.307  -6.544  12.545  1.00 10.00      B   
ATOM   3734  HN  TYR    72      26.909  -7.008  13.158  1.00 10.00      B   
ATOM   3735  CA  TYR    72      25.903  -5.179  12.851  1.00 10.00      B   
ATOM   3736  CB  TYR    72      25.980  -4.926  14.360  1.00 10.00      B   
ATOM   3737  CG  TYR    72      24.961  -5.685  15.183  1.00 10.00      B   
ATOM   3738  CD1 TYR    72      25.175  -7.010  15.549  1.00 10.00      B   
ATOM   3739  CD2 TYR    72      23.789  -5.075  15.602  1.00 10.00      B   
ATOM   3740  CE1 TYR    72      24.246  -7.702  16.305  1.00 10.00      B   
ATOM   3741  CE2 TYR    72      22.856  -5.756  16.357  1.00 10.00      B   
ATOM   3742  CZ  TYR    72      23.088  -7.069  16.707  1.00 10.00      B   
ATOM   3743  OH  TYR    72      22.158  -7.750  17.457  1.00 10.00      B   
ATOM   3744  HH  TYR    72      21.273  -7.541  17.132  1.00 10.00      B   
ATOM   3745  C   TYR    72      26.791  -4.183  12.116  1.00 10.00      B   
ATOM   3746  O   TYR    72      28.008  -4.366  12.033  1.00 10.00      B   
ATOM   3747  N   PHE    73      26.177  -3.138  11.583  1.00 10.00      B   
ATOM   3748  HN  PHE    73      25.204  -3.053  11.687  1.00 10.00      B   
ATOM   3749  CA  PHE    73      26.903  -2.104  10.861  1.00 10.00      B   
ATOM   3750  CB  PHE    73      26.288  -1.876   9.476  1.00 10.00      B   
ATOM   3751  CG  PHE    73      26.534  -2.998   8.510  1.00 10.00      B   
ATOM   3752  CD1 PHE    73      25.530  -3.903   8.210  1.00 10.00      B   
ATOM   3753  CD2 PHE    73      27.769  -3.146   7.901  1.00 10.00      B   
ATOM   3754  CE1 PHE    73      25.754  -4.935   7.321  1.00 10.00      B   
ATOM   3755  CE2 PHE    73      28.000  -4.176   7.012  1.00 10.00      B   
ATOM   3756  CZ  PHE    73      26.990  -5.072   6.720  1.00 10.00      B   
ATOM   3757  C   PHE    73      26.904  -0.803  11.655  1.00 10.00      B   
ATOM   3758  O   PHE    73      26.392  -0.748  12.778  1.00 10.00      B   
ATOM   3759  N   ASP    74      27.467   0.244  11.072  1.00 10.00      B   
ATOM   3760  HN  ASP    74      27.849   0.143  10.171  1.00 10.00      B   
ATOM   3761  CA  ASP    74      27.535   1.541  11.731  1.00 10.00      B   
ATOM   3762  CB  ASP    74      28.982   2.046  11.757  1.00 10.00      B   
ATOM   3763  CG  ASP    74      29.266   3.028  12.880  1.00 10.00      B   
ATOM   3764  OD1 ASP    74      28.329   3.398  13.617  1.00 10.00      B   
ATOM   3765  OD2 ASP    74      30.437   3.432  13.032  1.00 10.00      B   
ATOM   3766  C   ASP    74      26.619   2.553  11.042  1.00 10.00      B   
ATOM   3767  O   ASP    74      25.949   2.232  10.060  1.00 10.00      B   
ATOM   3768  N   LEU    75      26.591   3.771  11.568  1.00 10.00      B   
ATOM   3769  HN  LEU    75      27.157   3.959  12.353  1.00 10.00      B   
ATOM   3770  CA  LEU    75      25.760   4.838  11.027  1.00 10.00      B   
ATOM   3771  CB  LEU    75      25.797   6.064  11.946  1.00 10.00      B   
ATOM   3772  CG  LEU    75      25.023   7.295  11.463  1.00 10.00      B   
ATOM   3773  CD1 LEU    75      23.544   6.976  11.304  1.00 10.00      B   
ATOM   3774  CD2 LEU    75      25.227   8.467  12.411  1.00 10.00      B   
ATOM   3775  C   LEU    75      26.181   5.221   9.608  1.00 10.00      B   
ATOM   3776  O   LEU    75      27.203   5.879   9.410  1.00 10.00      B   
ATOM   3777  N   ASP    76      25.390   4.770   8.632  1.00 10.00      B   
ATOM   3778  HN  ASP    76      24.620   4.220   8.877  1.00 10.00      B   
ATOM   3779  CA  ASP    76      25.627   5.047   7.206  1.00 10.00      B   
ATOM   3780  CB  ASP    76      25.717   6.554   6.917  1.00 10.00      B   
ATOM   3781  CG  ASP    76      25.739   6.880   5.434  1.00 10.00      B   
ATOM   3782  OD1 ASP    76      24.784   6.495   4.719  1.00 10.00      B   
ATOM   3783  OD2 ASP    76      26.706   7.528   4.978  1.00 10.00      B   
ATOM   3784  C   ASP    76      26.836   4.291   6.652  1.00 10.00      B   
ATOM   3785  O   ASP    76      27.105   4.306   5.450  1.00 10.00      B   
ATOM   3786  N   LYS    77      27.550   3.607   7.526  1.00 10.00      B   
ATOM   3787  HN  LYS    77      27.275   3.599   8.466  1.00 10.00      B   
ATOM   3788  CA  LYS    77      28.718   2.851   7.119  1.00 10.00      B   
ATOM   3789  CB  LYS    77      29.770   2.852   8.230  1.00 10.00      B   
ATOM   3790  CG  LYS    77      30.248   4.244   8.611  1.00 10.00      B   
ATOM   3791  CD  LYS    77      31.054   4.226   9.898  1.00 10.00      B   
ATOM   3792  CE  LYS    77      31.068   5.600  10.548  1.00 10.00      B   
ATOM   3793  NZ  LYS    77      31.604   5.560  11.933  1.00 10.00      B   
ATOM   3794  HZ1 LYS    77      31.193   4.754  12.457  1.00 10.00      B   
ATOM   3795  HZ2 LYS    77      31.362   6.438  12.433  1.00 10.00      B   
ATOM   3796  HZ3 LYS    77      32.638   5.460  11.918  1.00 10.00      B   
ATOM   3797  C   LYS    77      28.324   1.432   6.739  1.00 10.00      B   
ATOM   3798  O   LYS    77      27.554   0.779   7.444  1.00 10.00      B   
ATOM   3799  N   TYR    78      28.841   0.970   5.613  1.00 10.00      B   
ATOM   3800  HN  TYR    78      29.455   1.540   5.099  1.00 10.00      B   
ATOM   3801  CA  TYR    78      28.543  -0.368   5.129  1.00 10.00      B   
ATOM   3802  CB  TYR    78      27.827  -0.317   3.773  1.00 10.00      B   
ATOM   3803  CG  TYR    78      28.525   0.493   2.698  1.00 10.00      B   
ATOM   3804  CD1 TYR    78      29.368  -0.116   1.775  1.00 10.00      B   
ATOM   3805  CD2 TYR    78      28.326   1.864   2.595  1.00 10.00      B   
ATOM   3806  CE1 TYR    78      29.993   0.615   0.783  1.00 10.00      B   
ATOM   3807  CE2 TYR    78      28.949   2.605   1.607  1.00 10.00      B   
ATOM   3808  CZ  TYR    78      29.781   1.976   0.702  1.00 10.00      B   
ATOM   3809  OH  TYR    78      30.397   2.711  -0.289  1.00 10.00      B   
ATOM   3810  HH  TYR    78      30.870   3.452   0.107  1.00 10.00      B   
ATOM   3811  C   TYR    78      29.808  -1.205   5.051  1.00 10.00      B   
ATOM   3812  O   TYR    78      29.866  -2.207   4.341  1.00 10.00      B   
ATOM   3813  N   ASP    79      30.820  -0.784   5.792  1.00 10.00      B   
ATOM   3814  HN  ASP    79      30.707   0.018   6.341  1.00 10.00      B   
ATOM   3815  CA  ASP    79      32.091  -1.489   5.816  1.00 10.00      B   
ATOM   3816  CB  ASP    79      33.216  -0.559   6.269  1.00 10.00      B   
ATOM   3817  CG  ASP    79      33.962   0.061   5.105  1.00 10.00      B   
ATOM   3818  OD1 ASP    79      35.003  -0.499   4.695  1.00 10.00      B   
ATOM   3819  OD2 ASP    79      33.521   1.116   4.596  1.00 10.00      B   
ATOM   3820  C   ASP    79      32.015  -2.710   6.719  1.00 10.00      B   
ATOM   3821  O   ASP    79      31.464  -2.646   7.820  1.00 10.00      B   
ATOM   3822  N   ILE    80      32.570  -3.815   6.249  1.00 10.00      B   
ATOM   3823  HN  ILE    80      33.001  -3.794   5.367  1.00 10.00      B   
ATOM   3824  CA  ILE    80      32.567  -5.058   7.001  1.00 10.00      B   
ATOM   3825  CB  ILE    80      33.032  -6.247   6.127  1.00 10.00      B   
ATOM   3826  CG1 ILE    80      32.066  -6.467   4.956  1.00 10.00      B   
ATOM   3827  CG2 ILE    80      33.183  -7.519   6.953  1.00 10.00      B   
ATOM   3828  CD1 ILE    80      30.644  -6.786   5.373  1.00 10.00      B   
ATOM   3829  C   ILE    80      33.459  -4.947   8.234  1.00 10.00      B   
ATOM   3830  O   ILE    80      34.659  -4.689   8.126  1.00 10.00      B   
ATOM   3831  N   ARG    81      32.861  -5.112   9.404  1.00 10.00      B   
ATOM   3832  HN  ARG    81      31.897  -5.277   9.426  1.00 10.00      B   
ATOM   3833  CA  ARG    81      33.599  -5.049  10.653  1.00 10.00      B   
ATOM   3834  CB  ARG    81      32.648  -4.851  11.836  1.00 10.00      B   
ATOM   3835  CG  ARG    81      32.150  -3.425  12.006  1.00 10.00      B   
ATOM   3836  CD  ARG    81      31.313  -3.286  13.270  1.00 10.00      B   
ATOM   3837  NE  ARG    81      31.001  -1.889  13.567  1.00 10.00      B   
ATOM   3838  HE  ARG    81      31.509  -1.202  13.080  1.00 10.00      B   
ATOM   3839  CZ  ARG    81      30.077  -1.503  14.450  1.00 10.00      B   
ATOM   3840  NH1 ARG    81      29.371  -2.408  15.119  1.00 10.00      B   
ATOM   3841 HH11 ARG    81      28.648  -2.104  15.805  1.00 10.00      B   
ATOM   3842 HH12 ARG    81      29.540  -3.426  14.962  1.00 10.00      B   
ATOM   3843  NH2 ARG    81      29.870  -0.210  14.677  1.00 10.00      B   
ATOM   3844 HH21 ARG    81      30.430   0.510  14.169  1.00 10.00      B   
ATOM   3845 HH22 ARG    81      29.148   0.092  15.363  1.00 10.00      B   
ATOM   3846  C   ARG    81      34.408  -6.325  10.841  1.00 10.00      B   
ATOM   3847  O   ARG    81      33.872  -7.430  10.728  1.00 10.00      B   
ATOM   3848  N   SER    82      35.693  -6.169  11.132  1.00 10.00      B   
ATOM   3849  HN  SER    82      36.060  -5.260  11.210  1.00 10.00      B   
ATOM   3850  CA  SER    82      36.587  -7.304  11.334  1.00 10.00      B   
ATOM   3851  CB  SER    82      38.004  -6.796  11.584  1.00 10.00      B   
ATOM   3852  OG  SER    82      38.154  -5.477  11.081  1.00 10.00      B   
ATOM   3853  HG  SER    82      38.711  -4.968  11.686  1.00 10.00      B   
ATOM   3854  C   SER    82      36.121  -8.168  12.503  1.00 10.00      B   
ATOM   3855  O   SER    82      36.427  -9.357  12.575  1.00 10.00      B   
ATOM   3856  N   ASP    83      35.345  -7.563  13.394  1.00 10.00      B   
ATOM   3857  HN  ASP    83      35.122  -6.619  13.265  1.00 10.00      B   
ATOM   3858  CA  ASP    83      34.823  -8.259  14.565  1.00 10.00      B   
ATOM   3859  CB  ASP    83      34.155  -7.267  15.520  1.00 10.00      B   
ATOM   3860  CG  ASP    83      34.614  -7.440  16.954  1.00 10.00      B   
ATOM   3861  OD1 ASP    83      35.820  -7.241  17.226  1.00 10.00      B   
ATOM   3862  OD2 ASP    83      33.775  -7.762  17.821  1.00 10.00      B   
ATOM   3863  C   ASP    83      33.833  -9.354  14.171  1.00 10.00      B   
ATOM   3864  O   ASP    83      33.537 -10.247  14.960  1.00 10.00      B   
ATOM   3865  N   PHE    84      33.327  -9.282  12.944  1.00 10.00      B   
ATOM   3866  HN  PHE    84      33.600  -8.548  12.353  1.00 10.00      B   
ATOM   3867  CA  PHE    84      32.374 -10.271  12.454  1.00 10.00      B   
ATOM   3868  CB  PHE    84      31.107  -9.587  11.933  1.00 10.00      B   
ATOM   3869  CG  PHE    84      30.348  -8.806  12.969  1.00 10.00      B   
ATOM   3870  CD1 PHE    84      30.478  -7.431  13.048  1.00 10.00      B   
ATOM   3871  CD2 PHE    84      29.501  -9.448  13.857  1.00 10.00      B   
ATOM   3872  CE1 PHE    84      29.779  -6.709  13.995  1.00 10.00      B   
ATOM   3873  CE2 PHE    84      28.799  -8.733  14.807  1.00 10.00      B   
ATOM   3874  CZ  PHE    84      28.938  -7.361  14.876  1.00 10.00      B   
ATOM   3875  C   PHE    84      32.989 -11.112  11.341  1.00 10.00      B   
ATOM   3876  O   PHE    84      32.359 -12.036  10.832  1.00 10.00      B   
ATOM   3877  N   ALA    85      34.231 -10.796  10.985  1.00 10.00      B   
ATOM   3878  HN  ALA    85      34.698 -10.080  11.466  1.00 10.00      B   
ATOM   3879  CA  ALA    85      34.930 -11.503   9.915  1.00 10.00      B   
ATOM   3880  CB  ALA    85      36.282 -10.859   9.638  1.00 10.00      B   
ATOM   3881  C   ALA    85      35.091 -12.987  10.227  1.00 10.00      B   
ATOM   3882  O   ALA    85      34.974 -13.826   9.336  1.00 10.00      B   
ATOM   3883  N   GLN    86      35.337 -13.301  11.494  1.00 10.00      B   
ATOM   3884  HN  GLN    86      35.401 -12.584  12.160  1.00 10.00      B   
ATOM   3885  CA  GLN    86      35.516 -14.686  11.921  1.00 10.00      B   
ATOM   3886  CB  GLN    86      35.984 -14.739  13.375  1.00 10.00      B   
ATOM   3887  CG  GLN    86      37.354 -14.119  13.591  1.00 10.00      B   
ATOM   3888  CD  GLN    86      37.739 -14.015  15.052  1.00 10.00      B   
ATOM   3889  OE1 GLN    86      36.891 -13.816  15.924  1.00 10.00      B   
ATOM   3890  NE2 GLN    86      39.021 -14.154  15.331  1.00 10.00      B   
ATOM   3891 HE21 GLN    86      39.642 -14.315  14.588  1.00 10.00      B   
ATOM   3892 HE22 GLN    86      39.303 -14.089  16.268  1.00 10.00      B   
ATOM   3893  C   GLN    86      34.229 -15.487  11.739  1.00 10.00      B   
ATOM   3894  O   GLN    86      34.254 -16.627  11.274  1.00 10.00      B   
ATOM   3895  N   MET    87      33.109 -14.877  12.100  1.00 10.00      B   
ATOM   3896  HN  MET    87      33.158 -13.970  12.473  1.00 10.00      B   
ATOM   3897  CA  MET    87      31.807 -15.521  11.969  1.00 10.00      B   
ATOM   3898  CB  MET    87      30.733 -14.688  12.677  1.00 10.00      B   
ATOM   3899  CG  MET    87      29.347 -15.312  12.675  1.00 10.00      B   
ATOM   3900  SD  MET    87      28.120 -14.300  13.529  1.00 10.00      B   
ATOM   3901  CE  MET    87      28.109 -12.832  12.502  1.00 10.00      B   
ATOM   3902  C   MET    87      31.453 -15.694  10.495  1.00 10.00      B   
ATOM   3903  O   MET    87      30.904 -16.718  10.089  1.00 10.00      B   
ATOM   3904  N   LEU    88      31.785 -14.685   9.697  1.00 10.00      B   
ATOM   3905  HN  LEU    88      32.220 -13.891  10.083  1.00 10.00      B   
ATOM   3906  CA  LEU    88      31.515 -14.716   8.265  1.00 10.00      B   
ATOM   3907  CB  LEU    88      31.777 -13.341   7.638  1.00 10.00      B   
ATOM   3908  CG  LEU    88      30.847 -12.208   8.077  1.00 10.00      B   
ATOM   3909  CD1 LEU    88      31.313 -10.882   7.500  1.00 10.00      B   
ATOM   3910  CD2 LEU    88      29.413 -12.499   7.662  1.00 10.00      B   
ATOM   3911  C   LEU    88      32.363 -15.782   7.576  1.00 10.00      B   
ATOM   3912  O   LEU    88      31.918 -16.425   6.622  1.00 10.00      B   
ATOM   3913  N   ASP    89      33.582 -15.966   8.073  1.00 10.00      B   
ATOM   3914  HN  ASP    89      33.874 -15.415   8.831  1.00 10.00      B   
ATOM   3915  CA  ASP    89      34.505 -16.953   7.521  1.00 10.00      B   
ATOM   3916  CB  ASP    89      35.852 -16.887   8.245  1.00 10.00      B   
ATOM   3917  CG  ASP    89      36.791 -18.007   7.842  1.00 10.00      B   
ATOM   3918  OD1 ASP    89      36.893 -19.003   8.587  1.00 10.00      B   
ATOM   3919  OD2 ASP    89      37.432 -17.896   6.773  1.00 10.00      B   
ATOM   3920  C   ASP    89      33.931 -18.358   7.627  1.00 10.00      B   
ATOM   3921  O   ASP    89      33.981 -19.135   6.670  1.00 10.00      B   
ATOM   3922  N   ALA    90      33.368 -18.671   8.791  1.00 10.00      B   
ATOM   3923  HN  ALA    90      33.354 -18.003   9.509  1.00 10.00      B   
ATOM   3924  CA  ALA    90      32.776 -19.979   9.030  1.00 10.00      B   
ATOM   3925  CB  ALA    90      32.281 -20.084  10.464  1.00 10.00      B   
ATOM   3926  C   ALA    90      31.633 -20.229   8.054  1.00 10.00      B   
ATOM   3927  O   ALA    90      31.479 -21.333   7.527  1.00 10.00      B   
ATOM   3928  N   HIS    91      30.848 -19.188   7.799  1.00 10.00      B   
ATOM   3929  HN  HIS    91      31.034 -18.333   8.241  1.00 10.00      B   
ATOM   3930  CA  HIS    91      29.725 -19.284   6.875  1.00 10.00      B   
ATOM   3931  CB  HIS    91      28.865 -18.017   6.931  1.00 10.00      B   
ATOM   3932  CG  HIS    91      27.854 -18.016   8.035  1.00 10.00      B   
ATOM   3933  ND1 HIS    91      26.542 -18.401   7.852  1.00 10.00      B   
ATOM   3934  HD1 HIS    91      26.146 -18.706   7.005  1.00 10.00      B   
ATOM   3935  CD2 HIS    91      27.969 -17.680   9.342  1.00 10.00      B   
ATOM   3936  CE1 HIS    91      25.893 -18.298   8.999  1.00 10.00      B   
ATOM   3937  NE2 HIS    91      26.734 -17.865   9.916  1.00 10.00      B   
ATOM   3938  HE2 HIS    91      26.510 -17.692  10.861  1.00 10.00      B   
ATOM   3939  C   HIS    91      30.223 -19.524   5.454  1.00 10.00      B   
ATOM   3940  O   HIS    91      29.641 -20.310   4.703  1.00 10.00      B   
ATOM   3941  N   ALA    92      31.315 -18.849   5.101  1.00 10.00      B   
ATOM   3942  HN  ALA    92      31.725 -18.236   5.750  1.00 10.00      B   
ATOM   3943  CA  ALA    92      31.915 -18.988   3.780  1.00 10.00      B   
ATOM   3944  CB  ALA    92      33.043 -17.983   3.594  1.00 10.00      B   
ATOM   3945  C   ALA    92      32.432 -20.406   3.580  1.00 10.00      B   
ATOM   3946  O   ALA    92      32.326 -20.971   2.492  1.00 10.00      B   
ATOM   3947  N   ASN    93      32.983 -20.979   4.647  1.00 10.00      B   
ATOM   3948  HN  ASN    93      33.043 -20.468   5.485  1.00 10.00      B   
ATOM   3949  CA  ASN    93      33.510 -22.339   4.602  1.00 10.00      B   
ATOM   3950  CB  ASN    93      34.189 -22.699   5.926  1.00 10.00      B   
ATOM   3951  CG  ASN    93      35.213 -23.814   5.793  1.00 10.00      B   
ATOM   3952  OD1 ASN    93      35.166 -24.616   4.863  1.00 10.00      B   
ATOM   3953  ND2 ASN    93      36.149 -23.870   6.728  1.00 10.00      B   
ATOM   3954 HD21 ASN    93      36.129 -23.202   7.448  1.00 10.00      B   
ATOM   3955 HD22 ASN    93      36.824 -24.576   6.665  1.00 10.00      B   
ATOM   3956  C   ASN    93      32.387 -23.329   4.305  1.00 10.00      B   
ATOM   3957  O   ASN    93      32.567 -24.284   3.548  1.00 10.00      B   
ATOM   3958  N   PHE    94      31.219 -23.079   4.891  1.00 10.00      B   
ATOM   3959  HN  PHE    94      31.135 -22.294   5.473  1.00 10.00      B   
ATOM   3960  CA  PHE    94      30.058 -23.941   4.687  1.00 10.00      B   
ATOM   3961  CB  PHE    94      28.903 -23.533   5.608  1.00 10.00      B   
ATOM   3962  CG  PHE    94      29.030 -24.033   7.017  1.00 10.00      B   
ATOM   3963  CD1 PHE    94      29.015 -23.151   8.083  1.00 10.00      B   
ATOM   3964  CD2 PHE    94      29.161 -25.387   7.277  1.00 10.00      B   
ATOM   3965  CE1 PHE    94      29.128 -23.609   9.381  1.00 10.00      B   
ATOM   3966  CE2 PHE    94      29.276 -25.854   8.573  1.00 10.00      B   
ATOM   3967  CZ  PHE    94      29.259 -24.962   9.628  1.00 10.00      B   
ATOM   3968  C   PHE    94      29.601 -23.898   3.233  1.00 10.00      B   
ATOM   3969  O   PHE    94      29.319 -24.934   2.627  1.00 10.00      B   
ATOM   3970  N   LEU    95      29.567 -22.692   2.670  1.00 10.00      B   
ATOM   3971  HN  LEU    95      29.834 -21.912   3.203  1.00 10.00      B   
ATOM   3972  CA  LEU    95      29.144 -22.490   1.287  1.00 10.00      B   
ATOM   3973  CB  LEU    95      29.030 -20.997   0.974  1.00 10.00      B   
ATOM   3974  CG  LEU    95      27.939 -20.235   1.728  1.00 10.00      B   
ATOM   3975  CD1 LEU    95      28.087 -18.737   1.518  1.00 10.00      B   
ATOM   3976  CD2 LEU    95      26.561 -20.708   1.292  1.00 10.00      B   
ATOM   3977  C   LEU    95      30.089 -23.175   0.303  1.00 10.00      B   
ATOM   3978  O   LEU    95      29.690 -23.529  -0.807  1.00 10.00      B   
ATOM   3979  N   ARG    96      31.339 -23.360   0.715  1.00 10.00      B   
ATOM   3980  HN  ARG    96      31.600 -23.039   1.604  1.00 10.00      B   
ATOM   3981  CA  ARG    96      32.333 -24.019  -0.123  1.00 10.00      B   
ATOM   3982  CB  ARG    96      33.733 -23.880   0.480  1.00 10.00      B   
ATOM   3983  CG  ARG    96      34.361 -22.504   0.349  1.00 10.00      B   
ATOM   3984  CD  ARG    96      35.800 -22.529   0.838  1.00 10.00      B   
ATOM   3985  NE  ARG    96      36.379 -21.192   0.950  1.00 10.00      B   
ATOM   3986  HE  ARG    96      36.345 -20.617   0.155  1.00 10.00      B   
ATOM   3987  CZ  ARG    96      36.936 -20.716   2.062  1.00 10.00      B   
ATOM   3988  NH1 ARG    96      36.993 -21.470   3.153  1.00 10.00      B   
ATOM   3989 HH11 ARG    96      36.602 -22.434   3.145  1.00 10.00      B   
ATOM   3990 HH12 ARG    96      37.428 -21.094   4.029  1.00 10.00      B   
ATOM   3991  NH2 ARG    96      37.461 -19.501   2.075  1.00 10.00      B   
ATOM   3992 HH21 ARG    96      37.441 -18.906   1.210  1.00 10.00      B   
ATOM   3993 HH22 ARG    96      37.897 -19.130   2.946  1.00 10.00      B   
ATOM   3994  C   ARG    96      31.999 -25.498  -0.267  1.00 10.00      B   
ATOM   3995  O   ARG    96      31.972 -26.037  -1.372  1.00 10.00      B   
ATOM   3996  N   SER    97      31.733 -26.144   0.864  1.00 10.00      B   
ATOM   3997  HN  SER    97      31.768 -25.652   1.712  1.00 10.00      B   
ATOM   3998  CA  SER    97      31.404 -27.560   0.890  1.00 10.00      B   
ATOM   3999  CB  SER    97      31.549 -28.090   2.316  1.00 10.00      B   
ATOM   4000  OG  SER    97      31.110 -27.120   3.260  1.00 10.00      B   
ATOM   4001  HG  SER    97      30.396 -26.593   2.877  1.00 10.00      B   
ATOM   4002  C   SER    97      29.990 -27.820   0.379  1.00 10.00      B   
ATOM   4003  O   SER    97      29.660 -28.933  -0.026  1.00 10.00      B   
ATOM   4004  N   ASN    98      29.160 -26.788   0.388  1.00 10.00      B   
ATOM   4005  HN  ASN    98      29.483 -25.914   0.696  1.00 10.00      B   
ATOM   4006  CA  ASN    98      27.783 -26.919  -0.062  1.00 10.00      B   
ATOM   4007  CB  ASN    98      26.816 -26.636   1.095  1.00 10.00      B   
ATOM   4008  CG  ASN    98      26.756 -27.762   2.108  1.00 10.00      B   
ATOM   4009  OD1 ASN    98      26.961 -28.928   1.771  1.00 10.00      B   
ATOM   4010  ND2 ASN    98      26.469 -27.428   3.356  1.00 10.00      B   
ATOM   4011 HD21 ASN    98      26.307 -26.478   3.560  1.00 10.00      B   
ATOM   4012 HD22 ASN    98      26.426 -28.140   4.029  1.00 10.00      B   
ATOM   4013  C   ASN    98      27.494 -25.977  -1.222  1.00 10.00      B   
ATOM   4014  O   ASN    98      26.899 -24.921  -1.029  1.00 10.00      B   
ATOM   4015  N   PRO    99      27.900 -26.348  -2.450  1.00 10.00      B   
ATOM   4016  CA  PRO    99      27.682 -25.517  -3.641  1.00 10.00      B   
ATOM   4017  CB  PRO    99      28.491 -26.229  -4.738  1.00 10.00      B   
ATOM   4018  CG  PRO    99      29.351 -27.216  -4.021  1.00 10.00      B   
ATOM   4019  CD  PRO    99      28.595 -27.597  -2.784  1.00 10.00      B   
ATOM   4020  C   PRO    99      26.206 -25.465  -4.028  1.00 10.00      B   
ATOM   4021  O   PRO    99      25.752 -24.528  -4.682  1.00 10.00      B   
ATOM   4022  N   SER   100      25.463 -26.480  -3.607  1.00 10.00      B   
ATOM   4023  HN  SER   100      25.889 -27.199  -3.097  1.00 10.00      B   
ATOM   4024  CA  SER   100      24.042 -26.578  -3.897  1.00 10.00      B   
ATOM   4025  CB  SER   100      23.622 -28.043  -3.804  1.00 10.00      B   
ATOM   4026  OG  SER   100      24.769 -28.879  -3.829  1.00 10.00      B   
ATOM   4027  HG  SER   100      25.047 -29.012  -4.744  1.00 10.00      B   
ATOM   4028  C   SER   100      23.213 -25.733  -2.929  1.00 10.00      B   
ATOM   4029  O   SER   100      21.998 -25.618  -3.074  1.00 10.00      B   
ATOM   4030  N   TYR   101      23.875 -25.140  -1.945  1.00 10.00      B   
ATOM   4031  HN  TYR   101      24.847 -25.242  -1.892  1.00 10.00      B   
ATOM   4032  CA  TYR   101      23.194 -24.311  -0.960  1.00 10.00      B   
ATOM   4033  CB  TYR   101      23.664 -24.647   0.457  1.00 10.00      B   
ATOM   4034  CG  TYR   101      23.110 -25.943   1.007  1.00 10.00      B   
ATOM   4035  CD1 TYR   101      23.554 -27.172   0.533  1.00 10.00      B   
ATOM   4036  CD2 TYR   101      22.147 -25.941   2.008  1.00 10.00      B   
ATOM   4037  CE1 TYR   101      23.059 -28.357   1.040  1.00 10.00      B   
ATOM   4038  CE2 TYR   101      21.645 -27.122   2.520  1.00 10.00      B   
ATOM   4039  CZ  TYR   101      22.105 -28.327   2.033  1.00 10.00      B   
ATOM   4040  OH  TYR   101      21.609 -29.508   2.541  1.00 10.00      B   
ATOM   4041  HH  TYR   101      22.292 -29.945   3.063  1.00 10.00      B   
ATOM   4042  C   TYR   101      23.419 -22.836  -1.258  1.00 10.00      B   
ATOM   4043  O   TYR   101      24.533 -22.422  -1.589  1.00 10.00      B   
ATOM   4044  N   LYS   102      22.360 -22.051  -1.146  1.00 10.00      B   
ATOM   4045  HN  LYS   102      21.501 -22.441  -0.870  1.00 10.00      B   
ATOM   4046  CA  LYS   102      22.436 -20.621  -1.405  1.00 10.00      B   
ATOM   4047  CB  LYS   102      21.475 -20.239  -2.533  1.00 10.00      B   
ATOM   4048  CG  LYS   102      21.737 -20.965  -3.842  1.00 10.00      B   
ATOM   4049  CD  LYS   102      20.657 -20.661  -4.864  1.00 10.00      B   
ATOM   4050  CE  LYS   102      20.784 -21.555  -6.086  1.00 10.00      B   
ATOM   4051  NZ  LYS   102      19.700 -21.305  -7.069  1.00 10.00      B   
ATOM   4052  HZ1 LYS   102      19.803 -20.355  -7.478  1.00 10.00      B   
ATOM   4053  HZ2 LYS   102      18.770 -21.375  -6.606  1.00 10.00      B   
ATOM   4054  HZ3 LYS   102      19.744 -22.006  -7.836  1.00 10.00      B   
ATOM   4055  C   LYS   102      22.102 -19.830  -0.146  1.00 10.00      B   
ATOM   4056  O   LYS   102      21.178 -20.177   0.590  1.00 10.00      B   
ATOM   4057  N   VAL   103      22.855 -18.769   0.100  1.00 10.00      B   
ATOM   4058  HN  VAL   103      23.575 -18.531  -0.530  1.00 10.00      B   
ATOM   4059  CA  VAL   103      22.633 -17.939   1.273  1.00 10.00      B   
ATOM   4060  CB  VAL   103      23.947 -17.662   2.045  1.00 10.00      B   
ATOM   4061  CG1 VAL   103      24.874 -16.733   1.270  1.00 10.00      B   
ATOM   4062  CG2 VAL   103      23.665 -17.123   3.439  1.00 10.00      B   
ATOM   4063  C   VAL   103      21.942 -16.632   0.893  1.00 10.00      B   
ATOM   4064  O   VAL   103      22.224 -16.046  -0.154  1.00 10.00      B   
ATOM   4065  N   THR   104      21.011 -16.201   1.725  1.00 10.00      B   
ATOM   4066  HN  THR   104      20.801 -16.728   2.530  1.00 10.00      B   
ATOM   4067  CA  THR   104      20.285 -14.969   1.482  1.00 10.00      B   
ATOM   4068  CB  THR   104      18.768 -15.189   1.631  1.00 10.00      B   
ATOM   4069  OG1 THR   104      18.409 -16.412   0.974  1.00 10.00      B   
ATOM   4070  HG1 THR   104      19.200 -16.948   0.853  1.00 10.00      B   
ATOM   4071  CG2 THR   104      17.991 -14.036   1.013  1.00 10.00      B   
ATOM   4072  C   THR   104      20.742 -13.877   2.443  1.00 10.00      B   
ATOM   4073  O   THR   104      20.671 -14.039   3.664  1.00 10.00      B   
ATOM   4074  N   VAL   105      21.232 -12.783   1.883  1.00 10.00      B   
ATOM   4075  HN  VAL   105      21.276 -12.727   0.900  1.00 10.00      B   
ATOM   4076  CA  VAL   105      21.696 -11.656   2.672  1.00 10.00      B   
ATOM   4077  CB  VAL   105      22.885 -10.938   1.997  1.00 10.00      B   
ATOM   4078  CG1 VAL   105      23.500  -9.913   2.938  1.00 10.00      B   
ATOM   4079  CG2 VAL   105      23.930 -11.938   1.527  1.00 10.00      B   
ATOM   4080  C   VAL   105      20.562 -10.661   2.848  1.00 10.00      B   
ATOM   4081  O   VAL   105      20.215  -9.928   1.918  1.00 10.00      B   
ATOM   4082  N   GLU   106      19.971 -10.657   4.029  1.00 10.00      B   
ATOM   4083  HN  GLU   106      20.277 -11.288   4.723  1.00 10.00      B   
ATOM   4084  CA  GLU   106      18.875  -9.751   4.330  1.00 10.00      B   
ATOM   4085  CB  GLU   106      18.023 -10.305   5.472  1.00 10.00      B   
ATOM   4086  CG  GLU   106      17.117 -11.461   5.082  1.00 10.00      B   
ATOM   4087  CD  GLU   106      15.680 -11.248   5.522  1.00 10.00      B   
ATOM   4088  OE1 GLU   106      15.427 -10.352   6.363  1.00 10.00      B   
ATOM   4089  OE2 GLU   106      14.789 -11.968   5.024  1.00 10.00      B   
ATOM   4090  C   GLU   106      19.396  -8.363   4.691  1.00 10.00      B   
ATOM   4091  O   GLU   106      19.968  -8.163   5.766  1.00 10.00      B   
ATOM   4092  N   GLY   107      19.202  -7.412   3.788  1.00 10.00      B   
ATOM   4093  HN  GLY   107      18.736  -7.635   2.947  1.00 10.00      B   
ATOM   4094  CA  GLY   107      19.645  -6.055   4.026  1.00 10.00      B   
ATOM   4095  C   GLY   107      18.584  -5.252   4.738  1.00 10.00      B   
ATOM   4096  O   GLY   107      17.437  -5.199   4.290  1.00 10.00      B   
ATOM   4097  N   HIS   108      18.953  -4.634   5.852  1.00 10.00      B   
ATOM   4098  HN  HIS   108      19.889  -4.691   6.145  1.00 10.00      B   
ATOM   4099  CA  HIS   108      18.007  -3.846   6.632  1.00 10.00      B   
ATOM   4100  CB  HIS   108      17.596  -4.580   7.919  1.00 10.00      B   
ATOM   4101  CG  HIS   108      17.288  -6.040   7.765  1.00 10.00      B   
ATOM   4102  ND1 HIS   108      18.091  -7.027   8.294  1.00 10.00      B   
ATOM   4103  HD1 HIS   108      18.934  -6.882   8.781  1.00 10.00      B   
ATOM   4104  CD2 HIS   108      16.256  -6.682   7.159  1.00 10.00      B   
ATOM   4105  CE1 HIS   108      17.571  -8.208   8.024  1.00 10.00      B   
ATOM   4106  NE2 HIS   108      16.461  -8.030   7.337  1.00 10.00      B   
ATOM   4107  HE2 HIS   108      15.878  -8.756   6.995  1.00 10.00      B   
ATOM   4108  C   HIS   108      18.593  -2.491   7.008  1.00 10.00      B   
ATOM   4109  O   HIS   108      19.805  -2.265   6.910  1.00 10.00      B   
ATOM   4110  N   ALA   109      17.721  -1.595   7.442  1.00 10.00      B   
ATOM   4111  HN  ALA   109      16.769  -1.834   7.472  1.00 10.00      B   
ATOM   4112  CA  ALA   109      18.112  -0.264   7.865  1.00 10.00      B   
ATOM   4113  CB  ALA   109      17.939   0.726   6.723  1.00 10.00      B   
ATOM   4114  C   ALA   109      17.266   0.142   9.065  1.00 10.00      B   
ATOM   4115  O   ALA   109      16.314  -0.557   9.419  1.00 10.00      B   
ATOM   4116  N   ASP   110      17.603   1.261   9.686  1.00 10.00      B   
ATOM   4117  HN  ASP   110      18.355   1.796   9.349  1.00 10.00      B   
ATOM   4118  CA  ASP   110      16.866   1.731  10.849  1.00 10.00      B   
ATOM   4119  CB  ASP   110      17.791   2.413  11.859  1.00 10.00      B   
ATOM   4120  CG  ASP   110      18.552   3.585  11.275  1.00 10.00      B   
ATOM   4121  OD1 ASP   110      18.396   4.710  11.781  1.00 10.00      B   
ATOM   4122  OD2 ASP   110      19.341   3.373  10.326  1.00 10.00      B   
ATOM   4123  C   ASP   110      15.709   2.640  10.455  1.00 10.00      B   
ATOM   4124  O   ASP   110      15.415   2.814   9.272  1.00 10.00      B   
ATOM   4125  N   GLU   111      15.061   3.224  11.455  1.00 10.00      B   
ATOM   4126  HN  GLU   111      15.360   3.061  12.372  1.00 10.00      B   
ATOM   4127  CA  GLU   111      13.913   4.096  11.233  1.00 10.00      B   
ATOM   4128  CB  GLU   111      13.110   4.260  12.525  1.00 10.00      B   
ATOM   4129  CG  GLU   111      12.524   2.962  13.066  1.00 10.00      B   
ATOM   4130  CD  GLU   111      11.623   3.188  14.263  1.00 10.00      B   
ATOM   4131  OE1 GLU   111      10.657   3.974  14.138  1.00 10.00      B   
ATOM   4132  OE2 GLU   111      11.878   2.580  15.328  1.00 10.00      B   
ATOM   4133  C   GLU   111      14.299   5.463  10.660  1.00 10.00      B   
ATOM   4134  O   GLU   111      13.429   6.278  10.340  1.00 10.00      B   
ATOM   4135  N   ARG   112      15.592   5.722  10.536  1.00 10.00      B   
ATOM   4136  HN  ARG   112      16.251   5.052  10.817  1.00 10.00      B   
ATOM   4137  CA  ARG   112      16.053   6.989   9.989  1.00 10.00      B   
ATOM   4138  CB  ARG   112      17.356   7.438  10.652  1.00 10.00      B   
ATOM   4139  CG  ARG   112      17.880   8.766  10.131  1.00 10.00      B   
ATOM   4140  CD  ARG   112      19.379   8.894  10.337  1.00 10.00      B   
ATOM   4141  NE  ARG   112      19.735   9.060  11.746  1.00 10.00      B   
ATOM   4142  HE  ARG   112      19.066   8.796  12.415  1.00 10.00      B   
ATOM   4143  CZ  ARG   112      20.894   9.565  12.160  1.00 10.00      B   
ATOM   4144  NH1 ARG   112      21.806   9.963  11.278  1.00 10.00      B   
ATOM   4145 HH11 ARG   112      22.715  10.358  11.606  1.00 10.00      B   
ATOM   4146 HH12 ARG   112      21.618   9.888  10.253  1.00 10.00      B   
ATOM   4147  NH2 ARG   112      21.147   9.668  13.459  1.00 10.00      B   
ATOM   4148 HH21 ARG   112      20.439   9.354  14.161  1.00 10.00      B   
ATOM   4149 HH22 ARG   112      22.057  10.063  13.787  1.00 10.00      B   
ATOM   4150  C   ARG   112      16.238   6.895   8.477  1.00 10.00      B   
ATOM   4151  O   ARG   112      17.314   6.540   7.993  1.00 10.00      B   
ATOM   4152  N   GLY   113      15.176   7.190   7.741  1.00 10.00      B   
ATOM   4153  HN  GLY   113      14.331   7.419   8.181  1.00 10.00      B   
ATOM   4154  CA  GLY   113      15.248   7.150   6.296  1.00 10.00      B   
ATOM   4155  C   GLY   113      13.902   6.897   5.651  1.00 10.00      B   
ATOM   4156  O   GLY   113      12.934   6.549   6.330  1.00 10.00      B   
ATOM   4157  N   THR   114      13.840   7.094   4.343  1.00 10.00      B   
ATOM   4158  HN  THR   114      14.644   7.395   3.871  1.00 10.00      B   
ATOM   4159  CA  THR   114      12.623   6.885   3.574  1.00 10.00      B   
ATOM   4160  CB  THR   114      12.441   8.049   2.581  1.00 10.00      B   
ATOM   4161  OG1 THR   114      13.726   8.630   2.311  1.00 10.00      B   
ATOM   4162  HG1 THR   114      13.630   9.583   2.195  1.00 10.00      B   
ATOM   4163  CG2 THR   114      11.525   9.111   3.166  1.00 10.00      B   
ATOM   4164  C   THR   114      12.733   5.569   2.802  1.00 10.00      B   
ATOM   4165  O   THR   114      13.818   4.993   2.743  1.00 10.00      B   
ATOM   4166  N   PRO   115      11.624   5.067   2.219  1.00 10.00      B   
ATOM   4167  CA  PRO   115      11.622   3.812   1.452  1.00 10.00      B   
ATOM   4168  CB  PRO   115      10.295   3.870   0.694  1.00 10.00      B   
ATOM   4169  CG  PRO   115       9.401   4.647   1.595  1.00 10.00      B   
ATOM   4170  CD  PRO   115      10.273   5.665   2.280  1.00 10.00      B   
ATOM   4171  C   PRO   115      12.800   3.700   0.481  1.00 10.00      B   
ATOM   4172  O   PRO   115      13.672   2.851   0.663  1.00 10.00      B   
ATOM   4173  N   GLU   116      12.837   4.570  -0.526  1.00 10.00      B   
ATOM   4174  HN  GLU   116      12.120   5.237  -0.612  1.00 10.00      B   
ATOM   4175  CA  GLU   116      13.913   4.553  -1.522  1.00 10.00      B   
ATOM   4176  CB  GLU   116      13.713   5.676  -2.546  1.00 10.00      B   
ATOM   4177  CG  GLU   116      13.578   5.199  -3.984  1.00 10.00      B   
ATOM   4178  CD  GLU   116      14.760   4.367  -4.433  1.00 10.00      B   
ATOM   4179  OE1 GLU   116      14.731   3.134  -4.231  1.00 10.00      B   
ATOM   4180  OE2 GLU   116      15.721   4.941  -4.989  1.00 10.00      B   
ATOM   4181  C   GLU   116      15.292   4.688  -0.878  1.00 10.00      B   
ATOM   4182  O   GLU   116      16.225   3.963  -1.230  1.00 10.00      B   
ATOM   4183  N   TYR   117      15.408   5.605   0.078  1.00 10.00      B   
ATOM   4184  HN  TYR   117      14.616   6.124   0.332  1.00 10.00      B   
ATOM   4185  CA  TYR   117      16.673   5.856   0.763  1.00 10.00      B   
ATOM   4186  CB  TYR   117      16.529   7.046   1.716  1.00 10.00      B   
ATOM   4187  CG  TYR   117      17.832   7.560   2.294  1.00 10.00      B   
ATOM   4188  CD1 TYR   117      18.937   7.795   1.484  1.00 10.00      B   
ATOM   4189  CD2 TYR   117      17.948   7.821   3.653  1.00 10.00      B   
ATOM   4190  CE1 TYR   117      20.122   8.273   2.013  1.00 10.00      B   
ATOM   4191  CE2 TYR   117      19.128   8.298   4.191  1.00 10.00      B   
ATOM   4192  CZ  TYR   117      20.213   8.524   3.367  1.00 10.00      B   
ATOM   4193  OH  TYR   117      21.392   9.002   3.901  1.00 10.00      B   
ATOM   4194  HH  TYR   117      21.580   8.541   4.727  1.00 10.00      B   
ATOM   4195  C   TYR   117      17.177   4.625   1.518  1.00 10.00      B   
ATOM   4196  O   TYR   117      18.342   4.249   1.395  1.00 10.00      B   
ATOM   4197  N   ASN   118      16.297   3.992   2.282  1.00 10.00      B   
ATOM   4198  HN  ASN   118      15.368   4.325   2.327  1.00 10.00      B   
ATOM   4199  CA  ASN   118      16.669   2.816   3.061  1.00 10.00      B   
ATOM   4200  CB  ASN   118      15.565   2.434   4.051  1.00 10.00      B   
ATOM   4201  CG  ASN   118      15.679   3.191   5.361  1.00 10.00      B   
ATOM   4202  OD1 ASN   118      16.143   4.327   5.396  1.00 10.00      B   
ATOM   4203  ND2 ASN   118      15.265   2.564   6.450  1.00 10.00      B   
ATOM   4204 HD21 ASN   118      14.909   1.656   6.357  1.00 10.00      B   
ATOM   4205 HD22 ASN   118      15.339   3.034   7.313  1.00 10.00      B   
ATOM   4206  C   ASN   118      17.033   1.637   2.171  1.00 10.00      B   
ATOM   4207  O   ASN   118      17.909   0.836   2.513  1.00 10.00      B   
ATOM   4208  N   ILE   119      16.370   1.538   1.024  1.00 10.00      B   
ATOM   4209  HN  ILE   119      15.685   2.209   0.807  1.00 10.00      B   
ATOM   4210  CA  ILE   119      16.634   0.459   0.081  1.00 10.00      B   
ATOM   4211  CB  ILE   119      15.553   0.388  -1.025  1.00 10.00      B   
ATOM   4212  CG1 ILE   119      14.196   0.022  -0.415  1.00 10.00      B   
ATOM   4213  CG2 ILE   119      15.939  -0.617  -2.104  1.00 10.00      B   
ATOM   4214  CD1 ILE   119      13.044   0.102  -1.392  1.00 10.00      B   
ATOM   4215  C   ILE   119      18.022   0.609  -0.545  1.00 10.00      B   
ATOM   4216  O   ILE   119      18.748  -0.373  -0.714  1.00 10.00      B   
ATOM   4217  N   SER   120      18.400   1.841  -0.871  1.00 10.00      B   
ATOM   4218  HN  SER   120      17.794   2.595  -0.699  1.00 10.00      B   
ATOM   4219  CA  SER   120      19.701   2.096  -1.474  1.00 10.00      B   
ATOM   4220  CB  SER   120      19.756   3.495  -2.094  1.00 10.00      B   
ATOM   4221  OG  SER   120      18.880   4.386  -1.423  1.00 10.00      B   
ATOM   4222  HG  SER   120      17.989   4.307  -1.794  1.00 10.00      B   
ATOM   4223  C   SER   120      20.827   1.894  -0.461  1.00 10.00      B   
ATOM   4224  O   SER   120      21.883   1.353  -0.794  1.00 10.00      B   
ATOM   4225  N   LEU   121      20.589   2.316   0.780  1.00 10.00      B   
ATOM   4226  HN  LEU   121      19.730   2.752   0.984  1.00 10.00      B   
ATOM   4227  CA  LEU   121      21.582   2.167   1.838  1.00 10.00      B   
ATOM   4228  CB  LEU   121      21.142   2.892   3.111  1.00 10.00      B   
ATOM   4229  CG  LEU   121      20.966   4.410   3.010  1.00 10.00      B   
ATOM   4230  CD1 LEU   121      20.651   4.995   4.378  1.00 10.00      B   
ATOM   4231  CD2 LEU   121      22.204   5.065   2.415  1.00 10.00      B   
ATOM   4232  C   LEU   121      21.823   0.693   2.140  1.00 10.00      B   
ATOM   4233  O   LEU   121      22.968   0.254   2.269  1.00 10.00      B   
ATOM   4234  N   GLY   122      20.734  -0.062   2.248  1.00 10.00      B   
ATOM   4235  HN  GLY   122      19.849   0.353   2.142  1.00 10.00      B   
ATOM   4236  CA  GLY   122      20.832  -1.482   2.523  1.00 10.00      B   
ATOM   4237  C   GLY   122      21.493  -2.229   1.385  1.00 10.00      B   
ATOM   4238  O   GLY   122      22.203  -3.213   1.606  1.00 10.00      B   
ATOM   4239  N   GLU   123      21.267  -1.746   0.168  1.00 10.00      B   
ATOM   4240  HN  GLU   123      20.682  -0.963   0.070  1.00 10.00      B   
ATOM   4241  CA  GLU   123      21.842  -2.344  -1.030  1.00 10.00      B   
ATOM   4242  CB  GLU   123      21.388  -1.554  -2.261  1.00 10.00      B   
ATOM   4243  CG  GLU   123      21.716  -2.210  -3.589  1.00 10.00      B   
ATOM   4244  CD  GLU   123      20.875  -1.657  -4.715  1.00 10.00      B   
ATOM   4245  OE1 GLU   123      21.212  -0.572  -5.240  1.00 10.00      B   
ATOM   4246  OE2 GLU   123      19.864  -2.295  -5.077  1.00 10.00      B   
ATOM   4247  C   GLU   123      23.366  -2.360  -0.941  1.00 10.00      B   
ATOM   4248  O   GLU   123      24.013  -3.361  -1.261  1.00 10.00      B   
ATOM   4249  N   ARG   124      23.929  -1.254  -0.469  1.00 10.00      B   
ATOM   4250  HN  ARG   124      23.354  -0.504  -0.202  1.00 10.00      B   
ATOM   4251  CA  ARG   124      25.374  -1.124  -0.330  1.00 10.00      B   
ATOM   4252  CB  ARG   124      25.755   0.333  -0.066  1.00 10.00      B   
ATOM   4253  CG  ARG   124      25.380   1.284  -1.189  1.00 10.00      B   
ATOM   4254  CD  ARG   124      25.726   2.722  -0.837  1.00 10.00      B   
ATOM   4255  NE  ARG   124      25.354   3.647  -1.905  1.00 10.00      B   
ATOM   4256  HE  ARG   124      25.259   3.271  -2.810  1.00 10.00      B   
ATOM   4257  CZ  ARG   124      25.137   4.951  -1.730  1.00 10.00      B   
ATOM   4258  NH1 ARG   124      25.256   5.503  -0.524  1.00 10.00      B   
ATOM   4259 HH11 ARG   124      25.517   4.920   0.302  1.00 10.00      B   
ATOM   4260 HH12 ARG   124      25.087   6.527  -0.396  1.00 10.00      B   
ATOM   4261  NH2 ARG   124      24.803   5.704  -2.767  1.00 10.00      B   
ATOM   4262 HH21 ARG   124      24.631   6.726  -2.640  1.00 10.00      B   
ATOM   4263 HH22 ARG   124      24.709   5.279  -3.717  1.00 10.00      B   
ATOM   4264  C   ARG   124      25.893  -2.017   0.792  1.00 10.00      B   
ATOM   4265  O   ARG   124      26.979  -2.588   0.692  1.00 10.00      B   
ATOM   4266  N   ARG   125      25.098  -2.148   1.850  1.00 10.00      B   
ATOM   4267  HN  ARG   125      24.237  -1.681   1.860  1.00 10.00      B   
ATOM   4268  CA  ARG   125      25.472  -2.972   2.997  1.00 10.00      B   
ATOM   4269  CB  ARG   125      24.529  -2.714   4.176  1.00 10.00      B   
ATOM   4270  CG  ARG   125      24.568  -1.281   4.682  1.00 10.00      B   
ATOM   4271  CD  ARG   125      23.384  -0.961   5.579  1.00 10.00      B   
ATOM   4272  NE  ARG   125      23.221   0.483   5.750  1.00 10.00      B   
ATOM   4273  HE  ARG   125      23.922   1.059   5.371  1.00 10.00      B   
ATOM   4274  CZ  ARG   125      22.198   1.053   6.381  1.00 10.00      B   
ATOM   4275  NH1 ARG   125      21.236   0.308   6.909  1.00 10.00      B   
ATOM   4276 HH11 ARG   125      20.438   0.760   7.403  1.00 10.00      B   
ATOM   4277 HH12 ARG   125      21.271  -0.734   6.828  1.00 10.00      B   
ATOM   4278  NH2 ARG   125      22.131   2.375   6.468  1.00 10.00      B   
ATOM   4279 HH21 ARG   125      22.878   2.970   6.042  1.00 10.00      B   
ATOM   4280 HH22 ARG   125      21.328   2.830   6.957  1.00 10.00      B   
ATOM   4281  C   ARG   125      25.473  -4.449   2.625  1.00 10.00      B   
ATOM   4282  O   ARG   125      26.337  -5.209   3.060  1.00 10.00      B   
ATOM   4283  N   ALA   126      24.504  -4.847   1.811  1.00 10.00      B   
ATOM   4284  HN  ALA   126      23.840  -4.192   1.504  1.00 10.00      B   
ATOM   4285  CA  ALA   126      24.399  -6.231   1.366  1.00 10.00      B   
ATOM   4286  CB  ALA   126      23.031  -6.489   0.751  1.00 10.00      B   
ATOM   4287  C   ALA   126      25.508  -6.553   0.368  1.00 10.00      B   
ATOM   4288  O   ALA   126      26.060  -7.658   0.368  1.00 10.00      B   
ATOM   4289  N   ASN   127      25.837  -5.575  -0.472  1.00 10.00      B   
ATOM   4290  HN  ASN   127      25.350  -4.722  -0.422  1.00 10.00      B   
ATOM   4291  CA  ASN   127      26.886  -5.735  -1.479  1.00 10.00      B   
ATOM   4292  CB  ASN   127      27.003  -4.468  -2.332  1.00 10.00      B   
ATOM   4293  CG  ASN   127      27.602  -4.721  -3.704  1.00 10.00      B   
ATOM   4294  OD1 ASN   127      28.332  -5.689  -3.913  1.00 10.00      B   
ATOM   4295  ND2 ASN   127      27.301  -3.840  -4.649  1.00 10.00      B   
ATOM   4296 HD21 ASN   127      26.720  -3.084  -4.413  1.00 10.00      B   
ATOM   4297 HD22 ASN   127      27.664  -3.981  -5.547  1.00 10.00      B   
ATOM   4298  C   ASN   127      28.223  -6.033  -0.811  1.00 10.00      B   
ATOM   4299  O   ASN   127      28.983  -6.884  -1.269  1.00 10.00      B   
ATOM   4300  N   ALA   128      28.497  -5.336   0.288  1.00 10.00      B   
ATOM   4301  HN  ALA   128      27.845  -4.673   0.608  1.00 10.00      B   
ATOM   4302  CA  ALA   128      29.742  -5.522   1.028  1.00 10.00      B   
ATOM   4303  CB  ALA   128      29.817  -4.554   2.194  1.00 10.00      B   
ATOM   4304  C   ALA   128      29.881  -6.961   1.516  1.00 10.00      B   
ATOM   4305  O   ALA   128      30.962  -7.552   1.450  1.00 10.00      B   
ATOM   4306  N   VAL   129      28.777  -7.521   1.998  1.00 10.00      B   
ATOM   4307  HN  VAL   129      27.950  -6.994   2.022  1.00 10.00      B   
ATOM   4308  CA  VAL   129      28.761  -8.892   2.489  1.00 10.00      B   
ATOM   4309  CB  VAL   129      27.398  -9.244   3.124  1.00 10.00      B   
ATOM   4310  CG1 VAL   129      27.382 -10.681   3.626  1.00 10.00      B   
ATOM   4311  CG2 VAL   129      27.076  -8.279   4.257  1.00 10.00      B   
ATOM   4312  C   VAL   129      29.058  -9.860   1.345  1.00 10.00      B   
ATOM   4313  O   VAL   129      29.846 -10.800   1.497  1.00 10.00      B   
ATOM   4314  N   LYS   130      28.435  -9.611   0.198  1.00 10.00      B   
ATOM   4315  HN  LYS   130      27.821  -8.842   0.146  1.00 10.00      B   
ATOM   4316  CA  LYS   130      28.626 -10.443  -0.982  1.00 10.00      B   
ATOM   4317  CB  LYS   130      27.631 -10.042  -2.077  1.00 10.00      B   
ATOM   4318  CG  LYS   130      27.575 -10.995  -3.262  1.00 10.00      B   
ATOM   4319  CD  LYS   130      26.350 -10.738  -4.131  1.00 10.00      B   
ATOM   4320  CE  LYS   130      26.277 -11.724  -5.288  1.00 10.00      B   
ATOM   4321  NZ  LYS   130      25.062 -11.524  -6.125  1.00 10.00      B   
ATOM   4322  HZ1 LYS   130      25.133 -12.084  -7.000  1.00 10.00      B   
ATOM   4323  HZ2 LYS   130      24.960 -10.521  -6.377  1.00 10.00      B   
ATOM   4324  HZ3 LYS   130      24.213 -11.824  -5.604  1.00 10.00      B   
ATOM   4325  C   LYS   130      30.064 -10.334  -1.490  1.00 10.00      B   
ATOM   4326  O   LYS   130      30.673 -11.329  -1.885  1.00 10.00      B   
ATOM   4327  N   MET   131      30.608  -9.122  -1.452  1.00 10.00      B   
ATOM   4328  HN  MET   131      30.072  -8.366  -1.118  1.00 10.00      B   
ATOM   4329  CA  MET   131      31.974  -8.882  -1.902  1.00 10.00      B   
ATOM   4330  CB  MET   131      32.294  -7.386  -1.935  1.00 10.00      B   
ATOM   4331  CG  MET   131      31.889  -6.697  -3.226  1.00 10.00      B   
ATOM   4332  SD  MET   131      32.463  -4.990  -3.318  1.00 10.00      B   
ATOM   4333  CE  MET   131      31.395  -4.205  -2.113  1.00 10.00      B   
ATOM   4334  C   MET   131      32.982  -9.626  -1.035  1.00 10.00      B   
ATOM   4335  O   MET   131      33.979 -10.145  -1.540  1.00 10.00      B   
ATOM   4336  N   TYR   132      32.718  -9.682   0.267  1.00 10.00      B   
ATOM   4337  HN  TYR   132      31.913  -9.240   0.615  1.00 10.00      B   
ATOM   4338  CA  TYR   132      33.604 -10.383   1.190  1.00 10.00      B   
ATOM   4339  CB  TYR   132      33.157 -10.180   2.645  1.00 10.00      B   
ATOM   4340  CG  TYR   132      33.815 -11.131   3.627  1.00 10.00      B   
ATOM   4341  CD1 TYR   132      35.057 -10.845   4.181  1.00 10.00      B   
ATOM   4342  CD2 TYR   132      33.199 -12.324   3.986  1.00 10.00      B   
ATOM   4343  CE1 TYR   132      35.663 -11.721   5.063  1.00 10.00      B   
ATOM   4344  CE2 TYR   132      33.794 -13.200   4.867  1.00 10.00      B   
ATOM   4345  CZ  TYR   132      35.025 -12.897   5.402  1.00 10.00      B   
ATOM   4346  OH  TYR   132      35.624 -13.780   6.272  1.00 10.00      B   
ATOM   4347  HH  TYR   132      35.798 -13.339   7.118  1.00 10.00      B   
ATOM   4348  C   TYR   132      33.640 -11.870   0.855  1.00 10.00      B   
ATOM   4349  O   TYR   132      34.703 -12.494   0.865  1.00 10.00      B   
ATOM   4350  N   LEU   133      32.468 -12.425   0.560  1.00 10.00      B   
ATOM   4351  HN  LEU   133      31.660 -11.869   0.571  1.00 10.00      B   
ATOM   4352  CA  LEU   133      32.351 -13.835   0.220  1.00 10.00      B   
ATOM   4353  CB  LEU   133      30.880 -14.245   0.119  1.00 10.00      B   
ATOM   4354  CG  LEU   133      30.131 -14.365   1.448  1.00 10.00      B   
ATOM   4355  CD1 LEU   133      28.645 -14.583   1.217  1.00 10.00      B   
ATOM   4356  CD2 LEU   133      30.710 -15.489   2.289  1.00 10.00      B   
ATOM   4357  C   LEU   133      33.098 -14.139  -1.073  1.00 10.00      B   
ATOM   4358  O   LEU   133      33.783 -15.157  -1.178  1.00 10.00      B   
ATOM   4359  N   GLN   134      32.979 -13.241  -2.046  1.00 10.00      B   
ATOM   4360  HN  GLN   134      32.412 -12.453  -1.907  1.00 10.00      B   
ATOM   4361  CA  GLN   134      33.664 -13.405  -3.324  1.00 10.00      B   
ATOM   4362  CB  GLN   134      33.301 -12.264  -4.272  1.00 10.00      B   
ATOM   4363  CG  GLN   134      32.014 -12.489  -5.044  1.00 10.00      B   
ATOM   4364  CD  GLN   134      31.700 -11.357  -6.002  1.00 10.00      B   
ATOM   4365  OE1 GLN   134      31.978 -10.190  -5.726  1.00 10.00      B   
ATOM   4366  NE2 GLN   134      31.133 -11.698  -7.148  1.00 10.00      B   
ATOM   4367 HE21 GLN   134      30.956 -12.651  -7.312  1.00 10.00      B   
ATOM   4368 HE22 GLN   134      30.908 -10.988  -7.787  1.00 10.00      B   
ATOM   4369  C   GLN   134      35.176 -13.446  -3.112  1.00 10.00      B   
ATOM   4370  O   GLN   134      35.888 -14.214  -3.763  1.00 10.00      B   
ATOM   4371  N   GLY   135      35.651 -12.627  -2.177  1.00 10.00      B   
ATOM   4372  HN  GLY   135      35.032 -12.039  -1.693  1.00 10.00      B   
ATOM   4373  CA  GLY   135      37.068 -12.581  -1.873  1.00 10.00      B   
ATOM   4374  C   GLY   135      37.530 -13.819  -1.131  1.00 10.00      B   
ATOM   4375  O   GLY   135      38.724 -14.109  -1.082  1.00 10.00      B   
ATOM   4376  N   LYS   136      36.580 -14.549  -0.552  1.00 10.00      B   
ATOM   4377  HN  LYS   136      35.645 -14.254  -0.618  1.00 10.00      B   
ATOM   4378  CA  LYS   136      36.889 -15.771   0.186  1.00 10.00      B   
ATOM   4379  CB  LYS   136      35.999 -15.909   1.424  1.00 10.00      B   
ATOM   4380  CG  LYS   136      36.492 -15.130   2.635  1.00 10.00      B   
ATOM   4381  CD  LYS   136      37.843 -15.646   3.109  1.00 10.00      B   
ATOM   4382  CE  LYS   136      38.360 -14.870   4.311  1.00 10.00      B   
ATOM   4383  NZ  LYS   136      37.740 -15.313   5.590  1.00 10.00      B   
ATOM   4384  HZ1 LYS   136      36.781 -14.913   5.683  1.00 10.00      B   
ATOM   4385  HZ2 LYS   136      38.316 -14.987   6.397  1.00 10.00      B   
ATOM   4386  HZ3 LYS   136      37.679 -16.354   5.624  1.00 10.00      B   
ATOM   4387  C   LYS   136      36.763 -17.002  -0.709  1.00 10.00      B   
ATOM   4388  O   LYS   136      36.916 -18.136  -0.253  1.00 10.00      B   
ATOM   4389  N   GLY   137      36.469 -16.769  -1.981  1.00 10.00      B   
ATOM   4390  HN  GLY   137      36.329 -15.845  -2.279  1.00 10.00      B   
ATOM   4391  CA  GLY   137      36.352 -17.859  -2.930  1.00 10.00      B   
ATOM   4392  C   GLY   137      34.944 -18.398  -3.067  1.00 10.00      B   
ATOM   4393  O   GLY   137      34.748 -19.501  -3.577  1.00 10.00      B   
ATOM   4394  N   VAL   138      33.961 -17.632  -2.619  1.00 10.00      B   
ATOM   4395  HN  VAL   138      34.172 -16.761  -2.215  1.00 10.00      B   
ATOM   4396  CA  VAL   138      32.568 -18.055  -2.713  1.00 10.00      B   
ATOM   4397  CB  VAL   138      31.752 -17.634  -1.472  1.00 10.00      B   
ATOM   4398  CG1 VAL   138      30.325 -18.156  -1.558  1.00 10.00      B   
ATOM   4399  CG2 VAL   138      32.425 -18.132  -0.202  1.00 10.00      B   
ATOM   4400  C   VAL   138      31.926 -17.487  -3.978  1.00 10.00      B   
ATOM   4401  O   VAL   138      32.104 -16.312  -4.300  1.00 10.00      B   
ATOM   4402  N   SER   139      31.196 -18.335  -4.693  1.00 10.00      B   
ATOM   4403  HN  SER   139      31.100 -19.261  -4.381  1.00 10.00      B   
ATOM   4404  CA  SER   139      30.530 -17.934  -5.922  1.00 10.00      B   
ATOM   4405  CB  SER   139      29.988 -19.164  -6.659  1.00 10.00      B   
ATOM   4406  OG  SER   139      29.304 -18.794  -7.848  1.00 10.00      B   
ATOM   4407  HG  SER   139      28.717 -19.517  -8.113  1.00 10.00      B   
ATOM   4408  C   SER   139      29.402 -16.948  -5.645  1.00 10.00      B   
ATOM   4409  O   SER   139      28.633 -17.112  -4.697  1.00 10.00      B   
ATOM   4410  N   ALA   140      29.297 -15.931  -6.490  1.00 10.00      B   
ATOM   4411  HN  ALA   140      29.936 -15.863  -7.233  1.00 10.00      B   
ATOM   4412  CA  ALA   140      28.267 -14.912  -6.348  1.00 10.00      B   
ATOM   4413  CB  ALA   140      28.543 -13.750  -7.285  1.00 10.00      B   
ATOM   4414  C   ALA   140      26.878 -15.484  -6.611  1.00 10.00      B   
ATOM   4415  O   ALA   140      25.876 -14.926  -6.166  1.00 10.00      B   
ATOM   4416  N   ASP   141      26.826 -16.607  -7.325  1.00 10.00      B   
ATOM   4417  HN  ASP   141      27.663 -17.011  -7.643  1.00 10.00      B   
ATOM   4418  CA  ASP   141      25.554 -17.254  -7.650  1.00 10.00      B   
ATOM   4419  CB  ASP   141      25.707 -18.223  -8.826  1.00 10.00      B   
ATOM   4420  CG  ASP   141      25.805 -17.505 -10.157  1.00 10.00      B   
ATOM   4421  OD1 ASP   141      24.854 -16.775 -10.519  1.00 10.00      B   
ATOM   4422  OD2 ASP   141      26.840 -17.651 -10.841  1.00 10.00      B   
ATOM   4423  C   ASP   141      24.972 -17.974  -6.437  1.00 10.00      B   
ATOM   4424  O   ASP   141      23.834 -18.443  -6.465  1.00 10.00      B   
ATOM   4425  N   GLN   142      25.766 -18.062  -5.377  1.00 10.00      B   
ATOM   4426  HN  GLN   142      26.672 -17.687  -5.426  1.00 10.00      B   
ATOM   4427  CA  GLN   142      25.334 -18.703  -4.142  1.00 10.00      B   
ATOM   4428  CB  GLN   142      26.464 -19.563  -3.571  1.00 10.00      B   
ATOM   4429  CG  GLN   142      26.521 -20.979  -4.112  1.00 10.00      B   
ATOM   4430  CD  GLN   142      27.610 -21.799  -3.453  1.00 10.00      B   
ATOM   4431  OE1 GLN   142      28.735 -21.868  -3.943  1.00 10.00      B   
ATOM   4432  NE2 GLN   142      27.286 -22.423  -2.333  1.00 10.00      B   
ATOM   4433 HE21 GLN   142      26.367 -22.322  -1.995  1.00 10.00      B   
ATOM   4434 HE22 GLN   142      27.973 -22.964  -1.886  1.00 10.00      B   
ATOM   4435  C   GLN   142      24.953 -17.649  -3.112  1.00 10.00      B   
ATOM   4436  O   GLN   142      24.533 -17.969  -1.999  1.00 10.00      B   
ATOM   4437  N   ILE   143      25.101 -16.389  -3.491  1.00 10.00      B   
ATOM   4438  HN  ILE   143      25.408 -16.197  -4.400  1.00 10.00      B   
ATOM   4439  CA  ILE   143      24.803 -15.282  -2.596  1.00 10.00      B   
ATOM   4440  CB  ILE   143      26.050 -14.403  -2.361  1.00 10.00      B   
ATOM   4441  CG1 ILE   143      27.307 -15.267  -2.228  1.00 10.00      B   
ATOM   4442  CG2 ILE   143      25.865 -13.538  -1.124  1.00 10.00      B   
ATOM   4443  CD1 ILE   143      28.587 -14.538  -2.578  1.00 10.00      B   
ATOM   4444  C   ILE   143      23.694 -14.403  -3.161  1.00 10.00      B   
ATOM   4445  O   ILE   143      23.900 -13.687  -4.144  1.00 10.00      B   
ATOM   4446  N   SER   144      22.526 -14.463  -2.545  1.00 10.00      B   
ATOM   4447  HN  SER   144      22.420 -15.064  -1.774  1.00 10.00      B   
ATOM   4448  CA  SER   144      21.392 -13.660  -2.977  1.00 10.00      B   
ATOM   4449  CB  SER   144      20.132 -14.525  -3.033  1.00 10.00      B   
ATOM   4450  OG  SER   144      20.390 -15.746  -3.714  1.00 10.00      B   
ATOM   4451  HG  SER   144      20.218 -16.486  -3.119  1.00 10.00      B   
ATOM   4452  C   SER   144      21.197 -12.494  -2.009  1.00 10.00      B   
ATOM   4453  O   SER   144      21.008 -12.700  -0.812  1.00 10.00      B   
ATOM   4454  N   ILE   145      21.264 -11.273  -2.519  1.00 10.00      B   
ATOM   4455  HN  ILE   145      21.411 -11.160  -3.484  1.00 10.00      B   
ATOM   4456  CA  ILE   145      21.108 -10.092  -1.676  1.00 10.00      B   
ATOM   4457  CB  ILE   145      22.186  -9.024  -1.963  1.00 10.00      B   
ATOM   4458  CG1 ILE   145      22.255  -8.704  -3.459  1.00 10.00      B   
ATOM   4459  CG2 ILE   145      23.544  -9.486  -1.451  1.00 10.00      B   
ATOM   4460  CD1 ILE   145      23.146  -7.529  -3.796  1.00 10.00      B   
ATOM   4461  C   ILE   145      19.712  -9.482  -1.797  1.00 10.00      B   
ATOM   4462  O   ILE   145      19.264  -9.134  -2.891  1.00 10.00      B   
ATOM   4463  N   VAL   146      19.023  -9.367  -0.668  1.00 10.00      B   
ATOM   4464  HN  VAL   146      19.431  -9.663   0.179  1.00 10.00      B   
ATOM   4465  CA  VAL   146      17.679  -8.801  -0.644  1.00 10.00      B   
ATOM   4466  CB  VAL   146      16.599  -9.871  -0.336  1.00 10.00      B   
ATOM   4467  CG1 VAL   146      15.204  -9.267  -0.404  1.00 10.00      B   
ATOM   4468  CG2 VAL   146      16.715 -11.058  -1.284  1.00 10.00      B   
ATOM   4469  C   VAL   146      17.589  -7.687   0.395  1.00 10.00      B   
ATOM   4470  O   VAL   146      17.621  -7.943   1.601  1.00 10.00      B   
ATOM   4471  N   SER   147      17.499  -6.455  -0.072  1.00 10.00      B   
ATOM   4472  HN  SER   147      17.497  -6.309  -1.041  1.00 10.00      B   
ATOM   4473  CA  SER   147      17.389  -5.312   0.814  1.00 10.00      B   
ATOM   4474  CB  SER   147      18.161  -4.119   0.242  1.00 10.00      B   
ATOM   4475  OG  SER   147      18.299  -3.085   1.203  1.00 10.00      B   
ATOM   4476  HG  SER   147      18.022  -3.407   2.067  1.00 10.00      B   
ATOM   4477  C   SER   147      15.921  -4.958   1.004  1.00 10.00      B   
ATOM   4478  O   SER   147      15.174  -4.826   0.032  1.00 10.00      B   
ATOM   4479  N   TYR   148      15.504  -4.825   2.253  1.00 10.00      B   
ATOM   4480  HN  TYR   148      16.147  -4.949   2.990  1.00 10.00      B   
ATOM   4481  CA  TYR   148      14.121  -4.500   2.560  1.00 10.00      B   
ATOM   4482  CB  TYR   148      13.648  -5.257   3.801  1.00 10.00      B   
ATOM   4483  CG  TYR   148      13.582  -6.752   3.602  1.00 10.00      B   
ATOM   4484  CD1 TYR   148      14.727  -7.530   3.685  1.00 10.00      B   
ATOM   4485  CD2 TYR   148      12.378  -7.383   3.321  1.00 10.00      B   
ATOM   4486  CE1 TYR   148      14.676  -8.894   3.496  1.00 10.00      B   
ATOM   4487  CE2 TYR   148      12.318  -8.749   3.132  1.00 10.00      B   
ATOM   4488  CZ  TYR   148      13.471  -9.498   3.220  1.00 10.00      B   
ATOM   4489  OH  TYR   148      13.419 -10.861   3.038  1.00 10.00      B   
ATOM   4490  HH  TYR   148      13.894 -11.301   3.768  1.00 10.00      B   
ATOM   4491  C   TYR   148      13.931  -3.004   2.742  1.00 10.00      B   
ATOM   4492  O   TYR   148      13.320  -2.343   1.904  1.00 10.00      B   
ATOM   4493  N   GLY   149      14.465  -2.475   3.832  1.00 10.00      B   
ATOM   4494  HN  GLY   149      14.957  -3.050   4.456  1.00 10.00      B   
ATOM   4495  CA  GLY   149      14.336  -1.061   4.111  1.00 10.00      B   
ATOM   4496  C   GLY   149      14.089  -0.805   5.581  1.00 10.00      B   
ATOM   4497  O   GLY   149      14.994  -0.956   6.404  1.00 10.00      B   
ATOM   4498  N   LYS   150      12.863  -0.435   5.919  1.00 10.00      B   
ATOM   4499  HN  LYS   150      12.170  -0.355   5.211  1.00 10.00      B   
ATOM   4500  CA  LYS   150      12.501  -0.157   7.304  1.00 10.00      B   
ATOM   4501  CB  LYS   150      12.416   1.353   7.561  1.00 10.00      B   
ATOM   4502  CG  LYS   150      11.511   2.111   6.601  1.00 10.00      B   
ATOM   4503  CD  LYS   150      11.714   3.618   6.710  1.00 10.00      B   
ATOM   4504  CE  LYS   150      11.285   4.158   8.070  1.00 10.00      B   
ATOM   4505  NZ  LYS   150       9.807   4.304   8.178  1.00 10.00      B   
ATOM   4506  HZ1 LYS   150       9.473   5.063   7.550  1.00 10.00      B   
ATOM   4507  HZ2 LYS   150       9.537   4.534   9.158  1.00 10.00      B   
ATOM   4508  HZ3 LYS   150       9.333   3.411   7.904  1.00 10.00      B   
ATOM   4509  C   LYS   150      11.193  -0.847   7.677  1.00 10.00      B   
ATOM   4510  O   LYS   150      10.760  -0.802   8.827  1.00 10.00      B   
ATOM   4511  N   GLU   151      10.581  -1.498   6.696  1.00 10.00      B   
ATOM   4512  HN  GLU   151      10.973  -1.478   5.789  1.00 10.00      B   
ATOM   4513  CA  GLU   151       9.322  -2.208   6.904  1.00 10.00      B   
ATOM   4514  CB  GLU   151       8.613  -2.458   5.568  1.00 10.00      B   
ATOM   4515  CG  GLU   151       8.615  -1.266   4.624  1.00 10.00      B   
ATOM   4516  CD  GLU   151       9.801  -1.283   3.681  1.00 10.00      B   
ATOM   4517  OE1 GLU   151       9.621  -1.665   2.507  1.00 10.00      B   
ATOM   4518  OE2 GLU   151      10.922  -0.935   4.119  1.00 10.00      B   
ATOM   4519  C   GLU   151       9.541  -3.529   7.638  1.00 10.00      B   
ATOM   4520  O   GLU   151       8.588  -4.206   8.027  1.00 10.00      B   
ATOM   4521  N   LYS   152      10.802  -3.900   7.814  1.00 10.00      B   
ATOM   4522  HN  LYS   152      11.518  -3.327   7.470  1.00 10.00      B   
ATOM   4523  CA  LYS   152      11.147  -5.130   8.511  1.00 10.00      B   
ATOM   4524  CB  LYS   152      11.590  -6.215   7.521  1.00 10.00      B   
ATOM   4525  CG  LYS   152      11.637  -7.617   8.110  1.00 10.00      B   
ATOM   4526  CD  LYS   152      12.202  -8.621   7.115  1.00 10.00      B   
ATOM   4527  CE  LYS   152      12.215 -10.025   7.698  1.00 10.00      B   
ATOM   4528  NZ  LYS   152      12.807 -11.016   6.760  1.00 10.00      B   
ATOM   4529  HZ1 LYS   152      13.823 -10.817   6.612  1.00 10.00      B   
ATOM   4530  HZ2 LYS   152      12.323 -10.976   5.841  1.00 10.00      B   
ATOM   4531  HZ3 LYS   152      12.708 -11.976   7.141  1.00 10.00      B   
ATOM   4532  C   LYS   152      12.240  -4.869   9.548  1.00 10.00      B   
ATOM   4533  O   LYS   152      13.412  -5.181   9.324  1.00 10.00      B   
ATOM   4534  N   PRO   153      11.877  -4.253  10.682  1.00 10.00      B   
ATOM   4535  CA  PRO   153      12.814  -3.952  11.749  1.00 10.00      B   
ATOM   4536  CB  PRO   153      12.216  -2.687  12.361  1.00 10.00      B   
ATOM   4537  CG  PRO   153      10.740  -2.800  12.134  1.00 10.00      B   
ATOM   4538  CD  PRO   153      10.523  -3.783  11.009  1.00 10.00      B   
ATOM   4539  C   PRO   153      12.870  -5.066  12.791  1.00 10.00      B   
ATOM   4540  O   PRO   153      11.937  -5.866  12.914  1.00 10.00      B   
ATOM   4541  N   ALA   154      13.969  -5.117  13.531  1.00 10.00      B   
ATOM   4542  HN  ALA   154      14.675  -4.446  13.384  1.00 10.00      B   
ATOM   4543  CA  ALA   154      14.152  -6.125  14.569  1.00 10.00      B   
ATOM   4544  CB  ALA   154      15.617  -6.525  14.666  1.00 10.00      B   
ATOM   4545  C   ALA   154      13.669  -5.585  15.906  1.00 10.00      B   
ATOM   4546  O   ALA   154      13.199  -6.334  16.765  1.00 10.00      B   
ATOM   4547  N   VAL   155      13.794  -4.275  16.068  1.00 10.00      B   
ATOM   4548  HN  VAL   155      14.176  -3.741  15.340  1.00 10.00      B   
ATOM   4549  CA  VAL   155      13.375  -3.596  17.286  1.00 10.00      B   
ATOM   4550  CB  VAL   155      14.575  -3.238  18.190  1.00 10.00      B   
ATOM   4551  CG1 VAL   155      15.040  -4.456  18.971  1.00 10.00      B   
ATOM   4552  CG2 VAL   155      15.717  -2.662  17.368  1.00 10.00      B   
ATOM   4553  C   VAL   155      12.612  -2.324  16.935  1.00 10.00      B   
ATOM   4554  O   VAL   155      12.640  -1.877  15.787  1.00 10.00      B   
ATOM   4555  N   LEU   156      11.927  -1.758  17.918  1.00 10.00      B   
ATOM   4556  HN  LEU   156      11.950  -2.165  18.809  1.00 10.00      B   
ATOM   4557  CA  LEU   156      11.155  -0.538  17.717  1.00 10.00      B   
ATOM   4558  CB  LEU   156       9.670  -0.778  18.020  1.00 10.00      B   
ATOM   4559  CG  LEU   156       8.993  -1.947  17.300  1.00 10.00      B   
ATOM   4560  CD1 LEU   156       8.690  -3.072  18.277  1.00 10.00      B   
ATOM   4561  CD2 LEU   156       7.716  -1.483  16.619  1.00 10.00      B   
ATOM   4562  C   LEU   156      11.673   0.563  18.632  1.00 10.00      B   
ATOM   4563  O   LEU   156      11.855   0.341  19.836  1.00 10.00      B   
ATOM   4564  N   GLY   157      11.912   1.739  18.069  1.00 10.00      B   
ATOM   4565  HN  GLY   157      11.772   1.855  17.095  1.00 10.00      B   
ATOM   4566  CA  GLY   157      12.393   2.848  18.862  1.00 10.00      B   
ATOM   4567  C   GLY   157      13.197   3.839  18.051  1.00 10.00      B   
ATOM   4568  O   GLY   157      14.148   3.467  17.364  1.00 10.00      B   
ATOM   4569  N   HIS   158      12.839   5.111  18.155  1.00 10.00      B   
ATOM   4570  HN  HIS   158      12.097   5.352  18.750  1.00 10.00      B   
ATOM   4571  CA  HIS   158      13.531   6.162  17.420  1.00 10.00      B   
ATOM   4572  CB  HIS   158      12.585   7.320  17.104  1.00 10.00      B   
ATOM   4573  CG  HIS   158      12.002   7.249  15.729  1.00 10.00      B   
ATOM   4574  ND1 HIS   158      12.729   7.525  14.593  1.00 10.00      B   
ATOM   4575  HD1 HIS   158      13.687   7.764  14.565  1.00 10.00      B   
ATOM   4576  CD2 HIS   158      10.755   6.929  15.305  1.00 10.00      B   
ATOM   4577  CE1 HIS   158      11.961   7.383  13.532  1.00 10.00      B   
ATOM   4578  NE2 HIS   158      10.760   7.021  13.937  1.00 10.00      B   
ATOM   4579  HE2 HIS   158       9.999   6.824  13.341  1.00 10.00      B   
ATOM   4580  C   HIS   158      14.756   6.656  18.183  1.00 10.00      B   
ATOM   4581  O   HIS   158      15.132   7.825  18.101  1.00 10.00      B   
ATOM   4582  N   ASP   159      15.377   5.746  18.917  1.00 10.00      B   
ATOM   4583  HN  ASP   159      15.035   4.828  18.922  1.00 10.00      B   
ATOM   4584  CA  ASP   159      16.563   6.059  19.696  1.00 10.00      B   
ATOM   4585  CB  ASP   159      16.365   5.659  21.159  1.00 10.00      B   
ATOM   4586  CG  ASP   159      15.583   6.685  21.950  1.00 10.00      B   
ATOM   4587  OD1 ASP   159      16.178   7.702  22.366  1.00 10.00      B   
ATOM   4588  OD2 ASP   159      14.371   6.471  22.172  1.00 10.00      B   
ATOM   4589  C   ASP   159      17.762   5.324  19.124  1.00 10.00      B   
ATOM   4590  O   ASP   159      17.605   4.319  18.427  1.00 10.00      B   
ATOM   4591  N   GLU   160      18.958   5.812  19.431  1.00 10.00      B   
ATOM   4592  HN  GLU   160      19.016   6.607  20.007  1.00 10.00      B   
ATOM   4593  CA  GLU   160      20.189   5.200  18.935  1.00 10.00      B   
ATOM   4594  CB  GLU   160      21.405   6.039  19.319  1.00 10.00      B   
ATOM   4595  CG  GLU   160      21.388   7.438  18.730  1.00 10.00      B   
ATOM   4596  CD  GLU   160      22.682   8.190  18.954  1.00 10.00      B   
ATOM   4597  OE1 GLU   160      23.585   7.651  19.633  1.00 10.00      B   
ATOM   4598  OE2 GLU   160      22.802   9.329  18.452  1.00 10.00      B   
ATOM   4599  C   GLU   160      20.346   3.771  19.439  1.00 10.00      B   
ATOM   4600  O   GLU   160      20.984   2.940  18.788  1.00 10.00      B   
ATOM   4601  N   ALA   161      19.748   3.487  20.592  1.00 10.00      B   
ATOM   4602  HN  ALA   161      19.260   4.200  21.060  1.00 10.00      B   
ATOM   4603  CA  ALA   161      19.805   2.156  21.185  1.00 10.00      B   
ATOM   4604  CB  ALA   161      19.130   2.152  22.545  1.00 10.00      B   
ATOM   4605  C   ALA   161      19.153   1.129  20.267  1.00 10.00      B   
ATOM   4606  O   ALA   161      19.648   0.016  20.115  1.00 10.00      B   
ATOM   4607  N   ALA   162      18.047   1.517  19.649  1.00 10.00      B   
ATOM   4608  HN  ALA   162      17.704   2.422  19.803  1.00 10.00      B   
ATOM   4609  CA  ALA   162      17.336   0.634  18.744  1.00 10.00      B   
ATOM   4610  CB  ALA   162      15.862   1.003  18.688  1.00 10.00      B   
ATOM   4611  C   ALA   162      17.958   0.691  17.354  1.00 10.00      B   
ATOM   4612  O   ALA   162      18.004  -0.309  16.641  1.00 10.00      B   
ATOM   4613  N   TYR   163      18.453   1.871  16.987  1.00 10.00      B   
ATOM   4614  HN  TYR   163      18.383   2.628  17.608  1.00 10.00      B   
ATOM   4615  CA  TYR   163      19.084   2.077  15.685  1.00 10.00      B   
ATOM   4616  CB  TYR   163      19.539   3.532  15.527  1.00 10.00      B   
ATOM   4617  CG  TYR   163      18.430   4.533  15.279  1.00 10.00      B   
ATOM   4618  CD1 TYR   163      18.661   5.893  15.434  1.00 10.00      B   
ATOM   4619  CD2 TYR   163      17.161   4.126  14.886  1.00 10.00      B   
ATOM   4620  CE1 TYR   163      17.662   6.818  15.205  1.00 10.00      B   
ATOM   4621  CE2 TYR   163      16.156   5.045  14.655  1.00 10.00      B   
ATOM   4622  CZ  TYR   163      16.413   6.389  14.816  1.00 10.00      B   
ATOM   4623  OH  TYR   163      15.419   7.311  14.586  1.00 10.00      B   
ATOM   4624  HH  TYR   163      15.808   8.105  14.203  1.00 10.00      B   
ATOM   4625  C   TYR   163      20.284   1.149  15.501  1.00 10.00      B   
ATOM   4626  O   TYR   163      20.446   0.521  14.451  1.00 10.00      B   
ATOM   4627  N   SER   164      21.105   1.044  16.541  1.00 10.00      B   
ATOM   4628  HN  SER   164      20.904   1.547  17.361  1.00 10.00      B   
ATOM   4629  CA  SER   164      22.295   0.204  16.503  1.00 10.00      B   
ATOM   4630  CB  SER   164      23.200   0.508  17.701  1.00 10.00      B   
ATOM   4631  OG  SER   164      22.441   0.672  18.891  1.00 10.00      B   
ATOM   4632  HG  SER   164      22.110   1.579  18.941  1.00 10.00      B   
ATOM   4633  C   SER   164      21.940  -1.283  16.453  1.00 10.00      B   
ATOM   4634  O   SER   164      22.771  -2.116  16.098  1.00 10.00      B   
ATOM   4635  N   LYS   165      20.700  -1.608  16.802  1.00 10.00      B   
ATOM   4636  HN  LYS   165      20.077  -0.902  17.078  1.00 10.00      B   
ATOM   4637  CA  LYS   165      20.246  -2.993  16.790  1.00 10.00      B   
ATOM   4638  CB  LYS   165      19.455  -3.315  18.061  1.00 10.00      B   
ATOM   4639  CG  LYS   165      20.279  -3.233  19.336  1.00 10.00      B   
ATOM   4640  CD  LYS   165      19.423  -3.491  20.565  1.00 10.00      B   
ATOM   4641  CE  LYS   165      20.234  -3.331  21.839  1.00 10.00      B   
ATOM   4642  NZ  LYS   165      19.414  -3.564  23.054  1.00 10.00      B   
ATOM   4643  HZ1 LYS   165      18.980  -4.512  23.024  1.00 10.00      B   
ATOM   4644  HZ2 LYS   165      18.659  -2.855  23.117  1.00 10.00      B   
ATOM   4645  HZ3 LYS   165      20.007  -3.495  23.905  1.00 10.00      B   
ATOM   4646  C   LYS   165      19.405  -3.284  15.553  1.00 10.00      B   
ATOM   4647  O   LYS   165      19.021  -4.426  15.306  1.00 10.00      B   
ATOM   4648  N   ASN   166      19.120  -2.244  14.781  1.00 10.00      B   
ATOM   4649  HN  ASN   166      19.448  -1.355  15.039  1.00 10.00      B   
ATOM   4650  CA  ASN   166      18.325  -2.385  13.567  1.00 10.00      B   
ATOM   4651  CB  ASN   166      17.296  -1.254  13.447  1.00 10.00      B   
ATOM   4652  CG  ASN   166      15.876  -1.751  13.642  1.00 10.00      B   
ATOM   4653  OD1 ASN   166      15.552  -2.887  13.294  1.00 10.00      B   
ATOM   4654  ND2 ASN   166      15.019  -0.909  14.196  1.00 10.00      B   
ATOM   4655 HD21 ASN   166      15.341  -0.014  14.451  1.00 10.00      B   
ATOM   4656 HD22 ASN   166      14.097  -1.210  14.342  1.00 10.00      B   
ATOM   4657  C   ASN   166      19.217  -2.436  12.334  1.00 10.00      B   
ATOM   4658  O   ASN   166      18.879  -3.075  11.336  1.00 10.00      B   
ATOM   4659  N   ARG   167      20.361  -1.765  12.408  1.00 10.00      B   
ATOM   4660  HN  ARG   167      20.571  -1.267  13.227  1.00 10.00      B   
ATOM   4661  CA  ARG   167      21.312  -1.750  11.300  1.00 10.00      B   
ATOM   4662  CB  ARG   167      22.214  -0.515  11.370  1.00 10.00      B   
ATOM   4663  CG  ARG   167      21.465   0.796  11.245  1.00 10.00      B   
ATOM   4664  CD  ARG   167      22.342   1.980  11.614  1.00 10.00      B   
ATOM   4665  NE  ARG   167      21.539   3.180  11.827  1.00 10.00      B   
ATOM   4666  HE  ARG   167      20.743   3.299  11.241  1.00 10.00      B   
ATOM   4667  CZ  ARG   167      21.805   4.111  12.742  1.00 10.00      B   
ATOM   4668  NH1 ARG   167      22.861   3.987  13.534  1.00 10.00      B   
ATOM   4669 HH11 ARG   167      23.066   4.715  14.252  1.00 10.00      B   
ATOM   4670 HH12 ARG   167      23.495   3.165  13.441  1.00 10.00      B   
ATOM   4671  NH2 ARG   167      20.986   5.145  12.891  1.00 10.00      B   
ATOM   4672 HH21 ARG   167      21.191   5.875  13.607  1.00 10.00      B   
ATOM   4673 HH22 ARG   167      20.124   5.230  12.291  1.00 10.00      B   
ATOM   4674  C   ARG   167      22.155  -3.020  11.309  1.00 10.00      B   
ATOM   4675  O   ARG   167      23.322  -3.006  11.704  1.00 10.00      B   
ATOM   4676  N   ARG   168      21.555  -4.123  10.883  1.00 10.00      B   
ATOM   4677  HN  ARG   168      20.624  -4.074  10.574  1.00 10.00      B   
ATOM   4678  CA  ARG   168      22.247  -5.402  10.859  1.00 10.00      B   
ATOM   4679  CB  ARG   168      22.074  -6.150  12.192  1.00 10.00      B   
ATOM   4680  CG  ARG   168      20.798  -5.822  12.962  1.00 10.00      B   
ATOM   4681  CD  ARG   168      19.568  -6.476  12.344  1.00 10.00      B   
ATOM   4682  NE  ARG   168      19.222  -7.740  12.993  1.00 10.00      B   
ATOM   4683  HE  ARG   168      19.861  -8.097  13.655  1.00 10.00      B   
ATOM   4684  CZ  ARG   168      18.102  -8.426  12.752  1.00 10.00      B   
ATOM   4685  NH1 ARG   168      17.214  -7.967  11.875  1.00 10.00      B   
ATOM   4686 HH11 ARG   168      16.342  -8.506  11.684  1.00 10.00      B   
ATOM   4687 HH12 ARG   168      17.379  -7.063  11.380  1.00 10.00      B   
ATOM   4688  NH2 ARG   168      17.860  -9.556  13.405  1.00 10.00      B   
ATOM   4689 HH21 ARG   168      18.542  -9.913  14.114  1.00 10.00      B   
ATOM   4690 HH22 ARG   168      16.985 -10.096  13.218  1.00 10.00      B   
ATOM   4691  C   ARG   168      21.801  -6.276   9.691  1.00 10.00      B   
ATOM   4692  O   ARG   168      20.619  -6.308   9.333  1.00 10.00      B   
ATOM   4693  N   ALA   169      22.758  -6.975   9.101  1.00 10.00      B   
ATOM   4694  HN  ALA   169      23.681  -6.896   9.435  1.00 10.00      B   
ATOM   4695  CA  ALA   169      22.486  -7.872   7.989  1.00 10.00      B   
ATOM   4696  CB  ALA   169      23.590  -7.780   6.945  1.00 10.00      B   
ATOM   4697  C   ALA   169      22.367  -9.292   8.518  1.00 10.00      B   
ATOM   4698  O   ALA   169      23.130  -9.693   9.399  1.00 10.00      B   
ATOM   4699  N   VAL   170      21.406 -10.042   8.000  1.00 10.00      B   
ATOM   4700  HN  VAL   170      20.831  -9.668   7.297  1.00 10.00      B   
ATOM   4701  CA  VAL   170      21.190 -11.414   8.447  1.00 10.00      B   
ATOM   4702  CB  VAL   170      19.775 -11.597   9.049  1.00 10.00      B   
ATOM   4703  CG1 VAL   170      19.626 -12.970   9.688  1.00 10.00      B   
ATOM   4704  CG2 VAL   170      19.473 -10.504  10.062  1.00 10.00      B   
ATOM   4705  C   VAL   170      21.386 -12.408   7.305  1.00 10.00      B   
ATOM   4706  O   VAL   170      20.878 -12.204   6.201  1.00 10.00      B   
ATOM   4707  N   LEU   171      22.135 -13.468   7.575  1.00 10.00      B   
ATOM   4708  HN  LEU   171      22.526 -13.560   8.473  1.00 10.00      B   
ATOM   4709  CA  LEU   171      22.388 -14.506   6.586  1.00 10.00      B   
ATOM   4710  CB  LEU   171      23.856 -14.938   6.622  1.00 10.00      B   
ATOM   4711  CG  LEU   171      24.881 -13.911   6.138  1.00 10.00      B   
ATOM   4712  CD1 LEU   171      26.288 -14.478   6.238  1.00 10.00      B   
ATOM   4713  CD2 LEU   171      24.579 -13.481   4.712  1.00 10.00      B   
ATOM   4714  C   LEU   171      21.496 -15.704   6.871  1.00 10.00      B   
ATOM   4715  O   LEU   171      21.669 -16.387   7.880  1.00 10.00      B   
ATOM   4716  N   VAL   172      20.530 -15.946   6.000  1.00 10.00      B   
ATOM   4717  HN  VAL   172      20.433 -15.364   5.212  1.00 10.00      B   
ATOM   4718  CA  VAL   172      19.610 -17.061   6.180  1.00 10.00      B   
ATOM   4719  CB  VAL   172      18.167 -16.579   6.443  1.00 10.00      B   
ATOM   4720  CG1 VAL   172      18.057 -15.942   7.818  1.00 10.00      B   
ATOM   4721  CG2 VAL   172      17.713 -15.608   5.363  1.00 10.00      B   
ATOM   4722  C   VAL   172      19.616 -17.995   4.976  1.00 10.00      B   
ATOM   4723  O   VAL   172      20.025 -17.611   3.877  1.00 10.00      B   
ATOM   4724  N   TYR   173      19.174 -19.225   5.198  1.00 10.00      B   
ATOM   4725  HN  TYR   173      18.881 -19.467   6.102  1.00 10.00      B   
ATOM   4726  CA  TYR   173      19.101 -20.225   4.143  1.00 10.00      B   
ATOM   4727  CB  TYR   173      19.675 -21.562   4.623  1.00 10.00      B   
ATOM   4728  CG  TYR   173      21.165 -21.562   4.888  1.00 10.00      B   
ATOM   4729  CD1 TYR   173      21.659 -21.676   6.182  1.00 10.00      B   
ATOM   4730  CD2 TYR   173      22.080 -21.460   3.846  1.00 10.00      B   
ATOM   4731  CE1 TYR   173      23.017 -21.687   6.430  1.00 10.00      B   
ATOM   4732  CE2 TYR   173      23.441 -21.469   4.085  1.00 10.00      B   
ATOM   4733  CZ  TYR   173      23.904 -21.585   5.381  1.00 10.00      B   
ATOM   4734  OH  TYR   173      25.260 -21.597   5.628  1.00 10.00      B   
ATOM   4735  HH  TYR   173      25.495 -22.428   6.064  1.00 10.00      B   
ATOM   4736  C   TYR   173      17.650 -20.422   3.731  1.00 10.00      B   
ATOM   4737  O   TYR   173      16.823 -20.842   4.546  1.00 10.00      B   
ATOM   4738  N   LEU   174      17.339 -20.111   2.484  1.00 10.00      B   
ATOM   4739  HN  LEU   174      18.038 -19.782   1.881  1.00 10.00      B   
ATOM   4740  CB  LEU   174      15.532 -18.979   1.263  1.00 10.00      B   
ATOM   4741  CG  LEU   174      15.363 -17.727   2.130  1.00 10.00      B   
ATOM   4742  CD1 LEU   174      14.904 -16.549   1.282  1.00 10.00      B   
ATOM   4743  CD2 LEU   174      14.383 -17.984   3.266  1.00 10.00      B   
ATOM   4744  CA  LEU   174      15.979 -20.253   1.986  1.00 10.00      B   
ATOM   4745  C   LEU   174      15.848 -21.471   1.078  1.00 10.00      B   
ATOM   4746  O   LEU   174      15.478 -21.310  -0.104  1.00 10.00      B   
ATOM   4747  OXT LEU   174      16.126 -22.593   1.553  1.00 10.00      B   
END
