# Supplementary material for: Large-scale discovery of protein interactions at residue resolution using co-evolution calculated from genomic sequences
Source: Nat Commun. 2021 Mar 2;12:1396. doi: 10.1038/s41467-021-21636-z (PMC7925567; doi:10.1038/s41467-021-21636-z)
Supplement: Supplementary file 13 — Supplementary Data 11 [file 41467_2021_21636_MOESM13_ESM.zip › supplementary_prediction/cep_tp00839_TOLB_PAL/models/haddock_top_3_haddock_79w.pdb]

REMARK FILENAME="haddock_79w.pdb0"
REMARK ===============================================================
REMARK HADDOCK run for haddock
REMARK initial structure: haddock_79.pdb
REMARK final NOE weights: unambig 50 amb: 50
REMARK ===============================================================
REMARK            total,bonds,angles,improper,dihe,vdw,elec,air,cdih,coup,rdcs,vean,dani,xpcs,rg
REMARK energies: -408.926, 0, 0, 0, 0, -59.3839, -513.608, 164.066, 0, 0, 0, 0, 0, 0, 0
REMARK ===============================================================
REMARK            bonds,angles,impropers,dihe,air,cdih,coup,rdcs,vean,dani,xpcs
REMARK rms-dev.: 0,0,0,0,7.9982,0,0, 0, 0, 0, 0
REMARK ===============================================================
REMARK               air,cdih,coup,rdcs,vean,dani,xpcs
REMARK               >0.3,>5,>1,>0,>5,>0.2,>0.2
REMARK violations.: 2, 0, 0, 0, 0, 0, 0
REMARK ===============================================================
REMARK                        CVpartition#,violations,rms
REMARK AIRs cross-validation: 2, 0, NaN
REMARK ===============================================================
REMARK NCS energy: 0
REMARK ===============================================================
REMARK Symmetry energy: 0
REMARK ===============================================================
REMARK Desolvation energy: -7.37093
REMARK Internal energy free molecules: 80371
REMARK Internal energy complex: -19555.8
REMARK Binding energy: -100507
REMARK ===============================================================
REMARK buried surface area: 2301.68
REMARK ===============================================================
REMARK water - chain1: 0 0 0
REMARK water - chain2: 0 0 0
REMARK water - chain3: 0 0 0
REMARK water - chain4: 0 0 0
REMARK water - chain5: 0 0 0
REMARK water - chain6: 0 0 0
REMARK ===============================================================
REMARK water - water: 0 0 0
REMARK ===============================================================
REMARK DATE:05-Aug-2020  10:44:15       created by user: he47
REMARK VERSION:1.3
ATOM      1  CB  ASP    32     -18.634   7.374  19.386  1.00 10.00      A   
ATOM      2  CG  ASP    32     -18.064   7.973  20.650  1.00 10.00      A   
ATOM      3  OD1 ASP    32     -18.286   9.175  20.889  1.00 10.00      A   
ATOM      4  OD2 ASP    32     -17.397   7.243  21.415  1.00 10.00      A   
ATOM      5  C   ASP    32     -18.234   6.856  16.980  1.00 10.00      A   
ATOM      6  O   ASP    32     -17.379   6.390  16.227  1.00 10.00      A   
ATOM      7  N   ASP    32     -18.039   9.191  17.803  1.00 10.00      A   
ATOM      8  HT1 ASP    32     -17.442   9.455  16.992  1.00 10.00      A   
ATOM      9  HT2 ASP    32     -17.785   9.789  18.616  1.00 10.00      A   
ATOM     10  HT3 ASP    32     -19.035   9.363  17.556  1.00 10.00      A   
ATOM     11  CA  ASP    32     -17.839   7.760  18.140  1.00 10.00      A   
ATOM     12  N   SER    33     -19.529   6.600  16.845  1.00 10.00      A   
ATOM     13  HN  SER    33     -20.167   6.988  17.485  1.00 10.00      A   
ATOM     14  CA  SER    33     -20.035   5.749  15.777  1.00 10.00      A   
ATOM     15  CB  SER    33     -21.094   4.793  16.331  1.00 10.00      A   
ATOM     16  OG  SER    33     -21.461   5.146  17.657  1.00 10.00      A   
ATOM     17  HG  SER    33     -22.423   5.111  17.742  1.00 10.00      A   
ATOM     18  C   SER    33     -20.622   6.590  14.648  1.00 10.00      A   
ATOM     19  O   SER    33     -20.824   7.797  14.803  1.00 10.00      A   
ATOM     20  N   GLY    34     -20.898   5.955  13.518  1.00 10.00      A   
ATOM     21  HN  GLY    34     -20.720   4.989  13.449  1.00 10.00      A   
ATOM     22  CA  GLY    34     -21.461   6.669  12.390  1.00 10.00      A   
ATOM     23  C   GLY    34     -22.975   6.707  12.430  1.00 10.00      A   
ATOM     24  O   GLY    34     -23.576   6.865  13.495  1.00 10.00      A   
ATOM     25  N   ARG    35     -23.590   6.567  11.265  1.00 10.00      A   
ATOM     26  HN  ARG    35     -23.051   6.455  10.451  1.00 10.00      A   
ATOM     27  CA  ARG    35     -25.043   6.578  11.160  1.00 10.00      A   
ATOM     28  CB  ARG    35     -25.469   7.282   9.871  1.00 10.00      A   
ATOM     29  CG  ARG    35     -26.944   7.641   9.804  1.00 10.00      A   
ATOM     30  CD  ARG    35     -27.261   8.370   8.509  1.00 10.00      A   
ATOM     31  NE  ARG    35     -28.606   8.940   8.501  1.00 10.00      A   
ATOM     32  HE  ARG    35     -29.366   8.318   8.661  1.00 10.00      A   
ATOM     33  CZ  ARG    35     -28.862  10.236   8.313  1.00 10.00      A   
ATOM     34  NH1 ARG    35     -27.865  11.100   8.148  1.00 10.00      A   
ATOM     35 HH11 ARG    35     -26.878  10.767   8.155  1.00 10.00      A   
ATOM     36 HH12 ARG    35     -28.067  12.113   8.001  1.00 10.00      A   
ATOM     37  NH2 ARG    35     -30.113  10.657   8.254  1.00 10.00      A   
ATOM     38 HH21 ARG    35     -30.902   9.966   8.343  1.00 10.00      A   
ATOM     39 HH22 ARG    35     -30.327  11.668   8.110  1.00 10.00      A   
ATOM     40  C   ARG    35     -25.585   5.149  11.194  1.00 10.00      A   
ATOM     41  O   ARG    35     -25.152   4.297  10.414  1.00 10.00      A   
ATOM     42  N   PRO    36     -26.521   4.867  12.113  1.00 10.00      A   
ATOM     43  CA  PRO    36     -27.124   3.534  12.250  1.00 10.00      A   
ATOM     44  CB  PRO    36     -28.035   3.667  13.480  1.00 10.00      A   
ATOM     45  CG  PRO    36     -27.585   4.910  14.168  1.00 10.00      A   
ATOM     46  CD  PRO    36     -27.069   5.815  13.090  1.00 10.00      A   
ATOM     47  C   PRO    36     -27.951   3.159  11.025  1.00 10.00      A   
ATOM     48  O   PRO    36     -28.907   3.850  10.672  1.00 10.00      A   
ATOM     49  N   ILE    37     -27.577   2.067  10.379  1.00 10.00      A   
ATOM     50  HN  ILE    37     -26.810   1.550  10.712  1.00 10.00      A   
ATOM     51  CA  ILE    37     -28.283   1.606   9.195  1.00 10.00      A   
ATOM     52  CB  ILE    37     -27.443   1.826   7.913  1.00 10.00      A   
ATOM     53  CG1 ILE    37     -28.206   1.369   6.668  1.00 10.00      A   
ATOM     54  CG2 ILE    37     -26.094   1.130   8.014  1.00 10.00      A   
ATOM     55  CD1 ILE    37     -27.630   1.893   5.370  1.00 10.00      A   
ATOM     56  C   ILE    37     -28.676   0.137   9.339  1.00 10.00      A   
ATOM     57  O   ILE    37     -27.912  -0.672   9.871  1.00 10.00      A   
ATOM     58  N   GLY    38     -29.874  -0.196   8.886  1.00 10.00      A   
ATOM     59  HN  GLY    38     -30.439   0.491   8.465  1.00 10.00      A   
ATOM     60  CA  GLY    38     -30.346  -1.558   8.981  1.00 10.00      A   
ATOM     61  C   GLY    38     -30.111  -2.322   7.699  1.00 10.00      A   
ATOM     62  O   GLY    38     -30.616  -1.945   6.645  1.00 10.00      A   
ATOM     63  N   VAL    39     -29.329  -3.385   7.779  1.00 10.00      A   
ATOM     64  HN  VAL    39     -28.949  -3.637   8.645  1.00 10.00      A   
ATOM     65  CA  VAL    39     -29.037  -4.201   6.610  1.00 10.00      A   
ATOM     66  CB  VAL    39     -27.517  -4.406   6.411  1.00 10.00      A   
ATOM     67  CG1 VAL    39     -27.238  -5.159   5.116  1.00 10.00      A   
ATOM     68  CG2 VAL    39     -26.784  -3.074   6.424  1.00 10.00      A   
ATOM     69  C   VAL    39     -29.718  -5.558   6.740  1.00 10.00      A   
ATOM     70  O   VAL    39     -29.422  -6.324   7.658  1.00 10.00      A   
ATOM     71  N   VAL    40     -30.636  -5.840   5.833  1.00 10.00      A   
ATOM     72  HN  VAL    40     -30.827  -5.184   5.122  1.00 10.00      A   
ATOM     73  CA  VAL    40     -31.361  -7.102   5.843  1.00 10.00      A   
ATOM     74  CB  VAL    40     -32.857  -6.886   5.510  1.00 10.00      A   
ATOM     75  CG1 VAL    40     -33.613  -8.209   5.470  1.00 10.00      A   
ATOM     76  CG2 VAL    40     -33.492  -5.940   6.520  1.00 10.00      A   
ATOM     77  C   VAL    40     -30.743  -8.063   4.832  1.00 10.00      A   
ATOM     78  O   VAL    40     -30.493  -7.684   3.687  1.00 10.00      A   
ATOM     79  N   PRO    41     -30.461  -9.310   5.254  1.00 10.00      A   
ATOM     80  CA  PRO    41     -29.874 -10.330   4.379  1.00 10.00      A   
ATOM     81  CB  PRO    41     -29.891 -11.597   5.240  1.00 10.00      A   
ATOM     82  CG  PRO    41     -29.907 -11.097   6.642  1.00 10.00      A   
ATOM     83  CD  PRO    41     -30.693  -9.820   6.617  1.00 10.00      A   
ATOM     84  C   PRO    41     -30.715 -10.539   3.122  1.00 10.00      A   
ATOM     85  O   PRO    41     -31.944 -10.579   3.185  1.00 10.00      A   
ATOM     86  N   PHE    42     -30.043 -10.667   1.988  1.00 10.00      A   
ATOM     87  HN  PHE    42     -29.064 -10.637   2.009  1.00 10.00      A   
ATOM     88  CA  PHE    42     -30.719 -10.862   0.715  1.00 10.00      A   
ATOM     89  CB  PHE    42     -29.728 -10.729  -0.445  1.00 10.00      A   
ATOM     90  CG  PHE    42     -29.359  -9.308  -0.775  1.00 10.00      A   
ATOM     91  CD1 PHE    42     -28.872  -8.453   0.203  1.00 10.00      A   
ATOM     92  CD2 PHE    42     -29.496  -8.826  -2.066  1.00 10.00      A   
ATOM     93  CE1 PHE    42     -28.532  -7.149  -0.098  1.00 10.00      A   
ATOM     94  CE2 PHE    42     -29.159  -7.522  -2.374  1.00 10.00      A   
ATOM     95  CZ  PHE    42     -28.676  -6.682  -1.388  1.00 10.00      A   
ATOM     96  C   PHE    42     -31.425 -12.214   0.672  1.00 10.00      A   
ATOM     97  O   PHE    42     -30.811 -13.253   0.924  1.00 10.00      A   
ATOM     98  N   GLN    43     -32.717 -12.188   0.366  1.00 10.00      A   
ATOM     99  HN  GLN    43     -33.145 -11.322   0.184  1.00 10.00      A   
ATOM    100  CA  GLN    43     -33.519 -13.403   0.300  1.00 10.00      A   
ATOM    101  CB  GLN    43     -35.008 -13.060   0.218  1.00 10.00      A   
ATOM    102  CG  GLN    43     -35.925 -14.265   0.373  1.00 10.00      A   
ATOM    103  CD  GLN    43     -37.336 -14.002  -0.115  1.00 10.00      A   
ATOM    104  OE1 GLN    43     -37.822 -12.871  -0.082  1.00 10.00      A   
ATOM    105  NE2 GLN    43     -38.004 -15.047  -0.577  1.00 10.00      A   
ATOM    106 HE21 GLN    43     -37.554 -15.918  -0.582  1.00 10.00      A   
ATOM    107 HE22 GLN    43     -38.922 -14.911  -0.893  1.00 10.00      A   
ATOM    108  C   GLN    43     -33.115 -14.277  -0.885  1.00 10.00      A   
ATOM    109  O   GLN    43     -33.321 -13.909  -2.042  1.00 10.00      A   
ATOM    110  N   TRP    44     -32.530 -15.426  -0.584  1.00 10.00      A   
ATOM    111  HN  TRP    44     -32.379 -15.649   0.359  1.00 10.00      A   
ATOM    112  CA  TRP    44     -32.104 -16.367  -1.609  1.00 10.00      A   
ATOM    113  CB  TRP    44     -30.890 -17.163  -1.111  1.00 10.00      A   
ATOM    114  CG  TRP    44     -30.518 -18.354  -1.946  1.00 10.00      A   
ATOM    115  CD1 TRP    44     -30.604 -19.665  -1.578  1.00 10.00      A   
ATOM    116  CD2 TRP    44     -29.993 -18.346  -3.278  1.00 10.00      A   
ATOM    117  NE1 TRP    44     -30.165 -20.473  -2.595  1.00 10.00      A   
ATOM    118  HE1 TRP    44     -30.129 -21.458  -2.570  1.00 10.00      A   
ATOM    119  CE2 TRP    44     -29.787 -19.688  -3.652  1.00 10.00      A   
ATOM    120  CE3 TRP    44     -29.684 -17.337  -4.192  1.00 10.00      A   
ATOM    121  CZ2 TRP    44     -29.281 -20.045  -4.897  1.00 10.00      A   
ATOM    122  CZ3 TRP    44     -29.180 -17.694  -5.428  1.00 10.00      A   
ATOM    123  CH2 TRP    44     -28.986 -19.036  -5.771  1.00 10.00      A   
ATOM    124  C   TRP    44     -33.258 -17.297  -1.972  1.00 10.00      A   
ATOM    125  O   TRP    44     -33.629 -18.179  -1.195  1.00 10.00      A   
ATOM    126  N   ALA    45     -33.827 -17.090  -3.151  1.00 10.00      A   
ATOM    127  HN  ALA    45     -33.485 -16.373  -3.729  1.00 10.00      A   
ATOM    128  CA  ALA    45     -34.947 -17.901  -3.613  1.00 10.00      A   
ATOM    129  CB  ALA    45     -35.916 -17.048  -4.421  1.00 10.00      A   
ATOM    130  C   ALA    45     -34.475 -19.104  -4.428  1.00 10.00      A   
ATOM    131  O   ALA    45     -34.941 -19.334  -5.545  1.00 10.00      A   
ATOM    132  N   GLY    46     -33.557 -19.871  -3.861  1.00 10.00      A   
ATOM    133  HN  GLY    46     -33.237 -19.653  -2.960  1.00 10.00      A   
ATOM    134  CA  GLY    46     -33.039 -21.037  -4.545  1.00 10.00      A   
ATOM    135  C   GLY    46     -32.773 -22.179  -3.587  1.00 10.00      A   
ATOM    136  O   GLY    46     -33.190 -22.122  -2.427  1.00 10.00      A   
ATOM    137  N   PRO    47     -32.075 -23.231  -4.038  1.00 10.00      A   
ATOM    138  CA  PRO    47     -31.762 -24.389  -3.200  1.00 10.00      A   
ATOM    139  CB  PRO    47     -31.305 -25.438  -4.215  1.00 10.00      A   
ATOM    140  CG  PRO    47     -30.737 -24.646  -5.342  1.00 10.00      A   
ATOM    141  CD  PRO    47     -31.533 -23.371  -5.403  1.00 10.00      A   
ATOM    142  C   PRO    47     -30.641 -24.087  -2.211  1.00 10.00      A   
ATOM    143  O   PRO    47     -29.733 -23.306  -2.510  1.00 10.00      A   
ATOM    144  N   GLY    48     -30.717 -24.701  -1.035  1.00 10.00      A   
ATOM    145  HN  GLY    48     -31.473 -25.299  -0.858  1.00 10.00      A   
ATOM    146  CA  GLY    48     -29.710 -24.498  -0.013  1.00 10.00      A   
ATOM    147  C   GLY    48     -29.640 -23.064   0.469  1.00 10.00      A   
ATOM    148  O   GLY    48     -30.669 -22.436   0.729  1.00 10.00      A   
ATOM    149  N   ALA    49     -28.424 -22.549   0.581  1.00 10.00      A   
ATOM    150  HN  ALA    49     -27.649 -23.104   0.340  1.00 10.00      A   
ATOM    151  CA  ALA    49     -28.201 -21.185   1.034  1.00 10.00      A   
ATOM    152  CB  ALA    49     -27.317 -21.182   2.272  1.00 10.00      A   
ATOM    153  C   ALA    49     -27.553 -20.360  -0.068  1.00 10.00      A   
ATOM    154  O   ALA    49     -27.086 -20.908  -1.071  1.00 10.00      A   
ATOM    155  N   ALA    50     -27.527 -19.048   0.116  1.00 10.00      A   
ATOM    156  HN  ALA    50     -27.915 -18.671   0.937  1.00 10.00      A   
ATOM    157  CA  ALA    50     -26.933 -18.147  -0.863  1.00 10.00      A   
ATOM    158  CB  ALA    50     -27.175 -16.700  -0.468  1.00 10.00      A   
ATOM    159  C   ALA    50     -25.437 -18.409  -0.993  1.00 10.00      A   
ATOM    160  O   ALA    50     -24.723 -18.464   0.007  1.00 10.00      A   
ATOM    161  N   PRO    51     -24.949 -18.590  -2.231  1.00 10.00      A   
ATOM    162  CA  PRO    51     -23.526 -18.845  -2.492  1.00 10.00      A   
ATOM    163  CB  PRO    51     -23.454 -18.987  -4.020  1.00 10.00      A   
ATOM    164  CG  PRO    51     -24.711 -18.368  -4.533  1.00 10.00      A   
ATOM    165  CD  PRO    51     -25.744 -18.573  -3.467  1.00 10.00      A   
ATOM    166  C   PRO    51     -22.646 -17.686  -2.020  1.00 10.00      A   
ATOM    167  O   PRO    51     -21.516 -17.887  -1.574  1.00 10.00      A   
ATOM    168  N   GLU    52     -23.183 -16.478  -2.111  1.00 10.00      A   
ATOM    169  HN  GLU    52     -24.095 -16.389  -2.455  1.00 10.00      A   
ATOM    170  CA  GLU    52     -22.469 -15.283  -1.693  1.00 10.00      A   
ATOM    171  CB  GLU    52     -22.058 -14.455  -2.914  1.00 10.00      A   
ATOM    172  CG  GLU    52     -21.070 -13.339  -2.613  1.00 10.00      A   
ATOM    173  CD  GLU    52     -19.731 -13.857  -2.127  1.00 10.00      A   
ATOM    174  OE1 GLU    52     -19.581 -14.079  -0.908  1.00 10.00      A   
ATOM    175  OE2 GLU    52     -18.822 -14.049  -2.964  1.00 10.00      A   
ATOM    176  C   GLU    52     -23.355 -14.461  -0.767  1.00 10.00      A   
ATOM    177  O   GLU    52     -24.542 -14.266  -1.046  1.00 10.00      A   
ATOM    178  N   ASP    53     -22.784 -13.989   0.330  1.00 10.00      A   
ATOM    179  HN  ASP    53     -21.831 -14.159   0.487  1.00 10.00      A   
ATOM    180  CA  ASP    53     -23.534 -13.200   1.299  1.00 10.00      A   
ATOM    181  CB  ASP    53     -22.914 -13.324   2.691  1.00 10.00      A   
ATOM    182  CG  ASP    53     -23.913 -13.093   3.810  1.00 10.00      A   
ATOM    183  OD1 ASP    53     -24.672 -12.098   3.756  1.00 10.00      A   
ATOM    184  OD2 ASP    53     -23.939 -13.908   4.761  1.00 10.00      A   
ATOM    185  C   ASP    53     -23.566 -11.741   0.874  1.00 10.00      A   
ATOM    186  O   ASP    53     -22.769 -10.927   1.344  1.00 10.00      A   
ATOM    187  N   ILE    54     -24.481 -11.423  -0.033  1.00 10.00      A   
ATOM    188  HN  ILE    54     -25.069 -12.129  -0.377  1.00 10.00      A   
ATOM    189  CA  ILE    54     -24.627 -10.064  -0.544  1.00 10.00      A   
ATOM    190  CB  ILE    54     -25.762  -9.960  -1.587  1.00 10.00      A   
ATOM    191  CG1 ILE    54     -25.719 -11.148  -2.560  1.00 10.00      A   
ATOM    192  CG2 ILE    54     -25.675  -8.644  -2.347  1.00 10.00      A   
ATOM    193  CD1 ILE    54     -24.473 -11.210  -3.421  1.00 10.00      A   
ATOM    194  C   ILE    54     -24.884  -9.074   0.591  1.00 10.00      A   
ATOM    195  O   ILE    54     -24.332  -7.974   0.602  1.00 10.00      A   
ATOM    196  N   GLY    55     -25.710  -9.481   1.550  1.00 10.00      A   
ATOM    197  HN  GLY    55     -26.110 -10.374   1.491  1.00 10.00      A   
ATOM    198  CA  GLY    55     -26.021  -8.625   2.680  1.00 10.00      A   
ATOM    199  C   GLY    55     -24.797  -8.331   3.525  1.00 10.00      A   
ATOM    200  O   GLY    55     -24.603  -7.204   3.983  1.00 10.00      A   
ATOM    201  N   GLY    56     -23.966  -9.350   3.724  1.00 10.00      A   
ATOM    202  HN  GLY    56     -24.186 -10.228   3.342  1.00 10.00      A   
ATOM    203  CA  GLY    56     -22.753  -9.191   4.505  1.00 10.00      A   
ATOM    204  C   GLY    56     -21.778  -8.237   3.844  1.00 10.00      A   
ATOM    205  O   GLY    56     -21.072  -7.490   4.524  1.00 10.00      A   
ATOM    206  N   ILE    57     -21.747  -8.261   2.515  1.00 10.00      A   
ATOM    207  HN  ILE    57     -22.337  -8.882   2.034  1.00 10.00      A   
ATOM    208  CA  ILE    57     -20.862  -7.390   1.749  1.00 10.00      A   
ATOM    209  CB  ILE    57     -20.903  -7.726   0.241  1.00 10.00      A   
ATOM    210  CG1 ILE    57     -20.512  -9.188   0.006  1.00 10.00      A   
ATOM    211  CG2 ILE    57     -19.985  -6.798  -0.544  1.00 10.00      A   
ATOM    212  CD1 ILE    57     -20.851  -9.694  -1.380  1.00 10.00      A   
ATOM    213  C   ILE    57     -21.261  -5.934   1.949  1.00 10.00      A   
ATOM    214  O   ILE    57     -20.424  -5.090   2.271  1.00 10.00      A   
ATOM    215  N   VAL    58     -22.551  -5.659   1.779  1.00 10.00      A   
ATOM    216  HN  VAL    58     -23.165  -6.387   1.535  1.00 10.00      A   
ATOM    217  CA  VAL    58     -23.081  -4.308   1.940  1.00 10.00      A   
ATOM    218  CB  VAL    58     -24.596  -4.254   1.641  1.00 10.00      A   
ATOM    219  CG1 VAL    58     -25.133  -2.837   1.784  1.00 10.00      A   
ATOM    220  CG2 VAL    58     -24.888  -4.796   0.251  1.00 10.00      A   
ATOM    221  C   VAL    58     -22.825  -3.800   3.357  1.00 10.00      A   
ATOM    222  O   VAL    58     -22.417  -2.655   3.555  1.00 10.00      A   
ATOM    223  N   ALA    59     -23.058  -4.669   4.336  1.00 10.00      A   
ATOM    224  HN  ALA    59     -23.382  -5.567   4.110  1.00 10.00      A   
ATOM    225  CA  ALA    59     -22.851  -4.321   5.737  1.00 10.00      A   
ATOM    226  CB  ALA    59     -23.335  -5.442   6.643  1.00 10.00      A   
ATOM    227  C   ALA    59     -21.382  -4.016   6.005  1.00 10.00      A   
ATOM    228  O   ALA    59     -21.054  -3.088   6.743  1.00 10.00      A   
ATOM    229  N   ALA    60     -20.501  -4.791   5.389  1.00 10.00      A   
ATOM    230  HN  ALA    60     -20.825  -5.509   4.798  1.00 10.00      A   
ATOM    231  CA  ALA    60     -19.069  -4.603   5.561  1.00 10.00      A   
ATOM    232  CB  ALA    60     -18.297  -5.773   4.970  1.00 10.00      A   
ATOM    233  C   ALA    60     -18.612  -3.287   4.941  1.00 10.00      A   
ATOM    234  O   ALA    60     -17.910  -2.508   5.578  1.00 10.00      A   
ATOM    235  N   ASP    61     -19.038  -3.040   3.709  1.00 10.00      A   
ATOM    236  HN  ASP    61     -19.620  -3.699   3.264  1.00 10.00      A   
ATOM    237  CA  ASP    61     -18.667  -1.821   2.986  1.00 10.00      A   
ATOM    238  CB  ASP    61     -19.334  -1.787   1.607  1.00 10.00      A   
ATOM    239  CG  ASP    61     -18.663  -2.686   0.591  1.00 10.00      A   
ATOM    240  OD1 ASP    61     -17.530  -3.142   0.850  1.00 10.00      A   
ATOM    241  OD2 ASP    61     -19.266  -2.938  -0.477  1.00 10.00      A   
ATOM    242  C   ASP    61     -19.035  -0.561   3.766  1.00 10.00      A   
ATOM    243  O   ASP    61     -18.214   0.346   3.933  1.00 10.00      A   
ATOM    244  N   LEU    62     -20.268  -0.515   4.253  1.00 10.00      A   
ATOM    245  HN  LEU    62     -20.872  -1.274   4.094  1.00 10.00      A   
ATOM    246  CA  LEU    62     -20.757   0.637   5.007  1.00 10.00      A   
ATOM    247  CB  LEU    62     -22.270   0.542   5.208  1.00 10.00      A   
ATOM    248  CG  LEU    62     -23.114   0.484   3.931  1.00 10.00      A   
ATOM    249  CD1 LEU    62     -24.576   0.259   4.268  1.00 10.00      A   
ATOM    250  CD2 LEU    62     -22.938   1.751   3.104  1.00 10.00      A   
ATOM    251  C   LEU    62     -20.042   0.793   6.350  1.00 10.00      A   
ATOM    252  O   LEU    62     -19.989   1.887   6.916  1.00 10.00      A   
ATOM    253  N   ARG    63     -19.493  -0.302   6.853  1.00 10.00      A   
ATOM    254  HN  ARG    63     -19.566  -1.145   6.359  1.00 10.00      A   
ATOM    255  CA  ARG    63     -18.781  -0.279   8.121  1.00 10.00      A   
ATOM    256  CB  ARG    63     -18.904  -1.630   8.832  1.00 10.00      A   
ATOM    257  CG  ARG    63     -18.121  -1.737  10.129  1.00 10.00      A   
ATOM    258  CD  ARG    63     -18.686  -2.820  11.033  1.00 10.00      A   
ATOM    259  NE  ARG    63     -19.741  -2.307  11.904  1.00 10.00      A   
ATOM    260  HE  ARG    63     -19.603  -1.415  12.296  1.00 10.00      A   
ATOM    261  CZ  ARG    63     -20.852  -2.975  12.214  1.00 10.00      A   
ATOM    262  NH1 ARG    63     -21.063  -4.196  11.727  1.00 10.00      A   
ATOM    263 HH11 ARG    63     -21.933  -4.717  11.976  1.00 10.00      A   
ATOM    264 HH12 ARG    63     -20.359  -4.641  11.099  1.00 10.00      A   
ATOM    265  NH2 ARG    63     -21.764  -2.413  12.996  1.00 10.00      A   
ATOM    266 HH21 ARG    63     -22.638  -2.932  13.241  1.00 10.00      A   
ATOM    267 HH22 ARG    63     -21.619  -1.445  13.371  1.00 10.00      A   
ATOM    268  C   ARG    63     -17.316   0.101   7.914  1.00 10.00      A   
ATOM    269  O   ARG    63     -16.754   0.871   8.696  1.00 10.00      A   
ATOM    270  N   ASN    64     -16.719  -0.428   6.844  1.00 10.00      A   
ATOM    271  HN  ASN    64     -17.238  -1.027   6.259  1.00 10.00      A   
ATOM    272  CA  ASN    64     -15.317  -0.160   6.511  1.00 10.00      A   
ATOM    273  CB  ASN    64     -14.909  -0.919   5.243  1.00 10.00      A   
ATOM    274  CG  ASN    64     -14.851  -2.423   5.415  1.00 10.00      A   
ATOM    275  OD1 ASN    64     -14.650  -2.934   6.517  1.00 10.00      A   
ATOM    276  ND2 ASN    64     -15.030  -3.145   4.317  1.00 10.00      A   
ATOM    277 HD21 ASN    64     -15.190  -2.667   3.469  1.00 10.00      A   
ATOM    278 HD22 ASN    64     -14.992  -4.124   4.391  1.00 10.00      A   
ATOM    279  C   ASN    64     -15.073   1.326   6.286  1.00 10.00      A   
ATOM    280  O   ASN    64     -14.055   1.877   6.717  1.00 10.00      A   
ATOM    281  N   SER    65     -16.020   1.970   5.613  1.00 10.00      A   
ATOM    282  HN  SER    65     -16.811   1.473   5.311  1.00 10.00      A   
ATOM    283  CA  SER    65     -15.921   3.391   5.312  1.00 10.00      A   
ATOM    284  CB  SER    65     -17.089   3.815   4.419  1.00 10.00      A   
ATOM    285  OG  SER    65     -18.240   3.030   4.687  1.00 10.00      A   
ATOM    286  HG  SER    65     -18.215   2.226   4.149  1.00 10.00      A   
ATOM    287  C   SER    65     -15.890   4.234   6.585  1.00 10.00      A   
ATOM    288  O   SER    65     -15.420   5.373   6.576  1.00 10.00      A   
ATOM    289  N   GLY    66     -16.391   3.666   7.677  1.00 10.00      A   
ATOM    290  HN  GLY    66     -16.734   2.748   7.625  1.00 10.00      A   
ATOM    291  CA  GLY    66     -16.417   4.370   8.942  1.00 10.00      A   
ATOM    292  C   GLY    66     -17.401   5.519   8.930  1.00 10.00      A   
ATOM    293  O   GLY    66     -17.254   6.482   9.683  1.00 10.00      A   
ATOM    294  N   LYS    67     -18.398   5.421   8.062  1.00 10.00      A   
ATOM    295  HN  LYS    67     -18.446   4.634   7.480  1.00 10.00      A   
ATOM    296  CA  LYS    67     -19.417   6.452   7.943  1.00 10.00      A   
ATOM    297  CB  LYS    67     -19.537   6.930   6.491  1.00 10.00      A   
ATOM    298  CG  LYS    67     -18.312   7.663   5.961  1.00 10.00      A   
ATOM    299  CD  LYS    67     -18.076   8.969   6.703  1.00 10.00      A   
ATOM    300  CE  LYS    67     -16.982   9.788   6.038  1.00 10.00      A   
ATOM    301  NZ  LYS    67     -16.641  10.998   6.831  1.00 10.00      A   
ATOM    302  HZ1 LYS    67     -16.125  10.726   7.701  1.00 10.00      A   
ATOM    303  HZ2 LYS    67     -17.508  11.505   7.100  1.00 10.00      A   
ATOM    304  HZ3 LYS    67     -16.044  11.636   6.271  1.00 10.00      A   
ATOM    305  C   LYS    67     -20.764   5.935   8.430  1.00 10.00      A   
ATOM    306  O   LYS    67     -21.605   6.701   8.907  1.00 10.00      A   
ATOM    307  N   PHE    68     -20.963   4.629   8.319  1.00 10.00      A   
ATOM    308  HN  PHE    68     -20.251   4.062   7.955  1.00 10.00      A   
ATOM    309  CA  PHE    68     -22.210   4.015   8.740  1.00 10.00      A   
ATOM    310  CB  PHE    68     -22.965   3.438   7.540  1.00 10.00      A   
ATOM    311  CG  PHE    68     -23.498   4.479   6.604  1.00 10.00      A   
ATOM    312  CD1 PHE    68     -22.872   4.726   5.395  1.00 10.00      A   
ATOM    313  CD2 PHE    68     -24.621   5.214   6.936  1.00 10.00      A   
ATOM    314  CE1 PHE    68     -23.357   5.688   4.534  1.00 10.00      A   
ATOM    315  CE2 PHE    68     -25.113   6.178   6.080  1.00 10.00      A   
ATOM    316  CZ  PHE    68     -24.478   6.415   4.877  1.00 10.00      A   
ATOM    317  C   PHE    68     -21.964   2.921   9.763  1.00 10.00      A   
ATOM    318  O   PHE    68     -20.861   2.376   9.860  1.00 10.00      A   
ATOM    319  N   ASN    69     -22.997   2.618  10.528  1.00 10.00      A   
ATOM    320  HN  ASN    69     -23.841   3.110  10.405  1.00 10.00      A   
ATOM    321  CA  ASN    69     -22.930   1.582  11.542  1.00 10.00      A   
ATOM    322  CB  ASN    69     -22.978   2.192  12.946  1.00 10.00      A   
ATOM    323  CG  ASN    69     -22.743   1.168  14.042  1.00 10.00      A   
ATOM    324  OD1 ASN    69     -22.056   0.166  13.841  1.00 10.00      A   
ATOM    325  ND2 ASN    69     -23.303   1.418  15.212  1.00 10.00      A   
ATOM    326 HD21 ASN    69     -23.830   2.241  15.307  1.00 10.00      A   
ATOM    327 HD22 ASN    69     -23.170   0.769  15.936  1.00 10.00      A   
ATOM    328  C   ASN    69     -24.082   0.603  11.338  1.00 10.00      A   
ATOM    329  O   ASN    69     -25.198   0.833  11.808  1.00 10.00      A   
ATOM    330  N   PRO    70     -23.829  -0.474  10.579  1.00 10.00      A   
ATOM    331  CA  PRO    70     -24.832  -1.502  10.281  1.00 10.00      A   
ATOM    332  CB  PRO    70     -24.109  -2.447   9.312  1.00 10.00      A   
ATOM    333  CG  PRO    70     -22.944  -1.667   8.810  1.00 10.00      A   
ATOM    334  CD  PRO    70     -22.542  -0.769   9.936  1.00 10.00      A   
ATOM    335  C   PRO    70     -25.270  -2.262  11.526  1.00 10.00      A   
ATOM    336  O   PRO    70     -24.444  -2.817  12.256  1.00 10.00      A   
ATOM    337  N   LEU    71     -26.577  -2.277  11.762  1.00 10.00      A   
ATOM    338  HN  LEU    71     -27.178  -1.804  11.145  1.00 10.00      A   
ATOM    339  CA  LEU    71     -27.142  -2.967  12.911  1.00 10.00      A   
ATOM    340  CB  LEU    71     -28.659  -2.767  12.977  1.00 10.00      A   
ATOM    341  CG  LEU    71     -29.343  -3.267  14.253  1.00 10.00      A   
ATOM    342  CD1 LEU    71     -29.021  -2.356  15.430  1.00 10.00      A   
ATOM    343  CD2 LEU    71     -30.846  -3.395  14.056  1.00 10.00      A   
ATOM    344  C   LEU    71     -26.811  -4.453  12.872  1.00 10.00      A   
ATOM    345  O   LEU    71     -26.795  -5.071  11.800  1.00 10.00      A   
ATOM    346  N   ASP    72     -26.529  -5.003  14.047  1.00 10.00      A   
ATOM    347  HN  ASP    72     -26.534  -4.432  14.844  1.00 10.00      A   
ATOM    348  CA  ASP    72     -26.192  -6.412  14.203  1.00 10.00      A   
ATOM    349  CB  ASP    72     -26.099  -6.754  15.691  1.00 10.00      A   
ATOM    350  CG  ASP    72     -24.680  -7.006  16.151  1.00 10.00      A   
ATOM    351  OD1 ASP    72     -23.807  -6.143  15.913  1.00 10.00      A   
ATOM    352  OD2 ASP    72     -24.436  -8.066  16.765  1.00 10.00      A   
ATOM    353  C   ASP    72     -27.223  -7.309  13.537  1.00 10.00      A   
ATOM    354  O   ASP    72     -28.426  -7.158  13.760  1.00 10.00      A   
ATOM    355  N   ARG    73     -26.749  -8.250  12.728  1.00 10.00      A   
ATOM    356  HN  ARG    73     -25.777  -8.325  12.596  1.00 10.00      A   
ATOM    357  CA  ARG    73     -27.630  -9.174  12.028  1.00 10.00      A   
ATOM    358  CB  ARG    73     -26.838 -10.043  11.049  1.00 10.00      A   
ATOM    359  CG  ARG    73     -27.681 -10.632   9.930  1.00 10.00      A   
ATOM    360  CD  ARG    73     -26.920 -10.655   8.617  1.00 10.00      A   
ATOM    361  NE  ARG    73     -26.289 -11.945   8.362  1.00 10.00      A   
ATOM    362  HE  ARG    73     -26.307 -12.609   9.090  1.00 10.00      A   
ATOM    363  CZ  ARG    73     -25.692 -12.262   7.218  1.00 10.00      A   
ATOM    364  NH1 ARG    73     -25.638 -11.380   6.220  1.00 10.00      A   
ATOM    365 HH11 ARG    73     -26.060 -10.428   6.331  1.00 10.00      A   
ATOM    366 HH12 ARG    73     -25.170 -11.638   5.313  1.00 10.00      A   
ATOM    367  NH2 ARG    73     -25.152 -13.462   7.065  1.00 10.00      A   
ATOM    368 HH21 ARG    73     -24.677 -13.715   6.162  1.00 10.00      A   
ATOM    369 HH22 ARG    73     -25.197 -14.163   7.840  1.00 10.00      A   
ATOM    370  C   ARG    73     -28.396 -10.042  13.022  1.00 10.00      A   
ATOM    371  O   ARG    73     -29.524 -10.461  12.761  1.00 10.00      A   
ATOM    372  N   ALA    74     -27.784 -10.283  14.173  1.00 10.00      A   
ATOM    373  HN  ALA    74     -26.884  -9.917  14.323  1.00 10.00      A   
ATOM    374  CA  ALA    74     -28.404 -11.086  15.216  1.00 10.00      A   
ATOM    375  CB  ALA    74     -27.341 -11.838  16.001  1.00 10.00      A   
ATOM    376  C   ALA    74     -29.227 -10.209  16.152  1.00 10.00      A   
ATOM    377  O   ALA    74     -29.692 -10.664  17.197  1.00 10.00      A   
ATOM    378  N   ARG    75     -29.398  -8.946  15.780  1.00 10.00      A   
ATOM    379  HN  ARG    75     -28.991  -8.630  14.942  1.00 10.00      A   
ATOM    380  CA  ARG    75     -30.166  -8.013  16.590  1.00 10.00      A   
ATOM    381  CB  ARG    75     -29.247  -6.982  17.247  1.00 10.00      A   
ATOM    382  CG  ARG    75     -29.665  -6.596  18.655  1.00 10.00      A   
ATOM    383  CD  ARG    75     -29.652  -7.805  19.575  1.00 10.00      A   
ATOM    384  NE  ARG    75     -29.980  -7.453  20.954  1.00 10.00      A   
ATOM    385  HE  ARG    75     -30.918  -7.233  21.153  1.00 10.00      A   
ATOM    386  CZ  ARG    75     -29.087  -7.419  21.940  1.00 10.00      A   
ATOM    387  NH1 ARG    75     -27.816  -7.711  21.692  1.00 10.00      A   
ATOM    388 HH11 ARG    75     -27.114  -7.686  22.461  1.00 10.00      A   
ATOM    389 HH12 ARG    75     -27.512  -7.964  20.728  1.00 10.00      A   
ATOM    390  NH2 ARG    75     -29.458  -7.078  23.168  1.00 10.00      A   
ATOM    391 HH21 ARG    75     -28.755  -7.053  23.941  1.00 10.00      A   
ATOM    392 HH22 ARG    75     -30.454  -6.831  23.370  1.00 10.00      A   
ATOM    393  C   ARG    75     -31.228  -7.315  15.751  1.00 10.00      A   
ATOM    394  O   ARG    75     -31.887  -6.384  16.216  1.00 10.00      A   
ATOM    395  N   LEU    76     -31.386  -7.772  14.512  1.00 10.00      A   
ATOM    396  HN  LEU    76     -30.829  -8.515  14.205  1.00 10.00      A   
ATOM    397  CA  LEU    76     -32.371  -7.203  13.601  1.00 10.00      A   
ATOM    398  CB  LEU    76     -32.205  -7.786  12.193  1.00 10.00      A   
ATOM    399  CG  LEU    76     -30.910  -7.437  11.458  1.00 10.00      A   
ATOM    400  CD1 LEU    76     -30.819  -8.207  10.151  1.00 10.00      A   
ATOM    401  CD2 LEU    76     -30.820  -5.941  11.203  1.00 10.00      A   
ATOM    402  C   LEU    76     -33.778  -7.483  14.115  1.00 10.00      A   
ATOM    403  O   LEU    76     -34.128  -8.633  14.379  1.00 10.00      A   
ATOM    404  N   PRO    77     -34.602  -6.437  14.272  1.00 10.00      A   
ATOM    405  CA  PRO    77     -35.974  -6.581  14.768  1.00 10.00      A   
ATOM    406  CB  PRO    77     -36.385  -5.141  15.077  1.00 10.00      A   
ATOM    407  CG  PRO    77     -35.585  -4.322  14.126  1.00 10.00      A   
ATOM    408  CD  PRO    77     -34.264  -5.028  13.990  1.00 10.00      A   
ATOM    409  C   PRO    77     -36.909  -7.193  13.726  1.00 10.00      A   
ATOM    410  O   PRO    77     -37.978  -7.708  14.061  1.00 10.00      A   
ATOM    411  N   GLN    78     -36.495  -7.141  12.468  1.00 10.00      A   
ATOM    412  HN  GLN    78     -35.629  -6.730  12.266  1.00 10.00      A   
ATOM    413  CA  GLN    78     -37.288  -7.680  11.379  1.00 10.00      A   
ATOM    414  CB  GLN    78     -38.315  -6.642  10.924  1.00 10.00      A   
ATOM    415  CG  GLN    78     -39.367  -7.185   9.977  1.00 10.00      A   
ATOM    416  CD  GLN    78     -40.189  -6.096   9.330  1.00 10.00      A   
ATOM    417  OE1 GLN    78     -39.712  -4.977   9.121  1.00 10.00      A   
ATOM    418  NE2 GLN    78     -41.434  -6.410   9.018  1.00 10.00      A   
ATOM    419 HE21 GLN    78     -41.751  -7.317   9.231  1.00 10.00      A   
ATOM    420 HE22 GLN    78     -41.984  -5.736   8.566  1.00 10.00      A   
ATOM    421  C   GLN    78     -36.390  -8.056  10.210  1.00 10.00      A   
ATOM    422  O   GLN    78     -35.379  -7.400   9.960  1.00 10.00      A   
ATOM    423  N   GLN    79     -36.758  -9.120   9.512  1.00 10.00      A   
ATOM    424  HN  GLN    79     -37.565  -9.608   9.780  1.00 10.00      A   
ATOM    425  CA  GLN    79     -36.008  -9.585   8.354  1.00 10.00      A   
ATOM    426  CB  GLN    79     -35.125 -10.781   8.724  1.00 10.00      A   
ATOM    427  CG  GLN    79     -34.012 -10.451   9.705  1.00 10.00      A   
ATOM    428  CD  GLN    79     -33.204 -11.667  10.109  1.00 10.00      A   
ATOM    429  OE1 GLN    79     -33.059 -12.615   9.338  1.00 10.00      A   
ATOM    430  NE2 GLN    79     -32.672 -11.649  11.321  1.00 10.00      A   
ATOM    431 HE21 GLN    79     -32.829 -10.864  11.883  1.00 10.00      A   
ATOM    432 HE22 GLN    79     -32.140 -12.423  11.606  1.00 10.00      A   
ATOM    433  C   GLN    79     -36.972  -9.964   7.232  1.00 10.00      A   
ATOM    434  O   GLN    79     -37.239 -11.147   7.004  1.00 10.00      A   
ATOM    435  N   PRO    80     -37.521  -8.959   6.529  1.00 10.00      A   
ATOM    436  CA  PRO    80     -38.468  -9.175   5.439  1.00 10.00      A   
ATOM    437  CB  PRO    80     -39.227  -7.849   5.400  1.00 10.00      A   
ATOM    438  CG  PRO    80     -38.215  -6.832   5.803  1.00 10.00      A   
ATOM    439  CD  PRO    80     -37.251  -7.522   6.736  1.00 10.00      A   
ATOM    440  C   PRO    80     -37.765  -9.416   4.106  1.00 10.00      A   
ATOM    441  O   PRO    80     -36.549  -9.614   4.057  1.00 10.00      A   
ATOM    442  N   GLY    81     -38.537  -9.406   3.030  1.00 10.00      A   
ATOM    443  HN  GLY    81     -39.499  -9.245   3.131  1.00 10.00      A   
ATOM    444  CA  GLY    81     -37.978  -9.622   1.713  1.00 10.00      A   
ATOM    445  C   GLY    81     -38.007  -8.363   0.877  1.00 10.00      A   
ATOM    446  O   GLY    81     -36.966  -7.872   0.447  1.00 10.00      A   
ATOM    447  N   SER    82     -39.201  -7.838   0.651  1.00 10.00      A   
ATOM    448  HN  SER    82     -39.997  -8.277   1.035  1.00 10.00      A   
ATOM    449  CA  SER    82     -39.372  -6.628  -0.140  1.00 10.00      A   
ATOM    450  CB  SER    82     -40.541  -6.795  -1.117  1.00 10.00      A   
ATOM    451  OG  SER    82     -41.686  -7.330  -0.469  1.00 10.00      A   
ATOM    452  HG  SER    82     -41.420  -8.066   0.108  1.00 10.00      A   
ATOM    453  C   SER    82     -39.593  -5.412   0.759  1.00 10.00      A   
ATOM    454  O   SER    82     -39.779  -5.552   1.969  1.00 10.00      A   
ATOM    455  N   ALA    83     -39.594  -4.226   0.154  1.00 10.00      A   
ATOM    456  HN  ALA    83     -39.469  -4.189  -0.819  1.00 10.00      A   
ATOM    457  CA  ALA    83     -39.779  -2.975   0.885  1.00 10.00      A   
ATOM    458  CB  ALA    83     -39.537  -1.793  -0.042  1.00 10.00      A   
ATOM    459  C   ALA    83     -41.172  -2.883   1.503  1.00 10.00      A   
ATOM    460  O   ALA    83     -41.340  -2.362   2.605  1.00 10.00      A   
ATOM    461  N   GLN    84     -42.164  -3.412   0.795  1.00 10.00      A   
ATOM    462  HN  GLN    84     -41.962  -3.828  -0.070  1.00 10.00      A   
ATOM    463  CA  GLN    84     -43.546  -3.385   1.262  1.00 10.00      A   
ATOM    464  CB  GLN    84     -44.496  -3.851   0.159  1.00 10.00      A   
ATOM    465  CG  GLN    84     -45.135  -2.723  -0.632  1.00 10.00      A   
ATOM    466  CD  GLN    84     -46.115  -1.917   0.196  1.00 10.00      A   
ATOM    467  OE1 GLN    84     -47.293  -2.261   0.295  1.00 10.00      A   
ATOM    468  NE2 GLN    84     -45.637  -0.844   0.800  1.00 10.00      A   
ATOM    469 HE21 GLN    84     -44.685  -0.630   0.684  1.00 10.00      A   
ATOM    470 HE22 GLN    84     -46.254  -0.299   1.335  1.00 10.00      A   
ATOM    471  C   GLN    84     -43.752  -4.229   2.516  1.00 10.00      A   
ATOM    472  O   GLN    84     -44.806  -4.170   3.149  1.00 10.00      A   
ATOM    473  N   GLU    85     -42.750  -5.010   2.881  1.00 10.00      A   
ATOM    474  HN  GLU    85     -41.923  -5.015   2.350  1.00 10.00      A   
ATOM    475  CA  GLU    85     -42.851  -5.860   4.057  1.00 10.00      A   
ATOM    476  CB  GLU    85     -42.290  -7.248   3.764  1.00 10.00      A   
ATOM    477  CG  GLU    85     -42.961  -7.956   2.602  1.00 10.00      A   
ATOM    478  CD  GLU    85     -42.265  -9.247   2.249  1.00 10.00      A   
ATOM    479  OE1 GLU    85     -41.351  -9.217   1.401  1.00 10.00      A   
ATOM    480  OE2 GLU    85     -42.624 -10.297   2.821  1.00 10.00      A   
ATOM    481  C   GLU    85     -42.131  -5.252   5.256  1.00 10.00      A   
ATOM    482  O   GLU    85     -42.178  -5.798   6.355  1.00 10.00      A   
ATOM    483  N   VAL    86     -41.475  -4.121   5.046  1.00 10.00      A   
ATOM    484  HN  VAL    86     -41.492  -3.712   4.153  1.00 10.00      A   
ATOM    485  CA  VAL    86     -40.734  -3.461   6.115  1.00 10.00      A   
ATOM    486  CB  VAL    86     -39.662  -2.503   5.547  1.00 10.00      A   
ATOM    487  CG1 VAL    86     -38.843  -1.876   6.665  1.00 10.00      A   
ATOM    488  CG2 VAL    86     -38.754  -3.234   4.569  1.00 10.00      A   
ATOM    489  C   VAL    86     -41.665  -2.689   7.049  1.00 10.00      A   
ATOM    490  O   VAL    86     -42.588  -2.007   6.598  1.00 10.00      A   
ATOM    491  N   GLN    87     -41.429  -2.822   8.350  1.00 10.00      A   
ATOM    492  HN  GLN    87     -40.694  -3.407   8.641  1.00 10.00      A   
ATOM    493  CA  GLN    87     -42.219  -2.126   9.359  1.00 10.00      A   
ATOM    494  CB  GLN    87     -42.731  -3.108  10.419  1.00 10.00      A   
ATOM    495  CG  GLN    87     -43.630  -2.483  11.478  1.00 10.00      A   
ATOM    496  CD  GLN    87     -45.025  -2.174  10.968  1.00 10.00      A   
ATOM    497  OE1 GLN    87     -45.228  -1.915   9.781  1.00 10.00      A   
ATOM    498  NE2 GLN    87     -46.000  -2.197  11.866  1.00 10.00      A   
ATOM    499 HE21 GLN    87     -45.772  -2.409  12.796  1.00 10.00      A   
ATOM    500 HE22 GLN    87     -46.914  -1.994  11.567  1.00 10.00      A   
ATOM    501  C   GLN    87     -41.364  -1.037  10.005  1.00 10.00      A   
ATOM    502  O   GLN    87     -40.656  -1.287  10.983  1.00 10.00      A   
ATOM    503  N   PRO    88     -41.429   0.189   9.460  1.00 10.00      A   
ATOM    504  CA  PRO    88     -40.637   1.333   9.939  1.00 10.00      A   
ATOM    505  CB  PRO    88     -41.165   2.508   9.111  1.00 10.00      A   
ATOM    506  CG  PRO    88     -41.724   1.878   7.884  1.00 10.00      A   
ATOM    507  CD  PRO    88     -42.296   0.565   8.328  1.00 10.00      A   
ATOM    508  C   PRO    88     -40.803   1.630  11.425  1.00 10.00      A   
ATOM    509  O   PRO    88     -39.874   2.118  12.062  1.00 10.00      A   
ATOM    510  N   ALA    89     -41.976   1.324  11.965  1.00 10.00      A   
ATOM    511  HN  ALA    89     -42.668   0.923  11.392  1.00 10.00      A   
ATOM    512  CA  ALA    89     -42.283   1.570  13.374  1.00 10.00      A   
ATOM    513  CB  ALA    89     -43.646   0.997  13.722  1.00 10.00      A   
ATOM    514  C   ALA    89     -41.222   1.020  14.330  1.00 10.00      A   
ATOM    515  O   ALA    89     -40.809   1.703  15.267  1.00 10.00      A   
ATOM    516  N   ALA    90     -40.774  -0.204  14.085  1.00 10.00      A   
ATOM    517  HN  ALA    90     -41.111  -0.694  13.305  1.00 10.00      A   
ATOM    518  CA  ALA    90     -39.782  -0.831  14.953  1.00 10.00      A   
ATOM    519  CB  ALA    90     -39.945  -2.340  14.955  1.00 10.00      A   
ATOM    520  C   ALA    90     -38.355  -0.436  14.583  1.00 10.00      A   
ATOM    521  O   ALA    90     -37.431  -0.590  15.384  1.00 10.00      A   
ATOM    522  N   TRP    91     -38.177   0.081  13.375  1.00 10.00      A   
ATOM    523  HN  TRP    91     -38.949   0.195  12.781  1.00 10.00      A   
ATOM    524  CA  TRP    91     -36.855   0.492  12.919  1.00 10.00      A   
ATOM    525  CB  TRP    91     -36.752   0.430  11.394  1.00 10.00      A   
ATOM    526  CG  TRP    91     -36.730  -0.967  10.849  1.00 10.00      A   
ATOM    527  CD1 TRP    91     -37.780  -1.655  10.321  1.00 10.00      A   
ATOM    528  CD2 TRP    91     -35.600  -1.848  10.776  1.00 10.00      A   
ATOM    529  NE1 TRP    91     -37.382  -2.907   9.924  1.00 10.00      A   
ATOM    530  HE1 TRP    91     -37.959  -3.587   9.512  1.00 10.00      A   
ATOM    531  CE2 TRP    91     -36.046  -3.050  10.191  1.00 10.00      A   
ATOM    532  CE3 TRP    91     -34.255  -1.738  11.146  1.00 10.00      A   
ATOM    533  CZ2 TRP    91     -35.197  -4.130   9.967  1.00 10.00      A   
ATOM    534  CZ3 TRP    91     -33.415  -2.812  10.924  1.00 10.00      A   
ATOM    535  CH2 TRP    91     -33.889  -3.992  10.339  1.00 10.00      A   
ATOM    536  C   TRP    91     -36.502   1.886  13.431  1.00 10.00      A   
ATOM    537  O   TRP    91     -35.358   2.148  13.812  1.00 10.00      A   
ATOM    538  N   SER    92     -37.493   2.771  13.457  1.00 10.00      A   
ATOM    539  HN  SER    92     -38.387   2.503  13.147  1.00 10.00      A   
ATOM    540  CA  SER    92     -37.290   4.134  13.928  1.00 10.00      A   
ATOM    541  CB  SER    92     -38.519   4.986  13.613  1.00 10.00      A   
ATOM    542  OG  SER    92     -39.711   4.253  13.843  1.00 10.00      A   
ATOM    543  HG  SER    92     -40.351   4.466  13.155  1.00 10.00      A   
ATOM    544  C   SER    92     -37.010   4.143  15.426  1.00 10.00      A   
ATOM    545  O   SER    92     -36.274   4.994  15.929  1.00 10.00      A   
ATOM    546  N   ALA    93     -37.574   3.164  16.125  1.00 10.00      A   
ATOM    547  HN  ALA    93     -38.134   2.509  15.657  1.00 10.00      A   
ATOM    548  CA  ALA    93     -37.394   3.040  17.565  1.00 10.00      A   
ATOM    549  CB  ALA    93     -38.329   1.975  18.119  1.00 10.00      A   
ATOM    550  C   ALA    93     -35.946   2.703  17.910  1.00 10.00      A   
ATOM    551  O   ALA    93     -35.516   2.872  19.049  1.00 10.00      A   
ATOM    552  N   LEU    94     -35.200   2.231  16.921  1.00 10.00      A   
ATOM    553  HN  LEU    94     -35.596   2.121  16.030  1.00 10.00      A   
ATOM    554  CA  LEU    94     -33.803   1.877  17.125  1.00 10.00      A   
ATOM    555  CB  LEU    94     -33.473   0.554  16.430  1.00 10.00      A   
ATOM    556  CG  LEU    94     -34.165  -0.691  16.989  1.00 10.00      A   
ATOM    557  CD1 LEU    94     -33.772  -1.920  16.188  1.00 10.00      A   
ATOM    558  CD2 LEU    94     -33.820  -0.879  18.458  1.00 10.00      A   
ATOM    559  C   LEU    94     -32.883   2.984  16.623  1.00 10.00      A   
ATOM    560  O   LEU    94     -31.663   2.829  16.601  1.00 10.00      A   
ATOM    561  N   GLY    95     -33.475   4.100  16.216  1.00 10.00      A   
ATOM    562  HN  GLY    95     -34.454   4.170  16.256  1.00 10.00      A   
ATOM    563  CA  GLY    95     -32.691   5.220  15.724  1.00 10.00      A   
ATOM    564  C   GLY    95     -32.172   5.004  14.317  1.00 10.00      A   
ATOM    565  O   GLY    95     -31.238   5.677  13.881  1.00 10.00      A   
ATOM    566  N   ILE    96     -32.775   4.066  13.608  1.00 10.00      A   
ATOM    567  HN  ILE    96     -33.514   3.564  14.010  1.00 10.00      A   
ATOM    568  CA  ILE    96     -32.373   3.763  12.246  1.00 10.00      A   
ATOM    569  CB  ILE    96     -32.396   2.243  11.988  1.00 10.00      A   
ATOM    570  CG1 ILE    96     -31.436   1.532  12.948  1.00 10.00      A   
ATOM    571  CG2 ILE    96     -32.029   1.939  10.544  1.00 10.00      A   
ATOM    572  CD1 ILE    96     -31.491   0.023  12.869  1.00 10.00      A   
ATOM    573  C   ILE    96     -33.302   4.465  11.267  1.00 10.00      A   
ATOM    574  O   ILE    96     -34.516   4.245  11.283  1.00 10.00      A   
ATOM    575  N   ASP    97     -32.740   5.321  10.429  1.00 10.00      A   
ATOM    576  HN  ASP    97     -31.769   5.469  10.466  1.00 10.00      A   
ATOM    577  CA  ASP    97     -33.536   6.058   9.456  1.00 10.00      A   
ATOM    578  CB  ASP    97     -33.244   7.562   9.520  1.00 10.00      A   
ATOM    579  CG  ASP    97     -31.904   7.953   8.923  1.00 10.00      A   
ATOM    580  OD1 ASP    97     -30.856   7.520   9.448  1.00 10.00      A   
ATOM    581  OD2 ASP    97     -31.893   8.723   7.939  1.00 10.00      A   
ATOM    582  C   ASP    97     -33.362   5.516   8.039  1.00 10.00      A   
ATOM    583  O   ASP    97     -34.008   5.991   7.107  1.00 10.00      A   
ATOM    584  N   ALA    98     -32.509   4.511   7.886  1.00 10.00      A   
ATOM    585  HN  ALA    98     -32.033   4.161   8.668  1.00 10.00      A   
ATOM    586  CA  ALA    98     -32.268   3.913   6.578  1.00 10.00      A   
ATOM    587  CB  ALA    98     -31.033   4.527   5.936  1.00 10.00      A   
ATOM    588  C   ALA    98     -32.119   2.398   6.682  1.00 10.00      A   
ATOM    589  O   ALA    98     -31.292   1.895   7.446  1.00 10.00      A   
ATOM    590  N   VAL    99     -32.933   1.673   5.925  1.00 10.00      A   
ATOM    591  HN  VAL    99     -33.583   2.130   5.343  1.00 10.00      A   
ATOM    592  CA  VAL    99     -32.889   0.213   5.927  1.00 10.00      A   
ATOM    593  CB  VAL    99     -34.143  -0.404   6.587  1.00 10.00      A   
ATOM    594  CG1 VAL    99     -34.013  -1.919   6.704  1.00 10.00      A   
ATOM    595  CG2 VAL    99     -34.397   0.217   7.951  1.00 10.00      A   
ATOM    596  C   VAL    99     -32.755  -0.314   4.500  1.00 10.00      A   
ATOM    597  O   VAL    99     -33.466   0.132   3.597  1.00 10.00      A   
ATOM    598  N   VAL   100     -31.844  -1.256   4.300  1.00 10.00      A   
ATOM    599  HN  VAL   100     -31.319  -1.585   5.065  1.00 10.00      A   
ATOM    600  CA  VAL   100     -31.609  -1.833   2.983  1.00 10.00      A   
ATOM    601  CB  VAL   100     -30.119  -1.733   2.576  1.00 10.00      A   
ATOM    602  CG1 VAL   100     -29.937  -2.078   1.104  1.00 10.00      A   
ATOM    603  CG2 VAL   100     -29.557  -0.352   2.881  1.00 10.00      A   
ATOM    604  C   VAL   100     -32.020  -3.301   2.941  1.00 10.00      A   
ATOM    605  O   VAL   100     -31.544  -4.111   3.740  1.00 10.00      A   
ATOM    606  N   VAL   101     -32.903  -3.629   2.009  1.00 10.00      A   
ATOM    607  HN  VAL   101     -33.253  -2.927   1.418  1.00 10.00      A   
ATOM    608  CA  VAL   101     -33.368  -5.000   1.824  1.00 10.00      A   
ATOM    609  CB  VAL   101     -34.904  -5.123   1.944  1.00 10.00      A   
ATOM    610  CG1 VAL   101     -35.354  -4.893   3.378  1.00 10.00      A   
ATOM    611  CG2 VAL   101     -35.607  -4.158   0.999  1.00 10.00      A   
ATOM    612  C   VAL   101     -32.924  -5.499   0.451  1.00 10.00      A   
ATOM    613  O   VAL   101     -32.564  -4.696  -0.414  1.00 10.00      A   
ATOM    614  N   GLY   102     -32.942  -6.809   0.245  1.00 10.00      A   
ATOM    615  HN  GLY   102     -33.238  -7.413   0.959  1.00 10.00      A   
ATOM    616  CA  GLY   102     -32.526  -7.346  -1.032  1.00 10.00      A   
ATOM    617  C   GLY   102     -33.045  -8.743  -1.304  1.00 10.00      A   
ATOM    618  O   GLY   102     -33.414  -9.473  -0.383  1.00 10.00      A   
ATOM    619  N   GLN   103     -33.070  -9.107  -2.580  1.00 10.00      A   
ATOM    620  HN  GLN   103     -32.757  -8.466  -3.259  1.00 10.00      A   
ATOM    621  CA  GLN   103     -33.537 -10.416  -3.013  1.00 10.00      A   
ATOM    622  CB  GLN   103     -34.962 -10.328  -3.581  1.00 10.00      A   
ATOM    623  CG  GLN   103     -35.959  -9.571  -2.716  1.00 10.00      A   
ATOM    624  CD  GLN   103     -36.045  -8.095  -3.070  1.00 10.00      A   
ATOM    625  OE1 GLN   103     -35.872  -7.706  -4.224  1.00 10.00      A   
ATOM    626  NE2 GLN   103     -36.299  -7.263  -2.075  1.00 10.00      A   
ATOM    627 HE21 GLN   103     -36.422  -7.638  -1.170  1.00 10.00      A   
ATOM    628 HE22 GLN   103     -36.356  -6.299  -2.274  1.00 10.00      A   
ATOM    629  C   GLN   103     -32.607 -10.975  -4.086  1.00 10.00      A   
ATOM    630  O   GLN   103     -32.088 -10.227  -4.918  1.00 10.00      A   
ATOM    631  N   VAL   104     -32.389 -12.283  -4.056  1.00 10.00      A   
ATOM    632  HN  VAL   104     -32.817 -12.826  -3.353  1.00 10.00      A   
ATOM    633  CA  VAL   104     -31.537 -12.945  -5.037  1.00 10.00      A   
ATOM    634  CB  VAL   104     -30.252 -13.530  -4.410  1.00 10.00      A   
ATOM    635  CG1 VAL   104     -29.305 -14.014  -5.500  1.00 10.00      A   
ATOM    636  CG2 VAL   104     -29.562 -12.502  -3.527  1.00 10.00      A   
ATOM    637  C   VAL   104     -32.318 -14.063  -5.722  1.00 10.00      A   
ATOM    638  O   VAL   104     -32.676 -15.063  -5.092  1.00 10.00      A   
ATOM    639  N   THR   105     -32.595 -13.880  -7.002  1.00 10.00      A   
ATOM    640  HN  THR   105     -32.278 -13.060  -7.449  1.00 10.00      A   
ATOM    641  CA  THR   105     -33.343 -14.861  -7.773  1.00 10.00      A   
ATOM    642  CB  THR   105     -34.507 -14.181  -8.511  1.00 10.00      A   
ATOM    643  OG1 THR   105     -34.899 -13.016  -7.772  1.00 10.00      A   
ATOM    644  HG1 THR   105     -34.300 -12.897  -7.028  1.00 10.00      A   
ATOM    645  CG2 THR   105     -35.694 -15.126  -8.617  1.00 10.00      A   
ATOM    646  C   THR   105     -32.442 -15.558  -8.791  1.00 10.00      A   
ATOM    647  O   THR   105     -31.909 -14.920  -9.698  1.00 10.00      A   
ATOM    648  N   PRO   106     -32.248 -16.874  -8.640  1.00 10.00      A   
ATOM    649  CA  PRO   106     -31.408 -17.657  -9.549  1.00 10.00      A   
ATOM    650  CB  PRO   106     -31.188 -18.958  -8.777  1.00 10.00      A   
ATOM    651  CG  PRO   106     -32.404 -19.101  -7.930  1.00 10.00      A   
ATOM    652  CD  PRO   106     -32.832 -17.704  -7.570  1.00 10.00      A   
ATOM    653  C   PRO   106     -32.113 -17.941 -10.875  1.00 10.00      A   
ATOM    654  O   PRO   106     -33.345 -17.992 -10.939  1.00 10.00      A   
ATOM    655  N   ASN   107     -31.327 -18.109 -11.931  1.00 10.00      A   
ATOM    656  HN  ASN   107     -30.356 -18.044 -11.819  1.00 10.00      A   
ATOM    657  CA  ASN   107     -31.867 -18.392 -13.253  1.00 10.00      A   
ATOM    658  CB  ASN   107     -31.649 -17.213 -14.209  1.00 10.00      A   
ATOM    659  CG  ASN   107     -32.158 -15.889 -13.678  1.00 10.00      A   
ATOM    660  OD1 ASN   107     -33.342 -15.569 -13.792  1.00 10.00      A   
ATOM    661  ND2 ASN   107     -31.262 -15.104 -13.105  1.00 10.00      A   
ATOM    662 HD21 ASN   107     -30.332 -15.424 -13.055  1.00 10.00      A   
ATOM    663 HD22 ASN   107     -31.557 -14.232 -12.763  1.00 10.00      A   
ATOM    664  C   ASN   107     -31.198 -19.629 -13.836  1.00 10.00      A   
ATOM    665  O   ASN   107     -30.010 -19.866 -13.604  1.00 10.00      A   
ATOM    666  N   PRO   108     -31.952 -20.433 -14.605  1.00 10.00      A   
ATOM    667  CA  PRO   108     -31.438 -21.657 -15.239  1.00 10.00      A   
ATOM    668  CB  PRO   108     -32.648 -22.202 -16.008  1.00 10.00      A   
ATOM    669  CG  PRO   108     -33.828 -21.591 -15.337  1.00 10.00      A   
ATOM    670  CD  PRO   108     -33.383 -20.231 -14.891  1.00 10.00      A   
ATOM    671  C   PRO   108     -30.281 -21.388 -16.204  1.00 10.00      A   
ATOM    672  O   PRO   108     -29.524 -22.298 -16.546  1.00 10.00      A   
ATOM    673  N   ASP   109     -30.146 -20.139 -16.639  1.00 10.00      A   
ATOM    674  HN  ASP   109     -30.779 -19.457 -16.332  1.00 10.00      A   
ATOM    675  CA  ASP   109     -29.081 -19.760 -17.563  1.00 10.00      A   
ATOM    676  CB  ASP   109     -29.410 -18.465 -18.322  1.00 10.00      A   
ATOM    677  CG  ASP   109     -29.608 -17.259 -17.426  1.00 10.00      A   
ATOM    678  OD1 ASP   109     -30.762 -16.794 -17.304  1.00 10.00      A   
ATOM    679  OD2 ASP   109     -28.617 -16.768 -16.850  1.00 10.00      A   
ATOM    680  C   ASP   109     -27.730 -19.661 -16.861  1.00 10.00      A   
ATOM    681  O   ASP   109     -26.685 -19.641 -17.512  1.00 10.00      A   
ATOM    682  N   GLY   110     -27.754 -19.603 -15.533  1.00 10.00      A   
ATOM    683  HN  GLY   110     -28.616 -19.613 -15.065  1.00 10.00      A   
ATOM    684  CA  GLY   110     -26.523 -19.528 -14.773  1.00 10.00      A   
ATOM    685  C   GLY   110     -26.371 -18.226 -14.012  1.00 10.00      A   
ATOM    686  O   GLY   110     -25.833 -18.210 -12.904  1.00 10.00      A   
ATOM    687  N   SER   111     -26.858 -17.139 -14.591  1.00 10.00      A   
ATOM    688  HN  SER   111     -27.312 -17.216 -15.461  1.00 10.00      A   
ATOM    689  CA  SER   111     -26.757 -15.833 -13.955  1.00 10.00      A   
ATOM    690  CB  SER   111     -26.950 -14.720 -14.990  1.00 10.00      A   
ATOM    691  OG  SER   111     -26.694 -15.191 -16.304  1.00 10.00      A   
ATOM    692  HG  SER   111     -27.426 -15.776 -16.582  1.00 10.00      A   
ATOM    693  C   SER   111     -27.778 -15.698 -12.827  1.00 10.00      A   
ATOM    694  O   SER   111     -28.822 -16.355 -12.840  1.00 10.00      A   
ATOM    695  N   TYR   112     -27.474 -14.858 -11.848  1.00 10.00      A   
ATOM    696  HN  TYR   112     -26.623 -14.363 -11.887  1.00 10.00      A   
ATOM    697  CA  TYR   112     -28.364 -14.641 -10.721  1.00 10.00      A   
ATOM    698  CB  TYR   112     -27.650 -14.963  -9.406  1.00 10.00      A   
ATOM    699  CG  TYR   112     -27.075 -16.359  -9.338  1.00 10.00      A   
ATOM    700  CD1 TYR   112     -25.750 -16.564  -8.982  1.00 10.00      A   
ATOM    701  CD2 TYR   112     -27.855 -17.471  -9.625  1.00 10.00      A   
ATOM    702  CE1 TYR   112     -25.217 -17.836  -8.911  1.00 10.00      A   
ATOM    703  CE2 TYR   112     -27.331 -18.747  -9.559  1.00 10.00      A   
ATOM    704  CZ  TYR   112     -26.011 -18.922  -9.200  1.00 10.00      A   
ATOM    705  OH  TYR   112     -25.484 -20.192  -9.126  1.00 10.00      A   
ATOM    706  HH  TYR   112     -25.269 -20.502 -10.014  1.00 10.00      A   
ATOM    707  C   TYR   112     -28.860 -13.202 -10.708  1.00 10.00      A   
ATOM    708  O   TYR   112     -28.103 -12.275 -11.007  1.00 10.00      A   
ATOM    709  N   ASN   113     -30.132 -13.024 -10.375  1.00 10.00      A   
ATOM    710  HN  ASN   113     -30.682 -13.810 -10.152  1.00 10.00      A   
ATOM    711  CA  ASN   113     -30.736 -11.699 -10.321  1.00 10.00      A   
ATOM    712  CB  ASN   113     -32.203 -11.733 -10.773  1.00 10.00      A   
ATOM    713  CG  ASN   113     -32.388 -12.258 -12.181  1.00 10.00      A   
ATOM    714  OD1 ASN   113     -31.483 -12.196 -13.005  1.00 10.00      A   
ATOM    715  ND2 ASN   113     -33.569 -12.776 -12.471  1.00 10.00      A   
ATOM    716 HD21 ASN   113     -34.257 -12.788 -11.768  1.00 10.00      A   
ATOM    717 HD22 ASN   113     -33.709 -13.132 -13.373  1.00 10.00      A   
ATOM    718  C   ASN   113     -30.672 -11.154  -8.908  1.00 10.00      A   
ATOM    719  O   ASN   113     -31.411 -11.600  -8.027  1.00 10.00      A   
ATOM    720  N   VAL   114     -29.778 -10.210  -8.688  1.00 10.00      A   
ATOM    721  HN  VAL   114     -29.206  -9.905  -9.432  1.00 10.00      A   
ATOM    722  CA  VAL   114     -29.624  -9.598  -7.380  1.00 10.00      A   
ATOM    723  CB  VAL   114     -28.138  -9.444  -6.994  1.00 10.00      A   
ATOM    724  CG1 VAL   114     -28.003  -9.099  -5.521  1.00 10.00      A   
ATOM    725  CG2 VAL   114     -27.360 -10.710  -7.322  1.00 10.00      A   
ATOM    726  C   VAL   114     -30.288  -8.228  -7.381  1.00 10.00      A   
ATOM    727  O   VAL   114     -29.981  -7.385  -8.222  1.00 10.00      A   
ATOM    728  N   ALA   115     -31.214  -8.017  -6.459  1.00 10.00      A   
ATOM    729  HN  ALA   115     -31.433  -8.733  -5.822  1.00 10.00      A   
ATOM    730  CA  ALA   115     -31.916  -6.747  -6.365  1.00 10.00      A   
ATOM    731  CB  ALA   115     -33.366  -6.913  -6.798  1.00 10.00      A   
ATOM    732  C   ALA   115     -31.850  -6.206  -4.945  1.00 10.00      A   
ATOM    733  O   ALA   115     -31.908  -6.973  -3.985  1.00 10.00      A   
ATOM    734  N   TYR   116     -31.724  -4.894  -4.821  1.00 10.00      A   
ATOM    735  HN  TYR   116     -31.684  -4.336  -5.630  1.00 10.00      A   
ATOM    736  CA  TYR   116     -31.656  -4.253  -3.514  1.00 10.00      A   
ATOM    737  CB  TYR   116     -30.207  -3.930  -3.118  1.00 10.00      A   
ATOM    738  CG  TYR   116     -29.475  -2.996  -4.062  1.00 10.00      A   
ATOM    739  CD1 TYR   116     -29.402  -1.632  -3.806  1.00 10.00      A   
ATOM    740  CD2 TYR   116     -28.850  -3.479  -5.203  1.00 10.00      A   
ATOM    741  CE1 TYR   116     -28.727  -0.778  -4.660  1.00 10.00      A   
ATOM    742  CE2 TYR   116     -28.175  -2.633  -6.063  1.00 10.00      A   
ATOM    743  CZ  TYR   116     -28.115  -1.285  -5.789  1.00 10.00      A   
ATOM    744  OH  TYR   116     -27.439  -0.442  -6.643  1.00 10.00      A   
ATOM    745  HH  TYR   116     -27.953   0.376  -6.762  1.00 10.00      A   
ATOM    746  C   TYR   116     -32.516  -2.997  -3.476  1.00 10.00      A   
ATOM    747  O   TYR   116     -32.627  -2.276  -4.473  1.00 10.00      A   
ATOM    748  N   GLN   117     -33.132  -2.746  -2.330  1.00 10.00      A   
ATOM    749  HN  GLN   117     -33.012  -3.368  -1.573  1.00 10.00      A   
ATOM    750  CA  GLN   117     -33.981  -1.577  -2.161  1.00 10.00      A   
ATOM    751  CB  GLN   117     -35.465  -1.963  -2.191  1.00 10.00      A   
ATOM    752  CG  GLN   117     -35.932  -2.577  -3.502  1.00 10.00      A   
ATOM    753  CD  GLN   117     -36.168  -4.072  -3.394  1.00 10.00      A   
ATOM    754  OE1 GLN   117     -36.555  -4.576  -2.342  1.00 10.00      A   
ATOM    755  NE2 GLN   117     -35.937  -4.791  -4.481  1.00 10.00      A   
ATOM    756 HE21 GLN   117     -35.630  -4.325  -5.289  1.00 10.00      A   
ATOM    757 HE22 GLN   117     -36.079  -5.764  -4.435  1.00 10.00      A   
ATOM    758  C   GLN   117     -33.664  -0.861  -0.855  1.00 10.00      A   
ATOM    759  O   GLN   117     -33.699  -1.461   0.220  1.00 10.00      A   
ATOM    760  N   LEU   118     -33.337   0.417  -0.958  1.00 10.00      A   
ATOM    761  HN  LEU   118     -33.308   0.831  -1.852  1.00 10.00      A   
ATOM    762  CA  LEU   118     -33.033   1.232   0.207  1.00 10.00      A   
ATOM    763  CB  LEU   118     -31.859   2.169  -0.097  1.00 10.00      A   
ATOM    764  CG  LEU   118     -31.609   3.303   0.901  1.00 10.00      A   
ATOM    765  CD1 LEU   118     -31.234   2.760   2.272  1.00 10.00      A   
ATOM    766  CD2 LEU   118     -30.536   4.245   0.378  1.00 10.00      A   
ATOM    767  C   LEU   118     -34.271   2.036   0.582  1.00 10.00      A   
ATOM    768  O   LEU   118     -34.696   2.917  -0.166  1.00 10.00      A   
ATOM    769  N   VAL   119     -34.853   1.721   1.726  1.00 10.00      A   
ATOM    770  HN  VAL   119     -34.456   1.019   2.290  1.00 10.00      A   
ATOM    771  CA  VAL   119     -36.059   2.399   2.183  1.00 10.00      A   
ATOM    772  CB  VAL   119     -37.180   1.382   2.483  1.00 10.00      A   
ATOM    773  CG1 VAL   119     -38.498   2.080   2.774  1.00 10.00      A   
ATOM    774  CG2 VAL   119     -37.333   0.408   1.329  1.00 10.00      A   
ATOM    775  C   VAL   119     -35.776   3.235   3.429  1.00 10.00      A   
ATOM    776  O   VAL   119     -35.052   2.804   4.329  1.00 10.00      A   
ATOM    777  N   ASP   120     -36.354   4.426   3.469  1.00 10.00      A   
ATOM    778  HN  ASP   120     -36.933   4.704   2.725  1.00 10.00      A   
ATOM    779  CA  ASP   120     -36.168   5.332   4.595  1.00 10.00      A   
ATOM    780  CB  ASP   120     -36.369   6.780   4.143  1.00 10.00      A   
ATOM    781  CG  ASP   120     -36.029   7.793   5.216  1.00 10.00      A   
ATOM    782  OD1 ASP   120     -34.850   8.187   5.316  1.00 10.00      A   
ATOM    783  OD2 ASP   120     -36.941   8.223   5.952  1.00 10.00      A   
ATOM    784  C   ASP   120     -37.137   4.996   5.722  1.00 10.00      A   
ATOM    785  O   ASP   120     -38.252   4.524   5.480  1.00 10.00      A   
ATOM    786  N   THR   121     -36.700   5.211   6.951  1.00 10.00      A   
ATOM    787  HN  THR   121     -35.784   5.555   7.081  1.00 10.00      A   
ATOM    788  CA  THR   121     -37.531   4.944   8.115  1.00 10.00      A   
ATOM    789  CB  THR   121     -37.076   3.669   8.854  1.00 10.00      A   
ATOM    790  OG1 THR   121     -35.645   3.579   8.838  1.00 10.00      A   
ATOM    791  HG1 THR   121     -35.305   3.743   9.727  1.00 10.00      A   
ATOM    792  CG2 THR   121     -37.665   2.428   8.204  1.00 10.00      A   
ATOM    793  C   THR   121     -37.501   6.122   9.078  1.00 10.00      A   
ATOM    794  O   THR   121     -37.760   5.967  10.272  1.00 10.00      A   
ATOM    795  N   GLY   122     -37.192   7.301   8.551  1.00 10.00      A   
ATOM    796  HN  GLY   122     -37.024   7.370   7.580  1.00 10.00      A   
ATOM    797  CA  GLY   122     -37.125   8.489   9.376  1.00 10.00      A   
ATOM    798  C   GLY   122     -38.052   9.582   8.888  1.00 10.00      A   
ATOM    799  O   GLY   122     -39.092   9.837   9.493  1.00 10.00      A   
ATOM    800  N   GLY   123     -37.686  10.211   7.781  1.00 10.00      A   
ATOM    801  HN  GLY   123     -36.866   9.929   7.320  1.00 10.00      A   
ATOM    802  CA  GLY   123     -38.491  11.282   7.228  1.00 10.00      A   
ATOM    803  C   GLY   123     -39.513  10.767   6.237  1.00 10.00      A   
ATOM    804  O   GLY   123     -40.533  11.412   5.987  1.00 10.00      A   
ATOM    805  N   ALA   124     -39.239   9.601   5.675  1.00 10.00      A   
ATOM    806  HN  ALA   124     -38.402   9.137   5.915  1.00 10.00      A   
ATOM    807  CA  ALA   124     -40.134   8.979   4.712  1.00 10.00      A   
ATOM    808  CB  ALA   124     -39.610   9.192   3.299  1.00 10.00      A   
ATOM    809  C   ALA   124     -40.277   7.489   5.016  1.00 10.00      A   
ATOM    810  O   ALA   124     -39.784   6.646   4.268  1.00 10.00      A   
ATOM    811  N   PRO   125     -40.964   7.147   6.121  1.00 10.00      A   
ATOM    812  CA  PRO   125     -41.156   5.753   6.537  1.00 10.00      A   
ATOM    813  CB  PRO   125     -41.903   5.870   7.871  1.00 10.00      A   
ATOM    814  CG  PRO   125     -42.547   7.211   7.829  1.00 10.00      A   
ATOM    815  CD  PRO   125     -41.619   8.090   7.044  1.00 10.00      A   
ATOM    816  C   PRO   125     -41.972   4.936   5.535  1.00 10.00      A   
ATOM    817  O   PRO   125     -43.203   5.019   5.501  1.00 10.00      A   
ATOM    818  N   GLY   126     -41.280   4.148   4.724  1.00 10.00      A   
ATOM    819  HN  GLY   126     -40.299   4.131   4.791  1.00 10.00      A   
ATOM    820  CA  GLY   126     -41.954   3.322   3.741  1.00 10.00      A   
ATOM    821  C   GLY   126     -41.684   3.766   2.319  1.00 10.00      A   
ATOM    822  O   GLY   126     -42.180   3.160   1.367  1.00 10.00      A   
ATOM    823  N   THR   127     -40.894   4.818   2.168  1.00 10.00      A   
ATOM    824  HN  THR   127     -40.521   5.260   2.963  1.00 10.00      A   
ATOM    825  CA  THR   127     -40.567   5.333   0.851  1.00 10.00      A   
ATOM    826  CB  THR   127     -40.663   6.870   0.819  1.00 10.00      A   
ATOM    827  OG1 THR   127     -41.846   7.278   1.527  1.00 10.00      A   
ATOM    828  HG1 THR   127     -41.782   8.217   1.745  1.00 10.00      A   
ATOM    829  CG2 THR   127     -40.742   7.370  -0.616  1.00 10.00      A   
ATOM    830  C   THR   127     -39.169   4.892   0.423  1.00 10.00      A   
ATOM    831  O   THR   127     -38.196   5.064   1.163  1.00 10.00      A   
ATOM    832  N   VAL   128     -39.084   4.299  -0.759  1.00 10.00      A   
ATOM    833  HN  VAL   128     -39.902   4.170  -1.289  1.00 10.00      A   
ATOM    834  CA  VAL   128     -37.814   3.831  -1.296  1.00 10.00      A   
ATOM    835  CB  VAL   128     -38.028   2.826  -2.451  1.00 10.00      A   
ATOM    836  CG1 VAL   128     -36.697   2.299  -2.965  1.00 10.00      A   
ATOM    837  CG2 VAL   128     -38.910   1.675  -1.994  1.00 10.00      A   
ATOM    838  C   VAL   128     -36.976   5.008  -1.788  1.00 10.00      A   
ATOM    839  O   VAL   128     -37.476   5.894  -2.482  1.00 10.00      A   
ATOM    840  N   LEU   129     -35.706   5.021  -1.406  1.00 10.00      A   
ATOM    841  HN  LEU   129     -35.372   4.296  -0.828  1.00 10.00      A   
ATOM    842  CA  LEU   129     -34.789   6.078  -1.805  1.00 10.00      A   
ATOM    843  CB  LEU   129     -33.830   6.397  -0.654  1.00 10.00      A   
ATOM    844  CG  LEU   129     -34.468   6.610   0.720  1.00 10.00      A   
ATOM    845  CD1 LEU   129     -33.399   6.814   1.782  1.00 10.00      A   
ATOM    846  CD2 LEU   129     -35.430   7.786   0.687  1.00 10.00      A   
ATOM    847  C   LEU   129     -33.993   5.650  -3.030  1.00 10.00      A   
ATOM    848  O   LEU   129     -33.662   6.465  -3.889  1.00 10.00      A   
ATOM    849  N   ALA   130     -33.685   4.365  -3.100  1.00 10.00      A   
ATOM    850  HN  ALA   130     -33.980   3.760  -2.385  1.00 10.00      A   
ATOM    851  CA  ALA   130     -32.927   3.822  -4.217  1.00 10.00      A   
ATOM    852  CB  ALA   130     -31.435   4.023  -3.990  1.00 10.00      A   
ATOM    853  C   ALA   130     -33.237   2.345  -4.402  1.00 10.00      A   
ATOM    854  O   ALA   130     -33.384   1.609  -3.427  1.00 10.00      A   
ATOM    855  N   GLN   131     -33.353   1.921  -5.650  1.00 10.00      A   
ATOM    856  HN  GLN   131     -33.233   2.561  -6.386  1.00 10.00      A   
ATOM    857  CA  GLN   131     -33.637   0.529  -5.969  1.00 10.00      A   
ATOM    858  CB  GLN   131     -35.149   0.272  -6.035  1.00 10.00      A   
ATOM    859  CG  GLN   131     -35.934   1.266  -6.882  1.00 10.00      A   
ATOM    860  CD  GLN   131     -37.431   1.012  -6.838  1.00 10.00      A   
ATOM    861  OE1 GLN   131     -37.876  -0.127  -6.686  1.00 10.00      A   
ATOM    862  NE2 GLN   131     -38.217   2.072  -6.954  1.00 10.00      A   
ATOM    863 HE21 GLN   131     -37.796   2.954  -7.059  1.00 10.00      A   
ATOM    864 HE22 GLN   131     -39.188   1.935  -6.937  1.00 10.00      A   
ATOM    865  C   GLN   131     -32.957   0.147  -7.277  1.00 10.00      A   
ATOM    866  O   GLN   131     -32.923   0.944  -8.218  1.00 10.00      A   
ATOM    867  N   ASN   132     -32.402  -1.055  -7.332  1.00 10.00      A   
ATOM    868  HN  ASN   132     -32.455  -1.648  -6.549  1.00 10.00      A   
ATOM    869  CA  ASN   132     -31.715  -1.516  -8.529  1.00 10.00      A   
ATOM    870  CB  ASN   132     -30.292  -0.951  -8.557  1.00 10.00      A   
ATOM    871  CG  ASN   132     -29.893  -0.416  -9.916  1.00 10.00      A   
ATOM    872  OD1 ASN   132     -30.303  -0.943 -10.952  1.00 10.00      A   
ATOM    873  ND2 ASN   132     -29.095   0.641  -9.919  1.00 10.00      A   
ATOM    874 HD21 ASN   132     -28.813   1.017  -9.050  1.00 10.00      A   
ATOM    875 HD22 ASN   132     -28.819   1.011 -10.783  1.00 10.00      A   
ATOM    876  C   ASN   132     -31.666  -3.038  -8.572  1.00 10.00      A   
ATOM    877  O   ASN   132     -31.813  -3.697  -7.541  1.00 10.00      A   
ATOM    878  N   SER   133     -31.474  -3.582  -9.768  1.00 10.00      A   
ATOM    879  HN  SER   133     -31.382  -2.994 -10.547  1.00 10.00      A   
ATOM    880  CA  SER   133     -31.396  -5.022  -9.966  1.00 10.00      A   
ATOM    881  CB  SER   133     -32.752  -5.565 -10.425  1.00 10.00      A   
ATOM    882  OG  SER   133     -33.816  -4.981  -9.688  1.00 10.00      A   
ATOM    883  HG  SER   133     -34.654  -5.208 -10.109  1.00 10.00      A   
ATOM    884  C   SER   133     -30.329  -5.340 -11.013  1.00 10.00      A   
ATOM    885  O   SER   133     -30.268  -4.694 -12.060  1.00 10.00      A   
ATOM    886  N   TYR   134     -29.487  -6.323 -10.724  1.00 10.00      A   
ATOM    887  HN  TYR   134     -29.582  -6.797  -9.867  1.00 10.00      A   
ATOM    888  CA  TYR   134     -28.420  -6.719 -11.636  1.00 10.00      A   
ATOM    889  CB  TYR   134     -27.055  -6.302 -11.069  1.00 10.00      A   
ATOM    890  CG  TYR   134     -26.756  -4.820 -11.145  1.00 10.00      A   
ATOM    891  CD1 TYR   134     -27.357  -3.920 -10.274  1.00 10.00      A   
ATOM    892  CD2 TYR   134     -25.867  -4.324 -12.085  1.00 10.00      A   
ATOM    893  CE1 TYR   134     -27.082  -2.570 -10.339  1.00 10.00      A   
ATOM    894  CE2 TYR   134     -25.585  -2.973 -12.158  1.00 10.00      A   
ATOM    895  CZ  TYR   134     -26.196  -2.101 -11.282  1.00 10.00      A   
ATOM    896  OH  TYR   134     -25.918  -0.755 -11.351  1.00 10.00      A   
ATOM    897  HH  TYR   134     -25.859  -0.396 -10.457  1.00 10.00      A   
ATOM    898  C   TYR   134     -28.424  -8.229 -11.858  1.00 10.00      A   
ATOM    899  O   TYR   134     -28.609  -9.002 -10.919  1.00 10.00      A   
ATOM    900  N   LYS   135     -28.223  -8.643 -13.104  1.00 10.00      A   
ATOM    901  HN  LYS   135     -28.092  -7.977 -13.811  1.00 10.00      A   
ATOM    902  CA  LYS   135     -28.169 -10.059 -13.447  1.00 10.00      A   
ATOM    903  CB  LYS   135     -29.129 -10.395 -14.598  1.00 10.00      A   
ATOM    904  CG  LYS   135     -29.120 -11.869 -14.986  1.00 10.00      A   
ATOM    905  CD  LYS   135     -30.158 -12.197 -16.053  1.00 10.00      A   
ATOM    906  CE  LYS   135     -30.236 -13.702 -16.280  1.00 10.00      A   
ATOM    907  NZ  LYS   135     -31.116 -14.072 -17.418  1.00 10.00      A   
ATOM    908  HZ1 LYS   135     -31.139 -15.112 -17.527  1.00 10.00      A   
ATOM    909  HZ2 LYS   135     -30.761 -13.652 -18.300  1.00 10.00      A   
ATOM    910  HZ3 LYS   135     -32.084 -13.733 -17.254  1.00 10.00      A   
ATOM    911  C   LYS   135     -26.737 -10.412 -13.832  1.00 10.00      A   
ATOM    912  O   LYS   135     -26.311 -10.165 -14.960  1.00 10.00      A   
ATOM    913  N   VAL   136     -25.991 -10.968 -12.889  1.00 10.00      A   
ATOM    914  HN  VAL   136     -26.388 -11.156 -12.013  1.00 10.00      A   
ATOM    915  CA  VAL   136     -24.595 -11.321 -13.130  1.00 10.00      A   
ATOM    916  CB  VAL   136     -23.636 -10.445 -12.296  1.00 10.00      A   
ATOM    917  CG1 VAL   136     -23.596  -9.024 -12.836  1.00 10.00      A   
ATOM    918  CG2 VAL   136     -24.037 -10.455 -10.826  1.00 10.00      A   
ATOM    919  C   VAL   136     -24.319 -12.789 -12.826  1.00 10.00      A   
ATOM    920  O   VAL   136     -25.156 -13.485 -12.253  1.00 10.00      A   
ATOM    921  N   ASN   137     -23.136 -13.250 -13.220  1.00 10.00      A   
ATOM    922  HN  ASN   137     -22.521 -12.643 -13.687  1.00 10.00      A   
ATOM    923  CA  ASN   137     -22.728 -14.630 -12.988  1.00 10.00      A   
ATOM    924  CB  ASN   137     -21.590 -15.025 -13.934  1.00 10.00      A   
ATOM    925  CG  ASN   137     -22.075 -15.624 -15.238  1.00 10.00      A   
ATOM    926  OD1 ASN   137     -23.166 -16.188 -15.312  1.00 10.00      A   
ATOM    927  ND2 ASN   137     -21.257 -15.519 -16.275  1.00 10.00      A   
ATOM    928 HD21 ASN   137     -20.395 -15.066 -16.140  1.00 10.00      A   
ATOM    929 HD22 ASN   137     -21.542 -15.899 -17.134  1.00 10.00      A   
ATOM    930  C   ASN   137     -22.275 -14.829 -11.547  1.00 10.00      A   
ATOM    931  O   ASN   137     -22.182 -13.873 -10.774  1.00 10.00      A   
ATOM    932  N   LYS   138     -21.967 -16.072 -11.199  1.00 10.00      A   
ATOM    933  HN  LYS   138     -22.044 -16.787 -11.868  1.00 10.00      A   
ATOM    934  CA  LYS   138     -21.522 -16.411  -9.850  1.00 10.00      A   
ATOM    935  CB  LYS   138     -21.390 -17.931  -9.701  1.00 10.00      A   
ATOM    936  CG  LYS   138     -21.273 -18.412  -8.262  1.00 10.00      A   
ATOM    937  CD  LYS   138     -21.211 -19.930  -8.183  1.00 10.00      A   
ATOM    938  CE  LYS   138     -21.173 -20.401  -6.737  1.00 10.00      A   
ATOM    939  NZ  LYS   138     -21.074 -21.880  -6.631  1.00 10.00      A   
ATOM    940  HZ1 LYS   138     -20.166 -22.206  -7.017  1.00 10.00      A   
ATOM    941  HZ2 LYS   138     -21.846 -22.333  -7.161  1.00 10.00      A   
ATOM    942  HZ3 LYS   138     -21.139 -22.172  -5.633  1.00 10.00      A   
ATOM    943  C   LYS   138     -20.198 -15.727  -9.512  1.00 10.00      A   
ATOM    944  O   LYS   138     -19.911 -15.447  -8.348  1.00 10.00      A   
ATOM    945  N   GLN   139     -19.401 -15.453 -10.536  1.00 10.00      A   
ATOM    946  HN  GLN   139     -19.684 -15.705 -11.442  1.00 10.00      A   
ATOM    947  CA  GLN   139     -18.106 -14.807 -10.351  1.00 10.00      A   
ATOM    948  CB  GLN   139     -17.154 -15.153 -11.501  1.00 10.00      A   
ATOM    949  CG  GLN   139     -16.379 -16.447 -11.308  1.00 10.00      A   
ATOM    950  CD  GLN   139     -15.547 -16.452 -10.041  1.00 10.00      A   
ATOM    951  OE1 GLN   139     -14.411 -15.972 -10.025  1.00 10.00      A   
ATOM    952  NE2 GLN   139     -16.099 -17.000  -8.972  1.00 10.00      A   
ATOM    953 HE21 GLN   139     -16.999 -17.383  -9.058  1.00 10.00      A   
ATOM    954 HE22 GLN   139     -15.585 -17.008  -8.137  1.00 10.00      A   
ATOM    955  C   GLN   139     -18.231 -13.293 -10.206  1.00 10.00      A   
ATOM    956  O   GLN   139     -17.234 -12.604  -9.990  1.00 10.00      A   
ATOM    957  N   TRP   140     -19.446 -12.771 -10.325  1.00 10.00      A   
ATOM    958  HN  TRP   140     -20.212 -13.360 -10.500  1.00 10.00      A   
ATOM    959  CA  TRP   140     -19.664 -11.336 -10.200  1.00 10.00      A   
ATOM    960  CB  TRP   140     -20.140 -10.736 -11.524  1.00 10.00      A   
ATOM    961  CG  TRP   140     -19.041 -10.457 -12.507  1.00 10.00      A   
ATOM    962  CD1 TRP   140     -19.016 -10.811 -13.823  1.00 10.00      A   
ATOM    963  CD2 TRP   140     -17.808  -9.766 -12.257  1.00 10.00      A   
ATOM    964  NE1 TRP   140     -17.854 -10.381 -14.411  1.00 10.00      A   
ATOM    965  HE1 TRP   140     -17.606 -10.512 -15.352  1.00 10.00      A   
ATOM    966  CE2 TRP   140     -17.093  -9.740 -13.471  1.00 10.00      A   
ATOM    967  CE3 TRP   140     -17.240  -9.170 -11.127  1.00 10.00      A   
ATOM    968  CZ2 TRP   140     -15.843  -9.138 -13.587  1.00 10.00      A   
ATOM    969  CZ3 TRP   140     -15.998  -8.574 -11.245  1.00 10.00      A   
ATOM    970  CH2 TRP   140     -15.313  -8.563 -12.465  1.00 10.00      A   
ATOM    971  C   TRP   140     -20.654 -11.016  -9.086  1.00 10.00      A   
ATOM    972  O   TRP   140     -21.139  -9.888  -8.977  1.00 10.00      A   
ATOM    973  N   LEU   141     -20.934 -12.007  -8.251  1.00 10.00      A   
ATOM    974  HN  LEU   141     -20.497 -12.874  -8.376  1.00 10.00      A   
ATOM    975  CA  LEU   141     -21.869 -11.835  -7.146  1.00 10.00      A   
ATOM    976  CB  LEU   141     -22.175 -13.176  -6.480  1.00 10.00      A   
ATOM    977  CG  LEU   141     -23.057 -14.142  -7.271  1.00 10.00      A   
ATOM    978  CD1 LEU   141     -23.226 -15.448  -6.514  1.00 10.00      A   
ATOM    979  CD2 LEU   141     -24.409 -13.513  -7.564  1.00 10.00      A   
ATOM    980  C   LEU   141     -21.334 -10.849  -6.118  1.00 10.00      A   
ATOM    981  O   LEU   141     -22.080 -10.021  -5.593  1.00 10.00      A   
ATOM    982  N   ARG   142     -20.039 -10.929  -5.839  1.00 10.00      A   
ATOM    983  HN  ARG   142     -19.488 -11.601  -6.299  1.00 10.00      A   
ATOM    984  CA  ARG   142     -19.419 -10.039  -4.875  1.00 10.00      A   
ATOM    985  CB  ARG   142     -18.010 -10.505  -4.527  1.00 10.00      A   
ATOM    986  CG  ARG   142     -17.586 -10.158  -3.112  1.00 10.00      A   
ATOM    987  CD  ARG   142     -16.962 -11.356  -2.415  1.00 10.00      A   
ATOM    988  NE  ARG   142     -15.643 -11.678  -2.955  1.00 10.00      A   
ATOM    989  HE  ARG   142     -14.981 -10.947  -2.987  1.00 10.00      A   
ATOM    990  CZ  ARG   142     -15.288 -12.883  -3.396  1.00 10.00      A   
ATOM    991  NH1 ARG   142     -16.152 -13.894  -3.371  1.00 10.00      A   
ATOM    992 HH11 ARG   142     -15.866 -14.834  -3.717  1.00 10.00      A   
ATOM    993 HH12 ARG   142     -17.130 -13.752  -3.005  1.00 10.00      A   
ATOM    994  NH2 ARG   142     -14.066 -13.073  -3.873  1.00 10.00      A   
ATOM    995 HH21 ARG   142     -13.775 -14.014  -4.221  1.00 10.00      A   
ATOM    996 HH22 ARG   142     -13.390 -12.278  -3.904  1.00 10.00      A   
ATOM    997  C   ARG   142     -19.410  -8.609  -5.403  1.00 10.00      A   
ATOM    998  O   ARG   142     -19.599  -7.655  -4.645  1.00 10.00      A   
ATOM    999  N   TYR   143     -19.207  -8.471  -6.713  1.00 10.00      A   
ATOM   1000  HN  TYR   143     -19.042  -9.269  -7.259  1.00 10.00      A   
ATOM   1001  CA  TYR   143     -19.208  -7.160  -7.347  1.00 10.00      A   
ATOM   1002  CB  TYR   143     -18.795  -7.254  -8.819  1.00 10.00      A   
ATOM   1003  CG  TYR   143     -18.718  -5.908  -9.509  1.00 10.00      A   
ATOM   1004  CD1 TYR   143     -17.613  -5.083  -9.342  1.00 10.00      A   
ATOM   1005  CD2 TYR   143     -19.755  -5.457 -10.315  1.00 10.00      A   
ATOM   1006  CE1 TYR   143     -17.544  -3.849  -9.956  1.00 10.00      A   
ATOM   1007  CE2 TYR   143     -19.694  -4.223 -10.936  1.00 10.00      A   
ATOM   1008  CZ  TYR   143     -18.586  -3.422 -10.752  1.00 10.00      A   
ATOM   1009  OH  TYR   143     -18.522  -2.186 -11.358  1.00 10.00      A   
ATOM   1010  HH  TYR   143     -17.749  -2.155 -11.940  1.00 10.00      A   
ATOM   1011  C   TYR   143     -20.595  -6.545  -7.230  1.00 10.00      A   
ATOM   1012  O   TYR   143     -20.738  -5.358  -6.937  1.00 10.00      A   
ATOM   1013  N   ALA   144     -21.616  -7.369  -7.452  1.00 10.00      A   
ATOM   1014  HN  ALA   144     -21.431  -8.303  -7.699  1.00 10.00      A   
ATOM   1015  CA  ALA   144     -22.999  -6.918  -7.347  1.00 10.00      A   
ATOM   1016  CB  ALA   144     -23.961  -8.038  -7.711  1.00 10.00      A   
ATOM   1017  C   ALA   144     -23.263  -6.420  -5.932  1.00 10.00      A   
ATOM   1018  O   ALA   144     -23.943  -5.412  -5.730  1.00 10.00      A   
ATOM   1019  N   GLY   145     -22.707  -7.135  -4.957  1.00 10.00      A   
ATOM   1020  HN  GLY   145     -22.194  -7.941  -5.187  1.00 10.00      A   
ATOM   1021  CA  GLY   145     -22.858  -6.750  -3.570  1.00 10.00      A   
ATOM   1022  C   GLY   145     -22.187  -5.420  -3.298  1.00 10.00      A   
ATOM   1023  O   GLY   145     -22.770  -4.547  -2.661  1.00 10.00      A   
ATOM   1024  N   HIS   146     -20.964  -5.264  -3.800  1.00 10.00      A   
ATOM   1025  HN  HIS   146     -20.551  -6.008  -4.293  1.00 10.00      A   
ATOM   1026  CA  HIS   146     -20.212  -4.021  -3.623  1.00 10.00      A   
ATOM   1027  CB  HIS   146     -18.810  -4.135  -4.231  1.00 10.00      A   
ATOM   1028  CG  HIS   146     -17.775  -4.723  -3.324  1.00 10.00      A   
ATOM   1029  ND1 HIS   146     -17.712  -4.462  -1.971  1.00 10.00      A   
ATOM   1030  HD1 HIS   146     -18.328  -3.868  -1.460  1.00 10.00      A   
ATOM   1031  CD2 HIS   146     -16.750  -5.567  -3.587  1.00 10.00      A   
ATOM   1032  CE1 HIS   146     -16.691  -5.113  -1.448  1.00 10.00      A   
ATOM   1033  NE2 HIS   146     -16.094  -5.790  -2.405  1.00 10.00      A   
ATOM   1034  HE2 HIS   146     -15.299  -6.369  -2.285  1.00 10.00      A   
ATOM   1035  C   HIS   146     -20.946  -2.857  -4.274  1.00 10.00      A   
ATOM   1036  O   HIS   146     -20.972  -1.752  -3.743  1.00 10.00      A   
ATOM   1037  N   THR   147     -21.541  -3.119  -5.433  1.00 10.00      A   
ATOM   1038  HN  THR   147     -21.477  -4.024  -5.806  1.00 10.00      A   
ATOM   1039  CA  THR   147     -22.282  -2.103  -6.168  1.00 10.00      A   
ATOM   1040  CB  THR   147     -22.724  -2.632  -7.547  1.00 10.00      A   
ATOM   1041  OG1 THR   147     -21.588  -3.191  -8.220  1.00 10.00      A   
ATOM   1042  HG1 THR   147     -21.354  -4.033  -7.811  1.00 10.00      A   
ATOM   1043  CG2 THR   147     -23.297  -1.509  -8.396  1.00 10.00      A   
ATOM   1044  C   THR   147     -23.497  -1.631  -5.371  1.00 10.00      A   
ATOM   1045  O   THR   147     -23.882  -0.462  -5.443  1.00 10.00      A   
ATOM   1046  N   ALA   148     -24.082  -2.544  -4.599  1.00 10.00      A   
ATOM   1047  HN  ALA   148     -23.721  -3.455  -4.578  1.00 10.00      A   
ATOM   1048  CA  ALA   148     -25.239  -2.219  -3.777  1.00 10.00      A   
ATOM   1049  CB  ALA   148     -25.795  -3.472  -3.116  1.00 10.00      A   
ATOM   1050  C   ALA   148     -24.862  -1.180  -2.731  1.00 10.00      A   
ATOM   1051  O   ALA   148     -25.489  -0.126  -2.635  1.00 10.00      A   
ATOM   1052  N   SER   149     -23.817  -1.472  -1.967  1.00 10.00      A   
ATOM   1053  HN  SER   149     -23.346  -2.326  -2.097  1.00 10.00      A   
ATOM   1054  CA  SER   149     -23.346  -0.564  -0.938  1.00 10.00      A   
ATOM   1055  CB  SER   149     -22.261  -1.252  -0.113  1.00 10.00      A   
ATOM   1056  OG  SER   149     -21.951  -2.527  -0.654  1.00 10.00      A   
ATOM   1057  HG  SER   149     -20.987  -2.660  -0.632  1.00 10.00      A   
ATOM   1058  C   SER   149     -22.804   0.717  -1.565  1.00 10.00      A   
ATOM   1059  O   SER   149     -22.954   1.805  -1.011  1.00 10.00      A   
ATOM   1060  N   ASP   150     -22.191   0.567  -2.737  1.00 10.00      A   
ATOM   1061  HN  ASP   150     -22.110  -0.336  -3.115  1.00 10.00      A   
ATOM   1062  CA  ASP   150     -21.619   1.689  -3.477  1.00 10.00      A   
ATOM   1063  CB  ASP   150     -20.992   1.180  -4.781  1.00 10.00      A   
ATOM   1064  CG  ASP   150     -19.811   2.002  -5.259  1.00 10.00      A   
ATOM   1065  OD1 ASP   150     -18.847   2.180  -4.486  1.00 10.00      A   
ATOM   1066  OD2 ASP   150     -19.827   2.444  -6.430  1.00 10.00      A   
ATOM   1067  C   ASP   150     -22.691   2.727  -3.789  1.00 10.00      A   
ATOM   1068  O   ASP   150     -22.538   3.906  -3.474  1.00 10.00      A   
ATOM   1069  N   GLU   151     -23.792   2.270  -4.383  1.00 10.00      A   
ATOM   1070  HN  GLU   151     -23.857   1.311  -4.593  1.00 10.00      A   
ATOM   1071  CA  GLU   151     -24.899   3.151  -4.739  1.00 10.00      A   
ATOM   1072  CB  GLU   151     -25.913   2.412  -5.617  1.00 10.00      A   
ATOM   1073  CG  GLU   151     -27.030   3.287  -6.165  1.00 10.00      A   
ATOM   1074  CD  GLU   151     -27.703   2.680  -7.381  1.00 10.00      A   
ATOM   1075  OE1 GLU   151     -28.606   1.835  -7.211  1.00 10.00      A   
ATOM   1076  OE2 GLU   151     -27.320   3.034  -8.518  1.00 10.00      A   
ATOM   1077  C   GLU   151     -25.578   3.722  -3.495  1.00 10.00      A   
ATOM   1078  O   GLU   151     -25.929   4.906  -3.457  1.00 10.00      A   
ATOM   1079  N   VAL   152     -25.751   2.882  -2.475  1.00 10.00      A   
ATOM   1080  HN  VAL   152     -25.446   1.952  -2.566  1.00 10.00      A   
ATOM   1081  CA  VAL   152     -26.384   3.305  -1.228  1.00 10.00      A   
ATOM   1082  CB  VAL   152     -26.599   2.111  -0.264  1.00 10.00      A   
ATOM   1083  CG1 VAL   152     -26.966   2.588   1.134  1.00 10.00      A   
ATOM   1084  CG2 VAL   152     -27.681   1.185  -0.802  1.00 10.00      A   
ATOM   1085  C   VAL   152     -25.560   4.397  -0.544  1.00 10.00      A   
ATOM   1086  O   VAL   152     -26.109   5.379  -0.039  1.00 10.00      A   
ATOM   1087  N   PHE   153     -24.242   4.230  -0.560  1.00 10.00      A   
ATOM   1088  HN  PHE   153     -23.869   3.429  -0.996  1.00 10.00      A   
ATOM   1089  CA  PHE   153     -23.328   5.190   0.049  1.00 10.00      A   
ATOM   1090  CB  PHE   153     -21.877   4.736  -0.155  1.00 10.00      A   
ATOM   1091  CG  PHE   153     -20.853   5.576   0.557  1.00 10.00      A   
ATOM   1092  CD1 PHE   153     -20.762   5.557   1.937  1.00 10.00      A   
ATOM   1093  CD2 PHE   153     -19.977   6.380  -0.156  1.00 10.00      A   
ATOM   1094  CE1 PHE   153     -19.819   6.323   2.596  1.00 10.00      A   
ATOM   1095  CE2 PHE   153     -19.033   7.149   0.495  1.00 10.00      A   
ATOM   1096  CZ  PHE   153     -18.953   7.121   1.873  1.00 10.00      A   
ATOM   1097  C   PHE   153     -23.529   6.582  -0.542  1.00 10.00      A   
ATOM   1098  O   PHE   153     -23.695   7.562   0.193  1.00 10.00      A   
ATOM   1099  N   GLU   154     -23.539   6.658  -1.869  1.00 10.00      A   
ATOM   1100  HN  GLU   154     -23.420   5.837  -2.394  1.00 10.00      A   
ATOM   1101  CA  GLU   154     -23.715   7.924  -2.569  1.00 10.00      A   
ATOM   1102  CB  GLU   154     -23.506   7.735  -4.075  1.00 10.00      A   
ATOM   1103  CG  GLU   154     -22.303   6.880  -4.436  1.00 10.00      A   
ATOM   1104  CD  GLU   154     -22.071   6.787  -5.929  1.00 10.00      A   
ATOM   1105  OE1 GLU   154     -22.797   6.031  -6.607  1.00 10.00      A   
ATOM   1106  OE2 GLU   154     -21.152   7.467  -6.433  1.00 10.00      A   
ATOM   1107  C   GLU   154     -25.102   8.505  -2.314  1.00 10.00      A   
ATOM   1108  O   GLU   154     -25.270   9.719  -2.206  1.00 10.00      A   
ATOM   1109  N   LYS   155     -26.086   7.627  -2.194  1.00 10.00      A   
ATOM   1110  HN  LYS   155     -25.883   6.669  -2.270  1.00 10.00      A   
ATOM   1111  CA  LYS   155     -27.463   8.043  -1.965  1.00 10.00      A   
ATOM   1112  CB  LYS   155     -28.411   6.854  -2.157  1.00 10.00      A   
ATOM   1113  CG  LYS   155     -29.885   7.205  -2.053  1.00 10.00      A   
ATOM   1114  CD  LYS   155     -30.270   8.248  -3.083  1.00 10.00      A   
ATOM   1115  CE  LYS   155     -31.632   8.846  -2.785  1.00 10.00      A   
ATOM   1116  NZ  LYS   155     -32.057   9.800  -3.844  1.00 10.00      A   
ATOM   1117  HZ1 LYS   155     -32.096   9.316  -4.763  1.00 10.00      A   
ATOM   1118  HZ2 LYS   155     -31.383  10.587  -3.911  1.00 10.00      A   
ATOM   1119  HZ3 LYS   155     -32.999  10.186  -3.627  1.00 10.00      A   
ATOM   1120  C   LYS   155     -27.662   8.654  -0.579  1.00 10.00      A   
ATOM   1121  O   LYS   155     -28.469   9.569  -0.406  1.00 10.00      A   
ATOM   1122  N   LEU   156     -26.920   8.166   0.403  1.00 10.00      A   
ATOM   1123  HN  LEU   156     -26.276   7.450   0.209  1.00 10.00      A   
ATOM   1124  CA  LEU   156     -27.060   8.658   1.768  1.00 10.00      A   
ATOM   1125  CB  LEU   156     -26.969   7.511   2.779  1.00 10.00      A   
ATOM   1126  CG  LEU   156     -27.984   6.375   2.604  1.00 10.00      A   
ATOM   1127  CD1 LEU   156     -27.804   5.322   3.685  1.00 10.00      A   
ATOM   1128  CD2 LEU   156     -29.407   6.912   2.613  1.00 10.00      A   
ATOM   1129  C   LEU   156     -26.088   9.785   2.130  1.00 10.00      A   
ATOM   1130  O   LEU   156     -26.493  10.783   2.720  1.00 10.00      A   
ATOM   1131  N   THR   157     -24.814   9.641   1.781  1.00 10.00      A   
ATOM   1132  HN  THR   157     -24.534   8.844   1.278  1.00 10.00      A   
ATOM   1133  CA  THR   157     -23.825  10.664   2.127  1.00 10.00      A   
ATOM   1134  CB  THR   157     -22.463  10.053   2.511  1.00 10.00      A   
ATOM   1135  OG1 THR   157     -21.992   9.204   1.454  1.00 10.00      A   
ATOM   1136  HG1 THR   157     -22.571   8.437   1.368  1.00 10.00      A   
ATOM   1137  CG2 THR   157     -22.572   9.249   3.796  1.00 10.00      A   
ATOM   1138  C   THR   157     -23.625  11.690   1.015  1.00 10.00      A   
ATOM   1139  O   THR   157     -23.396  12.872   1.280  1.00 10.00      A   
ATOM   1140  N   GLY   158     -23.716  11.238  -0.228  1.00 10.00      A   
ATOM   1141  HN  GLY   158     -23.925  10.291  -0.381  1.00 10.00      A   
ATOM   1142  CA  GLY   158     -23.522  12.127  -1.359  1.00 10.00      A   
ATOM   1143  C   GLY   158     -22.120  12.001  -1.915  1.00 10.00      A   
ATOM   1144  O   GLY   158     -21.804  12.543  -2.972  1.00 10.00      A   
ATOM   1145  N   ILE   159     -21.280  11.273  -1.194  1.00 10.00      A   
ATOM   1146  HN  ILE   159     -21.602  10.852  -0.372  1.00 10.00      A   
ATOM   1147  CA  ILE   159     -19.899  11.060  -1.599  1.00 10.00      A   
ATOM   1148  CB  ILE   159     -19.022  10.652  -0.390  1.00 10.00      A   
ATOM   1149  CG1 ILE   159     -19.248  11.605   0.788  1.00 10.00      A   
ATOM   1150  CG2 ILE   159     -17.548  10.615  -0.775  1.00 10.00      A   
ATOM   1151  CD1 ILE   159     -18.676  11.106   2.098  1.00 10.00      A   
ATOM   1152  C   ILE   159     -19.845   9.947  -2.633  1.00 10.00      A   
ATOM   1153  O   ILE   159     -20.553   8.947  -2.506  1.00 10.00      A   
ATOM   1154  N   LYS   160     -19.024  10.131  -3.660  1.00 10.00      A   
ATOM   1155  HN  LYS   160     -18.504  10.958  -3.713  1.00 10.00      A   
ATOM   1156  CA  LYS   160     -18.878   9.129  -4.707  1.00 10.00      A   
ATOM   1157  CB  LYS   160     -17.966   9.633  -5.830  1.00 10.00      A   
ATOM   1158  CG  LYS   160     -17.765   8.623  -6.950  1.00 10.00      A   
ATOM   1159  CD  LYS   160     -17.247   9.277  -8.217  1.00 10.00      A   
ATOM   1160  CE  LYS   160     -17.161   8.263  -9.346  1.00 10.00      A   
ATOM   1161  NZ  LYS   160     -16.973   8.911 -10.670  1.00 10.00      A   
ATOM   1162  HZ1 LYS   160     -15.961   8.990 -10.890  1.00 10.00      A   
ATOM   1163  HZ2 LYS   160     -17.385   9.865 -10.666  1.00 10.00      A   
ATOM   1164  HZ3 LYS   160     -17.437   8.346 -11.411  1.00 10.00      A   
ATOM   1165  C   LYS   160     -18.345   7.824  -4.124  1.00 10.00      A   
ATOM   1166  O   LYS   160     -17.335   7.815  -3.417  1.00 10.00      A   
ATOM   1167  N   GLY   161     -19.032   6.735  -4.423  1.00 10.00      A   
ATOM   1168  HN  GLY   161     -19.817   6.811  -5.008  1.00 10.00      A   
ATOM   1169  CA  GLY   161     -18.639   5.437  -3.916  1.00 10.00      A   
ATOM   1170  C   GLY   161     -17.362   4.918  -4.541  1.00 10.00      A   
ATOM   1171  O   GLY   161     -17.091   5.155  -5.722  1.00 10.00      A   
ATOM   1172  N   ALA   162     -16.574   4.212  -3.745  1.00 10.00      A   
ATOM   1173  HN  ALA   162     -16.843   4.072  -2.811  1.00 10.00      A   
ATOM   1174  CA  ALA   162     -15.321   3.638  -4.210  1.00 10.00      A   
ATOM   1175  CB  ALA   162     -14.141   4.483  -3.748  1.00 10.00      A   
ATOM   1176  C   ALA   162     -15.182   2.208  -3.702  1.00 10.00      A   
ATOM   1177  O   ALA   162     -14.072   1.704  -3.522  1.00 10.00      A   
ATOM   1178  N   PHE   163     -16.316   1.548  -3.495  1.00 10.00      A   
ATOM   1179  HN  PHE   163     -17.177   1.989  -3.704  1.00 10.00      A   
ATOM   1180  CA  PHE   163     -16.322   0.178  -2.997  1.00 10.00      A   
ATOM   1181  CB  PHE   163     -17.648  -0.149  -2.303  1.00 10.00      A   
ATOM   1182  CG  PHE   163     -17.926   0.697  -1.095  1.00 10.00      A   
ATOM   1183  CD1 PHE   163     -19.134   1.363  -0.964  1.00 10.00      A   
ATOM   1184  CD2 PHE   163     -16.983   0.830  -0.091  1.00 10.00      A   
ATOM   1185  CE1 PHE   163     -19.394   2.143   0.146  1.00 10.00      A   
ATOM   1186  CE2 PHE   163     -17.236   1.609   1.020  1.00 10.00      A   
ATOM   1187  CZ  PHE   163     -18.444   2.267   1.139  1.00 10.00      A   
ATOM   1188  C   PHE   163     -16.064  -0.807  -4.129  1.00 10.00      A   
ATOM   1189  O   PHE   163     -15.880  -2.001  -3.901  1.00 10.00      A   
ATOM   1190  N   ARG   164     -16.057  -0.293  -5.349  1.00 10.00      A   
ATOM   1191  HN  ARG   164     -16.220   0.668  -5.462  1.00 10.00      A   
ATOM   1192  CA  ARG   164     -15.818  -1.112  -6.525  1.00 10.00      A   
ATOM   1193  CB  ARG   164     -16.872  -0.827  -7.596  1.00 10.00      A   
ATOM   1194  CG  ARG   164     -18.235  -1.426  -7.286  1.00 10.00      A   
ATOM   1195  CD  ARG   164     -19.360  -0.510  -7.736  1.00 10.00      A   
ATOM   1196  NE  ARG   164     -19.396  -0.343  -9.188  1.00 10.00      A   
ATOM   1197  HE  ARG   164     -19.225  -1.142  -9.740  1.00 10.00      A   
ATOM   1198  CZ  ARG   164     -19.647   0.814  -9.796  1.00 10.00      A   
ATOM   1199  NH1 ARG   164     -19.882   1.911  -9.080  1.00 10.00      A   
ATOM   1200 HH11 ARG   164     -19.867   1.872  -8.029  1.00 10.00      A   
ATOM   1201 HH12 ARG   164     -20.083   2.817  -9.555  1.00 10.00      A   
ATOM   1202  NH2 ARG   164     -19.660   0.872 -11.121  1.00 10.00      A   
ATOM   1203 HH21 ARG   164     -19.474   0.014 -11.690  1.00 10.00      A   
ATOM   1204 HH22 ARG   164     -19.854   1.776 -11.606  1.00 10.00      A   
ATOM   1205  C   ARG   164     -14.409  -0.884  -7.066  1.00 10.00      A   
ATOM   1206  O   ARG   164     -14.166  -0.975  -8.272  1.00 10.00      A   
ATOM   1207  N   THR   165     -13.486  -0.586  -6.161  1.00 10.00      A   
ATOM   1208  HN  THR   165     -13.743  -0.527  -5.218  1.00 10.00      A   
ATOM   1209  CA  THR   165     -12.097  -0.363  -6.531  1.00 10.00      A   
ATOM   1210  CB  THR   165     -11.548   0.961  -5.953  1.00 10.00      A   
ATOM   1211  OG1 THR   165     -11.701   0.982  -4.527  1.00 10.00      A   
ATOM   1212  HG1 THR   165     -12.611   1.228  -4.301  1.00 10.00      A   
ATOM   1213  CG2 THR   165     -12.270   2.155  -6.557  1.00 10.00      A   
ATOM   1214  C   THR   165     -11.242  -1.531  -6.050  1.00 10.00      A   
ATOM   1215  O   THR   165     -11.713  -2.374  -5.279  1.00 10.00      A   
ATOM   1216  N   ARG   166     -10.002  -1.594  -6.509  1.00 10.00      A   
ATOM   1217  HN  ARG   166      -9.678  -0.900  -7.125  1.00 10.00      A   
ATOM   1218  CA  ARG   166      -9.103  -2.668  -6.118  1.00 10.00      A   
ATOM   1219  CB  ARG   166      -8.823  -3.600  -7.300  1.00 10.00      A   
ATOM   1220  CG  ARG   166     -10.023  -4.444  -7.702  1.00 10.00      A   
ATOM   1221  CD  ARG   166      -9.604  -5.794  -8.262  1.00 10.00      A   
ATOM   1222  NE  ARG   166      -9.240  -5.722  -9.677  1.00 10.00      A   
ATOM   1223  HE  ARG   166      -8.523  -5.094  -9.929  1.00 10.00      A   
ATOM   1224  CZ  ARG   166      -9.808  -6.461 -10.631  1.00 10.00      A   
ATOM   1225  NH1 ARG   166     -10.775  -7.322 -10.330  1.00 10.00      A   
ATOM   1226 HH11 ARG   166     -11.215  -7.898 -11.079  1.00 10.00      A   
ATOM   1227 HH12 ARG   166     -11.097  -7.426  -9.343  1.00 10.00      A   
ATOM   1228  NH2 ARG   166      -9.414  -6.337 -11.890  1.00 10.00      A   
ATOM   1229 HH21 ARG   166      -8.656  -5.663 -12.139  1.00 10.00      A   
ATOM   1230 HH22 ARG   166      -9.854  -6.917 -12.639  1.00 10.00      A   
ATOM   1231  C   ARG   166      -7.807  -2.120  -5.528  1.00 10.00      A   
ATOM   1232  O   ARG   166      -7.619  -0.906  -5.433  1.00 10.00      A   
ATOM   1233  N   ILE   167      -6.921  -3.015  -5.122  1.00 10.00      A   
ATOM   1234  HN  ILE   167      -7.124  -3.973  -5.221  1.00 10.00      A   
ATOM   1235  CA  ILE   167      -5.648  -2.616  -4.537  1.00 10.00      A   
ATOM   1236  CB  ILE   167      -5.646  -2.763  -2.999  1.00 10.00      A   
ATOM   1237  CG1 ILE   167      -6.152  -4.150  -2.590  1.00 10.00      A   
ATOM   1238  CG2 ILE   167      -6.485  -1.667  -2.352  1.00 10.00      A   
ATOM   1239  CD1 ILE   167      -6.110  -4.406  -1.098  1.00 10.00      A   
ATOM   1240  C   ILE   167      -4.503  -3.428  -5.129  1.00 10.00      A   
ATOM   1241  O   ILE   167      -4.701  -4.556  -5.579  1.00 10.00      A   
ATOM   1242  N   ALA   168      -3.313  -2.844  -5.132  1.00 10.00      A   
ATOM   1243  HN  ALA   168      -3.222  -1.944  -4.751  1.00 10.00      A   
ATOM   1244  CA  ALA   168      -2.129  -3.507  -5.668  1.00 10.00      A   
ATOM   1245  CB  ALA   168      -1.645  -2.793  -6.920  1.00 10.00      A   
ATOM   1246  C   ALA   168      -1.026  -3.535  -4.620  1.00 10.00      A   
ATOM   1247  O   ALA   168      -0.848  -2.566  -3.881  1.00 10.00      A   
ATOM   1248  N   TYR   169      -0.302  -4.646  -4.540  1.00 10.00      A   
ATOM   1249  HN  TYR   169      -0.500  -5.397  -5.142  1.00 10.00      A   
ATOM   1250  CA  TYR   169       0.778  -4.784  -3.572  1.00 10.00      A   
ATOM   1251  CB  TYR   169       0.214  -4.997  -2.157  1.00 10.00      A   
ATOM   1252  CG  TYR   169      -0.882  -6.044  -2.066  1.00 10.00      A   
ATOM   1253  CD1 TYR   169      -0.576  -7.388  -1.911  1.00 10.00      A   
ATOM   1254  CD2 TYR   169      -2.222  -5.685  -2.139  1.00 10.00      A   
ATOM   1255  CE1 TYR   169      -1.571  -8.346  -1.835  1.00 10.00      A   
ATOM   1256  CE2 TYR   169      -3.222  -6.634  -2.061  1.00 10.00      A   
ATOM   1257  CZ  TYR   169      -2.892  -7.963  -1.911  1.00 10.00      A   
ATOM   1258  OH  TYR   169      -3.887  -8.913  -1.836  1.00 10.00      A   
ATOM   1259  HH  TYR   169      -4.650  -8.614  -2.360  1.00 10.00      A   
ATOM   1260  C   TYR   169       1.709  -5.928  -3.949  1.00 10.00      A   
ATOM   1261  O   TYR   169       1.328  -6.833  -4.693  1.00 10.00      A   
ATOM   1262  N   VAL   170       2.935  -5.874  -3.454  1.00 10.00      A   
ATOM   1263  HN  VAL   170       3.193  -5.113  -2.890  1.00 10.00      A   
ATOM   1264  CA  VAL   170       3.908  -6.921  -3.725  1.00 10.00      A   
ATOM   1265  CB  VAL   170       5.318  -6.348  -3.958  1.00 10.00      A   
ATOM   1266  CG1 VAL   170       6.279  -7.453  -4.375  1.00 10.00      A   
ATOM   1267  CG2 VAL   170       5.285  -5.238  -4.997  1.00 10.00      A   
ATOM   1268  C   VAL   170       3.952  -7.886  -2.548  1.00 10.00      A   
ATOM   1269  O   VAL   170       4.106  -7.465  -1.402  1.00 10.00      A   
ATOM   1270  N   VAL   171       3.807  -9.173  -2.824  1.00 10.00      A   
ATOM   1271  HN  VAL   171       3.697  -9.458  -3.758  1.00 10.00      A   
ATOM   1272  CA  VAL   171       3.819 -10.174  -1.771  1.00 10.00      A   
ATOM   1273  CB  VAL   171       2.594 -11.109  -1.857  1.00 10.00      A   
ATOM   1274  CG1 VAL   171       2.542 -12.049  -0.660  1.00 10.00      A   
ATOM   1275  CG2 VAL   171       1.315 -10.298  -1.959  1.00 10.00      A   
ATOM   1276  C   VAL   171       5.081 -11.017  -1.829  1.00 10.00      A   
ATOM   1277  O   VAL   171       5.453 -11.525  -2.889  1.00 10.00      A   
ATOM   1278  N   GLN   172       5.747 -11.136  -0.691  1.00 10.00      A   
ATOM   1279  HN  GLN   172       5.428 -10.653   0.103  1.00 10.00      A   
ATOM   1280  CA  GLN   172       6.946 -11.947  -0.593  1.00 10.00      A   
ATOM   1281  CB  GLN   172       7.880 -11.412   0.495  1.00 10.00      A   
ATOM   1282  CG  GLN   172       9.255 -12.062   0.502  1.00 10.00      A   
ATOM   1283  CD  GLN   172      10.248 -11.315   1.369  1.00 10.00      A   
ATOM   1284  OE1 GLN   172      10.180 -10.093   1.506  1.00 10.00      A   
ATOM   1285  NE2 GLN   172      11.182 -12.040   1.956  1.00 10.00      A   
ATOM   1286 HE21 GLN   172      11.185 -13.011   1.801  1.00 10.00      A   
ATOM   1287 HE22 GLN   172      11.838 -11.575   2.523  1.00 10.00      A   
ATOM   1288  C   GLN   172       6.538 -13.389  -0.302  1.00 10.00      A   
ATOM   1289  O   GLN   172       6.392 -13.791   0.857  1.00 10.00      A   
ATOM   1290  N   THR   173       6.318 -14.134  -1.371  1.00 10.00      A   
ATOM   1291  HN  THR   173       6.438 -13.730  -2.257  1.00 10.00      A   
ATOM   1292  CA  THR   173       5.898 -15.523  -1.300  1.00 10.00      A   
ATOM   1293  CB  THR   173       5.464 -15.994  -2.702  1.00 10.00      A   
ATOM   1294  OG1 THR   173       4.918 -14.873  -3.408  1.00 10.00      A   
ATOM   1295  HG1 THR   173       4.271 -15.183  -4.062  1.00 10.00      A   
ATOM   1296  CG2 THR   173       4.406 -17.081  -2.606  1.00 10.00      A   
ATOM   1297  C   THR   173       7.003 -16.437  -0.766  1.00 10.00      A   
ATOM   1298  O   THR   173       8.181 -16.077  -0.756  1.00 10.00      A   
ATOM   1299  N   ASN   174       6.605 -17.629  -0.334  1.00 10.00      A   
ATOM   1300  HN  ASN   174       5.650 -17.856  -0.379  1.00 10.00      A   
ATOM   1301  CA  ASN   174       7.537 -18.611   0.208  1.00 10.00      A   
ATOM   1302  CB  ASN   174       6.810 -19.539   1.188  1.00 10.00      A   
ATOM   1303  CG  ASN   174       6.545 -18.896   2.534  1.00 10.00      A   
ATOM   1304  OD1 ASN   174       7.302 -18.039   2.988  1.00 10.00      A   
ATOM   1305  ND2 ASN   174       5.469 -19.308   3.185  1.00 10.00      A   
ATOM   1306 HD21 ASN   174       4.908 -19.996   2.767  1.00 10.00      A   
ATOM   1307 HD22 ASN   174       5.277 -18.906   4.062  1.00 10.00      A   
ATOM   1308  C   ASN   174       8.164 -19.445  -0.901  1.00 10.00      A   
ATOM   1309  O   ASN   174       8.822 -20.452  -0.636  1.00 10.00      A   
ATOM   1310  N   GLY   175       7.949 -19.025  -2.143  1.00 10.00      A   
ATOM   1311  HN  GLY   175       7.424 -18.212  -2.287  1.00 10.00      A   
ATOM   1312  CA  GLY   175       8.489 -19.743  -3.278  1.00 10.00      A   
ATOM   1313  C   GLY   175       9.973 -19.501  -3.464  1.00 10.00      A   
ATOM   1314  O   GLY   175      10.475 -18.414  -3.173  1.00 10.00      A   
ATOM   1315  N   GLY   176      10.676 -20.516  -3.949  1.00 10.00      A   
ATOM   1316  HN  GLY   176      10.219 -21.359  -4.157  1.00 10.00      A   
ATOM   1317  CA  GLY   176      12.103 -20.394  -4.170  1.00 10.00      A   
ATOM   1318  C   GLY   176      12.424 -19.726  -5.491  1.00 10.00      A   
ATOM   1319  O   GLY   176      13.276 -18.837  -5.556  1.00 10.00      A   
ATOM   1320  N   GLN   177      11.738 -20.152  -6.546  1.00 10.00      A   
ATOM   1321  HN  GLN   177      11.073 -20.864  -6.427  1.00 10.00      A   
ATOM   1322  CA  GLN   177      11.950 -19.592  -7.874  1.00 10.00      A   
ATOM   1323  CB  GLN   177      11.358 -20.501  -8.957  1.00 10.00      A   
ATOM   1324  CG  GLN   177      12.284 -21.615  -9.422  1.00 10.00      A   
ATOM   1325  CD  GLN   177      11.826 -22.257 -10.722  1.00 10.00      A   
ATOM   1326  OE1 GLN   177      10.630 -22.332 -11.007  1.00 10.00      A   
ATOM   1327  NE2 GLN   177      12.773 -22.731 -11.517  1.00 10.00      A   
ATOM   1328 HE21 GLN   177      13.710 -22.647 -11.227  1.00 10.00      A   
ATOM   1329 HE22 GLN   177      12.503 -23.140 -12.369  1.00 10.00      A   
ATOM   1330  C   GLN   177      11.352 -18.197  -7.981  1.00 10.00      A   
ATOM   1331  O   GLN   177      11.887 -17.332  -8.673  1.00 10.00      A   
ATOM   1332  N   PHE   178      10.236 -17.985  -7.301  1.00 10.00      A   
ATOM   1333  HN  PHE   178       9.855 -18.714  -6.765  1.00 10.00      A   
ATOM   1334  CA  PHE   178       9.565 -16.692  -7.322  1.00 10.00      A   
ATOM   1335  CB  PHE   178       8.301 -16.746  -8.191  1.00 10.00      A   
ATOM   1336  CG  PHE   178       8.538 -17.200  -9.603  1.00 10.00      A   
ATOM   1337  CD1 PHE   178       8.115 -18.450 -10.019  1.00 10.00      A   
ATOM   1338  CD2 PHE   178       9.182 -16.378 -10.513  1.00 10.00      A   
ATOM   1339  CE1 PHE   178       8.329 -18.874 -11.316  1.00 10.00      A   
ATOM   1340  CE2 PHE   178       9.400 -16.795 -11.811  1.00 10.00      A   
ATOM   1341  CZ  PHE   178       8.972 -18.045 -12.214  1.00 10.00      A   
ATOM   1342  C   PHE   178       9.201 -16.254  -5.908  1.00 10.00      A   
ATOM   1343  O   PHE   178       8.109 -16.554  -5.424  1.00 10.00      A   
ATOM   1344  N   PRO   179      10.123 -15.565  -5.218  1.00 10.00      A   
ATOM   1345  CA  PRO   179       9.894 -15.085  -3.854  1.00 10.00      A   
ATOM   1346  CB  PRO   179      11.315 -14.903  -3.325  1.00 10.00      A   
ATOM   1347  CG  PRO   179      12.110 -14.524  -4.527  1.00 10.00      A   
ATOM   1348  CD  PRO   179      11.474 -15.223  -5.701  1.00 10.00      A   
ATOM   1349  C   PRO   179       9.153 -13.751  -3.826  1.00 10.00      A   
ATOM   1350  O   PRO   179       8.728 -13.289  -2.770  1.00 10.00      A   
ATOM   1351  N   TYR   180       9.011 -13.128  -4.985  1.00 10.00      A   
ATOM   1352  HN  TYR   180       9.370 -13.539  -5.798  1.00 10.00      A   
ATOM   1353  CA  TYR   180       8.325 -11.851  -5.085  1.00 10.00      A   
ATOM   1354  CB  TYR   180       9.324 -10.713  -5.312  1.00 10.00      A   
ATOM   1355  CG  TYR   180       9.958 -10.206  -4.038  1.00 10.00      A   
ATOM   1356  CD1 TYR   180      11.220 -10.633  -3.643  1.00 10.00      A   
ATOM   1357  CD2 TYR   180       9.288  -9.301  -3.227  1.00 10.00      A   
ATOM   1358  CE1 TYR   180      11.794 -10.169  -2.475  1.00 10.00      A   
ATOM   1359  CE2 TYR   180       9.854  -8.832  -2.059  1.00 10.00      A   
ATOM   1360  CZ  TYR   180      11.107  -9.269  -1.687  1.00 10.00      A   
ATOM   1361  OH  TYR   180      11.674  -8.805  -0.525  1.00 10.00      A   
ATOM   1362  HH  TYR   180      11.161  -9.126   0.231  1.00 10.00      A   
ATOM   1363  C   TYR   180       7.286 -11.878  -6.191  1.00 10.00      A   
ATOM   1364  O   TYR   180       7.617 -12.020  -7.371  1.00 10.00      A   
ATOM   1365  N   GLU   181       6.027 -11.758  -5.807  1.00 10.00      A   
ATOM   1366  HN  GLU   181       5.820 -11.668  -4.849  1.00 10.00      A   
ATOM   1367  CA  GLU   181       4.940 -11.775  -6.768  1.00 10.00      A   
ATOM   1368  CB  GLU   181       4.082 -13.030  -6.580  1.00 10.00      A   
ATOM   1369  CG  GLU   181       4.853 -14.339  -6.573  1.00 10.00      A   
ATOM   1370  CD  GLU   181       3.953 -15.535  -6.338  1.00 10.00      A   
ATOM   1371  OE1 GLU   181       4.056 -16.523  -7.100  1.00 10.00      A   
ATOM   1372  OE2 GLU   181       3.142 -15.496  -5.389  1.00 10.00      A   
ATOM   1373  C   GLU   181       4.054 -10.547  -6.622  1.00 10.00      A   
ATOM   1374  O   GLU   181       3.486 -10.302  -5.555  1.00 10.00      A   
ATOM   1375  N   LEU   182       3.951  -9.763  -7.685  1.00 10.00      A   
ATOM   1376  HN  LEU   182       4.464  -9.983  -8.497  1.00 10.00      A   
ATOM   1377  CA  LEU   182       3.093  -8.590  -7.677  1.00 10.00      A   
ATOM   1378  CB  LEU   182       3.489  -7.615  -8.791  1.00 10.00      A   
ATOM   1379  CG  LEU   182       2.568  -6.403  -8.988  1.00 10.00      A   
ATOM   1380  CD1 LEU   182       2.630  -5.472  -7.786  1.00 10.00      A   
ATOM   1381  CD2 LEU   182       2.923  -5.659 -10.267  1.00 10.00      A   
ATOM   1382  C   LEU   182       1.663  -9.064  -7.881  1.00 10.00      A   
ATOM   1383  O   LEU   182       1.335  -9.626  -8.928  1.00 10.00      A   
ATOM   1384  N   ARG   183       0.820  -8.863  -6.883  1.00 10.00      A   
ATOM   1385  HN  ARG   183       1.122  -8.385  -6.076  1.00 10.00      A   
ATOM   1386  CA  ARG   183      -0.557  -9.317  -6.968  1.00 10.00      A   
ATOM   1387  CB  ARG   183      -0.796 -10.488  -6.005  1.00 10.00      A   
ATOM   1388  CG  ARG   183      -0.170 -11.801  -6.453  1.00 10.00      A   
ATOM   1389  CD  ARG   183       0.625 -12.451  -5.332  1.00 10.00      A   
ATOM   1390  NE  ARG   183      -0.197 -12.695  -4.149  1.00 10.00      A   
ATOM   1391  HE  ARG   183      -0.943 -12.076  -3.982  1.00 10.00      A   
ATOM   1392  CZ  ARG   183       0.008 -13.694  -3.293  1.00 10.00      A   
ATOM   1393  NH1 ARG   183       1.006 -14.557  -3.477  1.00 10.00      A   
ATOM   1394 HH11 ARG   183       1.153 -15.338  -2.797  1.00 10.00      A   
ATOM   1395 HH12 ARG   183       1.650 -14.463  -4.298  1.00 10.00      A   
ATOM   1396  NH2 ARG   183      -0.788 -13.831  -2.242  1.00 10.00      A   
ATOM   1397 HH21 ARG   183      -1.571 -13.160  -2.082  1.00 10.00      A   
ATOM   1398 HH22 ARG   183      -0.631 -14.620  -1.562  1.00 10.00      A   
ATOM   1399  C   ARG   183      -1.547  -8.197  -6.699  1.00 10.00      A   
ATOM   1400  O   ARG   183      -1.283  -7.286  -5.913  1.00 10.00      A   
ATOM   1401  N   VAL   184      -2.681  -8.270  -7.370  1.00 10.00      A   
ATOM   1402  HN  VAL   184      -2.820  -9.021  -7.991  1.00 10.00      A   
ATOM   1403  CA  VAL   184      -3.738  -7.290  -7.209  1.00 10.00      A   
ATOM   1404  CB  VAL   184      -4.052  -6.543  -8.529  1.00 10.00      A   
ATOM   1405  CG1 VAL   184      -2.902  -5.627  -8.919  1.00 10.00      A   
ATOM   1406  CG2 VAL   184      -4.364  -7.521  -9.653  1.00 10.00      A   
ATOM   1407  C   VAL   184      -4.990  -7.996  -6.718  1.00 10.00      A   
ATOM   1408  O   VAL   184      -5.246  -9.136  -7.098  1.00 10.00      A   
ATOM   1409  N   SER   185      -5.747  -7.340  -5.862  1.00 10.00      A   
ATOM   1410  HN  SER   185      -5.486  -6.435  -5.582  1.00 10.00      A   
ATOM   1411  CA  SER   185      -6.965  -7.926  -5.332  1.00 10.00      A   
ATOM   1412  CB  SER   185      -6.672  -8.648  -4.013  1.00 10.00      A   
ATOM   1413  OG  SER   185      -6.023  -7.788  -3.093  1.00 10.00      A   
ATOM   1414  HG  SER   185      -6.659  -7.148  -2.751  1.00 10.00      A   
ATOM   1415  C   SER   185      -8.003  -6.847  -5.106  1.00 10.00      A   
ATOM   1416  O   SER   185      -7.728  -5.663  -5.305  1.00 10.00      A   
ATOM   1417  N   ASP   186      -9.188  -7.255  -4.691  1.00 10.00      A   
ATOM   1418  HN  ASP   186      -9.341  -8.220  -4.549  1.00 10.00      A   
ATOM   1419  CA  ASP   186     -10.267  -6.320  -4.414  1.00 10.00      A   
ATOM   1420  CB  ASP   186     -11.588  -7.081  -4.252  1.00 10.00      A   
ATOM   1421  CG  ASP   186     -12.816  -6.211  -4.438  1.00 10.00      A   
ATOM   1422  OD1 ASP   186     -13.531  -6.394  -5.450  1.00 10.00      A   
ATOM   1423  OD2 ASP   186     -13.084  -5.354  -3.576  1.00 10.00      A   
ATOM   1424  C   ASP   186      -9.936  -5.570  -3.131  1.00 10.00      A   
ATOM   1425  O   ASP   186      -9.068  -6.000  -2.367  1.00 10.00      A   
ATOM   1426  N   TYR   187     -10.626  -4.470  -2.886  1.00 10.00      A   
ATOM   1427  HN  TYR   187     -11.334  -4.196  -3.511  1.00 10.00      A   
ATOM   1428  CA  TYR   187     -10.382  -3.675  -1.693  1.00 10.00      A   
ATOM   1429  CB  TYR   187     -11.112  -2.321  -1.774  1.00 10.00      A   
ATOM   1430  CG  TYR   187     -12.291  -2.165  -0.834  1.00 10.00      A   
ATOM   1431  CD1 TYR   187     -12.127  -1.613   0.432  1.00 10.00      A   
ATOM   1432  CD2 TYR   187     -13.564  -2.575  -1.210  1.00 10.00      A   
ATOM   1433  CE1 TYR   187     -13.195  -1.479   1.296  1.00 10.00      A   
ATOM   1434  CE2 TYR   187     -14.636  -2.440  -0.353  1.00 10.00      A   
ATOM   1435  CZ  TYR   187     -14.446  -1.895   0.898  1.00 10.00      A   
ATOM   1436  OH  TYR   187     -15.513  -1.774   1.757  1.00 10.00      A   
ATOM   1437  HH  TYR   187     -16.287  -2.227   1.373  1.00 10.00      A   
ATOM   1438  C   TYR   187     -10.758  -4.455  -0.431  1.00 10.00      A   
ATOM   1439  O   TYR   187     -10.282  -4.150   0.664  1.00 10.00      A   
ATOM   1440  N   ASP   188     -11.602  -5.472  -0.600  1.00 10.00      A   
ATOM   1441  HN  ASP   188     -11.941  -5.663  -1.504  1.00 10.00      A   
ATOM   1442  CA  ASP   188     -12.043  -6.305   0.520  1.00 10.00      A   
ATOM   1443  CB  ASP   188     -13.379  -7.007   0.236  1.00 10.00      A   
ATOM   1444  CG  ASP   188     -13.394  -7.837  -1.038  1.00 10.00      A   
ATOM   1445  OD1 ASP   188     -12.409  -8.555  -1.310  1.00 10.00      A   
ATOM   1446  OD2 ASP   188     -14.411  -7.783  -1.767  1.00 10.00      A   
ATOM   1447  C   ASP   188     -10.974  -7.305   0.955  1.00 10.00      A   
ATOM   1448  O   ASP   188     -11.050  -7.867   2.050  1.00 10.00      A   
ATOM   1449  N   GLY   189      -9.984  -7.530   0.097  1.00 10.00      A   
ATOM   1450  HN  GLY   189      -9.987  -7.069  -0.770  1.00 10.00      A   
ATOM   1451  CA  GLY   189      -8.910  -8.446   0.428  1.00 10.00      A   
ATOM   1452  C   GLY   189      -8.933  -9.728  -0.381  1.00 10.00      A   
ATOM   1453  O   GLY   189      -7.948 -10.465  -0.407  1.00 10.00      A   
ATOM   1454  N   TYR   190     -10.048 -10.002  -1.040  1.00 10.00      A   
ATOM   1455  HN  TYR   190     -10.805  -9.369  -1.000  1.00 10.00      A   
ATOM   1456  CA  TYR   190     -10.172 -11.213  -1.845  1.00 10.00      A   
ATOM   1457  CB  TYR   190     -11.518 -11.899  -1.599  1.00 10.00      A   
ATOM   1458  CG  TYR   190     -11.884 -12.054  -0.140  1.00 10.00      A   
ATOM   1459  CD1 TYR   190     -13.001 -11.417   0.386  1.00 10.00      A   
ATOM   1460  CD2 TYR   190     -11.112 -12.833   0.710  1.00 10.00      A   
ATOM   1461  CE1 TYR   190     -13.338 -11.552   1.718  1.00 10.00      A   
ATOM   1462  CE2 TYR   190     -11.442 -12.973   2.043  1.00 10.00      A   
ATOM   1463  CZ  TYR   190     -12.556 -12.331   2.543  1.00 10.00      A   
ATOM   1464  OH  TYR   190     -12.888 -12.470   3.874  1.00 10.00      A   
ATOM   1465  HH  TYR   190     -13.848 -12.535   3.957  1.00 10.00      A   
ATOM   1466  C   TYR   190     -10.009 -10.883  -3.326  1.00 10.00      A   
ATOM   1467  O   TYR   190      -9.665  -9.753  -3.673  1.00 10.00      A   
ATOM   1468  N   ASN   191     -10.248 -11.873  -4.187  1.00 10.00      A   
ATOM   1469  HN  ASN   191     -10.501 -12.755  -3.838  1.00 10.00      A   
ATOM   1470  CA  ASN   191     -10.132 -11.690  -5.638  1.00 10.00      A   
ATOM   1471  CB  ASN   191     -11.127 -10.634  -6.140  1.00 10.00      A   
ATOM   1472  CG  ASN   191     -12.154 -11.198  -7.097  1.00 10.00      A   
ATOM   1473  OD1 ASN   191     -12.308 -12.414  -7.217  1.00 10.00      A   
ATOM   1474  ND2 ASN   191     -12.879 -10.320  -7.774  1.00 10.00      A   
ATOM   1475 HD21 ASN   191     -12.711  -9.365  -7.625  1.00 10.00      A   
ATOM   1476 HD22 ASN   191     -13.565 -10.661  -8.391  1.00 10.00      A   
ATOM   1477  C   ASN   191      -8.710 -11.299  -6.023  1.00 10.00      A   
ATOM   1478  O   ASN   191      -8.494 -10.356  -6.785  1.00 10.00      A   
ATOM   1479  N   GLN   192      -7.746 -12.027  -5.478  1.00 10.00      A   
ATOM   1480  HN  GLN   192      -7.990 -12.765  -4.875  1.00 10.00      A   
ATOM   1481  CA  GLN   192      -6.338 -11.767  -5.737  1.00 10.00      A   
ATOM   1482  CB  GLN   192      -5.474 -12.135  -4.518  1.00 10.00      A   
ATOM   1483  CG  GLN   192      -5.341 -13.629  -4.229  1.00 10.00      A   
ATOM   1484  CD  GLN   192      -6.480 -14.195  -3.399  1.00 10.00      A   
ATOM   1485  OE1 GLN   192      -7.618 -13.740  -3.481  1.00 10.00      A   
ATOM   1486  NE2 GLN   192      -6.183 -15.197  -2.589  1.00 10.00      A   
ATOM   1487 HE21 GLN   192      -5.257 -15.520  -2.566  1.00 10.00      A   
ATOM   1488 HE22 GLN   192      -6.904 -15.573  -2.038  1.00 10.00      A   
ATOM   1489  C   GLN   192      -5.842 -12.485  -6.991  1.00 10.00      A   
ATOM   1490  O   GLN   192      -6.093 -13.676  -7.187  1.00 10.00      A   
ATOM   1491  N   PHE   193      -5.148 -11.744  -7.842  1.00 10.00      A   
ATOM   1492  HN  PHE   193      -5.005 -10.790  -7.634  1.00 10.00      A   
ATOM   1493  CA  PHE   193      -4.600 -12.287  -9.077  1.00 10.00      A   
ATOM   1494  CB  PHE   193      -5.394 -11.785 -10.292  1.00 10.00      A   
ATOM   1495  CG  PHE   193      -6.860 -12.125 -10.260  1.00 10.00      A   
ATOM   1496  CD1 PHE   193      -7.813 -11.128 -10.110  1.00 10.00      A   
ATOM   1497  CD2 PHE   193      -7.284 -13.440 -10.372  1.00 10.00      A   
ATOM   1498  CE1 PHE   193      -9.160 -11.436 -10.073  1.00 10.00      A   
ATOM   1499  CE2 PHE   193      -8.629 -13.754 -10.336  1.00 10.00      A   
ATOM   1500  CZ  PHE   193      -9.568 -12.751 -10.185  1.00 10.00      A   
ATOM   1501  C   PHE   193      -3.135 -11.896  -9.220  1.00 10.00      A   
ATOM   1502  O   PHE   193      -2.750 -10.777  -8.880  1.00 10.00      A   
ATOM   1503  N   VAL   194      -2.325 -12.823  -9.709  1.00 10.00      A   
ATOM   1504  HN  VAL   194      -2.693 -13.700  -9.947  1.00 10.00      A   
ATOM   1505  CA  VAL   194      -0.901 -12.572  -9.903  1.00 10.00      A   
ATOM   1506  CB  VAL   194      -0.086 -13.886  -9.938  1.00 10.00      A   
ATOM   1507  CG1 VAL   194       1.408 -13.599  -9.967  1.00 10.00      A   
ATOM   1508  CG2 VAL   194      -0.437 -14.777  -8.755  1.00 10.00      A   
ATOM   1509  C   VAL   194      -0.676 -11.804 -11.207  1.00 10.00      A   
ATOM   1510  O   VAL   194      -1.175 -12.201 -12.261  1.00 10.00      A   
ATOM   1511  N   VAL   195       0.057 -10.697 -11.122  1.00 10.00      A   
ATOM   1512  HN  VAL   195       0.410 -10.423 -10.247  1.00 10.00      A   
ATOM   1513  CA  VAL   195       0.345  -9.872 -12.290  1.00 10.00      A   
ATOM   1514  CB  VAL   195       0.304  -8.369 -11.943  1.00 10.00      A   
ATOM   1515  CG1 VAL   195       0.450  -7.520 -13.197  1.00 10.00      A   
ATOM   1516  CG2 VAL   195      -0.981  -8.022 -11.206  1.00 10.00      A   
ATOM   1517  C   VAL   195       1.714 -10.212 -12.872  1.00 10.00      A   
ATOM   1518  O   VAL   195       1.852 -10.428 -14.078  1.00 10.00      A   
ATOM   1519  N   HIS   196       2.724 -10.258 -12.010  1.00 10.00      A   
ATOM   1520  HN  HIS   196       2.550 -10.085 -11.060  1.00 10.00      A   
ATOM   1521  CA  HIS   196       4.086 -10.566 -12.437  1.00 10.00      A   
ATOM   1522  CB  HIS   196       4.742  -9.325 -13.073  1.00 10.00      A   
ATOM   1523  CG  HIS   196       6.204  -9.470 -13.404  1.00 10.00      A   
ATOM   1524  ND1 HIS   196       6.721 -10.518 -14.141  1.00 10.00      A   
ATOM   1525  HD1 HIS   196       6.208 -11.272 -14.512  1.00 10.00      A   
ATOM   1526  CD2 HIS   196       7.260  -8.672 -13.105  1.00 10.00      A   
ATOM   1527  CE1 HIS   196       8.026 -10.360 -14.275  1.00 10.00      A   
ATOM   1528  NE2 HIS   196       8.375  -9.248 -13.656  1.00 10.00      A   
ATOM   1529  HE2 HIS   196       9.301  -8.899 -13.587  1.00 10.00      A   
ATOM   1530  C   HIS   196       4.919 -11.068 -11.266  1.00 10.00      A   
ATOM   1531  O   HIS   196       5.008 -10.411 -10.229  1.00 10.00      A   
ATOM   1532  N   ARG   197       5.505 -12.242 -11.428  1.00 10.00      A   
ATOM   1533  HN  ARG   197       5.376 -12.730 -12.270  1.00 10.00      A   
ATOM   1534  CA  ARG   197       6.352 -12.825 -10.396  1.00 10.00      A   
ATOM   1535  CB  ARG   197       5.785 -14.140  -9.855  1.00 10.00      A   
ATOM   1536  CG  ARG   197       5.016 -14.988 -10.853  1.00 10.00      A   
ATOM   1537  CD  ARG   197       4.580 -16.293 -10.204  1.00 10.00      A   
ATOM   1538  NE  ARG   197       3.432 -16.908 -10.872  1.00 10.00      A   
ATOM   1539  HE  ARG   197       3.389 -16.837 -11.851  1.00 10.00      A   
ATOM   1540  CZ  ARG   197       2.456 -17.552 -10.225  1.00 10.00      A   
ATOM   1541  NH1 ARG   197       2.483 -17.656  -8.898  1.00 10.00      A   
ATOM   1542 HH11 ARG   197       3.271 -17.227  -8.342  1.00 10.00      A   
ATOM   1543 HH12 ARG   197       1.723 -18.164  -8.397  1.00 10.00      A   
ATOM   1544  NH2 ARG   197       1.444 -18.084 -10.904  1.00 10.00      A   
ATOM   1545 HH21 ARG   197       0.680 -18.588 -10.402  1.00 10.00      A   
ATOM   1546 HH22 ARG   197       1.409 -18.000 -11.943  1.00 10.00      A   
ATOM   1547  C   ARG   197       7.765 -13.013 -10.922  1.00 10.00      A   
ATOM   1548  O   ARG   197       7.956 -13.430 -12.067  1.00 10.00      A   
ATOM   1549  N   SER   198       8.748 -12.698 -10.092  1.00 10.00      A   
ATOM   1550  HN  SER   198       8.532 -12.384  -9.183  1.00 10.00      A   
ATOM   1551  CA  SER   198      10.142 -12.806 -10.491  1.00 10.00      A   
ATOM   1552  CB  SER   198      10.633 -11.433 -10.959  1.00 10.00      A   
ATOM   1553  OG  SER   198       9.580 -10.659 -11.503  1.00 10.00      A   
ATOM   1554  HG  SER   198       9.953  -9.884 -11.942  1.00 10.00      A   
ATOM   1555  C   SER   198      11.014 -13.264  -9.326  1.00 10.00      A   
ATOM   1556  O   SER   198      10.591 -13.216  -8.169  1.00 10.00      A   
ATOM   1557  N   PRO   199      12.239 -13.742  -9.620  1.00 10.00      A   
ATOM   1558  CA  PRO   199      13.187 -14.169  -8.590  1.00 10.00      A   
ATOM   1559  CB  PRO   199      14.266 -14.935  -9.375  1.00 10.00      A   
ATOM   1560  CG  PRO   199      13.740 -15.076 -10.766  1.00 10.00      A   
ATOM   1561  CD  PRO   199      12.782 -13.943 -10.971  1.00 10.00      A   
ATOM   1562  C   PRO   199      13.816 -12.952  -7.917  1.00 10.00      A   
ATOM   1563  O   PRO   199      14.354 -13.036  -6.812  1.00 10.00      A   
ATOM   1564  N   GLN   200      13.733 -11.817  -8.601  1.00 10.00      A   
ATOM   1565  HN  GLN   200      13.270 -11.820  -9.462  1.00 10.00      A   
ATOM   1566  CA  GLN   200      14.285 -10.569  -8.102  1.00 10.00      A   
ATOM   1567  CB  GLN   200      14.834  -9.731  -9.260  1.00 10.00      A   
ATOM   1568  CG  GLN   200      15.898 -10.429 -10.094  1.00 10.00      A   
ATOM   1569  CD  GLN   200      17.024 -11.009  -9.260  1.00 10.00      A   
ATOM   1570  OE1 GLN   200      17.338 -10.507  -8.181  1.00 10.00      A   
ATOM   1571  NE2 GLN   200      17.642 -12.066  -9.757  1.00 10.00      A   
ATOM   1572 HE21 GLN   200      17.346 -12.411 -10.626  1.00 10.00      A   
ATOM   1573 HE22 GLN   200      18.370 -12.463  -9.236  1.00 10.00      A   
ATOM   1574  C   GLN   200      13.217  -9.785  -7.350  1.00 10.00      A   
ATOM   1575  O   GLN   200      12.023  -9.959  -7.598  1.00 10.00      A   
ATOM   1576  N   PRO   201      13.633  -8.915  -6.419  1.00 10.00      A   
ATOM   1577  CA  PRO   201      12.707  -8.107  -5.626  1.00 10.00      A   
ATOM   1578  CB  PRO   201      13.604  -7.462  -4.566  1.00 10.00      A   
ATOM   1579  CG  PRO   201      14.963  -7.449  -5.174  1.00 10.00      A   
ATOM   1580  CD  PRO   201      15.040  -8.659  -6.062  1.00 10.00      A   
ATOM   1581  C   PRO   201      12.002  -7.029  -6.446  1.00 10.00      A   
ATOM   1582  O   PRO   201      12.644  -6.235  -7.138  1.00 10.00      A   
ATOM   1583  N   LEU   202      10.679  -7.015  -6.359  1.00 10.00      A   
ATOM   1584  HN  LEU   202      10.236  -7.686  -5.799  1.00 10.00      A   
ATOM   1585  CA  LEU   202       9.857  -6.039  -7.060  1.00 10.00      A   
ATOM   1586  CB  LEU   202       8.730  -6.760  -7.805  1.00 10.00      A   
ATOM   1587  CG  LEU   202       9.151  -7.902  -8.730  1.00 10.00      A   
ATOM   1588  CD1 LEU   202       7.981  -8.841  -8.981  1.00 10.00      A   
ATOM   1589  CD2 LEU   202       9.688  -7.354 -10.042  1.00 10.00      A   
ATOM   1590  C   LEU   202       9.255  -5.090  -6.033  1.00 10.00      A   
ATOM   1591  O   LEU   202       8.709  -5.538  -5.027  1.00 10.00      A   
ATOM   1592  N   MET   203       9.361  -3.791  -6.259  1.00 10.00      A   
ATOM   1593  HN  MET   203       9.803  -3.471  -7.078  1.00 10.00      A   
ATOM   1594  CA  MET   203       8.824  -2.824  -5.308  1.00 10.00      A   
ATOM   1595  CB  MET   203       9.904  -2.392  -4.308  1.00 10.00      A   
ATOM   1596  CG  MET   203      10.261  -3.443  -3.266  1.00 10.00      A   
ATOM   1597  SD  MET   203      11.571  -2.907  -2.148  1.00 10.00      A   
ATOM   1598  CE  MET   203      12.881  -2.551  -3.319  1.00 10.00      A   
ATOM   1599  C   MET   203       8.242  -1.600  -6.003  1.00 10.00      A   
ATOM   1600  O   MET   203       8.389  -1.435  -7.217  1.00 10.00      A   
ATOM   1601  N   SER   204       7.576  -0.760  -5.207  1.00 10.00      A   
ATOM   1602  HN  SER   204       7.504  -0.978  -4.257  1.00 10.00      A   
ATOM   1603  CA  SER   204       6.963   0.483  -5.674  1.00 10.00      A   
ATOM   1604  CB  SER   204       8.037   1.533  -5.962  1.00 10.00      A   
ATOM   1605  OG  SER   204       9.094   1.435  -5.017  1.00 10.00      A   
ATOM   1606  HG  SER   204       9.415   2.324  -4.793  1.00 10.00      A   
ATOM   1607  C   SER   204       6.026   0.300  -6.873  1.00 10.00      A   
ATOM   1608  O   SER   204       6.397   0.599  -8.009  1.00 10.00      A   
ATOM   1609  N   PRO   205       4.800  -0.204  -6.637  1.00 10.00      A   
ATOM   1610  CA  PRO   205       3.807  -0.407  -7.683  1.00 10.00      A   
ATOM   1611  CB  PRO   205       3.001  -1.606  -7.162  1.00 10.00      A   
ATOM   1612  CG  PRO   205       3.308  -1.721  -5.696  1.00 10.00      A   
ATOM   1613  CD  PRO   205       4.282  -0.629  -5.334  1.00 10.00      A   
ATOM   1614  C   PRO   205       2.894   0.809  -7.833  1.00 10.00      A   
ATOM   1615  O   PRO   205       2.212   1.207  -6.888  1.00 10.00      A   
ATOM   1616  N   ALA   206       2.882   1.397  -9.019  1.00 10.00      A   
ATOM   1617  HN  ALA   206       3.445   1.033  -9.741  1.00 10.00      A   
ATOM   1618  CA  ALA   206       2.059   2.573  -9.278  1.00 10.00      A   
ATOM   1619  CB  ALA   206       2.936   3.766  -9.614  1.00 10.00      A   
ATOM   1620  C   ALA   206       1.055   2.321 -10.396  1.00 10.00      A   
ATOM   1621  O   ALA   206       1.415   1.827 -11.467  1.00 10.00      A   
ATOM   1622  N   TRP   207      -0.200   2.662 -10.138  1.00 10.00      A   
ATOM   1623  HN  TRP   207      -0.418   3.039  -9.259  1.00 10.00      A   
ATOM   1624  CA  TRP   207      -1.268   2.490 -11.114  1.00 10.00      A   
ATOM   1625  CB  TRP   207      -2.595   2.198 -10.408  1.00 10.00      A   
ATOM   1626  CG  TRP   207      -2.937   0.742 -10.315  1.00 10.00      A   
ATOM   1627  CD1 TRP   207      -2.908  -0.034  -9.196  1.00 10.00      A   
ATOM   1628  CD2 TRP   207      -3.368  -0.111 -11.384  1.00 10.00      A   
ATOM   1629  NE1 TRP   207      -3.292  -1.316  -9.496  1.00 10.00      A   
ATOM   1630  HE1 TRP   207      -3.350  -2.055  -8.859  1.00 10.00      A   
ATOM   1631  CE2 TRP   207      -3.579  -1.390 -10.834  1.00 10.00      A   
ATOM   1632  CE3 TRP   207      -3.594   0.082 -12.749  1.00 10.00      A   
ATOM   1633  CZ2 TRP   207      -4.005  -2.470 -11.602  1.00 10.00      A   
ATOM   1634  CZ3 TRP   207      -4.016  -0.991 -13.509  1.00 10.00      A   
ATOM   1635  CH2 TRP   207      -4.219  -2.249 -12.934  1.00 10.00      A   
ATOM   1636  C   TRP   207      -1.422   3.745 -11.963  1.00 10.00      A   
ATOM   1637  O   TRP   207      -1.209   4.860 -11.481  1.00 10.00      A   
ATOM   1638  N   SER   208      -1.787   3.561 -13.223  1.00 10.00      A   
ATOM   1639  HN  SER   208      -1.932   2.650 -13.558  1.00 10.00      A   
ATOM   1640  CA  SER   208      -1.975   4.684 -14.125  1.00 10.00      A   
ATOM   1641  CB  SER   208      -1.928   4.212 -15.583  1.00 10.00      A   
ATOM   1642  OG  SER   208      -2.958   3.275 -15.868  1.00 10.00      A   
ATOM   1643  HG  SER   208      -3.550   3.657 -16.542  1.00 10.00      A   
ATOM   1644  C   SER   208      -3.290   5.404 -13.807  1.00 10.00      A   
ATOM   1645  O   SER   208      -4.213   4.795 -13.263  1.00 10.00      A   
ATOM   1646  N   PRO   209      -3.398   6.705 -14.143  1.00 10.00      A   
ATOM   1647  CA  PRO   209      -4.604   7.509 -13.873  1.00 10.00      A   
ATOM   1648  CB  PRO   209      -4.260   8.890 -14.446  1.00 10.00      A   
ATOM   1649  CG  PRO   209      -3.124   8.651 -15.379  1.00 10.00      A   
ATOM   1650  CD  PRO   209      -2.352   7.502 -14.805  1.00 10.00      A   
ATOM   1651  C   PRO   209      -5.861   6.957 -14.545  1.00 10.00      A   
ATOM   1652  O   PRO   209      -6.980   7.270 -14.141  1.00 10.00      A   
ATOM   1653  N   ASP   210      -5.672   6.143 -15.573  1.00 10.00      A   
ATOM   1654  HN  ASP   210      -4.755   5.938 -15.859  1.00 10.00      A   
ATOM   1655  CA  ASP   210      -6.787   5.548 -16.298  1.00 10.00      A   
ATOM   1656  CB  ASP   210      -6.547   5.615 -17.809  1.00 10.00      A   
ATOM   1657  CG  ASP   210      -5.398   4.746 -18.269  1.00 10.00      A   
ATOM   1658  OD1 ASP   210      -4.368   4.682 -17.563  1.00 10.00      A   
ATOM   1659  OD2 ASP   210      -5.512   4.124 -19.347  1.00 10.00      A   
ATOM   1660  C   ASP   210      -7.016   4.105 -15.855  1.00 10.00      A   
ATOM   1661  O   ASP   210      -8.022   3.486 -16.208  1.00 10.00      A   
ATOM   1662  N   GLY   211      -6.079   3.584 -15.071  1.00 10.00      A   
ATOM   1663  HN  GLY   211      -5.308   4.135 -14.820  1.00 10.00      A   
ATOM   1664  CA  GLY   211      -6.179   2.226 -14.569  1.00 10.00      A   
ATOM   1665  C   GLY   211      -6.010   1.172 -15.646  1.00 10.00      A   
ATOM   1666  O   GLY   211      -6.919   0.376 -15.889  1.00 10.00      A   
ATOM   1667  N   SER   212      -4.849   1.152 -16.287  1.00 10.00      A   
ATOM   1668  HN  SER   212      -4.160   1.812 -16.053  1.00 10.00      A   
ATOM   1669  CA  SER   212      -4.579   0.178 -17.336  1.00 10.00      A   
ATOM   1670  CB  SER   212      -4.795   0.809 -18.712  1.00 10.00      A   
ATOM   1671  OG  SER   212      -4.036   1.999 -18.849  1.00 10.00      A   
ATOM   1672  HG  SER   212      -4.639   2.745 -19.013  1.00 10.00      A   
ATOM   1673  C   SER   212      -3.159  -0.369 -17.234  1.00 10.00      A   
ATOM   1674  O   SER   212      -2.921  -1.564 -17.416  1.00 10.00      A   
ATOM   1675  N   LYS   213      -2.213   0.510 -16.937  1.00 10.00      A   
ATOM   1676  HN  LYS   213      -2.458   1.447 -16.778  1.00 10.00      A   
ATOM   1677  CA  LYS   213      -0.820   0.111 -16.832  1.00 10.00      A   
ATOM   1678  CB  LYS   213       0.063   1.038 -17.671  1.00 10.00      A   
ATOM   1679  CG  LYS   213      -0.348   1.142 -19.131  1.00 10.00      A   
ATOM   1680  CD  LYS   213       0.580   2.071 -19.897  1.00 10.00      A   
ATOM   1681  CE  LYS   213       0.000   2.442 -21.252  1.00 10.00      A   
ATOM   1682  NZ  LYS   213       0.881   3.380 -21.995  1.00 10.00      A   
ATOM   1683  HZ1 LYS   213       0.353   3.830 -22.772  1.00 10.00      A   
ATOM   1684  HZ2 LYS   213       1.693   2.870 -22.398  1.00 10.00      A   
ATOM   1685  HZ3 LYS   213       1.232   4.120 -21.358  1.00 10.00      A   
ATOM   1686  C   LYS   213      -0.355   0.114 -15.385  1.00 10.00      A   
ATOM   1687  O   LYS   213      -0.916   0.819 -14.545  1.00 10.00      A   
ATOM   1688  N   LEU   214       0.669  -0.675 -15.104  1.00 10.00      A   
ATOM   1689  HN  LEU   214       1.065  -1.219 -15.820  1.00 10.00      A   
ATOM   1690  CA  LEU   214       1.229  -0.765 -13.770  1.00 10.00      A   
ATOM   1691  CB  LEU   214       0.887  -2.119 -13.143  1.00 10.00      A   
ATOM   1692  CG  LEU   214       0.415  -2.093 -11.687  1.00 10.00      A   
ATOM   1693  CD1 LEU   214      -0.205  -3.428 -11.307  1.00 10.00      A   
ATOM   1694  CD2 LEU   214       1.567  -1.754 -10.753  1.00 10.00      A   
ATOM   1695  C   LEU   214       2.740  -0.580 -13.834  1.00 10.00      A   
ATOM   1696  O   LEU   214       3.439  -1.348 -14.497  1.00 10.00      A   
ATOM   1697  N   ALA   215       3.230   0.453 -13.170  1.00 10.00      A   
ATOM   1698  HN  ALA   215       2.616   1.035 -12.673  1.00 10.00      A   
ATOM   1699  CA  ALA   215       4.654   0.741 -13.139  1.00 10.00      A   
ATOM   1700  CB  ALA   215       4.893   2.239 -13.217  1.00 10.00      A   
ATOM   1701  C   ALA   215       5.254   0.184 -11.861  1.00 10.00      A   
ATOM   1702  O   ALA   215       4.627   0.239 -10.805  1.00 10.00      A   
ATOM   1703  N   TYR   216       6.456  -0.358 -11.956  1.00 10.00      A   
ATOM   1704  HN  TYR   216       6.910  -0.378 -12.827  1.00 10.00      A   
ATOM   1705  CA  TYR   216       7.121  -0.926 -10.794  1.00 10.00      A   
ATOM   1706  CB  TYR   216       6.615  -2.349 -10.519  1.00 10.00      A   
ATOM   1707  CG  TYR   216       6.623  -3.260 -11.729  1.00 10.00      A   
ATOM   1708  CD1 TYR   216       7.770  -3.952 -12.099  1.00 10.00      A   
ATOM   1709  CD2 TYR   216       5.480  -3.428 -12.503  1.00 10.00      A   
ATOM   1710  CE1 TYR   216       7.778  -4.782 -13.205  1.00 10.00      A   
ATOM   1711  CE2 TYR   216       5.480  -4.256 -13.610  1.00 10.00      A   
ATOM   1712  CZ  TYR   216       6.631  -4.929 -13.957  1.00 10.00      A   
ATOM   1713  OH  TYR   216       6.635  -5.756 -15.058  1.00 10.00      A   
ATOM   1714  HH  TYR   216       6.106  -5.358 -15.756  1.00 10.00      A   
ATOM   1715  C   TYR   216       8.634  -0.927 -10.954  1.00 10.00      A   
ATOM   1716  O   TYR   216       9.157  -0.861 -12.070  1.00 10.00      A   
ATOM   1717  N   VAL   217       9.328  -0.995  -9.830  1.00 10.00      A   
ATOM   1718  HN  VAL   217       8.847  -1.028  -8.972  1.00 10.00      A   
ATOM   1719  CA  VAL   217      10.779  -1.029  -9.824  1.00 10.00      A   
ATOM   1720  CB  VAL   217      11.358  -0.207  -8.655  1.00 10.00      A   
ATOM   1721  CG1 VAL   217      12.880  -0.195  -8.707  1.00 10.00      A   
ATOM   1722  CG2 VAL   217      10.806   1.210  -8.679  1.00 10.00      A   
ATOM   1723  C   VAL   217      11.245  -2.471  -9.702  1.00 10.00      A   
ATOM   1724  O   VAL   217      11.016  -3.126  -8.680  1.00 10.00      A   
ATOM   1725  N   THR   218      11.891  -2.962 -10.744  1.00 10.00      A   
ATOM   1726  HN  THR   218      12.063  -2.380 -11.517  1.00 10.00      A   
ATOM   1727  CA  THR   218      12.371  -4.330 -10.763  1.00 10.00      A   
ATOM   1728  CB  THR   218      11.866  -5.102 -12.006  1.00 10.00      A   
ATOM   1729  OG1 THR   218      12.343  -6.453 -11.964  1.00 10.00      A   
ATOM   1730  HG1 THR   218      11.664  -7.052 -12.320  1.00 10.00      A   
ATOM   1731  CG2 THR   218      12.335  -4.437 -13.294  1.00 10.00      A   
ATOM   1732  C   THR   218      13.892  -4.383 -10.700  1.00 10.00      A   
ATOM   1733  O   THR   218      14.574  -3.420 -11.052  1.00 10.00      A   
ATOM   1734  N   PHE   219      14.411  -5.510 -10.237  1.00 10.00      A   
ATOM   1735  HN  PHE   219      13.805  -6.231  -9.958  1.00 10.00      A   
ATOM   1736  CA  PHE   219      15.848  -5.713 -10.133  1.00 10.00      A   
ATOM   1737  CB  PHE   219      16.220  -6.093  -8.693  1.00 10.00      A   
ATOM   1738  CG  PHE   219      17.556  -5.573  -8.241  1.00 10.00      A   
ATOM   1739  CD1 PHE   219      17.699  -4.256  -7.839  1.00 10.00      A   
ATOM   1740  CD2 PHE   219      18.668  -6.401  -8.214  1.00 10.00      A   
ATOM   1741  CE1 PHE   219      18.922  -3.774  -7.419  1.00 10.00      A   
ATOM   1742  CE2 PHE   219      19.895  -5.926  -7.797  1.00 10.00      A   
ATOM   1743  CZ  PHE   219      20.022  -4.609  -7.399  1.00 10.00      A   
ATOM   1744  C   PHE   219      16.269  -6.825 -11.087  1.00 10.00      A   
ATOM   1745  O   PHE   219      17.410  -7.284 -11.068  1.00 10.00      A   
ATOM   1746  N   GLU   220      15.331  -7.234 -11.939  1.00 10.00      A   
ATOM   1747  HN  GLU   220      14.448  -6.799 -11.917  1.00 10.00      A   
ATOM   1748  CA  GLU   220      15.563  -8.306 -12.905  1.00 10.00      A   
ATOM   1749  CB  GLU   220      14.263  -8.665 -13.632  1.00 10.00      A   
ATOM   1750  CG  GLU   220      13.237  -9.349 -12.741  1.00 10.00      A   
ATOM   1751  CD  GLU   220      11.857  -9.430 -13.364  1.00 10.00      A   
ATOM   1752  OE1 GLU   220      11.637 -10.325 -14.203  1.00 10.00      A   
ATOM   1753  OE2 GLU   220      10.977  -8.614 -12.995  1.00 10.00      A   
ATOM   1754  C   GLU   220      16.662  -7.964 -13.908  1.00 10.00      A   
ATOM   1755  O   GLU   220      17.249  -8.856 -14.520  1.00 10.00      A   
ATOM   1756  N   SER   221      16.937  -6.677 -14.074  1.00 10.00      A   
ATOM   1757  HN  SER   221      16.430  -6.008 -13.568  1.00 10.00      A   
ATOM   1758  CA  SER   221      17.968  -6.234 -15.003  1.00 10.00      A   
ATOM   1759  CB  SER   221      17.621  -4.849 -15.554  1.00 10.00      A   
ATOM   1760  OG  SER   221      16.261  -4.782 -15.959  1.00 10.00      A   
ATOM   1761  HG  SER   221      16.129  -3.992 -16.502  1.00 10.00      A   
ATOM   1762  C   SER   221      19.345  -6.208 -14.332  1.00 10.00      A   
ATOM   1763  O   SER   221      20.344  -5.842 -14.953  1.00 10.00      A   
ATOM   1764  N   GLY   222      19.391  -6.605 -13.062  1.00 10.00      A   
ATOM   1765  HN  GLY   222      18.567  -6.909 -12.624  1.00 10.00      A   
ATOM   1766  CA  GLY   222      20.645  -6.608 -12.323  1.00 10.00      A   
ATOM   1767  C   GLY   222      20.839  -5.315 -11.555  1.00 10.00      A   
ATOM   1768  O   GLY   222      21.759  -5.185 -10.744  1.00 10.00      A   
ATOM   1769  N   ARG   223      19.954  -4.368 -11.820  1.00 10.00      A   
ATOM   1770  HN  ARG   223      19.251  -4.557 -12.475  1.00 10.00      A   
ATOM   1771  CA  ARG   223      19.969  -3.061 -11.183  1.00 10.00      A   
ATOM   1772  CB  ARG   223      20.839  -2.099 -12.009  1.00 10.00      A   
ATOM   1773  CG  ARG   223      20.914  -0.677 -11.471  1.00 10.00      A   
ATOM   1774  CD  ARG   223      22.251  -0.027 -11.795  1.00 10.00      A   
ATOM   1775  NE  ARG   223      22.475   0.146 -13.234  1.00 10.00      A   
ATOM   1776  HE  ARG   223      21.696   0.031 -13.832  1.00 10.00      A   
ATOM   1777  CZ  ARG   223      23.657   0.452 -13.773  1.00 10.00      A   
ATOM   1778  NH1 ARG   223      24.721   0.624 -12.995  1.00 10.00      A   
ATOM   1779 HH11 ARG   223      25.645   0.868 -13.416  1.00 10.00      A   
ATOM   1780 HH12 ARG   223      24.639   0.515 -11.960  1.00 10.00      A   
ATOM   1781  NH2 ARG   223      23.782   0.589 -15.087  1.00 10.00      A   
ATOM   1782 HH21 ARG   223      22.955   0.451 -15.711  1.00 10.00      A   
ATOM   1783 HH22 ARG   223      24.708   0.833 -15.506  1.00 10.00      A   
ATOM   1784  C   ARG   223      18.530  -2.561 -11.116  1.00 10.00      A   
ATOM   1785  O   ARG   223      17.695  -3.010 -11.900  1.00 10.00      A   
ATOM   1786  N   SER   224      18.231  -1.670 -10.176  1.00 10.00      A   
ATOM   1787  HN  SER   224      18.931  -1.364  -9.561  1.00 10.00      A   
ATOM   1788  CA  SER   224      16.876  -1.141 -10.040  1.00 10.00      A   
ATOM   1789  CB  SER   224      16.765  -0.228  -8.816  1.00 10.00      A   
ATOM   1790  OG  SER   224      17.820   0.720  -8.777  1.00 10.00      A   
ATOM   1791  HG  SER   224      18.655   0.263  -8.637  1.00 10.00      A   
ATOM   1792  C   SER   224      16.438  -0.413 -11.309  1.00 10.00      A   
ATOM   1793  O   SER   224      16.952   0.658 -11.633  1.00 10.00      A   
ATOM   1794  N   ALA   225      15.500  -1.011 -12.028  1.00 10.00      A   
ATOM   1795  HN  ALA   225      15.129  -1.867 -11.714  1.00 10.00      A   
ATOM   1796  CA  ALA   225      15.000  -0.438 -13.266  1.00 10.00      A   
ATOM   1797  CB  ALA   225      15.255  -1.399 -14.416  1.00 10.00      A   
ATOM   1798  C   ALA   225      13.513  -0.129 -13.163  1.00 10.00      A   
ATOM   1799  O   ALA   225      12.752  -0.892 -12.565  1.00 10.00      A   
ATOM   1800  N   LEU   226      13.108   0.990 -13.744  1.00 10.00      A   
ATOM   1801  HN  LEU   226      13.766   1.557 -14.206  1.00 10.00      A   
ATOM   1802  CA  LEU   226      11.714   1.396 -13.726  1.00 10.00      A   
ATOM   1803  CB  LEU   226      11.593   2.887 -13.403  1.00 10.00      A   
ATOM   1804  CG  LEU   226      10.170   3.452 -13.359  1.00 10.00      A   
ATOM   1805  CD1 LEU   226       9.367   2.797 -12.244  1.00 10.00      A   
ATOM   1806  CD2 LEU   226      10.196   4.961 -13.191  1.00 10.00      A   
ATOM   1807  C   LEU   226      11.064   1.096 -15.069  1.00 10.00      A   
ATOM   1808  O   LEU   226      11.475   1.629 -16.104  1.00 10.00      A   
ATOM   1809  N   VAL   227      10.064   0.229 -15.049  1.00 10.00      A   
ATOM   1810  HN  VAL   227       9.790  -0.165 -14.191  1.00 10.00      A   
ATOM   1811  CA  VAL   227       9.352  -0.151 -16.259  1.00 10.00      A   
ATOM   1812  CB  VAL   227       9.779  -1.547 -16.765  1.00 10.00      A   
ATOM   1813  CG1 VAL   227      11.166  -1.498 -17.387  1.00 10.00      A   
ATOM   1814  CG2 VAL   227       9.729  -2.572 -15.639  1.00 10.00      A   
ATOM   1815  C   VAL   227       7.847  -0.142 -16.026  1.00 10.00      A   
ATOM   1816  O   VAL   227       7.381  -0.336 -14.899  1.00 10.00      A   
ATOM   1817  N   ILE   228       7.095   0.097 -17.089  1.00 10.00      A   
ATOM   1818  HN  ILE   228       7.530   0.259 -17.957  1.00 10.00      A   
ATOM   1819  CA  ILE   228       5.639   0.122 -17.010  1.00 10.00      A   
ATOM   1820  CB  ILE   228       5.062   1.466 -17.506  1.00 10.00      A   
ATOM   1821  CG1 ILE   228       5.624   2.627 -16.679  1.00 10.00      A   
ATOM   1822  CG2 ILE   228       3.540   1.456 -17.447  1.00 10.00      A   
ATOM   1823  CD1 ILE   228       5.184   3.994 -17.159  1.00 10.00      A   
ATOM   1824  C   ILE   228       5.061  -1.018 -17.840  1.00 10.00      A   
ATOM   1825  O   ILE   228       5.347  -1.134 -19.034  1.00 10.00      A   
ATOM   1826  N   GLN   229       4.258  -1.860 -17.210  1.00 10.00      A   
ATOM   1827  HN  GLN   229       4.058  -1.713 -16.256  1.00 10.00      A   
ATOM   1828  CA  GLN   229       3.657  -2.993 -17.895  1.00 10.00      A   
ATOM   1829  CB  GLN   229       4.038  -4.297 -17.190  1.00 10.00      A   
ATOM   1830  CG  GLN   229       3.503  -5.554 -17.855  1.00 10.00      A   
ATOM   1831  CD  GLN   229       3.695  -6.789 -16.999  1.00 10.00      A   
ATOM   1832  OE1 GLN   229       4.727  -7.458 -17.070  1.00 10.00      A   
ATOM   1833  NE2 GLN   229       2.705  -7.100 -16.177  1.00 10.00      A   
ATOM   1834 HE21 GLN   229       1.910  -6.520 -16.165  1.00 10.00      A   
ATOM   1835 HE22 GLN   229       2.801  -7.897 -15.617  1.00 10.00      A   
ATOM   1836  C   GLN   229       2.143  -2.861 -17.951  1.00 10.00      A   
ATOM   1837  O   GLN   229       1.503  -2.557 -16.945  1.00 10.00      A   
ATOM   1838  N   THR   230       1.574  -3.087 -19.127  1.00 10.00      A   
ATOM   1839  HN  THR   230       2.141  -3.315 -19.900  1.00 10.00      A   
ATOM   1840  CA  THR   230       0.131  -3.015 -19.297  1.00 10.00      A   
ATOM   1841  CB  THR   230      -0.250  -2.901 -20.784  1.00 10.00      A   
ATOM   1842  OG1 THR   230       0.685  -2.043 -21.458  1.00 10.00      A   
ATOM   1843  HG1 THR   230       1.373  -1.759 -20.837  1.00 10.00      A   
ATOM   1844  CG2 THR   230      -1.649  -2.324 -20.928  1.00 10.00      A   
ATOM   1845  C   THR   230      -0.521  -4.264 -18.695  1.00 10.00      A   
ATOM   1846  O   THR   230      -0.113  -5.387 -19.003  1.00 10.00      A   
ATOM   1847  N   LEU   231      -1.530  -4.058 -17.849  1.00 10.00      A   
ATOM   1848  HN  LEU   231      -1.830  -3.137 -17.680  1.00 10.00      A   
ATOM   1849  CA  LEU   231      -2.222  -5.155 -17.176  1.00 10.00      A   
ATOM   1850  CB  LEU   231      -3.321  -4.617 -16.254  1.00 10.00      A   
ATOM   1851  CG  LEU   231      -4.012  -5.649 -15.357  1.00 10.00      A   
ATOM   1852  CD1 LEU   231      -3.121  -6.033 -14.184  1.00 10.00      A   
ATOM   1853  CD2 LEU   231      -5.358  -5.133 -14.874  1.00 10.00      A   
ATOM   1854  C   LEU   231      -2.804  -6.167 -18.160  1.00 10.00      A   
ATOM   1855  O   LEU   231      -2.345  -7.308 -18.234  1.00 10.00      A   
ATOM   1856  N   ALA   232      -3.804  -5.748 -18.922  1.00 10.00      A   
ATOM   1857  HN  ALA   232      -4.125  -4.822 -18.831  1.00 10.00      A   
ATOM   1858  CA  ALA   232      -4.442  -6.631 -19.892  1.00 10.00      A   
ATOM   1859  CB  ALA   232      -5.901  -6.249 -20.090  1.00 10.00      A   
ATOM   1860  C   ALA   232      -3.692  -6.626 -21.220  1.00 10.00      A   
ATOM   1861  O   ALA   232      -4.249  -6.279 -22.263  1.00 10.00      A   
ATOM   1862  N   ASN   233      -2.428  -7.020 -21.169  1.00 10.00      A   
ATOM   1863  HN  ASN   233      -2.054  -7.306 -20.304  1.00 10.00      A   
ATOM   1864  CA  ASN   233      -1.584  -7.067 -22.357  1.00 10.00      A   
ATOM   1865  CB  ASN   233      -1.256  -5.648 -22.843  1.00 10.00      A   
ATOM   1866  CG  ASN   233      -0.757  -5.601 -24.278  1.00 10.00      A   
ATOM   1867  OD1 ASN   233      -0.085  -6.515 -24.752  1.00 10.00      A   
ATOM   1868  ND2 ASN   233      -1.085  -4.528 -24.980  1.00 10.00      A   
ATOM   1869 HD21 ASN   233      -1.625  -3.836 -24.545  1.00 10.00      A   
ATOM   1870 HD22 ASN   233      -0.777  -4.471 -25.912  1.00 10.00      A   
ATOM   1871  C   ASN   233      -0.299  -7.824 -22.052  1.00 10.00      A   
ATOM   1872  O   ASN   233       0.094  -8.730 -22.787  1.00 10.00      A   
ATOM   1873  N   GLY   234       0.349  -7.455 -20.953  1.00 10.00      A   
ATOM   1874  HN  GLY   234      -0.018  -6.736 -20.392  1.00 10.00      A   
ATOM   1875  CA  GLY   234       1.587  -8.105 -20.572  1.00 10.00      A   
ATOM   1876  C   GLY   234       2.785  -7.466 -21.244  1.00 10.00      A   
ATOM   1877  O   GLY   234       3.895  -7.990 -21.184  1.00 10.00      A   
ATOM   1878  N   ALA   235       2.550  -6.331 -21.889  1.00 10.00      A   
ATOM   1879  HN  ALA   235       1.642  -5.976 -21.903  1.00 10.00      A   
ATOM   1880  CA  ALA   235       3.603  -5.604 -22.577  1.00 10.00      A   
ATOM   1881  CB  ALA   235       3.017  -4.772 -23.704  1.00 10.00      A   
ATOM   1882  C   ALA   235       4.358  -4.714 -21.603  1.00 10.00      A   
ATOM   1883  O   ALA   235       3.753  -3.926 -20.874  1.00 10.00      A   
ATOM   1884  N   VAL   236       5.673  -4.848 -21.593  1.00 10.00      A   
ATOM   1885  HN  VAL   236       6.094  -5.483 -22.211  1.00 10.00      A   
ATOM   1886  CA  VAL   236       6.518  -4.062 -20.709  1.00 10.00      A   
ATOM   1887  CB  VAL   236       7.551  -4.947 -19.979  1.00 10.00      A   
ATOM   1888  CG1 VAL   236       8.306  -4.149 -18.926  1.00 10.00      A   
ATOM   1889  CG2 VAL   236       6.875  -6.154 -19.353  1.00 10.00      A   
ATOM   1890  C   VAL   236       7.253  -2.992 -21.503  1.00 10.00      A   
ATOM   1891  O   VAL   236       7.909  -3.287 -22.503  1.00 10.00      A   
ATOM   1892  N   ARG   237       7.131  -1.750 -21.066  1.00 10.00      A   
ATOM   1893  HN  ARG   237       6.583  -1.571 -20.269  1.00 10.00      A   
ATOM   1894  CA  ARG   237       7.789  -0.647 -21.736  1.00 10.00      A   
ATOM   1895  CB  ARG   237       6.788   0.452 -22.094  1.00 10.00      A   
ATOM   1896  CG  ARG   237       7.046   1.092 -23.449  1.00 10.00      A   
ATOM   1897  CD  ARG   237       5.998   2.141 -23.781  1.00 10.00      A   
ATOM   1898  NE  ARG   237       6.224   3.389 -23.053  1.00 10.00      A   
ATOM   1899  HE  ARG   237       6.209   3.346 -22.068  1.00 10.00      A   
ATOM   1900  CZ  ARG   237       6.422   4.569 -23.644  1.00 10.00      A   
ATOM   1901  NH1 ARG   237       6.420   4.667 -24.970  1.00 10.00      A   
ATOM   1902 HH11 ARG   237       6.570   5.594 -25.428  1.00 10.00      A   
ATOM   1903 HH12 ARG   237       6.264   3.819 -25.560  1.00 10.00      A   
ATOM   1904  NH2 ARG   237       6.638   5.654 -22.905  1.00 10.00      A   
ATOM   1905 HH21 ARG   237       6.649   5.587 -21.861  1.00 10.00      A   
ATOM   1906 HH22 ARG   237       6.794   6.577 -23.363  1.00 10.00      A   
ATOM   1907  C   ARG   237       8.914  -0.089 -20.876  1.00 10.00      A   
ATOM   1908  O   ARG   237       8.711   0.234 -19.703  1.00 10.00      A   
ATOM   1909  N   GLN   238      10.099  -0.009 -21.466  1.00 10.00      A   
ATOM   1910  HN  GLN   238      10.187  -0.318 -22.393  1.00 10.00      A   
ATOM   1911  CA  GLN   238      11.273   0.512 -20.785  1.00 10.00      A   
ATOM   1912  CB  GLN   238      12.517   0.258 -21.647  1.00 10.00      A   
ATOM   1913  CG  GLN   238      13.772   0.978 -21.185  1.00 10.00      A   
ATOM   1914  CD  GLN   238      14.277   0.487 -19.846  1.00 10.00      A   
ATOM   1915  OE1 GLN   238      14.154  -0.694 -19.508  1.00 10.00      A   
ATOM   1916  NE2 GLN   238      14.844   1.392 -19.073  1.00 10.00      A   
ATOM   1917 HE21 GLN   238      14.902   2.313 -19.405  1.00 10.00      A   
ATOM   1918 HE22 GLN   238      15.194   1.104 -18.194  1.00 10.00      A   
ATOM   1919  C   GLN   238      11.106   2.003 -20.516  1.00 10.00      A   
ATOM   1920  O   GLN   238      10.857   2.781 -21.436  1.00 10.00      A   
ATOM   1921  N   VAL   239      11.217   2.391 -19.255  1.00 10.00      A   
ATOM   1922  HN  VAL   239      11.402   1.723 -18.560  1.00 10.00      A   
ATOM   1923  CA  VAL   239      11.071   3.790 -18.877  1.00 10.00      A   
ATOM   1924  CB  VAL   239      10.141   3.962 -17.657  1.00 10.00      A   
ATOM   1925  CG1 VAL   239       9.918   5.435 -17.345  1.00 10.00      A   
ATOM   1926  CG2 VAL   239       8.815   3.262 -17.898  1.00 10.00      A   
ATOM   1927  C   VAL   239      12.426   4.425 -18.589  1.00 10.00      A   
ATOM   1928  O   VAL   239      12.924   5.229 -19.379  1.00 10.00      A   
ATOM   1929  N   ALA   240      13.032   4.047 -17.472  1.00 10.00      A   
ATOM   1930  HN  ALA   240      12.604   3.378 -16.894  1.00 10.00      A   
ATOM   1931  CA  ALA   240      14.322   4.598 -17.088  1.00 10.00      A   
ATOM   1932  CB  ALA   240      14.128   5.878 -16.286  1.00 10.00      A   
ATOM   1933  C   ALA   240      15.148   3.595 -16.295  1.00 10.00      A   
ATOM   1934  O   ALA   240      14.665   3.005 -15.329  1.00 10.00      A   
ATOM   1935  N   SER   241      16.386   3.395 -16.725  1.00 10.00      A   
ATOM   1936  HN  SER   241      16.696   3.871 -17.524  1.00 10.00      A   
ATOM   1937  CA  SER   241      17.300   2.484 -16.053  1.00 10.00      A   
ATOM   1938  CB  SER   241      17.348   1.133 -16.764  1.00 10.00      A   
ATOM   1939  OG  SER   241      16.060   0.543 -16.823  1.00 10.00      A   
ATOM   1940  HG  SER   241      16.134  -0.403 -16.639  1.00 10.00      A   
ATOM   1941  C   SER   241      18.693   3.099 -15.984  1.00 10.00      A   
ATOM   1942  O   SER   241      19.589   2.739 -16.752  1.00 10.00      A   
ATOM   1943  N   PHE   242      18.859   4.045 -15.076  1.00 10.00      A   
ATOM   1944  HN  PHE   242      18.106   4.289 -14.495  1.00 10.00      A   
ATOM   1945  CA  PHE   242      20.130   4.728 -14.905  1.00 10.00      A   
ATOM   1946  CB  PHE   242      19.878   6.202 -14.578  1.00 10.00      A   
ATOM   1947  CG  PHE   242      19.169   6.943 -15.678  1.00 10.00      A   
ATOM   1948  CD1 PHE   242      17.844   7.318 -15.536  1.00 10.00      A   
ATOM   1949  CD2 PHE   242      19.827   7.260 -16.856  1.00 10.00      A   
ATOM   1950  CE1 PHE   242      17.189   7.997 -16.547  1.00 10.00      A   
ATOM   1951  CE2 PHE   242      19.178   7.937 -17.869  1.00 10.00      A   
ATOM   1952  CZ  PHE   242      17.857   8.306 -17.714  1.00 10.00      A   
ATOM   1953  C   PHE   242      20.969   4.051 -13.821  1.00 10.00      A   
ATOM   1954  O   PHE   242      20.464   3.197 -13.091  1.00 10.00      A   
ATOM   1955  N   PRO   243      22.266   4.394 -13.714  1.00 10.00      A   
ATOM   1956  CA  PRO   243      23.157   3.803 -12.712  1.00 10.00      A   
ATOM   1957  CB  PRO   243      24.528   4.420 -13.020  1.00 10.00      A   
ATOM   1958  CG  PRO   243      24.409   4.952 -14.406  1.00 10.00      A   
ATOM   1959  CD  PRO   243      22.976   5.362 -14.567  1.00 10.00      A   
ATOM   1960  C   PRO   243      22.745   4.131 -11.276  1.00 10.00      A   
ATOM   1961  O   PRO   243      21.895   4.996 -11.036  1.00 10.00      A   
ATOM   1962  N   ARG   244      23.368   3.425 -10.332  1.00 10.00      A   
ATOM   1963  HN  ARG   244      24.024   2.753 -10.611  1.00 10.00      A   
ATOM   1964  CA  ARG   244      23.122   3.598  -8.902  1.00 10.00      A   
ATOM   1965  CB  ARG   244      23.291   5.050  -8.448  1.00 10.00      A   
ATOM   1966  CG  ARG   244      24.654   5.644  -8.765  1.00 10.00      A   
ATOM   1967  CD  ARG   244      25.772   4.902  -8.049  1.00 10.00      A   
ATOM   1968  NE  ARG   244      26.696   4.261  -8.984  1.00 10.00      A   
ATOM   1969  HE  ARG   244      26.521   3.322  -9.219  1.00 10.00      A   
ATOM   1970  CZ  ARG   244      27.758   4.868  -9.515  1.00 10.00      A   
ATOM   1971  NH1 ARG   244      28.037   6.127  -9.205  1.00 10.00      A   
ATOM   1972 HH11 ARG   244      28.869   6.597  -9.624  1.00 10.00      A   
ATOM   1973 HH12 ARG   244      27.430   6.654  -8.540  1.00 10.00      A   
ATOM   1974  NH2 ARG   244      28.541   4.211 -10.357  1.00 10.00      A   
ATOM   1975 HH21 ARG   244      28.333   3.217 -10.600  1.00 10.00      A   
ATOM   1976 HH22 ARG   244      29.369   4.683 -10.780  1.00 10.00      A   
ATOM   1977  C   ARG   244      21.786   3.013  -8.449  1.00 10.00      A   
ATOM   1978  O   ARG   244      21.729   1.869  -7.992  1.00 10.00      A   
ATOM   1979  N   HIS   245      20.714   3.784  -8.586  1.00 10.00      A   
ATOM   1980  HN  HIS   245      20.807   4.672  -8.996  1.00 10.00      A   
ATOM   1981  CA  HIS   245      19.394   3.330  -8.161  1.00 10.00      A   
ATOM   1982  CB  HIS   245      19.322   3.312  -6.627  1.00 10.00      A   
ATOM   1983  CG  HIS   245      18.168   2.538  -6.062  1.00 10.00      A   
ATOM   1984  ND1 HIS   245      18.273   1.228  -5.629  1.00 10.00      A   
ATOM   1985  HD1 HIS   245      19.086   0.665  -5.666  1.00 10.00      A   
ATOM   1986  CD2 HIS   245      16.888   2.904  -5.827  1.00 10.00      A   
ATOM   1987  CE1 HIS   245      17.102   0.828  -5.167  1.00 10.00      A   
ATOM   1988  NE2 HIS   245      16.251   1.825  -5.274  1.00 10.00      A   
ATOM   1989  HE2 HIS   245      15.309   1.799  -4.994  1.00 10.00      A   
ATOM   1990  C   HIS   245      18.290   4.224  -8.728  1.00 10.00      A   
ATOM   1991  O   HIS   245      18.448   5.444  -8.818  1.00 10.00      A   
ATOM   1992  N   ASN   246      17.183   3.601  -9.119  1.00 10.00      A   
ATOM   1993  HN  ASN   246      17.136   2.622  -9.044  1.00 10.00      A   
ATOM   1994  CA  ASN   246      16.033   4.317  -9.664  1.00 10.00      A   
ATOM   1995  CB  ASN   246      15.911   4.082 -11.181  1.00 10.00      A   
ATOM   1996  CG  ASN   246      17.222   4.237 -11.936  1.00 10.00      A   
ATOM   1997  OD1 ASN   246      17.586   5.330 -12.362  1.00 10.00      A   
ATOM   1998  ND2 ASN   246      17.927   3.135 -12.133  1.00 10.00      A   
ATOM   1999 HD21 ASN   246      17.565   2.284 -11.794  1.00 10.00      A   
ATOM   2000 HD22 ASN   246      18.795   3.211 -12.593  1.00 10.00      A   
ATOM   2001  C   ASN   246      14.769   3.808  -8.976  1.00 10.00      A   
ATOM   2002  O   ASN   246      14.662   2.614  -8.689  1.00 10.00      A   
ATOM   2003  N   GLY   247      13.824   4.701  -8.694  1.00 10.00      A   
ATOM   2004  HN  GLY   247      13.965   5.648  -8.916  1.00 10.00      A   
ATOM   2005  CA  GLY   247      12.593   4.281  -8.043  1.00 10.00      A   
ATOM   2006  C   GLY   247      11.619   5.421  -7.804  1.00 10.00      A   
ATOM   2007  O   GLY   247      11.774   6.504  -8.371  1.00 10.00      A   
ATOM   2008  N   ALA   248      10.627   5.163  -6.946  1.00 10.00      A   
ATOM   2009  HN  ALA   248      10.604   4.282  -6.512  1.00 10.00      A   
ATOM   2010  CA  ALA   248       9.586   6.138  -6.593  1.00 10.00      A   
ATOM   2011  CB  ALA   248      10.153   7.262  -5.735  1.00 10.00      A   
ATOM   2012  C   ALA   248       8.844   6.692  -7.813  1.00 10.00      A   
ATOM   2013  O   ALA   248       9.073   7.828  -8.221  1.00 10.00      A   
ATOM   2014  N   PRO   249       7.944   5.895  -8.412  1.00 10.00      A   
ATOM   2015  CA  PRO   249       7.173   6.298  -9.580  1.00 10.00      A   
ATOM   2016  CB  PRO   249       7.048   4.978 -10.343  1.00 10.00      A   
ATOM   2017  CG  PRO   249       7.113   3.901  -9.297  1.00 10.00      A   
ATOM   2018  CD  PRO   249       7.611   4.525  -8.014  1.00 10.00      A   
ATOM   2019  C   PRO   249       5.780   6.830  -9.223  1.00 10.00      A   
ATOM   2020  O   PRO   249       4.988   6.150  -8.568  1.00 10.00      A   
ATOM   2021  N   ALA   250       5.489   8.047  -9.658  1.00 10.00      A   
ATOM   2022  HN  ALA   250       6.170   8.551 -10.159  1.00 10.00      A   
ATOM   2023  CA  ALA   250       4.193   8.667  -9.404  1.00 10.00      A   
ATOM   2024  CB  ALA   250       4.317   9.733  -8.327  1.00 10.00      A   
ATOM   2025  C   ALA   250       3.629   9.258 -10.694  1.00 10.00      A   
ATOM   2026  O   ALA   250       4.360   9.878 -11.472  1.00 10.00      A   
ATOM   2027  N   PHE   251       2.336   9.068 -10.920  1.00 10.00      A   
ATOM   2028  HN  PHE   251       1.797   8.595 -10.250  1.00 10.00      A   
ATOM   2029  CA  PHE   251       1.688   9.563 -12.132  1.00 10.00      A   
ATOM   2030  CB  PHE   251       0.776   8.488 -12.731  1.00 10.00      A   
ATOM   2031  CG  PHE   251       1.513   7.359 -13.390  1.00 10.00      A   
ATOM   2032  CD1 PHE   251       1.965   6.282 -12.647  1.00 10.00      A   
ATOM   2033  CD2 PHE   251       1.754   7.376 -14.754  1.00 10.00      A   
ATOM   2034  CE1 PHE   251       2.645   5.244 -13.251  1.00 10.00      A   
ATOM   2035  CE2 PHE   251       2.434   6.340 -15.365  1.00 10.00      A   
ATOM   2036  CZ  PHE   251       2.880   5.273 -14.611  1.00 10.00      A   
ATOM   2037  C   PHE   251       0.885  10.832 -11.878  1.00 10.00      A   
ATOM   2038  O   PHE   251       0.316  11.015 -10.803  1.00 10.00      A   
ATOM   2039  N   SER   252       0.837  11.700 -12.879  1.00 10.00      A   
ATOM   2040  HN  SER   252       1.312  11.497 -13.715  1.00 10.00      A   
ATOM   2041  CA  SER   252       0.098  12.943 -12.775  1.00 10.00      A   
ATOM   2042  CB  SER   252       0.629  13.952 -13.800  1.00 10.00      A   
ATOM   2043  OG  SER   252       0.560  13.429 -15.120  1.00 10.00      A   
ATOM   2044  HG  SER   252       0.258  14.124 -15.731  1.00 10.00      A   
ATOM   2045  C   SER   252      -1.387  12.696 -13.020  1.00 10.00      A   
ATOM   2046  O   SER   252      -1.750  11.810 -13.797  1.00 10.00      A   
ATOM   2047  N   PRO   253      -2.267  13.467 -12.352  1.00 10.00      A   
ATOM   2048  CA  PRO   253      -3.722  13.338 -12.524  1.00 10.00      A   
ATOM   2049  CB  PRO   253      -4.294  14.427 -11.606  1.00 10.00      A   
ATOM   2050  CG  PRO   253      -3.212  14.698 -10.618  1.00 10.00      A   
ATOM   2051  CD  PRO   253      -1.920  14.495 -11.356  1.00 10.00      A   
ATOM   2052  C   PRO   253      -4.137  13.597 -13.973  1.00 10.00      A   
ATOM   2053  O   PRO   253      -5.211  13.176 -14.411  1.00 10.00      A   
ATOM   2054  N   ASP   254      -3.275  14.298 -14.706  1.00 10.00      A   
ATOM   2055  HN  ASP   254      -2.452  14.620 -14.284  1.00 10.00      A   
ATOM   2056  CA  ASP   254      -3.521  14.608 -16.109  1.00 10.00      A   
ATOM   2057  CB  ASP   254      -2.629  15.768 -16.574  1.00 10.00      A   
ATOM   2058  CG  ASP   254      -1.554  15.350 -17.550  1.00 10.00      A   
ATOM   2059  OD1 ASP   254      -0.517  14.812 -17.103  1.00 10.00      A   
ATOM   2060  OD2 ASP   254      -1.743  15.554 -18.772  1.00 10.00      A   
ATOM   2061  C   ASP   254      -3.327  13.360 -16.976  1.00 10.00      A   
ATOM   2062  O   ASP   254      -4.008  13.180 -17.985  1.00 10.00      A   
ATOM   2063  N   GLY   255      -2.394  12.503 -16.568  1.00 10.00      A   
ATOM   2064  HN  GLY   255      -1.872  12.710 -15.764  1.00 10.00      A   
ATOM   2065  CA  GLY   255      -2.149  11.267 -17.286  1.00 10.00      A   
ATOM   2066  C   GLY   255      -1.092  11.338 -18.374  1.00 10.00      A   
ATOM   2067  O   GLY   255      -1.008  10.429 -19.204  1.00 10.00      A   
ATOM   2068  N   SER   256      -0.281  12.387 -18.390  1.00 10.00      A   
ATOM   2069  HN  SER   256      -0.396  13.108 -17.728  1.00 10.00      A   
ATOM   2070  CA  SER   256       0.756  12.502 -19.411  1.00 10.00      A   
ATOM   2071  CB  SER   256       0.463  13.660 -20.365  1.00 10.00      A   
ATOM   2072  OG  SER   256       0.669  14.913 -19.734  1.00 10.00      A   
ATOM   2073  HG  SER   256      -0.103  15.121 -19.174  1.00 10.00      A   
ATOM   2074  C   SER   256       2.152  12.662 -18.815  1.00 10.00      A   
ATOM   2075  O   SER   256       3.148  12.657 -19.545  1.00 10.00      A   
ATOM   2076  N   LYS   257       2.239  12.797 -17.499  1.00 10.00      A   
ATOM   2077  HN  LYS   257       1.426  12.763 -16.950  1.00 10.00      A   
ATOM   2078  CA  LYS   257       3.528  12.986 -16.851  1.00 10.00      A   
ATOM   2079  CB  LYS   257       3.634  14.395 -16.260  1.00 10.00      A   
ATOM   2080  CG  LYS   257       3.419  15.514 -17.271  1.00 10.00      A   
ATOM   2081  CD  LYS   257       4.496  15.510 -18.346  1.00 10.00      A   
ATOM   2082  CE  LYS   257       4.177  16.496 -19.460  1.00 10.00      A   
ATOM   2083  NZ  LYS   257       3.176  15.958 -20.422  1.00 10.00      A   
ATOM   2084  HZ1 LYS   257       2.360  15.555 -19.912  1.00 10.00      A   
ATOM   2085  HZ2 LYS   257       3.606  15.210 -21.012  1.00 10.00      A   
ATOM   2086  HZ3 LYS   257       2.838  16.719 -21.045  1.00 10.00      A   
ATOM   2087  C   LYS   257       3.793  11.932 -15.783  1.00 10.00      A   
ATOM   2088  O   LYS   257       2.885  11.500 -15.068  1.00 10.00      A   
ATOM   2089  N   LEU   258       5.046  11.511 -15.698  1.00 10.00      A   
ATOM   2090  HN  LEU   258       5.716  11.880 -16.316  1.00 10.00      A   
ATOM   2091  CA  LEU   258       5.466  10.521 -14.723  1.00 10.00      A   
ATOM   2092  CB  LEU   258       5.826   9.209 -15.428  1.00 10.00      A   
ATOM   2093  CG  LEU   258       6.507   8.131 -14.577  1.00 10.00      A   
ATOM   2094  CD1 LEU   258       5.572   7.623 -13.492  1.00 10.00      A   
ATOM   2095  CD2 LEU   258       6.983   6.984 -15.451  1.00 10.00      A   
ATOM   2096  C   LEU   258       6.669  11.044 -13.951  1.00 10.00      A   
ATOM   2097  O   LEU   258       7.676  11.426 -14.547  1.00 10.00      A   
ATOM   2098  N   ALA   259       6.558  11.074 -12.634  1.00 10.00      A   
ATOM   2099  HN  ALA   259       5.731  10.746 -12.215  1.00 10.00      A   
ATOM   2100  CA  ALA   259       7.642  11.553 -11.789  1.00 10.00      A   
ATOM   2101  CB  ALA   259       7.127  12.541 -10.755  1.00 10.00      A   
ATOM   2102  C   ALA   259       8.334  10.387 -11.104  1.00 10.00      A   
ATOM   2103  O   ALA   259       7.679   9.437 -10.675  1.00 10.00      A   
ATOM   2104  N   PHE   260       9.653  10.456 -11.020  1.00 10.00      A   
ATOM   2105  HN  PHE   260      10.119  11.234 -11.403  1.00 10.00      A   
ATOM   2106  CA  PHE   260      10.437   9.410 -10.383  1.00 10.00      A   
ATOM   2107  CB  PHE   260      10.763   8.279 -11.369  1.00 10.00      A   
ATOM   2108  CG  PHE   260      11.109   8.740 -12.758  1.00 10.00      A   
ATOM   2109  CD1 PHE   260      12.375   9.215 -13.053  1.00 10.00      A   
ATOM   2110  CD2 PHE   260      10.166   8.692 -13.772  1.00 10.00      A   
ATOM   2111  CE1 PHE   260      12.696   9.635 -14.331  1.00 10.00      A   
ATOM   2112  CE2 PHE   260      10.479   9.111 -15.051  1.00 10.00      A   
ATOM   2113  CZ  PHE   260      11.747   9.584 -15.332  1.00 10.00      A   
ATOM   2114  C   PHE   260      11.711   9.977  -9.771  1.00 10.00      A   
ATOM   2115  O   PHE   260      12.111  11.104 -10.074  1.00 10.00      A   
ATOM   2116  N   ALA   261      12.342   9.196  -8.907  1.00 10.00      A   
ATOM   2117  HN  ALA   261      11.972   8.305  -8.709  1.00 10.00      A   
ATOM   2118  CA  ALA   261      13.571   9.611  -8.252  1.00 10.00      A   
ATOM   2119  CB  ALA   261      13.472   9.395  -6.749  1.00 10.00      A   
ATOM   2120  C   ALA   261      14.757   8.847  -8.828  1.00 10.00      A   
ATOM   2121  O   ALA   261      14.726   7.616  -8.937  1.00 10.00      A   
ATOM   2122  N   LEU   262      15.797   9.577  -9.204  1.00 10.00      A   
ATOM   2123  HN  LEU   262      15.765  10.555  -9.090  1.00 10.00      A   
ATOM   2124  CA  LEU   262      16.989   8.968  -9.776  1.00 10.00      A   
ATOM   2125  CB  LEU   262      17.189   9.427 -11.224  1.00 10.00      A   
ATOM   2126  CG  LEU   262      15.999   9.259 -12.174  1.00 10.00      A   
ATOM   2127  CD1 LEU   262      16.318   9.847 -13.540  1.00 10.00      A   
ATOM   2128  CD2 LEU   262      15.609   7.795 -12.304  1.00 10.00      A   
ATOM   2129  C   LEU   262      18.225   9.315  -8.954  1.00 10.00      A   
ATOM   2130  O   LEU   262      18.437  10.472  -8.594  1.00 10.00      A   
ATOM   2131  N   SER   263      19.038   8.308  -8.661  1.00 10.00      A   
ATOM   2132  HN  SER   263      18.807   7.400  -8.965  1.00 10.00      A   
ATOM   2133  CA  SER   263      20.259   8.510  -7.890  1.00 10.00      A   
ATOM   2134  CB  SER   263      20.475   7.338  -6.928  1.00 10.00      A   
ATOM   2135  OG  SER   263      19.254   6.960  -6.318  1.00 10.00      A   
ATOM   2136  HG  SER   263      18.530   7.442  -6.732  1.00 10.00      A   
ATOM   2137  C   SER   263      21.461   8.650  -8.821  1.00 10.00      A   
ATOM   2138  O   SER   263      22.612   8.622  -8.382  1.00 10.00      A   
ATOM   2139  N   LYS   264      21.183   8.820 -10.110  1.00 10.00      A   
ATOM   2140  HN  LYS   264      20.248   8.855 -10.393  1.00 10.00      A   
ATOM   2141  CA  LYS   264      22.232   8.953 -11.112  1.00 10.00      A   
ATOM   2142  CB  LYS   264      21.646   8.912 -12.529  1.00 10.00      A   
ATOM   2143  CG  LYS   264      20.811  10.130 -12.899  1.00 10.00      A   
ATOM   2144  CD  LYS   264      20.657  10.261 -14.406  1.00 10.00      A   
ATOM   2145  CE  LYS   264      20.211  11.661 -14.795  1.00 10.00      A   
ATOM   2146  NZ  LYS   264      20.230  11.866 -16.268  1.00 10.00      A   
ATOM   2147  HZ1 LYS   264      20.983  11.297 -16.703  1.00 10.00      A   
ATOM   2148  HZ2 LYS   264      20.404  12.869 -16.484  1.00 10.00      A   
ATOM   2149  HZ3 LYS   264      19.316  11.594 -16.683  1.00 10.00      A   
ATOM   2150  C   LYS   264      23.051  10.226 -10.912  1.00 10.00      A   
ATOM   2151  O   LYS   264      24.214  10.292 -11.305  1.00 10.00      A   
ATOM   2152  N   THR   265      22.446  11.230 -10.289  1.00 10.00      A   
ATOM   2153  HN  THR   265      21.518  11.124  -9.993  1.00 10.00      A   
ATOM   2154  CA  THR   265      23.119  12.496 -10.046  1.00 10.00      A   
ATOM   2155  CB  THR   265      22.094  13.642 -10.056  1.00 10.00      A   
ATOM   2156  OG1 THR   265      20.814  13.113 -10.439  1.00 10.00      A   
ATOM   2157  HG1 THR   265      20.390  13.708 -11.075  1.00 10.00      A   
ATOM   2158  CG2 THR   265      22.510  14.721 -11.044  1.00 10.00      A   
ATOM   2159  C   THR   265      23.860  12.488  -8.709  1.00 10.00      A   
ATOM   2160  O   THR   265      24.244  13.539  -8.192  1.00 10.00      A   
ATOM   2161  N   GLY   266      24.047  11.299  -8.148  1.00 10.00      A   
ATOM   2162  HN  GLY   266      23.698  10.499  -8.596  1.00 10.00      A   
ATOM   2163  CA  GLY   266      24.745  11.168  -6.881  1.00 10.00      A   
ATOM   2164  C   GLY   266      23.787  11.124  -5.710  1.00 10.00      A   
ATOM   2165  O   GLY   266      23.967  10.344  -4.774  1.00 10.00      A   
ATOM   2166  N   SER   267      22.768  11.967  -5.771  1.00 10.00      A   
ATOM   2167  HN  SER   267      22.695  12.565  -6.542  1.00 10.00      A   
ATOM   2168  CA  SER   267      21.755  12.037  -4.732  1.00 10.00      A   
ATOM   2169  CB  SER   267      21.759  13.431  -4.099  1.00 10.00      A   
ATOM   2170  OG  SER   267      22.305  14.394  -4.992  1.00 10.00      A   
ATOM   2171  HG  SER   267      21.667  15.109  -5.121  1.00 10.00      A   
ATOM   2172  C   SER   267      20.385  11.722  -5.325  1.00 10.00      A   
ATOM   2173  O   SER   267      20.261  11.521  -6.535  1.00 10.00      A   
ATOM   2174  N   LEU   268      19.366  11.674  -4.481  1.00 10.00      A   
ATOM   2175  HN  LEU   268      19.524  11.839  -3.529  1.00 10.00      A   
ATOM   2176  CA  LEU   268      18.017  11.386  -4.936  1.00 10.00      A   
ATOM   2177  CB  LEU   268      17.185  10.773  -3.804  1.00 10.00      A   
ATOM   2178  CG  LEU   268      17.388   9.280  -3.544  1.00 10.00      A   
ATOM   2179  CD1 LEU   268      16.743   8.873  -2.228  1.00 10.00      A   
ATOM   2180  CD2 LEU   268      16.822   8.458  -4.693  1.00 10.00      A   
ATOM   2181  C   LEU   268      17.340  12.644  -5.469  1.00 10.00      A   
ATOM   2182  O   LEU   268      16.847  13.469  -4.700  1.00 10.00      A   
ATOM   2183  N   ASN   269      17.342  12.795  -6.786  1.00 10.00      A   
ATOM   2184  HN  ASN   269      17.771  12.110  -7.346  1.00 10.00      A   
ATOM   2185  CA  ASN   269      16.716  13.946  -7.424  1.00 10.00      A   
ATOM   2186  CB  ASN   269      17.687  14.648  -8.379  1.00 10.00      A   
ATOM   2187  CG  ASN   269      18.379  15.835  -7.736  1.00 10.00      A   
ATOM   2188  OD1 ASN   269      17.800  16.530  -6.897  1.00 10.00      A   
ATOM   2189  ND2 ASN   269      19.624  16.074  -8.125  1.00 10.00      A   
ATOM   2190 HD21 ASN   269      20.021  15.480  -8.796  1.00 10.00      A   
ATOM   2191 HD22 ASN   269      20.099  16.830  -7.721  1.00 10.00      A   
ATOM   2192  C   ASN   269      15.459  13.516  -8.163  1.00 10.00      A   
ATOM   2193  O   ASN   269      15.396  12.408  -8.700  1.00 10.00      A   
ATOM   2194  N   LEU   270      14.459  14.382  -8.179  1.00 10.00      A   
ATOM   2195  HN  LEU   270      14.568  15.252  -7.734  1.00 10.00      A   
ATOM   2196  CA  LEU   270      13.202  14.075  -8.842  1.00 10.00      A   
ATOM   2197  CB  LEU   270      12.037  14.751  -8.124  1.00 10.00      A   
ATOM   2198  CG  LEU   270      11.876  14.423  -6.641  1.00 10.00      A   
ATOM   2199  CD1 LEU   270      10.698  15.184  -6.064  1.00 10.00      A   
ATOM   2200  CD2 LEU   270      11.699  12.926  -6.438  1.00 10.00      A   
ATOM   2201  C   LEU   270      13.219  14.501 -10.302  1.00 10.00      A   
ATOM   2202  O   LEU   270      13.624  15.620 -10.635  1.00 10.00      A   
ATOM   2203  N   TYR   271      12.777  13.603 -11.164  1.00 10.00      A   
ATOM   2204  HN  TYR   271      12.477  12.726 -10.828  1.00 10.00      A   
ATOM   2205  CA  TYR   271      12.718  13.862 -12.591  1.00 10.00      A   
ATOM   2206  CB  TYR   271      13.769  13.024 -13.326  1.00 10.00      A   
ATOM   2207  CG  TYR   271      15.203  13.408 -13.030  1.00 10.00      A   
ATOM   2208  CD1 TYR   271      15.849  12.947 -11.889  1.00 10.00      A   
ATOM   2209  CD2 TYR   271      15.913  14.225 -13.896  1.00 10.00      A   
ATOM   2210  CE1 TYR   271      17.160  13.293 -11.621  1.00 10.00      A   
ATOM   2211  CE2 TYR   271      17.223  14.575 -13.636  1.00 10.00      A   
ATOM   2212  CZ  TYR   271      17.842  14.107 -12.498  1.00 10.00      A   
ATOM   2213  OH  TYR   271      19.150  14.453 -12.238  1.00 10.00      A   
ATOM   2214  HH  TYR   271      19.282  15.382 -12.458  1.00 10.00      A   
ATOM   2215  C   TYR   271      11.329  13.521 -13.117  1.00 10.00      A   
ATOM   2216  O   TYR   271      10.723  12.538 -12.694  1.00 10.00      A   
ATOM   2217  N   VAL   272      10.822  14.347 -14.021  1.00 10.00      A   
ATOM   2218  HN  VAL   272      11.349  15.126 -14.305  1.00 10.00      A   
ATOM   2219  CA  VAL   272       9.508  14.126 -14.613  1.00 10.00      A   
ATOM   2220  CB  VAL   272       8.573  15.343 -14.421  1.00 10.00      A   
ATOM   2221  CG1 VAL   272       7.313  15.200 -15.265  1.00 10.00      A   
ATOM   2222  CG2 VAL   272       8.200  15.496 -12.955  1.00 10.00      A   
ATOM   2223  C   VAL   272       9.650  13.813 -16.098  1.00 10.00      A   
ATOM   2224  O   VAL   272      10.260  14.577 -16.849  1.00 10.00      A   
ATOM   2225  N   MET   273       9.097  12.688 -16.511  1.00 10.00      A   
ATOM   2226  HN  MET   273       8.624  12.119 -15.860  1.00 10.00      A   
ATOM   2227  CA  MET   273       9.160  12.272 -17.900  1.00 10.00      A   
ATOM   2228  CB  MET   273       9.702  10.842 -18.008  1.00 10.00      A   
ATOM   2229  CG  MET   273       9.716  10.283 -19.422  1.00 10.00      A   
ATOM   2230  SD  MET   273      10.008   8.502 -19.478  1.00 10.00      A   
ATOM   2231  CE  MET   273      11.719   8.421 -18.953  1.00 10.00      A   
ATOM   2232  C   MET   273       7.793  12.359 -18.567  1.00 10.00      A   
ATOM   2233  O   MET   273       6.769  12.023 -17.964  1.00 10.00      A   
ATOM   2234  N   ASP   274       7.784  12.833 -19.805  1.00 10.00      A   
ATOM   2235  HN  ASP   274       8.635  13.122 -20.210  1.00 10.00      A   
ATOM   2236  CA  ASP   274       6.556  12.938 -20.578  1.00 10.00      A   
ATOM   2237  CB  ASP   274       6.710  13.974 -21.693  1.00 10.00      A   
ATOM   2238  CG  ASP   274       5.520  14.012 -22.625  1.00 10.00      A   
ATOM   2239  OD1 ASP   274       4.432  14.452 -22.199  1.00 10.00      A   
ATOM   2240  OD2 ASP   274       5.668  13.602 -23.791  1.00 10.00      A   
ATOM   2241  C   ASP   274       6.217  11.567 -21.155  1.00 10.00      A   
ATOM   2242  O   ASP   274       7.061  10.930 -21.784  1.00 10.00      A   
ATOM   2243  N   LEU   275       4.988  11.120 -20.944  1.00 10.00      A   
ATOM   2244  HN  LEU   275       4.346  11.695 -20.465  1.00 10.00      A   
ATOM   2245  CA  LEU   275       4.554   9.799 -21.400  1.00 10.00      A   
ATOM   2246  CB  LEU   275       3.316   9.341 -20.623  1.00 10.00      A   
ATOM   2247  CG  LEU   275       3.500   9.154 -19.114  1.00 10.00      A   
ATOM   2248  CD1 LEU   275       2.165   8.878 -18.441  1.00 10.00      A   
ATOM   2249  CD2 LEU   275       4.486   8.029 -18.830  1.00 10.00      A   
ATOM   2250  C   LEU   275       4.313   9.707 -22.908  1.00 10.00      A   
ATOM   2251  O   LEU   275       3.967   8.639 -23.417  1.00 10.00      A   
ATOM   2252  N   ALA   276       4.499  10.803 -23.627  1.00 10.00      A   
ATOM   2253  HN  ALA   276       4.788  11.630 -23.186  1.00 10.00      A   
ATOM   2254  CA  ALA   276       4.290  10.795 -25.068  1.00 10.00      A   
ATOM   2255  CB  ALA   276       3.409  11.957 -25.499  1.00 10.00      A   
ATOM   2256  C   ALA   276       5.615  10.801 -25.821  1.00 10.00      A   
ATOM   2257  O   ALA   276       5.867   9.935 -26.659  1.00 10.00      A   
ATOM   2258  N   SER   277       6.465  11.765 -25.513  1.00 10.00      A   
ATOM   2259  HN  SER   277       6.211  12.430 -24.829  1.00 10.00      A   
ATOM   2260  CA  SER   277       7.760  11.880 -26.171  1.00 10.00      A   
ATOM   2261  CB  SER   277       8.159  13.352 -26.301  1.00 10.00      A   
ATOM   2262  OG  SER   277       7.928  14.054 -25.087  1.00 10.00      A   
ATOM   2263  HG  SER   277       6.987  13.988 -24.846  1.00 10.00      A   
ATOM   2264  C   SER   277       8.843  11.100 -25.428  1.00 10.00      A   
ATOM   2265  O   SER   277       9.721  10.491 -26.042  1.00 10.00      A   
ATOM   2266  N   GLY   278       8.764  11.102 -24.105  1.00 10.00      A   
ATOM   2267  HN  GLY   278       8.019  11.565 -23.669  1.00 10.00      A   
ATOM   2268  CA  GLY   278       9.752  10.412 -23.302  1.00 10.00      A   
ATOM   2269  C   GLY   278      10.794  11.374 -22.769  1.00 10.00      A   
ATOM   2270  O   GLY   278      11.828  10.958 -22.242  1.00 10.00      A   
ATOM   2271  N   GLN   279      10.525  12.666 -22.933  1.00 10.00      A   
ATOM   2272  HN  GLN   279       9.696  12.924 -23.387  1.00 10.00      A   
ATOM   2273  CA  GLN   279      11.429  13.711 -22.468  1.00 10.00      A   
ATOM   2274  CB  GLN   279      10.953  15.080 -22.957  1.00 10.00      A   
ATOM   2275  CG  GLN   279      10.993  15.262 -24.466  1.00 10.00      A   
ATOM   2276  CD  GLN   279      10.423  16.598 -24.896  1.00 10.00      A   
ATOM   2277  OE1 GLN   279      11.142  17.595 -24.965  1.00 10.00      A   
ATOM   2278  NE2 GLN   279       9.132  16.629 -25.194  1.00 10.00      A   
ATOM   2279 HE21 GLN   279       8.618  15.789 -25.128  1.00 10.00      A   
ATOM   2280 HE22 GLN   279       8.737  17.488 -25.462  1.00 10.00      A   
ATOM   2281  C   GLN   279      11.507  13.710 -20.947  1.00 10.00      A   
ATOM   2282  O   GLN   279      10.493  13.543 -20.270  1.00 10.00      A   
ATOM   2283  N   ILE   280      12.706  13.902 -20.417  1.00 10.00      A   
ATOM   2284  HN  ILE   280      13.473  14.052 -21.012  1.00 10.00      A   
ATOM   2285  CA  ILE   280      12.913  13.912 -18.977  1.00 10.00      A   
ATOM   2286  CB  ILE   280      14.000  12.897 -18.559  1.00 10.00      A   
ATOM   2287  CG1 ILE   280      13.787  11.555 -19.264  1.00 10.00      A   
ATOM   2288  CG2 ILE   280      13.993  12.711 -17.050  1.00 10.00      A   
ATOM   2289  CD1 ILE   280      14.953  10.599 -19.121  1.00 10.00      A   
ATOM   2290  C   ILE   280      13.334  15.302 -18.505  1.00 10.00      A   
ATOM   2291  O   ILE   280      14.363  15.827 -18.934  1.00 10.00      A   
ATOM   2292  N   ARG   281      12.532  15.899 -17.634  1.00 10.00      A   
ATOM   2293  HN  ARG   281      11.716  15.435 -17.334  1.00 10.00      A   
ATOM   2294  CA  ARG   281      12.834  17.222 -17.102  1.00 10.00      A   
ATOM   2295  CB  ARG   281      11.658  18.183 -17.306  1.00 10.00      A   
ATOM   2296  CG  ARG   281      10.985  18.102 -18.667  1.00 10.00      A   
ATOM   2297  CD  ARG   281      10.074  19.296 -18.907  1.00 10.00      A   
ATOM   2298  NE  ARG   281       9.353  19.698 -17.696  1.00 10.00      A   
ATOM   2299  HE  ARG   281       9.515  19.171 -16.878  1.00 10.00      A   
ATOM   2300  CZ  ARG   281       8.505  20.726 -17.637  1.00 10.00      A   
ATOM   2301  NH1 ARG   281       8.259  21.459 -18.717  1.00 10.00      A   
ATOM   2302 HH11 ARG   281       7.595  22.264 -18.665  1.00 10.00      A   
ATOM   2303 HH12 ARG   281       8.726  21.235 -19.624  1.00 10.00      A   
ATOM   2304  NH2 ARG   281       7.909  21.021 -16.491  1.00 10.00      A   
ATOM   2305 HH21 ARG   281       7.243  21.826 -16.435  1.00 10.00      A   
ATOM   2306 HH22 ARG   281       8.103  20.452 -15.640  1.00 10.00      A   
ATOM   2307  C   ARG   281      13.161  17.130 -15.615  1.00 10.00      A   
ATOM   2308  O   ARG   281      12.391  16.555 -14.840  1.00 10.00      A   
ATOM   2309  N   GLN   282      14.299  17.688 -15.224  1.00 10.00      A   
ATOM   2310  HN  GLN   282      14.868  18.130 -15.890  1.00 10.00      A   
ATOM   2311  CA  GLN   282      14.721  17.674 -13.829  1.00 10.00      A   
ATOM   2312  CB  GLN   282      16.208  18.020 -13.705  1.00 10.00      A   
ATOM   2313  CG  GLN   282      16.782  17.801 -12.314  1.00 10.00      A   
ATOM   2314  CD  GLN   282      18.270  18.088 -12.235  1.00 10.00      A   
ATOM   2315  OE1 GLN   282      19.004  17.920 -13.211  1.00 10.00      A   
ATOM   2316  NE2 GLN   282      18.725  18.516 -11.069  1.00 10.00      A   
ATOM   2317 HE21 GLN   282      18.081  18.613 -10.330  1.00 10.00      A   
ATOM   2318 HE22 GLN   282      19.681  18.723 -10.985  1.00 10.00      A   
ATOM   2319  C   GLN   282      13.881  18.648 -13.015  1.00 10.00      A   
ATOM   2320  O   GLN   282      13.677  19.794 -13.421  1.00 10.00      A   
ATOM   2321  N   VAL   283      13.381  18.188 -11.879  1.00 10.00      A   
ATOM   2322  HN  VAL   283      13.572  17.263 -11.607  1.00 10.00      A   
ATOM   2323  CA  VAL   283      12.556  19.024 -11.021  1.00 10.00      A   
ATOM   2324  CB  VAL   283      11.370  18.237 -10.423  1.00 10.00      A   
ATOM   2325  CG1 VAL   283      10.419  19.172  -9.689  1.00 10.00      A   
ATOM   2326  CG2 VAL   283      10.636  17.471 -11.511  1.00 10.00      A   
ATOM   2327  C   VAL   283      13.381  19.627  -9.891  1.00 10.00      A   
ATOM   2328  O   VAL   283      13.473  20.847  -9.763  1.00 10.00      A   
ATOM   2329  N   THR   284      13.985  18.768  -9.081  1.00 10.00      A   
ATOM   2330  HN  THR   284      13.893  17.807  -9.246  1.00 10.00      A   
ATOM   2331  CA  THR   284      14.792  19.219  -7.956  1.00 10.00      A   
ATOM   2332  CB  THR   284      14.567  18.328  -6.715  1.00 10.00      A   
ATOM   2333  OG1 THR   284      14.830  16.958  -7.053  1.00 10.00      A   
ATOM   2334  HG1 THR   284      15.763  16.766  -6.885  1.00 10.00      A   
ATOM   2335  CG2 THR   284      13.139  18.461  -6.210  1.00 10.00      A   
ATOM   2336  C   THR   284      16.274  19.214  -8.310  1.00 10.00      A   
ATOM   2337  O   THR   284      16.716  18.439  -9.159  1.00 10.00      A   
ATOM   2338  N   ASP   285      17.036  20.079  -7.663  1.00 10.00      A   
ATOM   2339  HN  ASP   285      16.622  20.682  -7.007  1.00 10.00      A   
ATOM   2340  CA  ASP   285      18.471  20.169  -7.897  1.00 10.00      A   
ATOM   2341  CB  ASP   285      18.788  21.346  -8.824  1.00 10.00      A   
ATOM   2342  CG  ASP   285      20.275  21.560  -9.026  1.00 10.00      A   
ATOM   2343  OD1 ASP   285      20.893  20.791  -9.795  1.00 10.00      A   
ATOM   2344  OD2 ASP   285      20.831  22.503  -8.421  1.00 10.00      A   
ATOM   2345  C   ASP   285      19.206  20.324  -6.572  1.00 10.00      A   
ATOM   2346  O   ASP   285      18.790  21.105  -5.717  1.00 10.00      A   
ATOM   2347  N   GLY   286      20.279  19.570  -6.395  1.00 10.00      A   
ATOM   2348  HN  GLY   286      20.563  18.957  -7.105  1.00 10.00      A   
ATOM   2349  CA  GLY   286      21.040  19.644  -5.166  1.00 10.00      A   
ATOM   2350  C   GLY   286      21.619  18.302  -4.777  1.00 10.00      A   
ATOM   2351  O   GLY   286      21.656  17.376  -5.592  1.00 10.00      A   
ATOM   2352  N   ARG   287      22.057  18.186  -3.529  1.00 10.00      A   
ATOM   2353  HN  ARG   287      21.974  18.951  -2.916  1.00 10.00      A   
ATOM   2354  CA  ARG   287      22.645  16.946  -3.038  1.00 10.00      A   
ATOM   2355  CB  ARG   287      24.090  17.167  -2.589  1.00 10.00      A   
ATOM   2356  CG  ARG   287      25.060  17.428  -3.730  1.00 10.00      A   
ATOM   2357  CD  ARG   287      25.647  18.827  -3.652  1.00 10.00      A   
ATOM   2358  NE  ARG   287      26.441  19.015  -2.439  1.00 10.00      A   
ATOM   2359  HE  ARG   287      26.238  18.430  -1.673  1.00 10.00      A   
ATOM   2360  CZ  ARG   287      27.410  19.917  -2.317  1.00 10.00      A   
ATOM   2361  NH1 ARG   287      27.707  20.716  -3.333  1.00 10.00      A   
ATOM   2362 HH11 ARG   287      28.464  21.429  -3.240  1.00 10.00      A   
ATOM   2363 HH12 ARG   287      27.182  20.639  -4.233  1.00 10.00      A   
ATOM   2364  NH2 ARG   287      28.082  20.011  -1.175  1.00 10.00      A   
ATOM   2365 HH21 ARG   287      28.846  20.717  -1.070  1.00 10.00      A   
ATOM   2366 HH22 ARG   287      27.852  19.380  -0.376  1.00 10.00      A   
ATOM   2367  C   ARG   287      21.822  16.353  -1.902  1.00 10.00      A   
ATOM   2368  O   ARG   287      22.326  15.560  -1.103  1.00 10.00      A   
ATOM   2369  N   SER   288      20.556  16.738  -1.839  1.00 10.00      A   
ATOM   2370  HN  SER   288      20.214  17.367  -2.505  1.00 10.00      A   
ATOM   2371  CA  SER   288      19.657  16.243  -0.812  1.00 10.00      A   
ATOM   2372  CB  SER   288      18.597  17.301  -0.499  1.00 10.00      A   
ATOM   2373  OG  SER   288      19.055  18.599  -0.847  1.00 10.00      A   
ATOM   2374  HG  SER   288      18.661  18.860  -1.687  1.00 10.00      A   
ATOM   2375  C   SER   288      18.984  14.962  -1.290  1.00 10.00      A   
ATOM   2376  O   SER   288      18.940  14.688  -2.490  1.00 10.00      A   
ATOM   2377  N   ASN   289      18.477  14.166  -0.362  1.00 10.00      A   
ATOM   2378  HN  ASN   289      18.558  14.411   0.588  1.00 10.00      A   
ATOM   2379  CA  ASN   289      17.807  12.926  -0.725  1.00 10.00      A   
ATOM   2380  CB  ASN   289      18.162  11.791   0.235  1.00 10.00      A   
ATOM   2381  CG  ASN   289      19.650  11.508   0.287  1.00 10.00      A   
ATOM   2382  OD1 ASN   289      20.186  10.765  -0.537  1.00 10.00      A   
ATOM   2383  ND2 ASN   289      20.328  12.098   1.258  1.00 10.00      A   
ATOM   2384 HD21 ASN   289      19.832  12.682   1.886  1.00 10.00      A   
ATOM   2385 HD22 ASN   289      21.289  11.933   1.319  1.00 10.00      A   
ATOM   2386  C   ASN   289      16.302  13.133  -0.777  1.00 10.00      A   
ATOM   2387  O   ASN   289      15.618  13.072   0.246  1.00 10.00      A   
ATOM   2388  N   ASN   290      15.798  13.394  -1.970  1.00 10.00      A   
ATOM   2389  HN  ASN   290      16.400  13.426  -2.748  1.00 10.00      A   
ATOM   2390  CA  ASN   290      14.377  13.630  -2.171  1.00 10.00      A   
ATOM   2391  CB  ASN   290      14.162  14.867  -3.054  1.00 10.00      A   
ATOM   2392  CG  ASN   290      15.183  15.969  -2.817  1.00 10.00      A   
ATOM   2393  OD1 ASN   290      15.007  16.826  -1.948  1.00 10.00      A   
ATOM   2394  ND2 ASN   290      16.262  15.950  -3.584  1.00 10.00      A   
ATOM   2395 HD21 ASN   290      16.347  15.233  -4.254  1.00 10.00      A   
ATOM   2396 HD22 ASN   290      16.937  16.647  -3.451  1.00 10.00      A   
ATOM   2397  C   ASN   290      13.732  12.417  -2.827  1.00 10.00      A   
ATOM   2398  O   ASN   290      14.178  11.963  -3.879  1.00 10.00      A   
ATOM   2399  N   THR   291      12.690  11.890  -2.205  1.00 10.00      A   
ATOM   2400  HN  THR   291      12.373  12.294  -1.366  1.00 10.00      A   
ATOM   2401  CA  THR   291      11.998  10.729  -2.739  1.00 10.00      A   
ATOM   2402  CB  THR   291      12.650   9.411  -2.256  1.00 10.00      A   
ATOM   2403  OG1 THR   291      12.091   8.294  -2.959  1.00 10.00      A   
ATOM   2404  HG1 THR   291      11.559   7.765  -2.352  1.00 10.00      A   
ATOM   2405  CG2 THR   291      12.455   9.219  -0.760  1.00 10.00      A   
ATOM   2406  C   THR   291      10.518  10.758  -2.356  1.00 10.00      A   
ATOM   2407  O   THR   291      10.112  11.557  -1.505  1.00 10.00      A   
ATOM   2408  N   GLU   292       9.732   9.891  -2.996  1.00 10.00      A   
ATOM   2409  HN  GLU   292      10.135   9.293  -3.660  1.00 10.00      A   
ATOM   2410  CA  GLU   292       8.293   9.791  -2.748  1.00 10.00      A   
ATOM   2411  CB  GLU   292       8.015   9.298  -1.322  1.00 10.00      A   
ATOM   2412  CG  GLU   292       6.863   8.313  -1.214  1.00 10.00      A   
ATOM   2413  CD  GLU   292       7.015   7.132  -2.151  1.00 10.00      A   
ATOM   2414  OE1 GLU   292       6.288   7.080  -3.168  1.00 10.00      A   
ATOM   2415  OE2 GLU   292       7.863   6.251  -1.874  1.00 10.00      A   
ATOM   2416  C   GLU   292       7.592  11.123  -3.015  1.00 10.00      A   
ATOM   2417  O   GLU   292       7.261  11.858  -2.085  1.00 10.00      A   
ATOM   2418  N   PRO   293       7.401  11.469  -4.296  1.00 10.00      A   
ATOM   2419  CA  PRO   293       6.755  12.706  -4.705  1.00 10.00      A   
ATOM   2420  CB  PRO   293       7.601  13.091  -5.922  1.00 10.00      A   
ATOM   2421  CG  PRO   293       8.109  11.789  -6.488  1.00 10.00      A   
ATOM   2422  CD  PRO   293       7.834  10.706  -5.469  1.00 10.00      A   
ATOM   2423  C   PRO   293       5.299  12.510  -5.135  1.00 10.00      A   
ATOM   2424  O   PRO   293       5.028  12.061  -6.248  1.00 10.00      A   
ATOM   2425  N   THR   294       4.365  12.848  -4.259  1.00 10.00      A   
ATOM   2426  HN  THR   294       4.632  13.187  -3.376  1.00 10.00      A   
ATOM   2427  CA  THR   294       2.951  12.722  -4.583  1.00 10.00      A   
ATOM   2428  CB  THR   294       2.066  12.571  -3.318  1.00 10.00      A   
ATOM   2429  OG1 THR   294       0.702  12.308  -3.687  1.00 10.00      A   
ATOM   2430  HG1 THR   294       0.360  11.555  -3.171  1.00 10.00      A   
ATOM   2431  CG2 THR   294       2.129  13.816  -2.447  1.00 10.00      A   
ATOM   2432  C   THR   294       2.506  13.919  -5.431  1.00 10.00      A   
ATOM   2433  O   THR   294       2.948  15.052  -5.205  1.00 10.00      A   
ATOM   2434  N   TRP   295       1.655  13.663  -6.415  1.00 10.00      A   
ATOM   2435  HN  TRP   295       1.330  12.744  -6.540  1.00 10.00      A   
ATOM   2436  CA  TRP   295       1.180  14.713  -7.308  1.00 10.00      A   
ATOM   2437  CB  TRP   295       0.808  14.133  -8.672  1.00 10.00      A   
ATOM   2438  CG  TRP   295       1.976  13.793  -9.542  1.00 10.00      A   
ATOM   2439  CD1 TRP   295       2.706  12.643  -9.517  1.00 10.00      A   
ATOM   2440  CD2 TRP   295       2.543  14.606 -10.577  1.00 10.00      A   
ATOM   2441  NE1 TRP   295       3.690  12.686 -10.473  1.00 10.00      A   
ATOM   2442  HE1 TRP   295       4.341  11.974 -10.650  1.00 10.00      A   
ATOM   2443  CE2 TRP   295       3.613  13.882 -11.137  1.00 10.00      A   
ATOM   2444  CE3 TRP   295       2.250  15.876 -11.085  1.00 10.00      A   
ATOM   2445  CZ2 TRP   295       4.390  14.383 -12.179  1.00 10.00      A   
ATOM   2446  CZ3 TRP   295       3.022  16.372 -12.119  1.00 10.00      A   
ATOM   2447  CH2 TRP   295       4.079  15.627 -12.655  1.00 10.00      A   
ATOM   2448  C   TRP   295      -0.023  15.449  -6.740  1.00 10.00      A   
ATOM   2449  O   TRP   295      -0.991  14.833  -6.287  1.00 10.00      A   
ATOM   2450  N   PHE   296       0.041  16.770  -6.773  1.00 10.00      A   
ATOM   2451  HN  PHE   296       0.848  17.203  -7.129  1.00 10.00      A   
ATOM   2452  CA  PHE   296      -1.057  17.593  -6.301  1.00 10.00      A   
ATOM   2453  CB  PHE   296      -0.575  19.023  -6.036  1.00 10.00      A   
ATOM   2454  CG  PHE   296      -0.113  19.267  -4.626  1.00 10.00      A   
ATOM   2455  CD1 PHE   296       1.221  19.117  -4.282  1.00 10.00      A   
ATOM   2456  CD2 PHE   296      -1.013  19.655  -3.648  1.00 10.00      A   
ATOM   2457  CE1 PHE   296       1.646  19.349  -2.989  1.00 10.00      A   
ATOM   2458  CE2 PHE   296      -0.595  19.887  -2.352  1.00 10.00      A   
ATOM   2459  CZ  PHE   296       0.737  19.734  -2.022  1.00 10.00      A   
ATOM   2460  C   PHE   296      -2.160  17.596  -7.359  1.00 10.00      A   
ATOM   2461  O   PHE   296      -1.880  17.374  -8.538  1.00 10.00      A   
ATOM   2462  N   PRO   297      -3.422  17.838  -6.959  1.00 10.00      A   
ATOM   2463  CA  PRO   297      -4.567  17.862  -7.889  1.00 10.00      A   
ATOM   2464  CB  PRO   297      -5.726  18.341  -7.011  1.00 10.00      A   
ATOM   2465  CG  PRO   297      -5.336  17.948  -5.630  1.00 10.00      A   
ATOM   2466  CD  PRO   297      -3.842  18.082  -5.567  1.00 10.00      A   
ATOM   2467  C   PRO   297      -4.372  18.820  -9.069  1.00 10.00      A   
ATOM   2468  O   PRO   297      -5.045  18.697 -10.095  1.00 10.00      A   
ATOM   2469  N   ASP   298      -3.452  19.766  -8.920  1.00 10.00      A   
ATOM   2470  HN  ASP   298      -2.946  19.806  -8.081  1.00 10.00      A   
ATOM   2471  CA  ASP   298      -3.168  20.743  -9.971  1.00 10.00      A   
ATOM   2472  CB  ASP   298      -2.596  22.043  -9.389  1.00 10.00      A   
ATOM   2473  CG  ASP   298      -1.426  21.833  -8.444  1.00 10.00      A   
ATOM   2474  OD1 ASP   298      -0.450  21.153  -8.826  1.00 10.00      A   
ATOM   2475  OD2 ASP   298      -1.480  22.354  -7.307  1.00 10.00      A   
ATOM   2476  C   ASP   298      -2.232  20.181 -11.039  1.00 10.00      A   
ATOM   2477  O   ASP   298      -2.134  20.730 -12.136  1.00 10.00      A   
ATOM   2478  N   SER   299      -1.555  19.083 -10.711  1.00 10.00      A   
ATOM   2479  HN  SER   299      -1.687  18.695  -9.820  1.00 10.00      A   
ATOM   2480  CA  SER   299      -0.618  18.428 -11.628  1.00 10.00      A   
ATOM   2481  CB  SER   299      -1.322  17.983 -12.919  1.00 10.00      A   
ATOM   2482  OG  SER   299      -2.568  17.366 -12.637  1.00 10.00      A   
ATOM   2483  HG  SER   299      -3.255  18.039 -12.622  1.00 10.00      A   
ATOM   2484  C   SER   299       0.587  19.318 -11.947  1.00 10.00      A   
ATOM   2485  O   SER   299       1.277  19.113 -12.946  1.00 10.00      A   
ATOM   2486  N   GLN   300       0.841  20.299 -11.089  1.00 10.00      A   
ATOM   2487  HN  GLN   300       0.256  20.415 -10.305  1.00 10.00      A   
ATOM   2488  CA  GLN   300       1.954  21.215 -11.284  1.00 10.00      A   
ATOM   2489  CB  GLN   300       1.436  22.631 -11.551  1.00 10.00      A   
ATOM   2490  CG  GLN   300       0.598  22.757 -12.814  1.00 10.00      A   
ATOM   2491  CD  GLN   300       1.412  22.586 -14.082  1.00 10.00      A   
ATOM   2492  OE1 GLN   300       2.571  22.996 -14.155  1.00 10.00      A   
ATOM   2493  NE2 GLN   300       0.810  21.975 -15.090  1.00 10.00      A   
ATOM   2494 HE21 GLN   300      -0.116  21.672 -14.962  1.00 10.00      A   
ATOM   2495 HE22 GLN   300       1.311  21.848 -15.921  1.00 10.00      A   
ATOM   2496  C   GLN   300       2.879  21.216 -10.072  1.00 10.00      A   
ATOM   2497  O   GLN   300       4.072  21.497 -10.189  1.00 10.00      A   
ATOM   2498  N   ASN   301       2.328  20.905  -8.910  1.00 10.00      A   
ATOM   2499  HN  ASN   301       1.365  20.699  -8.872  1.00 10.00      A   
ATOM   2500  CA  ASN   301       3.110  20.874  -7.683  1.00 10.00      A   
ATOM   2501  CB  ASN   301       2.425  21.681  -6.578  1.00 10.00      A   
ATOM   2502  CG  ASN   301       2.357  23.163  -6.891  1.00 10.00      A   
ATOM   2503  OD1 ASN   301       3.275  23.922  -6.574  1.00 10.00      A   
ATOM   2504  ND2 ASN   301       1.267  23.588  -7.510  1.00 10.00      A   
ATOM   2505 HD21 ASN   301       0.566  22.928  -7.723  1.00 10.00      A   
ATOM   2506 HD22 ASN   301       1.204  24.540  -7.734  1.00 10.00      A   
ATOM   2507  C   ASN   301       3.360  19.445  -7.215  1.00 10.00      A   
ATOM   2508  O   ASN   301       2.513  18.563  -7.390  1.00 10.00      A   
ATOM   2509  N   LEU   302       4.527  19.224  -6.626  1.00 10.00      A   
ATOM   2510  HN  LEU   302       5.160  19.973  -6.525  1.00 10.00      A   
ATOM   2511  CA  LEU   302       4.907  17.910  -6.129  1.00 10.00      A   
ATOM   2512  CB  LEU   302       6.089  17.363  -6.937  1.00 10.00      A   
ATOM   2513  CG  LEU   302       5.753  16.642  -8.243  1.00 10.00      A   
ATOM   2514  CD1 LEU   302       7.027  16.296  -8.999  1.00 10.00      A   
ATOM   2515  CD2 LEU   302       4.944  15.388  -7.963  1.00 10.00      A   
ATOM   2516  C   LEU   302       5.302  17.979  -4.657  1.00 10.00      A   
ATOM   2517  O   LEU   302       6.037  18.879  -4.246  1.00 10.00      A   
ATOM   2518  N   ALA   303       4.804  17.034  -3.873  1.00 10.00      A   
ATOM   2519  HN  ALA   303       4.206  16.355  -4.261  1.00 10.00      A   
ATOM   2520  CA  ALA   303       5.126  16.964  -2.453  1.00 10.00      A   
ATOM   2521  CB  ALA   303       3.856  16.902  -1.618  1.00 10.00      A   
ATOM   2522  C   ALA   303       5.995  15.738  -2.207  1.00 10.00      A   
ATOM   2523  O   ALA   303       5.533  14.604  -2.339  1.00 10.00      A   
ATOM   2524  N   PHE   304       7.251  15.967  -1.861  1.00 10.00      A   
ATOM   2525  HN  PHE   304       7.553  16.893  -1.727  1.00 10.00      A   
ATOM   2526  CA  PHE   304       8.188  14.876  -1.645  1.00 10.00      A   
ATOM   2527  CB  PHE   304       9.298  14.937  -2.699  1.00 10.00      A   
ATOM   2528  CG  PHE   304      10.050  16.246  -2.714  1.00 10.00      A   
ATOM   2529  CD1 PHE   304      11.206  16.406  -1.968  1.00 10.00      A   
ATOM   2530  CD2 PHE   304       9.599  17.316  -3.472  1.00 10.00      A   
ATOM   2531  CE1 PHE   304      11.896  17.603  -1.976  1.00 10.00      A   
ATOM   2532  CE2 PHE   304      10.287  18.515  -3.484  1.00 10.00      A   
ATOM   2533  CZ  PHE   304      11.437  18.658  -2.735  1.00 10.00      A   
ATOM   2534  C   PHE   304       8.811  14.929  -0.260  1.00 10.00      A   
ATOM   2535  O   PHE   304       8.714  15.932   0.446  1.00 10.00      A   
ATOM   2536  N   THR   305       9.456  13.839   0.116  1.00 10.00      A   
ATOM   2537  HN  THR   305       9.483  13.062  -0.491  1.00 10.00      A   
ATOM   2538  CA  THR   305      10.126  13.754   1.398  1.00 10.00      A   
ATOM   2539  CB  THR   305       9.866  12.396   2.072  1.00 10.00      A   
ATOM   2540  OG1 THR   305       8.458  12.120   2.083  1.00 10.00      A   
ATOM   2541  HG1 THR   305       8.007  12.700   1.455  1.00 10.00      A   
ATOM   2542  CG2 THR   305      10.391  12.410   3.499  1.00 10.00      A   
ATOM   2543  C   THR   305      11.629  13.928   1.200  1.00 10.00      A   
ATOM   2544  O   THR   305      12.263  13.152   0.480  1.00 10.00      A   
ATOM   2545  N   SER   306      12.190  14.946   1.828  1.00 10.00      A   
ATOM   2546  HN  SER   306      11.633  15.527   2.397  1.00 10.00      A   
ATOM   2547  CA  SER   306      13.611  15.221   1.716  1.00 10.00      A   
ATOM   2548  CB  SER   306      13.836  16.611   1.121  1.00 10.00      A   
ATOM   2549  OG  SER   306      15.204  16.822   0.815  1.00 10.00      A   
ATOM   2550  HG  SER   306      15.294  16.999  -0.133  1.00 10.00      A   
ATOM   2551  C   SER   306      14.281  15.118   3.080  1.00 10.00      A   
ATOM   2552  O   SER   306      13.638  15.316   4.112  1.00 10.00      A   
ATOM   2553  N   ASP   307      15.569  14.807   3.077  1.00 10.00      A   
ATOM   2554  HN  ASP   307      16.020  14.655   2.219  1.00 10.00      A   
ATOM   2555  CA  ASP   307      16.332  14.677   4.313  1.00 10.00      A   
ATOM   2556  CB  ASP   307      17.072  13.331   4.351  1.00 10.00      A   
ATOM   2557  CG  ASP   307      18.471  13.372   3.759  1.00 10.00      A   
ATOM   2558  OD1 ASP   307      19.408  12.878   4.423  1.00 10.00      A   
ATOM   2559  OD2 ASP   307      18.643  13.896   2.635  1.00 10.00      A   
ATOM   2560  C   ASP   307      17.302  15.844   4.481  1.00 10.00      A   
ATOM   2561  O   ASP   307      18.178  15.826   5.350  1.00 10.00      A   
ATOM   2562  N   GLN   308      17.117  16.873   3.656  1.00 10.00      A   
ATOM   2563  HN  GLN   308      16.390  16.829   3.001  1.00 10.00      A   
ATOM   2564  CA  GLN   308      17.970  18.059   3.691  1.00 10.00      A   
ATOM   2565  CB  GLN   308      17.679  18.985   2.506  1.00 10.00      A   
ATOM   2566  CG  GLN   308      16.248  19.495   2.436  1.00 10.00      A   
ATOM   2567  CD  GLN   308      16.032  20.461   1.288  1.00 10.00      A   
ATOM   2568  OE1 GLN   308      15.690  20.060   0.175  1.00 10.00      A   
ATOM   2569  NE2 GLN   308      16.229  21.744   1.551  1.00 10.00      A   
ATOM   2570 HE21 GLN   308      16.503  21.997   2.460  1.00 10.00      A   
ATOM   2571 HE22 GLN   308      16.097  22.390   0.826  1.00 10.00      A   
ATOM   2572  C   GLN   308      17.841  18.825   5.005  1.00 10.00      A   
ATOM   2573  O   GLN   308      18.724  19.597   5.367  1.00 10.00      A   
ATOM   2574  N   ALA   309      16.746  18.600   5.722  1.00 10.00      A   
ATOM   2575  HN  ALA   309      16.079  17.965   5.388  1.00 10.00      A   
ATOM   2576  CA  ALA   309      16.515  19.269   6.997  1.00 10.00      A   
ATOM   2577  CB  ALA   309      15.027  19.533   7.185  1.00 10.00      A   
ATOM   2578  C   ALA   309      17.049  18.420   8.145  1.00 10.00      A   
ATOM   2579  O   ALA   309      16.578  18.519   9.280  1.00 10.00      A   
ATOM   2580  N   GLY   310      18.029  17.577   7.840  1.00 10.00      A   
ATOM   2581  HN  GLY   310      18.360  17.543   6.917  1.00 10.00      A   
ATOM   2582  CA  GLY   310      18.610  16.703   8.843  1.00 10.00      A   
ATOM   2583  C   GLY   310      17.817  15.421   8.965  1.00 10.00      A   
ATOM   2584  O   GLY   310      18.366  14.318   8.896  1.00 10.00      A   
ATOM   2585  N   ARG   311      16.517  15.581   9.132  1.00 10.00      A   
ATOM   2586  HN  ARG   311      16.156  16.491   9.172  1.00 10.00      A   
ATOM   2587  CA  ARG   311      15.601  14.465   9.247  1.00 10.00      A   
ATOM   2588  CB  ARG   311      14.947  14.457  10.631  1.00 10.00      A   
ATOM   2589  CG  ARG   311      15.894  14.066  11.754  1.00 10.00      A   
ATOM   2590  CD  ARG   311      15.193  14.078  13.101  1.00 10.00      A   
ATOM   2591  NE  ARG   311      16.040  13.531  14.161  1.00 10.00      A   
ATOM   2592  HE  ARG   311      16.975  13.838  14.191  1.00 10.00      A   
ATOM   2593  CZ  ARG   311      15.620  12.660  15.077  1.00 10.00      A   
ATOM   2594  NH1 ARG   311      14.360  12.237  15.066  1.00 10.00      A   
ATOM   2595 HH11 ARG   311      13.703  12.587  14.340  1.00 10.00      A   
ATOM   2596 HH12 ARG   311      14.026  11.552  15.782  1.00 10.00      A   
ATOM   2597  NH2 ARG   311      16.465  12.202  15.995  1.00 10.00      A   
ATOM   2598 HH21 ARG   311      16.142  11.521  16.716  1.00 10.00      A   
ATOM   2599 HH22 ARG   311      17.459  12.522  15.995  1.00 10.00      A   
ATOM   2600  C   ARG   311      14.543  14.580   8.153  1.00 10.00      A   
ATOM   2601  O   ARG   311      14.249  15.685   7.694  1.00 10.00      A   
ATOM   2602  N   PRO   312      13.984  13.445   7.704  1.00 10.00      A   
ATOM   2603  CA  PRO   312      12.963  13.419   6.649  1.00 10.00      A   
ATOM   2604  CB  PRO   312      12.506  11.957   6.630  1.00 10.00      A   
ATOM   2605  CG  PRO   312      13.680  11.202   7.143  1.00 10.00      A   
ATOM   2606  CD  PRO   312      14.312  12.088   8.179  1.00 10.00      A   
ATOM   2607  C   PRO   312      11.778  14.344   6.930  1.00 10.00      A   
ATOM   2608  O   PRO   312      11.112  14.232   7.963  1.00 10.00      A   
ATOM   2609  N   GLN   313      11.546  15.271   6.010  1.00 10.00      A   
ATOM   2610  HN  GLN   313      12.143  15.322   5.230  1.00 10.00      A   
ATOM   2611  CA  GLN   313      10.442  16.217   6.107  1.00 10.00      A   
ATOM   2612  CB  GLN   313      10.926  17.581   6.612  1.00 10.00      A   
ATOM   2613  CG  GLN   313      11.272  17.620   8.093  1.00 10.00      A   
ATOM   2614  CD  GLN   313      10.086  17.308   8.991  1.00 10.00      A   
ATOM   2615  OE1 GLN   313       8.934  17.575   8.643  1.00 10.00      A   
ATOM   2616  NE2 GLN   313      10.360  16.740  10.155  1.00 10.00      A   
ATOM   2617 HE21 GLN   313      11.299  16.554  10.368  1.00 10.00      A   
ATOM   2618 HE22 GLN   313       9.614  16.530  10.757  1.00 10.00      A   
ATOM   2619  C   GLN   313       9.801  16.372   4.734  1.00 10.00      A   
ATOM   2620  O   GLN   313      10.439  16.089   3.717  1.00 10.00      A   
ATOM   2621  N   VAL   314       8.558  16.825   4.697  1.00 10.00      A   
ATOM   2622  HN  VAL   314       8.104  17.062   5.537  1.00 10.00      A   
ATOM   2623  CA  VAL   314       7.850  16.992   3.434  1.00 10.00      A   
ATOM   2624  CB  VAL   314       6.344  16.685   3.568  1.00 10.00      A   
ATOM   2625  CG1 VAL   314       5.654  16.771   2.213  1.00 10.00      A   
ATOM   2626  CG2 VAL   314       6.139  15.307   4.179  1.00 10.00      A   
ATOM   2627  C   VAL   314       8.054  18.389   2.849  1.00 10.00      A   
ATOM   2628  O   VAL   314       7.762  19.404   3.494  1.00 10.00      A   
ATOM   2629  N   TYR   315       8.562  18.426   1.626  1.00 10.00      A   
ATOM   2630  HN  TYR   315       8.765  17.574   1.171  1.00 10.00      A   
ATOM   2631  CA  TYR   315       8.814  19.670   0.919  1.00 10.00      A   
ATOM   2632  CB  TYR   315      10.296  19.765   0.541  1.00 10.00      A   
ATOM   2633  CG  TYR   315      11.220  20.200   1.655  1.00 10.00      A   
ATOM   2634  CD1 TYR   315      11.666  19.300   2.616  1.00 10.00      A   
ATOM   2635  CD2 TYR   315      11.657  21.513   1.736  1.00 10.00      A   
ATOM   2636  CE1 TYR   315      12.520  19.702   3.628  1.00 10.00      A   
ATOM   2637  CE2 TYR   315      12.508  21.923   2.742  1.00 10.00      A   
ATOM   2638  CZ  TYR   315      12.937  21.016   3.685  1.00 10.00      A   
ATOM   2639  OH  TYR   315      13.784  21.427   4.689  1.00 10.00      A   
ATOM   2640  HH  TYR   315      14.649  21.631   4.314  1.00 10.00      A   
ATOM   2641  C   TYR   315       7.985  19.709  -0.357  1.00 10.00      A   
ATOM   2642  O   TYR   315       7.834  18.690  -1.035  1.00 10.00      A   
ATOM   2643  N   LYS   316       7.443  20.873  -0.681  1.00 10.00      A   
ATOM   2644  HN  LYS   316       7.584  21.651  -0.094  1.00 10.00      A   
ATOM   2645  CA  LYS   316       6.646  21.021  -1.890  1.00 10.00      A   
ATOM   2646  CB  LYS   316       5.226  21.516  -1.583  1.00 10.00      A   
ATOM   2647  CG  LYS   316       5.141  22.943  -1.061  1.00 10.00      A   
ATOM   2648  CD  LYS   316       3.777  23.552  -1.338  1.00 10.00      A   
ATOM   2649  CE  LYS   316       3.764  25.036  -1.017  1.00 10.00      A   
ATOM   2650  NZ  LYS   316       2.482  25.681  -1.403  1.00 10.00      A   
ATOM   2651  HZ1 LYS   316       2.392  25.706  -2.437  1.00 10.00      A   
ATOM   2652  HZ2 LYS   316       2.449  26.655  -1.043  1.00 10.00      A   
ATOM   2653  HZ3 LYS   316       1.676  25.152  -1.011  1.00 10.00      A   
ATOM   2654  C   LYS   316       7.344  21.935  -2.895  1.00 10.00      A   
ATOM   2655  O   LYS   316       7.855  23.002  -2.536  1.00 10.00      A   
ATOM   2656  N   VAL   317       7.381  21.506  -4.145  1.00 10.00      A   
ATOM   2657  HN  VAL   317       6.963  20.644  -4.371  1.00 10.00      A   
ATOM   2658  CA  VAL   317       8.017  22.279  -5.202  1.00 10.00      A   
ATOM   2659  CB  VAL   317       9.468  21.795  -5.461  1.00 10.00      A   
ATOM   2660  CG1 VAL   317       9.493  20.486  -6.241  1.00 10.00      A   
ATOM   2661  CG2 VAL   317      10.297  22.866  -6.154  1.00 10.00      A   
ATOM   2662  C   VAL   317       7.194  22.177  -6.484  1.00 10.00      A   
ATOM   2663  O   VAL   317       6.361  21.282  -6.621  1.00 10.00      A   
ATOM   2664  N   ASN   318       7.411  23.101  -7.408  1.00 10.00      A   
ATOM   2665  HN  ASN   318       8.083  23.796  -7.243  1.00 10.00      A   
ATOM   2666  CA  ASN   318       6.688  23.098  -8.670  1.00 10.00      A   
ATOM   2667  CB  ASN   318       6.384  24.531  -9.117  1.00 10.00      A   
ATOM   2668  CG  ASN   318       5.360  24.599 -10.232  1.00 10.00      A   
ATOM   2669  OD1 ASN   318       5.707  24.590 -11.414  1.00 10.00      A   
ATOM   2670  ND2 ASN   318       4.092  24.683  -9.866  1.00 10.00      A   
ATOM   2671 HD21 ASN   318       3.884  24.693  -8.906  1.00 10.00      A   
ATOM   2672 HD22 ASN   318       3.410  24.727 -10.567  1.00 10.00      A   
ATOM   2673  C   ASN   318       7.499  22.361  -9.730  1.00 10.00      A   
ATOM   2674  O   ASN   318       8.726  22.466  -9.764  1.00 10.00      A   
ATOM   2675  N   ILE   319       6.813  21.622 -10.591  1.00 10.00      A   
ATOM   2676  HN  ILE   319       5.831  21.593 -10.515  1.00 10.00      A   
ATOM   2677  CA  ILE   319       7.470  20.843 -11.641  1.00 10.00      A   
ATOM   2678  CB  ILE   319       6.497  19.868 -12.342  1.00 10.00      A   
ATOM   2679  CG1 ILE   319       5.381  20.634 -13.060  1.00 10.00      A   
ATOM   2680  CG2 ILE   319       5.915  18.876 -11.344  1.00 10.00      A   
ATOM   2681  CD1 ILE   319       4.579  19.793 -14.030  1.00 10.00      A   
ATOM   2682  C   ILE   319       8.145  21.716 -12.696  1.00 10.00      A   
ATOM   2683  O   ILE   319       8.994  21.242 -13.449  1.00 10.00      A   
ATOM   2684  N   ASN   320       7.767  22.984 -12.758  1.00 10.00      A   
ATOM   2685  HN  ASN   320       7.081  23.314 -12.137  1.00 10.00      A   
ATOM   2686  CA  ASN   320       8.346  23.897 -13.736  1.00 10.00      A   
ATOM   2687  CB  ASN   320       7.303  24.905 -14.228  1.00 10.00      A   
ATOM   2688  CG  ASN   320       6.122  24.240 -14.908  1.00 10.00      A   
ATOM   2689  OD1 ASN   320       6.263  23.189 -15.536  1.00 10.00      A   
ATOM   2690  ND2 ASN   320       4.950  24.846 -14.782  1.00 10.00      A   
ATOM   2691 HD21 ASN   320       4.913  25.681 -14.265  1.00 10.00      A   
ATOM   2692 HD22 ASN   320       4.164  24.432 -15.199  1.00 10.00      A   
ATOM   2693  C   ASN   320       9.560  24.620 -13.170  1.00 10.00      A   
ATOM   2694  O   ASN   320      10.238  25.367 -13.880  1.00 10.00      A   
ATOM   2695  N   GLY   321       9.831  24.395 -11.892  1.00 10.00      A   
ATOM   2696  HN  GLY   321       9.255  23.792 -11.373  1.00 10.00      A   
ATOM   2697  CA  GLY   321      10.963  25.029 -11.249  1.00 10.00      A   
ATOM   2698  C   GLY   321      10.565  25.724  -9.966  1.00 10.00      A   
ATOM   2699  O   GLY   321       9.387  25.743  -9.605  1.00 10.00      A   
ATOM   2700  N   GLY   322      11.540  26.300  -9.282  1.00 10.00      A   
ATOM   2701  HN  GLY   322      12.460  26.260  -9.627  1.00 10.00      A   
ATOM   2702  CA  GLY   322      11.268  26.991  -8.041  1.00 10.00      A   
ATOM   2703  C   GLY   322      11.987  26.356  -6.874  1.00 10.00      A   
ATOM   2704  O   GLY   322      12.662  25.337  -7.035  1.00 10.00      A   
ATOM   2705  N   ALA   323      11.846  26.953  -5.698  1.00 10.00      A   
ATOM   2706  HN  ALA   323      11.290  27.761  -5.634  1.00 10.00      A   
ATOM   2707  CA  ALA   323      12.488  26.437  -4.499  1.00 10.00      A   
ATOM   2708  CB  ALA   323      13.023  27.581  -3.651  1.00 10.00      A   
ATOM   2709  C   ALA   323      11.515  25.581  -3.693  1.00 10.00      A   
ATOM   2710  O   ALA   323      10.319  25.879  -3.632  1.00 10.00      A   
ATOM   2711  N   PRO   324      12.009  24.487  -3.097  1.00 10.00      A   
ATOM   2712  CA  PRO   324      11.188  23.589  -2.284  1.00 10.00      A   
ATOM   2713  CB  PRO   324      12.078  22.352  -2.086  1.00 10.00      A   
ATOM   2714  CG  PRO   324      13.244  22.541  -2.999  1.00 10.00      A   
ATOM   2715  CD  PRO   324      13.397  24.021  -3.181  1.00 10.00      A   
ATOM   2716  C   PRO   324      10.854  24.212  -0.929  1.00 10.00      A   
ATOM   2717  O   PRO   324      11.741  24.663  -0.205  1.00 10.00      A   
ATOM   2718  N   GLN   325       9.572  24.240  -0.598  1.00 10.00      A   
ATOM   2719  HN  GLN   325       8.910  23.865  -1.218  1.00 10.00      A   
ATOM   2720  CA  GLN   325       9.119  24.807   0.667  1.00 10.00      A   
ATOM   2721  CB  GLN   325       7.976  25.800   0.421  1.00 10.00      A   
ATOM   2722  CG  GLN   325       7.366  26.387   1.686  1.00 10.00      A   
ATOM   2723  CD  GLN   325       8.338  27.260   2.455  1.00 10.00      A   
ATOM   2724  OE1 GLN   325       9.202  27.910   1.868  1.00 10.00      A   
ATOM   2725  NE2 GLN   325       8.209  27.274   3.771  1.00 10.00      A   
ATOM   2726 HE21 GLN   325       7.501  26.725   4.174  1.00 10.00      A   
ATOM   2727 HE22 GLN   325       8.825  27.835   4.291  1.00 10.00      A   
ATOM   2728  C   GLN   325       8.656  23.706   1.611  1.00 10.00      A   
ATOM   2729  O   GLN   325       7.863  22.846   1.228  1.00 10.00      A   
ATOM   2730  N   ARG   326       9.162  23.727   2.836  1.00 10.00      A   
ATOM   2731  HN  ARG   326       9.806  24.429   3.078  1.00 10.00      A   
ATOM   2732  CA  ARG   326       8.782  22.737   3.834  1.00 10.00      A   
ATOM   2733  CB  ARG   326       9.816  22.699   4.964  1.00 10.00      A   
ATOM   2734  CG  ARG   326       9.627  21.547   5.936  1.00 10.00      A   
ATOM   2735  CD  ARG   326       9.474  22.045   7.362  1.00 10.00      A   
ATOM   2736  NE  ARG   326      10.757  22.182   8.045  1.00 10.00      A   
ATOM   2737  HE  ARG   326      11.473  22.663   7.569  1.00 10.00      A   
ATOM   2738  CZ  ARG   326      11.012  21.688   9.258  1.00 10.00      A   
ATOM   2739  NH1 ARG   326      10.071  21.022   9.918  1.00 10.00      A   
ATOM   2740 HH11 ARG   326       9.129  20.877   9.488  1.00 10.00      A   
ATOM   2741 HH12 ARG   326      10.269  20.636  10.868  1.00 10.00      A   
ATOM   2742  NH2 ARG   326      12.211  21.851   9.803  1.00 10.00      A   
ATOM   2743 HH21 ARG   326      12.414  21.467  10.754  1.00 10.00      A   
ATOM   2744 HH22 ARG   326      12.960  22.363   9.284  1.00 10.00      A   
ATOM   2745  C   ARG   326       7.405  23.077   4.396  1.00 10.00      A   
ATOM   2746  O   ARG   326       7.172  24.204   4.835  1.00 10.00      A   
ATOM   2747  N   ILE   327       6.499  22.108   4.377  1.00 10.00      A   
ATOM   2748  HN  ILE   327       6.741  21.232   4.007  1.00 10.00      A   
ATOM   2749  CA  ILE   327       5.144  22.326   4.882  1.00 10.00      A   
ATOM   2750  CB  ILE   327       4.062  21.951   3.848  1.00 10.00      A   
ATOM   2751  CG1 ILE   327       4.339  20.570   3.246  1.00 10.00      A   
ATOM   2752  CG2 ILE   327       3.980  23.012   2.759  1.00 10.00      A   
ATOM   2753  CD1 ILE   327       3.258  20.084   2.302  1.00 10.00      A   
ATOM   2754  C   ILE   327       4.885  21.592   6.195  1.00 10.00      A   
ATOM   2755  O   ILE   327       3.963  21.936   6.937  1.00 10.00      A   
ATOM   2756  N   THR   328       5.695  20.585   6.485  1.00 10.00      A   
ATOM   2757  HN  THR   328       6.413  20.346   5.862  1.00 10.00      A   
ATOM   2758  CA  THR   328       5.538  19.815   7.710  1.00 10.00      A   
ATOM   2759  CB  THR   328       5.910  18.341   7.486  1.00 10.00      A   
ATOM   2760  OG1 THR   328       7.138  18.263   6.747  1.00 10.00      A   
ATOM   2761  HG1 THR   328       7.878  18.188   7.370  1.00 10.00      A   
ATOM   2762  CG2 THR   328       4.815  17.641   6.703  1.00 10.00      A   
ATOM   2763  C   THR   328       6.379  20.397   8.841  1.00 10.00      A   
ATOM   2764  O   THR   328       7.601  20.250   8.866  1.00 10.00      A   
ATOM   2765  N   TRP   329       5.722  21.072   9.769  1.00 10.00      A   
ATOM   2766  HN  TRP   329       4.746  21.164   9.696  1.00 10.00      A   
ATOM   2767  CA  TRP   329       6.412  21.682  10.896  1.00 10.00      A   
ATOM   2768  CB  TRP   329       5.939  23.123  11.092  1.00 10.00      A   
ATOM   2769  CG  TRP   329       6.152  23.991   9.889  1.00 10.00      A   
ATOM   2770  CD1 TRP   329       5.226  24.320   8.944  1.00 10.00      A   
ATOM   2771  CD2 TRP   329       7.368  24.640   9.501  1.00 10.00      A   
ATOM   2772  NE1 TRP   329       5.787  25.134   7.993  1.00 10.00      A   
ATOM   2773  HE1 TRP   329       5.319  25.505   7.211  1.00 10.00      A   
ATOM   2774  CE2 TRP   329       7.103  25.346   8.310  1.00 10.00      A   
ATOM   2775  CE3 TRP   329       8.656  24.693  10.043  1.00 10.00      A   
ATOM   2776  CZ2 TRP   329       8.077  26.095   7.654  1.00 10.00      A   
ATOM   2777  CZ3 TRP   329       9.620  25.437   9.391  1.00 10.00      A   
ATOM   2778  CH2 TRP   329       9.326  26.128   8.210  1.00 10.00      A   
ATOM   2779  C   TRP   329       6.203  20.877  12.174  1.00 10.00      A   
ATOM   2780  O   TRP   329       6.956  21.013  13.142  1.00 10.00      A   
ATOM   2781  N   GLU   330       5.184  20.030  12.168  1.00 10.00      A   
ATOM   2782  HN  GLU   330       4.628  19.955  11.362  1.00 10.00      A   
ATOM   2783  CA  GLU   330       4.871  19.203  13.321  1.00 10.00      A   
ATOM   2784  CB  GLU   330       3.360  19.144  13.530  1.00 10.00      A   
ATOM   2785  CG  GLU   330       2.936  18.712  14.922  1.00 10.00      A   
ATOM   2786  CD  GLU   330       1.460  18.935  15.163  1.00 10.00      A   
ATOM   2787  OE1 GLU   330       0.943  20.004  14.761  1.00 10.00      A   
ATOM   2788  OE2 GLU   330       0.812  18.053  15.766  1.00 10.00      A   
ATOM   2789  C   GLU   330       5.432  17.800  13.143  1.00 10.00      A   
ATOM   2790  O   GLU   330       5.153  17.129  12.148  1.00 10.00      A   
ATOM   2791  N   GLY   331       6.228  17.366  14.106  1.00 10.00      A   
ATOM   2792  HN  GLY   331       6.419  17.950  14.872  1.00 10.00      A   
ATOM   2793  CA  GLY   331       6.823  16.048  14.040  1.00 10.00      A   
ATOM   2794  C   GLY   331       8.300  16.112  13.718  1.00 10.00      A   
ATOM   2795  O   GLY   331       8.704  16.768  12.756  1.00 10.00      A   
ATOM   2796  N   SER   332       9.105  15.428  14.521  1.00 10.00      A   
ATOM   2797  HN  SER   332       8.721  14.937  15.278  1.00 10.00      A   
ATOM   2798  CA  SER   332      10.551  15.400  14.335  1.00 10.00      A   
ATOM   2799  CB  SER   332      11.205  14.728  15.543  1.00 10.00      A   
ATOM   2800  OG  SER   332      10.310  14.715  16.645  1.00 10.00      A   
ATOM   2801  HG  SER   332      10.674  14.161  17.351  1.00 10.00      A   
ATOM   2802  C   SER   332      10.938  14.667  13.050  1.00 10.00      A   
ATOM   2803  O   SER   332      12.068  14.779  12.576  1.00 10.00      A   
ATOM   2804  N   GLN   333       9.993  13.921  12.492  1.00 10.00      A   
ATOM   2805  HN  GLN   333       9.110  13.877  12.913  1.00 10.00      A   
ATOM   2806  CA  GLN   333      10.226  13.171  11.266  1.00 10.00      A   
ATOM   2807  CB  GLN   333      10.942  11.852  11.576  1.00 10.00      A   
ATOM   2808  CG  GLN   333      11.340  11.035  10.355  1.00 10.00      A   
ATOM   2809  CD  GLN   333      12.303   9.914  10.704  1.00 10.00      A   
ATOM   2810  OE1 GLN   333      13.103  10.033  11.632  1.00 10.00      A   
ATOM   2811  NE2 GLN   333      12.239   8.816   9.965  1.00 10.00      A   
ATOM   2812 HE21 GLN   333      11.578   8.779   9.233  1.00 10.00      A   
ATOM   2813 HE22 GLN   333      12.851   8.075  10.182  1.00 10.00      A   
ATOM   2814  C   GLN   333       8.907  12.914  10.546  1.00 10.00      A   
ATOM   2815  O   GLN   333       7.982  12.325  11.114  1.00 10.00      A   
ATOM   2816  N   ASN   334       8.827  13.383   9.307  1.00 10.00      A   
ATOM   2817  HN  ASN   334       9.607  13.846   8.922  1.00 10.00      A   
ATOM   2818  CA  ASN   334       7.639  13.220   8.480  1.00 10.00      A   
ATOM   2819  CB  ASN   334       6.908  14.557   8.315  1.00 10.00      A   
ATOM   2820  CG  ASN   334       6.268  15.053   9.593  1.00 10.00      A   
ATOM   2821  OD1 ASN   334       5.413  14.386  10.177  1.00 10.00      A   
ATOM   2822  ND2 ASN   334       6.675  16.230  10.040  1.00 10.00      A   
ATOM   2823 HD21 ASN   334       7.364  16.709   9.528  1.00 10.00      A   
ATOM   2824 HD22 ASN   334       6.266  16.579  10.865  1.00 10.00      A   
ATOM   2825  C   ASN   334       8.060  12.713   7.113  1.00 10.00      A   
ATOM   2826  O   ASN   334       8.717  13.426   6.354  1.00 10.00      A   
ATOM   2827  N   GLN   335       7.687  11.489   6.796  1.00 10.00      A   
ATOM   2828  HN  GLN   335       7.136  10.970   7.424  1.00 10.00      A   
ATOM   2829  CA  GLN   335       8.066  10.902   5.526  1.00 10.00      A   
ATOM   2830  CB  GLN   335       9.204   9.906   5.741  1.00 10.00      A   
ATOM   2831  CG  GLN   335       8.888   8.814   6.748  1.00 10.00      A   
ATOM   2832  CD  GLN   335       9.997   7.793   6.847  1.00 10.00      A   
ATOM   2833  OE1 GLN   335      10.902   7.918   7.673  1.00 10.00      A   
ATOM   2834  NE2 GLN   335       9.938   6.779   6.001  1.00 10.00      A   
ATOM   2835 HE21 GLN   335       9.178   6.750   5.360  1.00 10.00      A   
ATOM   2836 HE22 GLN   335      10.645   6.105   6.035  1.00 10.00      A   
ATOM   2837  C   GLN   335       6.899  10.206   4.848  1.00 10.00      A   
ATOM   2838  O   GLN   335       5.897   9.894   5.493  1.00 10.00      A   
ATOM   2839  N   ASP   336       7.041   9.990   3.539  1.00 10.00      A   
ATOM   2840  HN  ASP   336       7.851  10.319   3.093  1.00 10.00      A   
ATOM   2841  CA  ASP   336       6.033   9.303   2.732  1.00 10.00      A   
ATOM   2842  CB  ASP   336       5.973   7.808   3.086  1.00 10.00      A   
ATOM   2843  CG  ASP   336       7.337   7.137   3.081  1.00 10.00      A   
ATOM   2844  OD1 ASP   336       7.876   6.883   1.981  1.00 10.00      A   
ATOM   2845  OD2 ASP   336       7.877   6.857   4.179  1.00 10.00      A   
ATOM   2846  C   ASP   336       4.659   9.952   2.871  1.00 10.00      A   
ATOM   2847  O   ASP   336       3.794   9.457   3.593  1.00 10.00      A   
ATOM   2848  N   ALA   337       4.463  11.061   2.175  1.00 10.00      A   
ATOM   2849  HN  ALA   337       5.178  11.394   1.593  1.00 10.00      A   
ATOM   2850  CA  ALA   337       3.203  11.786   2.241  1.00 10.00      A   
ATOM   2851  CB  ALA   337       3.456  13.254   2.550  1.00 10.00      A   
ATOM   2852  C   ALA   337       2.402  11.649   0.952  1.00 10.00      A   
ATOM   2853  O   ALA   337       2.964  11.634  -0.141  1.00 10.00      A   
ATOM   2854  N   ASP   338       1.087  11.543   1.092  1.00 10.00      A   
ATOM   2855  HN  ASP   338       0.703  11.542   2.001  1.00 10.00      A   
ATOM   2856  CA  ASP   338       0.190  11.427  -0.053  1.00 10.00      A   
ATOM   2857  CB  ASP   338      -0.392  10.013  -0.154  1.00 10.00      A   
ATOM   2858  CG  ASP   338      -1.202   9.809  -1.418  1.00 10.00      A   
ATOM   2859  OD1 ASP   338      -0.822  10.365  -2.472  1.00 10.00      A   
ATOM   2860  OD2 ASP   338      -2.218   9.078  -1.368  1.00 10.00      A   
ATOM   2861  C   ASP   338      -0.932  12.450   0.077  1.00 10.00      A   
ATOM   2862  O   ASP   338      -1.648  12.468   1.081  1.00 10.00      A   
ATOM   2863  N   VAL   339      -1.071  13.309  -0.924  1.00 10.00      A   
ATOM   2864  HN  VAL   339      -0.476  13.232  -1.702  1.00 10.00      A   
ATOM   2865  CA  VAL   339      -2.089  14.355  -0.910  1.00 10.00      A   
ATOM   2866  CB  VAL   339      -1.639  15.587  -1.733  1.00 10.00      A   
ATOM   2867  CG1 VAL   339      -2.684  16.693  -1.692  1.00 10.00      A   
ATOM   2868  CG2 VAL   339      -0.303  16.106  -1.228  1.00 10.00      A   
ATOM   2869  C   VAL   339      -3.432  13.847  -1.432  1.00 10.00      A   
ATOM   2870  O   VAL   339      -3.485  13.035  -2.353  1.00 10.00      A   
ATOM   2871  N   SER   340      -4.513  14.324  -0.823  1.00 10.00      A   
ATOM   2872  HN  SER   340      -4.402  14.952  -0.080  1.00 10.00      A   
ATOM   2873  CA  SER   340      -5.858  13.937  -1.230  1.00 10.00      A   
ATOM   2874  CB  SER   340      -6.888  14.467  -0.229  1.00 10.00      A   
ATOM   2875  OG  SER   340      -6.661  15.840   0.061  1.00 10.00      A   
ATOM   2876  HG  SER   340      -5.825  15.925   0.546  1.00 10.00      A   
ATOM   2877  C   SER   340      -6.172  14.473  -2.619  1.00 10.00      A   
ATOM   2878  O   SER   340      -5.674  15.531  -3.015  1.00 10.00      A   
ATOM   2879  N   SER   341      -7.010  13.749  -3.345  1.00 10.00      A   
ATOM   2880  HN  SER   341      -7.372  12.920  -2.968  1.00 10.00      A   
ATOM   2881  CA  SER   341      -7.410  14.140  -4.685  1.00 10.00      A   
ATOM   2882  CB  SER   341      -8.223  13.005  -5.310  1.00 10.00      A   
ATOM   2883  OG  SER   341      -8.787  12.180  -4.297  1.00 10.00      A   
ATOM   2884  HG  SER   341      -9.216  11.414  -4.705  1.00 10.00      A   
ATOM   2885  C   SER   341      -8.232  15.431  -4.654  1.00 10.00      A   
ATOM   2886  O   SER   341      -8.355  16.131  -5.659  1.00 10.00      A   
ATOM   2887  N   ASP   342      -8.790  15.739  -3.485  1.00 10.00      A   
ATOM   2888  HN  ASP   342      -8.666  15.130  -2.724  1.00 10.00      A   
ATOM   2889  CA  ASP   342      -9.596  16.940  -3.312  1.00 10.00      A   
ATOM   2890  CB  ASP   342     -10.636  16.732  -2.206  1.00 10.00      A   
ATOM   2891  CG  ASP   342     -11.873  17.593  -2.388  1.00 10.00      A   
ATOM   2892  OD1 ASP   342     -12.537  17.474  -3.438  1.00 10.00      A   
ATOM   2893  OD2 ASP   342     -12.200  18.381  -1.474  1.00 10.00      A   
ATOM   2894  C   ASP   342      -8.713  18.145  -2.993  1.00 10.00      A   
ATOM   2895  O   ASP   342      -9.149  19.291  -3.102  1.00 10.00      A   
ATOM   2896  N   GLY   343      -7.465  17.876  -2.609  1.00 10.00      A   
ATOM   2897  HN  GLY   343      -7.172  16.942  -2.555  1.00 10.00      A   
ATOM   2898  CA  GLY   343      -6.531  18.940  -2.284  1.00 10.00      A   
ATOM   2899  C   GLY   343      -6.911  19.691  -1.025  1.00 10.00      A   
ATOM   2900  O   GLY   343      -6.917  20.924  -1.007  1.00 10.00      A   
ATOM   2901  N   LYS   344      -7.242  18.953   0.028  1.00 10.00      A   
ATOM   2902  HN  LYS   344      -7.231  17.976  -0.051  1.00 10.00      A   
ATOM   2903  CA  LYS   344      -7.631  19.569   1.293  1.00 10.00      A   
ATOM   2904  CB  LYS   344      -9.104  19.286   1.598  1.00 10.00      A   
ATOM   2905  CG  LYS   344     -10.060  19.680   0.486  1.00 10.00      A   
ATOM   2906  CD  LYS   344     -10.136  21.187   0.321  1.00 10.00      A   
ATOM   2907  CE  LYS   344     -10.816  21.566  -0.985  1.00 10.00      A   
ATOM   2908  NZ  LYS   344     -12.188  21.004  -1.091  1.00 10.00      A   
ATOM   2909  HZ1 LYS   344     -12.653  21.361  -1.951  1.00 10.00      A   
ATOM   2910  HZ2 LYS   344     -12.754  21.277  -0.265  1.00 10.00      A   
ATOM   2911  HZ3 LYS   344     -12.148  19.959  -1.145  1.00 10.00      A   
ATOM   2912  C   LYS   344      -6.759  19.078   2.443  1.00 10.00      A   
ATOM   2913  O   LYS   344      -6.485  19.815   3.392  1.00 10.00      A   
ATOM   2914  N   PHE   345      -6.334  17.827   2.359  1.00 10.00      A   
ATOM   2915  HN  PHE   345      -6.585  17.289   1.580  1.00 10.00      A   
ATOM   2916  CA  PHE   345      -5.500  17.225   3.391  1.00 10.00      A   
ATOM   2917  CB  PHE   345      -6.373  16.571   4.474  1.00 10.00      A   
ATOM   2918  CG  PHE   345      -7.691  16.050   3.969  1.00 10.00      A   
ATOM   2919  CD1 PHE   345      -7.763  14.847   3.287  1.00 10.00      A   
ATOM   2920  CD2 PHE   345      -8.859  16.769   4.170  1.00 10.00      A   
ATOM   2921  CE1 PHE   345      -8.971  14.370   2.815  1.00 10.00      A   
ATOM   2922  CE2 PHE   345     -10.070  16.298   3.702  1.00 10.00      A   
ATOM   2923  CZ  PHE   345     -10.127  15.097   3.022  1.00 10.00      A   
ATOM   2924  C   PHE   345      -4.553  16.200   2.778  1.00 10.00      A   
ATOM   2925  O   PHE   345      -4.571  15.976   1.566  1.00 10.00      A   
ATOM   2926  N   MET   346      -3.720  15.593   3.610  1.00 10.00      A   
ATOM   2927  HN  MET   346      -3.732  15.836   4.564  1.00 10.00      A   
ATOM   2928  CA  MET   346      -2.776  14.582   3.152  1.00 10.00      A   
ATOM   2929  CB  MET   346      -1.531  15.231   2.533  1.00 10.00      A   
ATOM   2930  CG  MET   346      -0.551  15.821   3.536  1.00 10.00      A   
ATOM   2931  SD  MET   346       0.930  16.475   2.742  1.00 10.00      A   
ATOM   2932  CE  MET   346       1.979  16.760   4.165  1.00 10.00      A   
ATOM   2933  C   MET   346      -2.382  13.659   4.300  1.00 10.00      A   
ATOM   2934  O   MET   346      -2.525  14.017   5.466  1.00 10.00      A   
ATOM   2935  N   VAL   347      -1.909  12.470   3.965  1.00 10.00      A   
ATOM   2936  HN  VAL   347      -1.832  12.236   3.011  1.00 10.00      A   
ATOM   2937  CA  VAL   347      -1.482  11.500   4.972  1.00 10.00      A   
ATOM   2938  CB  VAL   347      -2.194  10.139   4.816  1.00 10.00      A   
ATOM   2939  CG1 VAL   347      -3.629  10.227   5.310  1.00 10.00      A   
ATOM   2940  CG2 VAL   347      -2.148   9.659   3.371  1.00 10.00      A   
ATOM   2941  C   VAL   347       0.025  11.296   4.888  1.00 10.00      A   
ATOM   2942  O   VAL   347       0.599  11.379   3.803  1.00 10.00      A   
ATOM   2943  N   MET   348       0.661  11.046   6.023  1.00 10.00      A   
ATOM   2944  HN  MET   348       0.151  10.997   6.861  1.00 10.00      A   
ATOM   2945  CA  MET   348       2.104  10.848   6.054  1.00 10.00      A   
ATOM   2946  CB  MET   348       2.810  12.207   6.072  1.00 10.00      A   
ATOM   2947  CG  MET   348       2.481  13.050   7.297  1.00 10.00      A   
ATOM   2948  SD  MET   348       3.030  14.758   7.143  1.00 10.00      A   
ATOM   2949  CE  MET   348       2.470  15.435   8.705  1.00 10.00      A   
ATOM   2950  C   MET   348       2.523  10.056   7.283  1.00 10.00      A   
ATOM   2951  O   MET   348       1.754   9.915   8.238  1.00 10.00      A   
ATOM   2952  N   VAL   349       3.747   9.540   7.250  1.00 10.00      A   
ATOM   2953  HN  VAL   349       4.303   9.674   6.444  1.00 10.00      A   
ATOM   2954  CA  VAL   349       4.295   8.782   8.366  1.00 10.00      A   
ATOM   2955  CB  VAL   349       5.314   7.720   7.896  1.00 10.00      A   
ATOM   2956  CG1 VAL   349       5.693   6.794   9.043  1.00 10.00      A   
ATOM   2957  CG2 VAL   349       4.768   6.924   6.721  1.00 10.00      A   
ATOM   2958  C   VAL   349       4.988   9.744   9.325  1.00 10.00      A   
ATOM   2959  O   VAL   349       6.114  10.184   9.078  1.00 10.00      A   
ATOM   2960  N   SER   350       4.307  10.084  10.404  1.00 10.00      A   
ATOM   2961  HN  SER   350       3.415   9.699  10.553  1.00 10.00      A   
ATOM   2962  CA  SER   350       4.852  11.006  11.382  1.00 10.00      A   
ATOM   2963  CB  SER   350       3.787  12.018  11.792  1.00 10.00      A   
ATOM   2964  OG  SER   350       3.324  12.748  10.668  1.00 10.00      A   
ATOM   2965  HG  SER   350       4.080  13.147  10.212  1.00 10.00      A   
ATOM   2966  C   SER   350       5.373  10.274  12.609  1.00 10.00      A   
ATOM   2967  O   SER   350       4.759   9.325  13.087  1.00 10.00      A   
ATOM   2968  N   SER   351       6.514  10.723  13.113  1.00 10.00      A   
ATOM   2969  HN  SER   351       6.963  11.480  12.674  1.00 10.00      A   
ATOM   2970  CA  SER   351       7.120  10.122  14.294  1.00 10.00      A   
ATOM   2971  CB  SER   351       8.635  10.038  14.112  1.00 10.00      A   
ATOM   2972  OG  SER   351       8.956   9.682  12.779  1.00 10.00      A   
ATOM   2973  HG  SER   351       8.209   9.896  12.207  1.00 10.00      A   
ATOM   2974  C   SER   351       6.785  10.937  15.540  1.00 10.00      A   
ATOM   2975  O   SER   351       7.509  10.895  16.536  1.00 10.00      A   
ATOM   2976  N   ASN   352       5.680  11.671  15.473  1.00 10.00      A   
ATOM   2977  HN  ASN   352       5.132  11.633  14.662  1.00 10.00      A   
ATOM   2978  CA  ASN   352       5.239  12.509  16.579  1.00 10.00      A   
ATOM   2979  CB  ASN   352       4.114  13.446  16.122  1.00 10.00      A   
ATOM   2980  CG  ASN   352       3.581  14.337  17.232  1.00 10.00      A   
ATOM   2981  OD1 ASN   352       2.497  14.106  17.767  1.00 10.00      A   
ATOM   2982  ND2 ASN   352       4.337  15.366  17.581  1.00 10.00      A   
ATOM   2983 HD21 ASN   352       5.192  15.497  17.114  1.00 10.00      A   
ATOM   2984 HD22 ASN   352       4.013  15.958  18.292  1.00 10.00      A   
ATOM   2985  C   ASN   352       4.792  11.655  17.755  1.00 10.00      A   
ATOM   2986  O   ASN   352       3.994  10.730  17.598  1.00 10.00      A   
ATOM   2987  N   GLY   353       5.330  11.954  18.926  1.00 10.00      A   
ATOM   2988  HN  GLY   353       5.965  12.698  18.987  1.00 10.00      A   
ATOM   2989  CA  GLY   353       4.985  11.200  20.114  1.00 10.00      A   
ATOM   2990  C   GLY   353       6.009  10.126  20.414  1.00 10.00      A   
ATOM   2991  O   GLY   353       5.896   9.400  21.402  1.00 10.00      A   
ATOM   2992  N   GLY   354       7.006  10.017  19.548  1.00 10.00      A   
ATOM   2993  HN  GLY   354       7.030  10.613  18.769  1.00 10.00      A   
ATOM   2994  CA  GLY   354       8.051   9.031  19.732  1.00 10.00      A   
ATOM   2995  C   GLY   354       7.849   7.804  18.867  1.00 10.00      A   
ATOM   2996  O   GLY   354       8.802   7.084  18.568  1.00 10.00      A   
ATOM   2997  N   GLN   355       6.610   7.564  18.464  1.00 10.00      A   
ATOM   2998  HN  GLN   355       5.895   8.180  18.726  1.00 10.00      A   
ATOM   2999  CA  GLN   355       6.286   6.416  17.631  1.00 10.00      A   
ATOM   3000  CB  GLN   355       5.154   5.598  18.256  1.00 10.00      A   
ATOM   3001  CG  GLN   355       5.424   5.108  19.671  1.00 10.00      A   
ATOM   3002  CD  GLN   355       4.321   4.202  20.193  1.00 10.00      A   
ATOM   3003  OE1 GLN   355       3.163   4.305  19.778  1.00 10.00      A   
ATOM   3004  NE2 GLN   355       4.672   3.305  21.105  1.00 10.00      A   
ATOM   3005 HE21 GLN   355       5.614   3.271  21.383  1.00 10.00      A   
ATOM   3006 HE22 GLN   355       3.976   2.721  21.474  1.00 10.00      A   
ATOM   3007  C   GLN   355       5.869   6.879  16.243  1.00 10.00      A   
ATOM   3008  O   GLN   355       5.247   7.931  16.095  1.00 10.00      A   
ATOM   3009  N   GLN   356       6.216   6.101  15.231  1.00 10.00      A   
ATOM   3010  HN  GLN   356       6.719   5.276  15.406  1.00 10.00      A   
ATOM   3011  CA  GLN   356       5.863   6.439  13.861  1.00 10.00      A   
ATOM   3012  CB  GLN   356       6.882   5.859  12.878  1.00 10.00      A   
ATOM   3013  CG  GLN   356       7.719   6.904  12.167  1.00 10.00      A   
ATOM   3014  CD  GLN   356       9.050   6.369  11.671  1.00 10.00      A   
ATOM   3015  OE1 GLN   356       9.178   5.193  11.330  1.00 10.00      A   
ATOM   3016  NE2 GLN   356      10.049   7.235  11.629  1.00 10.00      A   
ATOM   3017 HE21 GLN   356       9.873   8.160  11.918  1.00 10.00      A   
ATOM   3018 HE22 GLN   356      10.922   6.924  11.310  1.00 10.00      A   
ATOM   3019  C   GLN   356       4.461   5.942  13.537  1.00 10.00      A   
ATOM   3020  O   GLN   356       4.203   4.738  13.542  1.00 10.00      A   
ATOM   3021  N   HIS   357       3.554   6.874  13.285  1.00 10.00      A   
ATOM   3022  HN  HIS   357       3.825   7.822  13.306  1.00 10.00      A   
ATOM   3023  CA  HIS   357       2.172   6.541  12.962  1.00 10.00      A   
ATOM   3024  CB  HIS   357       1.259   6.731  14.181  1.00 10.00      A   
ATOM   3025  CG  HIS   357       1.544   5.813  15.327  1.00 10.00      A   
ATOM   3026  ND1 HIS   357       1.676   4.448  15.188  1.00 10.00      A   
ATOM   3027  HD1 HIS   357       1.612   3.945  14.332  1.00 10.00      A   
ATOM   3028  CD2 HIS   357       1.717   6.072  16.643  1.00 10.00      A   
ATOM   3029  CE1 HIS   357       1.918   3.910  16.368  1.00 10.00      A   
ATOM   3030  NE2 HIS   357       1.949   4.873  17.267  1.00 10.00      A   
ATOM   3031  HE2 HIS   357       2.109   4.749  18.231  1.00 10.00      A   
ATOM   3032  C   HIS   357       1.671   7.425  11.833  1.00 10.00      A   
ATOM   3033  O   HIS   357       2.115   8.569  11.689  1.00 10.00      A   
ATOM   3034  N   ILE   358       0.759   6.897  11.030  1.00 10.00      A   
ATOM   3035  HN  ILE   358       0.468   5.974  11.176  1.00 10.00      A   
ATOM   3036  CA  ILE   358       0.187   7.660   9.931  1.00 10.00      A   
ATOM   3037  CB  ILE   358      -0.636   6.778   8.969  1.00 10.00      A   
ATOM   3038  CG1 ILE   358       0.187   5.581   8.480  1.00 10.00      A   
ATOM   3039  CG2 ILE   358      -1.153   7.597   7.793  1.00 10.00      A   
ATOM   3040  CD1 ILE   358       1.476   5.955   7.782  1.00 10.00      A   
ATOM   3041  C   ILE   358      -0.706   8.759  10.489  1.00 10.00      A   
ATOM   3042  O   ILE   358      -1.623   8.495  11.273  1.00 10.00      A   
ATOM   3043  N   ALA   359      -0.423   9.987  10.102  1.00 10.00      A   
ATOM   3044  HN  ALA   359       0.322  10.133   9.478  1.00 10.00      A   
ATOM   3045  CA  ALA   359      -1.187  11.123  10.569  1.00 10.00      A   
ATOM   3046  CB  ALA   359      -0.307  12.037  11.406  1.00 10.00      A   
ATOM   3047  C   ALA   359      -1.811  11.887   9.411  1.00 10.00      A   
ATOM   3048  O   ALA   359      -1.292  11.882   8.293  1.00 10.00      A   
ATOM   3049  N   LYS   360      -2.932  12.527   9.694  1.00 10.00      A   
ATOM   3050  HN  LYS   360      -3.290  12.473  10.610  1.00 10.00      A   
ATOM   3051  CA  LYS   360      -3.654  13.311   8.712  1.00 10.00      A   
ATOM   3052  CB  LYS   360      -5.160  13.154   8.948  1.00 10.00      A   
ATOM   3053  CG  LYS   360      -6.047  13.983   8.034  1.00 10.00      A   
ATOM   3054  CD  LYS   360      -7.497  13.915   8.485  1.00 10.00      A   
ATOM   3055  CE  LYS   360      -8.397  14.771   7.611  1.00 10.00      A   
ATOM   3056  NZ  LYS   360      -9.786  14.821   8.136  1.00 10.00      A   
ATOM   3057  HZ1 LYS   360     -10.414  15.292   7.453  1.00 10.00      A   
ATOM   3058  HZ2 LYS   360      -9.813  15.347   9.033  1.00 10.00      A   
ATOM   3059  HZ3 LYS   360     -10.140  13.856   8.303  1.00 10.00      A   
ATOM   3060  C   LYS   360      -3.257  14.776   8.835  1.00 10.00      A   
ATOM   3061  O   LYS   360      -3.560  15.426   9.837  1.00 10.00      A   
ATOM   3062  N   GLN   361      -2.566  15.282   7.828  1.00 10.00      A   
ATOM   3063  HN  GLN   361      -2.352  14.707   7.059  1.00 10.00      A   
ATOM   3064  CA  GLN   361      -2.127  16.666   7.817  1.00 10.00      A   
ATOM   3065  CB  GLN   361      -0.727  16.784   7.199  1.00 10.00      A   
ATOM   3066  CG  GLN   361      -0.331  18.200   6.790  1.00 10.00      A   
ATOM   3067  CD  GLN   361       0.117  19.058   7.956  1.00 10.00      A   
ATOM   3068  OE1 GLN   361       1.023  18.693   8.702  1.00 10.00      A   
ATOM   3069  NE2 GLN   361      -0.516  20.208   8.125  1.00 10.00      A   
ATOM   3070 HE21 GLN   361      -1.232  20.443   7.493  1.00 10.00      A   
ATOM   3071 HE22 GLN   361      -0.245  20.778   8.874  1.00 10.00      A   
ATOM   3072  C   GLN   361      -3.114  17.528   7.045  1.00 10.00      A   
ATOM   3073  O   GLN   361      -3.311  17.343   5.843  1.00 10.00      A   
ATOM   3074  N   ASP   362      -3.754  18.442   7.748  1.00 10.00      A   
ATOM   3075  HN  ASP   362      -3.584  18.507   8.717  1.00 10.00      A   
ATOM   3076  CA  ASP   362      -4.702  19.353   7.129  1.00 10.00      A   
ATOM   3077  CB  ASP   362      -5.613  19.967   8.194  1.00 10.00      A   
ATOM   3078  CG  ASP   362      -6.596  20.965   7.627  1.00 10.00      A   
ATOM   3079  OD1 ASP   362      -7.730  20.568   7.283  1.00 10.00      A   
ATOM   3080  OD2 ASP   362      -6.239  22.153   7.532  1.00 10.00      A   
ATOM   3081  C   ASP   362      -3.923  20.438   6.392  1.00 10.00      A   
ATOM   3082  O   ASP   362      -3.069  21.103   6.981  1.00 10.00      A   
ATOM   3083  N   LEU   363      -4.209  20.614   5.109  1.00 10.00      A   
ATOM   3084  HN  LEU   363      -4.922  20.079   4.696  1.00 10.00      A   
ATOM   3085  CA  LEU   363      -3.497  21.596   4.297  1.00 10.00      A   
ATOM   3086  CB  LEU   363      -3.279  21.063   2.878  1.00 10.00      A   
ATOM   3087  CG  LEU   363      -2.424  19.798   2.755  1.00 10.00      A   
ATOM   3088  CD1 LEU   363      -2.417  19.298   1.320  1.00 10.00      A   
ATOM   3089  CD2 LEU   363      -1.005  20.062   3.236  1.00 10.00      A   
ATOM   3090  C   LEU   363      -4.202  22.948   4.255  1.00 10.00      A   
ATOM   3091  O   LEU   363      -3.937  23.765   3.372  1.00 10.00      A   
ATOM   3092  N   ALA   364      -5.093  23.191   5.201  1.00 10.00      A   
ATOM   3093  HN  ALA   364      -5.278  22.503   5.881  1.00 10.00      A   
ATOM   3094  CA  ALA   364      -5.813  24.454   5.252  1.00 10.00      A   
ATOM   3095  CB  ALA   364      -7.314  24.209   5.217  1.00 10.00      A   
ATOM   3096  C   ALA   364      -5.420  25.252   6.493  1.00 10.00      A   
ATOM   3097  O   ALA   364      -5.126  26.445   6.411  1.00 10.00      A   
ATOM   3098  N   THR   365      -5.404  24.581   7.635  1.00 10.00      A   
ATOM   3099  HN  THR   365      -5.651  23.625   7.630  1.00 10.00      A   
ATOM   3100  CA  THR   365      -5.050  25.215   8.897  1.00 10.00      A   
ATOM   3101  CB  THR   365      -6.100  24.909   9.986  1.00 10.00      A   
ATOM   3102  OG1 THR   365      -6.476  23.519   9.930  1.00 10.00      A   
ATOM   3103  HG1 THR   365      -6.685  23.273   9.015  1.00 10.00      A   
ATOM   3104  CG2 THR   365      -7.334  25.776   9.795  1.00 10.00      A   
ATOM   3105  C   THR   365      -3.675  24.760   9.382  1.00 10.00      A   
ATOM   3106  O   THR   365      -2.987  25.484  10.104  1.00 10.00      A   
ATOM   3107  N   GLY   366      -3.277  23.557   8.980  1.00 10.00      A   
ATOM   3108  HN  GLY   366      -3.858  23.029   8.395  1.00 10.00      A   
ATOM   3109  CA  GLY   366      -1.988  23.030   9.386  1.00 10.00      A   
ATOM   3110  C   GLY   366      -2.079  22.132  10.606  1.00 10.00      A   
ATOM   3111  O   GLY   366      -1.145  22.061  11.401  1.00 10.00      A   
ATOM   3112  N   GLY   367      -3.203  21.444  10.754  1.00 10.00      A   
ATOM   3113  HN  GLY   367      -3.912  21.535  10.087  1.00 10.00      A   
ATOM   3114  CA  GLY   367      -3.386  20.554  11.887  1.00 10.00      A   
ATOM   3115  C   GLY   367      -3.032  19.118  11.548  1.00 10.00      A   
ATOM   3116  O   GLY   367      -3.353  18.637  10.460  1.00 10.00      A   
ATOM   3117  N   VAL   368      -2.378  18.427  12.475  1.00 10.00      A   
ATOM   3118  HN  VAL   368      -2.163  18.857  13.331  1.00 10.00      A   
ATOM   3119  CA  VAL   368      -1.978  17.042  12.254  1.00 10.00      A   
ATOM   3120  CB  VAL   368      -0.456  16.854  12.415  1.00 10.00      A   
ATOM   3121  CG1 VAL   368      -0.026  15.500  11.878  1.00 10.00      A   
ATOM   3122  CG2 VAL   368       0.307  17.971  11.722  1.00 10.00      A   
ATOM   3123  C   VAL   368      -2.701  16.096  13.213  1.00 10.00      A   
ATOM   3124  O   VAL   368      -2.415  16.068  14.412  1.00 10.00      A   
ATOM   3125  N   GLN   369      -3.634  15.325  12.677  1.00 10.00      A   
ATOM   3126  HN  GLN   369      -3.810  15.390  11.711  1.00 10.00      A   
ATOM   3127  CA  GLN   369      -4.403  14.378  13.474  1.00 10.00      A   
ATOM   3128  CB  GLN   369      -5.897  14.514  13.146  1.00 10.00      A   
ATOM   3129  CG  GLN   369      -6.811  13.506  13.834  1.00 10.00      A   
ATOM   3130  CD  GLN   369      -6.728  13.566  15.345  1.00 10.00      A   
ATOM   3131  OE1 GLN   369      -7.366  14.407  15.980  1.00 10.00      A   
ATOM   3132  NE2 GLN   369      -5.973  12.654  15.933  1.00 10.00      A   
ATOM   3133 HE21 GLN   369      -5.518  11.989  15.367  1.00 10.00      A   
ATOM   3134 HE22 GLN   369      -5.891  12.676  16.911  1.00 10.00      A   
ATOM   3135  C   GLN   369      -3.928  12.951  13.211  1.00 10.00      A   
ATOM   3136  O   GLN   369      -4.040  12.450  12.094  1.00 10.00      A   
ATOM   3137  N   VAL   370      -3.390  12.303  14.235  1.00 10.00      A   
ATOM   3138  HN  VAL   370      -3.318  12.755  15.104  1.00 10.00      A   
ATOM   3139  CA  VAL   370      -2.908  10.932  14.102  1.00 10.00      A   
ATOM   3140  CB  VAL   370      -2.108  10.493  15.347  1.00 10.00      A   
ATOM   3141  CG1 VAL   370      -1.518   9.105  15.151  1.00 10.00      A   
ATOM   3142  CG2 VAL   370      -1.012  11.502  15.658  1.00 10.00      A   
ATOM   3143  C   VAL   370      -4.089   9.987  13.891  1.00 10.00      A   
ATOM   3144  O   VAL   370      -5.106  10.102  14.576  1.00 10.00      A   
ATOM   3145  N   LEU   371      -3.960   9.072  12.935  1.00 10.00      A   
ATOM   3146  HN  LEU   371      -3.125   9.030  12.417  1.00 10.00      A   
ATOM   3147  CA  LEU   371      -5.032   8.131  12.638  1.00 10.00      A   
ATOM   3148  CB  LEU   371      -5.410   8.200  11.155  1.00 10.00      A   
ATOM   3149  CG  LEU   371      -5.890   9.561  10.640  1.00 10.00      A   
ATOM   3150  CD1 LEU   371      -6.106   9.516   9.135  1.00 10.00      A   
ATOM   3151  CD2 LEU   371      -7.160  10.000  11.357  1.00 10.00      A   
ATOM   3152  C   LEU   371      -4.661   6.701  13.015  1.00 10.00      A   
ATOM   3153  O   LEU   371      -5.453   5.990  13.636  1.00 10.00      A   
ATOM   3154  N   SER   372      -3.462   6.283  12.642  1.00 10.00      A   
ATOM   3155  HN  SER   372      -2.867   6.896  12.159  1.00 10.00      A   
ATOM   3156  CA  SER   372      -3.004   4.931  12.930  1.00 10.00      A   
ATOM   3157  CB  SER   372      -1.911   4.524  11.946  1.00 10.00      A   
ATOM   3158  OG  SER   372      -2.341   4.725  10.611  1.00 10.00      A   
ATOM   3159  HG  SER   372      -1.909   4.084  10.035  1.00 10.00      A   
ATOM   3160  C   SER   372      -2.515   4.776  14.370  1.00 10.00      A   
ATOM   3161  O   SER   372      -1.961   5.705  14.961  1.00 10.00      A   
ATOM   3162  N   SER   373      -2.740   3.594  14.924  1.00 10.00      A   
ATOM   3163  HN  SER   373      -3.221   2.913  14.408  1.00 10.00      A   
ATOM   3164  CA  SER   373      -2.329   3.280  16.284  1.00 10.00      A   
ATOM   3165  CB  SER   373      -3.541   3.378  17.217  1.00 10.00      A   
ATOM   3166  OG  SER   373      -4.744   3.090  16.513  1.00 10.00      A   
ATOM   3167  HG  SER   373      -4.988   2.165  16.664  1.00 10.00      A   
ATOM   3168  C   SER   373      -1.723   1.878  16.343  1.00 10.00      A   
ATOM   3169  O   SER   373      -1.712   1.230  17.394  1.00 10.00      A   
ATOM   3170  N   THR   374      -1.213   1.415  15.209  1.00 10.00      A   
ATOM   3171  HN  THR   374      -1.230   1.980  14.409  1.00 10.00      A   
ATOM   3172  CA  THR   374      -0.619   0.092  15.120  1.00 10.00      A   
ATOM   3173  CB  THR   374      -1.058  -0.612  13.823  1.00 10.00      A   
ATOM   3174  OG1 THR   374      -1.490   0.378  12.881  1.00 10.00      A   
ATOM   3175  HG1 THR   374      -0.704   0.855  12.531  1.00 10.00      A   
ATOM   3176  CG2 THR   374      -2.211  -1.564  14.101  1.00 10.00      A   
ATOM   3177  C   THR   374       0.907   0.166  15.191  1.00 10.00      A   
ATOM   3178  O   THR   374       1.480   1.250  15.281  1.00 10.00      A   
ATOM   3179  N   PHE   375       1.557  -0.987  15.158  1.00 10.00      A   
ATOM   3180  HN  PHE   375       1.051  -1.821  15.080  1.00 10.00      A   
ATOM   3181  CA  PHE   375       3.009  -1.044  15.229  1.00 10.00      A   
ATOM   3182  CB  PHE   375       3.475  -2.305  15.961  1.00 10.00      A   
ATOM   3183  CG  PHE   375       4.186  -2.028  17.260  1.00 10.00      A   
ATOM   3184  CD1 PHE   375       4.453  -3.053  18.152  1.00 10.00      A   
ATOM   3185  CD2 PHE   375       4.589  -0.741  17.590  1.00 10.00      A   
ATOM   3186  CE1 PHE   375       5.105  -2.805  19.344  1.00 10.00      A   
ATOM   3187  CE2 PHE   375       5.241  -0.487  18.781  1.00 10.00      A   
ATOM   3188  CZ  PHE   375       5.499  -1.521  19.659  1.00 10.00      A   
ATOM   3189  C   PHE   375       3.648  -0.958  13.849  1.00 10.00      A   
ATOM   3190  O   PHE   375       3.462  -1.843  13.008  1.00 10.00      A   
ATOM   3191  N   LEU   376       4.395   0.121  13.643  1.00 10.00      A   
ATOM   3192  HN  LEU   376       4.468   0.783  14.361  1.00 10.00      A   
ATOM   3193  CA  LEU   376       5.097   0.375  12.391  1.00 10.00      A   
ATOM   3194  CB  LEU   376       6.194  -0.662  12.118  1.00 10.00      A   
ATOM   3195  CG  LEU   376       7.458  -0.129  11.434  1.00 10.00      A   
ATOM   3196  CD1 LEU   376       8.135   0.925  12.300  1.00 10.00      A   
ATOM   3197  CD2 LEU   376       8.423  -1.260  11.116  1.00 10.00      A   
ATOM   3198  C   LEU   376       4.154   0.533  11.206  1.00 10.00      A   
ATOM   3199  O   LEU   376       3.891  -0.419  10.463  1.00 10.00      A   
ATOM   3200  N   ASP   377       3.639   1.744  11.056  1.00 10.00      A   
ATOM   3201  HN  ASP   377       3.883   2.444  11.699  1.00 10.00      A   
ATOM   3202  CA  ASP   377       2.738   2.079   9.963  1.00 10.00      A   
ATOM   3203  CB  ASP   377       1.712   3.128  10.420  1.00 10.00      A   
ATOM   3204  CG  ASP   377       1.048   2.814  11.750  1.00 10.00      A   
ATOM   3205  OD1 ASP   377       0.228   1.876  11.806  1.00 10.00      A   
ATOM   3206  OD2 ASP   377       1.321   3.528  12.741  1.00 10.00      A   
ATOM   3207  C   ASP   377       3.571   2.661   8.822  1.00 10.00      A   
ATOM   3208  O   ASP   377       4.052   3.788   8.924  1.00 10.00      A   
ATOM   3209  N   GLU   378       3.754   1.897   7.745  1.00 10.00      A   
ATOM   3210  HN  GLU   378       3.334   1.010   7.708  1.00 10.00      A   
ATOM   3211  CA  GLU   378       4.565   2.358   6.615  1.00 10.00      A   
ATOM   3212  CB  GLU   378       5.774   1.437   6.406  1.00 10.00      A   
ATOM   3213  CG  GLU   378       6.602   1.157   7.650  1.00 10.00      A   
ATOM   3214  CD  GLU   378       7.426   2.346   8.100  1.00 10.00      A   
ATOM   3215  OE1 GLU   378       8.142   2.944   7.266  1.00 10.00      A   
ATOM   3216  OE2 GLU   378       7.392   2.671   9.303  1.00 10.00      A   
ATOM   3217  C   GLU   378       3.769   2.423   5.310  1.00 10.00      A   
ATOM   3218  O   GLU   378       2.799   1.681   5.124  1.00 10.00      A   
ATOM   3219  N   THR   379       4.221   3.306   4.417  1.00 10.00      A   
ATOM   3220  HN  THR   379       5.010   3.839   4.656  1.00 10.00      A   
ATOM   3221  CA  THR   379       3.626   3.514   3.091  1.00 10.00      A   
ATOM   3222  CB  THR   379       3.972   2.372   2.115  1.00 10.00      A   
ATOM   3223  OG1 THR   379       5.362   2.043   2.248  1.00 10.00      A   
ATOM   3224  HG1 THR   379       5.894   2.821   2.046  1.00 10.00      A   
ATOM   3225  CG2 THR   379       3.703   2.800   0.680  1.00 10.00      A   
ATOM   3226  C   THR   379       2.113   3.767   3.107  1.00 10.00      A   
ATOM   3227  O   THR   379       1.314   2.842   2.953  1.00 10.00      A   
ATOM   3228  N   PRO   380       1.704   5.029   3.298  1.00 10.00      A   
ATOM   3229  CA  PRO   380       0.300   5.411   3.313  1.00 10.00      A   
ATOM   3230  CB  PRO   380       0.295   6.542   4.341  1.00 10.00      A   
ATOM   3231  CG  PRO   380       1.652   7.172   4.241  1.00 10.00      A   
ATOM   3232  CD  PRO   380       2.572   6.185   3.554  1.00 10.00      A   
ATOM   3233  C   PRO   380      -0.178   5.935   1.955  1.00 10.00      A   
ATOM   3234  O   PRO   380       0.586   6.543   1.201  1.00 10.00      A   
ATOM   3235  N   SER   381      -1.438   5.677   1.633  1.00 10.00      A   
ATOM   3236  HN  SER   381      -1.989   5.144   2.250  1.00 10.00      A   
ATOM   3237  CA  SER   381      -2.026   6.143   0.382  1.00 10.00      A   
ATOM   3238  CB  SER   381      -1.738   5.167  -0.764  1.00 10.00      A   
ATOM   3239  OG  SER   381      -0.345   5.099  -1.034  1.00 10.00      A   
ATOM   3240  HG  SER   381       0.138   5.560  -0.333  1.00 10.00      A   
ATOM   3241  C   SER   381      -3.525   6.356   0.553  1.00 10.00      A   
ATOM   3242  O   SER   381      -4.210   5.540   1.174  1.00 10.00      A   
ATOM   3243  N   LEU   382      -4.028   7.455   0.019  1.00 10.00      A   
ATOM   3244  HN  LEU   382      -3.432   8.067  -0.481  1.00 10.00      A   
ATOM   3245  CA  LEU   382      -5.443   7.776   0.137  1.00 10.00      A   
ATOM   3246  CB  LEU   382      -5.653   9.293   0.135  1.00 10.00      A   
ATOM   3247  CG  LEU   382      -5.452   9.995   1.480  1.00 10.00      A   
ATOM   3248  CD1 LEU   382      -5.104  11.461   1.274  1.00 10.00      A   
ATOM   3249  CD2 LEU   382      -6.694   9.855   2.344  1.00 10.00      A   
ATOM   3250  C   LEU   382      -6.277   7.118  -0.954  1.00 10.00      A   
ATOM   3251  O   LEU   382      -5.789   6.859  -2.056  1.00 10.00      A   
ATOM   3252  N   ALA   383      -7.534   6.837  -0.624  1.00 10.00      A   
ATOM   3253  HN  ALA   383      -7.844   7.041   0.283  1.00 10.00      A   
ATOM   3254  CA  ALA   383      -8.463   6.224  -1.564  1.00 10.00      A   
ATOM   3255  CB  ALA   383      -9.659   5.655  -0.809  1.00 10.00      A   
ATOM   3256  C   ALA   383      -8.924   7.259  -2.593  1.00 10.00      A   
ATOM   3257  O   ALA   383      -8.810   8.458  -2.349  1.00 10.00      A   
ATOM   3258  N   PRO   384      -9.455   6.802  -3.748  1.00 10.00      A   
ATOM   3259  CA  PRO   384      -9.935   7.686  -4.827  1.00 10.00      A   
ATOM   3260  CB  PRO   384     -10.819   6.755  -5.654  1.00 10.00      A   
ATOM   3261  CG  PRO   384     -10.183   5.416  -5.503  1.00 10.00      A   
ATOM   3262  CD  PRO   384      -9.603   5.376  -4.113  1.00 10.00      A   
ATOM   3263  C   PRO   384     -10.745   8.890  -4.331  1.00 10.00      A   
ATOM   3264  O   PRO   384     -10.548  10.016  -4.796  1.00 10.00      A   
ATOM   3265  N   ASN   385     -11.654   8.652  -3.393  1.00 10.00      A   
ATOM   3266  HN  ASN   385     -11.775   7.740  -3.064  1.00 10.00      A   
ATOM   3267  CA  ASN   385     -12.479   9.728  -2.845  1.00 10.00      A   
ATOM   3268  CB  ASN   385     -13.916   9.266  -2.548  1.00 10.00      A   
ATOM   3269  CG  ASN   385     -14.004   7.975  -1.749  1.00 10.00      A   
ATOM   3270  OD1 ASN   385     -13.097   7.628  -0.990  1.00 10.00      A   
ATOM   3271  ND2 ASN   385     -15.104   7.256  -1.909  1.00 10.00      A   
ATOM   3272 HD21 ASN   385     -15.797   7.590  -2.532  1.00 10.00      A   
ATOM   3273 HD22 ASN   385     -15.193   6.418  -1.404  1.00 10.00      A   
ATOM   3274  C   ASN   385     -11.827  10.378  -1.623  1.00 10.00      A   
ATOM   3275  O   ASN   385     -11.985  11.576  -1.391  1.00 10.00      A   
ATOM   3276  N   GLY   386     -11.080   9.588  -0.860  1.00 10.00      A   
ATOM   3277  HN  GLY   386     -10.972   8.647  -1.107  1.00 10.00      A   
ATOM   3278  CA  GLY   386     -10.407  10.109   0.318  1.00 10.00      A   
ATOM   3279  C   GLY   386     -11.128   9.796   1.616  1.00 10.00      A   
ATOM   3280  O   GLY   386     -10.925  10.473   2.624  1.00 10.00      A   
ATOM   3281  N   THR   387     -11.969   8.770   1.603  1.00 10.00      A   
ATOM   3282  HN  THR   387     -12.106   8.270   0.772  1.00 10.00      A   
ATOM   3283  CA  THR   387     -12.710   8.386   2.801  1.00 10.00      A   
ATOM   3284  CB  THR   387     -14.086   7.791   2.444  1.00 10.00      A   
ATOM   3285  OG1 THR   387     -13.927   6.796   1.420  1.00 10.00      A   
ATOM   3286  HG1 THR   387     -13.897   7.227   0.554  1.00 10.00      A   
ATOM   3287  CG2 THR   387     -15.029   8.877   1.950  1.00 10.00      A   
ATOM   3288  C   THR   387     -11.927   7.380   3.646  1.00 10.00      A   
ATOM   3289  O   THR   387     -12.145   7.261   4.853  1.00 10.00      A   
ATOM   3290  N   MET   388     -11.010   6.663   3.005  1.00 10.00      A   
ATOM   3291  HN  MET   388     -10.859   6.824   2.053  1.00 10.00      A   
ATOM   3292  CA  MET   388     -10.202   5.657   3.685  1.00 10.00      A   
ATOM   3293  CB  MET   388     -10.734   4.248   3.385  1.00 10.00      A   
ATOM   3294  CG  MET   388     -12.145   3.990   3.893  1.00 10.00      A   
ATOM   3295  SD  MET   388     -12.831   2.424   3.319  1.00 10.00      A   
ATOM   3296  CE  MET   388     -12.729   2.627   1.544  1.00 10.00      A   
ATOM   3297  C   MET   388      -8.746   5.767   3.246  1.00 10.00      A   
ATOM   3298  O   MET   388      -8.459   6.287   2.165  1.00 10.00      A   
ATOM   3299  N   VAL   389      -7.836   5.289   4.086  1.00 10.00      A   
ATOM   3300  HN  VAL   389      -8.129   4.889   4.936  1.00 10.00      A   
ATOM   3301  CA  VAL   389      -6.407   5.335   3.785  1.00 10.00      A   
ATOM   3302  CB  VAL   389      -5.654   6.283   4.750  1.00 10.00      A   
ATOM   3303  CG1 VAL   389      -4.328   6.724   4.151  1.00 10.00      A   
ATOM   3304  CG2 VAL   389      -6.506   7.493   5.111  1.00 10.00      A   
ATOM   3305  C   VAL   389      -5.806   3.933   3.896  1.00 10.00      A   
ATOM   3306  O   VAL   389      -6.152   3.176   4.806  1.00 10.00      A   
ATOM   3307  N   ILE   390      -4.916   3.591   2.971  1.00 10.00      A   
ATOM   3308  HN  ILE   390      -4.675   4.244   2.274  1.00 10.00      A   
ATOM   3309  CA  ILE   390      -4.273   2.278   2.962  1.00 10.00      A   
ATOM   3310  CB  ILE   390      -4.407   1.585   1.581  1.00 10.00      A   
ATOM   3311  CG1 ILE   390      -3.820   0.170   1.613  1.00 10.00      A   
ATOM   3312  CG2 ILE   390      -3.754   2.412   0.483  1.00 10.00      A   
ATOM   3313  CD1 ILE   390      -4.130  -0.651   0.380  1.00 10.00      A   
ATOM   3314  C   ILE   390      -2.800   2.382   3.357  1.00 10.00      A   
ATOM   3315  O   ILE   390      -2.137   3.365   3.031  1.00 10.00      A   
ATOM   3316  N   TYR   391      -2.306   1.379   4.080  1.00 10.00      A   
ATOM   3317  HN  TYR   391      -2.894   0.632   4.328  1.00 10.00      A   
ATOM   3318  CA  TYR   391      -0.912   1.346   4.513  1.00 10.00      A   
ATOM   3319  CB  TYR   391      -0.655   2.370   5.625  1.00 10.00      A   
ATOM   3320  CG  TYR   391      -1.254   2.006   6.963  1.00 10.00      A   
ATOM   3321  CD1 TYR   391      -0.496   1.362   7.929  1.00 10.00      A   
ATOM   3322  CD2 TYR   391      -2.577   2.306   7.262  1.00 10.00      A   
ATOM   3323  CE1 TYR   391      -1.034   1.026   9.152  1.00 10.00      A   
ATOM   3324  CE2 TYR   391      -3.123   1.975   8.485  1.00 10.00      A   
ATOM   3325  CZ  TYR   391      -2.347   1.335   9.424  1.00 10.00      A   
ATOM   3326  OH  TYR   391      -2.880   1.007  10.645  1.00 10.00      A   
ATOM   3327  HH  TYR   391      -2.164   0.928  11.294  1.00 10.00      A   
ATOM   3328  C   TYR   391      -0.534  -0.055   4.988  1.00 10.00      A   
ATOM   3329  O   TYR   391      -1.400  -0.918   5.150  1.00 10.00      A   
ATOM   3330  N   SER   392       0.752  -0.273   5.222  1.00 10.00      A   
ATOM   3331  HN  SER   392       1.395   0.461   5.091  1.00 10.00      A   
ATOM   3332  CA  SER   392       1.237  -1.568   5.680  1.00 10.00      A   
ATOM   3333  CB  SER   392       2.473  -1.983   4.877  1.00 10.00      A   
ATOM   3334  OG  SER   392       2.941  -0.909   4.078  1.00 10.00      A   
ATOM   3335  HG  SER   392       3.113  -0.141   4.636  1.00 10.00      A   
ATOM   3336  C   SER   392       1.572  -1.532   7.167  1.00 10.00      A   
ATOM   3337  O   SER   392       2.128  -0.550   7.661  1.00 10.00      A   
ATOM   3338  N   SER   393       1.225  -2.600   7.874  1.00 10.00      A   
ATOM   3339  HN  SER   393       0.780  -3.351   7.423  1.00 10.00      A   
ATOM   3340  CA  SER   393       1.503  -2.697   9.300  1.00 10.00      A   
ATOM   3341  CB  SER   393       0.201  -2.785  10.102  1.00 10.00      A   
ATOM   3342  OG  SER   393      -0.720  -3.683   9.502  1.00 10.00      A   
ATOM   3343  HG  SER   393      -0.599  -3.674   8.547  1.00 10.00      A   
ATOM   3344  C   SER   393       2.394  -3.904   9.574  1.00 10.00      A   
ATOM   3345  O   SER   393       2.196  -4.975   8.991  1.00 10.00      A   
ATOM   3346  N   SER   394       3.376  -3.732  10.449  1.00 10.00      A   
ATOM   3347  HN  SER   394       3.472  -2.866  10.903  1.00 10.00      A   
ATOM   3348  CA  SER   394       4.304  -4.808  10.767  1.00 10.00      A   
ATOM   3349  CB  SER   394       5.663  -4.237  11.164  1.00 10.00      A   
ATOM   3350  OG  SER   394       6.121  -3.327  10.179  1.00 10.00      A   
ATOM   3351  HG  SER   394       5.390  -2.767   9.900  1.00 10.00      A   
ATOM   3352  C   SER   394       3.762  -5.730  11.855  1.00 10.00      A   
ATOM   3353  O   SER   394       3.438  -5.292  12.961  1.00 10.00      A   
ATOM   3354  N   GLN   395       3.653  -7.005  11.524  1.00 10.00      A   
ATOM   3355  HN  GLN   395       3.923  -7.286  10.620  1.00 10.00      A   
ATOM   3356  CA  GLN   395       3.166  -8.011  12.453  1.00 10.00      A   
ATOM   3357  CB  GLN   395       1.832  -8.587  11.965  1.00 10.00      A   
ATOM   3358  CG  GLN   395       1.155  -9.518  12.958  1.00 10.00      A   
ATOM   3359  CD  GLN   395       0.707  -8.803  14.218  1.00 10.00      A   
ATOM   3360  OE1 GLN   395       0.302  -7.639  14.180  1.00 10.00      A   
ATOM   3361  NE2 GLN   395       0.790  -9.489  15.346  1.00 10.00      A   
ATOM   3362 HE21 GLN   395       1.132 -10.408  15.305  1.00 10.00      A   
ATOM   3363 HE22 GLN   395       0.512  -9.051  16.179  1.00 10.00      A   
ATOM   3364  C   GLN   395       4.206  -9.117  12.589  1.00 10.00      A   
ATOM   3365  O   GLN   395       4.268 -10.034  11.767  1.00 10.00      A   
ATOM   3366  N   GLY   396       5.041  -9.009  13.607  1.00 10.00      A   
ATOM   3367  HN  GLY   396       4.959  -8.244  14.218  1.00 10.00      A   
ATOM   3368  CA  GLY   396       6.077  -9.996  13.823  1.00 10.00      A   
ATOM   3369  C   GLY   396       7.128  -9.937  12.734  1.00 10.00      A   
ATOM   3370  O   GLY   396       7.836  -8.940  12.597  1.00 10.00      A   
ATOM   3371  N   MET   397       7.206 -10.987  11.932  1.00 10.00      A   
ATOM   3372  HN  MET   397       6.592 -11.741  12.069  1.00 10.00      A   
ATOM   3373  CA  MET   397       8.175 -11.050  10.846  1.00 10.00      A   
ATOM   3374  CB  MET   397       8.933 -12.383  10.862  1.00 10.00      A   
ATOM   3375  CG  MET   397       9.997 -12.484  11.942  1.00 10.00      A   
ATOM   3376  SD  MET   397      11.243 -11.187  11.806  1.00 10.00      A   
ATOM   3377  CE  MET   397      12.328 -11.615  13.165  1.00 10.00      A   
ATOM   3378  C   MET   397       7.489 -10.845   9.500  1.00 10.00      A   
ATOM   3379  O   MET   397       8.095 -11.036   8.445  1.00 10.00      A   
ATOM   3380  N   GLY   398       6.226 -10.460   9.546  1.00 10.00      A   
ATOM   3381  HN  GLY   398       5.790 -10.328  10.418  1.00 10.00      A   
ATOM   3382  CA  GLY   398       5.478 -10.228   8.330  1.00 10.00      A   
ATOM   3383  C   GLY   398       4.762  -8.895   8.356  1.00 10.00      A   
ATOM   3384  O   GLY   398       4.788  -8.190   9.365  1.00 10.00      A   
ATOM   3385  N   SER   399       4.135  -8.542   7.248  1.00 10.00      A   
ATOM   3386  HN  SER   399       4.163  -9.137   6.473  1.00 10.00      A   
ATOM   3387  CA  SER   399       3.402  -7.290   7.148  1.00 10.00      A   
ATOM   3388  CB  SER   399       4.136  -6.315   6.225  1.00 10.00      A   
ATOM   3389  OG  SER   399       5.498  -6.194   6.601  1.00 10.00      A   
ATOM   3390  HG  SER   399       5.678  -5.280   6.860  1.00 10.00      A   
ATOM   3391  C   SER   399       1.988  -7.545   6.642  1.00 10.00      A   
ATOM   3392  O   SER   399       1.790  -8.258   5.655  1.00 10.00      A   
ATOM   3393  N   VAL   400       1.007  -6.979   7.326  1.00 10.00      A   
ATOM   3394  HN  VAL   400       1.226  -6.412   8.100  1.00 10.00      A   
ATOM   3395  CA  VAL   400      -0.386  -7.155   6.949  1.00 10.00      A   
ATOM   3396  CB  VAL   400      -1.206  -7.842   8.064  1.00 10.00      A   
ATOM   3397  CG1 VAL   400      -0.799  -9.302   8.206  1.00 10.00      A   
ATOM   3398  CG2 VAL   400      -1.046  -7.110   9.389  1.00 10.00      A   
ATOM   3399  C   VAL   400      -1.028  -5.824   6.583  1.00 10.00      A   
ATOM   3400  O   VAL   400      -0.466  -4.757   6.853  1.00 10.00      A   
ATOM   3401  N   LEU   401      -2.197  -5.892   5.966  1.00 10.00      A   
ATOM   3402  HN  LEU   401      -2.592  -6.773   5.784  1.00 10.00      A   
ATOM   3403  CA  LEU   401      -2.921  -4.699   5.557  1.00 10.00      A   
ATOM   3404  CB  LEU   401      -3.639  -4.952   4.229  1.00 10.00      A   
ATOM   3405  CG  LEU   401      -2.743  -5.270   3.028  1.00 10.00      A   
ATOM   3406  CD1 LEU   401      -3.585  -5.634   1.816  1.00 10.00      A   
ATOM   3407  CD2 LEU   401      -1.830  -4.094   2.714  1.00 10.00      A   
ATOM   3408  C   LEU   401      -3.929  -4.289   6.622  1.00 10.00      A   
ATOM   3409  O   LEU   401      -4.557  -5.141   7.255  1.00 10.00      A   
ATOM   3410  N   ASN   402      -4.082  -2.987   6.815  1.00 10.00      A   
ATOM   3411  HN  ASN   402      -3.568  -2.357   6.259  1.00 10.00      A   
ATOM   3412  CA  ASN   402      -5.014  -2.459   7.804  1.00 10.00      A   
ATOM   3413  CB  ASN   402      -4.269  -1.972   9.049  1.00 10.00      A   
ATOM   3414  CG  ASN   402      -5.194  -1.749  10.233  1.00 10.00      A   
ATOM   3415  OD1 ASN   402      -6.184  -2.455  10.403  1.00 10.00      A   
ATOM   3416  ND2 ASN   402      -4.879  -0.763  11.056  1.00 10.00      A   
ATOM   3417 HD21 ASN   402      -4.070  -0.233  10.860  1.00 10.00      A   
ATOM   3418 HD22 ASN   402      -5.460  -0.598  11.825  1.00 10.00      A   
ATOM   3419  C   ASN   402      -5.828  -1.320   7.202  1.00 10.00      A   
ATOM   3420  O   ASN   402      -5.270  -0.330   6.718  1.00 10.00      A   
ATOM   3421  N   LEU   403      -7.142  -1.464   7.230  1.00 10.00      A   
ATOM   3422  HN  LEU   403      -7.529  -2.262   7.655  1.00 10.00      A   
ATOM   3423  CA  LEU   403      -8.034  -0.463   6.673  1.00 10.00      A   
ATOM   3424  CB  LEU   403      -9.230  -1.131   5.989  1.00 10.00      A   
ATOM   3425  CG  LEU   403     -10.231  -0.198   5.303  1.00 10.00      A   
ATOM   3426  CD1 LEU   403      -9.555   0.615   4.209  1.00 10.00      A   
ATOM   3427  CD2 LEU   403     -11.392  -0.995   4.734  1.00 10.00      A   
ATOM   3428  C   LEU   403      -8.500   0.521   7.738  1.00 10.00      A   
ATOM   3429  O   LEU   403      -9.231   0.160   8.662  1.00 10.00      A   
ATOM   3430  N   VAL   404      -8.060   1.763   7.607  1.00 10.00      A   
ATOM   3431  HN  VAL   404      -7.467   1.980   6.857  1.00 10.00      A   
ATOM   3432  CA  VAL   404      -8.431   2.816   8.541  1.00 10.00      A   
ATOM   3433  CB  VAL   404      -7.221   3.290   9.381  1.00 10.00      A   
ATOM   3434  CG1 VAL   404      -7.653   4.269  10.464  1.00 10.00      A   
ATOM   3435  CG2 VAL   404      -6.481   2.109   9.990  1.00 10.00      A   
ATOM   3436  C   VAL   404      -8.989   4.006   7.770  1.00 10.00      A   
ATOM   3437  O   VAL   404      -8.326   4.536   6.874  1.00 10.00      A   
ATOM   3438  N   SER   405     -10.206   4.412   8.101  1.00 10.00      A   
ATOM   3439  HN  SER   405     -10.697   3.938   8.811  1.00 10.00      A   
ATOM   3440  CA  SER   405     -10.834   5.544   7.435  1.00 10.00      A   
ATOM   3441  CB  SER   405     -12.327   5.574   7.751  1.00 10.00      A   
ATOM   3442  OG  SER   405     -12.707   4.434   8.509  1.00 10.00      A   
ATOM   3443  HG  SER   405     -12.952   3.717   7.908  1.00 10.00      A   
ATOM   3444  C   SER   405     -10.163   6.854   7.853  1.00 10.00      A   
ATOM   3445  O   SER   405      -9.504   6.917   8.896  1.00 10.00      A   
ATOM   3446  N   THR   406     -10.336   7.895   7.044  1.00 10.00      A   
ATOM   3447  HN  THR   406     -10.873   7.786   6.225  1.00 10.00      A   
ATOM   3448  CA  THR   406      -9.741   9.201   7.317  1.00 10.00      A   
ATOM   3449  CB  THR   406      -9.937  10.148   6.119  1.00 10.00      A   
ATOM   3450  OG1 THR   406      -9.932   9.376   4.913  1.00 10.00      A   
ATOM   3451  HG1 THR   406     -10.242   9.924   4.180  1.00 10.00      A   
ATOM   3452  CG2 THR   406      -8.811  11.168   6.050  1.00 10.00      A   
ATOM   3453  C   THR   406     -10.322   9.837   8.582  1.00 10.00      A   
ATOM   3454  O   THR   406      -9.747  10.774   9.136  1.00 10.00      A   
ATOM   3455  N   ASP   407     -11.458   9.318   9.033  1.00 10.00      A   
ATOM   3456  HN  ASP   407     -11.870   8.577   8.544  1.00 10.00      A   
ATOM   3457  CA  ASP   407     -12.108   9.828  10.236  1.00 10.00      A   
ATOM   3458  CB  ASP   407     -13.592   9.445  10.263  1.00 10.00      A   
ATOM   3459  CG  ASP   407     -14.464  10.338   9.400  1.00 10.00      A   
ATOM   3460  OD1 ASP   407     -14.066  11.488   9.122  1.00 10.00      A   
ATOM   3461  OD2 ASP   407     -15.562   9.895   8.999  1.00 10.00      A   
ATOM   3462  C   ASP   407     -11.414   9.292  11.483  1.00 10.00      A   
ATOM   3463  O   ASP   407     -11.545   9.852  12.569  1.00 10.00      A   
ATOM   3464  N   GLY   408     -10.677   8.199  11.315  1.00 10.00      A   
ATOM   3465  HN  GLY   408     -10.599   7.807  10.419  1.00 10.00      A   
ATOM   3466  CA  GLY   408      -9.962   7.595  12.426  1.00 10.00      A   
ATOM   3467  C   GLY   408     -10.876   6.897  13.417  1.00 10.00      A   
ATOM   3468  O   GLY   408     -10.495   6.666  14.564  1.00 10.00      A   
ATOM   3469  N   ARG   409     -12.079   6.554  12.979  1.00 10.00      A   
ATOM   3470  HN  ARG   409     -12.330   6.757  12.053  1.00 10.00      A   
ATOM   3471  CA  ARG   409     -13.037   5.882  13.849  1.00 10.00      A   
ATOM   3472  CB  ARG   409     -14.459   6.396  13.600  1.00 10.00      A   
ATOM   3473  CG  ARG   409     -14.626   7.892  13.809  1.00 10.00      A   
ATOM   3474  CD  ARG   409     -16.094   8.288  13.854  1.00 10.00      A   
ATOM   3475  NE  ARG   409     -16.772   8.089  12.570  1.00 10.00      A   
ATOM   3476  HE  ARG   409     -16.366   7.453  11.940  1.00 10.00      A   
ATOM   3477  CZ  ARG   409     -17.898   8.711  12.221  1.00 10.00      A   
ATOM   3478  NH1 ARG   409     -18.468   9.576  13.052  1.00 10.00      A   
ATOM   3479 HH11 ARG   409     -18.041   9.773  13.984  1.00 10.00      A   
ATOM   3480 HH12 ARG   409     -19.352  10.063  12.777  1.00 10.00      A   
ATOM   3481  NH2 ARG   409     -18.448   8.472  11.040  1.00 10.00      A   
ATOM   3482 HH21 ARG   409     -18.002   7.789  10.382  1.00 10.00      A   
ATOM   3483 HH22 ARG   409     -19.329   8.961  10.761  1.00 10.00      A   
ATOM   3484  C   ARG   409     -12.987   4.372  13.653  1.00 10.00      A   
ATOM   3485  O   ARG   409     -13.006   3.605  14.618  1.00 10.00      A   
ATOM   3486  N   PHE   410     -12.909   3.949  12.403  1.00 10.00      A   
ATOM   3487  HN  PHE   410     -12.870   4.605  11.674  1.00 10.00      A   
ATOM   3488  CA  PHE   410     -12.870   2.530  12.087  1.00 10.00      A   
ATOM   3489  CB  PHE   410     -13.916   2.180  11.027  1.00 10.00      A   
ATOM   3490  CG  PHE   410     -14.138   0.703  10.867  1.00 10.00      A   
ATOM   3491  CD1 PHE   410     -14.765  -0.027  11.864  1.00 10.00      A   
ATOM   3492  CD2 PHE   410     -13.716   0.045   9.725  1.00 10.00      A   
ATOM   3493  CE1 PHE   410     -14.967  -1.385  11.723  1.00 10.00      A   
ATOM   3494  CE2 PHE   410     -13.915  -1.313   9.578  1.00 10.00      A   
ATOM   3495  CZ  PHE   410     -14.542  -2.029  10.578  1.00 10.00      A   
ATOM   3496  C   PHE   410     -11.483   2.097  11.629  1.00 10.00      A   
ATOM   3497  O   PHE   410     -10.888   2.713  10.742  1.00 10.00      A   
ATOM   3498  N   LYS   411     -10.969   1.051  12.267  1.00 10.00      A   
ATOM   3499  HN  LYS   411     -11.488   0.635  12.988  1.00 10.00      A   
ATOM   3500  CA  LYS   411      -9.661   0.499  11.942  1.00 10.00      A   
ATOM   3501  CB  LYS   411      -8.604   0.979  12.951  1.00 10.00      A   
ATOM   3502  CG  LYS   411      -8.782   2.411  13.435  1.00 10.00      A   
ATOM   3503  CD  LYS   411      -7.620   2.853  14.306  1.00 10.00      A   
ATOM   3504  CE  LYS   411      -7.936   4.156  15.023  1.00 10.00      A   
ATOM   3505  NZ  LYS   411      -6.736   4.741  15.673  1.00 10.00      A   
ATOM   3506  HZ1 LYS   411      -7.020   5.442  16.386  1.00 10.00      A   
ATOM   3507  HZ2 LYS   411      -6.138   5.213  14.963  1.00 10.00      A   
ATOM   3508  HZ3 LYS   411      -6.174   3.995  16.141  1.00 10.00      A   
ATOM   3509  C   LYS   411      -9.736  -1.026  11.984  1.00 10.00      A   
ATOM   3510  O   LYS   411      -9.768  -1.616  13.066  1.00 10.00      A   
ATOM   3511  N   ALA   412      -9.790  -1.660  10.820  1.00 10.00      A   
ATOM   3512  HN  ALA   412      -9.756  -1.138   9.984  1.00 10.00      A   
ATOM   3513  CA  ALA   412      -9.873  -3.117  10.748  1.00 10.00      A   
ATOM   3514  CB  ALA   412     -11.286  -3.559  10.404  1.00 10.00      A   
ATOM   3515  C   ALA   412      -8.883  -3.672   9.736  1.00 10.00      A   
ATOM   3516  O   ALA   412      -8.713  -3.115   8.654  1.00 10.00      A   
ATOM   3517  N   ARG   413      -8.239  -4.773  10.090  1.00 10.00      A   
ATOM   3518  HN  ARG   413      -8.432  -5.181  10.960  1.00 10.00      A   
ATOM   3519  CA  ARG   413      -7.256  -5.396   9.216  1.00 10.00      A   
ATOM   3520  CB  ARG   413      -6.332  -6.319  10.010  1.00 10.00      A   
ATOM   3521  CG  ARG   413      -5.614  -5.646  11.166  1.00 10.00      A   
ATOM   3522  CD  ARG   413      -4.448  -6.494  11.643  1.00 10.00      A   
ATOM   3523  NE  ARG   413      -3.953  -6.074  12.951  1.00 10.00      A   
ATOM   3524  HE  ARG   413      -4.497  -6.316  13.734  1.00 10.00      A   
ATOM   3525  CZ  ARG   413      -2.826  -5.387  13.136  1.00 10.00      A   
ATOM   3526  NH1 ARG   413      -2.088  -5.028  12.091  1.00 10.00      A   
ATOM   3527 HH11 ARG   413      -1.201  -4.496  12.233  1.00 10.00      A   
ATOM   3528 HH12 ARG   413      -2.390  -5.277  11.125  1.00 10.00      A   
ATOM   3529  NH2 ARG   413      -2.433  -5.069  14.366  1.00 10.00      A   
ATOM   3530 HH21 ARG   413      -1.552  -4.532  14.513  1.00 10.00      A   
ATOM   3531 HH22 ARG   413      -3.002  -5.358  15.193  1.00 10.00      A   
ATOM   3532  C   ARG   413      -7.928  -6.187   8.102  1.00 10.00      A   
ATOM   3533  O   ARG   413      -9.053  -6.669   8.256  1.00 10.00      A   
ATOM   3534  N   LEU   414      -7.228  -6.317   6.987  1.00 10.00      A   
ATOM   3535  HN  LEU   414      -6.334  -5.910   6.934  1.00 10.00      A   
ATOM   3536  CA  LEU   414      -7.734  -7.059   5.845  1.00 10.00      A   
ATOM   3537  CB  LEU   414      -7.362  -6.349   4.540  1.00 10.00      A   
ATOM   3538  CG  LEU   414      -8.088  -5.036   4.246  1.00 10.00      A   
ATOM   3539  CD1 LEU   414      -7.724  -4.541   2.859  1.00 10.00      A   
ATOM   3540  CD2 LEU   414      -9.595  -5.212   4.374  1.00 10.00      A   
ATOM   3541  C   LEU   414      -7.153  -8.470   5.853  1.00 10.00      A   
ATOM   3542  O   LEU   414      -6.128  -8.706   6.495  1.00 10.00      A   
ATOM   3543  N   PRO   415      -7.809  -9.420   5.157  1.00 10.00      A   
ATOM   3544  CA  PRO   415      -7.353 -10.813   5.075  1.00 10.00      A   
ATOM   3545  CB  PRO   415      -8.129 -11.354   3.876  1.00 10.00      A   
ATOM   3546  CG  PRO   415      -9.405 -10.587   3.895  1.00 10.00      A   
ATOM   3547  CD  PRO   415      -9.063  -9.214   4.408  1.00 10.00      A   
ATOM   3548  C   PRO   415      -5.856 -10.916   4.808  1.00 10.00      A   
ATOM   3549  O   PRO   415      -5.337 -10.308   3.868  1.00 10.00      A   
ATOM   3550  N   ALA   416      -5.168 -11.679   5.643  1.00 10.00      A   
ATOM   3551  HN  ALA   416      -5.642 -12.139   6.367  1.00 10.00      A   
ATOM   3552  CA  ALA   416      -3.733 -11.859   5.507  1.00 10.00      A   
ATOM   3553  CB  ALA   416      -3.166 -12.567   6.728  1.00 10.00      A   
ATOM   3554  C   ALA   416      -3.392 -12.629   4.240  1.00 10.00      A   
ATOM   3555  O   ALA   416      -4.222 -13.368   3.703  1.00 10.00      A   
ATOM   3556  N   THR   417      -2.180 -12.439   3.758  1.00 10.00      A   
ATOM   3557  HN  THR   417      -1.572 -11.825   4.222  1.00 10.00      A   
ATOM   3558  CA  THR   417      -1.717 -13.119   2.563  1.00 10.00      A   
ATOM   3559  CB  THR   417      -0.841 -12.183   1.706  1.00 10.00      A   
ATOM   3560  OG1 THR   417       0.189 -11.616   2.524  1.00 10.00      A   
ATOM   3561  HG1 THR   417      -0.145 -10.816   2.946  1.00 10.00      A   
ATOM   3562  CG2 THR   417      -1.674 -11.063   1.104  1.00 10.00      A   
ATOM   3563  C   THR   417      -0.893 -14.339   2.963  1.00 10.00      A   
ATOM   3564  O   THR   417      -0.790 -14.666   4.147  1.00 10.00      A   
ATOM   3565  N   ASP   418      -0.303 -15.005   1.982  1.00 10.00      A   
ATOM   3566  HN  ASP   418      -0.441 -14.714   1.054  1.00 10.00      A   
ATOM   3567  CA  ASP   418       0.526 -16.176   2.242  1.00 10.00      A   
ATOM   3568  CB  ASP   418       0.375 -17.213   1.124  1.00 10.00      A   
ATOM   3569  CG  ASP   418       0.674 -16.653  -0.253  1.00 10.00      A   
ATOM   3570  OD1 ASP   418      -0.137 -15.847  -0.757  1.00 10.00      A   
ATOM   3571  OD2 ASP   418       1.710 -17.026  -0.843  1.00 10.00      A   
ATOM   3572  C   ASP   418       1.989 -15.778   2.409  1.00 10.00      A   
ATOM   3573  O   ASP   418       2.881 -16.631   2.463  1.00 10.00      A   
ATOM   3574  N   GLY   419       2.226 -14.478   2.510  1.00 10.00      A   
ATOM   3575  HN  GLY   419       1.475 -13.849   2.480  1.00 10.00      A   
ATOM   3576  CA  GLY   419       3.574 -13.979   2.672  1.00 10.00      A   
ATOM   3577  C   GLY   419       3.596 -12.619   3.335  1.00 10.00      A   
ATOM   3578  O   GLY   419       2.749 -12.324   4.179  1.00 10.00      A   
ATOM   3579  N   GLN   420       4.563 -11.795   2.957  1.00 10.00      A   
ATOM   3580  HN  GLN   420       5.209 -12.095   2.283  1.00 10.00      A   
ATOM   3581  CA  GLN   420       4.696 -10.458   3.515  1.00 10.00      A   
ATOM   3582  CB  GLN   420       6.114 -10.256   4.060  1.00 10.00      A   
ATOM   3583  CG  GLN   420       6.442  -8.823   4.449  1.00 10.00      A   
ATOM   3584  CD  GLN   420       7.700  -8.709   5.289  1.00 10.00      A   
ATOM   3585  OE1 GLN   420       8.627  -9.513   5.166  1.00 10.00      A   
ATOM   3586  NE2 GLN   420       7.738  -7.709   6.152  1.00 10.00      A   
ATOM   3587 HE21 GLN   420       6.955  -7.106   6.201  1.00 10.00      A   
ATOM   3588 HE22 GLN   420       8.535  -7.605   6.712  1.00 10.00      A   
ATOM   3589  C   GLN   420       4.376  -9.408   2.456  1.00 10.00      A   
ATOM   3590  O   GLN   420       4.879  -9.478   1.335  1.00 10.00      A   
ATOM   3591  N   VAL   421       3.530  -8.451   2.811  1.00 10.00      A   
ATOM   3592  HN  VAL   421       3.156  -8.453   3.716  1.00 10.00      A   
ATOM   3593  CA  VAL   421       3.144  -7.387   1.892  1.00 10.00      A   
ATOM   3594  CB  VAL   421       1.743  -6.831   2.228  1.00 10.00      A   
ATOM   3595  CG1 VAL   421       1.363  -5.699   1.283  1.00 10.00      A   
ATOM   3596  CG2 VAL   421       0.701  -7.937   2.184  1.00 10.00      A   
ATOM   3597  C   VAL   421       4.162  -6.250   1.935  1.00 10.00      A   
ATOM   3598  O   VAL   421       4.476  -5.729   3.005  1.00 10.00      A   
ATOM   3599  N   LYS   422       4.681  -5.881   0.774  1.00 10.00      A   
ATOM   3600  HN  LYS   422       4.399  -6.346  -0.048  1.00 10.00      A   
ATOM   3601  CA  LYS   422       5.661  -4.810   0.678  1.00 10.00      A   
ATOM   3602  CB  LYS   422       7.007  -5.377   0.214  1.00 10.00      A   
ATOM   3603  CG  LYS   422       8.222  -4.669   0.791  1.00 10.00      A   
ATOM   3604  CD  LYS   422       9.512  -5.289   0.277  1.00 10.00      A   
ATOM   3605  CE  LYS   422      10.725  -4.788   1.049  1.00 10.00      A   
ATOM   3606  NZ  LYS   422      10.888  -3.314   0.942  1.00 10.00      A   
ATOM   3607  HZ1 LYS   422      11.773  -3.016   1.400  1.00 10.00      A   
ATOM   3608  HZ2 LYS   422      10.091  -2.828   1.421  1.00 10.00      A   
ATOM   3609  HZ3 LYS   422      10.909  -3.023  -0.056  1.00 10.00      A   
ATOM   3610  C   LYS   422       5.182  -3.732  -0.296  1.00 10.00      A   
ATOM   3611  O   LYS   422       4.878  -4.030  -1.453  1.00 10.00      A   
ATOM   3612  N   PHE   423       5.116  -2.488   0.188  1.00 10.00      A   
ATOM   3613  HN  PHE   423       5.363  -2.336   1.123  1.00 10.00      A   
ATOM   3614  CA  PHE   423       4.683  -1.339  -0.618  1.00 10.00      A   
ATOM   3615  CB  PHE   423       5.688  -1.018  -1.735  1.00 10.00      A   
ATOM   3616  CG  PHE   423       6.982  -0.420  -1.268  1.00 10.00      A   
ATOM   3617  CD1 PHE   423       8.065  -1.228  -0.966  1.00 10.00      A   
ATOM   3618  CD2 PHE   423       7.117   0.951  -1.140  1.00 10.00      A   
ATOM   3619  CE1 PHE   423       9.260  -0.679  -0.543  1.00 10.00      A   
ATOM   3620  CE2 PHE   423       8.309   1.507  -0.717  1.00 10.00      A   
ATOM   3621  CZ  PHE   423       9.382   0.690  -0.418  1.00 10.00      A   
ATOM   3622  C   PHE   423       3.275  -1.517  -1.198  1.00 10.00      A   
ATOM   3623  O   PHE   423       3.115  -1.950  -2.341  1.00 10.00      A   
ATOM   3624  N   PRO   424       2.234  -1.196  -0.413  1.00 10.00      A   
ATOM   3625  CA  PRO   424       0.848  -1.307  -0.853  1.00 10.00      A   
ATOM   3626  CB  PRO   424       0.119  -1.566   0.463  1.00 10.00      A   
ATOM   3627  CG  PRO   424       0.897  -0.792   1.476  1.00 10.00      A   
ATOM   3628  CD  PRO   424       2.322  -0.714   0.975  1.00 10.00      A   
ATOM   3629  C   PRO   424       0.343  -0.006  -1.481  1.00 10.00      A   
ATOM   3630  O   PRO   424       0.847   1.078  -1.182  1.00 10.00      A   
ATOM   3631  N   ALA   425      -0.642  -0.124  -2.361  1.00 10.00      A   
ATOM   3632  HN  ALA   425      -0.980  -1.019  -2.580  1.00 10.00      A   
ATOM   3633  CA  ALA   425      -1.225   1.035  -3.028  1.00 10.00      A   
ATOM   3634  CB  ALA   425      -0.428   1.385  -4.273  1.00 10.00      A   
ATOM   3635  C   ALA   425      -2.691   0.781  -3.385  1.00 10.00      A   
ATOM   3636  O   ALA   425      -3.156  -0.364  -3.375  1.00 10.00      A   
ATOM   3637  N   TRP   426      -3.411   1.848  -3.705  1.00 10.00      A   
ATOM   3638  HN  TRP   426      -2.977   2.727  -3.727  1.00 10.00      A   
ATOM   3639  CA  TRP   426      -4.822   1.751  -4.060  1.00 10.00      A   
ATOM   3640  CB  TRP   426      -5.652   2.659  -3.139  1.00 10.00      A   
ATOM   3641  CG  TRP   426      -7.066   2.202  -2.904  1.00 10.00      A   
ATOM   3642  CD1 TRP   426      -8.002   1.891  -3.849  1.00 10.00      A   
ATOM   3643  CD2 TRP   426      -7.708   2.024  -1.636  1.00 10.00      A   
ATOM   3644  NE1 TRP   426      -9.182   1.525  -3.248  1.00 10.00      A   
ATOM   3645  HE1 TRP   426     -10.005   1.252  -3.720  1.00 10.00      A   
ATOM   3646  CE2 TRP   426      -9.027   1.597  -1.889  1.00 10.00      A   
ATOM   3647  CE3 TRP   426      -7.294   2.181  -0.310  1.00 10.00      A   
ATOM   3648  CZ2 TRP   426      -9.933   1.325  -0.867  1.00 10.00      A   
ATOM   3649  CZ3 TRP   426      -8.194   1.911   0.703  1.00 10.00      A   
ATOM   3650  CH2 TRP   426      -9.498   1.489   0.420  1.00 10.00      A   
ATOM   3651  C   TRP   426      -5.014   2.177  -5.513  1.00 10.00      A   
ATOM   3652  O   TRP   426      -4.346   3.097  -5.985  1.00 10.00      A   
ATOM   3653  N   SER   427      -5.906   1.503  -6.224  1.00 10.00      A   
ATOM   3654  HN  SER   427      -6.404   0.767  -5.805  1.00 10.00      A   
ATOM   3655  CA  SER   427      -6.172   1.840  -7.614  1.00 10.00      A   
ATOM   3656  CB  SER   427      -6.626   0.593  -8.381  1.00 10.00      A   
ATOM   3657  OG  SER   427      -7.895   0.153  -7.926  1.00 10.00      A   
ATOM   3658  HG  SER   427      -8.270   0.827  -7.344  1.00 10.00      A   
ATOM   3659  C   SER   427      -7.254   2.914  -7.684  1.00 10.00      A   
ATOM   3660  O   SER   427      -8.082   3.016  -6.778  1.00 10.00      A   
ATOM   3661  N   PRO   428      -7.260   3.733  -8.750  1.00 10.00      A   
ATOM   3662  CA  PRO   428      -8.263   4.790  -8.924  1.00 10.00      A   
ATOM   3663  CB  PRO   428      -7.719   5.597 -10.107  1.00 10.00      A   
ATOM   3664  CG  PRO   428      -6.899   4.623 -10.878  1.00 10.00      A   
ATOM   3665  CD  PRO   428      -6.290   3.701  -9.860  1.00 10.00      A   
ATOM   3666  C   PRO   428      -9.636   4.210  -9.263  1.00 10.00      A   
ATOM   3667  O   PRO   428      -9.913   3.038  -8.996  1.00 10.00      A   
ATOM   3668  N   TYR   429     -10.494   5.029  -9.855  1.00 10.00      A   
ATOM   3669  HN  TYR   429     -10.219   5.948 -10.060  1.00 10.00      A   
ATOM   3670  CA  TYR   429     -11.828   4.582 -10.226  1.00 10.00      A   
ATOM   3671  CB  TYR   429     -12.720   5.763 -10.615  1.00 10.00      A   
ATOM   3672  CG  TYR   429     -13.042   6.683  -9.459  1.00 10.00      A   
ATOM   3673  CD1 TYR   429     -12.615   8.005  -9.458  1.00 10.00      A   
ATOM   3674  CD2 TYR   429     -13.768   6.228  -8.365  1.00 10.00      A   
ATOM   3675  CE1 TYR   429     -12.905   8.847  -8.400  1.00 10.00      A   
ATOM   3676  CE2 TYR   429     -14.062   7.064  -7.304  1.00 10.00      A   
ATOM   3677  CZ  TYR   429     -13.628   8.372  -7.327  1.00 10.00      A   
ATOM   3678  OH  TYR   429     -13.918   9.208  -6.273  1.00 10.00      A   
ATOM   3679  HH  TYR   429     -14.300  10.031  -6.607  1.00 10.00      A   
ATOM   3680  C   TYR   429     -11.756   3.561 -11.356  1.00 10.00      A   
ATOM   3681  O   TYR   429     -11.201   3.838 -12.422  1.00 10.00      A   
ATOM   3682  N   LEU   430     -12.296   2.377 -11.102  1.00 10.00      A   
ATOM   3683  HN  LEU   430     -12.720   2.221 -10.233  1.00 10.00      A   
ATOM   3684  CB  LEU   430     -11.944  -0.030 -11.423  1.00 10.00      A   
ATOM   3685  CG  LEU   430     -10.584  -0.113 -10.721  1.00 10.00      A   
ATOM   3686  CD1 LEU   430     -10.396  -1.483 -10.090  1.00 10.00      A   
ATOM   3687  CD2 LEU   430      -9.451   0.185 -11.694  1.00 10.00      A   
ATOM   3688  CA  LEU   430     -12.295   1.306 -12.085  1.00 10.00      A   
ATOM   3689  C   LEU   430     -13.655   1.210 -12.756  1.00 10.00      A   
ATOM   3690  O   LEU   430     -14.664   1.043 -12.036  1.00 10.00      A   
ATOM   3691  OXT LEU   430     -13.715   1.303 -14.001  1.00 10.00      A   
ATOM   3692  CB  ASN    68      26.126 -17.985  14.758  1.00 10.00      B   
ATOM   3693  CG  ASN    68      24.920 -18.870  14.491  1.00 10.00      B   
ATOM   3694  OD1 ASN    68      24.068 -18.552  13.664  1.00 10.00      B   
ATOM   3695  ND2 ASN    68      24.837 -19.986  15.196  1.00 10.00      B   
ATOM   3696 HD21 ASN    68      25.549 -20.181  15.842  1.00 10.00      B   
ATOM   3697 HD22 ASN    68      24.068 -20.575  15.045  1.00 10.00      B   
ATOM   3698  C   ASN    68      25.715 -16.211  13.023  1.00 10.00      B   
ATOM   3699  O   ASN    68      26.343 -16.871  12.194  1.00 10.00      B   
ATOM   3700  N   ASN    68      24.633 -16.064  15.250  1.00 10.00      B   
ATOM   3701  HT1 ASN    68      23.780 -16.385  14.747  1.00 10.00      B   
ATOM   3702  HT2 ASN    68      24.608 -15.029  15.334  1.00 10.00      B   
ATOM   3703  HT3 ASN    68      24.627 -16.474  16.206  1.00 10.00      B   
ATOM   3704  CA  ASN    68      25.849 -16.494  14.517  1.00 10.00      B   
ATOM   3705  N   ASN    69      24.901 -15.219  12.685  1.00 10.00      B   
ATOM   3706  HN  ASN    69      24.441 -14.713  13.389  1.00 10.00      B   
ATOM   3707  CA  ASN    69      24.669 -14.855  11.292  1.00 10.00      B   
ATOM   3708  CB  ASN    69      23.648 -15.810  10.655  1.00 10.00      B   
ATOM   3709  CG  ASN    69      22.281 -15.788  11.327  1.00 10.00      B   
ATOM   3710  OD1 ASN    69      22.153 -15.493  12.519  1.00 10.00      B   
ATOM   3711  ND2 ASN    69      21.249 -16.113  10.565  1.00 10.00      B   
ATOM   3712 HD21 ASN    69      21.423 -16.341   9.620  1.00 10.00      B   
ATOM   3713 HD22 ASN    69      20.356 -16.117  10.969  1.00 10.00      B   
ATOM   3714  C   ASN    69      24.185 -13.413  11.172  1.00 10.00      B   
ATOM   3715  O   ASN    69      23.502 -13.057  10.211  1.00 10.00      B   
ATOM   3716  N   ILE    70      24.553 -12.585  12.144  1.00 10.00      B   
ATOM   3717  HN  ILE    70      25.122 -12.920  12.870  1.00 10.00      B   
ATOM   3718  CA  ILE    70      24.148 -11.184  12.152  1.00 10.00      B   
ATOM   3719  CB  ILE    70      23.174 -10.880  13.314  1.00 10.00      B   
ATOM   3720  CG1 ILE    70      22.008 -11.876  13.319  1.00 10.00      B   
ATOM   3721  CG2 ILE    70      22.658  -9.452  13.214  1.00 10.00      B   
ATOM   3722  CD1 ILE    70      21.217 -11.886  14.609  1.00 10.00      B   
ATOM   3723  C   ILE    70      25.367 -10.269  12.268  1.00 10.00      B   
ATOM   3724  O   ILE    70      26.049 -10.256  13.295  1.00 10.00      B   
ATOM   3725  N   VAL    71      25.637  -9.512  11.212  1.00 10.00      B   
ATOM   3726  HN  VAL    71      25.052  -9.570  10.424  1.00 10.00      B   
ATOM   3727  CA  VAL    71      26.768  -8.589  11.192  1.00 10.00      B   
ATOM   3728  CB  VAL    71      27.504  -8.610   9.832  1.00 10.00      B   
ATOM   3729  CG1 VAL    71      28.737  -7.714   9.870  1.00 10.00      B   
ATOM   3730  CG2 VAL    71      27.895 -10.028   9.459  1.00 10.00      B   
ATOM   3731  C   VAL    71      26.283  -7.172  11.470  1.00 10.00      B   
ATOM   3732  O   VAL    71      25.455  -6.640  10.730  1.00 10.00      B   
ATOM   3733  N   TYR    72      26.789  -6.573  12.538  1.00 10.00      B   
ATOM   3734  HN  TYR    72      27.444  -7.049  13.087  1.00 10.00      B   
ATOM   3735  CA  TYR    72      26.400  -5.220  12.914  1.00 10.00      B   
ATOM   3736  CB  TYR    72      26.465  -5.046  14.433  1.00 10.00      B   
ATOM   3737  CG  TYR    72      25.319  -5.703  15.172  1.00 10.00      B   
ATOM   3738  CD1 TYR    72      25.382  -7.036  15.554  1.00 10.00      B   
ATOM   3739  CD2 TYR    72      24.172  -4.986  15.486  1.00 10.00      B   
ATOM   3740  CE1 TYR    72      24.335  -7.636  16.227  1.00 10.00      B   
ATOM   3741  CE2 TYR    72      23.122  -5.578  16.159  1.00 10.00      B   
ATOM   3742  CZ  TYR    72      23.208  -6.902  16.526  1.00 10.00      B   
ATOM   3743  OH  TYR    72      22.164  -7.496  17.195  1.00 10.00      B   
ATOM   3744  HH  TYR    72      22.480  -7.845  18.035  1.00 10.00      B   
ATOM   3745  C   TYR    72      27.272  -4.180  12.218  1.00 10.00      B   
ATOM   3746  O   TYR    72      28.475  -4.381  12.039  1.00 10.00      B   
ATOM   3747  N   PHE    73      26.650  -3.078  11.817  1.00 10.00      B   
ATOM   3748  HN  PHE    73      25.684  -2.989  11.979  1.00 10.00      B   
ATOM   3749  CA  PHE    73      27.351  -1.995  11.137  1.00 10.00      B   
ATOM   3750  CB  PHE    73      26.814  -1.830   9.712  1.00 10.00      B   
ATOM   3751  CG  PHE    73      27.075  -3.013   8.822  1.00 10.00      B   
ATOM   3752  CD1 PHE    73      26.142  -4.031   8.703  1.00 10.00      B   
ATOM   3753  CD2 PHE    73      28.255  -3.108   8.105  1.00 10.00      B   
ATOM   3754  CE1 PHE    73      26.381  -5.120   7.886  1.00 10.00      B   
ATOM   3755  CE2 PHE    73      28.501  -4.194   7.286  1.00 10.00      B   
ATOM   3756  CZ  PHE    73      27.562  -5.201   7.175  1.00 10.00      B   
ATOM   3757  C   PHE    73      27.210  -0.685  11.915  1.00 10.00      B   
ATOM   3758  O   PHE    73      26.756  -0.680  13.064  1.00 10.00      B   
ATOM   3759  N   ASP    74      27.596   0.424  11.284  1.00 10.00      B   
ATOM   3760  HN  ASP    74      27.930   0.360  10.363  1.00 10.00      B   
ATOM   3761  CA  ASP    74      27.520   1.739  11.919  1.00 10.00      B   
ATOM   3762  CB  ASP    74      28.918   2.287  12.216  1.00 10.00      B   
ATOM   3763  CG  ASP    74      29.440   1.852  13.566  1.00 10.00      B   
ATOM   3764  OD1 ASP    74      28.748   2.087  14.581  1.00 10.00      B   
ATOM   3765  OD2 ASP    74      30.548   1.270  13.619  1.00 10.00      B   
ATOM   3766  C   ASP    74      26.747   2.729  11.057  1.00 10.00      B   
ATOM   3767  O   ASP    74      26.245   2.376   9.990  1.00 10.00      B   
ATOM   3768  N   LEU    75      26.656   3.969  11.526  1.00 10.00      B   
ATOM   3769  HN  LEU    75      27.087   4.188  12.382  1.00 10.00      B   
ATOM   3770  CA  LEU    75      25.941   5.019  10.807  1.00 10.00      B   
ATOM   3771  CB  LEU    75      25.767   6.257  11.690  1.00 10.00      B   
ATOM   3772  CG  LEU    75      25.036   7.446  11.059  1.00 10.00      B   
ATOM   3773  CD1 LEU    75      23.605   7.073  10.691  1.00 10.00      B   
ATOM   3774  CD2 LEU    75      25.056   8.641  11.998  1.00 10.00      B   
ATOM   3775  C   LEU    75      26.655   5.387   9.513  1.00 10.00      B   
ATOM   3776  O   LEU    75      27.805   5.838   9.534  1.00 10.00      B   
ATOM   3777  N   ASP    76      25.963   5.169   8.394  1.00 10.00      B   
ATOM   3778  HN  ASP    76      25.061   4.792   8.465  1.00 10.00      B   
ATOM   3779  CA  ASP    76      26.496   5.461   7.062  1.00 10.00      B   
ATOM   3780  CB  ASP    76      26.726   6.968   6.874  1.00 10.00      B   
ATOM   3781  CG  ASP    76      26.656   7.400   5.420  1.00 10.00      B   
ATOM   3782  OD1 ASP    76      27.722   7.618   4.805  1.00 10.00      B   
ATOM   3783  OD2 ASP    76      25.532   7.534   4.886  1.00 10.00      B   
ATOM   3784  C   ASP    76      27.777   4.667   6.809  1.00 10.00      B   
ATOM   3785  O   ASP    76      28.616   5.044   5.994  1.00 10.00      B   
ATOM   3786  N   LYS    77      27.913   3.553   7.514  1.00 10.00      B   
ATOM   3787  HN  LYS    77      27.201   3.295   8.140  1.00 10.00      B   
ATOM   3788  CA  LYS    77      29.084   2.706   7.387  1.00 10.00      B   
ATOM   3789  CB  LYS    77      29.907   2.751   8.681  1.00 10.00      B   
ATOM   3790  CG  LYS    77      31.324   2.211   8.550  1.00 10.00      B   
ATOM   3791  CD  LYS    77      32.070   2.279   9.876  1.00 10.00      B   
ATOM   3792  CE  LYS    77      32.300   3.716  10.321  1.00 10.00      B   
ATOM   3793  NZ  LYS    77      33.020   3.785  11.619  1.00 10.00      B   
ATOM   3794  HZ1 LYS    77      32.474   3.303  12.362  1.00 10.00      B   
ATOM   3795  HZ2 LYS    77      33.159   4.776  11.899  1.00 10.00      B   
ATOM   3796  HZ3 LYS    77      33.950   3.328  11.538  1.00 10.00      B   
ATOM   3797  C   LYS    77      28.671   1.275   7.069  1.00 10.00      B   
ATOM   3798  O   LYS    77      28.052   0.598   7.892  1.00 10.00      B   
ATOM   3799  N   TYR    78      29.000   0.826   5.869  1.00 10.00      B   
ATOM   3800  HN  TYR    78      29.480   1.419   5.250  1.00 10.00      B   
ATOM   3801  CA  TYR    78      28.669  -0.525   5.443  1.00 10.00      B   
ATOM   3802  CB  TYR    78      27.887  -0.519   4.122  1.00 10.00      B   
ATOM   3803  CG  TYR    78      28.472   0.351   3.026  1.00 10.00      B   
ATOM   3804  CD1 TYR    78      29.336  -0.180   2.076  1.00 10.00      B   
ATOM   3805  CD2 TYR    78      28.147   1.699   2.935  1.00 10.00      B   
ATOM   3806  CE1 TYR    78      29.862   0.608   1.067  1.00 10.00      B   
ATOM   3807  CE2 TYR    78      28.670   2.494   1.932  1.00 10.00      B   
ATOM   3808  CZ  TYR    78      29.528   1.944   1.000  1.00 10.00      B   
ATOM   3809  OH  TYR    78      30.050   2.732  -0.005  1.00 10.00      B   
ATOM   3810  HH  TYR    78      30.625   3.406   0.384  1.00 10.00      B   
ATOM   3811  C   TYR    78      29.923  -1.382   5.338  1.00 10.00      B   
ATOM   3812  O   TYR    78      29.927  -2.421   4.680  1.00 10.00      B   
ATOM   3813  N   ASP    79      30.984  -0.934   5.996  1.00 10.00      B   
ATOM   3814  HN  ASP    79      30.912  -0.100   6.501  1.00 10.00      B   
ATOM   3815  CA  ASP    79      32.254  -1.652   5.989  1.00 10.00      B   
ATOM   3816  CB  ASP    79      33.395  -0.749   6.462  1.00 10.00      B   
ATOM   3817  CG  ASP    79      33.737   0.341   5.468  1.00 10.00      B   
ATOM   3818  OD1 ASP    79      34.545   0.087   4.547  1.00 10.00      B   
ATOM   3819  OD2 ASP    79      33.199   1.462   5.599  1.00 10.00      B   
ATOM   3820  C   ASP    79      32.173  -2.880   6.879  1.00 10.00      B   
ATOM   3821  O   ASP    79      31.609  -2.823   7.974  1.00 10.00      B   
ATOM   3822  N   ILE    80      32.727  -3.987   6.405  1.00 10.00      B   
ATOM   3823  HN  ILE    80      33.156  -3.968   5.523  1.00 10.00      B   
ATOM   3824  CA  ILE    80      32.717  -5.233   7.156  1.00 10.00      B   
ATOM   3825  CB  ILE    80      33.119  -6.434   6.267  1.00 10.00      B   
ATOM   3826  CG1 ILE    80      32.089  -6.648   5.153  1.00 10.00      B   
ATOM   3827  CG2 ILE    80      33.295  -7.702   7.092  1.00 10.00      B   
ATOM   3828  CD1 ILE    80      30.688  -6.935   5.651  1.00 10.00      B   
ATOM   3829  C   ILE    80      33.648  -5.152   8.364  1.00 10.00      B   
ATOM   3830  O   ILE    80      34.867  -5.033   8.219  1.00 10.00      B   
ATOM   3831  N   ARG    81      33.058  -5.193   9.554  1.00 10.00      B   
ATOM   3832  HN  ARG    81      32.085  -5.252   9.597  1.00 10.00      B   
ATOM   3833  CA  ARG    81      33.819  -5.142  10.793  1.00 10.00      B   
ATOM   3834  CB  ARG    81      32.878  -5.059  11.999  1.00 10.00      B   
ATOM   3835  CG  ARG    81      32.334  -3.670  12.291  1.00 10.00      B   
ATOM   3836  CD  ARG    81      31.556  -3.657  13.597  1.00 10.00      B   
ATOM   3837  NE  ARG    81      31.089  -2.316  13.940  1.00 10.00      B   
ATOM   3838  HE  ARG    81      31.459  -1.567  13.426  1.00 10.00      B   
ATOM   3839  CZ  ARG    81      30.204  -2.058  14.903  1.00 10.00      B   
ATOM   3840  NH1 ARG    81      29.690  -3.044  15.622  1.00 10.00      B   
ATOM   3841 HH11 ARG    81      28.993  -2.833  16.373  1.00 10.00      B   
ATOM   3842 HH12 ARG    81      29.978  -4.029  15.447  1.00 10.00      B   
ATOM   3843  NH2 ARG    81      29.829  -0.814  15.148  1.00 10.00      B   
ATOM   3844 HH21 ARG    81      30.220  -0.016  14.586  1.00 10.00      B   
ATOM   3845 HH22 ARG    81      29.137  -0.617  15.906  1.00 10.00      B   
ATOM   3846  C   ARG    81      34.701  -6.377  10.926  1.00 10.00      B   
ATOM   3847  O   ARG    81      34.229  -7.506  10.768  1.00 10.00      B   
ATOM   3848  N   SER    82      35.972  -6.158  11.233  1.00 10.00      B   
ATOM   3849  HN  SER    82      36.283  -5.234  11.346  1.00 10.00      B   
ATOM   3850  CA  SER    82      36.928  -7.245  11.394  1.00 10.00      B   
ATOM   3851  CB  SER    82      38.329  -6.665  11.592  1.00 10.00      B   
ATOM   3852  OG  SER    82      38.464  -5.437  10.889  1.00 10.00      B   
ATOM   3853  HG  SER    82      38.873  -4.783  11.469  1.00 10.00      B   
ATOM   3854  C   SER    82      36.544  -8.146  12.568  1.00 10.00      B   
ATOM   3855  O   SER    82      36.961  -9.300  12.642  1.00 10.00      B   
ATOM   3856  N   ASP    83      35.720  -7.617  13.469  1.00 10.00      B   
ATOM   3857  HN  ASP    83      35.415  -6.692  13.348  1.00 10.00      B   
ATOM   3858  CA  ASP    83      35.267  -8.367  14.639  1.00 10.00      B   
ATOM   3859  CB  ASP    83      34.538  -7.439  15.617  1.00 10.00      B   
ATOM   3860  CG  ASP    83      34.848  -7.753  17.066  1.00 10.00      B   
ATOM   3861  OD1 ASP    83      35.622  -6.993  17.688  1.00 10.00      B   
ATOM   3862  OD2 ASP    83      34.326  -8.757  17.591  1.00 10.00      B   
ATOM   3863  C   ASP    83      34.334  -9.505  14.235  1.00 10.00      B   
ATOM   3864  O   ASP    83      34.072 -10.411  15.020  1.00 10.00      B   
ATOM   3865  N   PHE    84      33.839  -9.453  13.004  1.00 10.00      B   
ATOM   3866  HN  PHE    84      34.090  -8.705  12.417  1.00 10.00      B   
ATOM   3867  CA  PHE    84      32.929 -10.479  12.504  1.00 10.00      B   
ATOM   3868  CB  PHE    84      31.631  -9.849  11.991  1.00 10.00      B   
ATOM   3869  CG  PHE    84      30.775  -9.235  13.061  1.00 10.00      B   
ATOM   3870  CD1 PHE    84      30.669  -7.862  13.177  1.00 10.00      B   
ATOM   3871  CD2 PHE    84      30.071 -10.036  13.946  1.00 10.00      B   
ATOM   3872  CE1 PHE    84      29.878  -7.294  14.154  1.00 10.00      B   
ATOM   3873  CE2 PHE    84      29.278  -9.474  14.928  1.00 10.00      B   
ATOM   3874  CZ  PHE    84      29.180  -8.101  15.031  1.00 10.00      B   
ATOM   3875  C   PHE    84      33.568 -11.305  11.393  1.00 10.00      B   
ATOM   3876  O   PHE    84      32.887 -12.082  10.722  1.00 10.00      B   
ATOM   3877  N   ALA    85      34.875 -11.149  11.213  1.00 10.00      B   
ATOM   3878  HN  ALA    85      35.365 -10.532  11.799  1.00 10.00      B   
ATOM   3879  CA  ALA    85      35.603 -11.872  10.175  1.00 10.00      B   
ATOM   3880  CB  ALA    85      37.053 -11.415  10.119  1.00 10.00      B   
ATOM   3881  C   ALA    85      35.521 -13.381  10.375  1.00 10.00      B   
ATOM   3882  O   ALA    85      35.372 -14.135   9.415  1.00 10.00      B   
ATOM   3883  N   GLN    86      35.611 -13.813  11.627  1.00 10.00      B   
ATOM   3884  HN  GLN    86      35.734 -13.158  12.351  1.00 10.00      B   
ATOM   3885  CA  GLN    86      35.548 -15.233  11.961  1.00 10.00      B   
ATOM   3886  CB  GLN    86      35.856 -15.438  13.443  1.00 10.00      B   
ATOM   3887  CG  GLN    86      37.244 -14.977  13.851  1.00 10.00      B   
ATOM   3888  CD  GLN    86      37.348 -14.679  15.330  1.00 10.00      B   
ATOM   3889  OE1 GLN    86      36.373 -14.274  15.964  1.00 10.00      B   
ATOM   3890  NE2 GLN    86      38.528 -14.882  15.894  1.00 10.00      B   
ATOM   3891 HE21 GLN    86      39.260 -15.213  15.331  1.00 10.00      B   
ATOM   3892 HE22 GLN    86      38.624 -14.687  16.852  1.00 10.00      B   
ATOM   3893  C   GLN    86      34.178 -15.817  11.621  1.00 10.00      B   
ATOM   3894  O   GLN    86      34.079 -16.886  11.018  1.00 10.00      B   
ATOM   3895  N   MET    87      33.128 -15.097  11.999  1.00 10.00      B   
ATOM   3896  HN  MET    87      33.278 -14.256  12.476  1.00 10.00      B   
ATOM   3897  CA  MET    87      31.760 -15.532  11.740  1.00 10.00      B   
ATOM   3898  CB  MET    87      30.767 -14.552  12.367  1.00 10.00      B   
ATOM   3899  CG  MET    87      29.346 -15.083  12.469  1.00 10.00      B   
ATOM   3900  SD  MET    87      28.228 -13.919  13.276  1.00 10.00      B   
ATOM   3901  CE  MET    87      28.250 -12.568  12.101  1.00 10.00      B   
ATOM   3902  C   MET    87      31.499 -15.657  10.241  1.00 10.00      B   
ATOM   3903  O   MET    87      30.885 -16.624   9.782  1.00 10.00      B   
ATOM   3904  N   LEU    88      31.982 -14.680   9.482  1.00 10.00      B   
ATOM   3905  HN  LEU    88      32.460 -13.934   9.908  1.00 10.00      B   
ATOM   3906  CA  LEU    88      31.809 -14.678   8.035  1.00 10.00      B   
ATOM   3907  CB  LEU    88      32.122 -13.299   7.453  1.00 10.00      B   
ATOM   3908  CG  LEU    88      31.224 -12.156   7.927  1.00 10.00      B   
ATOM   3909  CD1 LEU    88      31.626 -10.846   7.270  1.00 10.00      B   
ATOM   3910  CD2 LEU    88      29.765 -12.471   7.647  1.00 10.00      B   
ATOM   3911  C   LEU    88      32.672 -15.753   7.377  1.00 10.00      B   
ATOM   3912  O   LEU    88      32.290 -16.333   6.358  1.00 10.00      B   
ATOM   3913  N   ASP    89      33.828 -16.020   7.976  1.00 10.00      B   
ATOM   3914  HN  ASP    89      34.073 -15.519   8.785  1.00 10.00      B   
ATOM   3915  CA  ASP    89      34.748 -17.034   7.465  1.00 10.00      B   
ATOM   3916  CB  ASP    89      36.043 -17.028   8.284  1.00 10.00      B   
ATOM   3917  CG  ASP    89      37.033 -18.096   7.863  1.00 10.00      B   
ATOM   3918  OD1 ASP    89      37.664 -17.940   6.795  1.00 10.00      B   
ATOM   3919  OD2 ASP    89      37.208 -19.078   8.615  1.00 10.00      B   
ATOM   3920  C   ASP    89      34.098 -18.407   7.531  1.00 10.00      B   
ATOM   3921  O   ASP    89      34.097 -19.156   6.552  1.00 10.00      B   
ATOM   3922  N   ALA    90      33.520 -18.716   8.687  1.00 10.00      B   
ATOM   3923  HN  ALA    90      33.557 -18.069   9.427  1.00 10.00      B   
ATOM   3924  CA  ALA    90      32.845 -19.992   8.890  1.00 10.00      B   
ATOM   3925  CB  ALA    90      32.364 -20.118  10.327  1.00 10.00      B   
ATOM   3926  C   ALA    90      31.678 -20.141   7.918  1.00 10.00      B   
ATOM   3927  O   ALA    90      31.443 -21.219   7.374  1.00 10.00      B   
ATOM   3928  N   HIS    91      30.965 -19.042   7.691  1.00 10.00      B   
ATOM   3929  HN  HIS    91      31.216 -18.210   8.148  1.00 10.00      B   
ATOM   3930  CA  HIS    91      29.825 -19.036   6.779  1.00 10.00      B   
ATOM   3931  CB  HIS    91      29.107 -17.686   6.822  1.00 10.00      B   
ATOM   3932  CG  HIS    91      27.951 -17.637   7.772  1.00 10.00      B   
ATOM   3933  ND1 HIS    91      26.639 -17.682   7.357  1.00 10.00      B   
ATOM   3934  HD1 HIS    91      26.334 -17.754   6.425  1.00 10.00      B   
ATOM   3935  CD2 HIS    91      27.914 -17.548   9.123  1.00 10.00      B   
ATOM   3936  CE1 HIS    91      25.844 -17.620   8.408  1.00 10.00      B   
ATOM   3937  NE2 HIS    91      26.594 -17.540   9.490  1.00 10.00      B   
ATOM   3938  HE2 HIS    91      26.256 -17.495  10.415  1.00 10.00      B   
ATOM   3939  C   HIS    91      30.267 -19.352   5.353  1.00 10.00      B   
ATOM   3940  O   HIS    91      29.570 -20.053   4.615  1.00 10.00      B   
ATOM   3941  N   ALA    92      31.433 -18.842   4.977  1.00 10.00      B   
ATOM   3942  HN  ALA    92      31.945 -18.297   5.614  1.00 10.00      B   
ATOM   3943  CA  ALA    92      31.977 -19.073   3.647  1.00 10.00      B   
ATOM   3944  CB  ALA    92      33.187 -18.184   3.407  1.00 10.00      B   
ATOM   3945  C   ALA    92      32.349 -20.541   3.470  1.00 10.00      B   
ATOM   3946  O   ALA    92      32.129 -21.123   2.408  1.00 10.00      B   
ATOM   3947  N   ASN    93      32.896 -21.134   4.527  1.00 10.00      B   
ATOM   3948  HN  ASN    93      33.048 -20.607   5.343  1.00 10.00      B   
ATOM   3949  CA  ASN    93      33.297 -22.541   4.504  1.00 10.00      B   
ATOM   3950  CB  ASN    93      33.909 -22.960   5.847  1.00 10.00      B   
ATOM   3951  CG  ASN    93      35.168 -22.192   6.210  1.00 10.00      B   
ATOM   3952  OD1 ASN    93      35.941 -21.779   5.345  1.00 10.00      B   
ATOM   3953  ND2 ASN    93      35.390 -22.006   7.501  1.00 10.00      B   
ATOM   3954 HD21 ASN    93      34.740 -22.372   8.141  1.00 10.00      B   
ATOM   3955 HD22 ASN    93      36.189 -21.503   7.766  1.00 10.00      B   
ATOM   3956  C   ASN    93      32.106 -23.441   4.190  1.00 10.00      B   
ATOM   3957  O   ASN    93      32.229 -24.423   3.455  1.00 10.00      B   
ATOM   3958  N   PHE    94      30.950 -23.095   4.745  1.00 10.00      B   
ATOM   3959  HN  PHE    94      30.915 -22.296   5.316  1.00 10.00      B   
ATOM   3960  CA  PHE    94      29.732 -23.869   4.531  1.00 10.00      B   
ATOM   3961  CB  PHE    94      28.621 -23.411   5.479  1.00 10.00      B   
ATOM   3962  CG  PHE    94      28.998 -23.449   6.933  1.00 10.00      B   
ATOM   3963  CD1 PHE    94      28.541 -22.471   7.800  1.00 10.00      B   
ATOM   3964  CD2 PHE    94      29.811 -24.453   7.434  1.00 10.00      B   
ATOM   3965  CE1 PHE    94      28.884 -22.492   9.137  1.00 10.00      B   
ATOM   3966  CE2 PHE    94      30.159 -24.482   8.769  1.00 10.00      B   
ATOM   3967  CZ  PHE    94      29.694 -23.498   9.623  1.00 10.00      B   
ATOM   3968  C   PHE    94      29.269 -23.758   3.084  1.00 10.00      B   
ATOM   3969  O   PHE    94      28.831 -24.740   2.482  1.00 10.00      B   
ATOM   3970  N   LEU    95      29.399 -22.562   2.524  1.00 10.00      B   
ATOM   3971  HN  LEU    95      29.779 -21.825   3.053  1.00 10.00      B   
ATOM   3972  CA  LEU    95      28.994 -22.311   1.146  1.00 10.00      B   
ATOM   3973  CB  LEU    95      28.931 -20.809   0.869  1.00 10.00      B   
ATOM   3974  CG  LEU    95      27.827 -20.040   1.600  1.00 10.00      B   
ATOM   3975  CD1 LEU    95      28.051 -18.541   1.484  1.00 10.00      B   
ATOM   3976  CD2 LEU    95      26.457 -20.421   1.056  1.00 10.00      B   
ATOM   3977  C   LEU    95      29.927 -23.003   0.153  1.00 10.00      B   
ATOM   3978  O   LEU    95      29.572 -23.211  -1.009  1.00 10.00      B   
ATOM   3979  N   ARG    96      31.124 -23.347   0.613  1.00 10.00      B   
ATOM   3980  HN  ARG    96      31.365 -23.125   1.538  1.00 10.00      B   
ATOM   3981  CA  ARG    96      32.092 -24.034  -0.228  1.00 10.00      B   
ATOM   3982  CB  ARG    96      33.510 -23.869   0.322  1.00 10.00      B   
ATOM   3983  CG  ARG    96      34.143 -22.516   0.060  1.00 10.00      B   
ATOM   3984  CD  ARG    96      35.648 -22.587   0.254  1.00 10.00      B   
ATOM   3985  NE  ARG    96      36.261 -21.267   0.368  1.00 10.00      B   
ATOM   3986  HE  ARG    96      36.381 -20.753  -0.460  1.00 10.00      B   
ATOM   3987  CZ  ARG    96      36.661 -20.733   1.522  1.00 10.00      B   
ATOM   3988  NH1 ARG    96      36.520 -21.404   2.657  1.00 10.00      B   
ATOM   3989 HH11 ARG    96      36.090 -22.354   2.660  1.00 10.00      B   
ATOM   3990 HH12 ARG    96      36.836 -20.979   3.560  1.00 10.00      B   
ATOM   3991  NH2 ARG    96      37.216 -19.531   1.538  1.00 10.00      B   
ATOM   3992 HH21 ARG    96      37.338 -18.997   0.648  1.00 10.00      B   
ATOM   3993 HH22 ARG    96      37.533 -19.113   2.441  1.00 10.00      B   
ATOM   3994  C   ARG    96      31.753 -25.515  -0.317  1.00 10.00      B   
ATOM   3995  O   ARG    96      31.770 -26.105  -1.398  1.00 10.00      B   
ATOM   3996  N   SER    97      31.432 -26.107   0.829  1.00 10.00      B   
ATOM   3997  HN  SER    97      31.430 -25.578   1.657  1.00 10.00      B   
ATOM   3998  CA  SER    97      31.093 -27.521   0.894  1.00 10.00      B   
ATOM   3999  CB  SER    97      31.035 -27.982   2.351  1.00 10.00      B   
ATOM   4000  OG  SER    97      32.207 -27.604   3.053  1.00 10.00      B   
ATOM   4001  HG  SER    97      32.951 -27.557   2.437  1.00 10.00      B   
ATOM   4002  C   SER    97      29.764 -27.815   0.203  1.00 10.00      B   
ATOM   4003  O   SER    97      29.551 -28.913  -0.314  1.00 10.00      B   
ATOM   4004  N   ASN    98      28.871 -26.837   0.193  1.00 10.00      B   
ATOM   4005  HN  ASN    98      29.094 -25.975   0.609  1.00 10.00      B   
ATOM   4006  CA  ASN    98      27.565 -27.016  -0.432  1.00 10.00      B   
ATOM   4007  CB  ASN    98      26.449 -27.003   0.614  1.00 10.00      B   
ATOM   4008  CG  ASN    98      26.534 -28.170   1.575  1.00 10.00      B   
ATOM   4009  OD1 ASN    98      26.080 -29.274   1.274  1.00 10.00      B   
ATOM   4010  ND2 ASN    98      27.104 -27.933   2.746  1.00 10.00      B   
ATOM   4011 HD21 ASN    98      27.433 -27.026   2.928  1.00 10.00      B   
ATOM   4012 HD22 ASN    98      27.177 -28.672   3.386  1.00 10.00      B   
ATOM   4013  C   ASN    98      27.300 -25.961  -1.499  1.00 10.00      B   
ATOM   4014  O   ASN    98      26.754 -24.900  -1.207  1.00 10.00      B   
ATOM   4015  N   PRO    99      27.679 -26.249  -2.756  1.00 10.00      B   
ATOM   4016  CA  PRO    99      27.490 -25.325  -3.885  1.00 10.00      B   
ATOM   4017  CB  PRO    99      28.255 -25.990  -5.037  1.00 10.00      B   
ATOM   4018  CG  PRO    99      29.093 -27.045  -4.398  1.00 10.00      B   
ATOM   4019  CD  PRO    99      28.337 -27.489  -3.183  1.00 10.00      B   
ATOM   4020  C   PRO    99      26.021 -25.168  -4.262  1.00 10.00      B   
ATOM   4021  O   PRO    99      25.633 -24.197  -4.910  1.00 10.00      B   
ATOM   4022  N   SER   100      25.207 -26.127  -3.857  1.00 10.00      B   
ATOM   4023  HN  SER   100      25.571 -26.887  -3.357  1.00 10.00      B   
ATOM   4024  CA  SER   100      23.786 -26.092  -4.150  1.00 10.00      B   
ATOM   4025  CB  SER   100      23.238 -27.516  -4.152  1.00 10.00      B   
ATOM   4026  OG  SER   100      23.991 -28.337  -3.271  1.00 10.00      B   
ATOM   4027  HG  SER   100      23.414 -28.654  -2.565  1.00 10.00      B   
ATOM   4028  C   SER   100      23.040 -25.235  -3.132  1.00 10.00      B   
ATOM   4029  O   SER   100      21.879 -24.875  -3.336  1.00 10.00      B   
ATOM   4030  N   TYR   101      23.722 -24.901  -2.045  1.00 10.00      B   
ATOM   4031  HN  TYR   101      24.656 -25.188  -1.962  1.00 10.00      B   
ATOM   4032  CA  TYR   101      23.132 -24.097  -0.986  1.00 10.00      B   
ATOM   4033  CB  TYR   101      23.759 -24.445   0.365  1.00 10.00      B   
ATOM   4034  CG  TYR   101      23.023 -25.508   1.147  1.00 10.00      B   
ATOM   4035  CD1 TYR   101      22.978 -26.824   0.704  1.00 10.00      B   
ATOM   4036  CD2 TYR   101      22.383 -25.198   2.339  1.00 10.00      B   
ATOM   4037  CE1 TYR   101      22.317 -27.800   1.424  1.00 10.00      B   
ATOM   4038  CE2 TYR   101      21.718 -26.166   3.066  1.00 10.00      B   
ATOM   4039  CZ  TYR   101      21.690 -27.464   2.604  1.00 10.00      B   
ATOM   4040  OH  TYR   101      21.034 -28.432   3.332  1.00 10.00      B   
ATOM   4041  HH  TYR   101      21.641 -29.158   3.516  1.00 10.00      B   
ATOM   4042  C   TYR   101      23.312 -22.613  -1.262  1.00 10.00      B   
ATOM   4043  O   TYR   101      24.433 -22.142  -1.462  1.00 10.00      B   
ATOM   4044  N   LYS   102      22.207 -21.887  -1.277  1.00 10.00      B   
ATOM   4045  HN  LYS   102      21.343 -22.327  -1.120  1.00 10.00      B   
ATOM   4046  CA  LYS   102      22.237 -20.453  -1.512  1.00 10.00      B   
ATOM   4047  CB  LYS   102      21.252 -20.063  -2.617  1.00 10.00      B   
ATOM   4048  CG  LYS   102      21.617 -20.602  -3.992  1.00 10.00      B   
ATOM   4049  CD  LYS   102      20.639 -20.126  -5.054  1.00 10.00      B   
ATOM   4050  CE  LYS   102      21.027 -20.640  -6.431  1.00 10.00      B   
ATOM   4051  NZ  LYS   102      20.051 -20.231  -7.473  1.00 10.00      B   
ATOM   4052  HZ1 LYS   102      20.059 -19.198  -7.587  1.00 10.00      B   
ATOM   4053  HZ2 LYS   102      19.091 -20.529  -7.203  1.00 10.00      B   
ATOM   4054  HZ3 LYS   102      20.296 -20.670  -8.384  1.00 10.00      B   
ATOM   4055  C   LYS   102      21.909 -19.718  -0.220  1.00 10.00      B   
ATOM   4056  O   LYS   102      21.018 -20.129   0.527  1.00 10.00      B   
ATOM   4057  N   VAL   103      22.631 -18.643   0.043  1.00 10.00      B   
ATOM   4058  HN  VAL   103      23.314 -18.355  -0.604  1.00 10.00      B   
ATOM   4059  CA  VAL   103      22.425 -17.866   1.256  1.00 10.00      B   
ATOM   4060  CB  VAL   103      23.761 -17.566   1.979  1.00 10.00      B   
ATOM   4061  CG1 VAL   103      24.658 -16.663   1.147  1.00 10.00      B   
ATOM   4062  CG2 VAL   103      23.523 -16.984   3.365  1.00 10.00      B   
ATOM   4063  C   VAL   103      21.665 -16.572   0.967  1.00 10.00      B   
ATOM   4064  O   VAL   103      21.930 -15.883  -0.025  1.00 10.00      B   
ATOM   4065  N   THR   104      20.703 -16.267   1.821  1.00 10.00      B   
ATOM   4066  HN  THR   104      20.519 -16.871   2.573  1.00 10.00      B   
ATOM   4067  CA  THR   104      19.905 -15.067   1.679  1.00 10.00      B   
ATOM   4068  CB  THR   104      18.434 -15.343   2.050  1.00 10.00      B   
ATOM   4069  OG1 THR   104      18.066 -16.658   1.598  1.00 10.00      B   
ATOM   4070  HG1 THR   104      17.884 -16.631   0.650  1.00 10.00      B   
ATOM   4071  CG2 THR   104      17.517 -14.316   1.402  1.00 10.00      B   
ATOM   4072  C   THR   104      20.460 -13.957   2.571  1.00 10.00      B   
ATOM   4073  O   THR   104      20.508 -14.094   3.797  1.00 10.00      B   
ATOM   4074  N   VAL   105      20.899 -12.874   1.947  1.00 10.00      B   
ATOM   4075  HN  VAL   105      20.840 -12.834   0.966  1.00 10.00      B   
ATOM   4076  CA  VAL   105      21.451 -11.736   2.666  1.00 10.00      B   
ATOM   4077  CB  VAL   105      22.610 -11.074   1.886  1.00 10.00      B   
ATOM   4078  CG1 VAL   105      23.348 -10.074   2.763  1.00 10.00      B   
ATOM   4079  CG2 VAL   105      23.565 -12.124   1.342  1.00 10.00      B   
ATOM   4080  C   VAL   105      20.362 -10.699   2.906  1.00 10.00      B   
ATOM   4081  O   VAL   105      19.981  -9.964   1.993  1.00 10.00      B   
ATOM   4082  N   GLU   106      19.854 -10.655   4.127  1.00 10.00      B   
ATOM   4083  HN  GLU   106      20.192 -11.275   4.812  1.00 10.00      B   
ATOM   4084  CA  GLU   106      18.807  -9.712   4.478  1.00 10.00      B   
ATOM   4085  CB  GLU   106      17.862 -10.320   5.515  1.00 10.00      B   
ATOM   4086  CG  GLU   106      17.283 -11.668   5.110  1.00 10.00      B   
ATOM   4087  CD  GLU   106      15.980 -11.972   5.818  1.00 10.00      B   
ATOM   4088  OE1 GLU   106      15.928 -11.843   7.057  1.00 10.00      B   
ATOM   4089  OE2 GLU   106      14.993 -12.327   5.134  1.00 10.00      B   
ATOM   4090  C   GLU   106      19.394  -8.398   4.983  1.00 10.00      B   
ATOM   4091  O   GLU   106      19.964  -8.334   6.078  1.00 10.00      B   
ATOM   4092  N   GLY   107      19.258  -7.355   4.174  1.00 10.00      B   
ATOM   4093  HN  GLY   107      18.798  -7.476   3.309  1.00 10.00      B   
ATOM   4094  CA  GLY   107      19.771  -6.049   4.538  1.00 10.00      B   
ATOM   4095  C   GLY   107      18.739  -5.220   5.278  1.00 10.00      B   
ATOM   4096  O   GLY   107      17.556  -5.230   4.930  1.00 10.00      B   
ATOM   4097  N   HIS   108      19.182  -4.502   6.302  1.00 10.00      B   
ATOM   4098  HN  HIS   108      20.137  -4.520   6.520  1.00 10.00      B   
ATOM   4099  CA  HIS   108      18.288  -3.671   7.102  1.00 10.00      B   
ATOM   4100  CB  HIS   108      17.991  -4.339   8.451  1.00 10.00      B   
ATOM   4101  CG  HIS   108      17.570  -5.774   8.363  1.00 10.00      B   
ATOM   4102  ND1 HIS   108      18.433  -6.824   8.598  1.00 10.00      B   
ATOM   4103  HD1 HIS   108      19.388  -6.743   8.830  1.00 10.00      B   
ATOM   4104  CD2 HIS   108      16.373  -6.334   8.068  1.00 10.00      B   
ATOM   4105  CE1 HIS   108      17.784  -7.965   8.457  1.00 10.00      B   
ATOM   4106  NE2 HIS   108      16.535  -7.695   8.137  1.00 10.00      B   
ATOM   4107  HE2 HIS   108      15.827  -8.366   7.999  1.00 10.00      B   
ATOM   4108  C   HIS   108      18.908  -2.300   7.340  1.00 10.00      B   
ATOM   4109  O   HIS   108      20.074  -2.068   7.004  1.00 10.00      B   
ATOM   4110  N   ALA   109      18.123  -1.400   7.915  1.00 10.00      B   
ATOM   4111  HN  ALA   109      17.200  -1.648   8.146  1.00 10.00      B   
ATOM   4112  CA  ALA   109      18.576  -0.049   8.217  1.00 10.00      B   
ATOM   4113  CB  ALA   109      18.299   0.873   7.039  1.00 10.00      B   
ATOM   4114  C   ALA   109      17.873   0.458   9.472  1.00 10.00      B   
ATOM   4115  O   ALA   109      17.030  -0.241  10.036  1.00 10.00      B   
ATOM   4116  N   ASP   110      18.214   1.664   9.909  1.00 10.00      B   
ATOM   4117  HN  ASP   110      18.884   2.184   9.415  1.00 10.00      B   
ATOM   4118  CA  ASP   110      17.597   2.236  11.102  1.00 10.00      B   
ATOM   4119  CB  ASP   110      18.577   3.083  11.925  1.00 10.00      B   
ATOM   4120  CG  ASP   110      19.218   4.211  11.148  1.00 10.00      B   
ATOM   4121  OD1 ASP   110      20.385   4.058  10.729  1.00 10.00      B   
ATOM   4122  OD2 ASP   110      18.573   5.261  10.974  1.00 10.00      B   
ATOM   4123  C   ASP   110      16.310   2.994  10.777  1.00 10.00      B   
ATOM   4124  O   ASP   110      15.800   2.916   9.659  1.00 10.00      B   
ATOM   4125  N   GLU   111      15.789   3.725  11.755  1.00 10.00      B   
ATOM   4126  HN  GLU   111      16.257   3.777  12.613  1.00 10.00      B   
ATOM   4127  CA  GLU   111      14.539   4.459  11.584  1.00 10.00      B   
ATOM   4128  CB  GLU   111      13.816   4.607  12.926  1.00 10.00      B   
ATOM   4129  CG  GLU   111      13.415   3.290  13.575  1.00 10.00      B   
ATOM   4130  CD  GLU   111      12.283   3.459  14.571  1.00 10.00      B   
ATOM   4131  OE1 GLU   111      12.300   2.791  15.629  1.00 10.00      B   
ATOM   4132  OE2 GLU   111      11.367   4.263  14.295  1.00 10.00      B   
ATOM   4133  C   GLU   111      14.722   5.830  10.927  1.00 10.00      B   
ATOM   4134  O   GLU   111      13.743   6.546  10.702  1.00 10.00      B   
ATOM   4135  N   ARG   112      15.955   6.195  10.607  1.00 10.00      B   
ATOM   4136  HN  ARG   112      16.706   5.578  10.774  1.00 10.00      B   
ATOM   4137  CA  ARG   112      16.220   7.487   9.992  1.00 10.00      B   
ATOM   4138  CB  ARG   112      17.436   8.161  10.636  1.00 10.00      B   
ATOM   4139  CG  ARG   112      17.691   9.585  10.164  1.00 10.00      B   
ATOM   4140  CD  ARG   112      19.018   9.693   9.429  1.00 10.00      B   
ATOM   4141  NE  ARG   112      19.200  11.011   8.826  1.00 10.00      B   
ATOM   4142  HE  ARG   112      19.307  11.776   9.440  1.00 10.00      B   
ATOM   4143  CZ  ARG   112      19.251  11.231   7.512  1.00 10.00      B   
ATOM   4144  NH1 ARG   112      19.140  10.219   6.658  1.00 10.00      B   
ATOM   4145 HH11 ARG   112      19.182  10.396   5.632  1.00 10.00      B   
ATOM   4146 HH12 ARG   112      19.012   9.245   7.011  1.00 10.00      B   
ATOM   4147  NH2 ARG   112      19.391  12.467   7.053  1.00 10.00      B   
ATOM   4148 HH21 ARG   112      19.459  13.270   7.719  1.00 10.00      B   
ATOM   4149 HH22 ARG   112      19.436  12.646   6.016  1.00 10.00      B   
ATOM   4150  C   ARG   112      16.399   7.366   8.479  1.00 10.00      B   
ATOM   4151  O   ARG   112      17.518   7.233   7.982  1.00 10.00      B   
ATOM   4152  N   GLY   113      15.290   7.401   7.752  1.00 10.00      B   
ATOM   4153  HN  GLY   113      14.422   7.478   8.199  1.00 10.00      B   
ATOM   4154  CA  GLY   113      15.349   7.308   6.308  1.00 10.00      B   
ATOM   4155  C   GLY   113      14.054   6.808   5.708  1.00 10.00      B   
ATOM   4156  O   GLY   113      13.284   6.110   6.372  1.00 10.00      B   
ATOM   4157  N   THR   114      13.806   7.176   4.460  1.00 10.00      B   
ATOM   4158  HN  THR   114      14.453   7.749   3.993  1.00 10.00      B   
ATOM   4159  CA  THR   114      12.603   6.756   3.755  1.00 10.00      B   
ATOM   4160  CB  THR   114      12.316   7.718   2.590  1.00 10.00      B   
ATOM   4161  OG1 THR   114      13.559   8.235   2.093  1.00 10.00      B   
ATOM   4162  HG1 THR   114      13.553   9.196   2.155  1.00 10.00      B   
ATOM   4163  CG2 THR   114      11.442   8.871   3.054  1.00 10.00      B   
ATOM   4164  C   THR   114      12.792   5.346   3.201  1.00 10.00      B   
ATOM   4165  O   THR   114      13.927   4.889   3.065  1.00 10.00      B   
ATOM   4166  N   PRO   115      11.694   4.630   2.890  1.00 10.00      B   
ATOM   4167  CA  PRO   115      11.761   3.269   2.343  1.00 10.00      B   
ATOM   4168  CB  PRO   115      10.321   2.995   1.894  1.00 10.00      B   
ATOM   4169  CG  PRO   115       9.493   3.835   2.800  1.00 10.00      B   
ATOM   4170  CD  PRO   115      10.298   5.079   3.061  1.00 10.00      B   
ATOM   4171  C   PRO   115      12.717   3.181   1.155  1.00 10.00      B   
ATOM   4172  O   PRO   115      13.649   2.377   1.161  1.00 10.00      B   
ATOM   4173  N   GLU   116      12.498   4.037   0.160  1.00 10.00      B   
ATOM   4174  HN  GLU   116      11.741   4.661   0.228  1.00 10.00      B   
ATOM   4175  CA  GLU   116      13.335   4.067  -1.041  1.00 10.00      B   
ATOM   4176  CB  GLU   116      12.841   5.146  -2.005  1.00 10.00      B   
ATOM   4177  CG  GLU   116      11.493   4.847  -2.643  1.00 10.00      B   
ATOM   4178  CD  GLU   116      11.585   3.854  -3.784  1.00 10.00      B   
ATOM   4179  OE1 GLU   116      12.680   3.297  -4.013  1.00 10.00      B   
ATOM   4180  OE2 GLU   116      10.562   3.629  -4.465  1.00 10.00      B   
ATOM   4181  C   GLU   116      14.810   4.306  -0.709  1.00 10.00      B   
ATOM   4182  O   GLU   116      15.697   3.637  -1.246  1.00 10.00      B   
ATOM   4183  N   TYR   117      15.071   5.256   0.183  1.00 10.00      B   
ATOM   4184  HN  TYR   117      14.326   5.754   0.585  1.00 10.00      B   
ATOM   4185  CA  TYR   117      16.438   5.577   0.578  1.00 10.00      B   
ATOM   4186  CB  TYR   117      16.474   6.873   1.396  1.00 10.00      B   
ATOM   4187  CG  TYR   117      17.859   7.294   1.836  1.00 10.00      B   
ATOM   4188  CD1 TYR   117      18.860   7.544   0.906  1.00 10.00      B   
ATOM   4189  CD2 TYR   117      18.165   7.445   3.183  1.00 10.00      B   
ATOM   4190  CE1 TYR   117      20.125   7.929   1.303  1.00 10.00      B   
ATOM   4191  CE2 TYR   117      19.427   7.831   3.590  1.00 10.00      B   
ATOM   4192  CZ  TYR   117      20.404   8.072   2.645  1.00 10.00      B   
ATOM   4193  OH  TYR   117      21.664   8.454   3.047  1.00 10.00      B   
ATOM   4194  HH  TYR   117      21.977   7.846   3.730  1.00 10.00      B   
ATOM   4195  C   TYR   117      17.070   4.428   1.360  1.00 10.00      B   
ATOM   4196  O   TYR   117      18.227   4.069   1.131  1.00 10.00      B   
ATOM   4197  N   ASN   118      16.298   3.844   2.268  1.00 10.00      B   
ATOM   4198  HN  ASN   118      15.378   4.170   2.396  1.00 10.00      B   
ATOM   4199  CA  ASN   118      16.776   2.738   3.088  1.00 10.00      B   
ATOM   4200  CB  ASN   118      15.763   2.377   4.176  1.00 10.00      B   
ATOM   4201  CG  ASN   118      15.919   3.231   5.421  1.00 10.00      B   
ATOM   4202  OD1 ASN   118      17.020   3.653   5.764  1.00 10.00      B   
ATOM   4203  ND2 ASN   118      14.818   3.497   6.101  1.00 10.00      B   
ATOM   4204 HD21 ASN   118      13.970   3.139   5.769  1.00 10.00      B   
ATOM   4205 HD22 ASN   118      14.898   4.043   6.912  1.00 10.00      B   
ATOM   4206  C   ASN   118      17.122   1.522   2.239  1.00 10.00      B   
ATOM   4207  O   ASN   118      18.086   0.811   2.527  1.00 10.00      B   
ATOM   4208  N   ILE   119      16.342   1.284   1.188  1.00 10.00      B   
ATOM   4209  HN  ILE   119      15.569   1.869   1.017  1.00 10.00      B   
ATOM   4210  CA  ILE   119      16.603   0.163   0.294  1.00 10.00      B   
ATOM   4211  CB  ILE   119      15.481  -0.020  -0.756  1.00 10.00      B   
ATOM   4212  CG1 ILE   119      14.141  -0.322  -0.075  1.00 10.00      B   
ATOM   4213  CG2 ILE   119      15.838  -1.118  -1.750  1.00 10.00      B   
ATOM   4214  CD1 ILE   119      14.176  -1.510   0.862  1.00 10.00      B   
ATOM   4215  C   ILE   119      17.935   0.386  -0.416  1.00 10.00      B   
ATOM   4216  O   ILE   119      18.717  -0.544  -0.614  1.00 10.00      B   
ATOM   4217  N   SER   120      18.199   1.640  -0.763  1.00 10.00      B   
ATOM   4218  HN  SER   120      17.540   2.339  -0.561  1.00 10.00      B   
ATOM   4219  CA  SER   120      19.436   2.005  -1.434  1.00 10.00      B   
ATOM   4220  CB  SER   120      19.363   3.446  -1.935  1.00 10.00      B   
ATOM   4221  OG  SER   120      18.270   3.609  -2.826  1.00 10.00      B   
ATOM   4222  HG  SER   120      17.447   3.660  -2.323  1.00 10.00      B   
ATOM   4223  C   SER   120      20.636   1.808  -0.505  1.00 10.00      B   
ATOM   4224  O   SER   120      21.744   1.514  -0.957  1.00 10.00      B   
ATOM   4225  N   LEU   121      20.406   1.970   0.793  1.00 10.00      B   
ATOM   4226  HN  LEU   121      19.505   2.225   1.089  1.00 10.00      B   
ATOM   4227  CA  LEU   121      21.455   1.786   1.787  1.00 10.00      B   
ATOM   4228  CB  LEU   121      21.052   2.419   3.121  1.00 10.00      B   
ATOM   4229  CG  LEU   121      20.845   3.934   3.121  1.00 10.00      B   
ATOM   4230  CD1 LEU   121      20.418   4.405   4.502  1.00 10.00      B   
ATOM   4231  CD2 LEU   121      22.111   4.651   2.674  1.00 10.00      B   
ATOM   4232  C   LEU   121      21.719   0.299   1.979  1.00 10.00      B   
ATOM   4233  O   LEU   121      22.872  -0.140   2.049  1.00 10.00      B   
ATOM   4234  N   GLY   122      20.636  -0.473   2.051  1.00 10.00      B   
ATOM   4235  HN  GLY   122      19.744  -0.058   1.993  1.00 10.00      B   
ATOM   4236  CA  GLY   122      20.750  -1.909   2.218  1.00 10.00      B   
ATOM   4237  C   GLY   122      21.435  -2.546   1.029  1.00 10.00      B   
ATOM   4238  O   GLY   122      22.162  -3.528   1.175  1.00 10.00      B   
ATOM   4239  N   GLU   123      21.208  -1.962  -0.146  1.00 10.00      B   
ATOM   4240  HN  GLU   123      20.597  -1.195  -0.180  1.00 10.00      B   
ATOM   4241  CA  GLU   123      21.802  -2.436  -1.389  1.00 10.00      B   
ATOM   4242  CB  GLU   123      21.409  -1.498  -2.540  1.00 10.00      B   
ATOM   4243  CG  GLU   123      21.403  -2.148  -3.916  1.00 10.00      B   
ATOM   4244  CD  GLU   123      21.189  -1.143  -5.029  1.00 10.00      B   
ATOM   4245  OE1 GLU   123      20.021  -0.833  -5.348  1.00 10.00      B   
ATOM   4246  OE2 GLU   123      22.191  -0.653  -5.595  1.00 10.00      B   
ATOM   4247  C   GLU   123      23.324  -2.504  -1.262  1.00 10.00      B   
ATOM   4248  O   GLU   123      23.957  -3.447  -1.737  1.00 10.00      B   
ATOM   4249  N   ARG   124      23.904  -1.511  -0.596  1.00 10.00      B   
ATOM   4250  HN  ARG   124      23.346  -0.799  -0.220  1.00 10.00      B   
ATOM   4251  CA  ARG   124      25.347  -1.465  -0.403  1.00 10.00      B   
ATOM   4252  CB  ARG   124      25.829  -0.035  -0.157  1.00 10.00      B   
ATOM   4253  CG  ARG   124      26.302   0.681  -1.412  1.00 10.00      B   
ATOM   4254  CD  ARG   124      25.232   1.608  -1.963  1.00 10.00      B   
ATOM   4255  NE  ARG   124      25.526   3.009  -1.664  1.00 10.00      B   
ATOM   4256  HE  ARG   124      26.446   3.224  -1.387  1.00 10.00      B   
ATOM   4257  CZ  ARG   124      24.635   3.997  -1.748  1.00 10.00      B   
ATOM   4258  NH1 ARG   124      23.387   3.742  -2.120  1.00 10.00      B   
ATOM   4259 HH11 ARG   124      23.096   2.764  -2.345  1.00 10.00      B   
ATOM   4260 HH12 ARG   124      22.693   4.516  -2.191  1.00 10.00      B   
ATOM   4261  NH2 ARG   124      24.997   5.244  -1.462  1.00 10.00      B   
ATOM   4262 HH21 ARG   124      24.300   6.019  -1.529  1.00 10.00      B   
ATOM   4263 HH22 ARG   124      25.979   5.454  -1.170  1.00 10.00      B   
ATOM   4264  C   ARG   124      25.785  -2.377   0.736  1.00 10.00      B   
ATOM   4265  O   ARG   124      26.821  -3.036   0.647  1.00 10.00      B   
ATOM   4266  N   ARG   125      24.984  -2.424   1.797  1.00 10.00      B   
ATOM   4267  HN  ARG   125      24.163  -1.887   1.800  1.00 10.00      B   
ATOM   4268  CA  ARG   125      25.298  -3.262   2.951  1.00 10.00      B   
ATOM   4269  CB  ARG   125      24.310  -3.017   4.093  1.00 10.00      B   
ATOM   4270  CG  ARG   125      24.931  -2.326   5.298  1.00 10.00      B   
ATOM   4271  CD  ARG   125      24.022  -2.383   6.516  1.00 10.00      B   
ATOM   4272  NE  ARG   125      22.974  -1.362   6.485  1.00 10.00      B   
ATOM   4273  HE  ARG   125      22.084  -1.643   6.173  1.00 10.00      B   
ATOM   4274  CZ  ARG   125      23.148  -0.094   6.868  1.00 10.00      B   
ATOM   4275  NH1 ARG   125      24.329   0.322   7.312  1.00 10.00      B   
ATOM   4276 HH11 ARG   125      24.456   1.318   7.607  1.00 10.00      B   
ATOM   4277 HH12 ARG   125      25.133  -0.335   7.367  1.00 10.00      B   
ATOM   4278  NH2 ARG   125      22.133   0.756   6.819  1.00 10.00      B   
ATOM   4279 HH21 ARG   125      21.201   0.442   6.482  1.00 10.00      B   
ATOM   4280 HH22 ARG   125      22.265   1.750   7.123  1.00 10.00      B   
ATOM   4281  C   ARG   125      25.315  -4.737   2.571  1.00 10.00      B   
ATOM   4282  O   ARG   125      26.193  -5.490   2.992  1.00 10.00      B   
ATOM   4283  N   ALA   126      24.342  -5.141   1.765  1.00 10.00      B   
ATOM   4284  HN  ALA   126      23.663  -4.492   1.469  1.00 10.00      B   
ATOM   4285  CA  ALA   126      24.244  -6.521   1.314  1.00 10.00      B   
ATOM   4286  CB  ALA   126      22.879  -6.776   0.693  1.00 10.00      B   
ATOM   4287  C   ALA   126      25.354  -6.832   0.316  1.00 10.00      B   
ATOM   4288  O   ALA   126      25.890  -7.941   0.289  1.00 10.00      B   
ATOM   4289  N   ASN   127      25.707  -5.837  -0.492  1.00 10.00      B   
ATOM   4290  HN  ASN   127      25.242  -4.975  -0.420  1.00 10.00      B   
ATOM   4291  CA  ASN   127      26.762  -5.993  -1.489  1.00 10.00      B   
ATOM   4292  CB  ASN   127      26.843  -4.755  -2.384  1.00 10.00      B   
ATOM   4293  CG  ASN   127      27.331  -5.063  -3.787  1.00 10.00      B   
ATOM   4294  OD1 ASN   127      28.064  -6.027  -4.015  1.00 10.00      B   
ATOM   4295  ND2 ASN   127      26.926  -4.241  -4.741  1.00 10.00      B   
ATOM   4296 HD21 ASN   127      26.349  -3.488  -4.489  1.00 10.00      B   
ATOM   4297 HD22 ASN   127      27.221  -4.413  -5.661  1.00 10.00      B   
ATOM   4298  C   ASN   127      28.105  -6.229  -0.808  1.00 10.00      B   
ATOM   4299  O   ASN   127      28.909  -7.041  -1.266  1.00 10.00      B   
ATOM   4300  N   ALA   128      28.334  -5.523   0.299  1.00 10.00      B   
ATOM   4301  HN  ALA   128      27.651  -4.887   0.610  1.00 10.00      B   
ATOM   4302  CA  ALA   128      29.572  -5.655   1.059  1.00 10.00      B   
ATOM   4303  CB  ALA   128      29.578  -4.693   2.235  1.00 10.00      B   
ATOM   4304  C   ALA   128      29.755  -7.088   1.544  1.00 10.00      B   
ATOM   4305  O   ALA   128      30.870  -7.616   1.557  1.00 10.00      B   
ATOM   4306  N   VAL   129      28.651  -7.713   1.934  1.00 10.00      B   
ATOM   4307  HN  VAL   129      27.796  -7.234   1.904  1.00 10.00      B   
ATOM   4308  CA  VAL   129      28.677  -9.088   2.406  1.00 10.00      B   
ATOM   4309  CB  VAL   129      27.356  -9.469   3.111  1.00 10.00      B   
ATOM   4310  CG1 VAL   129      27.437 -10.875   3.687  1.00 10.00      B   
ATOM   4311  CG2 VAL   129      27.022  -8.462   4.202  1.00 10.00      B   
ATOM   4312  C   VAL   129      28.917 -10.033   1.232  1.00 10.00      B   
ATOM   4313  O   VAL   129      29.699 -10.983   1.331  1.00 10.00      B   
ATOM   4314  N   LYS   130      28.254  -9.748   0.113  1.00 10.00      B   
ATOM   4315  HN  LYS   130      27.647  -8.972   0.104  1.00 10.00      B   
ATOM   4316  CA  LYS   130      28.389 -10.557  -1.093  1.00 10.00      B   
ATOM   4317  CB  LYS   130      27.414 -10.080  -2.177  1.00 10.00      B   
ATOM   4318  CG  LYS   130      27.573 -10.797  -3.512  1.00 10.00      B   
ATOM   4319  CD  LYS   130      26.522 -10.368  -4.525  1.00 10.00      B   
ATOM   4320  CE  LYS   130      26.726 -11.077  -5.857  1.00 10.00      B   
ATOM   4321  NZ  LYS   130      25.657 -10.753  -6.839  1.00 10.00      B   
ATOM   4322  HZ1 LYS   130      25.928 -11.089  -7.786  1.00 10.00      B   
ATOM   4323  HZ2 LYS   130      25.502  -9.728  -6.878  1.00 10.00      B   
ATOM   4324  HZ3 LYS   130      24.764 -11.214  -6.563  1.00 10.00      B   
ATOM   4325  C   LYS   130      29.824 -10.527  -1.615  1.00 10.00      B   
ATOM   4326  O   LYS   130      30.407 -11.571  -1.912  1.00 10.00      B   
ATOM   4327  N   MET   131      30.390  -9.326  -1.702  1.00 10.00      B   
ATOM   4328  HN  MET   131      29.871  -8.535  -1.433  1.00 10.00      B   
ATOM   4329  CA  MET   131      31.756  -9.150  -2.187  1.00 10.00      B   
ATOM   4330  CB  MET   131      32.125  -7.664  -2.258  1.00 10.00      B   
ATOM   4331  CG  MET   131      31.441  -6.901  -3.382  1.00 10.00      B   
ATOM   4332  SD  MET   131      31.987  -5.183  -3.497  1.00 10.00      B   
ATOM   4333  CE  MET   131      31.496  -4.556  -1.891  1.00 10.00      B   
ATOM   4334  C   MET   131      32.748  -9.893  -1.302  1.00 10.00      B   
ATOM   4335  O   MET   131      33.706 -10.489  -1.791  1.00 10.00      B   
ATOM   4336  N   TYR   132      32.502  -9.864   0.002  1.00 10.00      B   
ATOM   4337  HN  TYR   132      31.722  -9.369   0.332  1.00 10.00      B   
ATOM   4338  CA  TYR   132      33.368 -10.542   0.956  1.00 10.00      B   
ATOM   4339  CB  TYR   132      32.935 -10.217   2.387  1.00 10.00      B   
ATOM   4340  CG  TYR   132      33.973 -10.553   3.435  1.00 10.00      B   
ATOM   4341  CD1 TYR   132      35.135  -9.800   3.559  1.00 10.00      B   
ATOM   4342  CD2 TYR   132      33.790 -11.622   4.300  1.00 10.00      B   
ATOM   4343  CE1 TYR   132      36.084 -10.104   4.514  1.00 10.00      B   
ATOM   4344  CE2 TYR   132      34.735 -11.933   5.258  1.00 10.00      B   
ATOM   4345  CZ  TYR   132      35.878 -11.171   5.361  1.00 10.00      B   
ATOM   4346  OH  TYR   132      36.820 -11.481   6.317  1.00 10.00      B   
ATOM   4347  HH  TYR   132      37.211 -10.662   6.656  1.00 10.00      B   
ATOM   4348  C   TYR   132      33.348 -12.050   0.717  1.00 10.00      B   
ATOM   4349  O   TYR   132      34.382 -12.714   0.781  1.00 10.00      B   
ATOM   4350  N   LEU   133      32.167 -12.579   0.422  1.00 10.00      B   
ATOM   4351  HN  LEU   133      31.382 -11.993   0.381  1.00 10.00      B   
ATOM   4352  CA  LEU   133      32.005 -14.004   0.157  1.00 10.00      B   
ATOM   4353  CB  LEU   133      30.522 -14.381   0.133  1.00 10.00      B   
ATOM   4354  CG  LEU   133      29.825 -14.452   1.492  1.00 10.00      B   
ATOM   4355  CD1 LEU   133      28.317 -14.540   1.318  1.00 10.00      B   
ATOM   4356  CD2 LEU   133      30.342 -15.638   2.291  1.00 10.00      B   
ATOM   4357  C   LEU   133      32.665 -14.388  -1.162  1.00 10.00      B   
ATOM   4358  O   LEU   133      33.345 -15.414  -1.254  1.00 10.00      B   
ATOM   4359  N   GLN   134      32.472 -13.552  -2.177  1.00 10.00      B   
ATOM   4360  HN  GLN   134      31.922 -12.748  -2.036  1.00 10.00      B   
ATOM   4361  CA  GLN   134      33.049 -13.794  -3.494  1.00 10.00      B   
ATOM   4362  CB  GLN   134      32.618 -12.710  -4.481  1.00 10.00      B   
ATOM   4363  CG  GLN   134      31.151 -12.787  -4.868  1.00 10.00      B   
ATOM   4364  CD  GLN   134      30.738 -11.668  -5.799  1.00 10.00      B   
ATOM   4365  OE1 GLN   134      30.270 -10.613  -5.365  1.00 10.00      B   
ATOM   4366  NE2 GLN   134      30.915 -11.885  -7.088  1.00 10.00      B   
ATOM   4367 HE21 GLN   134      31.302 -12.744  -7.367  1.00 10.00      B   
ATOM   4368 HE22 GLN   134      30.651 -11.180  -7.715  1.00 10.00      B   
ATOM   4369  C   GLN   134      34.568 -13.867  -3.413  1.00 10.00      B   
ATOM   4370  O   GLN   134      35.190 -14.729  -4.037  1.00 10.00      B   
ATOM   4371  N   GLY   135      35.154 -12.971  -2.622  1.00 10.00      B   
ATOM   4372  HN  GLY   135      34.598 -12.308  -2.152  1.00 10.00      B   
ATOM   4373  CA  GLY   135      36.596 -12.946  -2.459  1.00 10.00      B   
ATOM   4374  C   GLY   135      37.122 -14.205  -1.793  1.00 10.00      B   
ATOM   4375  O   GLY   135      38.271 -14.597  -2.005  1.00 10.00      B   
ATOM   4376  N   LYS   136      36.278 -14.844  -0.990  1.00 10.00      B   
ATOM   4377  HN  LYS   136      35.375 -14.482  -0.861  1.00 10.00      B   
ATOM   4378  CA  LYS   136      36.657 -16.070  -0.294  1.00 10.00      B   
ATOM   4379  CB  LYS   136      35.751 -16.313   0.919  1.00 10.00      B   
ATOM   4380  CG  LYS   136      35.782 -15.214   1.970  1.00 10.00      B   
ATOM   4381  CD  LYS   136      37.166 -15.044   2.576  1.00 10.00      B   
ATOM   4382  CE  LYS   136      37.120 -14.084   3.754  1.00 10.00      B   
ATOM   4383  NZ  LYS   136      38.467 -13.803   4.316  1.00 10.00      B   
ATOM   4384  HZ1 LYS   136      38.379 -13.351   5.248  1.00 10.00      B   
ATOM   4385  HZ2 LYS   136      38.990 -13.164   3.687  1.00 10.00      B   
ATOM   4386  HZ3 LYS   136      39.007 -14.687   4.421  1.00 10.00      B   
ATOM   4387  C   LYS   136      36.595 -17.268  -1.237  1.00 10.00      B   
ATOM   4388  O   LYS   136      37.091 -18.348  -0.915  1.00 10.00      B   
ATOM   4389  N   GLY   137      35.980 -17.075  -2.395  1.00 10.00      B   
ATOM   4390  HN  GLY   137      35.607 -16.190  -2.603  1.00 10.00      B   
ATOM   4391  CA  GLY   137      35.870 -18.149  -3.362  1.00 10.00      B   
ATOM   4392  C   GLY   137      34.461 -18.691  -3.473  1.00 10.00      B   
ATOM   4393  O   GLY   137      34.234 -19.718  -4.113  1.00 10.00      B   
ATOM   4394  N   VAL   138      33.516 -18.011  -2.842  1.00 10.00      B   
ATOM   4395  HN  VAL   138      33.760 -17.204  -2.340  1.00 10.00      B   
ATOM   4396  CA  VAL   138      32.121 -18.431  -2.881  1.00 10.00      B   
ATOM   4397  CB  VAL   138      31.343 -17.931  -1.642  1.00 10.00      B   
ATOM   4398  CG1 VAL   138      29.876 -18.339  -1.713  1.00 10.00      B   
ATOM   4399  CG2 VAL   138      31.982 -18.454  -0.362  1.00 10.00      B   
ATOM   4400  C   VAL   138      31.453 -17.925  -4.159  1.00 10.00      B   
ATOM   4401  O   VAL   138      31.626 -16.764  -4.543  1.00 10.00      B   
ATOM   4402  N   SER   139      30.711 -18.807  -4.819  1.00 10.00      B   
ATOM   4403  HN  SER   139      30.624 -19.716  -4.463  1.00 10.00      B   
ATOM   4404  CA  SER   139      30.019 -18.463  -6.053  1.00 10.00      B   
ATOM   4405  CB  SER   139      29.319 -19.698  -6.631  1.00 10.00      B   
ATOM   4406  OG  SER   139      29.640 -19.879  -8.001  1.00 10.00      B   
ATOM   4407  HG  SER   139      29.520 -20.808  -8.236  1.00 10.00      B   
ATOM   4408  C   SER   139      29.009 -17.339  -5.828  1.00 10.00      B   
ATOM   4409  O   SER   139      28.254 -17.351  -4.857  1.00 10.00      B   
ATOM   4410  N   ALA   140      28.996 -16.376  -6.743  1.00 10.00      B   
ATOM   4411  HN  ALA   140      29.618 -16.432  -7.501  1.00 10.00      B   
ATOM   4412  CA  ALA   140      28.090 -15.240  -6.661  1.00 10.00      B   
ATOM   4413  CB  ALA   140      28.474 -14.189  -7.689  1.00 10.00      B   
ATOM   4414  C   ALA   140      26.642 -15.675  -6.856  1.00 10.00      B   
ATOM   4415  O   ALA   140      25.718 -15.041  -6.343  1.00 10.00      B   
ATOM   4416  N   ASP   141      26.451 -16.771  -7.584  1.00 10.00      B   
ATOM   4417  HN  ASP   141      27.230 -17.232  -7.964  1.00 10.00      B   
ATOM   4418  CA  ASP   141      25.113 -17.297  -7.843  1.00 10.00      B   
ATOM   4419  CB  ASP   141      25.141 -18.310  -8.988  1.00 10.00      B   
ATOM   4420  CG  ASP   141      24.245 -17.912 -10.144  1.00 10.00      B   
ATOM   4421  OD1 ASP   141      23.084 -17.521  -9.900  1.00 10.00      B   
ATOM   4422  OD2 ASP   141      24.697 -17.988 -11.308  1.00 10.00      B   
ATOM   4423  C   ASP   141      24.527 -17.938  -6.588  1.00 10.00      B   
ATOM   4424  O   ASP   141      23.330 -18.218  -6.517  1.00 10.00      B   
ATOM   4425  N   GLN   142      25.380 -18.156  -5.594  1.00 10.00      B   
ATOM   4426  HN  GLN   142      26.321 -17.898  -5.708  1.00 10.00      B   
ATOM   4427  CA  GLN   142      24.961 -18.754  -4.334  1.00 10.00      B   
ATOM   4428  CB  GLN   142      26.107 -19.560  -3.723  1.00 10.00      B   
ATOM   4429  CG  GLN   142      26.280 -20.956  -4.290  1.00 10.00      B   
ATOM   4430  CD  GLN   142      27.399 -21.711  -3.603  1.00 10.00      B   
ATOM   4431  OE1 GLN   142      28.541 -21.718  -4.070  1.00 10.00      B   
ATOM   4432  NE2 GLN   142      27.089 -22.335  -2.479  1.00 10.00      B   
ATOM   4433 HE21 GLN   142      26.159 -22.275  -2.155  1.00 10.00      B   
ATOM   4434 HE22 GLN   142      27.795 -22.836  -2.014  1.00 10.00      B   
ATOM   4435  C   GLN   142      24.538 -17.676  -3.348  1.00 10.00      B   
ATOM   4436  O   GLN   142      24.178 -17.967  -2.208  1.00 10.00      B   
ATOM   4437  N   ILE   143      24.579 -16.429  -3.790  1.00 10.00      B   
ATOM   4438  HN  ILE   143      24.849 -16.256  -4.717  1.00 10.00      B   
ATOM   4439  CA  ILE   143      24.223 -15.312  -2.935  1.00 10.00      B   
ATOM   4440  CB  ILE   143      25.387 -14.302  -2.837  1.00 10.00      B   
ATOM   4441  CG1 ILE   143      26.670 -15.022  -2.405  1.00 10.00      B   
ATOM   4442  CG2 ILE   143      25.050 -13.185  -1.860  1.00 10.00      B   
ATOM   4443  CD1 ILE   143      27.938 -14.251  -2.697  1.00 10.00      B   
ATOM   4444  C   ILE   143      22.968 -14.606  -3.441  1.00 10.00      B   
ATOM   4445  O   ILE   143      22.846 -14.302  -4.629  1.00 10.00      B   
ATOM   4446  N   SER   144      22.025 -14.384  -2.536  1.00 10.00      B   
ATOM   4447  HN  SER   144      22.167 -14.701  -1.616  1.00 10.00      B   
ATOM   4448  CA  SER   144      20.780 -13.700  -2.855  1.00 10.00      B   
ATOM   4449  CB  SER   144      19.614 -14.686  -2.771  1.00 10.00      B   
ATOM   4450  OG  SER   144      20.003 -15.952  -3.285  1.00 10.00      B   
ATOM   4451  HG  SER   144      20.917 -15.901  -3.589  1.00 10.00      B   
ATOM   4452  C   SER   144      20.577 -12.543  -1.876  1.00 10.00      B   
ATOM   4453  O   SER   144      20.401 -12.758  -0.679  1.00 10.00      B   
ATOM   4454  N   ILE   145      20.615 -11.319  -2.383  1.00 10.00      B   
ATOM   4455  HN  ILE   145      20.733 -11.205  -3.351  1.00 10.00      B   
ATOM   4456  CA  ILE   145      20.470 -10.138  -1.534  1.00 10.00      B   
ATOM   4457  CB  ILE   145      21.449  -9.015  -1.940  1.00 10.00      B   
ATOM   4458  CG1 ILE   145      21.216  -8.580  -3.392  1.00 10.00      B   
ATOM   4459  CG2 ILE   145      22.888  -9.471  -1.739  1.00 10.00      B   
ATOM   4460  CD1 ILE   145      21.995  -7.344  -3.795  1.00 10.00      B   
ATOM   4461  C   ILE   145      19.039  -9.600  -1.513  1.00 10.00      B   
ATOM   4462  O   ILE   145      18.380  -9.509  -2.551  1.00 10.00      B   
ATOM   4463  N   VAL   146      18.557  -9.273  -0.316  1.00 10.00      B   
ATOM   4464  HN  VAL   146      19.125  -9.403   0.481  1.00 10.00      B   
ATOM   4465  CA  VAL   146      17.213  -8.730  -0.139  1.00 10.00      B   
ATOM   4466  CB  VAL   146      16.220  -9.794   0.394  1.00 10.00      B   
ATOM   4467  CG1 VAL   146      14.805  -9.234   0.431  1.00 10.00      B   
ATOM   4468  CG2 VAL   146      16.271 -11.070  -0.436  1.00 10.00      B   
ATOM   4469  C   VAL   146      17.255  -7.569   0.850  1.00 10.00      B   
ATOM   4470  O   VAL   146      17.696  -7.735   1.986  1.00 10.00      B   
ATOM   4471  N   SER   147      16.812  -6.398   0.421  1.00 10.00      B   
ATOM   4472  HN  SER   147      16.480  -6.314  -0.500  1.00 10.00      B   
ATOM   4473  CA  SER   147      16.807  -5.230   1.290  1.00 10.00      B   
ATOM   4474  CB  SER   147      17.309  -3.992   0.545  1.00 10.00      B   
ATOM   4475  OG  SER   147      18.693  -4.100   0.266  1.00 10.00      B   
ATOM   4476  HG  SER   147      18.851  -4.887  -0.270  1.00 10.00      B   
ATOM   4477  C   SER   147      15.423  -4.975   1.882  1.00 10.00      B   
ATOM   4478  O   SER   147      14.439  -4.828   1.156  1.00 10.00      B   
ATOM   4479  N   TYR   148      15.354  -4.941   3.206  1.00 10.00      B   
ATOM   4480  HN  TYR   148      16.169  -5.104   3.733  1.00 10.00      B   
ATOM   4481  CA  TYR   148      14.098  -4.691   3.899  1.00 10.00      B   
ATOM   4482  CB  TYR   148      13.920  -5.673   5.054  1.00 10.00      B   
ATOM   4483  CG  TYR   148      13.772  -7.114   4.627  1.00 10.00      B   
ATOM   4484  CD1 TYR   148      14.875  -7.950   4.552  1.00 10.00      B   
ATOM   4485  CD2 TYR   148      12.526  -7.640   4.304  1.00 10.00      B   
ATOM   4486  CE1 TYR   148      14.744  -9.268   4.169  1.00 10.00      B   
ATOM   4487  CE2 TYR   148      12.387  -8.959   3.917  1.00 10.00      B   
ATOM   4488  CZ  TYR   148      13.500  -9.769   3.852  1.00 10.00      B   
ATOM   4489  OH  TYR   148      13.373 -11.089   3.479  1.00 10.00      B   
ATOM   4490  HH  TYR   148      13.944 -11.635   4.055  1.00 10.00      B   
ATOM   4491  C   TYR   148      14.049  -3.263   4.426  1.00 10.00      B   
ATOM   4492  O   TYR   148      12.988  -2.764   4.790  1.00 10.00      B   
ATOM   4493  N   GLY   149      15.211  -2.621   4.480  1.00 10.00      B   
ATOM   4494  HN  GLY   149      16.025  -3.082   4.197  1.00 10.00      B   
ATOM   4495  CA  GLY   149      15.291  -1.250   4.952  1.00 10.00      B   
ATOM   4496  C   GLY   149      14.793  -1.077   6.375  1.00 10.00      B   
ATOM   4497  O   GLY   149      15.303  -1.713   7.302  1.00 10.00      B   
ATOM   4498  N   LYS   150      13.786  -0.227   6.540  1.00 10.00      B   
ATOM   4499  HN  LYS   150      13.408   0.219   5.751  1.00 10.00      B   
ATOM   4500  CA  LYS   150      13.212   0.047   7.852  1.00 10.00      B   
ATOM   4501  CB  LYS   150      12.948   1.552   8.016  1.00 10.00      B   
ATOM   4502  CG  LYS   150      11.739   2.068   7.242  1.00 10.00      B   
ATOM   4503  CD  LYS   150      11.578   3.579   7.369  1.00 10.00      B   
ATOM   4504  CE  LYS   150      11.267   4.012   8.796  1.00 10.00      B   
ATOM   4505  NZ  LYS   150       9.984   3.449   9.296  1.00 10.00      B   
ATOM   4506  HZ1 LYS   150       9.575   4.074  10.022  1.00 10.00      B   
ATOM   4507  HZ2 LYS   150      10.143   2.512   9.720  1.00 10.00      B   
ATOM   4508  HZ3 LYS   150       9.296   3.351   8.514  1.00 10.00      B   
ATOM   4509  C   LYS   150      11.913  -0.731   8.041  1.00 10.00      B   
ATOM   4510  O   LYS   150      11.268  -0.640   9.085  1.00 10.00      B   
ATOM   4511  N   GLU   151      11.548  -1.509   7.027  1.00 10.00      B   
ATOM   4512  HN  GLU   151      12.121  -1.561   6.230  1.00 10.00      B   
ATOM   4513  CA  GLU   151      10.320  -2.293   7.061  1.00 10.00      B   
ATOM   4514  CB  GLU   151       9.850  -2.605   5.637  1.00 10.00      B   
ATOM   4515  CG  GLU   151       9.643  -1.372   4.768  1.00 10.00      B   
ATOM   4516  CD  GLU   151      10.012  -1.611   3.316  1.00 10.00      B   
ATOM   4517  OE1 GLU   151      11.140  -1.244   2.916  1.00 10.00      B   
ATOM   4518  OE2 GLU   151       9.188  -2.179   2.567  1.00 10.00      B   
ATOM   4519  C   GLU   151      10.500  -3.580   7.865  1.00 10.00      B   
ATOM   4520  O   GLU   151       9.547  -4.327   8.082  1.00 10.00      B   
ATOM   4521  N   LYS   152      11.727  -3.833   8.307  1.00 10.00      B   
ATOM   4522  HN  LYS   152      12.445  -3.196   8.109  1.00 10.00      B   
ATOM   4523  CA  LYS   152      12.030  -5.024   9.092  1.00 10.00      B   
ATOM   4524  CB  LYS   152      12.420  -6.187   8.174  1.00 10.00      B   
ATOM   4525  CG  LYS   152      12.174  -7.562   8.769  1.00 10.00      B   
ATOM   4526  CD  LYS   152      11.870  -8.582   7.681  1.00 10.00      B   
ATOM   4527  CE  LYS   152      10.981  -9.694   8.207  1.00 10.00      B   
ATOM   4528  NZ  LYS   152      10.420 -10.527   7.108  1.00 10.00      B   
ATOM   4529  HZ1 LYS   152       9.689 -11.169   7.483  1.00 10.00      B   
ATOM   4530  HZ2 LYS   152      11.169 -11.096   6.668  1.00 10.00      B   
ATOM   4531  HZ3 LYS   152       9.988  -9.920   6.381  1.00 10.00      B   
ATOM   4532  C   LYS   152      13.146  -4.730  10.091  1.00 10.00      B   
ATOM   4533  O   LYS   152      14.315  -5.028   9.839  1.00 10.00      B   
ATOM   4534  N   PRO   153      12.800  -4.111  11.228  1.00 10.00      B   
ATOM   4535  CA  PRO   153      13.764  -3.763  12.265  1.00 10.00      B   
ATOM   4536  CB  PRO   153      13.116  -2.534  12.898  1.00 10.00      B   
ATOM   4537  CG  PRO   153      11.647  -2.787  12.788  1.00 10.00      B   
ATOM   4538  CD  PRO   153      11.437  -3.689  11.595  1.00 10.00      B   
ATOM   4539  C   PRO   153      13.913  -4.867  13.310  1.00 10.00      B   
ATOM   4540  O   PRO   153      13.149  -5.836  13.329  1.00 10.00      B   
ATOM   4541  N   ALA   154      14.902  -4.713  14.174  1.00 10.00      B   
ATOM   4542  HN  ALA   154      15.475  -3.915  14.108  1.00 10.00      B   
ATOM   4543  CA  ALA   154      15.152  -5.677  15.232  1.00 10.00      B   
ATOM   4544  CB  ALA   154      16.635  -5.994  15.324  1.00 10.00      B   
ATOM   4545  C   ALA   154      14.651  -5.115  16.551  1.00 10.00      B   
ATOM   4546  O   ALA   154      13.977  -5.802  17.321  1.00 10.00      B   
ATOM   4547  N   VAL   155      14.983  -3.853  16.792  1.00 10.00      B   
ATOM   4548  HN  VAL   155      15.516  -3.364  16.125  1.00 10.00      B   
ATOM   4549  CA  VAL   155      14.575  -3.162  18.005  1.00 10.00      B   
ATOM   4550  CB  VAL   155      15.786  -2.825  18.904  1.00 10.00      B   
ATOM   4551  CG1 VAL   155      15.335  -2.136  20.184  1.00 10.00      B   
ATOM   4552  CG2 VAL   155      16.583  -4.080  19.229  1.00 10.00      B   
ATOM   4553  C   VAL   155      13.849  -1.874  17.635  1.00 10.00      B   
ATOM   4554  O   VAL   155      14.362  -1.066  16.859  1.00 10.00      B   
ATOM   4555  N   LEU   156      12.651  -1.698  18.167  1.00 10.00      B   
ATOM   4556  HN  LEU   156      12.291  -2.380  18.772  1.00 10.00      B   
ATOM   4557  CA  LEU   156      11.861  -0.510  17.885  1.00 10.00      B   
ATOM   4558  CB  LEU   156      10.367  -0.845  17.894  1.00 10.00      B   
ATOM   4559  CG  LEU   156       9.858  -1.706  16.735  1.00 10.00      B   
ATOM   4560  CD1 LEU   156       8.452  -2.207  17.021  1.00 10.00      B   
ATOM   4561  CD2 LEU   156       9.888  -0.921  15.433  1.00 10.00      B   
ATOM   4562  C   LEU   156      12.164   0.588  18.896  1.00 10.00      B   
ATOM   4563  O   LEU   156      12.236   0.336  20.101  1.00 10.00      B   
ATOM   4564  N   GLY   157      12.357   1.796  18.400  1.00 10.00      B   
ATOM   4565  HN  GLY   157      12.322   1.932  17.424  1.00 10.00      B   
ATOM   4566  CA  GLY   157      12.648   2.914  19.266  1.00 10.00      B   
ATOM   4567  C   GLY   157      13.645   3.846  18.627  1.00 10.00      B   
ATOM   4568  O   GLY   157      14.619   3.398  18.021  1.00 10.00      B   
ATOM   4569  N   HIS   158      13.415   5.143  18.764  1.00 10.00      B   
ATOM   4570  HN  HIS   158      12.633   5.440  19.277  1.00 10.00      B   
ATOM   4571  CA  HIS   158      14.301   6.140  18.182  1.00 10.00      B   
ATOM   4572  CB  HIS   158      13.543   7.433  17.867  1.00 10.00      B   
ATOM   4573  CG  HIS   158      12.695   7.336  16.638  1.00 10.00      B   
ATOM   4574  ND1 HIS   158      13.115   7.768  15.397  1.00 10.00      B   
ATOM   4575  HD1 HIS   158      13.990   8.175  15.197  1.00 10.00      B   
ATOM   4576  CD2 HIS   158      11.452   6.831  16.457  1.00 10.00      B   
ATOM   4577  CE1 HIS   158      12.169   7.530  14.506  1.00 10.00      B   
ATOM   4578  NE2 HIS   158      11.152   6.959  15.124  1.00 10.00      B   
ATOM   4579  HE2 HIS   158      10.334   6.638  14.693  1.00 10.00      B   
ATOM   4580  C   HIS   158      15.499   6.410  19.082  1.00 10.00      B   
ATOM   4581  O   HIS   158      15.867   7.560  19.324  1.00 10.00      B   
ATOM   4582  N   ASP   159      16.103   5.338  19.565  1.00 10.00      B   
ATOM   4583  HN  ASP   159      15.761   4.451  19.317  1.00 10.00      B   
ATOM   4584  CA  ASP   159      17.262   5.429  20.434  1.00 10.00      B   
ATOM   4585  CB  ASP   159      17.127   4.456  21.607  1.00 10.00      B   
ATOM   4586  CG  ASP   159      16.619   5.122  22.869  1.00 10.00      B   
ATOM   4587  OD1 ASP   159      17.434   5.733  23.596  1.00 10.00      B   
ATOM   4588  OD2 ASP   159      15.405   5.029  23.150  1.00 10.00      B   
ATOM   4589  C   ASP   159      18.518   5.111  19.647  1.00 10.00      B   
ATOM   4590  O   ASP   159      18.485   4.295  18.722  1.00 10.00      B   
ATOM   4591  N   GLU   160      19.621   5.742  20.013  1.00 10.00      B   
ATOM   4592  HN  GLU   160      19.586   6.373  20.767  1.00 10.00      B   
ATOM   4593  CA  GLU   160      20.884   5.521  19.330  1.00 10.00      B   
ATOM   4594  CB  GLU   160      21.962   6.458  19.867  1.00 10.00      B   
ATOM   4595  CG  GLU   160      23.245   6.431  19.060  1.00 10.00      B   
ATOM   4596  CD  GLU   160      24.012   7.725  19.160  1.00 10.00      B   
ATOM   4597  OE1 GLU   160      24.931   7.811  20.001  1.00 10.00      B   
ATOM   4598  OE2 GLU   160      23.694   8.664  18.401  1.00 10.00      B   
ATOM   4599  C   GLU   160      21.324   4.067  19.451  1.00 10.00      B   
ATOM   4600  O   GLU   160      21.890   3.501  18.514  1.00 10.00      B   
ATOM   4601  N   ALA   161      21.048   3.468  20.604  1.00 10.00      B   
ATOM   4602  HN  ALA   161      20.603   3.982  21.315  1.00 10.00      B   
ATOM   4603  CA  ALA   161      21.398   2.077  20.852  1.00 10.00      B   
ATOM   4604  CB  ALA   161      21.159   1.726  22.311  1.00 10.00      B   
ATOM   4605  C   ALA   161      20.589   1.155  19.950  1.00 10.00      B   
ATOM   4606  O   ALA   161      21.106   0.162  19.435  1.00 10.00      B   
ATOM   4607  N   ALA   162      19.323   1.506  19.747  1.00 10.00      B   
ATOM   4608  HN  ALA   162      18.983   2.322  20.167  1.00 10.00      B   
ATOM   4609  CA  ALA   162      18.431   0.721  18.908  1.00 10.00      B   
ATOM   4610  CB  ALA   162      16.992   1.177  19.088  1.00 10.00      B   
ATOM   4611  C   ALA   162      18.847   0.820  17.448  1.00 10.00      B   
ATOM   4612  O   ALA   162      18.752  -0.151  16.700  1.00 10.00      B   
ATOM   4613  N   TYR   163      19.320   1.999  17.053  1.00 10.00      B   
ATOM   4614  HN  TYR   163      19.359   2.739  17.699  1.00 10.00      B   
ATOM   4615  CA  TYR   163      19.763   2.228  15.683  1.00 10.00      B   
ATOM   4616  CB  TYR   163      20.225   3.674  15.492  1.00 10.00      B   
ATOM   4617  CG  TYR   163      19.116   4.701  15.520  1.00 10.00      B   
ATOM   4618  CD1 TYR   163      19.367   6.001  15.937  1.00 10.00      B   
ATOM   4619  CD2 TYR   163      17.822   4.379  15.126  1.00 10.00      B   
ATOM   4620  CE1 TYR   163      18.365   6.949  15.961  1.00 10.00      B   
ATOM   4621  CE2 TYR   163      16.812   5.321  15.149  1.00 10.00      B   
ATOM   4622  CZ  TYR   163      17.089   6.604  15.566  1.00 10.00      B   
ATOM   4623  OH  TYR   163      16.090   7.550  15.587  1.00 10.00      B   
ATOM   4624  HH  TYR   163      16.406   8.356  15.157  1.00 10.00      B   
ATOM   4625  C   TYR   163      20.891   1.273  15.311  1.00 10.00      B   
ATOM   4626  O   TYR   163      20.883   0.680  14.234  1.00 10.00      B   
ATOM   4627  N   SER   164      21.851   1.117  16.215  1.00 10.00      B   
ATOM   4628  HN  SER   164      21.803   1.616  17.059  1.00 10.00      B   
ATOM   4629  CA  SER   164      22.985   0.231  15.984  1.00 10.00      B   
ATOM   4630  CB  SER   164      23.998   0.382  17.115  1.00 10.00      B   
ATOM   4631  OG  SER   164      23.453   1.159  18.172  1.00 10.00      B   
ATOM   4632  HG  SER   164      22.925   0.590  18.749  1.00 10.00      B   
ATOM   4633  C   SER   164      22.536  -1.222  15.871  1.00 10.00      B   
ATOM   4634  O   SER   164      23.135  -2.011  15.145  1.00 10.00      B   
ATOM   4635  N   LYS   165      21.465  -1.562  16.577  1.00 10.00      B   
ATOM   4636  HN  LYS   165      21.010  -0.879  17.114  1.00 10.00      B   
ATOM   4637  CA  LYS   165      20.936  -2.917  16.561  1.00 10.00      B   
ATOM   4638  CB  LYS   165      20.168  -3.219  17.851  1.00 10.00      B   
ATOM   4639  CG  LYS   165      21.049  -3.347  19.085  1.00 10.00      B   
ATOM   4640  CD  LYS   165      20.250  -3.832  20.284  1.00 10.00      B   
ATOM   4641  CE  LYS   165      21.147  -4.075  21.487  1.00 10.00      B   
ATOM   4642  NZ  LYS   165      20.403  -4.691  22.616  1.00 10.00      B   
ATOM   4643  HZ1 LYS   165      19.976  -5.593  22.314  1.00 10.00      B   
ATOM   4644  HZ2 LYS   165      19.648  -4.055  22.942  1.00 10.00      B   
ATOM   4645  HZ3 LYS   165      21.048  -4.877  23.408  1.00 10.00      B   
ATOM   4646  C   LYS   165      20.045  -3.144  15.344  1.00 10.00      B   
ATOM   4647  O   LYS   165      19.622  -4.265  15.073  1.00 10.00      B   
ATOM   4648  N   ASN   166      19.761  -2.073  14.619  1.00 10.00      B   
ATOM   4649  HN  ASN   166      20.113  -1.201  14.896  1.00 10.00      B   
ATOM   4650  CA  ASN   166      18.932  -2.162  13.424  1.00 10.00      B   
ATOM   4651  CB  ASN   166      17.933  -1.003  13.347  1.00 10.00      B   
ATOM   4652  CG  ASN   166      16.708  -1.241  14.211  1.00 10.00      B   
ATOM   4653  OD1 ASN   166      16.285  -2.380  14.413  1.00 10.00      B   
ATOM   4654  ND2 ASN   166      16.127  -0.170  14.725  1.00 10.00      B   
ATOM   4655 HD21 ASN   166      16.507   0.707  14.523  1.00 10.00      B   
ATOM   4656 HD22 ASN   166      15.341  -0.303  15.302  1.00 10.00      B   
ATOM   4657  C   ASN   166      19.804  -2.214  12.176  1.00 10.00      B   
ATOM   4658  O   ASN   166      19.447  -2.848  11.180  1.00 10.00      B   
ATOM   4659  N   ARG   167      20.963  -1.563  12.248  1.00 10.00      B   
ATOM   4660  HN  ARG   167      21.193  -1.091  13.076  1.00 10.00      B   
ATOM   4661  CA  ARG   167      21.902  -1.538  11.135  1.00 10.00      B   
ATOM   4662  CB  ARG   167      22.859  -0.347  11.252  1.00 10.00      B   
ATOM   4663  CG  ARG   167      22.191   1.009  11.378  1.00 10.00      B   
ATOM   4664  CD  ARG   167      23.233   2.095  11.576  1.00 10.00      B   
ATOM   4665  NE  ARG   167      22.654   3.344  12.062  1.00 10.00      B   
ATOM   4666  HE  ARG   167      21.858   3.693  11.580  1.00 10.00      B   
ATOM   4667  CZ  ARG   167      23.134   4.028  13.099  1.00 10.00      B   
ATOM   4668  NH1 ARG   167      24.197   3.577  13.758  1.00 10.00      B   
ATOM   4669 HH11 ARG   167      24.581   4.107  14.571  1.00 10.00      B   
ATOM   4670 HH12 ARG   167      24.654   2.688  13.468  1.00 10.00      B   
ATOM   4671  NH2 ARG   167      22.564   5.166  13.469  1.00 10.00      B   
ATOM   4672 HH21 ARG   167      22.938   5.698  14.277  1.00 10.00      B   
ATOM   4673 HH22 ARG   167      21.735   5.533  12.945  1.00 10.00      B   
ATOM   4674  C   ARG   167      22.716  -2.827  11.111  1.00 10.00      B   
ATOM   4675  O   ARG   167      23.906  -2.828  11.435  1.00 10.00      B   
ATOM   4676  N   ARG   168      22.071  -3.925  10.744  1.00 10.00      B   
ATOM   4677  HN  ARG   168      21.119  -3.866  10.511  1.00 10.00      B   
ATOM   4678  CA  ARG   168      22.740  -5.216  10.691  1.00 10.00      B   
ATOM   4679  CB  ARG   168      22.638  -5.965  12.029  1.00 10.00      B   
ATOM   4680  CG  ARG   168      21.469  -5.558  12.912  1.00 10.00      B   
ATOM   4681  CD  ARG   168      20.140  -6.055  12.366  1.00 10.00      B   
ATOM   4682  NE  ARG   168      19.685  -7.277  13.027  1.00 10.00      B   
ATOM   4683  HE  ARG   168      20.327  -7.744  13.612  1.00 10.00      B   
ATOM   4684  CZ  ARG   168      18.455  -7.772  12.903  1.00 10.00      B   
ATOM   4685  NH1 ARG   168      17.559  -7.149  12.150  1.00 10.00      B   
ATOM   4686 HH11 ARG   168      16.594  -7.537  12.050  1.00 10.00      B   
ATOM   4687 HH12 ARG   168      17.809  -6.267  11.661  1.00 10.00      B   
ATOM   4688  NH2 ARG   168      18.118  -8.885  13.540  1.00 10.00      B   
ATOM   4689 HH21 ARG   168      18.815  -9.377  14.142  1.00 10.00      B   
ATOM   4690 HH22 ARG   168      17.153  -9.277  13.444  1.00 10.00      B   
ATOM   4691  C   ARG   168      22.224  -6.086   9.552  1.00 10.00      B   
ATOM   4692  O   ARG   168      21.041  -6.037   9.194  1.00 10.00      B   
ATOM   4693  N   ALA   169      23.121  -6.874   8.985  1.00 10.00      B   
ATOM   4694  HN  ALA   169      24.049  -6.857   9.316  1.00 10.00      B   
ATOM   4695  CA  ALA   169      22.777  -7.774   7.897  1.00 10.00      B   
ATOM   4696  CB  ALA   169      23.804  -7.680   6.779  1.00 10.00      B   
ATOM   4697  C   ALA   169      22.684  -9.198   8.430  1.00 10.00      B   
ATOM   4698  O   ALA   169      23.549  -9.638   9.192  1.00 10.00      B   
ATOM   4699  N   VAL   170      21.635  -9.907   8.045  1.00 10.00      B   
ATOM   4700  HN  VAL   170      20.988  -9.511   7.420  1.00 10.00      B   
ATOM   4701  CA  VAL   170      21.429 -11.272   8.511  1.00 10.00      B   
ATOM   4702  CB  VAL   170      20.055 -11.431   9.205  1.00 10.00      B   
ATOM   4703  CG1 VAL   170      19.910 -12.819   9.810  1.00 10.00      B   
ATOM   4704  CG2 VAL   170      19.868 -10.364  10.275  1.00 10.00      B   
ATOM   4705  C   VAL   170      21.543 -12.275   7.366  1.00 10.00      B   
ATOM   4706  O   VAL   170      20.986 -12.065   6.288  1.00 10.00      B   
ATOM   4707  N   LEU   171      22.282 -13.351   7.603  1.00 10.00      B   
ATOM   4708  HN  LEU   171      22.714 -13.449   8.482  1.00 10.00      B   
ATOM   4709  CA  LEU   171      22.459 -14.395   6.606  1.00 10.00      B   
ATOM   4710  CB  LEU   171      23.929 -14.826   6.517  1.00 10.00      B   
ATOM   4711  CG  LEU   171      24.911 -13.799   5.948  1.00 10.00      B   
ATOM   4712  CD1 LEU   171      26.316 -14.376   5.888  1.00 10.00      B   
ATOM   4713  CD2 LEU   171      24.465 -13.338   4.573  1.00 10.00      B   
ATOM   4714  C   LEU   171      21.588 -15.594   6.957  1.00 10.00      B   
ATOM   4715  O   LEU   171      21.907 -16.353   7.872  1.00 10.00      B   
ATOM   4716  N   VAL   172      20.485 -15.753   6.245  1.00 10.00      B   
ATOM   4717  HN  VAL   172      20.284 -15.117   5.521  1.00 10.00      B   
ATOM   4718  CA  VAL   172      19.573 -16.862   6.498  1.00 10.00      B   
ATOM   4719  CB  VAL   172      18.124 -16.380   6.733  1.00 10.00      B   
ATOM   4720  CG1 VAL   172      18.013 -15.648   8.061  1.00 10.00      B   
ATOM   4721  CG2 VAL   172      17.662 -15.488   5.592  1.00 10.00      B   
ATOM   4722  C   VAL   172      19.596 -17.874   5.358  1.00 10.00      B   
ATOM   4723  O   VAL   172      20.138 -17.605   4.285  1.00 10.00      B   
ATOM   4724  N   TYR   173      19.023 -19.041   5.609  1.00 10.00      B   
ATOM   4725  HN  TYR   173      18.626 -19.198   6.493  1.00 10.00      B   
ATOM   4726  CA  TYR   173      18.959 -20.096   4.610  1.00 10.00      B   
ATOM   4727  CB  TYR   173      19.682 -21.355   5.099  1.00 10.00      B   
ATOM   4728  CG  TYR   173      21.189 -21.280   5.008  1.00 10.00      B   
ATOM   4729  CD1 TYR   173      21.968 -21.151   6.152  1.00 10.00      B   
ATOM   4730  CD2 TYR   173      21.832 -21.343   3.780  1.00 10.00      B   
ATOM   4731  CE1 TYR   173      23.346 -21.087   6.072  1.00 10.00      B   
ATOM   4732  CE2 TYR   173      23.209 -21.279   3.691  1.00 10.00      B   
ATOM   4733  CZ  TYR   173      23.961 -21.151   4.840  1.00 10.00      B   
ATOM   4734  OH  TYR   173      25.334 -21.092   4.758  1.00 10.00      B   
ATOM   4735  HH  TYR   173      25.717 -21.618   5.470  1.00 10.00      B   
ATOM   4736  C   TYR   173      17.508 -20.425   4.294  1.00 10.00      B   
ATOM   4737  O   TYR   173      16.886 -21.246   4.968  1.00 10.00      B   
ATOM   4738  N   LEU   174      16.962 -19.756   3.294  1.00 10.00      B   
ATOM   4739  HN  LEU   174      17.500 -19.098   2.807  1.00 10.00      B   
ATOM   4740  CB  LEU   174      14.954 -18.677   2.394  1.00 10.00      B   
ATOM   4741  CG  LEU   174      14.750 -17.584   3.447  1.00 10.00      B   
ATOM   4742  CD1 LEU   174      14.426 -16.257   2.784  1.00 10.00      B   
ATOM   4743  CD2 LEU   174      13.649 -17.976   4.420  1.00 10.00      B   
ATOM   4744  CA  LEU   174      15.583 -19.980   2.892  1.00 10.00      B   
ATOM   4745  C   LEU   174      15.508 -21.056   1.819  1.00 10.00      B   
ATOM   4746  O   LEU   174      14.650 -21.955   1.930  1.00 10.00      B   
ATOM   4747  OXT LEU   174      16.323 -21.009   0.872  1.00 10.00      B   
END
