# Supplementary material for: Large-scale discovery of protein interactions at residue resolution using co-evolution calculated from genomic sequences
Source: Nat Commun. 2021 Mar 2;12:1396. doi: 10.1038/s41467-021-21636-z (PMC7925567; doi:10.1038/s41467-021-21636-z)
Supplement: Supplementary file 13 — Supplementary Data 11 [file 41467_2021_21636_MOESM13_ESM.zip › supplementary_prediction/cep_tp00839_TOLB_PAL/models/haddock_top_9_haddock_94w.pdb]

REMARK FILENAME="haddock_94w.pdb0"
REMARK ===============================================================
REMARK HADDOCK run for haddock
REMARK initial structure: haddock_94.pdb
REMARK final NOE weights: unambig 50 amb: 50
REMARK ===============================================================
REMARK            total,bonds,angles,improper,dihe,vdw,elec,air,cdih,coup,rdcs,vean,dani,xpcs,rg
REMARK energies: -239.791, 0, 0, 0, 0, -66.1099, -344.605, 170.924, 0, 0, 0, 0, 0, 0, 0
REMARK ===============================================================
REMARK            bonds,angles,impropers,dihe,air,cdih,coup,rdcs,vean,dani,xpcs
REMARK rms-dev.: 0,0,0,0,8.33275,0,0, 0, 0, 0, 0
REMARK ===============================================================
REMARK               air,cdih,coup,rdcs,vean,dani,xpcs
REMARK               >0.3,>5,>1,>0,>5,>0.2,>0.2
REMARK violations.: 2, 0, 0, 0, 0, 0, 0
REMARK ===============================================================
REMARK                        CVpartition#,violations,rms
REMARK AIRs cross-validation: 1, 0, NaN
REMARK ===============================================================
REMARK NCS energy: 0
REMARK ===============================================================
REMARK Symmetry energy: 0
REMARK ===============================================================
REMARK Desolvation energy: -21.3133
REMARK Internal energy free molecules: 80268.6
REMARK Internal energy complex: -19662.2
REMARK Binding energy: -100363
REMARK ===============================================================
REMARK buried surface area: 2447.64
REMARK ===============================================================
REMARK water - chain1: 0 0 0
REMARK water - chain2: 0 0 0
REMARK water - chain3: 0 0 0
REMARK water - chain4: 0 0 0
REMARK water - chain5: 0 0 0
REMARK water - chain6: 0 0 0
REMARK ===============================================================
REMARK water - water: 0 0 0
REMARK ===============================================================
REMARK DATE:05-Aug-2020  11:23:20       created by user: he47
REMARK VERSION:1.3
ATOM      1  CB  ASP    32     -17.698  -7.919 -18.504  1.00 10.00      A   
ATOM      2  CG  ASP    32     -17.137  -8.983 -19.421  1.00 10.00      A   
ATOM      3  OD1 ASP    32     -15.960  -8.873 -19.822  1.00 10.00      A   
ATOM      4  OD2 ASP    32     -17.869  -9.945 -19.738  1.00 10.00      A   
ATOM      5  C   ASP    32     -18.318  -7.293 -16.154  1.00 10.00      A   
ATOM      6  O   ASP    32     -17.567  -6.821 -15.300  1.00 10.00      A   
ATOM      7  N   ASP    32     -18.765  -9.585 -17.003  1.00 10.00      A   
ATOM      8  HT1 ASP    32     -18.678 -10.060 -16.084  1.00 10.00      A   
ATOM      9  HT2 ASP    32     -18.532 -10.263 -17.756  1.00 10.00      A   
ATOM     10  HT3 ASP    32     -19.748  -9.273 -17.128  1.00 10.00      A   
ATOM     11  CA  ASP    32     -17.848  -8.418 -17.067  1.00 10.00      A   
ATOM     12  N   SER    33     -19.551  -6.847 -16.342  1.00 10.00      A   
ATOM     13  HN  SER    33     -20.100  -7.219 -17.066  1.00 10.00      A   
ATOM     14  CA  SER    33     -20.106  -5.795 -15.509  1.00 10.00      A   
ATOM     15  CB  SER    33     -21.098  -4.961 -16.318  1.00 10.00      A   
ATOM     16  OG  SER    33     -21.524  -5.670 -17.468  1.00 10.00      A   
ATOM     17  HG  SER    33     -21.533  -5.074 -18.225  1.00 10.00      A   
ATOM     18  C   SER    33     -20.786  -6.404 -14.288  1.00 10.00      A   
ATOM     19  O   SER    33     -21.267  -7.539 -14.339  1.00 10.00      A   
ATOM     20  N   GLY    34     -20.814  -5.660 -13.192  1.00 10.00      A   
ATOM     21  HN  GLY    34     -20.413  -4.763 -13.207  1.00 10.00      A   
ATOM     22  CA  GLY    34     -21.434  -6.153 -11.980  1.00 10.00      A   
ATOM     23  C   GLY    34     -22.947  -6.147 -12.065  1.00 10.00      A   
ATOM     24  O   GLY    34     -23.517  -5.796 -13.101  1.00 10.00      A   
ATOM     25  N   ARG    35     -23.598  -6.526 -10.976  1.00 10.00      A   
ATOM     26  HN  ARG    35     -23.087  -6.779 -10.175  1.00 10.00      A   
ATOM     27  CA  ARG    35     -25.053  -6.565 -10.936  1.00 10.00      A   
ATOM     28  CB  ARG    35     -25.533  -7.327  -9.697  1.00 10.00      A   
ATOM     29  CG  ARG    35     -27.044  -7.378  -9.540  1.00 10.00      A   
ATOM     30  CD  ARG    35     -27.450  -8.364  -8.459  1.00 10.00      A   
ATOM     31  NE  ARG    35     -27.028  -9.725  -8.781  1.00 10.00      A   
ATOM     32  HE  ARG    35     -26.080  -9.861  -9.003  1.00 10.00      A   
ATOM     33  CZ  ARG    35     -27.846 -10.775  -8.795  1.00 10.00      A   
ATOM     34  NH1 ARG    35     -29.135 -10.629  -8.499  1.00 10.00      A   
ATOM     35 HH11 ARG    35     -29.516  -9.688  -8.250  1.00 10.00      A   
ATOM     36 HH12 ARG    35     -29.775 -11.457  -8.517  1.00 10.00      A   
ATOM     37  NH2 ARG    35     -27.371 -11.974  -9.100  1.00 10.00      A   
ATOM     38 HH21 ARG    35     -26.362 -12.094  -9.331  1.00 10.00      A   
ATOM     39 HH22 ARG    35     -28.006 -12.804  -9.113  1.00 10.00      A   
ATOM     40  C   ARG    35     -25.628  -5.151 -10.954  1.00 10.00      A   
ATOM     41  O   ARG    35     -25.214  -4.300 -10.167  1.00 10.00      A   
ATOM     42  N   PRO    36     -26.570  -4.878 -11.870  1.00 10.00      A   
ATOM     43  CA  PRO    36     -27.199  -3.558 -11.992  1.00 10.00      A   
ATOM     44  CB  PRO    36     -28.219  -3.740 -13.124  1.00 10.00      A   
ATOM     45  CG  PRO    36     -27.752  -4.939 -13.873  1.00 10.00      A   
ATOM     46  CD  PRO    36     -27.095  -5.831 -12.862  1.00 10.00      A   
ATOM     47  C   PRO    36     -27.908  -3.140 -10.708  1.00 10.00      A   
ATOM     48  O   PRO    36     -28.732  -3.883 -10.169  1.00 10.00      A   
ATOM     49  N   ILE    37     -27.574  -1.954 -10.221  1.00 10.00      A   
ATOM     50  HN  ILE    37     -26.903  -1.412 -10.696  1.00 10.00      A   
ATOM     51  CA  ILE    37     -28.175  -1.427  -9.007  1.00 10.00      A   
ATOM     52  CB  ILE    37     -27.285  -1.678  -7.766  1.00 10.00      A   
ATOM     53  CG1 ILE    37     -28.027  -1.312  -6.475  1.00 10.00      A   
ATOM     54  CG2 ILE    37     -25.961  -0.929  -7.869  1.00 10.00      A   
ATOM     55  CD1 ILE    37     -27.338  -1.785  -5.213  1.00 10.00      A   
ATOM     56  C   ILE    37     -28.466   0.063  -9.171  1.00 10.00      A   
ATOM     57  O   ILE    37     -27.709   0.785  -9.824  1.00 10.00      A   
ATOM     58  N   GLY    38     -29.574   0.516  -8.606  1.00 10.00      A   
ATOM     59  HN  GLY    38     -30.154  -0.101  -8.113  1.00 10.00      A   
ATOM     60  CA  GLY    38     -29.939   1.911  -8.716  1.00 10.00      A   
ATOM     61  C   GLY    38     -29.904   2.634  -7.389  1.00 10.00      A   
ATOM     62  O   GLY    38     -30.766   2.427  -6.533  1.00 10.00      A   
ATOM     63  N   VAL    39     -28.897   3.474  -7.209  1.00 10.00      A   
ATOM     64  HN  VAL    39     -28.237   3.584  -7.923  1.00 10.00      A   
ATOM     65  CA  VAL    39     -28.757   4.249  -5.987  1.00 10.00      A   
ATOM     66  CB  VAL    39     -27.293   4.319  -5.502  1.00 10.00      A   
ATOM     67  CG1 VAL    39     -27.223   4.943  -4.116  1.00 10.00      A   
ATOM     68  CG2 VAL    39     -26.663   2.932  -5.492  1.00 10.00      A   
ATOM     69  C   VAL    39     -29.288   5.656  -6.227  1.00 10.00      A   
ATOM     70  O   VAL    39     -28.608   6.501  -6.814  1.00 10.00      A   
ATOM     71  N   VAL    40     -30.516   5.886  -5.797  1.00 10.00      A   
ATOM     72  HN  VAL    40     -30.993   5.170  -5.316  1.00 10.00      A   
ATOM     73  CA  VAL    40     -31.173   7.171  -5.973  1.00 10.00      A   
ATOM     74  CB  VAL    40     -32.697   7.044  -5.743  1.00 10.00      A   
ATOM     75  CG1 VAL    40     -33.410   8.352  -6.046  1.00 10.00      A   
ATOM     76  CG2 VAL    40     -33.273   5.914  -6.584  1.00 10.00      A   
ATOM     77  C   VAL    40     -30.603   8.204  -5.007  1.00 10.00      A   
ATOM     78  O   VAL    40     -30.386   7.901  -3.833  1.00 10.00      A   
ATOM     79  N   PRO    41     -30.320   9.428  -5.499  1.00 10.00      A   
ATOM     80  CA  PRO    41     -29.793  10.512  -4.668  1.00 10.00      A   
ATOM     81  CB  PRO    41     -29.892  11.737  -5.578  1.00 10.00      A   
ATOM     82  CG  PRO    41     -29.800  11.182  -6.955  1.00 10.00      A   
ATOM     83  CD  PRO    41     -30.475   9.840  -6.907  1.00 10.00      A   
ATOM     84  C   PRO    41     -30.653  10.714  -3.427  1.00 10.00      A   
ATOM     85  O   PRO    41     -31.884  10.675  -3.500  1.00 10.00      A   
ATOM     86  N   PHE    42     -30.004  10.930  -2.297  1.00 10.00      A   
ATOM     87  HN  PHE    42     -29.025  10.978  -2.310  1.00 10.00      A   
ATOM     88  CA  PHE    42     -30.708  11.115  -1.042  1.00 10.00      A   
ATOM     89  CB  PHE    42     -29.736  11.124   0.138  1.00 10.00      A   
ATOM     90  CG  PHE    42     -29.393   9.750   0.641  1.00 10.00      A   
ATOM     91  CD1 PHE    42     -28.999   8.754  -0.237  1.00 10.00      A   
ATOM     92  CD2 PHE    42     -29.472   9.452   1.991  1.00 10.00      A   
ATOM     93  CE1 PHE    42     -28.690   7.488   0.220  1.00 10.00      A   
ATOM     94  CE2 PHE    42     -29.164   8.189   2.456  1.00 10.00      A   
ATOM     95  CZ  PHE    42     -28.773   7.205   1.569  1.00 10.00      A   
ATOM     96  C   PHE    42     -31.574  12.365  -1.060  1.00 10.00      A   
ATOM     97  O   PHE    42     -31.140  13.430  -1.507  1.00 10.00      A   
ATOM     98  N   GLN    43     -32.804  12.214  -0.586  1.00 10.00      A   
ATOM     99  HN  GLN    43     -33.083  11.328  -0.259  1.00 10.00      A   
ATOM    100  CA  GLN    43     -33.756  13.311  -0.540  1.00 10.00      A   
ATOM    101  CB  GLN    43     -35.165  12.780  -0.276  1.00 10.00      A   
ATOM    102  CG  GLN    43     -36.259  13.517  -1.031  1.00 10.00      A   
ATOM    103  CD  GLN    43     -37.489  13.758  -0.181  1.00 10.00      A   
ATOM    104  OE1 GLN    43     -37.761  13.015   0.764  1.00 10.00      A   
ATOM    105  NE2 GLN    43     -38.241  14.795  -0.508  1.00 10.00      A   
ATOM    106 HE21 GLN    43     -37.966  15.345  -1.273  1.00 10.00      A   
ATOM    107 HE22 GLN    43     -39.046  14.968   0.023  1.00 10.00      A   
ATOM    108  C   GLN    43     -33.362  14.320   0.530  1.00 10.00      A   
ATOM    109  O   GLN    43     -33.689  14.158   1.710  1.00 10.00      A   
ATOM    110  N   TRP    44     -32.645  15.347   0.108  1.00 10.00      A   
ATOM    111  HN  TRP    44     -32.411  15.402  -0.845  1.00 10.00      A   
ATOM    112  CA  TRP    44     -32.194  16.397   1.005  1.00 10.00      A   
ATOM    113  CB  TRP    44     -30.991  17.122   0.388  1.00 10.00      A   
ATOM    114  CG  TRP    44     -30.676  18.456   1.001  1.00 10.00      A   
ATOM    115  CD1 TRP    44     -30.850  19.681   0.423  1.00 10.00      A   
ATOM    116  CD2 TRP    44     -30.128  18.703   2.303  1.00 10.00      A   
ATOM    117  NE1 TRP    44     -30.444  20.672   1.281  1.00 10.00      A   
ATOM    118  HE1 TRP    44     -30.470  21.635   1.092  1.00 10.00      A   
ATOM    119  CE2 TRP    44     -29.997  20.099   2.442  1.00 10.00      A   
ATOM    120  CE3 TRP    44     -29.737  17.882   3.363  1.00 10.00      A   
ATOM    121  CZ2 TRP    44     -29.491  20.689   3.597  1.00 10.00      A   
ATOM    122  CZ3 TRP    44     -29.237  18.470   4.508  1.00 10.00      A   
ATOM    123  CH2 TRP    44     -29.118  19.859   4.617  1.00 10.00      A   
ATOM    124  C   TRP    44     -33.327  17.376   1.279  1.00 10.00      A   
ATOM    125  O   TRP    44     -33.993  17.839   0.351  1.00 10.00      A   
ATOM    126  N   ALA    45     -33.553  17.676   2.550  1.00 10.00      A   
ATOM    127  HN  ALA    45     -32.997  17.264   3.249  1.00 10.00      A   
ATOM    128  CA  ALA    45     -34.606  18.601   2.936  1.00 10.00      A   
ATOM    129  CB  ALA    45     -35.711  17.863   3.675  1.00 10.00      A   
ATOM    130  C   ALA    45     -34.045  19.728   3.794  1.00 10.00      A   
ATOM    131  O   ALA    45     -34.097  19.669   5.024  1.00 10.00      A   
ATOM    132  N   GLY    46     -33.510  20.751   3.145  1.00 10.00      A   
ATOM    133  HN  GLY    46     -33.507  20.753   2.164  1.00 10.00      A   
ATOM    134  CA  GLY    46     -32.944  21.867   3.866  1.00 10.00      A   
ATOM    135  C   GLY    46     -32.495  22.982   2.944  1.00 10.00      A   
ATOM    136  O   GLY    46     -32.829  22.982   1.756  1.00 10.00      A   
ATOM    137  N   PRO    47     -31.730  23.945   3.468  1.00 10.00      A   
ATOM    138  CA  PRO    47     -31.232  25.088   2.698  1.00 10.00      A   
ATOM    139  CB  PRO    47     -30.600  26.000   3.762  1.00 10.00      A   
ATOM    140  CG  PRO    47     -31.068  25.466   5.074  1.00 10.00      A   
ATOM    141  CD  PRO    47     -31.293  24.002   4.866  1.00 10.00      A   
ATOM    142  C   PRO    47     -30.177  24.694   1.668  1.00 10.00      A   
ATOM    143  O   PRO    47     -29.231  23.963   1.976  1.00 10.00      A   
ATOM    144  N   GLY    48     -30.355  25.179   0.445  1.00 10.00      A   
ATOM    145  HN  GLY    48     -31.146  25.730   0.261  1.00 10.00      A   
ATOM    146  CA  GLY    48     -29.416  24.899  -0.623  1.00 10.00      A   
ATOM    147  C   GLY    48     -29.398  23.443  -1.034  1.00 10.00      A   
ATOM    148  O   GLY    48     -30.444  22.857  -1.324  1.00 10.00      A   
ATOM    149  N   ALA    49     -28.211  22.859  -1.052  1.00 10.00      A   
ATOM    150  HN  ALA    49     -27.419  23.377  -0.783  1.00 10.00      A   
ATOM    151  CA  ALA    49     -28.046  21.465  -1.434  1.00 10.00      A   
ATOM    152  CB  ALA    49     -27.249  21.361  -2.727  1.00 10.00      A   
ATOM    153  C   ALA    49     -27.364  20.689  -0.318  1.00 10.00      A   
ATOM    154  O   ALA    49     -26.798  21.284   0.603  1.00 10.00      A   
ATOM    155  N   ALA    50     -27.415  19.366  -0.401  1.00 10.00      A   
ATOM    156  HN  ALA    50     -27.860  18.951  -1.170  1.00 10.00      A   
ATOM    157  CA  ALA    50     -26.803  18.517   0.611  1.00 10.00      A   
ATOM    158  CB  ALA    50     -27.158  17.055   0.368  1.00 10.00      A   
ATOM    159  C   ALA    50     -25.292  18.710   0.631  1.00 10.00      A   
ATOM    160  O   ALA    50     -24.654  18.749  -0.422  1.00 10.00      A   
ATOM    161  N   PRO    51     -24.700  18.855   1.829  1.00 10.00      A   
ATOM    162  CA  PRO    51     -23.250  19.048   1.986  1.00 10.00      A   
ATOM    163  CB  PRO    51     -23.079  19.298   3.489  1.00 10.00      A   
ATOM    164  CG  PRO    51     -24.291  18.701   4.117  1.00 10.00      A   
ATOM    165  CD  PRO    51     -25.402  18.876   3.125  1.00 10.00      A   
ATOM    166  C   PRO    51     -22.441  17.824   1.555  1.00 10.00      A   
ATOM    167  O   PRO    51     -21.213  17.884   1.438  1.00 10.00      A   
ATOM    168  N   GLU    52     -23.132  16.718   1.325  1.00 10.00      A   
ATOM    169  HN  GLU    52     -24.106  16.734   1.430  1.00 10.00      A   
ATOM    170  CA  GLU    52     -22.490  15.487   0.905  1.00 10.00      A   
ATOM    171  CB  GLU    52     -22.051  14.671   2.125  1.00 10.00      A   
ATOM    172  CG  GLU    52     -21.099  13.530   1.806  1.00 10.00      A   
ATOM    173  CD  GLU    52     -19.999  13.938   0.846  1.00 10.00      A   
ATOM    174  OE1 GLU    52     -20.166  13.740  -0.374  1.00 10.00      A   
ATOM    175  OE2 GLU    52     -18.960  14.459   1.305  1.00 10.00      A   
ATOM    176  C   GLU    52     -23.440  14.676   0.034  1.00 10.00      A   
ATOM    177  O   GLU    52     -24.657  14.696   0.242  1.00 10.00      A   
ATOM    178  N   ASP    53     -22.882  13.978  -0.942  1.00 10.00      A   
ATOM    179  HN  ASP    53     -21.902  14.005  -1.050  1.00 10.00      A   
ATOM    180  CA  ASP    53     -23.672  13.158  -1.846  1.00 10.00      A   
ATOM    181  CB  ASP    53     -23.139  13.269  -3.278  1.00 10.00      A   
ATOM    182  CG  ASP    53     -24.179  12.938  -4.333  1.00 10.00      A   
ATOM    183  OD1 ASP    53     -24.863  11.896  -4.211  1.00 10.00      A   
ATOM    184  OD2 ASP    53     -24.313  13.716  -5.302  1.00 10.00      A   
ATOM    185  C   ASP    53     -23.640  11.708  -1.388  1.00 10.00      A   
ATOM    186  O   ASP    53     -22.881  10.894  -1.914  1.00 10.00      A   
ATOM    187  N   ILE    54     -24.461  11.396  -0.392  1.00 10.00      A   
ATOM    188  HN  ILE    54     -25.034  12.096  -0.013  1.00 10.00      A   
ATOM    189  CA  ILE    54     -24.530  10.047   0.155  1.00 10.00      A   
ATOM    190  CB  ILE    54     -25.569   9.941   1.291  1.00 10.00      A   
ATOM    191  CG1 ILE    54     -25.385  11.082   2.297  1.00 10.00      A   
ATOM    192  CG2 ILE    54     -25.464   8.593   1.990  1.00 10.00      A   
ATOM    193  CD1 ILE    54     -24.044  11.077   3.004  1.00 10.00      A   
ATOM    194  C   ILE    54     -24.854   9.031  -0.938  1.00 10.00      A   
ATOM    195  O   ILE    54     -24.289   7.938  -0.966  1.00 10.00      A   
ATOM    196  N   GLY    55     -25.745   9.412  -1.846  1.00 10.00      A   
ATOM    197  HN  GLY    55     -26.147  10.304  -1.780  1.00 10.00      A   
ATOM    198  CA  GLY    55     -26.117   8.533  -2.938  1.00 10.00      A   
ATOM    199  C   GLY    55     -24.924   8.210  -3.813  1.00 10.00      A   
ATOM    200  O   GLY    55     -24.675   7.049  -4.135  1.00 10.00      A   
ATOM    201  N   GLY    56     -24.173   9.247  -4.175  1.00 10.00      A   
ATOM    202  HN  GLY    56     -24.426  10.154  -3.878  1.00 10.00      A   
ATOM    203  CA  GLY    56     -22.997   9.067  -5.000  1.00 10.00      A   
ATOM    204  C   GLY    56     -21.937   8.241  -4.298  1.00 10.00      A   
ATOM    205  O   GLY    56     -21.218   7.471  -4.936  1.00 10.00      A   
ATOM    206  N   ILE    57     -21.839   8.403  -2.980  1.00 10.00      A   
ATOM    207  HN  ILE    57     -22.435   9.045  -2.532  1.00 10.00      A   
ATOM    208  CA  ILE    57     -20.868   7.655  -2.186  1.00 10.00      A   
ATOM    209  CB  ILE    57     -20.831   8.132  -0.715  1.00 10.00      A   
ATOM    210  CG1 ILE    57     -20.284   9.559  -0.629  1.00 10.00      A   
ATOM    211  CG2 ILE    57     -19.999   7.185   0.146  1.00 10.00      A   
ATOM    212  CD1 ILE    57     -20.333  10.155   0.763  1.00 10.00      A   
ATOM    213  C   ILE    57     -21.186   6.162  -2.231  1.00 10.00      A   
ATOM    214  O   ILE    57     -20.319   5.345  -2.538  1.00 10.00      A   
ATOM    215  N   VAL    58     -22.439   5.820  -1.944  1.00 10.00      A   
ATOM    216  HN  VAL    58     -23.084   6.524  -1.712  1.00 10.00      A   
ATOM    217  CA  VAL    58     -22.881   4.428  -1.957  1.00 10.00      A   
ATOM    218  CB  VAL    58     -24.344   4.294  -1.476  1.00 10.00      A   
ATOM    219  CG1 VAL    58     -24.794   2.840  -1.492  1.00 10.00      A   
ATOM    220  CG2 VAL    58     -24.500   4.882  -0.082  1.00 10.00      A   
ATOM    221  C   VAL    58     -22.745   3.839  -3.360  1.00 10.00      A   
ATOM    222  O   VAL    58     -22.370   2.675  -3.529  1.00 10.00      A   
ATOM    223  N   ALA    59     -23.040   4.657  -4.364  1.00 10.00      A   
ATOM    224  HN  ALA    59     -23.343   5.571  -4.164  1.00 10.00      A   
ATOM    225  CA  ALA    59     -22.938   4.228  -5.752  1.00 10.00      A   
ATOM    226  CB  ALA    59     -23.445   5.314  -6.691  1.00 10.00      A   
ATOM    227  C   ALA    59     -21.501   3.855  -6.095  1.00 10.00      A   
ATOM    228  O   ALA    59     -21.242   2.790  -6.659  1.00 10.00      A   
ATOM    229  N   ALA    60     -20.571   4.728  -5.728  1.00 10.00      A   
ATOM    230  HN  ALA    60     -20.846   5.549  -5.263  1.00 10.00      A   
ATOM    231  CA  ALA    60     -19.157   4.504  -5.993  1.00 10.00      A   
ATOM    232  CB  ALA    60     -18.364   5.781  -5.757  1.00 10.00      A   
ATOM    233  C   ALA    60     -18.608   3.365  -5.141  1.00 10.00      A   
ATOM    234  O   ALA    60     -17.825   2.548  -5.622  1.00 10.00      A   
ATOM    235  N   ASP    61     -19.042   3.311  -3.886  1.00 10.00      A   
ATOM    236  HN  ASP    61     -19.679   3.994  -3.576  1.00 10.00      A   
ATOM    237  CA  ASP    61     -18.600   2.284  -2.944  1.00 10.00      A   
ATOM    238  CB  ASP    61     -19.334   2.426  -1.608  1.00 10.00      A   
ATOM    239  CG  ASP    61     -18.531   3.167  -0.559  1.00 10.00      A   
ATOM    240  OD1 ASP    61     -17.383   3.565  -0.852  1.00 10.00      A   
ATOM    241  OD2 ASP    61     -19.043   3.356   0.569  1.00 10.00      A   
ATOM    242  C   ASP    61     -18.804   0.876  -3.487  1.00 10.00      A   
ATOM    243  O   ASP    61     -17.844   0.125  -3.670  1.00 10.00      A   
ATOM    244  N   LEU    62     -20.054   0.527  -3.763  1.00 10.00      A   
ATOM    245  HN  LEU    62     -20.775   1.178  -3.612  1.00 10.00      A   
ATOM    246  CA  LEU    62     -20.388  -0.801  -4.277  1.00 10.00      A   
ATOM    247  CB  LEU    62     -21.905  -0.973  -4.373  1.00 10.00      A   
ATOM    248  CG  LEU    62     -22.684  -0.833  -3.061  1.00 10.00      A   
ATOM    249  CD1 LEU    62     -24.182  -0.886  -3.324  1.00 10.00      A   
ATOM    250  CD2 LEU    62     -22.276  -1.919  -2.077  1.00 10.00      A   
ATOM    251  C   LEU    62     -19.732  -1.066  -5.631  1.00 10.00      A   
ATOM    252  O   LEU    62     -19.464  -2.216  -5.990  1.00 10.00      A   
ATOM    253  N   ARG    63     -19.470   0.003  -6.373  1.00 10.00      A   
ATOM    254  HN  ARG    63     -19.701   0.891  -6.028  1.00 10.00      A   
ATOM    255  CA  ARG    63     -18.842  -0.109  -7.682  1.00 10.00      A   
ATOM    256  CB  ARG    63     -19.013   1.194  -8.466  1.00 10.00      A   
ATOM    257  CG  ARG    63     -18.566   1.119  -9.918  1.00 10.00      A   
ATOM    258  CD  ARG    63     -18.504   2.503 -10.546  1.00 10.00      A   
ATOM    259  NE  ARG    63     -19.243   2.568 -11.805  1.00 10.00      A   
ATOM    260  HE  ARG    63     -19.301   1.740 -12.337  1.00 10.00      A   
ATOM    261  CZ  ARG    63     -19.809   3.681 -12.278  1.00 10.00      A   
ATOM    262  NH1 ARG    63     -19.731   4.811 -11.588  1.00 10.00      A   
ATOM    263 HH11 ARG    63     -20.175   5.684 -11.953  1.00 10.00      A   
ATOM    264 HH12 ARG    63     -19.209   4.839 -10.687  1.00 10.00      A   
ATOM    265  NH2 ARG    63     -20.467   3.659 -13.429  1.00 10.00      A   
ATOM    266 HH21 ARG    63     -20.917   4.528 -13.794  1.00 10.00      A   
ATOM    267 HH22 ARG    63     -20.532   2.774 -13.981  1.00 10.00      A   
ATOM    268  C   ARG    63     -17.360  -0.441  -7.542  1.00 10.00      A   
ATOM    269  O   ARG    63     -16.804  -1.170  -8.358  1.00 10.00      A   
ATOM    270  N   ASN    64     -16.738   0.080  -6.487  1.00 10.00      A   
ATOM    271  HN  ASN    64     -17.251   0.639  -5.859  1.00 10.00      A   
ATOM    272  CA  ASN    64     -15.315  -0.143  -6.230  1.00 10.00      A   
ATOM    273  CB  ASN    64     -14.861   0.618  -4.979  1.00 10.00      A   
ATOM    274  CG  ASN    64     -14.741   2.112  -5.201  1.00 10.00      A   
ATOM    275  OD1 ASN    64     -14.397   2.567  -6.292  1.00 10.00      A   
ATOM    276  ND2 ASN    64     -15.021   2.887  -4.166  1.00 10.00      A   
ATOM    277 HD21 ASN    64     -15.286   2.455  -3.318  1.00 10.00      A   
ATOM    278 HD22 ASN    64     -14.960   3.857  -4.284  1.00 10.00      A   
ATOM    279  C   ASN    64     -14.992  -1.623  -6.077  1.00 10.00      A   
ATOM    280  O   ASN    64     -13.915  -2.074  -6.462  1.00 10.00      A   
ATOM    281  N   SER    65     -15.931  -2.377  -5.518  1.00 10.00      A   
ATOM    282  HN  SER    65     -16.771  -1.962  -5.233  1.00 10.00      A   
ATOM    283  CA  SER    65     -15.740  -3.807  -5.317  1.00 10.00      A   
ATOM    284  CB  SER    65     -16.689  -4.321  -4.233  1.00 10.00      A   
ATOM    285  OG  SER    65     -16.577  -3.535  -3.057  1.00 10.00      A   
ATOM    286  HG  SER    65     -16.034  -2.758  -3.244  1.00 10.00      A   
ATOM    287  C   SER    65     -15.924  -4.588  -6.620  1.00 10.00      A   
ATOM    288  O   SER    65     -15.596  -5.772  -6.694  1.00 10.00      A   
ATOM    289  N   GLY    66     -16.447  -3.915  -7.641  1.00 10.00      A   
ATOM    290  HN  GLY    66     -16.672  -2.965  -7.524  1.00 10.00      A   
ATOM    291  CA  GLY    66     -16.661  -4.549  -8.934  1.00 10.00      A   
ATOM    292  C   GLY    66     -17.722  -5.632  -8.898  1.00 10.00      A   
ATOM    293  O   GLY    66     -17.769  -6.498  -9.777  1.00 10.00      A   
ATOM    294  N   LYS    67     -18.574  -5.587  -7.885  1.00 10.00      A   
ATOM    295  HN  LYS    67     -18.486  -4.875  -7.219  1.00 10.00      A   
ATOM    296  CA  LYS    67     -19.633  -6.575  -7.736  1.00 10.00      A   
ATOM    297  CB  LYS    67     -19.778  -6.989  -6.268  1.00 10.00      A   
ATOM    298  CG  LYS    67     -18.509  -7.551  -5.646  1.00 10.00      A   
ATOM    299  CD  LYS    67     -18.099  -8.863  -6.297  1.00 10.00      A   
ATOM    300  CE  LYS    67     -16.898  -9.473  -5.592  1.00 10.00      A   
ATOM    301  NZ  LYS    67     -16.519 -10.793  -6.157  1.00 10.00      A   
ATOM    302  HZ1 LYS    67     -17.367 -11.360  -6.352  1.00 10.00      A   
ATOM    303  HZ2 LYS    67     -15.929 -11.311  -5.481  1.00 10.00      A   
ATOM    304  HZ3 LYS    67     -15.979 -10.670  -7.045  1.00 10.00      A   
ATOM    305  C   LYS    67     -20.957  -6.032  -8.255  1.00 10.00      A   
ATOM    306  O   LYS    67     -21.805  -6.786  -8.733  1.00 10.00      A   
ATOM    307  N   PHE    68     -21.123  -4.720  -8.174  1.00 10.00      A   
ATOM    308  HN  PHE    68     -20.404  -4.164  -7.810  1.00 10.00      A   
ATOM    309  CA  PHE    68     -22.346  -4.081  -8.623  1.00 10.00      A   
ATOM    310  CB  PHE    68     -23.113  -3.487  -7.439  1.00 10.00      A   
ATOM    311  CG  PHE    68     -23.941  -4.495  -6.695  1.00 10.00      A   
ATOM    312  CD1 PHE    68     -23.369  -5.311  -5.734  1.00 10.00      A   
ATOM    313  CD2 PHE    68     -25.292  -4.630  -6.963  1.00 10.00      A   
ATOM    314  CE1 PHE    68     -24.129  -6.242  -5.055  1.00 10.00      A   
ATOM    315  CE2 PHE    68     -26.059  -5.559  -6.286  1.00 10.00      A   
ATOM    316  CZ  PHE    68     -25.476  -6.367  -5.331  1.00 10.00      A   
ATOM    317  C   PHE    68     -22.066  -3.011  -9.667  1.00 10.00      A   
ATOM    318  O   PHE    68     -20.962  -2.463  -9.734  1.00 10.00      A   
ATOM    319  N   ASN    69     -23.068  -2.733 -10.482  1.00 10.00      A   
ATOM    320  HN  ASN    69     -23.922  -3.214 -10.368  1.00 10.00      A   
ATOM    321  CA  ASN    69     -22.963  -1.732 -11.529  1.00 10.00      A   
ATOM    322  CB  ASN    69     -23.001  -2.389 -12.912  1.00 10.00      A   
ATOM    323  CG  ASN    69     -22.567  -1.453 -14.025  1.00 10.00      A   
ATOM    324  OD1 ASN    69     -21.863  -0.470 -13.791  1.00 10.00      A   
ATOM    325  ND2 ASN    69     -22.966  -1.759 -15.247  1.00 10.00      A   
ATOM    326 HD21 ASN    69     -23.516  -2.564 -15.368  1.00 10.00      A   
ATOM    327 HD22 ASN    69     -22.695  -1.175 -15.983  1.00 10.00      A   
ATOM    328  C   ASN    69     -24.094  -0.721 -11.381  1.00 10.00      A   
ATOM    329  O   ASN    69     -25.242  -0.996 -11.734  1.00 10.00      A   
ATOM    330  N   PRO    70     -23.783   0.454 -10.817  1.00 10.00      A   
ATOM    331  CA  PRO    70     -24.765   1.516 -10.594  1.00 10.00      A   
ATOM    332  CB  PRO    70     -23.988   2.578  -9.801  1.00 10.00      A   
ATOM    333  CG  PRO    70     -22.751   1.892  -9.330  1.00 10.00      A   
ATOM    334  CD  PRO    70     -22.447   0.840 -10.351  1.00 10.00      A   
ATOM    335  C   PRO    70     -25.279   2.117 -11.895  1.00 10.00      A   
ATOM    336  O   PRO    70     -24.503   2.413 -12.809  1.00 10.00      A   
ATOM    337  N   LEU    71     -26.592   2.280 -11.973  1.00 10.00      A   
ATOM    338  HN  LEU    71     -27.155   1.989 -11.222  1.00 10.00      A   
ATOM    339  CA  LEU    71     -27.223   2.864 -13.145  1.00 10.00      A   
ATOM    340  CB  LEU    71     -28.748   2.719 -13.058  1.00 10.00      A   
ATOM    341  CG  LEU    71     -29.518   2.855 -14.375  1.00 10.00      A   
ATOM    342  CD1 LEU    71     -29.391   1.588 -15.208  1.00 10.00      A   
ATOM    343  CD2 LEU    71     -30.978   3.181 -14.114  1.00 10.00      A   
ATOM    344  C   LEU    71     -26.837   4.336 -13.256  1.00 10.00      A   
ATOM    345  O   LEU    71     -26.609   5.005 -12.242  1.00 10.00      A   
ATOM    346  N   ASP    72     -26.747   4.828 -14.482  1.00 10.00      A   
ATOM    347  HN  ASP    72     -26.932   4.242 -15.248  1.00 10.00      A   
ATOM    348  CA  ASP    72     -26.384   6.218 -14.719  1.00 10.00      A   
ATOM    349  CB  ASP    72     -26.165   6.494 -16.207  1.00 10.00      A   
ATOM    350  CG  ASP    72     -24.698   6.650 -16.548  1.00 10.00      A   
ATOM    351  OD1 ASP    72     -23.958   7.260 -15.746  1.00 10.00      A   
ATOM    352  OD2 ASP    72     -24.273   6.163 -17.617  1.00 10.00      A   
ATOM    353  C   ASP    72     -27.428   7.160 -14.145  1.00 10.00      A   
ATOM    354  O   ASP    72     -28.616   7.047 -14.448  1.00 10.00      A   
ATOM    355  N   ARG    73     -26.970   8.096 -13.326  1.00 10.00      A   
ATOM    356  HN  ARG    73     -26.003   8.139 -13.150  1.00 10.00      A   
ATOM    357  CA  ARG    73     -27.851   9.058 -12.676  1.00 10.00      A   
ATOM    358  CB  ARG    73     -27.056   9.940 -11.706  1.00 10.00      A   
ATOM    359  CG  ARG    73     -27.872  10.457 -10.534  1.00 10.00      A   
ATOM    360  CD  ARG    73     -27.040  10.510  -9.265  1.00 10.00      A   
ATOM    361  NE  ARG    73     -26.603  11.865  -8.935  1.00 10.00      A   
ATOM    362  HE  ARG    73     -26.741  12.564  -9.618  1.00 10.00      A   
ATOM    363  CZ  ARG    73     -26.047  12.203  -7.771  1.00 10.00      A   
ATOM    364  NH1 ARG    73     -25.849  11.282  -6.830  1.00 10.00      A   
ATOM    365 HH11 ARG    73     -26.133  10.291  -6.997  1.00 10.00      A   
ATOM    366 HH12 ARG    73     -25.411  11.550  -5.909  1.00 10.00      A   
ATOM    367  NH2 ARG    73     -25.680  13.456  -7.548  1.00 10.00      A   
ATOM    368 HH21 ARG    73     -25.237  13.718  -6.630  1.00 10.00      A   
ATOM    369 HH22 ARG    73     -25.829  14.187  -8.279  1.00 10.00      A   
ATOM    370  C   ARG    73     -28.611   9.910 -13.691  1.00 10.00      A   
ATOM    371  O   ARG    73     -29.732  10.350 -13.436  1.00 10.00      A   
ATOM    372  N   ALA    74     -28.010  10.126 -14.852  1.00 10.00      A   
ATOM    373  HN  ALA    74     -27.119   9.744 -15.010  1.00 10.00      A   
ATOM    374  CA  ALA    74     -28.633  10.926 -15.898  1.00 10.00      A   
ATOM    375  CB  ALA    74     -27.573  11.558 -16.784  1.00 10.00      A   
ATOM    376  C   ALA    74     -29.615  10.106 -16.739  1.00 10.00      A   
ATOM    377  O   ALA    74     -30.214  10.624 -17.682  1.00 10.00      A   
ATOM    378  N   ARG    75     -29.784   8.833 -16.396  1.00 10.00      A   
ATOM    379  HN  ARG    75     -29.285   8.468 -15.630  1.00 10.00      A   
ATOM    380  CA  ARG    75     -30.692   7.963 -17.134  1.00 10.00      A   
ATOM    381  CB  ARG    75     -29.913   6.907 -17.921  1.00 10.00      A   
ATOM    382  CG  ARG    75     -29.107   7.476 -19.076  1.00 10.00      A   
ATOM    383  CD  ARG    75     -28.429   6.379 -19.878  1.00 10.00      A   
ATOM    384  NE  ARG    75     -28.706   6.504 -21.308  1.00 10.00      A   
ATOM    385  HE  ARG    75     -29.535   6.970 -21.566  1.00 10.00      A   
ATOM    386  CZ  ARG    75     -27.907   6.043 -22.271  1.00 10.00      A   
ATOM    387  NH1 ARG    75     -26.775   5.422 -21.963  1.00 10.00      A   
ATOM    388 HH11 ARG    75     -26.152   5.061 -22.715  1.00 10.00      A   
ATOM    389 HH12 ARG    75     -26.501   5.295 -20.962  1.00 10.00      A   
ATOM    390  NH2 ARG    75     -28.250   6.198 -23.542  1.00 10.00      A   
ATOM    391 HH21 ARG    75     -27.634   5.838 -24.301  1.00 10.00      A   
ATOM    392 HH22 ARG    75     -29.145   6.682 -23.788  1.00 10.00      A   
ATOM    393  C   ARG    75     -31.709   7.301 -16.211  1.00 10.00      A   
ATOM    394  O   ARG    75     -32.329   6.301 -16.572  1.00 10.00      A   
ATOM    395  N   LEU    76     -31.888   7.872 -15.028  1.00 10.00      A   
ATOM    396  HN  LEU    76     -31.381   8.676 -14.806  1.00 10.00      A   
ATOM    397  CA  LEU    76     -32.833   7.338 -14.058  1.00 10.00      A   
ATOM    398  CB  LEU    76     -32.586   7.950 -12.677  1.00 10.00      A   
ATOM    399  CG  LEU    76     -31.198   7.729 -12.067  1.00 10.00      A   
ATOM    400  CD1 LEU    76     -31.134   8.312 -10.664  1.00 10.00      A   
ATOM    401  CD2 LEU    76     -30.839   6.252 -12.053  1.00 10.00      A   
ATOM    402  C   LEU    76     -34.268   7.614 -14.499  1.00 10.00      A   
ATOM    403  O   LEU    76     -34.635   8.765 -14.738  1.00 10.00      A   
ATOM    404  N   PRO    77     -35.098   6.560 -14.600  1.00 10.00      A   
ATOM    405  CA  PRO    77     -36.500   6.686 -15.025  1.00 10.00      A   
ATOM    406  CB  PRO    77     -37.027   5.243 -14.983  1.00 10.00      A   
ATOM    407  CG  PRO    77     -36.072   4.508 -14.107  1.00 10.00      A   
ATOM    408  CD  PRO    77     -34.737   5.164 -14.309  1.00 10.00      A   
ATOM    409  C   PRO    77     -37.308   7.569 -14.080  1.00 10.00      A   
ATOM    410  O   PRO    77     -38.254   8.240 -14.495  1.00 10.00      A   
ATOM    411  N   GLN    78     -36.923   7.561 -12.814  1.00 10.00      A   
ATOM    412  HN  GLN    78     -36.160   7.004 -12.554  1.00 10.00      A   
ATOM    413  CA  GLN    78     -37.594   8.352 -11.793  1.00 10.00      A   
ATOM    414  CB  GLN    78     -38.970   7.747 -11.482  1.00 10.00      A   
ATOM    415  CG  GLN    78     -39.754   8.457 -10.388  1.00 10.00      A   
ATOM    416  CD  GLN    78     -40.046   7.549  -9.211  1.00 10.00      A   
ATOM    417  OE1 GLN    78     -39.270   6.646  -8.906  1.00 10.00      A   
ATOM    418  NE2 GLN    78     -41.167   7.773  -8.546  1.00 10.00      A   
ATOM    419 HE21 GLN    78     -41.744   8.511  -8.844  1.00 10.00      A   
ATOM    420 HE22 GLN    78     -41.383   7.183  -7.789  1.00 10.00      A   
ATOM    421  C   GLN    78     -36.734   8.397 -10.536  1.00 10.00      A   
ATOM    422  O   GLN    78     -36.038   7.432 -10.222  1.00 10.00      A   
ATOM    423  N   GLN    79     -36.755   9.526  -9.841  1.00 10.00      A   
ATOM    424  HN  GLN    79     -37.302  10.277 -10.161  1.00 10.00      A   
ATOM    425  CA  GLN    79     -35.984   9.681  -8.615  1.00 10.00      A   
ATOM    426  CB  GLN    79     -35.020  10.865  -8.717  1.00 10.00      A   
ATOM    427  CG  GLN    79     -34.045  10.776  -9.877  1.00 10.00      A   
ATOM    428  CD  GLN    79     -33.012  11.886  -9.855  1.00 10.00      A   
ATOM    429  OE1 GLN    79     -32.569  12.319  -8.790  1.00 10.00      A   
ATOM    430  NE2 GLN    79     -32.631  12.359 -11.033  1.00 10.00      A   
ATOM    431 HE21 GLN    79     -33.033  11.967 -11.842  1.00 10.00      A   
ATOM    432 HE22 GLN    79     -31.975  13.089 -11.050  1.00 10.00      A   
ATOM    433  C   GLN    79     -36.918   9.876  -7.430  1.00 10.00      A   
ATOM    434  O   GLN    79     -37.376  10.987  -7.168  1.00 10.00      A   
ATOM    435  N   PRO    80     -37.245   8.792  -6.720  1.00 10.00      A   
ATOM    436  CA  PRO    80     -38.131   8.853  -5.562  1.00 10.00      A   
ATOM    437  CB  PRO    80     -38.632   7.414  -5.453  1.00 10.00      A   
ATOM    438  CG  PRO    80     -37.503   6.584  -5.962  1.00 10.00      A   
ATOM    439  CD  PRO    80     -36.789   7.415  -6.996  1.00 10.00      A   
ATOM    440  C   PRO    80     -37.381   9.239  -4.292  1.00 10.00      A   
ATOM    441  O   PRO    80     -36.150   9.204  -4.244  1.00 10.00      A   
ATOM    442  N   GLY    81     -38.127   9.624  -3.270  1.00 10.00      A   
ATOM    443  HN  GLY    81     -39.107   9.660  -3.368  1.00 10.00      A   
ATOM    444  CA  GLY    81     -37.517   9.990  -2.013  1.00 10.00      A   
ATOM    445  C   GLY    81     -37.721   8.904  -0.978  1.00 10.00      A   
ATOM    446  O   GLY    81     -36.928   8.757  -0.050  1.00 10.00      A   
ATOM    447  N   SER    82     -38.789   8.137  -1.148  1.00 10.00      A   
ATOM    448  HN  SER    82     -39.386   8.313  -1.907  1.00 10.00      A   
ATOM    449  CA  SER    82     -39.113   7.057  -0.235  1.00 10.00      A   
ATOM    450  CB  SER    82     -40.327   7.447   0.608  1.00 10.00      A   
ATOM    451  OG  SER    82     -41.285   8.142  -0.177  1.00 10.00      A   
ATOM    452  HG  SER    82     -40.829   8.741  -0.794  1.00 10.00      A   
ATOM    453  C   SER    82     -39.376   5.756  -0.995  1.00 10.00      A   
ATOM    454  O   SER    82     -39.532   5.762  -2.219  1.00 10.00      A   
ATOM    455  N   ALA    83     -39.440   4.648  -0.260  1.00 10.00      A   
ATOM    456  HN  ALA    83     -39.329   4.719   0.713  1.00 10.00      A   
ATOM    457  CA  ALA    83     -39.674   3.333  -0.848  1.00 10.00      A   
ATOM    458  CB  ALA    83     -39.488   2.253   0.207  1.00 10.00      A   
ATOM    459  C   ALA    83     -41.065   3.234  -1.464  1.00 10.00      A   
ATOM    460  O   ALA    83     -41.272   2.531  -2.455  1.00 10.00      A   
ATOM    461  N   GLN    84     -42.015   3.955  -0.884  1.00 10.00      A   
ATOM    462  HN  GLN    84     -41.789   4.505  -0.100  1.00 10.00      A   
ATOM    463  CA  GLN    84     -43.388   3.944  -1.374  1.00 10.00      A   
ATOM    464  CB  GLN    84     -44.328   4.594  -0.356  1.00 10.00      A   
ATOM    465  CG  GLN    84     -44.590   3.756   0.888  1.00 10.00      A   
ATOM    466  CD  GLN    84     -45.123   2.374   0.564  1.00 10.00      A   
ATOM    467  OE1 GLN    84     -46.320   2.192   0.350  1.00 10.00      A   
ATOM    468  NE2 GLN    84     -44.240   1.387   0.535  1.00 10.00      A   
ATOM    469 HE21 GLN    84     -43.301   1.597   0.722  1.00 10.00      A   
ATOM    470 HE22 GLN    84     -44.562   0.480   0.334  1.00 10.00      A   
ATOM    471  C   GLN    84     -43.516   4.631  -2.736  1.00 10.00      A   
ATOM    472  O   GLN    84     -44.521   4.473  -3.429  1.00 10.00      A   
ATOM    473  N   GLU    85     -42.489   5.380  -3.124  1.00 10.00      A   
ATOM    474  HN  GLU    85     -41.706   5.457  -2.539  1.00 10.00      A   
ATOM    475  CA  GLU    85     -42.498   6.090  -4.400  1.00 10.00      A   
ATOM    476  CB  GLU    85     -41.868   7.476  -4.252  1.00 10.00      A   
ATOM    477  CG  GLU    85     -42.555   8.384  -3.247  1.00 10.00      A   
ATOM    478  CD  GLU    85     -41.803   9.683  -3.046  1.00 10.00      A   
ATOM    479  OE1 GLU    85     -40.766   9.673  -2.349  1.00 10.00      A   
ATOM    480  OE2 GLU    85     -42.237  10.719  -3.594  1.00 10.00      A   
ATOM    481  C   GLU    85     -41.759   5.311  -5.482  1.00 10.00      A   
ATOM    482  O   GLU    85     -41.679   5.752  -6.625  1.00 10.00      A   
ATOM    483  N   VAL    86     -41.218   4.159  -5.120  1.00 10.00      A   
ATOM    484  HN  VAL    86     -41.321   3.850  -4.193  1.00 10.00      A   
ATOM    485  CA  VAL    86     -40.480   3.335  -6.070  1.00 10.00      A   
ATOM    486  CB  VAL    86     -39.510   2.379  -5.341  1.00 10.00      A   
ATOM    487  CG1 VAL    86     -38.781   1.480  -6.329  1.00 10.00      A   
ATOM    488  CG2 VAL    86     -38.517   3.170  -4.504  1.00 10.00      A   
ATOM    489  C   VAL    86     -41.427   2.529  -6.957  1.00 10.00      A   
ATOM    490  O   VAL    86     -42.350   1.877  -6.464  1.00 10.00      A   
ATOM    491  N   GLN    87     -41.207   2.602  -8.266  1.00 10.00      A   
ATOM    492  HN  GLN    87     -40.479   3.173  -8.596  1.00 10.00      A   
ATOM    493  CA  GLN    87     -42.018   1.870  -9.232  1.00 10.00      A   
ATOM    494  CB  GLN    87     -42.350   2.774 -10.427  1.00 10.00      A   
ATOM    495  CG  GLN    87     -43.168   2.121 -11.532  1.00 10.00      A   
ATOM    496  CD  GLN    87     -44.483   1.540 -11.050  1.00 10.00      A   
ATOM    497  OE1 GLN    87     -45.045   1.976 -10.045  1.00 10.00      A   
ATOM    498  NE2 GLN    87     -44.995   0.567 -11.783  1.00 10.00      A   
ATOM    499 HE21 GLN    87     -44.504   0.286 -12.588  1.00 10.00      A   
ATOM    500 HE22 GLN    87     -45.841   0.160 -11.493  1.00 10.00      A   
ATOM    501  C   GLN    87     -41.265   0.616  -9.683  1.00 10.00      A   
ATOM    502  O   GLN    87     -40.362   0.689 -10.514  1.00 10.00      A   
ATOM    503  N   PRO    88     -41.637  -0.553  -9.132  1.00 10.00      A   
ATOM    504  CA  PRO    88     -40.984  -1.839  -9.432  1.00 10.00      A   
ATOM    505  CB  PRO    88     -41.898  -2.863  -8.762  1.00 10.00      A   
ATOM    506  CG  PRO    88     -42.537  -2.111  -7.649  1.00 10.00      A   
ATOM    507  CD  PRO    88     -42.735  -0.714  -8.161  1.00 10.00      A   
ATOM    508  C   PRO    88     -40.854  -2.149 -10.920  1.00 10.00      A   
ATOM    509  O   PRO    88     -39.780  -2.532 -11.387  1.00 10.00      A   
ATOM    510  N   ALA    89     -41.945  -1.984 -11.657  1.00 10.00      A   
ATOM    511  HN  ALA    89     -42.769  -1.670 -11.224  1.00 10.00      A   
ATOM    512  CA  ALA    89     -41.963  -2.270 -13.089  1.00 10.00      A   
ATOM    513  CB  ALA    89     -43.360  -2.073 -13.650  1.00 10.00      A   
ATOM    514  C   ALA    89     -40.943  -1.444 -13.877  1.00 10.00      A   
ATOM    515  O   ALA    89     -40.408  -1.906 -14.885  1.00 10.00      A   
ATOM    516  N   ALA    90     -40.659  -0.239 -13.408  1.00 10.00      A   
ATOM    517  HN  ALA    90     -41.083   0.068 -12.580  1.00 10.00      A   
ATOM    518  CA  ALA    90     -39.715   0.637 -14.091  1.00 10.00      A   
ATOM    519  CB  ALA    90     -39.851   2.065 -13.584  1.00 10.00      A   
ATOM    520  C   ALA    90     -38.279   0.147 -13.936  1.00 10.00      A   
ATOM    521  O   ALA    90     -37.523   0.102 -14.906  1.00 10.00      A   
ATOM    522  N   TRP    91     -37.915  -0.239 -12.721  1.00 10.00      A   
ATOM    523  HN  TRP    91     -38.570  -0.203 -11.991  1.00 10.00      A   
ATOM    524  CA  TRP    91     -36.562  -0.705 -12.442  1.00 10.00      A   
ATOM    525  CB  TRP    91     -36.248  -0.600 -10.949  1.00 10.00      A   
ATOM    526  CG  TRP    91     -36.363   0.802 -10.430  1.00 10.00      A   
ATOM    527  CD1 TRP    91     -37.433   1.351  -9.790  1.00 10.00      A   
ATOM    528  CD2 TRP    91     -35.376   1.836 -10.517  1.00 10.00      A   
ATOM    529  NE1 TRP    91     -37.176   2.661  -9.477  1.00 10.00      A   
ATOM    530  HE1 TRP    91     -37.795   3.268  -9.019  1.00 10.00      A   
ATOM    531  CE2 TRP    91     -35.920   2.983  -9.910  1.00 10.00      A   
ATOM    532  CE3 TRP    91     -34.086   1.904 -11.047  1.00 10.00      A   
ATOM    533  CZ2 TRP    91     -35.221   4.184  -9.820  1.00 10.00      A   
ATOM    534  CZ3 TRP    91     -33.392   3.096 -10.957  1.00 10.00      A   
ATOM    535  CH2 TRP    91     -33.960   4.220 -10.347  1.00 10.00      A   
ATOM    536  C   TRP    91     -36.312  -2.118 -12.964  1.00 10.00      A   
ATOM    537  O   TRP    91     -35.201  -2.439 -13.391  1.00 10.00      A   
ATOM    538  N   SER    92     -37.344  -2.956 -12.950  1.00 10.00      A   
ATOM    539  HN  SER    92     -38.212  -2.648 -12.615  1.00 10.00      A   
ATOM    540  CA  SER    92     -37.209  -4.326 -13.430  1.00 10.00      A   
ATOM    541  CB  SER    92     -38.445  -5.161 -13.085  1.00 10.00      A   
ATOM    542  OG  SER    92     -39.637  -4.423 -13.289  1.00 10.00      A   
ATOM    543  HG  SER    92     -39.788  -3.845 -12.529  1.00 10.00      A   
ATOM    544  C   SER    92     -36.932  -4.349 -14.930  1.00 10.00      A   
ATOM    545  O   SER    92     -36.190  -5.198 -15.420  1.00 10.00      A   
ATOM    546  N   ALA    93     -37.511  -3.389 -15.647  1.00 10.00      A   
ATOM    547  HN  ALA    93     -38.096  -2.743 -15.196  1.00 10.00      A   
ATOM    548  CA  ALA    93     -37.318  -3.284 -17.090  1.00 10.00      A   
ATOM    549  CB  ALA    93     -38.247  -2.234 -17.676  1.00 10.00      A   
ATOM    550  C   ALA    93     -35.864  -2.954 -17.419  1.00 10.00      A   
ATOM    551  O   ALA    93     -35.370  -3.265 -18.506  1.00 10.00      A   
ATOM    552  N   LEU    94     -35.183  -2.324 -16.469  1.00 10.00      A   
ATOM    553  HN  LEU    94     -35.635  -2.101 -15.629  1.00 10.00      A   
ATOM    554  CA  LEU    94     -33.782  -1.960 -16.642  1.00 10.00      A   
ATOM    555  CB  LEU    94     -33.434  -0.767 -15.750  1.00 10.00      A   
ATOM    556  CG  LEU    94     -34.203   0.527 -16.013  1.00 10.00      A   
ATOM    557  CD1 LEU    94     -34.241   1.386 -14.760  1.00 10.00      A   
ATOM    558  CD2 LEU    94     -33.577   1.297 -17.163  1.00 10.00      A   
ATOM    559  C   LEU    94     -32.882  -3.138 -16.288  1.00 10.00      A   
ATOM    560  O   LEU    94     -31.717  -3.193 -16.686  1.00 10.00      A   
ATOM    561  N   GLY    95     -33.436  -4.083 -15.542  1.00 10.00      A   
ATOM    562  HN  GLY    95     -34.376  -3.995 -15.280  1.00 10.00      A   
ATOM    563  CA  GLY    95     -32.682  -5.247 -15.127  1.00 10.00      A   
ATOM    564  C   GLY    95     -32.164  -5.098 -13.712  1.00 10.00      A   
ATOM    565  O   GLY    95     -31.241  -5.800 -13.302  1.00 10.00      A   
ATOM    566  N   ILE    96     -32.762  -4.181 -12.963  1.00 10.00      A   
ATOM    567  HN  ILE    96     -33.504  -3.661 -13.342  1.00 10.00      A   
ATOM    568  CA  ILE    96     -32.355  -3.935 -11.589  1.00 10.00      A   
ATOM    569  CB  ILE    96     -32.235  -2.427 -11.303  1.00 10.00      A   
ATOM    570  CG1 ILE    96     -31.377  -1.750 -12.376  1.00 10.00      A   
ATOM    571  CG2 ILE    96     -31.636  -2.201  -9.926  1.00 10.00      A   
ATOM    572  CD1 ILE    96     -31.308  -0.242 -12.255  1.00 10.00      A   
ATOM    573  C   ILE    96     -33.363  -4.550 -10.625  1.00 10.00      A   
ATOM    574  O   ILE    96     -34.561  -4.269 -10.704  1.00 10.00      A   
ATOM    575  N   ASP    97     -32.881  -5.396  -9.726  1.00 10.00      A   
ATOM    576  HN  ASP    97     -31.917  -5.598  -9.718  1.00 10.00      A   
ATOM    577  CA  ASP    97     -33.748  -6.058  -8.760  1.00 10.00      A   
ATOM    578  CB  ASP    97     -33.462  -7.562  -8.719  1.00 10.00      A   
ATOM    579  CG  ASP    97     -32.121  -7.899  -8.097  1.00 10.00      A   
ATOM    580  OD1 ASP    97     -31.100  -7.323  -8.526  1.00 10.00      A   
ATOM    581  OD2 ASP    97     -32.083  -8.758  -7.189  1.00 10.00      A   
ATOM    582  C   ASP    97     -33.631  -5.452  -7.364  1.00 10.00      A   
ATOM    583  O   ASP    97     -34.250  -5.938  -6.418  1.00 10.00      A   
ATOM    584  N   ALA    98     -32.854  -4.384  -7.237  1.00 10.00      A   
ATOM    585  HN  ALA    98     -32.394  -4.029  -8.025  1.00 10.00      A   
ATOM    586  CA  ALA    98     -32.674  -3.725  -5.949  1.00 10.00      A   
ATOM    587  CB  ALA    98     -31.442  -4.261  -5.237  1.00 10.00      A   
ATOM    588  C   ALA    98     -32.587  -2.211  -6.107  1.00 10.00      A   
ATOM    589  O   ALA    98     -31.762  -1.699  -6.864  1.00 10.00      A   
ATOM    590  N   VAL    99     -33.449  -1.501  -5.398  1.00 10.00      A   
ATOM    591  HN  VAL    99     -34.087  -1.973  -4.812  1.00 10.00      A   
ATOM    592  CA  VAL    99     -33.479  -0.045  -5.448  1.00 10.00      A   
ATOM    593  CB  VAL    99     -34.899   0.486  -5.757  1.00 10.00      A   
ATOM    594  CG1 VAL    99     -34.870   1.983  -6.025  1.00 10.00      A   
ATOM    595  CG2 VAL    99     -35.513  -0.256  -6.934  1.00 10.00      A   
ATOM    596  C   VAL    99     -33.012   0.541  -4.119  1.00 10.00      A   
ATOM    597  O   VAL    99     -33.482   0.137  -3.057  1.00 10.00      A   
ATOM    598  N   VAL   100     -32.080   1.483  -4.180  1.00 10.00      A   
ATOM    599  HN  VAL   100     -31.734   1.767  -5.059  1.00 10.00      A   
ATOM    600  CA  VAL   100     -31.559   2.114  -2.974  1.00 10.00      A   
ATOM    601  CB  VAL   100     -30.017   2.071  -2.931  1.00 10.00      A   
ATOM    602  CG1 VAL   100     -29.500   2.584  -1.595  1.00 10.00      A   
ATOM    603  CG2 VAL   100     -29.507   0.663  -3.202  1.00 10.00      A   
ATOM    604  C   VAL   100     -32.020   3.565  -2.886  1.00 10.00      A   
ATOM    605  O   VAL   100     -31.735   4.365  -3.776  1.00 10.00      A   
ATOM    606  N   VAL   101     -32.752   3.890  -1.827  1.00 10.00      A   
ATOM    607  HN  VAL   101     -32.969   3.198  -1.161  1.00 10.00      A   
ATOM    608  CA  VAL   101     -33.243   5.248  -1.618  1.00 10.00      A   
ATOM    609  CB  VAL   101     -34.781   5.341  -1.762  1.00 10.00      A   
ATOM    610  CG1 VAL   101     -35.197   5.202  -3.219  1.00 10.00      A   
ATOM    611  CG2 VAL   101     -35.477   4.296  -0.898  1.00 10.00      A   
ATOM    612  C   VAL   101     -32.833   5.745  -0.235  1.00 10.00      A   
ATOM    613  O   VAL   101     -32.400   4.953   0.606  1.00 10.00      A   
ATOM    614  N   GLY   102     -32.965   7.044   0.003  1.00 10.00      A   
ATOM    615  HN  GLY   102     -33.311   7.636  -0.698  1.00 10.00      A   
ATOM    616  CA  GLY   102     -32.597   7.592   1.291  1.00 10.00      A   
ATOM    617  C   GLY   102     -33.050   9.025   1.474  1.00 10.00      A   
ATOM    618  O   GLY   102     -33.381   9.706   0.503  1.00 10.00      A   
ATOM    619  N   GLN   103     -33.062   9.482   2.721  1.00 10.00      A   
ATOM    620  HN  GLN   103     -32.776   8.884   3.448  1.00 10.00      A   
ATOM    621  CA  GLN   103     -33.476  10.843   3.047  1.00 10.00      A   
ATOM    622  CB  GLN   103     -34.859  10.853   3.717  1.00 10.00      A   
ATOM    623  CG  GLN   103     -35.945  10.082   2.982  1.00 10.00      A   
ATOM    624  CD  GLN   103     -35.984   8.611   3.358  1.00 10.00      A   
ATOM    625  OE1 GLN   103     -35.691   8.233   4.493  1.00 10.00      A   
ATOM    626  NE2 GLN   103     -36.335   7.771   2.402  1.00 10.00      A   
ATOM    627 HE21 GLN   103     -36.550   8.141   1.514  1.00 10.00      A   
ATOM    628 HE22 GLN   103     -36.360   6.811   2.611  1.00 10.00      A   
ATOM    629  C   GLN   103     -32.466  11.483   3.993  1.00 10.00      A   
ATOM    630  O   GLN   103     -31.867  10.793   4.822  1.00 10.00      A   
ATOM    631  N   VAL   104     -32.278  12.794   3.872  1.00 10.00      A   
ATOM    632  HN  VAL   104     -32.781  13.291   3.187  1.00 10.00      A   
ATOM    633  CA  VAL   104     -31.349  13.520   4.733  1.00 10.00      A   
ATOM    634  CB  VAL   104     -30.099  14.012   3.971  1.00 10.00      A   
ATOM    635  CG1 VAL   104     -29.136  14.708   4.922  1.00 10.00      A   
ATOM    636  CG2 VAL   104     -29.402  12.858   3.273  1.00 10.00      A   
ATOM    637  C   VAL   104     -32.046  14.712   5.380  1.00 10.00      A   
ATOM    638  O   VAL   104     -32.357  15.703   4.713  1.00 10.00      A   
ATOM    639  N   THR   105     -32.309  14.600   6.672  1.00 10.00      A   
ATOM    640  HN  THR   105     -32.060  13.775   7.140  1.00 10.00      A   
ATOM    641  CA  THR   105     -32.969  15.663   7.415  1.00 10.00      A   
ATOM    642  CB  THR   105     -34.202  15.120   8.166  1.00 10.00      A   
ATOM    643  OG1 THR   105     -34.588  13.858   7.602  1.00 10.00      A   
ATOM    644  HG1 THR   105     -35.180  14.011   6.853  1.00 10.00      A   
ATOM    645  CG2 THR   105     -35.368  16.092   8.063  1.00 10.00      A   
ATOM    646  C   THR   105     -32.007  16.285   8.427  1.00 10.00      A   
ATOM    647  O   THR   105     -31.409  15.577   9.238  1.00 10.00      A   
ATOM    648  N   PRO   106     -31.831  17.613   8.380  1.00 10.00      A   
ATOM    649  CA  PRO   106     -30.944  18.322   9.303  1.00 10.00      A   
ATOM    650  CB  PRO   106     -30.771  19.690   8.639  1.00 10.00      A   
ATOM    651  CG  PRO   106     -32.028  19.893   7.866  1.00 10.00      A   
ATOM    652  CD  PRO   106     -32.482  18.527   7.424  1.00 10.00      A   
ATOM    653  C   PRO   106     -31.579  18.480  10.683  1.00 10.00      A   
ATOM    654  O   PRO   106     -32.806  18.480  10.820  1.00 10.00      A   
ATOM    655  N   ASN   107     -30.741  18.598  11.701  1.00 10.00      A   
ATOM    656  HN  ASN   107     -29.774  18.575  11.530  1.00 10.00      A   
ATOM    657  CA  ASN   107     -31.209  18.761  13.070  1.00 10.00      A   
ATOM    658  CB  ASN   107     -30.764  17.576  13.938  1.00 10.00      A   
ATOM    659  CG  ASN   107     -31.364  16.254  13.505  1.00 10.00      A   
ATOM    660  OD1 ASN   107     -32.473  15.904  13.898  1.00 10.00      A   
ATOM    661  ND2 ASN   107     -30.628  15.504  12.702  1.00 10.00      A   
ATOM    662 HD21 ASN   107     -29.746  15.840  12.433  1.00 10.00      A   
ATOM    663 HD22 ASN   107     -30.994  14.640  12.413  1.00 10.00      A   
ATOM    664  C   ASN   107     -30.646  20.050  13.653  1.00 10.00      A   
ATOM    665  O   ASN   107     -29.597  20.523  13.209  1.00 10.00      A   
ATOM    666  N   PRO   108     -31.324  20.633  14.656  1.00 10.00      A   
ATOM    667  CA  PRO   108     -30.879  21.876  15.307  1.00 10.00      A   
ATOM    668  CB  PRO   108     -31.927  22.102  16.400  1.00 10.00      A   
ATOM    669  CG  PRO   108     -33.122  21.338  15.948  1.00 10.00      A   
ATOM    670  CD  PRO   108     -32.591  20.138  15.224  1.00 10.00      A   
ATOM    671  C   PRO   108     -29.494  21.728  15.937  1.00 10.00      A   
ATOM    672  O   PRO   108     -28.755  22.703  16.081  1.00 10.00      A   
ATOM    673  N   ASP   109     -29.153  20.494  16.299  1.00 10.00      A   
ATOM    674  HN  ASP   109     -29.797  19.768  16.165  1.00 10.00      A   
ATOM    675  CA  ASP   109     -27.862  20.190  16.910  1.00 10.00      A   
ATOM    676  CB  ASP   109     -27.867  18.779  17.514  1.00 10.00      A   
ATOM    677  CG  ASP   109     -29.160  18.416  18.217  1.00 10.00      A   
ATOM    678  OD1 ASP   109     -29.330  18.792  19.396  1.00 10.00      A   
ATOM    679  OD2 ASP   109     -30.010  17.742  17.592  1.00 10.00      A   
ATOM    680  C   ASP   109     -26.738  20.287  15.882  1.00 10.00      A   
ATOM    681  O   ASP   109     -25.559  20.353  16.234  1.00 10.00      A   
ATOM    682  N   GLY   110     -27.106  20.285  14.608  1.00 10.00      A   
ATOM    683  HN  GLY   110     -28.059  20.235  14.383  1.00 10.00      A   
ATOM    684  CA  GLY   110     -26.124  20.364  13.550  1.00 10.00      A   
ATOM    685  C   GLY   110     -25.905  19.020  12.894  1.00 10.00      A   
ATOM    686  O   GLY   110     -25.273  18.925  11.840  1.00 10.00      A   
ATOM    687  N   SER   111     -26.429  17.980  13.528  1.00 10.00      A   
ATOM    688  HN  SER   111     -26.912  18.128  14.368  1.00 10.00      A   
ATOM    689  CA  SER   111     -26.310  16.625  13.022  1.00 10.00      A   
ATOM    690  CB  SER   111     -26.493  15.642  14.176  1.00 10.00      A   
ATOM    691  OG  SER   111     -26.953  16.321  15.336  1.00 10.00      A   
ATOM    692  HG  SER   111     -26.256  16.320  16.004  1.00 10.00      A   
ATOM    693  C   SER   111     -27.353  16.376  11.938  1.00 10.00      A   
ATOM    694  O   SER   111     -28.327  17.122  11.822  1.00 10.00      A   
ATOM    695  N   TYR   112     -27.158  15.333  11.149  1.00 10.00      A   
ATOM    696  HN  TYR   112     -26.371  14.757  11.292  1.00 10.00      A   
ATOM    697  CA  TYR   112     -28.084  15.017  10.074  1.00 10.00      A   
ATOM    698  CB  TYR   112     -27.413  15.202   8.708  1.00 10.00      A   
ATOM    699  CG  TYR   112     -26.775  16.561   8.511  1.00 10.00      A   
ATOM    700  CD1 TYR   112     -25.454  16.785   8.873  1.00 10.00      A   
ATOM    701  CD2 TYR   112     -27.493  17.619   7.970  1.00 10.00      A   
ATOM    702  CE1 TYR   112     -24.866  18.020   8.703  1.00 10.00      A   
ATOM    703  CE2 TYR   112     -26.910  18.862   7.795  1.00 10.00      A   
ATOM    704  CZ  TYR   112     -25.597  19.056   8.165  1.00 10.00      A   
ATOM    705  OH  TYR   112     -25.009  20.288   7.997  1.00 10.00      A   
ATOM    706  HH  TYR   112     -25.678  20.980   8.090  1.00 10.00      A   
ATOM    707  C   TYR   112     -28.619  13.600  10.201  1.00 10.00      A   
ATOM    708  O   TYR   112     -27.882  12.674  10.538  1.00 10.00      A   
ATOM    709  N   ASN   113     -29.907  13.443   9.947  1.00 10.00      A   
ATOM    710  HN  ASN   113     -30.449  14.231   9.705  1.00 10.00      A   
ATOM    711  CA  ASN   113     -30.542  12.136  10.008  1.00 10.00      A   
ATOM    712  CB  ASN   113     -32.043  12.261  10.299  1.00 10.00      A   
ATOM    713  CG  ASN   113     -32.350  12.856  11.656  1.00 10.00      A   
ATOM    714  OD1 ASN   113     -31.555  12.760  12.589  1.00 10.00      A   
ATOM    715  ND2 ASN   113     -33.514  13.469  11.779  1.00 10.00      A   
ATOM    716 HD21 ASN   113     -34.105  13.501  10.998  1.00 10.00      A   
ATOM    717 HD22 ASN   113     -33.739  13.869  12.646  1.00 10.00      A   
ATOM    718  C   ASN   113     -30.351  11.431   8.679  1.00 10.00      A   
ATOM    719  O   ASN   113     -31.050  11.725   7.708  1.00 10.00      A   
ATOM    720  N   VAL   114     -29.390  10.526   8.626  1.00 10.00      A   
ATOM    721  HN  VAL   114     -28.853  10.344   9.430  1.00 10.00      A   
ATOM    722  CA  VAL   114     -29.114   9.789   7.405  1.00 10.00      A   
ATOM    723  CB  VAL   114     -27.602   9.555   7.204  1.00 10.00      A   
ATOM    724  CG1 VAL   114     -27.310   9.163   5.765  1.00 10.00      A   
ATOM    725  CG2 VAL   114     -26.807  10.795   7.592  1.00 10.00      A   
ATOM    726  C   VAL   114     -29.841   8.451   7.424  1.00 10.00      A   
ATOM    727  O   VAL   114     -29.460   7.537   8.154  1.00 10.00      A   
ATOM    728  N   ALA   115     -30.904   8.352   6.639  1.00 10.00      A   
ATOM    729  HN  ALA   115     -31.163   9.120   6.086  1.00 10.00      A   
ATOM    730  CA  ALA   115     -31.689   7.130   6.560  1.00 10.00      A   
ATOM    731  CB  ALA   115     -33.128   7.398   6.971  1.00 10.00      A   
ATOM    732  C   ALA   115     -31.645   6.571   5.149  1.00 10.00      A   
ATOM    733  O   ALA   115     -31.713   7.325   4.179  1.00 10.00      A   
ATOM    734  N   TYR   116     -31.527   5.257   5.042  1.00 10.00      A   
ATOM    735  HN  TYR   116     -31.482   4.712   5.859  1.00 10.00      A   
ATOM    736  CA  TYR   116     -31.473   4.596   3.746  1.00 10.00      A   
ATOM    737  CB  TYR   116     -30.028   4.252   3.361  1.00 10.00      A   
ATOM    738  CG  TYR   116     -29.286   3.388   4.363  1.00 10.00      A   
ATOM    739  CD1 TYR   116     -29.008   2.052   4.092  1.00 10.00      A   
ATOM    740  CD2 TYR   116     -28.852   3.909   5.574  1.00 10.00      A   
ATOM    741  CE1 TYR   116     -28.317   1.267   4.997  1.00 10.00      A   
ATOM    742  CE2 TYR   116     -28.165   3.133   6.484  1.00 10.00      A   
ATOM    743  CZ  TYR   116     -27.899   1.815   6.193  1.00 10.00      A   
ATOM    744  OH  TYR   116     -27.203   1.046   7.098  1.00 10.00      A   
ATOM    745  HH  TYR   116     -27.717   0.250   7.316  1.00 10.00      A   
ATOM    746  C   TYR   116     -32.338   3.345   3.743  1.00 10.00      A   
ATOM    747  O   TYR   116     -32.435   2.649   4.757  1.00 10.00      A   
ATOM    748  N   GLN   117     -32.970   3.072   2.609  1.00 10.00      A   
ATOM    749  HN  GLN   117     -32.849   3.670   1.835  1.00 10.00      A   
ATOM    750  CA  GLN   117     -33.832   1.907   2.474  1.00 10.00      A   
ATOM    751  CB  GLN   117     -35.311   2.311   2.531  1.00 10.00      A   
ATOM    752  CG  GLN   117     -35.750   2.928   3.853  1.00 10.00      A   
ATOM    753  CD  GLN   117     -35.817   4.444   3.803  1.00 10.00      A   
ATOM    754  OE1 GLN   117     -36.140   5.032   2.769  1.00 10.00      A   
ATOM    755  NE2 GLN   117     -35.519   5.090   4.920  1.00 10.00      A   
ATOM    756 HE21 GLN   117     -35.274   4.560   5.710  1.00 10.00      A   
ATOM    757 HE22 GLN   117     -35.556   6.072   4.915  1.00 10.00      A   
ATOM    758  C   GLN   117     -33.544   1.157   1.174  1.00 10.00      A   
ATOM    759  O   GLN   117     -33.411   1.765   0.110  1.00 10.00      A   
ATOM    760  N   LEU   118     -33.435  -0.161   1.278  1.00 10.00      A   
ATOM    761  HN  LEU   118     -33.529  -0.577   2.166  1.00 10.00      A   
ATOM    762  CA  LEU   118     -33.178  -1.019   0.130  1.00 10.00      A   
ATOM    763  CB  LEU   118     -32.060  -2.016   0.456  1.00 10.00      A   
ATOM    764  CG  LEU   118     -31.732  -3.051  -0.624  1.00 10.00      A   
ATOM    765  CD1 LEU   118     -31.138  -2.380  -1.851  1.00 10.00      A   
ATOM    766  CD2 LEU   118     -30.786  -4.111  -0.078  1.00 10.00      A   
ATOM    767  C   LEU   118     -34.454  -1.768  -0.238  1.00 10.00      A   
ATOM    768  O   LEU   118     -34.919  -2.623   0.517  1.00 10.00      A   
ATOM    769  N   VAL   119     -35.011  -1.442  -1.394  1.00 10.00      A   
ATOM    770  HN  VAL   119     -34.569  -0.771  -1.964  1.00 10.00      A   
ATOM    771  CA  VAL   119     -36.243  -2.064  -1.860  1.00 10.00      A   
ATOM    772  CB  VAL   119     -37.214  -1.012  -2.445  1.00 10.00      A   
ATOM    773  CG1 VAL   119     -38.635  -1.550  -2.487  1.00 10.00      A   
ATOM    774  CG2 VAL   119     -37.149   0.292  -1.663  1.00 10.00      A   
ATOM    775  C   VAL   119     -35.950  -3.102  -2.937  1.00 10.00      A   
ATOM    776  O   VAL   119     -35.090  -2.892  -3.792  1.00 10.00      A   
ATOM    777  N   ASP   120     -36.653  -4.221  -2.883  1.00 10.00      A   
ATOM    778  HN  ASP   120     -37.315  -4.339  -2.166  1.00 10.00      A   
ATOM    779  CA  ASP   120     -36.478  -5.280  -3.868  1.00 10.00      A   
ATOM    780  CB  ASP   120     -36.720  -6.654  -3.230  1.00 10.00      A   
ATOM    781  CG  ASP   120     -36.350  -7.817  -4.140  1.00 10.00      A   
ATOM    782  OD1 ASP   120     -35.365  -8.528  -3.840  1.00 10.00      A   
ATOM    783  OD2 ASP   120     -37.051  -8.038  -5.153  1.00 10.00      A   
ATOM    784  C   ASP   120     -37.448  -5.066  -5.024  1.00 10.00      A   
ATOM    785  O   ASP   120     -38.606  -4.692  -4.810  1.00 10.00      A   
ATOM    786  N   THR   121     -36.970  -5.266  -6.243  1.00 10.00      A   
ATOM    787  HN  THR   121     -36.024  -5.520  -6.349  1.00 10.00      A   
ATOM    788  CA  THR   121     -37.800  -5.105  -7.429  1.00 10.00      A   
ATOM    789  CB  THR   121     -37.480  -3.792  -8.173  1.00 10.00      A   
ATOM    790  OG1 THR   121     -36.061  -3.586  -8.221  1.00 10.00      A   
ATOM    791  HG1 THR   121     -35.738  -3.783  -9.109  1.00 10.00      A   
ATOM    792  CG2 THR   121     -38.143  -2.609  -7.486  1.00 10.00      A   
ATOM    793  C   THR   121     -37.622  -6.283  -8.382  1.00 10.00      A   
ATOM    794  O   THR   121     -37.822  -6.156  -9.592  1.00 10.00      A   
ATOM    795  N   GLY   122     -37.252  -7.432  -7.832  1.00 10.00      A   
ATOM    796  HN  GLY   122     -37.115  -7.482  -6.854  1.00 10.00      A   
ATOM    797  CA  GLY   122     -37.054  -8.615  -8.649  1.00 10.00      A   
ATOM    798  C   GLY   122     -37.775  -9.824  -8.093  1.00 10.00      A   
ATOM    799  O   GLY   122     -38.479 -10.527  -8.819  1.00 10.00      A   
ATOM    800  N   GLY   123     -37.615 -10.053  -6.802  1.00 10.00      A   
ATOM    801  HN  GLY   123     -37.067  -9.430  -6.266  1.00 10.00      A   
ATOM    802  CA  GLY   123     -38.253 -11.183  -6.163  1.00 10.00      A   
ATOM    803  C   GLY   123     -39.427 -10.754  -5.315  1.00 10.00      A   
ATOM    804  O   GLY   123     -40.411 -11.482  -5.185  1.00 10.00      A   
ATOM    805  N   ALA   124     -39.328  -9.564  -4.741  1.00 10.00      A   
ATOM    806  HN  ALA   124     -38.514  -9.024  -4.892  1.00 10.00      A   
ATOM    807  CA  ALA   124     -40.386  -9.023  -3.903  1.00 10.00      A   
ATOM    808  CB  ALA   124     -40.082  -9.278  -2.434  1.00 10.00      A   
ATOM    809  C   ALA   124     -40.561  -7.530  -4.171  1.00 10.00      A   
ATOM    810  O   ALA   124     -40.238  -6.695  -3.322  1.00 10.00      A   
ATOM    811  N   PRO   125     -41.084  -7.180  -5.361  1.00 10.00      A   
ATOM    812  CA  PRO   125     -41.286  -5.785  -5.766  1.00 10.00      A   
ATOM    813  CB  PRO   125     -41.920  -5.891  -7.159  1.00 10.00      A   
ATOM    814  CG  PRO   125     -42.453  -7.279  -7.236  1.00 10.00      A   
ATOM    815  CD  PRO   125     -41.536  -8.119  -6.401  1.00 10.00      A   
ATOM    816  C   PRO   125     -42.195  -5.012  -4.811  1.00 10.00      A   
ATOM    817  O   PRO   125     -43.400  -5.266  -4.734  1.00 10.00      A   
ATOM    818  N   GLY   126     -41.601  -4.074  -4.080  1.00 10.00      A   
ATOM    819  HN  GLY   126     -40.633  -3.931  -4.180  1.00 10.00      A   
ATOM    820  CA  GLY   126     -42.357  -3.267  -3.139  1.00 10.00      A   
ATOM    821  C   GLY   126     -42.042  -3.615  -1.697  1.00 10.00      A   
ATOM    822  O   GLY   126     -42.633  -3.060  -0.769  1.00 10.00      A   
ATOM    823  N   THR   127     -41.112  -4.537  -1.505  1.00 10.00      A   
ATOM    824  HN  THR   127     -40.673  -4.948  -2.282  1.00 10.00      A   
ATOM    825  CA  THR   127     -40.727  -4.958  -0.170  1.00 10.00      A   
ATOM    826  CB  THR   127     -40.780  -6.495  -0.038  1.00 10.00      A   
ATOM    827  OG1 THR   127     -42.063  -6.962  -0.489  1.00 10.00      A   
ATOM    828  HG1 THR   127     -41.975  -7.343  -1.374  1.00 10.00      A   
ATOM    829  CG2 THR   127     -40.575  -6.924   1.409  1.00 10.00      A   
ATOM    830  C   THR   127     -39.330  -4.455   0.183  1.00 10.00      A   
ATOM    831  O   THR   127     -38.391  -4.589  -0.605  1.00 10.00      A   
ATOM    832  N   VAL   128     -39.208  -3.854   1.361  1.00 10.00      A   
ATOM    833  HN  VAL   128     -40.002  -3.757   1.930  1.00 10.00      A   
ATOM    834  CA  VAL   128     -37.933  -3.333   1.835  1.00 10.00      A   
ATOM    835  CB  VAL   128     -38.136  -2.182   2.844  1.00 10.00      A   
ATOM    836  CG1 VAL   128     -36.802  -1.565   3.237  1.00 10.00      A   
ATOM    837  CG2 VAL   128     -39.064  -1.123   2.266  1.00 10.00      A   
ATOM    838  C   VAL   128     -37.125  -4.450   2.490  1.00 10.00      A   
ATOM    839  O   VAL   128     -37.545  -5.025   3.496  1.00 10.00      A   
ATOM    840  N   LEU   129     -35.974  -4.758   1.907  1.00 10.00      A   
ATOM    841  HN  LEU   129     -35.694  -4.254   1.112  1.00 10.00      A   
ATOM    842  CA  LEU   129     -35.110  -5.814   2.419  1.00 10.00      A   
ATOM    843  CB  LEU   129     -34.158  -6.300   1.324  1.00 10.00      A   
ATOM    844  CG  LEU   129     -34.807  -6.834   0.044  1.00 10.00      A   
ATOM    845  CD1 LEU   129     -33.749  -7.108  -1.014  1.00 10.00      A   
ATOM    846  CD2 LEU   129     -35.616  -8.091   0.334  1.00 10.00      A   
ATOM    847  C   LEU   129     -34.301  -5.331   3.617  1.00 10.00      A   
ATOM    848  O   LEU   129     -34.114  -6.061   4.590  1.00 10.00      A   
ATOM    849  N   ALA   130     -33.823  -4.098   3.540  1.00 10.00      A   
ATOM    850  HN  ALA   130     -34.026  -3.553   2.750  1.00 10.00      A   
ATOM    851  CA  ALA   130     -33.022  -3.523   4.610  1.00 10.00      A   
ATOM    852  CB  ALA   130     -31.547  -3.835   4.390  1.00 10.00      A   
ATOM    853  C   ALA   130     -33.240  -2.020   4.697  1.00 10.00      A   
ATOM    854  O   ALA   130     -33.516  -1.368   3.689  1.00 10.00      A   
ATOM    855  N   GLN   131     -33.120  -1.482   5.900  1.00 10.00      A   
ATOM    856  HN  GLN   131     -32.885  -2.059   6.659  1.00 10.00      A   
ATOM    857  CA  GLN   131     -33.301  -0.059   6.133  1.00 10.00      A   
ATOM    858  CB  GLN   131     -34.781   0.336   6.071  1.00 10.00      A   
ATOM    859  CG  GLN   131     -35.681  -0.391   7.057  1.00 10.00      A   
ATOM    860  CD  GLN   131     -37.046   0.256   7.175  1.00 10.00      A   
ATOM    861  OE1 GLN   131     -37.184   1.478   7.069  1.00 10.00      A   
ATOM    862  NE2 GLN   131     -38.063  -0.560   7.388  1.00 10.00      A   
ATOM    863 HE21 GLN   131     -37.880  -1.523   7.456  1.00 10.00      A   
ATOM    864 HE22 GLN   131     -38.961  -0.171   7.464  1.00 10.00      A   
ATOM    865  C   GLN   131     -32.702   0.325   7.476  1.00 10.00      A   
ATOM    866  O   GLN   131     -32.766  -0.449   8.433  1.00 10.00      A   
ATOM    867  N   ASN   132     -32.112   1.507   7.548  1.00 10.00      A   
ATOM    868  HN  ASN   132     -32.097   2.088   6.755  1.00 10.00      A   
ATOM    869  CA  ASN   132     -31.493   1.968   8.783  1.00 10.00      A   
ATOM    870  CB  ASN   132     -30.094   1.365   8.925  1.00 10.00      A   
ATOM    871  CG  ASN   132     -29.725   1.053  10.361  1.00 10.00      A   
ATOM    872  OD1 ASN   132     -30.140   1.747  11.291  1.00 10.00      A   
ATOM    873  ND2 ASN   132     -28.944   0.001  10.551  1.00 10.00      A   
ATOM    874 HD21 ASN   132     -28.655  -0.513   9.759  1.00 10.00      A   
ATOM    875 HD22 ASN   132     -28.683  -0.225  11.469  1.00 10.00      A   
ATOM    876  C   ASN   132     -31.407   3.487   8.806  1.00 10.00      A   
ATOM    877  O   ASN   132     -31.587   4.142   7.778  1.00 10.00      A   
ATOM    878  N   SER   133     -31.147   4.043   9.979  1.00 10.00      A   
ATOM    879  HN  SER   133     -31.022   3.463  10.764  1.00 10.00      A   
ATOM    880  CA  SER   133     -31.030   5.484  10.143  1.00 10.00      A   
ATOM    881  CB  SER   133     -32.370   6.080  10.576  1.00 10.00      A   
ATOM    882  OG  SER   133     -33.431   5.577   9.782  1.00 10.00      A   
ATOM    883  HG  SER   133     -33.067   5.152   8.996  1.00 10.00      A   
ATOM    884  C   SER   133     -29.958   5.809  11.176  1.00 10.00      A   
ATOM    885  O   SER   133     -29.889   5.174  12.232  1.00 10.00      A   
ATOM    886  N   TYR   134     -29.119   6.783  10.863  1.00 10.00      A   
ATOM    887  HN  TYR   134     -29.218   7.240   9.997  1.00 10.00      A   
ATOM    888  CA  TYR   134     -28.050   7.194  11.760  1.00 10.00      A   
ATOM    889  CB  TYR   134     -26.700   6.661  11.263  1.00 10.00      A   
ATOM    890  CG  TYR   134     -26.460   5.189  11.525  1.00 10.00      A   
ATOM    891  CD1 TYR   134     -26.907   4.219  10.637  1.00 10.00      A   
ATOM    892  CD2 TYR   134     -25.778   4.771  12.660  1.00 10.00      A   
ATOM    893  CE1 TYR   134     -26.683   2.877  10.873  1.00 10.00      A   
ATOM    894  CE2 TYR   134     -25.548   3.431  12.905  1.00 10.00      A   
ATOM    895  CZ  TYR   134     -26.003   2.488  12.008  1.00 10.00      A   
ATOM    896  OH  TYR   134     -25.777   1.149  12.247  1.00 10.00      A   
ATOM    897  HH  TYR   134     -25.753   0.671  11.403  1.00 10.00      A   
ATOM    898  C   TYR   134     -27.985   8.713  11.870  1.00 10.00      A   
ATOM    899  O   TYR   134     -27.930   9.416  10.860  1.00 10.00      A   
ATOM    900  N   LYS   135     -28.001   9.219  13.096  1.00 10.00      A   
ATOM    901  HN  LYS   135     -28.060   8.613  13.869  1.00 10.00      A   
ATOM    902  CA  LYS   135     -27.914  10.656  13.320  1.00 10.00      A   
ATOM    903  CB  LYS   135     -28.804  11.105  14.482  1.00 10.00      A   
ATOM    904  CG  LYS   135     -28.938  12.618  14.594  1.00 10.00      A   
ATOM    905  CD  LYS   135     -29.485  13.038  15.948  1.00 10.00      A   
ATOM    906  CE  LYS   135     -29.584  14.552  16.062  1.00 10.00      A   
ATOM    907  NZ  LYS   135     -30.003  14.986  17.422  1.00 10.00      A   
ATOM    908  HZ1 LYS   135     -30.030  16.032  17.477  1.00 10.00      A   
ATOM    909  HZ2 LYS   135     -29.331  14.630  18.130  1.00 10.00      A   
ATOM    910  HZ3 LYS   135     -30.948  14.613  17.643  1.00 10.00      A   
ATOM    911  C   LYS   135     -26.461  11.038  13.585  1.00 10.00      A   
ATOM    912  O   LYS   135     -26.013  11.092  14.731  1.00 10.00      A   
ATOM    913  N   VAL   136     -25.725  11.279  12.516  1.00 10.00      A   
ATOM    914  HN  VAL   136     -26.137  11.222  11.627  1.00 10.00      A   
ATOM    915  CA  VAL   136     -24.322  11.637  12.625  1.00 10.00      A   
ATOM    916  CB  VAL   136     -23.454  10.816  11.651  1.00 10.00      A   
ATOM    917  CG1 VAL   136     -23.421   9.354  12.072  1.00 10.00      A   
ATOM    918  CG2 VAL   136     -23.966  10.956  10.225  1.00 10.00      A   
ATOM    919  C   VAL   136     -24.113  13.122  12.364  1.00 10.00      A   
ATOM    920  O   VAL   136     -24.978  13.792  11.796  1.00 10.00      A   
ATOM    921  N   ASN   137     -22.968  13.634  12.789  1.00 10.00      A   
ATOM    922  HN  ASN   137     -22.324  13.052  13.244  1.00 10.00      A   
ATOM    923  CA  ASN   137     -22.642  15.040  12.592  1.00 10.00      A   
ATOM    924  CB  ASN   137     -21.604  15.503  13.620  1.00 10.00      A   
ATOM    925  CG  ASN   137     -21.834  16.931  14.087  1.00 10.00      A   
ATOM    926  OD1 ASN   137     -22.939  17.461  13.985  1.00 10.00      A   
ATOM    927  ND2 ASN   137     -20.793  17.560  14.609  1.00 10.00      A   
ATOM    928 HD21 ASN   137     -19.935  17.080  14.664  1.00 10.00      A   
ATOM    929 HD22 ASN   137     -20.920  18.478  14.926  1.00 10.00      A   
ATOM    930  C   ASN   137     -22.136  15.260  11.168  1.00 10.00      A   
ATOM    931  O   ASN   137     -21.923  14.299  10.429  1.00 10.00      A   
ATOM    932  N   LYS   138     -21.934  16.516  10.791  1.00 10.00      A   
ATOM    933  HN  LYS   138     -22.100  17.240  11.433  1.00 10.00      A   
ATOM    934  CA  LYS   138     -21.470  16.853   9.445  1.00 10.00      A   
ATOM    935  CB  LYS   138     -21.336  18.369   9.286  1.00 10.00      A   
ATOM    936  CG  LYS   138     -21.228  18.839   7.845  1.00 10.00      A   
ATOM    937  CD  LYS   138     -20.924  20.326   7.769  1.00 10.00      A   
ATOM    938  CE  LYS   138     -21.083  20.846   6.348  1.00 10.00      A   
ATOM    939  NZ  LYS   138     -20.550  22.225   6.193  1.00 10.00      A   
ATOM    940  HZ1 LYS   138     -21.068  22.730   5.442  1.00 10.00      A   
ATOM    941  HZ2 LYS   138     -19.542  22.191   5.939  1.00 10.00      A   
ATOM    942  HZ3 LYS   138     -20.648  22.752   7.082  1.00 10.00      A   
ATOM    943  C   LYS   138     -20.145  16.167   9.109  1.00 10.00      A   
ATOM    944  O   LYS   138     -19.910  15.768   7.967  1.00 10.00      A   
ATOM    945  N   GLN   139     -19.288  16.016  10.109  1.00 10.00      A   
ATOM    946  HN  GLN   139     -19.527  16.353  11.000  1.00 10.00      A   
ATOM    947  CA  GLN   139     -17.994  15.379   9.912  1.00 10.00      A   
ATOM    948  CB  GLN   139     -17.042  15.722  11.061  1.00 10.00      A   
ATOM    949  CG  GLN   139     -16.662  17.191  11.142  1.00 10.00      A   
ATOM    950  CD  GLN   139     -16.181  17.742   9.815  1.00 10.00      A   
ATOM    951  OE1 GLN   139     -15.001  17.637   9.476  1.00 10.00      A   
ATOM    952  NE2 GLN   139     -17.087  18.349   9.060  1.00 10.00      A   
ATOM    953 HE21 GLN   139     -18.005  18.411   9.398  1.00 10.00      A   
ATOM    954 HE22 GLN   139     -16.801  18.706   8.189  1.00 10.00      A   
ATOM    955  C   GLN   139     -18.113  13.864   9.765  1.00 10.00      A   
ATOM    956  O   GLN   139     -17.156  13.198   9.376  1.00 10.00      A   
ATOM    957  N   TRP   140     -19.290  13.325  10.053  1.00 10.00      A   
ATOM    958  HN  TRP   140     -20.034  13.907  10.325  1.00 10.00      A   
ATOM    959  CA  TRP   140     -19.504  11.888   9.966  1.00 10.00      A   
ATOM    960  CB  TRP   140     -20.103  11.357  11.268  1.00 10.00      A   
ATOM    961  CG  TRP   140     -19.189  11.476  12.445  1.00 10.00      A   
ATOM    962  CD1 TRP   140     -19.412  12.183  13.589  1.00 10.00      A   
ATOM    963  CD2 TRP   140     -17.901  10.868  12.590  1.00 10.00      A   
ATOM    964  NE1 TRP   140     -18.345  12.050  14.442  1.00 10.00      A   
ATOM    965  HE1 TRP   140     -18.270  12.462  15.332  1.00 10.00      A   
ATOM    966  CE2 TRP   140     -17.402  11.248  13.849  1.00 10.00      A   
ATOM    967  CE3 TRP   140     -17.124  10.039  11.775  1.00 10.00      A   
ATOM    968  CZ2 TRP   140     -16.161  10.825  14.313  1.00 10.00      A   
ATOM    969  CZ3 TRP   140     -15.893   9.621  12.236  1.00 10.00      A   
ATOM    970  CH2 TRP   140     -15.423  10.014  13.493  1.00 10.00      A   
ATOM    971  C   TRP   140     -20.398  11.508   8.791  1.00 10.00      A   
ATOM    972  O   TRP   140     -20.825  10.357   8.679  1.00 10.00      A   
ATOM    973  N   LEU   141     -20.667  12.464   7.910  1.00 10.00      A   
ATOM    974  HN  LEU   141     -20.290  13.359   8.046  1.00 10.00      A   
ATOM    975  CA  LEU   141     -21.515  12.213   6.748  1.00 10.00      A   
ATOM    976  CB  LEU   141     -21.748  13.494   5.942  1.00 10.00      A   
ATOM    977  CG  LEU   141     -22.533  14.596   6.655  1.00 10.00      A   
ATOM    978  CD1 LEU   141     -22.781  15.770   5.720  1.00 10.00      A   
ATOM    979  CD2 LEU   141     -23.844  14.055   7.201  1.00 10.00      A   
ATOM    980  C   LEU   141     -20.933  11.114   5.865  1.00 10.00      A   
ATOM    981  O   LEU   141     -21.650  10.214   5.423  1.00 10.00      A   
ATOM    982  N   ARG   142     -19.627  11.179   5.627  1.00 10.00      A   
ATOM    983  HN  ARG   142     -19.107  11.925   6.001  1.00 10.00      A   
ATOM    984  CA  ARG   142     -18.956  10.177   4.811  1.00 10.00      A   
ATOM    985  CB  ARG   142     -17.517  10.586   4.491  1.00 10.00      A   
ATOM    986  CG  ARG   142     -17.390  11.478   3.268  1.00 10.00      A   
ATOM    987  CD  ARG   142     -15.974  11.462   2.715  1.00 10.00      A   
ATOM    988  NE  ARG   142     -15.049  12.244   3.534  1.00 10.00      A   
ATOM    989  HE  ARG   142     -14.676  11.807   4.333  1.00 10.00      A   
ATOM    990  CZ  ARG   142     -14.676  13.487   3.241  1.00 10.00      A   
ATOM    991  NH1 ARG   142     -15.150  14.075   2.152  1.00 10.00      A   
ATOM    992 HH11 ARG   142     -14.863  15.047   1.911  1.00 10.00      A   
ATOM    993 HH12 ARG   142     -15.814  13.564   1.530  1.00 10.00      A   
ATOM    994  NH2 ARG   142     -13.839  14.144   4.030  1.00 10.00      A   
ATOM    995 HH21 ARG   142     -13.550  15.119   3.789  1.00 10.00      A   
ATOM    996 HH22 ARG   142     -13.460  13.689   4.899  1.00 10.00      A   
ATOM    997  C   ARG   142     -18.988   8.814   5.492  1.00 10.00      A   
ATOM    998  O   ARG   142     -19.096   7.780   4.830  1.00 10.00      A   
ATOM    999  N   TYR   143     -18.913   8.818   6.819  1.00 10.00      A   
ATOM   1000  HN  TYR   143     -18.837   9.673   7.289  1.00 10.00      A   
ATOM   1001  CA  TYR   143     -18.950   7.581   7.589  1.00 10.00      A   
ATOM   1002  CB  TYR   143     -18.663   7.851   9.071  1.00 10.00      A   
ATOM   1003  CG  TYR   143     -18.816   6.641   9.973  1.00 10.00      A   
ATOM   1004  CD1 TYR   143     -17.944   5.561   9.882  1.00 10.00      A   
ATOM   1005  CD2 TYR   143     -19.831   6.582  10.921  1.00 10.00      A   
ATOM   1006  CE1 TYR   143     -18.081   4.458  10.709  1.00 10.00      A   
ATOM   1007  CE2 TYR   143     -19.975   5.484  11.751  1.00 10.00      A   
ATOM   1008  CZ  TYR   143     -19.098   4.426  11.642  1.00 10.00      A   
ATOM   1009  OH  TYR   143     -19.237   3.333  12.472  1.00 10.00      A   
ATOM   1010  HH  TYR   143     -20.175   3.154  12.612  1.00 10.00      A   
ATOM   1011  C   TYR   143     -20.304   6.899   7.421  1.00 10.00      A   
ATOM   1012  O   TYR   143     -20.375   5.691   7.191  1.00 10.00      A   
ATOM   1013  N   ALA   144     -21.371   7.686   7.525  1.00 10.00      A   
ATOM   1014  HN  ALA   144     -21.243   8.641   7.718  1.00 10.00      A   
ATOM   1015  CA  ALA   144     -22.726   7.174   7.375  1.00 10.00      A   
ATOM   1016  CB  ALA   144     -23.740   8.276   7.638  1.00 10.00      A   
ATOM   1017  C   ALA   144     -22.919   6.591   5.981  1.00 10.00      A   
ATOM   1018  O   ALA   144     -23.508   5.522   5.822  1.00 10.00      A   
ATOM   1019  N   GLY   145     -22.404   7.297   4.978  1.00 10.00      A   
ATOM   1020  HN  GLY   145     -21.958   8.150   5.172  1.00 10.00      A   
ATOM   1021  CA  GLY   145     -22.511   6.834   3.610  1.00 10.00      A   
ATOM   1022  C   GLY   145     -21.806   5.508   3.405  1.00 10.00      A   
ATOM   1023  O   GLY   145     -22.363   4.590   2.811  1.00 10.00      A   
ATOM   1024  N   HIS   146     -20.590   5.401   3.925  1.00 10.00      A   
ATOM   1025  HN  HIS   146     -20.204   6.169   4.402  1.00 10.00      A   
ATOM   1026  CA  HIS   146     -19.809   4.176   3.798  1.00 10.00      A   
ATOM   1027  CB  HIS   146     -18.381   4.380   4.309  1.00 10.00      A   
ATOM   1028  CG  HIS   146     -17.497   5.142   3.370  1.00 10.00      A   
ATOM   1029  ND1 HIS   146     -17.463   4.916   2.008  1.00 10.00      A   
ATOM   1030  HD1 HIS   146     -18.009   4.244   1.514  1.00 10.00      A   
ATOM   1031  CD2 HIS   146     -16.607   6.137   3.602  1.00 10.00      A   
ATOM   1032  CE1 HIS   146     -16.592   5.733   1.451  1.00 10.00      A   
ATOM   1033  NE2 HIS   146     -16.061   6.483   2.393  1.00 10.00      A   
ATOM   1034  HE2 HIS   146     -15.375   7.186   2.246  1.00 10.00      A   
ATOM   1035  C   HIS   146     -20.467   3.015   4.536  1.00 10.00      A   
ATOM   1036  O   HIS   146     -20.432   1.877   4.074  1.00 10.00      A   
ATOM   1037  N   THR   147     -21.069   3.307   5.682  1.00 10.00      A   
ATOM   1038  HN  THR   147     -21.065   4.233   6.004  1.00 10.00      A   
ATOM   1039  CA  THR   147     -21.738   2.282   6.474  1.00 10.00      A   
ATOM   1040  CB  THR   147     -22.064   2.788   7.894  1.00 10.00      A   
ATOM   1041  OG1 THR   147     -20.894   3.407   8.448  1.00 10.00      A   
ATOM   1042  HG1 THR   147     -20.772   4.277   8.046  1.00 10.00      A   
ATOM   1043  CG2 THR   147     -22.483   1.635   8.797  1.00 10.00      A   
ATOM   1044  C   THR   147     -23.010   1.808   5.768  1.00 10.00      A   
ATOM   1045  O   THR   147     -23.421   0.652   5.910  1.00 10.00      A   
ATOM   1046  N   ALA   148     -23.613   2.704   4.988  1.00 10.00      A   
ATOM   1047  HN  ALA   148     -23.240   3.609   4.922  1.00 10.00      A   
ATOM   1048  CA  ALA   148     -24.817   2.380   4.238  1.00 10.00      A   
ATOM   1049  CB  ALA   148     -25.397   3.630   3.597  1.00 10.00      A   
ATOM   1050  C   ALA   148     -24.496   1.338   3.179  1.00 10.00      A   
ATOM   1051  O   ALA   148     -25.189   0.326   3.059  1.00 10.00      A   
ATOM   1052  N   SER   149     -23.430   1.585   2.421  1.00 10.00      A   
ATOM   1053  HN  SER   149     -22.927   2.420   2.554  1.00 10.00      A   
ATOM   1054  CA  SER   149     -22.995   0.659   1.386  1.00 10.00      A   
ATOM   1055  CB  SER   149     -21.810   1.252   0.622  1.00 10.00      A   
ATOM   1056  OG  SER   149     -21.811   2.668   0.703  1.00 10.00      A   
ATOM   1057  HG  SER   149     -20.896   2.988   0.731  1.00 10.00      A   
ATOM   1058  C   SER   149     -22.587  -0.663   2.024  1.00 10.00      A   
ATOM   1059  O   SER   149     -22.844  -1.733   1.478  1.00 10.00      A   
ATOM   1060  N   ASP   150     -21.962  -0.562   3.196  1.00 10.00      A   
ATOM   1061  HN  ASP   150     -21.790   0.334   3.559  1.00 10.00      A   
ATOM   1062  CA  ASP   150     -21.510  -1.722   3.960  1.00 10.00      A   
ATOM   1063  CB  ASP   150     -20.896  -1.242   5.280  1.00 10.00      A   
ATOM   1064  CG  ASP   150     -19.553  -1.866   5.603  1.00 10.00      A   
ATOM   1065  OD1 ASP   150     -18.638  -1.811   4.752  1.00 10.00      A   
ATOM   1066  OD2 ASP   150     -19.392  -2.377   6.732  1.00 10.00      A   
ATOM   1067  C   ASP   150     -22.690  -2.643   4.257  1.00 10.00      A   
ATOM   1068  O   ASP   150     -22.616  -3.855   4.055  1.00 10.00      A   
ATOM   1069  N   GLU   151     -23.786  -2.046   4.710  1.00 10.00      A   
ATOM   1070  HN  GLU   151     -23.779  -1.070   4.824  1.00 10.00      A   
ATOM   1071  CA  GLU   151     -24.997  -2.786   5.040  1.00 10.00      A   
ATOM   1072  CB  GLU   151     -25.983  -1.869   5.776  1.00 10.00      A   
ATOM   1073  CG  GLU   151     -27.342  -2.488   6.051  1.00 10.00      A   
ATOM   1074  CD  GLU   151     -27.749  -2.384   7.506  1.00 10.00      A   
ATOM   1075  OE1 GLU   151     -28.147  -1.282   7.944  1.00 10.00      A   
ATOM   1076  OE2 GLU   151     -27.685  -3.407   8.218  1.00 10.00      A   
ATOM   1077  C   GLU   151     -25.647  -3.371   3.786  1.00 10.00      A   
ATOM   1078  O   GLU   151     -25.979  -4.558   3.741  1.00 10.00      A   
ATOM   1079  N   VAL   152     -25.814  -2.532   2.766  1.00 10.00      A   
ATOM   1080  HN  VAL   152     -25.519  -1.598   2.864  1.00 10.00      A   
ATOM   1081  CA  VAL   152     -26.429  -2.954   1.510  1.00 10.00      A   
ATOM   1082  CB  VAL   152     -26.581  -1.770   0.526  1.00 10.00      A   
ATOM   1083  CG1 VAL   152     -27.115  -2.239  -0.821  1.00 10.00      A   
ATOM   1084  CG2 VAL   152     -27.492  -0.702   1.111  1.00 10.00      A   
ATOM   1085  C   VAL   152     -25.639  -4.087   0.849  1.00 10.00      A   
ATOM   1086  O   VAL   152     -26.220  -5.006   0.268  1.00 10.00      A   
ATOM   1087  N   PHE   153     -24.317  -4.023   0.954  1.00 10.00      A   
ATOM   1088  HN  PHE   153     -23.912  -3.268   1.440  1.00 10.00      A   
ATOM   1089  CA  PHE   153     -23.448  -5.035   0.366  1.00 10.00      A   
ATOM   1090  CB  PHE   153     -21.980  -4.656   0.577  1.00 10.00      A   
ATOM   1091  CG  PHE   153     -21.003  -5.482  -0.213  1.00 10.00      A   
ATOM   1092  CD1 PHE   153     -21.022  -5.467  -1.598  1.00 10.00      A   
ATOM   1093  CD2 PHE   153     -20.059  -6.269   0.429  1.00 10.00      A   
ATOM   1094  CE1 PHE   153     -20.121  -6.218  -2.326  1.00 10.00      A   
ATOM   1095  CE2 PHE   153     -19.156  -7.023  -0.294  1.00 10.00      A   
ATOM   1096  CZ  PHE   153     -19.187  -6.998  -1.674  1.00 10.00      A   
ATOM   1097  C   PHE   153     -23.728  -6.416   0.956  1.00 10.00      A   
ATOM   1098  O   PHE   153     -23.973  -7.378   0.222  1.00 10.00      A   
ATOM   1099  N   GLU   154     -23.719  -6.496   2.282  1.00 10.00      A   
ATOM   1100  HN  GLU   154     -23.548  -5.683   2.805  1.00 10.00      A   
ATOM   1101  CA  GLU   154     -23.954  -7.755   2.985  1.00 10.00      A   
ATOM   1102  CB  GLU   154     -23.723  -7.584   4.485  1.00 10.00      A   
ATOM   1103  CG  GLU   154     -22.322  -7.122   4.841  1.00 10.00      A   
ATOM   1104  CD  GLU   154     -22.025  -7.231   6.319  1.00 10.00      A   
ATOM   1105  OE1 GLU   154     -22.256  -8.316   6.899  1.00 10.00      A   
ATOM   1106  OE2 GLU   154     -21.549  -6.238   6.908  1.00 10.00      A   
ATOM   1107  C   GLU   154     -25.353  -8.304   2.732  1.00 10.00      A   
ATOM   1108  O   GLU   154     -25.542  -9.516   2.602  1.00 10.00      A   
ATOM   1109  N   LYS   155     -26.327  -7.412   2.636  1.00 10.00      A   
ATOM   1110  HN  LYS   155     -26.112  -6.456   2.718  1.00 10.00      A   
ATOM   1111  CA  LYS   155     -27.707  -7.815   2.420  1.00 10.00      A   
ATOM   1112  CB  LYS   155     -28.664  -6.677   2.784  1.00 10.00      A   
ATOM   1113  CG  LYS   155     -30.103  -7.118   3.000  1.00 10.00      A   
ATOM   1114  CD  LYS   155     -30.196  -8.205   4.056  1.00 10.00      A   
ATOM   1115  CE  LYS   155     -31.607  -8.755   4.163  1.00 10.00      A   
ATOM   1116  NZ  LYS   155     -31.661  -9.955   5.032  1.00 10.00      A   
ATOM   1117  HZ1 LYS   155     -31.378  -9.705   6.001  1.00 10.00      A   
ATOM   1118  HZ2 LYS   155     -31.020 -10.688   4.672  1.00 10.00      A   
ATOM   1119  HZ3 LYS   155     -32.626 -10.337   5.053  1.00 10.00      A   
ATOM   1120  C   LYS   155     -27.964  -8.310   0.994  1.00 10.00      A   
ATOM   1121  O   LYS   155     -28.999  -8.920   0.723  1.00 10.00      A   
ATOM   1122  N   LEU   156     -27.029  -8.065   0.083  1.00 10.00      A   
ATOM   1123  HN  LEU   156     -26.213  -7.587   0.341  1.00 10.00      A   
ATOM   1124  CA  LEU   156     -27.211  -8.492  -1.301  1.00 10.00      A   
ATOM   1125  CB  LEU   156     -27.183  -7.299  -2.255  1.00 10.00      A   
ATOM   1126  CG  LEU   156     -28.403  -6.373  -2.204  1.00 10.00      A   
ATOM   1127  CD1 LEU   156     -28.231  -5.205  -3.160  1.00 10.00      A   
ATOM   1128  CD2 LEU   156     -29.677  -7.142  -2.520  1.00 10.00      A   
ATOM   1129  C   LEU   156     -26.226  -9.574  -1.742  1.00 10.00      A   
ATOM   1130  O   LEU   156     -26.622 -10.560  -2.364  1.00 10.00      A   
ATOM   1131  N   THR   157     -24.951  -9.400  -1.427  1.00 10.00      A   
ATOM   1132  HN  THR   157     -24.680  -8.604  -0.919  1.00 10.00      A   
ATOM   1133  CA  THR   157     -23.944 -10.382  -1.824  1.00 10.00      A   
ATOM   1134  CB  THR   157     -22.584  -9.725  -2.138  1.00 10.00      A   
ATOM   1135  OG1 THR   157     -22.159  -8.939  -1.018  1.00 10.00      A   
ATOM   1136  HG1 THR   157     -22.694  -8.138  -0.965  1.00 10.00      A   
ATOM   1137  CG2 THR   157     -22.681  -8.843  -3.372  1.00 10.00      A   
ATOM   1138  C   THR   157     -23.742 -11.449  -0.755  1.00 10.00      A   
ATOM   1139  O   THR   157     -23.408 -12.595  -1.063  1.00 10.00      A   
ATOM   1140  N   GLY   158     -23.947 -11.071   0.499  1.00 10.00      A   
ATOM   1141  HN  GLY   158     -24.233 -10.154   0.685  1.00 10.00      A   
ATOM   1142  CA  GLY   158     -23.761 -12.002   1.590  1.00 10.00      A   
ATOM   1143  C   GLY   158     -22.347 -11.935   2.117  1.00 10.00      A   
ATOM   1144  O   GLY   158     -21.973 -12.686   3.016  1.00 10.00      A   
ATOM   1145  N   ILE   159     -21.562 -11.030   1.547  1.00 10.00      A   
ATOM   1146  HN  ILE   159     -21.932 -10.462   0.838  1.00 10.00      A   
ATOM   1147  CA  ILE   159     -20.174 -10.844   1.945  1.00 10.00      A   
ATOM   1148  CB  ILE   159     -19.267 -10.648   0.709  1.00 10.00      A   
ATOM   1149  CG1 ILE   159     -19.601 -11.684  -0.368  1.00 10.00      A   
ATOM   1150  CG2 ILE   159     -17.797 -10.736   1.099  1.00 10.00      A   
ATOM   1151  CD1 ILE   159     -18.943 -11.413  -1.705  1.00 10.00      A   
ATOM   1152  C   ILE   159     -20.060  -9.610   2.828  1.00 10.00      A   
ATOM   1153  O   ILE   159     -20.710  -8.600   2.563  1.00 10.00      A   
ATOM   1154  N   LYS   160     -19.249  -9.699   3.873  1.00 10.00      A   
ATOM   1155  HN  LYS   160     -18.766 -10.538   4.033  1.00 10.00      A   
ATOM   1156  CA  LYS   160     -19.056  -8.580   4.788  1.00 10.00      A   
ATOM   1157  CB  LYS   160     -18.198  -9.002   5.984  1.00 10.00      A   
ATOM   1158  CG  LYS   160     -18.216  -8.018   7.146  1.00 10.00      A   
ATOM   1159  CD  LYS   160     -17.407  -8.536   8.325  1.00 10.00      A   
ATOM   1160  CE  LYS   160     -17.490  -7.591   9.517  1.00 10.00      A   
ATOM   1161  NZ  LYS   160     -16.834  -8.155  10.728  1.00 10.00      A   
ATOM   1162  HZ1 LYS   160     -17.265  -9.067  10.979  1.00 10.00      A   
ATOM   1163  HZ2 LYS   160     -16.941  -7.502  11.531  1.00 10.00      A   
ATOM   1164  HZ3 LYS   160     -15.820  -8.301  10.553  1.00 10.00      A   
ATOM   1165  C   LYS   160     -18.420  -7.396   4.060  1.00 10.00      A   
ATOM   1166  O   LYS   160     -17.406  -7.549   3.378  1.00 10.00      A   
ATOM   1167  N   GLY   161     -19.030  -6.224   4.197  1.00 10.00      A   
ATOM   1168  HN  GLY   161     -19.836  -6.164   4.751  1.00 10.00      A   
ATOM   1169  CA  GLY   161     -18.514  -5.037   3.543  1.00 10.00      A   
ATOM   1170  C   GLY   161     -17.222  -4.548   4.165  1.00 10.00      A   
ATOM   1171  O   GLY   161     -16.921  -4.867   5.314  1.00 10.00      A   
ATOM   1172  N   ALA   162     -16.449  -3.793   3.400  1.00 10.00      A   
ATOM   1173  HN  ALA   162     -16.733  -3.594   2.483  1.00 10.00      A   
ATOM   1174  CA  ALA   162     -15.185  -3.252   3.884  1.00 10.00      A   
ATOM   1175  CB  ALA   162     -14.021  -4.065   3.335  1.00 10.00      A   
ATOM   1176  C   ALA   162     -15.054  -1.788   3.488  1.00 10.00      A   
ATOM   1177  O   ALA   162     -13.956  -1.297   3.224  1.00 10.00      A   
ATOM   1178  N   PHE   163     -16.179  -1.087   3.482  1.00 10.00      A   
ATOM   1179  HN  PHE   163     -17.023  -1.526   3.753  1.00 10.00      A   
ATOM   1180  CA  PHE   163     -16.205   0.316   3.102  1.00 10.00      A   
ATOM   1181  CB  PHE   163     -17.555   0.662   2.471  1.00 10.00      A   
ATOM   1182  CG  PHE   163     -17.940  -0.272   1.357  1.00 10.00      A   
ATOM   1183  CD1 PHE   163     -19.017  -1.129   1.495  1.00 10.00      A   
ATOM   1184  CD2 PHE   163     -17.217  -0.299   0.178  1.00 10.00      A   
ATOM   1185  CE1 PHE   163     -19.369  -1.995   0.478  1.00 10.00      A   
ATOM   1186  CE2 PHE   163     -17.561  -1.161  -0.843  1.00 10.00      A   
ATOM   1187  CZ  PHE   163     -18.640  -2.011  -0.694  1.00 10.00      A   
ATOM   1188  C   PHE   163     -15.907   1.227   4.288  1.00 10.00      A   
ATOM   1189  O   PHE   163     -15.715   2.431   4.127  1.00 10.00      A   
ATOM   1190  N   ARG   164     -15.844   0.644   5.476  1.00 10.00      A   
ATOM   1191  HN  ARG   164     -15.982  -0.326   5.544  1.00 10.00      A   
ATOM   1192  CA  ARG   164     -15.568   1.407   6.686  1.00 10.00      A   
ATOM   1193  CB  ARG   164     -16.489   0.958   7.819  1.00 10.00      A   
ATOM   1194  CG  ARG   164     -17.926   1.431   7.680  1.00 10.00      A   
ATOM   1195  CD  ARG   164     -18.886   0.473   8.366  1.00 10.00      A   
ATOM   1196  NE  ARG   164     -18.424   0.088   9.697  1.00 10.00      A   
ATOM   1197  HE  ARG   164     -18.241   0.812  10.339  1.00 10.00      A   
ATOM   1198  CZ  ARG   164     -18.234  -1.174  10.084  1.00 10.00      A   
ATOM   1199  NH1 ARG   164     -18.466  -2.183   9.248  1.00 10.00      A   
ATOM   1200 HH11 ARG   164     -18.802  -1.998   8.269  1.00 10.00      A   
ATOM   1201 HH12 ARG   164     -18.316  -3.165   9.559  1.00 10.00      A   
ATOM   1202  NH2 ARG   164     -17.809  -1.427  11.314  1.00 10.00      A   
ATOM   1203 HH21 ARG   164     -17.623  -0.644  11.980  1.00 10.00      A   
ATOM   1204 HH22 ARG   164     -17.651  -2.412  11.620  1.00 10.00      A   
ATOM   1205  C   ARG   164     -14.110   1.252   7.105  1.00 10.00      A   
ATOM   1206  O   ARG   164     -13.743   1.547   8.244  1.00 10.00      A   
ATOM   1207  N   THR   165     -13.280   0.807   6.172  1.00 10.00      A   
ATOM   1208  HN  THR   165     -13.623   0.624   5.273  1.00 10.00      A   
ATOM   1209  CA  THR   165     -11.867   0.606   6.447  1.00 10.00      A   
ATOM   1210  CB  THR   165     -11.343  -0.679   5.774  1.00 10.00      A   
ATOM   1211  OG1 THR   165     -11.580  -0.621   4.359  1.00 10.00      A   
ATOM   1212  HG1 THR   165     -12.446  -0.996   4.153  1.00 10.00      A   
ATOM   1213  CG2 THR   165     -12.039  -1.905   6.350  1.00 10.00      A   
ATOM   1214  C   THR   165     -11.044   1.806   5.976  1.00 10.00      A   
ATOM   1215  O   THR   165     -11.564   2.704   5.311  1.00 10.00      A   
ATOM   1216  N   ARG   166      -9.764   1.826   6.335  1.00 10.00      A   
ATOM   1217  HN  ARG   166      -9.406   1.087   6.869  1.00 10.00      A   
ATOM   1218  CA  ARG   166      -8.872   2.907   5.943  1.00 10.00      A   
ATOM   1219  CB  ARG   166      -8.704   3.923   7.076  1.00 10.00      A   
ATOM   1220  CG  ARG   166      -9.967   4.703   7.398  1.00 10.00      A   
ATOM   1221  CD  ARG   166      -9.654   6.095   7.918  1.00 10.00      A   
ATOM   1222  NE  ARG   166      -9.054   6.068   9.249  1.00 10.00      A   
ATOM   1223  HE  ARG   166      -8.128   5.746   9.320  1.00 10.00      A   
ATOM   1224  CZ  ARG   166      -9.681   6.463  10.354  1.00 10.00      A   
ATOM   1225  NH1 ARG   166     -10.926   6.920  10.290  1.00 10.00      A   
ATOM   1226 HH11 ARG   166     -11.417   7.230  11.158  1.00 10.00      A   
ATOM   1227 HH12 ARG   166     -11.420   6.976   9.372  1.00 10.00      A   
ATOM   1228  NH2 ARG   166      -9.056   6.406  11.523  1.00 10.00      A   
ATOM   1229 HH21 ARG   166      -8.073   6.053  11.572  1.00 10.00      A   
ATOM   1230 HH22 ARG   166      -9.539   6.715  12.393  1.00 10.00      A   
ATOM   1231  C   ARG   166      -7.520   2.345   5.528  1.00 10.00      A   
ATOM   1232  O   ARG   166      -7.298   1.134   5.600  1.00 10.00      A   
ATOM   1233  N   ILE   167      -6.619   3.217   5.096  1.00 10.00      A   
ATOM   1234  HN  ILE   167      -6.844   4.175   5.076  1.00 10.00      A   
ATOM   1235  CA  ILE   167      -5.294   2.793   4.662  1.00 10.00      A   
ATOM   1236  CB  ILE   167      -5.231   2.570   3.136  1.00 10.00      A   
ATOM   1237  CG1 ILE   167      -6.030   3.646   2.390  1.00 10.00      A   
ATOM   1238  CG2 ILE   167      -5.717   1.177   2.772  1.00 10.00      A   
ATOM   1239  CD1 ILE   167      -5.911   3.566   0.884  1.00 10.00      A   
ATOM   1240  C   ILE   167      -4.231   3.810   5.047  1.00 10.00      A   
ATOM   1241  O   ILE   167      -4.534   4.968   5.342  1.00 10.00      A   
ATOM   1242  N   ALA   168      -2.985   3.366   5.051  1.00 10.00      A   
ATOM   1243  HN  ALA   168      -2.812   2.426   4.822  1.00 10.00      A   
ATOM   1244  CA  ALA   168      -1.863   4.229   5.380  1.00 10.00      A   
ATOM   1245  CB  ALA   168      -1.354   3.930   6.780  1.00 10.00      A   
ATOM   1246  C   ALA   168      -0.749   4.042   4.360  1.00 10.00      A   
ATOM   1247  O   ALA   168      -0.696   3.021   3.671  1.00 10.00      A   
ATOM   1248  N   TYR   169       0.119   5.037   4.248  1.00 10.00      A   
ATOM   1249  HN  TYR   169       0.008   5.838   4.805  1.00 10.00      A   
ATOM   1250  CA  TYR   169       1.236   4.983   3.316  1.00 10.00      A   
ATOM   1251  CB  TYR   169       0.745   5.019   1.865  1.00 10.00      A   
ATOM   1252  CG  TYR   169      -0.067   6.242   1.497  1.00 10.00      A   
ATOM   1253  CD1 TYR   169       0.537   7.357   0.931  1.00 10.00      A   
ATOM   1254  CD2 TYR   169      -1.439   6.278   1.708  1.00 10.00      A   
ATOM   1255  CE1 TYR   169      -0.201   8.468   0.581  1.00 10.00      A   
ATOM   1256  CE2 TYR   169      -2.185   7.387   1.363  1.00 10.00      A   
ATOM   1257  CZ  TYR   169      -1.561   8.479   0.801  1.00 10.00      A   
ATOM   1258  OH  TYR   169      -2.299   9.586   0.451  1.00 10.00      A   
ATOM   1259  HH  TYR   169      -2.103   9.826  -0.469  1.00 10.00      A   
ATOM   1260  C   TYR   169       2.197   6.132   3.570  1.00 10.00      A   
ATOM   1261  O   TYR   169       1.880   7.065   4.313  1.00 10.00      A   
ATOM   1262  N   VAL   170       3.365   6.060   2.953  1.00 10.00      A   
ATOM   1263  HN  VAL   170       3.556   5.290   2.371  1.00 10.00      A   
ATOM   1264  CA  VAL   170       4.368   7.099   3.102  1.00 10.00      A   
ATOM   1265  CB  VAL   170       5.796   6.522   3.035  1.00 10.00      A   
ATOM   1266  CG1 VAL   170       6.816   7.581   3.422  1.00 10.00      A   
ATOM   1267  CG2 VAL   170       5.925   5.299   3.930  1.00 10.00      A   
ATOM   1268  C   VAL   170       4.191   8.142   2.004  1.00 10.00      A   
ATOM   1269  O   VAL   170       4.250   7.817   0.816  1.00 10.00      A   
ATOM   1270  N   VAL   171       3.952   9.384   2.403  1.00 10.00      A   
ATOM   1271  HN  VAL   171       3.910   9.583   3.365  1.00 10.00      A   
ATOM   1272  CA  VAL   171       3.759  10.466   1.450  1.00 10.00      A   
ATOM   1273  CB  VAL   171       2.675  11.461   1.924  1.00 10.00      A   
ATOM   1274  CG1 VAL   171       2.255  12.385   0.788  1.00 10.00      A   
ATOM   1275  CG2 VAL   171       1.474  10.729   2.503  1.00 10.00      A   
ATOM   1276  C   VAL   171       5.060  11.226   1.230  1.00 10.00      A   
ATOM   1277  O   VAL   171       5.555  11.901   2.135  1.00 10.00      A   
ATOM   1278  N   GLN   172       5.623  11.091   0.036  1.00 10.00      A   
ATOM   1279  HN  GLN   172       5.199  10.504  -0.633  1.00 10.00      A   
ATOM   1280  CA  GLN   172       6.854  11.787  -0.308  1.00 10.00      A   
ATOM   1281  CB  GLN   172       7.594  11.060  -1.434  1.00 10.00      A   
ATOM   1282  CG  GLN   172       8.952  11.656  -1.770  1.00 10.00      A   
ATOM   1283  CD  GLN   172       9.959  11.455  -0.658  1.00 10.00      A   
ATOM   1284  OE1 GLN   172       9.901  10.467   0.073  1.00 10.00      A   
ATOM   1285  NE2 GLN   172      10.885  12.392  -0.522  1.00 10.00      A   
ATOM   1286 HE21 GLN   172      10.867  13.154  -1.138  1.00 10.00      A   
ATOM   1287 HE22 GLN   172      11.555  12.282   0.186  1.00 10.00      A   
ATOM   1288  C   GLN   172       6.518  13.209  -0.734  1.00 10.00      A   
ATOM   1289  O   GLN   172       6.267  13.476  -1.911  1.00 10.00      A   
ATOM   1290  N   THR   173       6.499  14.113   0.229  1.00 10.00      A   
ATOM   1291  HN  THR   173       6.731  13.843   1.147  1.00 10.00      A   
ATOM   1292  CA  THR   173       6.167  15.499  -0.037  1.00 10.00      A   
ATOM   1293  CB  THR   173       5.710  16.213   1.244  1.00 10.00      A   
ATOM   1294  OG1 THR   173       6.576  15.845   2.322  1.00 10.00      A   
ATOM   1295  HG1 THR   173       6.251  16.235   3.140  1.00 10.00      A   
ATOM   1296  CG2 THR   173       4.279  15.831   1.588  1.00 10.00      A   
ATOM   1297  C   THR   173       7.344  16.252  -0.641  1.00 10.00      A   
ATOM   1298  O   THR   173       8.459  15.731  -0.732  1.00 10.00      A   
ATOM   1299  N   ASN   174       7.083  17.477  -1.060  1.00 10.00      A   
ATOM   1300  HN  ASN   174       6.166  17.826  -0.976  1.00 10.00      A   
ATOM   1301  CA  ASN   174       8.110  18.319  -1.652  1.00 10.00      A   
ATOM   1302  CB  ASN   174       7.518  19.114  -2.817  1.00 10.00      A   
ATOM   1303  CG  ASN   174       8.566  19.603  -3.799  1.00 10.00      A   
ATOM   1304  OD1 ASN   174       9.586  18.951  -4.017  1.00 10.00      A   
ATOM   1305  ND2 ASN   174       8.316  20.751  -4.406  1.00 10.00      A   
ATOM   1306 HD21 ASN   174       7.477  21.216  -4.191  1.00 10.00      A   
ATOM   1307 HD22 ASN   174       8.980  21.096  -5.039  1.00 10.00      A   
ATOM   1308  C   ASN   174       8.674  19.268  -0.598  1.00 10.00      A   
ATOM   1309  O   ASN   174       9.272  20.298  -0.916  1.00 10.00      A   
ATOM   1310  N   GLY   175       8.476  18.909   0.663  1.00 10.00      A   
ATOM   1311  HN  GLY   175       8.007  18.072   0.853  1.00 10.00      A   
ATOM   1312  CA  GLY   175       8.955  19.727   1.756  1.00 10.00      A   
ATOM   1313  C   GLY   175      10.432  19.541   2.008  1.00 10.00      A   
ATOM   1314  O   GLY   175      10.958  18.435   1.871  1.00 10.00      A   
ATOM   1315  N   GLY   176      11.099  20.624   2.375  1.00 10.00      A   
ATOM   1316  HN  GLY   176      10.619  21.476   2.466  1.00 10.00      A   
ATOM   1317  CA  GLY   176      12.522  20.565   2.641  1.00 10.00      A   
ATOM   1318  C   GLY   176      12.829  20.125   4.058  1.00 10.00      A   
ATOM   1319  O   GLY   176      13.859  19.499   4.310  1.00 10.00      A   
ATOM   1320  N   GLN   177      11.931  20.444   4.980  1.00 10.00      A   
ATOM   1321  HN  GLN   177      11.119  20.925   4.711  1.00 10.00      A   
ATOM   1322  CA  GLN   177      12.116  20.082   6.378  1.00 10.00      A   
ATOM   1323  CB  GLN   177      11.185  20.900   7.276  1.00 10.00      A   
ATOM   1324  CG  GLN   177      11.214  22.395   7.004  1.00 10.00      A   
ATOM   1325  CD  GLN   177      10.232  23.163   7.867  1.00 10.00      A   
ATOM   1326  OE1 GLN   177       9.215  22.626   8.304  1.00 10.00      A   
ATOM   1327  NE2 GLN   177      10.526  24.427   8.112  1.00 10.00      A   
ATOM   1328 HE21 GLN   177      11.351  24.790   7.728  1.00 10.00      A   
ATOM   1329 HE22 GLN   177       9.903  24.952   8.663  1.00 10.00      A   
ATOM   1330  C   GLN   177      11.859  18.595   6.581  1.00 10.00      A   
ATOM   1331  O   GLN   177      12.751  17.849   6.988  1.00 10.00      A   
ATOM   1332  N   PHE   178      10.638  18.171   6.287  1.00 10.00      A   
ATOM   1333  HN  PHE   178       9.976  18.816   5.959  1.00 10.00      A   
ATOM   1334  CA  PHE   178      10.251  16.774   6.430  1.00 10.00      A   
ATOM   1335  CB  PHE   178       9.257  16.598   7.586  1.00 10.00      A   
ATOM   1336  CG  PHE   178       9.652  17.284   8.865  1.00 10.00      A   
ATOM   1337  CD1 PHE   178       9.032  18.460   9.253  1.00 10.00      A   
ATOM   1338  CD2 PHE   178      10.642  16.755   9.676  1.00 10.00      A   
ATOM   1339  CE1 PHE   178       9.393  19.097  10.425  1.00 10.00      A   
ATOM   1340  CE2 PHE   178      11.006  17.386  10.851  1.00 10.00      A   
ATOM   1341  CZ  PHE   178      10.381  18.559  11.225  1.00 10.00      A   
ATOM   1342  C   PHE   178       9.622  16.270   5.136  1.00 10.00      A   
ATOM   1343  O   PHE   178       8.426  16.463   4.907  1.00 10.00      A   
ATOM   1344  N   PRO   179      10.426  15.645   4.260  1.00 10.00      A   
ATOM   1345  CA  PRO   179       9.953  15.112   2.977  1.00 10.00      A   
ATOM   1346  CB  PRO   179      11.248  14.878   2.180  1.00 10.00      A   
ATOM   1347  CG  PRO   179      12.353  15.444   3.016  1.00 10.00      A   
ATOM   1348  CD  PRO   179      11.864  15.423   4.433  1.00 10.00      A   
ATOM   1349  C   PRO   179       9.207  13.793   3.149  1.00 10.00      A   
ATOM   1350  O   PRO   179       8.421  13.392   2.290  1.00 10.00      A   
ATOM   1351  N   TYR   180       9.466  13.116   4.258  1.00 10.00      A   
ATOM   1352  HN  TYR   180      10.098  13.488   4.910  1.00 10.00      A   
ATOM   1353  CA  TYR   180       8.822  11.844   4.541  1.00 10.00      A   
ATOM   1354  CB  TYR   180       9.841  10.808   5.015  1.00 10.00      A   
ATOM   1355  CG  TYR   180      10.506  10.048   3.889  1.00 10.00      A   
ATOM   1356  CD1 TYR   180      11.617  10.562   3.230  1.00 10.00      A   
ATOM   1357  CD2 TYR   180      10.019   8.815   3.483  1.00 10.00      A   
ATOM   1358  CE1 TYR   180      12.221   9.864   2.200  1.00 10.00      A   
ATOM   1359  CE2 TYR   180      10.615   8.111   2.457  1.00 10.00      A   
ATOM   1360  CZ  TYR   180      11.715   8.639   1.818  1.00 10.00      A   
ATOM   1361  OH  TYR   180      12.310   7.938   0.794  1.00 10.00      A   
ATOM   1362  HH  TYR   180      13.170   8.324   0.601  1.00 10.00      A   
ATOM   1363  C   TYR   180       7.711  12.023   5.565  1.00 10.00      A   
ATOM   1364  O   TYR   180       7.955  12.030   6.775  1.00 10.00      A   
ATOM   1365  N   GLU   181       6.492  12.172   5.074  1.00 10.00      A   
ATOM   1366  HN  GLU   181       6.358  12.143   4.100  1.00 10.00      A   
ATOM   1367  CA  GLU   181       5.345  12.365   5.941  1.00 10.00      A   
ATOM   1368  CB  GLU   181       4.563  13.612   5.517  1.00 10.00      A   
ATOM   1369  CG  GLU   181       3.485  14.046   6.498  1.00 10.00      A   
ATOM   1370  CD  GLU   181       2.906  15.402   6.156  1.00 10.00      A   
ATOM   1371  OE1 GLU   181       1.760  15.463   5.662  1.00 10.00      A   
ATOM   1372  OE2 GLU   181       3.596  16.417   6.380  1.00 10.00      A   
ATOM   1373  C   GLU   181       4.440  11.139   5.943  1.00 10.00      A   
ATOM   1374  O   GLU   181       3.866  10.770   4.916  1.00 10.00      A   
ATOM   1375  N   LEU   182       4.337  10.495   7.095  1.00 10.00      A   
ATOM   1376  HN  LEU   182       4.836  10.826   7.874  1.00 10.00      A   
ATOM   1377  CA  LEU   182       3.486   9.323   7.242  1.00 10.00      A   
ATOM   1378  CB  LEU   182       4.010   8.418   8.363  1.00 10.00      A   
ATOM   1379  CG  LEU   182       3.279   7.087   8.563  1.00 10.00      A   
ATOM   1380  CD1 LEU   182       3.453   6.183   7.351  1.00 10.00      A   
ATOM   1381  CD2 LEU   182       3.761   6.391   9.828  1.00 10.00      A   
ATOM   1382  C   LEU   182       2.072   9.790   7.560  1.00 10.00      A   
ATOM   1383  O   LEU   182       1.851  10.459   8.574  1.00 10.00      A   
ATOM   1384  N   ARG   183       1.120   9.458   6.701  1.00 10.00      A   
ATOM   1385  HN  ARG   183       1.344   8.905   5.922  1.00 10.00      A   
ATOM   1386  CA  ARG   183      -0.255   9.886   6.903  1.00 10.00      A   
ATOM   1387  CB  ARG   183      -0.628  10.991   5.909  1.00 10.00      A   
ATOM   1388  CG  ARG   183       0.276  12.210   5.961  1.00 10.00      A   
ATOM   1389  CD  ARG   183      -0.466  13.470   5.555  1.00 10.00      A   
ATOM   1390  NE  ARG   183      -0.981  13.406   4.189  1.00 10.00      A   
ATOM   1391  HE  ARG   183      -1.647  12.707   3.988  1.00 10.00      A   
ATOM   1392  CZ  ARG   183      -0.591  14.220   3.207  1.00 10.00      A   
ATOM   1393  NH1 ARG   183       0.327  15.158   3.428  1.00 10.00      A   
ATOM   1394 HH11 ARG   183       0.625  15.796   2.656  1.00 10.00      A   
ATOM   1395 HH12 ARG   183       0.771  15.255   4.380  1.00 10.00      A   
ATOM   1396  NH2 ARG   183      -1.140  14.107   2.007  1.00 10.00      A   
ATOM   1397 HH21 ARG   183      -1.868  13.380   1.833  1.00 10.00      A   
ATOM   1398 HH22 ARG   183      -0.848  14.750   1.224  1.00 10.00      A   
ATOM   1399  C   ARG   183      -1.238   8.736   6.766  1.00 10.00      A   
ATOM   1400  O   ARG   183      -0.982   7.758   6.063  1.00 10.00      A   
ATOM   1401  N   VAL   184      -2.362   8.866   7.450  1.00 10.00      A   
ATOM   1402  HN  VAL   184      -2.491   9.668   8.008  1.00 10.00      A   
ATOM   1403  CA  VAL   184      -3.418   7.867   7.396  1.00 10.00      A   
ATOM   1404  CB  VAL   184      -3.781   7.315   8.795  1.00 10.00      A   
ATOM   1405  CG1 VAL   184      -2.697   6.371   9.294  1.00 10.00      A   
ATOM   1406  CG2 VAL   184      -4.003   8.444   9.791  1.00 10.00      A   
ATOM   1407  C   VAL   184      -4.649   8.490   6.750  1.00 10.00      A   
ATOM   1408  O   VAL   184      -5.057   9.593   7.116  1.00 10.00      A   
ATOM   1409  N   SER   185      -5.218   7.809   5.774  1.00 10.00      A   
ATOM   1410  HN  SER   185      -4.860   6.928   5.523  1.00 10.00      A   
ATOM   1411  CA  SER   185      -6.386   8.321   5.081  1.00 10.00      A   
ATOM   1412  CB  SER   185      -5.986   8.793   3.680  1.00 10.00      A   
ATOM   1413  OG  SER   185      -4.699   9.391   3.706  1.00 10.00      A   
ATOM   1414  HG  SER   185      -4.209   9.039   4.456  1.00 10.00      A   
ATOM   1415  C   SER   185      -7.463   7.249   4.991  1.00 10.00      A   
ATOM   1416  O   SER   185      -7.209   6.075   5.271  1.00 10.00      A   
ATOM   1417  N   ASP   186      -8.664   7.654   4.614  1.00 10.00      A   
ATOM   1418  HN  ASP   186      -8.813   8.608   4.420  1.00 10.00      A   
ATOM   1419  CA  ASP   186      -9.773   6.721   4.475  1.00 10.00      A   
ATOM   1420  CB  ASP   186     -11.089   7.485   4.339  1.00 10.00      A   
ATOM   1421  CG  ASP   186     -12.266   6.749   4.944  1.00 10.00      A   
ATOM   1422  OD1 ASP   186     -12.638   5.674   4.429  1.00 10.00      A   
ATOM   1423  OD2 ASP   186     -12.833   7.251   5.940  1.00 10.00      A   
ATOM   1424  C   ASP   186      -9.549   5.844   3.250  1.00 10.00      A   
ATOM   1425  O   ASP   186      -8.645   6.109   2.451  1.00 10.00      A   
ATOM   1426  N   TYR   187     -10.366   4.815   3.092  1.00 10.00      A   
ATOM   1427  HN  TYR   187     -11.091   4.668   3.745  1.00 10.00      A   
ATOM   1428  CA  TYR   187     -10.235   3.917   1.957  1.00 10.00      A   
ATOM   1429  CB  TYR   187     -11.100   2.653   2.141  1.00 10.00      A   
ATOM   1430  CG  TYR   187     -12.249   2.482   1.165  1.00 10.00      A   
ATOM   1431  CD1 TYR   187     -12.070   1.815  -0.043  1.00 10.00      A   
ATOM   1432  CD2 TYR   187     -13.512   2.984   1.452  1.00 10.00      A   
ATOM   1433  CE1 TYR   187     -13.115   1.657  -0.937  1.00 10.00      A   
ATOM   1434  CE2 TYR   187     -14.561   2.828   0.566  1.00 10.00      A   
ATOM   1435  CZ  TYR   187     -14.357   2.168  -0.627  1.00 10.00      A   
ATOM   1436  OH  TYR   187     -15.402   2.019  -1.511  1.00 10.00      A   
ATOM   1437  HH  TYR   187     -16.167   2.537  -1.197  1.00 10.00      A   
ATOM   1438  C   TYR   187     -10.541   4.658   0.657  1.00 10.00      A   
ATOM   1439  O   TYR   187      -9.953   4.373  -0.388  1.00 10.00      A   
ATOM   1440  N   ASP   188     -11.438   5.637   0.739  1.00 10.00      A   
ATOM   1441  HN  ASP   188     -11.850   5.837   1.608  1.00 10.00      A   
ATOM   1442  CA  ASP   188     -11.816   6.429  -0.426  1.00 10.00      A   
ATOM   1443  CB  ASP   188     -13.141   7.180  -0.212  1.00 10.00      A   
ATOM   1444  CG  ASP   188     -13.196   8.009   1.061  1.00 10.00      A   
ATOM   1445  OD1 ASP   188     -12.135   8.427   1.561  1.00 10.00      A   
ATOM   1446  OD2 ASP   188     -14.317   8.253   1.561  1.00 10.00      A   
ATOM   1447  C   ASP   188     -10.699   7.386  -0.834  1.00 10.00      A   
ATOM   1448  O   ASP   188     -10.543   7.701  -2.015  1.00 10.00      A   
ATOM   1449  N   GLY   189      -9.921   7.834   0.145  1.00 10.00      A   
ATOM   1450  HN  GLY   189     -10.109   7.559   1.068  1.00 10.00      A   
ATOM   1451  CA  GLY   189      -8.822   8.737  -0.128  1.00 10.00      A   
ATOM   1452  C   GLY   189      -8.956  10.062   0.593  1.00 10.00      A   
ATOM   1453  O   GLY   189      -8.079  10.923   0.491  1.00 10.00      A   
ATOM   1454  N   TYR   190     -10.045  10.235   1.324  1.00 10.00      A   
ATOM   1455  HN  TYR   190     -10.716   9.509   1.380  1.00 10.00      A   
ATOM   1456  CA  TYR   190     -10.277  11.475   2.051  1.00 10.00      A   
ATOM   1457  CB  TYR   190     -11.731  11.928   1.896  1.00 10.00      A   
ATOM   1458  CG  TYR   190     -12.223  11.979   0.466  1.00 10.00      A   
ATOM   1459  CD1 TYR   190     -13.325  11.235   0.071  1.00 10.00      A   
ATOM   1460  CD2 TYR   190     -11.590  12.769  -0.488  1.00 10.00      A   
ATOM   1461  CE1 TYR   190     -13.784  11.272  -1.231  1.00 10.00      A   
ATOM   1462  CE2 TYR   190     -12.044  12.812  -1.793  1.00 10.00      A   
ATOM   1463  CZ  TYR   190     -13.141  12.061  -2.158  1.00 10.00      A   
ATOM   1464  OH  TYR   190     -13.601  12.098  -3.455  1.00 10.00      A   
ATOM   1465  HH  TYR   190     -14.566  12.090  -3.452  1.00 10.00      A   
ATOM   1466  C   TYR   190      -9.930  11.322   3.529  1.00 10.00      A   
ATOM   1467  O   TYR   190      -9.462  10.265   3.959  1.00 10.00      A   
ATOM   1468  N   ASN   191     -10.144  12.394   4.292  1.00 10.00      A   
ATOM   1469  HN  ASN   191     -10.488  13.209   3.871  1.00 10.00      A   
ATOM   1470  CA  ASN   191      -9.877  12.409   5.732  1.00 10.00      A   
ATOM   1471  CB  ASN   191     -10.862  11.513   6.497  1.00 10.00      A   
ATOM   1472  CG  ASN   191     -12.135  12.239   6.893  1.00 10.00      A   
ATOM   1473  OD1 ASN   191     -12.602  13.131   6.184  1.00 10.00      A   
ATOM   1474  ND2 ASN   191     -12.706  11.865   8.030  1.00 10.00      A   
ATOM   1475 HD21 ASN   191     -12.282  11.146   8.549  1.00 10.00      A   
ATOM   1476 HD22 ASN   191     -13.526  12.324   8.309  1.00 10.00      A   
ATOM   1477  C   ASN   191      -8.435  12.035   6.060  1.00 10.00      A   
ATOM   1478  O   ASN   191      -8.180  11.256   6.979  1.00 10.00      A   
ATOM   1479  N   GLN   192      -7.493  12.593   5.310  1.00 10.00      A   
ATOM   1480  HN  GLN   192      -7.751  13.205   4.587  1.00 10.00      A   
ATOM   1481  CA  GLN   192      -6.083  12.314   5.537  1.00 10.00      A   
ATOM   1482  CB  GLN   192      -5.235  12.598   4.286  1.00 10.00      A   
ATOM   1483  CG  GLN   192      -5.119  14.065   3.890  1.00 10.00      A   
ATOM   1484  CD  GLN   192      -6.175  14.500   2.889  1.00 10.00      A   
ATOM   1485  OE1 GLN   192      -7.295  13.989   2.880  1.00 10.00      A   
ATOM   1486  NE2 GLN   192      -5.826  15.451   2.039  1.00 10.00      A   
ATOM   1487 HE21 GLN   192      -4.918  15.820   2.101  1.00 10.00      A   
ATOM   1488 HE22 GLN   192      -6.487  15.744   1.379  1.00 10.00      A   
ATOM   1489  C   GLN   192      -5.553  13.079   6.748  1.00 10.00      A   
ATOM   1490  O   GLN   192      -5.736  14.296   6.862  1.00 10.00      A   
ATOM   1491  N   PHE   193      -4.923  12.355   7.663  1.00 10.00      A   
ATOM   1492  HN  PHE   193      -4.836  11.382   7.527  1.00 10.00      A   
ATOM   1493  CA  PHE   193      -4.360  12.955   8.866  1.00 10.00      A   
ATOM   1494  CB  PHE   193      -5.103  12.476  10.118  1.00 10.00      A   
ATOM   1495  CG  PHE   193      -6.581  12.763  10.110  1.00 10.00      A   
ATOM   1496  CD1 PHE   193      -7.498  11.735  10.267  1.00 10.00      A   
ATOM   1497  CD2 PHE   193      -7.054  14.056   9.946  1.00 10.00      A   
ATOM   1498  CE1 PHE   193      -8.855  11.990  10.260  1.00 10.00      A   
ATOM   1499  CE2 PHE   193      -8.412  14.318   9.938  1.00 10.00      A   
ATOM   1500  CZ  PHE   193      -9.313  13.282  10.095  1.00 10.00      A   
ATOM   1501  C   PHE   193      -2.879  12.625   8.978  1.00 10.00      A   
ATOM   1502  O   PHE   193      -2.446  11.546   8.567  1.00 10.00      A   
ATOM   1503  N   VAL   194      -2.109  13.552   9.530  1.00 10.00      A   
ATOM   1504  HN  VAL   194      -2.517  14.383   9.853  1.00 10.00      A   
ATOM   1505  CA  VAL   194      -0.670  13.362   9.682  1.00 10.00      A   
ATOM   1506  CB  VAL   194       0.070  14.713   9.770  1.00 10.00      A   
ATOM   1507  CG1 VAL   194       1.575  14.507   9.714  1.00 10.00      A   
ATOM   1508  CG2 VAL   194      -0.385  15.652   8.665  1.00 10.00      A   
ATOM   1509  C   VAL   194      -0.356  12.539  10.928  1.00 10.00      A   
ATOM   1510  O   VAL   194      -0.906  12.785  12.002  1.00 10.00      A   
ATOM   1511  N   VAL   195       0.521  11.558  10.774  1.00 10.00      A   
ATOM   1512  HN  VAL   195       0.914  11.401   9.889  1.00 10.00      A   
ATOM   1513  CA  VAL   195       0.918  10.704  11.885  1.00 10.00      A   
ATOM   1514  CB  VAL   195       0.913   9.210  11.493  1.00 10.00      A   
ATOM   1515  CG1 VAL   195       1.272   8.338  12.686  1.00 10.00      A   
ATOM   1516  CG2 VAL   195      -0.440   8.808  10.928  1.00 10.00      A   
ATOM   1517  C   VAL   195       2.309  11.086  12.382  1.00 10.00      A   
ATOM   1518  O   VAL   195       2.477  11.489  13.533  1.00 10.00      A   
ATOM   1519  N   HIS   196       3.298  10.989  11.504  1.00 10.00      A   
ATOM   1520  HN  HIS   196       3.101  10.707  10.584  1.00 10.00      A   
ATOM   1521  CA  HIS   196       4.669  11.310  11.872  1.00 10.00      A   
ATOM   1522  CB  HIS   196       5.419  10.040  12.294  1.00 10.00      A   
ATOM   1523  CG  HIS   196       6.800  10.281  12.827  1.00 10.00      A   
ATOM   1524  ND1 HIS   196       7.044  10.966  13.996  1.00 10.00      A   
ATOM   1525  HD1 HIS   196       6.359  11.349  14.593  1.00 10.00      A   
ATOM   1526  CD2 HIS   196       8.015   9.924  12.342  1.00 10.00      A   
ATOM   1527  CE1 HIS   196       8.346  11.022  14.208  1.00 10.00      A   
ATOM   1528  NE2 HIS   196       8.955  10.396  13.221  1.00 10.00      A   
ATOM   1529  HE2 HIS   196       9.937  10.272  13.142  1.00 10.00      A   
ATOM   1530  C   HIS   196       5.400  11.997  10.726  1.00 10.00      A   
ATOM   1531  O   HIS   196       5.297  11.580   9.573  1.00 10.00      A   
ATOM   1532  N   ARG   197       6.124  13.054  11.057  1.00 10.00      A   
ATOM   1533  HN  ARG   197       6.146  13.339  11.997  1.00 10.00      A   
ATOM   1534  CA  ARG   197       6.900  13.804  10.079  1.00 10.00      A   
ATOM   1535  CB  ARG   197       6.629  15.303  10.232  1.00 10.00      A   
ATOM   1536  CG  ARG   197       5.152  15.663  10.240  1.00 10.00      A   
ATOM   1537  CD  ARG   197       4.916  17.077  10.742  1.00 10.00      A   
ATOM   1538  NE  ARG   197       3.555  17.239  11.255  1.00 10.00      A   
ATOM   1539  HE  ARG   197       3.260  16.602  11.945  1.00 10.00      A   
ATOM   1540  CZ  ARG   197       2.709  18.185  10.855  1.00 10.00      A   
ATOM   1541  NH1 ARG   197       3.082  19.066   9.937  1.00 10.00      A   
ATOM   1542 HH11 ARG   197       4.044  19.025   9.527  1.00 10.00      A   
ATOM   1543 HH12 ARG   197       2.421  19.805   9.621  1.00 10.00      A   
ATOM   1544  NH2 ARG   197       1.489  18.248  11.378  1.00 10.00      A   
ATOM   1545 HH21 ARG   197       0.819  18.987  11.069  1.00 10.00      A   
ATOM   1546 HH22 ARG   197       1.193  17.557  12.104  1.00 10.00      A   
ATOM   1547  C   ARG   197       8.375  13.515  10.319  1.00 10.00      A   
ATOM   1548  O   ARG   197       8.872  13.702  11.429  1.00 10.00      A   
ATOM   1549  N   SER   198       9.071  13.040   9.302  1.00 10.00      A   
ATOM   1550  HN  SER   198       8.636  12.905   8.428  1.00 10.00      A   
ATOM   1551  CA  SER   198      10.475  12.710   9.457  1.00 10.00      A   
ATOM   1552  CB  SER   198      10.633  11.189   9.535  1.00 10.00      A   
ATOM   1553  OG  SER   198      11.978  10.791   9.340  1.00 10.00      A   
ATOM   1554  HG  SER   198      12.054  10.331   8.491  1.00 10.00      A   
ATOM   1555  C   SER   198      11.329  13.272   8.330  1.00 10.00      A   
ATOM   1556  O   SER   198      10.927  13.261   7.164  1.00 10.00      A   
ATOM   1557  N   PRO   199      12.517  13.794   8.675  1.00 10.00      A   
ATOM   1558  CA  PRO   199      13.460  14.332   7.700  1.00 10.00      A   
ATOM   1559  CB  PRO   199      14.396  15.213   8.545  1.00 10.00      A   
ATOM   1560  CG  PRO   199      13.884  15.145   9.952  1.00 10.00      A   
ATOM   1561  CD  PRO   199      13.030  13.916  10.045  1.00 10.00      A   
ATOM   1562  C   PRO   199      14.255  13.194   7.065  1.00 10.00      A   
ATOM   1563  O   PRO   199      14.942  13.373   6.060  1.00 10.00      A   
ATOM   1564  N   GLN   200      14.143  12.022   7.676  1.00 10.00      A   
ATOM   1565  HN  GLN   200      13.561  11.958   8.463  1.00 10.00      A   
ATOM   1566  CA  GLN   200      14.826  10.825   7.214  1.00 10.00      A   
ATOM   1567  CB  GLN   200      15.533  10.142   8.389  1.00 10.00      A   
ATOM   1568  CG  GLN   200      16.685  10.948   8.972  1.00 10.00      A   
ATOM   1569  CD  GLN   200      17.854  11.084   8.014  1.00 10.00      A   
ATOM   1570  OE1 GLN   200      18.136  10.185   7.220  1.00 10.00      A   
ATOM   1571  NE2 GLN   200      18.539  12.216   8.077  1.00 10.00      A   
ATOM   1572 HE21 GLN   200      18.258  12.896   8.729  1.00 10.00      A   
ATOM   1573 HE22 GLN   200      19.298  12.331   7.469  1.00 10.00      A   
ATOM   1574  C   GLN   200      13.814   9.874   6.581  1.00 10.00      A   
ATOM   1575  O   GLN   200      12.616   9.974   6.852  1.00 10.00      A   
ATOM   1576  N   PRO   201      14.275   8.952   5.726  1.00 10.00      A   
ATOM   1577  CA  PRO   201      13.398   7.992   5.049  1.00 10.00      A   
ATOM   1578  CB  PRO   201      14.354   7.161   4.183  1.00 10.00      A   
ATOM   1579  CG  PRO   201      15.708   7.397   4.756  1.00 10.00      A   
ATOM   1580  CD  PRO   201      15.683   8.782   5.330  1.00 10.00      A   
ATOM   1581  C   PRO   201      12.609   7.085   5.997  1.00 10.00      A   
ATOM   1582  O   PRO   201      13.103   6.669   7.047  1.00 10.00      A   
ATOM   1583  N   LEU   202      11.371   6.800   5.605  1.00 10.00      A   
ATOM   1584  HN  LEU   202      11.048   7.178   4.760  1.00 10.00      A   
ATOM   1585  CA  LEU   202      10.477   5.931   6.360  1.00 10.00      A   
ATOM   1586  CB  LEU   202       9.308   6.733   6.946  1.00 10.00      A   
ATOM   1587  CG  LEU   202       9.663   7.933   7.829  1.00 10.00      A   
ATOM   1588  CD1 LEU   202       8.399   8.644   8.287  1.00 10.00      A   
ATOM   1589  CD2 LEU   202      10.501   7.499   9.023  1.00 10.00      A   
ATOM   1590  C   LEU   202       9.931   4.887   5.398  1.00 10.00      A   
ATOM   1591  O   LEU   202       9.461   5.235   4.314  1.00 10.00      A   
ATOM   1592  N   MET   203       9.992   3.620   5.772  1.00 10.00      A   
ATOM   1593  HN  MET   203      10.352   3.390   6.659  1.00 10.00      A   
ATOM   1594  CA  MET   203       9.519   2.566   4.888  1.00 10.00      A   
ATOM   1595  CB  MET   203      10.700   1.885   4.183  1.00 10.00      A   
ATOM   1596  CG  MET   203      11.301   2.680   3.035  1.00 10.00      A   
ATOM   1597  SD  MET   203      12.609   3.807   3.553  1.00 10.00      A   
ATOM   1598  CE  MET   203      12.966   4.619   1.997  1.00 10.00      A   
ATOM   1599  C   MET   203       8.683   1.518   5.611  1.00 10.00      A   
ATOM   1600  O   MET   203       8.625   1.492   6.842  1.00 10.00      A   
ATOM   1601  N   SER   204       8.031   0.683   4.803  1.00 10.00      A   
ATOM   1602  HN  SER   204       8.128   0.812   3.840  1.00 10.00      A   
ATOM   1603  CA  SER   204       7.197  -0.434   5.252  1.00 10.00      A   
ATOM   1604  CB  SER   204       8.055  -1.684   5.418  1.00 10.00      A   
ATOM   1605  OG  SER   204       9.029  -1.755   4.385  1.00 10.00      A   
ATOM   1606  HG  SER   204       9.769  -2.317   4.677  1.00 10.00      A   
ATOM   1607  C   SER   204       6.336  -0.176   6.495  1.00 10.00      A   
ATOM   1608  O   SER   204       6.764  -0.428   7.623  1.00 10.00      A   
ATOM   1609  N   PRO   205       5.108   0.330   6.302  1.00 10.00      A   
ATOM   1610  CA  PRO   205       4.172   0.587   7.387  1.00 10.00      A   
ATOM   1611  CB  PRO   205       3.343   1.768   6.854  1.00 10.00      A   
ATOM   1612  CG  PRO   205       3.678   1.902   5.393  1.00 10.00      A   
ATOM   1613  CD  PRO   205       4.535   0.723   5.016  1.00 10.00      A   
ATOM   1614  C   PRO   205       3.267  -0.627   7.629  1.00 10.00      A   
ATOM   1615  O   PRO   205       2.739  -1.216   6.685  1.00 10.00      A   
ATOM   1616  N   ALA   206       3.099  -1.003   8.888  1.00 10.00      A   
ATOM   1617  HN  ALA   206       3.548  -0.498   9.605  1.00 10.00      A   
ATOM   1618  CA  ALA   206       2.266  -2.145   9.241  1.00 10.00      A   
ATOM   1619  CB  ALA   206       3.116  -3.267   9.816  1.00 10.00      A   
ATOM   1620  C   ALA   206       1.175  -1.739  10.226  1.00 10.00      A   
ATOM   1621  O   ALA   206       1.310  -0.736  10.931  1.00 10.00      A   
ATOM   1622  N   TRP   207       0.102  -2.519  10.271  1.00 10.00      A   
ATOM   1623  HN  TRP   207       0.064  -3.308   9.690  1.00 10.00      A   
ATOM   1624  CA  TRP   207      -1.019  -2.244  11.163  1.00 10.00      A   
ATOM   1625  CB  TRP   207      -2.256  -1.866  10.345  1.00 10.00      A   
ATOM   1626  CG  TRP   207      -2.359  -0.412  10.013  1.00 10.00      A   
ATOM   1627  CD1 TRP   207      -1.818   0.225   8.935  1.00 10.00      A   
ATOM   1628  CD2 TRP   207      -3.063   0.585  10.760  1.00 10.00      A   
ATOM   1629  NE1 TRP   207      -2.134   1.560   8.970  1.00 10.00      A   
ATOM   1630  HE1 TRP   207      -1.860   2.228   8.305  1.00 10.00      A   
ATOM   1631  CE2 TRP   207      -2.899   1.807  10.081  1.00 10.00      A   
ATOM   1632  CE3 TRP   207      -3.815   0.565  11.940  1.00 10.00      A   
ATOM   1633  CZ2 TRP   207      -3.458   2.996  10.539  1.00 10.00      A   
ATOM   1634  CZ3 TRP   207      -4.370   1.748  12.392  1.00 10.00      A   
ATOM   1635  CH2 TRP   207      -4.188   2.947  11.694  1.00 10.00      A   
ATOM   1636  C   TRP   207      -1.351  -3.462  12.011  1.00 10.00      A   
ATOM   1637  O   TRP   207      -1.206  -4.597  11.557  1.00 10.00      A   
ATOM   1638  N   SER   208      -1.792  -3.223  13.239  1.00 10.00      A   
ATOM   1639  HN  SER   208      -1.862  -2.297  13.552  1.00 10.00      A   
ATOM   1640  CA  SER   208      -2.167  -4.305  14.134  1.00 10.00      A   
ATOM   1641  CB  SER   208      -2.263  -3.793  15.576  1.00 10.00      A   
ATOM   1642  OG  SER   208      -3.221  -2.748  15.700  1.00 10.00      A   
ATOM   1643  HG  SER   208      -3.891  -3.008  16.360  1.00 10.00      A   
ATOM   1644  C   SER   208      -3.501  -4.895  13.679  1.00 10.00      A   
ATOM   1645  O   SER   208      -4.306  -4.194  13.062  1.00 10.00      A   
ATOM   1646  N   PRO   209      -3.756  -6.181  13.973  1.00 10.00      A   
ATOM   1647  CA  PRO   209      -4.999  -6.866  13.576  1.00 10.00      A   
ATOM   1648  CB  PRO   209      -4.849  -8.277  14.165  1.00 10.00      A   
ATOM   1649  CG  PRO   209      -3.778  -8.155  15.194  1.00 10.00      A   
ATOM   1650  CD  PRO   209      -2.850  -7.084  14.699  1.00 10.00      A   
ATOM   1651  C   PRO   209      -6.267  -6.192  14.111  1.00 10.00      A   
ATOM   1652  O   PRO   209      -7.361  -6.403  13.584  1.00 10.00      A   
ATOM   1653  N   ASP   210      -6.123  -5.377  15.149  1.00 10.00      A   
ATOM   1654  HN  ASP   210      -5.232  -5.240  15.530  1.00 10.00      A   
ATOM   1655  CA  ASP   210      -7.263  -4.683  15.738  1.00 10.00      A   
ATOM   1656  CB  ASP   210      -7.173  -4.691  17.265  1.00 10.00      A   
ATOM   1657  CG  ASP   210      -6.197  -3.669  17.798  1.00 10.00      A   
ATOM   1658  OD1 ASP   210      -5.014  -3.695  17.390  1.00 10.00      A   
ATOM   1659  OD2 ASP   210      -6.606  -2.832  18.630  1.00 10.00      A   
ATOM   1660  C   ASP   210      -7.373  -3.251  15.215  1.00 10.00      A   
ATOM   1661  O   ASP   210      -8.386  -2.580  15.424  1.00 10.00      A   
ATOM   1662  N   GLY   211      -6.330  -2.794  14.529  1.00 10.00      A   
ATOM   1663  HN  GLY   211      -5.558  -3.383  14.385  1.00 10.00      A   
ATOM   1664  CA  GLY   211      -6.323  -1.451  13.976  1.00 10.00      A   
ATOM   1665  C   GLY   211      -6.071  -0.368  15.011  1.00 10.00      A   
ATOM   1666  O   GLY   211      -6.900   0.525  15.199  1.00 10.00      A   
ATOM   1667  N   SER   212      -4.930  -0.438  15.683  1.00 10.00      A   
ATOM   1668  HN  SER   212      -4.308  -1.176  15.503  1.00 10.00      A   
ATOM   1669  CA  SER   212      -4.588   0.558  16.693  1.00 10.00      A   
ATOM   1670  CB  SER   212      -5.010   0.081  18.083  1.00 10.00      A   
ATOM   1671  OG  SER   212      -4.445  -1.186  18.374  1.00 10.00      A   
ATOM   1672  HG  SER   212      -5.139  -1.866  18.331  1.00 10.00      A   
ATOM   1673  C   SER   212      -3.097   0.879  16.685  1.00 10.00      A   
ATOM   1674  O   SER   212      -2.700   2.038  16.810  1.00 10.00      A   
ATOM   1675  N   LYS   213      -2.276  -0.152  16.543  1.00 10.00      A   
ATOM   1676  HN  LYS   213      -2.653  -1.054  16.445  1.00 10.00      A   
ATOM   1677  CA  LYS   213      -0.833   0.018  16.534  1.00 10.00      A   
ATOM   1678  CB  LYS   213      -0.148  -1.151  17.247  1.00 10.00      A   
ATOM   1679  CG  LYS   213      -0.554  -1.311  18.704  1.00 10.00      A   
ATOM   1680  CD  LYS   213       0.013  -2.591  19.297  1.00 10.00      A   
ATOM   1681  CE  LYS   213      -0.439  -2.784  20.735  1.00 10.00      A   
ATOM   1682  NZ  LYS   213       0.176  -1.783  21.646  1.00 10.00      A   
ATOM   1683  HZ1 LYS   213       1.211  -1.788  21.536  1.00 10.00      A   
ATOM   1684  HZ2 LYS   213      -0.057  -2.005  22.632  1.00 10.00      A   
ATOM   1685  HZ3 LYS   213      -0.178  -0.833  21.427  1.00 10.00      A   
ATOM   1686  C   LYS   213      -0.296   0.167  15.117  1.00 10.00      A   
ATOM   1687  O   LYS   213      -0.650  -0.597  14.217  1.00 10.00      A   
ATOM   1688  N   LEU   214       0.552   1.165  14.935  1.00 10.00      A   
ATOM   1689  HN  LEU   214       0.783   1.739  15.701  1.00 10.00      A   
ATOM   1690  CA  LEU   214       1.162   1.443  13.650  1.00 10.00      A   
ATOM   1691  CB  LEU   214       0.906   2.896  13.231  1.00 10.00      A   
ATOM   1692  CG  LEU   214      -0.504   3.249  12.754  1.00 10.00      A   
ATOM   1693  CD1 LEU   214      -1.442   3.446  13.935  1.00 10.00      A   
ATOM   1694  CD2 LEU   214      -0.469   4.498  11.886  1.00 10.00      A   
ATOM   1695  C   LEU   214       2.662   1.197  13.728  1.00 10.00      A   
ATOM   1696  O   LEU   214       3.376   1.869  14.479  1.00 10.00      A   
ATOM   1697  N   ALA   215       3.132   0.230  12.961  1.00 10.00      A   
ATOM   1698  HN  ALA   215       2.511  -0.266  12.383  1.00 10.00      A   
ATOM   1699  CA  ALA   215       4.546  -0.111  12.934  1.00 10.00      A   
ATOM   1700  CB  ALA   215       4.720  -1.612  13.090  1.00 10.00      A   
ATOM   1701  C   ALA   215       5.159   0.353  11.624  1.00 10.00      A   
ATOM   1702  O   ALA   215       4.449   0.494  10.628  1.00 10.00      A   
ATOM   1703  N   TYR   216       6.463   0.605  11.623  1.00 10.00      A   
ATOM   1704  HN  TYR   216       6.977   0.499  12.456  1.00 10.00      A   
ATOM   1705  CA  TYR   216       7.151   1.046  10.414  1.00 10.00      A   
ATOM   1706  CB  TYR   216       6.650   2.426   9.965  1.00 10.00      A   
ATOM   1707  CG  TYR   216       7.125   3.586  10.817  1.00 10.00      A   
ATOM   1708  CD1 TYR   216       8.110   4.450  10.356  1.00 10.00      A   
ATOM   1709  CD2 TYR   216       6.587   3.822  12.076  1.00 10.00      A   
ATOM   1710  CE1 TYR   216       8.543   5.514  11.120  1.00 10.00      A   
ATOM   1711  CE2 TYR   216       7.016   4.884  12.849  1.00 10.00      A   
ATOM   1712  CZ  TYR   216       7.995   5.727  12.366  1.00 10.00      A   
ATOM   1713  OH  TYR   216       8.424   6.790  13.129  1.00 10.00      A   
ATOM   1714  HH  TYR   216       8.252   6.606  14.060  1.00 10.00      A   
ATOM   1715  C   TYR   216       8.661   1.076  10.611  1.00 10.00      A   
ATOM   1716  O   TYR   216       9.153   1.031  11.742  1.00 10.00      A   
ATOM   1717  N   VAL   217       9.385   1.146   9.504  1.00 10.00      A   
ATOM   1718  HN  VAL   217       8.926   1.163   8.632  1.00 10.00      A   
ATOM   1719  CA  VAL   217      10.838   1.203   9.531  1.00 10.00      A   
ATOM   1720  CB  VAL   217      11.450   0.408   8.360  1.00 10.00      A   
ATOM   1721  CG1 VAL   217      12.967   0.398   8.456  1.00 10.00      A   
ATOM   1722  CG2 VAL   217      10.901  -1.010   8.324  1.00 10.00      A   
ATOM   1723  C   VAL   217      11.284   2.657   9.428  1.00 10.00      A   
ATOM   1724  O   VAL   217      10.918   3.359   8.483  1.00 10.00      A   
ATOM   1725  N   THR   218      12.061   3.109  10.396  1.00 10.00      A   
ATOM   1726  HN  THR   218      12.343   2.498  11.114  1.00 10.00      A   
ATOM   1727  CA  THR   218      12.533   4.481  10.409  1.00 10.00      A   
ATOM   1728  CB  THR   218      12.126   5.208  11.713  1.00 10.00      A   
ATOM   1729  OG1 THR   218      12.592   6.566  11.689  1.00 10.00      A   
ATOM   1730  HG1 THR   218      11.879   7.153  11.969  1.00 10.00      A   
ATOM   1731  CG2 THR   218      12.700   4.499  12.932  1.00 10.00      A   
ATOM   1732  C   THR   218      14.047   4.535  10.244  1.00 10.00      A   
ATOM   1733  O   THR   218      14.757   3.592  10.602  1.00 10.00      A   
ATOM   1734  N   PHE   219      14.526   5.631   9.679  1.00 10.00      A   
ATOM   1735  HN  PHE   219      13.899   6.323   9.379  1.00 10.00      A   
ATOM   1736  CA  PHE   219      15.951   5.836   9.474  1.00 10.00      A   
ATOM   1737  CB  PHE   219      16.267   5.992   7.983  1.00 10.00      A   
ATOM   1738  CG  PHE   219      16.253   4.706   7.203  1.00 10.00      A   
ATOM   1739  CD1 PHE   219      15.059   4.082   6.882  1.00 10.00      A   
ATOM   1740  CD2 PHE   219      17.438   4.126   6.781  1.00 10.00      A   
ATOM   1741  CE1 PHE   219      15.044   2.906   6.157  1.00 10.00      A   
ATOM   1742  CE2 PHE   219      17.432   2.950   6.056  1.00 10.00      A   
ATOM   1743  CZ  PHE   219      16.233   2.338   5.744  1.00 10.00      A   
ATOM   1744  C   PHE   219      16.412   7.070  10.239  1.00 10.00      A   
ATOM   1745  O   PHE   219      17.515   7.574  10.025  1.00 10.00      A   
ATOM   1746  N   GLU   220      15.559   7.544  11.149  1.00 10.00      A   
ATOM   1747  HN  GLU   220      14.699   7.085  11.278  1.00 10.00      A   
ATOM   1748  CA  GLU   220      15.863   8.723  11.957  1.00 10.00      A   
ATOM   1749  CB  GLU   220      14.644   9.157  12.771  1.00 10.00      A   
ATOM   1750  CG  GLU   220      13.572   9.858  11.956  1.00 10.00      A   
ATOM   1751  CD  GLU   220      12.547  10.553  12.825  1.00 10.00      A   
ATOM   1752  OE1 GLU   220      12.738  11.747  13.138  1.00 10.00      A   
ATOM   1753  OE2 GLU   220      11.550   9.905  13.207  1.00 10.00      A   
ATOM   1754  C   GLU   220      17.049   8.481  12.884  1.00 10.00      A   
ATOM   1755  O   GLU   220      17.649   9.424  13.405  1.00 10.00      A   
ATOM   1756  N   SER   221      17.377   7.215  13.089  1.00 10.00      A   
ATOM   1757  HN  SER   221      16.849   6.507  12.663  1.00 10.00      A   
ATOM   1758  CA  SER   221      18.491   6.839  13.939  1.00 10.00      A   
ATOM   1759  CB  SER   221      18.210   5.468  14.553  1.00 10.00      A   
ATOM   1760  OG  SER   221      16.812   5.218  14.603  1.00 10.00      A   
ATOM   1761  HG  SER   221      16.615   4.646  15.356  1.00 10.00      A   
ATOM   1762  C   SER   221      19.783   6.790  13.123  1.00 10.00      A   
ATOM   1763  O   SER   221      20.836   6.394  13.622  1.00 10.00      A   
ATOM   1764  N   GLY   222      19.693   7.190  11.859  1.00 10.00      A   
ATOM   1765  HN  GLY   222      18.825   7.494  11.510  1.00 10.00      A   
ATOM   1766  CA  GLY   222      20.852   7.176  10.986  1.00 10.00      A   
ATOM   1767  C   GLY   222      20.916   5.885  10.201  1.00 10.00      A   
ATOM   1768  O   GLY   222      21.461   5.835   9.098  1.00 10.00      A   
ATOM   1769  N   ARG   223      20.335   4.845  10.781  1.00 10.00      A   
ATOM   1770  HN  ARG   223      19.902   4.973  11.648  1.00 10.00      A   
ATOM   1771  CA  ARG   223      20.295   3.530  10.169  1.00 10.00      A   
ATOM   1772  CB  ARG   223      21.246   2.561  10.886  1.00 10.00      A   
ATOM   1773  CG  ARG   223      22.718   2.936  10.799  1.00 10.00      A   
ATOM   1774  CD  ARG   223      23.185   3.665  12.049  1.00 10.00      A   
ATOM   1775  NE  ARG   223      23.100   2.824  13.243  1.00 10.00      A   
ATOM   1776  HE  ARG   223      22.261   2.326  13.385  1.00 10.00      A   
ATOM   1777  CZ  ARG   223      24.079   2.695  14.140  1.00 10.00      A   
ATOM   1778  NH1 ARG   223      25.223   3.355  13.989  1.00 10.00      A   
ATOM   1779 HH11 ARG   223      25.984   3.249  14.693  1.00 10.00      A   
ATOM   1780 HH12 ARG   223      25.365   3.980  13.166  1.00 10.00      A   
ATOM   1781  NH2 ARG   223      23.908   1.909  15.194  1.00 10.00      A   
ATOM   1782 HH21 ARG   223      23.009   1.392  15.320  1.00 10.00      A   
ATOM   1783 HH22 ARG   223      24.667   1.804  15.901  1.00 10.00      A   
ATOM   1784  C   ARG   223      18.874   2.992  10.234  1.00 10.00      A   
ATOM   1785  O   ARG   223      18.011   3.595  10.873  1.00 10.00      A   
ATOM   1786  N   SER   224      18.642   1.867   9.578  1.00 10.00      A   
ATOM   1787  HN  SER   224      19.380   1.445   9.085  1.00 10.00      A   
ATOM   1788  CA  SER   224      17.328   1.240   9.562  1.00 10.00      A   
ATOM   1789  CB  SER   224      17.290   0.148   8.487  1.00 10.00      A   
ATOM   1790  OG  SER   224      16.263  -0.797   8.726  1.00 10.00      A   
ATOM   1791  HG  SER   224      15.561  -0.686   8.072  1.00 10.00      A   
ATOM   1792  C   SER   224      16.973   0.661  10.932  1.00 10.00      A   
ATOM   1793  O   SER   224      17.734  -0.129  11.502  1.00 10.00      A   
ATOM   1794  N   ALA   225      15.826   1.073  11.462  1.00 10.00      A   
ATOM   1795  HN  ALA   225      15.281   1.729  10.972  1.00 10.00      A   
ATOM   1796  CA  ALA   225      15.354   0.599  12.753  1.00 10.00      A   
ATOM   1797  CB  ALA   225      15.732   1.587  13.846  1.00 10.00      A   
ATOM   1798  C   ALA   225      13.842   0.397  12.716  1.00 10.00      A   
ATOM   1799  O   ALA   225      13.131   1.107  12.004  1.00 10.00      A   
ATOM   1800  N   LEU   226      13.356  -0.573  13.479  1.00 10.00      A   
ATOM   1801  HN  LEU   226      13.974  -1.106  14.028  1.00 10.00      A   
ATOM   1802  CA  LEU   226      11.931  -0.869  13.526  1.00 10.00      A   
ATOM   1803  CB  LEU   226      11.702  -2.376  13.390  1.00 10.00      A   
ATOM   1804  CG  LEU   226      10.246  -2.831  13.312  1.00 10.00      A   
ATOM   1805  CD1 LEU   226       9.643  -2.471  11.965  1.00 10.00      A   
ATOM   1806  CD2 LEU   226      10.139  -4.325  13.572  1.00 10.00      A   
ATOM   1807  C   LEU   226      11.305  -0.366  14.823  1.00 10.00      A   
ATOM   1808  O   LEU   226      11.835  -0.610  15.913  1.00 10.00      A   
ATOM   1809  N   VAL   227      10.179   0.329  14.697  1.00 10.00      A   
ATOM   1810  HN  VAL   227       9.809   0.479  13.798  1.00 10.00      A   
ATOM   1811  CA  VAL   227       9.465   0.873  15.851  1.00 10.00      A   
ATOM   1812  CB  VAL   227       9.797   2.363  16.095  1.00 10.00      A   
ATOM   1813  CG1 VAL   227      11.168   2.520  16.737  1.00 10.00      A   
ATOM   1814  CG2 VAL   227       9.715   3.157  14.798  1.00 10.00      A   
ATOM   1815  C   VAL   227       7.954   0.722  15.671  1.00 10.00      A   
ATOM   1816  O   VAL   227       7.462   0.620  14.544  1.00 10.00      A   
ATOM   1817  N   ILE   228       7.227   0.693  16.786  1.00 10.00      A   
ATOM   1818  HN  ILE   228       7.683   0.768  17.652  1.00 10.00      A   
ATOM   1819  CA  ILE   228       5.769   0.561  16.762  1.00 10.00      A   
ATOM   1820  CB  ILE   228       5.315  -0.861  17.175  1.00 10.00      A   
ATOM   1821  CG1 ILE   228       6.014  -1.937  16.341  1.00 10.00      A   
ATOM   1822  CG2 ILE   228       3.802  -1.002  17.059  1.00 10.00      A   
ATOM   1823  CD1 ILE   228       5.707  -3.349  16.789  1.00 10.00      A   
ATOM   1824  C   ILE   228       5.138   1.558  17.731  1.00 10.00      A   
ATOM   1825  O   ILE   228       5.607   1.708  18.859  1.00 10.00      A   
ATOM   1826  N   GLN   229       4.085   2.242  17.295  1.00 10.00      A   
ATOM   1827  HN  GLN   229       3.756   2.091  16.380  1.00 10.00      A   
ATOM   1828  CA  GLN   229       3.401   3.210  18.146  1.00 10.00      A   
ATOM   1829  CB  GLN   229       3.893   4.634  17.868  1.00 10.00      A   
ATOM   1830  CG  GLN   229       3.424   5.222  16.548  1.00 10.00      A   
ATOM   1831  CD  GLN   229       3.185   6.716  16.642  1.00 10.00      A   
ATOM   1832  OE1 GLN   229       4.079   7.521  16.375  1.00 10.00      A   
ATOM   1833  NE2 GLN   229       1.976   7.098  17.022  1.00 10.00      A   
ATOM   1834 HE21 GLN   229       1.308   6.402  17.219  1.00 10.00      A   
ATOM   1835 HE22 GLN   229       1.791   8.061  17.091  1.00 10.00      A   
ATOM   1836  C   GLN   229       1.890   3.135  17.954  1.00 10.00      A   
ATOM   1837  O   GLN   229       1.413   2.820  16.866  1.00 10.00      A   
ATOM   1838  N   THR   230       1.139   3.410  19.010  1.00 10.00      A   
ATOM   1839  HN  THR   230       1.568   3.631  19.863  1.00 10.00      A   
ATOM   1840  CA  THR   230      -0.311   3.381  18.934  1.00 10.00      A   
ATOM   1841  CB  THR   230      -0.937   3.162  20.319  1.00 10.00      A   
ATOM   1842  OG1 THR   230       0.105   2.941  21.284  1.00 10.00      A   
ATOM   1843  HG1 THR   230       0.077   2.024  21.586  1.00 10.00      A   
ATOM   1844  CG2 THR   230      -1.869   1.962  20.294  1.00 10.00      A   
ATOM   1845  C   THR   230      -0.843   4.679  18.331  1.00 10.00      A   
ATOM   1846  O   THR   230      -0.279   5.756  18.561  1.00 10.00      A   
ATOM   1847  N   LEU   231      -1.919   4.565  17.564  1.00 10.00      A   
ATOM   1848  HN  LEU   231      -2.310   3.670  17.427  1.00 10.00      A   
ATOM   1849  CA  LEU   231      -2.538   5.708  16.901  1.00 10.00      A   
ATOM   1850  CB  LEU   231      -3.760   5.255  16.094  1.00 10.00      A   
ATOM   1851  CG  LEU   231      -4.432   6.315  15.220  1.00 10.00      A   
ATOM   1852  CD1 LEU   231      -3.495   6.782  14.116  1.00 10.00      A   
ATOM   1853  CD2 LEU   231      -5.727   5.776  14.634  1.00 10.00      A   
ATOM   1854  C   LEU   231      -2.933   6.809  17.881  1.00 10.00      A   
ATOM   1855  O   LEU   231      -2.411   7.921  17.818  1.00 10.00      A   
ATOM   1856  N   ALA   232      -3.826   6.486  18.804  1.00 10.00      A   
ATOM   1857  HN  ALA   232      -4.174   5.568  18.834  1.00 10.00      A   
ATOM   1858  CA  ALA   232      -4.309   7.459  19.775  1.00 10.00      A   
ATOM   1859  CB  ALA   232      -5.748   7.147  20.150  1.00 10.00      A   
ATOM   1860  C   ALA   232      -3.430   7.531  21.023  1.00 10.00      A   
ATOM   1861  O   ALA   232      -3.896   7.908  22.099  1.00 10.00      A   
ATOM   1862  N   ASN   233      -2.157   7.192  20.885  1.00 10.00      A   
ATOM   1863  HN  ASN   233      -1.826   6.926  20.004  1.00 10.00      A   
ATOM   1864  CA  ASN   233      -1.239   7.231  22.019  1.00 10.00      A   
ATOM   1865  CB  ASN   233      -0.819   5.828  22.455  1.00 10.00      A   
ATOM   1866  CG  ASN   233      -1.727   5.247  23.516  1.00 10.00      A   
ATOM   1867  OD1 ASN   233      -2.381   5.978  24.259  1.00 10.00      A   
ATOM   1868  ND2 ASN   233      -1.767   3.926  23.598  1.00 10.00      A   
ATOM   1869 HD21 ASN   233      -1.214   3.407  22.975  1.00 10.00      A   
ATOM   1870 HD22 ASN   233      -2.347   3.519  24.279  1.00 10.00      A   
ATOM   1871  C   ASN   233      -0.006   8.067  21.721  1.00 10.00      A   
ATOM   1872  O   ASN   233       0.386   8.914  22.522  1.00 10.00      A   
ATOM   1873  N   GLY   234       0.614   7.825  20.572  1.00 10.00      A   
ATOM   1874  HN  GLY   234       0.255   7.147  19.958  1.00 10.00      A   
ATOM   1875  CA  GLY   234       1.807   8.566  20.210  1.00 10.00      A   
ATOM   1876  C   GLY   234       3.037   8.027  20.912  1.00 10.00      A   
ATOM   1877  O   GLY   234       4.120   8.600  20.812  1.00 10.00      A   
ATOM   1878  N   ALA   235       2.859   6.920  21.627  1.00 10.00      A   
ATOM   1879  HN  ALA   235       1.967   6.519  21.666  1.00 10.00      A   
ATOM   1880  CA  ALA   235       3.947   6.286  22.355  1.00 10.00      A   
ATOM   1881  CB  ALA   235       3.420   5.641  23.628  1.00 10.00      A   
ATOM   1882  C   ALA   235       4.634   5.252  21.475  1.00 10.00      A   
ATOM   1883  O   ALA   235       4.079   4.182  21.210  1.00 10.00      A   
ATOM   1884  N   VAL   236       5.829   5.587  21.011  1.00 10.00      A   
ATOM   1885  HN  VAL   236       6.211   6.456  21.266  1.00 10.00      A   
ATOM   1886  CA  VAL   236       6.593   4.705  20.138  1.00 10.00      A   
ATOM   1887  CB  VAL   236       7.405   5.511  19.099  1.00 10.00      A   
ATOM   1888  CG1 VAL   236       7.716   4.656  17.881  1.00 10.00      A   
ATOM   1889  CG2 VAL   236       6.676   6.786  18.699  1.00 10.00      A   
ATOM   1890  C   VAL   236       7.558   3.833  20.933  1.00 10.00      A   
ATOM   1891  O   VAL   236       8.385   4.341  21.691  1.00 10.00      A   
ATOM   1892  N   ARG   237       7.450   2.524  20.759  1.00 10.00      A   
ATOM   1893  HN  ARG   237       6.760   2.175  20.149  1.00 10.00      A   
ATOM   1894  CA  ARG   237       8.332   1.591  21.448  1.00 10.00      A   
ATOM   1895  CB  ARG   237       7.561   0.418  22.070  1.00 10.00      A   
ATOM   1896  CG  ARG   237       6.923  -0.534  21.069  1.00 10.00      A   
ATOM   1897  CD  ARG   237       7.069  -1.986  21.509  1.00 10.00      A   
ATOM   1898  NE  ARG   237       6.393  -2.257  22.780  1.00 10.00      A   
ATOM   1899  HE  ARG   237       5.637  -1.672  23.019  1.00 10.00      A   
ATOM   1900  CZ  ARG   237       6.753  -3.227  23.629  1.00 10.00      A   
ATOM   1901  NH1 ARG   237       7.774  -4.028  23.339  1.00 10.00      A   
ATOM   1902 HH11 ARG   237       8.055  -4.789  24.001  1.00 10.00      A   
ATOM   1903 HH12 ARG   237       8.306  -3.897  22.453  1.00 10.00      A   
ATOM   1904  NH2 ARG   237       6.072  -3.412  24.754  1.00 10.00      A   
ATOM   1905 HH21 ARG   237       5.260  -2.799  24.982  1.00 10.00      A   
ATOM   1906 HH22 ARG   237       6.346  -4.169  25.420  1.00 10.00      A   
ATOM   1907  C   ARG   237       9.419   1.089  20.501  1.00 10.00      A   
ATOM   1908  O   ARG   237       9.174   0.868  19.311  1.00 10.00      A   
ATOM   1909  N   GLN   238      10.619   0.931  21.035  1.00 10.00      A   
ATOM   1910  HN  GLN   238      10.742   1.128  21.989  1.00 10.00      A   
ATOM   1911  CA  GLN   238      11.759   0.463  20.261  1.00 10.00      A   
ATOM   1912  CB  GLN   238      13.056   0.897  20.949  1.00 10.00      A   
ATOM   1913  CG  GLN   238      14.328   0.475  20.235  1.00 10.00      A   
ATOM   1914  CD  GLN   238      15.552   1.216  20.738  1.00 10.00      A   
ATOM   1915  OE1 GLN   238      15.606   1.657  21.889  1.00 10.00      A   
ATOM   1916  NE2 GLN   238      16.549   1.348  19.884  1.00 10.00      A   
ATOM   1917 HE21 GLN   238      16.445   0.962  18.985  1.00 10.00      A   
ATOM   1918 HE22 GLN   238      17.352   1.825  20.179  1.00 10.00      A   
ATOM   1919  C   GLN   238      11.715  -1.055  20.116  1.00 10.00      A   
ATOM   1920  O   GLN   238      11.728  -1.783  21.110  1.00 10.00      A   
ATOM   1921  N   VAL   239      11.655  -1.531  18.878  1.00 10.00      A   
ATOM   1922  HN  VAL   239      11.654  -0.907  18.121  1.00 10.00      A   
ATOM   1923  CA  VAL   239      11.593  -2.963  18.621  1.00 10.00      A   
ATOM   1924  CB  VAL   239      10.541  -3.308  17.546  1.00 10.00      A   
ATOM   1925  CG1 VAL   239      10.266  -4.806  17.523  1.00 10.00      A   
ATOM   1926  CG2 VAL   239       9.257  -2.532  17.790  1.00 10.00      A   
ATOM   1927  C   VAL   239      12.952  -3.527  18.211  1.00 10.00      A   
ATOM   1928  O   VAL   239      13.744  -3.936  19.059  1.00 10.00      A   
ATOM   1929  N   ALA   240      13.227  -3.521  16.914  1.00 10.00      A   
ATOM   1930  HN  ALA   240      12.576  -3.141  16.289  1.00 10.00      A   
ATOM   1931  CA  ALA   240      14.478  -4.054  16.398  1.00 10.00      A   
ATOM   1932  CB  ALA   240      14.210  -5.060  15.288  1.00 10.00      A   
ATOM   1933  C   ALA   240      15.393  -2.942  15.904  1.00 10.00      A   
ATOM   1934  O   ALA   240      14.993  -2.107  15.091  1.00 10.00      A   
ATOM   1935  N   SER   241      16.610  -2.927  16.421  1.00 10.00      A   
ATOM   1936  HN  SER   241      16.844  -3.598  17.098  1.00 10.00      A   
ATOM   1937  CA  SER   241      17.608  -1.941  16.039  1.00 10.00      A   
ATOM   1938  CB  SER   241      17.730  -0.870  17.124  1.00 10.00      A   
ATOM   1939  OG  SER   241      16.474  -0.644  17.742  1.00 10.00      A   
ATOM   1940  HG  SER   241      16.214  -1.443  18.218  1.00 10.00      A   
ATOM   1941  C   SER   241      18.950  -2.636  15.835  1.00 10.00      A   
ATOM   1942  O   SER   241      20.003  -2.111  16.206  1.00 10.00      A   
ATOM   1943  N   PHE   242      18.893  -3.822  15.237  1.00 10.00      A   
ATOM   1944  HN  PHE   242      18.020  -4.164  14.941  1.00 10.00      A   
ATOM   1945  CA  PHE   242      20.081  -4.626  14.978  1.00 10.00      A   
ATOM   1946  CB  PHE   242      19.664  -6.065  14.648  1.00 10.00      A   
ATOM   1947  CG  PHE   242      19.089  -6.814  15.818  1.00 10.00      A   
ATOM   1948  CD1 PHE   242      17.726  -6.795  16.071  1.00 10.00      A   
ATOM   1949  CD2 PHE   242      19.912  -7.537  16.664  1.00 10.00      A   
ATOM   1950  CE1 PHE   242      17.197  -7.483  17.147  1.00 10.00      A   
ATOM   1951  CE2 PHE   242      19.390  -8.226  17.741  1.00 10.00      A   
ATOM   1952  CZ  PHE   242      18.031  -8.200  17.982  1.00 10.00      A   
ATOM   1953  C   PHE   242      20.903  -4.030  13.836  1.00 10.00      A   
ATOM   1954  O   PHE   242      20.432  -3.131  13.136  1.00 10.00      A   
ATOM   1955  N   PRO   243      22.150  -4.504  13.645  1.00 10.00      A   
ATOM   1956  CA  PRO   243      23.032  -4.016  12.577  1.00 10.00      A   
ATOM   1957  CB  PRO   243      24.316  -4.837  12.760  1.00 10.00      A   
ATOM   1958  CG  PRO   243      24.264  -5.311  14.169  1.00 10.00      A   
ATOM   1959  CD  PRO   243      22.812  -5.534  14.465  1.00 10.00      A   
ATOM   1960  C   PRO   243      22.458  -4.261  11.182  1.00 10.00      A   
ATOM   1961  O   PRO   243      21.568  -5.095  10.997  1.00 10.00      A   
ATOM   1962  N   ARG   244      22.997  -3.530  10.209  1.00 10.00      A   
ATOM   1963  HN  ARG   244      23.699  -2.887  10.445  1.00 10.00      A   
ATOM   1964  CA  ARG   244      22.586  -3.627   8.812  1.00 10.00      A   
ATOM   1965  CB  ARG   244      22.689  -5.055   8.264  1.00 10.00      A   
ATOM   1966  CG  ARG   244      24.094  -5.643   8.293  1.00 10.00      A   
ATOM   1967  CD  ARG   244      25.006  -4.984   7.264  1.00 10.00      A   
ATOM   1968  NE  ARG   244      25.531  -3.699   7.728  1.00 10.00      A   
ATOM   1969  HE  ARG   244      25.355  -3.451   8.664  1.00 10.00      A   
ATOM   1970  CZ  ARG   244      26.236  -2.864   6.966  1.00 10.00      A   
ATOM   1971  NH1 ARG   244      26.515  -3.181   5.708  1.00 10.00      A   
ATOM   1972 HH11 ARG   244      27.073  -2.529   5.114  1.00 10.00      A   
ATOM   1973 HH12 ARG   244      26.180  -4.084   5.307  1.00 10.00      A   
ATOM   1974  NH2 ARG   244      26.667  -1.713   7.468  1.00 10.00      A   
ATOM   1975 HH21 ARG   244      26.454  -1.458   8.460  1.00 10.00      A   
ATOM   1976 HH22 ARG   244      27.216  -1.054   6.874  1.00 10.00      A   
ATOM   1977  C   ARG   244      21.211  -3.010   8.566  1.00 10.00      A   
ATOM   1978  O   ARG   244      21.091  -1.788   8.454  1.00 10.00      A   
ATOM   1979  N   HIS   245      20.177  -3.841   8.485  1.00 10.00      A   
ATOM   1980  HN  HIS   245      20.322  -4.804   8.604  1.00 10.00      A   
ATOM   1981  CA  HIS   245      18.824  -3.350   8.236  1.00 10.00      A   
ATOM   1982  CB  HIS   245      18.486  -3.391   6.739  1.00 10.00      A   
ATOM   1983  CG  HIS   245      19.257  -2.410   5.912  1.00 10.00      A   
ATOM   1984  ND1 HIS   245      20.220  -2.782   4.999  1.00 10.00      A   
ATOM   1985  HD1 HIS   245      20.481  -3.706   4.783  1.00 10.00      A   
ATOM   1986  CD2 HIS   245      19.213  -1.059   5.874  1.00 10.00      A   
ATOM   1987  CE1 HIS   245      20.741  -1.703   4.446  1.00 10.00      A   
ATOM   1988  NE2 HIS   245      20.144  -0.647   4.960  1.00 10.00      A   
ATOM   1989  HE2 HIS   245      20.360   0.297   4.740  1.00 10.00      A   
ATOM   1990  C   HIS   245      17.785  -4.136   9.024  1.00 10.00      A   
ATOM   1991  O   HIS   245      17.933  -5.341   9.244  1.00 10.00      A   
ATOM   1992  N   ASN   246      16.736  -3.438   9.436  1.00 10.00      A   
ATOM   1993  HN  ASN   246      16.686  -2.480   9.211  1.00 10.00      A   
ATOM   1994  CA  ASN   246      15.643  -4.031  10.196  1.00 10.00      A   
ATOM   1995  CB  ASN   246      15.644  -3.504  11.642  1.00 10.00      A   
ATOM   1996  CG  ASN   246      16.946  -3.748  12.383  1.00 10.00      A   
ATOM   1997  OD1 ASN   246      17.105  -4.751  13.076  1.00 10.00      A   
ATOM   1998  ND2 ASN   246      17.879  -2.816  12.264  1.00 10.00      A   
ATOM   1999 HD21 ASN   246      17.679  -2.025  11.716  1.00 10.00      A   
ATOM   2000 HD22 ASN   246      18.743  -2.961  12.714  1.00 10.00      A   
ATOM   2001  C   ASN   246      14.327  -3.649   9.530  1.00 10.00      A   
ATOM   2002  O   ASN   246      13.806  -2.560   9.762  1.00 10.00      A   
ATOM   2003  N   GLY   247      13.786  -4.536   8.703  1.00 10.00      A   
ATOM   2004  HN  GLY   247      14.219  -5.410   8.572  1.00 10.00      A   
ATOM   2005  CA  GLY   247      12.549  -4.225   8.011  1.00 10.00      A   
ATOM   2006  C   GLY   247      11.592  -5.394   7.914  1.00 10.00      A   
ATOM   2007  O   GLY   247      11.680  -6.344   8.695  1.00 10.00      A   
ATOM   2008  N   ALA   248      10.683  -5.309   6.942  1.00 10.00      A   
ATOM   2009  HN  ALA   248      10.702  -4.515   6.352  1.00 10.00      A   
ATOM   2010  CA  ALA   248       9.671  -6.334   6.692  1.00 10.00      A   
ATOM   2011  CB  ALA   248      10.300  -7.598   6.121  1.00 10.00      A   
ATOM   2012  C   ALA   248       8.826  -6.638   7.932  1.00 10.00      A   
ATOM   2013  O   ALA   248       8.914  -7.725   8.500  1.00 10.00      A   
ATOM   2014  N   PRO   249       7.987  -5.682   8.362  1.00 10.00      A   
ATOM   2015  CA  PRO   249       7.135  -5.852   9.533  1.00 10.00      A   
ATOM   2016  CB  PRO   249       6.937  -4.413  10.009  1.00 10.00      A   
ATOM   2017  CG  PRO   249       7.032  -3.572   8.774  1.00 10.00      A   
ATOM   2018  CD  PRO   249       7.795  -4.363   7.738  1.00 10.00      A   
ATOM   2019  C   PRO   249       5.790  -6.485   9.184  1.00 10.00      A   
ATOM   2020  O   PRO   249       5.077  -6.013   8.297  1.00 10.00      A   
ATOM   2021  N   ALA   250       5.454  -7.562   9.876  1.00 10.00      A   
ATOM   2022  HN  ALA   250       6.078  -7.911  10.553  1.00 10.00      A   
ATOM   2023  CA  ALA   250       4.194  -8.255   9.647  1.00 10.00      A   
ATOM   2024  CB  ALA   250       4.399  -9.430   8.705  1.00 10.00      A   
ATOM   2025  C   ALA   250       3.589  -8.730  10.964  1.00 10.00      A   
ATOM   2026  O   ALA   250       4.247  -9.423  11.743  1.00 10.00      A   
ATOM   2027  N   PHE   251       2.339  -8.356  11.207  1.00 10.00      A   
ATOM   2028  HN  PHE   251       1.865  -7.814  10.538  1.00 10.00      A   
ATOM   2029  CA  PHE   251       1.643  -8.743  12.430  1.00 10.00      A   
ATOM   2030  CB  PHE   251       0.646  -7.656  12.855  1.00 10.00      A   
ATOM   2031  CG  PHE   251       1.267  -6.472  13.537  1.00 10.00      A   
ATOM   2032  CD1 PHE   251       1.738  -5.401  12.799  1.00 10.00      A   
ATOM   2033  CD2 PHE   251       1.377  -6.428  14.918  1.00 10.00      A   
ATOM   2034  CE1 PHE   251       2.306  -4.308  13.422  1.00 10.00      A   
ATOM   2035  CE2 PHE   251       1.944  -5.338  15.549  1.00 10.00      A   
ATOM   2036  CZ  PHE   251       2.411  -4.276  14.799  1.00 10.00      A   
ATOM   2037  C   PHE   251       0.895 -10.051  12.219  1.00 10.00      A   
ATOM   2038  O   PHE   251       0.306 -10.267  11.159  1.00 10.00      A   
ATOM   2039  N   SER   252       0.934 -10.926  13.220  1.00 10.00      A   
ATOM   2040  HN  SER   252       1.444 -10.709  14.031  1.00 10.00      A   
ATOM   2041  CA  SER   252       0.243 -12.205  13.141  1.00 10.00      A   
ATOM   2042  CB  SER   252       0.799 -13.180  14.185  1.00 10.00      A   
ATOM   2043  OG  SER   252       0.673 -12.656  15.498  1.00 10.00      A   
ATOM   2044  HG  SER   252       0.302 -13.341  16.087  1.00 10.00      A   
ATOM   2045  C   SER   252      -1.252 -12.010  13.360  1.00 10.00      A   
ATOM   2046  O   SER   252      -1.657 -11.161  14.160  1.00 10.00      A   
ATOM   2047  N   PRO   253      -2.089 -12.796  12.660  1.00 10.00      A   
ATOM   2048  CA  PRO   253      -3.552 -12.710  12.783  1.00 10.00      A   
ATOM   2049  CB  PRO   253      -4.056 -13.826  11.860  1.00 10.00      A   
ATOM   2050  CG  PRO   253      -2.938 -14.064  10.906  1.00 10.00      A   
ATOM   2051  CD  PRO   253      -1.679 -13.821  11.684  1.00 10.00      A   
ATOM   2052  C   PRO   253      -4.017 -12.969  14.213  1.00 10.00      A   
ATOM   2053  O   PRO   253      -5.083 -12.506  14.625  1.00 10.00      A   
ATOM   2054  N   ASP   254      -3.206 -13.710  14.963  1.00 10.00      A   
ATOM   2055  HN  ASP   254      -2.382 -14.057  14.566  1.00 10.00      A   
ATOM   2056  CA  ASP   254      -3.515 -14.033  16.352  1.00 10.00      A   
ATOM   2057  CB  ASP   254      -2.583 -15.134  16.881  1.00 10.00      A   
ATOM   2058  CG  ASP   254      -1.513 -14.622  17.822  1.00 10.00      A   
ATOM   2059  OD1 ASP   254      -0.517 -14.040  17.338  1.00 10.00      A   
ATOM   2060  OD2 ASP   254      -1.668 -14.786  19.049  1.00 10.00      A   
ATOM   2061  C   ASP   254      -3.472 -12.782  17.234  1.00 10.00      A   
ATOM   2062  O   ASP   254      -4.314 -12.608  18.117  1.00 10.00      A   
ATOM   2063  N   GLY   255      -2.496 -11.910  16.983  1.00 10.00      A   
ATOM   2064  HN  GLY   255      -1.853 -12.103  16.268  1.00 10.00      A   
ATOM   2065  CA  GLY   255      -2.384 -10.681  17.744  1.00 10.00      A   
ATOM   2066  C   GLY   255      -1.358 -10.717  18.865  1.00 10.00      A   
ATOM   2067  O   GLY   255      -1.375  -9.844  19.736  1.00 10.00      A   
ATOM   2068  N   SER   256      -0.466 -11.702  18.867  1.00 10.00      A   
ATOM   2069  HN  SER   256      -0.495 -12.397  18.167  1.00 10.00      A   
ATOM   2070  CA  SER   256       0.541 -11.781  19.920  1.00 10.00      A   
ATOM   2071  CB  SER   256       0.221 -12.910  20.904  1.00 10.00      A   
ATOM   2072  OG  SER   256       0.472 -14.183  20.328  1.00 10.00      A   
ATOM   2073  HG  SER   256      -0.277 -14.423  19.750  1.00 10.00      A   
ATOM   2074  C   SER   256       1.955 -11.950  19.372  1.00 10.00      A   
ATOM   2075  O   SER   256       2.927 -11.930  20.130  1.00 10.00      A   
ATOM   2076  N   LYS   257       2.080 -12.119  18.064  1.00 10.00      A   
ATOM   2077  HN  LYS   257       1.281 -12.108  17.494  1.00 10.00      A   
ATOM   2078  CA  LYS   257       3.388 -12.310  17.456  1.00 10.00      A   
ATOM   2079  CB  LYS   257       3.516 -13.726  16.879  1.00 10.00      A   
ATOM   2080  CG  LYS   257       3.135 -14.840  17.848  1.00 10.00      A   
ATOM   2081  CD  LYS   257       4.136 -14.962  18.987  1.00 10.00      A   
ATOM   2082  CE  LYS   257       3.695 -16.004  20.007  1.00 10.00      A   
ATOM   2083  NZ  LYS   257       2.806 -15.430  21.055  1.00 10.00      A   
ATOM   2084  HZ1 LYS   257       1.976 -14.971  20.616  1.00 10.00      A   
ATOM   2085  HZ2 LYS   257       3.328 -14.719  21.618  1.00 10.00      A   
ATOM   2086  HZ3 LYS   257       2.476 -16.183  21.695  1.00 10.00      A   
ATOM   2087  C   LYS   257       3.665 -11.271  16.376  1.00 10.00      A   
ATOM   2088  O   LYS   257       2.747 -10.767  15.722  1.00 10.00      A   
ATOM   2089  N   LEU   258       4.936 -10.947  16.206  1.00 10.00      A   
ATOM   2090  HN  LEU   258       5.617 -11.371  16.776  1.00 10.00      A   
ATOM   2091  CA  LEU   258       5.359  -9.982  15.206  1.00 10.00      A   
ATOM   2092  CB  LEU   258       5.770  -8.668  15.876  1.00 10.00      A   
ATOM   2093  CG  LEU   258       6.344  -7.588  14.954  1.00 10.00      A   
ATOM   2094  CD1 LEU   258       5.244  -6.943  14.127  1.00 10.00      A   
ATOM   2095  CD2 LEU   258       7.106  -6.545  15.754  1.00 10.00      A   
ATOM   2096  C   LEU   258       6.530 -10.548  14.415  1.00 10.00      A   
ATOM   2097  O   LEU   258       7.519 -10.992  14.996  1.00 10.00      A   
ATOM   2098  N   ALA   259       6.419 -10.534  13.098  1.00 10.00      A   
ATOM   2099  HN  ALA   259       5.611 -10.151  12.685  1.00 10.00      A   
ATOM   2100  CA  ALA   259       7.477 -11.051  12.245  1.00 10.00      A   
ATOM   2101  CB  ALA   259       6.914 -12.030  11.227  1.00 10.00      A   
ATOM   2102  C   ALA   259       8.205  -9.918  11.537  1.00 10.00      A   
ATOM   2103  O   ALA   259       7.593  -8.912  11.162  1.00 10.00      A   
ATOM   2104  N   PHE   260       9.511 -10.079  11.376  1.00 10.00      A   
ATOM   2105  HN  PHE   260       9.939 -10.891  11.726  1.00 10.00      A   
ATOM   2106  CA  PHE   260      10.335  -9.087  10.704  1.00 10.00      A   
ATOM   2107  CB  PHE   260      10.721  -7.944  11.648  1.00 10.00      A   
ATOM   2108  CG  PHE   260      11.184  -8.375  13.014  1.00 10.00      A   
ATOM   2109  CD1 PHE   260      12.511  -8.694  13.245  1.00 10.00      A   
ATOM   2110  CD2 PHE   260      10.289  -8.451  14.069  1.00 10.00      A   
ATOM   2111  CE1 PHE   260      12.938  -9.080  14.501  1.00 10.00      A   
ATOM   2112  CE2 PHE   260      10.710  -8.838  15.326  1.00 10.00      A   
ATOM   2113  CZ  PHE   260      12.036  -9.153  15.543  1.00 10.00      A   
ATOM   2114  C   PHE   260      11.572  -9.737  10.098  1.00 10.00      A   
ATOM   2115  O   PHE   260      11.907 -10.877  10.430  1.00 10.00      A   
ATOM   2116  N   ALA   261      12.241  -9.018   9.209  1.00 10.00      A   
ATOM   2117  HN  ALA   261      11.926  -8.111   8.991  1.00 10.00      A   
ATOM   2118  CA  ALA   261      13.437  -9.527   8.556  1.00 10.00      A   
ATOM   2119  CB  ALA   261      13.269  -9.497   7.045  1.00 10.00      A   
ATOM   2120  C   ALA   261      14.666  -8.727   8.968  1.00 10.00      A   
ATOM   2121  O   ALA   261      14.654  -7.494   8.946  1.00 10.00      A   
ATOM   2122  N   LEU   262      15.721  -9.436   9.339  1.00 10.00      A   
ATOM   2123  HN  LEU   262      15.665 -10.418   9.321  1.00 10.00      A   
ATOM   2124  CA  LEU   262      16.964  -8.806   9.759  1.00 10.00      A   
ATOM   2125  CB  LEU   262      17.298  -9.189  11.205  1.00 10.00      A   
ATOM   2126  CG  LEU   262      16.207  -8.944  12.251  1.00 10.00      A   
ATOM   2127  CD1 LEU   262      16.683  -9.378  13.629  1.00 10.00      A   
ATOM   2128  CD2 LEU   262      15.786  -7.485  12.262  1.00 10.00      A   
ATOM   2129  C   LEU   262      18.105  -9.233   8.847  1.00 10.00      A   
ATOM   2130  O   LEU   262      18.177 -10.390   8.436  1.00 10.00      A   
ATOM   2131  N   SER   263      18.989  -8.298   8.523  1.00 10.00      A   
ATOM   2132  HN  SER   263      18.865  -7.382   8.860  1.00 10.00      A   
ATOM   2133  CA  SER   263      20.132  -8.592   7.662  1.00 10.00      A   
ATOM   2134  CB  SER   263      20.221  -7.560   6.535  1.00 10.00      A   
ATOM   2135  OG  SER   263      19.611  -6.343   6.922  1.00 10.00      A   
ATOM   2136  HG  SER   263      18.654  -6.433   6.852  1.00 10.00      A   
ATOM   2137  C   SER   263      21.431  -8.611   8.465  1.00 10.00      A   
ATOM   2138  O   SER   263      22.524  -8.517   7.905  1.00 10.00      A   
ATOM   2139  N   LYS   264      21.302  -8.751   9.782  1.00 10.00      A   
ATOM   2140  HN  LYS   264      20.403  -8.841  10.161  1.00 10.00      A   
ATOM   2141  CA  LYS   264      22.456  -8.771  10.677  1.00 10.00      A   
ATOM   2142  CB  LYS   264      22.008  -8.767  12.142  1.00 10.00      A   
ATOM   2143  CG  LYS   264      21.115  -9.939  12.523  1.00 10.00      A   
ATOM   2144  CD  LYS   264      21.081 -10.145  14.027  1.00 10.00      A   
ATOM   2145  CE  LYS   264      20.359 -11.434  14.388  1.00 10.00      A   
ATOM   2146  NZ  LYS   264      20.569 -11.808  15.809  1.00 10.00      A   
ATOM   2147  HZ1 LYS   264      20.155 -12.742  16.002  1.00 10.00      A   
ATOM   2148  HZ2 LYS   264      20.122 -11.111  16.435  1.00 10.00      A   
ATOM   2149  HZ3 LYS   264      21.588 -11.843  16.024  1.00 10.00      A   
ATOM   2150  C   LYS   264      23.376  -9.963  10.405  1.00 10.00      A   
ATOM   2151  O   LYS   264      24.569  -9.921  10.715  1.00 10.00      A   
ATOM   2152  N   THR   265      22.820 -11.019   9.823  1.00 10.00      A   
ATOM   2153  HN  THR   265      21.865 -11.001   9.606  1.00 10.00      A   
ATOM   2154  CA  THR   265      23.582 -12.217   9.509  1.00 10.00      A   
ATOM   2155  CB  THR   265      22.702 -13.470   9.689  1.00 10.00      A   
ATOM   2156  OG1 THR   265      21.321 -13.075   9.719  1.00 10.00      A   
ATOM   2157  HG1 THR   265      20.780 -13.772   9.318  1.00 10.00      A   
ATOM   2158  CG2 THR   265      23.046 -14.180  10.989  1.00 10.00      A   
ATOM   2159  C   THR   265      24.108 -12.172   8.076  1.00 10.00      A   
ATOM   2160  O   THR   265      24.478 -13.200   7.505  1.00 10.00      A   
ATOM   2161  N   GLY   266      24.140 -10.974   7.499  1.00 10.00      A   
ATOM   2162  HN  GLY   266      23.831 -10.191   8.003  1.00 10.00      A   
ATOM   2163  CA  GLY   266      24.612 -10.811   6.137  1.00 10.00      A   
ATOM   2164  C   GLY   266      23.468 -10.917   5.157  1.00 10.00      A   
ATOM   2165  O   GLY   266      23.293 -10.064   4.287  1.00 10.00      A   
ATOM   2166  N   SER   267      22.689 -11.968   5.308  1.00 10.00      A   
ATOM   2167  HN  SER   267      22.898 -12.617   6.010  1.00 10.00      A   
ATOM   2168  CA  SER   267      21.535 -12.199   4.467  1.00 10.00      A   
ATOM   2169  CB  SER   267      21.513 -13.660   4.028  1.00 10.00      A   
ATOM   2170  OG  SER   267      22.387 -14.447   4.830  1.00 10.00      A   
ATOM   2171  HG  SER   267      21.911 -15.227   5.150  1.00 10.00      A   
ATOM   2172  C   SER   267      20.269 -11.862   5.241  1.00 10.00      A   
ATOM   2173  O   SER   267      20.319 -11.664   6.457  1.00 10.00      A   
ATOM   2174  N   LEU   268      19.145 -11.787   4.545  1.00 10.00      A   
ATOM   2175  HN  LEU   268      19.165 -11.955   3.580  1.00 10.00      A   
ATOM   2176  CA  LEU   268      17.878 -11.475   5.190  1.00 10.00      A   
ATOM   2177  CB  LEU   268      16.911 -10.822   4.200  1.00 10.00      A   
ATOM   2178  CG  LEU   268      17.212  -9.371   3.813  1.00 10.00      A   
ATOM   2179  CD1 LEU   268      16.358  -8.943   2.631  1.00 10.00      A   
ATOM   2180  CD2 LEU   268      16.986  -8.446   4.997  1.00 10.00      A   
ATOM   2181  C   LEU   268      17.260 -12.732   5.790  1.00 10.00      A   
ATOM   2182  O   LEU   268      16.934 -13.679   5.073  1.00 10.00      A   
ATOM   2183  N   ASN   269      17.132 -12.746   7.106  1.00 10.00      A   
ATOM   2184  HN  ASN   269      17.435 -11.966   7.624  1.00 10.00      A   
ATOM   2185  CA  ASN   269      16.547 -13.882   7.808  1.00 10.00      A   
ATOM   2186  CB  ASN   269      17.551 -14.515   8.781  1.00 10.00      A   
ATOM   2187  CG  ASN   269      18.759 -15.149   8.099  1.00 10.00      A   
ATOM   2188  OD1 ASN   269      19.840 -15.231   8.683  1.00 10.00      A   
ATOM   2189  ND2 ASN   269      18.591 -15.593   6.858  1.00 10.00      A   
ATOM   2190 HD21 ASN   269      17.709 -15.489   6.444  1.00 10.00      A   
ATOM   2191 HD22 ASN   269      19.358 -16.005   6.403  1.00 10.00      A   
ATOM   2192  C   ASN   269      15.290 -13.437   8.550  1.00 10.00      A   
ATOM   2193  O   ASN   269      15.226 -12.312   9.054  1.00 10.00      A   
ATOM   2194  N   LEU   270      14.295 -14.311   8.613  1.00 10.00      A   
ATOM   2195  HN  LEU   270      14.411 -15.196   8.207  1.00 10.00      A   
ATOM   2196  CA  LEU   270      13.035 -13.989   9.277  1.00 10.00      A   
ATOM   2197  CB  LEU   270      11.864 -14.725   8.622  1.00 10.00      A   
ATOM   2198  CG  LEU   270      11.486 -14.287   7.204  1.00 10.00      A   
ATOM   2199  CD1 LEU   270      10.235 -15.017   6.747  1.00 10.00      A   
ATOM   2200  CD2 LEU   270      11.280 -12.782   7.136  1.00 10.00      A   
ATOM   2201  C   LEU   270      13.071 -14.291  10.768  1.00 10.00      A   
ATOM   2202  O   LEU   270      13.486 -15.375  11.190  1.00 10.00      A   
ATOM   2203  N   TYR   271      12.623 -13.327  11.555  1.00 10.00      A   
ATOM   2204  HN  TYR   271      12.308 -12.486  11.149  1.00 10.00      A   
ATOM   2205  CA  TYR   271      12.578 -13.458  13.000  1.00 10.00      A   
ATOM   2206  CB  TYR   271      13.599 -12.521  13.654  1.00 10.00      A   
ATOM   2207  CG  TYR   271      15.035 -12.993  13.578  1.00 10.00      A   
ATOM   2208  CD1 TYR   271      15.803 -12.779  12.440  1.00 10.00      A   
ATOM   2209  CD2 TYR   271      15.627 -13.642  14.654  1.00 10.00      A   
ATOM   2210  CE1 TYR   271      17.118 -13.202  12.374  1.00 10.00      A   
ATOM   2211  CE2 TYR   271      16.941 -14.068  14.597  1.00 10.00      A   
ATOM   2212  CZ  TYR   271      17.683 -13.846  13.456  1.00 10.00      A   
ATOM   2213  OH  TYR   271      18.993 -14.269  13.397  1.00 10.00      A   
ATOM   2214  HH  TYR   271      19.024 -15.234  13.467  1.00 10.00      A   
ATOM   2215  C   TYR   271      11.184 -13.105  13.505  1.00 10.00      A   
ATOM   2216  O   TYR   271      10.573 -12.144  13.038  1.00 10.00      A   
ATOM   2217  N   VAL   272      10.683 -13.890  14.448  1.00 10.00      A   
ATOM   2218  HN  VAL   272      11.218 -14.647  14.778  1.00 10.00      A   
ATOM   2219  CA  VAL   272       9.370 -13.654  15.025  1.00 10.00      A   
ATOM   2220  CB  VAL   272       8.431 -14.869  14.848  1.00 10.00      A   
ATOM   2221  CG1 VAL   272       7.099 -14.626  15.544  1.00 10.00      A   
ATOM   2222  CG2 VAL   272       8.207 -15.157  13.372  1.00 10.00      A   
ATOM   2223  C   VAL   272       9.513 -13.329  16.505  1.00 10.00      A   
ATOM   2224  O   VAL   272      10.090 -14.103  17.267  1.00 10.00      A   
ATOM   2225  N   MET   273       9.003 -12.178  16.899  1.00 10.00      A   
ATOM   2226  HN  MET   273       8.551 -11.605  16.239  1.00 10.00      A   
ATOM   2227  CA  MET   273       9.082 -11.741  18.282  1.00 10.00      A   
ATOM   2228  CB  MET   273       9.662 -10.327  18.354  1.00 10.00      A   
ATOM   2229  CG  MET   273       9.897  -9.823  19.769  1.00 10.00      A   
ATOM   2230  SD  MET   273      10.060  -8.030  19.856  1.00 10.00      A   
ATOM   2231  CE  MET   273       8.365  -7.524  19.570  1.00 10.00      A   
ATOM   2232  C   MET   273       7.714 -11.764  18.952  1.00 10.00      A   
ATOM   2233  O   MET   273       6.707 -11.386  18.349  1.00 10.00      A   
ATOM   2234  N   ASP   274       7.686 -12.221  20.197  1.00 10.00      A   
ATOM   2235  HN  ASP   274       8.523 -12.535  20.607  1.00 10.00      A   
ATOM   2236  CA  ASP   274       6.453 -12.269  20.973  1.00 10.00      A   
ATOM   2237  CB  ASP   274       6.584 -13.284  22.111  1.00 10.00      A   
ATOM   2238  CG  ASP   274       5.380 -13.309  23.028  1.00 10.00      A   
ATOM   2239  OD1 ASP   274       4.368 -13.955  22.677  1.00 10.00      A   
ATOM   2240  OD2 ASP   274       5.448 -12.700  24.113  1.00 10.00      A   
ATOM   2241  C   ASP   274       6.160 -10.875  21.523  1.00 10.00      A   
ATOM   2242  O   ASP   274       7.030 -10.252  22.130  1.00 10.00      A   
ATOM   2243  N   LEU   275       4.941 -10.400  21.315  1.00 10.00      A   
ATOM   2244  HN  LEU   275       4.282 -10.968  20.854  1.00 10.00      A   
ATOM   2245  CA  LEU   275       4.539  -9.058  21.744  1.00 10.00      A   
ATOM   2246  CB  LEU   275       3.336  -8.573  20.924  1.00 10.00      A   
ATOM   2247  CG  LEU   275       3.582  -8.347  19.428  1.00 10.00      A   
ATOM   2248  CD1 LEU   275       2.270  -8.124  18.692  1.00 10.00      A   
ATOM   2249  CD2 LEU   275       4.523  -7.172  19.212  1.00 10.00      A   
ATOM   2250  C   LEU   275       4.248  -8.942  23.243  1.00 10.00      A   
ATOM   2251  O   LEU   275       3.765  -7.907  23.703  1.00 10.00      A   
ATOM   2252  N   ALA   276       4.534  -9.985  24.005  1.00 10.00      A   
ATOM   2253  HN  ALA   276       4.914 -10.795  23.599  1.00 10.00      A   
ATOM   2254  CA  ALA   276       4.290  -9.947  25.442  1.00 10.00      A   
ATOM   2255  CB  ALA   276       3.342 -11.061  25.861  1.00 10.00      A   
ATOM   2256  C   ALA   276       5.595 -10.013  26.230  1.00 10.00      A   
ATOM   2257  O   ALA   276       5.815  -9.227  27.152  1.00 10.00      A   
ATOM   2258  N   SER   277       6.457 -10.947  25.860  1.00 10.00      A   
ATOM   2259  HN  SER   277       6.222 -11.548  25.114  1.00 10.00      A   
ATOM   2260  CA  SER   277       7.736 -11.116  26.537  1.00 10.00      A   
ATOM   2261  CB  SER   277       8.054 -12.602  26.681  1.00 10.00      A   
ATOM   2262  OG  SER   277       7.825 -13.289  25.461  1.00 10.00      A   
ATOM   2263  HG  SER   277       6.872 -13.343  25.297  1.00 10.00      A   
ATOM   2264  C   SER   277       8.863 -10.405  25.794  1.00 10.00      A   
ATOM   2265  O   SER   277       9.853  -9.985  26.396  1.00 10.00      A   
ATOM   2266  N   GLY   278       8.707 -10.265  24.486  1.00 10.00      A   
ATOM   2267  HN  GLY   278       7.889 -10.597  24.057  1.00 10.00      A   
ATOM   2268  CA  GLY   278       9.725  -9.614  23.686  1.00 10.00      A   
ATOM   2269  C   GLY   278      10.763 -10.595  23.183  1.00 10.00      A   
ATOM   2270  O   GLY   278      11.822 -10.196  22.696  1.00 10.00      A   
ATOM   2271  N   GLN   279      10.461 -11.881  23.305  1.00 10.00      A   
ATOM   2272  HN  GLN   279       9.599 -12.134  23.698  1.00 10.00      A   
ATOM   2273  CA  GLN   279      11.376 -12.926  22.863  1.00 10.00      A   
ATOM   2274  CB  GLN   279      10.993 -14.274  23.473  1.00 10.00      A   
ATOM   2275  CG  GLN   279      11.173 -14.337  24.980  1.00 10.00      A   
ATOM   2276  CD  GLN   279      10.687 -15.641  25.577  1.00 10.00      A   
ATOM   2277  OE1 GLN   279      11.442 -16.605  25.693  1.00 10.00      A   
ATOM   2278  NE2 GLN   279       9.423 -15.677  25.959  1.00 10.00      A   
ATOM   2279 HE21 GLN   279       8.876 -14.868  25.837  1.00 10.00      A   
ATOM   2280 HE22 GLN   279       9.080 -16.508  26.350  1.00 10.00      A   
ATOM   2281  C   GLN   279      11.411 -13.014  21.342  1.00 10.00      A   
ATOM   2282  O   GLN   279      10.367 -13.095  20.692  1.00 10.00      A   
ATOM   2283  N   ILE   280      12.616 -12.977  20.784  1.00 10.00      A   
ATOM   2284  HN  ILE   280      13.407 -12.903  21.363  1.00 10.00      A   
ATOM   2285  CA  ILE   280      12.800 -13.043  19.342  1.00 10.00      A   
ATOM   2286  CB  ILE   280      13.804 -11.973  18.855  1.00 10.00      A   
ATOM   2287  CG1 ILE   280      13.449 -10.601  19.437  1.00 10.00      A   
ATOM   2288  CG2 ILE   280      13.830 -11.921  17.333  1.00 10.00      A   
ATOM   2289  CD1 ILE   280      14.477  -9.525  19.155  1.00 10.00      A   
ATOM   2290  C   ILE   280      13.303 -14.422  18.922  1.00 10.00      A   
ATOM   2291  O   ILE   280      14.401 -14.837  19.304  1.00 10.00      A   
ATOM   2292  N   ARG   281      12.500 -15.124  18.136  1.00 10.00      A   
ATOM   2293  HN  ARG   281      11.637 -14.735  17.859  1.00 10.00      A   
ATOM   2294  CA  ARG   281      12.860 -16.453  17.663  1.00 10.00      A   
ATOM   2295  CB  ARG   281      11.790 -17.471  18.072  1.00 10.00      A   
ATOM   2296  CG  ARG   281      12.306 -18.897  18.186  1.00 10.00      A   
ATOM   2297  CD  ARG   281      11.719 -19.793  17.108  1.00 10.00      A   
ATOM   2298  NE  ARG   281      10.304 -20.080  17.339  1.00 10.00      A   
ATOM   2299  HE  ARG   281       9.713 -19.316  17.525  1.00 10.00      A   
ATOM   2300  CZ  ARG   281       9.777 -21.302  17.312  1.00 10.00      A   
ATOM   2301  NH1 ARG   281      10.548 -22.358  17.067  1.00 10.00      A   
ATOM   2302 HH11 ARG   281      10.133 -23.314  17.048  1.00 10.00      A   
ATOM   2303 HH12 ARG   281      11.571 -22.236  16.894  1.00 10.00      A   
ATOM   2304  NH2 ARG   281       8.476 -21.469  17.523  1.00 10.00      A   
ATOM   2305 HH21 ARG   281       8.057 -22.431  17.501  1.00 10.00      A   
ATOM   2306 HH22 ARG   281       7.863 -20.646  17.708  1.00 10.00      A   
ATOM   2307  C   ARG   281      13.041 -16.450  16.148  1.00 10.00      A   
ATOM   2308  O   ARG   281      12.236 -15.870  15.420  1.00 10.00      A   
ATOM   2309  N   GLN   282      14.100 -17.094  15.676  1.00 10.00      A   
ATOM   2310  HN  GLN   282      14.704 -17.547  16.303  1.00 10.00      A   
ATOM   2311  CA  GLN   282      14.378 -17.155  14.246  1.00 10.00      A   
ATOM   2312  CB  GLN   282      15.871 -17.382  13.993  1.00 10.00      A   
ATOM   2313  CG  GLN   282      16.297 -17.168  12.547  1.00 10.00      A   
ATOM   2314  CD  GLN   282      17.788 -17.353  12.336  1.00 10.00      A   
ATOM   2315  OE1 GLN   282      18.592 -17.118  13.237  1.00 10.00      A   
ATOM   2316  NE2 GLN   282      18.164 -17.762  11.139  1.00 10.00      A   
ATOM   2317 HE21 GLN   282      17.467 -17.918  10.464  1.00 10.00      A   
ATOM   2318 HE22 GLN   282      19.124 -17.900  10.972  1.00 10.00      A   
ATOM   2319  C   GLN   282      13.565 -18.260  13.588  1.00 10.00      A   
ATOM   2320  O   GLN   282      13.337 -19.311  14.187  1.00 10.00      A   
ATOM   2321  N   VAL   283      13.120 -18.016  12.361  1.00 10.00      A   
ATOM   2322  HN  VAL   283      13.318 -17.148  11.942  1.00 10.00      A   
ATOM   2323  CA  VAL   283      12.334 -18.998  11.626  1.00 10.00      A   
ATOM   2324  CB  VAL   283      11.216 -18.328  10.798  1.00 10.00      A   
ATOM   2325  CG1 VAL   283      10.267 -19.373  10.230  1.00 10.00      A   
ATOM   2326  CG2 VAL   283      10.455 -17.318  11.642  1.00 10.00      A   
ATOM   2327  C   VAL   283      13.221 -19.822  10.696  1.00 10.00      A   
ATOM   2328  O   VAL   283      13.399 -21.026  10.891  1.00 10.00      A   
ATOM   2329  N   THR   284      13.782 -19.164   9.693  1.00 10.00      A   
ATOM   2330  HN  THR   284      13.619 -18.203   9.600  1.00 10.00      A   
ATOM   2331  CA  THR   284      14.638 -19.835   8.726  1.00 10.00      A   
ATOM   2332  CB  THR   284      14.025 -19.762   7.313  1.00 10.00      A   
ATOM   2333  OG1 THR   284      12.738 -19.127   7.384  1.00 10.00      A   
ATOM   2334  HG1 THR   284      12.102 -19.741   7.766  1.00 10.00      A   
ATOM   2335  CG2 THR   284      13.866 -21.154   6.721  1.00 10.00      A   
ATOM   2336  C   THR   284      16.032 -19.213   8.696  1.00 10.00      A   
ATOM   2337  O   THR   284      16.226 -18.076   9.130  1.00 10.00      A   
ATOM   2338  N   ASP   285      16.991 -19.969   8.186  1.00 10.00      A   
ATOM   2339  HN  ASP   285      16.766 -20.869   7.864  1.00 10.00      A   
ATOM   2340  CA  ASP   285      18.372 -19.517   8.081  1.00 10.00      A   
ATOM   2341  CB  ASP   285      19.255 -20.353   9.015  1.00 10.00      A   
ATOM   2342  CG  ASP   285      20.558 -19.671   9.388  1.00 10.00      A   
ATOM   2343  OD1 ASP   285      20.648 -19.124  10.510  1.00 10.00      A   
ATOM   2344  OD2 ASP   285      21.506 -19.694   8.575  1.00 10.00      A   
ATOM   2345  C   ASP   285      18.835 -19.693   6.639  1.00 10.00      A   
ATOM   2346  O   ASP   285      18.153 -20.347   5.847  1.00 10.00      A   
ATOM   2347  N   GLY   286      19.975 -19.115   6.298  1.00 10.00      A   
ATOM   2348  HN  GLY   286      20.483 -18.613   6.971  1.00 10.00      A   
ATOM   2349  CA  GLY   286      20.488 -19.236   4.948  1.00 10.00      A   
ATOM   2350  C   GLY   286      21.130 -17.956   4.456  1.00 10.00      A   
ATOM   2351  O   GLY   286      20.980 -16.898   5.077  1.00 10.00      A   
ATOM   2352  N   ARG   287      21.851 -18.053   3.342  1.00 10.00      A   
ATOM   2353  HN  ARG   287      21.938 -18.930   2.904  1.00 10.00      A   
ATOM   2354  CA  ARG   287      22.519 -16.896   2.747  1.00 10.00      A   
ATOM   2355  CB  ARG   287      23.818 -17.298   2.042  1.00 10.00      A   
ATOM   2356  CG  ARG   287      25.005 -17.511   2.970  1.00 10.00      A   
ATOM   2357  CD  ARG   287      24.958 -18.873   3.639  1.00 10.00      A   
ATOM   2358  NE  ARG   287      25.104 -19.965   2.679  1.00 10.00      A   
ATOM   2359  HE  ARG   287      24.396 -20.067   2.002  1.00 10.00      A   
ATOM   2360  CZ  ARG   287      26.128 -20.818   2.674  1.00 10.00      A   
ATOM   2361  NH1 ARG   287      27.096 -20.701   3.573  1.00 10.00      A   
ATOM   2362 HH11 ARG   287      27.896 -21.372   3.569  1.00 10.00      A   
ATOM   2363 HH12 ARG   287      27.064 -19.942   4.284  1.00 10.00      A   
ATOM   2364  NH2 ARG   287      26.188 -21.785   1.768  1.00 10.00      A   
ATOM   2365 HH21 ARG   287      26.991 -22.451   1.767  1.00 10.00      A   
ATOM   2366 HH22 ARG   287      25.434 -21.882   1.050  1.00 10.00      A   
ATOM   2367  C   ARG   287      21.590 -16.183   1.769  1.00 10.00      A   
ATOM   2368  O   ARG   287      21.978 -15.215   1.108  1.00 10.00      A   
ATOM   2369  N   SER   288      20.368 -16.678   1.675  1.00 10.00      A   
ATOM   2370  HN  SER   288      20.133 -17.469   2.201  1.00 10.00      A   
ATOM   2371  CA  SER   288      19.366 -16.099   0.805  1.00 10.00      A   
ATOM   2372  CB  SER   288      18.313 -17.157   0.498  1.00 10.00      A   
ATOM   2373  OG  SER   288      18.650 -18.385   1.124  1.00 10.00      A   
ATOM   2374  HG  SER   288      17.964 -19.037   0.934  1.00 10.00      A   
ATOM   2375  C   SER   288      18.714 -14.902   1.487  1.00 10.00      A   
ATOM   2376  O   SER   288      18.652 -14.830   2.716  1.00 10.00      A   
ATOM   2377  N   ASN   289      18.235 -13.965   0.692  1.00 10.00      A   
ATOM   2378  HN  ASN   289      18.309 -14.078  -0.288  1.00 10.00      A   
ATOM   2379  CA  ASN   289      17.591 -12.777   1.219  1.00 10.00      A   
ATOM   2380  CB  ASN   289      17.859 -11.566   0.318  1.00 10.00      A   
ATOM   2381  CG  ASN   289      19.337 -11.251   0.192  1.00 10.00      A   
ATOM   2382  OD1 ASN   289      19.907 -10.537   1.020  1.00 10.00      A   
ATOM   2383  ND2 ASN   289      19.972 -11.783  -0.842  1.00 10.00      A   
ATOM   2384 HD21 ASN   289      19.456 -12.349  -1.463  1.00 10.00      A   
ATOM   2385 HD22 ASN   289      20.927 -11.594  -0.947  1.00 10.00      A   
ATOM   2386  C   ASN   289      16.098 -13.017   1.372  1.00 10.00      A   
ATOM   2387  O   ASN   289      15.309 -12.691   0.483  1.00 10.00      A   
ATOM   2388  N   ASN   290      15.723 -13.605   2.498  1.00 10.00      A   
ATOM   2389  HN  ASN   290      16.407 -13.830   3.170  1.00 10.00      A   
ATOM   2390  CA  ASN   290      14.329 -13.914   2.783  1.00 10.00      A   
ATOM   2391  CB  ASN   290      14.226 -15.111   3.737  1.00 10.00      A   
ATOM   2392  CG  ASN   290      14.960 -16.343   3.241  1.00 10.00      A   
ATOM   2393  OD1 ASN   290      15.118 -16.550   2.038  1.00 10.00      A   
ATOM   2394  ND2 ASN   290      15.408 -17.178   4.167  1.00 10.00      A   
ATOM   2395 HD21 ASN   290      15.243 -16.957   5.109  1.00 10.00      A   
ATOM   2396 HD22 ASN   290      15.884 -17.985   3.873  1.00 10.00      A   
ATOM   2397  C   ASN   290      13.632 -12.713   3.404  1.00 10.00      A   
ATOM   2398  O   ASN   290      13.953 -12.309   4.521  1.00 10.00      A   
ATOM   2399  N   THR   291      12.683 -12.144   2.678  1.00 10.00      A   
ATOM   2400  HN  THR   291      12.472 -12.510   1.791  1.00 10.00      A   
ATOM   2401  CA  THR   291      11.943 -10.991   3.164  1.00 10.00      A   
ATOM   2402  CB  THR   291      12.594  -9.665   2.701  1.00 10.00      A   
ATOM   2403  OG1 THR   291      11.979  -8.545   3.359  1.00 10.00      A   
ATOM   2404  HG1 THR   291      11.586  -7.954   2.703  1.00 10.00      A   
ATOM   2405  CG2 THR   291      12.491  -9.497   1.193  1.00 10.00      A   
ATOM   2406  C   THR   291      10.484 -11.064   2.712  1.00 10.00      A   
ATOM   2407  O   THR   291      10.106 -11.988   1.988  1.00 10.00      A   
ATOM   2408  N   GLU   292       9.684 -10.088   3.141  1.00 10.00      A   
ATOM   2409  HN  GLU   292      10.070  -9.377   3.698  1.00 10.00      A   
ATOM   2410  CA  GLU   292       8.260 -10.022   2.804  1.00 10.00      A   
ATOM   2411  CB  GLU   292       8.050  -9.810   1.300  1.00 10.00      A   
ATOM   2412  CG  GLU   292       8.724  -8.563   0.748  1.00 10.00      A   
ATOM   2413  CD  GLU   292       8.562  -7.366   1.660  1.00 10.00      A   
ATOM   2414  OE1 GLU   292       7.412  -6.933   1.876  1.00 10.00      A   
ATOM   2415  OE2 GLU   292       9.586  -6.860   2.167  1.00 10.00      A   
ATOM   2416  C   GLU   292       7.521 -11.267   3.292  1.00 10.00      A   
ATOM   2417  O   GLU   292       7.140 -12.127   2.497  1.00 10.00      A   
ATOM   2418  N   PRO   293       7.316 -11.382   4.611  1.00 10.00      A   
ATOM   2419  CA  PRO   293       6.649 -12.523   5.210  1.00 10.00      A   
ATOM   2420  CB  PRO   293       7.359 -12.633   6.563  1.00 10.00      A   
ATOM   2421  CG  PRO   293       7.818 -11.240   6.893  1.00 10.00      A   
ATOM   2422  CD  PRO   293       7.715 -10.408   5.635  1.00 10.00      A   
ATOM   2423  C   PRO   293       5.150 -12.305   5.416  1.00 10.00      A   
ATOM   2424  O   PRO   293       4.734 -11.535   6.281  1.00 10.00      A   
ATOM   2425  N   THR   294       4.341 -12.978   4.616  1.00 10.00      A   
ATOM   2426  HN  THR   294       4.724 -13.572   3.931  1.00 10.00      A   
ATOM   2427  CA  THR   294       2.898 -12.871   4.743  1.00 10.00      A   
ATOM   2428  CB  THR   294       2.170 -12.996   3.379  1.00 10.00      A   
ATOM   2429  OG1 THR   294       0.755 -12.804   3.541  1.00 10.00      A   
ATOM   2430  HG1 THR   294       0.574 -11.866   3.677  1.00 10.00      A   
ATOM   2431  CG2 THR   294       2.438 -14.340   2.719  1.00 10.00      A   
ATOM   2432  C   THR   294       2.413 -13.929   5.733  1.00 10.00      A   
ATOM   2433  O   THR   294       2.786 -15.105   5.633  1.00 10.00      A   
ATOM   2434  N   TRP   295       1.623 -13.506   6.710  1.00 10.00      A   
ATOM   2435  HN  TRP   295       1.365 -12.560   6.741  1.00 10.00      A   
ATOM   2436  CA  TRP   295       1.119 -14.417   7.728  1.00 10.00      A   
ATOM   2437  CB  TRP   295       0.725 -13.655   8.993  1.00 10.00      A   
ATOM   2438  CG  TRP   295       1.863 -13.365   9.923  1.00 10.00      A   
ATOM   2439  CD1 TRP   295       2.585 -12.212   9.995  1.00 10.00      A   
ATOM   2440  CD2 TRP   295       2.400 -14.239  10.923  1.00 10.00      A   
ATOM   2441  NE1 TRP   295       3.540 -12.313  10.977  1.00 10.00      A   
ATOM   2442  HE1 TRP   295       4.182 -11.611  11.220  1.00 10.00      A   
ATOM   2443  CE2 TRP   295       3.448 -13.547  11.562  1.00 10.00      A   
ATOM   2444  CE3 TRP   295       2.098 -15.539  11.341  1.00 10.00      A   
ATOM   2445  CZ2 TRP   295       4.193 -14.110  12.595  1.00 10.00      A   
ATOM   2446  CZ3 TRP   295       2.839 -16.094  12.365  1.00 10.00      A   
ATOM   2447  CH2 TRP   295       3.873 -15.382  12.982  1.00 10.00      A   
ATOM   2448  C   TRP   295      -0.070 -15.228   7.234  1.00 10.00      A   
ATOM   2449  O   TRP   295      -1.037 -14.678   6.705  1.00 10.00      A   
ATOM   2450  N   PHE   296       0.015 -16.538   7.405  1.00 10.00      A   
ATOM   2451  HN  PHE   296       0.824 -16.917   7.811  1.00 10.00      A   
ATOM   2452  CA  PHE   296      -1.063 -17.427   7.010  1.00 10.00      A   
ATOM   2453  CB  PHE   296      -0.547 -18.862   6.859  1.00 10.00      A   
ATOM   2454  CG  PHE   296      -0.072 -19.198   5.474  1.00 10.00      A   
ATOM   2455  CD1 PHE   296       1.234 -18.944   5.090  1.00 10.00      A   
ATOM   2456  CD2 PHE   296      -0.934 -19.774   4.556  1.00 10.00      A   
ATOM   2457  CE1 PHE   296       1.672 -19.258   3.818  1.00 10.00      A   
ATOM   2458  CE2 PHE   296      -0.503 -20.090   3.281  1.00 10.00      A   
ATOM   2459  CZ  PHE   296       0.803 -19.831   2.912  1.00 10.00      A   
ATOM   2460  C   PHE   296      -2.171 -17.370   8.058  1.00 10.00      A   
ATOM   2461  O   PHE   296      -1.908 -17.064   9.223  1.00 10.00      A   
ATOM   2462  N   PRO   297      -3.421 -17.661   7.665  1.00 10.00      A   
ATOM   2463  CA  PRO   297      -4.574 -17.632   8.582  1.00 10.00      A   
ATOM   2464  CB  PRO   297      -5.739 -18.100   7.704  1.00 10.00      A   
ATOM   2465  CG  PRO   297      -5.305 -17.807   6.311  1.00 10.00      A   
ATOM   2466  CD  PRO   297      -3.821 -18.022   6.295  1.00 10.00      A   
ATOM   2467  C   PRO   297      -4.408 -18.567   9.783  1.00 10.00      A   
ATOM   2468  O   PRO   297      -5.119 -18.444  10.781  1.00 10.00      A   
ATOM   2469  N   ASP   298      -3.460 -19.489   9.684  1.00 10.00      A   
ATOM   2470  HN  ASP   298      -2.907 -19.516   8.876  1.00 10.00      A   
ATOM   2471  CA  ASP   298      -3.206 -20.449  10.753  1.00 10.00      A   
ATOM   2472  CB  ASP   298      -2.648 -21.770  10.189  1.00 10.00      A   
ATOM   2473  CG  ASP   298      -1.197 -21.709   9.725  1.00 10.00      A   
ATOM   2474  OD1 ASP   298      -0.650 -20.598   9.565  1.00 10.00      A   
ATOM   2475  OD2 ASP   298      -0.596 -22.786   9.515  1.00 10.00      A   
ATOM   2476  C   ASP   298      -2.280 -19.869  11.823  1.00 10.00      A   
ATOM   2477  O   ASP   298      -2.165 -20.420  12.920  1.00 10.00      A   
ATOM   2478  N   SER   299      -1.636 -18.749  11.492  1.00 10.00      A   
ATOM   2479  HN  SER   299      -1.792 -18.363  10.604  1.00 10.00      A   
ATOM   2480  CA  SER   299      -0.707 -18.071  12.396  1.00 10.00      A   
ATOM   2481  CB  SER   299      -1.427 -17.557  13.646  1.00 10.00      A   
ATOM   2482  OG  SER   299      -2.517 -16.720  13.294  1.00 10.00      A   
ATOM   2483  HG  SER   299      -3.326 -17.242  13.283  1.00 10.00      A   
ATOM   2484  C   SER   299       0.478 -18.964  12.766  1.00 10.00      A   
ATOM   2485  O   SER   299       1.158 -18.736  13.768  1.00 10.00      A   
ATOM   2486  N   GLN   300       0.727 -19.973  11.941  1.00 10.00      A   
ATOM   2487  HN  GLN   300       0.156 -20.095  11.146  1.00 10.00      A   
ATOM   2488  CA  GLN   300       1.820 -20.904  12.175  1.00 10.00      A   
ATOM   2489  CB  GLN   300       1.279 -22.317  12.415  1.00 10.00      A   
ATOM   2490  CG  GLN   300       0.536 -22.500  13.729  1.00 10.00      A   
ATOM   2491  CD  GLN   300       1.422 -22.295  14.942  1.00 10.00      A   
ATOM   2492  OE1 GLN   300       2.103 -23.215  15.391  1.00 10.00      A   
ATOM   2493  NE2 GLN   300       1.412 -21.091  15.487  1.00 10.00      A   
ATOM   2494 HE21 GLN   300       0.841 -20.401  15.081  1.00 10.00      A   
ATOM   2495 HE22 GLN   300       1.969 -20.936  16.276  1.00 10.00      A   
ATOM   2496  C   GLN   300       2.772 -20.922  10.989  1.00 10.00      A   
ATOM   2497  O   GLN   300       3.975 -21.138  11.146  1.00 10.00      A   
ATOM   2498  N   ASN   301       2.229 -20.702   9.801  1.00 10.00      A   
ATOM   2499  HN  ASN   301       1.259 -20.535   9.734  1.00 10.00      A   
ATOM   2500  CA  ASN   301       3.035 -20.704   8.589  1.00 10.00      A   
ATOM   2501  CB  ASN   301       2.384 -21.551   7.494  1.00 10.00      A   
ATOM   2502  CG  ASN   301       2.616 -23.035   7.690  1.00 10.00      A   
ATOM   2503  OD1 ASN   301       3.617 -23.584   7.228  1.00 10.00      A   
ATOM   2504  ND2 ASN   301       1.695 -23.695   8.374  1.00 10.00      A   
ATOM   2505 HD21 ASN   301       0.913 -23.189   8.716  1.00 10.00      A   
ATOM   2506 HD22 ASN   301       1.820 -24.656   8.517  1.00 10.00      A   
ATOM   2507  C   ASN   301       3.300 -19.293   8.085  1.00 10.00      A   
ATOM   2508  O   ASN   301       2.470 -18.395   8.239  1.00 10.00      A   
ATOM   2509  N   LEU   302       4.467 -19.110   7.492  1.00 10.00      A   
ATOM   2510  HN  LEU   302       5.087 -19.871   7.417  1.00 10.00      A   
ATOM   2511  CA  LEU   302       4.867 -17.822   6.953  1.00 10.00      A   
ATOM   2512  CB  LEU   302       5.936 -17.183   7.848  1.00 10.00      A   
ATOM   2513  CG  LEU   302       5.438 -16.235   8.940  1.00 10.00      A   
ATOM   2514  CD1 LEU   302       6.564 -15.898   9.906  1.00 10.00      A   
ATOM   2515  CD2 LEU   302       4.873 -14.967   8.321  1.00 10.00      A   
ATOM   2516  C   LEU   302       5.415 -17.990   5.543  1.00 10.00      A   
ATOM   2517  O   LEU   302       6.239 -18.870   5.292  1.00 10.00      A   
ATOM   2518  N   ALA   303       4.944 -17.164   4.625  1.00 10.00      A   
ATOM   2519  HN  ALA   303       4.268 -16.496   4.879  1.00 10.00      A   
ATOM   2520  CA  ALA   303       5.411 -17.213   3.249  1.00 10.00      A   
ATOM   2521  CB  ALA   303       4.244 -17.296   2.282  1.00 10.00      A   
ATOM   2522  C   ALA   303       6.266 -15.990   2.967  1.00 10.00      A   
ATOM   2523  O   ALA   303       5.863 -14.865   3.262  1.00 10.00      A   
ATOM   2524  N   PHE   304       7.442 -16.207   2.409  1.00 10.00      A   
ATOM   2525  HN  PHE   304       7.703 -17.127   2.175  1.00 10.00      A   
ATOM   2526  CA  PHE   304       8.357 -15.115   2.119  1.00 10.00      A   
ATOM   2527  CB  PHE   304       9.505 -15.112   3.136  1.00 10.00      A   
ATOM   2528  CG  PHE   304      10.250 -16.420   3.222  1.00 10.00      A   
ATOM   2529  CD1 PHE   304      11.317 -16.684   2.379  1.00 10.00      A   
ATOM   2530  CD2 PHE   304       9.878 -17.384   4.142  1.00 10.00      A   
ATOM   2531  CE1 PHE   304      11.998 -17.884   2.453  1.00 10.00      A   
ATOM   2532  CE2 PHE   304      10.556 -18.586   4.221  1.00 10.00      A   
ATOM   2533  CZ  PHE   304      11.617 -18.837   3.375  1.00 10.00      A   
ATOM   2534  C   PHE   304       8.923 -15.223   0.714  1.00 10.00      A   
ATOM   2535  O   PHE   304       8.771 -16.249   0.047  1.00 10.00      A   
ATOM   2536  N   THR   305       9.583 -14.161   0.278  1.00 10.00      A   
ATOM   2537  HN  THR   305       9.660 -13.371   0.863  1.00 10.00      A   
ATOM   2538  CA  THR   305      10.205 -14.126  -1.034  1.00 10.00      A   
ATOM   2539  CB  THR   305       9.956 -12.767  -1.716  1.00 10.00      A   
ATOM   2540  OG1 THR   305       8.593 -12.367  -1.515  1.00 10.00      A   
ATOM   2541  HG1 THR   305       8.133 -13.034  -0.991  1.00 10.00      A   
ATOM   2542  CG2 THR   305      10.238 -12.855  -3.207  1.00 10.00      A   
ATOM   2543  C   THR   305      11.710 -14.345  -0.883  1.00 10.00      A   
ATOM   2544  O   THR   305      12.384 -13.595  -0.171  1.00 10.00      A   
ATOM   2545  N   SER   306      12.228 -15.381  -1.531  1.00 10.00      A   
ATOM   2546  HN  SER   306      11.638 -15.943  -2.084  1.00 10.00      A   
ATOM   2547  CA  SER   306      13.649 -15.698  -1.452  1.00 10.00      A   
ATOM   2548  CB  SER   306      13.846 -17.126  -0.940  1.00 10.00      A   
ATOM   2549  OG  SER   306      15.187 -17.343  -0.536  1.00 10.00      A   
ATOM   2550  HG  SER   306      15.273 -17.127   0.408  1.00 10.00      A   
ATOM   2551  C   SER   306      14.324 -15.526  -2.810  1.00 10.00      A   
ATOM   2552  O   SER   306      13.685 -15.674  -3.853  1.00 10.00      A   
ATOM   2553  N   ASP   307      15.618 -15.224  -2.786  1.00 10.00      A   
ATOM   2554  HN  ASP   307      16.069 -15.126  -1.919  1.00 10.00      A   
ATOM   2555  CA  ASP   307      16.385 -15.021  -4.011  1.00 10.00      A   
ATOM   2556  CB  ASP   307      17.151 -13.691  -3.954  1.00 10.00      A   
ATOM   2557  CG  ASP   307      18.439 -13.774  -3.151  1.00 10.00      A   
ATOM   2558  OD1 ASP   307      19.521 -13.499  -3.716  1.00 10.00      A   
ATOM   2559  OD2 ASP   307      18.380 -14.107  -1.948  1.00 10.00      A   
ATOM   2560  C   ASP   307      17.361 -16.168  -4.264  1.00 10.00      A   
ATOM   2561  O   ASP   307      18.120 -16.143  -5.233  1.00 10.00      A   
ATOM   2562  N   GLN   308      17.323 -17.188  -3.410  1.00 10.00      A   
ATOM   2563  HN  GLN   308      16.679 -17.169  -2.669  1.00 10.00      A   
ATOM   2564  CA  GLN   308      18.228 -18.332  -3.549  1.00 10.00      A   
ATOM   2565  CB  GLN   308      18.196 -19.232  -2.313  1.00 10.00      A   
ATOM   2566  CG  GLN   308      16.853 -19.886  -2.041  1.00 10.00      A   
ATOM   2567  CD  GLN   308      16.859 -20.685  -0.757  1.00 10.00      A   
ATOM   2568  OE1 GLN   308      16.636 -20.140   0.324  1.00 10.00      A   
ATOM   2569  NE2 GLN   308      17.116 -21.977  -0.859  1.00 10.00      A   
ATOM   2570 HE21 GLN   308      17.291 -22.348  -1.752  1.00 10.00      A   
ATOM   2571 HE22 GLN   308      17.116 -22.517  -0.039  1.00 10.00      A   
ATOM   2572  C   GLN   308      17.954 -19.144  -4.815  1.00 10.00      A   
ATOM   2573  O   GLN   308      18.784 -19.945  -5.241  1.00 10.00      A   
ATOM   2574  N   ALA   309      16.792 -18.933  -5.418  1.00 10.00      A   
ATOM   2575  HN  ALA   309      16.172 -18.274  -5.045  1.00 10.00      A   
ATOM   2576  CA  ALA   309      16.426 -19.646  -6.634  1.00 10.00      A   
ATOM   2577  CB  ALA   309      14.935 -19.953  -6.633  1.00 10.00      A   
ATOM   2578  C   ALA   309      16.801 -18.820  -7.859  1.00 10.00      A   
ATOM   2579  O   ALA   309      16.222 -18.981  -8.934  1.00 10.00      A   
ATOM   2580  N   GLY   310      17.779 -17.938  -7.685  1.00 10.00      A   
ATOM   2581  HN  GLY   310      18.205 -17.864  -6.806  1.00 10.00      A   
ATOM   2582  CA  GLY   310      18.214 -17.079  -8.769  1.00 10.00      A   
ATOM   2583  C   GLY   310      17.347 -15.844  -8.853  1.00 10.00      A   
ATOM   2584  O   GLY   310      17.835 -14.715  -8.768  1.00 10.00      A   
ATOM   2585  N   ARG   311      16.054 -16.069  -9.012  1.00 10.00      A   
ATOM   2586  HN  ARG   311      15.739 -16.999  -9.073  1.00 10.00      A   
ATOM   2587  CA  ARG   311      15.083 -14.995  -9.088  1.00 10.00      A   
ATOM   2588  CB  ARG   311      14.298 -15.070 -10.398  1.00 10.00      A   
ATOM   2589  CG  ARG   311      15.085 -14.647 -11.625  1.00 10.00      A   
ATOM   2590  CD  ARG   311      14.183 -14.551 -12.841  1.00 10.00      A   
ATOM   2591  NE  ARG   311      14.901 -14.078 -14.021  1.00 10.00      A   
ATOM   2592  HE  ARG   311      15.857 -14.318 -14.091  1.00 10.00      A   
ATOM   2593  CZ  ARG   311      14.342 -13.357 -14.997  1.00 10.00      A   
ATOM   2594  NH1 ARG   311      13.055 -13.028 -14.934  1.00 10.00      A   
ATOM   2595 HH11 ARG   311      12.477 -13.325 -14.124  1.00 10.00      A   
ATOM   2596 HH12 ARG   311      12.617 -12.467 -15.704  1.00 10.00      A   
ATOM   2597  NH2 ARG   311      15.067 -12.961 -16.034  1.00 10.00      A   
ATOM   2598 HH21 ARG   311      14.627 -12.400 -16.796  1.00 10.00      A   
ATOM   2599 HH22 ARG   311      16.078 -13.210 -16.096  1.00 10.00      A   
ATOM   2600  C   ARG   311      14.130 -15.102  -7.908  1.00 10.00      A   
ATOM   2601  O   ARG   311      13.890 -16.203  -7.406  1.00 10.00      A   
ATOM   2602  N   PRO   312      13.599 -13.964  -7.434  1.00 10.00      A   
ATOM   2603  CA  PRO   312      12.662 -13.931  -6.307  1.00 10.00      A   
ATOM   2604  CB  PRO   312      12.153 -12.488  -6.313  1.00 10.00      A   
ATOM   2605  CG  PRO   312      13.263 -11.707  -6.923  1.00 10.00      A   
ATOM   2606  CD  PRO   312      13.891 -12.612  -7.947  1.00 10.00      A   
ATOM   2607  C   PRO   312      11.496 -14.902  -6.485  1.00 10.00      A   
ATOM   2608  O   PRO   312      10.754 -14.834  -7.469  1.00 10.00      A   
ATOM   2609  N   GLN   313      11.368 -15.819  -5.540  1.00 10.00      A   
ATOM   2610  HN  GLN   313      12.021 -15.834  -4.805  1.00 10.00      A   
ATOM   2611  CA  GLN   313      10.298 -16.808  -5.553  1.00 10.00      A   
ATOM   2612  CB  GLN   313      10.835 -18.176  -5.984  1.00 10.00      A   
ATOM   2613  CG  GLN   313      11.162 -18.286  -7.468  1.00 10.00      A   
ATOM   2614  CD  GLN   313       9.931 -18.173  -8.346  1.00 10.00      A   
ATOM   2615  OE1 GLN   313       8.827 -18.528  -7.936  1.00 10.00      A   
ATOM   2616  NE2 GLN   313      10.109 -17.678  -9.561  1.00 10.00      A   
ATOM   2617 HE21 GLN   313      11.016 -17.410  -9.826  1.00 10.00      A   
ATOM   2618 HE22 GLN   313       9.327 -17.596 -10.149  1.00 10.00      A   
ATOM   2619  C   GLN   313       9.673 -16.903  -4.167  1.00 10.00      A   
ATOM   2620  O   GLN   313      10.333 -16.611  -3.169  1.00 10.00      A   
ATOM   2621  N   VAL   314       8.416 -17.325  -4.103  1.00 10.00      A   
ATOM   2622  HN  VAL   314       7.950 -17.578  -4.928  1.00 10.00      A   
ATOM   2623  CA  VAL   314       7.715 -17.434  -2.829  1.00 10.00      A   
ATOM   2624  CB  VAL   314       6.205 -17.141  -2.979  1.00 10.00      A   
ATOM   2625  CG1 VAL   314       5.510 -17.166  -1.624  1.00 10.00      A   
ATOM   2626  CG2 VAL   314       5.994 -15.797  -3.662  1.00 10.00      A   
ATOM   2627  C   VAL   314       7.919 -18.801  -2.177  1.00 10.00      A   
ATOM   2628  O   VAL   314       7.642 -19.845  -2.778  1.00 10.00      A   
ATOM   2629  N   TYR   315       8.408 -18.778  -0.945  1.00 10.00      A   
ATOM   2630  HN  TYR   315       8.596 -17.905  -0.527  1.00 10.00      A   
ATOM   2631  CA  TYR   315       8.657 -19.987  -0.179  1.00 10.00      A   
ATOM   2632  CB  TYR   315      10.148 -20.106   0.155  1.00 10.00      A   
ATOM   2633  CG  TYR   315      11.018 -20.592  -0.979  1.00 10.00      A   
ATOM   2634  CD1 TYR   315      11.459 -19.721  -1.967  1.00 10.00      A   
ATOM   2635  CD2 TYR   315      11.414 -21.919  -1.049  1.00 10.00      A   
ATOM   2636  CE1 TYR   315      12.264 -20.161  -2.997  1.00 10.00      A   
ATOM   2637  CE2 TYR   315      12.217 -22.369  -2.077  1.00 10.00      A   
ATOM   2638  CZ  TYR   315      12.643 -21.487  -3.047  1.00 10.00      A   
ATOM   2639  OH  TYR   315      13.449 -21.930  -4.068  1.00 10.00      A   
ATOM   2640  HH  TYR   315      14.089 -21.249  -4.289  1.00 10.00      A   
ATOM   2641  C   TYR   315       7.868 -19.940   1.122  1.00 10.00      A   
ATOM   2642  O   TYR   315       7.857 -18.917   1.807  1.00 10.00      A   
ATOM   2643  N   LYS   316       7.204 -21.035   1.453  1.00 10.00      A   
ATOM   2644  HN  LYS   316       7.233 -21.816   0.855  1.00 10.00      A   
ATOM   2645  CA  LYS   316       6.430 -21.111   2.683  1.00 10.00      A   
ATOM   2646  CB  LYS   316       5.017 -21.641   2.416  1.00 10.00      A   
ATOM   2647  CG  LYS   316       4.973 -23.067   1.888  1.00 10.00      A   
ATOM   2648  CD  LYS   316       3.580 -23.659   1.993  1.00 10.00      A   
ATOM   2649  CE  LYS   316       3.588 -25.133   1.628  1.00 10.00      A   
ATOM   2650  NZ  LYS   316       2.225 -25.714   1.637  1.00 10.00      A   
ATOM   2651  HZ1 LYS   316       2.256 -26.697   1.297  1.00 10.00      A   
ATOM   2652  HZ2 LYS   316       1.599 -25.164   1.018  1.00 10.00      A   
ATOM   2653  HZ3 LYS   316       1.837 -25.704   2.600  1.00 10.00      A   
ATOM   2654  C   LYS   316       7.142 -21.993   3.703  1.00 10.00      A   
ATOM   2655  O   LYS   316       7.673 -23.051   3.358  1.00 10.00      A   
ATOM   2656  N   VAL   317       7.162 -21.554   4.949  1.00 10.00      A   
ATOM   2657  HN  VAL   317       6.725 -20.696   5.164  1.00 10.00      A   
ATOM   2658  CA  VAL   317       7.809 -22.305   6.014  1.00 10.00      A   
ATOM   2659  CB  VAL   317       9.276 -21.848   6.208  1.00 10.00      A   
ATOM   2660  CG1 VAL   317       9.350 -20.468   6.850  1.00 10.00      A   
ATOM   2661  CG2 VAL   317      10.079 -22.872   6.999  1.00 10.00      A   
ATOM   2662  C   VAL   317       7.034 -22.139   7.317  1.00 10.00      A   
ATOM   2663  O   VAL   317       6.288 -21.172   7.484  1.00 10.00      A   
ATOM   2664  N   ASN   318       7.195 -23.084   8.228  1.00 10.00      A   
ATOM   2665  HN  ASN   318       7.791 -23.842   8.035  1.00 10.00      A   
ATOM   2666  CA  ASN   318       6.517 -23.023   9.513  1.00 10.00      A   
ATOM   2667  CB  ASN   318       6.138 -24.427   9.984  1.00 10.00      A   
ATOM   2668  CG  ASN   318       5.118 -24.412  11.104  1.00 10.00      A   
ATOM   2669  OD1 ASN   318       5.470 -24.336  12.280  1.00 10.00      A   
ATOM   2670  ND2 ASN   318       3.846 -24.493  10.748  1.00 10.00      A   
ATOM   2671 HD21 ASN   318       3.635 -24.558   9.791  1.00 10.00      A   
ATOM   2672 HD22 ASN   318       3.167 -24.483  11.453  1.00 10.00      A   
ATOM   2673  C   ASN   318       7.412 -22.337  10.543  1.00 10.00      A   
ATOM   2674  O   ASN   318       8.630 -22.520  10.531  1.00 10.00      A   
ATOM   2675  N   ILE   319       6.810 -21.554  11.433  1.00 10.00      A   
ATOM   2676  HN  ILE   319       5.829 -21.456  11.400  1.00 10.00      A   
ATOM   2677  CA  ILE   319       7.564 -20.829  12.457  1.00 10.00      A   
ATOM   2678  CB  ILE   319       6.668 -19.867  13.264  1.00 10.00      A   
ATOM   2679  CG1 ILE   319       5.508 -20.629  13.917  1.00 10.00      A   
ATOM   2680  CG2 ILE   319       6.154 -18.744  12.374  1.00 10.00      A   
ATOM   2681  CD1 ILE   319       4.673 -19.792  14.858  1.00 10.00      A   
ATOM   2682  C   ILE   319       8.284 -21.768  13.421  1.00 10.00      A   
ATOM   2683  O   ILE   319       9.300 -21.403  14.010  1.00 10.00      A   
ATOM   2684  N   ASN   320       7.763 -22.977  13.571  1.00 10.00      A   
ATOM   2685  HN  ASN   320       6.957 -23.219  13.063  1.00 10.00      A   
ATOM   2686  CA  ASN   320       8.361 -23.957  14.472  1.00 10.00      A   
ATOM   2687  CB  ASN   320       7.315 -24.961  14.967  1.00 10.00      A   
ATOM   2688  CG  ASN   320       6.592 -24.488  16.211  1.00 10.00      A   
ATOM   2689  OD1 ASN   320       7.183 -23.852  17.086  1.00 10.00      A   
ATOM   2690  ND2 ASN   320       5.305 -24.791  16.297  1.00 10.00      A   
ATOM   2691 HD21 ASN   320       4.896 -25.300  15.562  1.00 10.00      A   
ATOM   2692 HD22 ASN   320       4.808 -24.490  17.087  1.00 10.00      A   
ATOM   2693  C   ASN   320       9.529 -24.685  13.819  1.00 10.00      A   
ATOM   2694  O   ASN   320      10.207 -25.494  14.458  1.00 10.00      A   
ATOM   2695  N   GLY   321       9.768 -24.391  12.551  1.00 10.00      A   
ATOM   2696  HN  GLY   321       9.200 -23.735  12.091  1.00 10.00      A   
ATOM   2697  CA  GLY   321      10.853 -25.022  11.837  1.00 10.00      A   
ATOM   2698  C   GLY   321      10.362 -25.794  10.634  1.00 10.00      A   
ATOM   2699  O   GLY   321       9.164 -25.805  10.342  1.00 10.00      A   
ATOM   2700  N   GLY   322      11.285 -26.447   9.945  1.00 10.00      A   
ATOM   2701  HN  GLY   322      12.222 -26.400  10.230  1.00 10.00      A   
ATOM   2702  CA  GLY   322      10.932 -27.217   8.773  1.00 10.00      A   
ATOM   2703  C   GLY   322      11.594 -26.664   7.532  1.00 10.00      A   
ATOM   2704  O   GLY   322      12.235 -25.612   7.584  1.00 10.00      A   
ATOM   2705  N   ALA   323      11.449 -27.364   6.421  1.00 10.00      A   
ATOM   2706  HN  ALA   323      10.930 -28.197   6.441  1.00 10.00      A   
ATOM   2707  CA  ALA   323      12.042 -26.925   5.170  1.00 10.00      A   
ATOM   2708  CB  ALA   323      12.543 -28.117   4.367  1.00 10.00      A   
ATOM   2709  C   ALA   323      11.043 -26.110   4.357  1.00 10.00      A   
ATOM   2710  O   ALA   323       9.934 -26.571   4.081  1.00 10.00      A   
ATOM   2711  N   PRO   324      11.414 -24.874   3.992  1.00 10.00      A   
ATOM   2712  CA  PRO   324      10.553 -23.993   3.196  1.00 10.00      A   
ATOM   2713  CB  PRO   324      11.341 -22.682   3.116  1.00 10.00      A   
ATOM   2714  CG  PRO   324      12.751 -23.062   3.404  1.00 10.00      A   
ATOM   2715  CD  PRO   324      12.690 -24.234   4.340  1.00 10.00      A   
ATOM   2716  C   PRO   324      10.310 -24.556   1.800  1.00 10.00      A   
ATOM   2717  O   PRO   324      11.251 -24.897   1.081  1.00 10.00      A   
ATOM   2718  N   GLN   325       9.045 -24.660   1.426  1.00 10.00      A   
ATOM   2719  HN  GLN   325       8.338 -24.364   2.040  1.00 10.00      A   
ATOM   2720  CA  GLN   325       8.677 -25.189   0.125  1.00 10.00      A   
ATOM   2721  CB  GLN   325       7.602 -26.273   0.279  1.00 10.00      A   
ATOM   2722  CG  GLN   325       7.060 -26.823  -1.034  1.00 10.00      A   
ATOM   2723  CD  GLN   325       8.127 -27.469  -1.898  1.00 10.00      A   
ATOM   2724  OE1 GLN   325       9.095 -28.040  -1.395  1.00 10.00      A   
ATOM   2725  NE2 GLN   325       7.966 -27.368  -3.208  1.00 10.00      A   
ATOM   2726 HE21 GLN   325       7.177 -26.886  -3.542  1.00 10.00      A   
ATOM   2727 HE22 GLN   325       8.638 -27.783  -3.794  1.00 10.00      A   
ATOM   2728  C   GLN   325       8.181 -24.079  -0.793  1.00 10.00      A   
ATOM   2729  O   GLN   325       7.440 -23.194  -0.365  1.00 10.00      A   
ATOM   2730  N   ARG   326       8.612 -24.123  -2.049  1.00 10.00      A   
ATOM   2731  HN  ARG   326       9.223 -24.842  -2.318  1.00 10.00      A   
ATOM   2732  CA  ARG   326       8.202 -23.137  -3.039  1.00 10.00      A   
ATOM   2733  CB  ARG   326       9.183 -23.126  -4.216  1.00 10.00      A   
ATOM   2734  CG  ARG   326       9.087 -21.890  -5.098  1.00 10.00      A   
ATOM   2735  CD  ARG   326       9.203 -22.245  -6.571  1.00 10.00      A   
ATOM   2736  NE  ARG   326      10.536 -22.715  -6.937  1.00 10.00      A   
ATOM   2737  HE  ARG   326      11.043 -23.218  -6.257  1.00 10.00      A   
ATOM   2738  CZ  ARG   326      11.086 -22.519  -8.136  1.00 10.00      A   
ATOM   2739  NH1 ARG   326      10.414 -21.864  -9.080  1.00 10.00      A   
ATOM   2740 HH11 ARG   326       9.456 -21.498  -8.887  1.00 10.00      A   
ATOM   2741 HH12 ARG   326      10.842 -21.716 -10.022  1.00 10.00      A   
ATOM   2742  NH2 ARG   326      12.311 -22.966  -8.388  1.00 10.00      A   
ATOM   2743 HH21 ARG   326      12.741 -22.814  -9.326  1.00 10.00      A   
ATOM   2744 HH22 ARG   326      12.852 -23.474  -7.650  1.00 10.00      A   
ATOM   2745  C   ARG   326       6.799 -23.469  -3.539  1.00 10.00      A   
ATOM   2746  O   ARG   326       6.484 -24.636  -3.786  1.00 10.00      A   
ATOM   2747  N   ILE   327       5.955 -22.453  -3.669  1.00 10.00      A   
ATOM   2748  HN  ILE   327       6.252 -21.545  -3.434  1.00 10.00      A   
ATOM   2749  CA  ILE   327       4.586 -22.659  -4.139  1.00 10.00      A   
ATOM   2750  CB  ILE   327       3.544 -22.277  -3.068  1.00 10.00      A   
ATOM   2751  CG1 ILE   327       3.777 -20.847  -2.568  1.00 10.00      A   
ATOM   2752  CG2 ILE   327       3.585 -23.267  -1.913  1.00 10.00      A   
ATOM   2753  CD1 ILE   327       2.693 -20.333  -1.644  1.00 10.00      A   
ATOM   2754  C   ILE   327       4.307 -21.886  -5.425  1.00 10.00      A   
ATOM   2755  O   ILE   327       3.209 -21.949  -5.977  1.00 10.00      A   
ATOM   2756  N   THR   328       5.303 -21.154  -5.899  1.00 10.00      A   
ATOM   2757  HN  THR   328       6.151 -21.125  -5.414  1.00 10.00      A   
ATOM   2758  CA  THR   328       5.160 -20.376  -7.115  1.00 10.00      A   
ATOM   2759  CB  THR   328       5.678 -18.942  -6.916  1.00 10.00      A   
ATOM   2760  OG1 THR   328       6.896 -18.975  -6.154  1.00 10.00      A   
ATOM   2761  HG1 THR   328       7.652 -18.911  -6.760  1.00 10.00      A   
ATOM   2762  CG2 THR   328       4.644 -18.118  -6.170  1.00 10.00      A   
ATOM   2763  C   THR   328       5.891 -21.038  -8.279  1.00 10.00      A   
ATOM   2764  O   THR   328       7.111 -20.943  -8.399  1.00 10.00      A   
ATOM   2765  N   TRP   329       5.138 -21.725  -9.126  1.00 10.00      A   
ATOM   2766  HN  TRP   329       4.170 -21.772  -8.976  1.00 10.00      A   
ATOM   2767  CA  TRP   329       5.714 -22.410 -10.274  1.00 10.00      A   
ATOM   2768  CB  TRP   329       5.105 -23.803 -10.429  1.00 10.00      A   
ATOM   2769  CG  TRP   329       5.211 -24.638  -9.187  1.00 10.00      A   
ATOM   2770  CD1 TRP   329       4.182 -25.075  -8.407  1.00 10.00      A   
ATOM   2771  CD2 TRP   329       6.413 -25.125  -8.572  1.00 10.00      A   
ATOM   2772  NE1 TRP   329       4.666 -25.804  -7.349  1.00 10.00      A   
ATOM   2773  HE1 TRP   329       4.118 -26.224  -6.649  1.00 10.00      A   
ATOM   2774  CE2 TRP   329       6.031 -25.851  -7.428  1.00 10.00      A   
ATOM   2775  CE3 TRP   329       7.773 -25.021  -8.880  1.00 10.00      A   
ATOM   2776  CZ2 TRP   329       6.957 -26.467  -6.590  1.00 10.00      A   
ATOM   2777  CZ3 TRP   329       8.690 -25.632  -8.047  1.00 10.00      A   
ATOM   2778  CH2 TRP   329       8.279 -26.348  -6.918  1.00 10.00      A   
ATOM   2779  C   TRP   329       5.520 -21.591 -11.544  1.00 10.00      A   
ATOM   2780  O   TRP   329       6.266 -21.735 -12.515  1.00 10.00      A   
ATOM   2781  N   GLU   330       4.508 -20.741 -11.528  1.00 10.00      A   
ATOM   2782  HN  GLU   330       3.945 -20.688 -10.730  1.00 10.00      A   
ATOM   2783  CA  GLU   330       4.207 -19.882 -12.660  1.00 10.00      A   
ATOM   2784  CB  GLU   330       2.692 -19.695 -12.785  1.00 10.00      A   
ATOM   2785  CG  GLU   330       2.256 -18.864 -13.981  1.00 10.00      A   
ATOM   2786  CD  GLU   330       2.474 -19.578 -15.298  1.00 10.00      A   
ATOM   2787  OE1 GLU   330       1.603 -20.380 -15.692  1.00 10.00      A   
ATOM   2788  OE2 GLU   330       3.511 -19.336 -15.949  1.00 10.00      A   
ATOM   2789  C   GLU   330       4.888 -18.534 -12.469  1.00 10.00      A   
ATOM   2790  O   GLU   330       4.767 -17.915 -11.410  1.00 10.00      A   
ATOM   2791  N   GLY   331       5.612 -18.092 -13.480  1.00 10.00      A   
ATOM   2792  HN  GLY   331       5.694 -18.641 -14.290  1.00 10.00      A   
ATOM   2793  CA  GLY   331       6.296 -16.820 -13.400  1.00 10.00      A   
ATOM   2794  C   GLY   331       7.750 -16.984 -13.012  1.00 10.00      A   
ATOM   2795  O   GLY   331       8.068 -17.625 -12.008  1.00 10.00      A   
ATOM   2796  N   SER   332       8.633 -16.406 -13.812  1.00 10.00      A   
ATOM   2797  HN  SER   332       8.315 -15.921 -14.603  1.00 10.00      A   
ATOM   2798  CA  SER   332      10.064 -16.481 -13.561  1.00 10.00      A   
ATOM   2799  CB  SER   332      10.825 -15.973 -14.784  1.00 10.00      A   
ATOM   2800  OG  SER   332      10.005 -15.107 -15.553  1.00 10.00      A   
ATOM   2801  HG  SER   332       9.554 -15.615 -16.242  1.00 10.00      A   
ATOM   2802  C   SER   332      10.441 -15.687 -12.314  1.00 10.00      A   
ATOM   2803  O   SER   332      11.423 -15.994 -11.640  1.00 10.00      A   
ATOM   2804  N   GLN   333       9.648 -14.667 -12.012  1.00 10.00      A   
ATOM   2805  HN  GLN   333       8.884 -14.470 -12.593  1.00 10.00      A   
ATOM   2806  CA  GLN   333       9.875 -13.834 -10.843  1.00 10.00      A   
ATOM   2807  CB  GLN   333      10.549 -12.514 -11.237  1.00 10.00      A   
ATOM   2808  CG  GLN   333      10.814 -11.571 -10.071  1.00 10.00      A   
ATOM   2809  CD  GLN   333      11.674 -10.381 -10.456  1.00 10.00      A   
ATOM   2810  OE1 GLN   333      12.518 -10.470 -11.351  1.00 10.00      A   
ATOM   2811  NE2 GLN   333      11.475  -9.260  -9.776  1.00 10.00      A   
ATOM   2812 HE21 GLN   333      10.795  -9.262  -9.066  1.00 10.00      A   
ATOM   2813 HE22 GLN   333      12.004  -8.470 -10.014  1.00 10.00      A   
ATOM   2814  C   GLN   333       8.557 -13.577 -10.124  1.00 10.00      A   
ATOM   2815  O   GLN   333       7.606 -13.064 -10.721  1.00 10.00      A   
ATOM   2816  N   ASN   334       8.504 -13.963  -8.857  1.00 10.00      A   
ATOM   2817  HN  ASN   334       9.301 -14.376  -8.450  1.00 10.00      A   
ATOM   2818  CA  ASN   334       7.315 -13.784  -8.036  1.00 10.00      A   
ATOM   2819  CB  ASN   334       6.651 -15.136  -7.743  1.00 10.00      A   
ATOM   2820  CG  ASN   334       6.063 -15.796  -8.976  1.00 10.00      A   
ATOM   2821  OD1 ASN   334       5.094 -15.310  -9.555  1.00 10.00      A   
ATOM   2822  ND2 ASN   334       6.635 -16.919  -9.378  1.00 10.00      A   
ATOM   2823 HD21 ASN   334       7.398 -17.263  -8.866  1.00 10.00      A   
ATOM   2824 HD22 ASN   334       6.271 -17.361 -10.177  1.00 10.00      A   
ATOM   2825  C   ASN   334       7.707 -13.118  -6.726  1.00 10.00      A   
ATOM   2826  O   ASN   334       8.405 -13.714  -5.906  1.00 10.00      A   
ATOM   2827  N   GLN   335       7.270 -11.887  -6.530  1.00 10.00      A   
ATOM   2828  HN  GLN   335       6.698 -11.462  -7.210  1.00 10.00      A   
ATOM   2829  CA  GLN   335       7.603 -11.154  -5.319  1.00 10.00      A   
ATOM   2830  CB  GLN   335       8.671 -10.096  -5.613  1.00 10.00      A   
ATOM   2831  CG  GLN   335       8.178  -8.931  -6.454  1.00 10.00      A   
ATOM   2832  CD  GLN   335       9.209  -7.830  -6.585  1.00 10.00      A   
ATOM   2833  OE1 GLN   335       9.949  -7.767  -7.571  1.00 10.00      A   
ATOM   2834  NE2 GLN   335       9.262  -6.956  -5.593  1.00 10.00      A   
ATOM   2835 HE21 GLN   335       8.630  -7.071  -4.833  1.00 10.00      A   
ATOM   2836 HE22 GLN   335       9.921  -6.235  -5.643  1.00 10.00      A   
ATOM   2837  C   GLN   335       6.368 -10.499  -4.717  1.00 10.00      A   
ATOM   2838  O   GLN   335       5.333 -10.397  -5.379  1.00 10.00      A   
ATOM   2839  N   ASP   336       6.494 -10.068  -3.460  1.00 10.00      A   
ATOM   2840  HN  ASP   336       7.349 -10.201  -3.002  1.00 10.00      A   
ATOM   2841  CA  ASP   336       5.408  -9.403  -2.734  1.00 10.00      A   
ATOM   2842  CB  ASP   336       5.176  -7.978  -3.261  1.00 10.00      A   
ATOM   2843  CG  ASP   336       6.335  -7.031  -2.997  1.00 10.00      A   
ATOM   2844  OD1 ASP   336       6.205  -6.160  -2.110  1.00 10.00      A   
ATOM   2845  OD2 ASP   336       7.372  -7.140  -3.695  1.00 10.00      A   
ATOM   2846  C   ASP   336       4.119 -10.217  -2.793  1.00 10.00      A   
ATOM   2847  O   ASP   336       3.180  -9.867  -3.510  1.00 10.00      A   
ATOM   2848  N   ALA   337       4.083 -11.312  -2.049  1.00 10.00      A   
ATOM   2849  HN  ALA   337       4.859 -11.540  -1.495  1.00 10.00      A   
ATOM   2850  CA  ALA   337       2.913 -12.177  -2.027  1.00 10.00      A   
ATOM   2851  CB  ALA   337       3.327 -13.635  -2.172  1.00 10.00      A   
ATOM   2852  C   ALA   337       2.099 -11.979  -0.755  1.00 10.00      A   
ATOM   2853  O   ALA   337       2.622 -12.110   0.351  1.00 10.00      A   
ATOM   2854  N   ASP   338       0.823 -11.663  -0.920  1.00 10.00      A   
ATOM   2855  HN  ASP   338       0.469 -11.565  -1.835  1.00 10.00      A   
ATOM   2856  CA  ASP   338      -0.072 -11.455   0.210  1.00 10.00      A   
ATOM   2857  CB  ASP   338      -0.603 -10.020   0.211  1.00 10.00      A   
ATOM   2858  CG  ASP   338      -1.484  -9.730   1.408  1.00 10.00      A   
ATOM   2859  OD1 ASP   338      -1.069 -10.044   2.545  1.00 10.00      A   
ATOM   2860  OD2 ASP   338      -2.589  -9.177   1.223  1.00 10.00      A   
ATOM   2861  C   ASP   338      -1.230 -12.444   0.150  1.00 10.00      A   
ATOM   2862  O   ASP   338      -1.967 -12.486  -0.837  1.00 10.00      A   
ATOM   2863  N   VAL   339      -1.376 -13.247   1.194  1.00 10.00      A   
ATOM   2864  HN  VAL   339      -0.761 -13.155   1.957  1.00 10.00      A   
ATOM   2865  CA  VAL   339      -2.437 -14.245   1.252  1.00 10.00      A   
ATOM   2866  CB  VAL   339      -2.004 -15.491   2.062  1.00 10.00      A   
ATOM   2867  CG1 VAL   339      -3.019 -16.620   1.925  1.00 10.00      A   
ATOM   2868  CG2 VAL   339      -0.626 -15.966   1.627  1.00 10.00      A   
ATOM   2869  C   VAL   339      -3.696 -13.650   1.875  1.00 10.00      A   
ATOM   2870  O   VAL   339      -3.614 -12.782   2.741  1.00 10.00      A   
ATOM   2871  N   SER   340      -4.857 -14.103   1.419  1.00 10.00      A   
ATOM   2872  HN  SER   340      -4.863 -14.779   0.711  1.00 10.00      A   
ATOM   2873  CA  SER   340      -6.120 -13.618   1.952  1.00 10.00      A   
ATOM   2874  CB  SER   340      -7.265 -13.961   0.997  1.00 10.00      A   
ATOM   2875  OG  SER   340      -7.221 -15.329   0.620  1.00 10.00      A   
ATOM   2876  HG  SER   340      -6.570 -15.443  -0.086  1.00 10.00      A   
ATOM   2877  C   SER   340      -6.382 -14.229   3.323  1.00 10.00      A   
ATOM   2878  O   SER   340      -5.916 -15.333   3.611  1.00 10.00      A   
ATOM   2879  N   SER   341      -7.134 -13.515   4.156  1.00 10.00      A   
ATOM   2880  HN  SER   341      -7.459 -12.632   3.869  1.00 10.00      A   
ATOM   2881  CA  SER   341      -7.469 -13.982   5.498  1.00 10.00      A   
ATOM   2882  CB  SER   341      -8.336 -12.937   6.201  1.00 10.00      A   
ATOM   2883  OG  SER   341      -8.051 -11.638   5.708  1.00 10.00      A   
ATOM   2884  HG  SER   341      -7.154 -11.390   5.957  1.00 10.00      A   
ATOM   2885  C   SER   341      -8.202 -15.324   5.454  1.00 10.00      A   
ATOM   2886  O   SER   341      -8.185 -16.085   6.422  1.00 10.00      A   
ATOM   2887  N   ASP   342      -8.838 -15.606   4.323  1.00 10.00      A   
ATOM   2888  HN  ASP   342      -8.813 -14.955   3.593  1.00 10.00      A   
ATOM   2889  CA  ASP   342      -9.573 -16.851   4.140  1.00 10.00      A   
ATOM   2890  CB  ASP   342     -10.556 -16.709   2.975  1.00 10.00      A   
ATOM   2891  CG  ASP   342     -11.729 -17.667   3.062  1.00 10.00      A   
ATOM   2892  OD1 ASP   342     -11.521 -18.855   3.380  1.00 10.00      A   
ATOM   2893  OD2 ASP   342     -12.873 -17.239   2.791  1.00 10.00      A   
ATOM   2894  C   ASP   342      -8.608 -18.002   3.867  1.00 10.00      A   
ATOM   2895  O   ASP   342      -8.807 -19.123   4.333  1.00 10.00      A   
ATOM   2896  N   GLY   343      -7.552 -17.714   3.113  1.00 10.00      A   
ATOM   2897  HN  GLY   343      -7.431 -16.797   2.788  1.00 10.00      A   
ATOM   2898  CA  GLY   343      -6.568 -18.732   2.788  1.00 10.00      A   
ATOM   2899  C   GLY   343      -6.906 -19.486   1.515  1.00 10.00      A   
ATOM   2900  O   GLY   343      -6.357 -20.559   1.255  1.00 10.00      A   
ATOM   2901  N   LYS   344      -7.811 -18.928   0.723  1.00 10.00      A   
ATOM   2902  HN  LYS   344      -8.213 -18.076   0.988  1.00 10.00      A   
ATOM   2903  CA  LYS   344      -8.221 -19.556  -0.528  1.00 10.00      A   
ATOM   2904  CB  LYS   344      -9.649 -19.140  -0.895  1.00 10.00      A   
ATOM   2905  CG  LYS   344     -10.734 -19.753  -0.023  1.00 10.00      A   
ATOM   2906  CD  LYS   344     -12.083 -19.107  -0.299  1.00 10.00      A   
ATOM   2907  CE  LYS   344     -13.184 -19.729   0.545  1.00 10.00      A   
ATOM   2908  NZ  LYS   344     -14.194 -18.723   0.966  1.00 10.00      A   
ATOM   2909  HZ1 LYS   344     -14.988 -19.191   1.446  1.00 10.00      A   
ATOM   2910  HZ2 LYS   344     -14.558 -18.210   0.137  1.00 10.00      A   
ATOM   2911  HZ3 LYS   344     -13.763 -18.033   1.624  1.00 10.00      A   
ATOM   2912  C   LYS   344      -7.272 -19.187  -1.663  1.00 10.00      A   
ATOM   2913  O   LYS   344      -6.806 -20.049  -2.405  1.00 10.00      A   
ATOM   2914  N   PHE   345      -6.984 -17.898  -1.785  1.00 10.00      A   
ATOM   2915  HN  PHE   345      -7.370 -17.261  -1.151  1.00 10.00      A   
ATOM   2916  CA  PHE   345      -6.100 -17.403  -2.832  1.00 10.00      A   
ATOM   2917  CB  PHE   345      -6.916 -16.880  -4.023  1.00 10.00      A   
ATOM   2918  CG  PHE   345      -8.098 -16.029  -3.639  1.00 10.00      A   
ATOM   2919  CD1 PHE   345      -7.946 -14.677  -3.374  1.00 10.00      A   
ATOM   2920  CD2 PHE   345      -9.365 -16.584  -3.547  1.00 10.00      A   
ATOM   2921  CE1 PHE   345      -9.031 -13.896  -3.025  1.00 10.00      A   
ATOM   2922  CE2 PHE   345     -10.455 -15.809  -3.198  1.00 10.00      A   
ATOM   2923  CZ  PHE   345     -10.287 -14.463  -2.937  1.00 10.00      A   
ATOM   2924  C   PHE   345      -5.190 -16.307  -2.293  1.00 10.00      A   
ATOM   2925  O   PHE   345      -5.398 -15.807  -1.185  1.00 10.00      A   
ATOM   2926  N   MET   346      -4.186 -15.939  -3.071  1.00 10.00      A   
ATOM   2927  HN  MET   346      -4.066 -16.381  -3.946  1.00 10.00      A   
ATOM   2928  CA  MET   346      -3.252 -14.898  -2.674  1.00 10.00      A   
ATOM   2929  CB  MET   346      -1.981 -15.508  -2.071  1.00 10.00      A   
ATOM   2930  CG  MET   346      -1.049 -16.158  -3.083  1.00 10.00      A   
ATOM   2931  SD  MET   346       0.586 -16.488  -2.397  1.00 10.00      A   
ATOM   2932  CE  MET   346       1.455 -17.066  -3.852  1.00 10.00      A   
ATOM   2933  C   MET   346      -2.894 -14.021  -3.868  1.00 10.00      A   
ATOM   2934  O   MET   346      -3.028 -14.441  -5.015  1.00 10.00      A   
ATOM   2935  N   VAL   347      -2.452 -12.805  -3.596  1.00 10.00      A   
ATOM   2936  HN  VAL   347      -2.365 -12.524  -2.656  1.00 10.00      A   
ATOM   2937  CA  VAL   347      -2.063 -11.878  -4.652  1.00 10.00      A   
ATOM   2938  CB  VAL   347      -2.828 -10.538  -4.579  1.00 10.00      A   
ATOM   2939  CG1 VAL   347      -4.269 -10.727  -5.022  1.00 10.00      A   
ATOM   2940  CG2 VAL   347      -2.767  -9.946  -3.177  1.00 10.00      A   
ATOM   2941  C   VAL   347      -0.566 -11.622  -4.587  1.00 10.00      A   
ATOM   2942  O   VAL   347      -0.002 -11.474  -3.503  1.00 10.00      A   
ATOM   2943  N   MET   348       0.076 -11.583  -5.739  1.00 10.00      A   
ATOM   2944  HN  MET   348      -0.427 -11.703  -6.580  1.00 10.00      A   
ATOM   2945  CA  MET   348       1.510 -11.362  -5.795  1.00 10.00      A   
ATOM   2946  CB  MET   348       2.246 -12.703  -5.722  1.00 10.00      A   
ATOM   2947  CG  MET   348       1.962 -13.628  -6.894  1.00 10.00      A   
ATOM   2948  SD  MET   348       2.743 -15.242  -6.724  1.00 10.00      A   
ATOM   2949  CE  MET   348       2.109 -16.067  -8.181  1.00 10.00      A   
ATOM   2950  C   MET   348       1.901 -10.634  -7.070  1.00 10.00      A   
ATOM   2951  O   MET   348       1.091 -10.487  -7.984  1.00 10.00      A   
ATOM   2952  N   VAL   349       3.139 -10.173  -7.122  1.00 10.00      A   
ATOM   2953  HN  VAL   349       3.738 -10.310  -6.351  1.00 10.00      A   
ATOM   2954  CA  VAL   349       3.645  -9.476  -8.291  1.00 10.00      A   
ATOM   2955  CB  VAL   349       4.492  -8.246  -7.906  1.00 10.00      A   
ATOM   2956  CG1 VAL   349       4.511  -7.247  -9.047  1.00 10.00      A   
ATOM   2957  CG2 VAL   349       3.959  -7.596  -6.640  1.00 10.00      A   
ATOM   2958  C   VAL   349       4.495 -10.437  -9.111  1.00 10.00      A   
ATOM   2959  O   VAL   349       5.576 -10.847  -8.681  1.00 10.00      A   
ATOM   2960  N   SER   350       4.004 -10.800 -10.283  1.00 10.00      A   
ATOM   2961  HN  SER   350       3.152 -10.418 -10.588  1.00 10.00      A   
ATOM   2962  CA  SER   350       4.706 -11.737 -11.137  1.00 10.00      A   
ATOM   2963  CB  SER   350       3.810 -12.945 -11.417  1.00 10.00      A   
ATOM   2964  OG  SER   350       3.278 -13.478 -10.215  1.00 10.00      A   
ATOM   2965  HG  SER   350       3.993 -13.891  -9.705  1.00 10.00      A   
ATOM   2966  C   SER   350       5.130 -11.098 -12.452  1.00 10.00      A   
ATOM   2967  O   SER   350       4.381 -10.325 -13.052  1.00 10.00      A   
ATOM   2968  N   SER   351       6.338 -11.415 -12.886  1.00 10.00      A   
ATOM   2969  HN  SER   351       6.905 -12.001 -12.338  1.00 10.00      A   
ATOM   2970  CA  SER   351       6.858 -10.906 -14.143  1.00 10.00      A   
ATOM   2971  CB  SER   351       8.363 -10.662 -14.025  1.00 10.00      A   
ATOM   2972  OG  SER   351       8.717 -10.306 -12.699  1.00 10.00      A   
ATOM   2973  HG  SER   351       8.329  -9.454 -12.479  1.00 10.00      A   
ATOM   2974  C   SER   351       6.575 -11.916 -15.251  1.00 10.00      A   
ATOM   2975  O   SER   351       7.488 -12.546 -15.787  1.00 10.00      A   
ATOM   2976  N   ASN   352       5.300 -12.083 -15.575  1.00 10.00      A   
ATOM   2977  HN  ASN   352       4.616 -11.545 -15.121  1.00 10.00      A   
ATOM   2978  CA  ASN   352       4.893 -13.028 -16.603  1.00 10.00      A   
ATOM   2979  CB  ASN   352       3.651 -13.807 -16.156  1.00 10.00      A   
ATOM   2980  CG  ASN   352       3.512 -15.157 -16.842  1.00 10.00      A   
ATOM   2981  OD1 ASN   352       3.921 -15.338 -17.990  1.00 10.00      A   
ATOM   2982  ND2 ASN   352       2.933 -16.117 -16.142  1.00 10.00      A   
ATOM   2983 HD21 ASN   352       2.627 -15.905 -15.232  1.00 10.00      A   
ATOM   2984 HD22 ASN   352       2.835 -17.001 -16.555  1.00 10.00      A   
ATOM   2985  C   ASN   352       4.621 -12.308 -17.917  1.00 10.00      A   
ATOM   2986  O   ASN   352       3.687 -11.509 -18.020  1.00 10.00      A   
ATOM   2987  N   GLY   353       5.446 -12.585 -18.915  1.00 10.00      A   
ATOM   2988  HN  GLY   353       6.183 -13.220 -18.771  1.00 10.00      A   
ATOM   2989  CA  GLY   353       5.277 -11.957 -20.209  1.00 10.00      A   
ATOM   2990  C   GLY   353       6.127 -10.715 -20.353  1.00 10.00      A   
ATOM   2991  O   GLY   353       5.707  -9.728 -20.960  1.00 10.00      A   
ATOM   2992  N   GLY   354       7.320 -10.755 -19.778  1.00 10.00      A   
ATOM   2993  HN  GLY   354       7.593 -11.568 -19.297  1.00 10.00      A   
ATOM   2994  CA  GLY   354       8.223  -9.623 -19.851  1.00 10.00      A   
ATOM   2995  C   GLY   354       7.935  -8.582 -18.787  1.00 10.00      A   
ATOM   2996  O   GLY   354       8.822  -8.202 -18.020  1.00 10.00      A   
ATOM   2997  N   GLN   355       6.696  -8.116 -18.738  1.00 10.00      A   
ATOM   2998  HN  GLN   355       6.030  -8.461 -19.369  1.00 10.00      A   
ATOM   2999  CA  GLN   355       6.297  -7.117 -17.764  1.00 10.00      A   
ATOM   3000  CB  GLN   355       5.154  -6.260 -18.300  1.00 10.00      A   
ATOM   3001  CG  GLN   355       5.543  -5.378 -19.473  1.00 10.00      A   
ATOM   3002  CD  GLN   355       4.487  -4.340 -19.797  1.00 10.00      A   
ATOM   3003  OE1 GLN   355       3.290  -4.569 -19.611  1.00 10.00      A   
ATOM   3004  NE2 GLN   355       4.924  -3.189 -20.282  1.00 10.00      A   
ATOM   3005 HE21 GLN   355       5.892  -3.076 -20.404  1.00 10.00      A   
ATOM   3006 HE22 GLN   355       4.266  -2.496 -20.503  1.00 10.00      A   
ATOM   3007  C   GLN   355       5.902  -7.767 -16.446  1.00 10.00      A   
ATOM   3008  O   GLN   355       5.556  -8.948 -16.403  1.00 10.00      A   
ATOM   3009  N   GLN   356       5.954  -6.989 -15.380  1.00 10.00      A   
ATOM   3010  HN  GLN   356       6.222  -6.051 -15.489  1.00 10.00      A   
ATOM   3011  CA  GLN   356       5.615  -7.472 -14.052  1.00 10.00      A   
ATOM   3012  CB  GLN   356       6.784  -7.187 -13.108  1.00 10.00      A   
ATOM   3013  CG  GLN   356       6.624  -7.723 -11.698  1.00 10.00      A   
ATOM   3014  CD  GLN   356       7.902  -7.579 -10.890  1.00 10.00      A   
ATOM   3015  OE1 GLN   356       9.005  -7.664 -11.432  1.00 10.00      A   
ATOM   3016  NE2 GLN   356       7.768  -7.348  -9.596  1.00 10.00      A   
ATOM   3017 HE21 GLN   356       6.863  -7.277  -9.230  1.00 10.00      A   
ATOM   3018 HE22 GLN   356       8.581  -7.266  -9.049  1.00 10.00      A   
ATOM   3019  C   GLN   356       4.343  -6.791 -13.557  1.00 10.00      A   
ATOM   3020  O   GLN   356       4.318  -5.576 -13.356  1.00 10.00      A   
ATOM   3021  N   HIS   357       3.286  -7.570 -13.376  1.00 10.00      A   
ATOM   3022  HN  HIS   357       3.367  -8.539 -13.538  1.00 10.00      A   
ATOM   3023  CA  HIS   357       2.011  -7.029 -12.921  1.00 10.00      A   
ATOM   3024  CB  HIS   357       0.969  -7.069 -14.046  1.00 10.00      A   
ATOM   3025  CG  HIS   357       1.381  -6.374 -15.308  1.00 10.00      A   
ATOM   3026  ND1 HIS   357       1.578  -5.014 -15.397  1.00 10.00      A   
ATOM   3027  HD1 HIS   357       1.474  -4.363 -14.652  1.00 10.00      A   
ATOM   3028  CD2 HIS   357       1.633  -6.866 -16.543  1.00 10.00      A   
ATOM   3029  CE1 HIS   357       1.935  -4.698 -16.625  1.00 10.00      A   
ATOM   3030  NE2 HIS   357       1.975  -5.807 -17.341  1.00 10.00      A   
ATOM   3031  HE2 HIS   357       2.222  -5.863 -18.293  1.00 10.00      A   
ATOM   3032  C   HIS   357       1.495  -7.821 -11.731  1.00 10.00      A   
ATOM   3033  O   HIS   357       2.067  -8.849 -11.368  1.00 10.00      A   
ATOM   3034  N   ILE   358       0.421  -7.334 -11.123  1.00 10.00      A   
ATOM   3035  HN  ILE   358       0.021  -6.503 -11.450  1.00 10.00      A   
ATOM   3036  CA  ILE   358      -0.180  -8.008  -9.983  1.00 10.00      A   
ATOM   3037  CB  ILE   358      -1.036  -7.045  -9.132  1.00 10.00      A   
ATOM   3038  CG1 ILE   358      -0.262  -5.764  -8.799  1.00 10.00      A   
ATOM   3039  CG2 ILE   358      -1.516  -7.729  -7.860  1.00 10.00      A   
ATOM   3040  CD1 ILE   358       0.956  -5.980  -7.926  1.00 10.00      A   
ATOM   3041  C   ILE   358      -1.055  -9.156 -10.471  1.00 10.00      A   
ATOM   3042  O   ILE   358      -2.023  -8.946 -11.211  1.00 10.00      A   
ATOM   3043  N   ALA   359      -0.709 -10.362 -10.062  1.00 10.00      A   
ATOM   3044  HN  ALA   359       0.057 -10.460  -9.451  1.00 10.00      A   
ATOM   3045  CA  ALA   359      -1.445 -11.542 -10.458  1.00 10.00      A   
ATOM   3046  CB  ALA   359      -0.570 -12.447 -11.311  1.00 10.00      A   
ATOM   3047  C   ALA   359      -1.949 -12.294  -9.237  1.00 10.00      A   
ATOM   3048  O   ALA   359      -1.265 -12.376  -8.213  1.00 10.00      A   
ATOM   3049  N   LYS   360      -3.146 -12.835  -9.349  1.00 10.00      A   
ATOM   3050  HN  LYS   360      -3.638 -12.729 -10.193  1.00 10.00      A   
ATOM   3051  CA  LYS   360      -3.751 -13.588  -8.269  1.00 10.00      A   
ATOM   3052  CB  LYS   360      -5.265 -13.365  -8.254  1.00 10.00      A   
ATOM   3053  CG  LYS   360      -5.980 -14.060  -7.106  1.00 10.00      A   
ATOM   3054  CD  LYS   360      -7.431 -14.355  -7.450  1.00 10.00      A   
ATOM   3055  CE  LYS   360      -7.550 -15.484  -8.462  1.00 10.00      A   
ATOM   3056  NZ  LYS   360      -8.964 -15.895  -8.676  1.00 10.00      A   
ATOM   3057  HZ1 LYS   360      -9.512 -15.110  -9.078  1.00 10.00      A   
ATOM   3058  HZ2 LYS   360      -9.394 -16.173  -7.771  1.00 10.00      A   
ATOM   3059  HZ3 LYS   360      -9.008 -16.706  -9.330  1.00 10.00      A   
ATOM   3060  C   LYS   360      -3.458 -15.070  -8.444  1.00 10.00      A   
ATOM   3061  O   LYS   360      -3.647 -15.622  -9.528  1.00 10.00      A   
ATOM   3062  N   GLN   361      -2.992 -15.704  -7.384  1.00 10.00      A   
ATOM   3063  HN  GLN   361      -2.862 -15.206  -6.545  1.00 10.00      A   
ATOM   3064  CA  GLN   361      -2.685 -17.121  -7.420  1.00 10.00      A   
ATOM   3065  CB  GLN   361      -1.221 -17.382  -7.063  1.00 10.00      A   
ATOM   3066  CG  GLN   361      -0.668 -18.666  -7.664  1.00 10.00      A   
ATOM   3067  CD  GLN   361       0.130 -19.487  -6.674  1.00 10.00      A   
ATOM   3068  OE1 GLN   361      -0.142 -19.473  -5.476  1.00 10.00      A   
ATOM   3069  NE2 GLN   361       1.120 -20.214  -7.169  1.00 10.00      A   
ATOM   3070 HE21 GLN   361       1.281 -20.181  -8.136  1.00 10.00      A   
ATOM   3071 HE22 GLN   361       1.649 -20.764  -6.550  1.00 10.00      A   
ATOM   3072  C   GLN   361      -3.601 -17.882  -6.473  1.00 10.00      A   
ATOM   3073  O   GLN   361      -3.669 -17.582  -5.280  1.00 10.00      A   
ATOM   3074  N   ASP   362      -4.322 -18.841  -7.020  1.00 10.00      A   
ATOM   3075  HN  ASP   362      -4.231 -19.012  -7.985  1.00 10.00      A   
ATOM   3076  CA  ASP   362      -5.240 -19.661  -6.243  1.00 10.00      A   
ATOM   3077  CB  ASP   362      -6.375 -20.159  -7.149  1.00 10.00      A   
ATOM   3078  CG  ASP   362      -6.895 -21.527  -6.774  1.00 10.00      A   
ATOM   3079  OD1 ASP   362      -7.543 -21.653  -5.718  1.00 10.00      A   
ATOM   3080  OD2 ASP   362      -6.660 -22.482  -7.542  1.00 10.00      A   
ATOM   3081  C   ASP   362      -4.484 -20.822  -5.596  1.00 10.00      A   
ATOM   3082  O   ASP   362      -3.560 -21.377  -6.193  1.00 10.00      A   
ATOM   3083  N   LEU   363      -4.869 -21.184  -4.377  1.00 10.00      A   
ATOM   3084  HN  LEU   363      -5.624 -20.721  -3.953  1.00 10.00      A   
ATOM   3085  CA  LEU   363      -4.197 -22.258  -3.654  1.00 10.00      A   
ATOM   3086  CB  LEU   363      -3.973 -21.855  -2.194  1.00 10.00      A   
ATOM   3087  CG  LEU   363      -3.140 -20.591  -1.957  1.00 10.00      A   
ATOM   3088  CD1 LEU   363      -3.175 -20.197  -0.489  1.00 10.00      A   
ATOM   3089  CD2 LEU   363      -1.704 -20.794  -2.421  1.00 10.00      A   
ATOM   3090  C   LEU   363      -4.959 -23.582  -3.727  1.00 10.00      A   
ATOM   3091  O   LEU   363      -4.470 -24.610  -3.258  1.00 10.00      A   
ATOM   3092  N   ALA   364      -6.151 -23.566  -4.308  1.00 10.00      A   
ATOM   3093  HN  ALA   364      -6.508 -22.717  -4.667  1.00 10.00      A   
ATOM   3094  CA  ALA   364      -6.949 -24.784  -4.421  1.00 10.00      A   
ATOM   3095  CB  ALA   364      -8.433 -24.458  -4.480  1.00 10.00      A   
ATOM   3096  C   ALA   364      -6.528 -25.614  -5.630  1.00 10.00      A   
ATOM   3097  O   ALA   364      -6.228 -26.801  -5.510  1.00 10.00      A   
ATOM   3098  N   THR   365      -6.491 -24.981  -6.788  1.00 10.00      A   
ATOM   3099  HN  THR   365      -6.716 -24.021  -6.818  1.00 10.00      A   
ATOM   3100  CA  THR   365      -6.116 -25.659  -8.020  1.00 10.00      A   
ATOM   3101  CB  THR   365      -7.220 -25.533  -9.088  1.00 10.00      A   
ATOM   3102  OG1 THR   365      -7.992 -24.342  -8.850  1.00 10.00      A   
ATOM   3103  HG1 THR   365      -7.440 -23.684  -8.384  1.00 10.00      A   
ATOM   3104  CG2 THR   365      -8.136 -26.748  -9.063  1.00 10.00      A   
ATOM   3105  C   THR   365      -4.808 -25.107  -8.577  1.00 10.00      A   
ATOM   3106  O   THR   365      -4.253 -25.645  -9.534  1.00 10.00      A   
ATOM   3107  N   GLY   366      -4.332 -24.020  -7.984  1.00 10.00      A   
ATOM   3108  HN  GLY   366      -4.835 -23.614  -7.245  1.00 10.00      A   
ATOM   3109  CA  GLY   366      -3.096 -23.415  -8.429  1.00 10.00      A   
ATOM   3110  C   GLY   366      -3.287 -22.598  -9.690  1.00 10.00      A   
ATOM   3111  O   GLY   366      -2.452 -22.633 -10.593  1.00 10.00      A   
ATOM   3112  N   GLY   367      -4.399 -21.877  -9.759  1.00 10.00      A   
ATOM   3113  HN  GLY   367      -5.035 -21.904  -9.013  1.00 10.00      A   
ATOM   3114  CA  GLY   367      -4.678 -21.056 -10.918  1.00 10.00      A   
ATOM   3115  C   GLY   367      -4.081 -19.672 -10.786  1.00 10.00      A   
ATOM   3116  O   GLY   367      -4.176 -19.055  -9.729  1.00 10.00      A   
ATOM   3117  N   VAL   368      -3.459 -19.185 -11.848  1.00 10.00      A   
ATOM   3118  HN  VAL   368      -3.422 -19.719 -12.672  1.00 10.00      A   
ATOM   3119  CA  VAL   368      -2.847 -17.865 -11.831  1.00 10.00      A   
ATOM   3120  CB  VAL   368      -1.354 -17.921 -12.214  1.00 10.00      A   
ATOM   3121  CG1 VAL   368      -0.697 -16.567 -11.993  1.00 10.00      A   
ATOM   3122  CG2 VAL   368      -0.639 -19.002 -11.418  1.00 10.00      A   
ATOM   3123  C   VAL   368      -3.581 -16.942 -12.795  1.00 10.00      A   
ATOM   3124  O   VAL   368      -3.738 -17.263 -13.976  1.00 10.00      A   
ATOM   3125  N   GLN   369      -4.035 -15.804 -12.294  1.00 10.00      A   
ATOM   3126  HN  GLN   369      -3.878 -15.597 -11.344  1.00 10.00      A   
ATOM   3127  CA  GLN   369      -4.759 -14.854 -13.117  1.00 10.00      A   
ATOM   3128  CB  GLN   369      -6.247 -14.879 -12.766  1.00 10.00      A   
ATOM   3129  CG  GLN   369      -7.114 -14.090 -13.729  1.00 10.00      A   
ATOM   3130  CD  GLN   369      -7.065 -14.655 -15.131  1.00 10.00      A   
ATOM   3131  OE1 GLN   369      -7.058 -15.871 -15.327  1.00 10.00      A   
ATOM   3132  NE2 GLN   369      -7.010 -13.777 -16.116  1.00 10.00      A   
ATOM   3133 HE21 GLN   369      -7.003 -12.823 -15.887  1.00 10.00      A   
ATOM   3134 HE22 GLN   369      -6.976 -14.114 -17.037  1.00 10.00      A   
ATOM   3135  C   GLN   369      -4.215 -13.440 -12.949  1.00 10.00      A   
ATOM   3136  O   GLN   369      -4.250 -12.882 -11.853  1.00 10.00      A   
ATOM   3137  N   VAL   370      -3.706 -12.874 -14.035  1.00 10.00      A   
ATOM   3138  HN  VAL   370      -3.686 -13.383 -14.874  1.00 10.00      A   
ATOM   3139  CA  VAL   370      -3.182 -11.513 -14.015  1.00 10.00      A   
ATOM   3140  CB  VAL   370      -2.273 -11.237 -15.235  1.00 10.00      A   
ATOM   3141  CG1 VAL   370      -1.656  -9.847 -15.152  1.00 10.00      A   
ATOM   3142  CG2 VAL   370      -1.187 -12.297 -15.347  1.00 10.00      A   
ATOM   3143  C   VAL   370      -4.353 -10.535 -14.028  1.00 10.00      A   
ATOM   3144  O   VAL   370      -5.205 -10.595 -14.915  1.00 10.00      A   
ATOM   3145  N   LEU   371      -4.403  -9.652 -13.042  1.00 10.00      A   
ATOM   3146  HN  LEU   371      -3.688  -9.640 -12.367  1.00 10.00      A   
ATOM   3147  CA  LEU   371      -5.492  -8.692 -12.947  1.00 10.00      A   
ATOM   3148  CB  LEU   371      -6.083  -8.695 -11.537  1.00 10.00      A   
ATOM   3149  CG  LEU   371      -6.590 -10.045 -11.023  1.00 10.00      A   
ATOM   3150  CD1 LEU   371      -7.016  -9.930  -9.570  1.00 10.00      A   
ATOM   3151  CD2 LEU   371      -7.743 -10.550 -11.880  1.00 10.00      A   
ATOM   3152  C   LEU   371      -5.041  -7.288 -13.324  1.00 10.00      A   
ATOM   3153  O   LEU   371      -5.592  -6.672 -14.236  1.00 10.00      A   
ATOM   3154  N   SER   372      -4.044  -6.782 -12.619  1.00 10.00      A   
ATOM   3155  HN  SER   372      -3.640  -7.319 -11.905  1.00 10.00      A   
ATOM   3156  CA  SER   372      -3.530  -5.449 -12.878  1.00 10.00      A   
ATOM   3157  CB  SER   372      -2.667  -4.993 -11.709  1.00 10.00      A   
ATOM   3158  OG  SER   372      -3.381  -5.122 -10.489  1.00 10.00      A   
ATOM   3159  HG  SER   372      -3.579  -4.244 -10.146  1.00 10.00      A   
ATOM   3160  C   SER   372      -2.746  -5.395 -14.185  1.00 10.00      A   
ATOM   3161  O   SER   372      -2.038  -6.341 -14.536  1.00 10.00      A   
ATOM   3162  N   SER   373      -2.879  -4.288 -14.901  1.00 10.00      A   
ATOM   3163  HN  SER   373      -3.467  -3.573 -14.575  1.00 10.00      A   
ATOM   3164  CA  SER   373      -2.198  -4.112 -16.173  1.00 10.00      A   
ATOM   3165  CB  SER   373      -3.169  -4.451 -17.306  1.00 10.00      A   
ATOM   3166  OG  SER   373      -4.502  -4.112 -16.944  1.00 10.00      A   
ATOM   3167  HG  SER   373      -4.685  -3.201 -17.209  1.00 10.00      A   
ATOM   3168  C   SER   373      -1.684  -2.679 -16.324  1.00 10.00      A   
ATOM   3169  O   SER   373      -1.723  -2.098 -17.414  1.00 10.00      A   
ATOM   3170  N   THR   374      -1.187  -2.119 -15.233  1.00 10.00      A   
ATOM   3171  HN  THR   374      -1.143  -2.635 -14.401  1.00 10.00      A   
ATOM   3172  CA  THR   374      -0.683  -0.758 -15.246  1.00 10.00      A   
ATOM   3173  CB  THR   374      -1.028  -0.029 -13.934  1.00 10.00      A   
ATOM   3174  OG1 THR   374      -1.833  -0.888 -13.112  1.00 10.00      A   
ATOM   3175  HG1 THR   374      -1.259  -1.575 -12.715  1.00 10.00      A   
ATOM   3176  CG2 THR   374      -1.800   1.250 -14.226  1.00 10.00      A   
ATOM   3177  C   THR   374       0.827  -0.729 -15.472  1.00 10.00      A   
ATOM   3178  O   THR   374       1.446  -1.758 -15.746  1.00 10.00      A   
ATOM   3179  N   PHE   375       1.408   0.455 -15.371  1.00 10.00      A   
ATOM   3180  HN  PHE   375       0.862   1.240 -15.163  1.00 10.00      A   
ATOM   3181  CA  PHE   375       2.837   0.624 -15.558  1.00 10.00      A   
ATOM   3182  CB  PHE   375       3.150   2.026 -16.086  1.00 10.00      A   
ATOM   3183  CG  PHE   375       2.867   2.205 -17.551  1.00 10.00      A   
ATOM   3184  CD1 PHE   375       1.570   2.386 -18.004  1.00 10.00      A   
ATOM   3185  CD2 PHE   375       3.899   2.196 -18.475  1.00 10.00      A   
ATOM   3186  CE1 PHE   375       1.305   2.553 -19.350  1.00 10.00      A   
ATOM   3187  CE2 PHE   375       3.643   2.363 -19.823  1.00 10.00      A   
ATOM   3188  CZ  PHE   375       2.344   2.541 -20.261  1.00 10.00      A   
ATOM   3189  C   PHE   375       3.584   0.372 -14.255  1.00 10.00      A   
ATOM   3190  O   PHE   375       3.510   1.177 -13.325  1.00 10.00      A   
ATOM   3191  N   LEU   376       4.271  -0.767 -14.194  1.00 10.00      A   
ATOM   3192  HN  LEU   376       4.243  -1.375 -14.963  1.00 10.00      A   
ATOM   3193  CA  LEU   376       5.059  -1.153 -13.025  1.00 10.00      A   
ATOM   3194  CB  LEU   376       6.208  -0.166 -12.781  1.00 10.00      A   
ATOM   3195  CG  LEU   376       7.193   0.024 -13.938  1.00 10.00      A   
ATOM   3196  CD1 LEU   376       8.054   1.256 -13.712  1.00 10.00      A   
ATOM   3197  CD2 LEU   376       8.062  -1.210 -14.105  1.00 10.00      A   
ATOM   3198  C   LEU   376       4.206  -1.319 -11.768  1.00 10.00      A   
ATOM   3199  O   LEU   376       4.265  -0.501 -10.849  1.00 10.00      A   
ATOM   3200  N   ASP   377       3.399  -2.372 -11.745  1.00 10.00      A   
ATOM   3201  HN  ASP   377       3.371  -2.969 -12.521  1.00 10.00      A   
ATOM   3202  CA  ASP   377       2.549  -2.667 -10.594  1.00 10.00      A   
ATOM   3203  CB  ASP   377       1.429  -3.642 -10.981  1.00 10.00      A   
ATOM   3204  CG  ASP   377       0.693  -3.266 -12.252  1.00 10.00      A   
ATOM   3205  OD1 ASP   377      -0.448  -2.769 -12.163  1.00 10.00      A   
ATOM   3206  OD2 ASP   377       1.243  -3.487 -13.349  1.00 10.00      A   
ATOM   3207  C   ASP   377       3.408  -3.319  -9.519  1.00 10.00      A   
ATOM   3208  O   ASP   377       4.095  -4.301  -9.797  1.00 10.00      A   
ATOM   3209  N   GLU   378       3.393  -2.776  -8.305  1.00 10.00      A   
ATOM   3210  HN  GLU   378       2.832  -1.985  -8.133  1.00 10.00      A   
ATOM   3211  CA  GLU   378       4.201  -3.333  -7.221  1.00 10.00      A   
ATOM   3212  CB  GLU   378       5.544  -2.596  -7.108  1.00 10.00      A   
ATOM   3213  CG  GLU   378       6.427  -2.696  -8.343  1.00 10.00      A   
ATOM   3214  CD  GLU   378       7.816  -3.216  -8.037  1.00 10.00      A   
ATOM   3215  OE1 GLU   378       7.937  -4.329  -7.485  1.00 10.00      A   
ATOM   3216  OE2 GLU   378       8.803  -2.526  -8.363  1.00 10.00      A   
ATOM   3217  C   GLU   378       3.478  -3.284  -5.876  1.00 10.00      A   
ATOM   3218  O   GLU   378       2.649  -2.400  -5.637  1.00 10.00      A   
ATOM   3219  N   THR   379       3.817  -4.247  -5.017  1.00 10.00      A   
ATOM   3220  HN  THR   379       4.484  -4.908  -5.304  1.00 10.00      A   
ATOM   3221  CA  THR   379       3.264  -4.368  -3.663  1.00 10.00      A   
ATOM   3222  CB  THR   379       3.823  -3.286  -2.715  1.00 10.00      A   
ATOM   3223  OG1 THR   379       5.216  -3.072  -2.998  1.00 10.00      A   
ATOM   3224  HG1 THR   379       5.691  -3.911  -2.901  1.00 10.00      A   
ATOM   3225  CG2 THR   379       3.677  -3.725  -1.265  1.00 10.00      A   
ATOM   3226  C   THR   379       1.730  -4.385  -3.605  1.00 10.00      A   
ATOM   3227  O   THR   379       1.090  -3.336  -3.520  1.00 10.00      A   
ATOM   3228  N   PRO   380       1.123  -5.580  -3.655  1.00 10.00      A   
ATOM   3229  CA  PRO   380      -0.322  -5.742  -3.590  1.00 10.00      A   
ATOM   3230  CB  PRO   380      -0.536  -6.916  -4.542  1.00 10.00      A   
ATOM   3231  CG  PRO   380       0.710  -7.746  -4.429  1.00 10.00      A   
ATOM   3232  CD  PRO   380       1.789  -6.877  -3.819  1.00 10.00      A   
ATOM   3233  C   PRO   380      -0.806  -6.127  -2.186  1.00 10.00      A   
ATOM   3234  O   PRO   380      -0.107  -6.804  -1.435  1.00 10.00      A   
ATOM   3235  N   SER   381      -1.994  -5.669  -1.831  1.00 10.00      A   
ATOM   3236  HN  SER   381      -2.483  -5.083  -2.452  1.00 10.00      A   
ATOM   3237  CA  SER   381      -2.590  -5.984  -0.540  1.00 10.00      A   
ATOM   3238  CB  SER   381      -2.552  -4.758   0.376  1.00 10.00      A   
ATOM   3239  OG  SER   381      -1.321  -4.070   0.239  1.00 10.00      A   
ATOM   3240  HG  SER   381      -0.709  -4.615  -0.267  1.00 10.00      A   
ATOM   3241  C   SER   381      -4.030  -6.450  -0.745  1.00 10.00      A   
ATOM   3242  O   SER   381      -4.801  -5.801  -1.457  1.00 10.00      A   
ATOM   3243  N   LEU   382      -4.388  -7.576  -0.141  1.00 10.00      A   
ATOM   3244  HN  LEU   382      -3.730  -8.057   0.421  1.00 10.00      A   
ATOM   3245  CA  LEU   382      -5.730  -8.119  -0.283  1.00 10.00      A   
ATOM   3246  CB  LEU   382      -5.675  -9.641  -0.447  1.00 10.00      A   
ATOM   3247  CG  LEU   382      -6.196 -10.200  -1.773  1.00 10.00      A   
ATOM   3248  CD1 LEU   382      -6.025 -11.710  -1.817  1.00 10.00      A   
ATOM   3249  CD2 LEU   382      -7.652  -9.819  -1.988  1.00 10.00      A   
ATOM   3250  C   LEU   382      -6.623  -7.761   0.898  1.00 10.00      A   
ATOM   3251  O   LEU   382      -6.200  -7.815   2.055  1.00 10.00      A   
ATOM   3252  N   ALA   383      -7.864  -7.391   0.595  1.00 10.00      A   
ATOM   3253  HN  ALA   383      -8.129  -7.346  -0.348  1.00 10.00      A   
ATOM   3254  CA  ALA   383      -8.838  -7.050   1.623  1.00 10.00      A   
ATOM   3255  CB  ALA   383     -10.021  -6.320   0.999  1.00 10.00      A   
ATOM   3256  C   ALA   383      -9.305  -8.327   2.318  1.00 10.00      A   
ATOM   3257  O   ALA   383      -9.260  -9.402   1.721  1.00 10.00      A   
ATOM   3258  N   PRO   384      -9.760  -8.234   3.580  1.00 10.00      A   
ATOM   3259  CA  PRO   384     -10.222  -9.398   4.357  1.00 10.00      A   
ATOM   3260  CB  PRO   384     -10.758  -8.786   5.659  1.00 10.00      A   
ATOM   3261  CG  PRO   384     -10.901  -7.327   5.379  1.00 10.00      A   
ATOM   3262  CD  PRO   384      -9.848  -6.994   4.365  1.00 10.00      A   
ATOM   3263  C   PRO   384     -11.321 -10.197   3.651  1.00 10.00      A   
ATOM   3264  O   PRO   384     -11.376 -11.422   3.760  1.00 10.00      A   
ATOM   3265  N   ASN   385     -12.193  -9.502   2.926  1.00 10.00      A   
ATOM   3266  HN  ASN   385     -12.104  -8.528   2.874  1.00 10.00      A   
ATOM   3267  CA  ASN   385     -13.283 -10.162   2.207  1.00 10.00      A   
ATOM   3268  CB  ASN   385     -14.542  -9.283   2.139  1.00 10.00      A   
ATOM   3269  CG  ASN   385     -14.295  -7.896   1.576  1.00 10.00      A   
ATOM   3270  OD1 ASN   385     -13.296  -7.651   0.898  1.00 10.00      A   
ATOM   3271  ND2 ASN   385     -15.208  -6.976   1.848  1.00 10.00      A   
ATOM   3272 HD21 ASN   385     -15.987  -7.241   2.400  1.00 10.00      A   
ATOM   3273 HD22 ASN   385     -15.084  -6.072   1.489  1.00 10.00      A   
ATOM   3274  C   ASN   385     -12.846 -10.608   0.814  1.00 10.00      A   
ATOM   3275  O   ASN   385     -13.592 -11.283   0.102  1.00 10.00      A   
ATOM   3276  N   GLY   386     -11.628 -10.225   0.442  1.00 10.00      A   
ATOM   3277  HN  GLY   386     -11.083  -9.704   1.068  1.00 10.00      A   
ATOM   3278  CA  GLY   386     -11.076 -10.586  -0.850  1.00 10.00      A   
ATOM   3279  C   GLY   386     -11.864 -10.043  -2.025  1.00 10.00      A   
ATOM   3280  O   GLY   386     -12.066 -10.748  -3.012  1.00 10.00      A   
ATOM   3281  N   THR   387     -12.312  -8.796  -1.935  1.00 10.00      A   
ATOM   3282  HN  THR   387     -12.138  -8.278  -1.122  1.00 10.00      A   
ATOM   3283  CA  THR   387     -13.079  -8.193  -3.020  1.00 10.00      A   
ATOM   3284  CB  THR   387     -14.316  -7.448  -2.489  1.00 10.00      A   
ATOM   3285  OG1 THR   387     -13.924  -6.562  -1.430  1.00 10.00      A   
ATOM   3286  HG1 THR   387     -13.943  -7.037  -0.588  1.00 10.00      A   
ATOM   3287  CG2 THR   387     -15.353  -8.434  -1.973  1.00 10.00      A   
ATOM   3288  C   THR   387     -12.230  -7.225  -3.845  1.00 10.00      A   
ATOM   3289  O   THR   387     -12.359  -7.150  -5.069  1.00 10.00      A   
ATOM   3290  N   MET   388     -11.357  -6.493  -3.172  1.00 10.00      A   
ATOM   3291  HN  MET   388     -11.274  -6.615  -2.207  1.00 10.00      A   
ATOM   3292  CA  MET   388     -10.510  -5.520  -3.839  1.00 10.00      A   
ATOM   3293  CB  MET   388     -10.936  -4.101  -3.451  1.00 10.00      A   
ATOM   3294  CG  MET   388     -12.298  -3.685  -3.980  1.00 10.00      A   
ATOM   3295  SD  MET   388     -13.001  -2.296  -3.067  1.00 10.00      A   
ATOM   3296  CE  MET   388     -13.405  -3.080  -1.506  1.00 10.00      A   
ATOM   3297  C   MET   388      -9.047  -5.722  -3.484  1.00 10.00      A   
ATOM   3298  O   MET   388      -8.719  -6.131  -2.367  1.00 10.00      A   
ATOM   3299  N   VAL   389      -8.179  -5.451  -4.449  1.00 10.00      A   
ATOM   3300  HN  VAL   389      -8.518  -5.170  -5.329  1.00 10.00      A   
ATOM   3301  CA  VAL   389      -6.742  -5.566  -4.261  1.00 10.00      A   
ATOM   3302  CB  VAL   389      -6.120  -6.576  -5.252  1.00 10.00      A   
ATOM   3303  CG1 VAL   389      -4.641  -6.785  -4.959  1.00 10.00      A   
ATOM   3304  CG2 VAL   389      -6.872  -7.900  -5.222  1.00 10.00      A   
ATOM   3305  C   VAL   389      -6.102  -4.201  -4.486  1.00 10.00      A   
ATOM   3306  O   VAL   389      -6.178  -3.645  -5.586  1.00 10.00      A   
ATOM   3307  N   ILE   390      -5.500  -3.654  -3.442  1.00 10.00      A   
ATOM   3308  HN  ILE   390      -5.472  -4.145  -2.590  1.00 10.00      A   
ATOM   3309  CA  ILE   390      -4.850  -2.355  -3.534  1.00 10.00      A   
ATOM   3310  CB  ILE   390      -5.101  -1.500  -2.268  1.00 10.00      A   
ATOM   3311  CG1 ILE   390      -4.411  -0.137  -2.376  1.00 10.00      A   
ATOM   3312  CG2 ILE   390      -4.666  -2.238  -1.009  1.00 10.00      A   
ATOM   3313  CD1 ILE   390      -4.710   0.799  -1.225  1.00 10.00      A   
ATOM   3314  C   ILE   390      -3.351  -2.543  -3.767  1.00 10.00      A   
ATOM   3315  O   ILE   390      -2.750  -3.472  -3.228  1.00 10.00      A   
ATOM   3316  N   TYR   391      -2.759  -1.690  -4.592  1.00 10.00      A   
ATOM   3317  HN  TYR   391      -3.289  -0.979  -5.015  1.00 10.00      A   
ATOM   3318  CA  TYR   391      -1.335  -1.784  -4.888  1.00 10.00      A   
ATOM   3319  CB  TYR   391      -1.087  -2.830  -5.985  1.00 10.00      A   
ATOM   3320  CG  TYR   391      -1.723  -2.489  -7.316  1.00 10.00      A   
ATOM   3321  CD1 TYR   391      -0.993  -1.857  -8.315  1.00 10.00      A   
ATOM   3322  CD2 TYR   391      -3.053  -2.793  -7.571  1.00 10.00      A   
ATOM   3323  CE1 TYR   391      -1.570  -1.536  -9.525  1.00 10.00      A   
ATOM   3324  CE2 TYR   391      -3.637  -2.479  -8.780  1.00 10.00      A   
ATOM   3325  CZ  TYR   391      -2.893  -1.849  -9.753  1.00 10.00      A   
ATOM   3326  OH  TYR   391      -3.473  -1.530 -10.959  1.00 10.00      A   
ATOM   3327  HH  TYR   391      -2.784  -1.462 -11.636  1.00 10.00      A   
ATOM   3328  C   TYR   391      -0.785  -0.434  -5.330  1.00 10.00      A   
ATOM   3329  O   TYR   391      -1.547   0.504  -5.593  1.00 10.00      A   
ATOM   3330  N   SER   392       0.534  -0.342  -5.413  1.00 10.00      A   
ATOM   3331  HN  SER   392       1.082  -1.123  -5.183  1.00 10.00      A   
ATOM   3332  CA  SER   392       1.193   0.882  -5.841  1.00 10.00      A   
ATOM   3333  CB  SER   392       2.417   1.163  -4.961  1.00 10.00      A   
ATOM   3334  OG  SER   392       2.894  -0.024  -4.343  1.00 10.00      A   
ATOM   3335  HG  SER   392       2.873  -0.753  -4.982  1.00 10.00      A   
ATOM   3336  C   SER   392       1.599   0.771  -7.309  1.00 10.00      A   
ATOM   3337  O   SER   392       1.937  -0.313  -7.785  1.00 10.00      A   
ATOM   3338  N   SER   393       1.548   1.885  -8.024  1.00 10.00      A   
ATOM   3339  HN  SER   393       1.268   2.723  -7.592  1.00 10.00      A   
ATOM   3340  CA  SER   393       1.914   1.903  -9.432  1.00 10.00      A   
ATOM   3341  CB  SER   393       0.664   1.789 -10.311  1.00 10.00      A   
ATOM   3342  OG  SER   393      -0.452   2.423  -9.703  1.00 10.00      A   
ATOM   3343  HG  SER   393      -0.227   2.665  -8.797  1.00 10.00      A   
ATOM   3344  C   SER   393       2.693   3.170  -9.760  1.00 10.00      A   
ATOM   3345  O   SER   393       2.447   4.225  -9.168  1.00 10.00      A   
ATOM   3346  N   SER   394       3.630   3.064 -10.689  1.00 10.00      A   
ATOM   3347  HN  SER   394       3.776   2.198 -11.130  1.00 10.00      A   
ATOM   3348  CA  SER   394       4.447   4.202 -11.082  1.00 10.00      A   
ATOM   3349  CB  SER   394       5.663   3.730 -11.879  1.00 10.00      A   
ATOM   3350  OG  SER   394       6.429   2.803 -11.130  1.00 10.00      A   
ATOM   3351  HG  SER   394       5.966   2.588 -10.314  1.00 10.00      A   
ATOM   3352  C   SER   394       3.650   5.226 -11.888  1.00 10.00      A   
ATOM   3353  O   SER   394       2.806   4.871 -12.713  1.00 10.00      A   
ATOM   3354  N   GLN   395       3.922   6.496 -11.628  1.00 10.00      A   
ATOM   3355  HN  GLN   395       4.601   6.706 -10.944  1.00 10.00      A   
ATOM   3356  CA  GLN   395       3.266   7.593 -12.318  1.00 10.00      A   
ATOM   3357  CB  GLN   395       2.065   8.101 -11.511  1.00 10.00      A   
ATOM   3358  CG  GLN   395       1.266   9.211 -12.182  1.00 10.00      A   
ATOM   3359  CD  GLN   395       0.743   8.824 -13.554  1.00 10.00      A   
ATOM   3360  OE1 GLN   395      -0.325   8.224 -13.677  1.00 10.00      A   
ATOM   3361  NE2 GLN   395       1.475   9.190 -14.595  1.00 10.00      A   
ATOM   3362 HE21 GLN   395       2.302   9.689 -14.429  1.00 10.00      A   
ATOM   3363 HE22 GLN   395       1.162   8.943 -15.494  1.00 10.00      A   
ATOM   3364  C   GLN   395       4.275   8.713 -12.537  1.00 10.00      A   
ATOM   3365  O   GLN   395       4.395   9.633 -11.723  1.00 10.00      A   
ATOM   3366  N   GLY   396       5.014   8.620 -13.630  1.00 10.00      A   
ATOM   3367  HN  GLY   396       4.880   7.862 -14.237  1.00 10.00      A   
ATOM   3368  CA  GLY   396       6.016   9.617 -13.934  1.00 10.00      A   
ATOM   3369  C   GLY   396       7.199   9.522 -12.992  1.00 10.00      A   
ATOM   3370  O   GLY   396       7.855   8.482 -12.911  1.00 10.00      A   
ATOM   3371  N   MET   397       7.460  10.600 -12.269  1.00 10.00      A   
ATOM   3372  HN  MET   397       6.894  11.393 -12.375  1.00 10.00      A   
ATOM   3373  CA  MET   397       8.572  10.638 -11.326  1.00 10.00      A   
ATOM   3374  CB  MET   397       9.132  12.058 -11.217  1.00 10.00      A   
ATOM   3375  CG  MET   397      10.118  12.434 -12.310  1.00 10.00      A   
ATOM   3376  SD  MET   397      11.697  11.576 -12.153  1.00 10.00      A   
ATOM   3377  CE  MET   397      12.254  12.180 -10.561  1.00 10.00      A   
ATOM   3378  C   MET   397       8.142  10.151  -9.948  1.00 10.00      A   
ATOM   3379  O   MET   397       8.962  10.034  -9.039  1.00 10.00      A   
ATOM   3380  N   GLY   398       6.854   9.872  -9.799  1.00 10.00      A   
ATOM   3381  HN  GLY   398       6.248   9.965 -10.564  1.00 10.00      A   
ATOM   3382  CA  GLY   398       6.341   9.412  -8.526  1.00 10.00      A   
ATOM   3383  C   GLY   398       5.522   8.146  -8.657  1.00 10.00      A   
ATOM   3384  O   GLY   398       5.554   7.482  -9.693  1.00 10.00      A   
ATOM   3385  N   SER   399       4.784   7.821  -7.608  1.00 10.00      A   
ATOM   3386  HN  SER   399       4.799   8.398  -6.819  1.00 10.00      A   
ATOM   3387  CA  SER   399       3.949   6.631  -7.589  1.00 10.00      A   
ATOM   3388  CB  SER   399       4.622   5.541  -6.752  1.00 10.00      A   
ATOM   3389  OG  SER   399       6.025   5.526  -6.972  1.00 10.00      A   
ATOM   3390  HG  SER   399       6.286   4.653  -7.290  1.00 10.00      A   
ATOM   3391  C   SER   399       2.582   6.966  -7.006  1.00 10.00      A   
ATOM   3392  O   SER   399       2.465   7.848  -6.154  1.00 10.00      A   
ATOM   3393  N   VAL   400       1.556   6.273  -7.477  1.00 10.00      A   
ATOM   3394  HN  VAL   400       1.718   5.583  -8.160  1.00 10.00      A   
ATOM   3395  CA  VAL   400       0.194   6.494  -7.001  1.00 10.00      A   
ATOM   3396  CB  VAL   400      -0.667   7.260  -8.029  1.00 10.00      A   
ATOM   3397  CG1 VAL   400      -0.267   8.727  -8.084  1.00 10.00      A   
ATOM   3398  CG2 VAL   400      -0.561   6.621  -9.405  1.00 10.00      A   
ATOM   3399  C   VAL   400      -0.479   5.168  -6.670  1.00 10.00      A   
ATOM   3400  O   VAL   400      -0.012   4.102  -7.087  1.00 10.00      A   
ATOM   3401  N   LEU   401      -1.572   5.237  -5.925  1.00 10.00      A   
ATOM   3402  HN  LEU   401      -1.903   6.116  -5.634  1.00 10.00      A   
ATOM   3403  CA  LEU   401      -2.306   4.044  -5.538  1.00 10.00      A   
ATOM   3404  CB  LEU   401      -2.994   4.250  -4.189  1.00 10.00      A   
ATOM   3405  CG  LEU   401      -2.121   4.068  -2.949  1.00 10.00      A   
ATOM   3406  CD1 LEU   401      -2.904   4.415  -1.692  1.00 10.00      A   
ATOM   3407  CD2 LEU   401      -1.593   2.645  -2.873  1.00 10.00      A   
ATOM   3408  C   LEU   401      -3.331   3.656  -6.595  1.00 10.00      A   
ATOM   3409  O   LEU   401      -3.921   4.517  -7.251  1.00 10.00      A   
ATOM   3410  N   ASN   402      -3.524   2.356  -6.766  1.00 10.00      A   
ATOM   3411  HN  ASN   402      -3.006   1.719  -6.223  1.00 10.00      A   
ATOM   3412  CA  ASN   402      -4.480   1.839  -7.736  1.00 10.00      A   
ATOM   3413  CB  ASN   402      -3.740   1.231  -8.923  1.00 10.00      A   
ATOM   3414  CG  ASN   402      -4.022   1.949 -10.224  1.00 10.00      A   
ATOM   3415  OD1 ASN   402      -5.129   2.422 -10.461  1.00 10.00      A   
ATOM   3416  ND2 ASN   402      -3.016   2.051 -11.073  1.00 10.00      A   
ATOM   3417 HD21 ASN   402      -2.151   1.664 -10.818  1.00 10.00      A   
ATOM   3418 HD22 ASN   402      -3.172   2.513 -11.922  1.00 10.00      A   
ATOM   3419  C   ASN   402      -5.355   0.782  -7.081  1.00 10.00      A   
ATOM   3420  O   ASN   402      -4.915   0.107  -6.149  1.00 10.00      A   
ATOM   3421  N   LEU   403      -6.585   0.637  -7.560  1.00 10.00      A   
ATOM   3422  HN  LEU   403      -6.883   1.194  -8.315  1.00 10.00      A   
ATOM   3423  CA  LEU   403      -7.503  -0.340  -6.994  1.00 10.00      A   
ATOM   3424  CB  LEU   403      -8.617   0.361  -6.209  1.00 10.00      A   
ATOM   3425  CG  LEU   403      -9.569  -0.549  -5.429  1.00 10.00      A   
ATOM   3426  CD1 LEU   403      -8.828  -1.279  -4.320  1.00 10.00      A   
ATOM   3427  CD2 LEU   403     -10.735   0.248  -4.865  1.00 10.00      A   
ATOM   3428  C   LEU   403      -8.105  -1.240  -8.070  1.00 10.00      A   
ATOM   3429  O   LEU   403      -8.754  -0.764  -9.004  1.00 10.00      A   
ATOM   3430  N   VAL   404      -7.881  -2.539  -7.933  1.00 10.00      A   
ATOM   3431  HN  VAL   404      -7.349  -2.855  -7.168  1.00 10.00      A   
ATOM   3432  CA  VAL   404      -8.407  -3.519  -8.877  1.00 10.00      A   
ATOM   3433  CB  VAL   404      -7.289  -4.106  -9.773  1.00 10.00      A   
ATOM   3434  CG1 VAL   404      -7.831  -5.198 -10.684  1.00 10.00      A   
ATOM   3435  CG2 VAL   404      -6.626  -3.013 -10.596  1.00 10.00      A   
ATOM   3436  C   VAL   404      -9.089  -4.651  -8.113  1.00 10.00      A   
ATOM   3437  O   VAL   404      -8.527  -5.185  -7.159  1.00 10.00      A   
ATOM   3438  N   SER   405     -10.303  -4.995  -8.516  1.00 10.00      A   
ATOM   3439  HN  SER   405     -10.712  -4.515  -9.268  1.00 10.00      A   
ATOM   3440  CA  SER   405     -11.047  -6.065  -7.868  1.00 10.00      A   
ATOM   3441  CB  SER   405     -12.505  -6.038  -8.329  1.00 10.00      A   
ATOM   3442  OG  SER   405     -12.620  -5.429  -9.608  1.00 10.00      A   
ATOM   3443  HG  SER   405     -12.548  -4.468  -9.509  1.00 10.00      A   
ATOM   3444  C   SER   405     -10.416  -7.423  -8.173  1.00 10.00      A   
ATOM   3445  O   SER   405      -9.786  -7.596  -9.219  1.00 10.00      A   
ATOM   3446  N   THR   406     -10.596  -8.383  -7.270  1.00 10.00      A   
ATOM   3447  HN  THR   406     -11.113  -8.187  -6.456  1.00 10.00      A   
ATOM   3448  CA  THR   406     -10.037  -9.721  -7.440  1.00 10.00      A   
ATOM   3449  CB  THR   406     -10.314 -10.582  -6.199  1.00 10.00      A   
ATOM   3450  OG1 THR   406     -10.757  -9.732  -5.133  1.00 10.00      A   
ATOM   3451  HG1 THR   406     -11.308 -10.243  -4.523  1.00 10.00      A   
ATOM   3452  CG2 THR   406      -9.050 -11.306  -5.761  1.00 10.00      A   
ATOM   3453  C   THR   406     -10.607 -10.414  -8.676  1.00 10.00      A   
ATOM   3454  O   THR   406     -10.019 -11.360  -9.205  1.00 10.00      A   
ATOM   3455  N   ASP   407     -11.760  -9.941  -9.127  1.00 10.00      A   
ATOM   3456  HN  ASP   407     -12.192  -9.204  -8.645  1.00 10.00      A   
ATOM   3457  CA  ASP   407     -12.408 -10.498 -10.308  1.00 10.00      A   
ATOM   3458  CB  ASP   407     -13.907 -10.181 -10.297  1.00 10.00      A   
ATOM   3459  CG  ASP   407     -14.689 -11.044  -9.330  1.00 10.00      A   
ATOM   3460  OD1 ASP   407     -15.218 -12.095  -9.753  1.00 10.00      A   
ATOM   3461  OD2 ASP   407     -14.781 -10.676  -8.140  1.00 10.00      A   
ATOM   3462  C   ASP   407     -11.782  -9.932 -11.576  1.00 10.00      A   
ATOM   3463  O   ASP   407     -11.838 -10.552 -12.641  1.00 10.00      A   
ATOM   3464  N   GLY   408     -11.172  -8.756 -11.447  1.00 10.00      A   
ATOM   3465  HN  GLY   408     -11.115  -8.339 -10.560  1.00 10.00      A   
ATOM   3466  CA  GLY   408     -10.557  -8.104 -12.586  1.00 10.00      A   
ATOM   3467  C   GLY   408     -11.598  -7.503 -13.509  1.00 10.00      A   
ATOM   3468  O   GLY   408     -11.318  -7.201 -14.670  1.00 10.00      A   
ATOM   3469  N   ARG   409     -12.803  -7.320 -12.981  1.00 10.00      A   
ATOM   3470  HN  ARG   409     -12.953  -7.564 -12.044  1.00 10.00      A   
ATOM   3471  CA  ARG   409     -13.906  -6.768 -13.755  1.00 10.00      A   
ATOM   3472  CB  ARG   409     -15.248  -7.327 -13.264  1.00 10.00      A   
ATOM   3473  CG  ARG   409     -15.371  -8.843 -13.346  1.00 10.00      A   
ATOM   3474  CD  ARG   409     -16.824  -9.297 -13.268  1.00 10.00      A   
ATOM   3475  NE  ARG   409     -17.514  -8.772 -12.089  1.00 10.00      A   
ATOM   3476  HE  ARG   409     -17.192  -7.923 -11.720  1.00 10.00      A   
ATOM   3477  CZ  ARG   409     -18.553  -9.370 -11.505  1.00 10.00      A   
ATOM   3478  NH1 ARG   409     -19.024 -10.513 -11.985  1.00 10.00      A   
ATOM   3479 HH11 ARG   409     -18.589 -10.947 -12.826  1.00 10.00      A   
ATOM   3480 HH12 ARG   409     -19.836 -10.985 -11.526  1.00 10.00      A   
ATOM   3481  NH2 ARG   409     -19.116  -8.817 -10.438  1.00 10.00      A   
ATOM   3482 HH21 ARG   409     -18.747  -7.913 -10.063  1.00 10.00      A   
ATOM   3483 HH22 ARG   409     -19.931  -9.279  -9.969  1.00 10.00      A   
ATOM   3484  C   ARG   409     -13.921  -5.244 -13.698  1.00 10.00      A   
ATOM   3485  O   ARG   409     -14.407  -4.584 -14.620  1.00 10.00      A   
ATOM   3486  N   PHE   410     -13.381  -4.686 -12.621  1.00 10.00      A   
ATOM   3487  HN  PHE   410     -12.988  -5.256 -11.926  1.00 10.00      A   
ATOM   3488  CA  PHE   410     -13.351  -3.243 -12.450  1.00 10.00      A   
ATOM   3489  CB  PHE   410     -14.390  -2.809 -11.409  1.00 10.00      A   
ATOM   3490  CG  PHE   410     -14.528  -1.319 -11.259  1.00 10.00      A   
ATOM   3491  CD1 PHE   410     -15.054  -0.554 -12.287  1.00 10.00      A   
ATOM   3492  CD2 PHE   410     -14.135  -0.687 -10.091  1.00 10.00      A   
ATOM   3493  CE1 PHE   410     -15.183   0.814 -12.154  1.00 10.00      A   
ATOM   3494  CE2 PHE   410     -14.261   0.682  -9.950  1.00 10.00      A   
ATOM   3495  CZ  PHE   410     -14.786   1.434 -10.984  1.00 10.00      A   
ATOM   3496  C   PHE   410     -11.963  -2.766 -12.042  1.00 10.00      A   
ATOM   3497  O   PHE   410     -11.297  -3.390 -11.215  1.00 10.00      A   
ATOM   3498  N   LYS   411     -11.528  -1.672 -12.650  1.00 10.00      A   
ATOM   3499  HN  LYS   411     -12.100  -1.243 -13.320  1.00 10.00      A   
ATOM   3500  CA  LYS   411     -10.230  -1.082 -12.358  1.00 10.00      A   
ATOM   3501  CB  LYS   411      -9.239  -1.395 -13.487  1.00 10.00      A   
ATOM   3502  CG  LYS   411      -8.927  -2.877 -13.649  1.00 10.00      A   
ATOM   3503  CD  LYS   411      -8.039  -3.139 -14.857  1.00 10.00      A   
ATOM   3504  CE  LYS   411      -7.785  -4.630 -15.036  1.00 10.00      A   
ATOM   3505  NZ  LYS   411      -7.059  -4.937 -16.300  1.00 10.00      A   
ATOM   3506  HZ1 LYS   411      -6.065  -4.637 -16.234  1.00 10.00      A   
ATOM   3507  HZ2 LYS   411      -7.501  -4.442 -17.098  1.00 10.00      A   
ATOM   3508  HZ3 LYS   411      -7.086  -5.963 -16.488  1.00 10.00      A   
ATOM   3509  C   LYS   411     -10.389   0.427 -12.205  1.00 10.00      A   
ATOM   3510  O   LYS   411     -10.918   1.090 -13.100  1.00 10.00      A   
ATOM   3511  N   ALA   412      -9.944   0.970 -11.079  1.00 10.00      A   
ATOM   3512  HN  ALA   412      -9.515   0.397 -10.400  1.00 10.00      A   
ATOM   3513  CA  ALA   412     -10.064   2.401 -10.831  1.00 10.00      A   
ATOM   3514  CB  ALA   412     -11.225   2.680  -9.887  1.00 10.00      A   
ATOM   3515  C   ALA   412      -8.775   2.980 -10.264  1.00 10.00      A   
ATOM   3516  O   ALA   412      -7.995   2.276  -9.619  1.00 10.00      A   
ATOM   3517  N   ARG   413      -8.560   4.264 -10.510  1.00 10.00      A   
ATOM   3518  HN  ARG   413      -9.227   4.773 -11.025  1.00 10.00      A   
ATOM   3519  CA  ARG   413      -7.372   4.949 -10.021  1.00 10.00      A   
ATOM   3520  CB  ARG   413      -6.791   5.861 -11.103  1.00 10.00      A   
ATOM   3521  CG  ARG   413      -6.469   5.150 -12.409  1.00 10.00      A   
ATOM   3522  CD  ARG   413      -5.138   5.613 -12.982  1.00 10.00      A   
ATOM   3523  NE  ARG   413      -5.120   7.051 -13.261  1.00 10.00      A   
ATOM   3524  HE  ARG   413      -5.977   7.474 -13.498  1.00 10.00      A   
ATOM   3525  CZ  ARG   413      -4.022   7.808 -13.197  1.00 10.00      A   
ATOM   3526  NH1 ARG   413      -2.854   7.271 -12.861  1.00 10.00      A   
ATOM   3527 HH11 ARG   413      -1.994   7.866 -12.816  1.00 10.00      A   
ATOM   3528 HH12 ARG   413      -2.790   6.254 -12.639  1.00 10.00      A   
ATOM   3529  NH2 ARG   413      -4.089   9.103 -13.480  1.00 10.00      A   
ATOM   3530 HH21 ARG   413      -3.233   9.699 -13.428  1.00 10.00      A   
ATOM   3531 HH22 ARG   413      -4.999   9.535 -13.756  1.00 10.00      A   
ATOM   3532  C   ARG   413      -7.716   5.762  -8.780  1.00 10.00      A   
ATOM   3533  O   ARG   413      -8.736   6.456  -8.748  1.00 10.00      A   
ATOM   3534  N   LEU   414      -6.872   5.671  -7.761  1.00 10.00      A   
ATOM   3535  HN  LEU   414      -6.069   5.112  -7.845  1.00 10.00      A   
ATOM   3536  CA  LEU   414      -7.106   6.394  -6.519  1.00 10.00      A   
ATOM   3537  CB  LEU   414      -6.466   5.660  -5.336  1.00 10.00      A   
ATOM   3538  CG  LEU   414      -6.965   4.231  -5.093  1.00 10.00      A   
ATOM   3539  CD1 LEU   414      -6.404   3.672  -3.796  1.00 10.00      A   
ATOM   3540  CD2 LEU   414      -8.484   4.182  -5.085  1.00 10.00      A   
ATOM   3541  C   LEU   414      -6.621   7.841  -6.618  1.00 10.00      A   
ATOM   3542  O   LEU   414      -5.719   8.148  -7.402  1.00 10.00      A   
ATOM   3543  N   PRO   415      -7.236   8.751  -5.838  1.00 10.00      A   
ATOM   3544  CA  PRO   415      -6.890  10.179  -5.839  1.00 10.00      A   
ATOM   3545  CB  PRO   415      -7.688  10.736  -4.658  1.00 10.00      A   
ATOM   3546  CG  PRO   415      -8.847   9.815  -4.527  1.00 10.00      A   
ATOM   3547  CD  PRO   415      -8.328   8.455  -4.893  1.00 10.00      A   
ATOM   3548  C   PRO   415      -5.404  10.431  -5.625  1.00 10.00      A   
ATOM   3549  O   PRO   415      -4.811   9.946  -4.658  1.00 10.00      A   
ATOM   3550  N   ALA   416      -4.808  11.193  -6.532  1.00 10.00      A   
ATOM   3551  HN  ALA   416      -5.335  11.541  -7.285  1.00 10.00      A   
ATOM   3552  CA  ALA   416      -3.395  11.523  -6.444  1.00 10.00      A   
ATOM   3553  CB  ALA   416      -2.905  12.116  -7.754  1.00 10.00      A   
ATOM   3554  C   ALA   416      -3.147  12.495  -5.296  1.00 10.00      A   
ATOM   3555  O   ALA   416      -3.691  13.602  -5.278  1.00 10.00      A   
ATOM   3556  N   THR   417      -2.334  12.073  -4.343  1.00 10.00      A   
ATOM   3557  HN  THR   417      -1.929  11.185  -4.418  1.00 10.00      A   
ATOM   3558  CA  THR   417      -2.017  12.894  -3.186  1.00 10.00      A   
ATOM   3559  CB  THR   417      -1.578  12.007  -2.006  1.00 10.00      A   
ATOM   3560  OG1 THR   417      -2.178  10.711  -2.151  1.00 10.00      A   
ATOM   3561  HG1 THR   417      -3.100  10.818  -2.415  1.00 10.00      A   
ATOM   3562  CG2 THR   417      -2.039  12.610  -0.690  1.00 10.00      A   
ATOM   3563  C   THR   417      -0.914  13.903  -3.514  1.00 10.00      A   
ATOM   3564  O   THR   417      -0.345  13.880  -4.608  1.00 10.00      A   
ATOM   3565  N   ASP   418      -0.616  14.781  -2.565  1.00 10.00      A   
ATOM   3566  HN  ASP   418      -1.105  14.748  -1.713  1.00 10.00      A   
ATOM   3567  CA  ASP   418       0.411  15.806  -2.743  1.00 10.00      A   
ATOM   3568  CB  ASP   418       0.149  17.007  -1.820  1.00 10.00      A   
ATOM   3569  CG  ASP   418       0.109  16.646  -0.343  1.00 10.00      A   
ATOM   3570  OD1 ASP   418      -0.787  15.868   0.062  1.00 10.00      A   
ATOM   3571  OD2 ASP   418       0.957  17.154   0.425  1.00 10.00      A   
ATOM   3572  C   ASP   418       1.817  15.247  -2.521  1.00 10.00      A   
ATOM   3573  O   ASP   418       2.631  15.837  -1.809  1.00 10.00      A   
ATOM   3574  N   GLY   419       2.101  14.116  -3.145  1.00 10.00      A   
ATOM   3575  HN  GLY   419       1.416  13.688  -3.705  1.00 10.00      A   
ATOM   3576  CA  GLY   419       3.402  13.503  -3.011  1.00 10.00      A   
ATOM   3577  C   GLY   419       3.405  12.069  -3.489  1.00 10.00      A   
ATOM   3578  O   GLY   419       2.342  11.479  -3.697  1.00 10.00      A   
ATOM   3579  N   GLN   420       4.596  11.511  -3.666  1.00 10.00      A   
ATOM   3580  HN  GLN   420       5.402  12.042  -3.483  1.00 10.00      A   
ATOM   3581  CA  GLN   420       4.743  10.137  -4.125  1.00 10.00      A   
ATOM   3582  CB  GLN   420       6.207   9.839  -4.463  1.00 10.00      A   
ATOM   3583  CG  GLN   420       6.490   8.387  -4.815  1.00 10.00      A   
ATOM   3584  CD  GLN   420       7.910   8.164  -5.302  1.00 10.00      A   
ATOM   3585  OE1 GLN   420       8.840   8.855  -4.891  1.00 10.00      A   
ATOM   3586  NE2 GLN   420       8.088   7.193  -6.182  1.00 10.00      A   
ATOM   3587 HE21 GLN   420       7.298   6.671  -6.470  1.00 10.00      A   
ATOM   3588 HE22 GLN   420       8.993   7.032  -6.515  1.00 10.00      A   
ATOM   3589  C   GLN   420       4.220   9.154  -3.084  1.00 10.00      A   
ATOM   3590  O   GLN   420       4.621   9.197  -1.920  1.00 10.00      A   
ATOM   3591  N   VAL   421       3.317   8.286  -3.511  1.00 10.00      A   
ATOM   3592  HN  VAL   421       3.032   8.318  -4.451  1.00 10.00      A   
ATOM   3593  CA  VAL   421       2.725   7.286  -2.634  1.00 10.00      A   
ATOM   3594  CB  VAL   421       1.273   6.984  -3.065  1.00 10.00      A   
ATOM   3595  CG1 VAL   421       0.647   5.941  -2.157  1.00 10.00      A   
ATOM   3596  CG2 VAL   421       0.437   8.257  -3.083  1.00 10.00      A   
ATOM   3597  C   VAL   421       3.535   5.992  -2.681  1.00 10.00      A   
ATOM   3598  O   VAL   421       3.582   5.319  -3.711  1.00 10.00      A   
ATOM   3599  N   LYS   422       4.172   5.642  -1.571  1.00 10.00      A   
ATOM   3600  HN  LYS   422       4.100   6.210  -0.772  1.00 10.00      A   
ATOM   3601  CA  LYS   422       4.980   4.427  -1.517  1.00 10.00      A   
ATOM   3602  CB  LYS   422       6.475   4.770  -1.480  1.00 10.00      A   
ATOM   3603  CG  LYS   422       7.043   5.214  -2.821  1.00 10.00      A   
ATOM   3604  CD  LYS   422       8.504   5.626  -2.709  1.00 10.00      A   
ATOM   3605  CE  LYS   422       9.444   4.450  -2.926  1.00 10.00      A   
ATOM   3606  NZ  LYS   422       9.534   3.565  -1.735  1.00 10.00      A   
ATOM   3607  HZ1 LYS   422      10.004   4.065  -0.951  1.00 10.00      A   
ATOM   3608  HZ2 LYS   422      10.087   2.708  -1.965  1.00 10.00      A   
ATOM   3609  HZ3 LYS   422       8.583   3.274  -1.430  1.00 10.00      A   
ATOM   3610  C   LYS   422       4.606   3.543  -0.330  1.00 10.00      A   
ATOM   3611  O   LYS   422       4.197   4.042   0.720  1.00 10.00      A   
ATOM   3612  N   PHE   423       4.754   2.229  -0.523  1.00 10.00      A   
ATOM   3613  HN  PHE   423       5.077   1.919  -1.396  1.00 10.00      A   
ATOM   3614  CA  PHE   423       4.462   1.225   0.503  1.00 10.00      A   
ATOM   3615  CB  PHE   423       5.462   1.284   1.662  1.00 10.00      A   
ATOM   3616  CG  PHE   423       6.832   0.778   1.316  1.00 10.00      A   
ATOM   3617  CD1 PHE   423       7.875   1.662   1.102  1.00 10.00      A   
ATOM   3618  CD2 PHE   423       7.079  -0.579   1.207  1.00 10.00      A   
ATOM   3619  CE1 PHE   423       9.137   1.202   0.784  1.00 10.00      A   
ATOM   3620  CE2 PHE   423       8.340  -1.047   0.889  1.00 10.00      A   
ATOM   3621  CZ  PHE   423       9.372  -0.154   0.678  1.00 10.00      A   
ATOM   3622  C   PHE   423       3.018   1.264   1.007  1.00 10.00      A   
ATOM   3623  O   PHE   423       2.682   2.023   1.915  1.00 10.00      A   
ATOM   3624  N   PRO   424       2.140   0.453   0.398  1.00 10.00      A   
ATOM   3625  CA  PRO   424       0.729   0.367   0.781  1.00 10.00      A   
ATOM   3626  CB  PRO   424       0.075  -0.410  -0.375  1.00 10.00      A   
ATOM   3627  CG  PRO   424       1.121  -0.508  -1.436  1.00 10.00      A   
ATOM   3628  CD  PRO   424       2.441  -0.434  -0.728  1.00 10.00      A   
ATOM   3629  C   PRO   424       0.537  -0.389   2.095  1.00 10.00      A   
ATOM   3630  O   PRO   424       1.174  -1.421   2.337  1.00 10.00      A   
ATOM   3631  N   ALA   425      -0.335   0.135   2.945  1.00 10.00      A   
ATOM   3632  HN  ALA   425      -0.799   0.965   2.702  1.00 10.00      A   
ATOM   3633  CA  ALA   425      -0.621  -0.484   4.228  1.00 10.00      A   
ATOM   3634  CB  ALA   425       0.079   0.264   5.353  1.00 10.00      A   
ATOM   3635  C   ALA   425      -2.124  -0.539   4.473  1.00 10.00      A   
ATOM   3636  O   ALA   425      -2.729   0.437   4.930  1.00 10.00      A   
ATOM   3637  N   TRP   426      -2.722  -1.675   4.148  1.00 10.00      A   
ATOM   3638  HN  TRP   426      -2.183  -2.409   3.783  1.00 10.00      A   
ATOM   3639  CA  TRP   426      -4.153  -1.869   4.330  1.00 10.00      A   
ATOM   3640  CB  TRP   426      -4.634  -3.071   3.505  1.00 10.00      A   
ATOM   3641  CG  TRP   426      -6.111  -3.321   3.587  1.00 10.00      A   
ATOM   3642  CD1 TRP   426      -6.749  -4.161   4.451  1.00 10.00      A   
ATOM   3643  CD2 TRP   426      -7.134  -2.731   2.776  1.00 10.00      A   
ATOM   3644  NE1 TRP   426      -8.102  -4.126   4.234  1.00 10.00      A   
ATOM   3645  HE1 TRP   426      -8.770  -4.640   4.735  1.00 10.00      A   
ATOM   3646  CE2 TRP   426      -8.366  -3.258   3.211  1.00 10.00      A   
ATOM   3647  CE3 TRP   426      -7.132  -1.808   1.726  1.00 10.00      A   
ATOM   3648  CZ2 TRP   426      -9.581  -2.892   2.635  1.00 10.00      A   
ATOM   3649  CZ3 TRP   426      -8.337  -1.447   1.155  1.00 10.00      A   
ATOM   3650  CH2 TRP   426      -9.546  -1.988   1.610  1.00 10.00      A   
ATOM   3651  C   TRP   426      -4.474  -2.071   5.809  1.00 10.00      A   
ATOM   3652  O   TRP   426      -3.803  -2.838   6.500  1.00 10.00      A   
ATOM   3653  N   SER   427      -5.486  -1.370   6.299  1.00 10.00      A   
ATOM   3654  HN  SER   427      -5.988  -0.767   5.708  1.00 10.00      A   
ATOM   3655  CA  SER   427      -5.880  -1.486   7.691  1.00 10.00      A   
ATOM   3656  CB  SER   427      -6.230  -0.107   8.245  1.00 10.00      A   
ATOM   3657  OG  SER   427      -5.256   0.850   7.859  1.00 10.00      A   
ATOM   3658  HG  SER   427      -4.683   0.466   7.185  1.00 10.00      A   
ATOM   3659  C   SER   427      -7.068  -2.432   7.838  1.00 10.00      A   
ATOM   3660  O   SER   427      -7.959  -2.455   6.986  1.00 10.00      A   
ATOM   3661  N   PRO   428      -7.091  -3.230   8.918  1.00 10.00      A   
ATOM   3662  CA  PRO   428      -8.176  -4.183   9.183  1.00 10.00      A   
ATOM   3663  CB  PRO   428      -7.681  -4.957  10.408  1.00 10.00      A   
ATOM   3664  CG  PRO   428      -6.731  -4.026  11.074  1.00 10.00      A   
ATOM   3665  CD  PRO   428      -6.055  -3.276   9.965  1.00 10.00      A   
ATOM   3666  C   PRO   428      -9.498  -3.484   9.499  1.00 10.00      A   
ATOM   3667  O   PRO   428      -9.613  -2.260   9.388  1.00 10.00      A   
ATOM   3668  N   TYR   429     -10.494  -4.269   9.884  1.00 10.00      A   
ATOM   3669  HN  TYR   429     -10.340  -5.237   9.953  1.00 10.00      A   
ATOM   3670  CA  TYR   429     -11.808  -3.734  10.216  1.00 10.00      A   
ATOM   3671  CB  TYR   429     -12.788  -4.863  10.527  1.00 10.00      A   
ATOM   3672  CG  TYR   429     -13.432  -5.452   9.297  1.00 10.00      A   
ATOM   3673  CD1 TYR   429     -12.919  -6.593   8.696  1.00 10.00      A   
ATOM   3674  CD2 TYR   429     -14.555  -4.864   8.735  1.00 10.00      A   
ATOM   3675  CE1 TYR   429     -13.508  -7.131   7.570  1.00 10.00      A   
ATOM   3676  CE2 TYR   429     -15.149  -5.394   7.610  1.00 10.00      A   
ATOM   3677  CZ  TYR   429     -14.622  -6.528   7.031  1.00 10.00      A   
ATOM   3678  OH  TYR   429     -15.210  -7.062   5.909  1.00 10.00      A   
ATOM   3679  HH  TYR   429     -15.818  -6.413   5.525  1.00 10.00      A   
ATOM   3680  C   TYR   429     -11.739  -2.758  11.382  1.00 10.00      A   
ATOM   3681  O   TYR   429     -11.068  -3.012  12.381  1.00 10.00      A   
ATOM   3682  N   LEU   430     -12.430  -1.640  11.241  1.00 10.00      A   
ATOM   3683  HN  LEU   430     -12.944  -1.495  10.420  1.00 10.00      A   
ATOM   3684  CB  LEU   430     -12.026   0.730  11.703  1.00 10.00      A   
ATOM   3685  CG  LEU   430     -10.621   0.797  11.097  1.00 10.00      A   
ATOM   3686  CD1 LEU   430     -10.400   2.131  10.403  1.00 10.00      A   
ATOM   3687  CD2 LEU   430      -9.561   0.566  12.162  1.00 10.00      A   
ATOM   3688  CA  LEU   430     -12.454  -0.624  12.277  1.00 10.00      A   
ATOM   3689  C   LEU   430     -13.845  -0.535  12.889  1.00 10.00      A   
ATOM   3690  O   LEU   430     -14.417   0.573  12.929  1.00 10.00      A   
ATOM   3691  OXT LEU   430     -14.369  -1.588  13.319  1.00 10.00      A   
ATOM   3692  CB  ASN    68      25.600  17.793 -14.954  1.00 10.00      B   
ATOM   3693  CG  ASN    68      24.573  18.697 -14.292  1.00 10.00      B   
ATOM   3694  OD1 ASN    68      23.424  18.306 -14.079  1.00 10.00      B   
ATOM   3695  ND2 ASN    68      24.975  19.915 -13.973  1.00 10.00      B   
ATOM   3696 HD21 ASN    68      25.900  20.165 -14.183  1.00 10.00      B   
ATOM   3697 HD22 ASN    68      24.334  20.515 -13.535  1.00 10.00      B   
ATOM   3698  C   ASN    68      25.383  16.087 -13.131  1.00 10.00      B   
ATOM   3699  O   ASN    68      26.127  16.743 -12.401  1.00 10.00      B   
ATOM   3700  N   ASN    68      24.095  15.854 -15.240  1.00 10.00      B   
ATOM   3701  HT1 ASN    68      23.297  16.361 -14.807  1.00 10.00      B   
ATOM   3702  HT2 ASN    68      23.968  14.834 -15.090  1.00 10.00      B   
ATOM   3703  HT3 ASN    68      24.093  16.041 -16.263  1.00 10.00      B   
ATOM   3704  CA  ASN    68      25.374  16.310 -14.643  1.00 10.00      B   
ATOM   3705  N   ASN    69      24.556  15.158 -12.663  1.00 10.00      B   
ATOM   3706  HN  ASN    69      23.988  14.660 -13.288  1.00 10.00      B   
ATOM   3707  CA  ASN    69      24.469  14.854 -11.238  1.00 10.00      B   
ATOM   3708  CB  ASN    69      23.548  15.852 -10.519  1.00 10.00      B   
ATOM   3709  CG  ASN    69      22.096  15.788 -10.973  1.00 10.00      B   
ATOM   3710  OD1 ASN    69      21.799  15.619 -12.159  1.00 10.00      B   
ATOM   3711  ND2 ASN    69      21.183  15.918 -10.027  1.00 10.00      B   
ATOM   3712 HD21 ASN    69      21.489  16.046  -9.101  1.00 10.00      B   
ATOM   3713 HD22 ASN    69      20.237  15.891 -10.286  1.00 10.00      B   
ATOM   3714  C   ASN    69      23.973  13.429 -11.014  1.00 10.00      B   
ATOM   3715  O   ASN    69      23.422  13.108  -9.960  1.00 10.00      B   
ATOM   3716  N   ILE    70      24.186  12.575 -12.006  1.00 10.00      B   
ATOM   3717  HN  ILE    70      24.664  12.879 -12.806  1.00 10.00      B   
ATOM   3718  CA  ILE    70      23.751  11.187 -11.933  1.00 10.00      B   
ATOM   3719  CB  ILE    70      22.614  10.906 -12.941  1.00 10.00      B   
ATOM   3720  CG1 ILE    70      21.466  11.902 -12.735  1.00 10.00      B   
ATOM   3721  CG2 ILE    70      22.111   9.477 -12.796  1.00 10.00      B   
ATOM   3722  CD1 ILE    70      20.418  11.871 -13.824  1.00 10.00      B   
ATOM   3723  C   ILE    70      24.923  10.244 -12.205  1.00 10.00      B   
ATOM   3724  O   ILE    70      25.599  10.361 -13.229  1.00 10.00      B   
ATOM   3725  N   VAL    71      25.157   9.320 -11.278  1.00 10.00      B   
ATOM   3726  HN  VAL    71      24.571   9.281 -10.489  1.00 10.00      B   
ATOM   3727  CA  VAL    71      26.249   8.359 -11.398  1.00 10.00      B   
ATOM   3728  CB  VAL    71      27.053   8.244 -10.082  1.00 10.00      B   
ATOM   3729  CG1 VAL    71      28.493   7.866 -10.377  1.00 10.00      B   
ATOM   3730  CG2 VAL    71      26.986   9.533  -9.272  1.00 10.00      B   
ATOM   3731  C   VAL    71      25.712   6.978 -11.756  1.00 10.00      B   
ATOM   3732  O   VAL    71      24.940   6.401 -10.997  1.00 10.00      B   
ATOM   3733  N   TYR    72      26.129   6.455 -12.904  1.00 10.00      B   
ATOM   3734  HN  TYR    72      26.764   6.959 -13.454  1.00 10.00      B   
ATOM   3735  CA  TYR    72      25.678   5.144 -13.370  1.00 10.00      B   
ATOM   3736  CB  TYR    72      25.491   5.161 -14.891  1.00 10.00      B   
ATOM   3737  CG  TYR    72      24.576   6.260 -15.386  1.00 10.00      B   
ATOM   3738  CD1 TYR    72      25.071   7.524 -15.687  1.00 10.00      B   
ATOM   3739  CD2 TYR    72      23.216   6.035 -15.551  1.00 10.00      B   
ATOM   3740  CE1 TYR    72      24.238   8.533 -16.132  1.00 10.00      B   
ATOM   3741  CE2 TYR    72      22.377   7.038 -15.998  1.00 10.00      B   
ATOM   3742  CZ  TYR    72      22.893   8.282 -16.287  1.00 10.00      B   
ATOM   3743  OH  TYR    72      22.056   9.282 -16.728  1.00 10.00      B   
ATOM   3744  HH  TYR    72      21.328   9.391 -16.101  1.00 10.00      B   
ATOM   3745  C   TYR    72      26.673   4.053 -12.979  1.00 10.00      B   
ATOM   3746  O   TYR    72      27.880   4.299 -12.935  1.00 10.00      B   
ATOM   3747  N   PHE    73      26.161   2.855 -12.691  1.00 10.00      B   
ATOM   3748  HN  PHE    73      25.188   2.727 -12.735  1.00 10.00      B   
ATOM   3749  CA  PHE    73      27.007   1.727 -12.301  1.00 10.00      B   
ATOM   3750  CB  PHE    73      26.966   1.532 -10.782  1.00 10.00      B   
ATOM   3751  CG  PHE    73      27.471   2.709 -10.000  1.00 10.00      B   
ATOM   3752  CD1 PHE    73      26.587   3.636  -9.471  1.00 10.00      B   
ATOM   3753  CD2 PHE    73      28.829   2.893  -9.796  1.00 10.00      B   
ATOM   3754  CE1 PHE    73      27.047   4.721  -8.753  1.00 10.00      B   
ATOM   3755  CE2 PHE    73      29.295   3.977  -9.079  1.00 10.00      B   
ATOM   3756  CZ  PHE    73      28.403   4.892  -8.557  1.00 10.00      B   
ATOM   3757  C   PHE    73      26.580   0.433 -13.000  1.00 10.00      B   
ATOM   3758  O   PHE    73      25.651   0.431 -13.812  1.00 10.00      B   
ATOM   3759  N   ASP    74      27.266  -0.665 -12.671  1.00 10.00      B   
ATOM   3760  HN  ASP    74      27.984  -0.593 -12.012  1.00 10.00      B   
ATOM   3761  CA  ASP    74      26.974  -1.976 -13.254  1.00 10.00      B   
ATOM   3762  CB  ASP    74      28.266  -2.728 -13.605  1.00 10.00      B   
ATOM   3763  CG  ASP    74      29.046  -2.109 -14.744  1.00 10.00      B   
ATOM   3764  OD1 ASP    74      28.603  -2.214 -15.906  1.00 10.00      B   
ATOM   3765  OD2 ASP    74      30.116  -1.512 -14.479  1.00 10.00      B   
ATOM   3766  C   ASP    74      26.163  -2.827 -12.285  1.00 10.00      B   
ATOM   3767  O   ASP    74      25.663  -2.330 -11.272  1.00 10.00      B   
ATOM   3768  N   LEU    75      26.051  -4.115 -12.596  1.00 10.00      B   
ATOM   3769  HN  LEU    75      26.496  -4.450 -13.405  1.00 10.00      B   
ATOM   3770  CA  LEU    75      25.306  -5.051 -11.765  1.00 10.00      B   
ATOM   3771  CB  LEU    75      25.044  -6.355 -12.526  1.00 10.00      B   
ATOM   3772  CG  LEU    75      24.490  -7.527 -11.708  1.00 10.00      B   
ATOM   3773  CD1 LEU    75      23.085  -7.230 -11.210  1.00 10.00      B   
ATOM   3774  CD2 LEU    75      24.511  -8.806 -12.529  1.00 10.00      B   
ATOM   3775  C   LEU    75      26.039  -5.343 -10.460  1.00 10.00      B   
ATOM   3776  O   LEU    75      27.177  -5.819 -10.466  1.00 10.00      B   
ATOM   3777  N   ASP    76      25.364  -5.048  -9.352  1.00 10.00      B   
ATOM   3778  HN  ASP    76      24.469  -4.660  -9.440  1.00 10.00      B   
ATOM   3779  CA  ASP    76      25.900  -5.272  -8.010  1.00 10.00      B   
ATOM   3780  CB  ASP    76      26.032  -6.765  -7.690  1.00 10.00      B   
ATOM   3781  CG  ASP    76      25.163  -7.174  -6.521  1.00 10.00      B   
ATOM   3782  OD1 ASP    76      25.716  -7.486  -5.446  1.00 10.00      B   
ATOM   3783  OD2 ASP    76      23.919  -7.170  -6.667  1.00 10.00      B   
ATOM   3784  C   ASP    76      27.206  -4.526  -7.773  1.00 10.00      B   
ATOM   3785  O   ASP    76      28.100  -5.008  -7.077  1.00 10.00      B   
ATOM   3786  N   LYS    77      27.306  -3.342  -8.356  1.00 10.00      B   
ATOM   3787  HN  LYS    77      26.564  -3.020  -8.909  1.00 10.00      B   
ATOM   3788  CA  LYS    77      28.488  -2.510  -8.204  1.00 10.00      B   
ATOM   3789  CB  LYS    77      29.026  -2.091  -9.572  1.00 10.00      B   
ATOM   3790  CG  LYS    77      30.063  -3.025 -10.170  1.00 10.00      B   
ATOM   3791  CD  LYS    77      30.850  -2.314 -11.259  1.00 10.00      B   
ATOM   3792  CE  LYS    77      31.689  -3.277 -12.083  1.00 10.00      B   
ATOM   3793  NZ  LYS    77      32.272  -2.607 -13.278  1.00 10.00      B   
ATOM   3794  HZ1 LYS    77      31.511  -2.175 -13.853  1.00 10.00      B   
ATOM   3795  HZ2 LYS    77      32.786  -3.294 -13.865  1.00 10.00      B   
ATOM   3796  HZ3 LYS    77      32.932  -1.860 -12.984  1.00 10.00      B   
ATOM   3797  C   LYS    77      28.152  -1.263  -7.404  1.00 10.00      B   
ATOM   3798  O   LYS    77      27.077  -0.679  -7.573  1.00 10.00      B   
ATOM   3799  N   TYR    78      29.058  -0.873  -6.521  1.00 10.00      B   
ATOM   3800  HN  TYR    78      29.866  -1.414  -6.396  1.00 10.00      B   
ATOM   3801  CA  TYR    78      28.872   0.323  -5.715  1.00 10.00      B   
ATOM   3802  CB  TYR    78      28.351  -0.015  -4.309  1.00 10.00      B   
ATOM   3803  CG  TYR    78      29.303  -0.803  -3.436  1.00 10.00      B   
ATOM   3804  CD1 TYR    78      30.172  -0.158  -2.562  1.00 10.00      B   
ATOM   3805  CD2 TYR    78      29.324  -2.190  -3.472  1.00 10.00      B   
ATOM   3806  CE1 TYR    78      31.032  -0.875  -1.751  1.00 10.00      B   
ATOM   3807  CE2 TYR    78      30.183  -2.915  -2.667  1.00 10.00      B   
ATOM   3808  CZ  TYR    78      31.034  -2.253  -1.808  1.00 10.00      B   
ATOM   3809  OH  TYR    78      31.884  -2.973  -0.996  1.00 10.00      B   
ATOM   3810  HH  TYR    78      32.411  -3.574  -1.535  1.00 10.00      B   
ATOM   3811  C   TYR    78      30.157   1.142  -5.651  1.00 10.00      B   
ATOM   3812  O   TYR    78      30.200   2.203  -5.032  1.00 10.00      B   
ATOM   3813  N   ASP    79      31.195   0.646  -6.315  1.00 10.00      B   
ATOM   3814  HN  ASP    79      31.087  -0.188  -6.812  1.00 10.00      B   
ATOM   3815  CA  ASP    79      32.490   1.316  -6.336  1.00 10.00      B   
ATOM   3816  CB  ASP    79      33.592   0.351  -6.774  1.00 10.00      B   
ATOM   3817  CG  ASP    79      33.809  -0.778  -5.790  1.00 10.00      B   
ATOM   3818  OD1 ASP    79      34.358  -0.524  -4.700  1.00 10.00      B   
ATOM   3819  OD2 ASP    79      33.434  -1.929  -6.104  1.00 10.00      B   
ATOM   3820  C   ASP    79      32.464   2.528  -7.254  1.00 10.00      B   
ATOM   3821  O   ASP    79      31.861   2.491  -8.325  1.00 10.00      B   
ATOM   3822  N   ILE    80      33.132   3.592  -6.830  1.00 10.00      B   
ATOM   3823  HN  ILE    80      33.602   3.543  -5.970  1.00 10.00      B   
ATOM   3824  CA  ILE    80      33.192   4.831  -7.595  1.00 10.00      B   
ATOM   3825  CB  ILE    80      33.896   5.948  -6.785  1.00 10.00      B   
ATOM   3826  CG1 ILE    80      33.095   6.282  -5.521  1.00 10.00      B   
ATOM   3827  CG2 ILE    80      34.129   7.198  -7.625  1.00 10.00      B   
ATOM   3828  CD1 ILE    80      31.670   6.725  -5.788  1.00 10.00      B   
ATOM   3829  C   ILE    80      33.894   4.639  -8.942  1.00 10.00      B   
ATOM   3830  O   ILE    80      35.003   4.101  -9.010  1.00 10.00      B   
ATOM   3831  N   ARG    81      33.230   5.077 -10.006  1.00 10.00      B   
ATOM   3832  HN  ARG    81      32.350   5.490  -9.876  1.00 10.00      B   
ATOM   3833  CA  ARG    81      33.769   4.983 -11.355  1.00 10.00      B   
ATOM   3834  CB  ARG    81      32.637   4.917 -12.383  1.00 10.00      B   
ATOM   3835  CG  ARG    81      32.067   3.528 -12.622  1.00 10.00      B   
ATOM   3836  CD  ARG    81      30.945   3.584 -13.645  1.00 10.00      B   
ATOM   3837  NE  ARG    81      30.529   2.261 -14.111  1.00 10.00      B   
ATOM   3838  HE  ARG    81      30.997   1.481 -13.737  1.00 10.00      B   
ATOM   3839  CZ  ARG    81      29.560   2.067 -15.005  1.00 10.00      B   
ATOM   3840  NH1 ARG    81      28.906   3.102 -15.517  1.00 10.00      B   
ATOM   3841 HH11 ARG    81      28.145   2.945 -16.216  1.00 10.00      B   
ATOM   3842 HH12 ARG    81      29.148   4.070 -15.223  1.00 10.00      B   
ATOM   3843  NH2 ARG    81      29.229   0.841 -15.379  1.00 10.00      B   
ATOM   3844 HH21 ARG    81      29.731   0.006 -14.979  1.00 10.00      B   
ATOM   3845 HH22 ARG    81      28.466   0.695 -16.076  1.00 10.00      B   
ATOM   3846  C   ARG    81      34.650   6.190 -11.654  1.00 10.00      B   
ATOM   3847  O   ARG    81      34.299   7.326 -11.328  1.00 10.00      B   
ATOM   3848  N   SER    82      35.784   5.942 -12.291  1.00 10.00      B   
ATOM   3849  HN  SER    82      36.008   5.017 -12.527  1.00 10.00      B   
ATOM   3850  CA  SER    82      36.726   7.000 -12.634  1.00 10.00      B   
ATOM   3851  CB  SER    82      38.040   6.374 -13.104  1.00 10.00      B   
ATOM   3852  OG  SER    82      38.304   5.174 -12.391  1.00 10.00      B   
ATOM   3853  HG  SER    82      38.972   5.344 -11.717  1.00 10.00      B   
ATOM   3854  C   SER    82      36.169   7.940 -13.709  1.00 10.00      B   
ATOM   3855  O   SER    82      36.652   9.061 -13.881  1.00 10.00      B   
ATOM   3856  N   ASP    83      35.136   7.487 -14.415  1.00 10.00      B   
ATOM   3857  HN  ASP    83      34.782   6.591 -14.223  1.00 10.00      B   
ATOM   3858  CA  ASP    83      34.520   8.282 -15.479  1.00 10.00      B   
ATOM   3859  CB  ASP    83      33.749   7.397 -16.468  1.00 10.00      B   
ATOM   3860  CG  ASP    83      34.294   5.990 -16.575  1.00 10.00      B   
ATOM   3861  OD1 ASP    83      35.021   5.696 -17.547  1.00 10.00      B   
ATOM   3862  OD2 ASP    83      33.990   5.167 -15.684  1.00 10.00      B   
ATOM   3863  C   ASP    83      33.576   9.337 -14.913  1.00 10.00      B   
ATOM   3864  O   ASP    83      33.095  10.205 -15.641  1.00 10.00      B   
ATOM   3865  N   PHE    84      33.300   9.254 -13.619  1.00 10.00      B   
ATOM   3866  HN  PHE    84      33.707   8.537 -13.087  1.00 10.00      B   
ATOM   3867  CA  PHE    84      32.406  10.204 -12.968  1.00 10.00      B   
ATOM   3868  CB  PHE    84      31.198   9.477 -12.374  1.00 10.00      B   
ATOM   3869  CG  PHE    84      30.269   8.899 -13.403  1.00 10.00      B   
ATOM   3870  CD1 PHE    84      30.328   7.554 -13.734  1.00 10.00      B   
ATOM   3871  CD2 PHE    84      29.333   9.701 -14.036  1.00 10.00      B   
ATOM   3872  CE1 PHE    84      29.474   7.022 -14.679  1.00 10.00      B   
ATOM   3873  CE2 PHE    84      28.476   9.175 -14.983  1.00 10.00      B   
ATOM   3874  CZ  PHE    84      28.546   7.833 -15.303  1.00 10.00      B   
ATOM   3875  C   PHE    84      33.139  10.982 -11.882  1.00 10.00      B   
ATOM   3876  O   PHE    84      32.522  11.668 -11.065  1.00 10.00      B   
ATOM   3877  N   ALA    85      34.460  10.886 -11.896  1.00 10.00      B   
ATOM   3878  HN  ALA    85      34.892  10.353 -12.595  1.00 10.00      B   
ATOM   3879  CA  ALA    85      35.290  11.564 -10.911  1.00 10.00      B   
ATOM   3880  CB  ALA    85      36.729  11.093 -11.024  1.00 10.00      B   
ATOM   3881  C   ALA    85      35.209  13.078 -11.063  1.00 10.00      B   
ATOM   3882  O   ALA    85      35.181  13.809 -10.069  1.00 10.00      B   
ATOM   3883  N   GLN    86      35.163  13.541 -12.306  1.00 10.00      B   
ATOM   3884  HN  GLN    86      35.181  12.904 -13.053  1.00 10.00      B   
ATOM   3885  CA  GLN    86      35.085  14.967 -12.591  1.00 10.00      B   
ATOM   3886  CB  GLN    86      35.322  15.238 -14.077  1.00 10.00      B   
ATOM   3887  CG  GLN    86      36.717  14.872 -14.553  1.00 10.00      B   
ATOM   3888  CD  GLN    86      36.875  15.000 -16.054  1.00 10.00      B   
ATOM   3889  OE1 GLN    86      35.916  14.830 -16.809  1.00 10.00      B   
ATOM   3890  NE2 GLN    86      38.086  15.291 -16.500  1.00 10.00      B   
ATOM   3891 HE21 GLN    86      38.808  15.406 -15.844  1.00 10.00      B   
ATOM   3892 HE22 GLN    86      38.213  15.383 -17.467  1.00 10.00      B   
ATOM   3893  C   GLN    86      33.744  15.539 -12.148  1.00 10.00      B   
ATOM   3894  O   GLN    86      33.691  16.584 -11.497  1.00 10.00      B   
ATOM   3895  N   MET    87      32.664  14.842 -12.491  1.00 10.00      B   
ATOM   3896  HN  MET    87      32.773  14.019 -13.018  1.00 10.00      B   
ATOM   3897  CA  MET    87      31.323  15.274 -12.118  1.00 10.00      B   
ATOM   3898  CB  MET    87      30.278  14.292 -12.652  1.00 10.00      B   
ATOM   3899  CG  MET    87      28.845  14.661 -12.300  1.00 10.00      B   
ATOM   3900  SD  MET    87      27.701  13.284 -12.516  1.00 10.00      B   
ATOM   3901  CE  MET    87      28.374  12.105 -11.348  1.00 10.00      B   
ATOM   3902  C   MET    87      31.204  15.376 -10.602  1.00 10.00      B   
ATOM   3903  O   MET    87      30.630  16.329 -10.068  1.00 10.00      B   
ATOM   3904  N   LEU    88      31.757  14.388  -9.910  1.00 10.00      B   
ATOM   3905  HN  LEU    88      32.196  13.652 -10.392  1.00 10.00      B   
ATOM   3906  CA  LEU    88      31.722  14.368  -8.456  1.00 10.00      B   
ATOM   3907  CB  LEU    88      32.150  13.000  -7.917  1.00 10.00      B   
ATOM   3908  CG  LEU    88      31.169  11.848  -8.159  1.00 10.00      B   
ATOM   3909  CD1 LEU    88      31.786  10.520  -7.748  1.00 10.00      B   
ATOM   3910  CD2 LEU    88      29.863  12.087  -7.416  1.00 10.00      B   
ATOM   3911  C   LEU    88      32.601  15.474  -7.879  1.00 10.00      B   
ATOM   3912  O   LEU    88      32.230  16.125  -6.906  1.00 10.00      B   
ATOM   3913  N   ASP    89      33.754  15.695  -8.504  1.00 10.00      B   
ATOM   3914  HN  ASP    89      33.983  15.149  -9.288  1.00 10.00      B   
ATOM   3915  CA  ASP    89      34.690  16.731  -8.065  1.00 10.00      B   
ATOM   3916  CB  ASP    89      35.965  16.688  -8.917  1.00 10.00      B   
ATOM   3917  CG  ASP    89      37.070  17.593  -8.399  1.00 10.00      B   
ATOM   3918  OD1 ASP    89      37.833  17.159  -7.506  1.00 10.00      B   
ATOM   3919  OD2 ASP    89      37.200  18.730  -8.906  1.00 10.00      B   
ATOM   3920  C   ASP    89      34.041  18.107  -8.165  1.00 10.00      B   
ATOM   3921  O   ASP    89      34.183  18.941  -7.272  1.00 10.00      B   
ATOM   3922  N   ALA    90      33.312  18.325  -9.255  1.00 10.00      B   
ATOM   3923  HN  ALA    90      33.241  17.614  -9.931  1.00 10.00      B   
ATOM   3924  CA  ALA    90      32.626  19.589  -9.482  1.00 10.00      B   
ATOM   3925  CB  ALA    90      31.956  19.587 -10.849  1.00 10.00      B   
ATOM   3926  C   ALA    90      31.600  19.851  -8.386  1.00 10.00      B   
ATOM   3927  O   ALA    90      31.557  20.936  -7.809  1.00 10.00      B   
ATOM   3928  N   HIS    91      30.787  18.842  -8.089  1.00 10.00      B   
ATOM   3929  HN  HIS    91      30.881  17.994  -8.575  1.00 10.00      B   
ATOM   3930  CA  HIS    91      29.762  18.970  -7.058  1.00 10.00      B   
ATOM   3931  CB  HIS    91      28.765  17.809  -7.109  1.00 10.00      B   
ATOM   3932  CG  HIS    91      27.710  17.963  -8.163  1.00 10.00      B   
ATOM   3933  ND1 HIS    91      26.496  18.582  -7.935  1.00 10.00      B   
ATOM   3934  HD1 HIS    91      26.203  18.984  -7.082  1.00 10.00      B   
ATOM   3935  CD2 HIS    91      27.693  17.577  -9.461  1.00 10.00      B   
ATOM   3936  CE1 HIS    91      25.782  18.565  -9.045  1.00 10.00      B   
ATOM   3937  NE2 HIS    91      26.485  17.963  -9.984  1.00 10.00      B   
ATOM   3938  HE2 HIS    91      26.192  17.818 -10.914  1.00 10.00      B   
ATOM   3939  C   HIS    91      30.382  19.088  -5.670  1.00 10.00      B   
ATOM   3940  O   HIS    91      29.890  19.838  -4.826  1.00 10.00      B   
ATOM   3941  N   ALA    92      31.467  18.354  -5.441  1.00 10.00      B   
ATOM   3942  HN  ALA    92      31.808  17.769  -6.154  1.00 10.00      B   
ATOM   3943  CA  ALA    92      32.160  18.385  -4.158  1.00 10.00      B   
ATOM   3944  CB  ALA    92      33.294  17.370  -4.133  1.00 10.00      B   
ATOM   3945  C   ALA    92      32.693  19.781  -3.871  1.00 10.00      B   
ATOM   3946  O   ALA    92      32.635  20.257  -2.739  1.00 10.00      B   
ATOM   3947  N   ASN    93      33.199  20.436  -4.909  1.00 10.00      B   
ATOM   3948  HN  ASN    93      33.219  19.995  -5.786  1.00 10.00      B   
ATOM   3949  CA  ASN    93      33.738  21.784  -4.782  1.00 10.00      B   
ATOM   3950  CB  ASN    93      34.433  22.228  -6.073  1.00 10.00      B   
ATOM   3951  CG  ASN    93      35.931  21.988  -6.035  1.00 10.00      B   
ATOM   3952  OD1 ASN    93      36.545  21.994  -4.966  1.00 10.00      B   
ATOM   3953  ND2 ASN    93      36.529  21.770  -7.198  1.00 10.00      B   
ATOM   3954 HD21 ASN    93      35.980  21.773  -8.010  1.00 10.00      B   
ATOM   3955 HD22 ASN    93      37.499  21.610  -7.198  1.00 10.00      B   
ATOM   3956  C   ASN    93      32.657  22.779  -4.383  1.00 10.00      B   
ATOM   3957  O   ASN    93      32.924  23.741  -3.662  1.00 10.00      B   
ATOM   3958  N   PHE    94      31.435  22.541  -4.845  1.00 10.00      B   
ATOM   3959  HN  PHE    94      31.285  21.762  -5.423  1.00 10.00      B   
ATOM   3960  CA  PHE    94      30.314  23.411  -4.518  1.00 10.00      B   
ATOM   3961  CB  PHE    94      29.095  23.072  -5.379  1.00 10.00      B   
ATOM   3962  CG  PHE    94      29.244  23.434  -6.832  1.00 10.00      B   
ATOM   3963  CD1 PHE    94      28.811  22.566  -7.821  1.00 10.00      B   
ATOM   3964  CD2 PHE    94      29.809  24.643  -7.207  1.00 10.00      B   
ATOM   3965  CE1 PHE    94      28.942  22.895  -9.157  1.00 10.00      B   
ATOM   3966  CE2 PHE    94      29.944  24.978  -8.541  1.00 10.00      B   
ATOM   3967  CZ  PHE    94      29.508  24.103  -9.516  1.00 10.00      B   
ATOM   3968  C   PHE    94      29.970  23.284  -3.039  1.00 10.00      B   
ATOM   3969  O   PHE    94      29.630  24.267  -2.376  1.00 10.00      B   
ATOM   3970  N   LEU    95      30.080  22.065  -2.526  1.00 10.00      B   
ATOM   3971  HN  LEU    95      30.357  21.326  -3.111  1.00 10.00      B   
ATOM   3972  CA  LEU    95      29.799  21.788  -1.124  1.00 10.00      B   
ATOM   3973  CB  LEU    95      29.640  20.281  -0.905  1.00 10.00      B   
ATOM   3974  CG  LEU    95      28.566  19.587  -1.746  1.00 10.00      B   
ATOM   3975  CD1 LEU    95      28.664  18.077  -1.598  1.00 10.00      B   
ATOM   3976  CD2 LEU    95      27.177  20.075  -1.356  1.00 10.00      B   
ATOM   3977  C   LEU    95      30.925  22.329  -0.248  1.00 10.00      B   
ATOM   3978  O   LEU    95      30.716  22.673   0.918  1.00 10.00      B   
ATOM   3979  N   ARG    96      32.121  22.395  -0.825  1.00 10.00      B   
ATOM   3980  HN  ARG    96      32.221  22.080  -1.748  1.00 10.00      B   
ATOM   3981  CA  ARG    96      33.292  22.907  -0.126  1.00 10.00      B   
ATOM   3982  CB  ARG    96      34.559  22.622  -0.938  1.00 10.00      B   
ATOM   3983  CG  ARG    96      35.091  21.205  -0.819  1.00 10.00      B   
ATOM   3984  CD  ARG    96      36.058  20.896  -1.951  1.00 10.00      B   
ATOM   3985  NE  ARG    96      37.193  20.093  -1.506  1.00 10.00      B   
ATOM   3986  HE  ARG    96      37.085  19.580  -0.668  1.00 10.00      B   
ATOM   3987  CZ  ARG    96      38.354  20.016  -2.159  1.00 10.00      B   
ATOM   3988  NH1 ARG    96      38.530  20.684  -3.294  1.00 10.00      B   
ATOM   3989 HH11 ARG    96      37.759  21.277  -3.680  1.00 10.00      B   
ATOM   3990 HH12 ARG    96      39.438  20.628  -3.800  1.00 10.00      B   
ATOM   3991  NH2 ARG    96      39.338  19.269  -1.674  1.00 10.00      B   
ATOM   3992 HH21 ARG    96      39.213  18.748  -0.779  1.00 10.00      B   
ATOM   3993 HH22 ARG    96      40.245  19.201  -2.185  1.00 10.00      B   
ATOM   3994  C   ARG    96      33.165  24.410   0.085  1.00 10.00      B   
ATOM   3995  O   ARG    96      33.505  24.930   1.145  1.00 10.00      B   
ATOM   3996  N   SER    97      32.670  25.102  -0.930  1.00 10.00      B   
ATOM   3997  HN  SER    97      32.410  24.632  -1.751  1.00 10.00      B   
ATOM   3998  CA  SER    97      32.516  26.544  -0.859  1.00 10.00      B   
ATOM   3999  CB  SER    97      32.541  27.154  -2.263  1.00 10.00      B   
ATOM   4000  OG  SER    97      31.992  26.256  -3.216  1.00 10.00      B   
ATOM   4001  HG  SER    97      32.640  25.566  -3.420  1.00 10.00      B   
ATOM   4002  C   SER    97      31.249  26.946  -0.110  1.00 10.00      B   
ATOM   4003  O   SER    97      31.200  28.006   0.512  1.00 10.00      B   
ATOM   4004  N   ASN    98      30.228  26.096  -0.163  1.00 10.00      B   
ATOM   4005  HN  ASN    98      30.326  25.261  -0.667  1.00 10.00      B   
ATOM   4006  CA  ASN    98      28.963  26.376   0.507  1.00 10.00      B   
ATOM   4007  CB  ASN    98      27.809  26.430  -0.504  1.00 10.00      B   
ATOM   4008  CG  ASN    98      28.029  27.435  -1.617  1.00 10.00      B   
ATOM   4009  OD1 ASN    98      27.662  28.602  -1.499  1.00 10.00      B   
ATOM   4010  ND2 ASN    98      28.628  26.988  -2.709  1.00 10.00      B   
ATOM   4011 HD21 ASN    98      28.891  26.040  -2.739  1.00 10.00      B   
ATOM   4012 HD22 ASN    98      28.788  27.619  -3.444  1.00 10.00      B   
ATOM   4013  C   ASN    98      28.660  25.323   1.567  1.00 10.00      B   
ATOM   4014  O   ASN    98      27.969  24.343   1.294  1.00 10.00      B   
ATOM   4015  N   PRO    99      29.168  25.513   2.795  1.00 10.00      B   
ATOM   4016  CA  PRO    99      28.949  24.571   3.903  1.00 10.00      B   
ATOM   4017  CB  PRO    99      29.893  25.076   5.005  1.00 10.00      B   
ATOM   4018  CG  PRO    99      30.795  26.060   4.336  1.00 10.00      B   
ATOM   4019  CD  PRO    99      30.002  26.647   3.209  1.00 10.00      B   
ATOM   4020  C   PRO    99      27.505  24.605   4.395  1.00 10.00      B   
ATOM   4021  O   PRO    99      27.039  23.685   5.068  1.00 10.00      B   
ATOM   4022  N   SER   100      26.802  25.673   4.050  1.00 10.00      B   
ATOM   4023  HN  SER   100      27.234  26.375   3.521  1.00 10.00      B   
ATOM   4024  CA  SER   100      25.412  25.842   4.444  1.00 10.00      B   
ATOM   4025  CB  SER   100      25.099  27.332   4.571  1.00 10.00      B   
ATOM   4026  OG  SER   100      26.242  28.034   5.044  1.00 10.00      B   
ATOM   4027  HG  SER   100      25.983  28.920   5.332  1.00 10.00      B   
ATOM   4028  C   SER   100      24.474  25.172   3.440  1.00 10.00      B   
ATOM   4029  O   SER   100      23.251  25.227   3.577  1.00 10.00      B   
ATOM   4030  N   TYR   101      25.056  24.539   2.428  1.00 10.00      B   
ATOM   4031  HN  TYR   101      26.037  24.522   2.374  1.00 10.00      B   
ATOM   4032  CA  TYR   101      24.281  23.850   1.410  1.00 10.00      B   
ATOM   4033  CB  TYR   101      24.588  24.403   0.018  1.00 10.00      B   
ATOM   4034  CG  TYR   101      23.678  25.536  -0.391  1.00 10.00      B   
ATOM   4035  CD1 TYR   101      24.100  26.857  -0.322  1.00 10.00      B   
ATOM   4036  CD2 TYR   101      22.393  25.281  -0.849  1.00 10.00      B   
ATOM   4037  CE1 TYR   101      23.264  27.891  -0.694  1.00 10.00      B   
ATOM   4038  CE2 TYR   101      21.550  26.307  -1.225  1.00 10.00      B   
ATOM   4039  CZ  TYR   101      21.991  27.610  -1.147  1.00 10.00      B   
ATOM   4040  OH  TYR   101      21.154  28.637  -1.518  1.00 10.00      B   
ATOM   4041  HH  TYR   101      21.630  29.244  -2.099  1.00 10.00      B   
ATOM   4042  C   TYR   101      24.550  22.355   1.462  1.00 10.00      B   
ATOM   4043  O   TYR   101      25.662  21.903   1.191  1.00 10.00      B   
ATOM   4044  N   LYS   102      23.530  21.594   1.822  1.00 10.00      B   
ATOM   4045  HN  LYS   102      22.665  22.013   2.015  1.00 10.00      B   
ATOM   4046  CA  LYS   102      23.656  20.149   1.921  1.00 10.00      B   
ATOM   4047  CB  LYS   102      22.880  19.623   3.133  1.00 10.00      B   
ATOM   4048  CG  LYS   102      23.328  20.203   4.465  1.00 10.00      B   
ATOM   4049  CD  LYS   102      22.864  19.337   5.624  1.00 10.00      B   
ATOM   4050  CE  LYS   102      23.087  20.027   6.958  1.00 10.00      B   
ATOM   4051  NZ  LYS   102      22.802  19.125   8.102  1.00 10.00      B   
ATOM   4052  HZ1 LYS   102      23.667  18.623   8.393  1.00 10.00      B   
ATOM   4053  HZ2 LYS   102      22.084  18.421   7.833  1.00 10.00      B   
ATOM   4054  HZ3 LYS   102      22.443  19.673   8.913  1.00 10.00      B   
ATOM   4055  C   LYS   102      23.167  19.471   0.649  1.00 10.00      B   
ATOM   4056  O   LYS   102      22.482  20.086  -0.170  1.00 10.00      B   
ATOM   4057  N   VAL   103      23.524  18.206   0.484  1.00 10.00      B   
ATOM   4058  HN  VAL   103      24.087  17.773   1.165  1.00 10.00      B   
ATOM   4059  CA  VAL   103      23.111  17.444  -0.686  1.00 10.00      B   
ATOM   4060  CB  VAL   103      24.278  17.258  -1.689  1.00 10.00      B   
ATOM   4061  CG1 VAL   103      25.380  16.385  -1.108  1.00 10.00      B   
ATOM   4062  CG2 VAL   103      23.784  16.704  -3.018  1.00 10.00      B   
ATOM   4063  C   VAL   103      22.535  16.087  -0.273  1.00 10.00      B   
ATOM   4064  O   VAL   103      22.961  15.499   0.724  1.00 10.00      B   
ATOM   4065  N   THR   104      21.537  15.625  -1.008  1.00 10.00      B   
ATOM   4066  HN  THR   104      21.203  16.167  -1.758  1.00 10.00      B   
ATOM   4067  CA  THR   104      20.911  14.342  -0.741  1.00 10.00      B   
ATOM   4068  CB  THR   104      19.382  14.493  -0.615  1.00 10.00      B   
ATOM   4069  OG1 THR   104      19.077  15.630   0.204  1.00 10.00      B   
ATOM   4070  HG1 THR   104      19.730  16.324   0.044  1.00 10.00      B   
ATOM   4071  CG2 THR   104      18.769  13.247   0.008  1.00 10.00      B   
ATOM   4072  C   THR   104      21.225  13.366  -1.875  1.00 10.00      B   
ATOM   4073  O   THR   104      21.080  13.705  -3.051  1.00 10.00      B   
ATOM   4074  N   VAL   105      21.670  12.169  -1.525  1.00 10.00      B   
ATOM   4075  HN  VAL   105      21.781  11.957  -0.569  1.00 10.00      B   
ATOM   4076  CA  VAL   105      22.000  11.159  -2.519  1.00 10.00      B   
ATOM   4077  CB  VAL   105      23.305  10.413  -2.170  1.00 10.00      B   
ATOM   4078  CG1 VAL   105      23.758   9.551  -3.339  1.00 10.00      B   
ATOM   4079  CG2 VAL   105      24.398  11.395  -1.774  1.00 10.00      B   
ATOM   4080  C   VAL   105      20.868  10.147  -2.658  1.00 10.00      B   
ATOM   4081  O   VAL   105      20.549   9.422  -1.711  1.00 10.00      B   
ATOM   4082  N   GLU   106      20.255  10.122  -3.833  1.00 10.00      B   
ATOM   4083  HN  GLU   106      20.543  10.751  -4.535  1.00 10.00      B   
ATOM   4084  CA  GLU   106      19.165   9.201  -4.115  1.00 10.00      B   
ATOM   4085  CB  GLU   106      18.239   9.782  -5.185  1.00 10.00      B   
ATOM   4086  CG  GLU   106      17.057  10.564  -4.640  1.00 10.00      B   
ATOM   4087  CD  GLU   106      15.917  10.640  -5.633  1.00 10.00      B   
ATOM   4088  OE1 GLU   106      15.526  11.760  -6.014  1.00 10.00      B   
ATOM   4089  OE2 GLU   106      15.398   9.573  -6.040  1.00 10.00      B   
ATOM   4090  C   GLU   106      19.705   7.853  -4.585  1.00 10.00      B   
ATOM   4091  O   GLU   106      20.218   7.736  -5.701  1.00 10.00      B   
ATOM   4092  N   GLY   107      19.585   6.845  -3.736  1.00 10.00      B   
ATOM   4093  HN  GLY   107      19.164   7.003  -2.860  1.00 10.00      B   
ATOM   4094  CA  GLY   107      20.058   5.520  -4.080  1.00 10.00      B   
ATOM   4095  C   GLY   107      18.998   4.706  -4.793  1.00 10.00      B   
ATOM   4096  O   GLY   107      17.873   4.579  -4.310  1.00 10.00      B   
ATOM   4097  N   HIS   108      19.347   4.166  -5.952  1.00 10.00      B   
ATOM   4098  HN  HIS   108      20.258   4.303  -6.288  1.00 10.00      B   
ATOM   4099  CA  HIS   108      18.413   3.362  -6.734  1.00 10.00      B   
ATOM   4100  CB  HIS   108      17.931   4.123  -7.982  1.00 10.00      B   
ATOM   4101  CG  HIS   108      17.476   5.534  -7.741  1.00 10.00      B   
ATOM   4102  ND1 HIS   108      18.178   6.631  -8.191  1.00 10.00      B   
ATOM   4103  HD1 HIS   108      19.036   6.605  -8.679  1.00 10.00      B   
ATOM   4104  CD2 HIS   108      16.380   6.027  -7.108  1.00 10.00      B   
ATOM   4105  CE1 HIS   108      17.537   7.733  -7.849  1.00 10.00      B   
ATOM   4106  NE2 HIS   108      16.448   7.397  -7.192  1.00 10.00      B   
ATOM   4107  HE2 HIS   108      15.797   8.038  -6.806  1.00 10.00      B   
ATOM   4108  C   HIS   108      19.072   2.051  -7.160  1.00 10.00      B   
ATOM   4109  O   HIS   108      20.287   1.876  -7.007  1.00 10.00      B   
ATOM   4110  N   ALA   109      18.271   1.140  -7.688  1.00 10.00      B   
ATOM   4111  HN  ALA   109      17.312   1.338  -7.772  1.00 10.00      B   
ATOM   4112  CA  ALA   109      18.759  -0.152  -8.146  1.00 10.00      B   
ATOM   4113  CB  ALA   109      18.647  -1.180  -7.032  1.00 10.00      B   
ATOM   4114  C   ALA   109      17.968  -0.592  -9.371  1.00 10.00      B   
ATOM   4115  O   ALA   109      17.170   0.180  -9.900  1.00 10.00      B   
ATOM   4116  N   ASP   110      18.185  -1.820  -9.825  1.00 10.00      B   
ATOM   4117  HN  ASP   110      18.830  -2.399  -9.364  1.00 10.00      B   
ATOM   4118  CA  ASP   110      17.474  -2.329 -10.993  1.00 10.00      B   
ATOM   4119  CB  ASP   110      18.375  -3.193 -11.875  1.00 10.00      B   
ATOM   4120  CG  ASP   110      18.899  -4.419 -11.166  1.00 10.00      B   
ATOM   4121  OD1 ASP   110      18.242  -5.469 -11.230  1.00 10.00      B   
ATOM   4122  OD2 ASP   110      19.982  -4.332 -10.547  1.00 10.00      B   
ATOM   4123  C   ASP   110      16.201  -3.069 -10.592  1.00 10.00      B   
ATOM   4124  O   ASP   110      15.776  -3.003  -9.439  1.00 10.00      B   
ATOM   4125  N   GLU   111      15.602  -3.783 -11.540  1.00 10.00      B   
ATOM   4126  HN  GLU   111      16.012  -3.837 -12.428  1.00 10.00      B   
ATOM   4127  CA  GLU   111      14.352  -4.497 -11.288  1.00 10.00      B   
ATOM   4128  CB  GLU   111      13.536  -4.655 -12.571  1.00 10.00      B   
ATOM   4129  CG  GLU   111      12.976  -3.353 -13.123  1.00 10.00      B   
ATOM   4130  CD  GLU   111      11.662  -3.559 -13.849  1.00 10.00      B   
ATOM   4131  OE1 GLU   111      10.730  -4.128 -13.238  1.00 10.00      B   
ATOM   4132  OE2 GLU   111      11.553  -3.151 -15.026  1.00 10.00      B   
ATOM   4133  C   GLU   111      14.533  -5.847 -10.587  1.00 10.00      B   
ATOM   4134  O   GLU   111      13.549  -6.478 -10.193  1.00 10.00      B   
ATOM   4135  N   ARG   112      15.771  -6.297 -10.436  1.00 10.00      B   
ATOM   4136  HN  ARG   112      16.530  -5.766 -10.779  1.00 10.00      B   
ATOM   4137  CA  ARG   112      16.032  -7.567  -9.766  1.00 10.00      B   
ATOM   4138  CB  ARG   112      17.303  -8.233 -10.309  1.00 10.00      B   
ATOM   4139  CG  ARG   112      17.688  -9.518  -9.587  1.00 10.00      B   
ATOM   4140  CD  ARG   112      19.196  -9.639  -9.417  1.00 10.00      B   
ATOM   4141  NE  ARG   112      19.765  -8.501  -8.691  1.00 10.00      B   
ATOM   4142  HE  ARG   112      19.200  -7.700  -8.595  1.00 10.00      B   
ATOM   4143  CZ  ARG   112      20.988  -8.494  -8.152  1.00 10.00      B   
ATOM   4144  NH1 ARG   112      21.768  -9.565  -8.248  1.00 10.00      B   
ATOM   4145 HH11 ARG   112      22.722  -9.559  -7.824  1.00 10.00      B   
ATOM   4146 HH12 ARG   112      21.432 -10.417  -8.744  1.00 10.00      B   
ATOM   4147  NH2 ARG   112      21.434  -7.413  -7.528  1.00 10.00      B   
ATOM   4148 HH21 ARG   112      20.833  -6.562  -7.455  1.00 10.00      B   
ATOM   4149 HH22 ARG   112      22.402  -7.405  -7.106  1.00 10.00      B   
ATOM   4150  C   ARG   112      16.146  -7.371  -8.257  1.00 10.00      B   
ATOM   4151  O   ARG   112      17.197  -6.967  -7.754  1.00 10.00      B   
ATOM   4152  N   GLY   113      15.060  -7.635  -7.542  1.00 10.00      B   
ATOM   4153  HN  GLY   113      14.236  -7.906  -7.996  1.00 10.00      B   
ATOM   4154  CA  GLY   113      15.076  -7.494  -6.101  1.00 10.00      B   
ATOM   4155  C   GLY   113      13.734  -7.079  -5.537  1.00 10.00      B   
ATOM   4156  O   GLY   113      12.801  -6.783  -6.284  1.00 10.00      B   
ATOM   4157  N   THR   114      13.642  -7.073  -4.216  1.00 10.00      B   
ATOM   4158  HN  THR   114      14.424  -7.327  -3.686  1.00 10.00      B   
ATOM   4159  CA  THR   114      12.425  -6.690  -3.521  1.00 10.00      B   
ATOM   4160  CB  THR   114      12.097  -7.724  -2.425  1.00 10.00      B   
ATOM   4161  OG1 THR   114      13.314  -8.321  -1.952  1.00 10.00      B   
ATOM   4162  HG1 THR   114      13.223  -9.283  -1.946  1.00 10.00      B   
ATOM   4163  CG2 THR   114      11.182  -8.810  -2.970  1.00 10.00      B   
ATOM   4164  C   THR   114      12.614  -5.305  -2.895  1.00 10.00      B   
ATOM   4165  O   THR   114      13.745  -4.823  -2.820  1.00 10.00      B   
ATOM   4166  N   PRO   115      11.527  -4.646  -2.441  1.00 10.00      B   
ATOM   4167  CA  PRO   115      11.598  -3.303  -1.837  1.00 10.00      B   
ATOM   4168  CB  PRO   115      10.228  -3.145  -1.172  1.00 10.00      B   
ATOM   4169  CG  PRO   115       9.319  -3.974  -2.011  1.00 10.00      B   
ATOM   4170  CD  PRO   115      10.137  -5.147  -2.486  1.00 10.00      B   
ATOM   4171  C   PRO   115      12.721  -3.152  -0.803  1.00 10.00      B   
ATOM   4172  O   PRO   115      13.657  -2.379  -1.007  1.00 10.00      B   
ATOM   4173  N   GLU   116      12.639  -3.914   0.283  1.00 10.00      B   
ATOM   4174  HN  GLU   116      11.890  -4.542   0.367  1.00 10.00      B   
ATOM   4175  CA  GLU   116      13.634  -3.853   1.354  1.00 10.00      B   
ATOM   4176  CB  GLU   116      13.223  -4.761   2.515  1.00 10.00      B   
ATOM   4177  CG  GLU   116      11.871  -4.421   3.119  1.00 10.00      B   
ATOM   4178  CD  GLU   116      11.979  -3.602   4.389  1.00 10.00      B   
ATOM   4179  OE1 GLU   116      13.102  -3.176   4.739  1.00 10.00      B   
ATOM   4180  OE2 GLU   116      10.936  -3.395   5.049  1.00 10.00      B   
ATOM   4181  C   GLU   116      15.023  -4.244   0.858  1.00 10.00      B   
ATOM   4182  O   GLU   116      16.020  -3.607   1.207  1.00 10.00      B   
ATOM   4183  N   TYR   117      15.079  -5.288   0.039  1.00 10.00      B   
ATOM   4184  HN  TYR   117      14.244  -5.743  -0.207  1.00 10.00      B   
ATOM   4185  CA  TYR   117      16.344  -5.778  -0.502  1.00 10.00      B   
ATOM   4186  CB  TYR   117      16.121  -7.053  -1.318  1.00 10.00      B   
ATOM   4187  CG  TYR   117      17.358  -7.595  -2.001  1.00 10.00      B   
ATOM   4188  CD1 TYR   117      18.496  -7.923  -1.275  1.00 10.00      B   
ATOM   4189  CD2 TYR   117      17.383  -7.784  -3.376  1.00 10.00      B   
ATOM   4190  CE1 TYR   117      19.622  -8.425  -1.902  1.00 10.00      B   
ATOM   4191  CE2 TYR   117      18.504  -8.284  -4.012  1.00 10.00      B   
ATOM   4192  CZ  TYR   117      19.621  -8.602  -3.270  1.00 10.00      B   
ATOM   4193  OH  TYR   117      20.743  -9.104  -3.898  1.00 10.00      B   
ATOM   4194  HH  TYR   117      20.962  -8.549  -4.657  1.00 10.00      B   
ATOM   4195  C   TYR   117      17.040  -4.717  -1.348  1.00 10.00      B   
ATOM   4196  O   TYR   117      18.237  -4.465  -1.183  1.00 10.00      B   
ATOM   4197  N   ASN   118      16.291  -4.091  -2.244  1.00 10.00      B   
ATOM   4198  HN  ASN   118      15.337  -4.330  -2.332  1.00 10.00      B   
ATOM   4199  CA  ASN   118      16.847  -3.061  -3.106  1.00 10.00      B   
ATOM   4200  CB  ASN   118      15.865  -2.652  -4.202  1.00 10.00      B   
ATOM   4201  CG  ASN   118      16.037  -3.478  -5.460  1.00 10.00      B   
ATOM   4202  OD1 ASN   118      16.346  -4.664  -5.401  1.00 10.00      B   
ATOM   4203  ND2 ASN   118      15.846  -2.853  -6.609  1.00 10.00      B   
ATOM   4204 HD21 ASN   118      15.607  -1.904  -6.584  1.00 10.00      B   
ATOM   4205 HD22 ASN   118      15.951  -3.365  -7.440  1.00 10.00      B   
ATOM   4206  C   ASN   118      17.294  -1.856  -2.294  1.00 10.00      B   
ATOM   4207  O   ASN   118      18.250  -1.172  -2.663  1.00 10.00      B   
ATOM   4208  N   ILE   119      16.601  -1.597  -1.187  1.00 10.00      B   
ATOM   4209  HN  ILE   119      15.820  -2.156  -0.965  1.00 10.00      B   
ATOM   4210  CA  ILE   119      16.962  -0.492  -0.307  1.00 10.00      B   
ATOM   4211  CB  ILE   119      15.970  -0.351   0.870  1.00 10.00      B   
ATOM   4212  CG1 ILE   119      14.629   0.188   0.369  1.00 10.00      B   
ATOM   4213  CG2 ILE   119      16.536   0.557   1.955  1.00 10.00      B   
ATOM   4214  CD1 ILE   119      13.515   0.125   1.391  1.00 10.00      B   
ATOM   4215  C   ILE   119      18.374  -0.720   0.231  1.00 10.00      B   
ATOM   4216  O   ILE   119      19.182   0.207   0.299  1.00 10.00      B   
ATOM   4217  N   SER   120      18.665  -1.972   0.576  1.00 10.00      B   
ATOM   4218  HN  SER   120      17.977  -2.667   0.472  1.00 10.00      B   
ATOM   4219  CA  SER   120      19.973  -2.345   1.095  1.00 10.00      B   
ATOM   4220  CB  SER   120      19.980  -3.815   1.523  1.00 10.00      B   
ATOM   4221  OG  SER   120      19.042  -4.048   2.559  1.00 10.00      B   
ATOM   4222  HG  SER   120      18.301  -3.439   2.467  1.00 10.00      B   
ATOM   4223  C   SER   120      21.058  -2.096   0.053  1.00 10.00      B   
ATOM   4224  O   SER   120      22.109  -1.528   0.359  1.00 10.00      B   
ATOM   4225  N   LEU   121      20.789  -2.512  -1.180  1.00 10.00      B   
ATOM   4226  HN  LEU   121      19.929  -2.954  -1.358  1.00 10.00      B   
ATOM   4227  CA  LEU   121      21.738  -2.337  -2.274  1.00 10.00      B   
ATOM   4228  CB  LEU   121      21.241  -3.045  -3.536  1.00 10.00      B   
ATOM   4229  CG  LEU   121      20.898  -4.529  -3.398  1.00 10.00      B   
ATOM   4230  CD1 LEU   121      20.299  -5.047  -4.693  1.00 10.00      B   
ATOM   4231  CD2 LEU   121      22.129  -5.340  -3.017  1.00 10.00      B   
ATOM   4232  C   LEU   121      21.952  -0.859  -2.570  1.00 10.00      B   
ATOM   4233  O   LEU   121      23.083  -0.408  -2.747  1.00 10.00      B   
ATOM   4234  N   GLY   122      20.854  -0.113  -2.618  1.00 10.00      B   
ATOM   4235  HN  GLY   122      19.979  -0.540  -2.473  1.00 10.00      B   
ATOM   4236  CA  GLY   122      20.924   1.308  -2.890  1.00 10.00      B   
ATOM   4237  C   GLY   122      21.706   2.064  -1.836  1.00 10.00      B   
ATOM   4238  O   GLY   122      22.448   2.995  -2.154  1.00 10.00      B   
ATOM   4239  N   GLU   123      21.553   1.657  -0.579  1.00 10.00      B   
ATOM   4240  HN  GLU   123      20.951   0.904  -0.388  1.00 10.00      B   
ATOM   4241  CA  GLU   123      22.255   2.305   0.521  1.00 10.00      B   
ATOM   4242  CB  GLU   123      21.765   1.784   1.871  1.00 10.00      B   
ATOM   4243  CG  GLU   123      22.031   2.740   3.021  1.00 10.00      B   
ATOM   4244  CD  GLU   123      22.022   2.052   4.365  1.00 10.00      B   
ATOM   4245  OE1 GLU   123      23.114   1.734   4.879  1.00 10.00      B   
ATOM   4246  OE2 GLU   123      20.924   1.818   4.911  1.00 10.00      B   
ATOM   4247  C   GLU   123      23.760   2.106   0.394  1.00 10.00      B   
ATOM   4248  O   GLU   123      24.535   3.038   0.605  1.00 10.00      B   
ATOM   4249  N   ARG   124      24.163   0.893   0.027  1.00 10.00      B   
ATOM   4250  HN  ARG   124      23.489   0.198  -0.138  1.00 10.00      B   
ATOM   4251  CA  ARG   124      25.577   0.565  -0.138  1.00 10.00      B   
ATOM   4252  CB  ARG   124      25.754  -0.930  -0.422  1.00 10.00      B   
ATOM   4253  CG  ARG   124      25.868  -1.784   0.831  1.00 10.00      B   
ATOM   4254  CD  ARG   124      25.184  -3.131   0.658  1.00 10.00      B   
ATOM   4255  NE  ARG   124      25.806  -3.952  -0.383  1.00 10.00      B   
ATOM   4256  HE  ARG   124      26.183  -3.486  -1.160  1.00 10.00      B   
ATOM   4257  CZ  ARG   124      25.889  -5.282  -0.329  1.00 10.00      B   
ATOM   4258  NH1 ARG   124      25.396  -5.938   0.715  1.00 10.00      B   
ATOM   4259 HH11 ARG   124      24.944  -5.420   1.498  1.00 10.00      B   
ATOM   4260 HH12 ARG   124      25.456  -6.982   0.757  1.00 10.00      B   
ATOM   4261  NH2 ARG   124      26.453  -5.956  -1.327  1.00 10.00      B   
ATOM   4262 HH21 ARG   124      26.519  -6.999  -1.287  1.00 10.00      B   
ATOM   4263 HH22 ARG   124      26.834  -5.452  -2.157  1.00 10.00      B   
ATOM   4264  C   ARG   124      26.214   1.403  -1.244  1.00 10.00      B   
ATOM   4265  O   ARG   124      27.421   1.651  -1.235  1.00 10.00      B   
ATOM   4266  N   ARG   125      25.394   1.841  -2.190  1.00 10.00      B   
ATOM   4267  HN  ARG   125      24.443   1.603  -2.146  1.00 10.00      B   
ATOM   4268  CA  ARG   125      25.871   2.664  -3.288  1.00 10.00      B   
ATOM   4269  CB  ARG   125      24.989   2.491  -4.526  1.00 10.00      B   
ATOM   4270  CG  ARG   125      25.584   1.566  -5.571  1.00 10.00      B   
ATOM   4271  CD  ARG   125      24.916   1.737  -6.925  1.00 10.00      B   
ATOM   4272  NE  ARG   125      23.554   1.201  -6.940  1.00 10.00      B   
ATOM   4273  HE  ARG   125      22.824   1.833  -6.769  1.00 10.00      B   
ATOM   4274  CZ  ARG   125      23.253  -0.077  -7.173  1.00 10.00      B   
ATOM   4275  NH1 ARG   125      24.215  -0.964  -7.405  1.00 10.00      B   
ATOM   4276 HH11 ARG   125      23.973  -1.962  -7.582  1.00 10.00      B   
ATOM   4277 HH12 ARG   125      25.220  -0.664  -7.411  1.00 10.00      B   
ATOM   4278  NH2 ARG   125      21.984  -0.467  -7.174  1.00 10.00      B   
ATOM   4279 HH21 ARG   125      21.221   0.228  -6.999  1.00 10.00      B   
ATOM   4280 HH22 ARG   125      21.741  -1.468  -7.356  1.00 10.00      B   
ATOM   4281  C   ARG   125      25.925   4.131  -2.875  1.00 10.00      B   
ATOM   4282  O   ARG   125      26.946   4.799  -3.053  1.00 10.00      B   
ATOM   4283  N   ALA   126      24.827   4.616  -2.300  1.00 10.00      B   
ATOM   4284  HN  ALA   126      24.052   4.022  -2.175  1.00 10.00      B   
ATOM   4285  CA  ALA   126      24.734   6.002  -1.855  1.00 10.00      B   
ATOM   4286  CB  ALA   126      23.342   6.288  -1.319  1.00 10.00      B   
ATOM   4287  C   ALA   126      25.793   6.313  -0.801  1.00 10.00      B   
ATOM   4288  O   ALA   126      26.399   7.388  -0.809  1.00 10.00      B   
ATOM   4289  N   ASN   127      26.018   5.360   0.098  1.00 10.00      B   
ATOM   4290  HN  ASN   127      25.495   4.526   0.055  1.00 10.00      B   
ATOM   4291  CA  ASN   127      27.007   5.518   1.155  1.00 10.00      B   
ATOM   4292  CB  ASN   127      26.957   4.325   2.114  1.00 10.00      B   
ATOM   4293  CG  ASN   127      27.255   4.703   3.554  1.00 10.00      B   
ATOM   4294  OD1 ASN   127      27.986   5.655   3.829  1.00 10.00      B   
ATOM   4295  ND2 ASN   127      26.683   3.959   4.488  1.00 10.00      B   
ATOM   4296 HD21 ASN   127      26.108   3.217   4.201  1.00 10.00      B   
ATOM   4297 HD22 ASN   127      26.860   4.174   5.429  1.00 10.00      B   
ATOM   4298  C   ASN   127      28.405   5.650   0.565  1.00 10.00      B   
ATOM   4299  O   ASN   127      29.230   6.411   1.069  1.00 10.00      B   
ATOM   4300  N   ALA   128      28.655   4.923  -0.521  1.00 10.00      B   
ATOM   4301  HN  ALA   128      27.943   4.359  -0.893  1.00 10.00      B   
ATOM   4302  CA  ALA   128      29.954   4.954  -1.184  1.00 10.00      B   
ATOM   4303  CB  ALA   128      30.028   3.899  -2.275  1.00 10.00      B   
ATOM   4304  C   ALA   128      30.244   6.338  -1.753  1.00 10.00      B   
ATOM   4305  O   ALA   128      31.363   6.843  -1.647  1.00 10.00      B   
ATOM   4306  N   VAL   129      29.226   6.950  -2.349  1.00 10.00      B   
ATOM   4307  HN  VAL   129      28.358   6.492  -2.404  1.00 10.00      B   
ATOM   4308  CA  VAL   129      29.366   8.285  -2.920  1.00 10.00      B   
ATOM   4309  CB  VAL   129      28.108   8.704  -3.713  1.00 10.00      B   
ATOM   4310  CG1 VAL   129      28.279  10.094  -4.313  1.00 10.00      B   
ATOM   4311  CG2 VAL   129      27.800   7.690  -4.802  1.00 10.00      B   
ATOM   4312  C   VAL   129      29.615   9.289  -1.803  1.00 10.00      B   
ATOM   4313  O   VAL   129      30.488  10.153  -1.907  1.00 10.00      B   
ATOM   4314  N   LYS   130      28.856   9.146  -0.723  1.00 10.00      B   
ATOM   4315  HN  LYS   130      28.182   8.430  -0.705  1.00 10.00      B   
ATOM   4316  CA  LYS   130      28.988  10.020   0.433  1.00 10.00      B   
ATOM   4317  CB  LYS   130      27.931   9.666   1.487  1.00 10.00      B   
ATOM   4318  CG  LYS   130      28.064  10.430   2.796  1.00 10.00      B   
ATOM   4319  CD  LYS   130      26.838  10.248   3.675  1.00 10.00      B   
ATOM   4320  CE  LYS   130      27.057  10.858   5.048  1.00 10.00      B   
ATOM   4321  NZ  LYS   130      25.787  11.004   5.806  1.00 10.00      B   
ATOM   4322  HZ1 LYS   130      25.281  10.098   5.842  1.00 10.00      B   
ATOM   4323  HZ2 LYS   130      25.173  11.712   5.348  1.00 10.00      B   
ATOM   4324  HZ3 LYS   130      25.984  11.316   6.778  1.00 10.00      B   
ATOM   4325  C   LYS   130      30.391   9.910   1.027  1.00 10.00      B   
ATOM   4326  O   LYS   130      31.019  10.920   1.351  1.00 10.00      B   
ATOM   4327  N   MET   131      30.882   8.679   1.148  1.00 10.00      B   
ATOM   4328  HN  MET   131      30.328   7.915   0.868  1.00 10.00      B   
ATOM   4329  CA  MET   131      32.214   8.432   1.696  1.00 10.00      B   
ATOM   4330  CB  MET   131      32.463   6.936   1.919  1.00 10.00      B   
ATOM   4331  CG  MET   131      31.658   6.339   3.067  1.00 10.00      B   
ATOM   4332  SD  MET   131      32.086   4.621   3.424  1.00 10.00      B   
ATOM   4333  CE  MET   131      31.748   3.844   1.844  1.00 10.00      B   
ATOM   4334  C   MET   131      33.298   9.029   0.805  1.00 10.00      B   
ATOM   4335  O   MET   131      34.360   9.431   1.285  1.00 10.00      B   
ATOM   4336  N   TYR   132      33.029   9.088  -0.492  1.00 10.00      B   
ATOM   4337  HN  TYR   132      32.171   8.743  -0.821  1.00 10.00      B   
ATOM   4338  CA  TYR   132      33.980   9.654  -1.438  1.00 10.00      B   
ATOM   4339  CB  TYR   132      33.588   9.298  -2.873  1.00 10.00      B   
ATOM   4340  CG  TYR   132      34.570   9.781  -3.916  1.00 10.00      B   
ATOM   4341  CD1 TYR   132      35.880   9.315  -3.936  1.00 10.00      B   
ATOM   4342  CD2 TYR   132      34.187  10.698  -4.884  1.00 10.00      B   
ATOM   4343  CE1 TYR   132      36.780   9.754  -4.888  1.00 10.00      B   
ATOM   4344  CE2 TYR   132      35.080  11.142  -5.838  1.00 10.00      B   
ATOM   4345  CZ  TYR   132      36.374  10.665  -5.838  1.00 10.00      B   
ATOM   4346  OH  TYR   132      37.265  11.108  -6.789  1.00 10.00      B   
ATOM   4347  HH  TYR   132      36.993  11.978  -7.103  1.00 10.00      B   
ATOM   4348  C   TYR   132      34.052  11.167  -1.262  1.00 10.00      B   
ATOM   4349  O   TYR   132      35.131  11.760  -1.294  1.00 10.00      B   
ATOM   4350  N   LEU   133      32.892  11.780  -1.059  1.00 10.00      B   
ATOM   4351  HN  LEU   133      32.065  11.247  -1.048  1.00 10.00      B   
ATOM   4352  CA  LEU   133      32.812  13.222  -0.862  1.00 10.00      B   
ATOM   4353  CB  LEU   133      31.359  13.695  -0.905  1.00 10.00      B   
ATOM   4354  CG  LEU   133      30.597  13.427  -2.207  1.00 10.00      B   
ATOM   4355  CD1 LEU   133      29.140  13.841  -2.071  1.00 10.00      B   
ATOM   4356  CD2 LEU   133      31.249  14.143  -3.380  1.00 10.00      B   
ATOM   4357  C   LEU   133      33.464  13.620   0.456  1.00 10.00      B   
ATOM   4358  O   LEU   133      34.084  14.678   0.557  1.00 10.00      B   
ATOM   4359  N   GLN   134      33.328  12.757   1.460  1.00 10.00      B   
ATOM   4360  HN  GLN   134      32.805  11.937   1.315  1.00 10.00      B   
ATOM   4361  CA  GLN   134      33.917  13.001   2.773  1.00 10.00      B   
ATOM   4362  CB  GLN   134      33.570  11.869   3.743  1.00 10.00      B   
ATOM   4363  CG  GLN   134      32.101  11.780   4.119  1.00 10.00      B   
ATOM   4364  CD  GLN   134      31.769  10.501   4.865  1.00 10.00      B   
ATOM   4365  OE1 GLN   134      32.414   9.468   4.676  1.00 10.00      B   
ATOM   4366  NE2 GLN   134      30.752  10.556   5.713  1.00 10.00      B   
ATOM   4367 HE21 GLN   134      30.277  11.406   5.810  1.00 10.00      B   
ATOM   4368 HE22 GLN   134      30.519   9.744   6.213  1.00 10.00      B   
ATOM   4369  C   GLN   134      35.432  13.118   2.659  1.00 10.00      B   
ATOM   4370  O   GLN   134      36.058  13.915   3.358  1.00 10.00      B   
ATOM   4371  N   GLY   135      36.007  12.336   1.750  1.00 10.00      B   
ATOM   4372  HN  GLY   135      35.445  11.740   1.209  1.00 10.00      B   
ATOM   4373  CA  GLY   135      37.445  12.349   1.544  1.00 10.00      B   
ATOM   4374  C   GLY   135      37.924  13.584   0.804  1.00 10.00      B   
ATOM   4375  O   GLY   135      39.116  13.733   0.537  1.00 10.00      B   
ATOM   4376  N   LYS   136      36.996  14.467   0.468  1.00 10.00      B   
ATOM   4377  HN  LYS   136      36.058  14.291   0.702  1.00 10.00      B   
ATOM   4378  CA  LYS   136      37.330  15.694  -0.233  1.00 10.00      B   
ATOM   4379  CB  LYS   136      36.404  15.898  -1.439  1.00 10.00      B   
ATOM   4380  CG  LYS   136      36.500  14.809  -2.496  1.00 10.00      B   
ATOM   4381  CD  LYS   136      37.912  14.693  -3.047  1.00 10.00      B   
ATOM   4382  CE  LYS   136      37.977  13.714  -4.208  1.00 10.00      B   
ATOM   4383  NZ  LYS   136      39.332  13.667  -4.816  1.00 10.00      B   
ATOM   4384  HZ1 LYS   136      39.991  13.160  -4.192  1.00 10.00      B   
ATOM   4385  HZ2 LYS   136      39.690  14.631  -4.967  1.00 10.00      B   
ATOM   4386  HZ3 LYS   136      39.299  13.177  -5.734  1.00 10.00      B   
ATOM   4387  C   LYS   136      37.232  16.883   0.715  1.00 10.00      B   
ATOM   4388  O   LYS   136      37.297  18.036   0.291  1.00 10.00      B   
ATOM   4389  N   GLY   137      37.070  16.593   2.002  1.00 10.00      B   
ATOM   4390  HN  GLY   137      37.030  15.652   2.281  1.00 10.00      B   
ATOM   4391  CA  GLY   137      36.968  17.643   2.997  1.00 10.00      B   
ATOM   4392  C   GLY   137      35.542  18.100   3.222  1.00 10.00      B   
ATOM   4393  O   GLY   137      35.300  19.072   3.939  1.00 10.00      B   
ATOM   4394  N   VAL   138      34.593  17.403   2.611  1.00 10.00      B   
ATOM   4395  HN  VAL   138      34.844  16.631   2.062  1.00 10.00      B   
ATOM   4396  CA  VAL   138      33.185  17.747   2.753  1.00 10.00      B   
ATOM   4397  CB  VAL   138      32.350  17.233   1.558  1.00 10.00      B   
ATOM   4398  CG1 VAL   138      30.893  17.646   1.699  1.00 10.00      B   
ATOM   4399  CG2 VAL   138      32.922  17.755   0.247  1.00 10.00      B   
ATOM   4400  C   VAL   138      32.632  17.186   4.060  1.00 10.00      B   
ATOM   4401  O   VAL   138      32.911  16.040   4.417  1.00 10.00      B   
ATOM   4402  N   SER   139      31.872  18.008   4.774  1.00 10.00      B   
ATOM   4403  HN  SER   139      31.706  18.914   4.441  1.00 10.00      B   
ATOM   4404  CA  SER   139      31.280  17.611   6.043  1.00 10.00      B   
ATOM   4405  CB  SER   139      30.450  18.770   6.596  1.00 10.00      B   
ATOM   4406  OG  SER   139      30.985  20.014   6.166  1.00 10.00      B   
ATOM   4407  HG  SER   139      30.320  20.484   5.645  1.00 10.00      B   
ATOM   4408  C   SER   139      30.420  16.355   5.890  1.00 10.00      B   
ATOM   4409  O   SER   139      29.620  16.242   4.959  1.00 10.00      B   
ATOM   4410  N   ALA   140      30.586  15.421   6.818  1.00 10.00      B   
ATOM   4411  HN  ALA   140      31.223  15.586   7.547  1.00 10.00      B   
ATOM   4412  CA  ALA   140      29.846  14.164   6.794  1.00 10.00      B   
ATOM   4413  CB  ALA   140      30.398  13.209   7.841  1.00 10.00      B   
ATOM   4414  C   ALA   140      28.351  14.384   7.011  1.00 10.00      B   
ATOM   4415  O   ALA   140      27.521  13.613   6.529  1.00 10.00      B   
ATOM   4416  N   ASP   141      28.017  15.445   7.731  1.00 10.00      B   
ATOM   4417  HN  ASP   141      28.730  16.023   8.082  1.00 10.00      B   
ATOM   4418  CA  ASP   141      26.624  15.773   8.025  1.00 10.00      B   
ATOM   4419  CB  ASP   141      26.520  16.452   9.394  1.00 10.00      B   
ATOM   4420  CG  ASP   141      25.091  16.714   9.823  1.00 10.00      B   
ATOM   4421  OD1 ASP   141      24.329  15.735   9.996  1.00 10.00      B   
ATOM   4422  OD2 ASP   141      24.728  17.899   9.999  1.00 10.00      B   
ATOM   4423  C   ASP   141      26.027  16.666   6.936  1.00 10.00      B   
ATOM   4424  O   ASP   141      24.854  17.038   6.986  1.00 10.00      B   
ATOM   4425  N   GLN   142      26.834  16.989   5.936  1.00 10.00      B   
ATOM   4426  HN  GLN   142      27.751  16.642   5.931  1.00 10.00      B   
ATOM   4427  CA  GLN   142      26.394  17.841   4.838  1.00 10.00      B   
ATOM   4428  CB  GLN   142      27.570  18.690   4.343  1.00 10.00      B   
ATOM   4429  CG  GLN   142      27.177  19.996   3.672  1.00 10.00      B   
ATOM   4430  CD  GLN   142      28.378  20.826   3.262  1.00 10.00      B   
ATOM   4431  OE1 GLN   142      29.434  20.779   3.900  1.00 10.00      B   
ATOM   4432  NE2 GLN   142      28.225  21.596   2.199  1.00 10.00      B   
ATOM   4433 HE21 GLN   142      27.351  21.588   1.739  1.00 10.00      B   
ATOM   4434 HE22 GLN   142      28.983  22.149   1.910  1.00 10.00      B   
ATOM   4435  C   GLN   142      25.824  16.999   3.695  1.00 10.00      B   
ATOM   4436  O   GLN   142      25.382  17.525   2.674  1.00 10.00      B   
ATOM   4437  N   ILE   143      25.829  15.685   3.880  1.00 10.00      B   
ATOM   4438  HN  ILE   143      26.169  15.323   4.724  1.00 10.00      B   
ATOM   4439  CA  ILE   143      25.331  14.769   2.864  1.00 10.00      B   
ATOM   4440  CB  ILE   143      26.494  13.996   2.200  1.00 10.00      B   
ATOM   4441  CG1 ILE   143      27.661  14.933   1.875  1.00 10.00      B   
ATOM   4442  CG2 ILE   143      26.017  13.282   0.944  1.00 10.00      B   
ATOM   4443  CD1 ILE   143      28.993  14.227   1.760  1.00 10.00      B   
ATOM   4444  C   ILE   143      24.372  13.750   3.474  1.00 10.00      B   
ATOM   4445  O   ILE   143      24.732  13.037   4.409  1.00 10.00      B   
ATOM   4446  N   SER   144      23.158  13.687   2.949  1.00 10.00      B   
ATOM   4447  HN  SER   144      22.916  14.296   2.218  1.00 10.00      B   
ATOM   4448  CA  SER   144      22.171  12.734   3.431  1.00 10.00      B   
ATOM   4449  CB  SER   144      20.870  13.449   3.808  1.00 10.00      B   
ATOM   4450  OG  SER   144      20.491  14.394   2.819  1.00 10.00      B   
ATOM   4451  HG  SER   144      19.527  14.464   2.799  1.00 10.00      B   
ATOM   4452  C   SER   144      21.919  11.673   2.362  1.00 10.00      B   
ATOM   4453  O   SER   144      21.891  11.984   1.170  1.00 10.00      B   
ATOM   4454  N   ILE   145      21.755  10.424   2.776  1.00 10.00      B   
ATOM   4455  HN  ILE   145      21.795  10.224   3.734  1.00 10.00      B   
ATOM   4456  CA  ILE   145      21.520   9.342   1.827  1.00 10.00      B   
ATOM   4457  CB  ILE   145      22.584   8.229   1.938  1.00 10.00      B   
ATOM   4458  CG1 ILE   145      22.673   7.697   3.372  1.00 10.00      B   
ATOM   4459  CG2 ILE   145      23.937   8.747   1.472  1.00 10.00      B   
ATOM   4460  CD1 ILE   145      23.473   6.418   3.506  1.00 10.00      B   
ATOM   4461  C   ILE   145      20.123   8.745   1.974  1.00 10.00      B   
ATOM   4462  O   ILE   145      19.690   8.408   3.081  1.00 10.00      B   
ATOM   4463  N   VAL   146      19.417   8.627   0.854  1.00 10.00      B   
ATOM   4464  HN  VAL   146      19.817   8.920   0.001  1.00 10.00      B   
ATOM   4465  CA  VAL   146      18.071   8.068   0.846  1.00 10.00      B   
ATOM   4466  CB  VAL   146      16.987   9.157   0.655  1.00 10.00      B   
ATOM   4467  CG1 VAL   146      15.596   8.553   0.768  1.00 10.00      B   
ATOM   4468  CG2 VAL   146      17.159  10.285   1.661  1.00 10.00      B   
ATOM   4469  C   VAL   146      17.934   7.035  -0.270  1.00 10.00      B   
ATOM   4470  O   VAL   146      18.132   7.348  -1.443  1.00 10.00      B   
ATOM   4471  N   SER   147      17.611   5.807   0.103  1.00 10.00      B   
ATOM   4472  HN  SER   147      17.483   5.617   1.057  1.00 10.00      B   
ATOM   4473  CA  SER   147      17.441   4.731  -0.862  1.00 10.00      B   
ATOM   4474  CB  SER   147      17.917   3.406  -0.255  1.00 10.00      B   
ATOM   4475  OG  SER   147      18.161   2.427  -1.252  1.00 10.00      B   
ATOM   4476  HG  SER   147      18.563   1.651  -0.841  1.00 10.00      B   
ATOM   4477  C   SER   147      15.975   4.626  -1.278  1.00 10.00      B   
ATOM   4478  O   SER   147      15.079   4.693  -0.438  1.00 10.00      B   
ATOM   4479  N   TYR   148      15.734   4.473  -2.573  1.00 10.00      B   
ATOM   4480  HN  TYR   148      16.492   4.438  -3.202  1.00 10.00      B   
ATOM   4481  CA  TYR   148      14.373   4.365  -3.085  1.00 10.00      B   
ATOM   4482  CB  TYR   148      14.087   5.467  -4.106  1.00 10.00      B   
ATOM   4483  CG  TYR   148      13.879   6.823  -3.476  1.00 10.00      B   
ATOM   4484  CD1 TYR   148      14.945   7.684  -3.264  1.00 10.00      B   
ATOM   4485  CD2 TYR   148      12.613   7.238  -3.085  1.00 10.00      B   
ATOM   4486  CE1 TYR   148      14.759   8.921  -2.682  1.00 10.00      B   
ATOM   4487  CE2 TYR   148      12.416   8.475  -2.504  1.00 10.00      B   
ATOM   4488  CZ  TYR   148      13.493   9.313  -2.303  1.00 10.00      B   
ATOM   4489  OH  TYR   148      13.304  10.547  -1.724  1.00 10.00      B   
ATOM   4490  HH  TYR   148      13.702  11.225  -2.280  1.00 10.00      B   
ATOM   4491  C   TYR   148      14.105   2.992  -3.682  1.00 10.00      B   
ATOM   4492  O   TYR   148      13.071   2.773  -4.316  1.00 10.00      B   
ATOM   4493  N   GLY   149      15.044   2.080  -3.473  1.00 10.00      B   
ATOM   4494  HN  GLY   149      15.847   2.329  -2.968  1.00 10.00      B   
ATOM   4495  CA  GLY   149      14.902   0.727  -3.978  1.00 10.00      B   
ATOM   4496  C   GLY   149      14.710   0.661  -5.481  1.00 10.00      B   
ATOM   4497  O   GLY   149      15.620   0.990  -6.248  1.00 10.00      B   
ATOM   4498  N   LYS   150      13.525   0.234  -5.899  1.00 10.00      B   
ATOM   4499  HN  LYS   150      12.835  -0.002  -5.227  1.00 10.00      B   
ATOM   4500  CA  LYS   150      13.203   0.113  -7.315  1.00 10.00      B   
ATOM   4501  CB  LYS   150      13.296  -1.350  -7.758  1.00 10.00      B   
ATOM   4502  CG  LYS   150      12.404  -2.295  -6.966  1.00 10.00      B   
ATOM   4503  CD  LYS   150      12.661  -3.746  -7.341  1.00 10.00      B   
ATOM   4504  CE  LYS   150      12.006  -4.110  -8.661  1.00 10.00      B   
ATOM   4505  NZ  LYS   150      10.587  -4.509  -8.489  1.00 10.00      B   
ATOM   4506  HZ1 LYS   150      10.243  -4.987  -9.343  1.00 10.00      B   
ATOM   4507  HZ2 LYS   150       9.990  -3.665  -8.318  1.00 10.00      B   
ATOM   4508  HZ3 LYS   150      10.490  -5.153  -7.678  1.00 10.00      B   
ATOM   4509  C   LYS   150      11.803   0.644  -7.590  1.00 10.00      B   
ATOM   4510  O   LYS   150      11.302   0.562  -8.713  1.00 10.00      B   
ATOM   4511  N   GLU   151      11.175   1.189  -6.559  1.00 10.00      B   
ATOM   4512  HN  GLU   151      11.625   1.223  -5.684  1.00 10.00      B   
ATOM   4513  CA  GLU   151       9.829   1.727  -6.683  1.00 10.00      B   
ATOM   4514  CB  GLU   151       9.147   1.801  -5.319  1.00 10.00      B   
ATOM   4515  CG  GLU   151       9.274   0.529  -4.497  1.00 10.00      B   
ATOM   4516  CD  GLU   151      10.487   0.548  -3.594  1.00 10.00      B   
ATOM   4517  OE1 GLU   151      10.386   1.108  -2.480  1.00 10.00      B   
ATOM   4518  OE2 GLU   151      11.546   0.025  -4.002  1.00 10.00      B   
ATOM   4519  C   GLU   151       9.843   3.093  -7.361  1.00 10.00      B   
ATOM   4520  O   GLU   151       8.797   3.652  -7.691  1.00 10.00      B   
ATOM   4521  N   LYS   152      11.038   3.629  -7.547  1.00 10.00      B   
ATOM   4522  HN  LYS   152      11.827   3.143  -7.232  1.00 10.00      B   
ATOM   4523  CA  LYS   152      11.214   4.912  -8.211  1.00 10.00      B   
ATOM   4524  CB  LYS   152      11.577   6.009  -7.201  1.00 10.00      B   
ATOM   4525  CG  LYS   152      11.532   7.423  -7.770  1.00 10.00      B   
ATOM   4526  CD  LYS   152      12.148   8.435  -6.813  1.00 10.00      B   
ATOM   4527  CE  LYS   152      12.168   9.831  -7.421  1.00 10.00      B   
ATOM   4528  NZ  LYS   152      12.900  10.806  -6.569  1.00 10.00      B   
ATOM   4529  HZ1 LYS   152      12.468  10.856  -5.627  1.00 10.00      B   
ATOM   4530  HZ2 LYS   152      12.871  11.751  -7.000  1.00 10.00      B   
ATOM   4531  HZ3 LYS   152      13.899  10.517  -6.465  1.00 10.00      B   
ATOM   4532  C   LYS   152      12.303   4.787  -9.278  1.00 10.00      B   
ATOM   4533  O   LYS   152      13.436   5.235  -9.079  1.00 10.00      B   
ATOM   4534  N   PRO   153      11.981   4.145 -10.409  1.00 10.00      B   
ATOM   4535  CA  PRO   153      12.924   3.943 -11.502  1.00 10.00      B   
ATOM   4536  CB  PRO   153      12.448   2.614 -12.080  1.00 10.00      B   
ATOM   4537  CG  PRO   153      10.967   2.608 -11.863  1.00 10.00      B   
ATOM   4538  CD  PRO   153      10.673   3.541 -10.713  1.00 10.00      B   
ATOM   4539  C   PRO   153      12.826   5.035 -12.563  1.00 10.00      B   
ATOM   4540  O   PRO   153      11.914   5.868 -12.543  1.00 10.00      B   
ATOM   4541  N   ALA   154      13.771   5.022 -13.493  1.00 10.00      B   
ATOM   4542  HN  ALA   154      14.473   4.334 -13.451  1.00 10.00      B   
ATOM   4543  CA  ALA   154      13.794   5.995 -14.574  1.00 10.00      B   
ATOM   4544  CB  ALA   154      15.197   6.555 -14.745  1.00 10.00      B   
ATOM   4545  C   ALA   154      13.319   5.350 -15.870  1.00 10.00      B   
ATOM   4546  O   ALA   154      12.607   5.964 -16.665  1.00 10.00      B   
ATOM   4547  N   VAL   155      13.719   4.100 -16.070  1.00 10.00      B   
ATOM   4548  HN  VAL   155      14.285   3.665 -15.395  1.00 10.00      B   
ATOM   4549  CA  VAL   155      13.343   3.349 -17.261  1.00 10.00      B   
ATOM   4550  CB  VAL   155      14.583   3.013 -18.122  1.00 10.00      B   
ATOM   4551  CG1 VAL   155      14.172   2.427 -19.465  1.00 10.00      B   
ATOM   4552  CG2 VAL   155      15.464   4.237 -18.320  1.00 10.00      B   
ATOM   4553  C   VAL   155      12.664   2.045 -16.854  1.00 10.00      B   
ATOM   4554  O   VAL   155      13.059   1.422 -15.872  1.00 10.00      B   
ATOM   4555  N   LEU   156      11.638   1.641 -17.591  1.00 10.00      B   
ATOM   4556  HN  LEU   156      11.352   2.181 -18.360  1.00 10.00      B   
ATOM   4557  CA  LEU   156      10.934   0.403 -17.284  1.00 10.00      B   
ATOM   4558  CB  LEU   156       9.415   0.612 -17.251  1.00 10.00      B   
ATOM   4559  CG  LEU   156       8.750   1.093 -18.543  1.00 10.00      B   
ATOM   4560  CD1 LEU   156       7.400   0.415 -18.720  1.00 10.00      B   
ATOM   4561  CD2 LEU   156       8.580   2.603 -18.528  1.00 10.00      B   
ATOM   4562  C   LEU   156      11.312  -0.694 -18.272  1.00 10.00      B   
ATOM   4563  O   LEU   156      11.282  -0.482 -19.487  1.00 10.00      B   
ATOM   4564  N   GLY   157      11.673  -1.858 -17.753  1.00 10.00      B   
ATOM   4565  HN  GLY   157      11.674  -1.976 -16.774  1.00 10.00      B   
ATOM   4566  CA  GLY   157      12.059  -2.962 -18.605  1.00 10.00      B   
ATOM   4567  C   GLY   157      12.945  -3.951 -17.878  1.00 10.00      B   
ATOM   4568  O   GLY   157      13.968  -3.575 -17.301  1.00 10.00      B   
ATOM   4569  N   HIS   158      12.565  -5.218 -17.912  1.00 10.00      B   
ATOM   4570  HN  HIS   158      11.750  -5.459 -18.402  1.00 10.00      B   
ATOM   4571  CA  HIS   158      13.329  -6.263 -17.241  1.00 10.00      B   
ATOM   4572  CB  HIS   158      12.426  -7.441 -16.874  1.00 10.00      B   
ATOM   4573  CG  HIS   158      11.897  -7.394 -15.477  1.00 10.00      B   
ATOM   4574  ND1 HIS   158      12.661  -7.699 -14.369  1.00 10.00      B   
ATOM   4575  HD1 HIS   158      13.616  -7.948 -14.379  1.00 10.00      B   
ATOM   4576  CD2 HIS   158      10.665  -7.091 -15.007  1.00 10.00      B   
ATOM   4577  CE1 HIS   158      11.920  -7.590 -13.283  1.00 10.00      B   
ATOM   4578  NE2 HIS   158      10.707  -7.221 -13.644  1.00 10.00      B   
ATOM   4579  HE2 HIS   158       9.956  -7.061 -13.028  1.00 10.00      B   
ATOM   4580  C   HIS   158      14.494  -6.746 -18.101  1.00 10.00      B   
ATOM   4581  O   HIS   158      14.685  -7.948 -18.283  1.00 10.00      B   
ATOM   4582  N   ASP   159      15.271  -5.806 -18.621  1.00 10.00      B   
ATOM   4583  HN  ASP   159      15.073  -4.860 -18.429  1.00 10.00      B   
ATOM   4584  CA  ASP   159      16.421  -6.134 -19.457  1.00 10.00      B   
ATOM   4585  CB  ASP   159      16.138  -5.835 -20.931  1.00 10.00      B   
ATOM   4586  CG  ASP   159      15.614  -7.040 -21.688  1.00 10.00      B   
ATOM   4587  OD1 ASP   159      16.386  -7.999 -21.901  1.00 10.00      B   
ATOM   4588  OD2 ASP   159      14.431  -7.028 -22.086  1.00 10.00      B   
ATOM   4589  C   ASP   159      17.649  -5.367 -18.996  1.00 10.00      B   
ATOM   4590  O   ASP   159      17.529  -4.364 -18.291  1.00 10.00      B   
ATOM   4591  N   GLU   160      18.825  -5.828 -19.413  1.00 10.00      B   
ATOM   4592  HN  GLU   160      18.846  -6.615 -20.002  1.00 10.00      B   
ATOM   4593  CA  GLU   160      20.088  -5.198 -19.030  1.00 10.00      B   
ATOM   4594  CB  GLU   160      21.276  -5.981 -19.594  1.00 10.00      B   
ATOM   4595  CG  GLU   160      21.510  -7.325 -18.926  1.00 10.00      B   
ATOM   4596  CD  GLU   160      22.496  -8.188 -19.686  1.00 10.00      B   
ATOM   4597  OE1 GLU   160      22.051  -9.039 -20.487  1.00 10.00      B   
ATOM   4598  OE2 GLU   160      23.720  -8.021 -19.488  1.00 10.00      B   
ATOM   4599  C   GLU   160      20.165  -3.741 -19.474  1.00 10.00      B   
ATOM   4600  O   GLU   160      20.791  -2.916 -18.805  1.00 10.00      B   
ATOM   4601  N   ALA   161      19.533  -3.433 -20.599  1.00 10.00      B   
ATOM   4602  HN  ALA   161      19.058  -4.141 -21.085  1.00 10.00      B   
ATOM   4603  CA  ALA   161      19.530  -2.077 -21.140  1.00 10.00      B   
ATOM   4604  CB  ALA   161      18.751  -2.029 -22.446  1.00 10.00      B   
ATOM   4605  C   ALA   161      18.965  -1.072 -20.137  1.00 10.00      B   
ATOM   4606  O   ALA   161      19.585  -0.043 -19.859  1.00 10.00      B   
ATOM   4607  N   ALA   162      17.799  -1.387 -19.586  1.00 10.00      B   
ATOM   4608  HN  ALA   162      17.359  -2.226 -19.840  1.00 10.00      B   
ATOM   4609  CA  ALA   162      17.154  -0.513 -18.613  1.00 10.00      B   
ATOM   4610  CB  ALA   162      15.671  -0.833 -18.510  1.00 10.00      B   
ATOM   4611  C   ALA   162      17.817  -0.635 -17.247  1.00 10.00      B   
ATOM   4612  O   ALA   162      17.852   0.325 -16.479  1.00 10.00      B   
ATOM   4613  N   TYR   163      18.355  -1.815 -16.956  1.00 10.00      B   
ATOM   4614  HN  TYR   163      18.298  -2.541 -17.618  1.00 10.00      B   
ATOM   4615  CA  TYR   163      19.015  -2.069 -15.680  1.00 10.00      B   
ATOM   4616  CB  TYR   163      19.514  -3.513 -15.603  1.00 10.00      B   
ATOM   4617  CG  TYR   163      18.431  -4.539 -15.348  1.00 10.00      B   
ATOM   4618  CD1 TYR   163      18.698  -5.895 -15.469  1.00 10.00      B   
ATOM   4619  CD2 TYR   163      17.146  -4.157 -14.979  1.00 10.00      B   
ATOM   4620  CE1 TYR   163      17.720  -6.840 -15.234  1.00 10.00      B   
ATOM   4621  CE2 TYR   163      16.161  -5.096 -14.743  1.00 10.00      B   
ATOM   4622  CZ  TYR   163      16.454  -6.437 -14.870  1.00 10.00      B   
ATOM   4623  OH  TYR   163      15.480  -7.380 -14.631  1.00 10.00      B   
ATOM   4624  HH  TYR   163      15.902  -8.220 -14.406  1.00 10.00      B   
ATOM   4625  C   TYR   163      20.166  -1.098 -15.434  1.00 10.00      B   
ATOM   4626  O   TYR   163      20.254  -0.488 -14.369  1.00 10.00      B   
ATOM   4627  N   SER   164      21.032  -0.942 -16.427  1.00 10.00      B   
ATOM   4628  HN  SER   164      20.903  -1.446 -17.260  1.00 10.00      B   
ATOM   4629  CA  SER   164      22.180  -0.043 -16.309  1.00 10.00      B   
ATOM   4630  CB  SER   164      23.118  -0.219 -17.502  1.00 10.00      B   
ATOM   4631  OG  SER   164      23.511  -1.573 -17.645  1.00 10.00      B   
ATOM   4632  HG  SER   164      24.234  -1.624 -18.284  1.00 10.00      B   
ATOM   4633  C   SER   164      21.749   1.420 -16.190  1.00 10.00      B   
ATOM   4634  O   SER   164      22.463   2.242 -15.619  1.00 10.00      B   
ATOM   4635  N   LYS   165      20.571   1.733 -16.714  1.00 10.00      B   
ATOM   4636  HN  LYS   165      20.030   1.030 -17.132  1.00 10.00      B   
ATOM   4637  CA  LYS   165      20.056   3.096 -16.675  1.00 10.00      B   
ATOM   4638  CB  LYS   165      19.251   3.411 -17.937  1.00 10.00      B   
ATOM   4639  CG  LYS   165      20.057   3.278 -19.218  1.00 10.00      B   
ATOM   4640  CD  LYS   165      19.237   3.658 -20.439  1.00 10.00      B   
ATOM   4641  CE  LYS   165      19.993   3.343 -21.719  1.00 10.00      B   
ATOM   4642  NZ  LYS   165      19.222   3.722 -22.930  1.00 10.00      B   
ATOM   4643  HZ1 LYS   165      19.136   4.756 -22.992  1.00 10.00      B   
ATOM   4644  HZ2 LYS   165      18.270   3.308 -22.892  1.00 10.00      B   
ATOM   4645  HZ3 LYS   165      19.704   3.374 -23.785  1.00 10.00      B   
ATOM   4646  C   LYS   165      19.225   3.342 -15.421  1.00 10.00      B   
ATOM   4647  O   LYS   165      18.767   4.460 -15.183  1.00 10.00      B   
ATOM   4648  N   ASN   166      19.027   2.291 -14.632  1.00 10.00      B   
ATOM   4649  HN  ASN   166      19.391   1.419 -14.897  1.00 10.00      B   
ATOM   4650  CA  ASN   166      18.268   2.397 -13.390  1.00 10.00      B   
ATOM   4651  CB  ASN   166      17.228   1.283 -13.279  1.00 10.00      B   
ATOM   4652  CG  ASN   166      15.912   1.645 -13.940  1.00 10.00      B   
ATOM   4653  OD1 ASN   166      15.507   2.811 -13.964  1.00 10.00      B   
ATOM   4654  ND2 ASN   166      15.238   0.649 -14.493  1.00 10.00      B   
ATOM   4655 HD21 ASN   166      15.618  -0.250 -14.447  1.00 10.00      B   
ATOM   4656 HD22 ASN   166      14.378   0.856 -14.929  1.00 10.00      B   
ATOM   4657  C   ASN   166      19.211   2.373 -12.194  1.00 10.00      B   
ATOM   4658  O   ASN   166      18.938   2.980 -11.157  1.00 10.00      B   
ATOM   4659  N   ARG   167      20.333   1.674 -12.351  1.00 10.00      B   
ATOM   4660  HN  ARG   167      20.487   1.205 -13.198  1.00 10.00      B   
ATOM   4661  CA  ARG   167      21.342   1.589 -11.298  1.00 10.00      B   
ATOM   4662  CB  ARG   167      22.264   0.388 -11.517  1.00 10.00      B   
ATOM   4663  CG  ARG   167      21.570  -0.959 -11.503  1.00 10.00      B   
ATOM   4664  CD  ARG   167      22.550  -2.059 -11.859  1.00 10.00      B   
ATOM   4665  NE  ARG   167      21.887  -3.333 -12.114  1.00 10.00      B   
ATOM   4666  HE  ARG   167      21.251  -3.661 -11.428  1.00 10.00      B   
ATOM   4667  CZ  ARG   167      22.086  -4.063 -13.206  1.00 10.00      B   
ATOM   4668  NH1 ARG   167      22.928  -3.640 -14.140  1.00 10.00      B   
ATOM   4669 HH11 ARG   167      23.087  -4.210 -14.999  1.00 10.00      B   
ATOM   4670 HH12 ARG   167      23.432  -2.737 -14.020  1.00 10.00      B   
ATOM   4671  NH2 ARG   167      21.449  -5.218 -13.358  1.00 10.00      B   
ATOM   4672 HH21 ARG   167      21.605  -5.795 -14.215  1.00 10.00      B   
ATOM   4673 HH22 ARG   167      20.788  -5.557 -12.623  1.00 10.00      B   
ATOM   4674  C   ARG   167      22.176   2.864 -11.291  1.00 10.00      B   
ATOM   4675  O   ARG   167      23.360   2.854 -11.635  1.00 10.00      B   
ATOM   4676  N   ARG   168      21.547   3.963 -10.915  1.00 10.00      B   
ATOM   4677  HN  ARG   168      20.602   3.907 -10.653  1.00 10.00      B   
ATOM   4678  CA  ARG   168      22.220   5.246 -10.886  1.00 10.00      B   
ATOM   4679  CB  ARG   168      21.996   6.025 -12.192  1.00 10.00      B   
ATOM   4680  CG  ARG   168      20.785   5.594 -13.007  1.00 10.00      B   
ATOM   4681  CD  ARG   168      19.480   6.080 -12.398  1.00 10.00      B   
ATOM   4682  NE  ARG   168      19.121   7.420 -12.854  1.00 10.00      B   
ATOM   4683  HE  ARG   168      19.737   7.869 -13.481  1.00 10.00      B   
ATOM   4684  CZ  ARG   168      18.011   8.054 -12.481  1.00 10.00      B   
ATOM   4685  NH1 ARG   168      17.156   7.473 -11.647  1.00 10.00      B   
ATOM   4686 HH11 ARG   168      16.283   7.973 -11.354  1.00 10.00      B   
ATOM   4687 HH12 ARG   168      17.345   6.518 -11.287  1.00 10.00      B   
ATOM   4688  NH2 ARG   168      17.752   9.262 -12.950  1.00 10.00      B   
ATOM   4689 HH21 ARG   168      18.412   9.722 -13.614  1.00 10.00      B   
ATOM   4690 HH22 ARG   168      16.880   9.759 -12.664  1.00 10.00      B   
ATOM   4691  C   ARG   168      21.800   6.083  -9.691  1.00 10.00      B   
ATOM   4692  O   ARG   168      20.616   6.145  -9.343  1.00 10.00      B   
ATOM   4693  N   ALA   169      22.778   6.715  -9.063  1.00 10.00      B   
ATOM   4694  HN  ALA   169      23.700   6.614  -9.392  1.00 10.00      B   
ATOM   4695  CA  ALA   169      22.527   7.569  -7.915  1.00 10.00      B   
ATOM   4696  CB  ALA   169      23.664   7.460  -6.912  1.00 10.00      B   
ATOM   4697  C   ALA   169      22.374   9.006  -8.388  1.00 10.00      B   
ATOM   4698  O   ALA   169      23.074   9.438  -9.304  1.00 10.00      B   
ATOM   4699  N   VAL   170      21.454   9.735  -7.779  1.00 10.00      B   
ATOM   4700  HN  VAL   170      20.936   9.340  -7.045  1.00 10.00      B   
ATOM   4701  CA  VAL   170      21.210  11.121  -8.159  1.00 10.00      B   
ATOM   4702  CB  VAL   170      19.757  11.332  -8.640  1.00 10.00      B   
ATOM   4703  CG1 VAL   170      19.546  12.755  -9.135  1.00 10.00      B   
ATOM   4704  CG2 VAL   170      19.398  10.332  -9.729  1.00 10.00      B   
ATOM   4705  C   VAL   170      21.494  12.060  -6.994  1.00 10.00      B   
ATOM   4706  O   VAL   170      21.041  11.826  -5.873  1.00 10.00      B   
ATOM   4707  N   LEU   171      22.264  13.107  -7.260  1.00 10.00      B   
ATOM   4708  HN  LEU   171      22.615  13.225  -8.173  1.00 10.00      B   
ATOM   4709  CA  LEU   171      22.599  14.091  -6.242  1.00 10.00      B   
ATOM   4710  CB  LEU   171      24.020  14.624  -6.463  1.00 10.00      B   
ATOM   4711  CG  LEU   171      25.142  13.583  -6.487  1.00 10.00      B   
ATOM   4712  CD1 LEU   171      26.445  14.215  -6.949  1.00 10.00      B   
ATOM   4713  CD2 LEU   171      25.313  12.953  -5.114  1.00 10.00      B   
ATOM   4714  C   LEU   171      21.607  15.243  -6.303  1.00 10.00      B   
ATOM   4715  O   LEU   171      21.659  16.063  -7.221  1.00 10.00      B   
ATOM   4716  N   VAL   172      20.696  15.294  -5.342  1.00 10.00      B   
ATOM   4717  HN  VAL   172      20.709  14.612  -4.631  1.00 10.00      B   
ATOM   4718  CA  VAL   172      19.686  16.345  -5.302  1.00 10.00      B   
ATOM   4719  CB  VAL   172      18.246  15.785  -5.259  1.00 10.00      B   
ATOM   4720  CG1 VAL   172      17.864  15.178  -6.600  1.00 10.00      B   
ATOM   4721  CG2 VAL   172      18.089  14.762  -4.142  1.00 10.00      B   
ATOM   4722  C   VAL   172      19.904  17.290  -4.125  1.00 10.00      B   
ATOM   4723  O   VAL   172      20.294  16.866  -3.037  1.00 10.00      B   
ATOM   4724  N   TYR   173      19.660  18.571  -4.350  1.00 10.00      B   
ATOM   4725  HN  TYR   173      19.353  18.853  -5.239  1.00 10.00      B   
ATOM   4726  CA  TYR   173      19.825  19.569  -3.306  1.00 10.00      B   
ATOM   4727  CB  TYR   173      20.438  20.853  -3.866  1.00 10.00      B   
ATOM   4728  CG  TYR   173      21.841  20.681  -4.397  1.00 10.00      B   
ATOM   4729  CD1 TYR   173      22.076  20.537  -5.757  1.00 10.00      B   
ATOM   4730  CD2 TYR   173      22.933  20.663  -3.538  1.00 10.00      B   
ATOM   4731  CE1 TYR   173      23.356  20.380  -6.247  1.00 10.00      B   
ATOM   4732  CE2 TYR   173      24.218  20.506  -4.020  1.00 10.00      B   
ATOM   4733  CZ  TYR   173      24.423  20.366  -5.375  1.00 10.00      B   
ATOM   4734  OH  TYR   173      25.701  20.214  -5.865  1.00 10.00      B   
ATOM   4735  HH  TYR   173      25.884  20.930  -6.491  1.00 10.00      B   
ATOM   4736  C   TYR   173      18.489  19.869  -2.644  1.00 10.00      B   
ATOM   4737  O   TYR   173      17.623  20.521  -3.233  1.00 10.00      B   
ATOM   4738  N   LEU   174      18.323  19.377  -1.428  1.00 10.00      B   
ATOM   4739  HN  LEU   174      19.057  18.875  -1.013  1.00 10.00      B   
ATOM   4740  CB  LEU   174      16.414  18.245  -0.380  1.00 10.00      B   
ATOM   4741  CG  LEU   174      16.000  17.407  -1.590  1.00 10.00      B   
ATOM   4742  CD1 LEU   174      15.494  16.045  -1.139  1.00 10.00      B   
ATOM   4743  CD2 LEU   174      14.938  18.127  -2.407  1.00 10.00      B   
ATOM   4744  CA  LEU   174      17.095  19.583  -0.676  1.00 10.00      B   
ATOM   4745  C   LEU   174      17.400  20.307   0.624  1.00 10.00      B   
ATOM   4746  O   LEU   174      16.448  20.751   1.300  1.00 10.00      B   
ATOM   4747  OXT LEU   174      18.596  20.421   0.972  1.00 10.00      B   
END
