# Supplementary material for: Large-scale discovery of protein interactions at residue resolution using co-evolution calculated from genomic sequences
Source: Nat Commun. 2021 Mar 2;12:1396. doi: 10.1038/s41467-021-21636-z (PMC7925567; doi:10.1038/s41467-021-21636-z)
Supplement: Supplementary file 13 — Supplementary Data 11 [file 41467_2021_21636_MOESM13_ESM.zip › supplementary_prediction/cep_tp00839_TOLB_PAL/models/haddock_top_7_haddock_11w.pdb]

REMARK FILENAME="haddock_11w.pdb0"
REMARK ===============================================================
REMARK HADDOCK run for haddock
REMARK initial structure: haddock_11.pdb
REMARK final NOE weights: unambig 50 amb: 50
REMARK ===============================================================
REMARK            total,bonds,angles,improper,dihe,vdw,elec,air,cdih,coup,rdcs,vean,dani,xpcs,rg
REMARK energies: -405.465, 0, 0, 0, 0, -55.5035, -520.243, 170.282, 0, 0, 0, 0, 0, 0, 0
REMARK ===============================================================
REMARK            bonds,angles,impropers,dihe,air,cdih,coup,rdcs,vean,dani,xpcs
REMARK rms-dev.: 0,0,0,0,8.76989,0,0, 0, 0, 0, 0
REMARK ===============================================================
REMARK               air,cdih,coup,rdcs,vean,dani,xpcs
REMARK               >0.3,>5,>1,>0,>5,>0.2,>0.2
REMARK violations.: 2, 0, 0, 0, 0, 0, 0
REMARK ===============================================================
REMARK                        CVpartition#,violations,rms
REMARK AIRs cross-validation: 2, 0, NaN
REMARK ===============================================================
REMARK NCS energy: 0
REMARK ===============================================================
REMARK Symmetry energy: 0
REMARK ===============================================================
REMARK Desolvation energy: 1.29006
REMARK Internal energy free molecules: 75593
REMARK Internal energy complex: -19631.8
REMARK Binding energy: -95799.2
REMARK ===============================================================
REMARK buried surface area: 2063.11
REMARK ===============================================================
REMARK water - chain1: 0 0 0
REMARK water - chain2: 0 0 0
REMARK water - chain3: 0 0 0
REMARK water - chain4: 0 0 0
REMARK water - chain5: 0 0 0
REMARK water - chain6: 0 0 0
REMARK ===============================================================
REMARK water - water: 0 0 0
REMARK ===============================================================
REMARK DATE:05-Aug-2020  11:13:52       created by user: he47
REMARK VERSION:1.3
ATOM      1  CB  ASP    32     -17.655  -9.191 -17.891  1.00 10.00      A   
ATOM      2  CG  ASP    32     -16.408  -9.922 -18.336  1.00 10.00      A   
ATOM      3  OD1 ASP    32     -15.324  -9.297 -18.378  1.00 10.00      A   
ATOM      4  OD2 ASP    32     -16.505 -11.129 -18.642  1.00 10.00      A   
ATOM      5  C   ASP    32     -18.466  -8.286 -15.708  1.00 10.00      A   
ATOM      6  O   ASP    32     -17.683  -7.731 -14.939  1.00 10.00      A   
ATOM      7  N   ASP    32     -19.151 -10.559 -16.443  1.00 10.00      A   
ATOM      8  HT1 ASP    32     -19.577 -10.611 -15.496  1.00 10.00      A   
ATOM      9  HT2 ASP    32     -18.775 -11.495 -16.687  1.00 10.00      A   
ATOM     10  HT3 ASP    32     -19.892 -10.306 -17.127  1.00 10.00      A   
ATOM     11  CA  ASP    32     -18.061  -9.546 -16.459  1.00 10.00      A   
ATOM     12  N   SER    33     -19.689  -7.839 -15.929  1.00 10.00      A   
ATOM     13  HN  SER    33     -20.278  -8.319 -16.550  1.00 10.00      A   
ATOM     14  CA  SER    33     -20.190  -6.650 -15.268  1.00 10.00      A   
ATOM     15  CB  SER    33     -21.175  -5.933 -16.187  1.00 10.00      A   
ATOM     16  OG  SER    33     -20.764  -6.045 -17.541  1.00 10.00      A   
ATOM     17  HG  SER    33     -20.420  -5.195 -17.841  1.00 10.00      A   
ATOM     18  C   SER    33     -20.875  -7.033 -13.961  1.00 10.00      A   
ATOM     19  O   SER    33     -21.354  -8.160 -13.817  1.00 10.00      A   
ATOM     20  N   GLY    34     -20.911  -6.106 -13.012  1.00 10.00      A   
ATOM     21  HN  GLY    34     -20.507  -5.226 -13.177  1.00 10.00      A   
ATOM     22  CA  GLY    34     -21.539  -6.380 -11.736  1.00 10.00      A   
ATOM     23  C   GLY    34     -23.052  -6.435 -11.823  1.00 10.00      A   
ATOM     24  O   GLY    34     -23.635  -6.139 -12.871  1.00 10.00      A   
ATOM     25  N   ARG    35     -23.678  -6.814 -10.720  1.00 10.00      A   
ATOM     26  HN  ARG    35     -23.143  -7.033  -9.923  1.00 10.00      A   
ATOM     27  CA  ARG    35     -25.130  -6.913 -10.646  1.00 10.00      A   
ATOM     28  CB  ARG    35     -25.538  -7.532  -9.307  1.00 10.00      A   
ATOM     29  CG  ARG    35     -27.019  -7.839  -9.173  1.00 10.00      A   
ATOM     30  CD  ARG    35     -27.381  -8.126  -7.725  1.00 10.00      A   
ATOM     31  NE  ARG    35     -28.619  -8.888  -7.606  1.00 10.00      A   
ATOM     32  HE  ARG    35     -29.461  -8.434  -7.865  1.00 10.00      A   
ATOM     33  CZ  ARG    35     -28.677 -10.148  -7.182  1.00 10.00      A   
ATOM     34  NH1 ARG    35     -27.560 -10.790  -6.837  1.00 10.00      A   
ATOM     35 HH11 ARG    35     -26.637 -10.311  -6.894  1.00 10.00      A   
ATOM     36 HH12 ARG    35     -27.603 -11.781  -6.507  1.00 10.00      A   
ATOM     37  NH2 ARG    35     -29.857 -10.750  -7.073  1.00 10.00      A   
ATOM     38 HH21 ARG    35     -30.739 -10.224  -7.312  1.00 10.00      A   
ATOM     39 HH22 ARG    35     -29.917 -11.742  -6.752  1.00 10.00      A   
ATOM     40  C   ARG    35     -25.766  -5.533 -10.791  1.00 10.00      A   
ATOM     41  O   ARG    35     -25.444  -4.615 -10.039  1.00 10.00      A   
ATOM     42  N   PRO    36     -26.655  -5.367 -11.779  1.00 10.00      A   
ATOM     43  CA  PRO    36     -27.342  -4.094 -12.025  1.00 10.00      A   
ATOM     44  CB  PRO    36     -28.237  -4.384 -13.235  1.00 10.00      A   
ATOM     45  CG  PRO    36     -27.640  -5.596 -13.867  1.00 10.00      A   
ATOM     46  CD  PRO    36     -27.051  -6.400 -12.746  1.00 10.00      A   
ATOM     47  C   PRO    36     -28.194  -3.669 -10.835  1.00 10.00      A   
ATOM     48  O   PRO    36     -29.199  -4.308 -10.510  1.00 10.00      A   
ATOM     49  N   ILE    37     -27.785  -2.591 -10.191  1.00 10.00      A   
ATOM     50  HN  ILE    37     -26.982  -2.123 -10.505  1.00 10.00      A   
ATOM     51  CA  ILE    37     -28.500  -2.074  -9.037  1.00 10.00      A   
ATOM     52  CB  ILE    37     -27.637  -2.140  -7.755  1.00 10.00      A   
ATOM     53  CG1 ILE    37     -28.457  -1.782  -6.513  1.00 10.00      A   
ATOM     54  CG2 ILE    37     -26.403  -1.260  -7.869  1.00 10.00      A   
ATOM     55  CD1 ILE    37     -27.815  -2.217  -5.214  1.00 10.00      A   
ATOM     56  C   ILE    37     -28.992  -0.650  -9.302  1.00 10.00      A   
ATOM     57  O   ILE    37     -28.332   0.128  -9.997  1.00 10.00      A   
ATOM     58  N   GLY    38     -30.157  -0.321  -8.763  1.00 10.00      A   
ATOM     59  HN  GLY    38     -30.637  -0.981  -8.213  1.00 10.00      A   
ATOM     60  CA  GLY    38     -30.725   0.995  -8.963  1.00 10.00      A   
ATOM     61  C   GLY    38     -30.555   1.897  -7.762  1.00 10.00      A   
ATOM     62  O   GLY    38     -31.297   1.792  -6.786  1.00 10.00      A   
ATOM     63  N   VAL    39     -29.572   2.773  -7.827  1.00 10.00      A   
ATOM     64  HN  VAL    39     -29.011   2.801  -8.630  1.00 10.00      A   
ATOM     65  CA  VAL    39     -29.308   3.710  -6.746  1.00 10.00      A   
ATOM     66  CB  VAL    39     -27.797   3.931  -6.539  1.00 10.00      A   
ATOM     67  CG1 VAL    39     -27.527   4.546  -5.174  1.00 10.00      A   
ATOM     68  CG2 VAL    39     -27.032   2.626  -6.704  1.00 10.00      A   
ATOM     69  C   VAL    39     -29.970   5.046  -7.057  1.00 10.00      A   
ATOM     70  O   VAL    39     -29.642   5.696  -8.050  1.00 10.00      A   
ATOM     71  N   VAL    40     -30.909   5.442  -6.215  1.00 10.00      A   
ATOM     72  HN  VAL    40     -31.124   4.882  -5.435  1.00 10.00      A   
ATOM     73  CA  VAL    40     -31.624   6.693  -6.402  1.00 10.00      A   
ATOM     74  CB  VAL    40     -33.141   6.503  -6.163  1.00 10.00      A   
ATOM     75  CG1 VAL    40     -33.915   7.756  -6.541  1.00 10.00      A   
ATOM     76  CG2 VAL    40     -33.661   5.299  -6.937  1.00 10.00      A   
ATOM     77  C   VAL    40     -31.093   7.753  -5.441  1.00 10.00      A   
ATOM     78  O   VAL    40     -30.868   7.465  -4.265  1.00 10.00      A   
ATOM     79  N   PRO    41     -30.845   8.982  -5.940  1.00 10.00      A   
ATOM     80  CA  PRO    41     -30.354  10.088  -5.112  1.00 10.00      A   
ATOM     81  CB  PRO    41     -30.474  11.302  -6.034  1.00 10.00      A   
ATOM     82  CG  PRO    41     -30.371  10.738  -7.407  1.00 10.00      A   
ATOM     83  CD  PRO    41     -31.008   9.378  -7.351  1.00 10.00      A   
ATOM     84  C   PRO    41     -31.228  10.281  -3.879  1.00 10.00      A   
ATOM     85  O   PRO    41     -32.459  10.341  -3.977  1.00 10.00      A   
ATOM     86  N   PHE    42     -30.584  10.367  -2.725  1.00 10.00      A   
ATOM     87  HN  PHE    42     -29.605  10.324  -2.725  1.00 10.00      A   
ATOM     88  CA  PHE    42     -31.285  10.538  -1.460  1.00 10.00      A   
ATOM     89  CB  PHE    42     -30.293  10.529  -0.293  1.00 10.00      A   
ATOM     90  CG  PHE    42     -29.817   9.155   0.102  1.00 10.00      A   
ATOM     91  CD1 PHE    42     -29.421   8.235  -0.859  1.00 10.00      A   
ATOM     92  CD2 PHE    42     -29.768   8.781   1.434  1.00 10.00      A   
ATOM     93  CE1 PHE    42     -28.987   6.975  -0.499  1.00 10.00      A   
ATOM     94  CE2 PHE    42     -29.335   7.521   1.802  1.00 10.00      A   
ATOM     95  CZ  PHE    42     -28.944   6.616   0.833  1.00 10.00      A   
ATOM     96  C   PHE    42     -32.115  11.816  -1.459  1.00 10.00      A   
ATOM     97  O   PHE    42     -31.643  12.875  -1.874  1.00 10.00      A   
ATOM     98  N   GLN    43     -33.357  11.702  -1.005  1.00 10.00      A   
ATOM     99  HN  GLN    43     -33.669  10.822  -0.688  1.00 10.00      A   
ATOM    100  CA  GLN    43     -34.269  12.833  -0.955  1.00 10.00      A   
ATOM    101  CB  GLN    43     -35.693  12.362  -0.651  1.00 10.00      A   
ATOM    102  CG  GLN    43     -36.738  13.465  -0.695  1.00 10.00      A   
ATOM    103  CD  GLN    43     -38.143  12.946  -0.462  1.00 10.00      A   
ATOM    104  OE1 GLN    43     -38.347  11.952   0.235  1.00 10.00      A   
ATOM    105  NE2 GLN    43     -39.122  13.619  -1.043  1.00 10.00      A   
ATOM    106 HE21 GLN    43     -38.887  14.404  -1.582  1.00 10.00      A   
ATOM    107 HE22 GLN    43     -40.043  13.304  -0.914  1.00 10.00      A   
ATOM    108  C   GLN    43     -33.815  13.865   0.073  1.00 10.00      A   
ATOM    109  O   GLN    43     -34.004  13.690   1.278  1.00 10.00      A   
ATOM    110  N   TRP    44     -33.199  14.927  -0.414  1.00 10.00      A   
ATOM    111  HN  TRP    44     -33.054  14.991  -1.382  1.00 10.00      A   
ATOM    112  CA  TRP    44     -32.722  16.000   0.442  1.00 10.00      A   
ATOM    113  CB  TRP    44     -31.419  16.576  -0.129  1.00 10.00      A   
ATOM    114  CG  TRP    44     -31.066  17.950   0.364  1.00 10.00      A   
ATOM    115  CD1 TRP    44     -31.186  19.119  -0.327  1.00 10.00      A   
ATOM    116  CD2 TRP    44     -30.530  18.301   1.646  1.00 10.00      A   
ATOM    117  NE1 TRP    44     -30.757  20.173   0.439  1.00 10.00      A   
ATOM    118  HE1 TRP    44     -30.743  21.117   0.157  1.00 10.00      A   
ATOM    119  CE2 TRP    44     -30.350  19.697   1.655  1.00 10.00      A   
ATOM    120  CE3 TRP    44     -30.185  17.571   2.787  1.00 10.00      A   
ATOM    121  CZ2 TRP    44     -29.839  20.377   2.755  1.00 10.00      A   
ATOM    122  CZ3 TRP    44     -29.679  18.246   3.879  1.00 10.00      A   
ATOM    123  CH2 TRP    44     -29.511  19.635   3.856  1.00 10.00      A   
ATOM    124  C   TRP    44     -33.788  17.084   0.561  1.00 10.00      A   
ATOM    125  O   TRP    44     -34.258  17.616  -0.448  1.00 10.00      A   
ATOM    126  N   ALA    45     -34.171  17.399   1.789  1.00 10.00      A   
ATOM    127  HN  ALA    45     -33.765  16.933   2.555  1.00 10.00      A   
ATOM    128  CA  ALA    45     -35.183  18.417   2.032  1.00 10.00      A   
ATOM    129  CB  ALA    45     -36.411  17.801   2.686  1.00 10.00      A   
ATOM    130  C   ALA    45     -34.625  19.551   2.884  1.00 10.00      A   
ATOM    131  O   ALA    45     -34.916  19.653   4.079  1.00 10.00      A   
ATOM    132  N   GLY    46     -33.813  20.392   2.262  1.00 10.00      A   
ATOM    133  HN  GLY    46     -33.624  20.260   1.308  1.00 10.00      A   
ATOM    134  CA  GLY    46     -33.216  21.513   2.961  1.00 10.00      A   
ATOM    135  C   GLY    46     -32.875  22.642   2.007  1.00 10.00      A   
ATOM    136  O   GLY    46     -33.184  22.558   0.816  1.00 10.00      A   
ATOM    137  N   PRO    47     -32.229  23.707   2.499  1.00 10.00      A   
ATOM    138  CA  PRO    47     -31.851  24.862   1.679  1.00 10.00      A   
ATOM    139  CB  PRO    47     -31.387  25.908   2.706  1.00 10.00      A   
ATOM    140  CG  PRO    47     -31.795  25.373   4.039  1.00 10.00      A   
ATOM    141  CD  PRO    47     -31.816  23.880   3.897  1.00 10.00      A   
ATOM    142  C   PRO    47     -30.710  24.543   0.717  1.00 10.00      A   
ATOM    143  O   PRO    47     -29.616  24.161   1.139  1.00 10.00      A   
ATOM    144  N   GLY    48     -30.973  24.700  -0.573  1.00 10.00      A   
ATOM    145  HN  GLY    48     -31.866  24.999  -0.847  1.00 10.00      A   
ATOM    146  CA  GLY    48     -29.966  24.430  -1.581  1.00 10.00      A   
ATOM    147  C   GLY    48     -29.795  22.947  -1.829  1.00 10.00      A   
ATOM    148  O   GLY    48     -30.734  22.170  -1.653  1.00 10.00      A   
ATOM    149  N   ALA    49     -28.602  22.552  -2.247  1.00 10.00      A   
ATOM    150  HN  ALA    49     -27.898  23.221  -2.385  1.00 10.00      A   
ATOM    151  CA  ALA    49     -28.311  21.152  -2.512  1.00 10.00      A   
ATOM    152  CB  ALA    49     -27.336  21.029  -3.672  1.00 10.00      A   
ATOM    153  C   ALA    49     -27.737  20.490  -1.267  1.00 10.00      A   
ATOM    154  O   ALA    49     -27.314  21.174  -0.332  1.00 10.00      A   
ATOM    155  N   ALA    50     -27.723  19.165  -1.260  1.00 10.00      A   
ATOM    156  HN  ALA    50     -28.068  18.678  -2.041  1.00 10.00      A   
ATOM    157  CA  ALA    50     -27.199  18.411  -0.133  1.00 10.00      A   
ATOM    158  CB  ALA    50     -27.519  16.933  -0.291  1.00 10.00      A   
ATOM    159  C   ALA    50     -25.696  18.618  -0.003  1.00 10.00      A   
ATOM    160  O   ALA    50     -24.979  18.650  -1.008  1.00 10.00      A   
ATOM    161  N   PRO    51     -25.201  18.765   1.235  1.00 10.00      A   
ATOM    162  CA  PRO    51     -23.774  18.974   1.502  1.00 10.00      A   
ATOM    163  CB  PRO    51     -23.706  19.125   3.028  1.00 10.00      A   
ATOM    164  CG  PRO    51     -24.968  18.519   3.537  1.00 10.00      A   
ATOM    165  CD  PRO    51     -25.997  18.752   2.474  1.00 10.00      A   
ATOM    166  C   PRO    51     -22.909  17.802   1.036  1.00 10.00      A   
ATOM    167  O   PRO    51     -21.719  17.968   0.767  1.00 10.00      A   
ATOM    168  N   GLU    52     -23.506  16.621   0.946  1.00 10.00      A   
ATOM    169  HN  GLU    52     -24.458  16.548   1.176  1.00 10.00      A   
ATOM    170  CA  GLU    52     -22.789  15.431   0.507  1.00 10.00      A   
ATOM    171  CB  GLU    52     -22.243  14.663   1.714  1.00 10.00      A   
ATOM    172  CG  GLU    52     -21.107  13.702   1.394  1.00 10.00      A   
ATOM    173  CD  GLU    52     -19.914  14.380   0.745  1.00 10.00      A   
ATOM    174  OE1 GLU    52     -19.557  14.003  -0.390  1.00 10.00      A   
ATOM    175  OE2 GLU    52     -19.325  15.293   1.365  1.00 10.00      A   
ATOM    176  C   GLU    52     -23.708  14.537  -0.319  1.00 10.00      A   
ATOM    177  O   GLU    52     -24.860  14.304   0.055  1.00 10.00      A   
ATOM    178  N   ASP    53     -23.200  14.048  -1.442  1.00 10.00      A   
ATOM    179  HN  ASP    53     -22.273  14.266  -1.680  1.00 10.00      A   
ATOM    180  CA  ASP    53     -23.975  13.185  -2.328  1.00 10.00      A   
ATOM    181  CB  ASP    53     -23.387  13.223  -3.743  1.00 10.00      A   
ATOM    182  CG  ASP    53     -24.391  12.873  -4.823  1.00 10.00      A   
ATOM    183  OD1 ASP    53     -24.712  11.677  -4.990  1.00 10.00      A   
ATOM    184  OD2 ASP    53     -24.844  13.793  -5.539  1.00 10.00      A   
ATOM    185  C   ASP    53     -23.974  11.757  -1.794  1.00 10.00      A   
ATOM    186  O   ASP    53     -23.168  10.927  -2.210  1.00 10.00      A   
ATOM    187  N   ILE    54     -24.876  11.488  -0.855  1.00 10.00      A   
ATOM    188  HN  ILE    54     -25.486  12.201  -0.566  1.00 10.00      A   
ATOM    189  CA  ILE    54     -24.977  10.171  -0.229  1.00 10.00      A   
ATOM    190  CB  ILE    54     -26.045  10.145   0.888  1.00 10.00      A   
ATOM    191  CG1 ILE    54     -25.916  11.369   1.809  1.00 10.00      A   
ATOM    192  CG2 ILE    54     -25.948   8.855   1.693  1.00 10.00      A   
ATOM    193  CD1 ILE    54     -24.607  11.448   2.566  1.00 10.00      A   
ATOM    194  C   ILE    54     -25.279   9.073  -1.249  1.00 10.00      A   
ATOM    195  O   ILE    54     -24.724   7.975  -1.173  1.00 10.00      A   
ATOM    196  N   GLY    55     -26.148   9.377  -2.206  1.00 10.00      A   
ATOM    197  HN  GLY    55     -26.550  10.271  -2.223  1.00 10.00      A   
ATOM    198  CA  GLY    55     -26.505   8.407  -3.223  1.00 10.00      A   
ATOM    199  C   GLY    55     -25.313   7.995  -4.066  1.00 10.00      A   
ATOM    200  O   GLY    55     -25.173   6.828  -4.435  1.00 10.00      A   
ATOM    201  N   GLY    56     -24.448   8.955  -4.357  1.00 10.00      A   
ATOM    202  HN  GLY    56     -24.616   9.869  -4.034  1.00 10.00      A   
ATOM    203  CA  GLY    56     -23.269   8.683  -5.152  1.00 10.00      A   
ATOM    204  C   GLY    56     -22.264   7.819  -4.420  1.00 10.00      A   
ATOM    205  O   GLY    56     -21.522   7.060  -5.044  1.00 10.00      A   
ATOM    206  N   ILE    57     -22.244   7.931  -3.095  1.00 10.00      A   
ATOM    207  HN  ILE    57     -22.864   8.554  -2.658  1.00 10.00      A   
ATOM    208  CA  ILE    57     -21.324   7.153  -2.275  1.00 10.00      A   
ATOM    209  CB  ILE    57     -21.382   7.573  -0.789  1.00 10.00      A   
ATOM    210  CG1 ILE    57     -21.168   9.081  -0.640  1.00 10.00      A   
ATOM    211  CG2 ILE    57     -20.343   6.810   0.019  1.00 10.00      A   
ATOM    212  CD1 ILE    57     -21.406   9.595   0.765  1.00 10.00      A   
ATOM    213  C   ILE    57     -21.645   5.668  -2.381  1.00 10.00      A   
ATOM    214  O   ILE    57     -20.777   4.858  -2.703  1.00 10.00      A   
ATOM    215  N   VAL    58     -22.906   5.326  -2.134  1.00 10.00      A   
ATOM    216  HN  VAL    58     -23.549   6.027  -1.895  1.00 10.00      A   
ATOM    217  CA  VAL    58     -23.360   3.938  -2.195  1.00 10.00      A   
ATOM    218  CB  VAL    58     -24.856   3.821  -1.827  1.00 10.00      A   
ATOM    219  CG1 VAL    58     -25.234   2.373  -1.550  1.00 10.00      A   
ATOM    220  CG2 VAL    58     -25.189   4.699  -0.630  1.00 10.00      A   
ATOM    221  C   VAL    58     -23.140   3.355  -3.589  1.00 10.00      A   
ATOM    222  O   VAL    58     -22.756   2.192  -3.741  1.00 10.00      A   
ATOM    223  N   ALA    59     -23.380   4.176  -4.605  1.00 10.00      A   
ATOM    224  HN  ALA    59     -23.687   5.089  -4.416  1.00 10.00      A   
ATOM    225  CA  ALA    59     -23.206   3.759  -5.987  1.00 10.00      A   
ATOM    226  CB  ALA    59     -23.766   4.813  -6.930  1.00 10.00      A   
ATOM    227  C   ALA    59     -21.736   3.498  -6.291  1.00 10.00      A   
ATOM    228  O   ALA    59     -21.388   2.517  -6.947  1.00 10.00      A   
ATOM    229  N   ALA    60     -20.874   4.369  -5.785  1.00 10.00      A   
ATOM    230  HN  ALA    60     -21.213   5.115  -5.243  1.00 10.00      A   
ATOM    231  CA  ALA    60     -19.442   4.249  -6.012  1.00 10.00      A   
ATOM    232  CB  ALA    60     -18.733   5.527  -5.595  1.00 10.00      A   
ATOM    233  C   ALA    60     -18.852   3.052  -5.278  1.00 10.00      A   
ATOM    234  O   ALA    60     -18.068   2.296  -5.851  1.00 10.00      A   
ATOM    235  N   ASP    61     -19.245   2.884  -4.022  1.00 10.00      A   
ATOM    236  HN  ASP    61     -19.890   3.520  -3.638  1.00 10.00      A   
ATOM    237  CA  ASP    61     -18.749   1.796  -3.184  1.00 10.00      A   
ATOM    238  CB  ASP    61     -19.385   1.846  -1.796  1.00 10.00      A   
ATOM    239  CG  ASP    61     -18.756   2.881  -0.889  1.00 10.00      A   
ATOM    240  OD1 ASP    61     -17.669   3.396  -1.228  1.00 10.00      A   
ATOM    241  OD2 ASP    61     -19.344   3.184   0.173  1.00 10.00      A   
ATOM    242  C   ASP    61     -18.968   0.423  -3.807  1.00 10.00      A   
ATOM    243  O   ASP    61     -18.018  -0.336  -4.007  1.00 10.00      A   
ATOM    244  N   LEU    62     -20.217   0.111  -4.125  1.00 10.00      A   
ATOM    245  HN  LEU    62     -20.931   0.766  -3.963  1.00 10.00      A   
ATOM    246  CA  LEU    62     -20.552  -1.185  -4.710  1.00 10.00      A   
ATOM    247  CB  LEU    62     -22.065  -1.376  -4.810  1.00 10.00      A   
ATOM    248  CG  LEU    62     -22.834  -1.402  -3.484  1.00 10.00      A   
ATOM    249  CD1 LEU    62     -24.279  -1.811  -3.711  1.00 10.00      A   
ATOM    250  CD2 LEU    62     -22.165  -2.334  -2.482  1.00 10.00      A   
ATOM    251  C   LEU    62     -19.873  -1.395  -6.064  1.00 10.00      A   
ATOM    252  O   LEU    62     -19.548  -2.525  -6.443  1.00 10.00      A   
ATOM    253  N   ARG    63     -19.656  -0.303  -6.784  1.00 10.00      A   
ATOM    254  HN  ARG    63     -19.947   0.568  -6.436  1.00 10.00      A   
ATOM    255  CA  ARG    63     -18.996  -0.365  -8.081  1.00 10.00      A   
ATOM    256  CB  ARG    63     -19.181   0.952  -8.845  1.00 10.00      A   
ATOM    257  CG  ARG    63     -18.227   1.146 -10.012  1.00 10.00      A   
ATOM    258  CD  ARG    63     -18.698   2.256 -10.936  1.00 10.00      A   
ATOM    259  NE  ARG    63     -19.668   1.771 -11.916  1.00 10.00      A   
ATOM    260  HE  ARG    63     -19.790   0.795 -11.982  1.00 10.00      A   
ATOM    261  CZ  ARG    63     -20.371   2.560 -12.721  1.00 10.00      A   
ATOM    262  NH1 ARG    63     -20.207   3.877 -12.677  1.00 10.00      A   
ATOM    263 HH11 ARG    63     -20.757   4.496 -13.309  1.00 10.00      A   
ATOM    264 HH12 ARG    63     -19.528   4.301 -12.007  1.00 10.00      A   
ATOM    265  NH2 ARG    63     -21.248   2.032 -13.568  1.00 10.00      A   
ATOM    266 HH21 ARG    63     -21.800   2.646 -14.206  1.00 10.00      A   
ATOM    267 HH22 ARG    63     -21.395   0.994 -13.599  1.00 10.00      A   
ATOM    268  C   ARG    63     -17.515  -0.681  -7.901  1.00 10.00      A   
ATOM    269  O   ARG    63     -16.928  -1.417  -8.696  1.00 10.00      A   
ATOM    270  N   ASN    64     -16.928  -0.140  -6.836  1.00 10.00      A   
ATOM    271  HN  ASN    64     -17.463   0.423  -6.231  1.00 10.00      A   
ATOM    272  CA  ASN    64     -15.516  -0.359  -6.536  1.00 10.00      A   
ATOM    273  CB  ASN    64     -15.076   0.471  -5.322  1.00 10.00      A   
ATOM    274  CG  ASN    64     -14.922   1.952  -5.619  1.00 10.00      A   
ATOM    275  OD1 ASN    64     -14.626   2.350  -6.747  1.00 10.00      A   
ATOM    276  ND2 ASN    64     -15.120   2.781  -4.603  1.00 10.00      A   
ATOM    277 HD21 ASN    64     -15.352   2.394  -3.722  1.00 10.00      A   
ATOM    278 HD22 ASN    64     -15.028   3.741  -4.764  1.00 10.00      A   
ATOM    279  C   ASN    64     -15.240  -1.833  -6.264  1.00 10.00      A   
ATOM    280  O   ASN    64     -14.175  -2.348  -6.602  1.00 10.00      A   
ATOM    281  N   SER    65     -16.210  -2.508  -5.658  1.00 10.00      A   
ATOM    282  HN  SER    65     -17.041  -2.041  -5.419  1.00 10.00      A   
ATOM    283  CA  SER    65     -16.071  -3.921  -5.337  1.00 10.00      A   
ATOM    284  CB  SER    65     -17.165  -4.340  -4.357  1.00 10.00      A   
ATOM    285  OG  SER    65     -17.389  -3.326  -3.394  1.00 10.00      A   
ATOM    286  HG  SER    65     -16.710  -2.646  -3.477  1.00 10.00      A   
ATOM    287  C   SER    65     -16.134  -4.782  -6.597  1.00 10.00      A   
ATOM    288  O   SER    65     -15.632  -5.909  -6.617  1.00 10.00      A   
ATOM    289  N   GLY    66     -16.758  -4.249  -7.645  1.00 10.00      A   
ATOM    290  HN  GLY    66     -17.124  -3.341  -7.574  1.00 10.00      A   
ATOM    291  CA  GLY    66     -16.878  -4.978  -8.895  1.00 10.00      A   
ATOM    292  C   GLY    66     -17.981  -6.019  -8.857  1.00 10.00      A   
ATOM    293  O   GLY    66     -18.207  -6.735  -9.835  1.00 10.00      A   
ATOM    294  N   LYS    67     -18.674  -6.098  -7.730  1.00 10.00      A   
ATOM    295  HN  LYS    67     -18.453  -5.491  -6.994  1.00 10.00      A   
ATOM    296  CA  LYS    67     -19.752  -7.058  -7.562  1.00 10.00      A   
ATOM    297  CB  LYS    67     -19.891  -7.463  -6.091  1.00 10.00      A   
ATOM    298  CG  LYS    67     -18.727  -8.279  -5.543  1.00 10.00      A   
ATOM    299  CD  LYS    67     -18.635  -9.640  -6.215  1.00 10.00      A   
ATOM    300  CE  LYS    67     -17.696 -10.571  -5.465  1.00 10.00      A   
ATOM    301  NZ  LYS    67     -17.577 -11.897  -6.124  1.00 10.00      A   
ATOM    302  HZ1 LYS    67     -18.513 -12.249  -6.405  1.00 10.00      A   
ATOM    303  HZ2 LYS    67     -17.145 -12.584  -5.473  1.00 10.00      A   
ATOM    304  HZ3 LYS    67     -16.975 -11.824  -6.977  1.00 10.00      A   
ATOM    305  C   LYS    67     -21.068  -6.484  -8.071  1.00 10.00      A   
ATOM    306  O   LYS    67     -21.926  -7.216  -8.568  1.00 10.00      A   
ATOM    307  N   PHE    68     -21.218  -5.170  -7.965  1.00 10.00      A   
ATOM    308  HN  PHE    68     -20.488  -4.632  -7.593  1.00 10.00      A   
ATOM    309  CA  PHE    68     -22.434  -4.508  -8.406  1.00 10.00      A   
ATOM    310  CB  PHE    68     -23.175  -3.895  -7.215  1.00 10.00      A   
ATOM    311  CG  PHE    68     -23.560  -4.893  -6.161  1.00 10.00      A   
ATOM    312  CD1 PHE    68     -22.767  -5.078  -5.041  1.00 10.00      A   
ATOM    313  CD2 PHE    68     -24.712  -5.651  -6.293  1.00 10.00      A   
ATOM    314  CE1 PHE    68     -23.114  -5.997  -4.071  1.00 10.00      A   
ATOM    315  CE2 PHE    68     -25.065  -6.572  -5.327  1.00 10.00      A   
ATOM    316  CZ  PHE    68     -24.265  -6.747  -4.215  1.00 10.00      A   
ATOM    317  C   PHE    68     -22.139  -3.435  -9.442  1.00 10.00      A   
ATOM    318  O   PHE    68     -21.014  -2.940  -9.542  1.00 10.00      A   
ATOM    319  N   ASN    69     -23.148  -3.106 -10.228  1.00 10.00      A   
ATOM    320  HN  ASN    69     -24.012  -3.567 -10.114  1.00 10.00      A   
ATOM    321  CA  ASN    69     -23.030  -2.083 -11.255  1.00 10.00      A   
ATOM    322  CB  ASN    69     -22.878  -2.709 -12.643  1.00 10.00      A   
ATOM    323  CG  ASN    69     -22.738  -1.677 -13.747  1.00 10.00      A   
ATOM    324  OD1 ASN    69     -22.238  -0.573 -13.533  1.00 10.00      A   
ATOM    325  ND2 ASN    69     -23.177  -2.033 -14.940  1.00 10.00      A   
ATOM    326 HD21 ASN    69     -23.562  -2.932 -15.044  1.00 10.00      A   
ATOM    327 HD22 ASN    69     -23.096  -1.388 -15.675  1.00 10.00      A   
ATOM    328  C   ASN    69     -24.250  -1.174 -11.219  1.00 10.00      A   
ATOM    329  O   ASN    69     -25.310  -1.514 -11.748  1.00 10.00      A   
ATOM    330  N   PRO    70     -24.121  -0.022 -10.554  1.00 10.00      A   
ATOM    331  CA  PRO    70     -25.213   0.948 -10.435  1.00 10.00      A   
ATOM    332  CB  PRO    70     -24.649   2.004  -9.481  1.00 10.00      A   
ATOM    333  CG  PRO    70     -23.171   1.882  -9.618  1.00 10.00      A   
ATOM    334  CD  PRO    70     -22.903   0.426  -9.860  1.00 10.00      A   
ATOM    335  C   PRO    70     -25.560   1.581 -11.778  1.00 10.00      A   
ATOM    336  O   PRO    70     -24.681   1.846 -12.604  1.00 10.00      A   
ATOM    337  N   LEU    71     -26.841   1.809 -11.998  1.00 10.00      A   
ATOM    338  HN  LEU    71     -27.497   1.563 -11.307  1.00 10.00      A   
ATOM    339  CA  LEU    71     -27.300   2.416 -13.235  1.00 10.00      A   
ATOM    340  CB  LEU    71     -28.814   2.240 -13.383  1.00 10.00      A   
ATOM    341  CG  LEU    71     -29.417   2.644 -14.730  1.00 10.00      A   
ATOM    342  CD1 LEU    71     -28.915   1.735 -15.845  1.00 10.00      A   
ATOM    343  CD2 LEU    71     -30.933   2.624 -14.660  1.00 10.00      A   
ATOM    344  C   LEU    71     -26.931   3.898 -13.256  1.00 10.00      A   
ATOM    345  O   LEU    71     -26.824   4.536 -12.206  1.00 10.00      A   
ATOM    346  N   ASP    72     -26.706   4.440 -14.443  1.00 10.00      A   
ATOM    347  HN  ASP    72     -26.768   3.882 -15.247  1.00 10.00      A   
ATOM    348  CA  ASP    72     -26.361   5.851 -14.569  1.00 10.00      A   
ATOM    349  CB  ASP    72     -26.031   6.213 -16.014  1.00 10.00      A   
ATOM    350  CG  ASP    72     -24.628   5.822 -16.412  1.00 10.00      A   
ATOM    351  OD1 ASP    72     -23.695   6.028 -15.606  1.00 10.00      A   
ATOM    352  OD2 ASP    72     -24.449   5.315 -17.536  1.00 10.00      A   
ATOM    353  C   ASP    72     -27.500   6.721 -14.069  1.00 10.00      A   
ATOM    354  O   ASP    72     -28.668   6.421 -14.315  1.00 10.00      A   
ATOM    355  N   ARG    73     -27.159   7.802 -13.378  1.00 10.00      A   
ATOM    356  HN  ARG    73     -26.208   7.996 -13.235  1.00 10.00      A   
ATOM    357  CA  ARG    73     -28.157   8.715 -12.836  1.00 10.00      A   
ATOM    358  CB  ARG    73     -27.491   9.794 -11.981  1.00 10.00      A   
ATOM    359  CG  ARG    73     -28.318  10.228 -10.781  1.00 10.00      A   
ATOM    360  CD  ARG    73     -27.478  10.259  -9.515  1.00 10.00      A   
ATOM    361  NE  ARG    73     -27.098  11.618  -9.134  1.00 10.00      A   
ATOM    362  HE  ARG    73     -27.311  12.341  -9.769  1.00 10.00      A   
ATOM    363  CZ  ARG    73     -26.476  11.925  -7.999  1.00 10.00      A   
ATOM    364  NH1 ARG    73     -26.151  10.972  -7.133  1.00 10.00      A   
ATOM    365 HH11 ARG    73     -26.378   9.974  -7.338  1.00 10.00      A   
ATOM    366 HH12 ARG    73     -25.660  11.218  -6.231  1.00 10.00      A   
ATOM    367  NH2 ARG    73     -26.186  13.188  -7.729  1.00 10.00      A   
ATOM    368 HH21 ARG    73     -25.692  13.435  -6.832  1.00 10.00      A   
ATOM    369 HH22 ARG    73     -26.446  13.940  -8.403  1.00 10.00      A   
ATOM    370  C   ARG    73     -28.966   9.348 -13.961  1.00 10.00      A   
ATOM    371  O   ARG    73     -30.143   9.666 -13.797  1.00 10.00      A   
ATOM    372  N   ALA    74     -28.330   9.499 -15.116  1.00 10.00      A   
ATOM    373  HN  ALA    74     -27.392   9.218 -15.187  1.00 10.00      A   
ATOM    374  CA  ALA    74     -28.983  10.084 -16.278  1.00 10.00      A   
ATOM    375  CB  ALA    74     -27.955  10.767 -17.166  1.00 10.00      A   
ATOM    376  C   ALA    74     -29.755   9.027 -17.066  1.00 10.00      A   
ATOM    377  O   ALA    74     -30.332   9.316 -18.114  1.00 10.00      A   
ATOM    378  N   ARG    75     -29.762   7.802 -16.554  1.00 10.00      A   
ATOM    379  HN  ARG    75     -29.285   7.634 -15.712  1.00 10.00      A   
ATOM    380  CA  ARG    75     -30.459   6.699 -17.202  1.00 10.00      A   
ATOM    381  CB  ARG    75     -29.466   5.603 -17.602  1.00 10.00      A   
ATOM    382  CG  ARG    75     -28.656   5.923 -18.846  1.00 10.00      A   
ATOM    383  CD  ARG    75     -27.562   4.894 -19.075  1.00 10.00      A   
ATOM    384  NE  ARG    75     -27.185   4.802 -20.482  1.00 10.00      A   
ATOM    385  HE  ARG    75     -27.897   4.956 -21.146  1.00 10.00      A   
ATOM    386  CZ  ARG    75     -25.951   4.540 -20.914  1.00 10.00      A   
ATOM    387  NH1 ARG    75     -24.954   4.343 -20.049  1.00 10.00      A   
ATOM    388 HH11 ARG    75     -23.992   4.135 -20.397  1.00 10.00      A   
ATOM    389 HH12 ARG    75     -25.126   4.404 -19.016  1.00 10.00      A   
ATOM    390  NH2 ARG    75     -25.714   4.471 -22.216  1.00 10.00      A   
ATOM    391 HH21 ARG    75     -24.754   4.263 -22.567  1.00 10.00      A   
ATOM    392 HH22 ARG    75     -26.489   4.628 -22.899  1.00 10.00      A   
ATOM    393  C   ARG    75     -31.534   6.120 -16.287  1.00 10.00      A   
ATOM    394  O   ARG    75     -32.145   5.097 -16.602  1.00 10.00      A   
ATOM    395  N   LEU    76     -31.765   6.785 -15.158  1.00 10.00      A   
ATOM    396  HN  LEU    76     -31.260   7.604 -14.978  1.00 10.00      A   
ATOM    397  CA  LEU    76     -32.761   6.339 -14.191  1.00 10.00      A   
ATOM    398  CB  LEU    76     -32.539   7.019 -12.835  1.00 10.00      A   
ATOM    399  CG  LEU    76     -31.246   6.666 -12.097  1.00 10.00      A   
ATOM    400  CD1 LEU    76     -31.138   7.462 -10.806  1.00 10.00      A   
ATOM    401  CD2 LEU    76     -31.182   5.174 -11.808  1.00 10.00      A   
ATOM    402  C   LEU    76     -34.171   6.630 -14.693  1.00 10.00      A   
ATOM    403  O   LEU    76     -34.524   7.782 -14.934  1.00 10.00      A   
ATOM    404  N   PRO    77     -34.997   5.585 -14.856  1.00 10.00      A   
ATOM    405  CA  PRO    77     -36.376   5.728 -15.332  1.00 10.00      A   
ATOM    406  CB  PRO    77     -36.817   4.284 -15.621  1.00 10.00      A   
ATOM    407  CG  PRO    77     -35.576   3.461 -15.546  1.00 10.00      A   
ATOM    408  CD  PRO    77     -34.653   4.180 -14.609  1.00 10.00      A   
ATOM    409  C   PRO    77     -37.277   6.334 -14.265  1.00 10.00      A   
ATOM    410  O   PRO    77     -38.293   6.956 -14.570  1.00 10.00      A   
ATOM    411  N   GLN    78     -36.889   6.163 -13.011  1.00 10.00      A   
ATOM    412  HN  GLN    78     -36.047   5.695 -12.827  1.00 10.00      A   
ATOM    413  CA  GLN    78     -37.671   6.676 -11.903  1.00 10.00      A   
ATOM    414  CB  GLN    78     -38.556   5.564 -11.333  1.00 10.00      A   
ATOM    415  CG  GLN    78     -39.734   6.067 -10.517  1.00 10.00      A   
ATOM    416  CD  GLN    78     -40.548   4.942  -9.910  1.00 10.00      A   
ATOM    417  OE1 GLN    78     -40.009   3.898  -9.530  1.00 10.00      A   
ATOM    418  NE2 GLN    78     -41.853   5.144  -9.831  1.00 10.00      A   
ATOM    419 HE21 GLN    78     -42.210   5.994 -10.168  1.00 10.00      A   
ATOM    420 HE22 GLN    78     -42.407   4.446  -9.426  1.00 10.00      A   
ATOM    421  C   GLN    78     -36.766   7.232 -10.813  1.00 10.00      A   
ATOM    422  O   GLN    78     -35.687   6.694 -10.555  1.00 10.00      A   
ATOM    423  N   GLN    79     -37.203   8.322 -10.197  1.00 10.00      A   
ATOM    424  HN  GLN    79     -38.050   8.726 -10.489  1.00 10.00      A   
ATOM    425  CA  GLN    79     -36.458   8.951  -9.116  1.00 10.00      A   
ATOM    426  CB  GLN    79     -35.891  10.299  -9.566  1.00 10.00      A   
ATOM    427  CG  GLN    79     -34.549  10.211 -10.274  1.00 10.00      A   
ATOM    428  CD  GLN    79     -34.016  11.574 -10.669  1.00 10.00      A   
ATOM    429  OE1 GLN    79     -33.370  12.259  -9.873  1.00 10.00      A   
ATOM    430  NE2 GLN    79     -34.278  11.979 -11.903  1.00 10.00      A   
ATOM    431 HE21 GLN    79     -34.797  11.381 -12.491  1.00 10.00      A   
ATOM    432 HE22 GLN    79     -33.946  12.856 -12.181  1.00 10.00      A   
ATOM    433  C   GLN    79     -37.356   9.142  -7.892  1.00 10.00      A   
ATOM    434  O   GLN    79     -37.792  10.258  -7.600  1.00 10.00      A   
ATOM    435  N   PRO    80     -37.656   8.055  -7.165  1.00 10.00      A   
ATOM    436  CA  PRO    80     -38.510   8.111  -5.977  1.00 10.00      A   
ATOM    437  CB  PRO    80     -38.983   6.665  -5.840  1.00 10.00      A   
ATOM    438  CG  PRO    80     -37.851   5.851  -6.371  1.00 10.00      A   
ATOM    439  CD  PRO    80     -37.187   6.682  -7.438  1.00 10.00      A   
ATOM    440  C   PRO    80     -37.744   8.539  -4.725  1.00 10.00      A   
ATOM    441  O   PRO    80     -36.508   8.583  -4.718  1.00 10.00      A   
ATOM    442  N   GLY    81     -38.482   8.872  -3.677  1.00 10.00      A   
ATOM    443  HN  GLY    81     -39.470   8.845  -3.753  1.00 10.00      A   
ATOM    444  CA  GLY    81     -37.873   9.282  -2.429  1.00 10.00      A   
ATOM    445  C   GLY    81     -38.161   8.290  -1.322  1.00 10.00      A   
ATOM    446  O   GLY    81     -37.570   8.357  -0.244  1.00 10.00      A   
ATOM    447  N   SER    82     -39.082   7.376  -1.584  1.00 10.00      A   
ATOM    448  HN  SER    82     -39.531   7.386  -2.456  1.00 10.00      A   
ATOM    449  CA  SER    82     -39.446   6.357  -0.615  1.00 10.00      A   
ATOM    450  CB  SER    82     -40.742   6.745   0.101  1.00 10.00      A   
ATOM    451  OG  SER    82     -41.790   6.954  -0.829  1.00 10.00      A   
ATOM    452  HG  SER    82     -41.940   7.900  -0.935  1.00 10.00      A   
ATOM    453  C   SER    82     -39.598   5.007  -1.313  1.00 10.00      A   
ATOM    454  O   SER    82     -39.506   4.925  -2.539  1.00 10.00      A   
ATOM    455  N   ALA    83     -39.836   3.960  -0.537  1.00 10.00      A   
ATOM    456  HN  ALA    83     -39.910   4.087   0.434  1.00 10.00      A   
ATOM    457  CA  ALA    83     -39.996   2.621  -1.088  1.00 10.00      A   
ATOM    458  CB  ALA    83     -39.747   1.583  -0.008  1.00 10.00      A   
ATOM    459  C   ALA    83     -41.385   2.437  -1.693  1.00 10.00      A   
ATOM    460  O   ALA    83     -41.581   1.618  -2.588  1.00 10.00      A   
ATOM    461  N   GLN    84     -42.340   3.216  -1.209  1.00 10.00      A   
ATOM    462  HN  GLN    84     -42.122   3.859  -0.501  1.00 10.00      A   
ATOM    463  CA  GLN    84     -43.711   3.135  -1.697  1.00 10.00      A   
ATOM    464  CB  GLN    84     -44.665   3.854  -0.742  1.00 10.00      A   
ATOM    465  CG  GLN    84     -44.956   3.092   0.541  1.00 10.00      A   
ATOM    466  CD  GLN    84     -45.489   1.696   0.278  1.00 10.00      A   
ATOM    467  OE1 GLN    84     -46.680   1.511   0.039  1.00 10.00      A   
ATOM    468  NE2 GLN    84     -44.615   0.704   0.336  1.00 10.00      A   
ATOM    469 HE21 GLN    84     -43.679   0.919   0.541  1.00 10.00      A   
ATOM    470 HE22 GLN    84     -44.938  -0.211   0.177  1.00 10.00      A   
ATOM    471  C   GLN    84     -43.850   3.703  -3.107  1.00 10.00      A   
ATOM    472  O   GLN    84     -44.767   3.339  -3.840  1.00 10.00      A   
ATOM    473  N   GLU    85     -42.925   4.573  -3.491  1.00 10.00      A   
ATOM    474  HN  GLU    85     -42.198   4.802  -2.875  1.00 10.00      A   
ATOM    475  CA  GLU    85     -42.964   5.197  -4.810  1.00 10.00      A   
ATOM    476  CB  GLU    85     -42.419   6.623  -4.741  1.00 10.00      A   
ATOM    477  CG  GLU    85     -43.112   7.516  -3.728  1.00 10.00      A   
ATOM    478  CD  GLU    85     -42.352   8.802  -3.480  1.00 10.00      A   
ATOM    479  OE1 GLU    85     -42.975   9.789  -3.032  1.00 10.00      A   
ATOM    480  OE2 GLU    85     -41.126   8.830  -3.723  1.00 10.00      A   
ATOM    481  C   GLU    85     -42.169   4.402  -5.842  1.00 10.00      A   
ATOM    482  O   GLU    85     -42.061   4.810  -6.995  1.00 10.00      A   
ATOM    483  N   VAL    86     -41.619   3.272  -5.430  1.00 10.00      A   
ATOM    484  HN  VAL    86     -41.751   2.981  -4.502  1.00 10.00      A   
ATOM    485  CA  VAL    86     -40.833   2.442  -6.336  1.00 10.00      A   
ATOM    486  CB  VAL    86     -39.856   1.523  -5.566  1.00 10.00      A   
ATOM    487  CG1 VAL    86     -39.086   0.618  -6.519  1.00 10.00      A   
ATOM    488  CG2 VAL    86     -38.890   2.346  -4.724  1.00 10.00      A   
ATOM    489  C   VAL    86     -41.737   1.598  -7.233  1.00 10.00      A   
ATOM    490  O   VAL    86     -42.615   0.883  -6.746  1.00 10.00      A   
ATOM    491  N   GLN    87     -41.536   1.713  -8.542  1.00 10.00      A   
ATOM    492  HN  GLN    87     -40.848   2.338  -8.867  1.00 10.00      A   
ATOM    493  CA  GLN    87     -42.309   0.948  -9.513  1.00 10.00      A   
ATOM    494  CB  GLN    87     -42.749   1.839 -10.678  1.00 10.00      A   
ATOM    495  CG  GLN    87     -43.923   1.284 -11.470  1.00 10.00      A   
ATOM    496  CD  GLN    87     -45.239   1.385 -10.716  1.00 10.00      A   
ATOM    497  OE1 GLN    87     -45.474   2.332  -9.964  1.00 10.00      A   
ATOM    498  NE2 GLN    87     -46.107   0.406 -10.908  1.00 10.00      A   
ATOM    499 HE21 GLN    87     -45.858  -0.322 -11.521  1.00 10.00      A   
ATOM    500 HE22 GLN    87     -46.963   0.443 -10.430  1.00 10.00      A   
ATOM    501  C   GLN    87     -41.468  -0.221 -10.026  1.00 10.00      A   
ATOM    502  O   GLN    87     -40.608  -0.045 -10.892  1.00 10.00      A   
ATOM    503  N   PRO    88     -41.715  -1.432  -9.495  1.00 10.00      A   
ATOM    504  CA  PRO    88     -40.968  -2.647  -9.860  1.00 10.00      A   
ATOM    505  CB  PRO    88     -41.765  -3.765  -9.187  1.00 10.00      A   
ATOM    506  CG  PRO    88     -42.428  -3.104  -8.032  1.00 10.00      A   
ATOM    507  CD  PRO    88     -42.756  -1.712  -8.488  1.00 10.00      A   
ATOM    508  C   PRO    88     -40.885  -2.898 -11.364  1.00 10.00      A   
ATOM    509  O   PRO    88     -39.838  -3.300 -11.872  1.00 10.00      A   
ATOM    510  N   ALA    89     -41.982  -2.645 -12.067  1.00 10.00      A   
ATOM    511  HN  ALA    89     -42.777  -2.309 -11.600  1.00 10.00      A   
ATOM    512  CA  ALA    89     -42.052  -2.861 -13.511  1.00 10.00      A   
ATOM    513  CB  ALA    89     -43.435  -2.505 -14.027  1.00 10.00      A   
ATOM    514  C   ALA    89     -40.984  -2.088 -14.285  1.00 10.00      A   
ATOM    515  O   ALA    89     -40.464  -2.573 -15.293  1.00 10.00      A   
ATOM    516  N   ALA    90     -40.649  -0.896 -13.811  1.00 10.00      A   
ATOM    517  HN  ALA    90     -41.073  -0.571 -12.989  1.00 10.00      A   
ATOM    518  CA  ALA    90     -39.659  -0.065 -14.479  1.00 10.00      A   
ATOM    519  CB  ALA    90     -39.822   1.392 -14.070  1.00 10.00      A   
ATOM    520  C   ALA    90     -38.235  -0.543 -14.206  1.00 10.00      A   
ATOM    521  O   ALA    90     -37.401  -0.589 -15.109  1.00 10.00      A   
ATOM    522  N   TRP    91     -37.970  -0.920 -12.965  1.00 10.00      A   
ATOM    523  HN  TRP    91     -38.686  -0.897 -12.297  1.00 10.00      A   
ATOM    524  CA  TRP    91     -36.639  -1.363 -12.570  1.00 10.00      A   
ATOM    525  CB  TRP    91     -36.466  -1.250 -11.054  1.00 10.00      A   
ATOM    526  CG  TRP    91     -36.650   0.153 -10.553  1.00 10.00      A   
ATOM    527  CD1 TRP    91     -37.800   0.705 -10.068  1.00 10.00      A   
ATOM    528  CD2 TRP    91     -35.659   1.187 -10.500  1.00 10.00      A   
ATOM    529  NE1 TRP    91     -37.590   2.016  -9.720  1.00 10.00      A   
ATOM    530  HE1 TRP    91     -38.266   2.625  -9.347  1.00 10.00      A   
ATOM    531  CE2 TRP    91     -36.282   2.336  -9.971  1.00 10.00      A   
ATOM    532  CE3 TRP    91     -34.305   1.253 -10.846  1.00 10.00      A   
ATOM    533  CZ2 TRP    91     -35.599   3.534  -9.780  1.00 10.00      A   
ATOM    534  CZ3 TRP    91     -33.630   2.444 -10.655  1.00 10.00      A   
ATOM    535  CH2 TRP    91     -34.276   3.568 -10.128  1.00 10.00      A   
ATOM    536  C   TRP    91     -36.303  -2.769 -13.068  1.00 10.00      A   
ATOM    537  O   TRP    91     -35.191  -3.016 -13.542  1.00 10.00      A   
ATOM    538  N   SER    92     -37.268  -3.675 -12.996  1.00 10.00      A   
ATOM    539  HN  SER    92     -38.147  -3.413 -12.648  1.00 10.00      A   
ATOM    540  CA  SER    92     -37.054  -5.053 -13.425  1.00 10.00      A   
ATOM    541  CB  SER    92     -38.225  -5.943 -13.005  1.00 10.00      A   
ATOM    542  OG  SER    92     -39.461  -5.417 -13.461  1.00 10.00      A   
ATOM    543  HG  SER    92     -39.799  -4.783 -12.813  1.00 10.00      A   
ATOM    544  C   SER    92     -36.811  -5.150 -14.931  1.00 10.00      A   
ATOM    545  O   SER    92     -36.114  -6.053 -15.393  1.00 10.00      A   
ATOM    546  N   ALA    93     -37.362  -4.199 -15.685  1.00 10.00      A   
ATOM    547  HN  ALA    93     -37.895  -3.497 -15.255  1.00 10.00      A   
ATOM    548  CA  ALA    93     -37.205  -4.179 -17.138  1.00 10.00      A   
ATOM    549  CB  ALA    93     -38.094  -3.111 -17.756  1.00 10.00      A   
ATOM    550  C   ALA    93     -35.749  -3.950 -17.531  1.00 10.00      A   
ATOM    551  O   ALA    93     -35.324  -4.298 -18.634  1.00 10.00      A   
ATOM    552  N   LEU    94     -34.989  -3.361 -16.621  1.00 10.00      A   
ATOM    553  HN  LEU    94     -35.387  -3.097 -15.762  1.00 10.00      A   
ATOM    554  CA  LEU    94     -33.581  -3.089 -16.863  1.00 10.00      A   
ATOM    555  CB  LEU    94     -33.180  -1.776 -16.190  1.00 10.00      A   
ATOM    556  CG  LEU    94     -34.121  -0.589 -16.399  1.00 10.00      A   
ATOM    557  CD1 LEU    94     -33.897   0.454 -15.320  1.00 10.00      A   
ATOM    558  CD2 LEU    94     -33.924   0.016 -17.779  1.00 10.00      A   
ATOM    559  C   LEU    94     -32.725  -4.220 -16.309  1.00 10.00      A   
ATOM    560  O   LEU    94     -31.512  -4.253 -16.507  1.00 10.00      A   
ATOM    561  N   GLY    95     -33.370  -5.155 -15.623  1.00 10.00      A   
ATOM    562  HN  GLY    95     -34.347  -5.101 -15.534  1.00 10.00      A   
ATOM    563  CA  GLY    95     -32.653  -6.262 -15.028  1.00 10.00      A   
ATOM    564  C   GLY    95     -32.245  -5.945 -13.605  1.00 10.00      A   
ATOM    565  O   GLY    95     -31.457  -6.666 -12.995  1.00 10.00      A   
ATOM    566  N   ILE    96     -32.790  -4.858 -13.075  1.00 10.00      A   
ATOM    567  HN  ILE    96     -33.425  -4.334 -13.609  1.00 10.00      A   
ATOM    568  CA  ILE    96     -32.488  -4.428 -11.718  1.00 10.00      A   
ATOM    569  CB  ILE    96     -32.567  -2.891 -11.586  1.00 10.00      A   
ATOM    570  CG1 ILE    96     -31.508  -2.228 -12.477  1.00 10.00      A   
ATOM    571  CG2 ILE    96     -32.396  -2.463 -10.136  1.00 10.00      A   
ATOM    572  CD1 ILE    96     -31.563  -0.715 -12.483  1.00 10.00      A   
ATOM    573  C   ILE    96     -33.448  -5.085 -10.731  1.00 10.00      A   
ATOM    574  O   ILE    96     -34.666  -4.919 -10.829  1.00 10.00      A   
ATOM    575  N   ASP    97     -32.901  -5.844  -9.795  1.00 10.00      A   
ATOM    576  HN  ASP    97     -31.925  -5.956  -9.775  1.00 10.00      A   
ATOM    577  CA  ASP    97     -33.716  -6.532  -8.801  1.00 10.00      A   
ATOM    578  CB  ASP    97     -33.393  -8.028  -8.782  1.00 10.00      A   
ATOM    579  CG  ASP    97     -31.991  -8.329  -8.293  1.00 10.00      A   
ATOM    580  OD1 ASP    97     -31.017  -7.945  -8.976  1.00 10.00      A   
ATOM    581  OD2 ASP    97     -31.855  -8.976  -7.236  1.00 10.00      A   
ATOM    582  C   ASP    97     -33.538  -5.932  -7.410  1.00 10.00      A   
ATOM    583  O   ASP    97     -34.098  -6.433  -6.435  1.00 10.00      A   
ATOM    584  N   ALA    98     -32.772  -4.849  -7.328  1.00 10.00      A   
ATOM    585  HN  ALA    98     -32.367  -4.486  -8.142  1.00 10.00      A   
ATOM    586  CA  ALA    98     -32.524  -4.183  -6.058  1.00 10.00      A   
ATOM    587  CB  ALA    98     -31.231  -4.692  -5.440  1.00 10.00      A   
ATOM    588  C   ALA    98     -32.474  -2.668  -6.236  1.00 10.00      A   
ATOM    589  O   ALA    98     -31.667  -2.150  -7.011  1.00 10.00      A   
ATOM    590  N   VAL    99     -33.346  -1.965  -5.526  1.00 10.00      A   
ATOM    591  HN  VAL    99     -33.969  -2.441  -4.928  1.00 10.00      A   
ATOM    592  CA  VAL    99     -33.411  -0.511  -5.598  1.00 10.00      A   
ATOM    593  CB  VAL    99     -34.832  -0.030  -5.967  1.00 10.00      A   
ATOM    594  CG1 VAL    99     -34.852   1.473  -6.205  1.00 10.00      A   
ATOM    595  CG2 VAL    99     -35.360  -0.776  -7.182  1.00 10.00      A   
ATOM    596  C   VAL    99     -33.012   0.102  -4.258  1.00 10.00      A   
ATOM    597  O   VAL    99     -33.463  -0.343  -3.205  1.00 10.00      A   
ATOM    598  N   VAL   100     -32.156   1.113  -4.301  1.00 10.00      A   
ATOM    599  HN  VAL   100     -31.827   1.425  -5.176  1.00 10.00      A   
ATOM    600  CA  VAL   100     -31.697   1.781  -3.089  1.00 10.00      A   
ATOM    601  CB  VAL   100     -30.156   1.755  -2.970  1.00 10.00      A   
ATOM    602  CG1 VAL   100     -29.701   2.357  -1.648  1.00 10.00      A   
ATOM    603  CG2 VAL   100     -29.622   0.342  -3.128  1.00 10.00      A   
ATOM    604  C   VAL   100     -32.177   3.230  -3.050  1.00 10.00      A   
ATOM    605  O   VAL   100     -31.788   4.045  -3.887  1.00 10.00      A   
ATOM    606  N   VAL   101     -33.028   3.533  -2.080  1.00 10.00      A   
ATOM    607  HN  VAL   101     -33.298   2.832  -1.447  1.00 10.00      A   
ATOM    608  CA  VAL   101     -33.561   4.879  -1.908  1.00 10.00      A   
ATOM    609  CB  VAL   101     -35.102   4.923  -2.046  1.00 10.00      A   
ATOM    610  CG1 VAL   101     -35.520   4.707  -3.492  1.00 10.00      A   
ATOM    611  CG2 VAL   101     -35.767   3.900  -1.133  1.00 10.00      A   
ATOM    612  C   VAL   101     -33.160   5.418  -0.539  1.00 10.00      A   
ATOM    613  O   VAL   101     -32.762   4.648   0.340  1.00 10.00      A   
ATOM    614  N   GLY   102     -33.261   6.726  -0.350  1.00 10.00      A   
ATOM    615  HN  GLY   102     -33.589   7.303  -1.077  1.00 10.00      A   
ATOM    616  CA  GLY   102     -32.888   7.302   0.924  1.00 10.00      A   
ATOM    617  C   GLY   102     -33.423   8.702   1.134  1.00 10.00      A   
ATOM    618  O   GLY   102     -33.939   9.327   0.207  1.00 10.00      A   
ATOM    619  N   GLN   103     -33.300   9.189   2.364  1.00 10.00      A   
ATOM    620  HN  GLN   103     -32.875   8.629   3.054  1.00 10.00      A   
ATOM    621  CA  GLN   103     -33.764  10.521   2.728  1.00 10.00      A   
ATOM    622  CB  GLN   103     -35.096  10.443   3.490  1.00 10.00      A   
ATOM    623  CG  GLN   103     -36.201   9.685   2.772  1.00 10.00      A   
ATOM    624  CD  GLN   103     -36.208   8.203   3.103  1.00 10.00      A   
ATOM    625  OE1 GLN   103     -35.914   7.800   4.230  1.00 10.00      A   
ATOM    626  NE2 GLN   103     -36.532   7.383   2.120  1.00 10.00      A   
ATOM    627 HE21 GLN   103     -36.751   7.774   1.241  1.00 10.00      A   
ATOM    628 HE22 GLN   103     -36.533   6.414   2.299  1.00 10.00      A   
ATOM    629  C   GLN   103     -32.728  11.221   3.603  1.00 10.00      A   
ATOM    630  O   GLN   103     -32.084  10.584   4.440  1.00 10.00      A   
ATOM    631  N   VAL   104     -32.563  12.523   3.398  1.00 10.00      A   
ATOM    632  HN  VAL   104     -33.098  12.970   2.705  1.00 10.00      A   
ATOM    633  CA  VAL   104     -31.616  13.314   4.180  1.00 10.00      A   
ATOM    634  CB  VAL   104     -30.377  13.742   3.360  1.00 10.00      A   
ATOM    635  CG1 VAL   104     -29.340  14.392   4.266  1.00 10.00      A   
ATOM    636  CG2 VAL   104     -29.771  12.559   2.623  1.00 10.00      A   
ATOM    637  C   VAL   104     -32.305  14.559   4.734  1.00 10.00      A   
ATOM    638  O   VAL   104     -32.568  15.518   4.001  1.00 10.00      A   
ATOM    639  N   THR   105     -32.601  14.537   6.024  1.00 10.00      A   
ATOM    640  HN  THR   105     -32.362  13.745   6.557  1.00 10.00      A   
ATOM    641  CA  THR   105     -33.269  15.654   6.674  1.00 10.00      A   
ATOM    642  CB  THR   105     -34.525  15.171   7.425  1.00 10.00      A   
ATOM    643  OG1 THR   105     -35.217  14.204   6.618  1.00 10.00      A   
ATOM    644  HG1 THR   105     -34.976  14.329   5.690  1.00 10.00      A   
ATOM    645  CG2 THR   105     -35.455  16.338   7.715  1.00 10.00      A   
ATOM    646  C   THR   105     -32.330  16.373   7.647  1.00 10.00      A   
ATOM    647  O   THR   105     -31.738  15.751   8.530  1.00 10.00      A   
ATOM    648  N   PRO   106     -32.161  17.694   7.479  1.00 10.00      A   
ATOM    649  CA  PRO   106     -31.295  18.498   8.346  1.00 10.00      A   
ATOM    650  CB  PRO   106     -31.075  19.770   7.528  1.00 10.00      A   
ATOM    651  CG  PRO   106     -32.307  19.902   6.701  1.00 10.00      A   
ATOM    652  CD  PRO   106     -32.787  18.503   6.416  1.00 10.00      A   
ATOM    653  C   PRO   106     -31.952  18.840   9.684  1.00 10.00      A   
ATOM    654  O   PRO   106     -33.078  19.343   9.735  1.00 10.00      A   
ATOM    655  N   ASN   107     -31.238  18.571  10.766  1.00 10.00      A   
ATOM    656  HN  ASN   107     -30.341  18.178  10.663  1.00 10.00      A   
ATOM    657  CA  ASN   107     -31.738  18.853  12.105  1.00 10.00      A   
ATOM    658  CB  ASN   107     -31.229  17.810  13.104  1.00 10.00      A   
ATOM    659  CG  ASN   107     -31.841  16.442  12.900  1.00 10.00      A   
ATOM    660  OD1 ASN   107     -33.020  16.317  12.576  1.00 10.00      A   
ATOM    661  ND2 ASN   107     -31.042  15.404  13.091  1.00 10.00      A   
ATOM    662 HD21 ASN   107     -30.114  15.576  13.355  1.00 10.00      A   
ATOM    663 HD22 ASN   107     -31.408  14.502  12.938  1.00 10.00      A   
ATOM    664  C   ASN   107     -31.281  20.229  12.555  1.00 10.00      A   
ATOM    665  O   ASN   107     -30.207  20.687  12.162  1.00 10.00      A   
ATOM    666  N   PRO   108     -32.084  20.906  13.389  1.00 10.00      A   
ATOM    667  CA  PRO   108     -31.750  22.240  13.912  1.00 10.00      A   
ATOM    668  CB  PRO   108     -32.947  22.587  14.804  1.00 10.00      A   
ATOM    669  CG  PRO   108     -34.050  21.706  14.328  1.00 10.00      A   
ATOM    670  CD  PRO   108     -33.394  20.438  13.871  1.00 10.00      A   
ATOM    671  C   PRO   108     -30.471  22.209  14.748  1.00 10.00      A   
ATOM    672  O   PRO   108     -29.809  23.228  14.936  1.00 10.00      A   
ATOM    673  N   ASP   109     -30.130  21.022  15.235  1.00 10.00      A   
ATOM    674  HN  ASP   109     -30.706  20.253  15.049  1.00 10.00      A   
ATOM    675  CA  ASP   109     -28.933  20.831  16.048  1.00 10.00      A   
ATOM    676  CB  ASP   109     -29.043  19.543  16.862  1.00 10.00      A   
ATOM    677  CG  ASP   109     -29.456  19.793  18.295  1.00 10.00      A   
ATOM    678  OD1 ASP   109     -28.567  20.002  19.146  1.00 10.00      A   
ATOM    679  OD2 ASP   109     -30.670  19.775  18.580  1.00 10.00      A   
ATOM    680  C   ASP   109     -27.675  20.787  15.189  1.00 10.00      A   
ATOM    681  O   ASP   109     -26.556  20.819  15.704  1.00 10.00      A   
ATOM    682  N   GLY   110     -27.865  20.706  13.879  1.00 10.00      A   
ATOM    683  HN  GLY   110     -28.781  20.686  13.521  1.00 10.00      A   
ATOM    684  CA  GLY   110     -26.736  20.660  12.971  1.00 10.00      A   
ATOM    685  C   GLY   110     -26.513  19.275  12.397  1.00 10.00      A   
ATOM    686  O   GLY   110     -25.819  19.116  11.392  1.00 10.00      A   
ATOM    687  N   SER   111     -27.096  18.273  13.035  1.00 10.00      A   
ATOM    688  HN  SER   111     -27.632  18.457  13.831  1.00 10.00      A   
ATOM    689  CA  SER   111     -26.958  16.899  12.585  1.00 10.00      A   
ATOM    690  CB  SER   111     -27.333  15.953  13.725  1.00 10.00      A   
ATOM    691  OG  SER   111     -28.037  16.648  14.744  1.00 10.00      A   
ATOM    692  HG  SER   111     -27.478  16.711  15.530  1.00 10.00      A   
ATOM    693  C   SER   111     -27.833  16.635  11.364  1.00 10.00      A   
ATOM    694  O   SER   111     -28.813  17.341  11.125  1.00 10.00      A   
ATOM    695  N   TYR   112     -27.477  15.623  10.591  1.00 10.00      A   
ATOM    696  HN  TYR   112     -26.684  15.088  10.829  1.00 10.00      A   
ATOM    697  CA  TYR   112     -28.233  15.275   9.401  1.00 10.00      A   
ATOM    698  CB  TYR   112     -27.365  15.427   8.148  1.00 10.00      A   
ATOM    699  CG  TYR   112     -26.967  16.855   7.848  1.00 10.00      A   
ATOM    700  CD1 TYR   112     -25.690  17.319   8.143  1.00 10.00      A   
ATOM    701  CD2 TYR   112     -27.869  17.742   7.275  1.00 10.00      A   
ATOM    702  CE1 TYR   112     -25.326  18.625   7.874  1.00 10.00      A   
ATOM    703  CE2 TYR   112     -27.511  19.047   7.002  1.00 10.00      A   
ATOM    704  CZ  TYR   112     -26.241  19.484   7.302  1.00 10.00      A   
ATOM    705  OH  TYR   112     -25.885  20.785   7.028  1.00 10.00      A   
ATOM    706  HH  TYR   112     -26.618  21.369   7.264  1.00 10.00      A   
ATOM    707  C   TYR   112     -28.764  13.853   9.503  1.00 10.00      A   
ATOM    708  O   TYR   112     -28.010  12.918   9.779  1.00 10.00      A   
ATOM    709  N   ASN   113     -30.062  13.695   9.294  1.00 10.00      A   
ATOM    710  HN  ASN   113     -30.613  14.483   9.092  1.00 10.00      A   
ATOM    711  CA  ASN   113     -30.693  12.383   9.356  1.00 10.00      A   
ATOM    712  CB  ASN   113     -32.167  12.496   9.759  1.00 10.00      A   
ATOM    713  CG  ASN   113     -32.367  13.004  11.173  1.00 10.00      A   
ATOM    714  OD1 ASN   113     -31.500  12.853  12.036  1.00 10.00      A   
ATOM    715  ND2 ASN   113     -33.520  13.606  11.426  1.00 10.00      A   
ATOM    716 HD21 ASN   113     -34.171  13.688  10.696  1.00 10.00      A   
ATOM    717 HD22 ASN   113     -33.676  13.949  12.334  1.00 10.00      A   
ATOM    718  C   ASN   113     -30.594  11.692   8.006  1.00 10.00      A   
ATOM    719  O   ASN   113     -31.246  12.102   7.046  1.00 10.00      A   
ATOM    720  N   VAL   114     -29.772  10.658   7.932  1.00 10.00      A   
ATOM    721  HN  VAL   114     -29.279  10.377   8.735  1.00 10.00      A   
ATOM    722  CA  VAL   114     -29.595   9.912   6.697  1.00 10.00      A   
ATOM    723  CB  VAL   114     -28.105   9.787   6.303  1.00 10.00      A   
ATOM    724  CG1 VAL   114     -27.944   8.941   5.047  1.00 10.00      A   
ATOM    725  CG2 VAL   114     -27.491  11.164   6.092  1.00 10.00      A   
ATOM    726  C   VAL   114     -30.220   8.527   6.814  1.00 10.00      A   
ATOM    727  O   VAL   114     -29.695   7.649   7.503  1.00 10.00      A   
ATOM    728  N   ALA   115     -31.355   8.353   6.162  1.00 10.00      A   
ATOM    729  HN  ALA   115     -31.727   9.102   5.646  1.00 10.00      A   
ATOM    730  CA  ALA   115     -32.061   7.084   6.172  1.00 10.00      A   
ATOM    731  CB  ALA   115     -33.507   7.287   6.593  1.00 10.00      A   
ATOM    732  C   ALA   115     -31.997   6.455   4.791  1.00 10.00      A   
ATOM    733  O   ALA   115     -32.051   7.160   3.787  1.00 10.00      A   
ATOM    734  N   TYR   116     -31.866   5.138   4.742  1.00 10.00      A   
ATOM    735  HN  TYR   116     -31.815   4.628   5.581  1.00 10.00      A   
ATOM    736  CA  TYR   116     -31.790   4.428   3.473  1.00 10.00      A   
ATOM    737  CB  TYR   116     -30.332   4.144   3.092  1.00 10.00      A   
ATOM    738  CG  TYR   116     -29.461   3.709   4.252  1.00 10.00      A   
ATOM    739  CD1 TYR   116     -29.328   2.368   4.582  1.00 10.00      A   
ATOM    740  CD2 TYR   116     -28.772   4.644   5.018  1.00 10.00      A   
ATOM    741  CE1 TYR   116     -28.535   1.969   5.641  1.00 10.00      A   
ATOM    742  CE2 TYR   116     -27.976   4.254   6.076  1.00 10.00      A   
ATOM    743  CZ  TYR   116     -27.861   2.916   6.384  1.00 10.00      A   
ATOM    744  OH  TYR   116     -27.072   2.521   7.438  1.00 10.00      A   
ATOM    745  HH  TYR   116     -27.210   3.117   8.180  1.00 10.00      A   
ATOM    746  C   TYR   116     -32.591   3.133   3.519  1.00 10.00      A   
ATOM    747  O   TYR   116     -32.633   2.453   4.549  1.00 10.00      A   
ATOM    748  N   GLN   117     -33.234   2.804   2.406  1.00 10.00      A   
ATOM    749  HN  GLN   117     -33.163   3.393   1.618  1.00 10.00      A   
ATOM    750  CA  GLN   117     -34.038   1.595   2.314  1.00 10.00      A   
ATOM    751  CB  GLN   117     -35.537   1.923   2.329  1.00 10.00      A   
ATOM    752  CG  GLN   117     -36.013   2.674   3.564  1.00 10.00      A   
ATOM    753  CD  GLN   117     -36.044   4.177   3.360  1.00 10.00      A   
ATOM    754  OE1 GLN   117     -36.268   4.660   2.251  1.00 10.00      A   
ATOM    755  NE2 GLN   117     -35.829   4.926   4.429  1.00 10.00      A   
ATOM    756 HE21 GLN   117     -35.666   4.475   5.287  1.00 10.00      A   
ATOM    757 HE22 GLN   117     -35.843   5.906   4.323  1.00 10.00      A   
ATOM    758  C   GLN   117     -33.703   0.810   1.050  1.00 10.00      A   
ATOM    759  O   GLN   117     -33.606   1.376  -0.040  1.00 10.00      A   
ATOM    760  N   LEU   118     -33.514  -0.489   1.211  1.00 10.00      A   
ATOM    761  HN  LEU   118     -33.575  -0.870   2.116  1.00 10.00      A   
ATOM    762  CA  LEU   118     -33.214  -1.370   0.095  1.00 10.00      A   
ATOM    763  CB  LEU   118     -32.108  -2.359   0.480  1.00 10.00      A   
ATOM    764  CG  LEU   118     -31.759  -3.428  -0.558  1.00 10.00      A   
ATOM    765  CD1 LEU   118     -31.154  -2.798  -1.803  1.00 10.00      A   
ATOM    766  CD2 LEU   118     -30.813  -4.458   0.035  1.00 10.00      A   
ATOM    767  C   LEU   118     -34.479  -2.117  -0.313  1.00 10.00      A   
ATOM    768  O   LEU   118     -34.969  -2.976   0.422  1.00 10.00      A   
ATOM    769  N   VAL   119     -35.007  -1.775  -1.474  1.00 10.00      A   
ATOM    770  HN  VAL   119     -34.554  -1.092  -2.021  1.00 10.00      A   
ATOM    771  CA  VAL   119     -36.227  -2.390  -1.978  1.00 10.00      A   
ATOM    772  CB  VAL   119     -37.158  -1.337  -2.618  1.00 10.00      A   
ATOM    773  CG1 VAL   119     -38.582  -1.862  -2.723  1.00 10.00      A   
ATOM    774  CG2 VAL   119     -37.120  -0.033  -1.838  1.00 10.00      A   
ATOM    775  C   VAL   119     -35.909  -3.461  -3.016  1.00 10.00      A   
ATOM    776  O   VAL   119     -35.021  -3.284  -3.847  1.00 10.00      A   
ATOM    777  N   ASP   120     -36.632  -4.568  -2.957  1.00 10.00      A   
ATOM    778  HN  ASP   120     -37.321  -4.657  -2.262  1.00 10.00      A   
ATOM    779  CA  ASP   120     -36.433  -5.660  -3.902  1.00 10.00      A   
ATOM    780  CB  ASP   120     -36.609  -7.013  -3.206  1.00 10.00      A   
ATOM    781  CG  ASP   120     -36.306  -8.192  -4.111  1.00 10.00      A   
ATOM    782  OD1 ASP   120     -35.176  -8.716  -4.053  1.00 10.00      A   
ATOM    783  OD2 ASP   120     -37.200  -8.607  -4.881  1.00 10.00      A   
ATOM    784  C   ASP   120     -37.419  -5.537  -5.057  1.00 10.00      A   
ATOM    785  O   ASP   120     -38.565  -5.116  -4.866  1.00 10.00      A   
ATOM    786  N   THR   121     -36.964  -5.871  -6.256  1.00 10.00      A   
ATOM    787  HN  THR   121     -36.028  -6.157  -6.351  1.00 10.00      A   
ATOM    788  CA  THR   121     -37.812  -5.812  -7.438  1.00 10.00      A   
ATOM    789  CB  THR   121     -37.505  -4.572  -8.303  1.00 10.00      A   
ATOM    790  OG1 THR   121     -36.086  -4.385  -8.403  1.00 10.00      A   
ATOM    791  HG1 THR   121     -35.790  -4.626  -9.291  1.00 10.00      A   
ATOM    792  CG2 THR   121     -38.137  -3.324  -7.701  1.00 10.00      A   
ATOM    793  C   THR   121     -37.652  -7.071  -8.285  1.00 10.00      A   
ATOM    794  O   THR   121     -37.899  -7.058  -9.492  1.00 10.00      A   
ATOM    795  N   GLY   122     -37.251  -8.162  -7.645  1.00 10.00      A   
ATOM    796  HN  GLY   122     -37.097  -8.124  -6.668  1.00 10.00      A   
ATOM    797  CA  GLY   122     -37.058  -9.407  -8.361  1.00 10.00      A   
ATOM    798  C   GLY   122     -37.837 -10.552  -7.752  1.00 10.00      A   
ATOM    799  O   GLY   122     -38.514 -11.298  -8.461  1.00 10.00      A   
ATOM    800  N   GLY   123     -37.751 -10.685  -6.440  1.00 10.00      A   
ATOM    801  HN  GLY   123     -37.211 -10.038  -5.925  1.00 10.00      A   
ATOM    802  CA  GLY   123     -38.451 -11.748  -5.749  1.00 10.00      A   
ATOM    803  C   GLY   123     -39.617 -11.224  -4.939  1.00 10.00      A   
ATOM    804  O   GLY   123     -40.638 -11.899  -4.794  1.00 10.00      A   
ATOM    805  N   ALA   124     -39.466 -10.017  -4.417  1.00 10.00      A   
ATOM    806  HN  ALA   124     -38.623  -9.523  -4.582  1.00 10.00      A   
ATOM    807  CA  ALA   124     -40.503  -9.385  -3.617  1.00 10.00      A   
ATOM    808  CB  ALA   124     -40.185  -9.528  -2.136  1.00 10.00      A   
ATOM    809  C   ALA   124     -40.638  -7.916  -4.009  1.00 10.00      A   
ATOM    810  O   ALA   124     -40.132  -7.027  -3.320  1.00 10.00      A   
ATOM    811  N   PRO   125     -41.330  -7.648  -5.131  1.00 10.00      A   
ATOM    812  CA  PRO   125     -41.520  -6.288  -5.652  1.00 10.00      A   
ATOM    813  CB  PRO   125     -42.369  -6.494  -6.914  1.00 10.00      A   
ATOM    814  CG  PRO   125     -42.992  -7.836  -6.745  1.00 10.00      A   
ATOM    815  CD  PRO   125     -41.998  -8.654  -5.974  1.00 10.00      A   
ATOM    816  C   PRO   125     -42.235  -5.358  -4.671  1.00 10.00      A   
ATOM    817  O   PRO   125     -43.441  -5.478  -4.442  1.00 10.00      A   
ATOM    818  N   GLY   126     -41.476  -4.446  -4.077  1.00 10.00      A   
ATOM    819  HN  GLY   126     -40.510  -4.431  -4.264  1.00 10.00      A   
ATOM    820  CA  GLY   126     -42.051  -3.492  -3.144  1.00 10.00      A   
ATOM    821  C   GLY   126     -41.716  -3.800  -1.697  1.00 10.00      A   
ATOM    822  O   GLY   126     -42.051  -3.026  -0.797  1.00 10.00      A   
ATOM    823  N   THR   127     -41.061  -4.928  -1.468  1.00 10.00      A   
ATOM    824  HN  THR   127     -40.818  -5.508  -2.223  1.00 10.00      A   
ATOM    825  CA  THR   127     -40.684  -5.323  -0.122  1.00 10.00      A   
ATOM    826  CB  THR   127     -40.747  -6.854   0.048  1.00 10.00      A   
ATOM    827  OG1 THR   127     -42.005  -7.324  -0.454  1.00 10.00      A   
ATOM    828  HG1 THR   127     -42.484  -6.583  -0.847  1.00 10.00      A   
ATOM    829  CG2 THR   127     -40.622  -7.240   1.515  1.00 10.00      A   
ATOM    830  C   THR   127     -39.282  -4.812   0.217  1.00 10.00      A   
ATOM    831  O   THR   127     -38.341  -4.975  -0.565  1.00 10.00      A   
ATOM    832  N   VAL   128     -39.153  -4.168   1.370  1.00 10.00      A   
ATOM    833  HN  VAL   128     -39.939  -4.052   1.946  1.00 10.00      A   
ATOM    834  CA  VAL   128     -37.869  -3.635   1.806  1.00 10.00      A   
ATOM    835  CB  VAL   128     -38.045  -2.418   2.742  1.00 10.00      A   
ATOM    836  CG1 VAL   128     -36.696  -1.848   3.154  1.00 10.00      A   
ATOM    837  CG2 VAL   128     -38.892  -1.346   2.074  1.00 10.00      A   
ATOM    838  C   VAL   128     -37.055  -4.715   2.515  1.00 10.00      A   
ATOM    839  O   VAL   128     -37.451  -5.218   3.569  1.00 10.00      A   
ATOM    840  N   LEU   129     -35.923  -5.064   1.921  1.00 10.00      A   
ATOM    841  HN  LEU   129     -35.668  -4.614   1.084  1.00 10.00      A   
ATOM    842  CA  LEU   129     -35.042  -6.089   2.470  1.00 10.00      A   
ATOM    843  CB  LEU   129     -34.055  -6.565   1.400  1.00 10.00      A   
ATOM    844  CG  LEU   129     -34.664  -7.087   0.096  1.00 10.00      A   
ATOM    845  CD1 LEU   129     -33.570  -7.398  -0.912  1.00 10.00      A   
ATOM    846  CD2 LEU   129     -35.523  -8.316   0.351  1.00 10.00      A   
ATOM    847  C   LEU   129     -34.277  -5.565   3.680  1.00 10.00      A   
ATOM    848  O   LEU   129     -34.195  -6.230   4.711  1.00 10.00      A   
ATOM    849  N   ALA   130     -33.722  -4.369   3.547  1.00 10.00      A   
ATOM    850  HN  ALA   130     -33.841  -3.876   2.707  1.00 10.00      A   
ATOM    851  CA  ALA   130     -32.957  -3.755   4.623  1.00 10.00      A   
ATOM    852  CB  ALA   130     -31.470  -4.013   4.425  1.00 10.00      A   
ATOM    853  C   ALA   130     -33.226  -2.261   4.674  1.00 10.00      A   
ATOM    854  O   ALA   130     -33.479  -1.636   3.645  1.00 10.00      A   
ATOM    855  N   GLN   131     -33.178  -1.693   5.870  1.00 10.00      A   
ATOM    856  HN  GLN   131     -32.959  -2.244   6.654  1.00 10.00      A   
ATOM    857  CA  GLN   131     -33.414  -0.268   6.053  1.00 10.00      A   
ATOM    858  CB  GLN   131     -34.905   0.074   5.955  1.00 10.00      A   
ATOM    859  CG  GLN   131     -35.791  -0.619   6.977  1.00 10.00      A   
ATOM    860  CD  GLN   131     -37.135   0.065   7.117  1.00 10.00      A   
ATOM    861  OE1 GLN   131     -37.294   0.984   7.920  1.00 10.00      A   
ATOM    862  NE2 GLN   131     -38.112  -0.379   6.343  1.00 10.00      A   
ATOM    863 HE21 GLN   131     -37.917  -1.116   5.725  1.00 10.00      A   
ATOM    864 HE22 GLN   131     -38.990   0.053   6.414  1.00 10.00      A   
ATOM    865  C   GLN   131     -32.839   0.197   7.383  1.00 10.00      A   
ATOM    866  O   GLN   131     -32.961  -0.494   8.397  1.00 10.00      A   
ATOM    867  N   ASN   132     -32.215   1.366   7.379  1.00 10.00      A   
ATOM    868  HN  ASN   132     -32.167   1.886   6.542  1.00 10.00      A   
ATOM    869  CA  ASN   132     -31.610   1.906   8.585  1.00 10.00      A   
ATOM    870  CB  ASN   132     -30.210   1.307   8.769  1.00 10.00      A   
ATOM    871  CG  ASN   132     -29.865   1.043  10.220  1.00 10.00      A   
ATOM    872  OD1 ASN   132     -30.255   1.798  11.112  1.00 10.00      A   
ATOM    873  ND2 ASN   132     -29.133  -0.031  10.467  1.00 10.00      A   
ATOM    874 HD21 ASN   132     -28.854  -0.592   9.705  1.00 10.00      A   
ATOM    875 HD22 ASN   132     -28.900  -0.231  11.398  1.00 10.00      A   
ATOM    876  C   ASN   132     -31.523   3.425   8.504  1.00 10.00      A   
ATOM    877  O   ASN   132     -31.320   3.983   7.423  1.00 10.00      A   
ATOM    878  N   SER   133     -31.690   4.087   9.640  1.00 10.00      A   
ATOM    879  HN  SER   133     -31.860   3.583  10.465  1.00 10.00      A   
ATOM    880  CA  SER   133     -31.621   5.540   9.701  1.00 10.00      A   
ATOM    881  CB  SER   133     -32.963   6.125  10.153  1.00 10.00      A   
ATOM    882  OG  SER   133     -32.935   7.544  10.150  1.00 10.00      A   
ATOM    883  HG  SER   133     -33.793   7.882   9.858  1.00 10.00      A   
ATOM    884  C   SER   133     -30.508   5.968  10.652  1.00 10.00      A   
ATOM    885  O   SER   133     -30.441   5.505  11.791  1.00 10.00      A   
ATOM    886  N   TYR   134     -29.627   6.838  10.178  1.00 10.00      A   
ATOM    887  HN  TYR   134     -29.737   7.182   9.259  1.00 10.00      A   
ATOM    888  CA  TYR   134     -28.510   7.313  10.982  1.00 10.00      A   
ATOM    889  CB  TYR   134     -27.174   6.992  10.299  1.00 10.00      A   
ATOM    890  CG  TYR   134     -26.635   5.610  10.604  1.00 10.00      A   
ATOM    891  CD1 TYR   134     -27.396   4.474  10.362  1.00 10.00      A   
ATOM    892  CD2 TYR   134     -25.363   5.441  11.136  1.00 10.00      A   
ATOM    893  CE1 TYR   134     -26.912   3.212  10.642  1.00 10.00      A   
ATOM    894  CE2 TYR   134     -24.868   4.181  11.418  1.00 10.00      A   
ATOM    895  CZ  TYR   134     -25.647   3.072  11.168  1.00 10.00      A   
ATOM    896  OH  TYR   134     -25.159   1.815  11.446  1.00 10.00      A   
ATOM    897  HH  TYR   134     -25.465   1.198  10.769  1.00 10.00      A   
ATOM    898  C   TYR   134     -28.617   8.808  11.253  1.00 10.00      A   
ATOM    899  O   TYR   134     -29.293   9.539  10.524  1.00 10.00      A   
ATOM    900  N   LYS   135     -27.967   9.248  12.317  1.00 10.00      A   
ATOM    901  HN  LYS   135     -27.477   8.606  12.871  1.00 10.00      A   
ATOM    902  CA  LYS   135     -27.963  10.652  12.694  1.00 10.00      A   
ATOM    903  CB  LYS   135     -28.903  10.888  13.878  1.00 10.00      A   
ATOM    904  CG  LYS   135     -29.044  12.347  14.284  1.00 10.00      A   
ATOM    905  CD  LYS   135     -29.782  12.477  15.604  1.00 10.00      A   
ATOM    906  CE  LYS   135     -29.924  13.931  16.022  1.00 10.00      A   
ATOM    907  NZ  LYS   135     -30.545  14.064  17.366  1.00 10.00      A   
ATOM    908  HZ1 LYS   135     -30.774  15.061  17.560  1.00 10.00      A   
ATOM    909  HZ2 LYS   135     -29.889  13.725  18.099  1.00 10.00      A   
ATOM    910  HZ3 LYS   135     -31.422  13.504  17.414  1.00 10.00      A   
ATOM    911  C   LYS   135     -26.547  11.089  13.052  1.00 10.00      A   
ATOM    912  O   LYS   135     -26.095  10.907  14.185  1.00 10.00      A   
ATOM    913  N   VAL   136     -25.841  11.638  12.076  1.00 10.00      A   
ATOM    914  HN  VAL   136     -26.250  11.741  11.190  1.00 10.00      A   
ATOM    915  CA  VAL   136     -24.474  12.095  12.282  1.00 10.00      A   
ATOM    916  CB  VAL   136     -23.457  11.237  11.498  1.00 10.00      A   
ATOM    917  CG1 VAL   136     -23.416   9.815  12.037  1.00 10.00      A   
ATOM    918  CG2 VAL   136     -23.768  11.243  10.006  1.00 10.00      A   
ATOM    919  C   VAL   136     -24.319  13.557  11.874  1.00 10.00      A   
ATOM    920  O   VAL   136     -25.278  14.189  11.428  1.00 10.00      A   
ATOM    921  N   ASN   137     -23.112  14.085  12.027  1.00 10.00      A   
ATOM    922  HN  ASN   137     -22.390  13.527  12.380  1.00 10.00      A   
ATOM    923  CA  ASN   137     -22.829  15.473  11.674  1.00 10.00      A   
ATOM    924  CB  ASN   137     -21.759  16.061  12.597  1.00 10.00      A   
ATOM    925  CG  ASN   137     -22.319  16.532  13.922  1.00 10.00      A   
ATOM    926  OD1 ASN   137     -23.475  16.943  14.010  1.00 10.00      A   
ATOM    927  ND2 ASN   137     -21.500  16.486  14.960  1.00 10.00      A   
ATOM    928 HD21 ASN   137     -20.584  16.156  14.819  1.00 10.00      A   
ATOM    929 HD22 ASN   137     -21.844  16.779  15.831  1.00 10.00      A   
ATOM    930  C   ASN   137     -22.380  15.582  10.221  1.00 10.00      A   
ATOM    931  O   ASN   137     -22.261  14.572   9.524  1.00 10.00      A   
ATOM    932  N   LYS   138     -22.111  16.808   9.776  1.00 10.00      A   
ATOM    933  HN  LYS   138     -22.211  17.569  10.389  1.00 10.00      A   
ATOM    934  CA  LYS   138     -21.680  17.059   8.404  1.00 10.00      A   
ATOM    935  CB  LYS   138     -21.531  18.565   8.148  1.00 10.00      A   
ATOM    936  CG  LYS   138     -21.493  18.946   6.674  1.00 10.00      A   
ATOM    937  CD  LYS   138     -21.104  20.404   6.477  1.00 10.00      A   
ATOM    938  CE  LYS   138     -21.233  20.807   5.017  1.00 10.00      A   
ATOM    939  NZ  LYS   138     -20.599  22.121   4.732  1.00 10.00      A   
ATOM    940  HZ1 LYS   138     -20.807  22.413   3.754  1.00 10.00      A   
ATOM    941  HZ2 LYS   138     -19.569  22.054   4.844  1.00 10.00      A   
ATOM    942  HZ3 LYS   138     -20.962  22.846   5.381  1.00 10.00      A   
ATOM    943  C   LYS   138     -20.369  16.344   8.082  1.00 10.00      A   
ATOM    944  O   LYS   138     -20.175  15.855   6.968  1.00 10.00      A   
ATOM    945  N   GLN   139     -19.483  16.260   9.068  1.00 10.00      A   
ATOM    946  HN  GLN   139     -19.705  16.641   9.945  1.00 10.00      A   
ATOM    947  CA  GLN   139     -18.187  15.615   8.875  1.00 10.00      A   
ATOM    948  CB  GLN   139     -17.140  16.178   9.836  1.00 10.00      A   
ATOM    949  CG  GLN   139     -16.892  17.668   9.664  1.00 10.00      A   
ATOM    950  CD  GLN   139     -16.675  18.066   8.216  1.00 10.00      A   
ATOM    951  OE1 GLN   139     -16.143  17.296   7.417  1.00 10.00      A   
ATOM    952  NE2 GLN   139     -17.090  19.270   7.863  1.00 10.00      A   
ATOM    953 HE21 GLN   139     -17.510  19.837   8.544  1.00 10.00      A   
ATOM    954 HE22 GLN   139     -16.961  19.546   6.931  1.00 10.00      A   
ATOM    955  C   GLN   139     -18.270  14.096   8.986  1.00 10.00      A   
ATOM    956  O   GLN   139     -17.250  13.404   8.998  1.00 10.00      A   
ATOM    957  N   TRP   140     -19.481  13.577   9.070  1.00 10.00      A   
ATOM    958  HN  TRP   140     -20.260  14.173   9.076  1.00 10.00      A   
ATOM    959  CA  TRP   140     -19.683  12.141   9.162  1.00 10.00      A   
ATOM    960  CB  TRP   140     -20.214  11.751  10.543  1.00 10.00      A   
ATOM    961  CG  TRP   140     -19.229  11.967  11.653  1.00 10.00      A   
ATOM    962  CD1 TRP   140     -19.225  12.991  12.552  1.00 10.00      A   
ATOM    963  CD2 TRP   140     -18.102  11.144  11.977  1.00 10.00      A   
ATOM    964  NE1 TRP   140     -18.169  12.859  13.418  1.00 10.00      A   
ATOM    965  HE1 TRP   140     -17.954  13.473  14.157  1.00 10.00      A   
ATOM    966  CE2 TRP   140     -17.461  11.733  13.086  1.00 10.00      A   
ATOM    967  CE3 TRP   140     -17.568   9.968  11.439  1.00 10.00      A   
ATOM    968  CZ2 TRP   140     -16.321  11.183  13.669  1.00 10.00      A   
ATOM    969  CZ3 TRP   140     -16.434   9.424  12.017  1.00 10.00      A   
ATOM    970  CH2 TRP   140     -15.822  10.032  13.120  1.00 10.00      A   
ATOM    971  C   TRP   140     -20.630  11.669   8.069  1.00 10.00      A   
ATOM    972  O   TRP   140     -21.116  10.537   8.091  1.00 10.00      A   
ATOM    973  N   LEU   141     -20.870  12.542   7.098  1.00 10.00      A   
ATOM    974  HN  LEU   141     -20.422  13.414   7.122  1.00 10.00      A   
ATOM    975  CA  LEU   141     -21.761  12.230   5.991  1.00 10.00      A   
ATOM    976  CB  LEU   141     -22.067  13.479   5.165  1.00 10.00      A   
ATOM    977  CG  LEU   141     -22.975  14.512   5.836  1.00 10.00      A   
ATOM    978  CD1 LEU   141     -23.101  15.759   4.978  1.00 10.00      A   
ATOM    979  CD2 LEU   141     -24.346  13.916   6.124  1.00 10.00      A   
ATOM    980  C   LEU   141     -21.180  11.124   5.121  1.00 10.00      A   
ATOM    981  O   LEU   141     -21.903  10.236   4.664  1.00 10.00      A   
ATOM    982  N   ARG   142     -19.867  11.167   4.907  1.00 10.00      A   
ATOM    983  HN  ARG   142     -19.338  11.898   5.296  1.00 10.00      A   
ATOM    984  CA  ARG   142     -19.202  10.145   4.113  1.00 10.00      A   
ATOM    985  CB  ARG   142     -17.761  10.543   3.776  1.00 10.00      A   
ATOM    986  CG  ARG   142     -17.652  11.564   2.653  1.00 10.00      A   
ATOM    987  CD  ARG   142     -16.213  11.747   2.193  1.00 10.00      A   
ATOM    988  NE  ARG   142     -15.426  12.554   3.129  1.00 10.00      A   
ATOM    989  HE  ARG   142     -14.947  12.077   3.844  1.00 10.00      A   
ATOM    990  CZ  ARG   142     -15.321  13.881   3.064  1.00 10.00      A   
ATOM    991  NH1 ARG   142     -15.957  14.555   2.109  1.00 10.00      A   
ATOM    992 HH11 ARG   142     -15.880  15.595   2.055  1.00 10.00      A   
ATOM    993 HH12 ARG   142     -16.538  14.045   1.407  1.00 10.00      A   
ATOM    994  NH2 ARG   142     -14.572  14.526   3.947  1.00 10.00      A   
ATOM    995 HH21 ARG   142     -14.483  15.561   3.905  1.00 10.00      A   
ATOM    996 HH22 ARG   142     -14.067  13.993   4.694  1.00 10.00      A   
ATOM    997  C   ARG   142     -19.243   8.824   4.869  1.00 10.00      A   
ATOM    998  O   ARG   142     -19.389   7.756   4.274  1.00 10.00      A   
ATOM    999  N   TYR   143     -19.134   8.915   6.192  1.00 10.00      A   
ATOM   1000  HN  TYR   143     -18.995   9.800   6.594  1.00 10.00      A   
ATOM   1001  CA  TYR   143     -19.191   7.747   7.059  1.00 10.00      A   
ATOM   1002  CB  TYR   143     -18.901   8.156   8.508  1.00 10.00      A   
ATOM   1003  CG  TYR   143     -19.086   7.058   9.535  1.00 10.00      A   
ATOM   1004  CD1 TYR   143     -18.231   5.963   9.583  1.00 10.00      A   
ATOM   1005  CD2 TYR   143     -20.111   7.128  10.471  1.00 10.00      A   
ATOM   1006  CE1 TYR   143     -18.396   4.970  10.533  1.00 10.00      A   
ATOM   1007  CE2 TYR   143     -20.284   6.140  11.421  1.00 10.00      A   
ATOM   1008  CZ  TYR   143     -19.423   5.064  11.449  1.00 10.00      A   
ATOM   1009  OH  TYR   143     -19.587   4.081  12.401  1.00 10.00      A   
ATOM   1010  HH  TYR   143     -20.524   3.862  12.481  1.00 10.00      A   
ATOM   1011  C   TYR   143     -20.566   7.099   6.955  1.00 10.00      A   
ATOM   1012  O   TYR   143     -20.682   5.878   6.831  1.00 10.00      A   
ATOM   1013  N   ALA   144     -21.602   7.929   6.989  1.00 10.00      A   
ATOM   1014  HN  ALA   144     -21.439   8.893   7.099  1.00 10.00      A   
ATOM   1015  CA  ALA   144     -22.975   7.453   6.882  1.00 10.00      A   
ATOM   1016  CB  ALA   144     -23.952   8.594   7.124  1.00 10.00      A   
ATOM   1017  C   ALA   144     -23.210   6.827   5.513  1.00 10.00      A   
ATOM   1018  O   ALA   144     -23.810   5.756   5.404  1.00 10.00      A   
ATOM   1019  N   GLY   145     -22.715   7.496   4.474  1.00 10.00      A   
ATOM   1020  HN  GLY   145     -22.255   8.352   4.628  1.00 10.00      A   
ATOM   1021  CA  GLY   145     -22.862   6.994   3.122  1.00 10.00      A   
ATOM   1022  C   GLY   145     -22.198   5.644   2.945  1.00 10.00      A   
ATOM   1023  O   GLY   145     -22.805   4.713   2.419  1.00 10.00      A   
ATOM   1024  N   HIS   146     -20.955   5.532   3.411  1.00 10.00      A   
ATOM   1025  HN  HIS   146     -20.528   6.315   3.824  1.00 10.00      A   
ATOM   1026  CA  HIS   146     -20.208   4.280   3.313  1.00 10.00      A   
ATOM   1027  CB  HIS   146     -18.762   4.454   3.796  1.00 10.00      A   
ATOM   1028  CG  HIS   146     -17.853   5.144   2.820  1.00 10.00      A   
ATOM   1029  ND1 HIS   146     -17.795   4.824   1.480  1.00 10.00      A   
ATOM   1030  HD1 HIS   146     -18.339   4.129   1.019  1.00 10.00      A   
ATOM   1031  CD2 HIS   146     -16.959   6.146   3.001  1.00 10.00      A   
ATOM   1032  CE1 HIS   146     -16.908   5.597   0.884  1.00 10.00      A   
ATOM   1033  NE2 HIS   146     -16.388   6.405   1.781  1.00 10.00      A   
ATOM   1034  HE2 HIS   146     -15.695   7.095   1.598  1.00 10.00      A   
ATOM   1035  C   HIS   146     -20.896   3.179   4.118  1.00 10.00      A   
ATOM   1036  O   HIS   146     -20.778   1.998   3.802  1.00 10.00      A   
ATOM   1037  N   THR   147     -21.616   3.582   5.159  1.00 10.00      A   
ATOM   1038  HN  THR   147     -21.668   4.541   5.359  1.00 10.00      A   
ATOM   1039  CA  THR   147     -22.338   2.640   6.006  1.00 10.00      A   
ATOM   1040  CB  THR   147     -22.850   3.333   7.287  1.00 10.00      A   
ATOM   1041  OG1 THR   147     -21.732   3.795   8.057  1.00 10.00      A   
ATOM   1042  HG1 THR   147     -21.343   4.569   7.621  1.00 10.00      A   
ATOM   1043  CG2 THR   147     -23.689   2.389   8.134  1.00 10.00      A   
ATOM   1044  C   THR   147     -23.511   2.028   5.241  1.00 10.00      A   
ATOM   1045  O   THR   147     -23.831   0.849   5.411  1.00 10.00      A   
ATOM   1046  N   ALA   148     -24.130   2.830   4.381  1.00 10.00      A   
ATOM   1047  HN  ALA   148     -23.812   3.752   4.272  1.00 10.00      A   
ATOM   1048  CA  ALA   148     -25.259   2.373   3.585  1.00 10.00      A   
ATOM   1049  CB  ALA   148     -25.870   3.532   2.816  1.00 10.00      A   
ATOM   1050  C   ALA   148     -24.814   1.279   2.627  1.00 10.00      A   
ATOM   1051  O   ALA   148     -25.468   0.244   2.496  1.00 10.00      A   
ATOM   1052  N   SER   149     -23.688   1.512   1.970  1.00 10.00      A   
ATOM   1053  HN  SER   149     -23.215   2.361   2.116  1.00 10.00      A   
ATOM   1054  CA  SER   149     -23.137   0.552   1.031  1.00 10.00      A   
ATOM   1055  CB  SER   149     -21.932   1.162   0.322  1.00 10.00      A   
ATOM   1056  OG  SER   149     -21.930   2.575   0.453  1.00 10.00      A   
ATOM   1057  HG  SER   149     -21.016   2.901   0.367  1.00 10.00      A   
ATOM   1058  C   SER   149     -22.724  -0.723   1.758  1.00 10.00      A   
ATOM   1059  O   SER   149     -22.954  -1.831   1.267  1.00 10.00      A   
ATOM   1060  N   ASP   150     -22.124  -0.550   2.936  1.00 10.00      A   
ATOM   1061  HN  ASP   150     -21.967   0.366   3.258  1.00 10.00      A   
ATOM   1062  CA  ASP   150     -21.678  -1.672   3.760  1.00 10.00      A   
ATOM   1063  CB  ASP   150     -21.023  -1.142   5.044  1.00 10.00      A   
ATOM   1064  CG  ASP   150     -19.646  -1.723   5.309  1.00 10.00      A   
ATOM   1065  OD1 ASP   150     -18.838  -1.822   4.360  1.00 10.00      A   
ATOM   1066  OD2 ASP   150     -19.354  -2.058   6.480  1.00 10.00      A   
ATOM   1067  C   ASP   150     -22.864  -2.566   4.112  1.00 10.00      A   
ATOM   1068  O   ASP   150     -22.775  -3.794   4.061  1.00 10.00      A   
ATOM   1069  N   GLU   151     -23.985  -1.931   4.439  1.00 10.00      A   
ATOM   1070  HN  GLU   151     -23.986  -0.949   4.443  1.00 10.00      A   
ATOM   1071  CA  GLU   151     -25.210  -2.637   4.797  1.00 10.00      A   
ATOM   1072  CB  GLU   151     -26.260  -1.629   5.282  1.00 10.00      A   
ATOM   1073  CG  GLU   151     -27.542  -2.245   5.824  1.00 10.00      A   
ATOM   1074  CD  GLU   151     -27.502  -2.462   7.324  1.00 10.00      A   
ATOM   1075  OE1 GLU   151     -28.069  -1.628   8.070  1.00 10.00      A   
ATOM   1076  OE2 GLU   151     -26.912  -3.467   7.768  1.00 10.00      A   
ATOM   1077  C   GLU   151     -25.751  -3.413   3.595  1.00 10.00      A   
ATOM   1078  O   GLU   151     -26.066  -4.600   3.692  1.00 10.00      A   
ATOM   1079  N   VAL   152     -25.834  -2.732   2.456  1.00 10.00      A   
ATOM   1080  HN  VAL   152     -25.545  -1.792   2.441  1.00 10.00      A   
ATOM   1081  CA  VAL   152     -26.342  -3.339   1.227  1.00 10.00      A   
ATOM   1082  CB  VAL   152     -26.457  -2.299   0.086  1.00 10.00      A   
ATOM   1083  CG1 VAL   152     -26.918  -2.952  -1.208  1.00 10.00      A   
ATOM   1084  CG2 VAL   152     -27.412  -1.183   0.478  1.00 10.00      A   
ATOM   1085  C   VAL   152     -25.469  -4.510   0.779  1.00 10.00      A   
ATOM   1086  O   VAL   152     -25.980  -5.555   0.366  1.00 10.00      A   
ATOM   1087  N   PHE   153     -24.158  -4.336   0.878  1.00 10.00      A   
ATOM   1088  HN  PHE   153     -23.815  -3.480   1.226  1.00 10.00      A   
ATOM   1089  CA  PHE   153     -23.207  -5.371   0.481  1.00 10.00      A   
ATOM   1090  CB  PHE   153     -21.770  -4.878   0.665  1.00 10.00      A   
ATOM   1091  CG  PHE   153     -20.737  -5.752   0.012  1.00 10.00      A   
ATOM   1092  CD1 PHE   153     -20.645  -5.826  -1.367  1.00 10.00      A   
ATOM   1093  CD2 PHE   153     -19.859  -6.500   0.778  1.00 10.00      A   
ATOM   1094  CE1 PHE   153     -19.699  -6.630  -1.972  1.00 10.00      A   
ATOM   1095  CE2 PHE   153     -18.910  -7.306   0.180  1.00 10.00      A   
ATOM   1096  CZ  PHE   153     -18.830  -7.372  -1.197  1.00 10.00      A   
ATOM   1097  C   PHE   153     -23.433  -6.664   1.266  1.00 10.00      A   
ATOM   1098  O   PHE   153     -23.431  -7.758   0.694  1.00 10.00      A   
ATOM   1099  N   GLU   154     -23.638  -6.536   2.569  1.00 10.00      A   
ATOM   1100  HN  GLU   154     -23.628  -5.638   2.972  1.00 10.00      A   
ATOM   1101  CA  GLU   154     -23.867  -7.694   3.421  1.00 10.00      A   
ATOM   1102  CB  GLU   154     -23.729  -7.315   4.896  1.00 10.00      A   
ATOM   1103  CG  GLU   154     -22.297  -7.257   5.397  1.00 10.00      A   
ATOM   1104  CD  GLU   154     -22.151  -7.839   6.786  1.00 10.00      A   
ATOM   1105  OE1 GLU   154     -21.839  -9.045   6.906  1.00 10.00      A   
ATOM   1106  OE2 GLU   154     -22.356  -7.102   7.767  1.00 10.00      A   
ATOM   1107  C   GLU   154     -25.243  -8.306   3.180  1.00 10.00      A   
ATOM   1108  O   GLU   154     -25.408  -9.522   3.244  1.00 10.00      A   
ATOM   1109  N   LYS   155     -26.221  -7.463   2.889  1.00 10.00      A   
ATOM   1110  HN  LYS   155     -26.022  -6.501   2.827  1.00 10.00      A   
ATOM   1111  CA  LYS   155     -27.587  -7.925   2.668  1.00 10.00      A   
ATOM   1112  CB  LYS   155     -28.580  -6.768   2.821  1.00 10.00      A   
ATOM   1113  CG  LYS   155     -30.001  -7.210   3.133  1.00 10.00      A   
ATOM   1114  CD  LYS   155     -30.059  -7.975   4.445  1.00 10.00      A   
ATOM   1115  CE  LYS   155     -31.466  -8.460   4.754  1.00 10.00      A   
ATOM   1116  NZ  LYS   155     -31.500  -9.315   5.970  1.00 10.00      A   
ATOM   1117  HZ1 LYS   155     -31.204  -8.767   6.802  1.00 10.00      A   
ATOM   1118  HZ2 LYS   155     -30.854 -10.121   5.860  1.00 10.00      A   
ATOM   1119  HZ3 LYS   155     -32.463  -9.676   6.131  1.00 10.00      A   
ATOM   1120  C   LYS   155     -27.778  -8.612   1.317  1.00 10.00      A   
ATOM   1121  O   LYS   155     -28.551  -9.563   1.204  1.00 10.00      A   
ATOM   1122  N   LEU   156     -27.088  -8.131   0.294  1.00 10.00      A   
ATOM   1123  HN  LEU   156     -26.490  -7.364   0.435  1.00 10.00      A   
ATOM   1124  CA  LEU   156     -27.224  -8.704  -1.040  1.00 10.00      A   
ATOM   1125  CB  LEU   156     -27.101  -7.627  -2.122  1.00 10.00      A   
ATOM   1126  CG  LEU   156     -28.248  -6.617  -2.211  1.00 10.00      A   
ATOM   1127  CD1 LEU   156     -28.013  -5.643  -3.355  1.00 10.00      A   
ATOM   1128  CD2 LEU   156     -29.581  -7.329  -2.387  1.00 10.00      A   
ATOM   1129  C   LEU   156     -26.249  -9.848  -1.312  1.00 10.00      A   
ATOM   1130  O   LEU   156     -26.664 -10.946  -1.679  1.00 10.00      A   
ATOM   1131  N   THR   157     -24.959  -9.593  -1.141  1.00 10.00      A   
ATOM   1132  HN  THR   157     -24.679  -8.705  -0.836  1.00 10.00      A   
ATOM   1133  CA  THR   157     -23.943 -10.606  -1.405  1.00 10.00      A   
ATOM   1134  CB  THR   157     -22.599  -9.953  -1.769  1.00 10.00      A   
ATOM   1135  OG1 THR   157     -22.769  -8.530  -1.836  1.00 10.00      A   
ATOM   1136  HG1 THR   157     -22.661  -8.151  -0.954  1.00 10.00      A   
ATOM   1137  CG2 THR   157     -22.104 -10.465  -3.113  1.00 10.00      A   
ATOM   1138  C   THR   157     -23.739 -11.554  -0.226  1.00 10.00      A   
ATOM   1139  O   THR   157     -23.422 -12.729  -0.413  1.00 10.00      A   
ATOM   1140  N   GLY   158     -23.904 -11.039   0.985  1.00 10.00      A   
ATOM   1141  HN  GLY   158     -24.156 -10.096   1.079  1.00 10.00      A   
ATOM   1142  CA  GLY   158     -23.721 -11.860   2.169  1.00 10.00      A   
ATOM   1143  C   GLY   158     -22.322 -11.725   2.737  1.00 10.00      A   
ATOM   1144  O   GLY   158     -22.063 -12.120   3.875  1.00 10.00      A   
ATOM   1145  N   ILE   159     -21.423 -11.162   1.939  1.00 10.00      A   
ATOM   1146  HN  ILE   159     -21.700 -10.866   1.050  1.00 10.00      A   
ATOM   1147  CA  ILE   159     -20.039 -10.960   2.351  1.00 10.00      A   
ATOM   1148  CB  ILE   159     -19.122 -10.725   1.129  1.00 10.00      A   
ATOM   1149  CG1 ILE   159     -19.473 -11.690  -0.006  1.00 10.00      A   
ATOM   1150  CG2 ILE   159     -17.656 -10.871   1.518  1.00 10.00      A   
ATOM   1151  CD1 ILE   159     -18.721 -11.430  -1.295  1.00 10.00      A   
ATOM   1152  C   ILE   159     -19.954  -9.743   3.265  1.00 10.00      A   
ATOM   1153  O   ILE   159     -20.703  -8.783   3.088  1.00 10.00      A   
ATOM   1154  N   LYS   160     -19.050  -9.788   4.233  1.00 10.00      A   
ATOM   1155  HN  LYS   160     -18.475 -10.579   4.316  1.00 10.00      A   
ATOM   1156  CA  LYS   160     -18.877  -8.687   5.169  1.00 10.00      A   
ATOM   1157  CB  LYS   160     -17.909  -9.091   6.288  1.00 10.00      A   
ATOM   1158  CG  LYS   160     -18.086  -8.316   7.585  1.00 10.00      A   
ATOM   1159  CD  LYS   160     -17.197  -8.874   8.686  1.00 10.00      A   
ATOM   1160  CE  LYS   160     -17.384  -8.112   9.989  1.00 10.00      A   
ATOM   1161  NZ  LYS   160     -16.569  -8.684  11.097  1.00 10.00      A   
ATOM   1162  HZ1 LYS   160     -16.762  -8.176  11.984  1.00 10.00      A   
ATOM   1163  HZ2 LYS   160     -15.557  -8.598  10.879  1.00 10.00      A   
ATOM   1164  HZ3 LYS   160     -16.798  -9.689  11.231  1.00 10.00      A   
ATOM   1165  C   LYS   160     -18.370  -7.447   4.437  1.00 10.00      A   
ATOM   1166  O   LYS   160     -17.480  -7.538   3.586  1.00 10.00      A   
ATOM   1167  N   GLY   161     -18.949  -6.298   4.756  1.00 10.00      A   
ATOM   1168  HN  GLY   161     -19.656  -6.289   5.434  1.00 10.00      A   
ATOM   1169  CA  GLY   161     -18.548  -5.058   4.118  1.00 10.00      A   
ATOM   1170  C   GLY   161     -17.197  -4.571   4.599  1.00 10.00      A   
ATOM   1171  O   GLY   161     -16.689  -5.042   5.617  1.00 10.00      A   
ATOM   1172  N   ALA   162     -16.614  -3.626   3.873  1.00 10.00      A   
ATOM   1173  HN  ALA   162     -17.078  -3.275   3.085  1.00 10.00      A   
ATOM   1174  CA  ALA   162     -15.313  -3.084   4.232  1.00 10.00      A   
ATOM   1175  CB  ALA   162     -14.206  -3.919   3.607  1.00 10.00      A   
ATOM   1176  C   ALA   162     -15.190  -1.628   3.799  1.00 10.00      A   
ATOM   1177  O   ALA   162     -14.086  -1.106   3.641  1.00 10.00      A   
ATOM   1178  N   PHE   163     -16.324  -0.960   3.640  1.00 10.00      A   
ATOM   1179  HN  PHE   163     -17.185  -1.409   3.833  1.00 10.00      A   
ATOM   1180  CA  PHE   163     -16.331   0.433   3.209  1.00 10.00      A   
ATOM   1181  CB  PHE   163     -17.640   0.775   2.494  1.00 10.00      A   
ATOM   1182  CG  PHE   163     -17.950  -0.152   1.352  1.00 10.00      A   
ATOM   1183  CD1 PHE   163     -19.125  -0.882   1.334  1.00 10.00      A   
ATOM   1184  CD2 PHE   163     -17.058  -0.301   0.302  1.00 10.00      A   
ATOM   1185  CE1 PHE   163     -19.407  -1.743   0.291  1.00 10.00      A   
ATOM   1186  CE2 PHE   163     -17.333  -1.158  -0.744  1.00 10.00      A   
ATOM   1187  CZ  PHE   163     -18.509  -1.881  -0.750  1.00 10.00      A   
ATOM   1188  C   PHE   163     -16.083   1.373   4.382  1.00 10.00      A   
ATOM   1189  O   PHE   163     -15.947   2.585   4.209  1.00 10.00      A   
ATOM   1190  N   ARG   164     -16.019   0.806   5.578  1.00 10.00      A   
ATOM   1191  HN  ARG   164     -16.146  -0.166   5.655  1.00 10.00      A   
ATOM   1192  CA  ARG   164     -15.773   1.587   6.780  1.00 10.00      A   
ATOM   1193  CB  ARG   164     -16.674   1.116   7.922  1.00 10.00      A   
ATOM   1194  CG  ARG   164     -18.120   1.569   7.801  1.00 10.00      A   
ATOM   1195  CD  ARG   164     -18.999   0.883   8.832  1.00 10.00      A   
ATOM   1196  NE  ARG   164     -20.132   1.713   9.242  1.00 10.00      A   
ATOM   1197  HE  ARG   164     -20.466   2.376   8.596  1.00 10.00      A   
ATOM   1198  CZ  ARG   164     -20.729   1.618  10.429  1.00 10.00      A   
ATOM   1199  NH1 ARG   164     -20.302   0.737  11.323  1.00 10.00      A   
ATOM   1200 HH11 ARG   164     -19.496   0.113  11.100  1.00 10.00      A   
ATOM   1201 HH12 ARG   164     -20.770   0.660  12.252  1.00 10.00      A   
ATOM   1202  NH2 ARG   164     -21.752   2.411  10.723  1.00 10.00      A   
ATOM   1203 HH21 ARG   164     -22.089   3.108  10.023  1.00 10.00      A   
ATOM   1204 HH22 ARG   164     -22.226   2.339  11.653  1.00 10.00      A   
ATOM   1205  C   ARG   164     -14.304   1.509   7.188  1.00 10.00      A   
ATOM   1206  O   ARG   164     -13.902   2.062   8.212  1.00 10.00      A   
ATOM   1207  N   THR   165     -13.501   0.836   6.370  1.00 10.00      A   
ATOM   1208  HN  THR   165     -13.872   0.439   5.556  1.00 10.00      A   
ATOM   1209  CA  THR   165     -12.078   0.692   6.647  1.00 10.00      A   
ATOM   1210  CB  THR   165     -11.534  -0.669   6.156  1.00 10.00      A   
ATOM   1211  OG1 THR   165     -11.664  -0.775   4.731  1.00 10.00      A   
ATOM   1212  HG1 THR   165     -12.598  -0.841   4.490  1.00 10.00      A   
ATOM   1213  CG2 THR   165     -12.285  -1.817   6.816  1.00 10.00      A   
ATOM   1214  C   THR   165     -11.289   1.831   6.000  1.00 10.00      A   
ATOM   1215  O   THR   165     -11.789   2.507   5.096  1.00 10.00      A   
ATOM   1216  N   ARG   166     -10.068   2.049   6.470  1.00 10.00      A   
ATOM   1217  HN  ARG   166      -9.721   1.480   7.190  1.00 10.00      A   
ATOM   1218  CA  ARG   166      -9.225   3.109   5.935  1.00 10.00      A   
ATOM   1219  CB  ARG   166      -8.884   4.128   7.026  1.00 10.00      A   
ATOM   1220  CG  ARG   166     -10.099   4.803   7.644  1.00 10.00      A   
ATOM   1221  CD  ARG   166      -9.844   6.279   7.905  1.00 10.00      A   
ATOM   1222  NE  ARG   166     -10.175   6.659   9.277  1.00 10.00      A   
ATOM   1223  HE  ARG   166      -9.731   6.157  10.001  1.00 10.00      A   
ATOM   1224  CZ  ARG   166     -11.025   7.634   9.601  1.00 10.00      A   
ATOM   1225  NH1 ARG   166     -11.645   8.334   8.653  1.00 10.00      A   
ATOM   1226 HH11 ARG   166     -12.307   9.099   8.913  1.00 10.00      A   
ATOM   1227 HH12 ARG   166     -11.476   8.121   7.633  1.00 10.00      A   
ATOM   1228  NH2 ARG   166     -11.263   7.906  10.879  1.00 10.00      A   
ATOM   1229 HH21 ARG   166     -10.785   7.359  11.632  1.00 10.00      A   
ATOM   1230 HH22 ARG   166     -11.932   8.667  11.139  1.00 10.00      A   
ATOM   1231  C   ARG   166      -7.951   2.538   5.311  1.00 10.00      A   
ATOM   1232  O   ARG   166      -7.741   1.323   5.304  1.00 10.00      A   
ATOM   1233  N   ILE   167      -7.103   3.416   4.789  1.00 10.00      A   
ATOM   1234  HN  ILE   167      -7.316   4.376   4.830  1.00 10.00      A   
ATOM   1235  CA  ILE   167      -5.855   2.994   4.162  1.00 10.00      A   
ATOM   1236  CB  ILE   167      -5.932   3.071   2.620  1.00 10.00      A   
ATOM   1237  CG1 ILE   167      -6.328   4.480   2.170  1.00 10.00      A   
ATOM   1238  CG2 ILE   167      -6.898   2.030   2.066  1.00 10.00      A   
ATOM   1239  CD1 ILE   167      -6.145   4.724   0.688  1.00 10.00      A   
ATOM   1240  C   ILE   167      -4.684   3.848   4.644  1.00 10.00      A   
ATOM   1241  O   ILE   167      -4.874   4.966   5.134  1.00 10.00      A   
ATOM   1242  N   ALA   168      -3.479   3.314   4.503  1.00 10.00      A   
ATOM   1243  HN  ALA   168      -3.400   2.420   4.103  1.00 10.00      A   
ATOM   1244  CA  ALA   168      -2.266   4.015   4.909  1.00 10.00      A   
ATOM   1245  CB  ALA   168      -1.618   3.314   6.094  1.00 10.00      A   
ATOM   1246  C   ALA   168      -1.297   4.089   3.735  1.00 10.00      A   
ATOM   1247  O   ALA   168      -1.350   3.248   2.835  1.00 10.00      A   
ATOM   1248  N   TYR   169      -0.429   5.096   3.738  1.00 10.00      A   
ATOM   1249  HN  TYR   169      -0.441   5.732   4.484  1.00 10.00      A   
ATOM   1250  CA  TYR   169       0.545   5.282   2.667  1.00 10.00      A   
ATOM   1251  CB  TYR   169      -0.157   5.678   1.358  1.00 10.00      A   
ATOM   1252  CG  TYR   169      -1.169   6.802   1.492  1.00 10.00      A   
ATOM   1253  CD1 TYR   169      -0.770   8.135   1.514  1.00 10.00      A   
ATOM   1254  CD2 TYR   169      -2.526   6.526   1.593  1.00 10.00      A   
ATOM   1255  CE1 TYR   169      -1.695   9.157   1.633  1.00 10.00      A   
ATOM   1256  CE2 TYR   169      -3.454   7.540   1.714  1.00 10.00      A   
ATOM   1257  CZ  TYR   169      -3.036   8.853   1.735  1.00 10.00      A   
ATOM   1258  OH  TYR   169      -3.965   9.862   1.848  1.00 10.00      A   
ATOM   1259  HH  TYR   169      -4.739   9.529   2.328  1.00 10.00      A   
ATOM   1260  C   TYR   169       1.584   6.337   3.033  1.00 10.00      A   
ATOM   1261  O   TYR   169       1.364   7.158   3.928  1.00 10.00      A   
ATOM   1262  N   VAL   170       2.719   6.302   2.347  1.00 10.00      A   
ATOM   1263  HN  VAL   170       2.846   5.601   1.666  1.00 10.00      A   
ATOM   1264  CA  VAL   170       3.783   7.270   2.567  1.00 10.00      A   
ATOM   1265  CB  VAL   170       5.143   6.577   2.817  1.00 10.00      A   
ATOM   1266  CG1 VAL   170       6.193   7.588   3.258  1.00 10.00      A   
ATOM   1267  CG2 VAL   170       5.007   5.462   3.841  1.00 10.00      A   
ATOM   1268  C   VAL   170       3.897   8.152   1.328  1.00 10.00      A   
ATOM   1269  O   VAL   170       4.186   7.661   0.238  1.00 10.00      A   
ATOM   1270  N   VAL   171       3.661   9.445   1.482  1.00 10.00      A   
ATOM   1271  HN  VAL   171       3.454   9.798   2.374  1.00 10.00      A   
ATOM   1272  CA  VAL   171       3.723  10.357   0.347  1.00 10.00      A   
ATOM   1273  CB  VAL   171       2.435  11.196   0.188  1.00 10.00      A   
ATOM   1274  CG1 VAL   171       1.337  10.377  -0.471  1.00 10.00      A   
ATOM   1275  CG2 VAL   171       1.968  11.735   1.531  1.00 10.00      A   
ATOM   1276  C   VAL   171       4.928  11.285   0.413  1.00 10.00      A   
ATOM   1277  O   VAL   171       5.210  11.891   1.451  1.00 10.00      A   
ATOM   1278  N   GLN   172       5.642  11.369  -0.699  1.00 10.00      A   
ATOM   1279  HN  GLN   172       5.384  10.818  -1.471  1.00 10.00      A   
ATOM   1280  CA  GLN   172       6.798  12.241  -0.806  1.00 10.00      A   
ATOM   1281  CB  GLN   172       7.857  11.622  -1.722  1.00 10.00      A   
ATOM   1282  CG  GLN   172       9.172  12.386  -1.752  1.00 10.00      A   
ATOM   1283  CD  GLN   172      10.227  11.706  -2.601  1.00 10.00      A   
ATOM   1284  OE1 GLN   172       9.918  11.048  -3.595  1.00 10.00      A   
ATOM   1285  NE2 GLN   172      11.482  11.864  -2.214  1.00 10.00      A   
ATOM   1286 HE21 GLN   172      11.657  12.407  -1.417  1.00 10.00      A   
ATOM   1287 HE22 GLN   172      12.190  11.416  -2.731  1.00 10.00      A   
ATOM   1288  C   GLN   172       6.342  13.588  -1.352  1.00 10.00      A   
ATOM   1289  O   GLN   172       6.118  13.742  -2.558  1.00 10.00      A   
ATOM   1290  N   THR   173       6.193  14.551  -0.458  1.00 10.00      A   
ATOM   1291  HN  THR   173       6.418  14.370   0.482  1.00 10.00      A   
ATOM   1292  CA  THR   173       5.735  15.876  -0.827  1.00 10.00      A   
ATOM   1293  CB  THR   173       4.929  16.515   0.324  1.00 10.00      A   
ATOM   1294  OG1 THR   173       5.664  16.398   1.552  1.00 10.00      A   
ATOM   1295  HG1 THR   173       5.128  15.930   2.208  1.00 10.00      A   
ATOM   1296  CG2 THR   173       3.580  15.826   0.477  1.00 10.00      A   
ATOM   1297  C   THR   173       6.901  16.784  -1.202  1.00 10.00      A   
ATOM   1298  O   THR   173       8.058  16.359  -1.223  1.00 10.00      A   
ATOM   1299  N   ASN   174       6.586  18.035  -1.496  1.00 10.00      A   
ATOM   1300  HN  ASN   174       5.644  18.311  -1.468  1.00 10.00      A   
ATOM   1301  CA  ASN   174       7.597  19.015  -1.869  1.00 10.00      A   
ATOM   1302  CB  ASN   174       7.053  19.962  -2.940  1.00 10.00      A   
ATOM   1303  CG  ASN   174       7.233  19.421  -4.342  1.00 10.00      A   
ATOM   1304  OD1 ASN   174       8.320  18.977  -4.717  1.00 10.00      A   
ATOM   1305  ND2 ASN   174       6.166  19.439  -5.123  1.00 10.00      A   
ATOM   1306 HD21 ASN   174       5.326  19.793  -4.756  1.00 10.00      A   
ATOM   1307 HD22 ASN   174       6.259  19.109  -6.043  1.00 10.00      A   
ATOM   1308  C   ASN   174       8.068  19.806  -0.657  1.00 10.00      A   
ATOM   1309  O   ASN   174       8.736  20.833  -0.794  1.00 10.00      A   
ATOM   1310  N   GLY   175       7.723  19.318   0.528  1.00 10.00      A   
ATOM   1311  HN  GLY   175       7.208  18.487   0.572  1.00 10.00      A   
ATOM   1312  CA  GLY   175       8.118  19.985   1.751  1.00 10.00      A   
ATOM   1313  C   GLY   175       9.616  19.934   1.949  1.00 10.00      A   
ATOM   1314  O   GLY   175      10.223  18.868   1.843  1.00 10.00      A   
ATOM   1315  N   GLY   176      10.217  21.085   2.215  1.00 10.00      A   
ATOM   1316  HN  GLY   176       9.681  21.903   2.286  1.00 10.00      A   
ATOM   1317  CA  GLY   176      11.648  21.144   2.416  1.00 10.00      A   
ATOM   1318  C   GLY   176      12.038  20.688   3.803  1.00 10.00      A   
ATOM   1319  O   GLY   176      13.067  20.039   3.985  1.00 10.00      A   
ATOM   1320  N   GLN   177      11.205  21.025   4.780  1.00 10.00      A   
ATOM   1321  HN  GLN   177      10.394  21.536   4.561  1.00 10.00      A   
ATOM   1322  CA  GLN   177      11.456  20.652   6.165  1.00 10.00      A   
ATOM   1323  CB  GLN   177      10.600  21.500   7.110  1.00 10.00      A   
ATOM   1324  CG  GLN   177      10.645  22.993   6.825  1.00 10.00      A   
ATOM   1325  CD  GLN   177       9.750  23.795   7.749  1.00 10.00      A   
ATOM   1326  OE1 GLN   177       8.570  24.001   7.470  1.00 10.00      A   
ATOM   1327  NE2 GLN   177      10.306  24.256   8.854  1.00 10.00      A   
ATOM   1328 HE21 GLN   177      11.252  24.054   9.010  1.00 10.00      A   
ATOM   1329 HE22 GLN   177       9.754  24.777   9.473  1.00 10.00      A   
ATOM   1330  C   GLN   177      11.147  19.175   6.374  1.00 10.00      A   
ATOM   1331  O   GLN   177      11.926  18.443   6.988  1.00 10.00      A   
ATOM   1332  N   PHE   178      10.001  18.745   5.860  1.00 10.00      A   
ATOM   1333  HN  PHE   178       9.423  19.380   5.386  1.00 10.00      A   
ATOM   1334  CA  PHE   178       9.574  17.357   5.979  1.00 10.00      A   
ATOM   1335  CB  PHE   178       8.480  17.213   7.046  1.00 10.00      A   
ATOM   1336  CG  PHE   178       8.838  17.799   8.383  1.00 10.00      A   
ATOM   1337  CD1 PHE   178       8.327  19.025   8.776  1.00 10.00      A   
ATOM   1338  CD2 PHE   178       9.687  17.125   9.246  1.00 10.00      A   
ATOM   1339  CE1 PHE   178       8.656  19.568  10.004  1.00 10.00      A   
ATOM   1340  CE2 PHE   178      10.019  17.661  10.474  1.00 10.00      A   
ATOM   1341  CZ  PHE   178       9.503  18.884  10.855  1.00 10.00      A   
ATOM   1342  C   PHE   178       9.054  16.853   4.636  1.00 10.00      A   
ATOM   1343  O   PHE   178       7.874  17.014   4.322  1.00 10.00      A   
ATOM   1344  N   PRO   179       9.933  16.264   3.814  1.00 10.00      A   
ATOM   1345  CA  PRO   179       9.555  15.742   2.498  1.00 10.00      A   
ATOM   1346  CB  PRO   179      10.902  15.509   1.812  1.00 10.00      A   
ATOM   1347  CG  PRO   179      11.855  15.260   2.929  1.00 10.00      A   
ATOM   1348  CD  PRO   179      11.370  16.082   4.093  1.00 10.00      A   
ATOM   1349  C   PRO   179       8.772  14.432   2.590  1.00 10.00      A   
ATOM   1350  O   PRO   179       8.039  14.069   1.670  1.00 10.00      A   
ATOM   1351  N   TYR   180       8.935  13.722   3.699  1.00 10.00      A   
ATOM   1352  HN  TYR   180       9.524  14.066   4.404  1.00 10.00      A   
ATOM   1353  CA  TYR   180       8.244  12.458   3.906  1.00 10.00      A   
ATOM   1354  CB  TYR   180       9.241  11.338   4.202  1.00 10.00      A   
ATOM   1355  CG  TYR   180       9.964  10.829   2.978  1.00 10.00      A   
ATOM   1356  CD1 TYR   180      11.148  11.414   2.549  1.00 10.00      A   
ATOM   1357  CD2 TYR   180       9.460   9.758   2.254  1.00 10.00      A   
ATOM   1358  CE1 TYR   180      11.812  10.943   1.433  1.00 10.00      A   
ATOM   1359  CE2 TYR   180      10.115   9.282   1.136  1.00 10.00      A   
ATOM   1360  CZ  TYR   180      11.291   9.875   0.730  1.00 10.00      A   
ATOM   1361  OH  TYR   180      11.949   9.396  -0.377  1.00 10.00      A   
ATOM   1362  HH  TYR   180      12.885   9.303  -0.176  1.00 10.00      A   
ATOM   1363  C   TYR   180       7.238  12.575   5.039  1.00 10.00      A   
ATOM   1364  O   TYR   180       7.612  12.669   6.209  1.00 10.00      A   
ATOM   1365  N   GLU   181       5.960  12.572   4.688  1.00 10.00      A   
ATOM   1366  HN  GLU   181       5.722  12.490   3.739  1.00 10.00      A   
ATOM   1367  CA  GLU   181       4.901  12.681   5.678  1.00 10.00      A   
ATOM   1368  CB  GLU   181       4.106  13.977   5.484  1.00 10.00      A   
ATOM   1369  CG  GLU   181       4.929  15.243   5.664  1.00 10.00      A   
ATOM   1370  CD  GLU   181       4.119  16.508   5.480  1.00 10.00      A   
ATOM   1371  OE1 GLU   181       3.586  16.724   4.372  1.00 10.00      A   
ATOM   1372  OE2 GLU   181       4.017  17.300   6.440  1.00 10.00      A   
ATOM   1373  C   GLU   181       3.973  11.474   5.620  1.00 10.00      A   
ATOM   1374  O   GLU   181       3.460  11.117   4.558  1.00 10.00      A   
ATOM   1375  N   LEU   182       3.778  10.842   6.765  1.00 10.00      A   
ATOM   1376  HN  LEU   182       4.235  11.167   7.572  1.00 10.00      A   
ATOM   1377  CA  LEU   182       2.905   9.686   6.865  1.00 10.00      A   
ATOM   1378  CB  LEU   182       3.274   8.852   8.096  1.00 10.00      A   
ATOM   1379  CG  LEU   182       2.728   7.423   8.138  1.00 10.00      A   
ATOM   1380  CD1 LEU   182       3.398   6.563   7.078  1.00 10.00      A   
ATOM   1381  CD2 LEU   182       2.909   6.819   9.522  1.00 10.00      A   
ATOM   1382  C   LEU   182       1.461  10.160   6.970  1.00 10.00      A   
ATOM   1383  O   LEU   182       1.042  10.672   8.009  1.00 10.00      A   
ATOM   1384  N   ARG   183       0.712  10.014   5.887  1.00 10.00      A   
ATOM   1385  HN  ARG   183       1.099   9.597   5.087  1.00 10.00      A   
ATOM   1386  CA  ARG   183      -0.677  10.448   5.865  1.00 10.00      A   
ATOM   1387  CB  ARG   183      -0.922  11.446   4.728  1.00 10.00      A   
ATOM   1388  CG  ARG   183       0.072  12.596   4.675  1.00 10.00      A   
ATOM   1389  CD  ARG   183      -0.533  13.843   4.046  1.00 10.00      A   
ATOM   1390  NE  ARG   183      -1.233  13.560   2.793  1.00 10.00      A   
ATOM   1391  HE  ARG   183      -1.875  12.817   2.796  1.00 10.00      A   
ATOM   1392  CZ  ARG   183      -1.053  14.246   1.661  1.00 10.00      A   
ATOM   1393  NH1 ARG   183      -0.189  15.253   1.613  1.00 10.00      A   
ATOM   1394 HH11 ARG   183      -0.052  15.791   0.718  1.00 10.00      A   
ATOM   1395 HH12 ARG   183       0.354  15.520   2.460  1.00 10.00      A   
ATOM   1396  NH2 ARG   183      -1.753  13.940   0.581  1.00 10.00      A   
ATOM   1397 HH21 ARG   183      -2.449  13.165   0.604  1.00 10.00      A   
ATOM   1398 HH22 ARG   183      -1.614  14.487  -0.307  1.00 10.00      A   
ATOM   1399  C   ARG   183      -1.623   9.267   5.732  1.00 10.00      A   
ATOM   1400  O   ARG   183      -1.324   8.294   5.040  1.00 10.00      A   
ATOM   1401  N   VAL   184      -2.754   9.355   6.407  1.00 10.00      A   
ATOM   1402  HN  VAL   184      -2.924  10.155   6.954  1.00 10.00      A   
ATOM   1403  CA  VAL   184      -3.762   8.309   6.362  1.00 10.00      A   
ATOM   1404  CB  VAL   184      -3.979   7.666   7.749  1.00 10.00      A   
ATOM   1405  CG1 VAL   184      -2.753   6.870   8.167  1.00 10.00      A   
ATOM   1406  CG2 VAL   184      -4.318   8.722   8.794  1.00 10.00      A   
ATOM   1407  C   VAL   184      -5.079   8.886   5.861  1.00 10.00      A   
ATOM   1408  O   VAL   184      -5.319  10.089   5.985  1.00 10.00      A   
ATOM   1409  N   SER   185      -5.918   8.039   5.286  1.00 10.00      A   
ATOM   1410  HN  SER   185      -5.667   7.095   5.203  1.00 10.00      A   
ATOM   1411  CA  SER   185      -7.207   8.472   4.775  1.00 10.00      A   
ATOM   1412  CB  SER   185      -7.031   9.173   3.424  1.00 10.00      A   
ATOM   1413  OG  SER   185      -6.318   8.357   2.512  1.00 10.00      A   
ATOM   1414  HG  SER   185      -6.843   7.573   2.308  1.00 10.00      A   
ATOM   1415  C   SER   185      -8.140   7.282   4.628  1.00 10.00      A   
ATOM   1416  O   SER   185      -7.755   6.146   4.917  1.00 10.00      A   
ATOM   1417  N   ASP   186      -9.357   7.540   4.180  1.00 10.00      A   
ATOM   1418  HN  ASP   186      -9.605   8.470   3.970  1.00 10.00      A   
ATOM   1419  CA  ASP   186     -10.339   6.486   3.979  1.00 10.00      A   
ATOM   1420  CB  ASP   186     -11.744   7.076   3.865  1.00 10.00      A   
ATOM   1421  CG  ASP   186     -12.475   7.120   5.191  1.00 10.00      A   
ATOM   1422  OD1 ASP   186     -12.059   7.891   6.086  1.00 10.00      A   
ATOM   1423  OD2 ASP   186     -13.479   6.391   5.349  1.00 10.00      A   
ATOM   1424  C   ASP   186      -9.995   5.697   2.725  1.00 10.00      A   
ATOM   1425  O   ASP   186      -9.109   6.094   1.964  1.00 10.00      A   
ATOM   1426  N   TYR   187     -10.700   4.592   2.496  1.00 10.00      A   
ATOM   1427  HN  TYR   187     -11.417   4.340   3.120  1.00 10.00      A   
ATOM   1428  CA  TYR   187     -10.440   3.749   1.331  1.00 10.00      A   
ATOM   1429  CB  TYR   187     -11.186   2.404   1.436  1.00 10.00      A   
ATOM   1430  CG  TYR   187     -12.387   2.260   0.521  1.00 10.00      A   
ATOM   1431  CD1 TYR   187     -12.259   1.695  -0.744  1.00 10.00      A   
ATOM   1432  CD2 TYR   187     -13.644   2.700   0.917  1.00 10.00      A   
ATOM   1433  CE1 TYR   187     -13.348   1.576  -1.585  1.00 10.00      A   
ATOM   1434  CE2 TYR   187     -14.738   2.580   0.081  1.00 10.00      A   
ATOM   1435  CZ  TYR   187     -14.586   2.020  -1.169  1.00 10.00      A   
ATOM   1436  OH  TYR   187     -15.670   1.907  -2.007  1.00 10.00      A   
ATOM   1437  HH  TYR   187     -16.383   2.498  -1.697  1.00 10.00      A   
ATOM   1438  C   TYR   187     -10.774   4.476   0.028  1.00 10.00      A   
ATOM   1439  O   TYR   187     -10.224   4.164  -1.028  1.00 10.00      A   
ATOM   1440  N   ASP   188     -11.663   5.457   0.117  1.00 10.00      A   
ATOM   1441  HN  ASP   188     -12.044   5.674   0.994  1.00 10.00      A   
ATOM   1442  CA  ASP   188     -12.079   6.230  -1.047  1.00 10.00      A   
ATOM   1443  CB  ASP   188     -13.458   6.868  -0.828  1.00 10.00      A   
ATOM   1444  CG  ASP   188     -13.541   7.745   0.412  1.00 10.00      A   
ATOM   1445  OD1 ASP   188     -12.487   8.075   0.992  1.00 10.00      A   
ATOM   1446  OD2 ASP   188     -14.672   8.100   0.811  1.00 10.00      A   
ATOM   1447  C   ASP   188     -11.047   7.289  -1.421  1.00 10.00      A   
ATOM   1448  O   ASP   188     -11.082   7.844  -2.523  1.00 10.00      A   
ATOM   1449  N   GLY   189     -10.132   7.566  -0.501  1.00 10.00      A   
ATOM   1450  HN  GLY   189     -10.168   7.103   0.364  1.00 10.00      A   
ATOM   1451  CA  GLY   189      -9.099   8.547  -0.749  1.00 10.00      A   
ATOM   1452  C   GLY   189      -9.384   9.879  -0.085  1.00 10.00      A   
ATOM   1453  O   GLY   189      -8.641  10.843  -0.276  1.00 10.00      A   
ATOM   1454  N   TYR   190     -10.460   9.941   0.688  1.00 10.00      A   
ATOM   1455  HN  TYR   190     -11.027   9.138   0.797  1.00 10.00      A   
ATOM   1456  CA  TYR   190     -10.833  11.169   1.378  1.00 10.00      A   
ATOM   1457  CB  TYR   190     -12.324  11.468   1.184  1.00 10.00      A   
ATOM   1458  CG  TYR   190     -12.711  11.780  -0.248  1.00 10.00      A   
ATOM   1459  CD1 TYR   190     -12.991  10.762  -1.152  1.00 10.00      A   
ATOM   1460  CD2 TYR   190     -12.796  13.092  -0.695  1.00 10.00      A   
ATOM   1461  CE1 TYR   190     -13.343  11.040  -2.459  1.00 10.00      A   
ATOM   1462  CE2 TYR   190     -13.149  13.380  -2.001  1.00 10.00      A   
ATOM   1463  CZ  TYR   190     -13.421  12.351  -2.879  1.00 10.00      A   
ATOM   1464  OH  TYR   190     -13.776  12.636  -4.180  1.00 10.00      A   
ATOM   1465  HH  TYR   190     -14.487  12.043  -4.452  1.00 10.00      A   
ATOM   1466  C   TYR   190     -10.497  11.085   2.865  1.00 10.00      A   
ATOM   1467  O   TYR   190     -10.010  10.057   3.340  1.00 10.00      A   
ATOM   1468  N   ASN   191     -10.744  12.180   3.586  1.00 10.00      A   
ATOM   1469  HN  ASN   191     -11.105  12.972   3.131  1.00 10.00      A   
ATOM   1470  CA  ASN   191     -10.485  12.252   5.029  1.00 10.00      A   
ATOM   1471  CB  ASN   191     -11.309  11.208   5.800  1.00 10.00      A   
ATOM   1472  CG  ASN   191     -12.811  11.368   5.638  1.00 10.00      A   
ATOM   1473  OD1 ASN   191     -13.321  12.475   5.443  1.00 10.00      A   
ATOM   1474  ND2 ASN   191     -13.532  10.258   5.714  1.00 10.00      A   
ATOM   1475 HD21 ASN   191     -13.056   9.402   5.871  1.00 10.00      A   
ATOM   1476 HD22 ASN   191     -14.502  10.326   5.621  1.00 10.00      A   
ATOM   1477  C   ASN   191      -9.002  12.067   5.334  1.00 10.00      A   
ATOM   1478  O   ASN   191      -8.635  11.384   6.293  1.00 10.00      A   
ATOM   1479  N   GLN   192      -8.152  12.677   4.517  1.00 10.00      A   
ATOM   1480  HN  GLN   192      -8.505  13.209   3.770  1.00 10.00      A   
ATOM   1481  CA  GLN   192      -6.707  12.567   4.692  1.00 10.00      A   
ATOM   1482  CB  GLN   192      -5.954  12.928   3.403  1.00 10.00      A   
ATOM   1483  CG  GLN   192      -6.122  14.372   2.950  1.00 10.00      A   
ATOM   1484  CD  GLN   192      -7.210  14.545   1.907  1.00 10.00      A   
ATOM   1485  OE1 GLN   192      -8.194  13.805   1.884  1.00 10.00      A   
ATOM   1486  NE2 GLN   192      -7.037  15.524   1.036  1.00 10.00      A   
ATOM   1487 HE21 GLN   192      -6.230  16.075   1.113  1.00 10.00      A   
ATOM   1488 HE22 GLN   192      -7.718  15.659   0.345  1.00 10.00      A   
ATOM   1489  C   GLN   192      -6.195  13.392   5.872  1.00 10.00      A   
ATOM   1490  O   GLN   192      -6.499  14.581   5.996  1.00 10.00      A   
ATOM   1491  N   PHE   193      -5.426  12.744   6.737  1.00 10.00      A   
ATOM   1492  HN  PHE   193      -5.242  11.788   6.586  1.00 10.00      A   
ATOM   1493  CA  PHE   193      -4.842  13.395   7.903  1.00 10.00      A   
ATOM   1494  CB  PHE   193      -5.582  12.993   9.185  1.00 10.00      A   
ATOM   1495  CG  PHE   193      -6.992  13.508   9.270  1.00 10.00      A   
ATOM   1496  CD1 PHE   193      -8.063  12.631   9.318  1.00 10.00      A   
ATOM   1497  CD2 PHE   193      -7.247  14.869   9.301  1.00 10.00      A   
ATOM   1498  CE1 PHE   193      -9.361  13.100   9.395  1.00 10.00      A   
ATOM   1499  CE2 PHE   193      -8.542  15.346   9.379  1.00 10.00      A   
ATOM   1500  CZ  PHE   193      -9.601  14.460   9.426  1.00 10.00      A   
ATOM   1501  C   PHE   193      -3.367  13.021   8.019  1.00 10.00      A   
ATOM   1502  O   PHE   193      -2.964  11.927   7.619  1.00 10.00      A   
ATOM   1503  N   VAL   194      -2.566  13.929   8.563  1.00 10.00      A   
ATOM   1504  HN  VAL   194      -2.948  14.779   8.873  1.00 10.00      A   
ATOM   1505  CA  VAL   194      -1.136  13.693   8.725  1.00 10.00      A   
ATOM   1506  CB  VAL   194      -0.319  14.987   8.522  1.00 10.00      A   
ATOM   1507  CG1 VAL   194       1.170  14.680   8.437  1.00 10.00      A   
ATOM   1508  CG2 VAL   194      -0.783  15.732   7.279  1.00 10.00      A   
ATOM   1509  C   VAL   194      -0.841  13.131  10.112  1.00 10.00      A   
ATOM   1510  O   VAL   194      -1.260  13.698  11.122  1.00 10.00      A   
ATOM   1511  N   VAL   195      -0.130  12.014  10.157  1.00 10.00      A   
ATOM   1512  HN  VAL   195       0.173  11.604   9.314  1.00 10.00      A   
ATOM   1513  CA  VAL   195       0.218  11.380  11.421  1.00 10.00      A   
ATOM   1514  CB  VAL   195       0.206   9.840  11.316  1.00 10.00      A   
ATOM   1515  CG1 VAL   195       0.302   9.208  12.697  1.00 10.00      A   
ATOM   1516  CG2 VAL   195      -1.041   9.359  10.592  1.00 10.00      A   
ATOM   1517  C   VAL   195       1.589  11.846  11.904  1.00 10.00      A   
ATOM   1518  O   VAL   195       1.702  12.485  12.950  1.00 10.00      A   
ATOM   1519  N   HIS   196       2.625  11.533  11.136  1.00 10.00      A   
ATOM   1520  HN  HIS   196       2.475  11.033  10.306  1.00 10.00      A   
ATOM   1521  CA  HIS   196       3.982  11.918  11.501  1.00 10.00      A   
ATOM   1522  CB  HIS   196       4.717  10.742  12.157  1.00 10.00      A   
ATOM   1523  CG  HIS   196       6.086  11.077  12.678  1.00 10.00      A   
ATOM   1524  ND1 HIS   196       6.304  11.991  13.687  1.00 10.00      A   
ATOM   1525  HD1 HIS   196       5.611  12.512  14.152  1.00 10.00      A   
ATOM   1526  CD2 HIS   196       7.307  10.614  12.321  1.00 10.00      A   
ATOM   1527  CE1 HIS   196       7.601  12.072  13.926  1.00 10.00      A   
ATOM   1528  NE2 HIS   196       8.229  11.250  13.115  1.00 10.00      A   
ATOM   1529  HE2 HIS   196       9.209  11.105  13.084  1.00 10.00      A   
ATOM   1530  C   HIS   196       4.754  12.417  10.287  1.00 10.00      A   
ATOM   1531  O   HIS   196       4.653  11.853   9.198  1.00 10.00      A   
ATOM   1532  N   ARG   197       5.515  13.481  10.488  1.00 10.00      A   
ATOM   1533  HN  ARG   197       5.544  13.882  11.384  1.00 10.00      A   
ATOM   1534  CA  ARG   197       6.321  14.070   9.434  1.00 10.00      A   
ATOM   1535  CB  ARG   197       6.095  15.583   9.376  1.00 10.00      A   
ATOM   1536  CG  ARG   197       4.665  16.017   9.661  1.00 10.00      A   
ATOM   1537  CD  ARG   197       4.510  17.519   9.522  1.00 10.00      A   
ATOM   1538  NE  ARG   197       3.265  18.005  10.115  1.00 10.00      A   
ATOM   1539  HE  ARG   197       3.235  18.085  11.096  1.00 10.00      A   
ATOM   1540  CZ  ARG   197       2.187  18.348   9.409  1.00 10.00      A   
ATOM   1541  NH1 ARG   197       2.197  18.250   8.085  1.00 10.00      A   
ATOM   1542 HH11 ARG   197       3.057  17.899   7.581  1.00 10.00      A   
ATOM   1543 HH12 ARG   197       1.355  18.521   7.534  1.00 10.00      A   
ATOM   1544  NH2 ARG   197       1.098  18.780  10.031  1.00 10.00      A   
ATOM   1545 HH21 ARG   197       0.252  19.050   9.482  1.00 10.00      A   
ATOM   1546 HH22 ARG   197       1.083  18.852  11.074  1.00 10.00      A   
ATOM   1547  C   ARG   197       7.786  13.785   9.725  1.00 10.00      A   
ATOM   1548  O   ARG   197       8.191  13.764  10.887  1.00 10.00      A   
ATOM   1549  N   SER   198       8.572  13.555   8.687  1.00 10.00      A   
ATOM   1550  HN  SER   198       8.194  13.569   7.777  1.00 10.00      A   
ATOM   1551  CA  SER   198       9.982  13.260   8.864  1.00 10.00      A   
ATOM   1552  CB  SER   198      10.186  11.741   8.922  1.00 10.00      A   
ATOM   1553  OG  SER   198      11.555  11.390   8.820  1.00 10.00      A   
ATOM   1554  HG  SER   198      11.701  10.924   7.982  1.00 10.00      A   
ATOM   1555  C   SER   198      10.839  13.877   7.760  1.00 10.00      A   
ATOM   1556  O   SER   198      10.452  13.890   6.588  1.00 10.00      A   
ATOM   1557  N   PRO   199      12.008  14.427   8.132  1.00 10.00      A   
ATOM   1558  CA  PRO   199      12.944  15.019   7.173  1.00 10.00      A   
ATOM   1559  CB  PRO   199      13.902  15.808   8.068  1.00 10.00      A   
ATOM   1560  CG  PRO   199      13.888  15.076   9.365  1.00 10.00      A   
ATOM   1561  CD  PRO   199      12.498  14.526   9.521  1.00 10.00      A   
ATOM   1562  C   PRO   199      13.700  13.919   6.432  1.00 10.00      A   
ATOM   1563  O   PRO   199      14.345  14.154   5.409  1.00 10.00      A   
ATOM   1564  N   GLN   200      13.606  12.710   6.971  1.00 10.00      A   
ATOM   1565  HN  GLN   200      13.064  12.597   7.782  1.00 10.00      A   
ATOM   1566  CA  GLN   200      14.252  11.547   6.392  1.00 10.00      A   
ATOM   1567  CB  GLN   200      15.133  10.856   7.438  1.00 10.00      A   
ATOM   1568  CG  GLN   200      16.341  11.677   7.867  1.00 10.00      A   
ATOM   1569  CD  GLN   200      17.360  11.854   6.755  1.00 10.00      A   
ATOM   1570  OE1 GLN   200      18.307  11.076   6.631  1.00 10.00      A   
ATOM   1571  NE2 GLN   200      17.173  12.879   5.936  1.00 10.00      A   
ATOM   1572 HE21 GLN   200      16.398  13.463   6.089  1.00 10.00      A   
ATOM   1573 HE22 GLN   200      17.815  13.010   5.208  1.00 10.00      A   
ATOM   1574  C   GLN   200      13.184  10.592   5.869  1.00 10.00      A   
ATOM   1575  O   GLN   200      12.028  10.675   6.283  1.00 10.00      A   
ATOM   1576  N   PRO   201      13.543   9.693   4.942  1.00 10.00      A   
ATOM   1577  CA  PRO   201      12.598   8.734   4.358  1.00 10.00      A   
ATOM   1578  CB  PRO   201      13.464   7.884   3.417  1.00 10.00      A   
ATOM   1579  CG  PRO   201      14.871   8.139   3.841  1.00 10.00      A   
ATOM   1580  CD  PRO   201      14.893   9.540   4.375  1.00 10.00      A   
ATOM   1581  C   PRO   201      11.910   7.840   5.390  1.00 10.00      A   
ATOM   1582  O   PRO   201      12.439   7.583   6.475  1.00 10.00      A   
ATOM   1583  N   LEU   202      10.714   7.386   5.033  1.00 10.00      A   
ATOM   1584  HN  LEU   202      10.352   7.653   4.166  1.00 10.00      A   
ATOM   1585  CA  LEU   202       9.923   6.495   5.871  1.00 10.00      A   
ATOM   1586  CB  LEU   202       8.656   7.200   6.362  1.00 10.00      A   
ATOM   1587  CG  LEU   202       8.862   8.420   7.262  1.00 10.00      A   
ATOM   1588  CD1 LEU   202       7.528   9.076   7.580  1.00 10.00      A   
ATOM   1589  CD2 LEU   202       9.586   8.028   8.542  1.00 10.00      A   
ATOM   1590  C   LEU   202       9.555   5.281   5.033  1.00 10.00      A   
ATOM   1591  O   LEU   202       9.356   5.411   3.825  1.00 10.00      A   
ATOM   1592  N   MET   203       9.469   4.110   5.648  1.00 10.00      A   
ATOM   1593  HN  MET   203       9.614   4.057   6.620  1.00 10.00      A   
ATOM   1594  CA  MET   203       9.157   2.902   4.894  1.00 10.00      A   
ATOM   1595  CB  MET   203      10.459   2.187   4.507  1.00 10.00      A   
ATOM   1596  CG  MET   203      10.325   1.182   3.375  1.00 10.00      A   
ATOM   1597  SD  MET   203       9.858   1.952   1.812  1.00 10.00      A   
ATOM   1598  CE  MET   203      10.248   0.633   0.664  1.00 10.00      A   
ATOM   1599  C   MET   203       8.249   1.945   5.660  1.00 10.00      A   
ATOM   1600  O   MET   203       8.290   1.883   6.890  1.00 10.00      A   
ATOM   1601  N   SER   204       7.418   1.227   4.902  1.00 10.00      A   
ATOM   1602  HN  SER   204       7.431   1.374   3.933  1.00 10.00      A   
ATOM   1603  CA  SER   204       6.496   0.219   5.434  1.00 10.00      A   
ATOM   1604  CB  SER   204       7.269  -1.047   5.810  1.00 10.00      A   
ATOM   1605  OG  SER   204       8.183  -1.391   4.776  1.00 10.00      A   
ATOM   1606  HG  SER   204       9.016  -1.712   5.165  1.00 10.00      A   
ATOM   1607  C   SER   204       5.616   0.704   6.594  1.00 10.00      A   
ATOM   1608  O   SER   204       6.004   0.618   7.759  1.00 10.00      A   
ATOM   1609  N   PRO   205       4.418   1.224   6.281  1.00 10.00      A   
ATOM   1610  CA  PRO   205       3.472   1.701   7.278  1.00 10.00      A   
ATOM   1611  CB  PRO   205       2.773   2.844   6.539  1.00 10.00      A   
ATOM   1612  CG  PRO   205       2.854   2.491   5.082  1.00 10.00      A   
ATOM   1613  CD  PRO   205       3.886   1.397   4.924  1.00 10.00      A   
ATOM   1614  C   PRO   205       2.462   0.613   7.661  1.00 10.00      A   
ATOM   1615  O   PRO   205       1.375   0.522   7.086  1.00 10.00      A   
ATOM   1616  N   ALA   206       2.828  -0.204   8.636  1.00 10.00      A   
ATOM   1617  HN  ALA   206       3.701  -0.071   9.071  1.00 10.00      A   
ATOM   1618  CA  ALA   206       1.971  -1.289   9.092  1.00 10.00      A   
ATOM   1619  CB  ALA   206       2.812  -2.415   9.670  1.00 10.00      A   
ATOM   1620  C   ALA   206       0.952  -0.809  10.123  1.00 10.00      A   
ATOM   1621  O   ALA   206       1.212   0.126  10.885  1.00 10.00      A   
ATOM   1622  N   TRP   207      -0.205  -1.450  10.135  1.00 10.00      A   
ATOM   1623  HN  TRP   207      -0.349  -2.180   9.494  1.00 10.00      A   
ATOM   1624  CA  TRP   207      -1.269  -1.114  11.070  1.00 10.00      A   
ATOM   1625  CB  TRP   207      -2.572  -0.840  10.313  1.00 10.00      A   
ATOM   1626  CG  TRP   207      -2.873   0.614  10.111  1.00 10.00      A   
ATOM   1627  CD1 TRP   207      -2.768   1.320   8.947  1.00 10.00      A   
ATOM   1628  CD2 TRP   207      -3.335   1.542  11.102  1.00 10.00      A   
ATOM   1629  NE1 TRP   207      -3.144   2.626   9.151  1.00 10.00      A   
ATOM   1630  HE1 TRP   207      -3.159   3.328   8.468  1.00 10.00      A   
ATOM   1631  CE2 TRP   207      -3.493   2.788  10.466  1.00 10.00      A   
ATOM   1632  CE3 TRP   207      -3.631   1.439  12.464  1.00 10.00      A   
ATOM   1633  CZ2 TRP   207      -3.935   3.921  11.144  1.00 10.00      A   
ATOM   1634  CZ3 TRP   207      -4.068   2.564  13.135  1.00 10.00      A   
ATOM   1635  CH2 TRP   207      -4.217   3.788  12.475  1.00 10.00      A   
ATOM   1636  C   TRP   207      -1.486  -2.261  12.048  1.00 10.00      A   
ATOM   1637  O   TRP   207      -1.313  -3.428  11.688  1.00 10.00      A   
ATOM   1638  N   SER   208      -1.846  -1.938  13.282  1.00 10.00      A   
ATOM   1639  HN  SER   208      -1.938  -0.992  13.528  1.00 10.00      A   
ATOM   1640  CA  SER   208      -2.095  -2.961  14.284  1.00 10.00      A   
ATOM   1641  CB  SER   208      -2.135  -2.346  15.689  1.00 10.00      A   
ATOM   1642  OG  SER   208      -3.178  -1.395  15.819  1.00 10.00      A   
ATOM   1643  HG  SER   208      -3.740  -1.649  16.576  1.00 10.00      A   
ATOM   1644  C   SER   208      -3.391  -3.714  13.960  1.00 10.00      A   
ATOM   1645  O   SER   208      -4.295  -3.155  13.334  1.00 10.00      A   
ATOM   1646  N   PRO   209      -3.496  -4.990  14.379  1.00 10.00      A   
ATOM   1647  CA  PRO   209      -4.680  -5.828  14.112  1.00 10.00      A   
ATOM   1648  CB  PRO   209      -4.341  -7.164  14.788  1.00 10.00      A   
ATOM   1649  CG  PRO   209      -3.262  -6.839  15.761  1.00 10.00      A   
ATOM   1650  CD  PRO   209      -2.475  -5.723  15.142  1.00 10.00      A   
ATOM   1651  C   PRO   209      -5.969  -5.254  14.698  1.00 10.00      A   
ATOM   1652  O   PRO   209      -7.069  -5.614  14.276  1.00 10.00      A   
ATOM   1653  N   ASP   210      -5.827  -4.375  15.677  1.00 10.00      A   
ATOM   1654  HN  ASP   210      -4.926  -4.140  15.982  1.00 10.00      A   
ATOM   1655  CA  ASP   210      -6.976  -3.750  16.317  1.00 10.00      A   
ATOM   1656  CB  ASP   210      -6.765  -3.649  17.829  1.00 10.00      A   
ATOM   1657  CG  ASP   210      -5.801  -2.545  18.214  1.00 10.00      A   
ATOM   1658  OD1 ASP   210      -4.643  -2.563  17.733  1.00 10.00      A   
ATOM   1659  OD2 ASP   210      -6.195  -1.658  18.999  1.00 10.00      A   
ATOM   1660  C   ASP   210      -7.240  -2.370  15.719  1.00 10.00      A   
ATOM   1661  O   ASP   210      -8.341  -1.829  15.840  1.00 10.00      A   
ATOM   1662  N   GLY   211      -6.224  -1.816  15.065  1.00 10.00      A   
ATOM   1663  HN  GLY   211      -5.379  -2.306  14.994  1.00 10.00      A   
ATOM   1664  CA  GLY   211      -6.349  -0.511  14.445  1.00 10.00      A   
ATOM   1665  C   GLY   211      -6.192   0.631  15.430  1.00 10.00      A   
ATOM   1666  O   GLY   211      -7.146   1.366  15.692  1.00 10.00      A   
ATOM   1667  N   SER   212      -4.994   0.785  15.979  1.00 10.00      A   
ATOM   1668  HN  SER   212      -4.274   0.159  15.746  1.00 10.00      A   
ATOM   1669  CA  SER   212      -4.731   1.856  16.930  1.00 10.00      A   
ATOM   1670  CB  SER   212      -5.091   1.418  18.352  1.00 10.00      A   
ATOM   1671  OG  SER   212      -4.433   0.212  18.703  1.00 10.00      A   
ATOM   1672  HG  SER   212      -5.074  -0.526  18.679  1.00 10.00      A   
ATOM   1673  C   SER   212      -3.279   2.320  16.871  1.00 10.00      A   
ATOM   1674  O   SER   212      -2.985   3.505  17.041  1.00 10.00      A   
ATOM   1675  N   LYS   213      -2.371   1.391  16.616  1.00 10.00      A   
ATOM   1676  HN  LYS   213      -2.659   0.464  16.458  1.00 10.00      A   
ATOM   1677  CA  LYS   213      -0.955   1.714  16.559  1.00 10.00      A   
ATOM   1678  CB  LYS   213      -0.177   0.885  17.583  1.00 10.00      A   
ATOM   1679  CG  LYS   213      -0.506   1.241  19.023  1.00 10.00      A   
ATOM   1680  CD  LYS   213       0.211   0.337  20.010  1.00 10.00      A   
ATOM   1681  CE  LYS   213       0.007   0.822  21.437  1.00 10.00      A   
ATOM   1682  NZ  LYS   213       0.625  -0.090  22.437  1.00 10.00      A   
ATOM   1683  HZ1 LYS   213       0.050  -0.951  22.546  1.00 10.00      A   
ATOM   1684  HZ2 LYS   213       0.693   0.385  23.359  1.00 10.00      A   
ATOM   1685  HZ3 LYS   213       1.581  -0.362  22.132  1.00 10.00      A   
ATOM   1686  C   LYS   213      -0.387   1.512  15.163  1.00 10.00      A   
ATOM   1687  O   LYS   213      -0.794   0.600  14.443  1.00 10.00      A   
ATOM   1688  N   LEU   214       0.541   2.381  14.787  1.00 10.00      A   
ATOM   1689  HN  LEU   214       0.805   3.096  15.408  1.00 10.00      A   
ATOM   1690  CA  LEU   214       1.179   2.316  13.482  1.00 10.00      A   
ATOM   1691  CB  LEU   214       1.100   3.675  12.772  1.00 10.00      A   
ATOM   1692  CG  LEU   214      -0.300   4.229  12.491  1.00 10.00      A   
ATOM   1693  CD1 LEU   214      -0.799   5.052  13.665  1.00 10.00      A   
ATOM   1694  CD2 LEU   214      -0.302   5.063  11.220  1.00 10.00      A   
ATOM   1695  C   LEU   214       2.639   1.901  13.626  1.00 10.00      A   
ATOM   1696  O   LEU   214       3.412   2.548  14.335  1.00 10.00      A   
ATOM   1697  N   ALA   215       3.009   0.820  12.959  1.00 10.00      A   
ATOM   1698  HN  ALA   215       2.347   0.354  12.399  1.00 10.00      A   
ATOM   1699  CA  ALA   215       4.374   0.320  13.005  1.00 10.00      A   
ATOM   1700  CB  ALA   215       4.381  -1.172  13.288  1.00 10.00      A   
ATOM   1701  C   ALA   215       5.064   0.604  11.682  1.00 10.00      A   
ATOM   1702  O   ALA   215       4.679   0.065  10.648  1.00 10.00      A   
ATOM   1703  N   TYR   216       6.084   1.443  11.709  1.00 10.00      A   
ATOM   1704  HN  TYR   216       6.372   1.831  12.566  1.00 10.00      A   
ATOM   1705  CA  TYR   216       6.789   1.793  10.488  1.00 10.00      A   
ATOM   1706  CB  TYR   216       6.232   3.097   9.903  1.00 10.00      A   
ATOM   1707  CG  TYR   216       6.441   4.321  10.772  1.00 10.00      A   
ATOM   1708  CD1 TYR   216       7.408   5.263  10.450  1.00 10.00      A   
ATOM   1709  CD2 TYR   216       5.668   4.537  11.906  1.00 10.00      A   
ATOM   1710  CE1 TYR   216       7.602   6.384  11.231  1.00 10.00      A   
ATOM   1711  CE2 TYR   216       5.855   5.658  12.695  1.00 10.00      A   
ATOM   1712  CZ  TYR   216       6.825   6.578  12.353  1.00 10.00      A   
ATOM   1713  OH  TYR   216       7.016   7.697  13.132  1.00 10.00      A   
ATOM   1714  HH  TYR   216       7.233   7.432  14.037  1.00 10.00      A   
ATOM   1715  C   TYR   216       8.292   1.900  10.698  1.00 10.00      A   
ATOM   1716  O   TYR   216       8.779   1.929  11.833  1.00 10.00      A   
ATOM   1717  N   VAL   217       9.021   1.947   9.592  1.00 10.00      A   
ATOM   1718  HN  VAL   217       8.569   1.905   8.719  1.00 10.00      A   
ATOM   1719  CA  VAL   217      10.467   2.066   9.623  1.00 10.00      A   
ATOM   1720  CB  VAL   217      11.124   1.238   8.499  1.00 10.00      A   
ATOM   1721  CG1 VAL   217      12.630   1.175   8.689  1.00 10.00      A   
ATOM   1722  CG2 VAL   217      10.530  -0.160   8.430  1.00 10.00      A   
ATOM   1723  C   VAL   217      10.849   3.528   9.445  1.00 10.00      A   
ATOM   1724  O   VAL   217      10.525   4.144   8.427  1.00 10.00      A   
ATOM   1725  N   THR   218      11.521   4.082  10.440  1.00 10.00      A   
ATOM   1726  HN  THR   218      11.759   3.535  11.221  1.00 10.00      A   
ATOM   1727  CA  THR   218      11.936   5.471  10.398  1.00 10.00      A   
ATOM   1728  CB  THR   218      11.552   6.224  11.693  1.00 10.00      A   
ATOM   1729  OG1 THR   218      11.970   7.593  11.604  1.00 10.00      A   
ATOM   1730  HG1 THR   218      11.221   8.170  11.795  1.00 10.00      A   
ATOM   1731  CG2 THR   218      12.193   5.585  12.916  1.00 10.00      A   
ATOM   1732  C   THR   218      13.438   5.578  10.166  1.00 10.00      A   
ATOM   1733  O   THR   218      14.200   4.685  10.541  1.00 10.00      A   
ATOM   1734  N   PHE   219      13.850   6.660   9.525  1.00 10.00      A   
ATOM   1735  HN  PHE   219      13.183   7.313   9.219  1.00 10.00      A   
ATOM   1736  CA  PHE   219      15.255   6.902   9.248  1.00 10.00      A   
ATOM   1737  CB  PHE   219      15.494   7.003   7.739  1.00 10.00      A   
ATOM   1738  CG  PHE   219      15.433   5.691   7.005  1.00 10.00      A   
ATOM   1739  CD1 PHE   219      14.215   5.110   6.689  1.00 10.00      A   
ATOM   1740  CD2 PHE   219      16.595   5.042   6.624  1.00 10.00      A   
ATOM   1741  CE1 PHE   219      14.154   3.910   6.007  1.00 10.00      A   
ATOM   1742  CE2 PHE   219      16.543   3.840   5.943  1.00 10.00      A   
ATOM   1743  CZ  PHE   219      15.320   3.273   5.634  1.00 10.00      A   
ATOM   1744  C   PHE   219      15.703   8.188   9.932  1.00 10.00      A   
ATOM   1745  O   PHE   219      16.777   8.714   9.644  1.00 10.00      A   
ATOM   1746  N   GLU   220      14.874   8.679  10.855  1.00 10.00      A   
ATOM   1747  HN  GLU   220      14.041   8.195  11.050  1.00 10.00      A   
ATOM   1748  CA  GLU   220      15.159   9.917  11.585  1.00 10.00      A   
ATOM   1749  CB  GLU   220      13.995  10.289  12.509  1.00 10.00      A   
ATOM   1750  CG  GLU   220      12.746  10.776  11.788  1.00 10.00      A   
ATOM   1751  CD  GLU   220      11.692  11.311  12.738  1.00 10.00      A   
ATOM   1752  OE1 GLU   220      11.744  12.514  13.075  1.00 10.00      A   
ATOM   1753  OE2 GLU   220      10.808  10.532  13.157  1.00 10.00      A   
ATOM   1754  C   GLU   220      16.458   9.835  12.390  1.00 10.00      A   
ATOM   1755  O   GLU   220      17.071  10.858  12.701  1.00 10.00      A   
ATOM   1756  N   SER   221      16.869   8.621  12.725  1.00 10.00      A   
ATOM   1757  HN  SER   221      16.334   7.842  12.460  1.00 10.00      A   
ATOM   1758  CA  SER   221      18.088   8.406  13.491  1.00 10.00      A   
ATOM   1759  CB  SER   221      17.932   7.139  14.327  1.00 10.00      A   
ATOM   1760  OG  SER   221      16.746   6.449  13.958  1.00 10.00      A   
ATOM   1761  HG  SER   221      16.199   6.316  14.741  1.00 10.00      A   
ATOM   1762  C   SER   221      19.308   8.286  12.575  1.00 10.00      A   
ATOM   1763  O   SER   221      20.438   8.150  13.044  1.00 10.00      A   
ATOM   1764  N   GLY   222      19.072   8.340  11.270  1.00 10.00      A   
ATOM   1765  HN  GLY   222      18.149   8.459  10.949  1.00 10.00      A   
ATOM   1766  CA  GLY   222      20.154   8.226  10.309  1.00 10.00      A   
ATOM   1767  C   GLY   222      20.244   6.828   9.734  1.00 10.00      A   
ATOM   1768  O   GLY   222      20.847   6.610   8.681  1.00 10.00      A   
ATOM   1769  N   ARG   223      19.637   5.885  10.441  1.00 10.00      A   
ATOM   1770  HN  ARG   223      19.168   6.142  11.261  1.00 10.00      A   
ATOM   1771  CA  ARG   223      19.614   4.486  10.037  1.00 10.00      A   
ATOM   1772  CB  ARG   223      20.516   3.659  10.960  1.00 10.00      A   
ATOM   1773  CG  ARG   223      21.937   4.189  11.073  1.00 10.00      A   
ATOM   1774  CD  ARG   223      22.612   3.712  12.349  1.00 10.00      A   
ATOM   1775  NE  ARG   223      23.225   2.392  12.193  1.00 10.00      A   
ATOM   1776  HE  ARG   223      22.930   1.848  11.428  1.00 10.00      A   
ATOM   1777  CZ  ARG   223      24.146   1.895  13.019  1.00 10.00      A   
ATOM   1778  NH1 ARG   223      24.560   2.603  14.064  1.00 10.00      A   
ATOM   1779 HH11 ARG   223      25.284   2.214  14.712  1.00 10.00      A   
ATOM   1780 HH12 ARG   223      24.165   3.553  14.245  1.00 10.00      A   
ATOM   1781  NH2 ARG   223      24.655   0.690  12.793  1.00 10.00      A   
ATOM   1782 HH21 ARG   223      24.339   0.128  11.970  1.00 10.00      A   
ATOM   1783 HH22 ARG   223      25.378   0.299  13.435  1.00 10.00      A   
ATOM   1784  C   ARG   223      18.178   3.988  10.130  1.00 10.00      A   
ATOM   1785  O   ARG   223      17.334   4.664  10.718  1.00 10.00      A   
ATOM   1786  N   SER   224      17.894   2.823   9.564  1.00 10.00      A   
ATOM   1787  HN  SER   224      18.603   2.312   9.112  1.00 10.00      A   
ATOM   1788  CA  SER   224      16.537   2.292   9.605  1.00 10.00      A   
ATOM   1789  CB  SER   224      16.267   1.330   8.439  1.00 10.00      A   
ATOM   1790  OG  SER   224      16.635  -0.008   8.737  1.00 10.00      A   
ATOM   1791  HG  SER   224      15.828  -0.535   8.848  1.00 10.00      A   
ATOM   1792  C   SER   224      16.212   1.670  10.963  1.00 10.00      A   
ATOM   1793  O   SER   224      16.850   0.701  11.394  1.00 10.00      A   
ATOM   1794  N   ALA   225      15.238   2.252  11.647  1.00 10.00      A   
ATOM   1795  HN  ALA   225      14.787   3.039  11.262  1.00 10.00      A   
ATOM   1796  CA  ALA   225      14.817   1.767  12.954  1.00 10.00      A   
ATOM   1797  CB  ALA   225      15.154   2.786  14.032  1.00 10.00      A   
ATOM   1798  C   ALA   225      13.324   1.463  12.954  1.00 10.00      A   
ATOM   1799  O   ALA   225      12.544   2.151  12.291  1.00 10.00      A   
ATOM   1800  N   LEU   226      12.935   0.434  13.692  1.00 10.00      A   
ATOM   1801  HN  LEU   226      13.608  -0.071  14.202  1.00 10.00      A   
ATOM   1802  CA  LEU   226      11.538   0.035  13.775  1.00 10.00      A   
ATOM   1803  CB  LEU   226      11.437  -1.491  13.863  1.00 10.00      A   
ATOM   1804  CG  LEU   226      10.272  -2.136  13.112  1.00 10.00      A   
ATOM   1805  CD1 LEU   226      10.432  -1.950  11.613  1.00 10.00      A   
ATOM   1806  CD2 LEU   226      10.162  -3.611  13.458  1.00 10.00      A   
ATOM   1807  C   LEU   226      10.871   0.675  14.990  1.00 10.00      A   
ATOM   1808  O   LEU   226      11.332   0.502  16.123  1.00 10.00      A   
ATOM   1809  N   VAL   227       9.796   1.421  14.753  1.00 10.00      A   
ATOM   1810  HN  VAL   227       9.476   1.521  13.828  1.00 10.00      A   
ATOM   1811  CA  VAL   227       9.071   2.087  15.831  1.00 10.00      A   
ATOM   1812  CB  VAL   227       9.402   3.596  15.905  1.00 10.00      A   
ATOM   1813  CG1 VAL   227      10.826   3.822  16.387  1.00 10.00      A   
ATOM   1814  CG2 VAL   227       9.176   4.267  14.557  1.00 10.00      A   
ATOM   1815  C   VAL   227       7.560   1.927  15.678  1.00 10.00      A   
ATOM   1816  O   VAL   227       7.049   1.794  14.564  1.00 10.00      A   
ATOM   1817  N   ILE   228       6.859   1.921  16.803  1.00 10.00      A   
ATOM   1818  HN  ILE   228       7.336   1.992  17.660  1.00 10.00      A   
ATOM   1819  CA  ILE   228       5.406   1.809  16.813  1.00 10.00      A   
ATOM   1820  CB  ILE   228       4.927   0.550  17.572  1.00 10.00      A   
ATOM   1821  CG1 ILE   228       5.446  -0.720  16.893  1.00 10.00      A   
ATOM   1822  CG2 ILE   228       3.406   0.519  17.655  1.00 10.00      A   
ATOM   1823  CD1 ILE   228       5.116  -1.994  17.643  1.00 10.00      A   
ATOM   1824  C   ILE   228       4.815   3.049  17.478  1.00 10.00      A   
ATOM   1825  O   ILE   228       5.073   3.307  18.652  1.00 10.00      A   
ATOM   1826  N   GLN   229       4.039   3.817  16.730  1.00 10.00      A   
ATOM   1827  HN  GLN   229       3.856   3.553  15.797  1.00 10.00      A   
ATOM   1828  CA  GLN   229       3.433   5.031  17.260  1.00 10.00      A   
ATOM   1829  CB  GLN   229       3.837   6.245  16.416  1.00 10.00      A   
ATOM   1830  CG  GLN   229       3.388   7.582  16.990  1.00 10.00      A   
ATOM   1831  CD  GLN   229       3.932   8.766  16.213  1.00 10.00      A   
ATOM   1832  OE1 GLN   229       5.004   8.690  15.612  1.00 10.00      A   
ATOM   1833  NE2 GLN   229       3.202   9.872  16.222  1.00 10.00      A   
ATOM   1834 HE21 GLN   229       2.359   9.870  16.722  1.00 10.00      A   
ATOM   1835 HE22 GLN   229       3.529  10.649  15.722  1.00 10.00      A   
ATOM   1836  C   GLN   229       1.916   4.907  17.304  1.00 10.00      A   
ATOM   1837  O   GLN   229       1.290   4.523  16.319  1.00 10.00      A   
ATOM   1838  N   THR   230       1.330   5.214  18.452  1.00 10.00      A   
ATOM   1839  HN  THR   230       1.886   5.480  19.221  1.00 10.00      A   
ATOM   1840  CA  THR   230      -0.115   5.154  18.608  1.00 10.00      A   
ATOM   1841  CB  THR   230      -0.511   5.189  20.093  1.00 10.00      A   
ATOM   1842  OG1 THR   230       0.465   4.475  20.863  1.00 10.00      A   
ATOM   1843  HG1 THR   230       0.130   4.342  21.759  1.00 10.00      A   
ATOM   1844  CG2 THR   230      -1.878   4.550  20.290  1.00 10.00      A   
ATOM   1845  C   THR   230      -0.772   6.333  17.889  1.00 10.00      A   
ATOM   1846  O   THR   230      -0.352   7.482  18.058  1.00 10.00      A   
ATOM   1847  N   LEU   231      -1.809   6.046  17.107  1.00 10.00      A   
ATOM   1848  HN  LEU   231      -2.114   5.110  17.038  1.00 10.00      A   
ATOM   1849  CA  LEU   231      -2.515   7.075  16.351  1.00 10.00      A   
ATOM   1850  CB  LEU   231      -3.623   6.457  15.493  1.00 10.00      A   
ATOM   1851  CG  LEU   231      -4.424   7.425  14.616  1.00 10.00      A   
ATOM   1852  CD1 LEU   231      -3.565   7.962  13.479  1.00 10.00      A   
ATOM   1853  CD2 LEU   231      -5.673   6.749  14.076  1.00 10.00      A   
ATOM   1854  C   LEU   231      -3.101   8.148  17.261  1.00 10.00      A   
ATOM   1855  O   LEU   231      -2.706   9.312  17.196  1.00 10.00      A   
ATOM   1856  N   ALA   232      -4.023   7.748  18.123  1.00 10.00      A   
ATOM   1857  HN  ALA   232      -4.277   6.801  18.150  1.00 10.00      A   
ATOM   1858  CA  ALA   232      -4.674   8.682  19.031  1.00 10.00      A   
ATOM   1859  CB  ALA   232      -6.112   8.255  19.278  1.00 10.00      A   
ATOM   1860  C   ALA   232      -3.918   8.823  20.351  1.00 10.00      A   
ATOM   1861  O   ALA   232      -4.508   8.717  21.428  1.00 10.00      A   
ATOM   1862  N   ASN   233      -2.617   9.073  20.265  1.00 10.00      A   
ATOM   1863  HN  ASN   233      -2.207   9.168  19.379  1.00 10.00      A   
ATOM   1864  CA  ASN   233      -1.788   9.238  21.455  1.00 10.00      A   
ATOM   1865  CB  ASN   233      -1.487   7.890  22.120  1.00 10.00      A   
ATOM   1866  CG  ASN   233      -1.103   8.023  23.587  1.00 10.00      A   
ATOM   1867  OD1 ASN   233      -0.756   9.107  24.061  1.00 10.00      A   
ATOM   1868  ND2 ASN   233      -1.159   6.918  24.315  1.00 10.00      A   
ATOM   1869 HD21 ASN   233      -1.442   6.085  23.876  1.00 10.00      A   
ATOM   1870 HD22 ASN   233      -0.911   6.971  25.263  1.00 10.00      A   
ATOM   1871  C   ASN   233      -0.489   9.958  21.112  1.00 10.00      A   
ATOM   1872  O   ASN   233      -0.159  10.981  21.708  1.00 10.00      A   
ATOM   1873  N   GLY   234       0.243   9.421  20.143  1.00 10.00      A   
ATOM   1874  HN  GLY   234      -0.072   8.610  19.689  1.00 10.00      A   
ATOM   1875  CA  GLY   234       1.496  10.029  19.742  1.00 10.00      A   
ATOM   1876  C   GLY   234       2.692   9.358  20.387  1.00 10.00      A   
ATOM   1877  O   GLY   234       3.837   9.703  20.095  1.00 10.00      A   
ATOM   1878  N   ALA   235       2.423   8.395  21.260  1.00 10.00      A   
ATOM   1879  HN  ALA   235       1.490   8.171  21.446  1.00 10.00      A   
ATOM   1880  CA  ALA   235       3.479   7.663  21.951  1.00 10.00      A   
ATOM   1881  CB  ALA   235       2.903   6.888  23.126  1.00 10.00      A   
ATOM   1882  C   ALA   235       4.199   6.723  20.990  1.00 10.00      A   
ATOM   1883  O   ALA   235       3.558   6.013  20.211  1.00 10.00      A   
ATOM   1884  N   VAL   236       5.526   6.726  21.044  1.00 10.00      A   
ATOM   1885  HN  VAL   236       5.978   7.299  21.700  1.00 10.00      A   
ATOM   1886  CA  VAL   236       6.331   5.891  20.162  1.00 10.00      A   
ATOM   1887  CB  VAL   236       7.333   6.740  19.351  1.00 10.00      A   
ATOM   1888  CG1 VAL   236       8.012   5.899  18.284  1.00 10.00      A   
ATOM   1889  CG2 VAL   236       6.644   7.941  18.725  1.00 10.00      A   
ATOM   1890  C   VAL   236       7.106   4.838  20.947  1.00 10.00      A   
ATOM   1891  O   VAL   236       7.763   5.149  21.939  1.00 10.00      A   
ATOM   1892  N   ARG   237       7.007   3.593  20.503  1.00 10.00      A   
ATOM   1893  HN  ARG   237       6.436   3.410  19.723  1.00 10.00      A   
ATOM   1894  CA  ARG   237       7.708   2.487  21.136  1.00 10.00      A   
ATOM   1895  CB  ARG   237       6.748   1.320  21.380  1.00 10.00      A   
ATOM   1896  CG  ARG   237       7.385   0.132  22.084  1.00 10.00      A   
ATOM   1897  CD  ARG   237       6.971  -1.184  21.443  1.00 10.00      A   
ATOM   1898  NE  ARG   237       5.954  -1.892  22.224  1.00 10.00      A   
ATOM   1899  HE  ARG   237       5.035  -1.546  22.188  1.00 10.00      A   
ATOM   1900  CZ  ARG   237       6.205  -2.971  22.970  1.00 10.00      A   
ATOM   1901  NH1 ARG   237       7.435  -3.466  23.040  1.00 10.00      A   
ATOM   1902 HH11 ARG   237       7.628  -4.308  23.624  1.00 10.00      A   
ATOM   1903 HH12 ARG   237       8.214  -3.018  22.510  1.00 10.00      A   
ATOM   1904  NH2 ARG   237       5.218  -3.568  23.628  1.00 10.00      A   
ATOM   1905 HH21 ARG   237       4.245  -3.200  23.562  1.00 10.00      A   
ATOM   1906 HH22 ARG   237       5.413  -4.411  24.217  1.00 10.00      A   
ATOM   1907  C   ARG   237       8.861   2.028  20.246  1.00 10.00      A   
ATOM   1908  O   ARG   237       8.673   1.792  19.049  1.00 10.00      A   
ATOM   1909  N   GLN   238      10.047   1.918  20.827  1.00 10.00      A   
ATOM   1910  HN  GLN   238      10.133   2.134  21.780  1.00 10.00      A   
ATOM   1911  CA  GLN   238      11.224   1.481  20.094  1.00 10.00      A   
ATOM   1912  CB  GLN   238      12.493   1.974  20.797  1.00 10.00      A   
ATOM   1913  CG  GLN   238      13.775   1.751  20.015  1.00 10.00      A   
ATOM   1914  CD  GLN   238      13.933   2.711  18.854  1.00 10.00      A   
ATOM   1915  OE1 GLN   238      14.449   3.817  19.014  1.00 10.00      A   
ATOM   1916  NE2 GLN   238      13.499   2.297  17.674  1.00 10.00      A   
ATOM   1917 HE21 GLN   238      13.113   1.398  17.609  1.00 10.00      A   
ATOM   1918 HE22 GLN   238      13.598   2.901  16.909  1.00 10.00      A   
ATOM   1919  C   GLN   238      11.237  -0.040  20.002  1.00 10.00      A   
ATOM   1920  O   GLN   238      11.495  -0.728  20.990  1.00 10.00      A   
ATOM   1921  N   VAL   239      10.950  -0.560  18.816  1.00 10.00      A   
ATOM   1922  HN  VAL   239      10.756   0.040  18.064  1.00 10.00      A   
ATOM   1923  CA  VAL   239      10.918  -2.002  18.604  1.00 10.00      A   
ATOM   1924  CB  VAL   239      10.153  -2.376  17.316  1.00 10.00      A   
ATOM   1925  CG1 VAL   239       9.938  -3.879  17.232  1.00 10.00      A   
ATOM   1926  CG2 VAL   239       8.824  -1.642  17.254  1.00 10.00      A   
ATOM   1927  C   VAL   239      12.327  -2.584  18.552  1.00 10.00      A   
ATOM   1928  O   VAL   239      12.837  -3.095  19.553  1.00 10.00      A   
ATOM   1929  N   ALA   240      12.958  -2.488  17.392  1.00 10.00      A   
ATOM   1930  HN  ALA   240      12.511  -2.049  16.639  1.00 10.00      A   
ATOM   1931  CA  ALA   240      14.298  -3.010  17.208  1.00 10.00      A   
ATOM   1932  CB  ALA   240      14.242  -4.411  16.613  1.00 10.00      A   
ATOM   1933  C   ALA   240      15.105  -2.085  16.313  1.00 10.00      A   
ATOM   1934  O   ALA   240      14.582  -1.537  15.336  1.00 10.00      A   
ATOM   1935  N   SER   241      16.371  -1.904  16.659  1.00 10.00      A   
ATOM   1936  HN  SER   241      16.719  -2.358  17.457  1.00 10.00      A   
ATOM   1937  CA  SER   241      17.264  -1.047  15.895  1.00 10.00      A   
ATOM   1938  CB  SER   241      17.355   0.341  16.541  1.00 10.00      A   
ATOM   1939  OG  SER   241      16.081   0.786  16.983  1.00 10.00      A   
ATOM   1940  HG  SER   241      16.194   1.357  17.749  1.00 10.00      A   
ATOM   1941  C   SER   241      18.649  -1.683  15.804  1.00 10.00      A   
ATOM   1942  O   SER   241      19.639  -1.128  16.283  1.00 10.00      A   
ATOM   1943  N   PHE   242      18.706  -2.855  15.188  1.00 10.00      A   
ATOM   1944  HN  PHE   242      17.882  -3.244  14.825  1.00 10.00      A   
ATOM   1945  CA  PHE   242      19.959  -3.582  15.028  1.00 10.00      A   
ATOM   1946  CB  PHE   242      19.672  -5.072  14.806  1.00 10.00      A   
ATOM   1947  CG  PHE   242      19.114  -5.765  16.017  1.00 10.00      A   
ATOM   1948  CD1 PHE   242      17.763  -6.049  16.106  1.00 10.00      A   
ATOM   1949  CD2 PHE   242      19.941  -6.130  17.067  1.00 10.00      A   
ATOM   1950  CE1 PHE   242      17.245  -6.687  17.216  1.00 10.00      A   
ATOM   1951  CE2 PHE   242      19.431  -6.768  18.181  1.00 10.00      A   
ATOM   1952  CZ  PHE   242      18.080  -7.047  18.255  1.00 10.00      A   
ATOM   1953  C   PHE   242      20.781  -3.010  13.871  1.00 10.00      A   
ATOM   1954  O   PHE   242      20.276  -2.195  13.091  1.00 10.00      A   
ATOM   1955  N   PRO   243      22.072  -3.395  13.764  1.00 10.00      A   
ATOM   1956  CA  PRO   243      22.953  -2.924  12.687  1.00 10.00      A   
ATOM   1957  CB  PRO   243      24.313  -3.555  13.018  1.00 10.00      A   
ATOM   1958  CG  PRO   243      24.222  -3.934  14.456  1.00 10.00      A   
ATOM   1959  CD  PRO   243      22.784  -4.288  14.696  1.00 10.00      A   
ATOM   1960  C   PRO   243      22.486  -3.388  11.308  1.00 10.00      A   
ATOM   1961  O   PRO   243      21.550  -4.186  11.190  1.00 10.00      A   
ATOM   1962  N   ARG   244      23.152  -2.883  10.273  1.00 10.00      A   
ATOM   1963  HN  ARG   244      23.882  -2.250  10.447  1.00 10.00      A   
ATOM   1964  CA  ARG   244      22.832  -3.212   8.888  1.00 10.00      A   
ATOM   1965  CB  ARG   244      22.826  -4.723   8.628  1.00 10.00      A   
ATOM   1966  CG  ARG   244      24.207  -5.345   8.502  1.00 10.00      A   
ATOM   1967  CD  ARG   244      24.793  -5.140   7.114  1.00 10.00      A   
ATOM   1968  NE  ARG   244      25.380  -3.811   6.949  1.00 10.00      A   
ATOM   1969  HE  ARG   244      24.776  -3.078   6.677  1.00 10.00      A   
ATOM   1970  CZ  ARG   244      26.678  -3.549   7.121  1.00 10.00      A   
ATOM   1971  NH1 ARG   244      27.516  -4.524   7.458  1.00 10.00      A   
ATOM   1972 HH11 ARG   244      28.531  -4.323   7.597  1.00 10.00      A   
ATOM   1973 HH12 ARG   244      27.164  -5.501   7.581  1.00 10.00      A   
ATOM   1974  NH2 ARG   244      27.135  -2.312   6.954  1.00 10.00      A   
ATOM   1975 HH21 ARG   244      26.484  -1.539   6.687  1.00 10.00      A   
ATOM   1976 HH22 ARG   244      28.151  -2.105   7.083  1.00 10.00      A   
ATOM   1977  C   ARG   244      21.525  -2.569   8.438  1.00 10.00      A   
ATOM   1978  O   ARG   244      21.518  -1.424   7.982  1.00 10.00      A   
ATOM   1979  N   HIS   245      20.417  -3.283   8.604  1.00 10.00      A   
ATOM   1980  HN  HIS   245      20.470  -4.161   9.036  1.00 10.00      A   
ATOM   1981  CA  HIS   245      19.121  -2.774   8.186  1.00 10.00      A   
ATOM   1982  CB  HIS   245      18.987  -2.867   6.661  1.00 10.00      A   
ATOM   1983  CG  HIS   245      18.176  -1.764   6.058  1.00 10.00      A   
ATOM   1984  ND1 HIS   245      18.739  -0.644   5.481  1.00 10.00      A   
ATOM   1985  HD1 HIS   245      19.709  -0.460   5.396  1.00 10.00      A   
ATOM   1986  CD2 HIS   245      16.837  -1.607   5.953  1.00 10.00      A   
ATOM   1987  CE1 HIS   245      17.780   0.152   5.051  1.00 10.00      A   
ATOM   1988  NE2 HIS   245      16.619  -0.408   5.323  1.00 10.00      A   
ATOM   1989  HE2 HIS   245      15.737  -0.032   5.107  1.00 10.00      A   
ATOM   1990  C   HIS   245      17.980  -3.529   8.862  1.00 10.00      A   
ATOM   1991  O   HIS   245      18.039  -4.748   9.034  1.00 10.00      A   
ATOM   1992  N   ASN   246      16.955  -2.788   9.259  1.00 10.00      A   
ATOM   1993  HN  ASN   246      16.988  -1.819   9.114  1.00 10.00      A   
ATOM   1994  CA  ASN   246      15.775  -3.363   9.904  1.00 10.00      A   
ATOM   1995  CB  ASN   246      15.699  -2.956  11.385  1.00 10.00      A   
ATOM   1996  CG  ASN   246      17.023  -3.036  12.117  1.00 10.00      A   
ATOM   1997  OD1 ASN   246      17.457  -4.109  12.531  1.00 10.00      A   
ATOM   1998  ND2 ASN   246      17.664  -1.894  12.309  1.00 10.00      A   
ATOM   1999 HD21 ASN   246      17.250  -1.066  11.975  1.00 10.00      A   
ATOM   2000 HD22 ASN   246      18.532  -1.924  12.772  1.00 10.00      A   
ATOM   2001  C   ASN   246      14.525  -2.854   9.195  1.00 10.00      A   
ATOM   2002  O   ASN   246      14.447  -1.668   8.862  1.00 10.00      A   
ATOM   2003  N   GLY   247      13.560  -3.735   8.955  1.00 10.00      A   
ATOM   2004  HN  GLY   247      13.680  -4.675   9.218  1.00 10.00      A   
ATOM   2005  CA  GLY   247      12.336  -3.321   8.289  1.00 10.00      A   
ATOM   2006  C   GLY   247      11.336  -4.452   8.123  1.00 10.00      A   
ATOM   2007  O   GLY   247      11.437  -5.475   8.801  1.00 10.00      A   
ATOM   2008  N   ALA   248      10.380  -4.252   7.213  1.00 10.00      A   
ATOM   2009  HN  ALA   248      10.386  -3.407   6.702  1.00 10.00      A   
ATOM   2010  CA  ALA   248       9.332  -5.236   6.917  1.00 10.00      A   
ATOM   2011  CB  ALA   248       9.893  -6.397   6.104  1.00 10.00      A   
ATOM   2012  C   ALA   248       8.599  -5.739   8.169  1.00 10.00      A   
ATOM   2013  O   ALA   248       8.772  -6.885   8.578  1.00 10.00      A   
ATOM   2014  N   PRO   249       7.768  -4.886   8.794  1.00 10.00      A   
ATOM   2015  CA  PRO   249       7.014  -5.244   9.990  1.00 10.00      A   
ATOM   2016  CB  PRO   249       6.979  -3.916  10.749  1.00 10.00      A   
ATOM   2017  CG  PRO   249       7.058  -2.847   9.695  1.00 10.00      A   
ATOM   2018  CD  PRO   249       7.510  -3.496   8.406  1.00 10.00      A   
ATOM   2019  C   PRO   249       5.587  -5.708   9.675  1.00 10.00      A   
ATOM   2020  O   PRO   249       4.872  -5.081   8.890  1.00 10.00      A   
ATOM   2021  N   ALA   250       5.176  -6.808  10.294  1.00 10.00      A   
ATOM   2022  HN  ALA   250       5.797  -7.278  10.898  1.00 10.00      A   
ATOM   2023  CA  ALA   250       3.838  -7.348  10.089  1.00 10.00      A   
ATOM   2024  CB  ALA   250       3.860  -8.436   9.025  1.00 10.00      A   
ATOM   2025  C   ALA   250       3.260  -7.889  11.394  1.00 10.00      A   
ATOM   2026  O   ALA   250       3.892  -8.707  12.072  1.00 10.00      A   
ATOM   2027  N   PHE   251       2.066  -7.422  11.747  1.00 10.00      A   
ATOM   2028  HN  PHE   251       1.616  -6.771  11.165  1.00 10.00      A   
ATOM   2029  CA  PHE   251       1.399  -7.859  12.969  1.00 10.00      A   
ATOM   2030  CB  PHE   251       0.448  -6.775  13.481  1.00 10.00      A   
ATOM   2031  CG  PHE   251       1.124  -5.622  14.164  1.00 10.00      A   
ATOM   2032  CD1 PHE   251       1.259  -4.404  13.523  1.00 10.00      A   
ATOM   2033  CD2 PHE   251       1.617  -5.753  15.451  1.00 10.00      A   
ATOM   2034  CE1 PHE   251       1.869  -3.339  14.151  1.00 10.00      A   
ATOM   2035  CE2 PHE   251       2.232  -4.692  16.085  1.00 10.00      A   
ATOM   2036  CZ  PHE   251       2.358  -3.482  15.434  1.00 10.00      A   
ATOM   2037  C   PHE   251       0.613  -9.139  12.727  1.00 10.00      A   
ATOM   2038  O   PHE   251       0.074  -9.346  11.638  1.00 10.00      A   
ATOM   2039  N   SER   252       0.547  -9.990  13.743  1.00 10.00      A   
ATOM   2040  HN  SER   252       0.993  -9.765  14.587  1.00 10.00      A   
ATOM   2041  CA  SER   252      -0.175 -11.245  13.644  1.00 10.00      A   
ATOM   2042  CB  SER   252       0.312 -12.225  14.721  1.00 10.00      A   
ATOM   2043  OG  SER   252       0.154 -11.694  16.031  1.00 10.00      A   
ATOM   2044  HG  SER   252      -0.299 -12.351  16.588  1.00 10.00      A   
ATOM   2045  C   SER   252      -1.677 -11.011  13.778  1.00 10.00      A   
ATOM   2046  O   SER   252      -2.105 -10.097  14.483  1.00 10.00      A   
ATOM   2047  N   PRO   253      -2.497 -11.831  13.096  1.00 10.00      A   
ATOM   2048  CA  PRO   253      -3.959 -11.713  13.147  1.00 10.00      A   
ATOM   2049  CB  PRO   253      -4.448 -12.870  12.267  1.00 10.00      A   
ATOM   2050  CG  PRO   253      -3.294 -13.181  11.379  1.00 10.00      A   
ATOM   2051  CD  PRO   253      -2.067 -12.918  12.201  1.00 10.00      A   
ATOM   2052  C   PRO   253      -4.498 -11.869  14.567  1.00 10.00      A   
ATOM   2053  O   PRO   253      -5.558 -11.335  14.901  1.00 10.00      A   
ATOM   2054  N   ASP   254      -3.762 -12.596  15.400  1.00 10.00      A   
ATOM   2055  HN  ASP   254      -2.931 -13.001  15.074  1.00 10.00      A   
ATOM   2056  CA  ASP   254      -4.167 -12.817  16.784  1.00 10.00      A   
ATOM   2057  CB  ASP   254      -3.477 -14.052  17.377  1.00 10.00      A   
ATOM   2058  CG  ASP   254      -2.153 -13.757  18.053  1.00 10.00      A   
ATOM   2059  OD1 ASP   254      -2.104 -13.770  19.303  1.00 10.00      A   
ATOM   2060  OD2 ASP   254      -1.151 -13.535  17.341  1.00 10.00      A   
ATOM   2061  C   ASP   254      -3.925 -11.571  17.636  1.00 10.00      A   
ATOM   2062  O   ASP   254      -4.584 -11.369  18.656  1.00 10.00      A   
ATOM   2063  N   GLY   255      -2.988 -10.736  17.202  1.00 10.00      A   
ATOM   2064  HN  GLY   255      -2.497 -10.953  16.382  1.00 10.00      A   
ATOM   2065  CA  GLY   255      -2.690  -9.508  17.914  1.00 10.00      A   
ATOM   2066  C   GLY   255      -1.835  -9.698  19.151  1.00 10.00      A   
ATOM   2067  O   GLY   255      -2.292  -9.447  20.269  1.00 10.00      A   
ATOM   2068  N   SER   256      -0.596 -10.129  18.959  1.00 10.00      A   
ATOM   2069  HN  SER   256      -0.289 -10.307  18.042  1.00 10.00      A   
ATOM   2070  CA  SER   256       0.325 -10.330  20.076  1.00 10.00      A   
ATOM   2071  CB  SER   256      -0.096 -11.529  20.935  1.00 10.00      A   
ATOM   2072  OG  SER   256       0.131 -12.753  20.259  1.00 10.00      A   
ATOM   2073  HG  SER   256      -0.677 -13.011  19.782  1.00 10.00      A   
ATOM   2074  C   SER   256       1.763 -10.500  19.596  1.00 10.00      A   
ATOM   2075  O   SER   256       2.711 -10.300  20.359  1.00 10.00      A   
ATOM   2076  N   LYS   257       1.927 -10.870  18.333  1.00 10.00      A   
ATOM   2077  HN  LYS   257       1.142 -10.995  17.759  1.00 10.00      A   
ATOM   2078  CA  LYS   257       3.251 -11.086  17.775  1.00 10.00      A   
ATOM   2079  CB  LYS   257       3.401 -12.532  17.292  1.00 10.00      A   
ATOM   2080  CG  LYS   257       3.139 -13.579  18.364  1.00 10.00      A   
ATOM   2081  CD  LYS   257       4.173 -13.510  19.476  1.00 10.00      A   
ATOM   2082  CE  LYS   257       3.815 -14.440  20.624  1.00 10.00      A   
ATOM   2083  NZ  LYS   257       2.687 -13.917  21.445  1.00 10.00      A   
ATOM   2084  HZ1 LYS   257       1.910 -13.594  20.830  1.00 10.00      A   
ATOM   2085  HZ2 LYS   257       3.014 -13.113  22.029  1.00 10.00      A   
ATOM   2086  HZ3 LYS   257       2.329 -14.664  22.077  1.00 10.00      A   
ATOM   2087  C   LYS   257       3.541 -10.121  16.634  1.00 10.00      A   
ATOM   2088  O   LYS   257       2.661  -9.795  15.834  1.00 10.00      A   
ATOM   2089  N   LEU   258       4.777  -9.661  16.578  1.00 10.00      A   
ATOM   2090  HN  LEU   258       5.424  -9.945  17.265  1.00 10.00      A   
ATOM   2091  CA  LEU   258       5.214  -8.749  15.539  1.00 10.00      A   
ATOM   2092  CB  LEU   258       5.604  -7.395  16.145  1.00 10.00      A   
ATOM   2093  CG  LEU   258       6.184  -6.357  15.178  1.00 10.00      A   
ATOM   2094  CD1 LEU   258       5.176  -5.991  14.099  1.00 10.00      A   
ATOM   2095  CD2 LEU   258       6.632  -5.119  15.934  1.00 10.00      A   
ATOM   2096  C   LEU   258       6.397  -9.355  14.796  1.00 10.00      A   
ATOM   2097  O   LEU   258       7.463  -9.561  15.373  1.00 10.00      A   
ATOM   2098  N   ALA   259       6.196  -9.667  13.529  1.00 10.00      A   
ATOM   2099  HN  ALA   259       5.321  -9.482  13.123  1.00 10.00      A   
ATOM   2100  CA  ALA   259       7.248 -10.252  12.712  1.00 10.00      A   
ATOM   2101  CB  ALA   259       6.684 -11.353  11.828  1.00 10.00      A   
ATOM   2102  C   ALA   259       7.908  -9.180  11.864  1.00 10.00      A   
ATOM   2103  O   ALA   259       7.229  -8.318  11.310  1.00 10.00      A   
ATOM   2104  N   PHE   260       9.227  -9.226  11.780  1.00 10.00      A   
ATOM   2105  HN  PHE   260       9.714  -9.932  12.263  1.00 10.00      A   
ATOM   2106  CA  PHE   260       9.976  -8.255  10.997  1.00 10.00      A   
ATOM   2107  CB  PHE   260      10.318  -7.014  11.831  1.00 10.00      A   
ATOM   2108  CG  PHE   260      10.715  -7.309  13.251  1.00 10.00      A   
ATOM   2109  CD1 PHE   260      12.009  -7.690  13.563  1.00 10.00      A   
ATOM   2110  CD2 PHE   260       9.790  -7.199  14.277  1.00 10.00      A   
ATOM   2111  CE1 PHE   260      12.375  -7.953  14.869  1.00 10.00      A   
ATOM   2112  CE2 PHE   260      10.148  -7.462  15.583  1.00 10.00      A   
ATOM   2113  CZ  PHE   260      11.441  -7.842  15.881  1.00 10.00      A   
ATOM   2114  C   PHE   260      11.236  -8.876  10.409  1.00 10.00      A   
ATOM   2115  O   PHE   260      11.650  -9.966  10.812  1.00 10.00      A   
ATOM   2116  N   ALA   261      11.841  -8.179   9.460  1.00 10.00      A   
ATOM   2117  HN  ALA   261      11.470  -7.306   9.196  1.00 10.00      A   
ATOM   2118  CA  ALA   261      13.051  -8.655   8.812  1.00 10.00      A   
ATOM   2119  CB  ALA   261      12.917  -8.561   7.300  1.00 10.00      A   
ATOM   2120  C   ALA   261      14.263  -7.871   9.295  1.00 10.00      A   
ATOM   2121  O   ALA   261      14.260  -6.637   9.299  1.00 10.00      A   
ATOM   2122  N   LEU   262      15.294  -8.592   9.710  1.00 10.00      A   
ATOM   2123  HN  LEU   262      15.234  -9.574   9.683  1.00 10.00      A   
ATOM   2124  CA  LEU   262      16.514  -7.969  10.201  1.00 10.00      A   
ATOM   2125  CB  LEU   262      16.731  -8.300  11.683  1.00 10.00      A   
ATOM   2126  CG  LEU   262      15.587  -7.967  12.646  1.00 10.00      A   
ATOM   2127  CD1 LEU   262      15.935  -8.418  14.054  1.00 10.00      A   
ATOM   2128  CD2 LEU   262      15.277  -6.480  12.628  1.00 10.00      A   
ATOM   2129  C   LEU   262      17.724  -8.432   9.395  1.00 10.00      A   
ATOM   2130  O   LEU   262      17.854  -9.615   9.078  1.00 10.00      A   
ATOM   2131  N   SER   263      18.604  -7.497   9.062  1.00 10.00      A   
ATOM   2132  HN  SER   263      18.433  -6.561   9.319  1.00 10.00      A   
ATOM   2133  CA  SER   263      19.811  -7.816   8.309  1.00 10.00      A   
ATOM   2134  CB  SER   263      20.075  -6.738   7.254  1.00 10.00      A   
ATOM   2135  OG  SER   263      18.902  -6.452   6.515  1.00 10.00      A   
ATOM   2136  HG  SER   263      18.127  -6.675   7.046  1.00 10.00      A   
ATOM   2137  C   SER   263      21.012  -7.931   9.248  1.00 10.00      A   
ATOM   2138  O   SER   263      22.160  -7.972   8.805  1.00 10.00      A   
ATOM   2139  N   LYS   264      20.735  -7.994  10.549  1.00 10.00      A   
ATOM   2140  HN  LYS   264      19.799  -7.975  10.835  1.00 10.00      A   
ATOM   2141  CA  LYS   264      21.782  -8.092  11.564  1.00 10.00      A   
ATOM   2142  CB  LYS   264      21.187  -8.091  12.979  1.00 10.00      A   
ATOM   2143  CG  LYS   264      20.087  -9.120  13.205  1.00 10.00      A   
ATOM   2144  CD  LYS   264      20.149  -9.710  14.607  1.00 10.00      A   
ATOM   2145  CE  LYS   264      21.204 -10.804  14.703  1.00 10.00      A   
ATOM   2146  NZ  LYS   264      21.257 -11.420  16.056  1.00 10.00      A   
ATOM   2147  HZ1 LYS   264      21.886 -12.248  16.048  1.00 10.00      A   
ATOM   2148  HZ2 LYS   264      20.308 -11.726  16.350  1.00 10.00      A   
ATOM   2149  HZ3 LYS   264      21.616 -10.735  16.749  1.00 10.00      A   
ATOM   2150  C   LYS   264      22.651  -9.330  11.365  1.00 10.00      A   
ATOM   2151  O   LYS   264      23.858  -9.298  11.596  1.00 10.00      A   
ATOM   2152  N   THR   265      22.032 -10.412  10.919  1.00 10.00      A   
ATOM   2153  HN  THR   265      21.070 -10.372  10.733  1.00 10.00      A   
ATOM   2154  CA  THR   265      22.733 -11.665  10.694  1.00 10.00      A   
ATOM   2155  CB  THR   265      21.751 -12.840  10.849  1.00 10.00      A   
ATOM   2156  OG1 THR   265      20.455 -12.322  11.198  1.00 10.00      A   
ATOM   2157  HG1 THR   265      20.083 -12.841  11.923  1.00 10.00      A   
ATOM   2158  CG2 THR   265      22.222 -13.797  11.933  1.00 10.00      A   
ATOM   2159  C   THR   265      23.345 -11.706   9.293  1.00 10.00      A   
ATOM   2160  O   THR   265      23.644 -12.778   8.768  1.00 10.00      A   
ATOM   2161  N   GLY   266      23.533 -10.535   8.695  1.00 10.00      A   
ATOM   2162  HN  GLY   266      23.279  -9.710   9.159  1.00 10.00      A   
ATOM   2163  CA  GLY   266      24.096 -10.462   7.364  1.00 10.00      A   
ATOM   2164  C   GLY   266      23.012 -10.494   6.310  1.00 10.00      A   
ATOM   2165  O   GLY   266      22.806  -9.521   5.583  1.00 10.00      A   
ATOM   2166  N   SER   267      22.316 -11.615   6.239  1.00 10.00      A   
ATOM   2167  HN  SER   267      22.536 -12.352   6.848  1.00 10.00      A   
ATOM   2168  CA  SER   267      21.234 -11.791   5.288  1.00 10.00      A   
ATOM   2169  CB  SER   267      21.220 -13.243   4.813  1.00 10.00      A   
ATOM   2170  OG  SER   267      21.931 -14.075   5.724  1.00 10.00      A   
ATOM   2171  HG  SER   267      21.467 -14.922   5.819  1.00 10.00      A   
ATOM   2172  C   SER   267      19.905 -11.448   5.949  1.00 10.00      A   
ATOM   2173  O   SER   267      19.767 -11.572   7.169  1.00 10.00      A   
ATOM   2174  N   LEU   268      18.941 -11.008   5.151  1.00 10.00      A   
ATOM   2175  HN  LEU   268      19.119 -10.923   4.190  1.00 10.00      A   
ATOM   2176  CA  LEU   268      17.625 -10.655   5.666  1.00 10.00      A   
ATOM   2177  CB  LEU   268      16.757 -10.050   4.562  1.00 10.00      A   
ATOM   2178  CG  LEU   268      16.807  -8.529   4.417  1.00 10.00      A   
ATOM   2179  CD1 LEU   268      16.135  -8.099   3.124  1.00 10.00      A   
ATOM   2180  CD2 LEU   268      16.142  -7.861   5.610  1.00 10.00      A   
ATOM   2181  C   LEU   268      16.936 -11.874   6.265  1.00 10.00      A   
ATOM   2182  O   LEU   268      16.529 -12.787   5.547  1.00 10.00      A   
ATOM   2183  N   ASN   269      16.833 -11.897   7.580  1.00 10.00      A   
ATOM   2184  HN  ASN   269      17.195 -11.146   8.101  1.00 10.00      A   
ATOM   2185  CA  ASN   269      16.191 -12.998   8.275  1.00 10.00      A   
ATOM   2186  CB  ASN   269      17.166 -13.703   9.220  1.00 10.00      A   
ATOM   2187  CG  ASN   269      17.976 -14.774   8.518  1.00 10.00      A   
ATOM   2188  OD1 ASN   269      17.527 -15.914   8.374  1.00 10.00      A   
ATOM   2189  ND2 ASN   269      19.169 -14.420   8.066  1.00 10.00      A   
ATOM   2190 HD21 ASN   269      19.462 -13.491   8.207  1.00 10.00      A   
ATOM   2191 HD22 ASN   269      19.709 -15.094   7.602  1.00 10.00      A   
ATOM   2192  C   ASN   269      14.966 -12.504   9.026  1.00 10.00      A   
ATOM   2193  O   ASN   269      14.930 -11.359   9.482  1.00 10.00      A   
ATOM   2194  N   LEU   270      13.968 -13.363   9.150  1.00 10.00      A   
ATOM   2195  HN  LEU   270      14.064 -14.270   8.786  1.00 10.00      A   
ATOM   2196  CA  LEU   270      12.733 -12.999   9.825  1.00 10.00      A   
ATOM   2197  CB  LEU   270      11.535 -13.693   9.177  1.00 10.00      A   
ATOM   2198  CG  LEU   270      11.214 -13.259   7.745  1.00 10.00      A   
ATOM   2199  CD1 LEU   270      10.194 -14.195   7.128  1.00 10.00      A   
ATOM   2200  CD2 LEU   270      10.707 -11.825   7.722  1.00 10.00      A   
ATOM   2201  C   LEU   270      12.784 -13.296  11.317  1.00 10.00      A   
ATOM   2202  O   LEU   270      13.140 -14.400  11.741  1.00 10.00      A   
ATOM   2203  N   TYR   271      12.430 -12.294  12.101  1.00 10.00      A   
ATOM   2204  HN  TYR   271      12.161 -11.440  11.688  1.00 10.00      A   
ATOM   2205  CA  TYR   271      12.412 -12.403  13.548  1.00 10.00      A   
ATOM   2206  CB  TYR   271      13.463 -11.472  14.164  1.00 10.00      A   
ATOM   2207  CG  TYR   271      14.900 -11.922  13.985  1.00 10.00      A   
ATOM   2208  CD1 TYR   271      15.530 -11.845  12.749  1.00 10.00      A   
ATOM   2209  CD2 TYR   271      15.628 -12.420  15.059  1.00 10.00      A   
ATOM   2210  CE1 TYR   271      16.841 -12.253  12.586  1.00 10.00      A   
ATOM   2211  CE2 TYR   271      16.940 -12.828  14.905  1.00 10.00      A   
ATOM   2212  CZ  TYR   271      17.542 -12.744  13.668  1.00 10.00      A   
ATOM   2213  OH  TYR   271      18.845 -13.160  13.511  1.00 10.00      A   
ATOM   2214  HH  TYR   271      18.945 -14.043  13.898  1.00 10.00      A   
ATOM   2215  C   TYR   271      11.028 -12.024  14.062  1.00 10.00      A   
ATOM   2216  O   TYR   271      10.427 -11.061  13.586  1.00 10.00      A   
ATOM   2217  N   VAL   272      10.519 -12.786  15.014  1.00 10.00      A   
ATOM   2218  HN  VAL   272      11.045 -13.545  15.354  1.00 10.00      A   
ATOM   2219  CA  VAL   272       9.203 -12.520  15.582  1.00 10.00      A   
ATOM   2220  CB  VAL   272       8.279 -13.757  15.494  1.00 10.00      A   
ATOM   2221  CG1 VAL   272       6.924 -13.477  16.135  1.00 10.00      A   
ATOM   2222  CG2 VAL   272       8.100 -14.190  14.048  1.00 10.00      A   
ATOM   2223  C   VAL   272       9.328 -12.075  17.036  1.00 10.00      A   
ATOM   2224  O   VAL   272       9.915 -12.776  17.861  1.00 10.00      A   
ATOM   2225  N   MET   273       8.791 -10.904  17.336  1.00 10.00      A   
ATOM   2226  HN  MET   273       8.346 -10.384  16.627  1.00 10.00      A   
ATOM   2227  CA  MET   273       8.837 -10.362  18.684  1.00 10.00      A   
ATOM   2228  CB  MET   273       9.326  -8.908  18.668  1.00 10.00      A   
ATOM   2229  CG  MET   273       9.208  -8.190  20.006  1.00 10.00      A   
ATOM   2230  SD  MET   273       9.431  -6.405  19.871  1.00 10.00      A   
ATOM   2231  CE  MET   273      11.215  -6.289  19.779  1.00 10.00      A   
ATOM   2232  C   MET   273       7.471 -10.438  19.354  1.00 10.00      A   
ATOM   2233  O   MET   273       6.440 -10.223  18.716  1.00 10.00      A   
ATOM   2234  N   ASP   274       7.475 -10.768  20.635  1.00 10.00      A   
ATOM   2235  HN  ASP   274       8.333 -10.965  21.073  1.00 10.00      A   
ATOM   2236  CA  ASP   274       6.246 -10.845  21.413  1.00 10.00      A   
ATOM   2237  CB  ASP   274       6.322 -11.988  22.425  1.00 10.00      A   
ATOM   2238  CG  ASP   274       5.194 -11.948  23.430  1.00 10.00      A   
ATOM   2239  OD1 ASP   274       4.030 -12.164  23.037  1.00 10.00      A   
ATOM   2240  OD2 ASP   274       5.470 -11.702  24.621  1.00 10.00      A   
ATOM   2241  C   ASP   274       6.029  -9.517  22.127  1.00 10.00      A   
ATOM   2242  O   ASP   274       6.920  -9.033  22.822  1.00 10.00      A   
ATOM   2243  N   LEU   275       4.844  -8.942  21.970  1.00 10.00      A   
ATOM   2244  HN  LEU   275       4.154  -9.404  21.439  1.00 10.00      A   
ATOM   2245  CA  LEU   275       4.532  -7.640  22.565  1.00 10.00      A   
ATOM   2246  CB  LEU   275       3.371  -6.973  21.825  1.00 10.00      A   
ATOM   2247  CG  LEU   275       3.607  -6.661  20.344  1.00 10.00      A   
ATOM   2248  CD1 LEU   275       2.354  -6.079  19.709  1.00 10.00      A   
ATOM   2249  CD2 LEU   275       4.783  -5.710  20.177  1.00 10.00      A   
ATOM   2250  C   LEU   275       4.249  -7.690  24.067  1.00 10.00      A   
ATOM   2251  O   LEU   275       3.998  -6.654  24.687  1.00 10.00      A   
ATOM   2252  N   ALA   276       4.282  -8.876  24.655  1.00 10.00      A   
ATOM   2253  HN  ALA   276       4.481  -9.675  24.122  1.00 10.00      A   
ATOM   2254  CA  ALA   276       4.024  -9.010  26.082  1.00 10.00      A   
ATOM   2255  CB  ALA   276       3.131 -10.210  26.358  1.00 10.00      A   
ATOM   2256  C   ALA   276       5.321  -9.102  26.883  1.00 10.00      A   
ATOM   2257  O   ALA   276       5.448  -8.498  27.951  1.00 10.00      A   
ATOM   2258  N   SER   277       6.287  -9.853  26.367  1.00 10.00      A   
ATOM   2259  HN  SER   277       6.131 -10.318  25.514  1.00 10.00      A   
ATOM   2260  CA  SER   277       7.562 -10.022  27.052  1.00 10.00      A   
ATOM   2261  CB  SER   277       7.930 -11.505  27.125  1.00 10.00      A   
ATOM   2262  OG  SER   277       7.818 -12.117  25.848  1.00 10.00      A   
ATOM   2263  HG  SER   277       6.893 -12.082  25.553  1.00 10.00      A   
ATOM   2264  C   SER   277       8.686  -9.219  26.396  1.00 10.00      A   
ATOM   2265  O   SER   277       9.648  -8.832  27.062  1.00 10.00      A   
ATOM   2266  N   GLY   278       8.560  -8.962  25.100  1.00 10.00      A   
ATOM   2267  HN  GLY   278       7.761  -9.270  24.620  1.00 10.00      A   
ATOM   2268  CA  GLY   278       9.583  -8.216  24.390  1.00 10.00      A   
ATOM   2269  C   GLY   278      10.680  -9.118  23.855  1.00 10.00      A   
ATOM   2270  O   GLY   278      11.735  -8.646  23.428  1.00 10.00      A   
ATOM   2271  N   GLN   279      10.431 -10.422  23.885  1.00 10.00      A   
ATOM   2272  HN  GLN   279       9.573 -10.735  24.240  1.00 10.00      A   
ATOM   2273  CA  GLN   279      11.397 -11.401  23.403  1.00 10.00      A   
ATOM   2274  CB  GLN   279      11.149 -12.764  24.052  1.00 10.00      A   
ATOM   2275  CG  GLN   279      11.243 -12.766  25.568  1.00 10.00      A   
ATOM   2276  CD  GLN   279      10.919 -14.121  26.165  1.00 10.00      A   
ATOM   2277  OE1 GLN   279      11.805 -14.948  26.374  1.00 10.00      A   
ATOM   2278  NE2 GLN   279       9.647 -14.357  26.440  1.00 10.00      A   
ATOM   2279 HE21 GLN   279       8.990 -13.650  26.246  1.00 10.00      A   
ATOM   2280 HE22 GLN   279       9.409 -15.228  26.820  1.00 10.00      A   
ATOM   2281  C   GLN   279      11.319 -11.535  21.886  1.00 10.00      A   
ATOM   2282  O   GLN   279      10.236 -11.453  21.304  1.00 10.00      A   
ATOM   2283  N   ILE   280      12.471 -11.737  21.256  1.00 10.00      A   
ATOM   2284  HN  ILE   280      13.301 -11.783  21.779  1.00 10.00      A   
ATOM   2285  CA  ILE   280      12.540 -11.888  19.809  1.00 10.00      A   
ATOM   2286  CB  ILE   280      13.485 -10.846  19.174  1.00 10.00      A   
ATOM   2287  CG1 ILE   280      13.193  -9.446  19.721  1.00 10.00      A   
ATOM   2288  CG2 ILE   280      13.350 -10.862  17.659  1.00 10.00      A   
ATOM   2289  CD1 ILE   280      14.152  -8.384  19.225  1.00 10.00      A   
ATOM   2290  C   ILE   280      13.036 -13.286  19.441  1.00 10.00      A   
ATOM   2291  O   ILE   280      14.091 -13.724  19.908  1.00 10.00      A   
ATOM   2292  N   ARG   281      12.273 -13.980  18.609  1.00 10.00      A   
ATOM   2293  HN  ARG   281      11.443 -13.573  18.265  1.00 10.00      A   
ATOM   2294  CA  ARG   281      12.631 -15.327  18.180  1.00 10.00      A   
ATOM   2295  CB  ARG   281      11.469 -16.294  18.436  1.00 10.00      A   
ATOM   2296  CG  ARG   281      11.792 -17.744  18.104  1.00 10.00      A   
ATOM   2297  CD  ARG   281      10.561 -18.509  17.642  1.00 10.00      A   
ATOM   2298  NE  ARG   281       9.568 -18.664  18.702  1.00 10.00      A   
ATOM   2299  HE  ARG   281       9.215 -17.843  19.115  1.00 10.00      A   
ATOM   2300  CZ  ARG   281       9.110 -19.841  19.128  1.00 10.00      A   
ATOM   2301  NH1 ARG   281       9.555 -20.969  18.589  1.00 10.00      A   
ATOM   2302 HH11 ARG   281       9.194 -21.889  18.927  1.00 10.00      A   
ATOM   2303 HH12 ARG   281      10.265 -20.944  17.826  1.00 10.00      A   
ATOM   2304  NH2 ARG   281       8.205 -19.889  20.096  1.00 10.00      A   
ATOM   2305 HH21 ARG   281       7.847 -20.810  20.433  1.00 10.00      A   
ATOM   2306 HH22 ARG   281       7.846 -19.007  20.525  1.00 10.00      A   
ATOM   2307  C   ARG   281      12.981 -15.340  16.695  1.00 10.00      A   
ATOM   2308  O   ARG   281      12.263 -14.758  15.881  1.00 10.00      A   
ATOM   2309  N   GLN   282      14.083 -15.997  16.347  1.00 10.00      A   
ATOM   2310  HN  GLN   282      14.620 -16.438  17.040  1.00 10.00      A   
ATOM   2311  CA  GLN   282      14.508 -16.091  14.957  1.00 10.00      A   
ATOM   2312  CB  GLN   282      16.030 -16.227  14.870  1.00 10.00      A   
ATOM   2313  CG  GLN   282      16.565 -16.260  13.446  1.00 10.00      A   
ATOM   2314  CD  GLN   282      18.068 -16.444  13.377  1.00 10.00      A   
ATOM   2315  OE1 GLN   282      18.802 -16.006  14.266  1.00 10.00      A   
ATOM   2316  NE2 GLN   282      18.536 -17.083  12.315  1.00 10.00      A   
ATOM   2317 HE21 GLN   282      17.888 -17.396  11.639  1.00 10.00      A   
ATOM   2318 HE22 GLN   282      19.507 -17.222  12.242  1.00 10.00      A   
ATOM   2319  C   GLN   282      13.842 -17.294  14.305  1.00 10.00      A   
ATOM   2320  O   GLN   282      14.002 -18.423  14.770  1.00 10.00      A   
ATOM   2321  N   VAL   283      13.100 -17.057  13.233  1.00 10.00      A   
ATOM   2322  HN  VAL   283      13.021 -16.136  12.896  1.00 10.00      A   
ATOM   2323  CA  VAL   283      12.404 -18.133  12.543  1.00 10.00      A   
ATOM   2324  CB  VAL   283      11.066 -17.658  11.942  1.00 10.00      A   
ATOM   2325  CG1 VAL   283      10.306 -18.828  11.338  1.00 10.00      A   
ATOM   2326  CG2 VAL   283      10.223 -16.964  13.002  1.00 10.00      A   
ATOM   2327  C   VAL   283      13.268 -18.743  11.442  1.00 10.00      A   
ATOM   2328  O   VAL   283      13.602 -19.930  11.486  1.00 10.00      A   
ATOM   2329  N   THR   284      13.635 -17.924  10.467  1.00 10.00      A   
ATOM   2330  HN  THR   284      13.353 -16.986  10.499  1.00 10.00      A   
ATOM   2331  CA  THR   284      14.444 -18.383   9.348  1.00 10.00      A   
ATOM   2332  CB  THR   284      14.216 -17.497   8.108  1.00 10.00      A   
ATOM   2333  OG1 THR   284      14.539 -16.136   8.428  1.00 10.00      A   
ATOM   2334  HG1 THR   284      15.462 -16.091   8.713  1.00 10.00      A   
ATOM   2335  CG2 THR   284      12.763 -17.573   7.655  1.00 10.00      A   
ATOM   2336  C   THR   284      15.929 -18.402   9.703  1.00 10.00      A   
ATOM   2337  O   THR   284      16.366 -17.717  10.631  1.00 10.00      A   
ATOM   2338  N   ASP   285      16.697 -19.190   8.969  1.00 10.00      A   
ATOM   2339  HN  ASP   285      16.291 -19.717   8.248  1.00 10.00      A   
ATOM   2340  CA  ASP   285      18.129 -19.304   9.196  1.00 10.00      A   
ATOM   2341  CB  ASP   285      18.418 -20.424  10.198  1.00 10.00      A   
ATOM   2342  CG  ASP   285      19.879 -20.501  10.593  1.00 10.00      A   
ATOM   2343  OD1 ASP   285      20.654 -21.207   9.908  1.00 10.00      A   
ATOM   2344  OD2 ASP   285      20.255 -19.870  11.606  1.00 10.00      A   
ATOM   2345  C   ASP   285      18.842 -19.598   7.887  1.00 10.00      A   
ATOM   2346  O   ASP   285      18.570 -20.610   7.241  1.00 10.00      A   
ATOM   2347  N   GLY   286      19.737 -18.708   7.486  1.00 10.00      A   
ATOM   2348  HN  GLY   286      19.904 -17.911   8.029  1.00 10.00      A   
ATOM   2349  CA  GLY   286      20.467 -18.910   6.254  1.00 10.00      A   
ATOM   2350  C   GLY   286      20.871 -17.617   5.575  1.00 10.00      A   
ATOM   2351  O   GLY   286      20.597 -16.522   6.075  1.00 10.00      A   
ATOM   2352  N   ARG   287      21.524 -17.751   4.427  1.00 10.00      A   
ATOM   2353  HN  ARG   287      21.708 -18.655   4.088  1.00 10.00      A   
ATOM   2354  CA  ARG   287      21.977 -16.597   3.654  1.00 10.00      A   
ATOM   2355  CB  ARG   287      23.229 -16.935   2.842  1.00 10.00      A   
ATOM   2356  CG  ARG   287      24.522 -16.941   3.642  1.00 10.00      A   
ATOM   2357  CD  ARG   287      24.706 -18.244   4.401  1.00 10.00      A   
ATOM   2358  NE  ARG   287      26.089 -18.711   4.352  1.00 10.00      A   
ATOM   2359  HE  ARG   287      26.794 -18.027   4.414  1.00 10.00      A   
ATOM   2360  CZ  ARG   287      26.439 -19.989   4.230  1.00 10.00      A   
ATOM   2361  NH1 ARG   287      25.507 -20.932   4.152  1.00 10.00      A   
ATOM   2362 HH11 ARG   287      25.780 -21.936   4.053  1.00 10.00      A   
ATOM   2363 HH12 ARG   287      24.498 -20.674   4.193  1.00 10.00      A   
ATOM   2364  NH2 ARG   287      27.720 -20.326   4.189  1.00 10.00      A   
ATOM   2365 HH21 ARG   287      27.998 -21.328   4.095  1.00 10.00      A   
ATOM   2366 HH22 ARG   287      28.461 -19.592   4.252  1.00 10.00      A   
ATOM   2367  C   ARG   287      20.872 -16.093   2.732  1.00 10.00      A   
ATOM   2368  O   ARG   287      21.062 -15.148   1.964  1.00 10.00      A   
ATOM   2369  N   SER   288      19.723 -16.737   2.811  1.00 10.00      A   
ATOM   2370  HN  SER   288      19.637 -17.485   3.434  1.00 10.00      A   
ATOM   2371  CA  SER   288      18.578 -16.367   2.006  1.00 10.00      A   
ATOM   2372  CB  SER   288      17.544 -17.489   2.073  1.00 10.00      A   
ATOM   2373  OG  SER   288      17.812 -18.345   3.175  1.00 10.00      A   
ATOM   2374  HG  SER   288      17.351 -18.011   3.959  1.00 10.00      A   
ATOM   2375  C   SER   288      17.974 -15.067   2.523  1.00 10.00      A   
ATOM   2376  O   SER   288      17.672 -14.946   3.712  1.00 10.00      A   
ATOM   2377  N   ASN   289      17.829 -14.087   1.644  1.00 10.00      A   
ATOM   2378  HN  ASN   289      18.114 -14.223   0.715  1.00 10.00      A   
ATOM   2379  CA  ASN   289      17.253 -12.809   2.036  1.00 10.00      A   
ATOM   2380  CB  ASN   289      17.738 -11.664   1.148  1.00 10.00      A   
ATOM   2381  CG  ASN   289      19.227 -11.416   1.273  1.00 10.00      A   
ATOM   2382  OD1 ASN   289      19.682 -10.719   2.183  1.00 10.00      A   
ATOM   2383  ND2 ASN   289      19.992 -11.979   0.353  1.00 10.00      A   
ATOM   2384 HD21 ASN   289      19.554 -12.519  -0.348  1.00 10.00      A   
ATOM   2385 HD22 ASN   289      20.963 -11.834   0.401  1.00 10.00      A   
ATOM   2386  C   ASN   289      15.738 -12.890   2.026  1.00 10.00      A   
ATOM   2387  O   ASN   289      15.105 -12.853   0.969  1.00 10.00      A   
ATOM   2388  N   ASN   290      15.170 -13.009   3.206  1.00 10.00      A   
ATOM   2389  HN  ASN   290      15.739 -13.026   4.011  1.00 10.00      A   
ATOM   2390  CA  ASN   290      13.732 -13.113   3.359  1.00 10.00      A   
ATOM   2391  CB  ASN   290      13.396 -14.180   4.403  1.00 10.00      A   
ATOM   2392  CG  ASN   290      14.127 -15.489   4.162  1.00 10.00      A   
ATOM   2393  OD1 ASN   290      14.318 -15.918   3.024  1.00 10.00      A   
ATOM   2394  ND2 ASN   290      14.545 -16.132   5.235  1.00 10.00      A   
ATOM   2395 HD21 ASN   290      14.362 -15.736   6.114  1.00 10.00      A   
ATOM   2396 HD22 ASN   290      15.029 -16.975   5.111  1.00 10.00      A   
ATOM   2397  C   ASN   290      13.148 -11.772   3.770  1.00 10.00      A   
ATOM   2398  O   ASN   290      13.504 -11.223   4.811  1.00 10.00      A   
ATOM   2399  N   THR   291      12.264 -11.244   2.944  1.00 10.00      A   
ATOM   2400  HN  THR   291      12.020 -11.733   2.124  1.00 10.00      A   
ATOM   2401  CA  THR   291      11.635  -9.963   3.216  1.00 10.00      A   
ATOM   2402  CB  THR   291      12.446  -8.798   2.600  1.00 10.00      A   
ATOM   2403  OG1 THR   291      11.833  -7.533   2.896  1.00 10.00      A   
ATOM   2404  HG1 THR   291      11.509  -7.122   2.075  1.00 10.00      A   
ATOM   2405  CG2 THR   291      12.596  -8.974   1.097  1.00 10.00      A   
ATOM   2406  C   THR   291      10.193  -9.966   2.703  1.00 10.00      A   
ATOM   2407  O   THR   291       9.767 -10.935   2.068  1.00 10.00      A   
ATOM   2408  N   GLU   292       9.467  -8.877   2.966  1.00 10.00      A   
ATOM   2409  HN  GLU   292       9.899  -8.132   3.436  1.00 10.00      A   
ATOM   2410  CA  GLU   292       8.058  -8.738   2.573  1.00 10.00      A   
ATOM   2411  CB  GLU   292       7.868  -8.600   1.052  1.00 10.00      A   
ATOM   2412  CG  GLU   292       9.054  -8.040   0.280  1.00 10.00      A   
ATOM   2413  CD  GLU   292       9.412  -6.617   0.650  1.00 10.00      A   
ATOM   2414  OE1 GLU   292       8.500  -5.773   0.752  1.00 10.00      A   
ATOM   2415  OE2 GLU   292      10.618  -6.340   0.820  1.00 10.00      A   
ATOM   2416  C   GLU   292       7.242  -9.915   3.110  1.00 10.00      A   
ATOM   2417  O   GLU   292       6.886 -10.831   2.365  1.00 10.00      A   
ATOM   2418  N   PRO   293       6.954  -9.916   4.416  1.00 10.00      A   
ATOM   2419  CA  PRO   293       6.214 -10.990   5.056  1.00 10.00      A   
ATOM   2420  CB  PRO   293       6.750 -10.931   6.487  1.00 10.00      A   
ATOM   2421  CG  PRO   293       7.021  -9.481   6.726  1.00 10.00      A   
ATOM   2422  CD  PRO   293       7.323  -8.863   5.381  1.00 10.00      A   
ATOM   2423  C   PRO   293       4.705 -10.768   5.057  1.00 10.00      A   
ATOM   2424  O   PRO   293       4.219  -9.645   4.909  1.00 10.00      A   
ATOM   2425  N   THR   294       3.975 -11.857   5.199  1.00 10.00      A   
ATOM   2426  HN  THR   294       4.427 -12.726   5.251  1.00 10.00      A   
ATOM   2427  CA  THR   294       2.527 -11.820   5.260  1.00 10.00      A   
ATOM   2428  CB  THR   294       1.875 -11.838   3.855  1.00 10.00      A   
ATOM   2429  OG1 THR   294       0.446 -11.789   3.962  1.00 10.00      A   
ATOM   2430  HG1 THR   294       0.145 -10.870   3.881  1.00 10.00      A   
ATOM   2431  CG2 THR   294       2.296 -13.059   3.054  1.00 10.00      A   
ATOM   2432  C   THR   294       2.035 -12.973   6.137  1.00 10.00      A   
ATOM   2433  O   THR   294       2.391 -14.137   5.920  1.00 10.00      A   
ATOM   2434  N   TRP   295       1.260 -12.638   7.156  1.00 10.00      A   
ATOM   2435  HN  TRP   295       1.009 -11.695   7.274  1.00 10.00      A   
ATOM   2436  CA  TRP   295       0.752 -13.625   8.096  1.00 10.00      A   
ATOM   2437  CB  TRP   295       0.312 -12.943   9.392  1.00 10.00      A   
ATOM   2438  CG  TRP   295       1.430 -12.582  10.319  1.00 10.00      A   
ATOM   2439  CD1 TRP   295       2.096 -11.393  10.376  1.00 10.00      A   
ATOM   2440  CD2 TRP   295       2.008 -13.415  11.330  1.00 10.00      A   
ATOM   2441  NE1 TRP   295       3.048 -11.430  11.365  1.00 10.00      A   
ATOM   2442  HE1 TRP   295       3.652 -10.692  11.602  1.00 10.00      A   
ATOM   2443  CE2 TRP   295       3.015 -12.662  11.965  1.00 10.00      A   
ATOM   2444  CE3 TRP   295       1.771 -14.724  11.759  1.00 10.00      A   
ATOM   2445  CZ2 TRP   295       3.780 -13.174  13.011  1.00 10.00      A   
ATOM   2446  CZ3 TRP   295       2.531 -15.230  12.796  1.00 10.00      A   
ATOM   2447  CH2 TRP   295       3.524 -14.458  13.409  1.00 10.00      A   
ATOM   2448  C   TRP   295      -0.417 -14.425   7.542  1.00 10.00      A   
ATOM   2449  O   TRP   295      -1.212 -13.932   6.738  1.00 10.00      A   
ATOM   2450  N   PHE   296      -0.503 -15.672   7.980  1.00 10.00      A   
ATOM   2451  HN  PHE   296       0.189 -16.014   8.586  1.00 10.00      A   
ATOM   2452  CA  PHE   296      -1.588 -16.550   7.587  1.00 10.00      A   
ATOM   2453  CB  PHE   296      -1.080 -17.987   7.440  1.00 10.00      A   
ATOM   2454  CG  PHE   296      -0.574 -18.330   6.067  1.00 10.00      A   
ATOM   2455  CD1 PHE   296       0.749 -18.111   5.723  1.00 10.00      A   
ATOM   2456  CD2 PHE   296      -1.425 -18.878   5.122  1.00 10.00      A   
ATOM   2457  CE1 PHE   296       1.216 -18.436   4.462  1.00 10.00      A   
ATOM   2458  CE2 PHE   296      -0.967 -19.204   3.859  1.00 10.00      A   
ATOM   2459  CZ  PHE   296       0.356 -18.983   3.528  1.00 10.00      A   
ATOM   2460  C   PHE   296      -2.666 -16.486   8.663  1.00 10.00      A   
ATOM   2461  O   PHE   296      -2.369 -16.139   9.809  1.00 10.00      A   
ATOM   2462  N   PRO   297      -3.928 -16.812   8.324  1.00 10.00      A   
ATOM   2463  CA  PRO   297      -5.043 -16.777   9.283  1.00 10.00      A   
ATOM   2464  CB  PRO   297      -6.222 -17.342   8.486  1.00 10.00      A   
ATOM   2465  CG  PRO   297      -5.866 -17.088   7.063  1.00 10.00      A   
ATOM   2466  CD  PRO   297      -4.374 -17.224   6.979  1.00 10.00      A   
ATOM   2467  C   PRO   297      -4.775 -17.641  10.512  1.00 10.00      A   
ATOM   2468  O   PRO   297      -5.279 -17.366  11.601  1.00 10.00      A   
ATOM   2469  N   ASP   298      -3.960 -18.672  10.332  1.00 10.00      A   
ATOM   2470  HN  ASP   298      -3.582 -18.829   9.440  1.00 10.00      A   
ATOM   2471  CA  ASP   298      -3.609 -19.582  11.421  1.00 10.00      A   
ATOM   2472  CB  ASP   298      -2.893 -20.831  10.893  1.00 10.00      A   
ATOM   2473  CG  ASP   298      -1.696 -20.512  10.017  1.00 10.00      A   
ATOM   2474  OD1 ASP   298      -0.789 -19.793  10.482  1.00 10.00      A   
ATOM   2475  OD2 ASP   298      -1.658 -20.980   8.857  1.00 10.00      A   
ATOM   2476  C   ASP   298      -2.756 -18.888  12.483  1.00 10.00      A   
ATOM   2477  O   ASP   298      -2.685 -19.341  13.625  1.00 10.00      A   
ATOM   2478  N   SER   299      -2.116 -17.788  12.089  1.00 10.00      A   
ATOM   2479  HN  SER   299      -2.218 -17.492  11.158  1.00 10.00      A   
ATOM   2480  CA  SER   299      -1.264 -17.007  12.984  1.00 10.00      A   
ATOM   2481  CB  SER   299      -2.059 -16.479  14.184  1.00 10.00      A   
ATOM   2482  OG  SER   299      -3.190 -15.741  13.755  1.00 10.00      A   
ATOM   2483  HG  SER   299      -3.740 -16.298  13.192  1.00 10.00      A   
ATOM   2484  C   SER   299      -0.025 -17.780  13.444  1.00 10.00      A   
ATOM   2485  O   SER   299       0.582 -17.439  14.462  1.00 10.00      A   
ATOM   2486  N   GLN   300       0.344 -18.813  12.697  1.00 10.00      A   
ATOM   2487  HN  GLN   300      -0.189 -19.043  11.896  1.00 10.00      A   
ATOM   2488  CA  GLN   300       1.515 -19.621  13.021  1.00 10.00      A   
ATOM   2489  CB  GLN   300       1.102 -21.011  13.510  1.00 10.00      A   
ATOM   2490  CG  GLN   300       0.401 -21.012  14.860  1.00 10.00      A   
ATOM   2491  CD  GLN   300       1.321 -20.629  16.005  1.00 10.00      A   
ATOM   2492  OE1 GLN   300       1.924 -21.487  16.647  1.00 10.00      A   
ATOM   2493  NE2 GLN   300       1.437 -19.337  16.271  1.00 10.00      A   
ATOM   2494 HE21 GLN   300       0.927 -18.700  15.717  1.00 10.00      A   
ATOM   2495 HE22 GLN   300       2.025 -19.067  17.007  1.00 10.00      A   
ATOM   2496  C   GLN   300       2.432 -19.732  11.809  1.00 10.00      A   
ATOM   2497  O   GLN   300       3.655 -19.810  11.944  1.00 10.00      A   
ATOM   2498  N   ASN   301       1.836 -19.743  10.627  1.00 10.00      A   
ATOM   2499  HN  ASN   301       0.849 -19.689  10.581  1.00 10.00      A   
ATOM   2500  CA  ASN   301       2.594 -19.820   9.390  1.00 10.00      A   
ATOM   2501  CB  ASN   301       1.921 -20.765   8.385  1.00 10.00      A   
ATOM   2502  CG  ASN   301       1.780 -22.188   8.891  1.00 10.00      A   
ATOM   2503  OD1 ASN   301       2.764 -22.920   9.024  1.00 10.00      A   
ATOM   2504  ND2 ASN   301       0.551 -22.601   9.163  1.00 10.00      A   
ATOM   2505 HD21 ASN   301      -0.199 -21.966   9.023  1.00 10.00      A   
ATOM   2506 HD22 ASN   301       0.429 -23.515   9.493  1.00 10.00      A   
ATOM   2507  C   ASN   301       2.710 -18.428   8.788  1.00 10.00      A   
ATOM   2508  O   ASN   301       1.878 -17.559   9.057  1.00 10.00      A   
ATOM   2509  N   LEU   302       3.740 -18.215   7.989  1.00 10.00      A   
ATOM   2510  HN  LEU   302       4.375 -18.945   7.817  1.00 10.00      A   
ATOM   2511  CA  LEU   302       3.957 -16.924   7.359  1.00 10.00      A   
ATOM   2512  CB  LEU   302       4.785 -16.019   8.284  1.00 10.00      A   
ATOM   2513  CG  LEU   302       5.155 -14.633   7.747  1.00 10.00      A   
ATOM   2514  CD1 LEU   302       4.871 -13.567   8.792  1.00 10.00      A   
ATOM   2515  CD2 LEU   302       6.620 -14.595   7.336  1.00 10.00      A   
ATOM   2516  C   LEU   302       4.653 -17.097   6.014  1.00 10.00      A   
ATOM   2517  O   LEU   302       5.495 -17.984   5.852  1.00 10.00      A   
ATOM   2518  N   ALA   303       4.282 -16.262   5.052  1.00 10.00      A   
ATOM   2519  HN  ALA   303       3.594 -15.587   5.245  1.00 10.00      A   
ATOM   2520  CA  ALA   303       4.878 -16.304   3.724  1.00 10.00      A   
ATOM   2521  CB  ALA   303       3.798 -16.317   2.653  1.00 10.00      A   
ATOM   2522  C   ALA   303       5.800 -15.108   3.545  1.00 10.00      A   
ATOM   2523  O   ALA   303       5.563 -14.045   4.125  1.00 10.00      A   
ATOM   2524  N   PHE   304       6.849 -15.276   2.754  1.00 10.00      A   
ATOM   2525  HN  PHE   304       6.982 -16.144   2.305  1.00 10.00      A   
ATOM   2526  CA  PHE   304       7.811 -14.210   2.529  1.00 10.00      A   
ATOM   2527  CB  PHE   304       8.858 -14.222   3.650  1.00 10.00      A   
ATOM   2528  CG  PHE   304       9.491 -15.572   3.872  1.00 10.00      A   
ATOM   2529  CD1 PHE   304      10.612 -15.955   3.151  1.00 10.00      A   
ATOM   2530  CD2 PHE   304       8.961 -16.458   4.796  1.00 10.00      A   
ATOM   2531  CE1 PHE   304      11.189 -17.193   3.346  1.00 10.00      A   
ATOM   2532  CE2 PHE   304       9.535 -17.697   4.997  1.00 10.00      A   
ATOM   2533  CZ  PHE   304      10.651 -18.064   4.270  1.00 10.00      A   
ATOM   2534  C   PHE   304       8.509 -14.373   1.186  1.00 10.00      A   
ATOM   2535  O   PHE   304       8.372 -15.402   0.523  1.00 10.00      A   
ATOM   2536  N   THR   305       9.261 -13.355   0.800  1.00 10.00      A   
ATOM   2537  HN  THR   305       9.320 -12.561   1.376  1.00 10.00      A   
ATOM   2538  CA  THR   305      10.002 -13.372  -0.448  1.00 10.00      A   
ATOM   2539  CB  THR   305       9.903 -12.013  -1.160  1.00 10.00      A   
ATOM   2540  OG1 THR   305       8.760 -11.301  -0.668  1.00 10.00      A   
ATOM   2541  HG1 THR   305       8.977 -10.899   0.184  1.00 10.00      A   
ATOM   2542  CG2 THR   305       9.765 -12.205  -2.661  1.00 10.00      A   
ATOM   2543  C   THR   305      11.471 -13.661  -0.169  1.00 10.00      A   
ATOM   2544  O   THR   305      12.077 -13.033   0.702  1.00 10.00      A   
ATOM   2545  N   SER   306      12.033 -14.610  -0.899  1.00 10.00      A   
ATOM   2546  HN  SER   306      11.493 -15.081  -1.575  1.00 10.00      A   
ATOM   2547  CA  SER   306      13.427 -14.974  -0.725  1.00 10.00      A   
ATOM   2548  CB  SER   306      13.536 -16.378  -0.129  1.00 10.00      A   
ATOM   2549  OG  SER   306      14.813 -16.592   0.442  1.00 10.00      A   
ATOM   2550  HG  SER   306      14.766 -16.420   1.396  1.00 10.00      A   
ATOM   2551  C   SER   306      14.175 -14.901  -2.053  1.00 10.00      A   
ATOM   2552  O   SER   306      13.604 -15.166  -3.114  1.00 10.00      A   
ATOM   2553  N   ASP   307      15.450 -14.545  -1.987  1.00 10.00      A   
ATOM   2554  HN  ASP   307      15.843 -14.343  -1.111  1.00 10.00      A   
ATOM   2555  CA  ASP   307      16.281 -14.432  -3.177  1.00 10.00      A   
ATOM   2556  CB  ASP   307      16.990 -13.069  -3.214  1.00 10.00      A   
ATOM   2557  CG  ASP   307      18.318 -13.029  -2.475  1.00 10.00      A   
ATOM   2558  OD1 ASP   307      18.414 -13.577  -1.352  1.00 10.00      A   
ATOM   2559  OD2 ASP   307      19.274 -12.427  -3.015  1.00 10.00      A   
ATOM   2560  C   ASP   307      17.284 -15.581  -3.256  1.00 10.00      A   
ATOM   2561  O   ASP   307      18.238 -15.545  -4.035  1.00 10.00      A   
ATOM   2562  N   GLN   308      17.034 -16.620  -2.463  1.00 10.00      A   
ATOM   2563  HN  GLN   308      16.241 -16.594  -1.885  1.00 10.00      A   
ATOM   2564  CA  GLN   308      17.904 -17.794  -2.420  1.00 10.00      A   
ATOM   2565  CB  GLN   308      17.496 -18.719  -1.270  1.00 10.00      A   
ATOM   2566  CG  GLN   308      16.110 -19.332  -1.420  1.00 10.00      A   
ATOM   2567  CD  GLN   308      15.813 -20.379  -0.362  1.00 10.00      A   
ATOM   2568  OE1 GLN   308      15.280 -20.072   0.702  1.00 10.00      A   
ATOM   2569  NE2 GLN   308      16.155 -21.622  -0.649  1.00 10.00      A   
ATOM   2570 HE21 GLN   308      16.577 -21.800  -1.519  1.00 10.00      A   
ATOM   2571 HE22 GLN   308      15.977 -22.320   0.020  1.00 10.00      A   
ATOM   2572  C   GLN   308      17.885 -18.565  -3.739  1.00 10.00      A   
ATOM   2573  O   GLN   308      18.751 -19.403  -3.991  1.00 10.00      A   
ATOM   2574  N   ALA   309      16.894 -18.284  -4.574  1.00 10.00      A   
ATOM   2575  HN  ALA   309      16.234 -17.602  -4.320  1.00 10.00      A   
ATOM   2576  CA  ALA   309      16.764 -18.951  -5.862  1.00 10.00      A   
ATOM   2577  CB  ALA   309      15.331 -19.420  -6.064  1.00 10.00      A   
ATOM   2578  C   ALA   309      17.184 -18.020  -6.993  1.00 10.00      A   
ATOM   2579  O   ALA   309      16.801 -18.213  -8.151  1.00 10.00      A   
ATOM   2580  N   GLY   310      17.973 -17.010  -6.649  1.00 10.00      A   
ATOM   2581  HN  GLY   310      18.252 -16.915  -5.713  1.00 10.00      A   
ATOM   2582  CA  GLY   310      18.433 -16.051  -7.632  1.00 10.00      A   
ATOM   2583  C   GLY   310      17.440 -14.924  -7.800  1.00 10.00      A   
ATOM   2584  O   GLY   310      17.764 -13.757  -7.574  1.00 10.00      A   
ATOM   2585  N   ARG   311      16.226 -15.282  -8.188  1.00 10.00      A   
ATOM   2586  HN  ARG   311      16.036 -16.233  -8.343  1.00 10.00      A   
ATOM   2587  CA  ARG   311      15.161 -14.315  -8.379  1.00 10.00      A   
ATOM   2588  CB  ARG   311      14.414 -14.591  -9.686  1.00 10.00      A   
ATOM   2589  CG  ARG   311      15.293 -14.568 -10.924  1.00 10.00      A   
ATOM   2590  CD  ARG   311      14.460 -14.422 -12.184  1.00 10.00      A   
ATOM   2591  NE  ARG   311      13.891 -13.082 -12.308  1.00 10.00      A   
ATOM   2592  HE  ARG   311      13.719 -12.589 -11.475  1.00 10.00      A   
ATOM   2593  CZ  ARG   311      13.620 -12.490 -13.468  1.00 10.00      A   
ATOM   2594  NH1 ARG   311      13.873 -13.111 -14.614  1.00 10.00      A   
ATOM   2595 HH11 ARG   311      14.289 -14.069 -14.615  1.00 10.00      A   
ATOM   2596 HH12 ARG   311      13.659 -12.644 -15.523  1.00 10.00      A   
ATOM   2597  NH2 ARG   311      13.098 -11.270 -13.483  1.00 10.00      A   
ATOM   2598 HH21 ARG   311      12.890 -10.801 -14.390  1.00 10.00      A   
ATOM   2599 HH22 ARG   311      12.896 -10.771 -12.583  1.00 10.00      A   
ATOM   2600  C   ARG   311      14.193 -14.385  -7.207  1.00 10.00      A   
ATOM   2601  O   ARG   311      14.076 -15.426  -6.560  1.00 10.00      A   
ATOM   2602  N   PRO   312      13.501 -13.274  -6.909  1.00 10.00      A   
ATOM   2603  CA  PRO   312      12.533 -13.214  -5.809  1.00 10.00      A   
ATOM   2604  CB  PRO   312      11.966 -11.792  -5.906  1.00 10.00      A   
ATOM   2605  CG  PRO   312      13.008 -11.019  -6.635  1.00 10.00      A   
ATOM   2606  CD  PRO   312      13.622 -11.981  -7.607  1.00 10.00      A   
ATOM   2607  C   PRO   312      11.408 -14.238  -5.966  1.00 10.00      A   
ATOM   2608  O   PRO   312      10.638 -14.193  -6.930  1.00 10.00      A   
ATOM   2609  N   GLN   313      11.341 -15.167  -5.021  1.00 10.00      A   
ATOM   2610  HN  GLN   313      12.009 -15.157  -4.299  1.00 10.00      A   
ATOM   2611  CA  GLN   313      10.313 -16.199  -5.012  1.00 10.00      A   
ATOM   2612  CB  GLN   313      10.915 -17.571  -5.327  1.00 10.00      A   
ATOM   2613  CG  GLN   313      11.369 -17.746  -6.770  1.00 10.00      A   
ATOM   2614  CD  GLN   313      10.226 -17.651  -7.766  1.00 10.00      A   
ATOM   2615  OE1 GLN   313       9.079 -17.979  -7.451  1.00 10.00      A   
ATOM   2616  NE2 GLN   313      10.530 -17.210  -8.975  1.00 10.00      A   
ATOM   2617 HE21 GLN   313      11.465 -16.968  -9.159  1.00 10.00      A   
ATOM   2618 HE22 GLN   313       9.814 -17.144  -9.638  1.00 10.00      A   
ATOM   2619  C   GLN   313       9.646 -16.218  -3.642  1.00 10.00      A   
ATOM   2620  O   GLN   313      10.274 -15.866  -2.642  1.00 10.00      A   
ATOM   2621  N   VAL   314       8.386 -16.633  -3.590  1.00 10.00      A   
ATOM   2622  HN  VAL   314       7.941 -16.935  -4.413  1.00 10.00      A   
ATOM   2623  CA  VAL   314       7.653 -16.667  -2.332  1.00 10.00      A   
ATOM   2624  CB  VAL   314       6.174 -16.250  -2.503  1.00 10.00      A   
ATOM   2625  CG1 VAL   314       5.449 -16.258  -1.165  1.00 10.00      A   
ATOM   2626  CG2 VAL   314       6.084 -14.872  -3.143  1.00 10.00      A   
ATOM   2627  C   VAL   314       7.750 -18.032  -1.652  1.00 10.00      A   
ATOM   2628  O   VAL   314       7.403 -19.068  -2.231  1.00 10.00      A   
ATOM   2629  N   TYR   315       8.235 -18.013  -0.421  1.00 10.00      A   
ATOM   2630  HN  TYR   315       8.488 -17.145  -0.028  1.00 10.00      A   
ATOM   2631  CA  TYR   315       8.390 -19.215   0.384  1.00 10.00      A   
ATOM   2632  CB  TYR   315       9.862 -19.406   0.773  1.00 10.00      A   
ATOM   2633  CG  TYR   315      10.763 -19.901  -0.336  1.00 10.00      A   
ATOM   2634  CD1 TYR   315      11.176 -19.056  -1.361  1.00 10.00      A   
ATOM   2635  CD2 TYR   315      11.216 -21.212  -0.350  1.00 10.00      A   
ATOM   2636  CE1 TYR   315      12.010 -19.508  -2.366  1.00 10.00      A   
ATOM   2637  CE2 TYR   315      12.050 -21.674  -1.350  1.00 10.00      A   
ATOM   2638  CZ  TYR   315      12.444 -20.818  -2.355  1.00 10.00      A   
ATOM   2639  OH  TYR   315      13.278 -21.271  -3.355  1.00 10.00      A   
ATOM   2640  HH  TYR   315      14.041 -20.691  -3.419  1.00 10.00      A   
ATOM   2641  C   TYR   315       7.567 -19.065   1.655  1.00 10.00      A   
ATOM   2642  O   TYR   315       7.350 -17.949   2.123  1.00 10.00      A   
ATOM   2643  N   LYS   316       7.101 -20.173   2.205  1.00 10.00      A   
ATOM   2644  HN  LYS   316       7.288 -21.041   1.780  1.00 10.00      A   
ATOM   2645  CA  LYS   316       6.319 -20.131   3.434  1.00 10.00      A   
ATOM   2646  CB  LYS   316       4.842 -20.456   3.178  1.00 10.00      A   
ATOM   2647  CG  LYS   316       4.536 -21.932   2.966  1.00 10.00      A   
ATOM   2648  CD  LYS   316       3.038 -22.187   2.990  1.00 10.00      A   
ATOM   2649  CE  LYS   316       2.727 -23.672   3.091  1.00 10.00      A   
ATOM   2650  NZ  LYS   316       1.265 -23.937   3.130  1.00 10.00      A   
ATOM   2651  HZ1 LYS   316       1.090 -24.950   3.285  1.00 10.00      A   
ATOM   2652  HZ2 LYS   316       0.823 -23.658   2.232  1.00 10.00      A   
ATOM   2653  HZ3 LYS   316       0.822 -23.400   3.903  1.00 10.00      A   
ATOM   2654  C   LYS   316       6.913 -21.057   4.490  1.00 10.00      A   
ATOM   2655  O   LYS   316       7.457 -22.115   4.166  1.00 10.00      A   
ATOM   2656  N   VAL   317       6.823 -20.648   5.749  1.00 10.00      A   
ATOM   2657  HN  VAL   317       6.390 -19.787   5.944  1.00 10.00      A   
ATOM   2658  CA  VAL   317       7.352 -21.441   6.850  1.00 10.00      A   
ATOM   2659  CB  VAL   317       8.868 -21.184   7.051  1.00 10.00      A   
ATOM   2660  CG1 VAL   317       9.126 -19.861   7.756  1.00 10.00      A   
ATOM   2661  CG2 VAL   317       9.535 -22.335   7.789  1.00 10.00      A   
ATOM   2662  C   VAL   317       6.585 -21.142   8.141  1.00 10.00      A   
ATOM   2663  O   VAL   317       5.889 -20.127   8.235  1.00 10.00      A   
ATOM   2664  N   ASN   318       6.699 -22.029   9.119  1.00 10.00      A   
ATOM   2665  HN  ASN   318       7.258 -22.821   8.981  1.00 10.00      A   
ATOM   2666  CA  ASN   318       6.024 -21.855  10.400  1.00 10.00      A   
ATOM   2667  CB  ASN   318       5.583 -23.215  10.947  1.00 10.00      A   
ATOM   2668  CG  ASN   318       4.618 -23.106  12.111  1.00 10.00      A   
ATOM   2669  OD1 ASN   318       5.028 -22.925  13.255  1.00 10.00      A   
ATOM   2670  ND2 ASN   318       3.330 -23.222  11.829  1.00 10.00      A   
ATOM   2671 HD21 ASN   318       3.071 -23.366  10.890  1.00 10.00      A   
ATOM   2672 HD22 ASN   318       2.687 -23.173  12.569  1.00 10.00      A   
ATOM   2673  C   ASN   318       6.963 -21.169  11.388  1.00 10.00      A   
ATOM   2674  O   ASN   318       8.162 -21.446  11.402  1.00 10.00      A   
ATOM   2675  N   ILE   319       6.415 -20.288  12.217  1.00 10.00      A   
ATOM   2676  HN  ILE   319       5.444 -20.130  12.177  1.00 10.00      A   
ATOM   2677  CA  ILE   319       7.219 -19.542  13.191  1.00 10.00      A   
ATOM   2678  CB  ILE   319       6.427 -18.400  13.863  1.00 10.00      A   
ATOM   2679  CG1 ILE   319       5.216 -18.949  14.624  1.00 10.00      A   
ATOM   2680  CG2 ILE   319       6.001 -17.362  12.834  1.00 10.00      A   
ATOM   2681  CD1 ILE   319       4.509 -17.916  15.474  1.00 10.00      A   
ATOM   2682  C   ILE   319       7.841 -20.432  14.267  1.00 10.00      A   
ATOM   2683  O   ILE   319       8.830 -20.051  14.893  1.00 10.00      A   
ATOM   2684  N   ASN   320       7.266 -21.609  14.487  1.00 10.00      A   
ATOM   2685  HN  ASN   320       6.477 -21.865  13.963  1.00 10.00      A   
ATOM   2686  CA  ASN   320       7.786 -22.526  15.497  1.00 10.00      A   
ATOM   2687  CB  ASN   320       6.709 -23.506  15.973  1.00 10.00      A   
ATOM   2688  CG  ASN   320       5.560 -22.830  16.699  1.00 10.00      A   
ATOM   2689  OD1 ASN   320       5.642 -22.550  17.895  1.00 10.00      A   
ATOM   2690  ND2 ASN   320       4.474 -22.580  15.984  1.00 10.00      A   
ATOM   2691 HD21 ASN   320       4.474 -22.843  15.034  1.00 10.00      A   
ATOM   2692 HD22 ASN   320       3.709 -22.147  16.428  1.00 10.00      A   
ATOM   2693  C   ASN   320       9.000 -23.290  14.982  1.00 10.00      A   
ATOM   2694  O   ASN   320       9.773 -23.850  15.762  1.00 10.00      A   
ATOM   2695  N   GLY   321       9.174 -23.296  13.666  1.00 10.00      A   
ATOM   2696  HN  GLY   321       8.540 -22.815  13.093  1.00 10.00      A   
ATOM   2697  CA  GLY   321      10.295 -23.994  13.071  1.00 10.00      A   
ATOM   2698  C   GLY   321       9.889 -24.793  11.852  1.00 10.00      A   
ATOM   2699  O   GLY   321       8.699 -25.021  11.619  1.00 10.00      A   
ATOM   2700  N   GLY   322      10.875 -25.214  11.075  1.00 10.00      A   
ATOM   2701  HN  GLY   322      11.800 -24.986  11.307  1.00 10.00      A   
ATOM   2702  CA  GLY   322      10.606 -25.990   9.884  1.00 10.00      A   
ATOM   2703  C   GLY   322      11.380 -25.468   8.693  1.00 10.00      A   
ATOM   2704  O   GLY   322      12.128 -24.496   8.814  1.00 10.00      A   
ATOM   2705  N   ALA   323      11.199 -26.103   7.545  1.00 10.00      A   
ATOM   2706  HN  ALA   323      10.580 -26.865   7.509  1.00 10.00      A   
ATOM   2707  CA  ALA   323      11.886 -25.694   6.328  1.00 10.00      A   
ATOM   2708  CB  ALA   323      12.471 -26.908   5.624  1.00 10.00      A   
ATOM   2709  C   ALA   323      10.935 -24.942   5.403  1.00 10.00      A   
ATOM   2710  O   ALA   323       9.829 -25.413   5.130  1.00 10.00      A   
ATOM   2711  N   PRO   324      11.347 -23.762   4.916  1.00 10.00      A   
ATOM   2712  CA  PRO   324      10.523 -22.942   4.019  1.00 10.00      A   
ATOM   2713  CB  PRO   324      11.346 -21.663   3.839  1.00 10.00      A   
ATOM   2714  CG  PRO   324      12.746 -22.061   4.156  1.00 10.00      A   
ATOM   2715  CD  PRO   324      12.646 -23.132   5.203  1.00 10.00      A   
ATOM   2716  C   PRO   324      10.286 -23.611   2.669  1.00 10.00      A   
ATOM   2717  O   PRO   324      11.232 -24.027   1.994  1.00 10.00      A   
ATOM   2718  N   GLN   325       9.022 -23.723   2.286  1.00 10.00      A   
ATOM   2719  HN  GLN   325       8.312 -23.379   2.873  1.00 10.00      A   
ATOM   2720  CA  GLN   325       8.655 -24.337   1.020  1.00 10.00      A   
ATOM   2721  CB  GLN   325       7.586 -25.413   1.242  1.00 10.00      A   
ATOM   2722  CG  GLN   325       7.109 -26.111  -0.023  1.00 10.00      A   
ATOM   2723  CD  GLN   325       8.233 -26.779  -0.791  1.00 10.00      A   
ATOM   2724  OE1 GLN   325       9.227 -27.225  -0.210  1.00 10.00      A   
ATOM   2725  NE2 GLN   325       8.088 -26.853  -2.105  1.00 10.00      A   
ATOM   2726 HE21 GLN   325       7.271 -26.479  -2.504  1.00 10.00      A   
ATOM   2727 HE22 GLN   325       8.805 -27.269  -2.629  1.00 10.00      A   
ATOM   2728  C   GLN   325       8.156 -23.281   0.040  1.00 10.00      A   
ATOM   2729  O   GLN   325       7.388 -22.390   0.413  1.00 10.00      A   
ATOM   2730  N   ARG   326       8.615 -23.375  -1.204  1.00 10.00      A   
ATOM   2731  HN  ARG   326       9.236 -24.101  -1.431  1.00 10.00      A   
ATOM   2732  CA  ARG   326       8.217 -22.438  -2.242  1.00 10.00      A   
ATOM   2733  CB  ARG   326       9.178 -22.519  -3.432  1.00 10.00      A   
ATOM   2734  CG  ARG   326       8.938 -21.464  -4.499  1.00 10.00      A   
ATOM   2735  CD  ARG   326       9.188 -22.018  -5.892  1.00 10.00      A   
ATOM   2736  NE  ARG   326      10.607 -22.237  -6.167  1.00 10.00      A   
ATOM   2737  HE  ARG   326      11.141 -22.681  -5.470  1.00 10.00      A   
ATOM   2738  CZ  ARG   326      11.201 -21.877  -7.306  1.00 10.00      A   
ATOM   2739  NH1 ARG   326      10.501 -21.280  -8.267  1.00 10.00      A   
ATOM   2740 HH11 ARG   326       9.483 -21.088  -8.137  1.00 10.00      A   
ATOM   2741 HH12 ARG   326      10.970 -20.998  -9.159  1.00 10.00      A   
ATOM   2742  NH2 ARG   326      12.492 -22.118  -7.491  1.00 10.00      A   
ATOM   2743 HH21 ARG   326      12.950 -21.834  -8.385  1.00 10.00      A   
ATOM   2744 HH22 ARG   326      13.055 -22.590  -6.750  1.00 10.00      A   
ATOM   2745  C   ARG   326       6.800 -22.744  -2.705  1.00 10.00      A   
ATOM   2746  O   ARG   326       6.445 -23.906  -2.924  1.00 10.00      A   
ATOM   2747  N   ILE   327       5.993 -21.705  -2.840  1.00 10.00      A   
ATOM   2748  HN  ILE   327       6.329 -20.804  -2.636  1.00 10.00      A   
ATOM   2749  CA  ILE   327       4.613 -21.870  -3.271  1.00 10.00      A   
ATOM   2750  CB  ILE   327       3.621 -21.299  -2.234  1.00 10.00      A   
ATOM   2751  CG1 ILE   327       3.979 -19.850  -1.882  1.00 10.00      A   
ATOM   2752  CG2 ILE   327       3.600 -22.170  -0.984  1.00 10.00      A   
ATOM   2753  CD1 ILE   327       3.044 -19.213  -0.877  1.00 10.00      A   
ATOM   2754  C   ILE   327       4.371 -21.225  -4.631  1.00 10.00      A   
ATOM   2755  O   ILE   327       3.356 -21.481  -5.278  1.00 10.00      A   
ATOM   2756  N   THR   328       5.306 -20.391  -5.066  1.00 10.00      A   
ATOM   2757  HN  THR   328       6.097 -20.225  -4.512  1.00 10.00      A   
ATOM   2758  CA  THR   328       5.184 -19.712  -6.346  1.00 10.00      A   
ATOM   2759  CB  THR   328       5.766 -18.286  -6.280  1.00 10.00      A   
ATOM   2760  OG1 THR   328       7.033 -18.309  -5.602  1.00 10.00      A   
ATOM   2761  HG1 THR   328       7.746 -18.322  -6.260  1.00 10.00      A   
ATOM   2762  CG2 THR   328       4.814 -17.368  -5.532  1.00 10.00      A   
ATOM   2763  C   THR   328       5.860 -20.501  -7.464  1.00 10.00      A   
ATOM   2764  O   THR   328       7.087 -20.529  -7.568  1.00 10.00      A   
ATOM   2765  N   TRP   329       5.056 -21.152  -8.294  1.00 10.00      A   
ATOM   2766  HN  TRP   329       4.082 -21.104  -8.162  1.00 10.00      A   
ATOM   2767  CA  TRP   329       5.586 -21.936  -9.400  1.00 10.00      A   
ATOM   2768  CB  TRP   329       5.106 -23.387  -9.321  1.00 10.00      A   
ATOM   2769  CG  TRP   329       5.686 -24.133  -8.158  1.00 10.00      A   
ATOM   2770  CD1 TRP   329       5.072 -24.408  -6.971  1.00 10.00      A   
ATOM   2771  CD2 TRP   329       7.003 -24.690  -8.068  1.00 10.00      A   
ATOM   2772  NE1 TRP   329       5.923 -25.106  -6.149  1.00 10.00      A   
ATOM   2773  HE1 TRP   329       5.710 -25.421  -5.244  1.00 10.00      A   
ATOM   2774  CE2 TRP   329       7.115 -25.292  -6.799  1.00 10.00      A   
ATOM   2775  CE3 TRP   329       8.096 -24.742  -8.938  1.00 10.00      A   
ATOM   2776  CZ2 TRP   329       8.278 -25.935  -6.377  1.00 10.00      A   
ATOM   2777  CZ3 TRP   329       9.249 -25.380  -8.518  1.00 10.00      A   
ATOM   2778  CH2 TRP   329       9.331 -25.970  -7.251  1.00 10.00      A   
ATOM   2779  C   TRP   329       5.227 -21.305 -10.741  1.00 10.00      A   
ATOM   2780  O   TRP   329       5.574 -21.827 -11.803  1.00 10.00      A   
ATOM   2781  N   GLU   330       4.535 -20.178 -10.681  1.00 10.00      A   
ATOM   2782  HN  GLU   330       4.286 -19.819  -9.802  1.00 10.00      A   
ATOM   2783  CA  GLU   330       4.136 -19.453 -11.878  1.00 10.00      A   
ATOM   2784  CB  GLU   330       2.612 -19.320 -11.933  1.00 10.00      A   
ATOM   2785  CG  GLU   330       2.079 -18.703 -13.220  1.00 10.00      A   
ATOM   2786  CD  GLU   330       2.447 -19.503 -14.451  1.00 10.00      A   
ATOM   2787  OE1 GLU   330       2.211 -20.730 -14.458  1.00 10.00      A   
ATOM   2788  OE2 GLU   330       2.971 -18.908 -15.420  1.00 10.00      A   
ATOM   2789  C   GLU   330       4.787 -18.074 -11.882  1.00 10.00      A   
ATOM   2790  O   GLU   330       4.728 -17.352 -10.885  1.00 10.00      A   
ATOM   2791  N   GLY   331       5.413 -17.718 -12.996  1.00 10.00      A   
ATOM   2792  HN  GLY   331       5.429 -18.334 -13.760  1.00 10.00      A   
ATOM   2793  CA  GLY   331       6.074 -16.434 -13.097  1.00 10.00      A   
ATOM   2794  C   GLY   331       7.549 -16.538 -12.774  1.00 10.00      A   
ATOM   2795  O   GLY   331       7.938 -17.230 -11.832  1.00 10.00      A   
ATOM   2796  N   SER   332       8.372 -15.843 -13.546  1.00 10.00      A   
ATOM   2797  HN  SER   332       8.002 -15.300 -14.278  1.00 10.00      A   
ATOM   2798  CA  SER   332       9.815 -15.865 -13.343  1.00 10.00      A   
ATOM   2799  CB  SER   332      10.522 -15.299 -14.575  1.00 10.00      A   
ATOM   2800  OG  SER   332       9.581 -14.739 -15.479  1.00 10.00      A   
ATOM   2801  HG  SER   332       9.140 -15.451 -15.962  1.00 10.00      A   
ATOM   2802  C   SER   332      10.212 -15.075 -12.097  1.00 10.00      A   
ATOM   2803  O   SER   332      11.293 -15.269 -11.542  1.00 10.00      A   
ATOM   2804  N   GLN   333       9.323 -14.195 -11.656  1.00 10.00      A   
ATOM   2805  HN  GLN   333       8.466 -14.107 -12.120  1.00 10.00      A   
ATOM   2806  CA  GLN   333       9.581 -13.372 -10.488  1.00 10.00      A   
ATOM   2807  CB  GLN   333      10.209 -12.045 -10.917  1.00 10.00      A   
ATOM   2808  CG  GLN   333      10.581 -11.120  -9.772  1.00 10.00      A   
ATOM   2809  CD  GLN   333      11.382  -9.924 -10.241  1.00 10.00      A   
ATOM   2810  OE1 GLN   333      12.095  -9.992 -11.241  1.00 10.00      A   
ATOM   2811  NE2 GLN   333      11.276  -8.819  -9.524  1.00 10.00      A   
ATOM   2812 HE21 GLN   333      10.692  -8.829  -8.734  1.00 10.00      A   
ATOM   2813 HE22 GLN   333      11.787  -8.034  -9.810  1.00 10.00      A   
ATOM   2814  C   GLN   333       8.287 -13.123  -9.725  1.00 10.00      A   
ATOM   2815  O   GLN   333       7.282 -12.723 -10.314  1.00 10.00      A   
ATOM   2816  N   ASN   334       8.315 -13.382  -8.425  1.00 10.00      A   
ATOM   2817  HN  ASN   334       9.150 -13.712  -8.018  1.00 10.00      A   
ATOM   2818  CA  ASN   334       7.150 -13.185  -7.571  1.00 10.00      A   
ATOM   2819  CB  ASN   334       6.522 -14.531  -7.189  1.00 10.00      A   
ATOM   2820  CG  ASN   334       5.805 -15.203  -8.344  1.00 10.00      A   
ATOM   2821  OD1 ASN   334       4.668 -14.860  -8.671  1.00 10.00      A   
ATOM   2822  ND2 ASN   334       6.454 -16.183  -8.959  1.00 10.00      A   
ATOM   2823 HD21 ASN   334       7.349 -16.419  -8.635  1.00 10.00      A   
ATOM   2824 HD22 ASN   334       6.013 -16.629  -9.717  1.00 10.00      A   
ATOM   2825  C   ASN   334       7.565 -12.435  -6.315  1.00 10.00      A   
ATOM   2826  O   ASN   334       8.306 -12.965  -5.490  1.00 10.00      A   
ATOM   2827  N   GLN   335       7.109 -11.199  -6.178  1.00 10.00      A   
ATOM   2828  HN  GLN   335       6.511 -10.827  -6.866  1.00 10.00      A   
ATOM   2829  CA  GLN   335       7.461 -10.385  -5.019  1.00 10.00      A   
ATOM   2830  CB  GLN   335       8.545  -9.367  -5.393  1.00 10.00      A   
ATOM   2831  CG  GLN   335       8.077  -8.277  -6.346  1.00 10.00      A   
ATOM   2832  CD  GLN   335       9.067  -7.135  -6.471  1.00 10.00      A   
ATOM   2833  OE1 GLN   335       9.912  -7.119  -7.369  1.00 10.00      A   
ATOM   2834  NE2 GLN   335       8.979  -6.176  -5.565  1.00 10.00      A   
ATOM   2835 HE21 GLN   335       8.279  -6.259  -4.858  1.00 10.00      A   
ATOM   2836 HE22 GLN   335       9.594  -5.418  -5.629  1.00 10.00      A   
ATOM   2837  C   GLN   335       6.242  -9.664  -4.458  1.00 10.00      A   
ATOM   2838  O   GLN   335       5.200  -9.609  -5.109  1.00 10.00      A   
ATOM   2839  N   ASP   336       6.387  -9.117  -3.250  1.00 10.00      A   
ATOM   2840  HN  ASP   336       7.248  -9.208  -2.795  1.00 10.00      A   
ATOM   2841  CA  ASP   336       5.313  -8.372  -2.582  1.00 10.00      A   
ATOM   2842  CB  ASP   336       5.027  -7.051  -3.310  1.00 10.00      A   
ATOM   2843  CG  ASP   336       6.156  -6.045  -3.201  1.00 10.00      A   
ATOM   2844  OD1 ASP   336       7.310  -6.398  -3.525  1.00 10.00      A   
ATOM   2845  OD2 ASP   336       5.887  -4.891  -2.808  1.00 10.00      A   
ATOM   2846  C   ASP   336       4.037  -9.197  -2.486  1.00 10.00      A   
ATOM   2847  O   ASP   336       3.054  -8.912  -3.166  1.00 10.00      A   
ATOM   2848  N   ALA   337       4.055 -10.218  -1.647  1.00 10.00      A   
ATOM   2849  HN  ALA   337       4.861 -10.392  -1.117  1.00 10.00      A   
ATOM   2850  CA  ALA   337       2.900 -11.088  -1.492  1.00 10.00      A   
ATOM   2851  CB  ALA   337       3.334 -12.544  -1.521  1.00 10.00      A   
ATOM   2852  C   ALA   337       2.123 -10.797  -0.216  1.00 10.00      A   
ATOM   2853  O   ALA   337       2.704 -10.476   0.821  1.00 10.00      A   
ATOM   2854  N   ASP   338       0.804 -10.912  -0.309  1.00 10.00      A   
ATOM   2855  HN  ASP   338       0.408 -11.142  -1.180  1.00 10.00      A   
ATOM   2856  CA  ASP   338      -0.079 -10.692   0.830  1.00 10.00      A   
ATOM   2857  CB  ASP   338      -0.668  -9.281   0.809  1.00 10.00      A   
ATOM   2858  CG  ASP   338      -1.448  -8.964   2.071  1.00 10.00      A   
ATOM   2859  OD1 ASP   338      -1.012  -9.389   3.164  1.00 10.00      A   
ATOM   2860  OD2 ASP   338      -2.494  -8.280   1.979  1.00 10.00      A   
ATOM   2861  C   ASP   338      -1.197 -11.734   0.834  1.00 10.00      A   
ATOM   2862  O   ASP   338      -1.905 -11.898  -0.163  1.00 10.00      A   
ATOM   2863  N   VAL   339      -1.335 -12.446   1.945  1.00 10.00      A   
ATOM   2864  HN  VAL   339      -0.740 -12.259   2.707  1.00 10.00      A   
ATOM   2865  CA  VAL   339      -2.351 -13.482   2.080  1.00 10.00      A   
ATOM   2866  CB  VAL   339      -1.880 -14.615   3.021  1.00 10.00      A   
ATOM   2867  CG1 VAL   339      -2.903 -15.741   3.085  1.00 10.00      A   
ATOM   2868  CG2 VAL   339      -0.530 -15.154   2.578  1.00 10.00      A   
ATOM   2869  C   VAL   339      -3.658 -12.902   2.612  1.00 10.00      A   
ATOM   2870  O   VAL   339      -3.652 -12.013   3.465  1.00 10.00      A   
ATOM   2871  N   SER   340      -4.773 -13.407   2.097  1.00 10.00      A   
ATOM   2872  HN  SER   340      -4.711 -14.106   1.415  1.00 10.00      A   
ATOM   2873  CA  SER   340      -6.084 -12.954   2.526  1.00 10.00      A   
ATOM   2874  CB  SER   340      -7.150 -13.420   1.530  1.00 10.00      A   
ATOM   2875  OG  SER   340      -7.017 -14.804   1.240  1.00 10.00      A   
ATOM   2876  HG  SER   340      -6.249 -14.937   0.669  1.00 10.00      A   
ATOM   2877  C   SER   340      -6.406 -13.483   3.921  1.00 10.00      A   
ATOM   2878  O   SER   340      -5.880 -14.520   4.336  1.00 10.00      A   
ATOM   2879  N   SER   341      -7.271 -12.774   4.633  1.00 10.00      A   
ATOM   2880  HN  SER   341      -7.647 -11.951   4.249  1.00 10.00      A   
ATOM   2881  CA  SER   341      -7.674 -13.167   5.976  1.00 10.00      A   
ATOM   2882  CB  SER   341      -8.516 -12.051   6.593  1.00 10.00      A   
ATOM   2883  OG  SER   341      -8.624 -10.959   5.693  1.00 10.00      A   
ATOM   2884  HG  SER   341      -9.483 -10.993   5.253  1.00 10.00      A   
ATOM   2885  C   SER   341      -8.464 -14.477   5.944  1.00 10.00      A   
ATOM   2886  O   SER   341      -8.608 -15.162   6.961  1.00 10.00      A   
ATOM   2887  N   ASP   342      -8.979 -14.813   4.766  1.00 10.00      A   
ATOM   2888  HN  ASP   342      -8.844 -14.214   4.001  1.00 10.00      A   
ATOM   2889  CA  ASP   342      -9.744 -16.039   4.583  1.00 10.00      A   
ATOM   2890  CB  ASP   342     -10.676 -15.915   3.372  1.00 10.00      A   
ATOM   2891  CG  ASP   342     -11.921 -16.776   3.491  1.00 10.00      A   
ATOM   2892  OD1 ASP   342     -13.010 -16.222   3.760  1.00 10.00      A   
ATOM   2893  OD2 ASP   342     -11.824 -18.007   3.314  1.00 10.00      A   
ATOM   2894  C   ASP   342      -8.799 -17.220   4.395  1.00 10.00      A   
ATOM   2895  O   ASP   342      -9.136 -18.358   4.718  1.00 10.00      A   
ATOM   2896  N   GLY   343      -7.606 -16.935   3.880  1.00 10.00      A   
ATOM   2897  HN  GLY   343      -7.389 -16.003   3.667  1.00 10.00      A   
ATOM   2898  CA  GLY   343      -6.617 -17.975   3.655  1.00 10.00      A   
ATOM   2899  C   GLY   343      -6.909 -18.812   2.424  1.00 10.00      A   
ATOM   2900  O   GLY   343      -6.460 -19.952   2.315  1.00 10.00      A   
ATOM   2901  N   LYS   344      -7.659 -18.242   1.491  1.00 10.00      A   
ATOM   2902  HN  LYS   344      -7.983 -17.327   1.632  1.00 10.00      A   
ATOM   2903  CA  LYS   344      -8.013 -18.942   0.266  1.00 10.00      A   
ATOM   2904  CB  LYS   344      -9.451 -18.616  -0.143  1.00 10.00      A   
ATOM   2905  CG  LYS   344     -10.514 -19.382   0.624  1.00 10.00      A   
ATOM   2906  CD  LYS   344     -11.903 -19.049   0.108  1.00 10.00      A   
ATOM   2907  CE  LYS   344     -12.943 -20.038   0.608  1.00 10.00      A   
ATOM   2908  NZ  LYS   344     -13.229 -19.875   2.058  1.00 10.00      A   
ATOM   2909  HZ1 LYS   344     -14.252 -19.756   2.206  1.00 10.00      A   
ATOM   2910  HZ2 LYS   344     -12.733 -19.035   2.434  1.00 10.00      A   
ATOM   2911  HZ3 LYS   344     -12.911 -20.715   2.585  1.00 10.00      A   
ATOM   2912  C   LYS   344      -7.062 -18.590  -0.869  1.00 10.00      A   
ATOM   2913  O   LYS   344      -6.678 -19.449  -1.665  1.00 10.00      A   
ATOM   2914  N   PHE   345      -6.670 -17.326  -0.942  1.00 10.00      A   
ATOM   2915  HN  PHE   345      -6.981 -16.685  -0.270  1.00 10.00      A   
ATOM   2916  CA  PHE   345      -5.775 -16.872  -1.996  1.00 10.00      A   
ATOM   2917  CB  PHE   345      -6.578 -16.384  -3.210  1.00 10.00      A   
ATOM   2918  CG  PHE   345      -7.562 -15.286  -2.909  1.00 10.00      A   
ATOM   2919  CD1 PHE   345      -7.216 -13.956  -3.092  1.00 10.00      A   
ATOM   2920  CD2 PHE   345      -8.833 -15.583  -2.445  1.00 10.00      A   
ATOM   2921  CE1 PHE   345      -8.119 -12.947  -2.818  1.00 10.00      A   
ATOM   2922  CE2 PHE   345      -9.741 -14.579  -2.169  1.00 10.00      A   
ATOM   2923  CZ  PHE   345      -9.383 -13.258  -2.356  1.00 10.00      A   
ATOM   2924  C   PHE   345      -4.846 -15.772  -1.497  1.00 10.00      A   
ATOM   2925  O   PHE   345      -4.996 -15.278  -0.377  1.00 10.00      A   
ATOM   2926  N   MET   346      -3.887 -15.399  -2.329  1.00 10.00      A   
ATOM   2927  HN  MET   346      -3.810 -15.843  -3.207  1.00 10.00      A   
ATOM   2928  CA  MET   346      -2.938 -14.353  -1.986  1.00 10.00      A   
ATOM   2929  CB  MET   346      -1.678 -14.947  -1.345  1.00 10.00      A   
ATOM   2930  CG  MET   346      -0.857 -15.834  -2.267  1.00 10.00      A   
ATOM   2931  SD  MET   346       0.408 -16.767  -1.383  1.00 10.00      A   
ATOM   2932  CE  MET   346       1.369 -15.445  -0.653  1.00 10.00      A   
ATOM   2933  C   MET   346      -2.586 -13.542  -3.227  1.00 10.00      A   
ATOM   2934  O   MET   346      -2.609 -14.064  -4.342  1.00 10.00      A   
ATOM   2935  N   VAL   347      -2.279 -12.269  -3.039  1.00 10.00      A   
ATOM   2936  HN  VAL   347      -2.273 -11.903  -2.124  1.00 10.00      A   
ATOM   2937  CA  VAL   347      -1.931 -11.398  -4.156  1.00 10.00      A   
ATOM   2938  CB  VAL   347      -2.800 -10.121  -4.186  1.00 10.00      A   
ATOM   2939  CG1 VAL   347      -4.258 -10.472  -4.446  1.00 10.00      A   
ATOM   2940  CG2 VAL   347      -2.661  -9.333  -2.891  1.00 10.00      A   
ATOM   2941  C   VAL   347      -0.457 -11.013  -4.100  1.00 10.00      A   
ATOM   2942  O   VAL   347       0.132 -10.961  -3.019  1.00 10.00      A   
ATOM   2943  N   MET   348       0.134 -10.763  -5.263  1.00 10.00      A   
ATOM   2944  HN  MET   348      -0.386 -10.837  -6.095  1.00 10.00      A   
ATOM   2945  CA  MET   348       1.540 -10.385  -5.337  1.00 10.00      A   
ATOM   2946  CB  MET   348       2.440 -11.582  -5.010  1.00 10.00      A   
ATOM   2947  CG  MET   348       2.493 -12.641  -6.098  1.00 10.00      A   
ATOM   2948  SD  MET   348       3.346 -14.138  -5.575  1.00 10.00      A   
ATOM   2949  CE  MET   348       2.253 -14.699  -4.273  1.00 10.00      A   
ATOM   2950  C   MET   348       1.890  -9.851  -6.718  1.00 10.00      A   
ATOM   2951  O   MET   348       1.047  -9.822  -7.617  1.00 10.00      A   
ATOM   2952  N   VAL   349       3.135  -9.417  -6.865  1.00 10.00      A   
ATOM   2953  HN  VAL   349       3.748  -9.450  -6.092  1.00 10.00      A   
ATOM   2954  CA  VAL   349       3.632  -8.906  -8.132  1.00 10.00      A   
ATOM   2955  CB  VAL   349       4.662  -7.778  -7.922  1.00 10.00      A   
ATOM   2956  CG1 VAL   349       5.063  -7.162  -9.254  1.00 10.00      A   
ATOM   2957  CG2 VAL   349       4.117  -6.717  -6.980  1.00 10.00      A   
ATOM   2958  C   VAL   349       4.301 -10.049  -8.880  1.00 10.00      A   
ATOM   2959  O   VAL   349       5.373 -10.517  -8.487  1.00 10.00      A   
ATOM   2960  N   SER   350       3.660 -10.513  -9.938  1.00 10.00      A   
ATOM   2961  HN  SER   350       2.807 -10.103 -10.203  1.00 10.00      A   
ATOM   2962  CA  SER   350       4.190 -11.616 -10.717  1.00 10.00      A   
ATOM   2963  CB  SER   350       3.150 -12.734 -10.829  1.00 10.00      A   
ATOM   2964  OG  SER   350       2.728 -13.163  -9.544  1.00 10.00      A   
ATOM   2965  HG  SER   350       3.451 -13.647  -9.116  1.00 10.00      A   
ATOM   2966  C   SER   350       4.650 -11.176 -12.102  1.00 10.00      A   
ATOM   2967  O   SER   350       3.930 -10.484 -12.828  1.00 10.00      A   
ATOM   2968  N   SER   351       5.864 -11.571 -12.448  1.00 10.00      A   
ATOM   2969  HN  SER   351       6.397 -12.085 -11.801  1.00 10.00      A   
ATOM   2970  CA  SER   351       6.433 -11.262 -13.749  1.00 10.00      A   
ATOM   2971  CB  SER   351       7.959 -11.162 -13.643  1.00 10.00      A   
ATOM   2972  OG  SER   351       8.529 -10.557 -14.793  1.00 10.00      A   
ATOM   2973  HG  SER   351       8.781 -11.244 -15.424  1.00 10.00      A   
ATOM   2974  C   SER   351       6.040 -12.365 -14.724  1.00 10.00      A   
ATOM   2975  O   SER   351       6.630 -13.450 -14.722  1.00 10.00      A   
ATOM   2976  N   ASN   352       5.022 -12.097 -15.531  1.00 10.00      A   
ATOM   2977  HN  ASN   352       4.588 -11.214 -15.481  1.00 10.00      A   
ATOM   2978  CA  ASN   352       4.538 -13.074 -16.497  1.00 10.00      A   
ATOM   2979  CB  ASN   352       3.335 -13.833 -15.930  1.00 10.00      A   
ATOM   2980  CG  ASN   352       3.318 -15.291 -16.348  1.00 10.00      A   
ATOM   2981  OD1 ASN   352       3.799 -15.649 -17.423  1.00 10.00      A   
ATOM   2982  ND2 ASN   352       2.755 -16.144 -15.506  1.00 10.00      A   
ATOM   2983 HD21 ASN   352       2.375 -15.793 -14.672  1.00 10.00      A   
ATOM   2984 HD22 ASN   352       2.758 -17.101 -15.739  1.00 10.00      A   
ATOM   2985  C   ASN   352       4.159 -12.399 -17.806  1.00 10.00      A   
ATOM   2986  O   ASN   352       3.403 -11.425 -17.819  1.00 10.00      A   
ATOM   2987  N   GLY   353       4.702 -12.907 -18.903  1.00 10.00      A   
ATOM   2988  HN  GLY   353       5.316 -13.671 -18.827  1.00 10.00      A   
ATOM   2989  CA  GLY   353       4.410 -12.344 -20.204  1.00 10.00      A   
ATOM   2990  C   GLY   353       5.296 -11.156 -20.513  1.00 10.00      A   
ATOM   2991  O   GLY   353       4.959 -10.315 -21.351  1.00 10.00      A   
ATOM   2992  N   GLY   354       6.426 -11.082 -19.822  1.00 10.00      A   
ATOM   2993  HN  GLY   354       6.638 -11.788 -19.171  1.00 10.00      A   
ATOM   2994  CA  GLY   354       7.354  -9.989 -20.025  1.00 10.00      A   
ATOM   2995  C   GLY   354       6.914  -8.729 -19.313  1.00 10.00      A   
ATOM   2996  O   GLY   354       7.507  -7.666 -19.487  1.00 10.00      A   
ATOM   2997  N   GLN   355       5.871  -8.848 -18.506  1.00 10.00      A   
ATOM   2998  HN  GLN   355       5.442  -9.724 -18.402  1.00 10.00      A   
ATOM   2999  CA  GLN   355       5.345  -7.714 -17.766  1.00 10.00      A   
ATOM   3000  CB  GLN   355       4.142  -7.108 -18.493  1.00 10.00      A   
ATOM   3001  CG  GLN   355       3.217  -8.129 -19.143  1.00 10.00      A   
ATOM   3002  CD  GLN   355       2.148  -7.483 -20.000  1.00 10.00      A   
ATOM   3003  OE1 GLN   355       1.706  -6.368 -19.724  1.00 10.00      A   
ATOM   3004  NE2 GLN   355       1.724  -8.177 -21.044  1.00 10.00      A   
ATOM   3005 HE21 GLN   355       2.118  -9.062 -21.207  1.00 10.00      A   
ATOM   3006 HE22 GLN   355       1.029  -7.779 -21.614  1.00 10.00      A   
ATOM   3007  C   GLN   355       4.973  -8.124 -16.350  1.00 10.00      A   
ATOM   3008  O   GLN   355       4.446  -9.214 -16.127  1.00 10.00      A   
ATOM   3009  N   GLN   356       5.272  -7.257 -15.396  1.00 10.00      A   
ATOM   3010  HN  GLN   356       5.703  -6.408 -15.639  1.00 10.00      A   
ATOM   3011  CA  GLN   356       4.972  -7.524 -13.998  1.00 10.00      A   
ATOM   3012  CB  GLN   356       6.117  -7.051 -13.102  1.00 10.00      A   
ATOM   3013  CG  GLN   356       7.488  -7.482 -13.595  1.00 10.00      A   
ATOM   3014  CD  GLN   356       8.564  -7.386 -12.532  1.00 10.00      A   
ATOM   3015  OE1 GLN   356       8.509  -6.536 -11.642  1.00 10.00      A   
ATOM   3016  NE2 GLN   356       9.551  -8.264 -12.622  1.00 10.00      A   
ATOM   3017 HE21 GLN   356       9.526  -8.914 -13.357  1.00 10.00      A   
ATOM   3018 HE22 GLN   356      10.268  -8.224 -11.958  1.00 10.00      A   
ATOM   3019  C   GLN   356       3.670  -6.845 -13.604  1.00 10.00      A   
ATOM   3020  O   GLN   356       3.544  -5.622 -13.690  1.00 10.00      A   
ATOM   3021  N   HIS   357       2.696  -7.643 -13.199  1.00 10.00      A   
ATOM   3022  HN  HIS   357       2.855  -8.613 -13.159  1.00 10.00      A   
ATOM   3023  CA  HIS   357       1.400  -7.121 -12.798  1.00 10.00      A   
ATOM   3024  CB  HIS   357       0.362  -7.329 -13.907  1.00 10.00      A   
ATOM   3025  CG  HIS   357       0.593  -6.535 -15.152  1.00 10.00      A   
ATOM   3026  ND1 HIS   357       0.785  -5.172 -15.154  1.00 10.00      A   
ATOM   3027  HD1 HIS   357       0.788  -4.587 -14.352  1.00 10.00      A   
ATOM   3028  CD2 HIS   357       0.659  -6.925 -16.444  1.00 10.00      A   
ATOM   3029  CE1 HIS   357       0.960  -4.760 -16.394  1.00 10.00      A   
ATOM   3030  NE2 HIS   357       0.888  -5.800 -17.194  1.00 10.00      A   
ATOM   3031  HE2 HIS   357       0.981  -5.775 -18.177  1.00 10.00      A   
ATOM   3032  C   HIS   357       0.915  -7.828 -11.549  1.00 10.00      A   
ATOM   3033  O   HIS   357       1.384  -8.921 -11.227  1.00 10.00      A   
ATOM   3034  N   ILE   358      -0.017  -7.199 -10.849  1.00 10.00      A   
ATOM   3035  HN  ILE   358      -0.321  -6.317 -11.143  1.00 10.00      A   
ATOM   3036  CA  ILE   358      -0.591  -7.787  -9.649  1.00 10.00      A   
ATOM   3037  CB  ILE   358      -1.450  -6.772  -8.865  1.00 10.00      A   
ATOM   3038  CG1 ILE   358      -0.632  -5.522  -8.524  1.00 10.00      A   
ATOM   3039  CG2 ILE   358      -2.013  -7.402  -7.598  1.00 10.00      A   
ATOM   3040  CD1 ILE   358       0.599  -5.794  -7.686  1.00 10.00      A   
ATOM   3041  C   ILE   358      -1.454  -8.977 -10.046  1.00 10.00      A   
ATOM   3042  O   ILE   358      -2.363  -8.852 -10.875  1.00 10.00      A   
ATOM   3043  N   ALA   359      -1.147 -10.130  -9.484  1.00 10.00      A   
ATOM   3044  HN  ALA   359      -0.402 -10.171  -8.841  1.00 10.00      A   
ATOM   3045  CA  ALA   359      -1.884 -11.338  -9.790  1.00 10.00      A   
ATOM   3046  CB  ALA   359      -0.994 -12.320 -10.535  1.00 10.00      A   
ATOM   3047  C   ALA   359      -2.450 -11.970  -8.528  1.00 10.00      A   
ATOM   3048  O   ALA   359      -1.968 -11.722  -7.420  1.00 10.00      A   
ATOM   3049  N   LYS   360      -3.496 -12.756  -8.705  1.00 10.00      A   
ATOM   3050  HN  LYS   360      -3.850 -12.876  -9.616  1.00 10.00      A   
ATOM   3051  CA  LYS   360      -4.145 -13.446  -7.607  1.00 10.00      A   
ATOM   3052  CB  LYS   360      -5.665 -13.272  -7.707  1.00 10.00      A   
ATOM   3053  CG  LYS   360      -6.462 -14.143  -6.747  1.00 10.00      A   
ATOM   3054  CD  LYS   360      -7.824 -14.502  -7.324  1.00 10.00      A   
ATOM   3055  CE  LYS   360      -8.496 -15.592  -6.505  1.00 10.00      A   
ATOM   3056  NZ  LYS   360      -9.738 -16.095  -7.152  1.00 10.00      A   
ATOM   3057  HZ1 LYS   360     -10.388 -15.306  -7.345  1.00 10.00      A   
ATOM   3058  HZ2 LYS   360     -10.216 -16.776  -6.528  1.00 10.00      A   
ATOM   3059  HZ3 LYS   360      -9.508 -16.567  -8.051  1.00 10.00      A   
ATOM   3060  C   LYS   360      -3.792 -14.927  -7.660  1.00 10.00      A   
ATOM   3061  O   LYS   360      -4.213 -15.639  -8.573  1.00 10.00      A   
ATOM   3062  N   GLN   361      -3.005 -15.383  -6.702  1.00 10.00      A   
ATOM   3063  HN  GLN   361      -2.684 -14.768  -6.005  1.00 10.00      A   
ATOM   3064  CA  GLN   361      -2.608 -16.777  -6.653  1.00 10.00      A   
ATOM   3065  CB  GLN   361      -1.150 -16.917  -6.215  1.00 10.00      A   
ATOM   3066  CG  GLN   361      -0.671 -18.359  -6.145  1.00 10.00      A   
ATOM   3067  CD  GLN   361       0.786 -18.485  -5.759  1.00 10.00      A   
ATOM   3068  OE1 GLN   361       1.325 -17.654  -5.032  1.00 10.00      A   
ATOM   3069  NE2 GLN   361       1.435 -19.524  -6.249  1.00 10.00      A   
ATOM   3070 HE21 GLN   361       0.948 -20.144  -6.831  1.00 10.00      A   
ATOM   3071 HE22 GLN   361       2.379 -19.636  -6.009  1.00 10.00      A   
ATOM   3072  C   GLN   361      -3.507 -17.563  -5.713  1.00 10.00      A   
ATOM   3073  O   GLN   361      -3.600 -17.256  -4.523  1.00 10.00      A   
ATOM   3074  N   ASP   362      -4.189 -18.551  -6.263  1.00 10.00      A   
ATOM   3075  HN  ASP   362      -4.104 -18.708  -7.230  1.00 10.00      A   
ATOM   3076  CA  ASP   362      -5.070 -19.407  -5.483  1.00 10.00      A   
ATOM   3077  CB  ASP   362      -5.987 -20.185  -6.425  1.00 10.00      A   
ATOM   3078  CG  ASP   362      -6.989 -21.048  -5.699  1.00 10.00      A   
ATOM   3079  OD1 ASP   362      -8.129 -20.586  -5.477  1.00 10.00      A   
ATOM   3080  OD2 ASP   362      -6.651 -22.202  -5.374  1.00 10.00      A   
ATOM   3081  C   ASP   362      -4.228 -20.364  -4.639  1.00 10.00      A   
ATOM   3082  O   ASP   362      -3.319 -21.013  -5.156  1.00 10.00      A   
ATOM   3083  N   LEU   363      -4.534 -20.462  -3.352  1.00 10.00      A   
ATOM   3084  HN  LEU   363      -5.301 -19.955  -2.998  1.00 10.00      A   
ATOM   3085  CA  LEU   363      -3.762 -21.311  -2.446  1.00 10.00      A   
ATOM   3086  CB  LEU   363      -3.620 -20.651  -1.075  1.00 10.00      A   
ATOM   3087  CG  LEU   363      -2.674 -19.453  -1.006  1.00 10.00      A   
ATOM   3088  CD1 LEU   363      -2.735 -18.805   0.368  1.00 10.00      A   
ATOM   3089  CD2 LEU   363      -1.249 -19.877  -1.342  1.00 10.00      A   
ATOM   3090  C   LEU   363      -4.313 -22.724  -2.300  1.00 10.00      A   
ATOM   3091  O   LEU   363      -3.836 -23.493  -1.465  1.00 10.00      A   
ATOM   3092  N   ALA   364      -5.307 -23.077  -3.095  1.00 10.00      A   
ATOM   3093  HN  ALA   364      -5.667 -22.429  -3.744  1.00 10.00      A   
ATOM   3094  CA  ALA   364      -5.881 -24.413  -3.024  1.00 10.00      A   
ATOM   3095  CB  ALA   364      -7.391 -24.338  -2.871  1.00 10.00      A   
ATOM   3096  C   ALA   364      -5.504 -25.223  -4.256  1.00 10.00      A   
ATOM   3097  O   ALA   364      -5.064 -26.370  -4.159  1.00 10.00      A   
ATOM   3098  N   THR   365      -5.670 -24.612  -5.414  1.00 10.00      A   
ATOM   3099  HN  THR   365      -6.021 -23.690  -5.418  1.00 10.00      A   
ATOM   3100  CA  THR   365      -5.354 -25.258  -6.675  1.00 10.00      A   
ATOM   3101  CB  THR   365      -6.471 -25.033  -7.713  1.00 10.00      A   
ATOM   3102  OG1 THR   365      -6.943 -23.680  -7.627  1.00 10.00      A   
ATOM   3103  HG1 THR   365      -7.026 -23.424  -6.696  1.00 10.00      A   
ATOM   3104  CG2 THR   365      -7.631 -25.988  -7.470  1.00 10.00      A   
ATOM   3105  C   THR   365      -4.028 -24.747  -7.231  1.00 10.00      A   
ATOM   3106  O   THR   365      -3.268 -25.496  -7.849  1.00 10.00      A   
ATOM   3107  N   GLY   366      -3.745 -23.473  -6.991  1.00 10.00      A   
ATOM   3108  HN  GLY   366      -4.372 -22.928  -6.468  1.00 10.00      A   
ATOM   3109  CA  GLY   366      -2.513 -22.886  -7.485  1.00 10.00      A   
ATOM   3110  C   GLY   366      -2.741 -22.061  -8.736  1.00 10.00      A   
ATOM   3111  O   GLY   366      -1.798 -21.738  -9.457  1.00 10.00      A   
ATOM   3112  N   GLY   367      -3.999 -21.729  -8.994  1.00 10.00      A   
ATOM   3113  HN  GLY   367      -4.707 -22.027  -8.389  1.00 10.00      A   
ATOM   3114  CA  GLY   367      -4.338 -20.938 -10.161  1.00 10.00      A   
ATOM   3115  C   GLY   367      -4.033 -19.465  -9.969  1.00 10.00      A   
ATOM   3116  O   GLY   367      -4.668 -18.795  -9.153  1.00 10.00      A   
ATOM   3117  N   VAL   368      -3.059 -18.967 -10.720  1.00 10.00      A   
ATOM   3118  HN  VAL   368      -2.600 -19.556 -11.354  1.00 10.00      A   
ATOM   3119  CA  VAL   368      -2.657 -17.568 -10.640  1.00 10.00      A   
ATOM   3120  CB  VAL   368      -1.123 -17.421 -10.745  1.00 10.00      A   
ATOM   3121  CG1 VAL   368      -0.700 -15.990 -10.457  1.00 10.00      A   
ATOM   3122  CG2 VAL   368      -0.421 -18.385  -9.802  1.00 10.00      A   
ATOM   3123  C   VAL   368      -3.310 -16.772 -11.766  1.00 10.00      A   
ATOM   3124  O   VAL   368      -3.109 -17.071 -12.940  1.00 10.00      A   
ATOM   3125  N   GLN   369      -4.093 -15.768 -11.404  1.00 10.00      A   
ATOM   3126  HN  GLN   369      -4.214 -15.575 -10.445  1.00 10.00      A   
ATOM   3127  CA  GLN   369      -4.778 -14.941 -12.388  1.00 10.00      A   
ATOM   3128  CB  GLN   369      -6.295 -15.006 -12.173  1.00 10.00      A   
ATOM   3129  CG  GLN   369      -7.084 -13.995 -12.992  1.00 10.00      A   
ATOM   3130  CD  GLN   369      -7.081 -14.304 -14.475  1.00 10.00      A   
ATOM   3131  OE1 GLN   369      -7.154 -15.461 -14.880  1.00 10.00      A   
ATOM   3132  NE2 GLN   369      -6.974 -13.273 -15.296  1.00 10.00      A   
ATOM   3133 HE21 GLN   369      -6.901 -12.375 -14.908  1.00 10.00      A   
ATOM   3134 HE22 GLN   369      -6.976 -13.447 -16.261  1.00 10.00      A   
ATOM   3135  C   GLN   369      -4.303 -13.491 -12.324  1.00 10.00      A   
ATOM   3136  O   GLN   369      -4.360 -12.858 -11.273  1.00 10.00      A   
ATOM   3137  N   VAL   370      -3.833 -12.980 -13.455  1.00 10.00      A   
ATOM   3138  HN  VAL   370      -3.804 -13.549 -14.255  1.00 10.00      A   
ATOM   3139  CA  VAL   370      -3.364 -11.600 -13.546  1.00 10.00      A   
ATOM   3140  CB  VAL   370      -2.328 -11.431 -14.677  1.00 10.00      A   
ATOM   3141  CG1 VAL   370      -1.869  -9.982 -14.780  1.00 10.00      A   
ATOM   3142  CG2 VAL   370      -1.138 -12.353 -14.458  1.00 10.00      A   
ATOM   3143  C   VAL   370      -4.552 -10.682 -13.813  1.00 10.00      A   
ATOM   3144  O   VAL   370      -5.288 -10.875 -14.785  1.00 10.00      A   
ATOM   3145  N   LEU   371      -4.740  -9.688 -12.959  1.00 10.00      A   
ATOM   3146  HN  LEU   371      -4.115  -9.570 -12.209  1.00 10.00      A   
ATOM   3147  CA  LEU   371      -5.861  -8.773 -13.109  1.00 10.00      A   
ATOM   3148  CB  LEU   371      -6.722  -8.789 -11.846  1.00 10.00      A   
ATOM   3149  CG  LEU   371      -7.265 -10.155 -11.417  1.00 10.00      A   
ATOM   3150  CD1 LEU   371      -7.780 -10.097  -9.989  1.00 10.00      A   
ATOM   3151  CD2 LEU   371      -8.359 -10.623 -12.364  1.00 10.00      A   
ATOM   3152  C   LEU   371      -5.415  -7.349 -13.428  1.00 10.00      A   
ATOM   3153  O   LEU   371      -6.141  -6.595 -14.072  1.00 10.00      A   
ATOM   3154  N   SER   372      -4.226  -6.976 -12.981  1.00 10.00      A   
ATOM   3155  HN  SER   372      -3.677  -7.611 -12.477  1.00 10.00      A   
ATOM   3156  CA  SER   372      -3.724  -5.632 -13.224  1.00 10.00      A   
ATOM   3157  CB  SER   372      -2.594  -5.300 -12.258  1.00 10.00      A   
ATOM   3158  OG  SER   372      -2.220  -3.942 -12.379  1.00 10.00      A   
ATOM   3159  HG  SER   372      -1.266  -3.885 -12.557  1.00 10.00      A   
ATOM   3160  C   SER   372      -3.263  -5.449 -14.669  1.00 10.00      A   
ATOM   3161  O   SER   372      -2.757  -6.383 -15.296  1.00 10.00      A   
ATOM   3162  N   SER   373      -3.443  -4.236 -15.187  1.00 10.00      A   
ATOM   3163  HN  SER   373      -3.859  -3.540 -14.634  1.00 10.00      A   
ATOM   3164  CA  SER   373      -3.052  -3.910 -16.552  1.00 10.00      A   
ATOM   3165  CB  SER   373      -4.282  -3.924 -17.466  1.00 10.00      A   
ATOM   3166  OG  SER   373      -5.096  -5.061 -17.210  1.00 10.00      A   
ATOM   3167  HG  SER   373      -4.565  -5.862 -17.309  1.00 10.00      A   
ATOM   3168  C   SER   373      -2.366  -2.541 -16.615  1.00 10.00      A   
ATOM   3169  O   SER   373      -2.201  -1.962 -17.691  1.00 10.00      A   
ATOM   3170  N   THR   374      -1.967  -2.028 -15.458  1.00 10.00      A   
ATOM   3171  HN  THR   374      -2.116  -2.533 -14.631  1.00 10.00      A   
ATOM   3172  CA  THR   374      -1.301  -0.731 -15.380  1.00 10.00      A   
ATOM   3173  CB  THR   374      -1.593  -0.053 -14.032  1.00 10.00      A   
ATOM   3174  OG1 THR   374      -2.043  -1.044 -13.099  1.00 10.00      A   
ATOM   3175  HG1 THR   374      -1.272  -1.385 -12.599  1.00 10.00      A   
ATOM   3176  CG2 THR   374      -2.669   1.011 -14.195  1.00 10.00      A   
ATOM   3177  C   THR   374       0.208  -0.876 -15.573  1.00 10.00      A   
ATOM   3178  O   THR   374       0.688  -1.937 -15.963  1.00 10.00      A   
ATOM   3179  N   PHE   375       0.953   0.190 -15.315  1.00 10.00      A   
ATOM   3180  HN  PHE   375       0.525   1.016 -15.005  1.00 10.00      A   
ATOM   3181  CA  PHE   375       2.401   0.158 -15.466  1.00 10.00      A   
ATOM   3182  CB  PHE   375       2.888   1.311 -16.349  1.00 10.00      A   
ATOM   3183  CG  PHE   375       2.701   1.066 -17.818  1.00 10.00      A   
ATOM   3184  CD1 PHE   375       1.614   1.595 -18.489  1.00 10.00      A   
ATOM   3185  CD2 PHE   375       3.612   0.298 -18.527  1.00 10.00      A   
ATOM   3186  CE1 PHE   375       1.434   1.365 -19.839  1.00 10.00      A   
ATOM   3187  CE2 PHE   375       3.440   0.065 -19.879  1.00 10.00      A   
ATOM   3188  CZ  PHE   375       2.350   0.600 -20.535  1.00 10.00      A   
ATOM   3189  C   PHE   375       3.092   0.199 -14.112  1.00 10.00      A   
ATOM   3190  O   PHE   375       2.865   1.116 -13.321  1.00 10.00      A   
ATOM   3191  N   LEU   376       3.932  -0.804 -13.863  1.00 10.00      A   
ATOM   3192  HN  LEU   376       4.046  -1.501 -14.542  1.00 10.00      A   
ATOM   3193  CA  LEU   376       4.677  -0.916 -12.611  1.00 10.00      A   
ATOM   3194  CB  LEU   376       5.675   0.233 -12.422  1.00 10.00      A   
ATOM   3195  CG  LEU   376       6.857   0.269 -13.392  1.00 10.00      A   
ATOM   3196  CD1 LEU   376       7.808   1.396 -13.026  1.00 10.00      A   
ATOM   3197  CD2 LEU   376       7.583  -1.067 -13.401  1.00 10.00      A   
ATOM   3198  C   LEU   376       3.752  -1.046 -11.408  1.00 10.00      A   
ATOM   3199  O   LEU   376       3.530  -0.090 -10.663  1.00 10.00      A   
ATOM   3200  N   ASP   377       3.205  -2.237 -11.240  1.00 10.00      A   
ATOM   3201  HN  ASP   377       3.425  -2.952 -11.873  1.00 10.00      A   
ATOM   3202  CA  ASP   377       2.301  -2.525 -10.139  1.00 10.00      A   
ATOM   3203  CB  ASP   377       1.238  -3.532 -10.587  1.00 10.00      A   
ATOM   3204  CG  ASP   377       0.563  -3.159 -11.894  1.00 10.00      A   
ATOM   3205  OD1 ASP   377       0.114  -2.006 -12.034  1.00 10.00      A   
ATOM   3206  OD2 ASP   377       0.445  -4.039 -12.780  1.00 10.00      A   
ATOM   3207  C   ASP   377       3.106  -3.114  -8.992  1.00 10.00      A   
ATOM   3208  O   ASP   377       3.570  -4.247  -9.081  1.00 10.00      A   
ATOM   3209  N   GLU   378       3.277  -2.352  -7.921  1.00 10.00      A   
ATOM   3210  HN  GLU   378       2.854  -1.462  -7.891  1.00 10.00      A   
ATOM   3211  CA  GLU   378       4.068  -2.816  -6.785  1.00 10.00      A   
ATOM   3212  CB  GLU   378       5.371  -2.012  -6.688  1.00 10.00      A   
ATOM   3213  CG  GLU   378       6.136  -1.879  -7.998  1.00 10.00      A   
ATOM   3214  CD  GLU   378       7.281  -2.866  -8.121  1.00 10.00      A   
ATOM   3215  OE1 GLU   378       8.213  -2.818  -7.288  1.00 10.00      A   
ATOM   3216  OE2 GLU   378       7.276  -3.680  -9.069  1.00 10.00      A   
ATOM   3217  C   GLU   378       3.308  -2.706  -5.464  1.00 10.00      A   
ATOM   3218  O   GLU   378       2.525  -1.774  -5.263  1.00 10.00      A   
ATOM   3219  N   THR   379       3.563  -3.669  -4.578  1.00 10.00      A   
ATOM   3220  HN  THR   379       4.197  -4.375  -4.826  1.00 10.00      A   
ATOM   3221  CA  THR   379       2.959  -3.722  -3.242  1.00 10.00      A   
ATOM   3222  CB  THR   379       3.497  -2.599  -2.334  1.00 10.00      A   
ATOM   3223  OG1 THR   379       4.896  -2.406  -2.603  1.00 10.00      A   
ATOM   3224  HG1 THR   379       5.334  -3.276  -2.654  1.00 10.00      A   
ATOM   3225  CG2 THR   379       3.316  -2.966  -0.866  1.00 10.00      A   
ATOM   3226  C   THR   379       1.427  -3.714  -3.252  1.00 10.00      A   
ATOM   3227  O   THR   379       0.800  -2.656  -3.199  1.00 10.00      A   
ATOM   3228  N   PRO   380       0.812  -4.902  -3.332  1.00 10.00      A   
ATOM   3229  CA  PRO   380      -0.634  -5.057  -3.334  1.00 10.00      A   
ATOM   3230  CB  PRO   380      -0.816  -6.240  -4.286  1.00 10.00      A   
ATOM   3231  CG  PRO   380       0.447  -7.048  -4.172  1.00 10.00      A   
ATOM   3232  CD  PRO   380       1.475  -6.202  -3.459  1.00 10.00      A   
ATOM   3233  C   PRO   380      -1.189  -5.417  -1.951  1.00 10.00      A   
ATOM   3234  O   PRO   380      -0.791  -6.415  -1.349  1.00 10.00      A   
ATOM   3235  N   SER   381      -2.104  -4.602  -1.456  1.00 10.00      A   
ATOM   3236  HN  SER   381      -2.372  -3.810  -1.977  1.00 10.00      A   
ATOM   3237  CA  SER   381      -2.722  -4.839  -0.161  1.00 10.00      A   
ATOM   3238  CB  SER   381      -2.828  -3.527   0.617  1.00 10.00      A   
ATOM   3239  OG  SER   381      -1.610  -2.804   0.555  1.00 10.00      A   
ATOM   3240  HG  SER   381      -0.910  -3.320   0.974  1.00 10.00      A   
ATOM   3241  C   SER   381      -4.107  -5.451  -0.348  1.00 10.00      A   
ATOM   3242  O   SER   381      -4.972  -4.862  -1.000  1.00 10.00      A   
ATOM   3243  N   LEU   382      -4.307  -6.634   0.214  1.00 10.00      A   
ATOM   3244  HN  LEU   382      -3.576  -7.054   0.728  1.00 10.00      A   
ATOM   3245  CA  LEU   382      -5.579  -7.330   0.099  1.00 10.00      A   
ATOM   3246  CB  LEU   382      -5.351  -8.842   0.178  1.00 10.00      A   
ATOM   3247  CG  LEU   382      -5.975  -9.691  -0.934  1.00 10.00      A   
ATOM   3248  CD1 LEU   382      -5.452 -11.117  -0.867  1.00 10.00      A   
ATOM   3249  CD2 LEU   382      -7.494  -9.674  -0.838  1.00 10.00      A   
ATOM   3250  C   LEU   382      -6.544  -6.893   1.197  1.00 10.00      A   
ATOM   3251  O   LEU   382      -6.182  -6.842   2.371  1.00 10.00      A   
ATOM   3252  N   ALA   383      -7.771  -6.568   0.804  1.00 10.00      A   
ATOM   3253  HN  ALA   383      -7.990  -6.604  -0.151  1.00 10.00      A   
ATOM   3254  CA  ALA   383      -8.798  -6.149   1.752  1.00 10.00      A   
ATOM   3255  CB  ALA   383     -10.029  -5.647   1.007  1.00 10.00      A   
ATOM   3256  C   ALA   383      -9.174  -7.302   2.683  1.00 10.00      A   
ATOM   3257  O   ALA   383      -9.153  -8.464   2.275  1.00 10.00      A   
ATOM   3258  N   PRO   384      -9.537  -6.994   3.940  1.00 10.00      A   
ATOM   3259  CA  PRO   384      -9.914  -8.008   4.942  1.00 10.00      A   
ATOM   3260  CB  PRO   384     -10.335  -7.183   6.165  1.00 10.00      A   
ATOM   3261  CG  PRO   384     -10.550  -5.800   5.648  1.00 10.00      A   
ATOM   3262  CD  PRO   384      -9.598  -5.636   4.501  1.00 10.00      A   
ATOM   3263  C   PRO   384     -11.060  -8.920   4.491  1.00 10.00      A   
ATOM   3264  O   PRO   384     -11.151 -10.071   4.919  1.00 10.00      A   
ATOM   3265  N   ASN   385     -11.932  -8.410   3.627  1.00 10.00      A   
ATOM   3266  HN  ASN   385     -11.818  -7.486   3.320  1.00 10.00      A   
ATOM   3267  CA  ASN   385     -13.061  -9.198   3.136  1.00 10.00      A   
ATOM   3268  CB  ASN   385     -14.349  -8.369   3.095  1.00 10.00      A   
ATOM   3269  CG  ASN   385     -14.342  -7.285   2.036  1.00 10.00      A   
ATOM   3270  OD1 ASN   385     -13.286  -6.873   1.552  1.00 10.00      A   
ATOM   3271  ND2 ASN   385     -15.523  -6.800   1.681  1.00 10.00      A   
ATOM   3272 HD21 ASN   385     -16.327  -7.163   2.130  1.00 10.00      A   
ATOM   3273 HD22 ASN   385     -15.554  -6.100   0.994  1.00 10.00      A   
ATOM   3274  C   ASN   385     -12.756  -9.839   1.778  1.00 10.00      A   
ATOM   3275  O   ASN   385     -13.584 -10.561   1.216  1.00 10.00      A   
ATOM   3276  N   GLY   386     -11.555  -9.567   1.270  1.00 10.00      A   
ATOM   3277  HN  GLY   386     -10.946  -8.987   1.776  1.00 10.00      A   
ATOM   3278  CA  GLY   386     -11.116 -10.125  -0.001  1.00 10.00      A   
ATOM   3279  C   GLY   386     -11.978  -9.735  -1.186  1.00 10.00      A   
ATOM   3280  O   GLY   386     -12.404 -10.597  -1.953  1.00 10.00      A   
ATOM   3281  N   THR   387     -12.241  -8.444  -1.346  1.00 10.00      A   
ATOM   3282  HN  THR   387     -11.895  -7.798  -0.699  1.00 10.00      A   
ATOM   3283  CA  THR   387     -13.053  -7.980  -2.466  1.00 10.00      A   
ATOM   3284  CB  THR   387     -14.358  -7.313  -1.996  1.00 10.00      A   
ATOM   3285  OG1 THR   387     -14.064  -6.357  -0.971  1.00 10.00      A   
ATOM   3286  HG1 THR   387     -13.926  -6.816  -0.134  1.00 10.00      A   
ATOM   3287  CG2 THR   387     -15.329  -8.352  -1.457  1.00 10.00      A   
ATOM   3288  C   THR   387     -12.286  -7.012  -3.361  1.00 10.00      A   
ATOM   3289  O   THR   387     -12.489  -6.982  -4.578  1.00 10.00      A   
ATOM   3290  N   MET   388     -11.405  -6.221  -2.758  1.00 10.00      A   
ATOM   3291  HN  MET   388     -11.276  -6.294  -1.792  1.00 10.00      A   
ATOM   3292  CA  MET   388     -10.621  -5.245  -3.504  1.00 10.00      A   
ATOM   3293  CB  MET   388     -11.156  -3.832  -3.253  1.00 10.00      A   
ATOM   3294  CG  MET   388     -12.539  -3.570  -3.830  1.00 10.00      A   
ATOM   3295  SD  MET   388     -13.271  -2.035  -3.227  1.00 10.00      A   
ATOM   3296  CE  MET   388     -13.577  -2.449  -1.510  1.00 10.00      A   
ATOM   3297  C   MET   388      -9.148  -5.314  -3.118  1.00 10.00      A   
ATOM   3298  O   MET   388      -8.808  -5.687  -1.992  1.00 10.00      A   
ATOM   3299  N   VAL   389      -8.283  -4.976  -4.064  1.00 10.00      A   
ATOM   3300  HN  VAL   389      -8.619  -4.718  -4.952  1.00 10.00      A   
ATOM   3301  CA  VAL   389      -6.846  -4.977  -3.837  1.00 10.00      A   
ATOM   3302  CB  VAL   389      -6.151  -6.136  -4.589  1.00 10.00      A   
ATOM   3303  CG1 VAL   389      -4.644  -6.089  -4.382  1.00 10.00      A   
ATOM   3304  CG2 VAL   389      -6.708  -7.481  -4.148  1.00 10.00      A   
ATOM   3305  C   VAL   389      -6.256  -3.647  -4.302  1.00 10.00      A   
ATOM   3306  O   VAL   389      -6.433  -3.254  -5.458  1.00 10.00      A   
ATOM   3307  N   ILE   390      -5.584  -2.950  -3.394  1.00 10.00      A   
ATOM   3308  HN  ILE   390      -5.481  -3.318  -2.489  1.00 10.00      A   
ATOM   3309  CA  ILE   390      -4.970  -1.667  -3.713  1.00 10.00      A   
ATOM   3310  CB  ILE   390      -5.293  -0.591  -2.643  1.00 10.00      A   
ATOM   3311  CG1 ILE   390      -4.870   0.803  -3.125  1.00 10.00      A   
ATOM   3312  CG2 ILE   390      -4.645  -0.923  -1.305  1.00 10.00      A   
ATOM   3313  CD1 ILE   390      -5.267   1.923  -2.189  1.00 10.00      A   
ATOM   3314  C   ILE   390      -3.461  -1.837  -3.855  1.00 10.00      A   
ATOM   3315  O   ILE   390      -2.861  -2.656  -3.161  1.00 10.00      A   
ATOM   3316  N   TYR   391      -2.854  -1.097  -4.772  1.00 10.00      A   
ATOM   3317  HN  TYR   391      -3.383  -0.475  -5.319  1.00 10.00      A   
ATOM   3318  CA  TYR   391      -1.419  -1.192  -4.988  1.00 10.00      A   
ATOM   3319  CB  TYR   391      -1.088  -2.389  -5.886  1.00 10.00      A   
ATOM   3320  CG  TYR   391      -1.812  -2.387  -7.212  1.00 10.00      A   
ATOM   3321  CD1 TYR   391      -1.254  -1.776  -8.327  1.00 10.00      A   
ATOM   3322  CD2 TYR   391      -3.050  -3.002  -7.351  1.00 10.00      A   
ATOM   3323  CE1 TYR   391      -1.907  -1.777  -9.540  1.00 10.00      A   
ATOM   3324  CE2 TYR   391      -3.710  -3.007  -8.563  1.00 10.00      A   
ATOM   3325  CZ  TYR   391      -3.133  -2.394  -9.654  1.00 10.00      A   
ATOM   3326  OH  TYR   391      -3.779  -2.400 -10.865  1.00 10.00      A   
ATOM   3327  HH  TYR   391      -3.181  -2.763 -11.540  1.00 10.00      A   
ATOM   3328  C   TYR   391      -0.862   0.085  -5.596  1.00 10.00      A   
ATOM   3329  O   TYR   391      -1.616   0.980  -5.993  1.00 10.00      A   
ATOM   3330  N   SER   392       0.457   0.154  -5.679  1.00 10.00      A   
ATOM   3331  HN  SER   392       0.997  -0.600  -5.352  1.00 10.00      A   
ATOM   3332  CA  SER   392       1.130   1.310  -6.242  1.00 10.00      A   
ATOM   3333  CB  SER   392       2.507   1.475  -5.601  1.00 10.00      A   
ATOM   3334  OG  SER   392       2.508   0.987  -4.272  1.00 10.00      A   
ATOM   3335  HG  SER   392       2.617   0.028  -4.287  1.00 10.00      A   
ATOM   3336  C   SER   392       1.290   1.149  -7.747  1.00 10.00      A   
ATOM   3337  O   SER   392       1.700   0.090  -8.224  1.00 10.00      A   
ATOM   3338  N   SER   393       0.962   2.197  -8.482  1.00 10.00      A   
ATOM   3339  HN  SER   393       0.635   3.010  -8.036  1.00 10.00      A   
ATOM   3340  CA  SER   393       1.083   2.185  -9.930  1.00 10.00      A   
ATOM   3341  CB  SER   393      -0.304   2.211 -10.583  1.00 10.00      A   
ATOM   3342  OG  SER   393      -1.180   3.101  -9.904  1.00 10.00      A   
ATOM   3343  HG  SER   393      -0.989   3.077  -8.958  1.00 10.00      A   
ATOM   3344  C   SER   393       1.923   3.377 -10.377  1.00 10.00      A   
ATOM   3345  O   SER   393       1.821   4.461  -9.799  1.00 10.00      A   
ATOM   3346  N   SER   394       2.764   3.174 -11.381  1.00 10.00      A   
ATOM   3347  HN  SER   394       2.810   2.282 -11.801  1.00 10.00      A   
ATOM   3348  CA  SER   394       3.618   4.239 -11.878  1.00 10.00      A   
ATOM   3349  CB  SER   394       4.814   3.659 -12.637  1.00 10.00      A   
ATOM   3350  OG  SER   394       5.974   4.457 -12.461  1.00 10.00      A   
ATOM   3351  HG  SER   394       6.425   4.186 -11.650  1.00 10.00      A   
ATOM   3352  C   SER   394       2.842   5.202 -12.769  1.00 10.00      A   
ATOM   3353  O   SER   394       2.185   4.791 -13.729  1.00 10.00      A   
ATOM   3354  N   GLN   395       2.913   6.478 -12.432  1.00 10.00      A   
ATOM   3355  HN  GLN   395       3.446   6.733 -11.642  1.00 10.00      A   
ATOM   3356  CA  GLN   395       2.244   7.518 -13.190  1.00 10.00      A   
ATOM   3357  CB  GLN   395       1.067   8.095 -12.397  1.00 10.00      A   
ATOM   3358  CG  GLN   395       0.314   9.222 -13.096  1.00 10.00      A   
ATOM   3359  CD  GLN   395      -0.161   8.847 -14.486  1.00 10.00      A   
ATOM   3360  OE1 GLN   395      -1.231   8.262 -14.651  1.00 10.00      A   
ATOM   3361  NE2 GLN   395       0.617   9.202 -15.499  1.00 10.00      A   
ATOM   3362 HE21 GLN   395       1.449   9.686 -15.300  1.00 10.00      A   
ATOM   3363 HE22 GLN   395       0.334   8.959 -16.406  1.00 10.00      A   
ATOM   3364  C   GLN   395       3.243   8.613 -13.534  1.00 10.00      A   
ATOM   3365  O   GLN   395       3.511   9.501 -12.722  1.00 10.00      A   
ATOM   3366  N   GLY   396       3.810   8.527 -14.727  1.00 10.00      A   
ATOM   3367  HN  GLY   396       3.572   7.781 -15.320  1.00 10.00      A   
ATOM   3368  CA  GLY   396       4.779   9.509 -15.161  1.00 10.00      A   
ATOM   3369  C   GLY   396       6.080   9.399 -14.394  1.00 10.00      A   
ATOM   3370  O   GLY   396       6.866   8.480 -14.623  1.00 10.00      A   
ATOM   3371  N   MET   397       6.300  10.329 -13.476  1.00 10.00      A   
ATOM   3372  HN  MET   397       5.622  11.028 -13.335  1.00 10.00      A   
ATOM   3373  CA  MET   397       7.512  10.341 -12.666  1.00 10.00      A   
ATOM   3374  CB  MET   397       8.259  11.673 -12.823  1.00 10.00      A   
ATOM   3375  CG  MET   397       8.520  12.092 -14.264  1.00 10.00      A   
ATOM   3376  SD  MET   397       9.487  10.884 -15.193  1.00 10.00      A   
ATOM   3377  CE  MET   397      11.036  10.925 -14.292  1.00 10.00      A   
ATOM   3378  C   MET   397       7.176  10.105 -11.198  1.00 10.00      A   
ATOM   3379  O   MET   397       8.005  10.328 -10.314  1.00 10.00      A   
ATOM   3380  N   GLY   398       5.953   9.663 -10.940  1.00 10.00      A   
ATOM   3381  HN  GLY   398       5.331   9.503 -11.685  1.00 10.00      A   
ATOM   3382  CA  GLY   398       5.526   9.405  -9.580  1.00 10.00      A   
ATOM   3383  C   GLY   398       4.689   8.147  -9.477  1.00 10.00      A   
ATOM   3384  O   GLY   398       4.457   7.470 -10.475  1.00 10.00      A   
ATOM   3385  N   SER   399       4.231   7.832  -8.277  1.00 10.00      A   
ATOM   3386  HN  SER   399       4.447   8.407  -7.516  1.00 10.00      A   
ATOM   3387  CA  SER   399       3.415   6.649  -8.063  1.00 10.00      A   
ATOM   3388  CB  SER   399       4.141   5.665  -7.145  1.00 10.00      A   
ATOM   3389  OG  SER   399       5.501   5.529  -7.522  1.00 10.00      A   
ATOM   3390  HG  SER   399       5.719   4.592  -7.598  1.00 10.00      A   
ATOM   3391  C   SER   399       2.065   7.029  -7.466  1.00 10.00      A   
ATOM   3392  O   SER   399       1.986   7.896  -6.595  1.00 10.00      A   
ATOM   3393  N   VAL   400       1.012   6.386  -7.950  1.00 10.00      A   
ATOM   3394  HN  VAL   400       1.148   5.706  -8.650  1.00 10.00      A   
ATOM   3395  CA  VAL   400      -0.339   6.643  -7.468  1.00 10.00      A   
ATOM   3396  CB  VAL   400      -1.229   7.291  -8.553  1.00 10.00      A   
ATOM   3397  CG1 VAL   400      -0.786   8.720  -8.829  1.00 10.00      A   
ATOM   3398  CG2 VAL   400      -1.215   6.467  -9.831  1.00 10.00      A   
ATOM   3399  C   VAL   400      -0.983   5.350  -6.982  1.00 10.00      A   
ATOM   3400  O   VAL   400      -0.452   4.260  -7.214  1.00 10.00      A   
ATOM   3401  N   LEU   401      -2.128   5.469  -6.325  1.00 10.00      A   
ATOM   3402  HN  LEU   401      -2.515   6.362  -6.194  1.00 10.00      A   
ATOM   3403  CA  LEU   401      -2.834   4.311  -5.797  1.00 10.00      A   
ATOM   3404  CB  LEU   401      -3.477   4.649  -4.451  1.00 10.00      A   
ATOM   3405  CG  LEU   401      -2.513   4.917  -3.294  1.00 10.00      A   
ATOM   3406  CD1 LEU   401      -3.273   5.400  -2.069  1.00 10.00      A   
ATOM   3407  CD2 LEU   401      -1.707   3.668  -2.971  1.00 10.00      A   
ATOM   3408  C   LEU   401      -3.892   3.803  -6.770  1.00 10.00      A   
ATOM   3409  O   LEU   401      -4.805   4.536  -7.153  1.00 10.00      A   
ATOM   3410  N   ASN   402      -3.763   2.543  -7.163  1.00 10.00      A   
ATOM   3411  HN  ASN   402      -3.013   2.008  -6.815  1.00 10.00      A   
ATOM   3412  CA  ASN   402      -4.709   1.921  -8.084  1.00 10.00      A   
ATOM   3413  CB  ASN   402      -3.978   1.334  -9.296  1.00 10.00      A   
ATOM   3414  CG  ASN   402      -4.859   1.239 -10.531  1.00 10.00      A   
ATOM   3415  OD1 ASN   402      -5.012   2.210 -11.275  1.00 10.00      A   
ATOM   3416  ND2 ASN   402      -5.426   0.068 -10.773  1.00 10.00      A   
ATOM   3417 HD21 ASN   402      -5.240  -0.675 -10.159  1.00 10.00      A   
ATOM   3418 HD22 ASN   402      -6.007  -0.010 -11.560  1.00 10.00      A   
ATOM   3419  C   ASN   402      -5.493   0.836  -7.353  1.00 10.00      A   
ATOM   3420  O   ASN   402      -4.932   0.107  -6.534  1.00 10.00      A   
ATOM   3421  N   LEU   403      -6.781   0.727  -7.648  1.00 10.00      A   
ATOM   3422  HN  LEU   403      -7.170   1.314  -8.337  1.00 10.00      A   
ATOM   3423  CA  LEU   403      -7.636  -0.254  -6.992  1.00 10.00      A   
ATOM   3424  CB  LEU   403      -8.704   0.461  -6.160  1.00 10.00      A   
ATOM   3425  CG  LEU   403      -9.621  -0.430  -5.319  1.00 10.00      A   
ATOM   3426  CD1 LEU   403      -8.878  -0.974  -4.110  1.00 10.00      A   
ATOM   3427  CD2 LEU   403     -10.862   0.337  -4.888  1.00 10.00      A   
ATOM   3428  C   LEU   403      -8.301  -1.182  -8.002  1.00 10.00      A   
ATOM   3429  O   LEU   403      -9.006  -0.731  -8.908  1.00 10.00      A   
ATOM   3430  N   VAL   404      -8.069  -2.477  -7.840  1.00 10.00      A   
ATOM   3431  HN  VAL   404      -7.492  -2.770  -7.099  1.00 10.00      A   
ATOM   3432  CA  VAL   404      -8.650  -3.482  -8.724  1.00 10.00      A   
ATOM   3433  CB  VAL   404      -7.577  -4.155  -9.615  1.00 10.00      A   
ATOM   3434  CG1 VAL   404      -8.183  -5.271 -10.456  1.00 10.00      A   
ATOM   3435  CG2 VAL   404      -6.910  -3.129 -10.516  1.00 10.00      A   
ATOM   3436  C   VAL   404      -9.376  -4.546  -7.901  1.00 10.00      A   
ATOM   3437  O   VAL   404      -8.871  -5.004  -6.871  1.00 10.00      A   
ATOM   3438  N   SER   405     -10.566  -4.920  -8.350  1.00 10.00      A   
ATOM   3439  HN  SER   405     -10.919  -4.504  -9.165  1.00 10.00      A   
ATOM   3440  CA  SER   405     -11.367  -5.926  -7.669  1.00 10.00      A   
ATOM   3441  CB  SER   405     -12.772  -5.956  -8.275  1.00 10.00      A   
ATOM   3442  OG  SER   405     -12.776  -5.376  -9.572  1.00 10.00      A   
ATOM   3443  HG  SER   405     -12.723  -4.411  -9.487  1.00 10.00      A   
ATOM   3444  C   SER   405     -10.712  -7.306  -7.756  1.00 10.00      A   
ATOM   3445  O   SER   405      -9.960  -7.585  -8.693  1.00 10.00      A   
ATOM   3446  N   THR   406     -10.996  -8.163  -6.781  1.00 10.00      A   
ATOM   3447  HN  THR   406     -11.602  -7.883  -6.059  1.00 10.00      A   
ATOM   3448  CA  THR   406     -10.430  -9.508  -6.745  1.00 10.00      A   
ATOM   3449  CB  THR   406     -10.783 -10.218  -5.426  1.00 10.00      A   
ATOM   3450  OG1 THR   406     -12.146  -9.928  -5.085  1.00 10.00      A   
ATOM   3451  HG1 THR   406     -12.723 -10.585  -5.493  1.00 10.00      A   
ATOM   3452  CG2 THR   406      -9.870  -9.747  -4.303  1.00 10.00      A   
ATOM   3453  C   THR   406     -10.927 -10.352  -7.915  1.00 10.00      A   
ATOM   3454  O   THR   406     -10.228 -11.244  -8.395  1.00 10.00      A   
ATOM   3455  N   ASP   407     -12.138 -10.062  -8.368  1.00 10.00      A   
ATOM   3456  HN  ASP   407     -12.655  -9.354  -7.929  1.00 10.00      A   
ATOM   3457  CA  ASP   407     -12.734 -10.788  -9.482  1.00 10.00      A   
ATOM   3458  CB  ASP   407     -14.264 -10.756  -9.386  1.00 10.00      A   
ATOM   3459  CG  ASP   407     -14.827 -11.607  -8.260  1.00 10.00      A   
ATOM   3460  OD1 ASP   407     -14.060 -12.008  -7.354  1.00 10.00      A   
ATOM   3461  OD2 ASP   407     -16.050 -11.866  -8.268  1.00 10.00      A   
ATOM   3462  C   ASP   407     -12.288 -10.194 -10.815  1.00 10.00      A   
ATOM   3463  O   ASP   407     -12.520 -10.777 -11.874  1.00 10.00      A   
ATOM   3464  N   GLY   408     -11.634  -9.035 -10.752  1.00 10.00      A   
ATOM   3465  HN  GLY   408     -11.448  -8.638  -9.876  1.00 10.00      A   
ATOM   3466  CA  GLY   408     -11.170  -8.369 -11.957  1.00 10.00      A   
ATOM   3467  C   GLY   408     -12.321  -7.897 -12.819  1.00 10.00      A   
ATOM   3468  O   GLY   408     -12.348  -8.142 -14.021  1.00 10.00      A   
ATOM   3469  N   ARG   409     -13.277  -7.227 -12.194  1.00 10.00      A   
ATOM   3470  HN  ARG   409     -13.191  -7.050 -11.234  1.00 10.00      A   
ATOM   3471  CA  ARG   409     -14.453  -6.737 -12.905  1.00 10.00      A   
ATOM   3472  CB  ARG   409     -15.713  -7.015 -12.081  1.00 10.00      A   
ATOM   3473  CG  ARG   409     -15.788  -8.430 -11.527  1.00 10.00      A   
ATOM   3474  CD  ARG   409     -16.876  -9.241 -12.207  1.00 10.00      A   
ATOM   3475  NE  ARG   409     -18.185  -9.024 -11.592  1.00 10.00      A   
ATOM   3476  HE  ARG   409     -18.265  -8.277 -10.950  1.00 10.00      A   
ATOM   3477  CZ  ARG   409     -19.260  -9.764 -11.854  1.00 10.00      A   
ATOM   3478  NH1 ARG   409     -19.187 -10.771 -12.722  1.00 10.00      A   
ATOM   3479 HH11 ARG   409     -18.288 -10.989 -13.200  1.00 10.00      A   
ATOM   3480 HH12 ARG   409     -20.033 -11.351 -12.926  1.00 10.00      A   
ATOM   3481  NH2 ARG   409     -20.402  -9.524 -11.224  1.00 10.00      A   
ATOM   3482 HH21 ARG   409     -20.464  -8.761 -10.519  1.00 10.00      A   
ATOM   3483 HH22 ARG   409     -21.249 -10.101 -11.434  1.00 10.00      A   
ATOM   3484  C   ARG   409     -14.335  -5.247 -13.191  1.00 10.00      A   
ATOM   3485  O   ARG   409     -14.747  -4.770 -14.250  1.00 10.00      A   
ATOM   3486  N   PHE   410     -13.754  -4.523 -12.249  1.00 10.00      A   
ATOM   3487  HN  PHE   410     -13.417  -4.968 -11.442  1.00 10.00      A   
ATOM   3488  CA  PHE   410     -13.583  -3.084 -12.385  1.00 10.00      A   
ATOM   3489  CB  PHE   410     -14.550  -2.349 -11.451  1.00 10.00      A   
ATOM   3490  CG  PHE   410     -14.739  -0.892 -11.772  1.00 10.00      A   
ATOM   3491  CD1 PHE   410     -15.395  -0.501 -12.927  1.00 10.00      A   
ATOM   3492  CD2 PHE   410     -14.262   0.088 -10.916  1.00 10.00      A   
ATOM   3493  CE1 PHE   410     -15.571   0.837 -13.224  1.00 10.00      A   
ATOM   3494  CE2 PHE   410     -14.434   1.428 -11.207  1.00 10.00      A   
ATOM   3495  CZ  PHE   410     -15.090   1.803 -12.363  1.00 10.00      A   
ATOM   3496  C   PHE   410     -12.143  -2.698 -12.069  1.00 10.00      A   
ATOM   3497  O   PHE   410     -11.506  -3.304 -11.204  1.00 10.00      A   
ATOM   3498  N   LYS   411     -11.624  -1.709 -12.790  1.00 10.00      A   
ATOM   3499  HN  LYS   411     -12.177  -1.278 -13.478  1.00 10.00      A   
ATOM   3500  CA  LYS   411     -10.261  -1.240 -12.587  1.00 10.00      A   
ATOM   3501  CB  LYS   411      -9.331  -1.790 -13.682  1.00 10.00      A   
ATOM   3502  CG  LYS   411      -9.375  -3.306 -13.842  1.00 10.00      A   
ATOM   3503  CD  LYS   411      -8.411  -3.794 -14.912  1.00 10.00      A   
ATOM   3504  CE  LYS   411      -8.723  -5.230 -15.309  1.00 10.00      A   
ATOM   3505  NZ  LYS   411      -7.691  -5.805 -16.214  1.00 10.00      A   
ATOM   3506  HZ1 LYS   411      -7.392  -5.101 -16.919  1.00 10.00      A   
ATOM   3507  HZ2 LYS   411      -8.075  -6.631 -16.712  1.00 10.00      A   
ATOM   3508  HZ3 LYS   411      -6.858  -6.106 -15.665  1.00 10.00      A   
ATOM   3509  C   LYS   411     -10.236   0.285 -12.594  1.00 10.00      A   
ATOM   3510  O   LYS   411     -10.578   0.915 -13.599  1.00 10.00      A   
ATOM   3511  N   ALA   412      -9.843   0.877 -11.472  1.00 10.00      A   
ATOM   3512  HN  ALA   412      -9.568   0.324 -10.705  1.00 10.00      A   
ATOM   3513  CA  ALA   412      -9.789   2.332 -11.351  1.00 10.00      A   
ATOM   3514  CB  ALA   412     -11.129   2.873 -10.871  1.00 10.00      A   
ATOM   3515  C   ALA   412      -8.673   2.755 -10.401  1.00 10.00      A   
ATOM   3516  O   ALA   412      -7.920   1.918  -9.906  1.00 10.00      A   
ATOM   3517  N   ARG   413      -8.569   4.053 -10.153  1.00 10.00      A   
ATOM   3518  HN  ARG   413      -9.198   4.677 -10.575  1.00 10.00      A   
ATOM   3519  CA  ARG   413      -7.546   4.573  -9.257  1.00 10.00      A   
ATOM   3520  CB  ARG   413      -6.342   5.102 -10.037  1.00 10.00      A   
ATOM   3521  CG  ARG   413      -6.656   6.239 -10.994  1.00 10.00      A   
ATOM   3522  CD  ARG   413      -5.657   6.271 -12.135  1.00 10.00      A   
ATOM   3523  NE  ARG   413      -5.581   7.587 -12.761  1.00 10.00      A   
ATOM   3524  HE  ARG   413      -6.376   8.164 -12.700  1.00 10.00      A   
ATOM   3525  CZ  ARG   413      -4.506   8.035 -13.403  1.00 10.00      A   
ATOM   3526  NH1 ARG   413      -3.428   7.268 -13.501  1.00 10.00      A   
ATOM   3527 HH11 ARG   413      -2.578   7.619 -14.004  1.00 10.00      A   
ATOM   3528 HH12 ARG   413      -3.419   6.314 -13.076  1.00 10.00      A   
ATOM   3529  NH2 ARG   413      -4.510   9.252 -13.933  1.00 10.00      A   
ATOM   3530 HH21 ARG   413      -3.665   9.610 -14.436  1.00 10.00      A   
ATOM   3531 HH22 ARG   413      -5.353   9.861 -13.846  1.00 10.00      A   
ATOM   3532  C   ARG   413      -8.112   5.637  -8.322  1.00 10.00      A   
ATOM   3533  O   ARG   413      -9.181   6.206  -8.574  1.00 10.00      A   
ATOM   3534  N   LEU   414      -7.388   5.902  -7.245  1.00 10.00      A   
ATOM   3535  HN  LEU   414      -6.536   5.429  -7.116  1.00 10.00      A   
ATOM   3536  CA  LEU   414      -7.810   6.879  -6.250  1.00 10.00      A   
ATOM   3537  CB  LEU   414      -7.181   6.548  -4.894  1.00 10.00      A   
ATOM   3538  CG  LEU   414      -7.648   5.248  -4.240  1.00 10.00      A   
ATOM   3539  CD1 LEU   414      -7.078   5.130  -2.838  1.00 10.00      A   
ATOM   3540  CD2 LEU   414      -9.166   5.172  -4.210  1.00 10.00      A   
ATOM   3541  C   LEU   414      -7.456   8.303  -6.671  1.00 10.00      A   
ATOM   3542  O   LEU   414      -6.639   8.499  -7.577  1.00 10.00      A   
ATOM   3543  N   PRO   415      -8.087   9.311  -6.024  1.00 10.00      A   
ATOM   3544  CA  PRO   415      -7.851  10.737  -6.305  1.00 10.00      A   
ATOM   3545  CB  PRO   415      -8.438  11.421  -5.070  1.00 10.00      A   
ATOM   3546  CG  PRO   415      -9.558  10.533  -4.665  1.00 10.00      A   
ATOM   3547  CD  PRO   415      -9.107   9.131  -4.967  1.00 10.00      A   
ATOM   3548  C   PRO   415      -6.369  11.080  -6.417  1.00 10.00      A   
ATOM   3549  O   PRO   415      -5.535  10.499  -5.719  1.00 10.00      A   
ATOM   3550  N   ALA   416      -6.054  12.032  -7.289  1.00 10.00      A   
ATOM   3551  HN  ALA   416      -6.770  12.473  -7.794  1.00 10.00      A   
ATOM   3552  CA  ALA   416      -4.676  12.453  -7.503  1.00 10.00      A   
ATOM   3553  CB  ALA   416      -4.594  13.461  -8.637  1.00 10.00      A   
ATOM   3554  C   ALA   416      -4.079  13.033  -6.229  1.00 10.00      A   
ATOM   3555  O   ALA   416      -4.656  13.929  -5.608  1.00 10.00      A   
ATOM   3556  N   THR   417      -2.935  12.502  -5.838  1.00 10.00      A   
ATOM   3557  HN  THR   417      -2.540  11.773  -6.362  1.00 10.00      A   
ATOM   3558  CA  THR   417      -2.250  12.950  -4.643  1.00 10.00      A   
ATOM   3559  CB  THR   417      -1.460  11.787  -4.023  1.00 10.00      A   
ATOM   3560  OG1 THR   417      -1.729  10.594  -4.776  1.00 10.00      A   
ATOM   3561  HG1 THR   417      -2.312  10.018  -4.268  1.00 10.00      A   
ATOM   3562  CG2 THR   417      -1.879  11.574  -2.575  1.00 10.00      A   
ATOM   3563  C   THR   417      -1.299  14.104  -4.958  1.00 10.00      A   
ATOM   3564  O   THR   417      -0.969  14.355  -6.120  1.00 10.00      A   
ATOM   3565  N   ASP   418      -0.867  14.797  -3.915  1.00 10.00      A   
ATOM   3566  HN  ASP   418      -1.180  14.548  -3.015  1.00 10.00      A   
ATOM   3567  CA  ASP   418       0.044  15.932  -4.042  1.00 10.00      A   
ATOM   3568  CB  ASP   418      -0.282  16.994  -2.983  1.00 10.00      A   
ATOM   3569  CG  ASP   418      -0.502  16.405  -1.598  1.00 10.00      A   
ATOM   3570  OD1 ASP   418      -1.410  15.557  -1.450  1.00 10.00      A   
ATOM   3571  OD2 ASP   418       0.212  16.792  -0.647  1.00 10.00      A   
ATOM   3572  C   ASP   418       1.495  15.491  -3.902  1.00 10.00      A   
ATOM   3573  O   ASP   418       2.351  16.264  -3.468  1.00 10.00      A   
ATOM   3574  N   GLY   419       1.766  14.252  -4.277  1.00 10.00      A   
ATOM   3575  HN  GLY   419       1.046  13.687  -4.629  1.00 10.00      A   
ATOM   3576  CA  GLY   419       3.110  13.721  -4.187  1.00 10.00      A   
ATOM   3577  C   GLY   419       3.158  12.270  -4.608  1.00 10.00      A   
ATOM   3578  O   GLY   419       2.146  11.719  -5.041  1.00 10.00      A   
ATOM   3579  N   GLN   420       4.326  11.656  -4.495  1.00 10.00      A   
ATOM   3580  HN  GLN   420       5.099  12.159  -4.158  1.00 10.00      A   
ATOM   3581  CA  GLN   420       4.494  10.257  -4.866  1.00 10.00      A   
ATOM   3582  CB  GLN   420       5.949   9.975  -5.262  1.00 10.00      A   
ATOM   3583  CG  GLN   420       6.232   8.521  -5.610  1.00 10.00      A   
ATOM   3584  CD  GLN   420       7.507   8.339  -6.412  1.00 10.00      A   
ATOM   3585  OE1 GLN   420       8.469   9.090  -6.259  1.00 10.00      A   
ATOM   3586  NE2 GLN   420       7.520   7.337  -7.276  1.00 10.00      A   
ATOM   3587 HE21 GLN   420       6.714   6.771  -7.348  1.00 10.00      A   
ATOM   3588 HE22 GLN   420       8.330   7.196  -7.817  1.00 10.00      A   
ATOM   3589  C   GLN   420       4.069   9.343  -3.723  1.00 10.00      A   
ATOM   3590  O   GLN   420       4.603   9.435  -2.617  1.00 10.00      A   
ATOM   3591  N   VAL   421       3.097   8.482  -3.992  1.00 10.00      A   
ATOM   3592  HN  VAL   421       2.699   8.473  -4.893  1.00 10.00      A   
ATOM   3593  CA  VAL   421       2.601   7.546  -2.992  1.00 10.00      A   
ATOM   3594  CB  VAL   421       1.124   7.180  -3.234  1.00 10.00      A   
ATOM   3595  CG1 VAL   421       0.559   6.443  -2.033  1.00 10.00      A   
ATOM   3596  CG2 VAL   421       0.303   8.423  -3.536  1.00 10.00      A   
ATOM   3597  C   VAL   421       3.437   6.272  -3.009  1.00 10.00      A   
ATOM   3598  O   VAL   421       3.477   5.558  -4.013  1.00 10.00      A   
ATOM   3599  N   LYS   422       4.104   5.992  -1.904  1.00 10.00      A   
ATOM   3600  HN  LYS   422       4.027   6.597  -1.127  1.00 10.00      A   
ATOM   3601  CA  LYS   422       4.949   4.813  -1.800  1.00 10.00      A   
ATOM   3602  CB  LYS   422       6.408   5.235  -1.614  1.00 10.00      A   
ATOM   3603  CG  LYS   422       6.915   6.200  -2.678  1.00 10.00      A   
ATOM   3604  CD  LYS   422       8.066   7.051  -2.163  1.00 10.00      A   
ATOM   3605  CE  LYS   422       9.408   6.362  -2.360  1.00 10.00      A   
ATOM   3606  NZ  LYS   422       9.526   5.115  -1.563  1.00 10.00      A   
ATOM   3607  HZ1 LYS   422       9.160   5.265  -0.604  1.00 10.00      A   
ATOM   3608  HZ2 LYS   422      10.522   4.825  -1.497  1.00 10.00      A   
ATOM   3609  HZ3 LYS   422       8.985   4.342  -2.017  1.00 10.00      A   
ATOM   3610  C   LYS   422       4.521   3.930  -0.635  1.00 10.00      A   
ATOM   3611  O   LYS   422       4.219   4.430   0.450  1.00 10.00      A   
ATOM   3612  N   PHE   423       4.501   2.622  -0.878  1.00 10.00      A   
ATOM   3613  HN  PHE   423       4.737   2.308  -1.776  1.00 10.00      A   
ATOM   3614  CA  PHE   423       4.136   1.627   0.131  1.00 10.00      A   
ATOM   3615  CB  PHE   423       5.181   1.554   1.245  1.00 10.00      A   
ATOM   3616  CG  PHE   423       5.598   0.153   1.587  1.00 10.00      A   
ATOM   3617  CD1 PHE   423       6.862  -0.307   1.261  1.00 10.00      A   
ATOM   3618  CD2 PHE   423       4.728  -0.706   2.236  1.00 10.00      A   
ATOM   3619  CE1 PHE   423       7.251  -1.594   1.575  1.00 10.00      A   
ATOM   3620  CE2 PHE   423       5.109  -1.996   2.554  1.00 10.00      A   
ATOM   3621  CZ  PHE   423       6.374  -2.440   2.223  1.00 10.00      A   
ATOM   3622  C   PHE   423       2.735   1.832   0.708  1.00 10.00      A   
ATOM   3623  O   PHE   423       2.555   2.524   1.711  1.00 10.00      A   
ATOM   3624  N   PRO   424       1.725   1.227   0.073  1.00 10.00      A   
ATOM   3625  CA  PRO   424       0.344   1.315   0.527  1.00 10.00      A   
ATOM   3626  CB  PRO   424      -0.440   1.092  -0.764  1.00 10.00      A   
ATOM   3627  CG  PRO   424       0.415   0.170  -1.568  1.00 10.00      A   
ATOM   3628  CD  PRO   424       1.846   0.420  -1.153  1.00 10.00      A   
ATOM   3629  C   PRO   424       0.015   0.215   1.535  1.00 10.00      A   
ATOM   3630  O   PRO   424       0.669  -0.829   1.573  1.00 10.00      A   
ATOM   3631  N   ALA   425      -0.990   0.466   2.360  1.00 10.00      A   
ATOM   3632  HN  ALA   425      -1.447   1.331   2.299  1.00 10.00      A   
ATOM   3633  CA  ALA   425      -1.423  -0.494   3.362  1.00 10.00      A   
ATOM   3634  CB  ALA   425      -0.660  -0.287   4.662  1.00 10.00      A   
ATOM   3635  C   ALA   425      -2.921  -0.364   3.603  1.00 10.00      A   
ATOM   3636  O   ALA   425      -3.498   0.705   3.381  1.00 10.00      A   
ATOM   3637  N   TRP   426      -3.540  -1.445   4.056  1.00 10.00      A   
ATOM   3638  HN  TRP   426      -3.018  -2.261   4.223  1.00 10.00      A   
ATOM   3639  CA  TRP   426      -4.969  -1.457   4.332  1.00 10.00      A   
ATOM   3640  CB  TRP   426      -5.685  -2.460   3.413  1.00 10.00      A   
ATOM   3641  CG  TRP   426      -7.130  -2.133   3.153  1.00 10.00      A   
ATOM   3642  CD1 TRP   426      -8.081  -1.803   4.074  1.00 10.00      A   
ATOM   3643  CD2 TRP   426      -7.788  -2.112   1.879  1.00 10.00      A   
ATOM   3644  NE1 TRP   426      -9.284  -1.568   3.456  1.00 10.00      A   
ATOM   3645  HE1 TRP   426     -10.121  -1.307   3.911  1.00 10.00      A   
ATOM   3646  CE2 TRP   426      -9.132  -1.755   2.108  1.00 10.00      A   
ATOM   3647  CE3 TRP   426      -7.373  -2.360   0.566  1.00 10.00      A   
ATOM   3648  CZ2 TRP   426     -10.058  -1.632   1.075  1.00 10.00      A   
ATOM   3649  CZ3 TRP   426      -8.295  -2.240  -0.457  1.00 10.00      A   
ATOM   3650  CH2 TRP   426      -9.622  -1.881  -0.198  1.00 10.00      A   
ATOM   3651  C   TRP   426      -5.207  -1.826   5.791  1.00 10.00      A   
ATOM   3652  O   TRP   426      -4.769  -2.885   6.250  1.00 10.00      A   
ATOM   3653  N   SER   427      -5.879  -0.947   6.518  1.00 10.00      A   
ATOM   3654  HN  SER   427      -6.191  -0.118   6.098  1.00 10.00      A   
ATOM   3655  CA  SER   427      -6.170  -1.184   7.923  1.00 10.00      A   
ATOM   3656  CB  SER   427      -6.398   0.145   8.653  1.00 10.00      A   
ATOM   3657  OG  SER   427      -7.275   0.988   7.924  1.00 10.00      A   
ATOM   3658  HG  SER   427      -7.604   0.516   7.150  1.00 10.00      A   
ATOM   3659  C   SER   427      -7.387  -2.093   8.078  1.00 10.00      A   
ATOM   3660  O   SER   427      -8.239  -2.153   7.188  1.00 10.00      A   
ATOM   3661  N   PRO   428      -7.476  -2.820   9.205  1.00 10.00      A   
ATOM   3662  CA  PRO   428      -8.602  -3.719   9.473  1.00 10.00      A   
ATOM   3663  CB  PRO   428      -8.155  -4.482  10.724  1.00 10.00      A   
ATOM   3664  CG  PRO   428      -7.204  -3.559  11.401  1.00 10.00      A   
ATOM   3665  CD  PRO   428      -6.488  -2.832  10.299  1.00 10.00      A   
ATOM   3666  C   PRO   428      -9.891  -2.945   9.751  1.00 10.00      A   
ATOM   3667  O   PRO   428     -10.006  -1.763   9.417  1.00 10.00      A   
ATOM   3668  N   TYR   429     -10.856  -3.614  10.363  1.00 10.00      A   
ATOM   3669  HN  TYR   429     -10.705  -4.545  10.622  1.00 10.00      A   
ATOM   3670  CA  TYR   429     -12.129  -2.989  10.674  1.00 10.00      A   
ATOM   3671  CB  TYR   429     -13.155  -4.038  11.102  1.00 10.00      A   
ATOM   3672  CG  TYR   429     -13.698  -4.840   9.944  1.00 10.00      A   
ATOM   3673  CD1 TYR   429     -12.932  -5.825   9.335  1.00 10.00      A   
ATOM   3674  CD2 TYR   429     -14.971  -4.600   9.447  1.00 10.00      A   
ATOM   3675  CE1 TYR   429     -13.416  -6.548   8.262  1.00 10.00      A   
ATOM   3676  CE2 TYR   429     -15.466  -5.320   8.379  1.00 10.00      A   
ATOM   3677  CZ  TYR   429     -14.683  -6.291   7.789  1.00 10.00      A   
ATOM   3678  OH  TYR   429     -15.171  -7.005   6.719  1.00 10.00      A   
ATOM   3679  HH  TYR   429     -15.749  -6.432   6.193  1.00 10.00      A   
ATOM   3680  C   TYR   429     -11.965  -1.920  11.742  1.00 10.00      A   
ATOM   3681  O   TYR   429     -11.428  -2.181  12.822  1.00 10.00      A   
ATOM   3682  N   LEU   430     -12.421  -0.720  11.428  1.00 10.00      A   
ATOM   3683  HN  LEU   430     -12.850  -0.586  10.555  1.00 10.00      A   
ATOM   3684  CB  LEU   430     -11.418   1.490  11.758  1.00 10.00      A   
ATOM   3685  CG  LEU   430      -9.965   1.091  11.484  1.00 10.00      A   
ATOM   3686  CD1 LEU   430      -9.242   2.195  10.727  1.00 10.00      A   
ATOM   3687  CD2 LEU   430      -9.243   0.773  12.785  1.00 10.00      A   
ATOM   3688  CA  LEU   430     -12.327   0.404  12.344  1.00 10.00      A   
ATOM   3689  C   LEU   430     -13.710   0.975  12.617  1.00 10.00      A   
ATOM   3690  O   LEU   430     -13.814   2.184  12.913  1.00 10.00      A   
ATOM   3691  OXT LEU   430     -14.698   0.213  12.525  1.00 10.00      A   
ATOM   3692  CB  ASN    68      28.039  15.217 -16.262  1.00 10.00      B   
ATOM   3693  CG  ASN    68      27.013  16.287 -15.940  1.00 10.00      B   
ATOM   3694  OD1 ASN    68      25.850  15.990 -15.667  1.00 10.00      B   
ATOM   3695  ND2 ASN    68      27.435  17.541 -15.982  1.00 10.00      B   
ATOM   3696 HD21 ASN    68      28.375  17.707 -16.214  1.00 10.00      B   
ATOM   3697 HD22 ASN    68      26.791  18.254 -15.783  1.00 10.00      B   
ATOM   3698  C   ASN    68      27.596  13.897 -14.158  1.00 10.00      B   
ATOM   3699  O   ASN    68      28.363  14.610 -13.507  1.00 10.00      B   
ATOM   3700  N   ASN    68      26.413  13.346 -16.276  1.00 10.00      B   
ATOM   3701  HT1 ASN    68      25.616  13.942 -15.971  1.00 10.00      B   
ATOM   3702  HT2 ASN    68      26.235  12.368 -15.978  1.00 10.00      B   
ATOM   3703  HT3 ASN    68      26.471  13.371 -17.315  1.00 10.00      B   
ATOM   3704  CA  ASN    68      27.678  13.843 -15.685  1.00 10.00      B   
ATOM   3705  N   ASN    69      26.668  13.131 -13.590  1.00 10.00      B   
ATOM   3706  HN  ASN    69      26.083  12.585 -14.156  1.00 10.00      B   
ATOM   3707  CA  ASN    69      26.487  13.083 -12.138  1.00 10.00      B   
ATOM   3708  CB  ASN    69      25.628  14.261 -11.644  1.00 10.00      B   
ATOM   3709  CG  ASN    69      24.194  14.236 -12.154  1.00 10.00      B   
ATOM   3710  OD1 ASN    69      23.916  13.792 -13.270  1.00 10.00      B   
ATOM   3711  ND2 ASN    69      23.269  14.712 -11.336  1.00 10.00      B   
ATOM   3712 HD21 ASN    69      23.554  15.053 -10.456  1.00 10.00      B   
ATOM   3713 HD22 ASN    69      22.338  14.711 -11.639  1.00 10.00      B   
ATOM   3714  C   ASN    69      25.866  11.753 -11.716  1.00 10.00      B   
ATOM   3715  O   ASN    69      25.218  11.652 -10.669  1.00 10.00      B   
ATOM   3716  N   ILE    70      26.090  10.727 -12.527  1.00 10.00      B   
ATOM   3717  HN  ILE    70      26.651  10.859 -13.320  1.00 10.00      B   
ATOM   3718  CA  ILE    70      25.545   9.404 -12.258  1.00 10.00      B   
ATOM   3719  CB  ILE    70      24.413   9.057 -13.250  1.00 10.00      B   
ATOM   3720  CG1 ILE    70      23.323  10.131 -13.202  1.00 10.00      B   
ATOM   3721  CG2 ILE    70      23.827   7.690 -12.935  1.00 10.00      B   
ATOM   3722  CD1 ILE    70      22.200   9.915 -14.189  1.00 10.00      B   
ATOM   3723  C   ILE    70      26.634   8.338 -12.336  1.00 10.00      B   
ATOM   3724  O   ILE    70      27.302   8.191 -13.362  1.00 10.00      B   
ATOM   3725  N   VAL    71      26.807   7.602 -11.244  1.00 10.00      B   
ATOM   3726  HN  VAL    71      26.229   7.769 -10.464  1.00 10.00      B   
ATOM   3727  CA  VAL    71      27.815   6.544 -11.170  1.00 10.00      B   
ATOM   3728  CB  VAL    71      28.493   6.505  -9.782  1.00 10.00      B   
ATOM   3729  CG1 VAL    71      29.725   5.610  -9.801  1.00 10.00      B   
ATOM   3730  CG2 VAL    71      28.848   7.906  -9.307  1.00 10.00      B   
ATOM   3731  C   VAL    71      27.175   5.184 -11.434  1.00 10.00      B   
ATOM   3732  O   VAL    71      26.325   4.736 -10.666  1.00 10.00      B   
ATOM   3733  N   TYR    72      27.585   4.536 -12.514  1.00 10.00      B   
ATOM   3734  HN  TYR    72      28.269   4.945 -13.083  1.00 10.00      B   
ATOM   3735  CA  TYR    72      27.046   3.229 -12.880  1.00 10.00      B   
ATOM   3736  CB  TYR    72      27.068   3.043 -14.401  1.00 10.00      B   
ATOM   3737  CG  TYR    72      26.309   4.104 -15.163  1.00 10.00      B   
ATOM   3738  CD1 TYR    72      26.932   5.279 -15.565  1.00 10.00      B   
ATOM   3739  CD2 TYR    72      24.969   3.933 -15.481  1.00 10.00      B   
ATOM   3740  CE1 TYR    72      26.245   6.253 -16.257  1.00 10.00      B   
ATOM   3741  CE2 TYR    72      24.272   4.903 -16.176  1.00 10.00      B   
ATOM   3742  CZ  TYR    72      24.916   6.060 -16.558  1.00 10.00      B   
ATOM   3743  OH  TYR    72      24.224   7.032 -17.242  1.00 10.00      B   
ATOM   3744  HH  TYR    72      24.785   7.394 -17.938  1.00 10.00      B   
ATOM   3745  C   TYR    72      27.831   2.105 -12.209  1.00 10.00      B   
ATOM   3746  O   TYR    72      29.061   2.062 -12.285  1.00 10.00      B   
ATOM   3747  N   PHE    73      27.113   1.194 -11.570  1.00 10.00      B   
ATOM   3748  HN  PHE    73      26.131   1.273 -11.569  1.00 10.00      B   
ATOM   3749  CA  PHE    73      27.731   0.069 -10.882  1.00 10.00      B   
ATOM   3750  CB  PHE    73      27.231  -0.015  -9.435  1.00 10.00      B   
ATOM   3751  CG  PHE    73      27.624   1.158  -8.581  1.00 10.00      B   
ATOM   3752  CD1 PHE    73      26.789   2.257  -8.462  1.00 10.00      B   
ATOM   3753  CD2 PHE    73      28.824   1.157  -7.891  1.00 10.00      B   
ATOM   3754  CE1 PHE    73      27.144   3.333  -7.672  1.00 10.00      B   
ATOM   3755  CE2 PHE    73      29.187   2.230  -7.100  1.00 10.00      B   
ATOM   3756  CZ  PHE    73      28.345   3.320  -6.990  1.00 10.00      B   
ATOM   3757  C   PHE    73      27.436  -1.234 -11.615  1.00 10.00      B   
ATOM   3758  O   PHE    73      26.794  -1.235 -12.666  1.00 10.00      B   
ATOM   3759  N   ASP    74      27.898  -2.339 -11.049  1.00 10.00      B   
ATOM   3760  HN  ASP    74      28.393  -2.273 -10.205  1.00 10.00      B   
ATOM   3761  CA  ASP    74      27.692  -3.650 -11.651  1.00 10.00      B   
ATOM   3762  CB  ASP    74      29.039  -4.343 -11.885  1.00 10.00      B   
ATOM   3763  CG  ASP    74      28.975  -5.433 -12.938  1.00 10.00      B   
ATOM   3764  OD1 ASP    74      28.398  -5.190 -14.020  1.00 10.00      B   
ATOM   3765  OD2 ASP    74      29.502  -6.534 -12.687  1.00 10.00      B   
ATOM   3766  C   ASP    74      26.771  -4.515 -10.787  1.00 10.00      B   
ATOM   3767  O   ASP    74      26.261  -4.056  -9.761  1.00 10.00      B   
ATOM   3768  N   LEU    75      26.566  -5.762 -11.208  1.00 10.00      B   
ATOM   3769  HN  LEU    75      27.019  -6.063 -12.027  1.00 10.00      B   
ATOM   3770  CA  LEU    75      25.695  -6.702 -10.503  1.00 10.00      B   
ATOM   3771  CB  LEU    75      25.642  -8.041 -11.243  1.00 10.00      B   
ATOM   3772  CG  LEU    75      24.921  -9.182 -10.519  1.00 10.00      B   
ATOM   3773  CD1 LEU    75      23.412  -9.019 -10.611  1.00 10.00      B   
ATOM   3774  CD2 LEU    75      25.355 -10.529 -11.065  1.00 10.00      B   
ATOM   3775  C   LEU    75      26.116  -6.934  -9.054  1.00 10.00      B   
ATOM   3776  O   LEU    75      27.203  -7.447  -8.790  1.00 10.00      B   
ATOM   3777  N   ASP    76      25.231  -6.543  -8.133  1.00 10.00      B   
ATOM   3778  HN  ASP    76      24.396  -6.137  -8.437  1.00 10.00      B   
ATOM   3779  CA  ASP    76      25.443  -6.704  -6.687  1.00 10.00      B   
ATOM   3780  CB  ASP    76      25.319  -8.174  -6.266  1.00 10.00      B   
ATOM   3781  CG  ASP    76      23.882  -8.618  -6.054  1.00 10.00      B   
ATOM   3782  OD1 ASP    76      23.188  -8.906  -7.053  1.00 10.00      B   
ATOM   3783  OD2 ASP    76      23.442  -8.702  -4.884  1.00 10.00      B   
ATOM   3784  C   ASP    76      26.764  -6.108  -6.203  1.00 10.00      B   
ATOM   3785  O   ASP    76      27.291  -6.502  -5.161  1.00 10.00      B   
ATOM   3786  N   LYS    77      27.294  -5.158  -6.959  1.00 10.00      B   
ATOM   3787  HN  LYS    77      26.835  -4.887  -7.783  1.00 10.00      B   
ATOM   3788  CA  LYS    77      28.545  -4.513  -6.597  1.00 10.00      B   
ATOM   3789  CB  LYS    77      29.513  -4.491  -7.781  1.00 10.00      B   
ATOM   3790  CG  LYS    77      30.073  -5.863  -8.130  1.00 10.00      B   
ATOM   3791  CD  LYS    77      30.843  -5.835  -9.437  1.00 10.00      B   
ATOM   3792  CE  LYS    77      31.232  -7.236  -9.877  1.00 10.00      B   
ATOM   3793  NZ  LYS    77      31.630  -7.279 -11.307  1.00 10.00      B   
ATOM   3794  HZ1 LYS    77      30.808  -7.049 -11.919  1.00 10.00      B   
ATOM   3795  HZ2 LYS    77      31.970  -8.228 -11.551  1.00 10.00      B   
ATOM   3796  HZ3 LYS    77      32.387  -6.592 -11.492  1.00 10.00      B   
ATOM   3797  C   LYS    77      28.290  -3.112  -6.057  1.00 10.00      B   
ATOM   3798  O   LYS    77      27.229  -2.526  -6.302  1.00 10.00      B   
ATOM   3799  N   TYR    78      29.252  -2.589  -5.311  1.00 10.00      B   
ATOM   3800  HN  TYR    78      30.068  -3.112  -5.146  1.00 10.00      B   
ATOM   3801  CA  TYR    78      29.125  -1.264  -4.720  1.00 10.00      B   
ATOM   3802  CB  TYR    78      28.538  -1.371  -3.305  1.00 10.00      B   
ATOM   3803  CG  TYR    78      29.283  -2.322  -2.384  1.00 10.00      B   
ATOM   3804  CD1 TYR    78      30.201  -1.845  -1.456  1.00 10.00      B   
ATOM   3805  CD2 TYR    78      29.073  -3.698  -2.445  1.00 10.00      B   
ATOM   3806  CE1 TYR    78      30.884  -2.704  -0.618  1.00 10.00      B   
ATOM   3807  CE2 TYR    78      29.752  -4.563  -1.608  1.00 10.00      B   
ATOM   3808  CZ  TYR    78      30.657  -4.061  -0.699  1.00 10.00      B   
ATOM   3809  OH  TYR    78      31.340  -4.917   0.135  1.00 10.00      B   
ATOM   3810  HH  TYR    78      31.834  -5.553  -0.398  1.00 10.00      B   
ATOM   3811  C   TYR    78      30.464  -0.539  -4.676  1.00 10.00      B   
ATOM   3812  O   TYR    78      30.585   0.516  -4.060  1.00 10.00      B   
ATOM   3813  N   ASP    79      31.464  -1.102  -5.338  1.00 10.00      B   
ATOM   3814  HN  ASP    79      31.305  -1.934  -5.833  1.00 10.00      B   
ATOM   3815  CA  ASP    79      32.797  -0.508  -5.354  1.00 10.00      B   
ATOM   3816  CB  ASP    79      33.851  -1.535  -5.771  1.00 10.00      B   
ATOM   3817  CG  ASP    79      34.591  -2.109  -4.588  1.00 10.00      B   
ATOM   3818  OD1 ASP    79      35.681  -1.597  -4.259  1.00 10.00      B   
ATOM   3819  OD2 ASP    79      34.078  -3.065  -3.965  1.00 10.00      B   
ATOM   3820  C   ASP    79      32.868   0.711  -6.260  1.00 10.00      B   
ATOM   3821  O   ASP    79      32.231   0.753  -7.316  1.00 10.00      B   
ATOM   3822  N   ILE    80      33.643   1.703  -5.837  1.00 10.00      B   
ATOM   3823  HN  ILE    80      34.119   1.607  -4.985  1.00 10.00      B   
ATOM   3824  CA  ILE    80      33.812   2.927  -6.606  1.00 10.00      B   
ATOM   3825  CB  ILE    80      34.388   4.076  -5.744  1.00 10.00      B   
ATOM   3826  CG1 ILE    80      33.433   4.419  -4.595  1.00 10.00      B   
ATOM   3827  CG2 ILE    80      34.673   5.310  -6.592  1.00 10.00      B   
ATOM   3828  CD1 ILE    80      32.061   4.875  -5.048  1.00 10.00      B   
ATOM   3829  C   ILE    80      34.721   2.676  -7.804  1.00 10.00      B   
ATOM   3830  O   ILE    80      35.934   2.502  -7.658  1.00 10.00      B   
ATOM   3831  N   ARG    81      34.121   2.648  -8.983  1.00 10.00      B   
ATOM   3832  HN  ARG    81      33.155   2.791  -9.027  1.00 10.00      B   
ATOM   3833  CA  ARG    81      34.859   2.416 -10.213  1.00 10.00      B   
ATOM   3834  CB  ARG    81      33.898   2.045 -11.347  1.00 10.00      B   
ATOM   3835  CG  ARG    81      33.047   0.819 -11.051  1.00 10.00      B   
ATOM   3836  CD  ARG    81      31.906   0.672 -12.047  1.00 10.00      B   
ATOM   3837  NE  ARG    81      32.358   0.181 -13.350  1.00 10.00      B   
ATOM   3838  HE  ARG    81      33.265  -0.195 -13.396  1.00 10.00      B   
ATOM   3839  CZ  ARG    81      31.610   0.195 -14.454  1.00 10.00      B   
ATOM   3840  NH1 ARG    81      30.371   0.676 -14.420  1.00 10.00      B   
ATOM   3841 HH11 ARG    81      29.789   0.686 -15.285  1.00 10.00      B   
ATOM   3842 HH12 ARG    81      29.974   1.048 -13.527  1.00 10.00      B   
ATOM   3843  NH2 ARG    81      32.108  -0.257 -15.597  1.00 10.00      B   
ATOM   3844 HH21 ARG    81      33.085  -0.624 -15.637  1.00 10.00      B   
ATOM   3845 HH22 ARG    81      31.524  -0.252 -16.464  1.00 10.00      B   
ATOM   3846  C   ARG    81      35.683   3.645 -10.585  1.00 10.00      B   
ATOM   3847  O   ARG    81      35.187   4.773 -10.545  1.00 10.00      B   
ATOM   3848  N   SER    82      36.935   3.413 -10.954  1.00 10.00      B   
ATOM   3849  HN  SER    82      37.258   2.486 -10.985  1.00 10.00      B   
ATOM   3850  CA  SER    82      37.849   4.483 -11.332  1.00 10.00      B   
ATOM   3851  CB  SER    82      39.259   3.917 -11.498  1.00 10.00      B   
ATOM   3852  OG  SER    82      39.525   2.937 -10.505  1.00 10.00      B   
ATOM   3853  HG  SER    82      39.990   3.349  -9.765  1.00 10.00      B   
ATOM   3854  C   SER    82      37.396   5.161 -12.624  1.00 10.00      B   
ATOM   3855  O   SER    82      37.825   6.273 -12.938  1.00 10.00      B   
ATOM   3856  N   ASP    83      36.511   4.485 -13.357  1.00 10.00      B   
ATOM   3857  HN  ASP    83      36.218   3.603 -13.045  1.00 10.00      B   
ATOM   3858  CA  ASP    83      35.975   5.006 -14.616  1.00 10.00      B   
ATOM   3859  CB  ASP    83      35.153   3.929 -15.336  1.00 10.00      B   
ATOM   3860  CG  ASP    83      36.001   2.834 -15.956  1.00 10.00      B   
ATOM   3861  OD1 ASP    83      36.499   3.028 -17.087  1.00 10.00      B   
ATOM   3862  OD2 ASP    83      36.171   1.771 -15.316  1.00 10.00      B   
ATOM   3863  C   ASP    83      35.098   6.231 -14.372  1.00 10.00      B   
ATOM   3864  O   ASP    83      34.750   6.962 -15.304  1.00 10.00      B   
ATOM   3865  N   PHE    84      34.732   6.444 -13.114  1.00 10.00      B   
ATOM   3866  HN  PHE    84      35.029   5.817 -12.417  1.00 10.00      B   
ATOM   3867  CA  PHE    84      33.896   7.577 -12.740  1.00 10.00      B   
ATOM   3868  CB  PHE    84      32.521   7.090 -12.266  1.00 10.00      B   
ATOM   3869  CG  PHE    84      31.772   6.286 -13.294  1.00 10.00      B   
ATOM   3870  CD1 PHE    84      31.755   4.901 -13.230  1.00 10.00      B   
ATOM   3871  CD2 PHE    84      31.093   6.913 -14.323  1.00 10.00      B   
ATOM   3872  CE1 PHE    84      31.075   4.159 -14.174  1.00 10.00      B   
ATOM   3873  CE2 PHE    84      30.411   6.177 -15.271  1.00 10.00      B   
ATOM   3874  CZ  PHE    84      30.402   4.797 -15.195  1.00 10.00      B   
ATOM   3875  C   PHE    84      34.567   8.408 -11.650  1.00 10.00      B   
ATOM   3876  O   PHE    84      33.929   9.248 -11.012  1.00 10.00      B   
ATOM   3877  N   ALA    85      35.865   8.182 -11.462  1.00 10.00      B   
ATOM   3878  HN  ALA    85      36.324   7.532 -12.036  1.00 10.00      B   
ATOM   3879  CA  ALA    85      36.630   8.889 -10.443  1.00 10.00      B   
ATOM   3880  CB  ALA    85      38.017   8.279 -10.298  1.00 10.00      B   
ATOM   3881  C   ALA    85      36.725  10.381 -10.748  1.00 10.00      B   
ATOM   3882  O   ALA    85      36.557  11.214  -9.859  1.00 10.00      B   
ATOM   3883  N   GLN    86      36.973  10.712 -12.013  1.00 10.00      B   
ATOM   3884  HN  GLN    86      37.077  10.004 -12.684  1.00 10.00      B   
ATOM   3885  CA  GLN    86      37.094  12.107 -12.426  1.00 10.00      B   
ATOM   3886  CB  GLN    86      37.518  12.205 -13.893  1.00 10.00      B   
ATOM   3887  CG  GLN    86      38.825  11.491 -14.204  1.00 10.00      B   
ATOM   3888  CD  GLN    86      39.280  11.695 -15.635  1.00 10.00      B   
ATOM   3889  OE1 GLN    86      38.470  11.925 -16.534  1.00 10.00      B   
ATOM   3890  NE2 GLN    86      40.580  11.590 -15.863  1.00 10.00      B   
ATOM   3891 HE21 GLN    86      41.171  11.383 -15.105  1.00 10.00      B   
ATOM   3892 HE22 GLN    86      40.903  11.729 -16.778  1.00 10.00      B   
ATOM   3893  C   GLN    86      35.788  12.862 -12.197  1.00 10.00      B   
ATOM   3894  O   GLN    86      35.794  14.005 -11.742  1.00 10.00      B   
ATOM   3895  N   MET    87      34.676  12.208 -12.503  1.00 10.00      B   
ATOM   3896  HN  MET    87      34.742  11.297 -12.862  1.00 10.00      B   
ATOM   3897  CA  MET    87      33.359  12.805 -12.328  1.00 10.00      B   
ATOM   3898  CB  MET    87      32.281  11.864 -12.867  1.00 10.00      B   
ATOM   3899  CG  MET    87      30.864  12.400 -12.742  1.00 10.00      B   
ATOM   3900  SD  MET    87      29.628  11.219 -13.316  1.00 10.00      B   
ATOM   3901  CE  MET    87      29.939   9.852 -12.204  1.00 10.00      B   
ATOM   3902  C   MET    87      33.099  13.109 -10.854  1.00 10.00      B   
ATOM   3903  O   MET    87      32.601  14.183 -10.506  1.00 10.00      B   
ATOM   3904  N   LEU    88      33.447  12.158  -9.996  1.00 10.00      B   
ATOM   3905  HN  LEU    88      33.841  11.325 -10.338  1.00 10.00      B   
ATOM   3906  CA  LEU    88      33.259  12.313  -8.559  1.00 10.00      B   
ATOM   3907  CB  LEU    88      33.469  10.977  -7.842  1.00 10.00      B   
ATOM   3908  CG  LEU    88      32.412   9.903  -8.104  1.00 10.00      B   
ATOM   3909  CD1 LEU    88      32.826   8.577  -7.484  1.00 10.00      B   
ATOM   3910  CD2 LEU    88      31.059  10.346  -7.572  1.00 10.00      B   
ATOM   3911  C   LEU    88      34.204  13.370  -7.999  1.00 10.00      B   
ATOM   3912  O   LEU    88      33.794  14.227  -7.214  1.00 10.00      B   
ATOM   3913  N   ASP    89      35.461  13.315  -8.427  1.00 10.00      B   
ATOM   3914  HN  ASP    89      35.717  12.611  -9.065  1.00 10.00      B   
ATOM   3915  CA  ASP    89      36.479  14.264  -7.977  1.00 10.00      B   
ATOM   3916  CB  ASP    89      37.839  13.932  -8.600  1.00 10.00      B   
ATOM   3917  CG  ASP    89      38.888  13.544  -7.574  1.00 10.00      B   
ATOM   3918  OD1 ASP    89      39.581  14.447  -7.050  1.00 10.00      B   
ATOM   3919  OD2 ASP    89      39.042  12.333  -7.301  1.00 10.00      B   
ATOM   3920  C   ASP    89      36.083  15.694  -8.329  1.00 10.00      B   
ATOM   3921  O   ASP    89      36.294  16.617  -7.542  1.00 10.00      B   
ATOM   3922  N   ALA    90      35.500  15.868  -9.512  1.00 10.00      B   
ATOM   3923  HN  ALA    90      35.369  15.089 -10.098  1.00 10.00      B   
ATOM   3924  CA  ALA    90      35.066  17.182  -9.973  1.00 10.00      B   
ATOM   3925  CB  ALA    90      34.551  17.102 -11.402  1.00 10.00      B   
ATOM   3926  C   ALA    90      33.996  17.757  -9.053  1.00 10.00      B   
ATOM   3927  O   ALA    90      34.041  18.932  -8.689  1.00 10.00      B   
ATOM   3928  N   HIS    91      33.043  16.917  -8.660  1.00 10.00      B   
ATOM   3929  HN  HIS    91      33.074  15.980  -8.958  1.00 10.00      B   
ATOM   3930  CA  HIS    91      31.964  17.353  -7.781  1.00 10.00      B   
ATOM   3931  CB  HIS    91      30.804  16.356  -7.780  1.00 10.00      B   
ATOM   3932  CG  HIS    91      29.723  16.692  -8.760  1.00 10.00      B   
ATOM   3933  ND1 HIS    91      28.558  17.340  -8.405  1.00 10.00      B   
ATOM   3934  HD1 HIS    91      28.315  17.642  -7.495  1.00 10.00      B   
ATOM   3935  CD2 HIS    91      29.639  16.476 -10.096  1.00 10.00      B   
ATOM   3936  CE1 HIS    91      27.806  17.507  -9.478  1.00 10.00      B   
ATOM   3937  NE2 HIS    91      28.439  16.994 -10.513  1.00 10.00      B   
ATOM   3938  HE2 HIS    91      28.108  16.999 -11.441  1.00 10.00      B   
ATOM   3939  C   HIS    91      32.470  17.594  -6.363  1.00 10.00      B   
ATOM   3940  O   HIS    91      31.912  18.403  -5.624  1.00 10.00      B   
ATOM   3941  N   ALA    92      33.535  16.895  -5.995  1.00 10.00      B   
ATOM   3942  HN  ALA    92      33.932  16.256  -6.627  1.00 10.00      B   
ATOM   3943  CA  ALA    92      34.129  17.042  -4.673  1.00 10.00      B   
ATOM   3944  CB  ALA    92      35.175  15.964  -4.437  1.00 10.00      B   
ATOM   3945  C   ALA    92      34.747  18.429  -4.524  1.00 10.00      B   
ATOM   3946  O   ALA    92      34.748  19.007  -3.436  1.00 10.00      B   
ATOM   3947  N   ASN    93      35.260  18.958  -5.632  1.00 10.00      B   
ATOM   3948  HN  ASN    93      35.235  18.437  -6.464  1.00 10.00      B   
ATOM   3949  CA  ASN    93      35.870  20.286  -5.644  1.00 10.00      B   
ATOM   3950  CB  ASN    93      36.417  20.630  -7.037  1.00 10.00      B   
ATOM   3951  CG  ASN    93      37.597  19.774  -7.465  1.00 10.00      B   
ATOM   3952  OD1 ASN    93      38.387  19.313  -6.640  1.00 10.00      B   
ATOM   3953  ND2 ASN    93      37.729  19.566  -8.765  1.00 10.00      B   
ATOM   3954 HD21 ASN    93      37.068  19.974  -9.369  1.00 10.00      B   
ATOM   3955 HD22 ASN    93      38.477  19.012  -9.073  1.00 10.00      B   
ATOM   3956  C   ASN    93      34.850  21.339  -5.232  1.00 10.00      B   
ATOM   3957  O   ASN    93      35.123  22.185  -4.380  1.00 10.00      B   
ATOM   3958  N   PHE    94      33.663  21.261  -5.825  1.00 10.00      B   
ATOM   3959  HN  PHE    94      33.504  20.546  -6.476  1.00 10.00      B   
ATOM   3960  CA  PHE    94      32.592  22.207  -5.535  1.00 10.00      B   
ATOM   3961  CB  PHE    94      31.410  21.985  -6.483  1.00 10.00      B   
ATOM   3962  CG  PHE    94      31.754  22.140  -7.937  1.00 10.00      B   
ATOM   3963  CD1 PHE    94      31.563  21.091  -8.823  1.00 10.00      B   
ATOM   3964  CD2 PHE    94      32.269  23.333  -8.419  1.00 10.00      B   
ATOM   3965  CE1 PHE    94      31.881  21.227 -10.162  1.00 10.00      B   
ATOM   3966  CE2 PHE    94      32.589  23.477  -9.756  1.00 10.00      B   
ATOM   3967  CZ  PHE    94      32.395  22.423 -10.629  1.00 10.00      B   
ATOM   3968  C   PHE    94      32.125  22.089  -4.087  1.00 10.00      B   
ATOM   3969  O   PHE    94      31.756  23.086  -3.456  1.00 10.00      B   
ATOM   3970  N   LEU    95      32.152  20.870  -3.561  1.00 10.00      B   
ATOM   3971  HN  LEU    95      32.462  20.118  -4.112  1.00 10.00      B   
ATOM   3972  CA  LEU    95      31.731  20.619  -2.188  1.00 10.00      B   
ATOM   3973  CB  LEU    95      31.575  19.118  -1.936  1.00 10.00      B   
ATOM   3974  CG  LEU    95      30.389  18.443  -2.631  1.00 10.00      B   
ATOM   3975  CD1 LEU    95      30.492  16.930  -2.523  1.00 10.00      B   
ATOM   3976  CD2 LEU    95      29.075  18.938  -2.041  1.00 10.00      B   
ATOM   3977  C   LEU    95      32.700  21.240  -1.184  1.00 10.00      B   
ATOM   3978  O   LEU    95      32.326  21.536  -0.048  1.00 10.00      B   
ATOM   3979  N   ARG    96      33.944  21.438  -1.608  1.00 10.00      B   
ATOM   3980  HN  ARG    96      34.189  21.167  -2.521  1.00 10.00      B   
ATOM   3981  CA  ARG    96      34.954  22.038  -0.749  1.00 10.00      B   
ATOM   3982  CB  ARG    96      36.363  21.693  -1.230  1.00 10.00      B   
ATOM   3983  CG  ARG    96      36.753  20.237  -1.055  1.00 10.00      B   
ATOM   3984  CD  ARG    96      38.230  20.042  -1.348  1.00 10.00      B   
ATOM   3985  NE  ARG    96      38.566  18.644  -1.614  1.00 10.00      B   
ATOM   3986  HE  ARG    96      38.724  18.058  -0.836  1.00 10.00      B   
ATOM   3987  CZ  ARG    96      38.663  18.125  -2.835  1.00 10.00      B   
ATOM   3988  NH1 ARG    96      38.455  18.885  -3.900  1.00 10.00      B   
ATOM   3989 HH11 ARG    96      38.207  19.892  -3.791  1.00 10.00      B   
ATOM   3990 HH12 ARG    96      38.535  18.480  -4.859  1.00 10.00      B   
ATOM   3991  NH2 ARG    96      38.984  16.850  -2.988  1.00 10.00      B   
ATOM   3992 HH21 ARG    96      39.157  16.249  -2.149  1.00 10.00      B   
ATOM   3993 HH22 ARG    96      39.063  16.439  -3.944  1.00 10.00      B   
ATOM   3994  C   ARG    96      34.782  23.551  -0.701  1.00 10.00      B   
ATOM   3995  O   ARG    96      34.857  24.158   0.364  1.00 10.00      B   
ATOM   3996  N   SER    97      34.543  24.151  -1.864  1.00 10.00      B   
ATOM   3997  HN  SER    97      34.503  23.611  -2.683  1.00 10.00      B   
ATOM   3998  CA  SER    97      34.360  25.596  -1.959  1.00 10.00      B   
ATOM   3999  CB  SER    97      34.375  26.034  -3.427  1.00 10.00      B   
ATOM   4000  OG  SER    97      33.843  25.018  -4.268  1.00 10.00      B   
ATOM   4001  HG  SER    97      32.963  24.773  -3.961  1.00 10.00      B   
ATOM   4002  C   SER    97      33.071  26.051  -1.276  1.00 10.00      B   
ATOM   4003  O   SER    97      32.965  27.188  -0.814  1.00 10.00      B   
ATOM   4004  N   ASN    98      32.096  25.155  -1.205  1.00 10.00      B   
ATOM   4005  HN  ASN    98      32.243  24.258  -1.570  1.00 10.00      B   
ATOM   4006  CA  ASN    98      30.820  25.466  -0.583  1.00 10.00      B   
ATOM   4007  CB  ASN    98      29.711  25.536  -1.633  1.00 10.00      B   
ATOM   4008  CG  ASN    98      29.165  26.935  -1.816  1.00 10.00      B   
ATOM   4009  OD1 ASN    98      28.346  27.398  -1.027  1.00 10.00      B   
ATOM   4010  ND2 ASN    98      29.603  27.613  -2.865  1.00 10.00      B   
ATOM   4011 HD21 ASN    98      30.248  27.178  -3.463  1.00 10.00      B   
ATOM   4012 HD22 ASN    98      29.265  28.522  -3.003  1.00 10.00      B   
ATOM   4013  C   ASN    98      30.469  24.434   0.482  1.00 10.00      B   
ATOM   4014  O   ASN    98      29.777  23.455   0.201  1.00 10.00      B   
ATOM   4015  N   PRO    99      30.952  24.640   1.718  1.00 10.00      B   
ATOM   4016  CA  PRO    99      30.699  23.727   2.841  1.00 10.00      B   
ATOM   4017  CB  PRO    99      31.685  24.196   3.922  1.00 10.00      B   
ATOM   4018  CG  PRO    99      32.589  25.174   3.248  1.00 10.00      B   
ATOM   4019  CD  PRO    99      31.798  25.769   2.125  1.00 10.00      B   
ATOM   4020  C   PRO    99      29.269  23.836   3.362  1.00 10.00      B   
ATOM   4021  O   PRO    99      28.801  22.980   4.120  1.00 10.00      B   
ATOM   4022  N   SER   100      28.586  24.896   2.958  1.00 10.00      B   
ATOM   4023  HN  SER   100      29.021  25.549   2.369  1.00 10.00      B   
ATOM   4024  CA  SER   100      27.215  25.135   3.368  1.00 10.00      B   
ATOM   4025  CB  SER   100      26.913  26.619   3.193  1.00 10.00      B   
ATOM   4026  OG  SER   100      27.793  27.182   2.233  1.00 10.00      B   
ATOM   4027  HG  SER   100      28.048  28.064   2.518  1.00 10.00      B   
ATOM   4028  C   SER   100      26.247  24.308   2.529  1.00 10.00      B   
ATOM   4029  O   SER   100      25.152  23.957   2.980  1.00 10.00      B   
ATOM   4030  N   TYR   101      26.668  23.987   1.310  1.00 10.00      B   
ATOM   4031  HN  TYR   101      27.561  24.269   1.027  1.00 10.00      B   
ATOM   4032  CA  TYR   101      25.848  23.211   0.392  1.00 10.00      B   
ATOM   4033  CB  TYR   101      26.227  23.510  -1.065  1.00 10.00      B   
ATOM   4034  CG  TYR   101      25.893  24.912  -1.547  1.00 10.00      B   
ATOM   4035  CD1 TYR   101      25.326  25.856  -0.696  1.00 10.00      B   
ATOM   4036  CD2 TYR   101      26.147  25.289  -2.860  1.00 10.00      B   
ATOM   4037  CE1 TYR   101      25.026  27.131  -1.138  1.00 10.00      B   
ATOM   4038  CE2 TYR   101      25.850  26.561  -3.310  1.00 10.00      B   
ATOM   4039  CZ  TYR   101      25.290  27.478  -2.445  1.00 10.00      B   
ATOM   4040  OH  TYR   101      24.990  28.745  -2.893  1.00 10.00      B   
ATOM   4041  HH  TYR   101      25.466  29.398  -2.359  1.00 10.00      B   
ATOM   4042  C   TYR   101      25.999  21.723   0.670  1.00 10.00      B   
ATOM   4043  O   TYR   101      27.079  21.257   1.045  1.00 10.00      B   
ATOM   4044  N   LYS   102      24.917  20.983   0.479  1.00 10.00      B   
ATOM   4045  HN  LYS   102      24.094  21.412   0.161  1.00 10.00      B   
ATOM   4046  CA  LYS   102      24.922  19.547   0.713  1.00 10.00      B   
ATOM   4047  CB  LYS   102      24.057  19.195   1.923  1.00 10.00      B   
ATOM   4048  CG  LYS   102      24.508  19.869   3.208  1.00 10.00      B   
ATOM   4049  CD  LYS   102      23.727  19.366   4.408  1.00 10.00      B   
ATOM   4050  CE  LYS   102      24.157  20.083   5.676  1.00 10.00      B   
ATOM   4051  NZ  LYS   102      23.548  19.486   6.894  1.00 10.00      B   
ATOM   4052  HZ1 LYS   102      24.294  19.068   7.497  1.00 10.00      B   
ATOM   4053  HZ2 LYS   102      22.876  18.742   6.633  1.00 10.00      B   
ATOM   4054  HZ3 LYS   102      23.046  20.215   7.440  1.00 10.00      B   
ATOM   4055  C   LYS   102      24.445  18.795  -0.520  1.00 10.00      B   
ATOM   4056  O   LYS   102      23.570  19.265  -1.246  1.00 10.00      B   
ATOM   4057  N   VAL   103      25.026  17.626  -0.749  1.00 10.00      B   
ATOM   4058  HN  VAL   103      25.704  17.296  -0.116  1.00 10.00      B   
ATOM   4059  CA  VAL   103      24.668  16.802  -1.893  1.00 10.00      B   
ATOM   4060  CB  VAL   103      25.924  16.324  -2.667  1.00 10.00      B   
ATOM   4061  CG1 VAL   103      26.826  15.462  -1.793  1.00 10.00      B   
ATOM   4062  CG2 VAL   103      25.546  15.591  -3.944  1.00 10.00      B   
ATOM   4063  C   VAL   103      23.843  15.601  -1.438  1.00 10.00      B   
ATOM   4064  O   VAL   103      24.054  15.070  -0.347  1.00 10.00      B   
ATOM   4065  N   THR   104      22.890  15.196  -2.261  1.00 10.00      B   
ATOM   4066  HN  THR   104      22.757  15.667  -3.115  1.00 10.00      B   
ATOM   4067  CA  THR   104      22.041  14.063  -1.945  1.00 10.00      B   
ATOM   4068  CB  THR   104      20.557  14.467  -1.990  1.00 10.00      B   
ATOM   4069  OG1 THR   104      20.405  15.754  -1.376  1.00 10.00      B   
ATOM   4070  HG1 THR   104      21.131  16.325  -1.651  1.00 10.00      B   
ATOM   4071  CG2 THR   104      19.702  13.456  -1.242  1.00 10.00      B   
ATOM   4072  C   THR   104      22.301  12.922  -2.927  1.00 10.00      B   
ATOM   4073  O   THR   104      22.199  13.099  -4.142  1.00 10.00      B   
ATOM   4074  N   VAL   105      22.659  11.765  -2.394  1.00 10.00      B   
ATOM   4075  HN  VAL   105      22.726  11.693  -1.415  1.00 10.00      B   
ATOM   4076  CA  VAL   105      22.945  10.595  -3.211  1.00 10.00      B   
ATOM   4077  CB  VAL   105      24.130   9.781  -2.642  1.00 10.00      B   
ATOM   4078  CG1 VAL   105      24.554   8.684  -3.610  1.00 10.00      B   
ATOM   4079  CG2 VAL   105      25.302  10.694  -2.314  1.00 10.00      B   
ATOM   4080  C   VAL   105      21.723   9.692  -3.303  1.00 10.00      B   
ATOM   4081  O   VAL   105      21.269   9.139  -2.298  1.00 10.00      B   
ATOM   4082  N   GLU   106      21.190   9.559  -4.508  1.00 10.00      B   
ATOM   4083  HN  GLU   106      21.590  10.046  -5.263  1.00 10.00      B   
ATOM   4084  CA  GLU   106      20.030   8.717  -4.743  1.00 10.00      B   
ATOM   4085  CB  GLU   106      19.216   9.240  -5.929  1.00 10.00      B   
ATOM   4086  CG  GLU   106      18.129  10.238  -5.560  1.00 10.00      B   
ATOM   4087  CD  GLU   106      16.976  10.233  -6.550  1.00 10.00      B   
ATOM   4088  OE1 GLU   106      16.897   9.300  -7.382  1.00 10.00      B   
ATOM   4089  OE2 GLU   106      16.134  11.155  -6.500  1.00 10.00      B   
ATOM   4090  C   GLU   106      20.461   7.277  -5.006  1.00 10.00      B   
ATOM   4091  O   GLU   106      21.092   6.985  -6.025  1.00 10.00      B   
ATOM   4092  N   GLY   107      20.129   6.390  -4.080  1.00 10.00      B   
ATOM   4093  HN  GLY   107      19.636   6.694  -3.282  1.00 10.00      B   
ATOM   4094  CA  GLY   107      20.478   4.990  -4.224  1.00 10.00      B   
ATOM   4095  C   GLY   107      19.408   4.232  -4.980  1.00 10.00      B   
ATOM   4096  O   GLY   107      18.223   4.352  -4.669  1.00 10.00      B   
ATOM   4097  N   HIS   108      19.816   3.454  -5.974  1.00 10.00      B   
ATOM   4098  HN  HIS   108      20.779   3.376  -6.161  1.00 10.00      B   
ATOM   4099  CA  HIS   108      18.868   2.693  -6.781  1.00 10.00      B   
ATOM   4100  CB  HIS   108      18.700   3.325  -8.170  1.00 10.00      B   
ATOM   4101  CG  HIS   108      18.480   4.808  -8.170  1.00 10.00      B   
ATOM   4102  ND1 HIS   108      19.423   5.698  -8.631  1.00 10.00      B   
ATOM   4103  HD1 HIS   108      20.313   5.461  -8.981  1.00 10.00      B   
ATOM   4104  CD2 HIS   108      17.422   5.557  -7.771  1.00 10.00      B   
ATOM   4105  CE1 HIS   108      18.959   6.925  -8.519  1.00 10.00      B   
ATOM   4106  NE2 HIS   108      17.751   6.871  -8.000  1.00 10.00      B   
ATOM   4107  HE2 HIS   108      17.184   7.660  -7.792  1.00 10.00      B   
ATOM   4108  C   HIS   108      19.321   1.248  -6.945  1.00 10.00      B   
ATOM   4109  O   HIS   108      20.439   0.882  -6.566  1.00 10.00      B   
ATOM   4110  N   ALA   109      18.448   0.434  -7.518  1.00 10.00      B   
ATOM   4111  HN  ALA   109      17.572   0.791  -7.793  1.00 10.00      B   
ATOM   4112  CA  ALA   109      18.730  -0.972  -7.755  1.00 10.00      B   
ATOM   4113  CB  ALA   109      18.462  -1.783  -6.497  1.00 10.00      B   
ATOM   4114  C   ALA   109      17.878  -1.478  -8.912  1.00 10.00      B   
ATOM   4115  O   ALA   109      16.992  -0.770  -9.389  1.00 10.00      B   
ATOM   4116  N   ASP   110      18.148  -2.691  -9.364  1.00 10.00      B   
ATOM   4117  HN  ASP   110      18.865  -3.214  -8.944  1.00 10.00      B   
ATOM   4118  CA  ASP   110      17.402  -3.279 -10.470  1.00 10.00      B   
ATOM   4119  CB  ASP   110      18.314  -4.112 -11.373  1.00 10.00      B   
ATOM   4120  CG  ASP   110      19.042  -5.210 -10.628  1.00 10.00      B   
ATOM   4121  OD1 ASP   110      18.765  -6.396 -10.891  1.00 10.00      B   
ATOM   4122  OD2 ASP   110      19.919  -4.888  -9.796  1.00 10.00      B   
ATOM   4123  C   ASP   110      16.220  -4.104  -9.969  1.00 10.00      B   
ATOM   4124  O   ASP   110      15.701  -3.865  -8.880  1.00 10.00      B   
ATOM   4125  N   GLU   111      15.801  -5.082 -10.760  1.00 10.00      B   
ATOM   4126  HN  GLU   111      16.269  -5.250 -11.605  1.00 10.00      B   
ATOM   4127  CA  GLU   111      14.660  -5.909 -10.401  1.00 10.00      B   
ATOM   4128  CB  GLU   111      13.826  -6.256 -11.631  1.00 10.00      B   
ATOM   4129  CG  GLU   111      13.151  -5.048 -12.260  1.00 10.00      B   
ATOM   4130  CD  GLU   111      12.325  -5.400 -13.477  1.00 10.00      B   
ATOM   4131  OE1 GLU   111      12.912  -5.649 -14.551  1.00 10.00      B   
ATOM   4132  OE2 GLU   111      11.083  -5.408 -13.376  1.00 10.00      B   
ATOM   4133  C   GLU   111      15.035  -7.165  -9.622  1.00 10.00      B   
ATOM   4134  O   GLU   111      14.178  -8.012  -9.365  1.00 10.00      B   
ATOM   4135  N   ARG   112      16.298  -7.295  -9.232  1.00 10.00      B   
ATOM   4136  HN  ARG   112      16.952  -6.602  -9.466  1.00 10.00      B   
ATOM   4137  CA  ARG   112      16.722  -8.462  -8.466  1.00 10.00      B   
ATOM   4138  CB  ARG   112      18.193  -8.819  -8.711  1.00 10.00      B   
ATOM   4139  CG  ARG   112      18.512 -10.274  -8.393  1.00 10.00      B   
ATOM   4140  CD  ARG   112      20.010 -10.552  -8.336  1.00 10.00      B   
ATOM   4141  NE  ARG   112      20.644 -10.038  -7.117  1.00 10.00      B   
ATOM   4142  HE  ARG   112      21.306  -9.312  -7.230  1.00 10.00      B   
ATOM   4143  CZ  ARG   112      20.401 -10.495  -5.883  1.00 10.00      B   
ATOM   4144  NH1 ARG   112      19.543 -11.492  -5.678  1.00 10.00      B   
ATOM   4145 HH11 ARG   112      19.361 -11.841  -4.704  1.00 10.00      B   
ATOM   4146 HH12 ARG   112      19.049 -11.932  -6.484  1.00 10.00      B   
ATOM   4147  NH2 ARG   112      21.046  -9.968  -4.850  1.00 10.00      B   
ATOM   4148 HH21 ARG   112      21.750  -9.201  -5.001  1.00 10.00      B   
ATOM   4149 HH22 ARG   112      20.855 -10.308  -3.882  1.00 10.00      B   
ATOM   4150  C   ARG   112      16.455  -8.258  -6.975  1.00 10.00      B   
ATOM   4151  O   ARG   112      17.348  -8.407  -6.142  1.00 10.00      B   
ATOM   4152  N   GLY   113      15.213  -7.923  -6.644  1.00 10.00      B   
ATOM   4153  HN  GLY   113      14.536  -7.822  -7.346  1.00 10.00      B   
ATOM   4154  CA  GLY   113      14.859  -7.709  -5.260  1.00 10.00      B   
ATOM   4155  C   GLY   113      13.534  -6.999  -5.088  1.00 10.00      B   
ATOM   4156  O   GLY   113      12.916  -6.570  -6.063  1.00 10.00      B   
ATOM   4157  N   THR   114      13.110  -6.877  -3.841  1.00 10.00      B   
ATOM   4158  HN  THR   114      13.661  -7.241  -3.118  1.00 10.00      B   
ATOM   4159  CA  THR   114      11.860  -6.221  -3.494  1.00 10.00      B   
ATOM   4160  CB  THR   114      11.165  -7.017  -2.376  1.00 10.00      B   
ATOM   4161  OG1 THR   114      12.043  -7.094  -1.248  1.00 10.00      B   
ATOM   4162  HG1 THR   114      11.546  -6.871  -0.439  1.00 10.00      B   
ATOM   4163  CG2 THR   114      10.830  -8.424  -2.849  1.00 10.00      B   
ATOM   4164  C   THR   114      12.165  -4.806  -2.996  1.00 10.00      B   
ATOM   4165  O   THR   114      13.331  -4.417  -2.947  1.00 10.00      B   
ATOM   4166  N   PRO   115      11.143  -4.005  -2.636  1.00 10.00      B   
ATOM   4167  CA  PRO   115      11.352  -2.637  -2.137  1.00 10.00      B   
ATOM   4168  CB  PRO   115       9.956  -2.206  -1.685  1.00 10.00      B   
ATOM   4169  CG  PRO   115       9.033  -3.013  -2.525  1.00 10.00      B   
ATOM   4170  CD  PRO   115       9.705  -4.343  -2.707  1.00 10.00      B   
ATOM   4171  C   PRO   115      12.332  -2.570  -0.962  1.00 10.00      B   
ATOM   4172  O   PRO   115      13.366  -1.907  -1.050  1.00 10.00      B   
ATOM   4173  N   GLU   116      12.019  -3.278   0.122  1.00 10.00      B   
ATOM   4174  HN  GLU   116      11.199  -3.820   0.120  1.00 10.00      B   
ATOM   4175  CA  GLU   116      12.864  -3.275   1.317  1.00 10.00      B   
ATOM   4176  CB  GLU   116      12.149  -3.956   2.490  1.00 10.00      B   
ATOM   4177  CG  GLU   116      11.024  -3.133   3.107  1.00 10.00      B   
ATOM   4178  CD  GLU   116      11.450  -2.408   4.370  1.00 10.00      B   
ATOM   4179  OE1 GLU   116      12.614  -1.952   4.437  1.00 10.00      B   
ATOM   4180  OE2 GLU   116      10.624  -2.295   5.304  1.00 10.00      B   
ATOM   4181  C   GLU   116      14.232  -3.922   1.069  1.00 10.00      B   
ATOM   4182  O   GLU   116      15.232  -3.525   1.667  1.00 10.00      B   
ATOM   4183  N   TYR   117      14.274  -4.910   0.182  1.00 10.00      B   
ATOM   4184  HN  TYR   117      13.447  -5.182  -0.267  1.00 10.00      B   
ATOM   4185  CA  TYR   117      15.522  -5.606  -0.131  1.00 10.00      B   
ATOM   4186  CB  TYR   117      15.227  -6.950  -0.807  1.00 10.00      B   
ATOM   4187  CG  TYR   117      16.456  -7.740  -1.200  1.00 10.00      B   
ATOM   4188  CD1 TYR   117      17.463  -8.001  -0.281  1.00 10.00      B   
ATOM   4189  CD2 TYR   117      16.602  -8.235  -2.488  1.00 10.00      B   
ATOM   4190  CE1 TYR   117      18.578  -8.731  -0.636  1.00 10.00      B   
ATOM   4191  CE2 TYR   117      17.717  -8.966  -2.852  1.00 10.00      B   
ATOM   4192  CZ  TYR   117      18.701  -9.211  -1.921  1.00 10.00      B   
ATOM   4193  OH  TYR   117      19.811  -9.946  -2.272  1.00 10.00      B   
ATOM   4194  HH  TYR   117      19.557 -10.881  -2.360  1.00 10.00      B   
ATOM   4195  C   TYR   117      16.431  -4.754  -1.013  1.00 10.00      B   
ATOM   4196  O   TYR   117      17.629  -4.625  -0.756  1.00 10.00      B   
ATOM   4197  N   ASN   118      15.852  -4.160  -2.046  1.00 10.00      B   
ATOM   4198  HN  ASN   118      14.888  -4.286  -2.191  1.00 10.00      B   
ATOM   4199  CA  ASN   118      16.609  -3.322  -2.971  1.00 10.00      B   
ATOM   4200  CB  ASN   118      15.774  -2.972  -4.200  1.00 10.00      B   
ATOM   4201  CG  ASN   118      15.939  -3.970  -5.324  1.00 10.00      B   
ATOM   4202  OD1 ASN   118      16.986  -4.592  -5.473  1.00 10.00      B   
ATOM   4203  ND2 ASN   118      14.902  -4.127  -6.124  1.00 10.00      B   
ATOM   4204 HD21 ASN   118      14.100  -3.603  -5.946  1.00 10.00      B   
ATOM   4205 HD22 ASN   118      14.988  -4.755  -6.874  1.00 10.00      B   
ATOM   4206  C   ASN   118      17.095  -2.052  -2.292  1.00 10.00      B   
ATOM   4207  O   ASN   118      18.081  -1.447  -2.718  1.00 10.00      B   
ATOM   4208  N   ILE   119      16.398  -1.652  -1.234  1.00 10.00      B   
ATOM   4209  HN  ILE   119      15.616  -2.174  -0.953  1.00 10.00      B   
ATOM   4210  CA  ILE   119      16.760  -0.461  -0.484  1.00 10.00      B   
ATOM   4211  CB  ILE   119      15.681  -0.098   0.577  1.00 10.00      B   
ATOM   4212  CG1 ILE   119      15.085   1.283   0.294  1.00 10.00      B   
ATOM   4213  CG2 ILE   119      16.207  -0.175   2.003  1.00 10.00      B   
ATOM   4214  CD1 ILE   119      14.129   1.304  -0.880  1.00 10.00      B   
ATOM   4215  C   ILE   119      18.146  -0.628   0.149  1.00 10.00      B   
ATOM   4216  O   ILE   119      18.931   0.319   0.201  1.00 10.00      B   
ATOM   4217  N   SER   120      18.453  -1.847   0.584  1.00 10.00      B   
ATOM   4218  HN  SER   120      17.791  -2.565   0.504  1.00 10.00      B   
ATOM   4219  CA  SER   120      19.738  -2.145   1.200  1.00 10.00      B   
ATOM   4220  CB  SER   120      19.680  -3.518   1.863  1.00 10.00      B   
ATOM   4221  OG  SER   120      18.372  -3.784   2.335  1.00 10.00      B   
ATOM   4222  HG  SER   120      18.424  -4.285   3.155  1.00 10.00      B   
ATOM   4223  C   SER   120      20.858  -2.099   0.165  1.00 10.00      B   
ATOM   4224  O   SER   120      21.970  -1.650   0.455  1.00 10.00      B   
ATOM   4225  N   LEU   121      20.556  -2.558  -1.046  1.00 10.00      B   
ATOM   4226  HN  LEU   121      19.653  -2.911  -1.211  1.00 10.00      B   
ATOM   4227  CA  LEU   121      21.533  -2.555  -2.127  1.00 10.00      B   
ATOM   4228  CB  LEU   121      20.979  -3.260  -3.371  1.00 10.00      B   
ATOM   4229  CG  LEU   121      20.663  -4.752  -3.218  1.00 10.00      B   
ATOM   4230  CD1 LEU   121      20.127  -5.321  -4.523  1.00 10.00      B   
ATOM   4231  CD2 LEU   121      21.894  -5.523  -2.764  1.00 10.00      B   
ATOM   4232  C   LEU   121      21.934  -1.123  -2.459  1.00 10.00      B   
ATOM   4233  O   LEU   121      23.107  -0.831  -2.698  1.00 10.00      B   
ATOM   4234  N   GLY   122      20.950  -0.233  -2.463  1.00 10.00      B   
ATOM   4235  HN  GLY   122      20.032  -0.529  -2.281  1.00 10.00      B   
ATOM   4236  CA  GLY   122      21.214   1.162  -2.740  1.00 10.00      B   
ATOM   4237  C   GLY   122      21.894   1.833  -1.565  1.00 10.00      B   
ATOM   4238  O   GLY   122      22.733   2.715  -1.745  1.00 10.00      B   
ATOM   4239  N   GLU   123      21.539   1.393  -0.359  1.00 10.00      B   
ATOM   4240  HN  GLU   123      20.869   0.679  -0.295  1.00 10.00      B   
ATOM   4241  CA  GLU   123      22.104   1.931   0.871  1.00 10.00      B   
ATOM   4242  CB  GLU   123      21.468   1.233   2.087  1.00 10.00      B   
ATOM   4243  CG  GLU   123      22.016   1.679   3.434  1.00 10.00      B   
ATOM   4244  CD  GLU   123      21.256   1.076   4.599  1.00 10.00      B   
ATOM   4245  OE1 GLU   123      21.395  -0.141   4.849  1.00 10.00      B   
ATOM   4246  OE2 GLU   123      20.499   1.814   5.265  1.00 10.00      B   
ATOM   4247  C   GLU   123      23.620   1.759   0.897  1.00 10.00      B   
ATOM   4248  O   GLU   123      24.365   2.710   1.161  1.00 10.00      B   
ATOM   4249  N   ARG   124      24.072   0.545   0.611  1.00 10.00      B   
ATOM   4250  HN  ARG   124      23.424  -0.165   0.406  1.00 10.00      B   
ATOM   4251  CA  ARG   124      25.497   0.233   0.604  1.00 10.00      B   
ATOM   4252  CB  ARG   124      25.718  -1.274   0.493  1.00 10.00      B   
ATOM   4253  CG  ARG   124      25.164  -2.051   1.676  1.00 10.00      B   
ATOM   4254  CD  ARG   124      25.184  -3.548   1.421  1.00 10.00      B   
ATOM   4255  NE  ARG   124      26.545  -4.081   1.366  1.00 10.00      B   
ATOM   4256  HE  ARG   124      27.285  -3.444   1.488  1.00 10.00      B   
ATOM   4257  CZ  ARG   124      26.831  -5.366   1.171  1.00 10.00      B   
ATOM   4258  NH1 ARG   124      25.851  -6.247   1.009  1.00 10.00      B   
ATOM   4259 HH11 ARG   124      24.855  -5.936   1.038  1.00 10.00      B   
ATOM   4260 HH12 ARG   124      26.073  -7.255   0.854  1.00 10.00      B   
ATOM   4261  NH2 ARG   124      28.096  -5.768   1.148  1.00 10.00      B   
ATOM   4262 HH21 ARG   124      28.327  -6.777   0.993  1.00 10.00      B   
ATOM   4263 HH22 ARG   124      28.867  -5.080   1.286  1.00 10.00      B   
ATOM   4264  C   ARG   124      26.228   0.975  -0.510  1.00 10.00      B   
ATOM   4265  O   ARG   124      27.343   1.461  -0.315  1.00 10.00      B   
ATOM   4266  N   ARG   125      25.594   1.075  -1.673  1.00 10.00      B   
ATOM   4267  HN  ARG   125      24.705   0.671  -1.771  1.00 10.00      B   
ATOM   4268  CA  ARG   125      26.195   1.769  -2.804  1.00 10.00      B   
ATOM   4269  CB  ARG   125      25.418   1.517  -4.096  1.00 10.00      B   
ATOM   4270  CG  ARG   125      25.737   0.180  -4.738  1.00 10.00      B   
ATOM   4271  CD  ARG   125      25.226   0.106  -6.164  1.00 10.00      B   
ATOM   4272  NE  ARG   125      23.793  -0.154  -6.224  1.00 10.00      B   
ATOM   4273  HE  ARG   125      23.190   0.624  -6.174  1.00 10.00      B   
ATOM   4274  CZ  ARG   125      23.266  -1.371  -6.337  1.00 10.00      B   
ATOM   4275  NH1 ARG   125      24.055  -2.444  -6.399  1.00 10.00      B   
ATOM   4276 HH11 ARG   125      23.640  -3.395  -6.490  1.00 10.00      B   
ATOM   4277 HH12 ARG   125      25.095  -2.336  -6.357  1.00 10.00      B   
ATOM   4278  NH2 ARG   125      21.948  -1.512  -6.392  1.00 10.00      B   
ATOM   4279 HH21 ARG   125      21.325  -0.669  -6.345  1.00 10.00      B   
ATOM   4280 HH22 ARG   125      21.525  -2.459  -6.482  1.00 10.00      B   
ATOM   4281  C   ARG   125      26.317   3.263  -2.533  1.00 10.00      B   
ATOM   4282  O   ARG   125      27.316   3.885  -2.886  1.00 10.00      B   
ATOM   4283  N   ALA   126      25.298   3.835  -1.901  1.00 10.00      B   
ATOM   4284  HN  ALA   126      24.517   3.291  -1.656  1.00 10.00      B   
ATOM   4285  CA  ALA   126      25.306   5.253  -1.571  1.00 10.00      B   
ATOM   4286  CB  ALA   126      23.939   5.692  -1.071  1.00 10.00      B   
ATOM   4287  C   ALA   126      26.373   5.534  -0.521  1.00 10.00      B   
ATOM   4288  O   ALA   126      27.013   6.588  -0.532  1.00 10.00      B   
ATOM   4289  N   ASN   127      26.567   4.574   0.379  1.00 10.00      B   
ATOM   4290  HN  ASN   127      26.019   3.760   0.335  1.00 10.00      B   
ATOM   4291  CA  ASN   127      27.566   4.702   1.433  1.00 10.00      B   
ATOM   4292  CB  ASN   127      27.462   3.547   2.432  1.00 10.00      B   
ATOM   4293  CG  ASN   127      26.670   3.913   3.670  1.00 10.00      B   
ATOM   4294  OD1 ASN   127      27.213   4.465   4.627  1.00 10.00      B   
ATOM   4295  ND2 ASN   127      25.383   3.610   3.659  1.00 10.00      B   
ATOM   4296 HD21 ASN   127      25.012   3.177   2.856  1.00 10.00      B   
ATOM   4297 HD22 ASN   127      24.850   3.818   4.457  1.00 10.00      B   
ATOM   4298  C   ASN   127      28.968   4.747   0.844  1.00 10.00      B   
ATOM   4299  O   ASN   127      29.829   5.480   1.328  1.00 10.00      B   
ATOM   4300  N   ALA   128      29.186   3.965  -0.211  1.00 10.00      B   
ATOM   4301  HN  ALA   128      28.457   3.400  -0.548  1.00 10.00      B   
ATOM   4302  CA  ALA   128      30.484   3.919  -0.877  1.00 10.00      B   
ATOM   4303  CB  ALA   128      30.502   2.838  -1.942  1.00 10.00      B   
ATOM   4304  C   ALA   128      30.825   5.272  -1.484  1.00 10.00      B   
ATOM   4305  O   ALA   128      31.968   5.727  -1.406  1.00 10.00      B   
ATOM   4306  N   VAL   129      29.826   5.912  -2.088  1.00 10.00      B   
ATOM   4307  HN  VAL   129      28.942   5.486  -2.128  1.00 10.00      B   
ATOM   4308  CA  VAL   129      30.011   7.226  -2.695  1.00 10.00      B   
ATOM   4309  CB  VAL   129      28.741   7.682  -3.452  1.00 10.00      B   
ATOM   4310  CG1 VAL   129      28.934   9.066  -4.057  1.00 10.00      B   
ATOM   4311  CG2 VAL   129      28.372   6.676  -4.532  1.00 10.00      B   
ATOM   4312  C   VAL   129      30.355   8.247  -1.612  1.00 10.00      B   
ATOM   4313  O   VAL   129      31.251   9.079  -1.780  1.00 10.00      B   
ATOM   4314  N   LYS   130      29.643   8.158  -0.494  1.00 10.00      B   
ATOM   4315  HN  LYS   130      28.943   7.470  -0.431  1.00 10.00      B   
ATOM   4316  CA  LYS   130      29.863   9.050   0.639  1.00 10.00      B   
ATOM   4317  CB  LYS   130      28.793   8.803   1.712  1.00 10.00      B   
ATOM   4318  CG  LYS   130      28.898   9.700   2.936  1.00 10.00      B   
ATOM   4319  CD  LYS   130      27.591   9.728   3.718  1.00 10.00      B   
ATOM   4320  CE  LYS   130      27.694  10.617   4.949  1.00 10.00      B   
ATOM   4321  NZ  LYS   130      26.356  11.032   5.454  1.00 10.00      B   
ATOM   4322  HZ1 LYS   130      26.461  11.638   6.296  1.00 10.00      B   
ATOM   4323  HZ2 LYS   130      25.792  10.200   5.711  1.00 10.00      B   
ATOM   4324  HZ3 LYS   130      25.847  11.571   4.721  1.00 10.00      B   
ATOM   4325  C   LYS   130      31.261   8.835   1.217  1.00 10.00      B   
ATOM   4326  O   LYS   130      31.979   9.792   1.512  1.00 10.00      B   
ATOM   4327  N   MET   131      31.643   7.567   1.346  1.00 10.00      B   
ATOM   4328  HN  MET   131      31.015   6.854   1.084  1.00 10.00      B   
ATOM   4329  CA  MET   131      32.949   7.190   1.876  1.00 10.00      B   
ATOM   4330  CB  MET   131      33.077   5.664   1.909  1.00 10.00      B   
ATOM   4331  CG  MET   131      34.340   5.149   2.580  1.00 10.00      B   
ATOM   4332  SD  MET   131      34.409   3.347   2.633  1.00 10.00      B   
ATOM   4333  CE  MET   131      32.887   2.979   3.505  1.00 10.00      B   
ATOM   4334  C   MET   131      34.074   7.788   1.038  1.00 10.00      B   
ATOM   4335  O   MET   131      35.071   8.271   1.577  1.00 10.00      B   
ATOM   4336  N   TYR   132      33.901   7.755  -0.280  1.00 10.00      B   
ATOM   4337  HN  TYR   132      33.084   7.346  -0.644  1.00 10.00      B   
ATOM   4338  CA  TYR   132      34.891   8.299  -1.203  1.00 10.00      B   
ATOM   4339  CB  TYR   132      34.522   7.944  -2.649  1.00 10.00      B   
ATOM   4340  CG  TYR   132      35.580   8.286  -3.677  1.00 10.00      B   
ATOM   4341  CD1 TYR   132      36.797   7.617  -3.699  1.00 10.00      B   
ATOM   4342  CD2 TYR   132      35.356   9.267  -4.636  1.00 10.00      B   
ATOM   4343  CE1 TYR   132      37.761   7.915  -4.642  1.00 10.00      B   
ATOM   4344  CE2 TYR   132      36.316   9.573  -5.583  1.00 10.00      B   
ATOM   4345  CZ  TYR   132      37.515   8.891  -5.582  1.00 10.00      B   
ATOM   4346  OH  TYR   132      38.474   9.188  -6.527  1.00 10.00      B   
ATOM   4347  HH  TYR   132      38.349  10.092  -6.841  1.00 10.00      B   
ATOM   4348  C   TYR   132      35.005   9.811  -1.036  1.00 10.00      B   
ATOM   4349  O   TYR   132      36.105  10.361  -1.013  1.00 10.00      B   
ATOM   4350  N   LEU   133      33.861  10.475  -0.893  1.00 10.00      B   
ATOM   4351  HN  LEU   133      33.016   9.979  -0.899  1.00 10.00      B   
ATOM   4352  CA  LEU   133      33.835  11.923  -0.721  1.00 10.00      B   
ATOM   4353  CB  LEU   133      32.402  12.454  -0.785  1.00 10.00      B   
ATOM   4354  CG  LEU   133      31.733  12.416  -2.161  1.00 10.00      B   
ATOM   4355  CD1 LEU   133      30.262  12.794  -2.056  1.00 10.00      B   
ATOM   4356  CD2 LEU   133      32.453  13.340  -3.131  1.00 10.00      B   
ATOM   4357  C   LEU   133      34.501  12.326   0.590  1.00 10.00      B   
ATOM   4358  O   LEU   133      35.217  13.326   0.655  1.00 10.00      B   
ATOM   4359  N   GLN   134      34.276  11.530   1.631  1.00 10.00      B   
ATOM   4360  HN  GLN   134      33.687  10.752   1.520  1.00 10.00      B   
ATOM   4361  CA  GLN   134      34.873  11.790   2.936  1.00 10.00      B   
ATOM   4362  CB  GLN   134      34.368  10.780   3.971  1.00 10.00      B   
ATOM   4363  CG  GLN   134      32.920  10.987   4.387  1.00 10.00      B   
ATOM   4364  CD  GLN   134      32.345   9.798   5.136  1.00 10.00      B   
ATOM   4365  OE1 GLN   134      31.797   8.875   4.535  1.00 10.00      B   
ATOM   4366  NE2 GLN   134      32.457   9.809   6.453  1.00 10.00      B   
ATOM   4367 HE21 GLN   134      32.900  10.577   6.874  1.00 10.00      B   
ATOM   4368 HE22 GLN   134      32.095   9.051   6.956  1.00 10.00      B   
ATOM   4369  C   GLN   134      36.394  11.730   2.832  1.00 10.00      B   
ATOM   4370  O   GLN   134      37.108  12.486   3.491  1.00 10.00      B   
ATOM   4371  N   GLY   135      36.878  10.846   1.965  1.00 10.00      B   
ATOM   4372  HN  GLY   135      36.254  10.286   1.453  1.00 10.00      B   
ATOM   4373  CA  GLY   135      38.305  10.700   1.763  1.00 10.00      B   
ATOM   4374  C   GLY   135      38.862  11.773   0.845  1.00 10.00      B   
ATOM   4375  O   GLY   135      40.063  11.826   0.593  1.00 10.00      B   
ATOM   4376  N   LYS   136      37.976  12.619   0.332  1.00 10.00      B   
ATOM   4377  HN  LYS   136      37.027  12.506   0.554  1.00 10.00      B   
ATOM   4378  CA  LYS   136      38.367  13.707  -0.552  1.00 10.00      B   
ATOM   4379  CB  LYS   136      37.420  13.793  -1.752  1.00 10.00      B   
ATOM   4380  CG  LYS   136      37.595  12.674  -2.764  1.00 10.00      B   
ATOM   4381  CD  LYS   136      38.873  12.851  -3.569  1.00 10.00      B   
ATOM   4382  CE  LYS   136      39.339  11.527  -4.148  1.00 10.00      B   
ATOM   4383  NZ  LYS   136      40.430  11.703  -5.139  1.00 10.00      B   
ATOM   4384  HZ1 LYS   136      40.888  10.789  -5.339  1.00 10.00      B   
ATOM   4385  HZ2 LYS   136      41.144  12.364  -4.774  1.00 10.00      B   
ATOM   4386  HZ3 LYS   136      40.042  12.087  -6.030  1.00 10.00      B   
ATOM   4387  C   LYS   136      38.362  15.025   0.210  1.00 10.00      B   
ATOM   4388  O   LYS   136      38.681  16.078  -0.337  1.00 10.00      B   
ATOM   4389  N   GLY   137      37.986  14.960   1.479  1.00 10.00      B   
ATOM   4390  HN  GLY   137      37.739  14.094   1.862  1.00 10.00      B   
ATOM   4391  CA  GLY   137      37.952  16.150   2.300  1.00 10.00      B   
ATOM   4392  C   GLY   137      36.562  16.737   2.437  1.00 10.00      B   
ATOM   4393  O   GLY   137      36.397  17.831   2.972  1.00 10.00      B   
ATOM   4394  N   VAL   138      35.562  16.019   1.948  1.00 10.00      B   
ATOM   4395  HN  VAL   138      35.751  15.151   1.532  1.00 10.00      B   
ATOM   4396  CA  VAL   138      34.186  16.484   2.031  1.00 10.00      B   
ATOM   4397  CB  VAL   138      33.329  15.960   0.857  1.00 10.00      B   
ATOM   4398  CG1 VAL   138      31.909  16.505   0.931  1.00 10.00      B   
ATOM   4399  CG2 VAL   138      33.970  16.322  -0.474  1.00 10.00      B   
ATOM   4400  C   VAL   138      33.569  16.043   3.352  1.00 10.00      B   
ATOM   4401  O   VAL   138      33.701  14.883   3.748  1.00 10.00      B   
ATOM   4402  N   SER   139      32.913  16.972   4.038  1.00 10.00      B   
ATOM   4403  HN  SER   139      32.841  17.877   3.667  1.00 10.00      B   
ATOM   4404  CA  SER   139      32.284  16.678   5.317  1.00 10.00      B   
ATOM   4405  CB  SER   139      31.709  17.958   5.935  1.00 10.00      B   
ATOM   4406  OG  SER   139      30.962  17.681   7.112  1.00 10.00      B   
ATOM   4407  HG  SER   139      30.675  18.511   7.514  1.00 10.00      B   
ATOM   4408  C   SER   139      31.186  15.636   5.145  1.00 10.00      B   
ATOM   4409  O   SER   139      30.422  15.679   4.179  1.00 10.00      B   
ATOM   4410  N   ALA   140      31.111  14.705   6.087  1.00 10.00      B   
ATOM   4411  HN  ALA   140      31.751  14.727   6.834  1.00 10.00      B   
ATOM   4412  CA  ALA   140      30.104  13.656   6.046  1.00 10.00      B   
ATOM   4413  CB  ALA   140      30.355  12.639   7.148  1.00 10.00      B   
ATOM   4414  C   ALA   140      28.705  14.249   6.175  1.00 10.00      B   
ATOM   4415  O   ALA   140      27.732  13.679   5.682  1.00 10.00      B   
ATOM   4416  N   ASP   141      28.620  15.408   6.820  1.00 10.00      B   
ATOM   4417  HN  ASP   141      29.441  15.819   7.170  1.00 10.00      B   
ATOM   4418  CA  ASP   141      27.345  16.091   7.024  1.00 10.00      B   
ATOM   4419  CB  ASP   141      27.479  17.137   8.131  1.00 10.00      B   
ATOM   4420  CG  ASP   141      26.140  17.638   8.633  1.00 10.00      B   
ATOM   4421  OD1 ASP   141      25.522  16.951   9.471  1.00 10.00      B   
ATOM   4422  OD2 ASP   141      25.714  18.737   8.217  1.00 10.00      B   
ATOM   4423  C   ASP   141      26.871  16.755   5.735  1.00 10.00      B   
ATOM   4424  O   ASP   141      25.705  17.127   5.602  1.00 10.00      B   
ATOM   4425  N   GLN   142      27.784  16.885   4.781  1.00 10.00      B   
ATOM   4426  HN  GLN   142      28.692  16.549   4.939  1.00 10.00      B   
ATOM   4427  CA  GLN   142      27.471  17.498   3.498  1.00 10.00      B   
ATOM   4428  CB  GLN   142      28.721  18.148   2.898  1.00 10.00      B   
ATOM   4429  CG  GLN   142      29.095  19.495   3.487  1.00 10.00      B   
ATOM   4430  CD  GLN   142      30.253  20.134   2.745  1.00 10.00      B   
ATOM   4431  OE1 GLN   142      31.418  19.971   3.118  1.00 10.00      B   
ATOM   4432  NE2 GLN   142      29.942  20.865   1.687  1.00 10.00      B   
ATOM   4433 HE21 GLN   142      28.989  20.955   1.449  1.00 10.00      B   
ATOM   4434 HE22 GLN   142      30.671  21.282   1.176  1.00 10.00      B   
ATOM   4435  C   GLN   142      26.951  16.460   2.515  1.00 10.00      B   
ATOM   4436  O   GLN   142      26.585  16.791   1.389  1.00 10.00      B   
ATOM   4437  N   ILE   143      26.920  15.205   2.936  1.00 10.00      B   
ATOM   4438  HN  ILE   143      27.195  14.996   3.854  1.00 10.00      B   
ATOM   4439  CA  ILE   143      26.472  14.133   2.064  1.00 10.00      B   
ATOM   4440  CB  ILE   143      27.592  13.103   1.811  1.00 10.00      B   
ATOM   4441  CG1 ILE   143      28.932  13.810   1.575  1.00 10.00      B   
ATOM   4442  CG2 ILE   143      27.239  12.223   0.620  1.00 10.00      B   
ATOM   4443  CD1 ILE   143      30.142  12.981   1.950  1.00 10.00      B   
ATOM   4444  C   ILE   143      25.257  13.412   2.638  1.00 10.00      B   
ATOM   4445  O   ILE   143      25.364  12.687   3.624  1.00 10.00      B   
ATOM   4446  N   SER   144      24.109  13.614   2.018  1.00 10.00      B   
ATOM   4447  HN  SER   144      24.084  14.211   1.235  1.00 10.00      B   
ATOM   4448  CA  SER   144      22.882  12.966   2.451  1.00 10.00      B   
ATOM   4449  CB  SER   144      21.726  13.969   2.446  1.00 10.00      B   
ATOM   4450  OG  SER   144      22.130  15.212   3.002  1.00 10.00      B   
ATOM   4451  HG  SER   144      22.820  15.056   3.662  1.00 10.00      B   
ATOM   4452  C   SER   144      22.574  11.803   1.513  1.00 10.00      B   
ATOM   4453  O   SER   144      22.666  11.944   0.294  1.00 10.00      B   
ATOM   4454  N   ILE   145      22.229  10.653   2.069  1.00 10.00      B   
ATOM   4455  HN  ILE   145      22.165  10.589   3.047  1.00 10.00      B   
ATOM   4456  CA  ILE   145      21.936   9.481   1.254  1.00 10.00      B   
ATOM   4457  CB  ILE   145      22.852   8.286   1.605  1.00 10.00      B   
ATOM   4458  CG1 ILE   145      22.774   7.951   3.100  1.00 10.00      B   
ATOM   4459  CG2 ILE   145      24.287   8.585   1.196  1.00 10.00      B   
ATOM   4460  CD1 ILE   145      23.538   6.703   3.494  1.00 10.00      B   
ATOM   4461  C   ILE   145      20.470   9.063   1.353  1.00 10.00      B   
ATOM   4462  O   ILE   145      19.916   8.946   2.446  1.00 10.00      B   
ATOM   4463  N   VAL   146      19.843   8.864   0.199  1.00 10.00      B   
ATOM   4464  HN  VAL   146      20.335   9.004  -0.643  1.00 10.00      B   
ATOM   4465  CA  VAL   146      18.446   8.445   0.141  1.00 10.00      B   
ATOM   4466  CB  VAL   146      17.494   9.595  -0.265  1.00 10.00      B   
ATOM   4467  CG1 VAL   146      16.047   9.128  -0.237  1.00 10.00      B   
ATOM   4468  CG2 VAL   146      17.678  10.806   0.640  1.00 10.00      B   
ATOM   4469  C   VAL   146      18.297   7.293  -0.848  1.00 10.00      B   
ATOM   4470  O   VAL   146      18.556   7.448  -2.042  1.00 10.00      B   
ATOM   4471  N   SER   147      17.897   6.139  -0.343  1.00 10.00      B   
ATOM   4472  HN  SER   147      17.705   6.078   0.614  1.00 10.00      B   
ATOM   4473  CA  SER   147      17.727   4.962  -1.174  1.00 10.00      B   
ATOM   4474  CB  SER   147      18.160   3.711  -0.406  1.00 10.00      B   
ATOM   4475  OG  SER   147      18.485   2.648  -1.287  1.00 10.00      B   
ATOM   4476  HG  SER   147      18.663   1.853  -0.767  1.00 10.00      B   
ATOM   4477  C   SER   147      16.280   4.831  -1.636  1.00 10.00      B   
ATOM   4478  O   SER   147      15.348   5.062  -0.866  1.00 10.00      B   
ATOM   4479  N   TYR   148      16.106   4.489  -2.906  1.00 10.00      B   
ATOM   4480  HN  TYR   148      16.897   4.359  -3.477  1.00 10.00      B   
ATOM   4481  CA  TYR   148      14.780   4.316  -3.484  1.00 10.00      B   
ATOM   4482  CB  TYR   148      14.560   5.307  -4.632  1.00 10.00      B   
ATOM   4483  CG  TYR   148      14.406   6.748  -4.204  1.00 10.00      B   
ATOM   4484  CD1 TYR   148      15.491   7.613  -4.216  1.00 10.00      B   
ATOM   4485  CD2 TYR   148      13.175   7.244  -3.795  1.00 10.00      B   
ATOM   4486  CE1 TYR   148      15.353   8.932  -3.837  1.00 10.00      B   
ATOM   4487  CE2 TYR   148      13.030   8.564  -3.413  1.00 10.00      B   
ATOM   4488  CZ  TYR   148      14.122   9.402  -3.435  1.00 10.00      B   
ATOM   4489  OH  TYR   148      13.984  10.717  -3.060  1.00 10.00      B   
ATOM   4490  HH  TYR   148      14.066  11.282  -3.839  1.00 10.00      B   
ATOM   4491  C   TYR   148      14.610   2.896  -4.009  1.00 10.00      B   
ATOM   4492  O   TYR   148      13.523   2.506  -4.422  1.00 10.00      B   
ATOM   4493  N   GLY   149      15.696   2.129  -3.994  1.00 10.00      B   
ATOM   4494  HN  GLY   149      16.536   2.494  -3.650  1.00 10.00      B   
ATOM   4495  CA  GLY   149      15.644   0.759  -4.478  1.00 10.00      B   
ATOM   4496  C   GLY   149      15.196   0.672  -5.925  1.00 10.00      B   
ATOM   4497  O   GLY   149      15.833   1.239  -6.812  1.00 10.00      B   
ATOM   4498  N   LYS   150      14.083  -0.012  -6.161  1.00 10.00      B   
ATOM   4499  HN  LYS   150      13.599  -0.409  -5.409  1.00 10.00      B   
ATOM   4500  CA  LYS   150      13.554  -0.169  -7.510  1.00 10.00      B   
ATOM   4501  CB  LYS   150      13.128  -1.622  -7.754  1.00 10.00      B   
ATOM   4502  CG  LYS   150      11.982  -2.092  -6.868  1.00 10.00      B   
ATOM   4503  CD  LYS   150      11.571  -3.525  -7.186  1.00 10.00      B   
ATOM   4504  CE  LYS   150      11.050  -3.661  -8.609  1.00 10.00      B   
ATOM   4505  NZ  LYS   150       9.866  -4.560  -8.686  1.00 10.00      B   
ATOM   4506  HZ1 LYS   150       9.647  -4.783  -9.679  1.00 10.00      B   
ATOM   4507  HZ2 LYS   150       9.031  -4.090  -8.263  1.00 10.00      B   
ATOM   4508  HZ3 LYS   150      10.047  -5.449  -8.172  1.00 10.00      B   
ATOM   4509  C   LYS   150      12.372   0.767  -7.737  1.00 10.00      B   
ATOM   4510  O   LYS   150      11.685   0.685  -8.755  1.00 10.00      B   
ATOM   4511  N   GLU   151      12.150   1.673  -6.787  1.00 10.00      B   
ATOM   4512  HN  GLU   151      12.746   1.704  -6.006  1.00 10.00      B   
ATOM   4513  CA  GLU   151      11.044   2.620  -6.872  1.00 10.00      B   
ATOM   4514  CB  GLU   151      10.651   3.127  -5.486  1.00 10.00      B   
ATOM   4515  CG  GLU   151      10.184   2.033  -4.538  1.00 10.00      B   
ATOM   4516  CD  GLU   151       9.747   2.580  -3.198  1.00 10.00      B   
ATOM   4517  OE1 GLU   151      10.580   2.626  -2.270  1.00 10.00      B   
ATOM   4518  OE2 GLU   151       8.571   2.985  -3.066  1.00 10.00      B   
ATOM   4519  C   GLU   151      11.368   3.788  -7.800  1.00 10.00      B   
ATOM   4520  O   GLU   151      10.505   4.610  -8.101  1.00 10.00      B   
ATOM   4521  N   LYS   152      12.615   3.863  -8.244  1.00 10.00      B   
ATOM   4522  HN  LYS   152      13.263   3.182  -7.964  1.00 10.00      B   
ATOM   4523  CA  LYS   152      13.043   4.922  -9.154  1.00 10.00      B   
ATOM   4524  CB  LYS   152      13.820   6.023  -8.421  1.00 10.00      B   
ATOM   4525  CG  LYS   152      12.957   7.170  -7.915  1.00 10.00      B   
ATOM   4526  CD  LYS   152      13.762   8.454  -7.793  1.00 10.00      B   
ATOM   4527  CE  LYS   152      12.920   9.587  -7.226  1.00 10.00      B   
ATOM   4528  NZ  LYS   152      13.606  10.904  -7.340  1.00 10.00      B   
ATOM   4529  HZ1 LYS   152      13.052  11.641  -6.857  1.00 10.00      B   
ATOM   4530  HZ2 LYS   152      13.709  11.169  -8.339  1.00 10.00      B   
ATOM   4531  HZ3 LYS   152      14.558  10.859  -6.907  1.00 10.00      B   
ATOM   4532  C   LYS   152      13.885   4.348 -10.290  1.00 10.00      B   
ATOM   4533  O   LYS   152      15.100   4.555 -10.338  1.00 10.00      B   
ATOM   4534  N   PRO   153      13.248   3.615 -11.216  1.00 10.00      B   
ATOM   4535  CA  PRO   153      13.934   3.005 -12.351  1.00 10.00      B   
ATOM   4536  CB  PRO   153      12.944   1.941 -12.852  1.00 10.00      B   
ATOM   4537  CG  PRO   153      11.768   1.992 -11.927  1.00 10.00      B   
ATOM   4538  CD  PRO   153      11.812   3.327 -11.245  1.00 10.00      B   
ATOM   4539  C   PRO   153      14.204   4.016 -13.457  1.00 10.00      B   
ATOM   4540  O   PRO   153      13.353   4.852 -13.769  1.00 10.00      B   
ATOM   4541  N   ALA   154      15.390   3.945 -14.041  1.00 10.00      B   
ATOM   4542  HN  ALA   154      16.036   3.267 -13.735  1.00 10.00      B   
ATOM   4543  CA  ALA   154      15.762   4.847 -15.121  1.00 10.00      B   
ATOM   4544  CB  ALA   154      17.265   4.804 -15.343  1.00 10.00      B   
ATOM   4545  C   ALA   154      15.023   4.466 -16.402  1.00 10.00      B   
ATOM   4546  O   ALA   154      14.337   5.291 -17.009  1.00 10.00      B   
ATOM   4547  N   VAL   155      15.177   3.211 -16.801  1.00 10.00      B   
ATOM   4548  HN  VAL   155      15.751   2.615 -16.273  1.00 10.00      B   
ATOM   4549  CA  VAL   155      14.532   2.682 -17.995  1.00 10.00      B   
ATOM   4550  CB  VAL   155      15.532   2.537 -19.168  1.00 10.00      B   
ATOM   4551  CG1 VAL   155      14.832   2.042 -20.426  1.00 10.00      B   
ATOM   4552  CG2 VAL   155      16.250   3.851 -19.439  1.00 10.00      B   
ATOM   4553  C   VAL   155      13.943   1.310 -17.676  1.00 10.00      B   
ATOM   4554  O   VAL   155      14.586   0.495 -17.013  1.00 10.00      B   
ATOM   4555  N   LEU   156      12.720   1.068 -18.117  1.00 10.00      B   
ATOM   4556  HN  LEU   156      12.240   1.768 -18.615  1.00 10.00      B   
ATOM   4557  CA  LEU   156      12.068  -0.213 -17.876  1.00 10.00      B   
ATOM   4558  CB  LEU   156      10.548  -0.081 -17.993  1.00 10.00      B   
ATOM   4559  CG  LEU   156       9.868   0.812 -16.953  1.00 10.00      B   
ATOM   4560  CD1 LEU   156       8.358   0.784 -17.132  1.00 10.00      B   
ATOM   4561  CD2 LEU   156      10.256   0.382 -15.547  1.00 10.00      B   
ATOM   4562  C   LEU   156      12.575  -1.278 -18.842  1.00 10.00      B   
ATOM   4563  O   LEU   156      12.640  -1.051 -20.049  1.00 10.00      B   
ATOM   4564  N   GLY   157      12.930  -2.433 -18.305  1.00 10.00      B   
ATOM   4565  HN  GLY   157      12.864  -2.552 -17.331  1.00 10.00      B   
ATOM   4566  CA  GLY   157      13.421  -3.515 -19.126  1.00 10.00      B   
ATOM   4567  C   GLY   157      13.895  -4.677 -18.284  1.00 10.00      B   
ATOM   4568  O   GLY   157      14.613  -4.486 -17.303  1.00 10.00      B   
ATOM   4569  N   HIS   158      13.504  -5.883 -18.666  1.00 10.00      B   
ATOM   4570  HN  HIS   158      12.954  -5.976 -19.474  1.00 10.00      B   
ATOM   4571  CA  HIS   158      13.892  -7.081 -17.927  1.00 10.00      B   
ATOM   4572  CB  HIS   158      12.744  -8.094 -17.883  1.00 10.00      B   
ATOM   4573  CG  HIS   158      11.439  -7.537 -17.415  1.00 10.00      B   
ATOM   4574  ND1 HIS   158      11.304  -6.795 -16.264  1.00 10.00      B   
ATOM   4575  HD1 HIS   158      12.038  -6.540 -15.641  1.00 10.00      B   
ATOM   4576  CD2 HIS   158      10.202  -7.617 -17.956  1.00 10.00      B   
ATOM   4577  CE1 HIS   158      10.043  -6.445 -16.115  1.00 10.00      B   
ATOM   4578  NE2 HIS   158       9.354  -6.928 -17.127  1.00 10.00      B   
ATOM   4579  HE2 HIS   158       8.390  -6.800 -17.268  1.00 10.00      B   
ATOM   4580  C   HIS   158      15.116  -7.717 -18.567  1.00 10.00      B   
ATOM   4581  O   HIS   158      15.261  -8.942 -18.594  1.00 10.00      B   
ATOM   4582  N   ASP   159      15.992  -6.875 -19.087  1.00 10.00      B   
ATOM   4583  HN  ASP   159      15.822  -5.911 -19.019  1.00 10.00      B   
ATOM   4584  CA  ASP   159      17.206  -7.331 -19.740  1.00 10.00      B   
ATOM   4585  CB  ASP   159      17.220  -6.896 -21.207  1.00 10.00      B   
ATOM   4586  CG  ASP   159      16.330  -7.760 -22.074  1.00 10.00      B   
ATOM   4587  OD1 ASP   159      16.774  -8.857 -22.479  1.00 10.00      B   
ATOM   4588  OD2 ASP   159      15.177  -7.357 -22.344  1.00 10.00      B   
ATOM   4589  C   ASP   159      18.425  -6.777 -19.028  1.00 10.00      B   
ATOM   4590  O   ASP   159      18.331  -5.769 -18.325  1.00 10.00      B   
ATOM   4591  N   GLU   160      19.567  -7.425 -19.224  1.00 10.00      B   
ATOM   4592  HN  GLU   160      19.574  -8.215 -19.808  1.00 10.00      B   
ATOM   4593  CA  GLU   160      20.810  -6.998 -18.595  1.00 10.00      B   
ATOM   4594  CB  GLU   160      21.964  -7.906 -19.005  1.00 10.00      B   
ATOM   4595  CG  GLU   160      21.897  -9.299 -18.401  1.00 10.00      B   
ATOM   4596  CD  GLU   160      23.126 -10.125 -18.713  1.00 10.00      B   
ATOM   4597  OE1 GLU   160      24.128  -9.550 -19.193  1.00 10.00      B   
ATOM   4598  OE2 GLU   160      23.094 -11.354 -18.481  1.00 10.00      B   
ATOM   4599  C   GLU   160      21.131  -5.550 -18.930  1.00 10.00      B   
ATOM   4600  O   GLU   160      21.557  -4.788 -18.063  1.00 10.00      B   
ATOM   4601  N   ALA   161      20.903  -5.177 -20.186  1.00 10.00      B   
ATOM   4602  HN  ALA   161      20.565  -5.845 -20.824  1.00 10.00      B   
ATOM   4603  CA  ALA   161      21.158  -3.817 -20.650  1.00 10.00      B   
ATOM   4604  CB  ALA   161      20.740  -3.668 -22.105  1.00 10.00      B   
ATOM   4605  C   ALA   161      20.441  -2.790 -19.777  1.00 10.00      B   
ATOM   4606  O   ALA   161      21.020  -1.772 -19.393  1.00 10.00      B   
ATOM   4607  N   ALA   162      19.186  -3.075 -19.448  1.00 10.00      B   
ATOM   4608  HN  ALA   162      18.786  -3.911 -19.768  1.00 10.00      B   
ATOM   4609  CA  ALA   162      18.393  -2.180 -18.617  1.00 10.00      B   
ATOM   4610  CB  ALA   162      16.913  -2.495 -18.756  1.00 10.00      B   
ATOM   4611  C   ALA   162      18.827  -2.264 -17.158  1.00 10.00      B   
ATOM   4612  O   ALA   162      18.758  -1.281 -16.421  1.00 10.00      B   
ATOM   4613  N   TYR   163      19.289  -3.442 -16.751  1.00 10.00      B   
ATOM   4614  HN  TYR   163      19.320  -4.190 -17.388  1.00 10.00      B   
ATOM   4615  CA  TYR   163      19.745  -3.654 -15.383  1.00 10.00      B   
ATOM   4616  CB  TYR   163      20.070  -5.129 -15.128  1.00 10.00      B   
ATOM   4617  CG  TYR   163      18.870  -6.054 -15.124  1.00 10.00      B   
ATOM   4618  CD1 TYR   163      19.002  -7.388 -15.487  1.00 10.00      B   
ATOM   4619  CD2 TYR   163      17.608  -5.598 -14.757  1.00 10.00      B   
ATOM   4620  CE1 TYR   163      17.916  -8.242 -15.485  1.00 10.00      B   
ATOM   4621  CE2 TYR   163      16.515  -6.447 -14.752  1.00 10.00      B   
ATOM   4622  CZ  TYR   163      16.675  -7.768 -15.117  1.00 10.00      B   
ATOM   4623  OH  TYR   163      15.592  -8.619 -15.114  1.00 10.00      B   
ATOM   4624  HH  TYR   163      15.737  -9.315 -14.462  1.00 10.00      B   
ATOM   4625  C   TYR   163      20.959  -2.781 -15.078  1.00 10.00      B   
ATOM   4626  O   TYR   163      21.051  -2.183 -14.003  1.00 10.00      B   
ATOM   4627  N   SER   164      21.882  -2.695 -16.032  1.00 10.00      B   
ATOM   4628  HN  SER   164      21.764  -3.205 -16.867  1.00 10.00      B   
ATOM   4629  CA  SER   164      23.080  -1.878 -15.862  1.00 10.00      B   
ATOM   4630  CB  SER   164      24.066  -2.129 -17.004  1.00 10.00      B   
ATOM   4631  OG  SER   164      23.901  -3.427 -17.547  1.00 10.00      B   
ATOM   4632  HG  SER   164      24.166  -4.086 -16.894  1.00 10.00      B   
ATOM   4633  C   SER   164      22.716  -0.394 -15.811  1.00 10.00      B   
ATOM   4634  O   SER   164      23.386   0.401 -15.150  1.00 10.00      B   
ATOM   4635  N   LYS   165      21.637  -0.038 -16.502  1.00 10.00      B   
ATOM   4636  HN  LYS   165      21.142  -0.724 -16.996  1.00 10.00      B   
ATOM   4637  CA  LYS   165      21.166   1.339 -16.544  1.00 10.00      B   
ATOM   4638  CB  LYS   165      20.264   1.557 -17.761  1.00 10.00      B   
ATOM   4639  CG  LYS   165      20.992   1.610 -19.092  1.00 10.00      B   
ATOM   4640  CD  LYS   165      20.007   1.542 -20.249  1.00 10.00      B   
ATOM   4641  CE  LYS   165      20.692   1.780 -21.584  1.00 10.00      B   
ATOM   4642  NZ  LYS   165      20.930   3.227 -21.836  1.00 10.00      B   
ATOM   4643  HZ1 LYS   165      21.192   3.379 -22.833  1.00 10.00      B   
ATOM   4644  HZ2 LYS   165      21.698   3.576 -21.230  1.00 10.00      B   
ATOM   4645  HZ3 LYS   165      20.069   3.770 -21.629  1.00 10.00      B   
ATOM   4646  C   LYS   165      20.394   1.688 -15.276  1.00 10.00      B   
ATOM   4647  O   LYS   165      20.116   2.855 -15.012  1.00 10.00      B   
ATOM   4648  N   ASN   166      20.046   0.670 -14.500  1.00 10.00      B   
ATOM   4649  HN  ASN   166      20.294  -0.242 -14.767  1.00 10.00      B   
ATOM   4650  CA  ASN   166      19.299   0.875 -13.261  1.00 10.00      B   
ATOM   4651  CB  ASN   166      18.216  -0.194 -13.084  1.00 10.00      B   
ATOM   4652  CG  ASN   166      16.812   0.369 -13.219  1.00 10.00      B   
ATOM   4653  OD1 ASN   166      16.569   1.543 -12.933  1.00 10.00      B   
ATOM   4654  ND2 ASN   166      15.879  -0.461 -13.658  1.00 10.00      B   
ATOM   4655 HD21 ASN   166      16.140  -1.386 -13.872  1.00 10.00      B   
ATOM   4656 HD22 ASN   166      14.962  -0.125 -13.749  1.00 10.00      B   
ATOM   4657  C   ASN   166      20.229   0.899 -12.053  1.00 10.00      B   
ATOM   4658  O   ASN   166      19.992   1.623 -11.082  1.00 10.00      B   
ATOM   4659  N   ARG   167      21.295   0.112 -12.121  1.00 10.00      B   
ATOM   4660  HN  ARG   167      21.434  -0.434 -12.923  1.00 10.00      B   
ATOM   4661  CA  ARG   167      22.269   0.041 -11.037  1.00 10.00      B   
ATOM   4662  CB  ARG   167      23.065  -1.265 -11.116  1.00 10.00      B   
ATOM   4663  CG  ARG   167      22.224  -2.509 -10.890  1.00 10.00      B   
ATOM   4664  CD  ARG   167      22.950  -3.771 -11.327  1.00 10.00      B   
ATOM   4665  NE  ARG   167      22.043  -4.915 -11.364  1.00 10.00      B   
ATOM   4666  HE  ARG   167      21.284  -4.911 -10.720  1.00 10.00      B   
ATOM   4667  CZ  ARG   167      22.160  -5.944 -12.197  1.00 10.00      B   
ATOM   4668  NH1 ARG   167      23.161  -5.994 -13.069  1.00 10.00      B   
ATOM   4669 HH11 ARG   167      23.249  -6.805 -13.720  1.00 10.00      B   
ATOM   4670 HH12 ARG   167      23.863  -5.223 -13.114  1.00 10.00      B   
ATOM   4671  NH2 ARG   167      21.256  -6.915 -12.170  1.00 10.00      B   
ATOM   4672 HH21 ARG   167      21.338  -7.730 -12.818  1.00 10.00      B   
ATOM   4673 HH22 ARG   167      20.447  -6.866 -11.499  1.00 10.00      B   
ATOM   4674  C   ARG   167      23.210   1.237 -11.096  1.00 10.00      B   
ATOM   4675  O   ARG   167      24.369   1.115 -11.492  1.00 10.00      B   
ATOM   4676  N   ARG   168      22.696   2.401 -10.722  1.00 10.00      B   
ATOM   4677  HN  ARG   168      21.759   2.439 -10.428  1.00 10.00      B   
ATOM   4678  CA  ARG   168      23.484   3.622 -10.746  1.00 10.00      B   
ATOM   4679  CB  ARG   168      23.420   4.286 -12.130  1.00 10.00      B   
ATOM   4680  CG  ARG   168      22.164   3.969 -12.932  1.00 10.00      B   
ATOM   4681  CD  ARG   168      20.983   4.833 -12.516  1.00 10.00      B   
ATOM   4682  NE  ARG   168      20.796   5.974 -13.409  1.00 10.00      B   
ATOM   4683  HE  ARG   168      21.512   6.158 -14.057  1.00 10.00      B   
ATOM   4684  CZ  ARG   168      19.721   6.765 -13.403  1.00 10.00      B   
ATOM   4685  NH1 ARG   168      18.726   6.545 -12.552  1.00 10.00      B   
ATOM   4686 HH11 ARG   168      17.887   7.172 -12.554  1.00 10.00      B   
ATOM   4687 HH12 ARG   168      18.770   5.745 -11.885  1.00 10.00      B   
ATOM   4688  NH2 ARG   168      19.636   7.770 -14.263  1.00 10.00      B   
ATOM   4689 HH21 ARG   168      20.405   7.942 -14.948  1.00 10.00      B   
ATOM   4690 HH22 ARG   168      18.796   8.392 -14.263  1.00 10.00      B   
ATOM   4691  C   ARG   168      23.053   4.603  -9.662  1.00 10.00      B   
ATOM   4692  O   ARG   168      21.872   4.685  -9.313  1.00 10.00      B   
ATOM   4693  N   ALA   169      24.018   5.335  -9.124  1.00 10.00      B   
ATOM   4694  HN  ALA   169      24.944   5.210  -9.440  1.00 10.00      B   
ATOM   4695  CA  ALA   169      23.752   6.328  -8.094  1.00 10.00      B   
ATOM   4696  CB  ALA   169      24.782   6.230  -6.980  1.00 10.00      B   
ATOM   4697  C   ALA   169      23.775   7.717  -8.715  1.00 10.00      B   
ATOM   4698  O   ALA   169      24.630   8.010  -9.552  1.00 10.00      B   
ATOM   4699  N   VAL   170      22.837   8.563  -8.319  1.00 10.00      B   
ATOM   4700  HN  VAL   170      22.189   8.281  -7.637  1.00 10.00      B   
ATOM   4701  CA  VAL   170      22.757   9.911  -8.864  1.00 10.00      B   
ATOM   4702  CB  VAL   170      21.378  10.178  -9.505  1.00 10.00      B   
ATOM   4703  CG1 VAL   170      21.354  11.531 -10.201  1.00 10.00      B   
ATOM   4704  CG2 VAL   170      21.012   9.070 -10.478  1.00 10.00      B   
ATOM   4705  C   VAL   170      23.019  10.960  -7.789  1.00 10.00      B   
ATOM   4706  O   VAL   170      22.462  10.889  -6.692  1.00 10.00      B   
ATOM   4707  N   LEU   171      23.877  11.920  -8.106  1.00 10.00      B   
ATOM   4708  HN  LEU   171      24.303  11.907  -8.995  1.00 10.00      B   
ATOM   4709  CA  LEU   171      24.204  12.997  -7.184  1.00 10.00      B   
ATOM   4710  CB  LEU   171      25.681  13.386  -7.319  1.00 10.00      B   
ATOM   4711  CG  LEU   171      26.703  12.269  -7.100  1.00 10.00      B   
ATOM   4712  CD1 LEU   171      28.110  12.768  -7.391  1.00 10.00      B   
ATOM   4713  CD2 LEU   171      26.609  11.719  -5.686  1.00 10.00      B   
ATOM   4714  C   LEU   171      23.327  14.206  -7.487  1.00 10.00      B   
ATOM   4715  O   LEU   171      23.514  14.876  -8.505  1.00 10.00      B   
ATOM   4716  N   VAL   172      22.361  14.475  -6.621  1.00 10.00      B   
ATOM   4717  HN  VAL   172      22.255  13.905  -5.823  1.00 10.00      B   
ATOM   4718  CA  VAL   172      21.455  15.601  -6.819  1.00 10.00      B   
ATOM   4719  CB  VAL   172      19.976  15.159  -6.893  1.00 10.00      B   
ATOM   4720  CG1 VAL   172      19.723  14.337  -8.148  1.00 10.00      B   
ATOM   4721  CG2 VAL   172      19.570  14.382  -5.649  1.00 10.00      B   
ATOM   4722  C   VAL   172      21.622  16.667  -5.741  1.00 10.00      B   
ATOM   4723  O   VAL   172      22.076  16.384  -4.630  1.00 10.00      B   
ATOM   4724  N   TYR   173      21.263  17.895  -6.085  1.00 10.00      B   
ATOM   4725  HN  TYR   173      20.912  18.051  -6.989  1.00 10.00      B   
ATOM   4726  CA  TYR   173      21.351  19.019  -5.165  1.00 10.00      B   
ATOM   4727  CB  TYR   173      22.383  20.045  -5.656  1.00 10.00      B   
ATOM   4728  CG  TYR   173      23.815  19.540  -5.715  1.00 10.00      B   
ATOM   4729  CD1 TYR   173      24.229  18.678  -6.723  1.00 10.00      B   
ATOM   4730  CD2 TYR   173      24.754  19.938  -4.771  1.00 10.00      B   
ATOM   4731  CE1 TYR   173      25.531  18.221  -6.786  1.00 10.00      B   
ATOM   4732  CE2 TYR   173      26.060  19.486  -4.827  1.00 10.00      B   
ATOM   4733  CZ  TYR   173      26.444  18.629  -5.839  1.00 10.00      B   
ATOM   4734  OH  TYR   173      27.746  18.175  -5.904  1.00 10.00      B   
ATOM   4735  HH  TYR   173      28.137  18.205  -5.023  1.00 10.00      B   
ATOM   4736  C   TYR   173      19.979  19.677  -5.055  1.00 10.00      B   
ATOM   4737  O   TYR   173      19.667  20.615  -5.793  1.00 10.00      B   
ATOM   4738  N   LEU   174      19.152  19.163  -4.157  1.00 10.00      B   
ATOM   4739  HN  LEU   174      19.456  18.421  -3.594  1.00 10.00      B   
ATOM   4740  CB  LEU   174      16.851  18.607  -3.462  1.00 10.00      B   
ATOM   4741  CG  LEU   174      17.374  17.691  -2.352  1.00 10.00      B   
ATOM   4742  CD1 LEU   174      16.979  18.215  -0.979  1.00 10.00      B   
ATOM   4743  CD2 LEU   174      16.870  16.270  -2.553  1.00 10.00      B   
ATOM   4744  CA  LEU   174      17.810  19.691  -3.970  1.00 10.00      B   
ATOM   4745  C   LEU   174      17.807  20.899  -3.046  1.00 10.00      B   
ATOM   4746  O   LEU   174      16.748  21.549  -2.918  1.00 10.00      B   
ATOM   4747  OXT LEU   174      18.868  21.206  -2.461  1.00 10.00      B   
END
