# Supplementary material for: Large-scale discovery of protein interactions at residue resolution using co-evolution calculated from genomic sequences
Source: Nat Commun. 2021 Mar 2;12:1396. doi: 10.1038/s41467-021-21636-z (PMC7925567; doi:10.1038/s41467-021-21636-z)
Supplement: Supplementary file 13 — Supplementary Data 11 [file 41467_2021_21636_MOESM13_ESM.zip › supplementary_prediction/cep_tp00839_TOLB_PAL/PAL_ECOLI_2HQS_C.pdb]

ATOM      1  N   ASN C  68     -30.776   8.257  19.833  1.00                 N  
ATOM      2  CA  ASN C  68     -32.222   8.627  19.892  1.00                 C  
ATOM      3  C   ASN C  68     -32.711   8.781  21.334  1.00                 C  
ATOM      4  O   ASN C  68     -33.913   8.748  21.602  1.00                 O  
ATOM      5  CB  ASN C  68     -33.071   7.591  19.153  1.00                 C  
ATOM      6  CG  ASN C  68     -33.027   6.226  19.811  1.00                 C  
ATOM      7  OD1 ASN C  68     -32.446   6.061  20.883  1.00                 O  
ATOM      8  ND2 ASN C  68     -33.644   5.241  19.168  1.00                 N  
ATOM      9  N   ASN C  69     -31.771   8.912  22.268  1.00                 N  
ATOM     10  CA  ASN C  69     -32.125   8.984  23.690  1.00                 C  
ATOM     11  C   ASN C  69     -31.364  10.078  24.443  1.00                 C  
ATOM     12  O   ASN C  69     -31.191   9.992  25.670  1.00                 O  
ATOM     13  CB  ASN C  69     -31.888   7.634  24.370  1.00                 C  
ATOM     14  CG  ASN C  69     -30.422   7.248  24.402  1.00                 C  
ATOM     15  OD1 ASN C  69     -29.575   7.942  23.841  1.00                 O  
ATOM     16  ND2 ASN C  69     -30.119   6.135  25.061  1.00                 N  
ATOM     17  N   ILE C  70     -30.935  11.109  23.715  1.00                 N  
ATOM     18  CA  ILE C  70     -30.106  12.171  24.287  1.00                 C  
ATOM     19  C   ILE C  70     -30.755  13.549  24.160  1.00                 C  
ATOM     20  O   ILE C  70     -31.213  13.942  23.077  1.00                 O  
ATOM     21  CB  ILE C  70     -28.710  12.209  23.638  1.00                 C  
ATOM     22  CD1 ILE C  70     -26.697  10.750  23.076  1.00                 C  
ATOM     23  CG1 ILE C  70     -27.978  10.886  23.869  1.00                 C  
ATOM     24  CG2 ILE C  70     -27.913  13.396  24.157  1.00                 C  
ATOM     25  N   VAL C  71     -30.811  14.269  25.277  1.00                 N  
ATOM     26  CA  VAL C  71     -31.188  15.687  25.299  1.00                 C  
ATOM     27  C   VAL C  71     -29.920  16.519  25.471  1.00                 C  
ATOM     28  O   VAL C  71     -29.110  16.225  26.352  1.00                 O  
ATOM     29  CB  VAL C  71     -32.206  15.983  26.416  1.00                 C  
ATOM     30  CG1 VAL C  71     -32.531  17.468  26.461  1.00                 C  
ATOM     31  CG2 VAL C  71     -33.472  15.164  26.213  1.00                 C  
ATOM     32  N   TYR C  72     -29.741  17.551  24.646  1.00                 N  
ATOM     33  CA  TYR C  72     -28.565  18.430  24.728  1.00                 C  
ATOM     34  C   TYR C  72     -28.888  19.800  25.319  1.00                 C  
ATOM     35  O   TYR C  72     -30.041  20.237  25.280  1.00                 O  
ATOM     36  CB  TYR C  72     -27.938  18.616  23.345  1.00                 C  
ATOM     37  CG  TYR C  72     -27.349  17.350  22.764  1.00                 C  
ATOM     38  OH  TYR C  72     -25.745  13.866  21.159  1.00                 O  
ATOM     39  CZ  TYR C  72     -26.274  15.019  21.691  1.00                 C  
ATOM     40  CD1 TYR C  72     -28.131  16.482  22.014  1.00                 C  
ATOM     41  CE1 TYR C  72     -27.602  15.323  21.479  1.00                 C  
ATOM     42  CD2 TYR C  72     -26.013  17.028  22.968  1.00                 C  
ATOM     43  CE2 TYR C  72     -25.467  15.874  22.440  1.00                 C  
ATOM     44  N   PHE C  73     -27.863  20.467  25.863  1.00                 N  
ATOM     45  CA  PHE C  73     -28.027  21.758  26.548  1.00                 C  
ATOM     46  C   PHE C  73     -26.894  22.727  26.253  1.00                 C  
ATOM     47  O   PHE C  73     -25.765  22.312  25.991  1.00                 O  
ATOM     48  CB  PHE C  73     -28.133  21.552  28.060  1.00                 C  
ATOM     49  CG  PHE C  73     -29.298  20.701  28.477  1.00                 C  
ATOM     50  CZ  PHE C  73     -31.459  19.131  29.247  1.00                 C  
ATOM     51  CD1 PHE C  73     -29.173  19.325  28.562  1.00                 C  
ATOM     52  CE1 PHE C  73     -30.246  18.542  28.945  1.00                 C  
ATOM     53  CD2 PHE C  73     -30.519  21.276  28.783  1.00                 C  
ATOM     54  CE2 PHE C  73     -31.591  20.492  29.166  1.00                 C  
ATOM     55  N   ASP C  74     -27.188  24.027  26.314  1.00                 N  
ATOM     56  CA  ASP C  74     -26.148  25.051  26.169  1.00                 C  
ATOM     57  C   ASP C  74     -25.413  25.250  27.491  1.00                 C  
ATOM     58  O   ASP C  74     -25.824  24.701  28.521  1.00                 O  
ATOM     59  CB  ASP C  74     -26.758  26.370  25.691  1.00                 C  
ATOM     60  CG  ASP C  74     -27.237  26.303  24.254  1.00                 C  
ATOM     61  OD1 ASP C  74     -26.822  25.373  23.532  1.00                 O  
ATOM     62  OD2 ASP C  74     -28.028  27.182  23.850  1.00                 O  
ATOM     63  N   LEU C  75     -24.322  26.020  27.455  1.00                 N  
ATOM     64  CA  LEU C  75     -23.519  26.309  28.651  1.00                 C  
ATOM     65  C   LEU C  75     -24.383  26.866  29.779  1.00                 C  
ATOM     66  O   LEU C  75     -25.164  27.796  29.570  1.00                 O  
ATOM     67  CB  LEU C  75     -22.397  27.294  28.318  1.00                 C  
ATOM     68  CG  LEU C  75     -21.421  27.619  29.451  1.00                 C  
ATOM     69  CD1 LEU C  75     -20.608  26.391  29.829  1.00                 C  
ATOM     70  CD2 LEU C  75     -20.500  28.763  29.055  1.00                 C  
ATOM     71  N   ASP C  76     -24.243  26.271  30.966  1.00                 N  
ATOM     72  CA  ASP C  76     -25.009  26.648  32.162  1.00                 C  
ATOM     73  C   ASP C  76     -26.506  26.787  31.878  1.00                 C  
ATOM     74  O   ASP C  76     -27.176  27.687  32.397  1.00                 O  
ATOM     75  CB  ASP C  76     -24.480  27.960  32.746  1.00                 C  
ATOM     76  CG  ASP C  76     -23.061  27.836  33.264  1.00                 C  
ATOM     77  OD1 ASP C  76     -22.674  26.723  33.677  1.00                 O  
ATOM     78  OD2 ASP C  76     -22.335  28.853  33.256  1.00                 O  
ATOM     79  N   LYS C  77     -27.011  25.889  31.034  1.00                 N  
ATOM     80  CA  LYS C  77     -28.437  25.779  30.754  1.00                 C  
ATOM     81  C   LYS C  77     -28.912  24.375  31.111  1.00                 C  
ATOM     82  O   LYS C  77     -28.206  23.388  30.875  1.00                 O  
ATOM     83  CB  LYS C  77     -28.721  26.099  29.285  1.00                 C  
ATOM     84  CD  LYS C  77     -28.777  27.801  27.441  1.00                 C  
ATOM     85  CE  LYS C  77     -28.427  29.223  27.035  1.00                 C  
ATOM     86  CG  LYS C  77     -28.411  27.535  28.892  1.00                 C  
ATOM     87  NZ  LYS C  77     -28.774  29.496  25.613  1.00                 N  
ATOM     88  N   TYR C  78     -30.103  24.304  31.701  1.00                 N  
ATOM     89  CA  TYR C  78     -30.656  23.055  32.229  1.00                 C  
ATOM     90  C   TYR C  78     -32.141  22.954  31.889  1.00                 C  
ATOM     91  O   TYR C  78     -32.893  22.236  32.548  1.00                 O  
ATOM     92  CB  TYR C  78     -30.442  22.972  33.742  1.00                 C  
ATOM     93  CG  TYR C  78     -31.068  24.112  34.513  1.00                 C  
ATOM     94  OH  TYR C  78     -32.804  27.240  36.633  1.00                 O  
ATOM     95  CZ  TYR C  78     -32.228  26.205  35.931  1.00                 C  
ATOM     96  CD1 TYR C  78     -32.406  24.070  34.883  1.00                 C  
ATOM     97  CE1 TYR C  78     -32.987  25.107  35.588  1.00                 C  
ATOM     98  CD2 TYR C  78     -30.319  25.226  34.867  1.00                 C  
ATOM     99  CE2 TYR C  78     -30.883  26.273  35.572  1.00                 C  
ATOM    100  N   ASP C  79     -32.543  23.682  30.852  1.00                 N  
ATOM    101  CA  ASP C  79     -33.918  23.710  30.365  1.00                 C  
ATOM    102  C   ASP C  79     -34.150  22.683  29.256  1.00                 C  
ATOM    103  O   ASP C  79     -33.273  22.464  28.418  1.00                 O  
ATOM    104  CB  ASP C  79     -34.278  25.107  29.857  1.00                 C  
ATOM    105  CG  ASP C  79     -34.364  26.129  30.973  1.00                 C  
ATOM    106  OD1 ASP C  79     -34.508  25.719  32.144  1.00                 O  
ATOM    107  OD2 ASP C  79     -34.287  27.340  30.677  1.00                 O  
ATOM    108  N   ILE C  80     -35.328  22.061  29.243  1.00                 N  
ATOM    109  CA  ILE C  80     -35.722  21.226  28.105  1.00                 C  
ATOM    110  C   ILE C  80     -36.166  22.140  26.964  1.00                 C  
ATOM    111  O   ILE C  80     -37.175  22.840  27.078  1.00                 O  
ATOM    112  CB  ILE C  80     -36.834  20.234  28.491  1.00                 C  
ATOM    113  CD1 ILE C  80     -35.146  18.542  29.380  1.00                 C  
ATOM    114  CG1 ILE C  80     -36.386  19.361  29.666  1.00                 C  
ATOM    115  CG2 ILE C  80     -37.244  19.398  27.288  1.00                 C  
ATOM    116  N   ARG C  81     -35.393  22.142  25.879  1.00                 N  
ATOM    117  CA  ARG C  81     -35.686  22.962  24.699  1.00                 C  
ATOM    118  C   ARG C  81     -36.647  22.223  23.768  1.00                 C  
ATOM    119  O   ARG C  81     -36.559  20.999  23.621  1.00                 O  
ATOM    120  CB  ARG C  81     -34.394  23.322  23.962  1.00                 C  
ATOM    121  CD  ARG C  81     -32.181  24.506  23.980  1.00                 C  
ATOM    122  NE  ARG C  81     -31.363  23.311  23.789  1.00                 N  
ATOM    123  CG  ARG C  81     -33.452  24.209  24.760  1.00                 C  
ATOM    124  CZ  ARG C  81     -30.259  23.271  23.051  1.00                 C  
ATOM    125  NH1 ARG C  81     -29.580  22.138  22.935  1.00                 N  
ATOM    126  NH2 ARG C  81     -29.837  24.364  22.430  1.00                 N  
ATOM    127  N   SER C  82     -37.545  22.982  23.136  1.00                 N  
ATOM    128  CA  SER C  82     -38.576  22.452  22.224  1.00                 C  
ATOM    129  C   SER C  82     -38.114  21.290  21.333  1.00                 C  
ATOM    130  O   SER C  82     -38.860  20.332  21.118  1.00                 O  
ATOM    131  CB  SER C  82     -39.110  23.562  21.316  1.00                 C  
ATOM    132  OG  SER C  82     -39.806  24.543  22.065  1.00                 O  
ATOM    133  N   ASP C  83     -36.884  21.390  20.831  1.00                 N  
ATOM    134  CA  ASP C  83     -36.304  20.419  19.885  1.00                 C  
ATOM    135  C   ASP C  83     -36.341  18.953  20.343  1.00                 C  
ATOM    136  O   ASP C  83     -36.404  18.042  19.514  1.00                 O  
ATOM    137  CB  ASP C  83     -34.848  20.775  19.577  1.00                 C  
ATOM    138  CG  ASP C  83     -34.722  22.013  18.710  1.00                 C  
ATOM    139  OD1 ASP C  83     -35.743  22.436  18.127  1.00                 O  
ATOM    140  OD2 ASP C  83     -33.603  22.560  18.614  1.00                 O  
ATOM    141  N   PHE C  84     -36.307  18.731  21.658  1.00                 N  
ATOM    142  CA  PHE C  84     -36.210  17.371  22.219  1.00                 C  
ATOM    143  C   PHE C  84     -37.523  16.835  22.781  1.00                 C  
ATOM    144  O   PHE C  84     -37.615  15.671  23.185  1.00                 O  
ATOM    145  CB  PHE C  84     -35.153  17.322  23.325  1.00                 C  
ATOM    146  CG  PHE C  84     -33.754  17.564  22.837  1.00                 C  
ATOM    147  CZ  PHE C  84     -31.163  18.007  21.931  1.00                 C  
ATOM    148  CD1 PHE C  84     -33.133  18.783  23.049  1.00                 C  
ATOM    149  CE1 PHE C  84     -31.845  19.006  22.600  1.00                 C  
ATOM    150  CD2 PHE C  84     -33.058  16.574  22.165  1.00                 C  
ATOM    151  CE2 PHE C  84     -31.770  16.798  21.716  1.00                 C  
ATOM    152  N   ALA C  85     -38.544  17.688  22.772  1.00                 N  
ATOM    153  CA  ALA C  85     -39.870  17.337  23.260  1.00                 C  
ATOM    154  C   ALA C  85     -40.435  16.082  22.585  1.00                 C  
ATOM    155  O   ALA C  85     -40.960  15.191  23.255  1.00                 O  
ATOM    156  CB  ALA C  85     -40.834  18.495  23.055  1.00                 C  
ATOM    157  N   GLN C  86     -40.322  16.020  21.257  1.00                 N  
ATOM    158  CA  GLN C  86     -40.871  14.904  20.488  1.00                 C  
ATOM    159  C   GLN C  86     -40.318  13.550  20.942  1.00                 C  
ATOM    160  O   GLN C  86     -41.070  12.596  21.149  1.00                 O  
ATOM    161  CB  GLN C  86     -40.589  15.091  18.996  1.00                 C  
ATOM    162  CD  GLN C  86     -40.989  16.450  16.905  1.00                 C  
ATOM    163  CG  GLN C  86     -41.377  16.220  18.352  1.00                 C  
ATOM    164  OE1 GLN C  86     -39.938  15.994  16.454  1.00                 O  
ATOM    165  NE2 GLN C  86     -41.839  17.159  16.171  1.00                 N  
ATOM    166  N   MET C  87     -38.995  13.484  21.078  1.00                 N  
ATOM    167  CA  MET C  87     -38.316  12.282  21.529  1.00                 C  
ATOM    168  C   MET C  87     -38.750  11.920  22.943  1.00                 C  
ATOM    169  O   MET C  87     -39.046  10.762  23.226  1.00                 O  
ATOM    170  CB  MET C  87     -36.799  12.469  21.470  1.00                 C  
ATOM    171  SD  MET C  87     -34.227  11.557  21.949  1.00                 S  
ATOM    172  CE  MET C  87     -34.077  12.673  23.341  1.00                 C  
ATOM    173  CG  MET C  87     -36.005  11.261  21.939  1.00                 C  
ATOM    174  N   LEU C  88     -38.789  12.920  23.826  1.00                 N  
ATOM    175  CA  LEU C  88     -39.209  12.675  25.205  1.00                 C  
ATOM    176  C   LEU C  88     -40.658  12.210  25.290  1.00                 C  
ATOM    177  O   LEU C  88     -40.980  11.349  26.108  1.00                 O  
ATOM    178  CB  LEU C  88     -39.026  13.935  26.053  1.00                 C  
ATOM    179  CG  LEU C  88     -37.583  14.360  26.333  1.00                 C  
ATOM    180  CD1 LEU C  88     -37.546  15.714  27.024  1.00                 C  
ATOM    181  CD2 LEU C  88     -36.870  13.315  27.178  1.00                 C  
ATOM    182  N   ASP C  89     -41.515  12.751  24.420  1.00                 N  
ATOM    183  CA  ASP C  89     -42.915  12.315  24.345  1.00                 C  
ATOM    184  C   ASP C  89     -43.052  10.818  24.051  1.00                 C  
ATOM    185  O   ASP C  89     -43.900  10.142  24.636  1.00                 O  
ATOM    186  CB  ASP C  89     -43.667  13.110  23.276  1.00                 C  
ATOM    187  CG  ASP C  89     -43.919  14.547  23.687  1.00                 C  
ATOM    188  OD1 ASP C  89     -43.764  14.857  24.887  1.00                 O  
ATOM    189  OD2 ASP C  89     -44.271  15.363  22.810  1.00                 O  
ATOM    190  N   ALA C  90     -42.206  10.307  23.157  1.00                 N  
ATOM    191  CA  ALA C  90     -42.172   8.874  22.862  1.00                 C  
ATOM    192  C   ALA C  90     -41.808   8.051  24.102  1.00                 C  
ATOM    193  O   ALA C  90     -42.450   7.037  24.381  1.00                 O  
ATOM    194  CB  ALA C  90     -41.183   8.586  21.742  1.00                 C  
ATOM    195  N   HIS C  91     -40.797   8.501  24.851  1.00                 N  
ATOM    196  CA  HIS C  91     -40.388   7.811  26.080  1.00                 C  
ATOM    197  C   HIS C  91     -41.470   7.849  27.151  1.00                 C  
ATOM    198  O   HIS C  91     -41.683   6.862  27.856  1.00                 O  
ATOM    199  CB  HIS C  91     -39.100   8.423  26.635  1.00                 C  
ATOM    200  CG  HIS C  91     -37.890   8.144  25.799  1.00                 C  
ATOM    201  ND1 HIS C  91     -37.112   7.019  25.967  1.00                 N  
ATOM    202  CE1 HIS C  91     -36.104   7.047  25.078  1.00                 C  
ATOM    203  CD2 HIS C  91     -37.205   8.819  24.706  1.00                 C  
ATOM    204  NE2 HIS C  91     -36.153   8.124  24.318  1.00                 N  
ATOM    205  N   ALA C  92     -42.146   8.990  27.266  1.00                 N  
ATOM    206  CA  ALA C  92     -43.267   9.145  28.189  1.00                 C  
ATOM    207  C   ALA C  92     -44.395   8.171  27.842  1.00                 C  
ATOM    208  O   ALA C  92     -44.957   7.519  28.728  1.00                 O  
ATOM    209  CB  ALA C  92     -43.780  10.577  28.165  1.00                 C  
ATOM    210  N   ASN C  93     -44.711   8.081  26.549  1.00                 N  
ATOM    211  CA  ASN C  93     -45.673   7.104  26.033  1.00                 C  
ATOM    212  C   ASN C  93     -45.332   5.671  26.448  1.00                 C  
ATOM    213  O   ASN C  93     -46.190   4.946  26.954  1.00                 O  
ATOM    214  CB  ASN C  93     -45.765   7.196  24.509  1.00                 C  
ATOM    215  CG  ASN C  93     -46.500   8.438  24.043  1.00                 C  
ATOM    216  OD1 ASN C  93     -47.228   9.065  24.812  1.00                 O  
ATOM    217  ND2 ASN C  93     -46.310   8.796  22.778  1.00                 N  
ATOM    218  N   PHE C  94     -44.070   5.287  26.253  1.00                 N  
ATOM    219  CA  PHE C  94     -43.579   3.959  26.620  1.00                 C  
ATOM    220  C   PHE C  94     -43.688   3.668  28.121  1.00                 C  
ATOM    221  O   PHE C  94     -44.062   2.562  28.518  1.00                 O  
ATOM    222  CB  PHE C  94     -42.122   3.787  26.186  1.00                 C  
ATOM    223  CG  PHE C  94     -41.950   3.588  24.707  1.00                 C  
ATOM    224  CZ  PHE C  94     -41.637   3.214  21.970  1.00                 C  
ATOM    225  CD1 PHE C  94     -40.864   4.131  24.042  1.00                 C  
ATOM    226  CE1 PHE C  94     -40.706   3.947  22.682  1.00                 C  
ATOM    227  CD2 PHE C  94     -42.873   2.856  23.981  1.00                 C  
ATOM    228  CE2 PHE C  94     -42.715   2.672  22.620  1.00                 C  
ATOM    229  N   LEU C  95     -43.348   4.660  28.943  1.00                 N  
ATOM    230  CA  LEU C  95     -43.327   4.500  30.399  1.00                 C  
ATOM    231  C   LEU C  95     -44.723   4.388  31.013  1.00                 C  
ATOM    232  O   LEU C  95     -44.946   3.551  31.887  1.00                 O  
ATOM    233  CB  LEU C  95     -42.588   5.668  31.056  1.00                 C  
ATOM    234  CG  LEU C  95     -41.081   5.745  30.801  1.00                 C  
ATOM    235  CD1 LEU C  95     -40.507   7.038  31.361  1.00                 C  
ATOM    236  CD2 LEU C  95     -40.371   4.544  31.408  1.00                 C  
ATOM    237  N   ARG C  96     -45.658   5.221  30.553  1.00                 N  
ATOM    238  CA  ARG C  96     -47.051   5.152  31.017  1.00                 C  
ATOM    239  C   ARG C  96     -47.690   3.794  30.729  1.00                 C  
ATOM    240  O   ARG C  96     -48.438   3.264  31.556  1.00                 O  
ATOM    241  CB  ARG C  96     -47.887   6.257  30.368  1.00                 C  
ATOM    242  CD  ARG C  96     -48.626   8.655  30.431  1.00                 C  
ATOM    243  NE  ARG C  96     -48.668   8.791  28.977  1.00                 N  
ATOM    244  CG  ARG C  96     -47.574   7.654  30.879  1.00                 C  
ATOM    245  CZ  ARG C  96     -47.916   9.640  28.284  1.00                 C  
ATOM    246  NH1 ARG C  96     -48.023   9.694  26.964  1.00                 N  
ATOM    247  NH2 ARG C  96     -47.059  10.432  28.914  1.00                 N  
ATOM    248  N   SER C  97     -47.388   3.243  29.553  1.00                 N  
ATOM    249  CA  SER C  97     -47.937   1.956  29.119  1.00                 C  
ATOM    250  C   SER C  97     -47.343   0.797  29.904  1.00                 C  
ATOM    251  O   SER C  97     -48.001  -0.219  30.114  1.00                 O  
ATOM    252  CB  SER C  97     -47.693   1.746  27.623  1.00                 C  
ATOM    253  OG  SER C  97     -46.309   1.624  27.345  1.00                 O  
ATOM    254  N   ASN C  98     -46.095   0.958  30.329  1.00                 N  
ATOM    255  CA  ASN C  98     -45.394  -0.053  31.106  1.00                 C  
ATOM    256  C   ASN C  98     -45.047   0.473  32.503  1.00                 C  
ATOM    257  O   ASN C  98     -43.944   0.989  32.717  1.00                 O  
ATOM    258  CB  ASN C  98     -44.133  -0.514  30.372  1.00                 C  
ATOM    259  CG  ASN C  98     -44.442  -1.198  29.055  1.00                 C  
ATOM    260  OD1 ASN C  98     -44.666  -2.408  29.011  1.00                 O  
ATOM    261  ND2 ASN C  98     -44.456  -0.424  27.977  1.00                 N  
ATOM    262  N   PRO C  99     -45.988   0.343  33.463  1.00                 N  
ATOM    263  CA  PRO C  99     -45.799   0.911  34.803  1.00                 C  
ATOM    264  C   PRO C  99     -44.622   0.301  35.561  1.00                 C  
ATOM    265  O   PRO C  99     -44.076   0.943  36.460  1.00                 O  
ATOM    266  CB  PRO C  99     -47.115   0.608  35.523  1.00                 C  
ATOM    267  CD  PRO C  99     -47.384  -0.190  33.282  1.00                 C  
ATOM    268  CG  PRO C  99     -48.114   0.457  34.425  1.00                 C  
ATOM    269  N   SER C 100     -44.234  -0.919  35.191  1.00                 N  
ATOM    270  CA  SER C 100     -43.145  -1.627  35.865  1.00                 C  
ATOM    271  C   SER C 100     -41.757  -1.180  35.401  1.00                 C  
ATOM    272  O   SER C 100     -40.757  -1.484  36.056  1.00                 O  
ATOM    273  CB  SER C 100     -43.277  -3.137  35.655  1.00                 C  
ATOM    274  OG  SER C 100     -43.059  -3.484  34.298  1.00                 O  
ATOM    275  N   TYR C 101     -41.699  -0.473  34.273  1.00                 N  
ATOM    276  CA  TYR C 101     -40.424  -0.044  33.698  1.00                 C  
ATOM    277  C   TYR C 101     -39.904   1.235  34.351  1.00                 C  
ATOM    278  O   TYR C 101     -40.668   2.162  34.633  1.00                 O  
ATOM    279  CB  TYR C 101     -40.561   0.169  32.189  1.00                 C  
ATOM    280  CG  TYR C 101     -40.766  -1.108  31.406  1.00                 C  
ATOM    281  OH  TYR C 101     -41.329  -4.630  29.268  1.00                 O  
ATOM    282  CZ  TYR C 101     -41.142  -3.464  29.974  1.00                 C  
ATOM    283  CD1 TYR C 101     -40.839  -2.335  32.054  1.00                 C  
ATOM    284  CE1 TYR C 101     -41.026  -3.508  31.346  1.00                 C  
ATOM    285  CD2 TYR C 101     -40.885  -1.083  30.023  1.00                 C  
ATOM    286  CE2 TYR C 101     -41.072  -2.246  29.299  1.00                 C  
ATOM    287  N   LYS C 102     -38.598   1.264  34.600  1.00                 N  
ATOM    288  CA  LYS C 102     -37.935   2.435  35.155  1.00                 C  
ATOM    289  C   LYS C 102     -36.882   2.947  34.169  1.00                 C  
ATOM    290  O   LYS C 102     -36.123   2.162  33.594  1.00                 O  
ATOM    291  CB  LYS C 102     -37.299   2.101  36.506  1.00                 C  
ATOM    292  CD  LYS C 102     -37.606   1.467  38.915  1.00                 C  
ATOM    293  CE  LYS C 102     -38.602   1.050  39.985  1.00                 C  
ATOM    294  CG  LYS C 102     -38.300   1.732  37.589  1.00                 C  
ATOM    295  NZ  LYS C 102     -37.934   0.769  41.286  1.00                 N  
ATOM    296  N   VAL C 103     -36.858   4.259  33.964  1.00                 N  
ATOM    297  CA  VAL C 103     -35.806   4.886  33.172  1.00                 C  
ATOM    298  C   VAL C 103     -34.768   5.502  34.118  1.00                 C  
ATOM    299  O   VAL C 103     -35.123   6.065  35.154  1.00                 O  
ATOM    300  CB  VAL C 103     -36.377   5.949  32.215  1.00                 C  
ATOM    301  CG1 VAL C 103     -37.071   7.053  32.999  1.00                 C  
ATOM    302  CG2 VAL C 103     -35.275   6.525  31.339  1.00                 C  
ATOM    303  N   THR C 104     -33.493   5.347  33.781  1.00                 N  
ATOM    304  CA  THR C 104     -32.420   6.058  34.470  1.00                 C  
ATOM    305  C   THR C 104     -31.981   7.213  33.581  1.00                 C  
ATOM    306  O   THR C 104     -31.642   6.999  32.403  1.00                 O  
ATOM    307  CB  THR C 104     -31.239   5.123  34.791  1.00                 C  
ATOM    308  OG1 THR C 104     -31.681   4.072  35.659  1.00                 O  
ATOM    309  CG2 THR C 104     -30.125   5.892  35.486  1.00                 C  
ATOM    310  N   VAL C 105     -32.030   8.434  34.111  1.00                 N  
ATOM    311  CA  VAL C 105     -31.583   9.597  33.354  1.00                 C  
ATOM    312  C   VAL C 105     -30.180   9.943  33.816  1.00                 C  
ATOM    313  O   VAL C 105     -29.958  10.306  34.974  1.00                 O  
ATOM    314  CB  VAL C 105     -32.545  10.787  33.528  1.00                 C  
ATOM    315  CG1 VAL C 105     -32.047  11.993  32.745  1.00                 C  
ATOM    316  CG2 VAL C 105     -33.950  10.405  33.088  1.00                 C  
ATOM    317  N   GLU C 106     -29.231   9.790  32.903  1.00                 N  
ATOM    318  CA  GLU C 106     -27.815  10.003  33.196  1.00                 C  
ATOM    319  C   GLU C 106     -27.422  11.405  32.761  1.00                 C  
ATOM    320  O   GLU C 106     -27.435  11.725  31.569  1.00                 O  
ATOM    321  CB  GLU C 106     -26.958   8.947  32.495  1.00                 C  
ATOM    322  CD  GLU C 106     -26.320   6.513  32.280  1.00                 C  
ATOM    323  CG  GLU C 106     -27.187   7.530  32.995  1.00                 C  
ATOM    324  OE1 GLU C 106     -26.549   6.280  31.075  1.00                 O  
ATOM    325  OE2 GLU C 106     -25.411   5.948  32.925  1.00                 O  
ATOM    326  N   GLY C 107     -27.066  12.251  33.727  1.00                 N  
ATOM    327  CA  GLY C 107     -26.774  13.650  33.448  1.00                 C  
ATOM    328  C   GLY C 107     -25.286  13.950  33.380  1.00                 C  
ATOM    329  O   GLY C 107     -24.486  13.349  34.114  1.00                 O  
ATOM    330  N   HIS C 108     -24.906  14.887  32.512  1.00                 N  
ATOM    331  CA  HIS C 108     -23.500  15.184  32.284  1.00                 C  
ATOM    332  C   HIS C 108     -23.237  16.679  32.118  1.00                 C  
ATOM    333  O   HIS C 108     -24.129  17.443  31.756  1.00                 O  
ATOM    334  CB  HIS C 108     -22.989  14.440  31.049  1.00                 C  
ATOM    335  CG  HIS C 108     -23.054  12.950  31.171  1.00                 C  
ATOM    336  ND1 HIS C 108     -24.229  12.243  31.034  1.00                 N  
ATOM    337  CE1 HIS C 108     -23.973  10.932  31.195  1.00                 C  
ATOM    338  CD2 HIS C 108     -22.095  11.886  31.429  1.00                 C  
ATOM    339  NE2 HIS C 108     -22.694  10.711  31.432  1.00                 N  
ATOM    340  N   ALA C 109     -21.983  17.058  32.354  1.00                 N  
ATOM    341  CA  ALA C 109     -21.503  18.424  32.203  1.00                 C  
ATOM    342  C   ALA C 109     -20.258  18.439  31.308  1.00                 C  
ATOM    343  O   ALA C 109     -19.600  17.405  31.145  1.00                 O  
ATOM    344  CB  ALA C 109     -21.200  19.033  33.563  1.00                 C  
ATOM    345  N   ASP C 110     -19.917  19.605  30.750  1.00                 N  
ATOM    346  CA  ASP C 110     -18.640  19.734  30.060  1.00                 C  
ATOM    347  C   ASP C 110     -17.530  20.010  31.074  1.00                 C  
ATOM    348  O   ASP C 110     -17.809  20.172  32.267  1.00                 O  
ATOM    349  CB  ASP C 110     -18.707  20.846  29.012  1.00                 C  
ATOM    350  CG  ASP C 110     -18.820  22.225  29.632  1.00                 C  
ATOM    351  OD1 ASP C 110     -18.509  22.363  30.834  1.00                 O  
ATOM    352  OD2 ASP C 110     -19.218  23.168  28.916  1.00                 O  
ATOM    353  N   GLU C 111     -16.293  20.062  30.606  1.00                 N  
ATOM    354  CA  GLU C 111     -15.158  20.033  31.516  1.00                 C  
ATOM    355  C   GLU C 111     -14.886  21.332  32.274  1.00                 C  
ATOM    356  O   GLU C 111     -14.126  21.335  33.233  1.00                 O  
ATOM    357  CB  GLU C 111     -13.879  19.659  30.765  1.00                 C  
ATOM    358  CD  GLU C 111     -12.602  17.915  29.458  1.00                 C  
ATOM    359  CG  GLU C 111     -13.874  18.242  30.214  1.00                 C  
ATOM    360  OE1 GLU C 111     -11.751  18.817  29.309  1.00                 O  
ATOM    361  OE2 GLU C 111     -12.455  16.756  29.016  1.00                 O  
ATOM    362  N   ARG C 112     -15.487  22.437  31.854  1.00                 N  
ATOM    363  CA  ARG C 112     -15.247  23.694  32.568  1.00                 C  
ATOM    364  C   ARG C 112     -15.884  23.649  33.953  1.00                 C  
ATOM    365  O   ARG C 112     -17.067  23.315  34.110  1.00                 O  
ATOM    366  CB  ARG C 112     -15.792  24.878  31.767  1.00                 C  
ATOM    367  CD  ARG C 112     -15.958  27.366  31.478  1.00                 C  
ATOM    368  NE  ARG C 112     -15.658  28.678  32.045  1.00                 N  
ATOM    369  CG  ARG C 112     -15.481  26.235  32.376  1.00                 C  
ATOM    370  CZ  ARG C 112     -15.949  29.832  31.452  1.00                 C  
ATOM    371  NH1 ARG C 112     -15.638  30.978  32.043  1.00                 N  
ATOM    372  NH2 ARG C 112     -16.551  29.837  30.271  1.00                 N  
ATOM    373  N   GLY C 113     -15.079  23.971  34.959  1.00                 N  
ATOM    374  CA  GLY C 113     -15.517  23.838  36.349  1.00                 C  
ATOM    375  C   GLY C 113     -14.674  22.811  37.078  1.00                 C  
ATOM    376  O   GLY C 113     -13.515  22.555  36.733  1.00                 O  
ATOM    377  N   THR C 114     -15.267  22.221  38.110  1.00                 N  
ATOM    378  CA  THR C 114     -14.556  21.267  38.960  1.00                 C  
ATOM    379  C   THR C 114     -15.418  20.024  39.146  1.00                 C  
ATOM    380  O   THR C 114     -16.636  20.079  39.039  1.00                 O  
ATOM    381  CB  THR C 114     -14.200  21.884  40.325  1.00                 C  
ATOM    382  OG1 THR C 114     -15.401  22.241  41.020  1.00                 O  
ATOM    383  CG2 THR C 114     -13.355  23.135  40.140  1.00                 C  
ATOM    384  N   PRO C 115     -14.776  18.877  39.383  1.00                 N  
ATOM    385  CA  PRO C 115     -15.499  17.611  39.319  1.00                 C  
ATOM    386  C   PRO C 115     -16.717  17.521  40.236  1.00                 C  
ATOM    387  O   PRO C 115     -17.817  17.193  39.775  1.00                 O  
ATOM    388  CB  PRO C 115     -14.458  16.569  39.733  1.00                 C  
ATOM    389  CD  PRO C 115     -13.255  18.635  39.613  1.00                 C  
ATOM    390  CG  PRO C 115     -13.152  17.163  39.325  1.00                 C  
ATOM    391  N   GLU C 116     -16.552  17.814  41.522  1.00                 N  
ATOM    392  CA  GLU C 116     -17.675  17.620  42.433  1.00                 C  
ATOM    393  C   GLU C 116     -18.784  18.650  42.225  1.00                 C  
ATOM    394  O   GLU C 116     -19.969  18.308  42.234  1.00                 O  
ATOM    395  CB  GLU C 116     -17.201  17.674  43.887  1.00                 C  
ATOM    396  CD  GLU C 116     -15.837  16.613  45.729  1.00                 C  
ATOM    397  CG  GLU C 116     -16.337  16.495  44.303  1.00                 C  
ATOM    398  OE1 GLU C 116     -16.002  17.696  46.328  1.00                 O  
ATOM    399  OE2 GLU C 116     -15.281  15.622  46.247  1.00                 O  
ATOM    400  N   TYR C 117     -18.416  19.913  42.037  1.00                 N  
ATOM    401  CA  TYR C 117     -19.462  20.892  41.748  1.00                 C  
ATOM    402  C   TYR C 117     -20.234  20.541  40.455  1.00                 C  
ATOM    403  O   TYR C 117     -21.461  20.635  40.420  1.00                 O  
ATOM    404  CB  TYR C 117     -18.864  22.295  41.628  1.00                 C  
ATOM    405  CG  TYR C 117     -19.884  23.372  41.333  1.00                 C  
ATOM    406  OH  TYR C 117     -22.692  26.334  40.539  1.00                 O  
ATOM    407  CZ  TYR C 117     -21.762  25.354  40.800  1.00                 C  
ATOM    408  CD1 TYR C 117     -20.694  23.879  42.341  1.00                 C  
ATOM    409  CE1 TYR C 117     -21.629  24.863  42.081  1.00                 C  
ATOM    410  CD2 TYR C 117     -20.032  23.879  40.049  1.00                 C  
ATOM    411  CE2 TYR C 117     -20.961  24.863  39.770  1.00                 C  
ATOM    412  N   ASN C 118     -19.507  20.095  39.428  1.00                 N  
ATOM    413  CA  ASN C 118     -20.139  19.871  38.130  1.00                 C  
ATOM    414  C   ASN C 118     -21.141  18.731  38.147  1.00                 C  
ATOM    415  O   ASN C 118     -21.972  18.629  37.237  1.00                 O  
ATOM    416  CB  ASN C 118     -19.081  19.608  37.057  1.00                 C  
ATOM    417  CG  ASN C 118     -18.301  20.855  36.689  1.00                 C  
ATOM    418  OD1 ASN C 118     -18.764  21.975  36.907  1.00                 O  
ATOM    419  ND2 ASN C 118     -17.113  20.664  36.127  1.00                 N  
ATOM    420  N   ILE C 119     -21.094  17.891  39.181  1.00                 N  
ATOM    421  CA  ILE C 119     -22.161  16.922  39.407  1.00                 C  
ATOM    422  C   ILE C 119     -23.528  17.614  39.353  1.00                 C  
ATOM    423  O   ILE C 119     -24.498  17.057  38.829  1.00                 O  
ATOM    424  CB  ILE C 119     -21.985  16.192  40.751  1.00                 C  
ATOM    425  CD1 ILE C 119     -20.339  14.752  42.062  1.00                 C  
ATOM    426  CG1 ILE C 119     -20.754  15.284  40.708  1.00                 C  
ATOM    427  CG2 ILE C 119     -23.246  15.419  41.107  1.00                 C  
ATOM    428  N   SER C 120     -23.611  18.825  39.919  1.00                 N  
ATOM    429  CA  SER C 120     -24.901  19.520  40.036  1.00                 C  
ATOM    430  C   SER C 120     -25.459  19.922  38.672  1.00                 C  
ATOM    431  O   SER C 120     -26.672  19.994  38.506  1.00                 O  
ATOM    432  CB  SER C 120     -24.763  20.761  40.921  1.00                 C  
ATOM    433  OG  SER C 120     -23.922  21.728  40.316  1.00                 O  
ATOM    434  N   LEU C 121     -24.565  20.196  37.720  1.00                 N  
ATOM    435  CA  LEU C 121     -24.991  20.630  36.383  1.00                 C  
ATOM    436  C   LEU C 121     -25.641  19.450  35.681  1.00                 C  
ATOM    437  O   LEU C 121     -26.711  19.583  35.072  1.00                 O  
ATOM    438  CB  LEU C 121     -23.799  21.169  35.589  1.00                 C  
ATOM    439  CG  LEU C 121     -23.192  22.483  36.086  1.00                 C  
ATOM    440  CD1 LEU C 121     -21.919  22.810  35.321  1.00                 C  
ATOM    441  CD2 LEU C 121     -24.194  23.620  35.957  1.00                 C  
ATOM    442  N   GLY C 122     -25.010  18.282  35.804  1.00                 N  
ATOM    443  CA  GLY C 122     -25.589  17.033  35.325  1.00                 C  
ATOM    444  C   GLY C 122     -26.920  16.711  35.979  1.00                 C  
ATOM    445  O   GLY C 122     -27.840  16.232  35.320  1.00                 O  
ATOM    446  N   GLU C 123     -27.026  16.950  37.289  1.00                 N  
ATOM    447  CA  GLU C 123     -28.285  16.699  38.004  1.00                 C  
ATOM    448  C   GLU C 123     -29.412  17.624  37.562  1.00                 C  
ATOM    449  O   GLU C 123     -30.553  17.185  37.407  1.00                 O  
ATOM    450  CB  GLU C 123     -28.082  16.843  39.514  1.00                 C  
ATOM    451  CD  GLU C 123     -26.994  15.959  41.615  1.00                 C  
ATOM    452  CG  GLU C 123     -27.223  15.751  40.131  1.00                 C  
ATOM    453  OE1 GLU C 123     -27.339  17.047  42.123  1.00                 O  
ATOM    454  OE2 GLU C 123     -26.469  15.035  42.271  1.00                 O  
ATOM    455  N   ARG C 124     -29.089  18.892  37.338  1.00                 N  
ATOM    456  CA  ARG C 124     -30.129  19.816  36.879  1.00                 C  
ATOM    457  C   ARG C 124     -30.681  19.397  35.519  1.00                 C  
ATOM    458  O   ARG C 124     -31.898  19.505  35.285  1.00                 O  
ATOM    459  CB  ARG C 124     -29.583  21.243  36.805  1.00                 C  
ATOM    460  CD  ARG C 124     -28.717  23.266  38.013  1.00                 C  
ATOM    461  NE  ARG C 124     -28.467  23.895  39.307  1.00                 N  
ATOM    462  CG  ARG C 124     -29.321  21.879  38.160  1.00                 C  
ATOM    463  CZ  ARG C 124     -27.792  25.028  39.469  1.00                 C  
ATOM    464  NH1 ARG C 124     -27.614  25.526  40.686  1.00                 N  
ATOM    465  NH2 ARG C 124     -27.295  25.661  38.415  1.00                 N  
ATOM    466  N   ARG C 125     -29.807  18.879  34.657  1.00                 N  
ATOM    467  CA  ARG C 125     -30.217  18.396  33.335  1.00                 C  
ATOM    468  C   ARG C 125     -31.062  17.132  33.405  1.00                 C  
ATOM    469  O   ARG C 125     -32.131  17.043  32.793  1.00                 O  
ATOM    470  CB  ARG C 125     -28.992  18.133  32.457  1.00                 C  
ATOM    471  CD  ARG C 125     -27.103  19.065  31.092  1.00                 C  
ATOM    472  NE  ARG C 125     -26.342  20.256  30.724  1.00                 N  
ATOM    473  CG  ARG C 125     -28.248  19.390  32.037  1.00                 C  
ATOM    474  CZ  ARG C 125     -25.258  20.679  31.367  1.00                 C  
ATOM    475  NH1 ARG C 125     -24.631  21.774  30.959  1.00                 N  
ATOM    476  NH2 ARG C 125     -24.804  20.006  32.415  1.00                 N  
ATOM    477  N   ALA C 126     -30.603  16.144  34.168  1.00                 N  
ATOM    478  CA  ALA C 126     -31.359  14.920  34.357  1.00                 C  
ATOM    479  C   ALA C 126     -32.709  15.190  35.029  1.00                 C  
ATOM    480  O   ALA C 126     -33.726  14.591  34.674  1.00                 O  
ATOM    481  CB  ALA C 126     -30.559  13.925  35.184  1.00                 C  
ATOM    482  N   ASN C 127     -32.722  16.097  36.006  1.00                 N  
ATOM    483  CA  ASN C 127     -33.977  16.465  36.663  1.00                 C  
ATOM    484  C   ASN C 127     -34.931  17.200  35.726  1.00                 C  
ATOM    485  O   ASN C 127     -36.135  17.023  35.834  1.00                 O  
ATOM    486  CB  ASN C 127     -33.703  17.319  37.902  1.00                 C  
ATOM    487  CG  ASN C 127     -33.133  16.512  39.052  1.00                 C  
ATOM    488  OD1 ASN C 127     -33.645  15.443  39.386  1.00                 O  
ATOM    489  ND2 ASN C 127     -32.070  17.023  39.663  1.00                 N  
ATOM    490  N   ALA C 128     -34.389  18.000  34.804  1.00                 N  
ATOM    491  CA  ALA C 128     -35.208  18.685  33.794  1.00                 C  
ATOM    492  C   ALA C 128     -35.948  17.653  32.958  1.00                 C  
ATOM    493  O   ALA C 128     -37.141  17.820  32.681  1.00                 O  
ATOM    494  CB  ALA C 128     -34.337  19.574  32.919  1.00                 C  
ATOM    495  N   VAL C 129     -35.254  16.575  32.590  1.00                 N  
ATOM    496  CA  VAL C 129     -35.882  15.459  31.867  1.00                 C  
ATOM    497  C   VAL C 129     -36.959  14.811  32.730  1.00                 C  
ATOM    498  O   VAL C 129     -38.078  14.568  32.270  1.00                 O  
ATOM    499  CB  VAL C 129     -34.841  14.409  31.436  1.00                 C  
ATOM    500  CG1 VAL C 129     -35.531  13.170  30.886  1.00                 C  
ATOM    501  CG2 VAL C 129     -33.889  14.995  30.404  1.00                 C  
ATOM    502  N   LYS C 130     -36.636  14.560  33.997  1.00                 N  
ATOM    503  CA  LYS C 130     -37.585  13.932  34.918  1.00                 C  
ATOM    504  C   LYS C 130     -38.867  14.751  35.042  1.00                 C  
ATOM    505  O   LYS C 130     -39.962  14.191  35.003  1.00                 O  
ATOM    506  CB  LYS C 130     -36.950  13.746  36.298  1.00                 C  
ATOM    507  CD  LYS C 130     -37.132  12.830  38.627  1.00                 C  
ATOM    508  CE  LYS C 130     -38.075  12.278  39.684  1.00                 C  
ATOM    509  CG  LYS C 130     -37.856  13.068  37.312  1.00                 C  
ATOM    510  NZ  LYS C 130     -38.604  10.937  39.311  1.00                 N  
ATOM    511  N   MET C 131     -38.718  16.070  35.159  1.00                 N  
ATOM    512  CA  MET C 131     -39.852  16.991  35.286  1.00                 C  
ATOM    513  C   MET C 131     -40.704  17.007  34.024  1.00                 C  
ATOM    514  O   MET C 131     -41.938  17.004  34.104  1.00                 O  
ATOM    515  CB  MET C 131     -39.361  18.406  35.599  1.00                 C  
ATOM    516  SD  MET C 131     -38.430  20.285  37.409  1.00                 S  
ATOM    517  CE  MET C 131     -36.987  20.598  36.396  1.00                 C  
ATOM    518  CG  MET C 131     -38.773  18.565  36.992  1.00                 C  
ATOM    519  N   TYR C 132     -40.034  17.026  32.872  1.00                 N  
ATOM    520  CA  TYR C 132     -40.728  16.949  31.582  1.00                 C  
ATOM    521  C   TYR C 132     -41.571  15.680  31.487  1.00                 C  
ATOM    522  O   TYR C 132     -42.756  15.737  31.139  1.00                 O  
ATOM    523  CB  TYR C 132     -39.723  17.000  30.429  1.00                 C  
ATOM    524  CG  TYR C 132     -40.354  16.873  29.061  1.00                 C  
ATOM    525  OH  TYR C 132     -42.088  16.540  25.296  1.00                 O  
ATOM    526  CZ  TYR C 132     -41.514  16.649  26.542  1.00                 C  
ATOM    527  CD1 TYR C 132     -40.595  17.998  28.282  1.00                 C  
ATOM    528  CE1 TYR C 132     -41.171  17.891  27.030  1.00                 C  
ATOM    529  CD2 TYR C 132     -40.706  15.629  28.553  1.00                 C  
ATOM    530  CE2 TYR C 132     -41.283  15.504  27.303  1.00                 C  
ATOM    531  N   LEU C 133     -40.954  14.537  31.787  1.00                 N  
ATOM    532  CA  LEU C 133     -41.642  13.248  31.761  1.00                 C  
ATOM    533  C   LEU C 133     -42.842  13.212  32.708  1.00                 C  
ATOM    534  O   LEU C 133     -43.901  12.698  32.354  1.00                 O  
ATOM    535  CB  LEU C 133     -40.676  12.118  32.120  1.00                 C  
ATOM    536  CG  LEU C 133     -39.585  11.806  31.094  1.00                 C  
ATOM    537  CD1 LEU C 133     -38.593  10.797  31.652  1.00                 C  
ATOM    538  CD2 LEU C 133     -40.195  11.289  29.800  1.00                 C  
ATOM    539  N   GLN C 134     -42.675  13.770  33.907  1.00                 N  
ATOM    540  CA  GLN C 134     -43.785  13.897  34.853  1.00                 C  
ATOM    541  C   GLN C 134     -44.904  14.775  34.283  1.00                 C  
ATOM    542  O   GLN C 134     -46.082  14.474  34.471  1.00                 O  
ATOM    543  CB  GLN C 134     -43.293  14.474  36.182  1.00                 C  
ATOM    544  CD  GLN C 134     -41.857  14.168  38.237  1.00                 C  
ATOM    545  CG  GLN C 134     -42.420  13.524  36.986  1.00                 C  
ATOM    546  OE1 GLN C 134     -41.645  15.380  38.282  1.00                 O  
ATOM    547  NE2 GLN C 134     -41.614  13.358  39.261  1.00                 N  
ATOM    548  N   GLY C 135     -44.525  15.838  33.573  1.00                 N  
ATOM    549  CA  GLY C 135     -45.483  16.700  32.874  1.00                 C  
ATOM    550  C   GLY C 135     -46.258  15.968  31.785  1.00                 C  
ATOM    551  O   GLY C 135     -47.289  16.462  31.308  1.00                 O  
ATOM    552  N   LYS C 136     -45.764  14.792  31.403  1.00                 N  
ATOM    553  CA  LYS C 136     -46.412  13.950  30.396  1.00                 C  
ATOM    554  C   LYS C 136     -47.096  12.745  31.029  1.00                 C  
ATOM    555  O   LYS C 136     -47.477  11.801  30.335  1.00                 O  
ATOM    556  CB  LYS C 136     -45.394  13.481  29.354  1.00                 C  
ATOM    557  CD  LYS C 136     -45.693  15.403  27.769  1.00                 C  
ATOM    558  CE  LYS C 136     -44.988  16.461  26.936  1.00                 C  
ATOM    559  CG  LYS C 136     -44.704  14.611  28.608  1.00                 C  
ATOM    560  NZ  LYS C 136     -45.952  17.311  26.185  1.00                 N  
ATOM    561  N   GLY C 137     -47.249  12.779  32.349  1.00                 N  
ATOM    562  CA  GLY C 137     -48.017  11.761  33.055  1.00                 C  
ATOM    563  C   GLY C 137     -47.209  10.604  33.610  1.00                 C  
ATOM    564  O   GLY C 137     -47.772   9.667  34.179  1.00                 O  
ATOM    565  N   VAL C 138     -45.886  10.661  33.456  1.00                 N  
ATOM    566  CA  VAL C 138     -45.019   9.612  33.993  1.00                 C  
ATOM    567  C   VAL C 138     -44.822   9.797  35.499  1.00                 C  
ATOM    568  O   VAL C 138     -44.560  10.909  35.973  1.00                 O  
ATOM    569  CB  VAL C 138     -43.654   9.588  33.280  1.00                 C  
ATOM    570  CG1 VAL C 138     -42.737   8.557  33.920  1.00                 C  
ATOM    571  CG2 VAL C 138     -43.833   9.300  31.797  1.00                 C  
ATOM    572  N   SER C 139     -44.952   8.695  36.234  1.00                 N  
ATOM    573  CA  SER C 139     -44.783   8.677  37.682  1.00                 C  
ATOM    574  C   SER C 139     -43.326   8.914  38.074  1.00                 C  
ATOM    575  O   SER C 139     -42.415   8.381  37.435  1.00                 O  
ATOM    576  CB  SER C 139     -45.271   7.348  38.262  1.00                 C  
ATOM    577  OG  SER C 139     -45.047   7.288  39.660  1.00                 O  
ATOM    578  N   ALA C 140     -43.115   9.696  39.134  1.00                 N  
ATOM    579  CA  ALA C 140     -41.769   9.952  39.666  1.00                 C  
ATOM    580  C   ALA C 140     -41.052   8.648  40.023  1.00                 C  
ATOM    581  O   ALA C 140     -39.828   8.551  39.915  1.00                 O  
ATOM    582  CB  ALA C 140     -41.845  10.855  40.888  1.00                 C  
ATOM    583  N   ASP C 141     -41.835   7.649  40.424  1.00                 N  
ATOM    584  CA  ASP C 141     -41.346   6.323  40.803  1.00                 C  
ATOM    585  C   ASP C 141     -40.666   5.573  39.653  1.00                 C  
ATOM    586  O   ASP C 141     -39.883   4.657  39.895  1.00                 O  
ATOM    587  CB  ASP C 141     -42.491   5.464  41.344  1.00                 C  
ATOM    588  CG  ASP C 141     -42.963   5.917  42.711  1.00                 C  
ATOM    589  OD1 ASP C 141     -42.241   6.704  43.359  1.00                 O  
ATOM    590  OD2 ASP C 141     -44.056   5.485  43.135  1.00                 O  
ATOM    591  N   GLN C 142     -40.971   5.955  38.411  1.00                 N  
ATOM    592  CA  GLN C 142     -40.402   5.297  37.227  1.00                 C  
ATOM    593  C   GLN C 142     -39.145   6.004  36.699  1.00                 C  
ATOM    594  O   GLN C 142     -38.646   5.659  35.622  1.00                 O  
ATOM    595  CB  GLN C 142     -41.441   5.218  36.107  1.00                 C  
ATOM    596  CD  GLN C 142     -43.666   4.319  35.317  1.00                 C  
ATOM    597  CG  GLN C 142     -42.643   4.347  36.435  1.00                 C  
ATOM    598  OE1 GLN C 142     -44.642   5.069  35.337  1.00                 O  
ATOM    599  NE2 GLN C 142     -43.445   3.452  34.336  1.00                 N  
ATOM    600  N   ILE C 143     -38.643   6.997  37.434  1.00                 N  
ATOM    601  CA  ILE C 143     -37.536   7.825  36.935  1.00                 C  
ATOM    602  C   ILE C 143     -36.417   8.005  37.963  1.00                 C  
ATOM    603  O   ILE C 143     -36.616   8.655  39.003  1.00                 O  
ATOM    604  CB  ILE C 143     -38.028   9.214  36.487  1.00                 C  
ATOM    605  CD1 ILE C 143     -39.757  10.381  35.021  1.00                 C  
ATOM    606  CG1 ILE C 143     -39.082   9.077  35.386  1.00                 C  
ATOM    607  CG2 ILE C 143     -36.856  10.077  36.044  1.00                 C  
ATOM    608  N   SER C 144     -35.247   7.438  37.668  1.00                 N  
ATOM    609  CA  SER C 144     -34.084   7.642  38.524  1.00                 C  
ATOM    610  C   SER C 144     -33.109   8.599  37.857  1.00                 C  
ATOM    611  O   SER C 144     -33.082   8.726  36.625  1.00                 O  
ATOM    612  CB  SER C 144     -33.405   6.306  38.832  1.00                 C  
ATOM    613  OG  SER C 144     -32.912   5.700  37.650  1.00                 O  
ATOM    614  N   ILE C 145     -32.333   9.305  38.671  1.00                 N  
ATOM    615  CA  ILE C 145     -31.307  10.169  38.106  1.00                 C  
ATOM    616  C   ILE C 145     -29.931   9.813  38.649  1.00                 C  
ATOM    617  O   ILE C 145     -29.767   9.519  39.841  1.00                 O  
ATOM    618  CB  ILE C 145     -31.608  11.655  38.378  1.00                 C  
ATOM    619  CD1 ILE C 145     -31.770  13.385  40.243  1.00                 C  
ATOM    620  CG1 ILE C 145     -31.678  11.918  39.883  1.00                 C  
ATOM    621  CG2 ILE C 145     -32.885  12.078  37.668  1.00                 C  
ATOM    622  N   VAL C 146     -28.947   9.803  37.758  1.00                 N  
ATOM    623  CA  VAL C 146     -27.550   9.611  38.156  1.00                 C  
ATOM    624  C   VAL C 146     -26.727  10.612  37.371  1.00                 C  
ATOM    625  O   VAL C 146     -26.667  10.534  36.136  1.00                 O  
ATOM    626  CB  VAL C 146     -27.087   8.163  37.911  1.00                 C  
ATOM    627  CG1 VAL C 146     -25.632   7.992  38.320  1.00                 C  
ATOM    628  CG2 VAL C 146     -27.975   7.185  38.666  1.00                 C  
ATOM    629  N   SER C 147     -26.116  11.573  38.056  1.00                 N  
ATOM    630  CA  SER C 147     -25.231  12.521  37.387  1.00                 C  
ATOM    631  C   SER C 147     -23.790  12.024  37.411  1.00                 C  
ATOM    632  O   SER C 147     -23.279  11.630  38.464  1.00                 O  
ATOM    633  CB  SER C 147     -25.328  13.899  38.044  1.00                 C  
ATOM    634  OG  SER C 147     -24.397  14.803  37.473  1.00                 O  
ATOM    635  N   TYR C 148     -23.143  12.058  36.249  1.00                 N  
ATOM    636  CA  TYR C 148     -21.714  11.761  36.144  1.00                 C  
ATOM    637  C   TYR C 148     -20.864  13.025  36.069  1.00                 C  
ATOM    638  O   TYR C 148     -19.647  12.933  35.864  1.00                 O  
ATOM    639  CB  TYR C 148     -21.437  10.888  34.919  1.00                 C  
ATOM    640  CG  TYR C 148     -22.056   9.511  34.995  1.00                 C  
ATOM    641  OH  TYR C 148     -23.771   5.728  35.195  1.00                 O  
ATOM    642  CZ  TYR C 148     -23.202   6.979  35.130  1.00                 C  
ATOM    643  CD1 TYR C 148     -23.213   9.211  34.288  1.00                 C  
ATOM    644  CE1 TYR C 148     -23.786   7.955  34.352  1.00                 C  
ATOM    645  CD2 TYR C 148     -21.481   8.515  35.774  1.00                 C  
ATOM    646  CE2 TYR C 148     -22.040   7.253  35.850  1.00                 C  
ATOM    647  N   GLY C 149     -21.483  14.194  36.268  1.00                 N  
ATOM    648  CA  GLY C 149     -20.772  15.475  36.202  1.00                 C  
ATOM    649  C   GLY C 149     -19.950  15.516  34.935  1.00                 C  
ATOM    650  O   GLY C 149     -20.484  15.227  33.861  1.00                 O  
ATOM    651  N   LYS C 150     -18.665  15.837  35.060  1.00                 N  
ATOM    652  CA  LYS C 150     -17.750  15.853  33.907  1.00                 C  
ATOM    653  C   LYS C 150     -16.885  14.591  33.787  1.00                 C  
ATOM    654  O   LYS C 150     -15.876  14.588  33.072  1.00                 O  
ATOM    655  CB  LYS C 150     -16.829  17.073  33.971  1.00                 C  
ATOM    656  CD  LYS C 150     -15.153  18.402  35.283  1.00                 C  
ATOM    657  CE  LYS C 150     -14.022  18.505  34.273  1.00                 C  
ATOM    658  CG  LYS C 150     -15.883  17.075  35.161  1.00                 C  
ATOM    659  NZ  LYS C 150     -13.153  19.687  34.529  1.00                 N  
ATOM    660  N   GLU C 151     -17.289  13.509  34.457  1.00                 N  
ATOM    661  CA  GLU C 151     -16.462  12.291  34.511  1.00                 C  
ATOM    662  C   GLU C 151     -16.475  11.412  33.259  1.00                 C  
ATOM    663  O   GLU C 151     -15.529  10.645  33.029  1.00                 O  
ATOM    664  CB  GLU C 151     -16.881  11.411  35.690  1.00                 C  
ATOM    665  CD  GLU C 151     -17.029  11.124  38.195  1.00                 C  
ATOM    666  CG  GLU C 151     -16.576  12.011  37.053  1.00                 C  
ATOM    667  OE1 GLU C 151     -17.716  10.116  37.928  1.00                 O  
ATOM    668  OE2 GLU C 151     -16.697  11.437  39.358  1.00                 O  
ATOM    669  N   LYS C 152     -17.558  11.491  32.490  1.00                 N  
ATOM    670  CA  LYS C 152     -17.729  10.614  31.324  1.00                 C  
ATOM    671  C   LYS C 152     -18.105  11.397  30.074  1.00                 C  
ATOM    672  O   LYS C 152     -19.242  11.316  29.618  1.00                 O  
ATOM    673  CB  LYS C 152     -18.793   9.551  31.604  1.00                 C  
ATOM    674  CD  LYS C 152     -19.516   7.547  32.931  1.00                 C  
ATOM    675  CE  LYS C 152     -19.160   6.595  34.062  1.00                 C  
ATOM    676  CG  LYS C 152     -18.438   8.601  32.737  1.00                 C  
ATOM    677  NZ  LYS C 152     -20.210   5.560  34.267  1.00                 N  
ATOM    678  N   PRO C 153     -17.143  12.153  29.510  1.00                 N  
ATOM    679  CA  PRO C 153     -17.396  12.913  28.284  1.00                 C  
ATOM    680  C   PRO C 153     -17.739  11.979  27.121  1.00                 C  
ATOM    681  O   PRO C 153     -17.147  10.899  27.009  1.00                 O  
ATOM    682  CB  PRO C 153     -16.085  13.662  28.036  1.00                 C  
ATOM    683  CD  PRO C 153     -15.785  12.483  30.097  1.00                 C  
ATOM    684  CG  PRO C 153     -15.452  13.763  29.383  1.00                 C  
ATOM    685  N   ALA C 154     -18.702  12.384  26.300  1.00                 N  
ATOM    686  CA  ALA C 154     -19.053  11.619  25.092  1.00                 C  
ATOM    687  C   ALA C 154     -17.987  11.833  24.032  1.00                 C  
ATOM    688  O   ALA C 154     -17.642  10.901  23.289  1.00                 O  
ATOM    689  CB  ALA C 154     -20.424  12.035  24.580  1.00                 C  
ATOM    690  N   VAL C 155     -17.449  13.049  24.000  1.00                 N  
ATOM    691  CA  VAL C 155     -16.478  13.474  22.994  1.00                 C  
ATOM    692  C   VAL C 155     -15.259  14.109  23.657  1.00                 C  
ATOM    693  O   VAL C 155     -15.391  15.050  24.448  1.00                 O  
ATOM    694  CB  VAL C 155     -17.103  14.457  21.987  1.00                 C  
ATOM    695  CG1 VAL C 155     -16.064  14.913  20.973  1.00                 C  
ATOM    696  CG2 VAL C 155     -18.292  13.819  21.286  1.00                 C  
ATOM    697  N   LEU C 156     -14.078  13.588  23.321  1.00                 N  
ATOM    698  CA  LEU C 156     -12.809  14.118  23.834  1.00                 C  
ATOM    699  C   LEU C 156     -12.374  15.347  23.053  1.00                 C  
ATOM    700  O   LEU C 156     -12.549  15.410  21.826  1.00                 O  
ATOM    701  CB  LEU C 156     -11.719  13.046  23.777  1.00                 C  
ATOM    702  CG  LEU C 156     -11.948  11.800  24.635  1.00                 C  
ATOM    703  CD1 LEU C 156     -10.848  10.776  24.400  1.00                 C  
ATOM    704  CD2 LEU C 156     -12.020  12.169  26.109  1.00                 C  
ATOM    705  N   GLY C 157     -11.827  16.326  23.770  1.00                 N  
ATOM    706  CA  GLY C 157     -11.418  17.596  23.180  1.00                 C  
ATOM    707  C   GLY C 157     -11.628  18.766  24.126  1.00                 C  
ATOM    708  O   GLY C 157     -12.389  18.672  25.099  1.00                 O  
ATOM    709  N   HIS C 158     -10.938  19.868  23.847  1.00                 N  
ATOM    710  CA  HIS C 158     -11.029  21.067  24.680  1.00                 C  
ATOM    711  C   HIS C 158     -11.743  22.199  23.955  1.00                 C  
ATOM    712  O   HIS C 158     -11.585  23.373  24.306  1.00                 O  
ATOM    713  CB  HIS C 158      -9.635  21.526  25.113  1.00                 C  
ATOM    714  CG  HIS C 158      -8.912  20.533  25.969  1.00                 C  
ATOM    715  ND1 HIS C 158      -9.226  20.324  27.294  1.00                 N  
ATOM    716  CE1 HIS C 158      -8.410  19.380  27.795  1.00                 C  
ATOM    717  CD2 HIS C 158      -7.816  19.595  25.772  1.00                 C  
ATOM    718  NE2 HIS C 158      -7.561  18.938  26.887  1.00                 N  
ATOM    719  N   ASP C 159     -12.535  21.831  22.953  1.00                 N  
ATOM    720  CA  ASP C 159     -13.204  22.789  22.082  1.00                 C  
ATOM    721  C   ASP C 159     -14.704  22.795  22.354  1.00                 C  
ATOM    722  O   ASP C 159     -15.222  21.886  23.009  1.00                 O  
ATOM    723  CB  ASP C 159     -12.927  22.462  20.613  1.00                 C  
ATOM    724  CG  ASP C 159     -11.472  22.660  20.236  1.00                 C  
ATOM    725  OD1 ASP C 159     -10.769  23.405  20.952  1.00                 O  
ATOM    726  OD2 ASP C 159     -11.035  22.071  19.226  1.00                 O  
ATOM    727  N   GLU C 160     -15.396  23.816  21.848  1.00                 N  
ATOM    728  CA  GLU C 160     -16.835  23.959  22.061  1.00                 C  
ATOM    729  C   GLU C 160     -17.643  22.887  21.320  1.00                 C  
ATOM    730  O   GLU C 160     -18.701  22.476  21.789  1.00                 O  
ATOM    731  CB  GLU C 160     -17.307  25.346  21.621  1.00                 C  
ATOM    732  CD  GLU C 160     -17.270  27.840  22.018  1.00                 C  
ATOM    733  CG  GLU C 160     -16.801  26.481  22.497  1.00                 C  
ATOM    734  OE1 GLU C 160     -17.846  27.914  20.912  1.00                 O  
ATOM    735  OE2 GLU C 160     -17.062  28.832  22.749  1.00                 O  
ATOM    736  N   ALA C 161     -17.145  22.437  20.169  1.00                 N  
ATOM    737  CA  ALA C 161     -17.798  21.348  19.437  1.00                 C  
ATOM    738  C   ALA C 161     -17.873  20.084  20.300  1.00                 C  
ATOM    739  O   ALA C 161     -18.883  19.374  20.283  1.00                 O  
ATOM    740  CB  ALA C 161     -17.056  21.061  18.141  1.00                 C  
ATOM    741  N   ALA C 162     -16.809  19.819  21.059  1.00                 N  
ATOM    742  CA  ALA C 162     -16.791  18.717  22.026  1.00                 C  
ATOM    743  C   ALA C 162     -17.697  19.008  23.228  1.00                 C  
ATOM    744  O   ALA C 162     -18.488  18.148  23.630  1.00                 O  
ATOM    745  CB  ALA C 162     -15.371  18.451  22.501  1.00                 C  
ATOM    746  N   TYR C 163     -17.604  20.221  23.775  1.00                 N  
ATOM    747  CA  TYR C 163     -18.392  20.597  24.961  1.00                 C  
ATOM    748  C   TYR C 163     -19.904  20.492  24.713  1.00                 C  
ATOM    749  O   TYR C 163     -20.658  20.068  25.590  1.00                 O  
ATOM    750  CB  TYR C 163     -18.046  22.020  25.405  1.00                 C  
ATOM    751  CG  TYR C 163     -16.691  22.144  26.063  1.00                 C  
ATOM    752  OH  TYR C 163     -12.961  22.501  27.866  1.00                 O  
ATOM    753  CZ  TYR C 163     -14.195  22.381  27.270  1.00                 C  
ATOM    754  CD1 TYR C 163     -15.948  23.312  25.946  1.00                 C  
ATOM    755  CE1 TYR C 163     -14.708  23.434  26.544  1.00                 C  
ATOM    756  CD2 TYR C 163     -16.158  21.093  26.798  1.00                 C  
ATOM    757  CE2 TYR C 163     -14.919  21.197  27.402  1.00                 C  
ATOM    758  N   SER C 164     -20.335  20.869  23.504  1.00                 N  
ATOM    759  CA  SER C 164     -21.748  20.849  23.113  1.00                 C  
ATOM    760  C   SER C 164     -22.318  19.428  23.061  1.00                 C  
ATOM    761  O   SER C 164     -23.508  19.222  23.280  1.00                 O  
ATOM    762  CB  SER C 164     -21.937  21.523  21.752  1.00                 C  
ATOM    763  OG  SER C 164     -21.301  20.784  20.724  1.00                 O  
ATOM    764  N   LYS C 165     -21.464  18.453  22.770  1.00                 N  
ATOM    765  CA  LYS C 165     -21.893  17.058  22.755  1.00                 C  
ATOM    766  C   LYS C 165     -21.813  16.412  24.136  1.00                 C  
ATOM    767  O   LYS C 165     -22.274  15.287  24.332  1.00                 O  
ATOM    768  CB  LYS C 165     -21.052  16.249  21.765  1.00                 C  
ATOM    769  CD  LYS C 165     -20.366  15.825  19.389  1.00                 C  
ATOM    770  CE  LYS C 165     -20.544  16.241  17.938  1.00                 C  
ATOM    771  CG  LYS C 165     -21.236  16.660  20.314  1.00                 C  
ATOM    772  NZ  LYS C 165     -19.674  15.451  17.023  1.00                 N  
ATOM    773  N   ASN C 166     -21.235  17.141  25.084  1.00                 N  
ATOM    774  CA  ASN C 166     -21.041  16.627  26.440  1.00                 C  
ATOM    775  C   ASN C 166     -22.075  17.099  27.462  1.00                 C  
ATOM    776  O   ASN C 166     -22.356  16.385  28.426  1.00                 O  
ATOM    777  CB  ASN C 166     -19.647  16.990  26.956  1.00                 C  
ATOM    778  CG  ASN C 166     -18.543  16.267  26.210  1.00                 C  
ATOM    779  OD1 ASN C 166     -18.662  15.081  25.902  1.00                 O  
ATOM    780  ND2 ASN C 166     -17.463  16.981  25.916  1.00                 N  
ATOM    781  N   ARG C 167     -22.619  18.297  27.253  1.00                 N  
ATOM    782  CA  ARG C 167     -23.706  18.823  28.082  1.00                 C  
ATOM    783  C   ARG C 167     -24.989  18.117  27.673  1.00                 C  
ATOM    784  O   ARG C 167     -25.682  18.547  26.747  1.00                 O  
ATOM    785  CB  ARG C 167     -23.816  20.341  27.921  1.00                 C  
ATOM    786  CD  ARG C 167     -22.799  22.607  28.276  1.00                 C  
ATOM    787  NE  ARG C 167     -22.941  23.024  26.882  1.00                 N  
ATOM    788  CG  ARG C 167     -22.595  21.106  28.403  1.00                 C  
ATOM    789  CZ  ARG C 167     -21.920  23.285  26.073  1.00                 C  
ATOM    790  NH1 ARG C 167     -22.146  23.658  24.820  1.00                 N  
ATOM    791  NH2 ARG C 167     -20.676  23.173  26.517  1.00                 N  
ATOM    792  N   ARG C 168     -25.304  17.023  28.354  1.00                 N  
ATOM    793  CA  ARG C 168     -26.406  16.170  27.946  1.00                 C  
ATOM    794  C   ARG C 168     -27.060  15.399  29.070  1.00                 C  
ATOM    795  O   ARG C 168     -26.505  15.264  30.179  1.00                 O  
ATOM    796  CB  ARG C 168     -25.943  15.166  26.888  1.00                 C  
ATOM    797  CD  ARG C 168     -24.452  13.243  26.276  1.00                 C  
ATOM    798  NE  ARG C 168     -23.520  12.226  26.757  1.00                 N  
ATOM    799  CG  ARG C 168     -24.929  14.154  27.395  1.00                 C  
ATOM    800  CZ  ARG C 168     -22.946  11.312  25.982  1.00                 C  
ATOM    801  NH1 ARG C 168     -22.111  10.426  26.509  1.00                 N  
ATOM    802  NH2 ARG C 168     -23.208  11.285  24.683  1.00                 N  
ATOM    803  N   ALA C 169     -28.254  14.901  28.776  1.00                 N  
ATOM    804  CA  ALA C 169     -28.933  13.924  29.621  1.00                 C  
ATOM    805  C   ALA C 169     -29.332  12.735  28.749  1.00                 C  
ATOM    806  O   ALA C 169     -29.849  12.913  27.645  1.00                 O  
ATOM    807  CB  ALA C 169     -30.140  14.556  30.297  1.00                 C  
ATOM    808  N   VAL C 170     -29.068  11.533  29.235  1.00                 N  
ATOM    809  CA  VAL C 170     -29.224  10.319  28.440  1.00                 C  
ATOM    810  C   VAL C 170     -30.231   9.404  29.111  1.00                 C  
ATOM    811  O   VAL C 170     -30.083   9.082  30.294  1.00                 O  
ATOM    812  CB  VAL C 170     -27.878   9.597  28.243  1.00                 C  
ATOM    813  CG1 VAL C 170     -28.075   8.310  27.456  1.00                 C  
ATOM    814  CG2 VAL C 170     -26.883  10.508  27.540  1.00                 C  
ATOM    815  N   LEU C 171     -31.254   8.989  28.365  1.00                 N  
ATOM    816  CA  LEU C 171     -32.282   8.097  28.900  1.00                 C  
ATOM    817  C   LEU C 171     -31.923   6.648  28.605  1.00                 C  
ATOM    818  O   LEU C 171     -31.842   6.243  27.441  1.00                 O  
ATOM    819  CB  LEU C 171     -33.651   8.443  28.311  1.00                 C  
ATOM    820  CG  LEU C 171     -34.177   9.851  28.600  1.00                 C  
ATOM    821  CD1 LEU C 171     -35.494  10.091  27.879  1.00                 C  
ATOM    822  CD2 LEU C 171     -34.345  10.066  30.096  1.00                 C  
ATOM    823  N   VAL C 172     -31.682   5.880  29.664  1.00                 N  
ATOM    824  CA  VAL C 172     -31.255   4.484  29.562  1.00                 C  
ATOM    825  C   VAL C 172     -32.229   3.582  30.331  1.00                 C  
ATOM    826  O   VAL C 172     -32.716   3.968  31.399  1.00                 O  
ATOM    827  CB  VAL C 172     -29.819   4.293  30.085  1.00                 C  
ATOM    828  CG1 VAL C 172     -28.834   5.081  29.235  1.00                 C  
ATOM    829  CG2 VAL C 172     -29.723   4.712  31.544  1.00                 C  
ATOM    830  N   TYR C 173     -32.489   2.389  29.804  1.00                 N  
ATOM    831  CA  TYR C 173     -33.349   1.431  30.477  1.00                 C  
ATOM    832  C   TYR C 173     -32.458   0.284  30.927  1.00                 C  
ATOM    833  O   TYR C 173     -31.974  -0.500  30.110  1.00                 O  
ATOM    834  CB  TYR C 173     -34.469   0.968  29.543  1.00                 C  
ATOM    835  CG  TYR C 173     -35.434   2.065  29.153  1.00                 C  
ATOM    836  OH  TYR C 173     -38.082   5.080  28.065  1.00                 O  
ATOM    837  CZ  TYR C 173     -37.206   4.082  28.426  1.00                 C  
ATOM    838  CD1 TYR C 173     -35.466   2.555  27.854  1.00                 C  
ATOM    839  CE1 TYR C 173     -36.345   3.557  27.488  1.00                 C  
ATOM    840  CD2 TYR C 173     -36.310   2.606  30.085  1.00                 C  
ATOM    841  CE2 TYR C 173     -37.195   3.609  29.738  1.00                 C  
ATOM    842  N   LEU C 174     -32.219   0.228  32.236  1.00                 N  
ATOM    843  CA  LEU C 174     -31.216  -0.664  32.810  1.00                 C  
ATOM    844  C   LEU C 174     -31.822  -1.828  33.584  1.00                 C  
ATOM    845  O   LEU C 174     -31.158  -2.854  33.777  1.00                 O  
ATOM    846  CB  LEU C 174     -30.275   0.112  33.734  1.00                 C  
ATOM    847  CG  LEU C 174     -29.469   1.240  33.089  1.00                 C  
ATOM    848  CD1 LEU C 174     -28.674   2.002  34.138  1.00                 C  
ATOM    849  CD2 LEU C 174     -28.540   0.692  32.016  1.00                 C  
TER
