# Supplementary material for: Large-scale discovery of protein interactions at residue resolution using co-evolution calculated from genomic sequences
Source: Nat Commun. 2021 Mar 2;12:1396. doi: 10.1038/s41467-021-21636-z (PMC7925567; doi:10.1038/s41467-021-21636-z)
Supplement: Supplementary file 13 — Supplementary Data 11 [file 41467_2021_21636_MOESM13_ESM.zip › supplementary_prediction/cep_tp00839_TOLB_PAL/cep_tp00839_TOLB_ECOLI_PAL_ECOLI_inter_ecs.csv]

X	Unnamed..0.1	A_i	A_j	cn	dist	dist_intra	dist_multimer	fn	i	j	segmentwise_precision	probability	segment_i	segment_j	precision	evcomplex_raw	X_e_i	X_e_j	intra_enrich_max	intra_enrich_min	Z_score	inter_relative_rank_longrange	asa_i	asa_j	asa_max	asa_min	conservation_i	conservation_j	conservation_max	conservation_min	f_hydrophilicity	enrichment_5	enrichment_10	evcomplex_normed	residue_prediction_strucaware	residue_prediction_strucfree	A_i_state	A_j_state
0	70	Q	T	0.148587	2.4694440669916	NA	NA	0	335	114	1	3.29885440255761	A_1	B_1	1	3.29885440255761	0	1.07957381434355	1.07957381434355	0	12.9639626850068	0.0546075085324232	0.193084466156896	0.501533742331288	0.501533742331288	0.193084466156896	0.275	0.757	0.757	0.275	-0.384	2.08358645683852	2.08358645683852	2.01689687920058	0.95736844707984	0.979294776051864	found	found
1	177	S	E	0.108752	2.30763991991819	NA	NA	0	263	123	1	2.41445761733493	A_1	B_1	0.975	2.41445761733493	2.46877493763374	2.07698163678427	2.46877493763374	2.07698163678427	9.55027365223172	0.13481228668942	0.106270396270396	0.386682242990654	0.386682242990654	0.106270396270396	0.565	0.554	0.565	0.554	-2.9675	3.46135466106018	3.46135466106018	1.4761827710824	0.79540051852189	0.864826615455635	found	found
5	587	M	I	0.070166	4.1551245468698	NA	NA	0	203	119	0.833333333333333	1.55779050663825	A_1	B_1	0.871900826446281	1.55779050663825	2.67249510536179	0	2.67249510536179	0	6.24361857456988	0.418088737201365	0.51872399445215	0.30672170761176	0.51872399445215	0.30672170761176	0.558	0.519	0.558	0.519	6.4758	1.00348322652029	1.00348322652029	0.952422395135428	0.527083737502141	0.488539728484087	found	found
11	825	P	V	0.059959	28.1563645735738	NA	NA	0	415	146	0.5	1.33117978775365	A_1	B_1	0.80635838150289	1.33117978775365	0	0	0	0	5.3689223537205	0.60580204778157	0.386876281613124	0.331818181818182	0.386876281613124	0.331818181818182	0.424	0.704	0.704	0.424	3.0867	0.862900810179535	0.862900810179535	0.813874161131105	0.517705217409337	0.462229654796134	found	found
4	572	F	P	0.071188	3.37004376826177	NA	NA	0	423	115	0.8	1.58048044047778	A_1	B_1	0.869747899159664	1.58048044047778	1.45960223524756	2.63419064488143	2.63419064488143	1.45960223524756	6.33119960109169	0.411262798634812	0.173591874422899	0.414635364635365	0.414635364635365	0.173591874422899	0.397	0.474	0.474	0.397	-4.6552	1.01755937323335	1.01755937323335	0.966294864534117	0.493234188925547	0.522250077007831	found	found
15	858	P	S	0.059025	6.85706817816478	NA	NA	0	243	144	0.4375	1.31044358598641	A_1	B_1	0.802777777777778	1.31044358598641	0.659297023263098	1.87187680740312	1.87187680740312	0.659297023263098	5.2888825506174	0.63481228668942	0.532467532467533	0.377821997349409	0.532467532467533	0.377821997349409	0.344	0.367	0.367	0.344	-4.8455	0.850036699582663	0.850036699582663	0.801196190075943	0.483227784081685	0.434062305113484	found	found
9	783	G	E	0.061896	4.34850054616531	NA	NA	0	266	123	0.6	1.37418409484481	A_1	B_1	0.810975609756098	1.37418409484481	0	2.07698163678427	2.07698163678427	0	5.53491496465273	0.573378839590444	0.542036805087195	0.386682242990654	0.542036805087195	0.386682242990654	0.84	0.554	0.84	0.554	-2.8807	3.46135466106018	3.46135466106018	0.840166698533513	0.456299235781072	0.354274048357804	found	found
6	590	S	Y	0.070052	9.87264594726257	NA	NA	0	288	78	0.714285714285714	1.5552595355446	A_1	B_1	0.86530612244898	1.5552595355446	0.793295541408748	3.11150014459225	3.11150014459225	0.793295541408748	6.23384926241383	0.42320819112628	0.178916444380362	0.37078431372549	0.37078431372549	0.178916444380362	0.542	0.494	0.542	0.494	-0.6369	1.00191308882431	1.00191308882431	0.950874976826768	0.455854088700264	0.468603309076412	found	found
3	548	S	E	0.072588	4.006994135259	NA	NA	0	267	123	0.75	1.61156254162781	A_1	B_1	0.878787878787879	1.61156254162781	3.47717166172741	2.07698163678427	3.47717166172741	2.07698163678427	6.45117361002567	0.397610921501707	0.0866433566433567	0.386682242990654	0.386682242990654	0.0866433566433567	0.464	0.554	0.554	0.464	-4.5532	3.46135466106018	3.46135466106018	0.985298247272046	0.429911292571249	0.478267877745212	found	found
8	734	I	E	0.063649	26.5780741589755	NA	NA	0	358	106	0.555555555555556	1.41310332578482	A_1	B_1	0.827922077922078	1.41310332578482	2.24449134515407	1.60228455754772	2.24449134515407	1.60228455754772	5.6851395629822	0.535836177474403	0	0.298130841121495	0.298130841121495	0	0.652	0.697	0.697	0.652	1.2107	0.913723688233554	1.74511155939206	0.863961648490363	0.337793335070013	0.398106048985101	found	found
12	834	F	I	0.059577	4.41101768302962	NA	NA	0	219	119	0.538461538461538	1.32269881443986	A_1	B_1	0.805714285714286	1.32269881443986	3.57354816565766	0	3.57354816565766	0	5.33618658842565	0.612627986348123	0.248165522501907	0.30672170761176	0.30672170761176	0.248165522501907	0.681	0.519	0.681	0.519	4.8302	0.85763947158424	0.85763947158424	0.808688952412613	0.337095043558237	0.295170130905545	found	found
2	490	L	Y	0.076102	19.3307009960839	NA	NA	0	302	72	0.666666666666667	1.68957861551441	A_1	B_1	0.88780487804878	1.68957861551441	6.42154369484307	4.47493312608444	6.42154369484307	4.47493312608444	6.75230837244996	0.353242320819113	0	0.292941176470588	0.292941176470588	0	0.606	0.61	0.61	0.606	3.6146	1.08524057181261	1.08524057181261	1.03299673794425	0.309059271531692	0.363427062014626	found	found
19	907	V	T	0.057671	3.84356306049478	NA	NA	0	349	114	0.444444444444444	1.28038275387416	A_1	B_1	0.781818181818182	1.28038275387416	2.37805014226729	1.07957381434355	2.37805014226729	1.07957381434355	5.17285054483411	0.687713310580205	0.0421212121212121	0.501533742331288	0.501533742331288	0.0421212121212121	0.471	0.757	0.757	0.471	1.747	0.831387871158506	1.74511155939206	0.782817204199402	0.280180493775236	0.309964934171837	found	found
10	811	S	Y	0.060623	21.9033184928677	NA	NA	0	288	163	0.545454545454545	1.3459215842991	A_1	B_1	0.811209439528024	1.3459215842991	0.793295541408748	5.11662232504338	5.11662232504338	0.793295541408748	5.42582431224347	0.592150170648464	0.178916444380362	0.123164931044188	0.178916444380362	0.123164931044188	0.542	0.603	0.603	0.542	-0.7321	0.872046173601721	0.872046173601721	0.822887194086809	0.257626710950885	0.257845233320473	found	found
16	872	V	N	0.058719	25.2545226840659	NA	NA	0	239	93	0.411764705882353	1.30364992673505	A_1	B_1	0.801089918256131	1.30364992673505	4.8944701470614	0	4.8944701470614	0	5.26265966009326	0.650170648464164	0.100478468899522	0.448450583601016	0.448450583601016	0.100478468899522	0.592	0.29	0.592	0.29	1.7231	0.845822119451355	0.845822119451355	0.797042593563224	0.242375125147716	0.249653234932642	found	found
14	853	L	V	0.059129	32.181161849753	NA	NA	0	401	129	0.466666666666667	1.31275254207184	A_1	B_1	0.805013927576602	1.31275254207184	1.12832416920173	4.11552848467322	4.11552848467322	1.12832416920173	5.29779490556678	0.631399317406143	0.0281069165059245	0.000606060606060606	0.0281069165059245	0.000606060606060606	0.783	0.751	0.783	0.751	7.2916	0.851469105901801	0.851469105901801	0.802607869936475	0.226272597316903	0.250089513645082	found	found
7	699	G	V	0.064957	25.8324940723887	NA	NA	0	396	105	0.625	1.44214288885929	A_1	B_1	0.839041095890411	1.44214288885929	0	6.69650448235975	6.69650448235975	0	5.79722956561481	0.506825938566553	0.667390124796527	0.000256410256410256	0.667390124796527	0.000256410256410256	0.382	0.631	0.631	0.382	2.7485	0.931738952324247	0.931738952324247	0.881716237505515	0.208012284513454	0.234186917067888	found	found
18	906	L	V	0.057677	NA	NA	NA	0	302	16	0.411764705882353	1.28051596287909	A_1	B_1	0.78125	1.28051596287909	6.42154369484307	0	6.42154369484307	0	5.17336471915811	0.686006825938567	0	NA	0	0	0.606	0.35	0.606	0.35	6.7057	0.83147050998461	0.83147050998461	0.782898647268279	0.163445135816816	0.186028571097186	found	missing
13	841	D	A	0.059395	46.8771802266305	NA	NA	0	61	128	0.5	1.31865814129035	A_1	B_1	0.804532577903683	1.31865814129035	6.88919994579826	1.41924812030075	6.88919994579826	1.41924812030075	5.32058996726424	0.621160409556314	0.00197016605685336	0.148760330578512	0.148760330578512	0.00197016605685336	0.84	0.727	0.84	0.727	-2.1299	0.855132760525749	0.855132760525749	0.806218512656682	0.152662088414787	0.15488974685337	found	found
17	880	S	V	0.05855	NA	NA	NA	0	17	71	0.411764705882353	1.29989787309622	A_1	B_1	0.795698924731183	1.29989787309622	0	5.0769469346443	5.0769469346443	0	5.24817708330051	0.660409556313993	NA	0.00151515151515152	NA	NA	0.164	0.657	0.657	0.164	4.4398	0.843494459182756	0.843494459182756	0.79474861378986	NA	0.230241910074113	missing	found
