# Supplementary material for: Large-scale discovery of protein interactions at residue resolution using co-evolution calculated from genomic sequences
Source: Nat Commun. 2021 Mar 2;12:1396. doi: 10.1038/s41467-021-21636-z (PMC7925567; doi:10.1038/s41467-021-21636-z)
Supplement: Supplementary file 13 — Supplementary Data 11 [file 41467_2021_21636_MOESM13_ESM.zip › supplementary_prediction/cep_tp00607_KDPC_KDPB/KDPC_ECOLI_6HRA_C.pdb]

ATOM      1  N   LEU C   4     126.606 149.516 102.246  1.00                 N  
ATOM      2  CA  LEU C   4     127.513 150.589 101.867  1.00                 C  
ATOM      3  C   LEU C   4     128.345 150.211 100.646  1.00                 C  
ATOM      4  O   LEU C   4     128.080 149.214  99.979  1.00                 O  
ATOM      5  CB  LEU C   4     128.435 150.949 103.034  1.00                 C  
ATOM      6  CG  LEU C   4     127.754 151.480 104.297  1.00                 C  
ATOM      7  CD1 LEU C   4     128.770 151.684 105.410  1.00                 C  
ATOM      8  CD2 LEU C   4     127.020 152.780 104.006  1.00                 C  
ATOM      9  N   ARG C   5     129.353 151.023 100.367  1.00                 N  
ATOM     10  CA  ARG C   5     130.194 150.892  99.181  1.00                 C  
ATOM     11  C   ARG C   5     131.269 149.798  99.240  1.00                 C  
ATOM     12  O   ARG C   5     131.419 149.089  98.238  1.00                 O  
ATOM     13  CB  ARG C   5     130.901 152.214  98.877  1.00                 C  
ATOM     14  CD  ARG C   5     130.732 154.613  98.157  1.00                 C  
ATOM     15  NE  ARG C   5     129.856 155.680  97.679  1.00                 N  
ATOM     16  CG  ARG C   5     129.974 153.316  98.390  1.00                 C  
ATOM     17  CZ  ARG C   5     130.241 156.940  97.503  1.00                 C  
ATOM     18  NH1 ARG C   5     129.375 157.843  97.065  1.00                 N  
ATOM     19  NH2 ARG C   5     131.492 157.294  97.766  1.00                 N  
ATOM     20  N   PRO C   6     132.048 149.600 100.321  1.00                 N  
ATOM     21  CA  PRO C   6     133.016 148.490 100.285  1.00                 C  
ATOM     22  C   PRO C   6     132.391 147.118 100.441  1.00                 C  
ATOM     23  O   PRO C   6     133.090 146.119 100.229  1.00                 O  
ATOM     24  CB  PRO C   6     133.955 148.779 101.458  1.00                 C  
ATOM     25  CD  PRO C   6     132.212 150.416 101.576  1.00                 C  
ATOM     26  CG  PRO C   6     133.124 149.566 102.416  1.00                 C  
ATOM     27  N   ALA C   7     131.117 147.034 100.826  1.00                 N  
ATOM     28  CA  ALA C   7     130.447 145.742 100.905  1.00                 C  
ATOM     29  C   ALA C   7     130.263 145.140  99.519  1.00                 C  
ATOM     30  O   ALA C   7     130.565 143.962  99.296  1.00                 O  
ATOM     31  CB  ALA C   7     129.102 145.884 101.600  1.00                 C  
ATOM     32  N   LEU C   8     129.777 145.941  98.570  1.00                 N  
ATOM     33  CA  LEU C   8     129.668 145.478  97.193  1.00                 C  
ATOM     34  C   LEU C   8     131.041 145.319  96.559  1.00                 C  
ATOM     35  O   LEU C   8     131.209 144.514  95.638  1.00                 O  
ATOM     36  CB  LEU C   8     128.817 146.446  96.368  1.00                 C  
ATOM     37  CG  LEU C   8     127.331 146.515  96.725  1.00                 C  
ATOM     38  CD1 LEU C   8     126.639 147.617  95.938  1.00                 C  
ATOM     39  CD2 LEU C   8     126.654 145.177  96.468  1.00                 C  
ATOM     40  N   SER C   9     132.033 146.059  97.044  1.00                 N  
ATOM     41  CA  SER C   9     133.365 145.990  96.466  1.00                 C  
ATOM     42  C   SER C   9     134.131 144.755  96.903  1.00                 C  
ATOM     43  O   SER C   9     135.141 144.420  96.281  1.00                 O  
ATOM     44  CB  SER C   9     134.172 147.238  96.830  1.00                 C  
ATOM     45  OG  SER C   9     134.454 147.276  98.218  1.00                 O  
ATOM     46  N   THR C  10     133.678 144.074  97.951  1.00                 N  
ATOM     47  CA  THR C  10     134.309 142.834  98.380  1.00                 C  
ATOM     48  C   THR C  10     133.777 141.646  97.596  1.00                 C  
ATOM     49  O   THR C  10     134.551 140.774  97.183  1.00                 O  
ATOM     50  CB  THR C  10     134.100 142.586  99.885  1.00                 C  
ATOM     51  OG1 THR C  10     134.689 143.655 100.635  1.00                 O  
ATOM     52  CG2 THR C  10     134.755 141.279 100.306  1.00                 C  
ATOM     53  N   PHE C  11     132.462 141.619  97.378  1.00                 N  
ATOM     54  CA  PHE C  11     131.821 140.528  96.657  1.00                 C  
ATOM     55  C   PHE C  11     132.272 140.456  95.205  1.00                 C  
ATOM     56  O   PHE C  11     132.406 139.357  94.659  1.00                 O  
ATOM     57  CB  PHE C  11     130.299 140.670  96.713  1.00                 C  
ATOM     58  CG  PHE C  11     129.705 140.314  98.046  1.00                 C  
ATOM     59  CZ  PHE C  11     128.608 139.648 100.511  1.00                 C  
ATOM     60  CD1 PHE C  11     129.114 141.283  98.838  1.00                 C  
ATOM     61  CE1 PHE C  11     128.568 140.955 100.064  1.00                 C  
ATOM     62  CD2 PHE C  11     129.737 139.010  98.508  1.00                 C  
ATOM     63  CE2 PHE C  11     129.191 138.683  99.734  1.00                 C  
ATOM     64  N   ILE C  12     132.506 141.603  94.562  1.00                 N  
ATOM     65  CA  ILE C  12     132.961 141.590  93.179  1.00                 C  
ATOM     66  C   ILE C  12     134.411 141.154  93.071  1.00                 C  
ATOM     67  O   ILE C  12     134.858 140.768  91.986  1.00                 O  
ATOM     68  CB  ILE C  12     132.786 142.968  92.514  1.00                 C  
ATOM     69  CD1 ILE C  12     133.731 145.336  92.475  1.00                 C  
ATOM     70  CG1 ILE C  12     133.681 144.006  93.196  1.00                 C  
ATOM     71  CG2 ILE C  12     131.323 143.384  92.528  1.00                 C  
ATOM     72  N   PHE C  13     135.164 141.207  94.166  1.00                 N  
ATOM     73  CA  PHE C  13     136.475 140.580  94.212  1.00                 C  
ATOM     74  C   PHE C  13     136.394 139.130  94.658  1.00                 C  
ATOM     75  O   PHE C  13     137.216 138.308  94.237  1.00                 O  
ATOM     76  CB  PHE C  13     137.407 141.355  95.146  1.00                 C  
ATOM     77  CG  PHE C  13     138.798 140.794  95.216  1.00                 C  
ATOM     78  CZ  PHE C  13     141.372 139.753  95.351  1.00                 C  
ATOM     79  CD1 PHE C  13     139.689 140.982  94.173  1.00                 C  
ATOM     80  CE1 PHE C  13     140.970 140.465  94.238  1.00                 C  
ATOM     81  CD2 PHE C  13     139.217 140.078  96.323  1.00                 C  
ATOM     82  CE2 PHE C  13     140.497 139.561  96.388  1.00                 C  
ATOM     83  N   LEU C  14     135.401 138.790  95.476  1.00                 N  
ATOM     84  CA  LEU C  14     135.111 137.406  95.810  1.00                 C  
ATOM     85  C   LEU C  14     134.119 136.777  94.848  1.00                 C  
ATOM     86  O   LEU C  14     133.377 135.869  95.233  1.00                 O  
ATOM     87  CB  LEU C  14     134.572 137.301  97.238  1.00                 C  
ATOM     88  CG  LEU C  14     135.521 137.741  98.355  1.00                 C  
ATOM     89  CD1 LEU C  14     134.824 137.683  99.706  1.00                 C  
ATOM     90  CD2 LEU C  14     136.773 136.878  98.367  1.00                 C  
ATOM     91  N   LEU C  15     134.052 137.283  93.622  1.00                 N  
ATOM     92  CA  LEU C  15     133.414 136.589  92.522  1.00                 C  
ATOM     93  C   LEU C  15     134.426 136.162  91.474  1.00                 C  
ATOM     94  O   LEU C  15     134.156 135.228  90.714  1.00                 O  
ATOM     95  CB  LEU C  15     132.341 137.472  91.881  1.00                 C  
ATOM     96  CG  LEU C  15     131.181 137.894  92.785  1.00                 C  
ATOM     97  CD1 LEU C  15     130.238 138.832  92.048  1.00                 C  
ATOM     98  CD2 LEU C  15     130.426 136.676  93.293  1.00                 C  
ATOM     99  N   LEU C  16     135.596 136.797  91.449  1.00                 N  
ATOM    100  CA  LEU C  16     136.648 136.510  90.486  1.00                 C  
ATOM    101  C   LEU C  16     137.642 135.479  90.998  1.00                 C  
ATOM    102  O   LEU C  16     137.908 134.488  90.317  1.00                 O  
ATOM    103  CB  LEU C  16     137.396 137.791  90.112  1.00                 C  
ATOM    104  CG  LEU C  16     136.598 138.839  89.334  1.00                 C  
ATOM    105  CD1 LEU C  16     137.408 140.115  89.164  1.00                 C  
ATOM    106  CD2 LEU C  16     136.177 138.296  87.977  1.00                 C  
ATOM    107  N   ILE C  17     138.210 135.702  92.185  1.00                 N  
ATOM    108  CA  ILE C  17     139.168 134.755  92.745  1.00                 C  
ATOM    109  C   ILE C  17     138.464 133.467  93.135  1.00                 C  
ATOM    110  O   ILE C  17     139.031 132.373  93.029  1.00                 O  
ATOM    111  CB  ILE C  17     139.907 135.350  93.958  1.00                 C  
ATOM    112  CD1 ILE C  17     142.184 134.468  93.226  1.00                 C  
ATOM    113  CG1 ILE C  17     141.128 134.498  94.309  1.00                 C  
ATOM    114  CG2 ILE C  17     138.960 135.498  95.139  1.00                 C  
ATOM    115  N   THR C  18     137.202 133.572  93.538  1.00                 N  
ATOM    116  CA  THR C  18     136.470 132.423  94.046  1.00                 C  
ATOM    117  C   THR C  18     136.100 131.451  92.933  1.00                 C  
ATOM    118  O   THR C  18     136.540 130.297  92.933  1.00                 O  
ATOM    119  CB  THR C  18     135.188 132.852  94.784  1.00                 C  
ATOM    120  OG1 THR C  18     135.532 133.666  95.911  1.00                 O  
ATOM    121  CG2 THR C  18     134.426 131.632  95.280  1.00                 C  
ATOM    122  N   GLY C  19     135.307 131.898  91.966  1.00                 N  
ATOM    123  CA  GLY C  19     134.833 130.987  90.944  1.00                 C  
ATOM    124  C   GLY C  19     135.234 131.345  89.532  1.00                 C  
ATOM    125  O   GLY C  19     134.600 130.897  88.573  1.00                 O  
ATOM    126  N   GLY C  20     136.277 132.153  89.386  1.00                 N  
ATOM    127  CA  GLY C  20     136.818 132.440  88.074  1.00                 C  
ATOM    128  C   GLY C  20     138.313 132.222  88.000  1.00                 C  
ATOM    129  O   GLY C  20     138.874 132.099  86.910  1.00                 O  
ATOM    130  N   VAL C  21     138.975 132.183  89.153  1.00                 N  
ATOM    131  CA  VAL C  21     140.409 131.927  89.198  1.00                 C  
ATOM    132  C   VAL C  21     140.648 130.506  89.676  1.00                 C  
ATOM    133  O   VAL C  21     141.317 129.722  88.996  1.00                 O  
ATOM    134  CB  VAL C  21     141.135 132.939  90.104  1.00                 C  
ATOM    135  CG1 VAL C  21     142.611 132.589  90.217  1.00                 C  
ATOM    136  CG2 VAL C  21     140.957 134.353  89.573  1.00                 C  
ATOM    137  N   TYR C  22     140.111 130.193  90.858  1.00                 N  
ATOM    138  CA  TYR C  22     140.255 128.869  91.467  1.00                 C  
ATOM    139  C   TYR C  22     139.806 127.699  90.590  1.00                 C  
ATOM    140  O   TYR C  22     140.592 126.746  90.453  1.00                 O  
ATOM    141  CB  TYR C  22     139.476 128.797  92.782  1.00                 C  
ATOM    142  CG  TYR C  22     139.524 127.440  93.448  1.00                 C  
ATOM    143  OH  TYR C  22     139.669 123.712  95.285  1.00                 O  
ATOM    144  CZ  TYR C  22     139.619 124.946  94.677  1.00                 C  
ATOM    145  CD1 TYR C  22     140.633 127.048  94.185  1.00                 C  
ATOM    146  CE1 TYR C  22     140.685 125.810  94.797  1.00                 C  
ATOM    147  CD2 TYR C  22     138.458 126.556  93.337  1.00                 C  
ATOM    148  CE2 TYR C  22     138.493 125.314  93.942  1.00                 C  
ATOM    149  N   PRO C  23     138.612 127.677  89.970  1.00                 N  
ATOM    150  CA  PRO C  23     138.314 126.546  89.081  1.00                 C  
ATOM    151  C   PRO C  23     139.086 126.595  87.786  1.00                 C  
ATOM    152  O   PRO C  23     139.265 125.550  87.151  1.00                 O  
ATOM    153  CB  PRO C  23     136.811 126.667  88.820  1.00                 C  
ATOM    154  CD  PRO C  23     137.425 128.571  90.134  1.00                 C  
ATOM    155  CG  PRO C  23     136.510 128.112  89.033  1.00                 C  
ATOM    156  N   LEU C  24     139.542 127.775  87.369  1.00                 N  
ATOM    157  CA  LEU C  24     140.458 127.856  86.241  1.00                 C  
ATOM    158  C   LEU C  24     141.821 127.296  86.610  1.00                 C  
ATOM    159  O   LEU C  24     142.435 126.570  85.821  1.00                 O  
ATOM    160  CB  LEU C  24     140.593 129.303  85.763  1.00                 C  
ATOM    161  CG  LEU C  24     141.499 129.536  84.553  1.00                 C  
ATOM    162  CD1 LEU C  24     141.001 128.750  83.349  1.00                 C  
ATOM    163  CD2 LEU C  24     141.582 131.017  84.219  1.00                 C  
ATOM    164  N   LEU C  25     142.298 127.611  87.816  1.00                 N  
ATOM    165  CA  LEU C  25     143.640 127.213  88.216  1.00                 C  
ATOM    166  C   LEU C  25     143.721 125.713  88.454  1.00                 C  
ATOM    167  O   LEU C  25     144.781 125.115  88.246  1.00                 O  
ATOM    168  CB  LEU C  25     144.069 127.967  89.476  1.00                 C  
ATOM    169  CG  LEU C  25     144.293 129.473  89.321  1.00                 C  
ATOM    170  CD1 LEU C  25     144.565 130.118  90.672  1.00                 C  
ATOM    171  CD2 LEU C  25     145.440 129.751  88.362  1.00                 C  
ATOM    172  N   THR C  26     142.619 125.088  88.873  1.00                 N  
ATOM    173  CA  THR C  26     142.583 123.632  88.907  1.00                 C  
ATOM    174  C   THR C  26     142.518 123.047  87.507  1.00                 C  
ATOM    175  O   THR C  26     143.106 121.991  87.258  1.00                 O  
ATOM    176  CB  THR C  26     141.387 123.116  89.728  1.00                 C  
ATOM    177  OG1 THR C  26     141.498 123.576  91.081  1.00                 O  
ATOM    178  CG2 THR C  26     141.360 121.595  89.732  1.00                 C  
ATOM    179  N   THR C  27     141.797 123.705  86.594  1.00                 N  
ATOM    180  CA  THR C  27     141.644 123.189  85.238  1.00                 C  
ATOM    181  C   THR C  27     142.964 123.231  84.484  1.00                 C  
ATOM    182  O   THR C  27     143.297 122.294  83.748  1.00                 O  
ATOM    183  CB  THR C  27     140.581 123.977  84.451  1.00                 C  
ATOM    184  OG1 THR C  27     139.311 123.855  85.104  1.00                 O  
ATOM    185  CG2 THR C  27     140.454 123.434  83.036  1.00                 C  
ATOM    186  N   VAL C  28     143.738 124.299  84.678  1.00                 N  
ATOM    187  CA  VAL C  28     145.045 124.395  84.042  1.00                 C  
ATOM    188  C   VAL C  28     146.000 123.375  84.643  1.00                 C  
ATOM    189  O   VAL C  28     146.673 122.636  83.920  1.00                 O  
ATOM    190  CB  VAL C  28     145.632 125.813  84.169  1.00                 C  
ATOM    191  CG1 VAL C  28     147.066 125.843  83.664  1.00                 C  
ATOM    192  CG2 VAL C  28     144.775 126.814  83.409  1.00                 C  
ATOM    193  N   LEU C  29     146.037 123.283  85.971  1.00                 N  
ATOM    194  CA  LEU C  29     146.901 122.303  86.616  1.00                 C  
ATOM    195  C   LEU C  29     146.368 120.882  86.528  1.00                 C  
ATOM    196  O   LEU C  29     147.132 119.939  86.750  1.00                 O  
ATOM    197  CB  LEU C  29     147.113 122.662  88.088  1.00                 C  
ATOM    198  CG  LEU C  29     147.876 123.960  88.366  1.00                 C  
ATOM    199  CD1 LEU C  29     147.903 124.258  89.857  1.00                 C  
ATOM    200  CD2 LEU C  29     149.292 123.879  87.817  1.00                 C  
ATOM    201  N   GLY C  30     145.085 120.703  86.224  1.00                 N  
ATOM    202  CA  GLY C  30     144.570 119.358  86.052  1.00                 C  
ATOM    203  C   GLY C  30     145.041 118.726  84.760  1.00                 C  
ATOM    204  O   GLY C  30     145.342 117.532  84.718  1.00                 O  
ATOM    205  N   GLN C  31     145.131 119.516  83.697  1.00                 N  
ATOM    206  CA  GLN C  31     145.529 118.993  82.401  1.00                 C  
ATOM    207  C   GLN C  31     147.016 119.153  82.123  1.00                 C  
ATOM    208  O   GLN C  31     147.546 118.453  81.254  1.00                 O  
ATOM    209  CB  GLN C  31     144.738 119.674  81.282  1.00                 C  
ATOM    210  CD  GLN C  31     142.492 120.094  80.206  1.00                 C  
ATOM    211  CG  GLN C  31     143.245 119.387  81.314  1.00                 C  
ATOM    212  OE1 GLN C  31     142.978 120.198  79.080  1.00                 O  
ATOM    213  NE2 GLN C  31     141.299 120.585  80.522  1.00                 N  
ATOM    214  N   TRP C  32     147.703 120.040  82.844  1.00                 N  
ATOM    215  CA  TRP C  32     149.150 120.155  82.703  1.00                 C  
ATOM    216  C   TRP C  32     149.873 118.966  83.313  1.00                 C  
ATOM    217  O   TRP C  32     151.011 118.684  82.930  1.00                 O  
ATOM    218  CB  TRP C  32     149.650 121.449  83.348  1.00                 C  
ATOM    219  CG  TRP C  32     149.230 122.686  82.615  1.00                 C  
ATOM    220  CD1 TRP C  32     148.303 122.772  81.616  1.00                 C  
ATOM    221  NE1 TRP C  32     148.186 124.072  81.188  1.00                 N  
ATOM    222  CD2 TRP C  32     149.721 124.016  82.823  1.00                 C  
ATOM    223  CE2 TRP C  32     149.048 124.855  81.916  1.00                 C  
ATOM    224  CH2 TRP C  32     150.214 126.750  82.706  1.00                 C  
ATOM    225  CZ2 TRP C  32     149.287 126.226  81.849  1.00                 C  
ATOM    226  CE3 TRP C  32     150.664 124.579  83.689  1.00                 C  
ATOM    227  CZ3 TRP C  32     150.898 125.939  83.618  1.00                 C  
ATOM    228  N   TRP C  33     149.233 118.255  84.231  1.00                 N  
ATOM    229  CA  TRP C  33     149.829 117.108  84.901  1.00                 C  
ATOM    230  C   TRP C  33     149.099 115.806  84.636  1.00                 C  
ATOM    231  O   TRP C  33     149.744 114.773  84.448  1.00                 O  
ATOM    232  CB  TRP C  33     149.887 117.341  86.412  1.00                 C  
ATOM    233  CG  TRP C  33     150.861 118.405  86.818  1.00                 C  
ATOM    234  CD1 TRP C  33     150.568 119.685  87.188  1.00                 C  
ATOM    235  NE1 TRP C  33     151.722 120.367  87.491  1.00                 N  
ATOM    236  CD2 TRP C  33     152.286 118.280  86.894  1.00                 C  
ATOM    237  CE2 TRP C  33     152.791 119.523  87.317  1.00                 C  
ATOM    238  CH2 TRP C  33     155.009 118.718  87.248  1.00                 C  
ATOM    239  CZ2 TRP C  33     154.154 119.754  87.498  1.00                 C  
ATOM    240  CE3 TRP C  33     153.185 117.238  86.646  1.00                 C  
ATOM    241  CZ3 TRP C  33     154.535 117.471  86.826  1.00                 C  
ATOM    242  N   PHE C  34     147.766 115.824  84.642  1.00                 N  
ATOM    243  CA  PHE C  34     146.939 114.620  84.689  1.00                 C  
ATOM    244  C   PHE C  34     145.992 114.628  83.496  1.00                 C  
ATOM    245  O   PHE C  34     144.788 114.863  83.659  1.00                 O  
ATOM    246  CB  PHE C  34     146.169 114.550  86.010  1.00                 C  
ATOM    247  CG  PHE C  34     147.052 114.538  87.225  1.00                 C  
ATOM    248  CZ  PHE C  34     148.685 114.511  89.474  1.00                 C  
ATOM    249  CD1 PHE C  34     147.310 115.706  87.922  1.00                 C  
ATOM    250  CE1 PHE C  34     148.121 115.696  89.040  1.00                 C  
ATOM    251  CD2 PHE C  34     147.623 113.360  87.672  1.00                 C  
ATOM    252  CE2 PHE C  34     148.435 113.350  88.791  1.00                 C  
ATOM    253  N   PRO C  35     146.496 114.384  82.284  1.00                 N  
ATOM    254  CA  PRO C  35     145.640 114.573  81.108  1.00                 C  
ATOM    255  C   PRO C  35     144.587 113.498  80.950  1.00                 C  
ATOM    256  O   PRO C  35     143.506 113.781  80.424  1.00                 O  
ATOM    257  CB  PRO C  35     146.617 114.543  79.931  1.00                 C  
ATOM    258  CD  PRO C  35     147.900 114.142  81.911  1.00                 C  
ATOM    259  CG  PRO C  35     147.805 113.805  80.449  1.00                 C  
ATOM    260  N   TRP C  36     144.856 112.280  81.412  1.00                 N  
ATOM    261  CA  TRP C  36     143.937 111.184  81.143  1.00                 C  
ATOM    262  C   TRP C  36     142.732 111.221  82.068  1.00                 C  
ATOM    263  O   TRP C  36     141.594 111.128  81.603  1.00                 O  
ATOM    264  CB  TRP C  36     144.653 109.839  81.280  1.00                 C  
ATOM    265  CG  TRP C  36     143.775 108.660  80.991  1.00                 C  
ATOM    266  CD1 TRP C  36     143.535 108.095  79.772  1.00                 C  
ATOM    267  NE1 TRP C  36     142.677 107.031  79.902  1.00                 N  
ATOM    268  CD2 TRP C  36     143.018 107.900  81.942  1.00                 C  
ATOM    269  CE2 TRP C  36     142.345 106.892  81.227  1.00                 C  
ATOM    270  CH2 TRP C  36     141.359 106.061  83.205  1.00                 C  
ATOM    271  CZ2 TRP C  36     141.511 105.965  81.850  1.00                 C  
ATOM    272  CE3 TRP C  36     142.844 107.975  83.327  1.00                 C  
ATOM    273  CZ3 TRP C  36     142.016 107.054  83.940  1.00                 C  
ATOM    274  N   GLN C  37     142.958 111.373  83.377  1.00                 N  
ATOM    275  CA  GLN C  37     141.850 111.321  84.325  1.00                 C  
ATOM    276  C   GLN C  37     140.956 112.547  84.231  1.00                 C  
ATOM    277  O   GLN C  37     139.740 112.436  84.413  1.00                 O  
ATOM    278  CB  GLN C  37     142.375 111.180  85.755  1.00                 C  
ATOM    279  CD  GLN C  37     143.596 109.761  87.450  1.00                 C  
ATOM    280  CG  GLN C  37     143.018 109.835  86.051  1.00                 C  
ATOM    281  OE1 GLN C  37     143.954 110.780  88.039  1.00                 O  
ATOM    282  NE2 GLN C  37     143.689 108.549  87.987  1.00                 N  
ATOM    283  N   ALA C  38     141.534 113.717  83.959  1.00                 N  
ATOM    284  CA  ALA C  38     140.765 114.954  83.956  1.00                 C  
ATOM    285  C   ALA C  38     139.784 115.036  82.798  1.00                 C  
ATOM    286  O   ALA C  38     138.836 115.823  82.862  1.00                 O  
ATOM    287  CB  ALA C  38     141.695 116.156  83.910  1.00                 C  
ATOM    288  N   ASN C  39     139.985 114.247  81.745  1.00                 N  
ATOM    289  CA  ASN C  39     139.044 114.159  80.639  1.00                 C  
ATOM    290  C   ASN C  39     138.153 112.931  80.747  1.00                 C  
ATOM    291  O   ASN C  39     137.815 112.319  79.730  1.00                 O  
ATOM    292  CB  ASN C  39     139.788 114.155  79.302  1.00                 C  
ATOM    293  CG  ASN C  39     140.451 115.485  79.001  1.00                 C  
ATOM    294  OD1 ASN C  39     139.784 116.456  78.645  1.00                 O  
ATOM    295  ND2 ASN C  39     141.771 115.532  79.143  1.00                 N  
ATOM    296  N   GLY C  40     137.787 112.542  81.962  1.00                 N  
ATOM    297  CA  GLY C  40     136.854 111.458  82.155  1.00                 C  
ATOM    298  C   GLY C  40     137.467 110.101  82.399  1.00                 C  
ATOM    299  O   GLY C  40     136.725 109.172  82.741  1.00                 O  
ATOM    300  N   SER C  41     138.792 109.975  82.274  1.00                 N  
ATOM    301  CA  SER C  41     139.521 108.700  82.297  1.00                 C  
ATOM    302  C   SER C  41     138.923 107.714  81.301  1.00                 C  
ATOM    303  O   SER C  41     138.553 106.589  81.640  1.00                 O  
ATOM    304  CB  SER C  41     139.509 108.101  83.705  1.00                 C  
ATOM    305  OG  SER C  41     140.152 108.961  84.630  1.00                 O  
ATOM    306  N   LEU C  42     138.814 108.166  80.059  1.00                 N  
ATOM    307  CA  LEU C  42     138.248 107.354  79.001  1.00                 C  
ATOM    308  C   LEU C  42     139.212 106.250  78.588  1.00                 C  
ATOM    309  O   LEU C  42     140.427 106.344  78.771  1.00                 O  
ATOM    310  CB  LEU C  42     137.890 108.222  77.793  1.00                 C  
ATOM    311  CG  LEU C  42     136.816 109.287  78.018  1.00                 C  
ATOM    312  CD1 LEU C  42     136.648 110.152  76.778  1.00                 C  
ATOM    313  CD2 LEU C  42     135.491 108.643  78.397  1.00                 C  
ATOM    314  N   ILE C  43     138.645 105.186  78.033  1.00                 N  
ATOM    315  CA  ILE C  43     139.399 104.187  77.292  1.00                 C  
ATOM    316  C   ILE C  43     138.855 104.167  75.872  1.00                 C  
ATOM    317  O   ILE C  43     137.645 104.296  75.654  1.00                 O  
ATOM    318  CB  ILE C  43     139.310 102.802  77.960  1.00                 C  
ATOM    319  CD1 ILE C  43     139.651 101.601  80.183  1.00                 C  
ATOM    320  CG1 ILE C  43     139.908 102.850  79.367  1.00                 C  
ATOM    321  CG2 ILE C  43     139.982 101.748  77.093  1.00                 C  
ATOM    322  N   ARG C  44     139.755 104.070  74.903  1.00                 N  
ATOM    323  CA  ARG C  44     139.388 104.240  73.509  1.00                 C  
ATOM    324  C   ARG C  44     139.956 103.110  72.669  1.00                 C  
ATOM    325  O   ARG C  44     140.928 102.450  73.043  1.00                 O  
ATOM    326  CB  ARG C  44     139.878 105.592  72.987  1.00                 C  
ATOM    327  CD  ARG C  44     139.731 108.096  73.069  1.00                 C  
ATOM    328  NE  ARG C  44     139.127 109.258  73.717  1.00                 N  
ATOM    329  CG  ARG C  44     139.246 106.790  73.677  1.00                 C  
ATOM    330  CZ  ARG C  44     139.367 110.518  73.366  1.00                 C  
ATOM    331  NH1 ARG C  44     138.772 111.511  74.013  1.00                 N  
ATOM    332  NH2 ARG C  44     140.201 110.781  72.370  1.00                 N  
ATOM    333  N   GLU C  45     139.320 102.896  71.520  1.00                 N  
ATOM    334  CA  GLU C  45     139.786 101.959  70.501  1.00                 C  
ATOM    335  C   GLU C  45     139.884 102.755  69.207  1.00                 C  
ATOM    336  O   GLU C  45     138.943 102.779  68.410  1.00                 O  
ATOM    337  CB  GLU C  45     138.831 100.768  70.391  1.00                 C  
ATOM    338  CD  GLU C  45     140.049  99.093  71.836  1.00                 C  
ATOM    339  CG  GLU C  45     138.780  99.897  71.636  1.00                 C  
ATOM    340  OE1 GLU C  45     140.855  99.008  70.886  1.00                 O  
ATOM    341  OE2 GLU C  45     140.237  98.546  72.944  1.00                 O  
ATOM    342  N   GLY C  46     141.027 103.405  69.008  1.00                 N  
ATOM    343  CA  GLY C  46     141.219 104.265  67.860  1.00                 C  
ATOM    344  C   GLY C  46     140.345 105.497  67.922  1.00                 C  
ATOM    345  O   GLY C  46     140.573 106.395  68.738  1.00                 O  
ATOM    346  N   ASP C  47     139.334 105.543  67.062  1.00                 N  
ATOM    347  CA  ASP C  47     138.394 106.653  67.050  1.00                 C  
ATOM    348  C   ASP C  47     137.235 106.421  68.008  1.00                 C  
ATOM    349  O   ASP C  47     136.727 107.378  68.603  1.00                 O  
ATOM    350  CB  ASP C  47     137.857 106.885  65.636  1.00                 C  
ATOM    351  CG  ASP C  47     138.933 107.344  64.672  1.00                 C  
ATOM    352  OD1 ASP C  47     139.590 108.368  64.958  1.00                 O  
ATOM    353  OD2 ASP C  47     139.121 106.680  63.631  1.00                 O  
ATOM    354  N   THR C  48     136.819 105.171  68.179  1.00                 N  
ATOM    355  CA  THR C  48     135.716 104.863  69.071  1.00                 C  
ATOM    356  C   THR C  48     136.141 105.007  70.528  1.00                 C  
ATOM    357  O   THR C  48     137.325 104.960  70.871  1.00                 O  
ATOM    358  CB  THR C  48     135.176 103.441  68.830  1.00                 C  
ATOM    359  OG1 THR C  48     136.212 102.484  69.083  1.00                 O  
ATOM    360  CG2 THR C  48     134.710 103.285  67.391  1.00                 C  
ATOM    361  N   VAL C  49     135.146 105.186  71.389  1.00                 N  
ATOM    362  CA  VAL C  49     135.347 105.326  72.823  1.00                 C  
ATOM    363  C   VAL C  49     134.576 104.211  73.506  1.00                 C  
ATOM    364  O   VAL C  49     133.343 104.169  73.430  1.00                 O  
ATOM    365  CB  VAL C  49     134.903 106.713  73.322  1.00                 C  
ATOM    366  CG1 VAL C  49     135.098 106.826  74.827  1.00                 C  
ATOM    367  CG2 VAL C  49     135.670 107.810  72.599  1.00                 C  
ATOM    368  N   ARG C  50     135.292 103.313  74.173  1.00                 N  
ATOM    369  CA  ARG C  50     134.640 102.224  74.897  1.00                 C  
ATOM    370  C   ARG C  50     134.375 102.600  76.349  1.00                 C  
ATOM    371  O   ARG C  50     134.734 101.872  77.269  1.00                 O  
ATOM    372  CB  ARG C  50     135.491 100.954  74.835  1.00                 C  
ATOM    373  CD  ARG C  50     134.454 100.026  72.747  1.00                 C  
ATOM    374  NE  ARG C  50     133.862  98.849  73.378  1.00                 N  
ATOM    375  CG  ARG C  50     135.747 100.447  73.426  1.00                 C  
ATOM    376  CZ  ARG C  50     132.668  98.355  73.066  1.00                 C  
ATOM    377  NH1 ARG C  50     132.211  97.280  73.694  1.00                 N  
ATOM    378  NH2 ARG C  50     131.934  98.937  72.128  1.00                 N  
ATOM    379  N   GLY C  51     133.739 103.742  76.566  1.00                 N  
ATOM    380  CA  GLY C  51     133.382 104.158  77.906  1.00                 C  
ATOM    381  C   GLY C  51     134.574 104.655  78.696  1.00                 C  
ATOM    382  O   GLY C  51     135.706 104.718  78.224  1.00                 O  
ATOM    383  N   SER C  52     134.292 105.036  79.931  1.00                 N  
ATOM    384  CA  SER C  52     135.329 105.387  80.881  1.00                 C  
ATOM    385  C   SER C  52     135.630 104.188  81.764  1.00                 C  
ATOM    386  O   SER C  52     134.894 103.203  81.792  1.00                 O  
ATOM    387  CB  SER C  52     134.901 106.593  81.720  1.00                 C  
ATOM    388  OG  SER C  52     133.822 106.261  82.576  1.00                 O  
ATOM    389  N   ALA C  53     136.725 104.286  82.503  1.00                 N  
ATOM    390  CA  ALA C  53     137.123 103.210  83.395  1.00                 C  
ATOM    391  C   ALA C  53     136.383 103.233  84.720  1.00                 C  
ATOM    392  O   ALA C  53     136.661 102.391  85.578  1.00                 O  
ATOM    393  CB  ALA C  53     138.620 103.267  83.660  1.00                 C  
ATOM    394  N   LEU C  54     135.448 104.162  84.909  1.00                 N  
ATOM    395  CA  LEU C  54     134.842 104.388  86.208  1.00                 C  
ATOM    396  C   LEU C  54     133.333 104.247  86.235  1.00                 C  
ATOM    397  O   LEU C  54     132.777 104.050  87.319  1.00                 O  
ATOM    398  CB  LEU C  54     135.200 105.781  86.731  1.00                 C  
ATOM    399  CG  LEU C  54     136.687 106.057  86.962  1.00                 C  
ATOM    400  CD1 LEU C  54     136.906 107.501  87.387  1.00                 C  
ATOM    401  CD2 LEU C  54     137.255 105.106  88.004  1.00                 C  
ATOM    402  N   ILE C  55     132.657 104.343  85.098  1.00                 N  
ATOM    403  CA  ILE C  55     131.209 104.488  85.108  1.00                 C  
ATOM    404  C   ILE C  55     130.503 103.153  84.945  1.00                 C  
ATOM    405  O   ILE C  55     129.566 102.842  85.684  1.00                 O  
ATOM    406  CB  ILE C  55     130.731 105.456  84.010  1.00                 C  
ATOM    407  CD1 ILE C  55     131.048 107.824  83.120  1.00                 C  
ATOM    408  CG1 ILE C  55     131.267 106.865  84.270  1.00                 C  
ATOM    409  CG2 ILE C  55     129.214 105.437  83.906  1.00                 C  
ATOM    410  N   GLY C  56     130.925 102.334  84.011  1.00                 N  
ATOM    411  CA  GLY C  56     130.232 101.067  83.950  1.00                 C  
ATOM    412  C   GLY C  56     129.069 101.100  82.985  1.00                 C  
ATOM    413  O   GLY C  56     128.403 102.123  82.797  1.00                 O  
ATOM    414  N   GLN C  57     128.816  99.958  82.364  1.00                 N  
ATOM    415  CA  GLN C  57     127.910  99.846  81.239  1.00                 C  
ATOM    416  C   GLN C  57     126.877  98.780  81.560  1.00                 C  
ATOM    417  O   GLN C  57     126.886  98.182  82.638  1.00                 O  
ATOM    418  CB  GLN C  57     128.682  99.513  79.961  1.00                 C  
ATOM    419  CD  GLN C  57     129.065 101.859  79.106  1.00                 C  
ATOM    420  CG  GLN C  57     129.706 100.564  79.563  1.00                 C  
ATOM    421  OE1 GLN C  57     128.035 101.850  78.432  1.00                 O  
ATOM    422  NE2 GLN C  57     129.673 102.981  79.474  1.00                 N  
ATOM    423  N   ASN C  58     125.985  98.534  80.611  1.00                 N  
ATOM    424  CA  ASN C  58     125.001  97.471  80.732  1.00                 C  
ATOM    425  C   ASN C  58     125.533  96.242  80.012  1.00                 C  
ATOM    426  O   ASN C  58     125.964  96.332  78.858  1.00                 O  
ATOM    427  CB  ASN C  58     123.650  97.925  80.175  1.00                 C  
ATOM    428  CG  ASN C  58     122.557  96.897  80.387  1.00                 C  
ATOM    429  OD1 ASN C  58     122.832  95.745  80.725  1.00                 O  
ATOM    430  ND2 ASN C  58     121.311  97.310  80.189  1.00                 N  
ATOM    431  N   PHE C  59     125.486  95.100  80.684  1.00                 N  
ATOM    432  CA  PHE C  59     126.143  93.876  80.239  1.00                 C  
ATOM    433  C   PHE C  59     125.151  92.732  80.167  1.00                 C  
ATOM    434  O   PHE C  59     125.343  91.668  80.756  1.00                 O  
ATOM    435  CB  PHE C  59     127.300  93.518  81.174  1.00                 C  
ATOM    436  CG  PHE C  59     128.370  94.570  81.245  1.00                 C  
ATOM    437  CZ  PHE C  59     130.353  96.513  81.369  1.00                 C  
ATOM    438  CD1 PHE C  59     128.386  95.494  82.274  1.00                 C  
ATOM    439  CE1 PHE C  59     129.371  96.462  82.339  1.00                 C  
ATOM    440  CD2 PHE C  59     129.361  94.634  80.281  1.00                 C  
ATOM    441  CE2 PHE C  59     130.346  95.602  80.346  1.00                 C  
ATOM    442  N   THR C  60     124.046  92.971  79.458  1.00                 N  
ATOM    443  CA  THR C  60     122.995  91.974  79.278  1.00                 C  
ATOM    444  C   THR C  60     123.463  90.718  78.551  1.00                 C  
ATOM    445  O   THR C  60     122.806  89.679  78.667  1.00                 O  
ATOM    446  CB  THR C  60     121.795  92.552  78.505  1.00                 C  
ATOM    447  OG1 THR C  60     122.229  93.013  77.219  1.00                 O  
ATOM    448  CG2 THR C  60     121.188  93.723  79.262  1.00                 C  
ATOM    449  N   GLY C  61     124.561  90.789  77.799  1.00                 N  
ATOM    450  CA  GLY C  61     125.039  89.648  77.045  1.00                 C  
ATOM    451  C   GLY C  61     125.528  88.510  77.922  1.00                 C  
ATOM    452  O   GLY C  61     125.798  88.658  79.113  1.00                 O  
ATOM    453  N   ASN C  62     125.638  87.338  77.298  1.00                 N  
ATOM    454  CA  ASN C  62     125.966  86.118  78.027  1.00                 C  
ATOM    455  C   ASN C  62     127.433  86.093  78.444  1.00                 C  
ATOM    456  O   ASN C  62     127.748  86.023  79.635  1.00                 O  
ATOM    457  CB  ASN C  62     125.629  84.885  77.187  1.00                 C  
ATOM    458  CG  ASN C  62     124.136  84.641  77.083  1.00                 C  
ATOM    459  OD1 ASN C  62     123.358  85.143  77.893  1.00                 O  
ATOM    460  ND2 ASN C  62     123.733  83.866  76.082  1.00                 N  
ATOM    461  N   GLY C  63     128.345  86.174  77.481  1.00                 N  
ATOM    462  CA  GLY C  63     129.752  85.949  77.759  1.00                 C  
ATOM    463  C   GLY C  63     130.511  87.100  78.387  1.00                 C  
ATOM    464  O   GLY C  63     131.718  87.236  78.178  1.00                 O  
ATOM    465  N   TYR C  64     129.824  87.924  79.168  1.00                 N  
ATOM    466  CA  TYR C  64     130.395  89.063  79.862  1.00                 C  
ATOM    467  C   TYR C  64     130.143  88.913  81.354  1.00                 C  
ATOM    468  O   TYR C  64     129.330  88.095  81.789  1.00                 O  
ATOM    469  CB  TYR C  64     129.800  90.368  79.329  1.00                 C  
ATOM    470  CG  TYR C  64     130.109  90.633  77.873  1.00                 C  
ATOM    471  OH  TYR C  64     130.945  91.352  73.864  1.00                 O  
ATOM    472  CZ  TYR C  64     130.670  91.115  75.191  1.00                 C  
ATOM    473  CD1 TYR C  64     129.289  90.132  76.870  1.00                 C  
ATOM    474  CE1 TYR C  64     129.564  90.369  75.536  1.00                 C  
ATOM    475  CD2 TYR C  64     131.219  91.383  77.507  1.00                 C  
ATOM    476  CE2 TYR C  64     131.509  91.630  76.178  1.00                 C  
ATOM    477  N   PHE C  65     130.846  89.714  82.145  1.00                 N  
ATOM    478  CA  PHE C  65     130.609  89.762  83.580  1.00                 C  
ATOM    479  C   PHE C  65     129.505  90.761  83.874  1.00                 C  
ATOM    480  O   PHE C  65     129.616  91.939  83.526  1.00                 O  
ATOM    481  CB  PHE C  65     131.895  90.130  84.323  1.00                 C  
ATOM    482  CG  PHE C  65     132.951  89.063  84.272  1.00                 C  
ATOM    483  CZ  PHE C  65     134.903  87.086  84.184  1.00                 C  
ATOM    484  CD1 PHE C  65     133.858  89.016  83.228  1.00                 C  
ATOM    485  CE1 PHE C  65     134.829  88.034  83.181  1.00                 C  
ATOM    486  CD2 PHE C  65     133.037  88.107  85.269  1.00                 C  
ATOM    487  CE2 PHE C  65     134.009  87.125  85.222  1.00                 C  
ATOM    488  N   HIS C  66     128.441  90.287  84.505  1.00                 N  
ATOM    489  CA  HIS C  66     127.324  91.150  84.835  1.00                 C  
ATOM    490  C   HIS C  66     127.673  92.014  86.033  1.00                 C  
ATOM    491  O   HIS C  66     128.230  91.534  87.022  1.00                 O  
ATOM    492  CB  HIS C  66     126.070  90.320  85.114  1.00                 C  
ATOM    493  CG  HIS C  66     124.825  91.137  85.263  1.00                 C  
ATOM    494  ND1 HIS C  66     124.520  91.826  86.417  1.00                 N  
ATOM    495  CE1 HIS C  66     123.346  92.462  86.250  1.00                 C  
ATOM    496  CD2 HIS C  66     123.685  91.457  84.416  1.00                 C  
ATOM    497  NE2 HIS C  66     122.840  92.245  85.052  1.00                 N  
ATOM    498  N   GLY C  67     127.344  93.295  85.937  1.00                 N  
ATOM    499  CA  GLY C  67     127.536  94.218  87.030  1.00                 C  
ATOM    500  C   GLY C  67     126.354  94.215  87.972  1.00                 C  
ATOM    501  O   GLY C  67     125.455  93.376  87.898  1.00                 O  
ATOM    502  N   ARG C  68     126.364  95.170  88.870  1.00                 N  
ATOM    503  CA  ARG C  68     125.242  95.325  89.770  1.00                 C  
ATOM    504  C   ARG C  68     124.080  95.987  89.034  1.00                 C  
ATOM    505  O   ARG C  68     124.299  96.831  88.164  1.00                 O  
ATOM    506  CB  ARG C  68     125.648  96.145  90.996  1.00                 C  
ATOM    507  CD  ARG C  68     127.002  96.316  93.102  1.00                 C  
ATOM    508  NE  ARG C  68     125.869  96.509  94.004  1.00                 N  
ATOM    509  CG  ARG C  68     126.640  95.445  91.910  1.00                 C  
ATOM    510  CZ  ARG C  68     125.877  97.330  95.049  1.00                 C  
ATOM    511  NH1 ARG C  68     124.799  97.441  95.813  1.00                 N  
ATOM    512  NH2 ARG C  68     126.963  98.039  95.327  1.00                 N  
ATOM    513  N   PRO C  69     122.840  95.599  89.338  1.00                 N  
ATOM    514  CA  PRO C  69     121.691  96.223  88.671  1.00                 C  
ATOM    515  C   PRO C  69     121.549  97.684  89.062  1.00                 C  
ATOM    516  O   PRO C  69     121.687  98.050  90.228  1.00                 O  
ATOM    517  CB  PRO C  69     120.494  95.399  89.148  1.00                 C  
ATOM    518  CD  PRO C  69     122.407  94.591  90.337  1.00                 C  
ATOM    519  CG  PRO C  69     120.929  94.831  90.458  1.00                 C  
ATOM    520  N   SER C  70     121.290  98.523  88.064  1.00                 N  
ATOM    521  CA  SER C  70     121.472  99.960  88.224  1.00                 C  
ATOM    522  C   SER C  70     120.198 100.679  88.652  1.00                 C  
ATOM    523  O   SER C  70     120.192 101.369  89.676  1.00                 O  
ATOM    524  CB  SER C  70     121.984 100.583  86.924  1.00                 C  
ATOM    525  OG  SER C  70     123.284 100.116  86.611  1.00                 O  
ATOM    526  N   ALA C  71     119.135 100.541  87.857  1.00                 N  
ATOM    527  CA  ALA C  71     117.839 101.208  88.041  1.00                 C  
ATOM    528  C   ALA C  71     117.976 102.735  88.073  1.00                 C  
ATOM    529  O   ALA C  71     117.666 103.398  89.063  1.00                 O  
ATOM    530  CB  ALA C  71     117.173 100.728  89.321  1.00                 C  
ATOM    531  N   THR C  72     118.449 103.281  86.958  1.00                 N  
ATOM    532  CA  THR C  72     118.364 104.707  86.688  1.00                 C  
ATOM    533  C   THR C  72     117.069 104.983  85.923  1.00                 C  
ATOM    534  O   THR C  72     116.156 104.153  85.907  1.00                 O  
ATOM    535  CB  THR C  72     119.584 105.204  85.891  1.00                 C  
ATOM    536  OG1 THR C  72     119.600 104.585  84.599  1.00                 O  
ATOM    537  CG2 THR C  72     120.874 104.850  86.616  1.00                 C  
ATOM    538  N   ALA C  73     116.969 106.160  85.293  1.00                 N  
ATOM    539  CA  ALA C  73     115.672 106.684  84.863  1.00                 C  
ATOM    540  C   ALA C  73     115.089 105.915  83.682  1.00                 C  
ATOM    541  O   ALA C  73     114.028 105.291  83.799  1.00                 O  
ATOM    542  CB  ALA C  73     115.790 108.155  84.495  1.00                 C  
ATOM    543  N   GLU C  74     115.758 105.948  82.530  1.00                 N  
ATOM    544  CA  GLU C  74     115.196 105.352  81.322  1.00                 C  
ATOM    545  C   GLU C  74     115.738 103.951  81.073  1.00                 C  
ATOM    546  O   GLU C  74     114.977 102.981  81.026  1.00                 O  
ATOM    547  CB  GLU C  74     115.480 106.236  80.106  1.00                 C  
ATOM    548  CD  GLU C  74     115.087 108.435  78.927  1.00                 C  
ATOM    549  CG  GLU C  74     114.739 107.563  80.117  1.00                 C  
ATOM    550  OE1 GLU C  74     116.030 108.082  78.188  1.00                 O  
ATOM    551  OE2 GLU C  74     114.417 109.471  78.733  1.00                 O  
ATOM    552  N   MET C  75     117.044 103.830  80.917  1.00                 N  
ATOM    553  CA  MET C  75     117.730 102.563  80.766  1.00                 C  
ATOM    554  C   MET C  75     118.653 102.376  81.959  1.00                 C  
ATOM    555  O   MET C  75     119.019 103.354  82.619  1.00                 O  
ATOM    556  CB  MET C  75     118.502 102.526  79.445  1.00                 C  
ATOM    557  SD  MET C  75     118.572 102.603  76.677  1.00                 S  
ATOM    558  CE  MET C  75     118.974 100.860  76.582  1.00                 C  
ATOM    559  CG  MET C  75     117.625 102.652  78.210  1.00                 C  
ATOM    560  N   PRO C  76     119.012 101.142  82.303  1.00                 N  
ATOM    561  CA  PRO C  76     120.010 100.955  83.356  1.00                 C  
ATOM    562  C   PRO C  76     121.383 101.383  82.878  1.00                 C  
ATOM    563  O   PRO C  76     121.679 101.346  81.681  1.00                 O  
ATOM    564  CB  PRO C  76     119.958  99.455  83.653  1.00                 C  
ATOM    565  CD  PRO C  76     118.512  99.831  81.783  1.00                 C  
ATOM    566  CG  PRO C  76     119.468  98.840  82.385  1.00                 C  
ATOM    567  N   TYR C  77     122.208 101.804  83.845  1.00                 N  
ATOM    568  CA  TYR C  77     123.533 102.391  83.616  1.00                 C  
ATOM    569  C   TYR C  77     123.454 103.599  82.692  1.00                 C  
ATOM    570  O   TYR C  77     124.263 103.756  81.779  1.00                 O  
ATOM    571  CB  TYR C  77     124.487 101.348  83.030  1.00                 C  
ATOM    572  CG  TYR C  77     124.692 100.139  83.915  1.00                 C  
ATOM    573  OH  TYR C  77     125.244  96.807  86.340  1.00                 O  
ATOM    574  CZ  TYR C  77     125.062  97.911  85.538  1.00                 C  
ATOM    575  CD1 TYR C  77     123.988  98.964  83.688  1.00                 C  
ATOM    576  CE1 TYR C  77     124.168  97.854  84.491  1.00                 C  
ATOM    577  CD2 TYR C  77     125.588 100.178  84.975  1.00                 C  
ATOM    578  CE2 TYR C  77     125.782  99.078  85.789  1.00                 C  
ATOM    579  N   ASN C  78     122.455 104.447  82.921  1.00                 N  
ATOM    580  CA  ASN C  78     122.313 105.687  82.179  1.00                 C  
ATOM    581  C   ASN C  78     122.957 106.802  82.977  1.00                 C  
ATOM    582  O   ASN C  78     122.462 107.130  84.065  1.00                 O  
ATOM    583  CB  ASN C  78     120.838 105.970  81.885  1.00                 C  
ATOM    584  CG  ASN C  78     120.642 107.199  81.020  1.00                 C  
ATOM    585  OD1 ASN C  78     121.283 108.228  81.232  1.00                 O  
ATOM    586  ND2 ASN C  78     119.753 107.095  80.039  1.00                 N  
ATOM    587  N   PRO C  79     124.026 107.426  82.487  1.00                 N  
ATOM    588  CA  PRO C  79     124.673 108.503  83.236  1.00                 C  
ATOM    589  C   PRO C  79     123.994 109.856  83.109  1.00                 C  
ATOM    590  O   PRO C  79     124.620 110.868  83.431  1.00                 O  
ATOM    591  CB  PRO C  79     126.084 108.568  82.647  1.00                 C  
ATOM    592  CD  PRO C  79     124.831 107.179  81.154  1.00                 C  
ATOM    593  CG  PRO C  79     125.902 108.232  81.205  1.00                 C  
ATOM    594  N   GLN C  80     122.756 109.912  82.635  1.00                 N  
ATOM    595  CA  GLN C  80     121.994 111.148  82.597  1.00                 C  
ATOM    596  C   GLN C  80     120.986 111.247  83.728  1.00                 C  
ATOM    597  O   GLN C  80     120.237 112.225  83.791  1.00                 O  
ATOM    598  CB  GLN C  80     121.266 111.288  81.258  1.00                 C  
ATOM    599  CD  GLN C  80     123.134 112.528  80.095  1.00                 C  
ATOM    600  CG  GLN C  80     122.190 111.342  80.053  1.00                 C  
ATOM    601  OE1 GLN C  80     122.704 113.671  80.251  1.00                 O  
ATOM    602  NE2 GLN C  80     124.427 112.258  79.956  1.00                 N  
ATOM    603  N   ALA C  81     120.941 110.263  84.610  1.00                 N  
ATOM    604  CA  ALA C  81     120.132 110.340  85.815  1.00                 C  
ATOM    605  C   ALA C  81     120.953 110.218  87.081  1.00                 C  
ATOM    606  O   ALA C  81     120.698 110.945  88.040  1.00                 O  
ATOM    607  CB  ALA C  81     119.062 109.259  85.805  1.00                 C  
ATOM    608  N   SER C  82     121.894 109.274  87.119  1.00                 N  
ATOM    609  CA  SER C  82     122.887 109.069  88.172  1.00                 C  
ATOM    610  C   SER C  82     122.286 108.772  89.542  1.00                 C  
ATOM    611  O   SER C  82     123.009 108.791  90.541  1.00                 O  
ATOM    612  CB  SER C  82     123.797 110.293  88.296  1.00                 C  
ATOM    613  OG  SER C  82     124.491 110.537  87.085  1.00                 O  
ATOM    614  N   GLY C  83     120.994 108.489  89.627  1.00                 N  
ATOM    615  CA  GLY C  83     120.336 108.255  90.891  1.00                 C  
ATOM    616  C   GLY C  83     120.395 106.801  91.294  1.00                 C  
ATOM    617  O   GLY C  83     121.167 106.007  90.756  1.00                 O  
ATOM    618  N   GLY C  84     119.554 106.448  92.253  1.00                 N  
ATOM    619  CA  GLY C  84     119.470 105.071  92.691  1.00                 C  
ATOM    620  C   GLY C  84     118.042 104.751  93.054  1.00                 C  
ATOM    621  O   GLY C  84     117.221 105.645  93.279  1.00                 O  
ATOM    622  N   SER C  85     117.743 103.459  93.082  1.00                 N  
ATOM    623  CA  SER C  85     116.455 103.014  93.588  1.00                 C  
ATOM    624  C   SER C  85     116.407 103.278  95.082  1.00                 C  
ATOM    625  O   SER C  85     117.177 102.694  95.850  1.00                 O  
ATOM    626  CB  SER C  85     116.239 101.532  93.274  1.00                 C  
ATOM    627  OG  SER C  85     115.035 101.059  93.852  1.00                 O  
ATOM    628  N   ASN C  86     115.502 104.159  95.498  1.00                 N  
ATOM    629  CA  ASN C  86     115.409 104.580  96.887  1.00                 C  
ATOM    630  C   ASN C  86     114.382 103.763  97.649  1.00                 C  
ATOM    631  O   ASN C  86     113.687 104.287  98.524  1.00                 O  
ATOM    632  CB  ASN C  86     115.076 106.071  96.974  1.00                 C  
ATOM    633  CG  ASN C  86     113.698 106.392  96.429  1.00                 C  
ATOM    634  OD1 ASN C  86     113.174 105.674  95.577  1.00                 O  
ATOM    635  ND2 ASN C  86     113.107 107.476  96.919  1.00                 N  
ATOM    636  N   LEU C  87     114.256 102.489  97.304  1.00                 N  
ATOM    637  CA  LEU C  87     113.304 101.610  97.952  1.00                 C  
ATOM    638  C   LEU C  87     113.799 101.273  99.350  1.00                 C  
ATOM    639  O   LEU C  87     114.985 100.996  99.548  1.00                 O  
ATOM    640  CB  LEU C  87     113.096 100.341  97.123  1.00                 C  
ATOM    641  CG  LEU C  87     112.459 100.529  95.745  1.00                 C  
ATOM    642  CD1 LEU C  87     112.429  99.213  94.983  1.00                 C  
ATOM    643  CD2 LEU C  87     111.054 101.097  95.875  1.00                 C  
ATOM    644  N   ALA C  88     112.897 101.317 100.320  1.00                 N  
ATOM    645  CA  ALA C  88     113.262 101.101 101.710  1.00                 C  
ATOM    646  C   ALA C  88     113.295  99.611 102.010  1.00                 C  
ATOM    647  O   ALA C  88     113.102  98.768 101.134  1.00                 O  
ATOM    648  CB  ALA C  88     112.286 101.816 102.632  1.00                 C  
ATOM    649  N   VAL C  89     113.533  99.271 103.271  1.00                 N  
ATOM    650  CA  VAL C  89     113.467  97.879 103.689  1.00                 C  
ATOM    651  C   VAL C  89     112.019  97.443 103.845  1.00                 C  
ATOM    652  O   VAL C  89     111.642  96.334 103.448  1.00                 O  
ATOM    653  CB  VAL C  89     114.237  97.647 105.002  1.00                 C  
ATOM    654  CG1 VAL C  89     114.020  96.227 105.504  1.00                 C  
ATOM    655  CG2 VAL C  89     115.719  97.926 104.807  1.00                 C  
ATOM    656  N   SER C  90     111.172  98.325 104.368  1.00                 N  
ATOM    657  CA  SER C  90     109.772  98.022 104.632  1.00                 C  
ATOM    658  C   SER C  90     108.884  98.134 103.401  1.00                 C  
ATOM    659  O   SER C  90     107.659  98.153 103.546  1.00                 O  
ATOM    660  CB  SER C  90     109.221  98.943 105.722  1.00                 C  
ATOM    661  OG  SER C  90     109.202 100.292 105.289  1.00                 O  
ATOM    662  N   ASN C  91     109.454  98.214 102.206  1.00                 N  
ATOM    663  CA  ASN C  91     108.663  98.317 100.993  1.00                 C  
ATOM    664  C   ASN C  91     108.479  96.928 100.403  1.00                 C  
ATOM    665  O   ASN C  91     109.478  96.262 100.104  1.00                 O  
ATOM    666  CB  ASN C  91     109.327  99.272 100.000  1.00                 C  
ATOM    667  CG  ASN C  91     108.488  99.498  98.758  1.00                 C  
ATOM    668  OD1 ASN C  91     107.550  98.748  98.486  1.00                 O  
ATOM    669  ND2 ASN C  91     108.822 100.535  97.999  1.00                 N  
ATOM    670  N   PRO C  92     107.246  96.445 100.232  1.00                 N  
ATOM    671  CA  PRO C  92     107.056  95.138  99.588  1.00                 C  
ATOM    672  C   PRO C  92     107.391  95.132  98.111  1.00                 C  
ATOM    673  O   PRO C  92     107.596  94.049  97.552  1.00                 O  
ATOM    674  CB  PRO C  92     105.571  94.834  99.799  1.00                 C  
ATOM    675  CD  PRO C  92     105.944  97.030 100.675  1.00                 C  
ATOM    676  CG  PRO C  92     104.935  96.173  99.962  1.00                 C  
ATOM    677  N   GLU C  93     107.461  96.298  97.463  1.00                 N  
ATOM    678  CA  GLU C  93     107.871  96.359  96.064  1.00                 C  
ATOM    679  C   GLU C  93     109.346  96.018  95.891  1.00                 C  
ATOM    680  O   GLU C  93     109.754  95.599  94.803  1.00                 O  
ATOM    681  CB  GLU C  93     107.591  97.747  95.484  1.00                 C  
ATOM    682  CD  GLU C  93     105.388  97.173  94.388  1.00                 C  
ATOM    683  CG  GLU C  93     106.113  98.082  95.362  1.00                 C  
ATOM    684  OE1 GLU C  93     105.895  96.983  93.263  1.00                 O  
ATOM    685  OE2 GLU C  93     104.314  96.650  94.751  1.00                 O  
ATOM    686  N   LEU C  94     110.146  96.166  96.949  1.00                 N  
ATOM    687  CA  LEU C  94     111.545  95.761  96.898  1.00                 C  
ATOM    688  C   LEU C  94     111.689  94.257  96.702  1.00                 C  
ATOM    689  O   LEU C  94     112.504  93.809  95.887  1.00                 O  
ATOM    690  CB  LEU C  94     112.273  96.189  98.174  1.00                 C  
ATOM    691  CG  LEU C  94     113.762  95.843  98.253  1.00                 C  
ATOM    692  CD1 LEU C  94     114.530  96.510  97.123  1.00                 C  
ATOM    693  CD2 LEU C  94     114.338  96.253  99.599  1.00                 C  
ATOM    694  N   ASP C  95     110.888  93.462  97.413  1.00                 N  
ATOM    695  CA  ASP C  95     110.974  92.014  97.268  1.00                 C  
ATOM    696  C   ASP C  95     110.410  91.524  95.944  1.00                 C  
ATOM    697  O   ASP C  95     110.656  90.373  95.574  1.00                 O  
ATOM    698  CB  ASP C  95     110.243  91.316  98.417  1.00                 C  
ATOM    699  CG  ASP C  95     110.966  91.462  99.741  1.00                 C  
ATOM    700  OD1 ASP C  95     112.155  91.845  99.730  1.00                 O  
ATOM    701  OD2 ASP C  95     110.345  91.193 100.790  1.00                 O  
ATOM    702  N   LYS C  96     109.649  92.357  95.235  1.00                 N  
ATOM    703  CA  LYS C  96     109.286  92.023  93.865  1.00                 C  
ATOM    704  C   LYS C  96     110.514  92.008  92.969  1.00                 C  
ATOM    705  O   LYS C  96     110.641  91.143  92.097  1.00                 O  
ATOM    706  CB  LYS C  96     108.251  93.014  93.328  1.00                 C  
ATOM    707  CD  LYS C  96     105.905  93.903  93.396  1.00                 C  
ATOM    708  CE  LYS C  96     104.531  93.770  94.031  1.00                 C  
ATOM    709  CG  LYS C  96     106.877  92.883  93.965  1.00                 C  
ATOM    710  NZ  LYS C  96     103.578  94.791  93.514  1.00                 N  
ATOM    711  N   LEU C  97     111.437  92.944  93.181  1.00                 N  
ATOM    712  CA  LEU C  97     112.612  93.028  92.323  1.00                 C  
ATOM    713  C   LEU C  97     113.637  91.960  92.668  1.00                 C  
ATOM    714  O   LEU C  97     114.128  91.261  91.777  1.00                 O  
ATOM    715  CB  LEU C  97     113.253  94.413  92.427  1.00                 C  
ATOM    716  CG  LEU C  97     112.445  95.579  91.852  1.00                 C  
ATOM    717  CD1 LEU C  97     113.115  96.907  92.173  1.00                 C  
ATOM    718  CD2 LEU C  97     112.272  95.424  90.349  1.00                 C  
ATOM    719  N   ILE C  98     113.967  91.827  93.956  1.00                 N  
ATOM    720  CA  ILE C  98     115.059  90.956  94.386  1.00                 C  
ATOM    721  C   ILE C  98     114.735  89.494  94.108  1.00                 C  
ATOM    722  O   ILE C  98     115.592  88.734  93.641  1.00                 O  
ATOM    723  CB  ILE C  98     115.378  91.146  95.881  1.00                 C  
ATOM    724  CD1 ILE C  98     116.053  92.910  97.593  1.00                 C  
ATOM    725  CG1 ILE C  98     115.958  92.540  96.129  1.00                 C  
ATOM    726  CG2 ILE C  98     116.310  90.049  96.371  1.00                 C  
ATOM    727  N   ALA C  99     113.484  89.090  94.333  1.00                 N  
ATOM    728  CA  ALA C  99     113.085  87.731  93.986  1.00                 C  
ATOM    729  C   ALA C  99     113.026  87.533  92.479  1.00                 C  
ATOM    730  O   ALA C  99     113.163  86.404  92.000  1.00                 O  
ATOM    731  CB  ALA C  99     111.735  87.400  94.604  1.00                 C  
ATOM    732  N   ALA C 100     112.825  88.608  91.717  1.00                 N  
ATOM    733  CA  ALA C 100     112.942  88.503  90.269  1.00                 C  
ATOM    734  C   ALA C 100     114.396  88.547  89.829  1.00                 C  
ATOM    735  O   ALA C 100     114.780  87.855  88.881  1.00                 O  
ATOM    736  CB  ALA C 100     112.158  89.617  89.592  1.00                 C  
ATOM    737  N   ARG C 101     115.222  89.345  90.509  1.00                 N  
ATOM    738  CA  ARG C 101     116.625  89.449  90.130  1.00                 C  
ATOM    739  C   ARG C 101     117.429  88.220  90.512  1.00                 C  
ATOM    740  O   ARG C 101     118.534  88.044  89.995  1.00                 O  
ATOM    741  CB  ARG C 101     117.262  90.685  90.768  1.00                 C  
ATOM    742  CD  ARG C 101     117.397  93.187  90.914  1.00                 C  
ATOM    743  NE  ARG C 101     116.936  94.463  90.373  1.00                 N  
ATOM    744  CG  ARG C 101     116.760  92.004  90.203  1.00                 C  
ATOM    745  CZ  ARG C 101     117.245  95.649  90.888  1.00                 C  
ATOM    746  NH1 ARG C 101     116.779  96.757  90.328  1.00                 N  
ATOM    747  NH2 ARG C 101     118.020  95.723  91.962  1.00                 N  
ATOM    748  N   VAL C 102     116.927  87.379  91.410  1.00                 N  
ATOM    749  CA  VAL C 102     117.508  86.050  91.517  1.00                 C  
ATOM    750  C   VAL C 102     116.877  85.099  90.505  1.00                 C  
ATOM    751  O   VAL C 102     117.563  84.219  89.988  1.00                 O  
ATOM    752  CB  VAL C 102     117.355  85.480  92.939  1.00                 C  
ATOM    753  CG1 VAL C 102     117.823  84.034  92.987  1.00                 C  
ATOM    754  CG2 VAL C 102     118.127  86.327  93.939  1.00                 C  
ATOM    755  N   ALA C 103     115.598  85.290  90.165  1.00                 N  
ATOM    756  CA  ALA C 103     114.949  84.411  89.197  1.00                 C  
ATOM    757  C   ALA C 103     115.515  84.602  87.799  1.00                 C  
ATOM    758  O   ALA C 103     115.457  83.683  86.976  1.00                 O  
ATOM    759  CB  ALA C 103     113.448  84.653  89.184  1.00                 C  
ATOM    760  N   ALA C 104     116.071  85.773  87.519  1.00                 N  
ATOM    761  CA  ALA C 104     116.833  85.986  86.302  1.00                 C  
ATOM    762  C   ALA C 104     118.301  85.633  86.467  1.00                 C  
ATOM    763  O   ALA C 104     119.076  85.828  85.527  1.00                 O  
ATOM    764  CB  ALA C 104     116.709  87.431  85.845  1.00                 C  
ATOM    765  N   LEU C 105     118.709  85.142  87.634  1.00                 N  
ATOM    766  CA  LEU C 105     120.115  84.867  87.884  1.00                 C  
ATOM    767  C   LEU C 105     120.386  83.531  88.563  1.00                 C  
ATOM    768  O   LEU C 105     121.496  83.009  88.411  1.00                 O  
ATOM    769  CB  LEU C 105     120.733  85.973  88.741  1.00                 C  
ATOM    770  CG  LEU C 105     120.778  87.369  88.116  1.00                 C  
ATOM    771  CD1 LEU C 105     121.301  88.389  89.116  1.00                 C  
ATOM    772  CD2 LEU C 105     121.639  87.370  86.862  1.00                 C  
ATOM    773  N   ARG C 106     119.429  82.961  89.302  1.00                 N  
ATOM    774  CA  ARG C 106     119.570  81.579  89.753  1.00                 C  
ATOM    775  C   ARG C 106     119.540  80.632  88.565  1.00                 C  
ATOM    776  O   ARG C 106     120.445  79.809  88.391  1.00                 O  
ATOM    777  CB  ARG C 106     118.464  81.225  90.750  1.00                 C  
ATOM    778  CD  ARG C 106     117.404  79.514  92.248  1.00                 C  
ATOM    779  NE  ARG C 106     116.107  79.565  91.577  1.00                 N  
ATOM    780  CG  ARG C 106     118.550  79.809  91.295  1.00                 C  
ATOM    781  CZ  ARG C 106     115.620  78.590  90.817  1.00                 C  
ATOM    782  NH1 ARG C 106     114.431  78.725  90.246  1.00                 N  
ATOM    783  NH2 ARG C 106     116.324  77.482  90.629  1.00                 N  
ATOM    784  N   ALA C 107     118.519  80.751  87.722  1.00                 N  
ATOM    785  CA  ALA C 107     118.474  79.996  86.473  1.00                 C  
ATOM    786  C   ALA C 107     119.091  80.790  85.328  1.00                 C  
ATOM    787  O   ALA C 107     118.546  80.893  84.231  1.00                 O  
ATOM    788  CB  ALA C 107     117.041  79.617  86.134  1.00                 C  
ATOM    789  N   ALA C 108     120.256  81.359  85.603  1.00                 N  
ATOM    790  CA  ALA C 108     121.146  81.866  84.576  1.00                 C  
ATOM    791  C   ALA C 108     122.592  81.551  84.903  1.00                 C  
ATOM    792  O   ALA C 108     123.468  81.855  84.094  1.00                 O  
ATOM    793  CB  ALA C 108     120.962  83.366  84.408  1.00                 C  
ATOM    794  N   ASN C 109     122.862  80.962  86.063  1.00                 N  
ATOM    795  CA  ASN C 109     124.201  80.517  86.447  1.00                 C  
ATOM    796  C   ASN C 109     124.056  79.148  87.094  1.00                 C  
ATOM    797  O   ASN C 109     124.257  78.990  88.303  1.00                 O  
ATOM    798  CB  ASN C 109     124.860  81.540  87.374  1.00                 C  
ATOM    799  CG  ASN C 109     125.065  82.885  86.706  1.00                 C  
ATOM    800  OD1 ASN C 109     126.037  83.086  85.977  1.00                 O  
ATOM    801  ND2 ASN C 109     124.147  83.813  86.952  1.00                 N  
ATOM    802  N   PRO C 110     123.703  78.124  86.310  1.00                 N  
ATOM    803  CA  PRO C 110     123.247  76.862  86.908  1.00                 C  
ATOM    804  C   PRO C 110     124.352  76.003  87.493  1.00                 C  
ATOM    805  O   PRO C 110     124.050  74.955  88.077  1.00                 O  
ATOM    806  CB  PRO C 110     122.572  76.126  85.749  1.00                 C  
ATOM    807  CD  PRO C 110     123.678  78.006  84.765  1.00                 C  
ATOM    808  CG  PRO C 110     123.327  76.562  84.539  1.00                 C  
ATOM    809  N   ASP C 111     125.612  76.401  87.355  1.00                 N  
ATOM    810  CA  ASP C 111     126.725  75.669  87.934  1.00                 C  
ATOM    811  C   ASP C 111     127.335  76.384  89.125  1.00                 C  
ATOM    812  O   ASP C 111     128.305  75.885  89.703  1.00                 O  
ATOM    813  CB  ASP C 111     127.809  75.422  86.883  1.00                 C  
ATOM    814  CG  ASP C 111     128.418  76.709  86.361  1.00                 C  
ATOM    815  OD1 ASP C 111     127.974  77.794  86.792  1.00                 O  
ATOM    816  OD2 ASP C 111     129.340  76.632  85.522  1.00                 O  
ATOM    817  N   ALA C 112     126.799  77.536  89.504  1.00                 N  
ATOM    818  CA  ALA C 112     127.346  78.318  90.596  1.00                 C  
ATOM    819  C   ALA C 112     126.600  77.987  91.885  1.00                 C  
ATOM    820  O   ALA C 112     125.809  77.042  91.946  1.00                 O  
ATOM    821  CB  ALA C 112     127.256  79.803  90.281  1.00                 C  
ATOM    822  N   SER C 113     126.858  78.764  92.934  1.00                 N  
ATOM    823  CA  SER C 113     126.240  78.529  94.229  1.00                 C  
ATOM    824  C   SER C 113     124.756  78.864  94.205  1.00                 C  
ATOM    825  O   SER C 113     124.302  79.728  93.452  1.00                 O  
ATOM    826  CB  SER C 113     126.942  79.348  95.314  1.00                 C  
ATOM    827  OG  SER C 113     126.296  79.196  96.566  1.00                 O  
ATOM    828  N   ALA C 114     123.996  78.160  95.047  1.00                 N  
ATOM    829  CA  ALA C 114     122.585  78.485  95.215  1.00                 C  
ATOM    830  C   ALA C 114     122.407  79.827  95.908  1.00                 C  
ATOM    831  O   ALA C 114     121.409  80.517  95.678  1.00                 O  
ATOM    832  CB  ALA C 114     121.880  77.393  96.004  1.00                 C  
ATOM    833  N   SER C 115     123.355  80.210  96.754  1.00                 N  
ATOM    834  CA  SER C 115     123.369  81.560  97.284  1.00                 C  
ATOM    835  C   SER C 115     123.765  82.542  96.192  1.00                 C  
ATOM    836  O   SER C 115     124.426  82.186  95.214  1.00                 O  
ATOM    837  CB  SER C 115     124.326  81.659  98.474  1.00                 C  
ATOM    838  OG  SER C 115     125.672  81.501  98.060  1.00                 O  
ATOM    839  N   VAL C 116     123.352  83.789  96.367  1.00                 N  
ATOM    840  CA  VAL C 116     123.654  84.853  95.418  1.00                 C  
ATOM    841  C   VAL C 116     124.480  85.886  96.172  1.00                 C  
ATOM    842  O   VAL C 116     124.176  86.169  97.337  1.00                 O  
ATOM    843  CB  VAL C 116     122.370  85.457  94.820  1.00                 C  
ATOM    844  CG1 VAL C 116     121.609  84.409  94.023  1.00                 C  
ATOM    845  CG2 VAL C 116     121.493  86.037  95.919  1.00                 C  
ATOM    846  N   PRO C 117     125.550  86.428  95.595  1.00                 N  
ATOM    847  CA  PRO C 117     126.219  87.564  96.234  1.00                 C  
ATOM    848  C   PRO C 117     125.304  88.775  96.264  1.00                 C  
ATOM    849  O   PRO C 117     124.511  88.997  95.347  1.00                 O  
ATOM    850  CB  PRO C 117     127.452  87.807  95.361  1.00                 C  
ATOM    851  CD  PRO C 117     126.297  85.941  94.405  1.00                 C  
ATOM    852  CG  PRO C 117     127.665  86.513  94.648  1.00                 C  
ATOM    853  N   VAL C 118     125.412  89.548  97.347  1.00                 N  
ATOM    854  CA  VAL C 118     124.448  90.608  97.623  1.00                 C  
ATOM    855  C   VAL C 118     124.617  91.760  96.641  1.00                 C  
ATOM    856  O   VAL C 118     123.641  92.436  96.288  1.00                 O  
ATOM    857  CB  VAL C 118     124.576  91.125  99.068  1.00                 C  
ATOM    858  CG1 VAL C 118     123.693  92.346  99.277  1.00                 C  
ATOM    859  CG2 VAL C 118     124.220  90.029 100.060  1.00                 C  
ATOM    860  N   GLU C 119     125.843  91.974  96.156  1.00                 N  
ATOM    861  CA  GLU C 119     126.098  93.016  95.169  1.00                 C  
ATOM    862  C   GLU C 119     125.372  92.733  93.862  1.00                 C  
ATOM    863  O   GLU C 119     124.721  93.620  93.303  1.00                 O  
ATOM    864  CB  GLU C 119     127.600  93.154  94.912  1.00                 C  
ATOM    865  CD  GLU C 119     128.701  92.613  97.119  1.00                 C  
ATOM    866  CG  GLU C 119     128.386  93.688  96.098  1.00                 C  
ATOM    867  OE1 GLU C 119     128.317  91.446  96.891  1.00                 O  
ATOM    868  OE2 GLU C 119     129.332  92.936  98.147  1.00                 O  
ATOM    869  N   LEU C 120     125.433  91.489  93.388  1.00                 N  
ATOM    870  CA  LEU C 120     124.829  91.107  92.117  1.00                 C  
ATOM    871  C   LEU C 120     123.311  91.148  92.125  1.00                 C  
ATOM    872  O   LEU C 120     122.709  91.117  91.049  1.00                 O  
ATOM    873  CB  LEU C 120     125.278  89.702  91.711  1.00                 C  
ATOM    874  CG  LEU C 120     126.763  89.533  91.383  1.00                 C  
ATOM    875  CD1 LEU C 120     127.095  88.071  91.129  1.00                 C  
ATOM    876  CD2 LEU C 120     127.147  90.380  90.179  1.00                 C  
ATOM    877  N   VAL C 121     122.674  91.221  93.289  1.00                 N  
ATOM    878  CA  VAL C 121     121.229  91.189  93.354  1.00                 C  
ATOM    879  C   VAL C 121     120.621  92.529  93.776  1.00                 C  
ATOM    880  O   VAL C 121     119.581  92.918  93.233  1.00                 O  
ATOM    881  CB  VAL C 121     120.731  90.095  94.317  1.00                 C  
ATOM    882  CG1 VAL C 121     119.217  90.149  94.447  1.00                 C  
ATOM    883  CG2 VAL C 121     121.180  88.722  93.840  1.00                 C  
ATOM    884  N   THR C 122     121.264  93.281  94.660  1.00                 N  
ATOM    885  CA  THR C 122     120.735  94.573  95.059  1.00                 C  
ATOM    886  C   THR C 122     121.272  95.668  94.152  1.00                 C  
ATOM    887  O   THR C 122     122.255  95.489  93.433  1.00                 O  
ATOM    888  CB  THR C 122     121.079  94.895  96.525  1.00                 C  
ATOM    889  OG1 THR C 122     122.501  94.986  96.676  1.00                 O  
ATOM    890  CG2 THR C 122     120.560  93.802  97.447  1.00                 C  
ATOM    891  N   ALA C 123     120.628  96.827  94.217  1.00                 N  
ATOM    892  CA  ALA C 123     121.054  97.970  93.430  1.00                 C  
ATOM    893  C   ALA C 123     122.301  98.602  94.040  1.00                 C  
ATOM    894  O   ALA C 123     122.845  98.140  95.044  1.00                 O  
ATOM    895  CB  ALA C 123     119.933  98.993  93.331  1.00                 C  
ATOM    896  N   SER C 124     122.764  99.674  93.421  1.00                 N  
ATOM    897  CA  SER C 124     123.893 100.434  93.925  1.00                 C  
ATOM    898  C   SER C 124     123.433 101.847  94.258  1.00                 C  
ATOM    899  O   SER C 124     122.273 102.206  94.056  1.00                 O  
ATOM    900  CB  SER C 124     125.029 100.450  92.900  1.00                 C  
ATOM    901  OG  SER C 124     124.664 101.186  91.746  1.00                 O  
ATOM    902  N   ALA C 125     124.354 102.653  94.783  1.00                 N  
ATOM    903  CA  ALA C 125     123.992 104.002  95.199  1.00                 C  
ATOM    904  C   ALA C 125     123.817 104.924  94.002  1.00                 C  
ATOM    905  O   ALA C 125     122.719 105.424  93.744  1.00                 O  
ATOM    906  CB  ALA C 125     125.045 104.567  96.140  1.00                 C  
ATOM    907  N   SER C 126     124.886 105.147  93.249  1.00                 N  
ATOM    908  CA  SER C 126     124.812 106.046  92.109  1.00                 C  
ATOM    909  C   SER C 126     124.196 105.403  90.884  1.00                 C  
ATOM    910  O   SER C 126     123.926 106.110  89.911  1.00                 O  
ATOM    911  CB  SER C 126     126.203 106.571  91.749  1.00                 C  
ATOM    912  OG  SER C 126     127.029 105.531  91.255  1.00                 O  
ATOM    913  N   GLY C 127     123.993 104.090  90.886  1.00                 N  
ATOM    914  CA  GLY C 127     123.550 103.419  89.682  1.00                 C  
ATOM    915  C   GLY C 127     124.580 103.348  88.581  1.00                 C  
ATOM    916  O   GLY C 127     124.235 102.995  87.453  1.00                 O  
ATOM    917  N   LEU C 128     125.831 103.690  88.869  1.00                 N  
ATOM    918  CA  LEU C 128     126.933 103.666  87.918  1.00                 C  
ATOM    919  C   LEU C 128     128.109 102.940  88.530  1.00                 C  
ATOM    920  O   LEU C 128     129.256 103.380  88.463  1.00                 O  
ATOM    921  CB  LEU C 128     127.319 105.089  87.510  1.00                 C  
ATOM    922  CG  LEU C 128     126.248 105.899  86.777  1.00                 C  
ATOM    923  CD1 LEU C 128     126.700 107.338  86.583  1.00                 C  
ATOM    924  CD2 LEU C 128     125.917 105.263  85.435  1.00                 C  
ATOM    925  N   ASP C 129     127.828 101.823  89.182  1.00                 N  
ATOM    926  CA  ASP C 129     128.858 101.067  89.876  1.00                 C  
ATOM    927  C   ASP C 129     129.537 100.159  88.864  1.00                 C  
ATOM    928  O   ASP C 129     128.955  99.169  88.414  1.00                 O  
ATOM    929  CB  ASP C 129     128.251 100.271  91.033  1.00                 C  
ATOM    930  CG  ASP C 129     129.295  99.517  91.833  1.00                 C  
ATOM    931  OD1 ASP C 129     130.449  99.425  91.365  1.00                 O  
ATOM    932  OD2 ASP C 129     128.958  99.018  92.927  1.00                 O  
ATOM    933  N   ASN C 130     130.773 100.492  88.520  1.00                 N  
ATOM    934  CA  ASN C 130     131.589  99.703  87.614  1.00                 C  
ATOM    935  C   ASN C 130     132.319  98.587  88.346  1.00                 C  
ATOM    936  O   ASN C 130     133.188  97.928  87.770  1.00                 O  
ATOM    937  CB  ASN C 130     132.587 100.597  86.875  1.00                 C  
ATOM    938  CG  ASN C 130     133.611 101.218  87.804  1.00                 C  
ATOM    939  OD1 ASN C 130     133.362 101.380  88.999  1.00                 O  
ATOM    940  ND2 ASN C 130     134.769 101.569  87.257  1.00                 N  
ATOM    941  N   ASN C 131     131.993  98.357  89.609  1.00                 N  
ATOM    942  CA  ASN C 131     132.842  97.538  90.447  1.00                 C  
ATOM    943  C   ASN C 131     132.009  96.546  91.232  1.00                 C  
ATOM    944  O   ASN C 131     130.938  96.881  91.740  1.00                 O  
ATOM    945  CB  ASN C 131     133.678  98.414  91.382  1.00                 C  
ATOM    946  CG  ASN C 131     134.657  99.296  90.633  1.00                 C  
ATOM    947  OD1 ASN C 131     135.475  98.809  89.853  1.00                 O  
ATOM    948  ND2 ASN C 131     134.577 100.601  90.869  1.00                 N  
ATOM    949  N   ILE C 132     132.502  95.314  91.301  1.00                 N  
ATOM    950  CA  ILE C 132     131.946  94.279  92.155  1.00                 C  
ATOM    951  C   ILE C 132     133.083  93.715  92.991  1.00                 C  
ATOM    952  O   ILE C 132     134.261  93.893  92.676  1.00                 O  
ATOM    953  CB  ILE C 132     131.244  93.184  91.331  1.00                 C  
ATOM    954  CD1 ILE C 132     131.686  91.264  89.713  1.00                 C  
ATOM    955  CG1 ILE C 132     132.247  92.483  90.412  1.00                 C  
ATOM    956  CG2 ILE C 132     130.076  93.769  90.553  1.00                 C  
ATOM    957  N   THR C 133     132.718  93.043  94.076  1.00                 N  
ATOM    958  CA  THR C 133     133.716  92.451  94.948  1.00                 C  
ATOM    959  C   THR C 133     134.359  91.244  94.255  1.00                 C  
ATOM    960  O   THR C 133     133.757  90.648  93.358  1.00                 O  
ATOM    961  CB  THR C 133     133.106  92.025  96.296  1.00                 C  
ATOM    962  OG1 THR C 133     132.065  91.066  96.072  1.00                 O  
ATOM    963  CG2 THR C 133     132.513  93.227  97.016  1.00                 C  
ATOM    964  N   PRO C 134     135.612  90.916  94.594  1.00                 N  
ATOM    965  CA  PRO C 134     136.250  89.742  93.979  1.00                 C  
ATOM    966  C   PRO C 134     135.579  88.420  94.290  1.00                 C  
ATOM    967  O   PRO C 134     135.756  87.473  93.518  1.00                 O  
ATOM    968  CB  PRO C 134     137.670  89.752  94.548  1.00                 C  
ATOM    969  CD  PRO C 134     136.593  91.706  95.415  1.00                 C  
ATOM    970  CG  PRO C 134     137.912  91.175  94.925  1.00                 C  
ATOM    971  N   GLN C 135     134.833  88.312  95.392  1.00                 N  
ATOM    972  CA  GLN C 135     134.045  87.106  95.625  1.00                 C  
ATOM    973  C   GLN C 135     132.943  86.961  94.585  1.00                 C  
ATOM    974  O   GLN C 135     132.760  85.881  94.013  1.00                 O  
ATOM    975  CB  GLN C 135     133.441  87.124  97.031  1.00                 C  
ATOM    976  CD  GLN C 135     133.591  84.641  97.471  1.00                 C  
ATOM    977  CG  GLN C 135     132.687  85.856  97.398  1.00                 C  
ATOM    978  OE1 GLN C 135     134.584  84.636  98.199  1.00                 O  
ATOM    979  NE2 GLN C 135     133.249  83.605  96.714  1.00                 N  
ATOM    980  N   ALA C 136     132.212  88.042  94.316  1.00                 N  
ATOM    981  CA  ALA C 136     131.188  88.002  93.282  1.00                 C  
ATOM    982  C   ALA C 136     131.794  87.976  91.891  1.00                 C  
ATOM    983  O   ALA C 136     131.160  87.490  90.950  1.00                 O  
ATOM    984  CB  ALA C 136     130.254  89.195  93.414  1.00                 C  
ATOM    985  N   ALA C 137     133.003  88.510  91.735  1.00                 N  
ATOM    986  CA  ALA C 137     133.695  88.372  90.462  1.00                 C  
ATOM    987  C   ALA C 137     134.127  86.933  90.238  1.00                 C  
ATOM    988  O   ALA C 137     134.044  86.420  89.118  1.00                 O  
ATOM    989  CB  ALA C 137     134.899  89.300  90.410  1.00                 C  
ATOM    990  N   ALA C 138     134.573  86.262  91.297  1.00                 N  
ATOM    991  CA  ALA C 138     134.897  84.849  91.200  1.00                 C  
ATOM    992  C   ALA C 138     133.668  83.959  91.257  1.00                 C  
ATOM    993  O   ALA C 138     133.777  82.767  90.952  1.00                 O  
ATOM    994  CB  ALA C 138     135.858  84.448  92.309  1.00                 C  
ATOM    995  N   TRP C 139     132.516  84.501  91.647  1.00                 N  
ATOM    996  CA  TRP C 139     131.308  83.691  91.716  1.00                 C  
ATOM    997  C   TRP C 139     130.818  83.316  90.328  1.00                 C  
ATOM    998  O   TRP C 139     130.449  82.164  90.081  1.00                 O  
ATOM    999  CB  TRP C 139     130.208  84.433  92.477  1.00                 C  
ATOM   1000  CG  TRP C 139     128.940  83.648  92.617  1.00                 C  
ATOM   1001  CD1 TRP C 139     128.639  82.743  93.594  1.00                 C  
ATOM   1002  NE1 TRP C 139     127.383  82.225  93.390  1.00                 N  
ATOM   1003  CD2 TRP C 139     127.800  83.696  91.749  1.00                 C  
ATOM   1004  CE2 TRP C 139     126.849  82.796  92.262  1.00                 C  
ATOM   1005  CH2 TRP C 139     125.335  83.308  90.523  1.00                 C  
ATOM   1006  CZ2 TRP C 139     125.610  82.593  91.656  1.00                 C  
ATOM   1007  CE3 TRP C 139     127.493  84.414  90.589  1.00                 C  
ATOM   1008  CZ3 TRP C 139     126.263  84.209  89.992  1.00                 C  
ATOM   1009  N   GLN C 140     130.812  84.274  89.409  1.00                 N  
ATOM   1010  CA  GLN C 140     130.292  84.062  88.071  1.00                 C  
ATOM   1011  C   GLN C 140     131.371  83.647  87.078  1.00                 C  
ATOM   1012  O   GLN C 140     131.222  83.885  85.875  1.00                 O  
ATOM   1013  CB  GLN C 140     129.597  85.326  87.560  1.00                 C  
ATOM   1014  CD  GLN C 140     129.806  87.744  86.861  1.00                 C  
ATOM   1015  CG  GLN C 140     130.530  86.509  87.358  1.00                 C  
ATOM   1016  OE1 GLN C 140     129.332  87.782  85.725  1.00                 O  
ATOM   1017  NE2 GLN C 140     129.718  88.760  87.712  1.00                 N  
ATOM   1018  N   ILE C 141     132.449  83.034  87.555  1.00                 N  
ATOM   1019  CA  ILE C 141     133.408  82.359  86.681  1.00                 C  
ATOM   1020  C   ILE C 141     132.795  81.212  85.874  1.00                 C  
ATOM   1021  O   ILE C 141     132.813  81.311  84.639  1.00                 O  
ATOM   1022  CB  ILE C 141     134.608  81.811  87.476  1.00                 C  
ATOM   1023  CD1 ILE C 141     136.472  82.527  89.060  1.00                 C  
ATOM   1024  CG1 ILE C 141     135.447  82.962  88.036  1.00                 C  
ATOM   1025  CG2 ILE C 141     135.436  80.874  86.611  1.00                 C  
ATOM   1026  N   PRO C 142     132.246  80.131  86.469  1.00                 N  
ATOM   1027  CA  PRO C 142     132.147  78.868  85.715  1.00                 C  
ATOM   1028  C   PRO C 142     131.115  78.870  84.603  1.00                 C  
ATOM   1029  O   PRO C 142     131.103  77.928  83.803  1.00                 O  
ATOM   1030  CB  PRO C 142     131.768  77.833  86.776  1.00                 C  
ATOM   1031  CD  PRO C 142     131.732  79.959  87.874  1.00                 C  
ATOM   1032  CG  PRO C 142     131.056  78.617  87.826  1.00                 C  
ATOM   1033  N   ARG C 143     130.255  79.882  84.523  1.00                 N  
ATOM   1034  CA  ARG C 143     129.463  80.060  83.315  1.00                 C  
ATOM   1035  C   ARG C 143     130.284  80.686  82.200  1.00                 C  
ATOM   1036  O   ARG C 143     130.302  80.177  81.074  1.00                 O  
ATOM   1037  CB  ARG C 143     128.233  80.922  83.603  1.00                 C  
ATOM   1038  CD  ARG C 143     126.126  81.994  82.758  1.00                 C  
ATOM   1039  NE  ARG C 143     126.520  83.345  83.154  1.00                 N  
ATOM   1040  CG  ARG C 143     127.327  81.133  82.401  1.00                 C  
ATOM   1041  CZ  ARG C 143     126.841  84.310  82.299  1.00                 C  
ATOM   1042  NH1 ARG C 143     127.187  85.508  82.751  1.00                 N  
ATOM   1043  NH2 ARG C 143     126.816  84.075  80.994  1.00                 N  
ATOM   1044  N   VAL C 144     130.965  81.793  82.503  1.00                 N  
ATOM   1045  CA  VAL C 144     131.601  82.609  81.474  1.00                 C  
ATOM   1046  C   VAL C 144     132.777  81.869  80.849  1.00                 C  
ATOM   1047  O   VAL C 144     133.005  81.946  79.634  1.00                 O  
ATOM   1048  CB  VAL C 144     132.071  83.963  82.038  1.00                 C  
ATOM   1049  CG1 VAL C 144     132.884  84.719  80.998  1.00                 C  
ATOM   1050  CG2 VAL C 144     130.880  84.792  82.495  1.00                 C  
ATOM   1051  N   ALA C 145     133.514  81.106  81.659  1.00                 N  
ATOM   1052  CA  ALA C 145     134.550  80.236  81.116  1.00                 C  
ATOM   1053  C   ALA C 145     133.953  79.110  80.285  1.00                 C  
ATOM   1054  O   ALA C 145     134.541  78.709  79.275  1.00                 O  
ATOM   1055  CB  ALA C 145     135.399  79.658  82.238  1.00                 C  
ATOM   1056  N   LYS C 146     132.787  78.598  80.686  1.00                 N  
ATOM   1057  CA  LYS C 146     132.081  77.629  79.858  1.00                 C  
ATOM   1058  C   LYS C 146     131.499  78.289  78.617  1.00                 C  
ATOM   1059  O   LYS C 146     131.451  77.670  77.549  1.00                 O  
ATOM   1060  CB  LYS C 146     130.971  76.947  80.660  1.00                 C  
ATOM   1061  CD  LYS C 146     130.322  75.362  82.494  1.00                 C  
ATOM   1062  CE  LYS C 146     130.826  74.404  83.562  1.00                 C  
ATOM   1063  CG  LYS C 146     131.475  76.006  81.742  1.00                 C  
ATOM   1064  NZ  LYS C 146     129.708  73.802  84.340  1.00                 N  
ATOM   1065  N   ALA C 147     131.084  79.550  78.728  1.00                 N  
ATOM   1066  CA  ALA C 147     130.538  80.274  77.590  1.00                 C  
ATOM   1067  C   ALA C 147     131.605  80.758  76.620  1.00                 C  
ATOM   1068  O   ALA C 147     131.257  81.250  75.543  1.00                 O  
ATOM   1069  CB  ALA C 147     129.721  81.467  78.063  1.00                 C  
ATOM   1070  N   ARG C 148     132.886  80.638  76.968  1.00                 N  
ATOM   1071  CA  ARG C 148     133.961  81.034  76.074  1.00                 C  
ATOM   1072  C   ARG C 148     134.986  79.941  75.822  1.00                 C  
ATOM   1073  O   ARG C 148     135.944  80.190  75.080  1.00                 O  
ATOM   1074  CB  ARG C 148     134.686  82.265  76.621  1.00                 C  
ATOM   1075  CD  ARG C 148     133.431  84.045  75.373  1.00                 C  
ATOM   1076  NE  ARG C 148     132.597  85.240  75.471  1.00                 N  
ATOM   1077  CG  ARG C 148     133.809  83.500  76.741  1.00                 C  
ATOM   1078  CZ  ARG C 148     132.164  85.937  74.425  1.00                 C  
ATOM   1079  NH1 ARG C 148     131.409  87.011  74.610  1.00                 N  
ATOM   1080  NH2 ARG C 148     132.487  85.557  73.196  1.00                 N  
ATOM   1081  N   ASN C 149     134.793  78.747  76.395  1.00                 N  
ATOM   1082  CA  ASN C 149     135.741  77.626  76.356  1.00                 C  
ATOM   1083  C   ASN C 149     137.119  78.063  76.856  1.00                 C  
ATOM   1084  O   ASN C 149     138.149  77.844  76.216  1.00                 O  
ATOM   1085  CB  ASN C 149     135.833  77.051  74.941  1.00                 C  
ATOM   1086  CG  ASN C 149     136.500  75.690  74.907  1.00                 C  
ATOM   1087  OD1 ASN C 149     136.401  74.916  75.859  1.00                 O  
ATOM   1088  ND2 ASN C 149     137.184  75.395  73.808  1.00                 N  
ATOM   1089  N   LEU C 150     137.122  78.716  78.013  1.00                 N  
ATOM   1090  CA  LEU C 150     138.342  79.137  78.676  1.00                 C  
ATOM   1091  C   LEU C 150     138.472  78.391  79.993  1.00                 C  
ATOM   1092  O   LEU C 150     137.520  77.771  80.472  1.00                 O  
ATOM   1093  CB  LEU C 150     138.337  80.651  78.896  1.00                 C  
ATOM   1094  CG  LEU C 150     138.218  81.518  77.640  1.00                 C  
ATOM   1095  CD1 LEU C 150     138.090  82.987  78.012  1.00                 C  
ATOM   1096  CD2 LEU C 150     139.414  81.306  76.725  1.00                 C  
ATOM   1097  N   SER C 151     139.659  78.447  80.580  1.00                 N  
ATOM   1098  CA  SER C 151     139.900  77.754  81.833  1.00                 C  
ATOM   1099  C   SER C 151     139.756  78.716  83.002  1.00                 C  
ATOM   1100  O   SER C 151     139.945  79.926  82.864  1.00                 O  
ATOM   1101  CB  SER C 151     141.289  77.113  81.832  1.00                 C  
ATOM   1102  OG  SER C 151     141.581  76.525  83.088  1.00                 O  
ATOM   1103  N   VAL C 152     139.400  78.151  84.155  1.00                 N  
ATOM   1104  CA  VAL C 152     139.223  78.939  85.369  1.00                 C  
ATOM   1105  C   VAL C 152     140.560  79.498  85.839  1.00                 C  
ATOM   1106  O   VAL C 152     140.648  80.645  86.295  1.00                 O  
ATOM   1107  CB  VAL C 152     138.571  78.109  86.491  1.00                 C  
ATOM   1108  CG1 VAL C 152     138.558  78.892  87.794  1.00                 C  
ATOM   1109  CG2 VAL C 152     137.160  77.699  86.098  1.00                 C  
ATOM   1110  N   GLU C 153     141.628  78.718  85.676  1.00                 N  
ATOM   1111  CA  GLU C 153     142.930  79.063  86.229  1.00                 C  
ATOM   1112  C   GLU C 153     143.594  80.224  85.502  1.00                 C  
ATOM   1113  O   GLU C 153     144.500  80.848  86.062  1.00                 O  
ATOM   1114  CB  GLU C 153     143.864  77.852  86.196  1.00                 C  
ATOM   1115  CD  GLU C 153     144.402  75.545  87.072  1.00                 C  
ATOM   1116  CG  GLU C 153     143.456  76.727  87.134  1.00                 C  
ATOM   1117  OE1 GLU C 153     145.347  75.582  86.256  1.00                 O  
ATOM   1118  OE2 GLU C 153     144.199  74.581  87.840  1.00                 O  
ATOM   1119  N   GLN C 154     143.174  80.529  84.276  1.00                 N  
ATOM   1120  CA  GLN C 154     143.569  81.783  83.654  1.00                 C  
ATOM   1121  C   GLN C 154     142.540  82.881  83.856  1.00                 C  
ATOM   1122  O   GLN C 154     142.901  84.061  83.817  1.00                 O  
ATOM   1123  CB  GLN C 154     143.811  81.585  82.156  1.00                 C  
ATOM   1124  CD  GLN C 154     146.266  81.039  82.391  1.00                 C  
ATOM   1125  CG  GLN C 154     144.926  80.604  81.832  1.00                 C  
ATOM   1126  OE1 GLN C 154     146.779  82.103  82.044  1.00                 O  
ATOM   1127  NE2 GLN C 154     146.839  80.215  83.261  1.00                 N  
ATOM   1128  N   LEU C 155     141.277  82.522  84.091  1.00                 N  
ATOM   1129  CA  LEU C 155     140.244  83.533  84.249  1.00                 C  
ATOM   1130  C   LEU C 155     140.287  84.136  85.643  1.00                 C  
ATOM   1131  O   LEU C 155     140.071  85.340  85.805  1.00                 O  
ATOM   1132  CB  LEU C 155     138.863  82.935  83.973  1.00                 C  
ATOM   1133  CG  LEU C 155     137.676  83.895  84.077  1.00                 C  
ATOM   1134  CD1 LEU C 155     137.821  85.039  83.086  1.00                 C  
ATOM   1135  CD2 LEU C 155     136.366  83.158  83.845  1.00                 C  
ATOM   1136  N   THR C 156     140.564  83.309  86.655  1.00                 N  
ATOM   1137  CA  THR C 156     140.851  83.830  87.986  1.00                 C  
ATOM   1138  C   THR C 156     142.116  84.675  87.963  1.00                 C  
ATOM   1139  O   THR C 156     142.196  85.716  88.626  1.00                 O  
ATOM   1140  CB  THR C 156     141.001  82.695  89.016  1.00                 C  
ATOM   1141  OG1 THR C 156     139.772  81.965  89.110  1.00                 O  
ATOM   1142  CG2 THR C 156     141.336  83.261  90.387  1.00                 C  
ATOM   1143  N   GLN C 157     143.103  84.254  87.172  1.00                 N  
ATOM   1144  CA  GLN C 157     144.283  85.073  86.935  1.00                 C  
ATOM   1145  C   GLN C 157     143.933  86.340  86.165  1.00                 C  
ATOM   1146  O   GLN C 157     144.567  87.382  86.363  1.00                 O  
ATOM   1147  CB  GLN C 157     145.344  84.276  86.174  1.00                 C  
ATOM   1148  CD  GLN C 157     147.352  85.300  87.314  1.00                 C  
ATOM   1149  CG  GLN C 157     146.663  85.011  85.995  1.00                 C  
ATOM   1150  OE1 GLN C 157     147.531  84.406  88.141  1.00                 O  
ATOM   1151  NE2 GLN C 157     147.742  86.553  87.515  1.00                 N  
ATOM   1152  N   LEU C 158     142.914  86.278  85.307  1.00                 N  
ATOM   1153  CA  LEU C 158     142.472  87.475  84.599  1.00                 C  
ATOM   1154  C   LEU C 158     141.733  88.427  85.530  1.00                 C  
ATOM   1155  O   LEU C 158     141.857  89.650  85.400  1.00                 O  
ATOM   1156  CB  LEU C 158     141.576  87.098  83.417  1.00                 C  
ATOM   1157  CG  LEU C 158     141.066  88.256  82.557  1.00                 C  
ATOM   1158  CD1 LEU C 158     142.229  89.034  81.960  1.00                 C  
ATOM   1159  CD2 LEU C 158     140.150  87.745  81.456  1.00                 C  
ATOM   1160  N   ILE C 159     140.957  87.883  86.471  1.00                 N  
ATOM   1161  CA  ILE C 159     140.243  88.717  87.434  1.00                 C  
ATOM   1162  C   ILE C 159     141.218  89.408  88.375  1.00                 C  
ATOM   1163  O   ILE C 159     141.104  90.613  88.632  1.00                 O  
ATOM   1164  CB  ILE C 159     139.220  87.897  88.242  1.00                 C  
ATOM   1165  CD1 ILE C 159     137.187  86.383  87.980  1.00                 C  
ATOM   1166  CG1 ILE C 159     138.089  87.410  87.334  1.00                 C  
ATOM   1167  CG2 ILE C 159     138.695  88.708  89.416  1.00                 C  
ATOM   1168  N   ALA C 160     142.224  88.676  88.857  1.00                 N  
ATOM   1169  CA  ALA C 160     143.208  89.254  89.765  1.00                 C  
ATOM   1170  C   ALA C 160     144.113  90.270  89.083  1.00                 C  
ATOM   1171  O   ALA C 160     144.796  91.030  89.777  1.00                 O  
ATOM   1172  CB  ALA C 160     144.062  88.160  90.387  1.00                 C  
ATOM   1173  N   LYS C 161     144.144  90.296  87.750  1.00                 N  
ATOM   1174  CA  LYS C 161     144.829  91.371  87.044  1.00                 C  
ATOM   1175  C   LYS C 161     144.118  92.699  87.253  1.00                 C  
ATOM   1176  O   LYS C 161     144.734  93.688  87.664  1.00                 O  
ATOM   1177  CB  LYS C 161     144.926  91.054  85.550  1.00                 C  
ATOM   1178  CD  LYS C 161     145.793  91.692  83.283  1.00                 C  
ATOM   1179  CE  LYS C 161     146.518  92.752  82.469  1.00                 C  
ATOM   1180  CG  LYS C 161     145.663  92.108  84.739  1.00                 C  
ATOM   1181  NZ  LYS C 161     146.653  92.358  81.039  1.00                 N  
ATOM   1182  N   TYR C 162     142.821  92.737  86.978  1.00                 N  
ATOM   1183  CA  TYR C 162     142.036  93.963  87.101  1.00                 C  
ATOM   1184  C   TYR C 162     141.302  93.988  88.436  1.00                 C  
ATOM   1185  O   TYR C 162     140.077  93.991  88.517  1.00                 O  
ATOM   1186  CB  TYR C 162     141.045  94.083  85.941  1.00                 C  
ATOM   1187  CG  TYR C 162     141.701  94.185  84.583  1.00                 C  
ATOM   1188  OH  TYR C 162     143.503  94.450  80.845  1.00                 O  
ATOM   1189  CZ  TYR C 162     142.907  94.364  82.082  1.00                 C  
ATOM   1190  CD1 TYR C 162     141.795  93.076  83.753  1.00                 C  
ATOM   1191  CE1 TYR C 162     142.393  93.160  82.510  1.00                 C  
ATOM   1192  CD2 TYR C 162     142.226  95.391  84.135  1.00                 C  
ATOM   1193  CE2 TYR C 162     142.827  95.494  82.895  1.00                 C  
ATOM   1194  N   SER C 163     142.096  94.011  89.499  1.00                 N  
ATOM   1195  CA  SER C 163     141.571  93.957  90.860  1.00                 C  
ATOM   1196  C   SER C 163     142.336  94.981  91.690  1.00                 C  
ATOM   1197  O   SER C 163     143.397  94.681  92.239  1.00                 O  
ATOM   1198  CB  SER C 163     141.705  92.544  91.430  1.00                 C  
ATOM   1199  OG  SER C 163     141.172  92.470  92.741  1.00                 O  
ATOM   1200  N   GLN C 164     141.799  96.191  91.774  1.00                 N  
ATOM   1201  CA  GLN C 164     142.374  97.179  92.667  1.00                 C  
ATOM   1202  C   GLN C 164     142.000  96.854  94.101  1.00                 C  
ATOM   1203  O   GLN C 164     140.915  96.339  94.377  1.00                 O  
ATOM   1204  CB  GLN C 164     141.902  98.584  92.287  1.00                 C  
ATOM   1205  CD  GLN C 164     141.885 100.442  90.577  1.00                 C  
ATOM   1206  CG  GLN C 164     142.380  99.052  90.922  1.00                 C  
ATOM   1207  OE1 GLN C 164     140.687 100.656  90.389  1.00                 O  
ATOM   1208  NE2 GLN C 164     142.808 101.393  90.492  1.00                 N  
ATOM   1209  N   GLN C 165     142.917  97.136  95.008  1.00                 N  
ATOM   1210  CA  GLN C 165     142.676  97.017  96.426  1.00                 C  
ATOM   1211  C   GLN C 165     142.952  98.360  97.081  1.00                 C  
ATOM   1212  O   GLN C 165     143.731  99.154  96.546  1.00                 O  
ATOM   1213  CB  GLN C 165     143.549  95.913  97.027  1.00                 C  
ATOM   1214  CD  GLN C 165     144.107  93.452  97.134  1.00                 C  
ATOM   1215  CG  GLN C 165     143.250  94.524  96.489  1.00                 C  
ATOM   1216  OE1 GLN C 165     145.313  93.628  97.305  1.00                 O  
ATOM   1217  NE2 GLN C 165     143.484  92.337  97.496  1.00                 N  
ATOM   1218  N   PRO C 166     142.312  98.663  98.206  1.00                 N  
ATOM   1219  CA  PRO C 166     142.599  99.925  98.889  1.00                 C  
ATOM   1220  C   PRO C 166     143.998  99.927  99.479  1.00                 C  
ATOM   1221  O   PRO C 166     144.645  98.887  99.625  1.00                 O  
ATOM   1222  CB  PRO C 166     141.531 100.006  99.982  1.00                 C  
ATOM   1223  CD  PRO C 166     141.288  97.851  98.969  1.00                 C  
ATOM   1224  CG  PRO C 166     141.191  98.583 100.278  1.00                 C  
ATOM   1225  N   LEU C 167     144.472 101.135  99.789  1.00                 N  
ATOM   1226  CA  LEU C 167     145.802 101.289 100.365  1.00                 C  
ATOM   1227  C   LEU C 167     145.878 100.653 101.745  1.00                 C  
ATOM   1228  O   LEU C 167     146.872 100.002 102.083  1.00                 O  
ATOM   1229  CB  LEU C 167     146.183 102.769 100.447  1.00                 C  
ATOM   1230  CG  LEU C 167     146.414 103.483  99.114  1.00                 C  
ATOM   1231  CD1 LEU C 167     146.612 104.976  99.331  1.00                 C  
ATOM   1232  CD2 LEU C 167     147.613 102.892  98.388  1.00                 C  
ATOM   1233  N   VAL C 168     144.834 100.820 102.546  1.00                 N  
ATOM   1234  CA  VAL C 168     144.695 100.149 103.830  1.00                 C  
ATOM   1235  C   VAL C 168     143.465  99.260 103.721  1.00                 C  
ATOM   1236  O   VAL C 168     142.486  99.636 103.073  1.00                 O  
ATOM   1237  CB  VAL C 168     144.585 101.160 104.986  1.00                 C  
ATOM   1238  CG1 VAL C 168     144.366 100.438 106.307  1.00                 C  
ATOM   1239  CG2 VAL C 168     145.829 102.033 105.051  1.00                 C  
ATOM   1240  N   LYS C 169     143.498  98.088 104.354  1.00                 N  
ATOM   1241  CA  LYS C 169     142.482  97.068 104.105  1.00                 C  
ATOM   1242  C   LYS C 169     141.144  97.329 104.798  1.00                 C  
ATOM   1243  O   LYS C 169     140.315  96.415 104.850  1.00                 O  
ATOM   1244  CB  LYS C 169     142.988  95.691 104.539  1.00                 C  
ATOM   1245  CD  LYS C 169     144.595  93.795 104.190  1.00                 C  
ATOM   1246  CE  LYS C 169     145.760  93.273 103.365  1.00                 C  
ATOM   1247  CG  LYS C 169     144.154  95.170 103.715  1.00                 C  
ATOM   1248  NZ  LYS C 169     146.217  91.935 103.833  1.00                 N  
ATOM   1249  N   TYR C 170     140.900  98.529 105.321  1.00                 N  
ATOM   1250  CA  TYR C 170     139.582  98.893 105.813  1.00                 C  
ATOM   1251  C   TYR C 170     139.099 100.258 105.342  1.00                 C  
ATOM   1252  O   TYR C 170     137.982 100.647 105.695  1.00                 O  
ATOM   1253  CB  TYR C 170     139.556  98.871 107.343  1.00                 C  
ATOM   1254  CG  TYR C 170     139.863  97.517 107.941  1.00                 C  
ATOM   1255  OH  TYR C 170     140.723  93.798 109.591  1.00                 O  
ATOM   1256  CZ  TYR C 170     140.437  95.028 109.044  1.00                 C  
ATOM   1257  CD1 TYR C 170     141.097  97.260 108.525  1.00                 C  
ATOM   1258  CE1 TYR C 170     141.387  96.026 109.074  1.00                 C  
ATOM   1259  CD2 TYR C 170     138.918  96.499 107.920  1.00                 C  
ATOM   1260  CE2 TYR C 170     139.190  95.258 108.464  1.00                 C  
ATOM   1261  N   ILE C 171     139.909 101.000 104.582  1.00                 N  
ATOM   1262  CA  ILE C 171     139.466 102.270 104.010  1.00                 C  
ATOM   1263  C   ILE C 171     138.337 102.040 103.017  1.00                 C  
ATOM   1264  O   ILE C 171     137.401 102.840 102.919  1.00                 O  
ATOM   1265  CB  ILE C 171     140.628 103.019 103.331  1.00                 C  
ATOM   1266  CD1 ILE C 171     142.942 103.987 103.785  1.00                 C  
ATOM   1267  CG1 ILE C 171     141.639 103.495 104.376  1.00                 C  
ATOM   1268  CG2 ILE C 171     140.099 104.170 102.489  1.00                 C  
ATOM   1269  N   GLY C 172     138.386 100.933 102.292  1.00                 N  
ATOM   1270  CA  GLY C 172     137.325 100.616 101.363  1.00                 C  
ATOM   1271  C   GLY C 172     136.943  99.155 101.358  1.00                 C  
ATOM   1272  O   GLY C 172     136.611  98.575 102.395  1.00                 O  
ATOM   1273  N   GLN C 173     136.980  98.558 100.175  1.00                 N  
ATOM   1274  CA  GLN C 173     136.680  97.155  99.958  1.00                 C  
ATOM   1275  C   GLN C 173     137.552  96.721  98.794  1.00                 C  
ATOM   1276  O   GLN C 173     137.895  97.559  97.953  1.00                 O  
ATOM   1277  CB  GLN C 173     135.187  96.962  99.687  1.00                 C  
ATOM   1278  CD  GLN C 173     133.198  97.485  98.220  1.00                 C  
ATOM   1279  CG  GLN C 173     134.692  97.645  98.422  1.00                 C  
ATOM   1280  OE1 GLN C 173     132.698  96.370  98.069  1.00                 O  
ATOM   1281  NE2 GLN C 173     132.480  98.602  98.215  1.00                 N  
ATOM   1282  N   PRO C 174     137.984  95.460  98.746  1.00                 N  
ATOM   1283  CA  PRO C 174     138.599  94.958  97.514  1.00                 C  
ATOM   1284  C   PRO C 174     137.611  95.003  96.359  1.00                 C  
ATOM   1285  O   PRO C 174     136.411  94.789  96.532  1.00                 O  
ATOM   1286  CB  PRO C 174     138.999  93.522  97.859  1.00                 C  
ATOM   1287  CD  PRO C 174     138.088  94.448  99.869  1.00                 C  
ATOM   1288  CG  PRO C 174     139.149  93.522  99.343  1.00                 C  
ATOM   1289  N   VAL C 175     138.131  95.322  95.178  1.00                 N  
ATOM   1290  CA  VAL C 175     137.342  95.830  94.061  1.00                 C  
ATOM   1291  C   VAL C 175     137.838  95.200  92.768  1.00                 C  
ATOM   1292  O   VAL C 175     139.039  95.217  92.490  1.00                 O  
ATOM   1293  CB  VAL C 175     137.404  97.367  93.979  1.00                 C  
ATOM   1294  CG1 VAL C 175     136.593  97.870  92.795  1.00                 C  
ATOM   1295  CG2 VAL C 175     136.906  97.990  95.274  1.00                 C  
ATOM   1296  N   VAL C 176     136.920  94.643  91.980  1.00                 N  
ATOM   1297  CA  VAL C 176     137.207  94.181  90.626  1.00                 C  
ATOM   1298  C   VAL C 176     136.506  95.115  89.656  1.00                 C  
ATOM   1299  O   VAL C 176     135.292  95.325  89.758  1.00                 O  
ATOM   1300  CB  VAL C 176     136.765  92.720  90.423  1.00                 C  
ATOM   1301  CG1 VAL C 176     137.023  92.280  88.990  1.00                 C  
ATOM   1302  CG2 VAL C 176     137.485  91.805  91.402  1.00                 C  
ATOM   1303  N   ASN C 177     137.261  95.681  88.722  1.00                 N  
ATOM   1304  CA  ASN C 177     136.664  96.509  87.690  1.00                 C  
ATOM   1305  C   ASN C 177     136.031  95.624  86.626  1.00                 C  
ATOM   1306  O   ASN C 177     136.445  94.484  86.411  1.00                 O  
ATOM   1307  CB  ASN C 177     137.709  97.449  87.086  1.00                 C  
ATOM   1308  CG  ASN C 177     138.171  98.512  88.063  1.00                 C  
ATOM   1309  OD1 ASN C 177     137.448  99.467  88.344  1.00                 O  
ATOM   1310  ND2 ASN C 177     139.382  98.348  88.584  1.00                 N  
ATOM   1311  N   ILE C 178     135.022  96.161  85.954  1.00                 N  
ATOM   1312  CA  ILE C 178     134.192  95.400  85.031  1.00                 C  
ATOM   1313  C   ILE C 178     134.445  95.802  83.584  1.00                 C  
ATOM   1314  O   ILE C 178     134.675  94.944  82.729  1.00                 O  
ATOM   1315  CB  ILE C 178     132.695  95.560  85.355  1.00                 C  
ATOM   1316  CD1 ILE C 178     130.992  95.309  87.235  1.00                 C  
ATOM   1317  CG1 ILE C 178     132.386  94.990  86.741  1.00                 C  
ATOM   1318  CG2 ILE C 178     131.844  94.913  84.273  1.00                 C  
ATOM   1319  N   VAL C 179     134.395  97.105  83.292  1.00                 N  
ATOM   1320  CA  VAL C 179     134.537  97.576  81.918  1.00                 C  
ATOM   1321  C   VAL C 179     135.942  97.315  81.399  1.00                 C  
ATOM   1322  O   VAL C 179     136.118  96.856  80.265  1.00                 O  
ATOM   1323  CB  VAL C 179     134.203  99.075  81.798  1.00                 C  
ATOM   1324  CG1 VAL C 179     134.527  99.582  80.401  1.00                 C  
ATOM   1325  CG2 VAL C 179     132.741  99.323  82.133  1.00                 C  
ATOM   1326  N   GLU C 180     136.957  97.543  82.235  1.00                 N  
ATOM   1327  CA  GLU C 180     138.313  97.169  81.853  1.00                 C  
ATOM   1328  C   GLU C 180     138.464  95.663  81.710  1.00                 C  
ATOM   1329  O   GLU C 180     139.245  95.204  80.874  1.00                 O  
ATOM   1330  CB  GLU C 180     139.322  97.694  82.876  1.00                 C  
ATOM   1331  CD  GLU C 180     140.455  99.691  83.928  1.00                 C  
ATOM   1332  CG  GLU C 180     139.464  99.207  82.888  1.00                 C  
ATOM   1333  OE1 GLU C 180     140.904  98.866  84.751  1.00                 O  
ATOM   1334  OE2 GLU C 180     140.784 100.897  83.920  1.00                 O  
ATOM   1335  N   LEU C 181     137.693  94.886  82.468  1.00                 N  
ATOM   1336  CA  LEU C 181     137.773  93.436  82.351  1.00                 C  
ATOM   1337  C   LEU C 181     137.123  92.966  81.057  1.00                 C  
ATOM   1338  O   LEU C 181     137.757  92.273  80.253  1.00                 O  
ATOM   1339  CB  LEU C 181     137.109  92.764  83.555  1.00                 C  
ATOM   1340  CG  LEU C 181     137.105  91.234  83.560  1.00                 C  
ATOM   1341  CD1 LEU C 181     138.527  90.693  83.553  1.00                 C  
ATOM   1342  CD2 LEU C 181     136.342  90.702  84.763  1.00                 C  
ATOM   1343  N   ASN C 182     135.851  93.319  80.854  1.00                 N  
ATOM   1344  CA  ASN C 182     135.094  92.795  79.721  1.00                 C  
ATOM   1345  C   ASN C 182     135.609  93.313  78.386  1.00                 C  
ATOM   1346  O   ASN C 182     135.472  92.628  77.367  1.00                 O  
ATOM   1347  CB  ASN C 182     133.608  93.128  79.869  1.00                 C  
ATOM   1348  CG  ASN C 182     132.927  92.293  80.936  1.00                 C  
ATOM   1349  OD1 ASN C 182     133.404  91.215  81.292  1.00                 O  
ATOM   1350  ND2 ASN C 182     131.808  92.790  81.449  1.00                 N  
ATOM   1351  N   LEU C 183     136.207  94.503  78.363  1.00                 N  
ATOM   1352  CA  LEU C 183     136.867  94.946  77.142  1.00                 C  
ATOM   1353  C   LEU C 183     138.143  94.154  76.901  1.00                 C  
ATOM   1354  O   LEU C 183     138.495  93.888  75.747  1.00                 O  
ATOM   1355  CB  LEU C 183     137.177  96.442  77.213  1.00                 C  
ATOM   1356  CG  LEU C 183     135.973  97.386  77.201  1.00                 C  
ATOM   1357  CD1 LEU C 183     136.414  98.824  77.429  1.00                 C  
ATOM   1358  CD2 LEU C 183     135.212  97.268  75.889  1.00                 C  
ATOM   1359  N   ALA C 184     138.846  93.772  77.963  1.00                 N  
ATOM   1360  CA  ALA C 184     140.016  92.920  77.818  1.00                 C  
ATOM   1361  C   ALA C 184     139.666  91.445  77.797  1.00                 C  
ATOM   1362  O   ALA C 184     140.534  90.622  77.491  1.00                 O  
ATOM   1363  CB  ALA C 184     141.007  93.185  78.941  1.00                 C  
ATOM   1364  N   LEU C 185     138.426  91.093  78.127  1.00                 N  
ATOM   1365  CA  LEU C 185     137.990  89.720  77.933  1.00                 C  
ATOM   1366  C   LEU C 185     137.867  89.399  76.453  1.00                 C  
ATOM   1367  O   LEU C 185     138.170  88.278  76.032  1.00                 O  
ATOM   1368  CB  LEU C 185     136.656  89.476  78.641  1.00                 C  
ATOM   1369  CG  LEU C 185     136.101  88.052  78.570  1.00                 C  
ATOM   1370  CD1 LEU C 185     137.075  87.064  79.193  1.00                 C  
ATOM   1371  CD2 LEU C 185     134.748  87.968  79.260  1.00                 C  
ATOM   1372  N   ASP C 186     137.457  90.378  75.650  1.00                 N  
ATOM   1373  CA  ASP C 186     137.364  90.172  74.213  1.00                 C  
ATOM   1374  C   ASP C 186     138.730  90.207  73.544  1.00                 C  
ATOM   1375  O   ASP C 186     138.906  89.603  72.480  1.00                 O  
ATOM   1376  CB  ASP C 186     136.454  91.225  73.578  1.00                 C  
ATOM   1377  CG  ASP C 186     135.001  91.055  73.975  1.00                 C  
ATOM   1378  OD1 ASP C 186     134.652  89.979  74.505  1.00                 O  
ATOM   1379  OD2 ASP C 186     134.210  91.996  73.755  1.00                 O  
ATOM   1380  N   LYS C 187     139.697  90.913  74.134  1.00                 N  
ATOM   1381  CA  LYS C 187     141.062  90.855  73.622  1.00                 C  
ATOM   1382  C   LYS C 187     141.668  89.477  73.843  1.00                 C  
ATOM   1383  O   LYS C 187     142.408  88.974  72.990  1.00                 O  
ATOM   1384  CB  LYS C 187     141.930  91.926  74.287  1.00                 C  
ATOM   1385  CD  LYS C 187     142.506  94.355  74.545  1.00                 C  
ATOM   1386  CE  LYS C 187     142.135  95.779  74.165  1.00                 C  
ATOM   1387  CG  LYS C 187     141.592  93.347  73.867  1.00                 C  
ATOM   1388  NZ  LYS C 187     142.336  96.037  72.713  1.00                 N  
ATOM   1389  N   LEU C 188     141.364  88.852  74.981  1.00                 N  
ATOM   1390  CA  LEU C 188     141.824  87.491  75.221  1.00                 C  
ATOM   1391  C   LEU C 188     141.081  86.500  74.337  1.00                 C  
ATOM   1392  O   LEU C 188     141.625  85.443  73.998  1.00                 O  
ATOM   1393  CB  LEU C 188     141.648  87.118  76.694  1.00                 C  
ATOM   1394  CG  LEU C 188     142.538  87.860  77.693  1.00                 C  
ATOM   1395  CD1 LEU C 188     142.155  87.506  79.122  1.00                 C  
ATOM   1396  CD2 LEU C 188     144.005  87.543  77.445  1.00                 C  
ATOM   1397  N   ASP C 189     139.851  86.838  73.939  1.00                 N  
ATOM   1398  CA  ASP C 189     139.099  86.006  73.006  1.00                 C  
ATOM   1399  C   ASP C 189     139.761  85.976  71.633  1.00                 C  
ATOM   1400  O   ASP C 189     139.680  84.967  70.924  1.00                 O  
ATOM   1401  CB  ASP C 189     137.659  86.508  72.881  1.00                 C  
ATOM   1402  CG  ASP C 189     136.838  86.237  74.126  1.00                 C  
ATOM   1403  OD1 ASP C 189     137.284  85.430  74.969  1.00                 O  
ATOM   1404  OD2 ASP C 189     135.747  86.832  74.260  1.00                 O  
ATOM   1405  N   GLU C 190     140.438  87.053  71.256  1.00                 N  
ATOM   1406  CA  GLU C 190     141.130  87.114  69.979  1.00                 C  
ATOM   1407  C   GLU C 190     142.593  86.710  70.127  1.00                 C  
ATOM   1408  O   GLU C 190     142.920  85.802  70.891  1.00                 O  
ATOM   1409  CB  GLU C 190     141.031  88.519  69.382  1.00                 C  
ATOM   1410  CD  GLU C 190     139.556  90.344  68.448  1.00                 C  
ATOM   1411  CG  GLU C 190     139.612  88.957  69.057  1.00                 C  
ATOM   1412  OE1 GLU C 190     140.603  91.025  68.422  1.00                 O  
ATOM   1413  OE2 GLU C 190     138.464  90.751  67.997  1.00                 O  
TER
