# Supplementary material for: Large-scale discovery of protein interactions at residue resolution using co-evolution calculated from genomic sequences
Source: Nat Commun. 2021 Mar 2;12:1396. doi: 10.1038/s41467-021-21636-z (PMC7925567; doi:10.1038/s41467-021-21636-z)
Supplement: Supplementary file 13 — Supplementary Data 11 [file 41467_2021_21636_MOESM13_ESM.zip › supplementary_prediction/cep_tp00607_KDPC_KDPB/KDPB_ECOLI_6HRA_B.pdb]

SSBOND   1 CYS B  142    CYS B  191
ATOM      1  N   LYS B   4     108.770 129.731 169.112  1.00                 N  
ATOM      2  CA  LYS B   4     109.126 129.706 167.700  1.00                 C  
ATOM      3  C   LYS B   4     109.528 128.302 167.268  1.00                 C  
ATOM      4  O   LYS B   4     110.706 127.947 167.303  1.00                 O  
ATOM      5  CB  LYS B   4     110.261 130.692 167.416  1.00                 C  
ATOM      6  CD  LYS B   4     111.030 133.076 167.253  1.00                 C  
ATOM      7  CE  LYS B   4     110.677 134.529 167.527  1.00                 C  
ATOM      8  CG  LYS B   4     109.878 132.151 167.608  1.00                 C  
ATOM      9  NZ  LYS B   4     109.554 134.998 166.669  1.00                 N  
ATOM     10  N   GLN B   5     108.536 127.503 166.864  1.00                 N  
ATOM     11  CA  GLN B   5     108.807 126.149 166.392  1.00                 C  
ATOM     12  C   GLN B   5     109.499 126.139 165.038  1.00                 C  
ATOM     13  O   GLN B   5     110.179 125.158 164.711  1.00                 O  
ATOM     14  CB  GLN B   5     107.510 125.341 166.308  1.00                 C  
ATOM     15  CD  GLN B   5     105.585 124.259 167.533  1.00                 C  
ATOM     16  CG  GLN B   5     106.890 125.021 167.658  1.00                 C  
ATOM     17  OE1 GLN B   5     104.890 124.360 166.523  1.00                 O  
ATOM     18  NE2 GLN B   5     105.250 123.491 168.564  1.00                 N  
ATOM     19  N   LEU B   6     109.270 127.178 164.222  1.00                 N  
ATOM     20  CA  LEU B   6     109.980 127.495 162.982  1.00                 C  
ATOM     21  C   LEU B   6     109.764 126.486 161.855  1.00                 C  
ATOM     22  O   LEU B   6     110.353 126.635 160.779  1.00                 O  
ATOM     23  CB  LEU B   6     111.484 127.611 163.240  1.00                 C  
ATOM     24  CG  LEU B   6     111.914 128.643 164.285  1.00                 C  
ATOM     25  CD1 LEU B   6     113.422 128.609 164.484  1.00                 C  
ATOM     26  CD2 LEU B   6     111.465 130.038 163.880  1.00                 C  
ATOM     27  N   ALA B   7     108.924 125.473 162.072  1.00                 N  
ATOM     28  CA  ALA B   7     108.672 124.454 161.062  1.00                 C  
ATOM     29  C   ALA B   7     107.337 123.760 161.293  1.00                 C  
ATOM     30  O   ALA B   7     107.212 122.933 162.201  1.00                 O  
ATOM     31  CB  ALA B   7     109.795 123.429 161.052  1.00                 C  
ATOM     32  N   LEU B   8     106.338 124.080 160.477  1.00                 N  
ATOM     33  CA  LEU B   8     105.050 123.401 160.502  1.00                 C  
ATOM     34  C   LEU B   8     104.621 123.132 159.069  1.00                 C  
ATOM     35  O   LEU B   8     104.183 124.050 158.368  1.00                 O  
ATOM     36  CB  LEU B   8     104.014 124.244 161.249  1.00                 C  
ATOM     37  CG  LEU B   8     104.321 124.551 162.716  1.00                 C  
ATOM     38  CD1 LEU B   8     103.289 125.508 163.292  1.00                 C  
ATOM     39  CD2 LEU B   8     104.370 123.270 163.535  1.00                 C  
ATOM     40  N   PHE B   9     104.750 121.879 158.635  1.00                 N  
ATOM     41  CA  PHE B   9     104.345 121.526 157.279  1.00                 C  
ATOM     42  C   PHE B   9     102.829 121.506 157.149  1.00                 C  
ATOM     43  O   PHE B   9     102.254 122.240 156.339  1.00                 O  
ATOM     44  CB  PHE B   9     104.925 120.167 156.883  1.00                 C  
ATOM     45  CG  PHE B   9     104.535 119.720 155.503  1.00                 C  
ATOM     46  CZ  PHE B   9     103.809 118.889 152.952  1.00                 C  
ATOM     47  CD1 PHE B   9     105.171 120.235 154.388  1.00                 C  
ATOM     48  CE1 PHE B   9     104.813 119.824 153.118  1.00                 C  
ATOM     49  CD2 PHE B   9     103.532 118.784 155.321  1.00                 C  
ATOM     50  CE2 PHE B   9     103.173 118.373 154.051  1.00                 C  
ATOM     51  N   GLU B  10     102.158 120.674 157.945  1.00                 N  
ATOM     52  CA  GLU B  10     100.698 120.646 157.998  1.00                 C  
ATOM     53  C   GLU B  10     100.248 120.931 159.424  1.00                 C  
ATOM     54  O   GLU B  10     100.080 120.002 160.230  1.00                 O  
ATOM     55  CB  GLU B  10     100.170 119.295 157.510  1.00                 C  
ATOM     56  CD  GLU B  10      99.931 117.658 155.602  1.00                 C  
ATOM     57  CG  GLU B  10     100.467 119.004 156.049  1.00                 C  
ATOM     58  OE1 GLU B  10      99.378 116.928 156.451  1.00                 O  
ATOM     59  OE2 GLU B  10     100.065 117.332 154.404  1.00                 O  
ATOM     60  N   PRO B  11     100.047 122.197 159.785  1.00                 N  
ATOM     61  CA  PRO B  11      99.472 122.528 161.097  1.00                 C  
ATOM     62  C   PRO B  11      97.953 122.485 161.156  1.00                 C  
ATOM     63  O   PRO B  11      97.386 123.094 162.066  1.00                 O  
ATOM     64  CB  PRO B  11      99.964 123.951 161.368  1.00                 C  
ATOM     65  CD  PRO B  11     100.487 123.518 159.073  1.00                 C  
ATOM     66  CG  PRO B  11     100.024 124.589 160.021  1.00                 C  
ATOM     67  N   THR B  12      97.300 121.879 160.155  1.00                 N  
ATOM     68  CA  THR B  12      95.876 121.535 160.018  1.00                 C  
ATOM     69  C   THR B  12      94.901 122.701 160.197  1.00                 C  
ATOM     70  O   THR B  12      93.683 122.492 160.213  1.00                 O  
ATOM     71  CB  THR B  12      95.460 120.442 161.020  1.00                 C  
ATOM     72  OG1 THR B  12      95.388 121.000 162.338  1.00                 O  
ATOM     73  CG2 THR B  12      96.478 119.311 161.027  1.00                 C  
ATOM     74  N   LEU B  13      95.401 123.932 160.268  1.00                 N  
ATOM     75  CA  LEU B  13      94.537 125.100 160.341  1.00                 C  
ATOM     76  C   LEU B  13      94.955 126.106 159.283  1.00                 C  
ATOM     77  O   LEU B  13      94.125 126.856 158.762  1.00                 O  
ATOM     78  CB  LEU B  13      94.592 125.721 161.738  1.00                 C  
ATOM     79  CG  LEU B  13      94.091 124.845 162.889  1.00                 C  
ATOM     80  CD1 LEU B  13      94.303 125.541 164.225  1.00                 C  
ATOM     81  CD2 LEU B  13      92.623 124.497 162.700  1.00                 C  
ATOM     82  N   VAL B  14      96.248 126.127 158.967  1.00                 N  
ATOM     83  CA  VAL B  14      96.716 126.930 157.847  1.00                 C  
ATOM     84  C   VAL B  14      96.273 126.302 156.533  1.00                 C  
ATOM     85  O   VAL B  14      95.815 126.999 155.620  1.00                 O  
ATOM     86  CB  VAL B  14      98.247 127.096 157.872  1.00                 C  
ATOM     87  CG1 VAL B  14      98.729 127.783 156.604  1.00                 C  
ATOM     88  CG2 VAL B  14      98.678 127.878 159.103  1.00                 C  
ATOM     89  N   VAL B  15      96.351 124.971 156.436  1.00                 N  
ATOM     90  CA  VAL B  15      95.968 124.285 155.207  1.00                 C  
ATOM     91  C   VAL B  15      94.451 124.318 155.007  1.00                 C  
ATOM     92  O   VAL B  15      93.972 124.373 153.868  1.00                 O  
ATOM     93  CB  VAL B  15      96.463 122.827 155.197  1.00                 C  
ATOM     94  CG1 VAL B  15      95.900 122.081 153.996  1.00                 C  
ATOM     95  CG2 VAL B  15      97.983 122.780 155.192  1.00                 C  
ATOM     96  N   GLN B  16      93.670 124.341 156.093  1.00                 N  
ATOM     97  CA  GLN B  16      92.230 124.531 155.950  1.00                 C  
ATOM     98  C   GLN B  16      91.900 125.962 155.555  1.00                 C  
ATOM     99  O   GLN B  16      90.939 126.195 154.813  1.00                 O  
ATOM    100  CB  GLN B  16      91.510 124.167 157.250  1.00                 C  
ATOM    101  CD  GLN B  16      90.855 122.367 158.897  1.00                 C  
ATOM    102  CG  GLN B  16      91.539 122.684 157.582  1.00                 C  
ATOM    103  OE1 GLN B  16      90.773 123.216 159.785  1.00                 O  
ATOM    104  NE2 GLN B  16      90.359 121.142 159.024  1.00                 N  
ATOM    105  N   ALA B  17      92.686 126.926 156.029  1.00                 N  
ATOM    106  CA  ALA B  17      92.572 128.303 155.571  1.00                 C  
ATOM    107  C   ALA B  17      93.289 128.537 154.252  1.00                 C  
ATOM    108  O   ALA B  17      93.243 129.656 153.731  1.00                 O  
ATOM    109  CB  ALA B  17      93.120 129.258 156.620  1.00                 C  
ATOM    110  N   LEU B  18      93.948 127.517 153.708  1.00                 N  
ATOM    111  CA  LEU B  18      94.654 127.632 152.442  1.00                 C  
ATOM    112  C   LEU B  18      93.756 127.313 151.260  1.00                 C  
ATOM    113  O   LEU B  18      93.737 128.056 150.275  1.00                 O  
ATOM    114  CB  LEU B  18      95.875 126.710 152.423  1.00                 C  
ATOM    115  CG  LEU B  18      96.723 126.733 151.150  1.00                 C  
ATOM    116  CD1 LEU B  18      97.280 128.126 150.901  1.00                 C  
ATOM    117  CD2 LEU B  18      97.853 125.719 151.238  1.00                 C  
ATOM    118  N   LYS B  19      93.023 126.199 151.366  1.00                 N  
ATOM    119  CA  LYS B  19      92.183 125.682 150.289  1.00                 C  
ATOM    120  C   LYS B  19      91.120 126.685 149.859  1.00                 C  
ATOM    121  O   LYS B  19      90.733 126.716 148.685  1.00                 O  
ATOM    122  CB  LYS B  19      91.511 124.375 150.714  1.00                 C  
ATOM    123  CD  LYS B  19      89.874 123.202 152.212  1.00                 C  
ATOM    124  CE  LYS B  19      88.757 123.376 153.228  1.00                 C  
ATOM    125  CG  LYS B  19      90.446 124.544 151.786  1.00                 C  
ATOM    126  NZ  LYS B  19      89.267 123.875 154.535  1.00                 N  
ATOM    127  N   GLU B  20      90.659 127.527 150.788  1.00                 N  
ATOM    128  CA  GLU B  20      89.744 128.605 150.438  1.00                 C  
ATOM    129  C   GLU B  20      90.416 129.657 149.564  1.00                 C  
ATOM    130  O   GLU B  20      89.744 130.313 148.762  1.00                 O  
ATOM    131  CB  GLU B  20      89.185 129.264 151.700  1.00                 C  
ATOM    132  CD  GLU B  20      87.728 129.054 153.754  1.00                 C  
ATOM    133  CG  GLU B  20      88.245 128.376 152.500  1.00                 C  
ATOM    134  OE1 GLU B  20      88.231 130.148 154.088  1.00                 O  
ATOM    135  OE2 GLU B  20      86.821 128.492 154.402  1.00                 O  
ATOM    136  N   ALA B  21      91.730 129.834 149.701  1.00                 N  
ATOM    137  CA  ALA B  21      92.465 130.770 148.862  1.00                 C  
ATOM    138  C   ALA B  21      93.006 130.130 147.595  1.00                 C  
ATOM    139  O   ALA B  21      93.236 130.840 146.610  1.00                 O  
ATOM    140  CB  ALA B  21      93.617 131.388 149.640  1.00                 C  
ATOM    141  N   VAL B  22      93.219 128.813 147.605  1.00                 N  
ATOM    142  CA  VAL B  22      93.713 128.117 146.422  1.00                 C  
ATOM    143  C   VAL B  22      92.655 128.106 145.328  1.00                 C  
ATOM    144  O   VAL B  22      92.949 128.363 144.154  1.00                 O  
ATOM    145  CB  VAL B  22      94.145 126.677 146.754  1.00                 C  
ATOM    146  CG1 VAL B  22      94.488 125.917 145.482  1.00                 C  
ATOM    147  CG2 VAL B  22      95.328 126.683 147.710  1.00                 C  
ATOM    148  N   LYS B  23      91.397 127.859 145.703  1.00                 N  
ATOM    149  CA  LYS B  23      90.289 127.946 144.759  1.00                 C  
ATOM    150  C   LYS B  23      90.023 129.373 144.297  1.00                 C  
ATOM    151  O   LYS B  23      89.312 129.567 143.308  1.00                 O  
ATOM    152  CB  LYS B  23      89.013 127.369 145.376  1.00                 C  
ATOM    153  CD  LYS B  23      87.754 125.360 146.198  1.00                 C  
ATOM    154  CE  LYS B  23      87.782 123.852 146.386  1.00                 C  
ATOM    155  CG  LYS B  23      89.051 125.864 145.586  1.00                 C  
ATOM    156  NZ  LYS B  23      86.527 123.346 147.007  1.00                 N  
ATOM    157  N   LYS B  24      90.563 130.371 144.993  1.00                 N  
ATOM    158  CA  LYS B  24      90.554 131.747 144.526  1.00                 C  
ATOM    159  C   LYS B  24      91.758 132.073 143.655  1.00                 C  
ATOM    160  O   LYS B  24      92.027 133.252 143.410  1.00                 O  
ATOM    161  CB  LYS B  24      90.508 132.715 145.710  1.00                 C  
ATOM    162  CD  LYS B  24      89.237 133.644 147.665  1.00                 C  
ATOM    163  CE  LYS B  24      87.948 133.582 148.467  1.00                 C  
ATOM    164  CG  LYS B  24      89.225 132.642 146.522  1.00                 C  
ATOM    165  NZ  LYS B  24      87.950 134.550 149.598  1.00                 N  
ATOM    166  N   LEU B  25      92.493 131.062 143.195  1.00                 N  
ATOM    167  CA  LEU B  25      93.548 131.252 142.215  1.00                 C  
ATOM    168  C   LEU B  25      93.274 130.547 140.896  1.00                 C  
ATOM    169  O   LEU B  25      94.052 130.720 139.954  1.00                 O  
ATOM    170  CB  LEU B  25      94.888 130.765 142.769  1.00                 C  
ATOM    171  CG  LEU B  25      95.405 131.481 144.019  1.00                 C  
ATOM    172  CD1 LEU B  25      96.687 130.832 144.519  1.00                 C  
ATOM    173  CD2 LEU B  25      95.636 132.958 143.735  1.00                 C  
ATOM    174  N   ASN B  26      92.206 129.758 140.808  1.00                 N  
ATOM    175  CA  ASN B  26      91.840 129.117 139.546  1.00                 C  
ATOM    176  C   ASN B  26      91.507 130.040 138.367  1.00                 C  
ATOM    177  O   ASN B  26      91.893 129.679 137.241  1.00                 O  
ATOM    178  CB  ASN B  26      90.644 128.184 139.746  1.00                 C  
ATOM    179  CG  ASN B  26      91.014 126.913 140.487  1.00                 C  
ATOM    180  OD1 ASN B  26      92.185 126.538 140.549  1.00                 O  
ATOM    181  ND2 ASN B  26      90.014 126.247 141.051  1.00                 N  
ATOM    182  N   PRO B  27      90.792 131.216 138.504  1.00                 N  
ATOM    183  CA  PRO B  27      90.462 131.970 137.281  1.00                 C  
ATOM    184  C   PRO B  27      91.648 132.662 136.637  1.00                 C  
ATOM    185  O   PRO B  27      92.789 132.488 137.071  1.00                 O  
ATOM    186  CB  PRO B  27      89.438 133.006 137.750  1.00                 C  
ATOM    187  CD  PRO B  27      90.273 131.962 139.735  1.00                 C  
ATOM    188  CG  PRO B  27      89.802 133.273 139.172  1.00                 C  
ATOM    189  N   GLN B  28      91.388 133.479 135.617  1.00                 N  
ATOM    190  CA  GLN B  28      92.454 134.023 134.783  1.00                 C  
ATOM    191  C   GLN B  28      93.285 135.078 135.505  1.00                 C  
ATOM    192  O   GLN B  28      93.266 136.259 135.147  1.00                 O  
ATOM    193  CB  GLN B  28      91.876 134.627 133.501  1.00                 C  
ATOM    194  CD  GLN B  28      90.658 134.247 131.322  1.00                 C  
ATOM    195  CG  GLN B  28      91.218 133.613 132.579  1.00                 C  
ATOM    196  OE1 GLN B  28      91.198 135.233 130.818  1.00                 O  
ATOM    197  NE2 GLN B  28      89.571 133.682 130.809  1.00                 N  
ATOM    198  N   ALA B  29      94.009 134.645 136.532  1.00                 N  
ATOM    199  CA  ALA B  29      95.094 135.398 137.124  1.00                 C  
ATOM    200  C   ALA B  29      96.361 134.565 137.175  1.00                 C  
ATOM    201  O   ALA B  29      97.375 135.035 137.699  1.00                 O  
ATOM    202  CB  ALA B  29      94.714 135.868 138.520  1.00                 C  
ATOM    203  N   GLN B  30      96.324 133.340 136.655  1.00                 N  
ATOM    204  CA  GLN B  30      97.495 132.487 136.524  1.00                 C  
ATOM    205  C   GLN B  30      98.304 132.775 135.272  1.00                 C  
ATOM    206  O   GLN B  30      99.332 132.127 135.058  1.00                 O  
ATOM    207  CB  GLN B  30      97.087 131.012 136.525  1.00                 C  
ATOM    208  CD  GLN B  30      96.064 129.081 137.791  1.00                 C  
ATOM    209  CG  GLN B  30      96.489 130.535 137.839  1.00                 C  
ATOM    210  OE1 GLN B  30      96.762 128.238 137.227  1.00                 O  
ATOM    211  NE2 GLN B  30      94.913 128.782 138.383  1.00                 N  
ATOM    212  N   TRP B  31      97.881 133.731 134.447  1.00                 N  
ATOM    213  CA  TRP B  31      98.558 133.964 133.181  1.00                 C  
ATOM    214  C   TRP B  31      99.902 134.659 133.345  1.00                 C  
ATOM    215  O   TRP B  31     100.605 134.845 132.349  1.00                 O  
ATOM    216  CB  TRP B  31      97.676 134.795 132.247  1.00                 C  
ATOM    217  CG  TRP B  31      97.247 136.105 132.835  1.00                 C  
ATOM    218  CD1 TRP B  31      96.072 136.369 133.477  1.00                 C  
ATOM    219  NE1 TRP B  31      96.035 137.683 133.877  1.00                 N  
ATOM    220  CD2 TRP B  31      97.990 137.330 132.835  1.00                 C  
ATOM    221  CE2 TRP B  31      97.204 138.293 133.493  1.00                 C  
ATOM    222  CH2 TRP B  31      98.858 139.949 133.181  1.00                 C  
ATOM    223  CZ2 TRP B  31      97.629 139.608 133.673  1.00                 C  
ATOM    224  CE3 TRP B  31      99.244 137.706 132.342  1.00                 C  
ATOM    225  CZ3 TRP B  31      99.661 139.011 132.522  1.00                 C  
ATOM    226  N   ARG B  32     100.280 135.051 134.557  1.00                 N  
ATOM    227  CA  ARG B  32     101.656 135.450 134.790  1.00                 C  
ATOM    228  C   ARG B  32     102.564 134.258 135.052  1.00                 C  
ATOM    229  O   ARG B  32     103.785 134.434 135.119  1.00                 O  
ATOM    230  CB  ARG B  32     101.740 136.424 135.967  1.00                 C  
ATOM    231  CD  ARG B  32     101.057 138.621 136.971  1.00                 C  
ATOM    232  NE  ARG B  32     100.244 138.042 138.038  1.00                 N  
ATOM    233  CG  ARG B  32     101.053 137.757 135.720  1.00                 C  
ATOM    234  CZ  ARG B  32     100.243 138.475 139.294  1.00                 C  
ATOM    235  NH1 ARG B  32      99.471 137.886 140.198  1.00                 N  
ATOM    236  NH2 ARG B  32     101.015 139.495 139.645  1.00                 N  
ATOM    237  N   ASN B  33     102.001 133.057 135.198  1.00                 N  
ATOM    238  CA  ASN B  33     102.760 131.815 135.309  1.00                 C  
ATOM    239  C   ASN B  33     102.490 131.000 134.053  1.00                 C  
ATOM    240  O   ASN B  33     101.592 130.146 134.045  1.00                 O  
ATOM    241  CB  ASN B  33     102.379 131.067 136.588  1.00                 C  
ATOM    242  CG  ASN B  33     103.209 129.816 136.800  1.00                 C  
ATOM    243  OD1 ASN B  33     103.677 129.200 135.843  1.00                 O  
ATOM    244  ND2 ASN B  33     103.394 129.437 138.060  1.00                 N  
ATOM    245  N   PRO B  34     103.255 131.202 132.978  1.00                 N  
ATOM    246  CA  PRO B  34     102.901 130.584 131.693  1.00                 C  
ATOM    247  C   PRO B  34     103.189 129.102 131.624  1.00                 C  
ATOM    248  O   PRO B  34     102.655 128.432 130.734  1.00                 O  
ATOM    249  CB  PRO B  34     103.755 131.338 130.672  1.00                 C  
ATOM    250  CD  PRO B  34     104.386 132.167 132.827  1.00                 C  
ATOM    251  CG  PRO B  34     104.918 131.844 131.458  1.00                 C  
ATOM    252  N   VAL B  35     104.028 128.574 132.514  1.00                 N  
ATOM    253  CA  VAL B  35     104.265 127.136 132.550  1.00                 C  
ATOM    254  C   VAL B  35     103.011 126.414 133.005  1.00                 C  
ATOM    255  O   VAL B  35     102.653 125.359 132.472  1.00                 O  
ATOM    256  CB  VAL B  35     105.450 126.782 133.468  1.00                 C  
ATOM    257  CG1 VAL B  35     105.567 125.274 133.629  1.00                 C  
ATOM    258  CG2 VAL B  35     106.743 127.364 132.917  1.00                 C  
ATOM    259  N   MET B  36     102.311 126.984 133.975  1.00                 N  
ATOM    260  CA  MET B  36     101.140 126.348 134.545  1.00                 C  
ATOM    261  C   MET B  36      99.856 126.801 133.871  1.00                 C  
ATOM    262  O   MET B  36      98.837 126.111 133.972  1.00                 O  
ATOM    263  CB  MET B  36     101.055 126.629 136.047  1.00                 C  
ATOM    264  SD  MET B  36     102.267 124.221 136.688  1.00                 S  
ATOM    265  CE  MET B  36     100.755 123.733 137.514  1.00                 C  
ATOM    266  CG  MET B  36     102.184 126.014 136.858  1.00                 C  
ATOM    267  N   PHE B  37      99.890 127.938 133.177  1.00                 N  
ATOM    268  CA  PHE B  37      98.704 128.450 132.505  1.00                 C  
ATOM    269  C   PHE B  37      98.310 127.578 131.323  1.00                 C  
ATOM    270  O   PHE B  37      97.132 127.533 130.953  1.00                 O  
ATOM    271  CB  PHE B  37      98.933 129.888 132.035  1.00                 C  
ATOM    272  CG  PHE B  37      97.729 130.515 131.393  1.00                 C  
ATOM    273  CZ  PHE B  37      95.503 131.675 130.199  1.00                 C  
ATOM    274  CD1 PHE B  37      96.657 130.935 132.161  1.00                 C  
ATOM    275  CE1 PHE B  37      95.548 131.512 131.571  1.00                 C  
ATOM    276  CD2 PHE B  37      97.668 130.686 130.022  1.00                 C  
ATOM    277  CE2 PHE B  37      96.559 131.263 129.431  1.00                 C  
ATOM    278  N   ILE B  38      99.275 126.874 130.728  1.00                 N  
ATOM    279  CA  ILE B  38      98.958 125.910 129.681  1.00                 C  
ATOM    280  C   ILE B  38      98.272 124.692 130.282  1.00                 C  
ATOM    281  O   ILE B  38      97.410 124.074 129.646  1.00                 O  
ATOM    282  CB  ILE B  38     100.218 125.487 128.903  1.00                 C  
ATOM    283  CD1 ILE B  38     102.143 126.422 127.517  1.00                 C  
ATOM    284  CG1 ILE B  38     100.766 126.665 128.094  1.00                 C  
ATOM    285  CG2 ILE B  38      99.921 124.284 128.021  1.00                 C  
ATOM    286  N   VAL B  39      98.616 124.345 131.522  1.00                 N  
ATOM    287  CA  VAL B  39      97.944 123.245 132.200  1.00                 C  
ATOM    288  C   VAL B  39      96.524 123.648 132.570  1.00                 C  
ATOM    289  O   VAL B  39      95.612 122.812 132.585  1.00                 O  
ATOM    290  CB  VAL B  39      98.717 122.799 133.455  1.00                 C  
ATOM    291  CG1 VAL B  39      97.910 121.779 134.243  1.00                 C  
ATOM    292  CG2 VAL B  39     100.073 122.227 133.069  1.00                 C  
ATOM    293  N   TRP B  40      96.306 124.937 132.838  1.00                 N  
ATOM    294  CA  TRP B  40      94.960 125.426 133.105  1.00                 C  
ATOM    295  C   TRP B  40      94.089 125.341 131.861  1.00                 C  
ATOM    296  O   TRP B  40      92.928 124.926 131.937  1.00                 O  
ATOM    297  CB  TRP B  40      95.005 126.867 133.617  1.00                 C  
ATOM    298  CG  TRP B  40      93.656 127.430 133.944  1.00                 C  
ATOM    299  CD1 TRP B  40      92.983 127.311 135.125  1.00                 C  
ATOM    300  NE1 TRP B  40      91.774 127.960 135.050  1.00                 N  
ATOM    301  CD2 TRP B  40      92.815 128.201 133.077  1.00                 C  
ATOM    302  CE2 TRP B  40      91.649 128.515 133.800  1.00                 C  
ATOM    303  CH2 TRP B  40      90.752 129.695 131.963  1.00                 C  
ATOM    304  CZ2 TRP B  40      90.609 129.263 133.251  1.00                 C  
ATOM    305  CE3 TRP B  40      92.934 128.657 131.761  1.00                 C  
ATOM    306  CZ3 TRP B  40      91.900 129.398 131.221  1.00                 C  
ATOM    307  N   ILE B  41      94.633 125.732 130.708  1.00                 N  
ATOM    308  CA  ILE B  41      93.919 125.546 129.452  1.00                 C  
ATOM    309  C   ILE B  41      93.865 124.069 129.101  1.00                 C  
ATOM    310  O   ILE B  41      92.891 123.596 128.500  1.00                 O  
ATOM    311  CB  ILE B  41      94.569 126.349 128.309  1.00                 C  
ATOM    312  CD1 ILE B  41      95.235 128.713 127.628  1.00                 C  
ATOM    313  CG1 ILE B  41      94.401 127.850 128.550  1.00                 C  
ATOM    314  CG2 ILE B  41      93.995 125.922 126.966  1.00                 C  
ATOM    315  N   GLY B  42      94.878 123.310 129.519  1.00                 N  
ATOM    316  CA  GLY B  42      94.830 121.870 129.354  1.00                 C  
ATOM    317  C   GLY B  42      93.720 121.223 130.159  1.00                 C  
ATOM    318  O   GLY B  42      93.060 120.296 129.689  1.00                 O  
ATOM    319  N   SER B  43      93.484 121.716 131.370  1.00                 N  
ATOM    320  CA  SER B  43      92.349 121.232 132.138  1.00                 C  
ATOM    321  C   SER B  43      91.041 121.850 131.678  1.00                 C  
ATOM    322  O   SER B  43      89.974 121.324 132.007  1.00                 O  
ATOM    323  CB  SER B  43      92.551 121.514 133.628  1.00                 C  
ATOM    324  OG  SER B  43      92.515 122.905 133.894  1.00                 O  
ATOM    325  N   LEU B  44      91.099 122.953 130.935  1.00                 N  
ATOM    326  CA  LEU B  44      89.877 123.622 130.509  1.00                 C  
ATOM    327  C   LEU B  44      89.181 122.853 129.397  1.00                 C  
ATOM    328  O   LEU B  44      88.021 122.454 129.538  1.00                 O  
ATOM    329  CB  LEU B  44      90.181 125.048 130.045  1.00                 C  
ATOM    330  CG  LEU B  44      88.987 125.870 129.553  1.00                 C  
ATOM    331  CD1 LEU B  44      87.957 126.037 130.660  1.00                 C  
ATOM    332  CD2 LEU B  44      89.443 127.229 129.045  1.00                 C  
ATOM    333  N   LEU B  45      89.871 122.642 128.279  1.00                 N  
ATOM    334  CA  LEU B  45      89.199 122.074 127.122  1.00                 C  
ATOM    335  C   LEU B  45      88.952 120.580 127.257  1.00                 C  
ATOM    336  O   LEU B  45      88.072 120.056 126.571  1.00                 O  
ATOM    337  CB  LEU B  45      90.008 122.335 125.850  1.00                 C  
ATOM    338  CG  LEU B  45      90.148 123.798 125.425  1.00                 C  
ATOM    339  CD1 LEU B  45      91.077 123.923 124.227  1.00                 C  
ATOM    340  CD2 LEU B  45      88.788 124.397 125.104  1.00                 C  
ATOM    341  N   THR B  46      89.691 119.886 128.127  1.00                 N  
ATOM    342  CA  THR B  46      89.386 118.482 128.379  1.00                 C  
ATOM    343  C   THR B  46      88.052 118.308 129.089  1.00                 C  
ATOM    344  O   THR B  46      87.409 117.265 128.938  1.00                 O  
ATOM    345  CB  THR B  46      90.488 117.806 129.216  1.00                 C  
ATOM    346  OG1 THR B  46      90.617 118.479 130.474  1.00                 O  
ATOM    347  CG2 THR B  46      91.823 117.872 128.490  1.00                 C  
ATOM    348  N   THR B  47      87.617 119.303 129.862  1.00                 N  
ATOM    349  CA  THR B  47      86.214 119.331 130.256  1.00                 C  
ATOM    350  C   THR B  47      85.334 119.674 129.069  1.00                 C  
ATOM    351  O   THR B  47      84.297 119.039 128.853  1.00                 O  
ATOM    352  CB  THR B  47      85.967 120.340 131.393  1.00                 C  
ATOM    353  OG1 THR B  47      86.731 119.961 132.545  1.00                 O  
ATOM    354  CG2 THR B  47      84.494 120.365 131.773  1.00                 C  
ATOM    355  N   CYS B  48      85.753 120.664 128.276  1.00                 N  
ATOM    356  CA  CYS B  48      84.953 121.121 127.146  1.00                 C  
ATOM    357  C   CYS B  48      84.864 120.061 126.056  1.00                 C  
ATOM    358  O   CYS B  48      83.902 120.048 125.281  1.00                 O  
ATOM    359  CB  CYS B  48      85.533 122.413 126.567  1.00                 C  
ATOM    360  SG  CYS B  48      85.417 123.843 127.667  1.00                 S  
ATOM    361  N   ILE B  49      85.837 119.152 125.991  1.00                 N  
ATOM    362  CA  ILE B  49      85.689 117.983 125.134  1.00                 C  
ATOM    363  C   ILE B  49      84.721 116.988 125.759  1.00                 C  
ATOM    364  O   ILE B  49      83.791 116.507 125.101  1.00                 O  
ATOM    365  CB  ILE B  49      87.046 117.308 124.861  1.00                 C  
ATOM    366  CD1 ILE B  49      89.377 117.766 123.937  1.00                 C  
ATOM    367  CG1 ILE B  49      87.937 118.223 124.020  1.00                 C  
ATOM    368  CG2 ILE B  49      86.843 115.952 124.202  1.00                 C  
ATOM    369  N   SER B  50      84.900 116.696 127.049  1.00                 N  
ATOM    370  CA  SER B  50      84.129 115.635 127.689  1.00                 C  
ATOM    371  C   SER B  50      82.671 116.019 127.901  1.00                 C  
ATOM    372  O   SER B  50      81.807 115.137 127.941  1.00                 O  
ATOM    373  CB  SER B  50      84.753 115.256 129.034  1.00                 C  
ATOM    374  OG  SER B  50      84.666 116.328 129.956  1.00                 O  
ATOM    375  N   ILE B  51      82.379 117.312 128.058  1.00                 N  
ATOM    376  CA  ILE B  51      80.989 117.752 128.135  1.00                 C  
ATOM    377  C   ILE B  51      80.287 117.530 126.803  1.00                 C  
ATOM    378  O   ILE B  51      79.175 116.988 126.753  1.00                 O  
ATOM    379  CB  ILE B  51      80.887 119.231 128.550  1.00                 C  
ATOM    380  CD1 ILE B  51      81.569 120.863 130.387  1.00                 C  
ATOM    381  CG1 ILE B  51      81.372 119.416 129.990  1.00                 C  
ATOM    382  CG2 ILE B  51      79.467 119.742 128.361  1.00                 C  
ATOM    383  N   ALA B  52      80.935 117.914 125.703  1.00                 N  
ATOM    384  CA  ALA B  52      80.389 117.617 124.386  1.00                 C  
ATOM    385  C   ALA B  52      80.427 116.126 124.087  1.00                 C  
ATOM    386  O   ALA B  52      79.571 115.623 123.354  1.00                 O  
ATOM    387  CB  ALA B  52      81.150 118.379 123.312  1.00                 C  
ATOM    388  N   MET B  53      81.394 115.405 124.657  1.00                 N  
ATOM    389  CA  MET B  53      81.431 113.958 124.485  1.00                 C  
ATOM    390  C   MET B  53      80.308 113.285 125.261  1.00                 C  
ATOM    391  O   MET B  53      79.874 112.186 124.897  1.00                 O  
ATOM    392  CB  MET B  53      82.785 113.400 124.929  1.00                 C  
ATOM    393  SD  MET B  53      85.532 113.195 124.640  1.00                 S  
ATOM    394  CE  MET B  53      85.371 111.447 124.282  1.00                 C  
ATOM    395  CG  MET B  53      83.948 113.813 124.042  1.00                 C  
ATOM    396  N   ALA B  54      79.813 113.936 126.315  1.00                 N  
ATOM    397  CA  ALA B  54      78.710 113.371 127.081  1.00                 C  
ATOM    398  C   ALA B  54      77.409 113.406 126.293  1.00                 C  
ATOM    399  O   ALA B  54      76.597 112.479 126.386  1.00                 O  
ATOM    400  CB  ALA B  54      78.540 114.117 128.396  1.00                 C  
ATOM    401  N   SER B  55      77.190 114.461 125.509  1.00                 N  
ATOM    402  CA  SER B  55      75.951 114.567 124.746  1.00                 C  
ATOM    403  C   SER B  55      76.106 114.022 123.328  1.00                 C  
ATOM    404  O   SER B  55      75.457 113.039 122.962  1.00                 O  
ATOM    405  CB  SER B  55      75.480 116.021 124.689  1.00                 C  
ATOM    406  OG  SER B  55      74.286 116.142 123.935  1.00                 O  
ATOM    407  N   GLY B  56      76.967 114.641 122.526  1.00                 N  
ATOM    408  CA  GLY B  56      77.206 114.143 121.187  1.00                 C  
ATOM    409  C   GLY B  56      78.560 114.516 120.625  1.00                 C  
ATOM    410  O   GLY B  56      78.898 115.700 120.531  1.00                 O  
ATOM    411  N   ALA B  57      79.328 113.512 120.215  1.00                 N  
ATOM    412  CA  ALA B  57      80.645 113.717 119.630  1.00                 C  
ATOM    413  C   ALA B  57      80.986 112.477 118.822  1.00                 C  
ATOM    414  O   ALA B  57      80.297 111.457 118.899  1.00                 O  
ATOM    415  CB  ALA B  57      81.672 113.989 120.718  1.00                 C  
ATOM    416  N   MET B  58      82.057 112.579 118.040  1.00                 N  
ATOM    417  CA  MET B  58      82.499 111.462 117.212  1.00                 C  
ATOM    418  C   MET B  58      83.016 110.293 118.061  1.00                 C  
ATOM    419  O   MET B  58      82.728 109.141 117.712  1.00                 O  
ATOM    420  CB  MET B  58      83.589 111.915 116.239  1.00                 C  
ATOM    421  SD  MET B  58      84.346 113.156 113.880  1.00                 S  
ATOM    422  CE  MET B  58      85.451 114.250 114.770  1.00                 C  
ATOM    423  CG  MET B  58      83.094 112.840 115.139  1.00                 C  
ATOM    424  N   PRO B  59      83.775 110.498 119.179  1.00                 N  
ATOM    425  CA  PRO B  59      83.926 109.378 120.116  1.00                 C  
ATOM    426  C   PRO B  59      82.866 109.411 121.201  1.00                 C  
ATOM    427  O   PRO B  59      82.042 110.330 121.240  1.00                 O  
ATOM    428  CB  PRO B  59      85.327 109.571 120.701  1.00                 C  
ATOM    429  CD  PRO B  59      84.847 111.592 119.511  1.00                 C  
ATOM    430  CG  PRO B  59      85.512 111.051 120.746  1.00                 C  
ATOM    431  N   GLY B  60      82.872 108.412 122.079  1.00                 N  
ATOM    432  CA  GLY B  60      81.908 108.360 123.160  1.00                 C  
ATOM    433  C   GLY B  60      82.455 107.828 124.469  1.00                 C  
ATOM    434  O   GLY B  60      81.695 107.308 125.291  1.00                 O  
ATOM    435  N   ASN B  61      83.764 107.944 124.681  1.00                 N  
ATOM    436  CA  ASN B  61      84.393 107.420 125.893  1.00                 C  
ATOM    437  C   ASN B  61      84.526 108.541 126.921  1.00                 C  
ATOM    438  O   ASN B  61      85.617 108.965 127.300  1.00                 O  
ATOM    439  CB  ASN B  61      85.750 106.794 125.565  1.00                 C  
ATOM    440  CG  ASN B  61      86.336 106.027 126.734  1.00                 C  
ATOM    441  OD1 ASN B  61      85.613 105.607 127.637  1.00                 O  
ATOM    442  ND2 ASN B  61      87.651 105.842 126.719  1.00                 N  
ATOM    443  N   ALA B  62      83.369 109.025 127.369  1.00                 N  
ATOM    444  CA  ALA B  62      83.337 110.163 128.275  1.00                 C  
ATOM    445  C   ALA B  62      83.730 109.796 129.694  1.00                 C  
ATOM    446  O   ALA B  62      84.075 110.687 130.473  1.00                 O  
ATOM    447  CB  ALA B  62      81.953 110.793 128.286  1.00                 C  
ATOM    448  N   LEU B  63      83.693 108.516 130.050  1.00                 N  
ATOM    449  CA  LEU B  63      84.110 108.108 131.382  1.00                 C  
ATOM    450  C   LEU B  63      85.620 108.150 131.548  1.00                 C  
ATOM    451  O   LEU B  63      86.107 108.150 132.682  1.00                 O  
ATOM    452  CB  LEU B  63      83.600 106.700 131.695  1.00                 C  
ATOM    453  CG  LEU B  63      82.085 106.541 131.828  1.00                 C  
ATOM    454  CD1 LEU B  63      81.710 105.077 132.001  1.00                 C  
ATOM    455  CD2 LEU B  63      81.558 107.363 132.994  1.00                 C  
ATOM    456  N   PHE B  64      86.363 108.185 130.443  1.00                 N  
ATOM    457  CA  PHE B  64      87.817 108.263 130.442  1.00                 C  
ATOM    458  C   PHE B  64      88.320 109.698 130.427  1.00                 C  
ATOM    459  O   PHE B  64      89.135 110.078 131.269  1.00                 O  
ATOM    460  CB  PHE B  64      88.393 107.510 129.241  1.00                 C  
ATOM    461  CG  PHE B  64      89.894 107.527 129.178  1.00                 C  
ATOM    462  CZ  PHE B  64      92.670 107.564 129.056  1.00                 C  
ATOM    463  CD1 PHE B  64      90.646 106.737 130.030  1.00                 C  
ATOM    464  CE1 PHE B  64      92.026 106.753 129.972  1.00                 C  
ATOM    465  CD2 PHE B  64      90.553 108.333 128.267  1.00                 C  
ATOM    466  CE2 PHE B  64      91.934 108.349 128.209  1.00                 C  
ATOM    467  N   SER B  65      87.867 110.492 129.458  1.00                 N  
ATOM    468  CA  SER B  65      88.365 111.853 129.314  1.00                 C  
ATOM    469  C   SER B  65      87.915 112.766 130.445  1.00                 C  
ATOM    470  O   SER B  65      88.575 113.776 130.706  1.00                 O  
ATOM    471  CB  SER B  65      87.917 112.449 127.978  1.00                 C  
ATOM    472  OG  SER B  65      86.516 112.654 127.955  1.00                 O  
ATOM    473  N   ALA B  66      86.819 112.438 131.128  1.00                 N  
ATOM    474  CA  ALA B  66      86.469 113.175 132.332  1.00                 C  
ATOM    475  C   ALA B  66      87.331 112.774 133.516  1.00                 C  
ATOM    476  O   ALA B  66      87.365 113.499 134.513  1.00                 O  
ATOM    477  CB  ALA B  66      85.002 112.966 132.674  1.00                 C  
ATOM    478  N   ALA B  67      88.021 111.639 133.432  1.00                 N  
ATOM    479  CA  ALA B  67      89.042 111.313 134.413  1.00                 C  
ATOM    480  C   ALA B  67      90.395 111.901 134.053  1.00                 C  
ATOM    481  O   ALA B  67      91.260 112.007 134.927  1.00                 O  
ATOM    482  CB  ALA B  67      89.168 109.805 134.566  1.00                 C  
ATOM    483  N   ILE B  68      90.602 112.276 132.791  1.00                 N  
ATOM    484  CA  ILE B  68      91.772 113.072 132.444  1.00                 C  
ATOM    485  C   ILE B  68      91.645 114.463 133.040  1.00                 C  
ATOM    486  O   ILE B  68      92.538 114.940 133.748  1.00                 O  
ATOM    487  CB  ILE B  68      91.967 113.154 130.919  1.00                 C  
ATOM    488  CD1 ILE B  68      92.261 111.704 128.842  1.00                 C  
ATOM    489  CG1 ILE B  68      92.324 111.778 130.352  1.00                 C  
ATOM    490  CG2 ILE B  68      93.015 114.199 130.571  1.00                 C  
ATOM    491  N   SER B  69      90.513 115.121 132.793  1.00                 N  
ATOM    492  CA  SER B  69      90.266 116.430 133.379  1.00                 C  
ATOM    493  C   SER B  69      89.999 116.357 134.873  1.00                 C  
ATOM    494  O   SER B  69      90.084 117.381 135.556  1.00                 O  
ATOM    495  CB  SER B  69      89.085 117.113 132.686  1.00                 C  
ATOM    496  OG  SER B  69      87.870 116.441 132.968  1.00                 O  
ATOM    497  N   GLY B  70      89.693 115.173 135.399  1.00                 N  
ATOM    498  CA  GLY B  70      89.555 114.959 136.823  1.00                 C  
ATOM    499  C   GLY B  70      90.854 114.857 137.584  1.00                 C  
ATOM    500  O   GLY B  70      90.843 114.554 138.779  1.00                 O  
ATOM    501  N   TRP B  71      91.980 115.073 136.911  1.00                 N  
ATOM    502  CA  TRP B  71      93.275 115.212 137.555  1.00                 C  
ATOM    503  C   TRP B  71      94.072 116.396 137.048  1.00                 C  
ATOM    504  O   TRP B  71      94.985 116.841 137.752  1.00                 O  
ATOM    505  CB  TRP B  71      94.105 113.940 137.369  1.00                 C  
ATOM    506  CG  TRP B  71      93.518 112.738 138.043  1.00                 C  
ATOM    507  CD1 TRP B  71      92.817 111.727 137.451  1.00                 C  
ATOM    508  NE1 TRP B  71      92.439 110.798 138.390  1.00                 N  
ATOM    509  CD2 TRP B  71      93.582 112.419 139.439  1.00                 C  
ATOM    510  CE2 TRP B  71      92.899 111.203 139.619  1.00                 C  
ATOM    511  CH2 TRP B  71      93.333 111.230 141.940  1.00                 C  
ATOM    512  CZ2 TRP B  71      92.768 110.598 140.868  1.00                 C  
ATOM    513  CE3 TRP B  71      94.151 113.043 140.552  1.00                 C  
ATOM    514  CZ3 TRP B  71      94.019 112.440 141.789  1.00                 C  
ATOM    515  N   LEU B  72      93.768 116.921 135.861  1.00                 N  
ATOM    516  CA  LEU B  72      94.479 118.096 135.378  1.00                 C  
ATOM    517  C   LEU B  72      94.064 119.343 136.143  1.00                 C  
ATOM    518  O   LEU B  72      94.888 120.233 136.374  1.00                 O  
ATOM    519  CB  LEU B  72      94.233 118.293 133.881  1.00                 C  
ATOM    520  CG  LEU B  72      94.835 117.239 132.950  1.00                 C  
ATOM    521  CD1 LEU B  72      94.389 117.471 131.515  1.00                 C  
ATOM    522  CD2 LEU B  72      96.353 117.247 133.040  1.00                 C  
ATOM    523  N   TRP B  73      92.794 119.429 136.541  1.00                 N  
ATOM    524  CA  TRP B  73      92.394 120.492 137.455  1.00                 C  
ATOM    525  C   TRP B  73      93.023 120.293 138.820  1.00                 C  
ATOM    526  O   TRP B  73      93.401 121.266 139.477  1.00                 O  
ATOM    527  CB  TRP B  73      90.870 120.548 137.577  1.00                 C  
ATOM    528  CG  TRP B  73      90.191 121.101 136.362  1.00                 C  
ATOM    529  CD1 TRP B  73      89.395 120.421 135.487  1.00                 C  
ATOM    530  NE1 TRP B  73      88.952 121.262 134.495  1.00                 N  
ATOM    531  CD2 TRP B  73      90.248 122.452 135.887  1.00                 C  
ATOM    532  CE2 TRP B  73      89.464 122.516 134.721  1.00                 C  
ATOM    533  CH2 TRP B  73      89.934 124.814 134.454  1.00                 C  
ATOM    534  CZ2 TRP B  73      89.299 123.695 133.995  1.00                 C  
ATOM    535  CE3 TRP B  73      90.886 123.613 136.334  1.00                 C  
ATOM    536  CZ3 TRP B  73      90.720 124.779 135.611  1.00                 C  
ATOM    537  N   ILE B  74      93.152 119.037 139.249  1.00                 N  
ATOM    538  CA  ILE B  74      93.832 118.709 140.496  1.00                 C  
ATOM    539  C   ILE B  74      95.304 119.089 140.415  1.00                 C  
ATOM    540  O   ILE B  74      95.907 119.502 141.414  1.00                 O  
ATOM    541  CB  ILE B  74      93.686 117.216 140.842  1.00                 C  
ATOM    542  CD1 ILE B  74      91.944 115.405 141.270  1.00                 C  
ATOM    543  CG1 ILE B  74      92.232 116.888 141.188  1.00                 C  
ATOM    544  CG2 ILE B  74      94.636 116.835 141.968  1.00                 C  
ATOM    545  N   THR B  75      95.893 118.991 139.222  1.00                 N  
ATOM    546  CA  THR B  75      97.265 119.438 139.022  1.00                 C  
ATOM    547  C   THR B  75      97.367 120.953 139.136  1.00                 C  
ATOM    548  O   THR B  75      98.305 121.473 139.750  1.00                 O  
ATOM    549  CB  THR B  75      97.811 118.989 137.654  1.00                 C  
ATOM    550  OG1 THR B  75      97.810 117.558 137.582  1.00                 O  
ATOM    551  CG2 THR B  75      99.236 119.484 137.461  1.00                 C  
ATOM    552  N   VAL B  76      96.404 121.675 138.561  1.00                 N  
ATOM    553  CA  VAL B  76      96.347 123.120 138.739  1.00                 C  
ATOM    554  C   VAL B  76      96.002 123.458 140.184  1.00                 C  
ATOM    555  O   VAL B  76      96.516 124.433 140.744  1.00                 O  
ATOM    556  CB  VAL B  76      95.329 123.767 137.782  1.00                 C  
ATOM    557  CG1 VAL B  76      95.154 125.242 138.108  1.00                 C  
ATOM    558  CG2 VAL B  76      95.767 123.586 136.336  1.00                 C  
ATOM    559  N   LEU B  77      95.181 122.627 140.830  1.00                 N  
ATOM    560  CA  LEU B  77      94.814 122.881 142.218  1.00                 C  
ATOM    561  C   LEU B  77      95.977 122.609 143.161  1.00                 C  
ATOM    562  O   LEU B  77      96.026 123.170 144.259  1.00                 O  
ATOM    563  CB  LEU B  77      93.609 122.027 142.618  1.00                 C  
ATOM    564  CG  LEU B  77      92.285 122.356 141.926  1.00                 C  
ATOM    565  CD1 LEU B  77      91.212 121.350 142.312  1.00                 C  
ATOM    566  CD2 LEU B  77      91.835 123.768 142.270  1.00                 C  
ATOM    567  N   PHE B  78      96.924 121.769 142.752  1.00                 N  
ATOM    568  CA  PHE B  78      98.118 121.521 143.545  1.00                 C  
ATOM    569  C   PHE B  78      99.228 122.525 143.285  1.00                 C  
ATOM    570  O   PHE B  78     100.090 122.710 144.149  1.00                 O  
ATOM    571  CB  PHE B  78      98.652 120.111 143.283  1.00                 C  
ATOM    572  CG  PHE B  78      97.755 119.019 143.793  1.00                 C  
ATOM    573  CZ  PHE B  78      96.099 116.994 144.732  1.00                 C  
ATOM    574  CD1 PHE B  78      96.778 119.289 144.735  1.00                 C  
ATOM    575  CE1 PHE B  78      95.953 118.285 145.204  1.00                 C  
ATOM    576  CD2 PHE B  78      97.889 117.722 143.330  1.00                 C  
ATOM    577  CE2 PHE B  78      97.064 116.717 143.799  1.00                 C  
ATOM    578  N   ALA B  79      99.239 123.160 142.115  1.00                 N  
ATOM    579  CA  ALA B  79     100.212 124.214 141.863  1.00                 C  
ATOM    580  C   ALA B  79      99.879 125.463 142.660  1.00                 C  
ATOM    581  O   ALA B  79     100.771 126.102 143.229  1.00                 O  
ATOM    582  CB  ALA B  79     100.270 124.538 140.378  1.00                 C  
ATOM    583  N   ASN B  80      98.599 125.825 142.714  1.00                 N  
ATOM    584  CA  ASN B  80      98.183 126.942 143.545  1.00                 C  
ATOM    585  C   ASN B  80      98.180 126.579 145.019  1.00                 C  
ATOM    586  O   ASN B  80      98.151 127.477 145.865  1.00                 O  
ATOM    587  CB  ASN B  80      96.800 127.440 143.120  1.00                 C  
ATOM    588  CG  ASN B  80      96.828 128.175 141.794  1.00                 C  
ATOM    589  OD1 ASN B  80      97.873 128.666 141.367  1.00                 O  
ATOM    590  ND2 ASN B  80      95.676 128.253 141.138  1.00                 N  
ATOM    591  N   PHE B  81      98.191 125.285 145.337  1.00                 N  
ATOM    592  CA  PHE B  81      98.330 124.854 146.721  1.00                 C  
ATOM    593  C   PHE B  81      99.697 125.230 147.269  1.00                 C  
ATOM    594  O   PHE B  81      99.800 125.905 148.298  1.00                 O  
ATOM    595  CB  PHE B  81      98.110 123.344 146.837  1.00                 C  
ATOM    596  CG  PHE B  81      98.244 122.818 148.237  1.00                 C  
ATOM    597  CZ  PHE B  81      98.498 121.841 150.827  1.00                 C  
ATOM    598  CD1 PHE B  81      97.217 122.974 149.152  1.00                 C  
ATOM    599  CE1 PHE B  81      97.340 122.490 150.440  1.00                 C  
ATOM    600  CD2 PHE B  81      99.396 122.166 148.640  1.00                 C  
ATOM    601  CE2 PHE B  81      99.520 121.682 149.928  1.00                 C  
ATOM    602  N   ALA B  82     100.761 124.810 146.582  1.00                 N  
ATOM    603  CA  ALA B  82     102.109 125.076 147.066  1.00                 C  
ATOM    604  C   ALA B  82     102.493 126.539 146.910  1.00                 C  
ATOM    605  O   ALA B  82     103.305 127.042 147.693  1.00                 O  
ATOM    606  CB  ALA B  82     103.117 124.202 146.335  1.00                 C  
ATOM    607  N   GLU B  83     101.937 127.226 145.909  1.00                 N  
ATOM    608  CA  GLU B  83     102.186 128.656 145.753  1.00                 C  
ATOM    609  C   GLU B  83     101.634 129.441 146.933  1.00                 C  
ATOM    610  O   GLU B  83     102.303 130.331 147.471  1.00                 O  
ATOM    611  CB  GLU B  83     101.572 129.168 144.449  1.00                 C  
ATOM    612  CD  GLU B  83     101.276 131.092 142.840  1.00                 C  
ATOM    613  CG  GLU B  83     101.832 130.640 144.175  1.00                 C  
ATOM    614  OE1 GLU B  83     101.672 130.515 141.805  1.00                 O  
ATOM    615  OE2 GLU B  83     100.444 132.023 142.827  1.00                 O  
ATOM    616  N   ALA B  84     100.424 129.108 147.363  1.00                 N  
ATOM    617  CA  ALA B  84      99.796 129.865 148.429  1.00                 C  
ATOM    618  C   ALA B  84     100.196 129.382 149.814  1.00                 C  
ATOM    619  O   ALA B  84     100.036 130.137 150.777  1.00                 O  
ATOM    620  CB  ALA B  84      98.282 129.808 148.299  1.00                 C  
ATOM    621  N   LEU B  85     100.689 128.145 149.940  1.00                 N  
ATOM    622  CA  LEU B  85     101.073 127.628 151.251  1.00                 C  
ATOM    623  C   LEU B  85     102.272 128.376 151.808  1.00                 C  
ATOM    624  O   LEU B  85     102.284 128.757 152.983  1.00                 O  
ATOM    625  CB  LEU B  85     101.382 126.132 151.167  1.00                 C  
ATOM    626  CG  LEU B  85     101.814 125.455 152.470  1.00                 C  
ATOM    627  CD1 LEU B  85     100.724 125.572 153.524  1.00                 C  
ATOM    628  CD2 LEU B  85     102.161 123.994 152.227  1.00                 C  
ATOM    629  N   ALA B  86     103.289 128.601 150.975  1.00                 N  
ATOM    630  CA  ALA B  86     104.424 129.406 151.401  1.00                 C  
ATOM    631  C   ALA B  86     104.032 130.863 151.587  1.00                 C  
ATOM    632  O   ALA B  86     104.586 131.545 152.455  1.00                 O  
ATOM    633  CB  ALA B  86     105.559 129.298 150.394  1.00                 C  
ATOM    634  N   GLU B  87     103.085 131.355 150.784  1.00                 N  
ATOM    635  CA  GLU B  87     102.507 132.666 151.055  1.00                 C  
ATOM    636  C   GLU B  87     101.706 132.647 152.346  1.00                 C  
ATOM    637  O   GLU B  87     101.787 133.585 153.145  1.00                 O  
ATOM    638  CB  GLU B  87     101.622 133.113 149.890  1.00                 C  
ATOM    639  CD  GLU B  87     101.475 133.817 147.469  1.00                 C  
ATOM    640  CG  GLU B  87     102.388 133.437 148.617  1.00                 C  
ATOM    641  OE1 GLU B  87     100.245 133.644 147.605  1.00                 O  
ATOM    642  OE2 GLU B  87     101.988 134.288 146.432  1.00                 O  
ATOM    643  N   GLY B  88     100.937 131.581 152.575  1.00                 N  
ATOM    644  CA  GLY B  88     100.248 131.430 153.842  1.00                 C  
ATOM    645  C   GLY B  88     101.173 131.135 155.000  1.00                 C  
ATOM    646  O   GLY B  88     100.824 131.431 156.147  1.00                 O  
ATOM    647  N   ARG B  89     102.335 130.538 154.722  1.00                 N  
ATOM    648  CA  ARG B  89     103.363 130.380 155.744  1.00                 C  
ATOM    649  C   ARG B  89     103.862 131.730 156.227  1.00                 C  
ATOM    650  O   ARG B  89     103.993 131.960 157.434  1.00                 O  
ATOM    651  CB  ARG B  89     104.530 129.549 155.207  1.00                 C  
ATOM    652  CD  ARG B  89     106.696 128.366 155.662  1.00                 C  
ATOM    653  NE  ARG B  89     107.792 128.158 156.606  1.00                 N  
ATOM    654  CG  ARG B  89     105.630 129.292 156.224  1.00                 C  
ATOM    655  CZ  ARG B  89     108.851 127.393 156.363  1.00                 C  
ATOM    656  NH1 ARG B  89     109.799 127.262 157.281  1.00                 N  
ATOM    657  NH2 ARG B  89     108.960 126.759 155.203  1.00                 N  
ATOM    658  N   SER B  90     104.118 132.645 155.300  1.00                 N  
ATOM    659  CA  SER B  90     104.641 133.953 155.652  1.00                 C  
ATOM    660  C   SER B  90     103.588 134.887 156.230  1.00                 C  
ATOM    661  O   SER B  90     103.954 135.955 156.728  1.00                 O  
ATOM    662  CB  SER B  90     105.279 134.621 154.432  1.00                 C  
ATOM    663  OG  SER B  90     104.302 134.944 153.458  1.00                 O  
ATOM    664  N   LYS B  91     102.301 134.530 156.169  1.00                 N  
ATOM    665  CA  LYS B  91     101.287 135.316 156.867  1.00                 C  
ATOM    666  C   LYS B  91     101.478 135.215 158.372  1.00                 C  
ATOM    667  O   LYS B  91     101.730 136.217 159.051  1.00                 O  
ATOM    668  CB  LYS B  91      99.884 134.850 156.475  1.00                 C  
ATOM    669  CD  LYS B  91      97.400 135.174 156.638  1.00                 C  
ATOM    670  CE  LYS B  91      96.277 135.950 157.307  1.00                 C  
ATOM    671  CG  LYS B  91      98.762 135.641 157.127  1.00                 C  
ATOM    672  NZ  LYS B  91      94.937 135.503 156.837  1.00                 N  
ATOM    673  N   ALA B  92     101.379 133.997 158.909  1.00                 N  
ATOM    674  CA  ALA B  92     101.566 133.782 160.336  1.00                 C  
ATOM    675  C   ALA B  92     103.012 133.971 160.764  1.00                 C  
ATOM    676  O   ALA B  92     103.262 134.234 161.945  1.00                 O  
ATOM    677  CB  ALA B  92     101.099 132.388 160.728  1.00                 C  
ATOM    678  N   GLN B  93     103.964 133.831 159.840  1.00                 N  
ATOM    679  CA  GLN B  93     105.348 134.160 160.155  1.00                 C  
ATOM    680  C   GLN B  93     105.507 135.652 160.412  1.00                 C  
ATOM    681  O   GLN B  93     106.227 136.059 161.330  1.00                 O  
ATOM    682  CB  GLN B  93     106.275 133.718 159.021  1.00                 C  
ATOM    683  CD  GLN B  93     108.233 133.074 160.481  1.00                 C  
ATOM    684  CG  GLN B  93     107.753 133.915 159.315  1.00                 C  
ATOM    685  OE1 GLN B  93     108.058 131.855 160.493  1.00                 O  
ATOM    686  NE2 GLN B  93     108.841 133.723 161.468  1.00                 N  
ATOM    687  N   ALA B  94     104.828 136.481 159.620  1.00                 N  
ATOM    688  CA  ALA B  94     104.837 137.917 159.869  1.00                 C  
ATOM    689  C   ALA B  94     103.922 138.282 161.028  1.00                 C  
ATOM    690  O   ALA B  94     104.248 139.171 161.821  1.00                 O  
ATOM    691  CB  ALA B  94     104.421 138.675 158.618  1.00                 C  
ATOM    692  N   ASN B  95     102.783 137.595 161.153  1.00                 N  
ATOM    693  CA  ASN B  95     101.850 137.860 162.242  1.00                 C  
ATOM    694  C   ASN B  95     102.366 137.389 163.593  1.00                 C  
ATOM    695  O   ASN B  95     101.785 137.759 164.618  1.00                 O  
ATOM    696  CB  ASN B  95     100.494 137.212 161.956  1.00                 C  
ATOM    697  CG  ASN B  95      99.734 137.916 160.849  1.00                 C  
ATOM    698  OD1 ASN B  95      99.985 139.085 160.556  1.00                 O  
ATOM    699  ND2 ASN B  95      98.799 137.204 160.230  1.00                 N  
ATOM    700  N   SER B  96     103.429 136.584 163.622  1.00                 N  
ATOM    701  CA  SER B  96     104.102 136.281 164.877  1.00                 C  
ATOM    702  C   SER B  96     104.790 137.504 165.467  1.00                 C  
ATOM    703  O   SER B  96     105.037 137.535 166.676  1.00                 O  
ATOM    704  CB  SER B  96     105.127 135.162 164.679  1.00                 C  
ATOM    705  OG  SER B  96     106.208 135.598 163.873  1.00                 O  
ATOM    706  N   LEU B  97     105.107 138.503 164.646  1.00                 N  
ATOM    707  CA  LEU B  97     105.652 139.760 165.123  1.00                 C  
ATOM    708  C   LEU B  97     104.790 140.967 164.783  1.00                 C  
ATOM    709  O   LEU B  97     105.007 142.037 165.363  1.00                 O  
ATOM    710  CB  LEU B  97     107.056 139.985 164.557  1.00                 C  
ATOM    711  CG  LEU B  97     108.115 138.950 164.942  1.00                 C  
ATOM    712  CD1 LEU B  97     109.431 139.241 164.237  1.00                 C  
ATOM    713  CD2 LEU B  97     108.317 138.923 166.449  1.00                 C  
ATOM    714  N   LYS B  98     103.836 140.835 163.853  1.00                 N  
ATOM    715  CA  LYS B  98     102.906 141.926 163.572  1.00                 C  
ATOM    716  C   LYS B  98     101.982 142.190 164.755  1.00                 C  
ATOM    717  O   LYS B  98     101.620 143.344 165.015  1.00                 O  
ATOM    718  CB  LYS B  98     102.078 141.616 162.324  1.00                 C  
ATOM    719  CD  LYS B  98     100.444 142.415 160.594  1.00                 C  
ATOM    720  CE  LYS B  98      99.498 143.532 160.183  1.00                 C  
ATOM    721  CG  LYS B  98     101.139 142.737 161.907  1.00                 C  
ATOM    722  NZ  LYS B  98      98.807 143.230 158.899  1.00                 N  
ATOM    723  N   GLY B  99     101.646 141.150 165.522  1.00                 N  
ATOM    724  CA  GLY B  99     100.789 141.285 166.689  1.00                 C  
ATOM    725  C   GLY B  99     101.465 141.853 167.923  1.00                 C  
ATOM    726  O   GLY B  99     100.926 141.773 169.031  1.00                 O  
ATOM    727  N   VAL B 100     102.654 142.423 167.739  1.00                 N  
ATOM    728  CA  VAL B 100     103.353 143.130 168.792  1.00                 C  
ATOM    729  C   VAL B 100     103.267 144.646 168.616  1.00                 C  
ATOM    730  O   VAL B 100     103.152 145.369 169.614  1.00                 O  
ATOM    731  CB  VAL B 100     104.832 142.709 168.869  1.00                 C  
ATOM    732  CG1 VAL B 100     105.577 143.563 169.884  1.00                 C  
ATOM    733  CG2 VAL B 100     104.949 141.234 169.220  1.00                 C  
ATOM    734  N   LYS B 101     103.252 145.138 167.372  1.00                 N  
ATOM    735  CA  LYS B 101     103.307 146.576 167.114  1.00                 C  
ATOM    736  C   LYS B 101     102.008 147.278 167.498  1.00                 C  
ATOM    737  O   LYS B 101     102.036 148.373 168.072  1.00                 O  
ATOM    738  CB  LYS B 101     103.618 146.844 165.640  1.00                 C  
ATOM    739  CD  LYS B 101     104.176 148.507 163.845  1.00                 C  
ATOM    740  CE  LYS B 101     104.316 149.980 163.498  1.00                 C  
ATOM    741  CG  LYS B 101     103.758 148.318 165.294  1.00                 C  
ATOM    742  NZ  LYS B 101     104.725 150.181 162.081  1.00                 N  
ATOM    743  N   LYS B 102     100.860 146.665 167.206  1.00                 N  
ATOM    744  CA  LYS B 102      99.568 147.285 167.484  1.00                 C  
ATOM    745  C   LYS B 102      99.122 147.147 168.938  1.00                 C  
ATOM    746  O   LYS B 102      97.965 147.454 169.241  1.00                 O  
ATOM    747  CB  LYS B 102      98.484 146.693 166.581  1.00                 C  
ATOM    748  CD  LYS B 102      97.549 146.405 164.270  1.00                 C  
ATOM    749  CE  LYS B 102      97.729 146.723 162.794  1.00                 C  
ATOM    750  CG  LYS B 102      98.665 147.009 165.105  1.00                 C  
ATOM    751  NZ  LYS B 102      96.653 146.119 161.960  1.00                 N  
ATOM    752  N   THR B 103      99.997 146.699 169.837  1.00                 N  
ATOM    753  CA  THR B 103      99.684 146.579 171.255  1.00                 C  
ATOM    754  C   THR B 103     100.275 147.720 172.075  1.00                 C  
ATOM    755  O   THR B 103     100.693 147.507 173.218  1.00                 O  
ATOM    756  CB  THR B 103     100.186 145.243 171.833  1.00                 C  
ATOM    757  OG1 THR B 103     101.599 145.128 171.622  1.00                 O  
ATOM    758  CG2 THR B 103      99.496 144.073 171.147  1.00                 C  
ATOM    759  N   ALA B 104     100.320 148.930 171.520  1.00                 N  
ATOM    760  CA  ALA B 104     101.038 150.020 172.159  1.00                 C  
ATOM    761  C   ALA B 104     100.263 151.326 172.044  1.00                 C  
ATOM    762  O   ALA B 104      99.459 151.518 171.127  1.00                 O  
ATOM    763  CB  ALA B 104     102.421 150.175 171.546  1.00                 C  
ATOM    764  N   PHE B 105     100.527 152.218 172.999  1.00                 N  
ATOM    765  CA  PHE B 105     100.039 153.590 173.021  1.00                 C  
ATOM    766  C   PHE B 105     100.946 154.368 173.963  1.00                 C  
ATOM    767  O   PHE B 105     101.360 153.843 175.000  1.00                 O  
ATOM    768  CB  PHE B 105      98.574 153.631 173.460  1.00                 C  
ATOM    769  CG  PHE B 105      98.345 153.119 174.854  1.00                 C  
ATOM    770  CZ  PHE B 105      97.919 152.166 177.430  1.00                 C  
ATOM    771  CD1 PHE B 105      98.349 153.984 175.934  1.00                 C  
ATOM    772  CE1 PHE B 105      98.138 153.513 177.216  1.00                 C  
ATOM    773  CD2 PHE B 105      98.124 151.773 175.085  1.00                 C  
ATOM    774  CE2 PHE B 105      97.913 151.302 176.367  1.00                 C  
ATOM    775  N   ALA B 106     101.249 155.612 173.605  1.00                 N  
ATOM    776  CA  ALA B 106     102.428 156.286 174.124  1.00                 C  
ATOM    777  C   ALA B 106     102.081 157.421 175.090  1.00                 C  
ATOM    778  O   ALA B 106     100.924 157.621 175.480  1.00                 O  
ATOM    779  CB  ALA B 106     103.269 156.837 172.983  1.00                 C  
ATOM    780  N   ARG B 107     103.123 158.145 175.494  1.00                 N  
ATOM    781  CA  ARG B 107     103.066 159.310 176.366  1.00                 C  
ATOM    782  C   ARG B 107     104.402 160.027 176.230  1.00                 C  
ATOM    783  O   ARG B 107     105.441 159.376 176.091  1.00                 O  
ATOM    784  CB  ARG B 107     102.776 158.887 177.807  1.00                 C  
ATOM    785  CD  ARG B 107     103.410 157.465 179.776  1.00                 C  
ATOM    786  NE  ARG B 107     104.465 156.686 180.422  1.00                 N  
ATOM    787  CG  ARG B 107     103.844 157.993 178.418  1.00                 C  
ATOM    788  CZ  ARG B 107     104.660 155.386 180.226  1.00                 C  
ATOM    789  NH1 ARG B 107     105.644 154.761 180.857  1.00                 N  
ATOM    790  NH2 ARG B 107     103.870 154.715 179.400  1.00                 N  
ATOM    791  N   LYS B 108     104.379 161.356 176.256  1.00                 N  
ATOM    792  CA  LYS B 108     105.575 162.125 175.953  1.00                 C  
ATOM    793  C   LYS B 108     105.816 163.187 177.015  1.00                 C  
ATOM    794  O   LYS B 108     104.912 163.574 177.760  1.00                 O  
ATOM    795  CB  LYS B 108     105.460 162.773 174.572  1.00                 C  
ATOM    796  CD  LYS B 108     104.310 164.426 173.074  1.00                 C  
ATOM    797  CE  LYS B 108     103.228 165.490 172.977  1.00                 C  
ATOM    798  CG  LYS B 108     104.347 163.802 174.460  1.00                 C  
ATOM    799  NZ  LYS B 108     103.137 166.066 171.607  1.00                 N  
ATOM    800  N   LEU B 109     107.062 163.647 177.073  1.00                 N  
ATOM    801  CA  LEU B 109     107.469 164.740 177.944  1.00                 C  
ATOM    802  C   LEU B 109     107.653 166.004 177.119  1.00                 C  
ATOM    803  O   LEU B 109     108.383 166.009 176.124  1.00                 O  
ATOM    804  CB  LEU B 109     108.756 164.381 178.689  1.00                 C  
ATOM    805  CG  LEU B 109     108.695 163.147 179.592  1.00                 C  
ATOM    806  CD1 LEU B 109     110.058 162.859 180.202  1.00                 C  
ATOM    807  CD2 LEU B 109     107.654 163.333 180.686  1.00                 C  
ATOM    808  N   ARG B 110     106.993 167.077 177.546  1.00                 N  
ATOM    809  CA  ARG B 110     106.947 168.306 176.766  1.00                 C  
ATOM    810  C   ARG B 110     108.235 169.109 176.861  1.00                 C  
ATOM    811  O   ARG B 110     108.560 169.856 175.931  1.00                 O  
ATOM    812  CB  ARG B 110     105.774 169.181 177.213  1.00                 C  
ATOM    813  CD  ARG B 110     104.106 168.501 175.465  1.00                 C  
ATOM    814  NE  ARG B 110     102.801 167.900 175.197  1.00                 N  
ATOM    815  CG  ARG B 110     104.408 168.566 176.953  1.00                 C  
ATOM    816  CZ  ARG B 110     101.663 168.584 175.129  1.00                 C  
ATOM    817  NH1 ARG B 110     100.524 167.952 174.880  1.00                 N  
ATOM    818  NH2 ARG B 110     101.667 169.898 175.309  1.00                 N  
ATOM    819  N   GLU B 111     108.970 168.974 177.956  1.00                 N  
ATOM    820  CA  GLU B 111     110.334 169.466 178.034  1.00                 C  
ATOM    821  C   GLU B 111     111.310 168.330 177.739  1.00                 C  
ATOM    822  O   GLU B 111     111.026 167.169 178.048  1.00                 O  
ATOM    823  CB  GLU B 111     110.607 170.073 179.412  1.00                 C  
ATOM    824  CD  GLU B 111     110.090 171.894 181.084  1.00                 C  
ATOM    825  CG  GLU B 111     109.777 171.308 179.721  1.00                 C  
ATOM    826  OE1 GLU B 111     110.780 171.219 181.876  1.00                 O  
ATOM    827  OE2 GLU B 111     109.644 173.028 181.360  1.00                 O  
ATOM    828  N   PRO B 112     112.470 168.617 177.135  1.00                 N  
ATOM    829  CA  PRO B 112     113.372 167.533 176.709  1.00                 C  
ATOM    830  C   PRO B 112     114.121 166.825 177.833  1.00                 C  
ATOM    831  O   PRO B 112     114.976 165.983 177.536  1.00                 O  
ATOM    832  CB  PRO B 112     114.373 168.227 175.782  1.00                 C  
ATOM    833  CD  PRO B 112     113.079 169.979 176.775  1.00                 C  
ATOM    834  CG  PRO B 112     114.461 169.621 176.305  1.00                 C  
ATOM    835  N   LYS B 113     113.846 167.118 179.099  1.00                 N  
ATOM    836  CA  LYS B 113     114.484 166.427 180.209  1.00                 C  
ATOM    837  C   LYS B 113     113.528 165.423 180.844  1.00                 C  
ATOM    838  O   LYS B 113     112.311 165.470 180.647  1.00                 O  
ATOM    839  CB  LYS B 113     114.970 167.431 181.257  1.00                 C  
ATOM    840  CD  LYS B 113     116.519 169.311 181.860  1.00                 C  
ATOM    841  CE  LYS B 113     117.625 170.232 181.371  1.00                 C  
ATOM    842  CG  LYS B 113     116.062 168.364 180.762  1.00                 C  
ATOM    843  NZ  LYS B 113     118.048 171.199 182.421  1.00                 N  
ATOM    844  N   TYR B 114     114.107 164.503 181.610  1.00                 N  
ATOM    845  CA  TYR B 114     113.318 163.548 182.374  1.00                 C  
ATOM    846  C   TYR B 114     112.603 164.257 183.516  1.00                 C  
ATOM    847  O   TYR B 114     113.217 165.018 184.270  1.00                 O  
ATOM    848  CB  TYR B 114     114.208 162.424 182.909  1.00                 C  
ATOM    849  CG  TYR B 114     113.458 161.368 183.689  1.00                 C  
ATOM    850  OH  TYR B 114     111.391 158.456 185.820  1.00                 O  
ATOM    851  CZ  TYR B 114     112.076 159.421 185.116  1.00                 C  
ATOM    852  CD1 TYR B 114     112.707 160.400 183.035  1.00                 C  
ATOM    853  CE1 TYR B 114     112.018 159.431 183.739  1.00                 C  
ATOM    854  CD2 TYR B 114     113.505 161.342 185.077  1.00                 C  
ATOM    855  CE2 TYR B 114     112.823 160.380 185.798  1.00                 C  
ATOM    856  N   GLY B 115     111.301 164.010 183.643  1.00                 N  
ATOM    857  CA  GLY B 115     110.512 164.667 184.667  1.00                 C  
ATOM    858  C   GLY B 115     109.833 165.935 184.191  1.00                 C  
ATOM    859  O   GLY B 115     110.020 167.005 184.778  1.00                 O  
ATOM    860  N   ALA B 116     109.054 165.833 183.120  1.00                 N  
ATOM    861  CA  ALA B 116     108.372 166.972 182.521  1.00                 C  
ATOM    862  C   ALA B 116     106.862 166.726 182.491  1.00                 C  
ATOM    863  O   ALA B 116     106.355 165.760 183.068  1.00                 O  
ATOM    864  CB  ALA B 116     108.902 167.230 181.119  1.00                 C  
ATOM    865  N   ALA B 117     106.146 167.623 181.815  1.00                 N  
ATOM    866  CA  ALA B 117     104.701 167.501 181.684  1.00                 C  
ATOM    867  C   ALA B 117     104.342 166.369 180.731  1.00                 C  
ATOM    868  O   ALA B 117     105.033 166.126 179.738  1.00                 O  
ATOM    869  CB  ALA B 117     104.100 168.812 181.200  1.00                 C  
ATOM    870  N   ALA B 118     103.249 165.680 181.032  1.00                 N  
ATOM    871  CA  ALA B 118     102.864 164.460 180.341  1.00                 C  
ATOM    872  C   ALA B 118     101.562 164.660 179.570  1.00                 C  
ATOM    873  O   ALA B 118     100.935 165.722 179.617  1.00                 O  
ATOM    874  CB  ALA B 118     102.720 163.313 181.330  1.00                 C  
ATOM    875  N   ASP B 119     101.162 163.607 178.862  1.00                 N  
ATOM    876  CA  ASP B 119      99.910 163.555 178.114  1.00                 C  
ATOM    877  C   ASP B 119      99.547 162.089 177.888  1.00                 C  
ATOM    878  O   ASP B 119     100.222 161.182 178.385  1.00                 O  
ATOM    879  CB  ASP B 119     100.044 164.312 176.791  1.00                 C  
ATOM    880  CG  ASP B 119     101.099 163.713 175.882  1.00                 C  
ATOM    881  OD1 ASP B 119     101.407 162.513 176.039  1.00                 O  
ATOM    882  OD2 ASP B 119     101.618 164.444 175.012  1.00                 O  
ATOM    883  N   LYS B 120      98.479 161.857 177.126  1.00                 N  
ATOM    884  CA  LYS B 120      98.045 160.512 176.746  1.00                 C  
ATOM    885  C   LYS B 120      97.744 160.527 175.250  1.00                 C  
ATOM    886  O   LYS B 120      96.648 160.913 174.833  1.00                 O  
ATOM    887  CB  LYS B 120      96.826 160.090 177.569  1.00                 C  
ATOM    888  CD  LYS B 120      95.164 158.307 178.168  1.00                 C  
ATOM    889  CE  LYS B 120      94.673 156.899 177.873  1.00                 C  
ATOM    890  CG  LYS B 120      96.345 158.676 177.285  1.00                 C  
ATOM    891  NZ  LYS B 120      93.524 156.518 178.741  1.00                 N  
ATOM    892  N   VAL B 121      98.719 160.104 174.452  1.00                 N  
ATOM    893  CA  VAL B 121      98.643 160.146 172.997  1.00                 C  
ATOM    894  C   VAL B 121      98.903 158.739 172.478  1.00                 C  
ATOM    895  O   VAL B 121      99.879 158.113 172.893  1.00                 O  
ATOM    896  CB  VAL B 121      99.641 161.161 172.409  1.00                 C  
ATOM    897  CG1 VAL B 121      99.569 161.160 170.889  1.00                 C  
ATOM    898  CG2 VAL B 121      99.370 162.553 172.957  1.00                 C  
ATOM    899  N   PRO B 122      98.056 158.195 171.603  1.00                 N  
ATOM    900  CA  PRO B 122      98.344 156.885 171.010  1.00                 C  
ATOM    901  C   PRO B 122      99.583 156.925 170.126  1.00                 C  
ATOM    902  O   PRO B 122      99.948 157.965 169.573  1.00                 O  
ATOM    903  CB  PRO B 122      97.091 156.565 170.193  1.00                 C  
ATOM    904  CD  PRO B 122      96.811 158.790 171.028  1.00                 C  
ATOM    905  CG  PRO B 122      96.514 157.899 169.855  1.00                 C  
ATOM    906  N   ALA B 123     100.234 155.764 170.009  1.00                 N  
ATOM    907  CA  ALA B 123     101.557 155.685 169.396  1.00                 C  
ATOM    908  C   ALA B 123     101.542 155.954 167.896  1.00                 C  
ATOM    909  O   ALA B 123     102.570 156.363 167.345  1.00                 O  
ATOM    910  CB  ALA B 123     102.177 154.319 169.647  1.00                 C  
ATOM    911  N   ASP B 124     100.409 155.740 167.227  1.00                 N  
ATOM    912  CA  ASP B 124     100.330 155.978 165.791  1.00                 C  
ATOM    913  C   ASP B 124     100.344 157.460 165.440  1.00                 C  
ATOM    914  O   ASP B 124     100.709 157.813 164.314  1.00                 O  
ATOM    915  CB  ASP B 124      99.070 155.334 165.210  1.00                 C  
ATOM    916  CG  ASP B 124      99.144 153.820 165.192  1.00                 C  
ATOM    917  OD1 ASP B 124     100.257 153.278 165.355  1.00                 O  
ATOM    918  OD2 ASP B 124      98.089 153.176 165.015  1.00                 O  
ATOM    919  N   GLN B 125      99.968 158.329 166.376  1.00                 N  
ATOM    920  CA  GLN B 125      99.942 159.764 166.129  1.00                 C  
ATOM    921  C   GLN B 125     101.323 160.406 166.190  1.00                 C  
ATOM    922  O   GLN B 125     101.454 161.588 165.852  1.00                 O  
ATOM    923  CB  GLN B 125      99.022 160.464 167.132  1.00                 C  
ATOM    924  CD  GLN B 125      96.950 160.317 165.696  1.00                 C  
ATOM    925  CG  GLN B 125      97.568 160.029 167.049  1.00                 C  
ATOM    926  OE1 GLN B 125      96.959 161.456 165.229  1.00                 O  
ATOM    927  NE2 GLN B 125      96.410 159.284 165.061  1.00                 N  
ATOM    928  N   LEU B 126     102.346 159.662 166.602  1.00                 N  
ATOM    929  CA  LEU B 126     103.687 160.198 166.766  1.00                 C  
ATOM    930  C   LEU B 126     104.386 160.361 165.421  1.00                 C  
ATOM    931  O   LEU B 126     104.003 159.771 164.408  1.00                 O  
ATOM    932  CB  LEU B 126     104.517 159.295 167.681  1.00                 C  
ATOM    933  CG  LEU B 126     104.007 159.129 169.114  1.00                 C  
ATOM    934  CD1 LEU B 126     104.862 158.129 169.876  1.00                 C  
ATOM    935  CD2 LEU B 126     103.989 160.468 169.836  1.00                 C  
ATOM    936  N   ARG B 127     105.432 161.185 165.428  1.00                 N  
ATOM    937  CA  ARG B 127     106.254 161.419 164.248  1.00                 C  
ATOM    938  C   ARG B 127     107.729 161.318 164.608  1.00                 C  
ATOM    939  O   ARG B 127     108.077 160.938 165.730  1.00                 O  
ATOM    940  CB  ARG B 127     105.941 162.788 163.640  1.00                 C  
ATOM    941  CD  ARG B 127     104.255 162.078 161.922  1.00                 C  
ATOM    942  NE  ARG B 127     102.918 162.292 161.372  1.00                 N  
ATOM    943  CG  ARG B 127     104.510 162.936 163.150  1.00                 C  
ATOM    944  CZ  ARG B 127     101.839 161.613 161.747  1.00                 C  
ATOM    945  NH1 ARG B 127     100.664 161.877 161.192  1.00                 N  
ATOM    946  NH2 ARG B 127     101.937 160.672 162.676  1.00                 N  
ATOM    947  N   LYS B 128     108.601 161.664 163.665  1.00                 N  
ATOM    948  CA  LYS B 128     110.026 161.755 163.943  1.00                 C  
ATOM    949  C   LYS B 128     110.315 163.013 164.752  1.00                 C  
ATOM    950  O   LYS B 128     109.870 164.106 164.391  1.00                 O  
ATOM    951  CB  LYS B 128     110.827 161.752 162.640  1.00                 C  
ATOM    952  CD  LYS B 128     113.066 161.663 161.508  1.00                 C  
ATOM    953  CE  LYS B 128     114.573 161.652 161.706  1.00                 C  
ATOM    954  CG  LYS B 128     112.334 161.743 162.838  1.00                 C  
ATOM    955  NZ  LYS B 128     115.303 161.593 160.410  1.00                 N  
ATOM    956  N   GLY B 129     111.058 162.857 165.844  1.00                 N  
ATOM    957  CA  GLY B 129     111.475 164.001 166.632  1.00                 C  
ATOM    958  C   GLY B 129     110.544 164.336 167.778  1.00                 C  
ATOM    959  O   GLY B 129     110.122 165.486 167.928  1.00                 O  
ATOM    960  N   ASP B 130     110.221 163.340 168.598  1.00                 N  
ATOM    961  CA  ASP B 130     109.306 163.514 169.719  1.00                 C  
ATOM    962  C   ASP B 130     109.992 163.036 170.988  1.00                 C  
ATOM    963  O   ASP B 130     110.423 161.881 171.066  1.00                 O  
ATOM    964  CB  ASP B 130     108.002 162.753 169.470  1.00                 C  
ATOM    965  CG  ASP B 130     106.977 162.979 170.563  1.00                 C  
ATOM    966  OD1 ASP B 130     107.361 163.471 171.645  1.00                 O  
ATOM    967  OD2 ASP B 130     105.789 162.666 170.338  1.00                 O  
ATOM    968  N   ILE B 131     110.095 163.923 171.977  1.00                 N  
ATOM    969  CA  ILE B 131     110.686 163.582 173.269  1.00                 C  
ATOM    970  C   ILE B 131     109.644 162.774 174.036  1.00                 C  
ATOM    971  O   ILE B 131     108.714 163.333 174.617  1.00                 O  
ATOM    972  CB  ILE B 131     111.125 164.841 174.039  1.00                 C  
ATOM    973  CD1 ILE B 131     113.346 164.934 172.793  1.00                 C  
ATOM    974  CG1 ILE B 131     112.089 165.675 173.193  1.00                 C  
ATOM    975  CG2 ILE B 131     111.731 164.461 175.381  1.00                 C  
ATOM    976  N   VAL B 132     109.794 161.453 174.036  1.00                 N  
ATOM    977  CA  VAL B 132     108.841 160.570 174.688  1.00                 C  
ATOM    978  C   VAL B 132     109.546 159.838 175.822  1.00                 C  
ATOM    979  O   VAL B 132     110.770 159.676 175.830  1.00                 O  
ATOM    980  CB  VAL B 132     108.219 159.575 173.690  1.00                 C  
ATOM    981  CG1 VAL B 132     107.466 160.318 172.597  1.00                 C  
ATOM    982  CG2 VAL B 132     109.293 158.682 173.089  1.00                 C  
ATOM    983  N   LEU B 133     108.752 159.405 176.796  1.00                 N  
ATOM    984  CA  LEU B 133     109.256 158.753 177.997  1.00                 C  
ATOM    985  C   LEU B 133     108.733 157.329 178.073  1.00                 C  
ATOM    986  O   LEU B 133     107.543 157.086 177.850  1.00                 O  
ATOM    987  CB  LEU B 133     108.855 159.543 179.244  1.00                 C  
ATOM    988  CG  LEU B 133     109.261 158.939 180.590  1.00                 C  
ATOM    989  CD1 LEU B 133     110.775 158.914 180.733  1.00                 C  
ATOM    990  CD2 LEU B 133     108.634 159.713 181.738  1.00                 C  
ATOM    991  N   VAL B 134     109.629 156.390 178.368  1.00                 N  
ATOM    992  CA  VAL B 134     109.268 155.011 178.666  1.00                 C  
ATOM    993  C   VAL B 134     109.918 154.656 179.994  1.00                 C  
ATOM    994  O   VAL B 134     111.147 154.530 180.073  1.00                 O  
ATOM    995  CB  VAL B 134     109.704 154.057 177.538  1.00                 C  
ATOM    996  CG1 VAL B 134     109.325 152.624 177.877  1.00                 C  
ATOM    997  CG2 VAL B 134     109.082 154.478 176.215  1.00                 C  
ATOM    998  N   GLU B 135     109.107 154.504 181.036  1.00                 N  
ATOM    999  CA  GLU B 135     109.616 153.963 182.283  1.00                 C  
ATOM   1000  C   GLU B 135     109.714 152.443 182.185  1.00                 C  
ATOM   1001  O   GLU B 135     109.178 151.821 181.264  1.00                 O  
ATOM   1002  CB  GLU B 135     108.719 154.375 183.452  1.00                 C  
ATOM   1003  CD  GLU B 135     110.009 156.418 184.187  1.00                 C  
ATOM   1004  CG  GLU B 135     108.679 155.873 183.705  1.00                 C  
ATOM   1005  OE1 GLU B 135     110.952 155.617 184.359  1.00                 O  
ATOM   1006  OE2 GLU B 135     110.109 157.646 184.393  1.00                 O  
ATOM   1007  N   ALA B 136     110.403 151.847 183.157  1.00                 N  
ATOM   1008  CA  ALA B 136     110.669 150.415 183.146  1.00                 C  
ATOM   1009  C   ALA B 136     109.393 149.606 183.358  1.00                 C  
ATOM   1010  O   ALA B 136     108.427 150.070 183.969  1.00                 O  
ATOM   1011  CB  ALA B 136     111.692 150.058 184.214  1.00                 C  
ATOM   1012  N   GLY B 137     109.397 148.382 182.836  1.00                 N  
ATOM   1013  CA  GLY B 137     108.273 147.481 182.964  1.00                 C  
ATOM   1014  C   GLY B 137     107.281 147.534 181.822  1.00                 C  
ATOM   1015  O   GLY B 137     106.450 146.626 181.704  1.00                 O  
ATOM   1016  N   ASP B 138     107.341 148.563 180.985  1.00                 N  
ATOM   1017  CA  ASP B 138     106.425 148.710 179.866  1.00                 C  
ATOM   1018  C   ASP B 138     107.036 148.078 178.617  1.00                 C  
ATOM   1019  O   ASP B 138     108.025 147.344 178.681  1.00                 O  
ATOM   1020  CB  ASP B 138     106.102 150.187 179.628  1.00                 C  
ATOM   1021  CG  ASP B 138     104.783 150.386 178.909  1.00                 C  
ATOM   1022  OD1 ASP B 138     104.393 149.495 178.125  1.00                 O  
ATOM   1023  OD2 ASP B 138     104.138 151.433 179.130  1.00                 O  
ATOM   1024  N   ILE B 139     106.438 148.350 177.461  1.00                 N  
ATOM   1025  CA  ILE B 139     107.003 147.956 176.181  1.00                 C  
ATOM   1026  C   ILE B 139     107.294 149.215 175.378  1.00                 C  
ATOM   1027  O   ILE B 139     106.695 150.272 175.592  1.00                 O  
ATOM   1028  CB  ILE B 139     106.061 147.008 175.416  1.00                 C  
ATOM   1029  CD1 ILE B 139     103.835 146.925 174.176  1.00                 C  
ATOM   1030  CG1 ILE B 139     104.737 147.708 175.105  1.00                 C  
ATOM   1031  CG2 ILE B 139     105.851 145.720 176.198  1.00                 C  
ATOM   1032  N   ILE B 140     108.237 149.097 174.455  1.00                 N  
ATOM   1033  CA  ILE B 140     108.649 150.249 173.651  1.00                 C  
ATOM   1034  C   ILE B 140     107.597 150.500 172.574  1.00                 C  
ATOM   1035  O   ILE B 140     107.275 149.578 171.809  1.00                 O  
ATOM   1036  CB  ILE B 140     110.040 150.033 173.027  1.00                 C  
ATOM   1037  CD1 ILE B 140     111.222 150.892 175.116  1.00                 C  
ATOM   1038  CG1 ILE B 140     111.078 149.764 174.119  1.00                 C  
ATOM   1039  CG2 ILE B 140     110.425 151.222 172.160  1.00                 C  
ATOM   1040  N   PRO B 141     107.031 151.704 172.493  1.00                 N  
ATOM   1041  CA  PRO B 141     105.965 151.951 171.515  1.00                 C  
ATOM   1042  C   PRO B 141     106.465 152.326 170.128  1.00                 C  
ATOM   1043  O   PRO B 141     105.766 152.078 169.140  1.00                 O  
ATOM   1044  CB  PRO B 141     105.169 153.110 172.120  1.00                 C  
ATOM   1045  CD  PRO B 141     107.059 152.771 173.549  1.00                 C  
ATOM   1046  CG  PRO B 141     106.152 153.827 172.983  1.00                 C  
ATOM   1047  N   CYS B 142     107.652 152.919 170.023  1.00                 N  
ATOM   1048  CA  CYS B 142     108.135 153.367 168.725  1.00                 C  
ATOM   1049  C   CYS B 142     109.654 153.348 168.695  1.00                 C  
ATOM   1050  O   CYS B 142     110.314 153.440 169.733  1.00                 O  
ATOM   1051  CB  CYS B 142     107.609 154.769 168.412  1.00                 C  
ATOM   1052  SG  CYS B 142     108.175 156.051 169.555  1.00                 S  
ATOM   1053  N   ASP B 143     110.197 153.240 167.485  1.00                 N  
ATOM   1054  CA  ASP B 143     111.638 153.183 167.297  1.00                 C  
ATOM   1055  C   ASP B 143     112.254 154.557 167.532  1.00                 C  
ATOM   1056  O   ASP B 143     111.593 155.588 167.389  1.00                 O  
ATOM   1057  CB  ASP B 143     111.976 152.675 165.894  1.00                 C  
ATOM   1058  CG  ASP B 143     113.432 152.278 165.753  1.00                 C  
ATOM   1059  OD1 ASP B 143     114.155 152.301 166.771  1.00                 O  
ATOM   1060  OD2 ASP B 143     113.849 151.943 164.624  1.00                 O  
ATOM   1061  N   GLY B 144     113.531 154.570 167.893  1.00                 N  
ATOM   1062  CA  GLY B 144     114.210 155.835 168.098  1.00                 C  
ATOM   1063  C   GLY B 144     115.607 155.634 168.640  1.00                 C  
ATOM   1064  O   GLY B 144     116.130 154.519 168.665  1.00                 O  
ATOM   1065  N   GLU B 145     116.212 156.741 169.065  1.00                 N  
ATOM   1066  CA  GLU B 145     117.535 156.740 169.674  1.00                 C  
ATOM   1067  C   GLU B 145     117.436 157.149 171.135  1.00                 C  
ATOM   1068  O   GLU B 145     116.659 158.040 171.487  1.00                 O  
ATOM   1069  CB  GLU B 145     118.476 157.677 168.914  1.00                 C  
ATOM   1070  CD  GLU B 145     119.705 158.189 166.767  1.00                 C  
ATOM   1071  CG  GLU B 145     118.753 157.249 167.482  1.00                 C  
ATOM   1072  OE1 GLU B 145     120.064 159.231 167.355  1.00                 O  
ATOM   1073  OE2 GLU B 145     120.092 157.883 165.620  1.00                 O  
ATOM   1074  N   VAL B 146     118.242 156.511 171.977  1.00                 N  
ATOM   1075  CA  VAL B 146     118.253 156.809 173.404  1.00                 C  
ATOM   1076  C   VAL B 146     119.129 158.034 173.634  1.00                 C  
ATOM   1077  O   VAL B 146     120.303 158.050 173.248  1.00                 O  
ATOM   1078  CB  VAL B 146     118.749 155.606 174.228  1.00                 C  
ATOM   1079  CG1 VAL B 146     118.824 155.966 175.704  1.00                 C  
ATOM   1080  CG2 VAL B 146     117.842 154.404 174.015  1.00                 C  
ATOM   1081  N   ILE B 147     118.562 159.065 174.262  1.00                 N  
ATOM   1082  CA  ILE B 147     119.287 160.312 174.484  1.00                 C  
ATOM   1083  C   ILE B 147     119.440 160.593 175.974  1.00                 C  
ATOM   1084  O   ILE B 147     120.363 161.304 176.387  1.00                 O  
ATOM   1085  CB  ILE B 147     118.592 161.500 173.793  1.00                 C  
ATOM   1086  CD1 ILE B 147     116.535 162.999 173.935  1.00                 C  
ATOM   1087  CG1 ILE B 147     117.189 161.706 174.370  1.00                 C  
ATOM   1088  CG2 ILE B 147     118.561 161.296 172.286  1.00                 C  
ATOM   1089  N   GLU B 148     118.549 160.038 176.796  1.00                 N  
ATOM   1090  CA  GLU B 148     118.619 160.206 178.242  1.00                 C  
ATOM   1091  C   GLU B 148     118.302 158.885 178.923  1.00                 C  
ATOM   1092  O   GLU B 148     117.348 158.200 178.543  1.00                 O  
ATOM   1093  CB  GLU B 148     117.656 161.303 178.701  1.00                 C  
ATOM   1094  CD  GLU B 148     116.792 162.726 180.600  1.00                 C  
ATOM   1095  CG  GLU B 148     117.703 161.584 180.194  1.00                 C  
ATOM   1096  OE1 GLU B 148     116.147 163.318 179.709  1.00                 O  
ATOM   1097  OE2 GLU B 148     116.722 163.028 181.810  1.00                 O  
ATOM   1098  N   GLY B 149     119.101 158.533 179.922  1.00                 N  
ATOM   1099  CA  GLY B 149     118.887 157.323 180.684  1.00                 C  
ATOM   1100  C   GLY B 149     119.565 156.113 180.065  1.00                 C  
ATOM   1101  O   GLY B 149     119.838 156.054 178.868  1.00                 O  
ATOM   1102  N   GLY B 150     119.833 155.125 180.914  1.00                 N  
ATOM   1103  CA  GLY B 150     120.408 153.872 180.463  1.00                 C  
ATOM   1104  C   GLY B 150     119.780 152.683 181.158  1.00                 C  
ATOM   1105  O   GLY B 150     119.779 152.614 182.391  1.00                 O  
ATOM   1106  N   ALA B 151     119.243 151.739 180.389  1.00                 N  
ATOM   1107  CA  ALA B 151     118.507 150.629 180.973  1.00                 C  
ATOM   1108  C   ALA B 151     118.740 149.370 180.154  1.00                 C  
ATOM   1109  O   ALA B 151     119.298 149.407 179.054  1.00                 O  
ATOM   1110  CB  ALA B 151     117.024 150.958 181.050  1.00                 C  
ATOM   1111  N   SER B 152     118.304 148.245 180.714  1.00                 N  
ATOM   1112  CA  SER B 152     118.318 146.962 180.029  1.00                 C  
ATOM   1113  C   SER B 152     116.907 146.623 179.571  1.00                 C  
ATOM   1114  O   SER B 152     115.944 146.775 180.328  1.00                 O  
ATOM   1115  CB  SER B 152     118.876 145.871 180.945  1.00                 C  
ATOM   1116  OG  SER B 152     118.801 144.598 180.328  1.00                 O  
ATOM   1117  N   VAL B 153     116.787 146.164 178.327  1.00                 N  
ATOM   1118  CA  VAL B 153     115.489 145.894 177.724  1.00                 C  
ATOM   1119  C   VAL B 153     115.401 144.424 177.342  1.00                 C  
ATOM   1120  O   VAL B 153     116.413 143.754 177.114  1.00                 O  
ATOM   1121  CB  VAL B 153     115.240 146.790 176.496  1.00                 C  
ATOM   1122  CG1 VAL B 153     115.226 148.256 176.900  1.00                 C  
ATOM   1123  CG2 VAL B 153     116.294 146.537 175.430  1.00                 C  
ATOM   1124  N   ASP B 154     114.169 143.924 177.285  1.00                 N  
ATOM   1125  CA  ASP B 154     113.882 142.536 176.932  1.00                 C  
ATOM   1126  C   ASP B 154     113.468 142.518 175.465  1.00                 C  
ATOM   1127  O   ASP B 154     112.343 142.888 175.120  1.00                 O  
ATOM   1128  CB  ASP B 154     112.795 141.965 177.844  1.00                 C  
ATOM   1129  CG  ASP B 154     112.493 140.509 177.550  1.00                 C  
ATOM   1130  OD1 ASP B 154     113.026 139.981 176.551  1.00                 O  
ATOM   1131  OD2 ASP B 154     111.724 139.894 178.319  1.00                 O  
ATOM   1132  N   GLU B 155     114.383 142.092 174.601  1.00                 N  
ATOM   1133  CA  GLU B 155     114.084 141.933 173.180  1.00                 C  
ATOM   1134  C   GLU B 155     113.710 140.475 172.902  1.00                 C  
ATOM   1135  O   GLU B 155     114.464 139.686 172.335  1.00                 O  
ATOM   1136  CB  GLU B 155     115.280 142.366 172.329  1.00                 C  
ATOM   1137  CD  GLU B 155     116.219 142.787 170.023  1.00                 C  
ATOM   1138  CG  GLU B 155     115.025 142.320 170.831  1.00                 C  
ATOM   1139  OE1 GLU B 155     116.531 143.995 170.068  1.00                 O  
ATOM   1140  OE2 GLU B 155     116.843 141.944 169.343  1.00                 O  
ATOM   1141  N   SER B 156     112.520 140.112 173.373  1.00                 N  
ATOM   1142  CA  SER B 156     112.020 138.751 173.242  1.00                 C  
ATOM   1143  C   SER B 156     110.786 138.651 172.364  1.00                 C  
ATOM   1144  O   SER B 156     110.551 137.598 171.764  1.00                 O  
ATOM   1145  CB  SER B 156     111.701 138.163 174.618  1.00                 C  
ATOM   1146  OG  SER B 156     110.665 138.890 175.256  1.00                 O  
ATOM   1147  N   ALA B 157     109.991 139.717 172.286  1.00                 N  
ATOM   1148  CA  ALA B 157     108.759 139.677 171.511  1.00                 C  
ATOM   1149  C   ALA B 157     109.019 139.660 170.012  1.00                 C  
ATOM   1150  O   ALA B 157     108.234 139.071 169.260  1.00                 O  
ATOM   1151  CB  ALA B 157     107.875 140.865 171.859  1.00                 C  
ATOM   1152  N   ILE B 158     110.104 140.281 169.559  1.00                 N  
ATOM   1153  CA  ILE B 158     110.365 140.408 168.133  1.00                 C  
ATOM   1154  C   ILE B 158     111.378 139.394 167.617  1.00                 C  
ATOM   1155  O   ILE B 158     111.397 139.132 166.405  1.00                 O  
ATOM   1156  CB  ILE B 158     110.855 141.823 167.773  1.00                 C  
ATOM   1157  CD1 ILE B 158     112.870 143.374 167.956  1.00                 C  
ATOM   1158  CG1 ILE B 158     112.199 142.109 168.446  1.00                 C  
ATOM   1159  CG2 ILE B 158     109.805 142.860 168.140  1.00                 C  
ATOM   1160  N   THR B 159     112.216 138.813 168.479  1.00                 N  
ATOM   1161  CA  THR B 159     113.229 137.898 167.971  1.00                 C  
ATOM   1162  C   THR B 159     113.426 136.665 168.847  1.00                 C  
ATOM   1163  O   THR B 159     114.333 135.869 168.574  1.00                 O  
ATOM   1164  CB  THR B 159     114.593 138.596 167.814  1.00                 C  
ATOM   1165  OG1 THR B 159     115.022 139.104 169.084  1.00                 O  
ATOM   1166  CG2 THR B 159     114.487 139.757 166.837  1.00                 C  
ATOM   1167  N   GLY B 160     112.604 136.480 169.880  1.00                 N  
ATOM   1168  CA  GLY B 160     112.609 135.256 170.663  1.00                 C  
ATOM   1169  C   GLY B 160     113.860 135.001 171.480  1.00                 C  
ATOM   1170  O   GLY B 160     114.612 134.066 171.187  1.00                 O  
ATOM   1171  N   GLU B 161     114.100 135.815 172.502  1.00                 N  
ATOM   1172  CA  GLU B 161     115.308 135.668 173.304  1.00                 C  
ATOM   1173  C   GLU B 161     115.015 135.420 174.777  1.00                 C  
ATOM   1174  O   GLU B 161     114.075 135.978 175.340  1.00                 O  
ATOM   1175  CB  GLU B 161     116.193 136.909 173.172  1.00                 C  
ATOM   1176  CD  GLU B 161     117.612 138.371 171.679  1.00                 C  
ATOM   1177  CG  GLU B 161     116.715 137.152 171.765  1.00                 C  
ATOM   1178  OE1 GLU B 161     117.757 139.075 172.700  1.00                 O  
ATOM   1179  OE2 GLU B 161     118.171 138.621 170.590  1.00                 O  
ATOM   1180  N   ALA B 163     117.392 136.090 176.968  1.00                 N  
ATOM   1181  CA  ALA B 163     118.225 137.088 177.628  1.00                 C  
ATOM   1182  C   ALA B 163     117.783 138.514 177.313  1.00                 C  
ATOM   1183  O   ALA B 163     117.213 138.772 176.252  1.00                 O  
ATOM   1184  CB  ALA B 163     119.682 136.910 177.230  1.00                 C  
ATOM   1185  N   PRO B 164     118.031 139.442 178.244  1.00                 N  
ATOM   1186  CA  PRO B 164     117.817 140.861 177.937  1.00                 C  
ATOM   1187  C   PRO B 164     119.031 141.484 177.271  1.00                 C  
ATOM   1188  O   PRO B 164     120.023 140.796 177.012  1.00                 O  
ATOM   1189  CB  PRO B 164     117.546 141.498 179.301  1.00                 C  
ATOM   1190  CD  PRO B 164     118.337 139.289 179.774  1.00                 C  
ATOM   1191  CG  PRO B 164     118.384 140.713 180.253  1.00                 C  
ATOM   1192  N   VAL B 165     118.968 142.785 176.992  1.00                 N  
ATOM   1193  CA  VAL B 165     120.088 143.502 176.396  1.00                 C  
ATOM   1194  C   VAL B 165     120.055 144.939 176.908  1.00                 C  
ATOM   1195  O   VAL B 165     118.987 145.509 177.149  1.00                 O  
ATOM   1196  CB  VAL B 165     120.037 143.451 174.858  1.00                 C  
ATOM   1197  CG1 VAL B 165     118.771 144.120 174.344  1.00                 C  
ATOM   1198  CG2 VAL B 165     121.271 144.109 174.261  1.00                 C  
ATOM   1199  N   ILE B 166     121.239 145.508 177.115  1.00                 N  
ATOM   1200  CA  ILE B 166     121.388 146.783 177.797  1.00                 C  
ATOM   1201  C   ILE B 166     121.484 147.905 176.772  1.00                 C  
ATOM   1202  O   ILE B 166     121.708 147.681 175.580  1.00                 O  
ATOM   1203  CB  ILE B 166     122.618 146.787 178.723  1.00                 C  
ATOM   1204  CD1 ILE B 166     125.168 146.796 178.707  1.00                 C  
ATOM   1205  CG1 ILE B 166     123.899 146.589 177.910  1.00                 C  
ATOM   1206  CG2 ILE B 166     122.470 145.736 179.812  1.00                 C  
ATOM   1207  N   ARG B 167     121.297 149.139 177.244  1.00                 N  
ATOM   1208  CA  ARG B 167     121.319 150.315 176.385  1.00                 C  
ATOM   1209  C   ARG B 167     122.107 151.437 177.047  1.00                 C  
ATOM   1210  O   ARG B 167     122.367 151.418 178.253  1.00                 O  
ATOM   1211  CB  ARG B 167     119.894 150.774 176.068  1.00                 C  
ATOM   1212  CD  ARG B 167     119.581 149.621 173.861  1.00                 C  
ATOM   1213  NE  ARG B 167     118.745 148.724 173.068  1.00                 N  
ATOM   1214  CG  ARG B 167     119.074 149.760 175.288  1.00                 C  
ATOM   1215  CZ  ARG B 167     118.917 147.408 172.999  1.00                 C  
ATOM   1216  NH1 ARG B 167     118.106 146.671 172.251  1.00                 N  
ATOM   1217  NH2 ARG B 167     119.899 146.831 173.678  1.00                 N  
ATOM   1218  N   GLU B 168     122.484 152.424 176.234  1.00                 N  
ATOM   1219  CA  GLU B 168     123.179 153.613 176.705  1.00                 C  
ATOM   1220  C   GLU B 168     122.658 154.821 175.940  1.00                 C  
ATOM   1221  O   GLU B 168     122.159 154.705 174.818  1.00                 O  
ATOM   1222  CB  GLU B 168     124.691 153.454 176.531  1.00                 C  
ATOM   1223  CD  GLU B 168     126.633 153.108 174.954  1.00                 C  
ATOM   1224  CG  GLU B 168     125.140 153.336 175.084  1.00                 C  
ATOM   1225  OE1 GLU B 168     127.376 153.497 175.880  1.00                 O  
ATOM   1226  OE2 GLU B 168     127.060 152.539 173.927  1.00                 O  
ATOM   1227  N   SER B 169     122.772 155.989 176.565  1.00                 N  
ATOM   1228  CA  SER B 169     122.267 157.234 176.000  1.00                 C  
ATOM   1229  C   SER B 169     123.394 157.956 175.275  1.00                 C  
ATOM   1230  O   SER B 169     124.358 158.402 175.906  1.00                 O  
ATOM   1231  CB  SER B 169     121.668 158.116 177.097  1.00                 C  
ATOM   1232  OG  SER B 169     120.511 157.520 177.656  1.00                 O  
ATOM   1233  N   GLY B 170     123.270 158.071 173.956  1.00                 N  
ATOM   1234  CA  GLY B 170     124.242 158.819 173.185  1.00                 C  
ATOM   1235  C   GLY B 170     125.568 158.129 172.978  1.00                 C  
ATOM   1236  O   GLY B 170     126.589 158.804 172.838  1.00                 O  
ATOM   1237  N   GLY B 171     125.586 156.801 172.961  1.00                 N  
ATOM   1238  CA  GLY B 171     126.811 156.076 172.696  1.00                 C  
ATOM   1239  C   GLY B 171     126.727 155.220 171.449  1.00                 C  
ATOM   1240  O   GLY B 171     126.645 155.740 170.332  1.00                 O  
ATOM   1241  N   ASP B 172     126.748 153.897 171.631  1.00                 N  
ATOM   1242  CA  ASP B 172     126.623 152.955 170.526  1.00                 C  
ATOM   1243  C   ASP B 172     125.435 152.019 170.698  1.00                 C  
ATOM   1244  O   ASP B 172     125.280 151.081 169.909  1.00                 O  
ATOM   1245  CB  ASP B 172     127.904 152.131 170.377  1.00                 C  
ATOM   1246  CG  ASP B 172     129.093 152.974 169.961  1.00                 C  
ATOM   1247  OD1 ASP B 172     128.913 153.884 169.124  1.00                 O  
ATOM   1248  OD2 ASP B 172     130.205 152.724 170.471  1.00                 O  
ATOM   1249  N   PHE B 173     124.599 152.244 171.708  1.00                 N  
ATOM   1250  CA  PHE B 173     123.352 151.507 171.898  1.00                 C  
ATOM   1251  C   PHE B 173     122.136 152.385 171.650  1.00                 C  
ATOM   1252  O   PHE B 173     121.172 152.363 172.416  1.00                 O  
ATOM   1253  CB  PHE B 173     123.286 150.920 173.309  1.00                 C  
ATOM   1254  CG  PHE B 173     124.352 149.899 173.591  1.00                 C  
ATOM   1255  CZ  PHE B 173     126.320 148.007 174.109  1.00                 C  
ATOM   1256  CD1 PHE B 173     125.431 150.209 174.401  1.00                 C  
ATOM   1257  CE1 PHE B 173     126.411 149.271 174.661  1.00                 C  
ATOM   1258  CD2 PHE B 173     124.276 148.630 173.047  1.00                 C  
ATOM   1259  CE2 PHE B 173     125.256 147.691 173.307  1.00                 C  
ATOM   1260  N   ALA B 174     122.171 153.197 170.594  1.00                 N  
ATOM   1261  CA  ALA B 174     121.009 153.987 170.206  1.00                 C  
ATOM   1262  C   ALA B 174     119.868 153.142 169.651  1.00                 C  
ATOM   1263  O   ALA B 174     118.759 153.662 169.499  1.00                 O  
ATOM   1264  CB  ALA B 174     121.400 155.033 169.173  1.00                 C  
ATOM   1265  N   SER B 175     120.108 151.870 169.343  1.00                 N  
ATOM   1266  CA  SER B 175     119.073 151.005 168.793  1.00                 C  
ATOM   1267  C   SER B 175     118.062 150.633 169.864  1.00                 C  
ATOM   1268  O   SER B 175     118.401 149.965 170.844  1.00                 O  
ATOM   1269  CB  SER B 175     119.694 149.745 168.187  1.00                 C  
ATOM   1270  OG  SER B 175     118.693 148.846 167.742  1.00                 O  
ATOM   1271  N   VAL B 176     116.817 151.053 169.673  1.00                 N  
ATOM   1272  CA  VAL B 176     115.696 150.531 170.442  1.00                 C  
ATOM   1273  C   VAL B 176     114.514 150.368 169.493  1.00                 C  
ATOM   1274  O   VAL B 176     114.192 151.274 168.716  1.00                 O  
ATOM   1275  CB  VAL B 176     115.348 151.451 171.627  1.00                 C  
ATOM   1276  CG1 VAL B 176     114.161 150.896 172.401  1.00                 C  
ATOM   1277  CG2 VAL B 176     116.551 151.621 172.541  1.00                 C  
ATOM   1278  N   THR B 177     113.920 149.181 169.499  1.00                 N  
ATOM   1279  CA  THR B 177     112.908 148.801 168.527  1.00                 C  
ATOM   1280  C   THR B 177     111.548 148.762 169.208  1.00                 C  
ATOM   1281  O   THR B 177     111.407 148.167 170.282  1.00                 O  
ATOM   1282  CB  THR B 177     113.226 147.438 167.885  1.00                 C  
ATOM   1283  OG1 THR B 177     114.481 147.512 167.197  1.00                 O  
ATOM   1284  CG2 THR B 177     112.145 147.055 166.885  1.00                 C  
ATOM   1285  N   GLY B 178     110.561 149.410 168.590  1.00                 N  
ATOM   1286  CA  GLY B 178     109.221 149.477 169.135  1.00                 C  
ATOM   1287  C   GLY B 178     108.529 148.134 169.211  1.00                 C  
ATOM   1288  O   GLY B 178     108.140 147.566 168.188  1.00                 O  
ATOM   1289  N   GLY B 179     108.373 147.617 170.426  1.00                 N  
ATOM   1290  CA  GLY B 179     107.751 146.325 170.624  1.00                 C  
ATOM   1291  C   GLY B 179     108.474 145.466 171.639  1.00                 C  
ATOM   1292  O   GLY B 179     107.980 144.405 172.030  1.00                 O  
ATOM   1293  N   THR B 180     109.645 145.912 172.077  1.00                 N  
ATOM   1294  CA  THR B 180     110.428 145.196 173.072  1.00                 C  
ATOM   1295  C   THR B 180     110.051 145.678 174.464  1.00                 C  
ATOM   1296  O   THR B 180     109.709 146.847 174.654  1.00                 O  
ATOM   1297  CB  THR B 180     111.939 145.378 172.839  1.00                 C  
ATOM   1298  OG1 THR B 180     112.279 146.766 172.946  1.00                 O  
ATOM   1299  CG2 THR B 180     112.327 144.888 171.451  1.00                 C  
ATOM   1300  N   ARG B 181     110.108 144.773 175.434  1.00                 N  
ATOM   1301  CA  ARG B 181     109.835 145.133 176.816  1.00                 C  
ATOM   1302  C   ARG B 181     111.081 145.746 177.446  1.00                 C  
ATOM   1303  O   ARG B 181     112.208 145.352 177.137  1.00                 O  
ATOM   1304  CB  ARG B 181     109.373 143.908 177.608  1.00                 C  
ATOM   1305  CD  ARG B 181     107.670 142.093 177.934  1.00                 C  
ATOM   1306  NE  ARG B 181     108.566 140.986 177.609  1.00                 N  
ATOM   1307  CG  ARG B 181     108.026 143.357 177.169  1.00                 C  
ATOM   1308  CZ  ARG B 181     108.550 139.807 178.223  1.00                 C  
ATOM   1309  NH1 ARG B 181     109.403 138.859 177.859  1.00                 N  
ATOM   1310  NH2 ARG B 181     107.682 139.579 179.198  1.00                 N  
ATOM   1311  N   ILE B 182     110.876 146.739 178.304  1.00                 N  
ATOM   1312  CA  ILE B 182     111.948 147.354 179.079  1.00                 C  
ATOM   1313  C   ILE B 182     111.871 146.813 180.502  1.00                 C  
ATOM   1314  O   ILE B 182     110.780 146.521 181.011  1.00                 O  
ATOM   1315  CB  ILE B 182     111.854 148.891 179.052  1.00                 C  
ATOM   1316  CD1 ILE B 182     113.250 150.988 179.442  1.00                 C  
ATOM   1317  CG1 ILE B 182     113.078 149.512 179.727  1.00                 C  
ATOM   1318  CG2 ILE B 182     110.556 149.356 179.694  1.00                 C  
ATOM   1319  N   LEU B 183     113.030 146.617 181.132  1.00                 N  
ATOM   1320  CA  LEU B 183     113.081 145.908 182.406  1.00                 C  
ATOM   1321  C   LEU B 183     113.575 146.772 183.560  1.00                 C  
ATOM   1322  O   LEU B 183     112.867 146.906 184.563  1.00                 O  
ATOM   1323  CB  LEU B 183     113.976 144.672 182.296  1.00                 C  
ATOM   1324  CG  LEU B 183     113.489 143.564 181.360  1.00                 C  
ATOM   1325  CD1 LEU B 183     114.531 142.462 181.244  1.00                 C  
ATOM   1326  CD2 LEU B 183     112.167 142.992 181.847  1.00                 C  
ATOM   1327  N   SER B 184     114.763 147.369 183.455  1.00                 N  
ATOM   1328  CA  SER B 184     115.460 147.856 184.643  1.00                 C  
ATOM   1329  C   SER B 184     115.127 149.306 184.987  1.00                 C  
ATOM   1330  O   SER B 184     114.579 149.583 186.058  1.00                 O  
ATOM   1331  CB  SER B 184     116.974 147.724 184.468  1.00                 C  
ATOM   1332  OG  SER B 184     117.443 148.566 183.429  1.00                 O  
ATOM   1333  N   ASP B 185     115.445 150.239 184.091  1.00                 N  
ATOM   1334  CA  ASP B 185     115.345 151.655 184.426  1.00                 C  
ATOM   1335  C   ASP B 185     114.549 152.433 183.388  1.00                 C  
ATOM   1336  O   ASP B 185     113.938 151.846 182.492  1.00                 O  
ATOM   1337  CB  ASP B 185     116.738 152.271 184.571  1.00                 C  
ATOM   1338  CG  ASP B 185     116.744 153.495 185.466  1.00                 C  
ATOM   1339  OD1 ASP B 185     115.656 153.898 185.928  1.00                 O  
ATOM   1340  OD2 ASP B 185     117.836 154.051 185.705  1.00                 O  
ATOM   1341  N   TRP B 186     114.554 153.755 183.509  1.00                 N  
ATOM   1342  CA  TRP B 186     113.814 154.623 182.609  1.00                 C  
ATOM   1343  C   TRP B 186     114.663 155.005 181.405  1.00                 C  
ATOM   1344  O   TRP B 186     115.895 155.037 181.472  1.00                 O  
ATOM   1345  CB  TRP B 186     113.342 155.879 183.344  1.00                 C  
ATOM   1346  CG  TRP B 186     114.459 156.678 183.944  1.00                 C  
ATOM   1347  CD1 TRP B 186     114.908 156.618 185.232  1.00                 C  
ATOM   1348  NE1 TRP B 186     115.947 157.499 185.412  1.00                 N  
ATOM   1349  CD2 TRP B 186     115.268 157.656 183.280  1.00                 C  
ATOM   1350  CE2 TRP B 186     116.186 158.148 184.226  1.00                 C  
ATOM   1351  CH2 TRP B 186     117.145 159.602 182.633  1.00                 C  
ATOM   1352  CZ2 TRP B 186     117.131 159.123 183.913  1.00                 C  
ATOM   1353  CE3 TRP B 186     115.305 158.164 181.978  1.00                 C  
ATOM   1354  CZ3 TRP B 186     116.244 159.131 181.672  1.00                 C  
ATOM   1355  N   LEU B 187     113.986 155.305 180.299  1.00                 N  
ATOM   1356  CA  LEU B 187     114.634 155.795 179.093  1.00                 C  
ATOM   1357  C   LEU B 187     113.795 156.910 178.494  1.00                 C  
ATOM   1358  O   LEU B 187     112.563 156.835 178.485  1.00                 O  
ATOM   1359  CB  LEU B 187     114.833 154.656 178.091  1.00                 C  
ATOM   1360  CG  LEU B 187     115.759 153.520 178.532  1.00                 C  
ATOM   1361  CD1 LEU B 187     115.713 152.372 177.535  1.00                 C  
ATOM   1362  CD2 LEU B 187     117.185 154.021 178.696  1.00                 C  
ATOM   1363  N   VAL B 188     114.468 157.943 178.001  1.00                 N  
ATOM   1364  CA  VAL B 188     113.845 158.999 177.213  1.00                 C  
ATOM   1365  C   VAL B 188     114.423 158.891 175.812  1.00                 C  
ATOM   1366  O   VAL B 188     115.627 159.095 175.612  1.00                 O  
ATOM   1367  CB  VAL B 188     114.085 160.386 177.838  1.00                 C  
ATOM   1368  CG1 VAL B 188     113.438 161.471 176.991  1.00                 C  
ATOM   1369  CG2 VAL B 188     113.551 160.428 179.262  1.00                 C  
ATOM   1370  N   ILE B 189     113.583 158.557 174.838  1.00                 N  
ATOM   1371  CA  ILE B 189     114.055 158.375 173.475  1.00                 C  
ATOM   1372  C   ILE B 189     113.386 159.398 172.569  1.00                 C  
ATOM   1373  O   ILE B 189     112.330 159.953 172.879  1.00                 O  
ATOM   1374  CB  ILE B 189     113.791 156.943 172.973  1.00                 C  
ATOM   1375  CD1 ILE B 189     111.927 155.350 172.274  1.00                 C  
ATOM   1376  CG1 ILE B 189     112.289 156.655 172.951  1.00                 C  
ATOM   1377  CG2 ILE B 189     114.550 155.933 173.819  1.00                 C  
ATOM   1378  N   GLU B 190     114.035 159.652 171.437  1.00                 N  
ATOM   1379  CA  GLU B 190     113.518 160.533 170.400  1.00                 C  
ATOM   1380  C   GLU B 190     113.322 159.713 169.136  1.00                 C  
ATOM   1381  O   GLU B 190     114.258 159.052 168.675  1.00                 O  
ATOM   1382  CB  GLU B 190     114.472 161.707 170.169  1.00                 C  
ATOM   1383  CD  GLU B 190     114.925 163.888 168.978  1.00                 C  
ATOM   1384  CG  GLU B 190     113.983 162.711 169.138  1.00                 C  
ATOM   1385  OE1 GLU B 190     115.920 163.959 169.731  1.00                 O  
ATOM   1386  OE2 GLU B 190     114.669 164.739 168.101  1.00                 O  
ATOM   1387  N   CYS B 191     112.112 159.760 168.582  1.00                 N  
ATOM   1388  CA  CYS B 191     111.763 158.910 167.452  1.00                 C  
ATOM   1389  C   CYS B 191     112.466 159.367 166.180  1.00                 C  
ATOM   1390  O   CYS B 191     112.520 160.561 165.874  1.00                 O  
ATOM   1391  CB  CYS B 191     110.248 158.899 167.238  1.00                 C  
ATOM   1392  SG  CYS B 191     109.308 158.152 168.590  1.00                 S  
ATOM   1393  N   SER B 192     113.012 158.401 165.439  1.00                 N  
ATOM   1394  CA  SER B 192     113.704 158.677 164.191  1.00                 C  
ATOM   1395  C   SER B 192     112.946 158.204 162.962  1.00                 C  
ATOM   1396  O   SER B 192     113.356 158.528 161.843  1.00                 O  
ATOM   1397  CB  SER B 192     115.091 158.032 164.194  1.00                 C  
ATOM   1398  OG  SER B 192     114.997 156.620 164.264  1.00                 O  
ATOM   1399  N   VAL B 193     111.873 157.438 163.133  1.00                 N  
ATOM   1400  CA  VAL B 193     111.101 156.940 162.002  1.00                 C  
ATOM   1401  C   VAL B 193     109.671 157.443 162.117  1.00                 C  
ATOM   1402  O   VAL B 193     109.329 158.179 163.049  1.00                 O  
ATOM   1403  CB  VAL B 193     111.138 155.402 161.927  1.00                 C  
ATOM   1404  CG1 VAL B 193     112.567 154.912 161.746  1.00                 C  
ATOM   1405  CG2 VAL B 193     110.515 154.793 163.173  1.00                 C  
ATOM   1406  N   ASN B 194     108.835 157.051 161.171  1.00                 N  
ATOM   1407  CA  ASN B 194     107.435 157.431 161.120  1.00                 C  
ATOM   1408  C   ASN B 194     106.610 156.191 160.826  1.00                 C  
ATOM   1409  O   ASN B 194     107.131 155.209 160.287  1.00                 O  
ATOM   1410  CB  ASN B 194     107.215 158.528 160.076  1.00                 C  
ATOM   1411  CG  ASN B 194     107.911 159.825 160.439  1.00                 C  
ATOM   1412  OD1 ASN B 194     107.425 160.589 161.274  1.00                 O  
ATOM   1413  ND2 ASN B 194     109.053 160.078 159.811  1.00                 N  
ATOM   1414  N   PRO B 195     105.320 156.182 161.211  1.00                 N  
ATOM   1415  CA  PRO B 195     104.446 155.072 160.804  1.00                 C  
ATOM   1416  C   PRO B 195     104.268 155.015 159.295  1.00                 C  
ATOM   1417  O   PRO B 195     103.646 155.894 158.690  1.00                 O  
ATOM   1418  CB  PRO B 195     103.120 155.369 161.506  1.00                 C  
ATOM   1419  CD  PRO B 195     104.630 157.076 162.235  1.00                 C  
ATOM   1420  CG  PRO B 195     103.500 156.196 162.688  1.00                 C  
ATOM   1421  N   GLY B 196     104.825 153.974 158.686  1.00                 N  
ATOM   1422  CA  GLY B 196     104.930 153.883 157.244  1.00                 C  
ATOM   1423  C   GLY B 196     106.381 153.742 156.836  1.00                 C  
ATOM   1424  O   GLY B 196     106.719 152.962 155.942  1.00                 O  
ATOM   1425  N   GLU B 197     107.252 154.497 157.505  1.00                 N  
ATOM   1426  CA  GLU B 197     108.693 154.312 157.422  1.00                 C  
ATOM   1427  C   GLU B 197     109.205 153.358 158.490  1.00                 C  
ATOM   1428  O   GLU B 197     110.412 153.325 158.755  1.00                 O  
ATOM   1429  CB  GLU B 197     109.414 155.656 157.544  1.00                 C  
ATOM   1430  CD  GLU B 197     109.861 157.938 156.558  1.00                 C  
ATOM   1431  CG  GLU B 197     109.126 156.620 156.405  1.00                 C  
ATOM   1432  OE1 GLU B 197     110.497 158.144 157.613  1.00                 O  
ATOM   1433  OE2 GLU B 197     109.800 158.764 155.623  1.00                 O  
ATOM   1434  N   THR B 198     108.305 152.596 159.107  1.00                 N  
ATOM   1435  CA  THR B 198     108.630 151.802 160.280  1.00                 C  
ATOM   1436  C   THR B 198     109.537 150.636 159.896  1.00                 C  
ATOM   1437  O   THR B 198     109.418 150.070 158.805  1.00                 O  
ATOM   1438  CB  THR B 198     107.361 151.270 160.971  1.00                 C  
ATOM   1439  OG1 THR B 198     106.545 152.371 161.392  1.00                 O  
ATOM   1440  CG2 THR B 198     107.727 150.442 162.193  1.00                 C  
ATOM   1441  N   PHE B 199     110.489 150.328 160.783  1.00                 N  
ATOM   1442  CA  PHE B 199     111.315 149.133 160.647  1.00                 C  
ATOM   1443  C   PHE B 199     110.471 147.865 160.621  1.00                 C  
ATOM   1444  O   PHE B 199     110.813 146.902 159.923  1.00                 O  
ATOM   1445  CB  PHE B 199     112.334 149.053 161.786  1.00                 C  
ATOM   1446  CG  PHE B 199     113.463 150.035 161.659  1.00                 C  
ATOM   1447  CZ  PHE B 199     115.556 151.850 161.429  1.00                 C  
ATOM   1448  CD1 PHE B 199     113.384 151.091 160.768  1.00                 C  
ATOM   1449  CE1 PHE B 199     114.423 151.995 160.651  1.00                 C  
ATOM   1450  CD2 PHE B 199     114.604 149.904 162.431  1.00                 C  
ATOM   1451  CE2 PHE B 199     115.643 150.808 162.314  1.00                 C  
ATOM   1452  N   LEU B 200     109.370 147.845 161.375  1.00                 N  
ATOM   1453  CA  LEU B 200     108.455 146.715 161.326  1.00                 C  
ATOM   1454  C   LEU B 200     107.647 146.705 160.035  1.00                 C  
ATOM   1455  O   LEU B 200     107.271 145.632 159.553  1.00                 O  
ATOM   1456  CB  LEU B 200     107.511 146.738 162.530  1.00                 C  
ATOM   1457  CG  LEU B 200     108.148 146.481 163.897  1.00                 C  
ATOM   1458  CD1 LEU B 200     107.132 146.682 165.010  1.00                 C  
ATOM   1459  CD2 LEU B 200     108.734 145.079 163.962  1.00                 C  
ATOM   1460  N   ASP B 201     107.392 147.881 159.454  1.00                 N  
ATOM   1461  CA  ASP B 201     106.669 147.975 158.188  1.00                 C  
ATOM   1462  C   ASP B 201     107.475 147.417 157.020  1.00                 C  
ATOM   1463  O   ASP B 201     106.895 147.095 155.977  1.00                 O  
ATOM   1464  CB  ASP B 201     106.287 149.427 157.896  1.00                 C  
ATOM   1465  CG  ASP B 201     105.203 149.942 158.823  1.00                 C  
ATOM   1466  OD1 ASP B 201     104.550 149.114 159.491  1.00                 O  
ATOM   1467  OD2 ASP B 201     105.007 151.174 158.880  1.00                 O  
ATOM   1468  N   ARG B 202     108.794 147.290 157.182  1.00                 N  
ATOM   1469  CA  ARG B 202     109.643 146.711 156.149  1.00                 C  
ATOM   1470  C   ARG B 202     109.296 145.250 155.893  1.00                 C  
ATOM   1471  O   ARG B 202     109.376 144.779 154.753  1.00                 O  
ATOM   1472  CB  ARG B 202     111.118 146.834 156.536  1.00                 C  
ATOM   1473  CD  ARG B 202     113.112 148.309 156.924  1.00                 C  
ATOM   1474  NE  ARG B 202     113.293 147.985 158.337  1.00                 N  
ATOM   1475  CG  ARG B 202     111.650 148.258 156.511  1.00                 C  
ATOM   1476  CZ  ARG B 202     114.475 147.803 158.916  1.00                 C  
ATOM   1477  NH1 ARG B 202     114.542 147.511 160.208  1.00                 N  
ATOM   1478  NH2 ARG B 202     115.587 147.913 158.202  1.00                 N  
ATOM   1479  N   MET B 203     108.889 144.530 156.935  1.00                 N  
ATOM   1480  CA  MET B 203     108.493 143.137 156.795  1.00                 C  
ATOM   1481  C   MET B 203     107.044 142.993 156.355  1.00                 C  
ATOM   1482  O   MET B 203     106.691 141.998 155.715  1.00                 O  
ATOM   1483  CB  MET B 203     108.704 142.385 158.111  1.00                 C  
ATOM   1484  SD  MET B 203     110.375 141.108 159.915  1.00                 S  
ATOM   1485  CE  MET B 203     109.868 142.203 161.238  1.00                 C  
ATOM   1486  CG  MET B 203     110.164 142.183 158.483  1.00                 C  
ATOM   1487  N   ILE B 204     106.203 143.970 156.683  1.00                 N  
ATOM   1488  CA  ILE B 204     104.765 143.830 156.476  1.00                 C  
ATOM   1489  C   ILE B 204     104.407 143.986 155.005  1.00                 C  
ATOM   1490  O   ILE B 204     103.828 143.082 154.394  1.00                 O  
ATOM   1491  CB  ILE B 204     103.972 144.846 157.319  1.00                 C  
ATOM   1492  CD1 ILE B 204     103.612 145.635 159.716  1.00                 C  
ATOM   1493  CG1 ILE B 204     104.125 144.537 158.809  1.00                 C  
ATOM   1494  CG2 ILE B 204     102.512 144.869 156.891  1.00                 C  
ATOM   1495  N   ALA B 205     104.745 145.139 154.418  1.00                 N  
ATOM   1496  CA  ALA B 205     104.332 145.448 153.052  1.00                 C  
ATOM   1497  C   ALA B 205     105.031 144.583 152.013  1.00                 C  
ATOM   1498  O   ALA B 205     104.498 144.410 150.912  1.00                 O  
ATOM   1499  CB  ALA B 205     104.591 146.914 152.738  1.00                 C  
ATOM   1500  N   MET B 206     106.207 144.042 152.331  1.00                 N  
ATOM   1501  CA  MET B 206     106.842 143.082 151.437  1.00                 C  
ATOM   1502  C   MET B 206     106.081 141.764 151.429  1.00                 C  
ATOM   1503  O   MET B 206     105.762 141.223 150.364  1.00                 O  
ATOM   1504  CB  MET B 206     108.298 142.850 151.847  1.00                 C  
ATOM   1505  SD  MET B 206     110.739 141.584 151.504  1.00                 S  
ATOM   1506  CE  MET B 206     110.466 140.623 152.991  1.00                 C  
ATOM   1507  CG  MET B 206     109.041 141.862 150.963  1.00                 C  
ATOM   1508  N   VAL B 207     105.774 141.237 152.612  1.00                 N  
ATOM   1509  CA  VAL B 207     105.092 139.951 152.711  1.00                 C  
ATOM   1510  C   VAL B 207     103.617 140.089 152.362  1.00                 C  
ATOM   1511  O   VAL B 207     103.117 139.426 151.446  1.00                 O  
ATOM   1512  CB  VAL B 207     105.242 139.339 154.116  1.00                 C  
ATOM   1513  CG1 VAL B 207     104.382 138.092 154.249  1.00                 C  
ATOM   1514  CG2 VAL B 207     106.701 139.019 154.405  1.00                 C  
ATOM   1515  N   GLU B 208     102.898 140.945 153.088  1.00                 N  
ATOM   1516  CA  GLU B 208     101.460 141.064 152.888  1.00                 C  
ATOM   1517  C   GLU B 208     101.160 141.794 151.587  1.00                 C  
ATOM   1518  O   GLU B 208     101.081 143.026 151.551  1.00                 O  
ATOM   1519  CB  GLU B 208     100.813 141.791 154.068  1.00                 C  
ATOM   1520  CD  GLU B 208     100.232 141.779 156.527  1.00                 C  
ATOM   1521  CG  GLU B 208     100.895 141.035 155.384  1.00                 C  
ATOM   1522  OE1 GLU B 208      99.845 142.949 156.328  1.00                 O  
ATOM   1523  OE2 GLU B 208     100.100 141.191 157.621  1.00                 O  
ATOM   1524  N   GLY B 209     100.996 141.031 150.522  1.00                 N  
ATOM   1525  CA  GLY B 209     100.768 141.563 149.192  1.00                 C  
ATOM   1526  C   GLY B 209     101.552 140.762 148.171  1.00                 C  
ATOM   1527  O   GLY B 209     102.518 140.067 148.485  1.00                 O  
ATOM   1528  N   ALA B 210     101.122 140.864 146.912  1.00                 N  
ATOM   1529  CA  ALA B 210     101.819 140.252 145.787  1.00                 C  
ATOM   1530  C   ALA B 210     102.869 141.175 145.185  1.00                 C  
ATOM   1531  O   ALA B 210     103.224 141.030 144.008  1.00                 O  
ATOM   1532  CB  ALA B 210     100.828 139.841 144.709  1.00                 C  
ATOM   1533  N   GLN B 211     103.380 142.118 145.974  1.00                 N  
ATOM   1534  CA  GLN B 211     104.310 143.133 145.507  1.00                 C  
ATOM   1535  C   GLN B 211     105.724 142.610 145.302  1.00                 C  
ATOM   1536  O   GLN B 211     106.569 143.354 144.793  1.00                 O  
ATOM   1537  CB  GLN B 211     104.356 144.309 146.485  1.00                 C  
ATOM   1538  CD  GLN B 211     102.541 145.641 145.341  1.00                 C  
ATOM   1539  CG  GLN B 211     103.031 145.037 146.642  1.00                 C  
ATOM   1540  OE1 GLN B 211     103.248 146.418 144.700  1.00                 O  
ATOM   1541  NE2 GLN B 211     101.324 145.283 144.945  1.00                 N  
ATOM   1542  N   ARG B 212     106.008 141.368 145.685  1.00                 N  
ATOM   1543  CA  ARG B 212     107.349 140.815 145.532  1.00                 C  
ATOM   1544  C   ARG B 212     107.592 140.448 144.076  1.00                 C  
ATOM   1545  O   ARG B 212     106.965 139.529 143.540  1.00                 O  
ATOM   1546  CB  ARG B 212     107.532 139.595 146.437  1.00                 C  
ATOM   1547  CD  ARG B 212     107.709 138.665 148.762  1.00                 C  
ATOM   1548  NE  ARG B 212     106.664 137.662 148.571  1.00                 N  
ATOM   1549  CG  ARG B 212     107.463 139.909 147.923  1.00                 C  
ATOM   1550  CZ  ARG B 212     105.510 137.650 149.230  1.00                 C  
ATOM   1551  NH1 ARG B 212     104.620 136.697 148.990  1.00                 N  
ATOM   1552  NH2 ARG B 212     105.249 138.590 150.127  1.00                 N  
ATOM   1553  N   ARG B 213     108.505 141.172 143.440  1.00                 N  
ATOM   1554  CA  ARG B 213     108.872 140.922 142.062  1.00                 C  
ATOM   1555  C   ARG B 213     109.809 139.723 141.976  1.00                 C  
ATOM   1556  O   ARG B 213     110.374 139.265 142.972  1.00                 O  
ATOM   1557  CB  ARG B 213     109.527 142.161 141.449  1.00                 C  
ATOM   1558  CD  ARG B 213     109.317 144.556 140.727  1.00                 C  
ATOM   1559  NE  ARG B 213     108.417 145.690 140.531  1.00                 N  
ATOM   1560  CG  ARG B 213     108.606 143.366 141.351  1.00                 C  
ATOM   1561  CZ  ARG B 213     108.185 146.627 141.445  1.00                 C  
ATOM   1562  NH1 ARG B 213     107.351 147.622 141.178  1.00                 N  
ATOM   1563  NH2 ARG B 213     108.788 146.566 142.624  1.00                 N  
ATOM   1564  N   LYS B 214     109.973 139.216 140.761  1.00                 N  
ATOM   1565  CA  LYS B 214     110.810 138.050 140.540  1.00                 C  
ATOM   1566  C   LYS B 214     112.279 138.446 140.540  1.00                 C  
ATOM   1567  O   LYS B 214     112.651 139.507 140.034  1.00                 O  
ATOM   1568  CB  LYS B 214     110.439 137.366 139.222  1.00                 C  
ATOM   1569  CD  LYS B 214     108.762 136.059 137.889  1.00                 C  
ATOM   1570  CE  LYS B 214     107.368 135.454 137.875  1.00                 C  
ATOM   1571  CG  LYS B 214     109.051 136.749 139.213  1.00                 C  
ATOM   1572  NZ  LYS B 214     107.061 134.797 136.574  1.00                 N  
ATOM   1573  N   THR B 215     113.111 137.585 141.118  1.00                 N  
ATOM   1574  CA  THR B 215     114.543 137.816 141.114  1.00                 C  
ATOM   1575  C   THR B 215     115.093 137.581 139.709  1.00                 C  
ATOM   1576  O   THR B 215     114.532 136.796 138.946  1.00                 O  
ATOM   1577  CB  THR B 215     115.264 136.908 142.128  1.00                 C  
ATOM   1578  OG1 THR B 215     115.019 135.534 141.802  1.00                 O  
ATOM   1579  CG2 THR B 215     114.754 137.172 143.536  1.00                 C  
ATOM   1580  N   PRO B 216     116.209 138.227 139.345  1.00                 N  
ATOM   1581  CA  PRO B 216     116.744 138.046 137.987  1.00                 C  
ATOM   1582  C   PRO B 216     117.422 136.709 137.721  1.00                 C  
ATOM   1583  O   PRO B 216     118.107 136.561 136.707  1.00                 O  
ATOM   1584  CB  PRO B 216     117.764 139.176 137.837  1.00                 C  
ATOM   1585  CD  PRO B 216     117.093 139.202 140.135  1.00                 C  
ATOM   1586  CG  PRO B 216     118.269 139.409 139.222  1.00                 C  
ATOM   1587  N   ASN B 217     117.276 135.736 138.613  1.00                 N  
ATOM   1588  CA  ASN B 217     117.599 134.362 138.276  1.00                 C  
ATOM   1589  C   ASN B 217     116.366 133.480 138.224  1.00                 C  
ATOM   1590  O   ASN B 217     116.352 132.496 137.485  1.00                 O  
ATOM   1591  CB  ASN B 217     118.611 133.790 139.271  1.00                 C  
ATOM   1592  CG  ASN B 217     119.962 134.474 139.186  1.00                 C  
ATOM   1593  OD1 ASN B 217     120.462 134.747 138.095  1.00                 O  
ATOM   1594  ND2 ASN B 217     120.556 134.753 140.340  1.00                 N  
ATOM   1595  N   GLU B 218     115.327 133.825 138.984  1.00                 N  
ATOM   1596  CA  GLU B 218     114.012 133.231 138.780  1.00                 C  
ATOM   1597  C   GLU B 218     113.446 133.601 137.417  1.00                 C  
ATOM   1598  O   GLU B 218     112.736 132.798 136.804  1.00                 O  
ATOM   1599  CB  GLU B 218     113.048 133.670 139.884  1.00                 C  
ATOM   1600  CD  GLU B 218     110.775 133.419 140.956  1.00                 C  
ATOM   1601  CG  GLU B 218     111.671 133.034 139.795  1.00                 C  
ATOM   1602  OE1 GLU B 218     111.220 134.214 141.811  1.00                 O  
ATOM   1603  OE2 GLU B 218     109.629 132.926 141.012  1.00                 O  
ATOM   1604  N   ILE B 219     113.753 134.805 136.930  1.00                 N  
ATOM   1605  CA  ILE B 219     113.302 135.224 135.607  1.00                 C  
ATOM   1606  C   ILE B 219     113.985 134.399 134.528  1.00                 C  
ATOM   1607  O   ILE B 219     113.332 133.893 133.609  1.00                 O  
ATOM   1608  CB  ILE B 219     113.558 136.724 135.372  1.00                 C  
ATOM   1609  CD1 ILE B 219     113.063 139.031 136.339  1.00                 C  
ATOM   1610  CG1 ILE B 219     112.682 137.567 136.302  1.00                 C  
ATOM   1611  CG2 ILE B 219     113.338 137.080 133.910  1.00                 C  
ATOM   1612  N   ALA B 220     115.301 134.214 134.645  1.00                 N  
ATOM   1613  CA  ALA B 220     116.043 133.461 133.641  1.00                 C  
ATOM   1614  C   ALA B 220     115.708 131.978 133.650  1.00                 C  
ATOM   1615  O   ALA B 220     115.969 131.295 132.658  1.00                 O  
ATOM   1616  CB  ALA B 220     117.540 133.637 133.845  1.00                 C  
ATOM   1617  N   LEU B 221     115.132 131.467 134.736  1.00                 N  
ATOM   1618  CA  LEU B 221     114.749 130.063 134.758  1.00                 C  
ATOM   1619  C   LEU B 221     113.423 129.839 134.050  1.00                 C  
ATOM   1620  O   LEU B 221     113.247 128.813 133.388  1.00                 O  
ATOM   1621  CB  LEU B 221     114.664 129.553 136.198  1.00                 C  
ATOM   1622  CG  LEU B 221     115.984 129.471 136.967  1.00                 C  
ATOM   1623  CD1 LEU B 221     115.736 129.105 138.423  1.00                 C  
ATOM   1624  CD2 LEU B 221     116.921 128.462 136.320  1.00                 C  
ATOM   1625  N   THR B 222     112.490 130.791 134.159  1.00                 N  
ATOM   1626  CA  THR B 222     111.218 130.667 133.450  1.00                 C  
ATOM   1627  C   THR B 222     111.406 130.704 131.945  1.00                 C  
ATOM   1628  O   THR B 222     110.625 130.088 131.217  1.00                 O  
ATOM   1629  CB  THR B 222     110.233 131.778 133.860  1.00                 C  
ATOM   1630  OG1 THR B 222     110.807 133.059 133.573  1.00                 O  
ATOM   1631  CG2 THR B 222     109.934 131.701 135.349  1.00                 C  
ATOM   1632  N   ILE B 223     112.435 131.408 131.473  1.00                 N  
ATOM   1633  CA  ILE B 223     112.698 131.512 130.043  1.00                 C  
ATOM   1634  C   ILE B 223     113.068 130.152 129.467  1.00                 C  
ATOM   1635  O   ILE B 223     112.686 129.819 128.340  1.00                 O  
ATOM   1636  CB  ILE B 223     113.811 132.534 129.747  1.00                 C  
ATOM   1637  CD1 ILE B 223     114.448 134.979 130.084  1.00                 C  
ATOM   1638  CG1 ILE B 223     113.340 133.950 130.086  1.00                 C  
ATOM   1639  CG2 ILE B 223     114.267 132.421 128.300  1.00                 C  
ATOM   1640  N   LEU B 224     113.759 129.320 130.245  1.00                 N  
ATOM   1641  CA  LEU B 224     113.883 127.924 129.848  1.00                 C  
ATOM   1642  C   LEU B 224     112.565 127.194 130.007  1.00                 C  
ATOM   1643  O   LEU B 224     112.165 126.429 129.126  1.00                 O  
ATOM   1644  CB  LEU B 224     114.972 127.229 130.668  1.00                 C  
ATOM   1645  CG  LEU B 224     116.410 127.681 130.406  1.00                 C  
ATOM   1646  CD1 LEU B 224     117.365 127.040 131.402  1.00                 C  
ATOM   1647  CD2 LEU B 224     116.828 127.347 128.982  1.00                 C  
ATOM   1648  N   LEU B 225     111.863 127.438 131.111  1.00                 N  
ATOM   1649  CA  LEU B 225     110.613 126.740 131.362  1.00                 C  
ATOM   1650  C   LEU B 225     109.487 127.220 130.458  1.00                 C  
ATOM   1651  O   LEU B 225     108.447 126.565 130.392  1.00                 O  
ATOM   1652  CB  LEU B 225     110.193 126.902 132.824  1.00                 C  
ATOM   1653  CG  LEU B 225     111.100 126.246 133.867  1.00                 C  
ATOM   1654  CD1 LEU B 225     110.644 126.598 135.275  1.00                 C  
ATOM   1655  CD2 LEU B 225     111.128 124.737 133.682  1.00                 C  
ATOM   1656  N   ILE B 226     109.658 128.347 129.776  1.00                 N  
ATOM   1657  CA  ILE B 226     108.781 128.665 128.659  1.00                 C  
ATOM   1658  C   ILE B 226     109.242 127.943 127.404  1.00                 C  
ATOM   1659  O   ILE B 226     108.444 127.290 126.724  1.00                 O  
ATOM   1660  CB  ILE B 226     108.715 130.183 128.408  1.00                 C  
ATOM   1661  CD1 ILE B 226     108.170 132.396 129.550  1.00                 C  
ATOM   1662  CG1 ILE B 226     108.038 130.889 129.584  1.00                 C  
ATOM   1663  CG2 ILE B 226     108.012 130.475 127.091  1.00                 C  
ATOM   1664  N   ALA B 227     110.544 128.017 127.104  1.00                 N  
ATOM   1665  CA  ALA B 227     111.090 127.437 125.880  1.00                 C  
ATOM   1666  C   ALA B 227     110.988 125.922 125.843  1.00                 C  
ATOM   1667  O   ALA B 227     111.024 125.344 124.757  1.00                 O  
ATOM   1668  CB  ALA B 227     112.546 127.842 125.705  1.00                 C  
ATOM   1669  N   LEU B 228     110.859 125.270 126.993  1.00                 N  
ATOM   1670  CA  LEU B 228     110.571 123.845 126.998  1.00                 C  
ATOM   1671  C   LEU B 228     109.103 123.569 126.728  1.00                 C  
ATOM   1672  O   LEU B 228     108.773 122.546 126.123  1.00                 O  
ATOM   1673  CB  LEU B 228     110.978 123.221 128.334  1.00                 C  
ATOM   1674  CG  LEU B 228     112.476 123.197 128.643  1.00                 C  
ATOM   1675  CD1 LEU B 228     112.727 122.684 130.053  1.00                 C  
ATOM   1676  CD2 LEU B 228     113.221 122.343 127.629  1.00                 C  
ATOM   1677  N   THR B 229     108.211 124.461 127.149  1.00                 N  
ATOM   1678  CA  THR B 229     106.808 124.296 126.807  1.00                 C  
ATOM   1679  C   THR B 229     106.501 124.714 125.382  1.00                 C  
ATOM   1680  O   THR B 229     105.466 124.308 124.852  1.00                 O  
ATOM   1681  CB  THR B 229     105.898 125.095 127.758  1.00                 C  
ATOM   1682  OG1 THR B 229     106.198 126.492 127.650  1.00                 O  
ATOM   1683  CG2 THR B 229     106.119 124.659 129.198  1.00                 C  
ATOM   1684  N   ILE B 230     107.358 125.521 124.757  1.00                 N  
ATOM   1685  CA  ILE B 230     107.135 125.882 123.363  1.00                 C  
ATOM   1686  C   ILE B 230     107.402 124.687 122.459  1.00                 C  
ATOM   1687  O   ILE B 230     106.679 124.461 121.481  1.00                 O  
ATOM   1688  CB  ILE B 230     108.011 127.076 122.942  1.00                 C  
ATOM   1689  CD1 ILE B 230     108.539 129.500 123.531  1.00                 C  
ATOM   1690  CG1 ILE B 230     107.574 128.344 123.679  1.00                 C  
ATOM   1691  CG2 ILE B 230     107.976 127.257 121.432  1.00                 C  
ATOM   1692  N   VAL B 231     108.397 123.865 122.798  1.00                 N  
ATOM   1693  CA  VAL B 231     108.631 122.672 121.995  1.00                 C  
ATOM   1694  C   VAL B 231     107.551 121.641 122.265  1.00                 C  
ATOM   1695  O   VAL B 231     107.009 121.029 121.340  1.00                 O  
ATOM   1696  CB  VAL B 231     110.023 122.072 122.268  1.00                 C  
ATOM   1697  CG1 VAL B 231     110.176 120.737 121.556  1.00                 C  
ATOM   1698  CG2 VAL B 231     111.114 123.039 121.834  1.00                 C  
ATOM   1699  N   PHE B 232     107.213 121.439 123.536  1.00                 N  
ATOM   1700  CA  PHE B 232     106.236 120.423 123.895  1.00                 C  
ATOM   1701  C   PHE B 232     104.826 120.831 123.509  1.00                 C  
ATOM   1702  O   PHE B 232     103.935 119.980 123.471  1.00                 O  
ATOM   1703  CB  PHE B 232     106.294 120.130 125.396  1.00                 C  
ATOM   1704  CG  PHE B 232     107.518 119.368 125.818  1.00                 C  
ATOM   1705  CZ  PHE B 232     109.781 117.954 126.594  1.00                 C  
ATOM   1706  CD1 PHE B 232     108.246 119.760 126.928  1.00                 C  
ATOM   1707  CE1 PHE B 232     109.372 119.059 127.316  1.00                 C  
ATOM   1708  CD2 PHE B 232     107.941 118.261 125.105  1.00                 C  
ATOM   1709  CE2 PHE B 232     109.067 117.560 125.493  1.00                 C  
ATOM   1710  N   LEU B 233     104.603 122.109 123.219  1.00                 N  
ATOM   1711  CA  LEU B 233     103.412 122.481 122.474  1.00                 C  
ATOM   1712  C   LEU B 233     103.517 122.022 121.030  1.00                 C  
ATOM   1713  O   LEU B 233     102.562 121.466 120.483  1.00                 O  
ATOM   1714  CB  LEU B 233     103.192 123.994 122.536  1.00                 C  
ATOM   1715  CG  LEU B 233     102.810 124.568 123.901  1.00                 C  
ATOM   1716  CD1 LEU B 233     102.794 126.089 123.860  1.00                 C  
ATOM   1717  CD2 LEU B 233     101.457 124.037 124.348  1.00                 C  
ATOM   1718  N   LEU B 234     104.672 122.240 120.399  1.00                 N  
ATOM   1719  CA  LEU B 234     104.853 121.824 119.011  1.00                 C  
ATOM   1720  C   LEU B 234     104.963 120.311 118.897  1.00                 C  
ATOM   1721  O   LEU B 234     104.264 119.689 118.092  1.00                 O  
ATOM   1722  CB  LEU B 234     106.096 122.485 118.411  1.00                 C  
ATOM   1723  CG  LEU B 234     106.019 123.997 118.189  1.00                 C  
ATOM   1724  CD1 LEU B 234     107.373 124.548 117.769  1.00                 C  
ATOM   1725  CD2 LEU B 234     104.964 124.335 117.147  1.00                 C  
ATOM   1726  N   ALA B 235     105.805 119.693 119.721  1.00                 N  
ATOM   1727  CA  ALA B 235     106.051 118.261 119.601  1.00                 C  
ATOM   1728  C   ALA B 235     104.914 117.395 120.126  1.00                 C  
ATOM   1729  O   ALA B 235     105.084 116.174 120.177  1.00                 O  
ATOM   1730  CB  ALA B 235     107.330 117.880 120.331  1.00                 C  
ATOM   1731  N   THR B 236     103.784 117.964 120.534  1.00                 N  
ATOM   1732  CA  THR B 236     102.591 117.185 120.838  1.00                 C  
ATOM   1733  C   THR B 236     101.387 117.587 120.009  1.00                 C  
ATOM   1734  O   THR B 236     100.651 116.717 119.550  1.00                 O  
ATOM   1735  CB  THR B 236     102.209 117.295 122.326  1.00                 C  
ATOM   1736  OG1 THR B 236     101.936 118.664 122.652  1.00                 O  
ATOM   1737  CG2 THR B 236     103.348 116.803 123.206  1.00                 C  
ATOM   1738  N   ALA B 237     101.163 118.879 119.792  1.00                 N  
ATOM   1739  CA  ALA B 237     100.004 119.279 119.007  1.00                 C  
ATOM   1740  C   ALA B 237     100.211 119.098 117.513  1.00                 C  
ATOM   1741  O   ALA B 237      99.251 119.246 116.752  1.00                 O  
ATOM   1742  CB  ALA B 237      99.648 120.730 119.290  1.00                 C  
ATOM   1743  N   THR B 238     101.427 118.790 117.075  1.00                 N  
ATOM   1744  CA  THR B 238     101.669 118.389 115.701  1.00                 C  
ATOM   1745  C   THR B 238     101.788 116.884 115.562  1.00                 C  
ATOM   1746  O   THR B 238     102.096 116.397 114.473  1.00                 O  
ATOM   1747  CB  THR B 238     102.944 119.044 115.138  1.00                 C  
ATOM   1748  OG1 THR B 238     104.073 118.660 115.932  1.00                 O  
ATOM   1749  CG2 THR B 238     102.821 120.560 115.168  1.00                 C  
ATOM   1750  N   LEU B 239     101.557 116.134 116.639  1.00                 N  
ATOM   1751  CA  LEU B 239     101.436 114.690 116.510  1.00                 C  
ATOM   1752  C   LEU B 239     100.131 114.289 115.858  1.00                 C  
ATOM   1753  O   LEU B 239     100.033 113.179 115.327  1.00                 O  
ATOM   1754  CB  LEU B 239     101.555 114.018 117.879  1.00                 C  
ATOM   1755  CG  LEU B 239     102.919 114.113 118.565  1.00                 C  
ATOM   1756  CD1 LEU B 239     102.858 113.527 119.967  1.00                 C  
ATOM   1757  CD2 LEU B 239     103.985 113.406 117.742  1.00                 C  
ATOM   1758  N   TRP B 240      99.131 115.148 115.912  1.00                 N  
ATOM   1759  CA  TRP B 240      97.861 114.848 115.278  1.00                 C  
ATOM   1760  C   TRP B 240      97.967 114.801 113.750  1.00                 C  
ATOM   1761  O   TRP B 240      97.411 113.867 113.167  1.00                 O  
ATOM   1762  CB  TRP B 240      96.804 115.878 115.682  1.00                 C  
ATOM   1763  CG  TRP B 240      95.454 115.616 115.089  1.00                 C  
ATOM   1764  CD1 TRP B 240      94.478 114.807 115.597  1.00                 C  
ATOM   1765  NE1 TRP B 240      93.378 114.817 114.775  1.00                 N  
ATOM   1766  CD2 TRP B 240      94.928 116.164 113.874  1.00                 C  
ATOM   1767  CE2 TRP B 240      93.632 115.645 113.709  1.00                 C  
ATOM   1768  CH2 TRP B 240      93.342 116.837 111.692  1.00                 C  
ATOM   1769  CZ2 TRP B 240      92.827 115.975 112.619  1.00                 C  
ATOM   1770  CE3 TRP B 240      95.429 117.044 112.909  1.00                 C  
ATOM   1771  CZ3 TRP B 240      94.628 117.369 111.831  1.00                 C  
ATOM   1772  N   PRO B 241      98.650 115.720 113.041  1.00                 N  
ATOM   1773  CA  PRO B 241      98.864 115.460 111.610  1.00                 C  
ATOM   1774  C   PRO B 241      99.897 114.390 111.334  1.00                 C  
ATOM   1775  O   PRO B 241      99.893 113.830 110.232  1.00                 O  
ATOM   1776  CB  PRO B 241      99.331 116.807 111.055  1.00                 C  
ATOM   1777  CD  PRO B 241      99.112 117.089 113.422  1.00                 C  
ATOM   1778  CG  PRO B 241      99.925 117.509 112.229  1.00                 C  
ATOM   1779  N   PHE B 242     100.783 114.092 112.283  1.00                 N  
ATOM   1780  CA  PHE B 242     101.721 112.994 112.085  1.00                 C  
ATOM   1781  C   PHE B 242     101.015 111.651 112.116  1.00                 C  
ATOM   1782  O   PHE B 242     101.415 110.724 111.406  1.00                 O  
ATOM   1783  CB  PHE B 242     102.820 113.030 113.148  1.00                 C  
ATOM   1784  CG  PHE B 242     103.813 114.141 112.957  1.00                 C  
ATOM   1785  CZ  PHE B 242     105.648 116.197 112.596  1.00                 C  
ATOM   1786  CD1 PHE B 242     104.328 114.823 114.045  1.00                 C  
ATOM   1787  CE1 PHE B 242     105.241 115.846 113.869  1.00                 C  
ATOM   1788  CD2 PHE B 242     104.230 114.505 111.689  1.00                 C  
ATOM   1789  CE2 PHE B 242     105.143 115.528 111.513  1.00                 C  
ATOM   1790  N   SER B 243      99.970 111.529 112.927  1.00                 N  
ATOM   1791  CA  SER B 243      99.298 110.257 113.127  1.00                 C  
ATOM   1792  C   SER B 243      98.062 110.077 112.264  1.00                 C  
ATOM   1793  O   SER B 243      97.695 108.933 111.981  1.00                 O  
ATOM   1794  CB  SER B 243      98.900 110.086 114.594  1.00                 C  
ATOM   1795  OG  SER B 243      97.934 111.050 114.976  1.00                 O  
ATOM   1796  N   ALA B 244      97.414 111.166 111.843  1.00                 N  
ATOM   1797  CA  ALA B 244      96.173 111.054 111.083  1.00                 C  
ATOM   1798  C   ALA B 244      96.385 110.491 109.688  1.00                 C  
ATOM   1799  O   ALA B 244      95.439 109.957 109.102  1.00                 O  
ATOM   1800  CB  ALA B 244      95.492 112.410 110.977  1.00                 C  
ATOM   1801  N   TRP B 245      97.596 110.606 109.146  1.00                 N  
ATOM   1802  CA  TRP B 245      97.867 110.092 107.810  1.00                 C  
ATOM   1803  C   TRP B 245      97.856 108.572 107.787  1.00                 C  
ATOM   1804  O   TRP B 245      97.030 107.956 107.104  1.00                 O  
ATOM   1805  CB  TRP B 245      99.212 110.611 107.299  1.00                 C  
ATOM   1806  CG  TRP B 245      99.556 110.133 105.921  1.00                 C  
ATOM   1807  CD1 TRP B 245      99.201 110.716 104.739  1.00                 C  
ATOM   1808  NE1 TRP B 245      99.699 109.991 103.684  1.00                 N  
ATOM   1809  CD2 TRP B 245     100.322 108.971 105.582  1.00                 C  
ATOM   1810  CE2 TRP B 245     100.391 108.913 104.178  1.00                 C  
ATOM   1811  CH2 TRP B 245     101.681 106.937 104.260  1.00                 C  
ATOM   1812  CZ2 TRP B 245     101.069 107.898 103.505  1.00                 C  
ATOM   1813  CE3 TRP B 245     100.957 107.974 106.329  1.00                 C  
ATOM   1814  CZ3 TRP B 245     101.628 106.970 105.658  1.00                 C  
ATOM   1815  N   GLY B 246      98.776 107.952 108.514  1.00                 N  
ATOM   1816  CA  GLY B 246      98.780 106.510 108.616  1.00                 C  
ATOM   1817  C   GLY B 246      97.624 106.037 109.465  1.00                 C  
ATOM   1818  O   GLY B 246      97.614 106.265 110.674  1.00                 O  
ATOM   1819  N   GLY B 247      96.632 105.405 108.841  1.00                 N  
ATOM   1820  CA  GLY B 247      95.485 104.914 109.588  1.00                 C  
ATOM   1821  C   GLY B 247      94.590 106.042 110.067  1.00                 C  
ATOM   1822  O   GLY B 247      94.352 107.030 109.364  1.00                 O  
ATOM   1823  N   ASN B 248      94.086 105.891 111.287  1.00                 N  
ATOM   1824  CA  ASN B 248      93.230 106.880 111.919  1.00                 C  
ATOM   1825  C   ASN B 248      93.993 107.633 113.001  1.00                 C  
ATOM   1826  O   ASN B 248      95.031 107.183 113.493  1.00                 O  
ATOM   1827  CB  ASN B 248      91.978 106.215 112.494  1.00                 C  
ATOM   1828  CG  ASN B 248      91.083 105.629 111.420  1.00                 C  
ATOM   1829  OD1 ASN B 248      90.781 106.286 110.424  1.00                 O  
ATOM   1830  ND2 ASN B 248      90.657 104.387 111.619  1.00                 N  
ATOM   1831  N   ALA B 249      93.452 108.787 113.375  1.00                 N  
ATOM   1832  CA  ALA B 249      94.191 109.757 114.163  1.00                 C  
ATOM   1833  C   ALA B 249      94.198 109.388 115.642  1.00                 C  
ATOM   1834  O   ALA B 249      93.744 108.318 116.055  1.00                 O  
ATOM   1835  CB  ALA B 249      93.603 111.148 113.979  1.00                 C  
ATOM   1836  N   VAL B 250      94.732 110.301 116.448  1.00                 N  
ATOM   1837  CA  VAL B 250      94.798 110.169 117.896  1.00                 C  
ATOM   1838  C   VAL B 250      93.924 111.261 118.493  1.00                 C  
ATOM   1839  O   VAL B 250      93.956 112.405 118.028  1.00                 O  
ATOM   1840  CB  VAL B 250      96.249 110.256 118.405  1.00                 C  
ATOM   1841  CG1 VAL B 250      96.285 110.189 119.924  1.00                 C  
ATOM   1842  CG2 VAL B 250      97.093 109.145 117.799  1.00                 C  
ATOM   1843  N   SER B 251      93.126 110.900 119.497  1.00                 N  
ATOM   1844  CA  SER B 251      92.186 111.832 120.102  1.00                 C  
ATOM   1845  C   SER B 251      92.912 112.952 120.835  1.00                 C  
ATOM   1846  O   SER B 251      94.047 112.798 121.290  1.00                 O  
ATOM   1847  CB  SER B 251      91.249 111.099 121.064  1.00                 C  
ATOM   1848  OG  SER B 251      90.385 112.007 121.726  1.00                 O  
ATOM   1849  N   VAL B 252      92.229 114.093 120.947  1.00                 N  
ATOM   1850  CA  VAL B 252      92.811 115.270 121.580  1.00                 C  
ATOM   1851  C   VAL B 252      92.937 115.050 123.081  1.00                 C  
ATOM   1852  O   VAL B 252      93.826 115.617 123.729  1.00                 O  
ATOM   1853  CB  VAL B 252      91.980 116.534 121.293  1.00                 C  
ATOM   1854  CG1 VAL B 252      92.499 117.709 122.108  1.00                 C  
ATOM   1855  CG2 VAL B 252      92.001 116.860 119.808  1.00                 C  
ATOM   1856  N   THR B 253      92.092 114.176 123.640  1.00                 N  
ATOM   1857  CA  THR B 253      92.106 113.878 125.070  1.00                 C  
ATOM   1858  C   THR B 253      93.419 113.253 125.515  1.00                 C  
ATOM   1859  O   THR B 253      93.806 113.391 126.678  1.00                 O  
ATOM   1860  CB  THR B 253      90.952 112.937 125.462  1.00                 C  
ATOM   1861  OG1 THR B 253      91.060 111.711 124.726  1.00                 O  
ATOM   1862  CG2 THR B 253      89.610 113.578 125.143  1.00                 C  
ATOM   1863  N   VAL B 254      94.111 112.568 124.613  1.00                 N  
ATOM   1864  CA  VAL B 254      95.442 112.064 124.914  1.00                 C  
ATOM   1865  C   VAL B 254      96.499 113.124 124.646  1.00                 C  
ATOM   1866  O   VAL B 254      97.417 113.309 125.449  1.00                 O  
ATOM   1867  CB  VAL B 254      95.760 110.792 124.106  1.00                 C  
ATOM   1868  CG1 VAL B 254      97.203 110.365 124.330  1.00                 C  
ATOM   1869  CG2 VAL B 254      94.804 109.670 124.480  1.00                 C  
ATOM   1870  N   LEU B 255      96.361 113.867 123.545  1.00                 N  
ATOM   1871  CA  LEU B 255      97.361 114.855 123.158  1.00                 C  
ATOM   1872  C   LEU B 255      97.394 116.070 124.071  1.00                 C  
ATOM   1873  O   LEU B 255      98.327 116.869 123.966  1.00                 O  
ATOM   1874  CB  LEU B 255      97.123 115.323 121.721  1.00                 C  
ATOM   1875  CG  LEU B 255      97.320 114.274 120.625  1.00                 C  
ATOM   1876  CD1 LEU B 255      96.923 114.834 119.267  1.00                 C  
ATOM   1877  CD2 LEU B 255      98.762 113.790 120.596  1.00                 C  
ATOM   1878  N   VAL B 256      96.405 116.241 124.939  1.00                 N  
ATOM   1879  CA  VAL B 256      96.514 117.218 126.010  1.00                 C  
ATOM   1880  C   VAL B 256      97.121 116.583 127.253  1.00                 C  
ATOM   1881  O   VAL B 256      97.900 117.217 127.968  1.00                 O  
ATOM   1882  CB  VAL B 256      95.146 117.840 126.348  1.00                 C  
ATOM   1883  CG1 VAL B 256      95.256 118.736 127.572  1.00                 C  
ATOM   1884  CG2 VAL B 256      94.607 118.620 125.159  1.00                 C  
ATOM   1885  N   ALA B 257      96.814 115.307 127.490  1.00                 N  
ATOM   1886  CA  ALA B 257      97.453 114.579 128.580  1.00                 C  
ATOM   1887  C   ALA B 257      98.937 114.384 128.314  1.00                 C  
ATOM   1888  O   ALA B 257      99.753 114.463 129.237  1.00                 O  
ATOM   1889  CB  ALA B 257      96.777 113.232 128.786  1.00                 C  
ATOM   1890  N   LEU B 258      99.307 114.141 127.059  1.00                 N  
ATOM   1891  CA  LEU B 258     100.722 114.084 126.718  1.00                 C  
ATOM   1892  C   LEU B 258     101.356 115.463 126.773  1.00                 C  
ATOM   1893  O   LEU B 258     102.541 115.586 127.091  1.00                 O  
ATOM   1894  CB  LEU B 258     100.914 113.474 125.328  1.00                 C  
ATOM   1895  CG  LEU B 258     102.360 113.298 124.859  1.00                 C  
ATOM   1896  CD1 LEU B 258     103.126 112.390 125.808  1.00                 C  
ATOM   1897  CD2 LEU B 258     102.402 112.741 123.444  1.00                 C  
ATOM   1898  N   LEU B 259     100.578 116.510 126.513  1.00                 N  
ATOM   1899  CA  LEU B 259     101.123 117.858 126.566  1.00                 C  
ATOM   1900  C   LEU B 259     101.403 118.293 127.997  1.00                 C  
ATOM   1901  O   LEU B 259     102.386 118.993 128.241  1.00                 O  
ATOM   1902  CB  LEU B 259     100.166 118.849 125.900  1.00                 C  
ATOM   1903  CG  LEU B 259     100.629 120.307 125.848  1.00                 C  
ATOM   1904  CD1 LEU B 259     101.941 120.428 125.088  1.00                 C  
ATOM   1905  CD2 LEU B 259      99.565 121.186 125.210  1.00                 C  
ATOM   1906  N   VAL B 260     100.579 117.876 128.955  1.00                 N  
ATOM   1907  CA  VAL B 260     100.820 118.272 130.337  1.00                 C  
ATOM   1908  C   VAL B 260     101.904 117.405 130.965  1.00                 C  
ATOM   1909  O   VAL B 260     102.769 117.903 131.694  1.00                 O  
ATOM   1910  CB  VAL B 260      99.532 118.196 131.178  1.00                 C  
ATOM   1911  CG1 VAL B 260      99.839 118.456 132.646  1.00                 C  
ATOM   1912  CG2 VAL B 260      98.500 119.188 130.663  1.00                 C  
ATOM   1913  N   CYS B 261     101.926 116.110 130.644  1.00                 N  
ATOM   1914  CA  CYS B 261     102.916 115.210 131.227  1.00                 C  
ATOM   1915  C   CYS B 261     104.330 115.436 130.705  1.00                 C  
ATOM   1916  O   CYS B 261     105.262 114.818 131.224  1.00                 O  
ATOM   1917  CB  CYS B 261     102.528 113.752 130.976  1.00                 C  
ATOM   1918  SG  CYS B 261     101.013 113.227 131.812  1.00                 S  
ATOM   1919  N   LEU B 262     104.521 116.300 129.713  1.00                 N  
ATOM   1920  CA  LEU B 262     105.853 116.654 129.250  1.00                 C  
ATOM   1921  C   LEU B 262     106.273 118.051 129.672  1.00                 C  
ATOM   1922  O   LEU B 262     107.463 118.278 129.902  1.00                 O  
ATOM   1923  CB  LEU B 262     105.937 116.544 127.726  1.00                 C  
ATOM   1924  CG  LEU B 262     105.701 115.154 127.133  1.00                 C  
ATOM   1925  CD1 LEU B 262     105.729 115.207 125.613  1.00                 C  
ATOM   1926  CD2 LEU B 262     106.738 114.167 127.647  1.00                 C  
ATOM   1927  N   ILE B 263     105.327 118.985 129.738  1.00                 N  
ATOM   1928  CA  ILE B 263     105.567 120.317 130.309  1.00                 C  
ATOM   1929  C   ILE B 263     106.083 120.169 131.731  1.00                 C  
ATOM   1930  O   ILE B 263     105.554 119.340 132.496  1.00                 O  
ATOM   1931  CB  ILE B 263     104.294 121.183 130.276  1.00                 C  
ATOM   1932  CD1 ILE B 263     102.512 122.105 128.703  1.00                 C  
ATOM   1933  CG1 ILE B 263     103.874 121.458 128.830  1.00                 C  
ATOM   1934  CG2 ILE B 263     104.504 122.470 131.059  1.00                 C  
ATOM   1935  N   PRO B 264     107.136 120.888 132.123  1.00                 N  
ATOM   1936  CA  PRO B 264     107.647 120.762 133.490  1.00                 C  
ATOM   1937  C   PRO B 264     106.698 121.351 134.519  1.00                 C  
ATOM   1938  O   PRO B 264     106.932 122.434 135.062  1.00                 O  
ATOM   1939  CB  PRO B 264     108.970 121.530 133.463  1.00                 C  
ATOM   1940  CD  PRO B 264     107.886 122.007 131.383  1.00                 C  
ATOM   1941  CG  PRO B 264     108.757 122.606 132.451  1.00                 C  
ATOM   1942  N   THR B 265     105.614 120.622 134.790  1.00                 N  
ATOM   1943  CA  THR B 265     104.607 121.080 135.731  1.00                 C  
ATOM   1944  C   THR B 265     105.100 121.031 137.163  1.00                 C  
ATOM   1945  O   THR B 265     104.587 121.770 138.008  1.00                 O  
ATOM   1946  CB  THR B 265     103.314 120.251 135.622  1.00                 C  
ATOM   1947  OG1 THR B 265     103.600 118.875 135.903  1.00                 O  
ATOM   1948  CG2 THR B 265     102.734 120.350 134.219  1.00                 C  
ATOM   1949  N   THR B 266     106.092 120.197 137.452  1.00                 N  
ATOM   1950  CA  THR B 266     106.586 120.052 138.811  1.00                 C  
ATOM   1951  C   THR B 266     107.557 121.151 139.204  1.00                 C  
ATOM   1952  O   THR B 266     108.127 121.086 140.295  1.00                 O  
ATOM   1953  CB  THR B 266     107.279 118.692 139.018  1.00                 C  
ATOM   1954  OG1 THR B 266     108.392 118.579 138.122  1.00                 O  
ATOM   1955  CG2 THR B 266     106.311 117.553 138.737  1.00                 C  
ATOM   1956  N   ILE B 267     107.781 122.138 138.341  1.00                 N  
ATOM   1957  CA  ILE B 267     108.541 123.322 138.688  1.00                 C  
ATOM   1958  C   ILE B 267     107.660 124.557 138.689  1.00                 C  
ATOM   1959  O   ILE B 267     107.755 125.385 139.594  1.00                 O  
ATOM   1960  CB  ILE B 267     109.730 123.530 137.732  1.00                 C  
ATOM   1961  CD1 ILE B 267     111.801 122.374 136.797  1.00                 C  
ATOM   1962  CG1 ILE B 267     110.726 122.376 137.861  1.00                 C  
ATOM   1963  CG2 ILE B 267     110.388 124.877 137.985  1.00                 C  
ATOM   1964  N   GLY B 268     106.802 124.695 137.674  1.00                 N  
ATOM   1965  CA  GLY B 268     105.885 125.820 137.625  1.00                 C  
ATOM   1966  C   GLY B 268     104.899 125.820 138.771  1.00                 C  
ATOM   1967  O   GLY B 268     104.397 126.875 139.166  1.00                 O  
ATOM   1968  N   GLY B 269     104.619 124.643 139.332  1.00                 N  
ATOM   1969  CA  GLY B 269     103.939 124.579 140.605  1.00                 C  
ATOM   1970  C   GLY B 269     104.804 124.928 141.792  1.00                 C  
ATOM   1971  O   GLY B 269     104.271 125.265 142.852  1.00                 O  
ATOM   1972  N   LEU B 270     106.125 124.866 141.647  1.00                 N  
ATOM   1973  CA  LEU B 270     107.004 125.069 142.785  1.00                 C  
ATOM   1974  C   LEU B 270     107.937 126.262 142.662  1.00                 C  
ATOM   1975  O   LEU B 270     108.504 126.673 143.677  1.00                 O  
ATOM   1976  CB  LEU B 270     107.856 123.823 143.033  1.00                 C  
ATOM   1977  CG  LEU B 270     107.096 122.539 143.372  1.00                 C  
ATOM   1978  CD1 LEU B 270     108.054 121.363 143.491  1.00                 C  
ATOM   1979  CD2 LEU B 270     106.303 122.707 144.659  1.00                 C  
ATOM   1980  N   LEU B 271     108.107 126.836 141.469  1.00                 N  
ATOM   1981  CA  LEU B 271     109.019 127.965 141.315  1.00                 C  
ATOM   1982  C   LEU B 271     108.463 129.222 141.962  1.00                 C  
ATOM   1983  O   LEU B 271     109.222 130.025 142.514  1.00                 O  
ATOM   1984  CB  LEU B 271     109.305 128.225 139.835  1.00                 C  
ATOM   1985  CG  LEU B 271     110.295 129.349 139.522  1.00                 C  
ATOM   1986  CD1 LEU B 271     111.650 129.062 140.151  1.00                 C  
ATOM   1987  CD2 LEU B 271     110.437 129.538 138.020  1.00                 C  
ATOM   1988  N   SER B 272     107.144 129.396 141.929  1.00                 N  
ATOM   1989  CA  SER B 272     106.525 130.461 142.702  1.00                 C  
ATOM   1990  C   SER B 272     106.526 130.157 144.193  1.00                 C  
ATOM   1991  O   SER B 272     106.322 131.069 144.997  1.00                 O  
ATOM   1992  CB  SER B 272     105.090 130.703 142.228  1.00                 C  
ATOM   1993  OG  SER B 272     104.257 129.601 142.542  1.00                 O  
ATOM   1994  N   ALA B 273     106.752 128.902 144.577  1.00                 N  
ATOM   1995  CA  ALA B 273     106.806 128.529 145.981  1.00                 C  
ATOM   1996  C   ALA B 273     108.213 128.566 146.552  1.00                 C  
ATOM   1997  O   ALA B 273     108.374 128.830 147.747  1.00                 O  
ATOM   1998  CB  ALA B 273     106.224 127.139 146.183  1.00                 C  
ATOM   1999  N   ILE B 274     109.230 128.288 145.733  1.00                 N  
ATOM   2000  CA  ILE B 274     110.612 128.348 146.201  1.00                 C  
ATOM   2001  C   ILE B 274     111.006 129.784 146.514  1.00                 C  
ATOM   2002  O   ILE B 274     111.578 130.074 147.571  1.00                 O  
ATOM   2003  CB  ILE B 274     111.584 127.743 145.171  1.00                 C  
ATOM   2004  CD1 ILE B 274     112.057 125.611 143.855  1.00                 C  
ATOM   2005  CG1 ILE B 274     111.346 126.237 145.035  1.00                 C  
ATOM   2006  CG2 ILE B 274     113.023 128.058 145.547  1.00                 C  
ATOM   2007  N   GLY B 275     110.660 130.710 145.617  1.00                 N  
ATOM   2008  CA  GLY B 275     111.008 132.109 145.789  1.00                 C  
ATOM   2009  C   GLY B 275     110.326 132.788 146.957  1.00                 C  
ATOM   2010  O   GLY B 275     110.770 133.859 147.380  1.00                 O  
ATOM   2011  N   VAL B 276     109.264 132.193 147.486  1.00                 N  
ATOM   2012  CA  VAL B 276     108.580 132.704 148.662  1.00                 C  
ATOM   2013  C   VAL B 276     109.054 132.007 149.927  1.00                 C  
ATOM   2014  O   VAL B 276     109.391 132.661 150.913  1.00                 O  
ATOM   2015  CB  VAL B 276     107.052 132.559 148.534  1.00                 C  
ATOM   2016  CG1 VAL B 276     106.366 133.004 149.816  1.00                 C  
ATOM   2017  CG2 VAL B 276     106.539 133.357 147.346  1.00                 C  
ATOM   2018  N   ALA B 277     109.103 130.672 149.908  1.00                 N  
ATOM   2019  CA  ALA B 277     109.506 129.918 151.090  1.00                 C  
ATOM   2020  C   ALA B 277     110.980 130.087 151.418  1.00                 C  
ATOM   2021  O   ALA B 277     111.374 129.860 152.565  1.00                 O  
ATOM   2022  CB  ALA B 277     109.198 128.440 150.906  1.00                 C  
ATOM   2023  N   GLY B 278     111.801 130.468 150.442  1.00                 N  
ATOM   2024  CA  GLY B 278     113.175 130.812 150.753  1.00                 C  
ATOM   2025  C   GLY B 278     113.275 132.119 151.512  1.00                 C  
ATOM   2026  O   GLY B 278     114.095 132.258 152.422  1.00                 O  
ATOM   2027  N   MET B 279     112.438 133.094 151.150  1.00                 N  
ATOM   2028  CA  MET B 279     112.416 134.362 151.870  1.00                 C  
ATOM   2029  C   MET B 279     111.846 134.196 153.270  1.00                 C  
ATOM   2030  O   MET B 279     112.221 134.940 154.182  1.00                 O  
ATOM   2031  CB  MET B 279     111.604 135.403 151.097  1.00                 C  
ATOM   2032  SD  MET B 279     113.914 136.480 150.011  1.00                 S  
ATOM   2033  CE  MET B 279     113.590 137.950 150.982  1.00                 C  
ATOM   2034  CG  MET B 279     112.242 135.842 149.789  1.00                 C  
ATOM   2035  N   SER B 280     110.949 133.228 153.461  1.00                 N  
ATOM   2036  CA  SER B 280     110.415 132.977 154.793  1.00                 C  
ATOM   2037  C   SER B 280     111.421 132.248 155.667  1.00                 C  
ATOM   2038  O   SER B 280     111.418 132.428 156.888  1.00                 O  
ATOM   2039  CB  SER B 280     109.118 132.169 154.707  1.00                 C  
ATOM   2040  OG  SER B 280     109.361 130.867 154.203  1.00                 O  
ATOM   2041  N   ARG B 281     112.284 131.421 155.069  1.00                 N  
ATOM   2042  CA  ARG B 281     113.369 130.822 155.835  1.00                 C  
ATOM   2043  C   ARG B 281     114.413 131.846 156.234  1.00                 C  
ATOM   2044  O   ARG B 281     115.151 131.619 157.198  1.00                 O  
ATOM   2045  CB  ARG B 281     114.031 129.697 155.037  1.00                 C  
ATOM   2046  CD  ARG B 281     113.819 127.458 153.924  1.00                 C  
ATOM   2047  NE  ARG B 281     114.066 127.963 152.575  1.00                 N  
ATOM   2048  CG  ARG B 281     113.135 128.492 154.803  1.00                 C  
ATOM   2049  CZ  ARG B 281     114.765 127.313 151.650  1.00                 C  
ATOM   2050  NH1 ARG B 281     114.938 127.851 150.451  1.00                 N  
ATOM   2051  NH2 ARG B 281     115.290 126.127 151.928  1.00                 N  
ATOM   2052  N   MET B 282     114.506 132.953 155.501  1.00                 N  
ATOM   2053  CA  MET B 282     115.403 134.027 155.898  1.00                 C  
ATOM   2054  C   MET B 282     114.905 134.705 157.163  1.00                 C  
ATOM   2055  O   MET B 282     115.693 135.011 158.065  1.00                 O  
ATOM   2056  CB  MET B 282     115.546 135.050 154.770  1.00                 C  
ATOM   2057  SD  MET B 282     118.236 135.491 155.266  1.00                 S  
ATOM   2058  CE  MET B 282     118.662 135.072 153.578  1.00                 C  
ATOM   2059  CG  MET B 282     116.568 136.140 155.046  1.00                 C  
ATOM   2060  N   LEU B 283     113.594 134.928 157.248  1.00                 N  
ATOM   2061  CA  LEU B 283     113.021 135.583 158.415  1.00                 C  
ATOM   2062  C   LEU B 283     113.022 134.660 159.623  1.00                 C  
ATOM   2063  O   LEU B 283     113.207 135.121 160.754  1.00                 O  
ATOM   2064  CB  LEU B 283     111.596 136.055 158.119  1.00                 C  
ATOM   2065  CG  LEU B 283     111.455 137.190 157.103  1.00                 C  
ATOM   2066  CD1 LEU B 283     109.990 137.454 156.791  1.00                 C  
ATOM   2067  CD2 LEU B 283     112.123 138.457 157.616  1.00                 C  
ATOM   2068  N   GLY B 284     112.838 133.358 159.401  1.00                 N  
ATOM   2069  CA  GLY B 284     112.953 132.387 160.474  1.00                 C  
ATOM   2070  C   GLY B 284     114.358 132.237 161.013  1.00                 C  
ATOM   2071  O   GLY B 284     114.529 131.769 162.143  1.00                 O  
ATOM   2072  N   ALA B 285     115.367 132.618 160.233  1.00                 N  
ATOM   2073  CA  ALA B 285     116.735 132.709 160.718  1.00                 C  
ATOM   2074  C   ALA B 285     117.091 134.121 161.163  1.00                 C  
ATOM   2075  O   ALA B 285     118.269 134.492 161.125  1.00                 O  
ATOM   2076  CB  ALA B 285     117.710 132.251 159.644  1.00                 C  
ATOM   2077  N   ASN B 286     116.082 134.914 161.546  1.00                 N  
ATOM   2078  CA  ASN B 286     116.227 136.230 162.180  1.00                 C  
ATOM   2079  C   ASN B 286     116.937 137.241 161.286  1.00                 C  
ATOM   2080  O   ASN B 286     117.627 138.137 161.773  1.00                 O  
ATOM   2081  CB  ASN B 286     116.972 136.105 163.510  1.00                 C  
ATOM   2082  CG  ASN B 286     116.204 135.292 164.534  1.00                 C  
ATOM   2083  OD1 ASN B 286     115.036 135.565 164.808  1.00                 O  
ATOM   2084  ND2 ASN B 286     116.860 134.287 165.103  1.00                 N  
ATOM   2085  N   VAL B 287     116.773 137.115 159.975  1.00                 N  
ATOM   2086  CA  VAL B 287     117.402 138.008 159.013  1.00                 C  
ATOM   2087  C   VAL B 287     116.312 138.636 158.162  1.00                 C  
ATOM   2088  O   VAL B 287     115.518 137.924 157.539  1.00                 O  
ATOM   2089  CB  VAL B 287     118.433 137.265 158.143  1.00                 C  
ATOM   2090  CG1 VAL B 287     119.056 138.212 157.129  1.00                 C  
ATOM   2091  CG2 VAL B 287     119.506 136.630 159.014  1.00                 C  
ATOM   2092  N   ILE B 288     116.276 139.960 158.129  1.00                 N  
ATOM   2093  CA  ILE B 288     115.283 140.696 157.361  1.00                 C  
ATOM   2094  C   ILE B 288     115.890 141.056 156.017  1.00                 C  
ATOM   2095  O   ILE B 288     116.870 141.806 155.950  1.00                 O  
ATOM   2096  CB  ILE B 288     114.803 141.950 158.114  1.00                 C  
ATOM   2097  CD1 ILE B 288     113.874 142.734 160.355  1.00                 C  
ATOM   2098  CG1 ILE B 288     114.157 141.559 159.445  1.00                 C  
ATOM   2099  CG2 ILE B 288     113.859 142.766 157.244  1.00                 C  
ATOM   2100  N   ALA B 289     115.311 140.524 154.950  1.00                 N  
ATOM   2101  CA  ALA B 289     115.771 140.790 153.596  1.00                 C  
ATOM   2102  C   ALA B 289     114.845 141.801 152.941  1.00                 C  
ATOM   2103  O   ALA B 289     113.621 141.664 153.012  1.00                 O  
ATOM   2104  CB  ALA B 289     115.829 139.500 152.793  1.00                 C  
ATOM   2105  N   THR B 290     115.432 142.818 152.312  1.00                 N  
ATOM   2106  CA  THR B 290     114.626 143.848 151.669  1.00                 C  
ATOM   2107  C   THR B 290     114.009 143.340 150.375  1.00                 C  
ATOM   2108  O   THR B 290     112.846 143.634 150.077  1.00                 O  
ATOM   2109  CB  THR B 290     115.455 145.112 151.374  1.00                 C  
ATOM   2110  OG1 THR B 290     115.952 145.658 152.603  1.00                 O  
ATOM   2111  CG2 THR B 290     114.598 146.163 150.687  1.00                 C  
ATOM   2112  N   SER B 291     114.771 142.583 149.591  1.00                 N  
ATOM   2113  CA  SER B 291     114.272 141.988 148.363  1.00                 C  
ATOM   2114  C   SER B 291     114.871 140.600 148.210  1.00                 C  
ATOM   2115  O   SER B 291     115.688 140.158 149.022  1.00                 O  
ATOM   2116  CB  SER B 291     114.610 142.874 147.162  1.00                 C  
ATOM   2117  OG  SER B 291     116.008 142.912 146.934  1.00                 O  
ATOM   2118  N   GLY B 292     114.453 139.905 147.153  1.00                 N  
ATOM   2119  CA  GLY B 292     115.028 138.610 146.860  1.00                 C  
ATOM   2120  C   GLY B 292     116.363 138.667 146.158  1.00                 C  
ATOM   2121  O   GLY B 292     117.106 137.684 146.196  1.00                 O  
ATOM   2122  N   ARG B 293     116.682 139.801 145.526  1.00                 N  
ATOM   2123  CA  ARG B 293     117.911 139.915 144.746  1.00                 C  
ATOM   2124  C   ARG B 293     119.151 139.853 145.629  1.00                 C  
ATOM   2125  O   ARG B 293     120.134 139.189 145.278  1.00                 O  
ATOM   2126  CB  ARG B 293     117.916 141.216 143.941  1.00                 C  
ATOM   2127  CD  ARG B 293     116.935 142.581 142.078  1.00                 C  
ATOM   2128  NE  ARG B 293     115.993 142.616 140.962  1.00                 N  
ATOM   2129  CG  ARG B 293     116.915 141.243 142.798  1.00                 C  
ATOM   2130  CZ  ARG B 293     115.719 143.704 140.249  1.00                 C  
ATOM   2131  NH1 ARG B 293     114.848 143.641 139.251  1.00                 N  
ATOM   2132  NH2 ARG B 293     116.316 144.852 140.536  1.00                 N  
ATOM   2133  N   ALA B 294     119.120 140.521 146.785  1.00                 N  
ATOM   2134  CA  ALA B 294     120.248 140.466 147.706  1.00                 C  
ATOM   2135  C   ALA B 294     120.414 139.089 148.332  1.00                 C  
ATOM   2136  O   ALA B 294     121.518 138.746 148.765  1.00                 O  
ATOM   2137  CB  ALA B 294     120.088 141.507 148.803  1.00                 C  
ATOM   2138  N   VAL B 295     119.348 138.295 148.385  1.00                 N  
ATOM   2139  CA  VAL B 295     119.480 136.903 148.792  1.00                 C  
ATOM   2140  C   VAL B 295     120.115 136.080 147.681  1.00                 C  
ATOM   2141  O   VAL B 295     121.021 135.277 147.929  1.00                 O  
ATOM   2142  CB  VAL B 295     118.119 136.299 149.186  1.00                 C  
ATOM   2143  CG1 VAL B 295     118.253 134.804 149.436  1.00                 C  
ATOM   2144  CG2 VAL B 295     117.561 137.000 150.415  1.00                 C  
ATOM   2145  N   GLU B 296     119.660 136.277 146.438  1.00                 N  
ATOM   2146  CA  GLU B 296     120.172 135.495 145.318  1.00                 C  
ATOM   2147  C   GLU B 296     121.604 135.867 144.976  1.00                 C  
ATOM   2148  O   GLU B 296     122.381 135.007 144.548  1.00                 O  
ATOM   2149  CB  GLU B 296     119.284 135.679 144.086  1.00                 C  
ATOM   2150  CD  GLU B 296     117.935 133.567 144.404  1.00                 C  
ATOM   2151  CG  GLU B 296     117.897 135.072 144.224  1.00                 C  
ATOM   2152  OE1 GLU B 296     118.636 132.892 143.621  1.00                 O  
ATOM   2153  OE2 GLU B 296     117.264 133.062 145.329  1.00                 O  
ATOM   2154  N   ALA B 297     121.973 137.135 145.155  1.00                 N  
ATOM   2155  CA  ALA B 297     123.357 137.533 144.942  1.00                 C  
ATOM   2156  C   ALA B 297     124.274 137.018 146.040  1.00                 C  
ATOM   2157  O   ALA B 297     125.487 136.933 145.828  1.00                 O  
ATOM   2158  CB  ALA B 297     123.466 139.048 144.854  1.00                 C  
ATOM   2159  N   ALA B 298     123.724 136.661 147.199  1.00                 N  
ATOM   2160  CA  ALA B 298     124.536 136.228 148.324  1.00                 C  
ATOM   2161  C   ALA B 298     125.098 134.827 148.157  1.00                 C  
ATOM   2162  O   ALA B 298     125.977 134.442 148.932  1.00                 O  
ATOM   2163  CB  ALA B 298     123.730 136.286 149.613  1.00                 C  
ATOM   2164  N   GLY B 299     124.622 134.055 147.180  1.00                 N  
ATOM   2165  CA  GLY B 299     125.200 132.746 146.946  1.00                 C  
ATOM   2166  C   GLY B 299     126.564 132.780 146.302  1.00                 C  
ATOM   2167  O   GLY B 299     127.312 131.802 146.398  1.00                 O  
ATOM   2168  N   ASP B 300     126.910 133.894 145.668  1.00                 N  
ATOM   2169  CA  ASP B 300     128.110 134.021 144.860  1.00                 C  
ATOM   2170  C   ASP B 300     129.192 134.845 145.556  1.00                 C  
ATOM   2171  O   ASP B 300     130.293 134.994 145.018  1.00                 O  
ATOM   2172  CB  ASP B 300     127.780 134.653 143.506  1.00                 C  
ATOM   2173  CG  ASP B 300     126.890 133.771 142.653  1.00                 C  
ATOM   2174  OD1 ASP B 300     127.082 132.537 142.673  1.00                 O  
ATOM   2175  OD2 ASP B 300     126.001 134.313 141.964  1.00                 O  
ATOM   2176  N   VAL B 301     128.919 135.342 146.763  1.00                 N  
ATOM   2177  CA  VAL B 301     129.815 136.291 147.414  1.00                 C  
ATOM   2178  C   VAL B 301     131.056 135.578 147.932  1.00                 C  
ATOM   2179  O   VAL B 301     130.963 134.594 148.675  1.00                 O  
ATOM   2180  CB  VAL B 301     129.111 137.035 148.564  1.00                 C  
ATOM   2181  CG1 VAL B 301     130.096 137.926 149.304  1.00                 C  
ATOM   2182  CG2 VAL B 301     127.942 137.851 148.034  1.00                 C  
ATOM   2183  N   ASP B 302     132.230 136.085 147.547  1.00                 N  
ATOM   2184  CA  ASP B 302     133.498 135.519 147.968  1.00                 C  
ATOM   2185  C   ASP B 302     134.335 136.448 148.833  1.00                 C  
ATOM   2186  O   ASP B 302     135.391 136.024 149.314  1.00                 O  
ATOM   2187  CB  ASP B 302     134.331 135.107 146.752  1.00                 C  
ATOM   2188  CG  ASP B 302     133.696 133.977 145.967  1.00                 C  
ATOM   2189  OD1 ASP B 302     133.118 133.067 146.598  1.00                 O  
ATOM   2190  OD2 ASP B 302     133.777 134.000 144.721  1.00                 O  
ATOM   2191  N   VAL B 303     133.912 137.692 149.040  1.00                 N  
ATOM   2192  CA  VAL B 303     134.647 138.656 149.853  1.00                 C  
ATOM   2193  C   VAL B 303     133.668 139.337 150.795  1.00                 C  
ATOM   2194  O   VAL B 303     132.697 139.957 150.345  1.00                 O  
ATOM   2195  CB  VAL B 303     135.386 139.685 148.978  1.00                 C  
ATOM   2196  CG1 VAL B 303     136.129 140.688 149.847  1.00                 C  
ATOM   2197  CG2 VAL B 303     136.345 138.985 148.027  1.00                 C  
ATOM   2198  N   LEU B 304     133.919 139.225 152.096  1.00                 N  
ATOM   2199  CA  LEU B 304     133.140 139.924 153.104  1.00                 C  
ATOM   2200  C   LEU B 304     134.034 140.820 153.951  1.00                 C  
ATOM   2201  O   LEU B 304     135.246 140.616 154.052  1.00                 O  
ATOM   2202  CB  LEU B 304     132.395 138.926 153.993  1.00                 C  
ATOM   2203  CG  LEU B 304     133.261 137.940 154.779  1.00                 C  
ATOM   2204  CD1 LEU B 304     133.804 138.590 156.042  1.00                 C  
ATOM   2205  CD2 LEU B 304     132.470 136.688 155.126  1.00                 C  
ATOM   2206  N   LEU B 305     133.409 141.825 154.559  1.00                 N  
ATOM   2207  CA  LEU B 305     134.095 142.826 155.357  1.00                 C  
ATOM   2208  C   LEU B 305     133.389 142.947 156.698  1.00                 C  
ATOM   2209  O   LEU B 305     132.190 142.687 156.801  1.00                 O  
ATOM   2210  CB  LEU B 305     134.129 144.167 154.621  1.00                 C  
ATOM   2211  CG  LEU B 305     134.863 144.186 153.279  1.00                 C  
ATOM   2212  CD1 LEU B 305     134.663 145.519 152.575  1.00                 C  
ATOM   2213  CD2 LEU B 305     136.346 143.907 153.474  1.00                 C  
ATOM   2214  N   LEU B 306     134.132 143.340 157.731  1.00                 N  
ATOM   2215  CA  LEU B 306     133.557 143.490 159.061  1.00                 C  
ATOM   2216  C   LEU B 306     134.085 144.752 159.722  1.00                 C  
ATOM   2217  O   LEU B 306     135.264 145.083 159.584  1.00                 O  
ATOM   2218  CB  LEU B 306     133.868 142.263 159.921  1.00                 C  
ATOM   2219  CG  LEU B 306     133.274 140.935 159.446  1.00                 C  
ATOM   2220  CD1 LEU B 306     133.817 139.778 160.270  1.00                 C  
ATOM   2221  CD2 LEU B 306     131.755 140.969 159.518  1.00                 C  
ATOM   2222  N   ASP B 307     133.208 145.450 160.441  1.00                 N  
ATOM   2223  CA  ASP B 307     133.644 146.511 161.334  1.00                 C  
ATOM   2224  C   ASP B 307     134.231 145.892 162.601  1.00                 C  
ATOM   2225  O   ASP B 307     133.982 144.732 162.925  1.00                 O  
ATOM   2226  CB  ASP B 307     132.478 147.445 161.666  1.00                 C  
ATOM   2227  CG  ASP B 307     132.936 148.750 162.286  1.00                 C  
ATOM   2228  OD1 ASP B 307     134.154 148.906 162.512  1.00                 O  
ATOM   2229  OD2 ASP B 307     132.076 149.618 162.546  1.00                 O  
ATOM   2230  N   LYS B 308     135.048 146.671 163.306  1.00                 N  
ATOM   2231  CA  LYS B 308     135.556 146.225 164.597  1.00                 C  
ATOM   2232  C   LYS B 308     134.572 146.581 165.705  1.00                 C  
ATOM   2233  O   LYS B 308     134.158 145.715 166.482  1.00                 O  
ATOM   2234  CB  LYS B 308     136.926 146.846 164.877  1.00                 C  
ATOM   2235  CD  LYS B 308     138.949 146.985 166.356  1.00                 C  
ATOM   2236  CE  LYS B 308     139.960 146.522 165.320  1.00                 C  
ATOM   2237  CG  LYS B 308     137.596 146.328 166.140  1.00                 C  
ATOM   2238  NZ  LYS B 308     141.326 147.041 165.606  1.00                 N  
ATOM   2239  N   THR B 309     134.194 147.853 165.785  1.00                 N  
ATOM   2240  CA  THR B 309     133.337 148.341 166.858  1.00                 C  
ATOM   2241  C   THR B 309     131.909 147.875 166.612  1.00                 C  
ATOM   2242  O   THR B 309     131.228 148.379 165.714  1.00                 O  
ATOM   2243  CB  THR B 309     133.389 149.876 166.968  1.00                 C  
ATOM   2244  OG1 THR B 309     134.733 150.294 167.235  1.00                 O  
ATOM   2245  CG2 THR B 309     132.495 150.360 168.099  1.00                 C  
ATOM   2246  N   GLY B 310     131.463 146.902 167.398  1.00                 N  
ATOM   2247  CA  GLY B 310     130.075 146.495 167.362  1.00                 C  
ATOM   2248  C   GLY B 310     129.785 145.266 166.533  1.00                 C  
ATOM   2249  O   GLY B 310     128.906 144.473 166.880  1.00                 O  
ATOM   2250  N   THR B 311     130.496 145.102 165.420  1.00                 N  
ATOM   2251  CA  THR B 311     130.269 143.928 164.588  1.00                 C  
ATOM   2252  C   THR B 311     130.950 142.704 165.182  1.00                 C  
ATOM   2253  O   THR B 311     130.296 141.698 165.472  1.00                 O  
ATOM   2254  CB  THR B 311     130.772 144.150 163.150  1.00                 C  
ATOM   2255  OG1 THR B 311     130.058 145.240 162.553  1.00                 O  
ATOM   2256  CG2 THR B 311     130.547 142.903 162.308  1.00                 C  
ATOM   2257  N   ILE B 312     132.265 142.779 165.380  1.00                 N  
ATOM   2258  CA  ILE B 312     132.996 141.651 165.941  1.00                 C  
ATOM   2259  C   ILE B 312     132.704 141.514 167.428  1.00                 C  
ATOM   2260  O   ILE B 312     132.333 140.436 167.907  1.00                 O  
ATOM   2261  CB  ILE B 312     134.512 141.788 165.707  1.00                 C  
ATOM   2262  CD1 ILE B 312     134.409 140.489 163.517  1.00                 C  
ATOM   2263  CG1 ILE B 312     134.825 141.768 164.210  1.00                 C  
ATOM   2264  CG2 ILE B 312     135.267 140.703 166.459  1.00                 C  
ATOM   2265  N   THR B 313     132.851 142.597 168.175  1.00                 N  
ATOM   2266  CA  THR B 313     132.619 142.602 169.604  1.00                 C  
ATOM   2267  C   THR B 313     131.178 143.032 169.873  1.00                 C  
ATOM   2268  O   THR B 313     130.350 143.074 168.957  1.00                 O  
ATOM   2269  CB  THR B 313     133.605 143.534 170.333  1.00                 C  
ATOM   2270  OG1 THR B 313     133.377 144.888 169.926  1.00                 O  
ATOM   2271  CG2 THR B 313     135.040 143.159 169.994  1.00                 C  
ATOM   2272  N   LEU B 314     130.864 143.346 171.127  1.00                 N  
ATOM   2273  CA  LEU B 314     129.545 143.843 171.490  1.00                 C  
ATOM   2274  C   LEU B 314     129.440 145.354 171.369  1.00                 C  
ATOM   2275  O   LEU B 314     128.387 145.919 171.677  1.00                 O  
ATOM   2276  CB  LEU B 314     129.188 143.423 172.917  1.00                 C  
ATOM   2277  CG  LEU B 314     129.076 141.919 173.173  1.00                 C  
ATOM   2278  CD1 LEU B 314     128.818 141.642 174.646  1.00                 C  
ATOM   2279  CD2 LEU B 314     127.975 141.309 172.319  1.00                 C  
ATOM   2280  N   GLY B 315     130.505 146.022 170.930  1.00                 N  
ATOM   2281  CA  GLY B 315     130.523 147.465 170.850  1.00                 C  
ATOM   2282  C   GLY B 315     130.605 148.169 172.181  1.00                 C  
ATOM   2283  O   GLY B 315     130.409 149.390 172.233  1.00                 O  
ATOM   2284  N   ASN B 316     130.905 147.443 173.257  1.00                 N  
ATOM   2285  CA  ASN B 316     130.879 148.040 174.584  1.00                 C  
ATOM   2286  C   ASN B 316     132.127 148.874 174.851  1.00                 C  
ATOM   2287  O   ASN B 316     132.164 149.621 175.836  1.00                 O  
ATOM   2288  CB  ASN B 316     130.724 146.959 175.655  1.00                 C  
ATOM   2289  CG  ASN B 316     129.343 146.332 175.654  1.00                 C  
ATOM   2290  OD1 ASN B 316     128.373 146.944 175.208  1.00                 O  
ATOM   2291  ND2 ASN B 316     129.251 145.105 176.155  1.00                 N  
ATOM   2292  N   ARG B 317     133.143 148.756 173.969  1.00                 N  
ATOM   2293  CA  ARG B 317     134.432 149.487 173.979  1.00                 C  
ATOM   2294  C   ARG B 317     135.083 149.548 175.365  1.00                 C  
ATOM   2295  O   ARG B 317     135.660 150.561 175.765  1.00                 O  
ATOM   2296  CB  ARG B 317     134.243 150.913 173.457  1.00                 C  
ATOM   2297  CD  ARG B 317     133.684 152.427 171.535  1.00                 C  
ATOM   2298  NE  ARG B 317     133.206 152.518 170.158  1.00                 N  
ATOM   2299  CG  ARG B 317     133.761 150.988 172.018  1.00                 C  
ATOM   2300  CZ  ARG B 317     132.978 153.662 169.520  1.00                 C  
ATOM   2301  NH1 ARG B 317     132.543 153.647 168.267  1.00                 N  
ATOM   2302  NH2 ARG B 317     133.186 154.817 170.136  1.00                 N  
ATOM   2303  N   GLN B 318     135.027 148.432 176.089  1.00                 N  
ATOM   2304  CA  GLN B 318     135.390 148.413 177.496  1.00                 C  
ATOM   2305  C   GLN B 318     136.067 147.097 177.850  1.00                 C  
ATOM   2306  O   GLN B 318     135.777 146.051 177.259  1.00                 O  
ATOM   2307  CB  GLN B 318     134.154 148.632 178.371  1.00                 C  
ATOM   2308  CD  GLN B 318     131.879 147.810 179.096  1.00                 C  
ATOM   2309  CG  GLN B 318     133.117 147.526 178.268  1.00                 C  
ATOM   2310  OE1 GLN B 318     130.828 147.204 178.886  1.00                 O  
ATOM   2311  NE2 GLN B 318     132.000 148.734 180.042  1.00                 N  
ATOM   2312  N   ALA B 319     136.996 147.174 178.802  1.00                 N  
ATOM   2313  CA  ALA B 319     137.593 146.007 179.442  1.00                 C  
ATOM   2314  C   ALA B 319     138.244 146.456 180.743  1.00                 C  
ATOM   2315  O   ALA B 319     138.229 147.637 181.097  1.00                 O  
ATOM   2316  CB  ALA B 319     138.598 145.348 178.510  1.00                 C  
ATOM   2317  N   SER B 320     138.830 145.490 181.445  1.00                 N  
ATOM   2318  CA  SER B 320     139.590 145.733 182.664  1.00                 C  
ATOM   2319  C   SER B 320     140.428 144.493 182.913  1.00                 C  
ATOM   2320  O   SER B 320     139.888 143.384 182.938  1.00                 O  
ATOM   2321  CB  SER B 320     138.649 146.043 183.830  1.00                 C  
ATOM   2322  OG  SER B 320     139.374 146.257 185.028  1.00                 O  
ATOM   2323  N   GLU B 321     141.736 144.669 183.086  1.00                 N  
ATOM   2324  CA  GLU B 321     142.616 143.519 183.224  1.00                 C  
ATOM   2325  C   GLU B 321     143.237 143.397 184.612  1.00                 C  
ATOM   2326  O   GLU B 321     142.942 142.423 185.312  1.00                 O  
ATOM   2327  CB  GLU B 321     143.736 143.574 182.183  1.00                 C  
ATOM   2328  CD  GLU B 321     144.392 143.499 179.745  1.00                 C  
ATOM   2329  CG  GLU B 321     143.262 143.391 180.751  1.00                 C  
ATOM   2330  OE1 GLU B 321     145.354 144.249 180.011  1.00                 O  
ATOM   2331  OE2 GLU B 321     144.314 142.833 178.691  1.00                 O  
ATOM   2332  N   PHE B 322     144.012 144.378 185.075  1.00                 N  
ATOM   2333  CA  PHE B 322     144.788 144.256 186.306  1.00                 C  
ATOM   2334  C   PHE B 322     145.180 145.646 186.784  1.00                 C  
ATOM   2335  O   PHE B 322     144.954 146.651 186.105  1.00                 O  
ATOM   2336  CB  PHE B 322     146.022 143.381 186.077  1.00                 C  
ATOM   2337  CG  PHE B 322     146.827 143.131 187.320  1.00                 C  
ATOM   2338  CZ  PHE B 322     148.322 142.674 189.619  1.00                 C  
ATOM   2339  CD1 PHE B 322     146.432 142.173 188.237  1.00                 C  
ATOM   2340  CE1 PHE B 322     147.173 141.943 189.381  1.00                 C  
ATOM   2341  CD2 PHE B 322     147.979 143.854 187.573  1.00                 C  
ATOM   2342  CE2 PHE B 322     148.720 143.625 188.716  1.00                 C  
ATOM   2343  N   ILE B 323     145.782 145.682 187.970  1.00                 N  
ATOM   2344  CA  ILE B 323     146.593 146.815 188.411  1.00                 C  
ATOM   2345  C   ILE B 323     147.950 146.267 188.844  1.00                 C  
ATOM   2346  O   ILE B 323     148.093 145.767 189.970  1.00                 O  
ATOM   2347  CB  ILE B 323     145.903 147.596 189.545  1.00                 C  
ATOM   2348  CD1 ILE B 323     143.701 148.698 190.205  1.00                 C  
ATOM   2349  CG1 ILE B 323     144.524 148.083 189.094  1.00                 C  
ATOM   2350  CG2 ILE B 323     146.784 148.743 190.014  1.00                 C  
ATOM   2351  N   PRO B 324     148.946 146.262 187.963  1.00                 N  
ATOM   2352  CA  PRO B 324     150.320 146.006 188.414  1.00                 C  
ATOM   2353  C   PRO B 324     150.997 147.283 188.891  1.00                 C  
ATOM   2354  O   PRO B 324     151.186 148.226 188.115  1.00                 O  
ATOM   2355  CB  PRO B 324     151.016 145.435 187.176  1.00                 C  
ATOM   2356  CD  PRO B 324     148.857 146.203 186.483  1.00                 C  
ATOM   2357  CG  PRO B 324     150.279 146.033 186.025  1.00                 C  
ATOM   2358  N   ALA B 325     151.360 147.328 190.171  1.00                 N  
ATOM   2359  CA  ALA B 325     151.980 148.516 190.740  1.00                 C  
ATOM   2360  C   ALA B 325     152.794 148.126 191.963  1.00                 C  
ATOM   2361  O   ALA B 325     152.386 147.257 192.737  1.00                 O  
ATOM   2362  CB  ALA B 325     150.921 149.548 191.096  1.00                 C  
ATOM   2363  N   GLN B 326     153.941 148.780 192.129  1.00                 N  
ATOM   2364  CA  GLN B 326     154.833 148.509 193.249  1.00                 C  
ATOM   2365  C   GLN B 326     154.256 149.120 194.520  1.00                 C  
ATOM   2366  O   GLN B 326     153.989 150.325 194.571  1.00                 O  
ATOM   2367  CB  GLN B 326     156.232 149.059 192.965  1.00                 C  
ATOM   2368  CD  GLN B 326     157.560 147.364 194.286  1.00                 C  
ATOM   2369  CG  GLN B 326     157.229 148.831 194.090  1.00                 C  
ATOM   2370  OE1 GLN B 326     157.983 146.683 193.353  1.00                 O  
ATOM   2371  NE2 GLN B 326     157.367 146.874 195.505  1.00                 N  
ATOM   2372  N   GLY B 327     154.065 148.288 195.547  1.00                 N  
ATOM   2373  CA  GLY B 327     153.493 148.700 196.806  1.00                 C  
ATOM   2374  C   GLY B 327     151.986 148.546 196.882  1.00                 C  
ATOM   2375  O   GLY B 327     151.447 148.343 197.975  1.00                 O  
ATOM   2376  N   VAL B 328     151.299 148.643 195.748  1.00                 N  
ATOM   2377  CA  VAL B 328     149.853 148.458 195.702  1.00                 C  
ATOM   2378  C   VAL B 328     149.546 146.968 195.753  1.00                 C  
ATOM   2379  O   VAL B 328     150.104 146.179 194.980  1.00                 O  
ATOM   2380  CB  VAL B 328     149.241 149.105 194.446  1.00                 C  
ATOM   2381  CG1 VAL B 328     147.750 148.815 194.370  1.00                 C  
ATOM   2382  CG2 VAL B 328     149.496 150.605 194.441  1.00                 C  
ATOM   2383  N   ASP B 329     148.666 146.578 196.670  1.00                 N  
ATOM   2384  CA  ASP B 329     148.283 145.183 196.796  1.00                 C  
ATOM   2385  C   ASP B 329     147.363 144.773 195.650  1.00                 C  
ATOM   2386  O   ASP B 329     146.684 145.597 195.030  1.00                 O  
ATOM   2387  CB  ASP B 329     147.599 144.935 198.142  1.00                 C  
ATOM   2388  CG  ASP B 329     148.564 145.014 199.309  1.00                 C  
ATOM   2389  OD1 ASP B 329     149.790 145.018 199.067  1.00                 O  
ATOM   2390  OD2 ASP B 329     148.095 145.071 200.465  1.00                 O  
ATOM   2391  N   GLU B 330     147.355 143.467 195.368  1.00                 N  
ATOM   2392  CA  GLU B 330     146.375 142.919 194.438  1.00                 C  
ATOM   2393  C   GLU B 330     144.978 142.948 195.047  1.00                 C  
ATOM   2394  O   GLU B 330     143.981 143.043 194.320  1.00                 O  
ATOM   2395  CB  GLU B 330     146.752 141.490 194.043  1.00                 C  
ATOM   2396  CD  GLU B 330     148.358 139.961 192.834  1.00                 C  
ATOM   2397  CG  GLU B 330     148.004 141.392 193.187  1.00                 C  
ATOM   2398  OE1 GLU B 330     147.729 139.038 193.393  1.00                 O  
ATOM   2399  OE2 GLU B 330     149.265 139.762 191.998  1.00                 O  
ATOM   2400  N   LYS B 331     144.893 142.891 196.380  1.00                 N  
ATOM   2401  CA  LYS B 331     143.620 143.071 197.068  1.00                 C  
ATOM   2402  C   LYS B 331     143.108 144.501 196.931  1.00                 C  
ATOM   2403  O   LYS B 331     141.893 144.720 196.858  1.00                 O  
ATOM   2404  CB  LYS B 331     143.754 142.706 198.548  1.00                 C  
ATOM   2405  CD  LYS B 331     144.072 140.930 200.293  1.00                 C  
ATOM   2406  CE  LYS B 331     144.247 139.443 200.552  1.00                 C  
ATOM   2407  CG  LYS B 331     143.951 141.221 198.806  1.00                 C  
ATOM   2408  NZ  LYS B 331     144.417 139.148 202.001  1.00                 N  
ATOM   2409  N   THR B 332     144.010 145.481 196.857  1.00                 N  
ATOM   2410  CA  THR B 332     143.635 146.880 196.709  1.00                 C  
ATOM   2411  C   THR B 332     143.484 147.300 195.250  1.00                 C  
ATOM   2412  O   THR B 332     143.653 148.485 194.936  1.00                 O  
ATOM   2413  CB  THR B 332     144.659 147.813 197.381  1.00                 C  
ATOM   2414  OG1 THR B 332     145.953 147.605 196.801  1.00                 O  
ATOM   2415  CG2 THR B 332     144.743 147.526 198.872  1.00                 C  
ATOM   2416  N   LEU B 333     143.190 146.353 194.356  1.00                 N  
ATOM   2417  CA  LEU B 333     142.879 146.691 192.971  1.00                 C  
ATOM   2418  C   LEU B 333     141.580 147.486 192.892  1.00                 C  
ATOM   2419  O   LEU B 333     141.556 148.613 192.384  1.00                 O  
ATOM   2420  CB  LEU B 333     142.780 145.424 192.119  1.00                 C  
ATOM   2421  CG  LEU B 333     142.666 145.630 190.608  1.00                 C  
ATOM   2422  CD1 LEU B 333     143.026 144.354 189.862  1.00                 C  
ATOM   2423  CD2 LEU B 333     141.264 146.085 190.232  1.00                 C  
ATOM   2424  N   ALA B 334     140.494 146.929 193.424  1.00                 N  
ATOM   2425  CA  ALA B 334     139.203 147.604 193.449  1.00                 C  
ATOM   2426  C   ALA B 334     138.984 148.394 194.732  1.00                 C  
ATOM   2427  O   ALA B 334     137.836 148.553 195.168  1.00                 O  
ATOM   2428  CB  ALA B 334     138.075 146.598 193.277  1.00                 C  
ATOM   2429  N   ASP B 335     140.063 148.878 195.355  1.00                 N  
ATOM   2430  CA  ASP B 335     139.949 149.637 196.597  1.00                 C  
ATOM   2431  C   ASP B 335     139.309 150.997 196.340  1.00                 C  
ATOM   2432  O   ASP B 335     138.230 151.301 196.860  1.00                 O  
ATOM   2433  CB  ASP B 335     141.323 149.811 197.247  1.00                 C  
ATOM   2434  CG  ASP B 335     141.245 150.475 198.607  1.00                 C  
ATOM   2435  OD1 ASP B 335     140.620 149.891 199.518  1.00                 O  
ATOM   2436  OD2 ASP B 335     141.807 151.579 198.763  1.00                 O  
ATOM   2437  N   ALA B 336     139.962 151.827 195.532  1.00                 N  
ATOM   2438  CA  ALA B 336     139.396 153.100 195.123  1.00                 C  
ATOM   2439  C   ALA B 336     139.308 153.258 193.615  1.00                 C  
ATOM   2440  O   ALA B 336     138.697 154.226 193.151  1.00                 O  
ATOM   2441  CB  ALA B 336     140.210 154.250 195.695  1.00                 C  
ATOM   2442  N   ALA B 337     139.904 152.349 192.840  1.00                 N  
ATOM   2443  CA  ALA B 337     139.694 152.351 191.398  1.00                 C  
ATOM   2444  C   ALA B 337     138.275 151.928 191.048  1.00                 C  
ATOM   2445  O   ALA B 337     137.716 152.407 190.055  1.00                 O  
ATOM   2446  CB  ALA B 337     140.696 151.433 190.715  1.00                 C  
ATOM   2447  N   GLN B 338     137.692 151.020 191.838  1.00                 N  
ATOM   2448  CA  GLN B 338     136.268 150.725 191.715  1.00                 C  
ATOM   2449  C   GLN B 338     135.433 151.948 192.059  1.00                 C  
ATOM   2450  O   GLN B 338     134.427 152.231 191.399  1.00                 O  
ATOM   2451  CB  GLN B 338     135.884 149.550 192.617  1.00                 C  
ATOM   2452  CD  GLN B 338     133.458 149.871 193.240  1.00                 C  
ATOM   2453  CG  GLN B 338     134.456 149.066 192.431  1.00                 C  
ATOM   2454  OE1 GLN B 338     133.777 150.369 194.319  1.00                 O  
ATOM   2455  NE2 GLN B 338     132.243 150.000 192.719  1.00                 N  
ATOM   2456  N   LEU B 339     135.841 152.682 193.096  1.00                 N  
ATOM   2457  CA  LEU B 339     135.207 153.954 193.420  1.00                 C  
ATOM   2458  C   LEU B 339     135.445 154.978 192.320  1.00                 C  
ATOM   2459  O   LEU B 339     134.566 155.793 192.020  1.00                 O  
ATOM   2460  CB  LEU B 339     135.727 154.487 194.757  1.00                 C  
ATOM   2461  CG  LEU B 339     135.327 153.695 196.004  1.00                 C  
ATOM   2462  CD1 LEU B 339     136.048 154.227 197.232  1.00                 C  
ATOM   2463  CD2 LEU B 339     133.821 153.744 196.211  1.00                 C  
ATOM   2464  N   ALA B 340     136.635 154.950 191.713  1.00                 N  
ATOM   2465  CA  ALA B 340     136.880 155.758 190.525  1.00                 C  
ATOM   2466  C   ALA B 340     136.064 155.257 189.344  1.00                 C  
ATOM   2467  O   ALA B 340     135.713 156.042 188.458  1.00                 O  
ATOM   2468  CB  ALA B 340     138.361 155.754 190.177  1.00                 C  
ATOM   2469  N   SER B 341     135.758 153.960 189.313  1.00                 N  
ATOM   2470  CA  SER B 341     134.855 153.435 188.299  1.00                 C  
ATOM   2471  C   SER B 341     133.402 153.714 188.655  1.00                 C  
ATOM   2472  O   SER B 341     132.551 153.786 187.761  1.00                 O  
ATOM   2473  CB  SER B 341     135.069 151.931 188.118  1.00                 C  
ATOM   2474  OG  SER B 341     136.357 151.659 187.592  1.00                 O  
ATOM   2475  N   LEU B 342     133.101 153.868 189.948  1.00                 N  
ATOM   2476  CA  LEU B 342     131.829 154.465 190.339  1.00                 C  
ATOM   2477  C   LEU B 342     131.821 155.959 190.053  1.00                 C  
ATOM   2478  O   LEU B 342     130.754 156.546 189.837  1.00                 O  
ATOM   2479  CB  LEU B 342     131.550 154.209 191.821  1.00                 C  
ATOM   2480  CG  LEU B 342     131.275 152.757 192.219  1.00                 C  
ATOM   2481  CD1 LEU B 342     131.167 152.625 193.730  1.00                 C  
ATOM   2482  CD2 LEU B 342     130.007 152.248 191.551  1.00                 C  
ATOM   2483  N   ALA B 343     132.998 156.589 190.057  1.00                 N  
ATOM   2484  CA  ALA B 343     133.116 157.958 189.576  1.00                 C  
ATOM   2485  C   ALA B 343     133.128 158.015 188.058  1.00                 C  
ATOM   2486  O   ALA B 343     132.721 159.027 187.476  1.00                 O  
ATOM   2487  CB  ALA B 343     134.375 158.608 190.129  1.00                 C  
ATOM   2488  N   ASP B 344     133.586 156.947 187.402  1.00                 N  
ATOM   2489  CA  ASP B 344     133.516 156.843 185.946  1.00                 C  
ATOM   2490  C   ASP B 344     132.070 156.497 185.599  1.00                 C  
ATOM   2491  O   ASP B 344     131.696 155.340 185.386  1.00                 O  
ATOM   2492  CB  ASP B 344     134.505 155.793 185.436  1.00                 C  
ATOM   2493  CG  ASP B 344     134.592 155.761 183.922  1.00                 C  
ATOM   2494  OD1 ASP B 344     133.765 156.429 183.266  1.00                 O  
ATOM   2495  OD2 ASP B 344     135.486 155.069 183.393  1.00                 O  
ATOM   2496  N   GLU B 345     131.241 157.542 185.544  1.00                 N  
ATOM   2497  CA  GLU B 345     129.799 157.406 185.391  1.00                 C  
ATOM   2498  C   GLU B 345     129.380 157.032 183.977  1.00                 C  
ATOM   2499  O   GLU B 345     128.192 156.775 183.751  1.00                 O  
ATOM   2500  CB  GLU B 345     129.093 158.703 185.792  1.00                 C  
ATOM   2501  CD  GLU B 345     128.528 160.349 187.623  1.00                 C  
ATOM   2502  CG  GLU B 345     129.220 159.048 187.267  1.00                 C  
ATOM   2503  OE1 GLU B 345     128.005 161.014 186.704  1.00                 O  
ATOM   2504  OE2 GLU B 345     128.508 160.703 188.820  1.00                 O  
ATOM   2505  N   THR B 346     130.312 157.022 183.027  1.00                 N  
ATOM   2506  CA  THR B 346     130.050 156.449 181.721  1.00                 C  
ATOM   2507  C   THR B 346     129.799 154.948 181.864  1.00                 C  
ATOM   2508  O   THR B 346     130.341 154.306 182.770  1.00                 O  
ATOM   2509  CB  THR B 346     131.216 156.705 180.748  1.00                 C  
ATOM   2510  OG1 THR B 346     132.422 156.147 181.286  1.00                 O  
ATOM   2511  CG2 THR B 346     131.420 158.198 180.542  1.00                 C  
ATOM   2512  N   PRO B 347     128.969 154.360 180.993  1.00                 N  
ATOM   2513  CA  PRO B 347     128.787 152.900 181.022  1.00                 C  
ATOM   2514  C   PRO B 347     130.029 152.110 180.634  1.00                 C  
ATOM   2515  O   PRO B 347     130.065 150.900 180.891  1.00                 O  
ATOM   2516  CB  PRO B 347     127.664 152.647 180.014  1.00                 C  
ATOM   2517  CD  PRO B 347     128.146 154.989 179.917  1.00                 C  
ATOM   2518  CG  PRO B 347     127.729 153.811 179.083  1.00                 C  
ATOM   2519  N   GLU B 348     131.036 152.744 180.024  1.00                 N  
ATOM   2520  CA  GLU B 348     132.349 152.118 179.923  1.00                 C  
ATOM   2521  C   GLU B 348     132.994 151.955 181.294  1.00                 C  
ATOM   2522  O   GLU B 348     133.715 150.978 181.528  1.00                 O  
ATOM   2523  CB  GLU B 348     133.264 152.937 179.010  1.00                 C  
ATOM   2524  CD  GLU B 348     133.772 153.759 176.676  1.00                 C  
ATOM   2525  CG  GLU B 348     132.856 152.920 177.546  1.00                 C  
ATOM   2526  OE1 GLU B 348     134.620 154.485 177.235  1.00                 O  
ATOM   2527  OE2 GLU B 348     133.642 153.689 175.436  1.00                 O  
ATOM   2528  N   GLY B 349     132.744 152.894 182.211  1.00                 N  
ATOM   2529  CA  GLY B 349     133.256 152.768 183.563  1.00                 C  
ATOM   2530  C   GLY B 349     132.554 151.727 184.405  1.00                 C  
ATOM   2531  O   GLY B 349     133.070 151.348 185.461  1.00                 O  
ATOM   2532  N   ARG B 350     131.386 151.257 183.961  1.00                 N  
ATOM   2533  CA  ARG B 350     130.683 150.193 184.665  1.00                 C  
ATOM   2534  C   ARG B 350     131.340 148.834 184.462  1.00                 C  
ATOM   2535  O   ARG B 350     131.029 147.894 185.201  1.00                 O  
ATOM   2536  CB  ARG B 350     129.223 150.125 184.213  1.00                 C  
ATOM   2537  CD  ARG B 350     126.957 151.201 184.136  1.00                 C  
ATOM   2538  NE  ARG B 350     126.128 152.325 184.568  1.00                 N  
ATOM   2539  CG  ARG B 350     128.380 151.309 184.659  1.00                 C  
ATOM   2540  CZ  ARG B 350     124.882 152.536 184.157  1.00                 C  
ATOM   2541  NH1 ARG B 350     124.205 153.585 184.603  1.00                 N  
ATOM   2542  NH2 ARG B 350     124.316 151.697 183.300  1.00                 N  
ATOM   2543  N   SER B 351     132.232 148.708 183.474  1.00                 N  
ATOM   2544  CA  SER B 351     132.929 147.448 183.243  1.00                 C  
ATOM   2545  C   SER B 351     133.926 147.139 184.347  1.00                 C  
ATOM   2546  O   SER B 351     133.985 146.001 184.821  1.00                 O  
ATOM   2547  CB  SER B 351     133.649 147.474 181.893  1.00                 C  
ATOM   2548  OG  SER B 351     134.681 148.445 181.884  1.00                 O  
ATOM   2549  N   ILE B 352     134.707 148.136 184.770  1.00                 N  
ATOM   2550  CA  ILE B 352     135.733 147.919 185.784  1.00                 C  
ATOM   2551  C   ILE B 352     135.085 147.677 187.148  1.00                 C  
ATOM   2552  O   ILE B 352     135.683 147.054 188.035  1.00                 O  
ATOM   2553  CB  ILE B 352     136.712 149.105 185.859  1.00                 C  
ATOM   2554  CD1 ILE B 352     138.334 150.476 184.449  1.00                 C  
ATOM   2555  CG1 ILE B 352     137.545 149.192 184.579  1.00                 C  
ATOM   2556  CG2 ILE B 352     137.587 148.996 187.098  1.00                 C  
ATOM   2557  N   VAL B 353     133.844 148.138 187.326  1.00                 N  
ATOM   2558  CA  VAL B 353     133.031 147.686 188.450  1.00                 C  
ATOM   2559  C   VAL B 353     132.770 146.188 188.345  1.00                 C  
ATOM   2560  O   VAL B 353     132.900 145.448 189.326  1.00                 O  
ATOM   2561  CB  VAL B 353     131.699 148.454 188.528  1.00                 C  
ATOM   2562  CG1 VAL B 353     130.783 147.828 189.568  1.00                 C  
ATOM   2563  CG2 VAL B 353     131.947 149.921 188.845  1.00                 C  
ATOM   2564  N   ILE B 354     132.441 145.715 187.147  1.00                 N  
ATOM   2565  CA  ILE B 354     131.997 144.337 186.961  1.00                 C  
ATOM   2566  C   ILE B 354     133.157 143.407 186.630  1.00                 C  
ATOM   2567  O   ILE B 354     133.346 142.384 187.292  1.00                 O  
ATOM   2568  CB  ILE B 354     130.927 144.233 185.859  1.00                 C  
ATOM   2569  CD1 ILE B 354     128.648 145.140 185.162  1.00                 C  
ATOM   2570  CG1 ILE B 354     129.654 144.970 186.280  1.00                 C  
ATOM   2571  CG2 ILE B 354     130.652 142.776 185.519  1.00                 C  
ATOM   2572  N   LEU B 355     133.950 143.743 185.608  1.00                 N  
ATOM   2573  CA  LEU B 355     134.930 142.803 185.068  1.00                 C  
ATOM   2574  C   LEU B 355     136.126 142.589 185.988  1.00                 C  
ATOM   2575  O   LEU B 355     136.748 141.523 185.932  1.00                 O  
ATOM   2576  CB  LEU B 355     135.432 143.277 183.703  1.00                 C  
ATOM   2577  CG  LEU B 355     134.413 143.257 182.561  1.00                 C  
ATOM   2578  CD1 LEU B 355     134.996 143.892 181.308  1.00                 C  
ATOM   2579  CD2 LEU B 355     133.960 141.834 182.271  1.00                 C  
ATOM   2580  N   ALA B 356     136.464 143.568 186.828  1.00                 N  
ATOM   2581  CA  ALA B 356     137.621 143.416 187.701  1.00                 C  
ATOM   2582  C   ALA B 356     137.314 142.553 188.917  1.00                 C  
ATOM   2583  O   ALA B 356     138.194 141.828 189.393  1.00                 O  
ATOM   2584  CB  ALA B 356     138.124 144.777 188.157  1.00                 C  
ATOM   2585  N   LYS B 357     136.085 142.606 189.426  1.00                 N  
ATOM   2586  CA  LYS B 357     135.728 141.846 190.615  1.00                 C  
ATOM   2587  C   LYS B 357     135.385 140.393 190.319  1.00                 C  
ATOM   2588  O   LYS B 357     135.093 139.648 191.258  1.00                 O  
ATOM   2589  CB  LYS B 357     134.545 142.498 191.333  1.00                 C  
ATOM   2590  CD  LYS B 357     133.639 144.450 192.625  1.00                 C  
ATOM   2591  CE  LYS B 357     133.948 145.818 193.213  1.00                 C  
ATOM   2592  CG  LYS B 357     134.854 143.864 191.925  1.00                 C  
ATOM   2593  NZ  LYS B 357     132.757 146.419 193.874  1.00                 N  
ATOM   2594  N   GLN B 358     135.422 139.961 189.055  1.00                 N  
ATOM   2595  CA  GLN B 358     135.043 138.593 188.706  1.00                 C  
ATOM   2596  C   GLN B 358     136.014 137.544 189.234  1.00                 C  
ATOM   2597  O   GLN B 358     135.674 136.356 189.230  1.00                 O  
ATOM   2598  CB  GLN B 358     134.927 138.440 187.188  1.00                 C  
ATOM   2599  CD  GLN B 358     136.087 138.472 184.945  1.00                 C  
ATOM   2600  CG  GLN B 358     136.251 138.552 186.450  1.00                 C  
ATOM   2601  OE1 GLN B 358     135.650 137.453 184.411  1.00                 O  
ATOM   2602  NE2 GLN B 358     136.438 139.552 184.255  1.00                 N  
ATOM   2603  N   ARG B 359     137.200 137.945 189.680  1.00                 N  
ATOM   2604  CA  ARG B 359     138.083 137.074 190.439  1.00                 C  
ATOM   2605  C   ARG B 359     137.918 137.241 191.944  1.00                 C  
ATOM   2606  O   ARG B 359     138.042 136.260 192.685  1.00                 O  
ATOM   2607  CB  ARG B 359     139.543 137.329 190.060  1.00                 C  
ATOM   2608  CD  ARG B 359     141.355 137.211 188.327  1.00                 C  
ATOM   2609  NE  ARG B 359     141.704 136.847 186.956  1.00                 N  
ATOM   2610  CG  ARG B 359     139.894 136.926 188.637  1.00                 C  
ATOM   2611  CZ  ARG B 359     142.900 137.048 186.411  1.00                 C  
ATOM   2612  NH1 ARG B 359     143.126 136.684 185.156  1.00                 N  
ATOM   2613  NH2 ARG B 359     143.866 137.612 187.123  1.00                 N  
ATOM   2614  N   PHE B 360     137.603 138.450 192.407  1.00                 N  
ATOM   2615  CA  PHE B 360     137.598 138.782 193.826  1.00                 C  
ATOM   2616  C   PHE B 360     136.203 138.937 194.412  1.00                 C  
ATOM   2617  O   PHE B 360     135.908 138.323 195.444  1.00                 O  
ATOM   2618  CB  PHE B 360     138.381 140.072 194.077  1.00                 C  
ATOM   2619  CG  PHE B 360     139.849 139.957 193.781  1.00                 C  
ATOM   2620  CZ  PHE B 360     142.567 139.742 193.239  1.00                 C  
ATOM   2621  CD1 PHE B 360     140.372 140.448 192.597  1.00                 C  
ATOM   2622  CE1 PHE B 360     141.723 140.343 192.325  1.00                 C  
ATOM   2623  CD2 PHE B 360     140.708 139.358 194.686  1.00                 C  
ATOM   2624  CE2 PHE B 360     142.058 139.253 194.413  1.00                 C  
ATOM   2625  N   ASN B 361     135.347 139.749 193.771  1.00                 N  
ATOM   2626  CA  ASN B 361     134.032 140.164 194.288  1.00                 C  
ATOM   2627  C   ASN B 361     134.144 140.805 195.670  1.00                 C  
ATOM   2628  O   ASN B 361     133.352 140.525 196.572  1.00                 O  
ATOM   2629  CB  ASN B 361     133.073 138.972 194.332  1.00                 C  
ATOM   2630  CG  ASN B 361     132.773 138.415 192.955  1.00                 C  
ATOM   2631  OD1 ASN B 361     132.385 139.151 192.048  1.00                 O  
ATOM   2632  ND2 ASN B 361     132.953 137.109 192.794  1.00                 N  
ATOM   2633  N   LEU B 362     135.137 141.678 195.834  1.00                 N  
ATOM   2634  CA  LEU B 362     135.332 142.421 197.079  1.00                 C  
ATOM   2635  C   LEU B 362     134.309 143.548 197.120  1.00                 C  
ATOM   2636  O   LEU B 362     134.545 144.655 196.633  1.00                 O  
ATOM   2637  CB  LEU B 362     136.764 142.952 197.167  1.00                 C  
ATOM   2638  CG  LEU B 362     137.878 141.903 197.159  1.00                 C  
ATOM   2639  CD1 LEU B 362     139.245 142.571 197.157  1.00                 C  
ATOM   2640  CD2 LEU B 362     137.747 140.970 198.353  1.00                 C  
ATOM   2641  N   ARG B 363     133.155 143.257 197.715  1.00                 N  
ATOM   2642  CA  ARG B 363     132.015 144.166 197.756  1.00                 C  
ATOM   2643  C   ARG B 363     131.858 144.813 199.129  1.00                 C  
ATOM   2644  O   ARG B 363     130.743 145.021 199.609  1.00                 O  
ATOM   2645  CB  ARG B 363     130.728 143.428 197.382  1.00                 C  
ATOM   2646  CD  ARG B 363     129.400 142.188 195.650  1.00                 C  
ATOM   2647  NE  ARG B 363     129.372 141.655 194.290  1.00                 N  
ATOM   2648  CG  ARG B 363     130.711 142.893 195.959  1.00                 C  
ATOM   2649  CZ  ARG B 363     128.320 141.053 193.745  1.00                 C  
ATOM   2650  NH1 ARG B 363     128.387 140.599 192.501  1.00                 N  
ATOM   2651  NH2 ARG B 363     127.203 140.907 194.445  1.00                 N  
ATOM   2652  N   GLU B 364     132.972 145.137 199.779  1.00                 N  
ATOM   2653  CA  GLU B 364     132.938 145.641 201.152  1.00                 C  
ATOM   2654  C   GLU B 364     132.888 147.166 201.216  1.00                 C  
ATOM   2655  O   GLU B 364     133.632 147.787 201.973  1.00                 O  
ATOM   2656  CB  GLU B 364     134.153 145.142 201.936  1.00                 C  
ATOM   2657  CD  GLU B 364     135.406 143.178 202.913  1.00                 C  
ATOM   2658  CG  GLU B 364     134.200 143.633 202.116  1.00                 C  
ATOM   2659  OE1 GLU B 364     136.277 144.024 203.206  1.00                 O  
ATOM   2660  OE2 GLU B 364     135.480 141.976 203.244  1.00                 O  
ATOM   2661  N   ARG B 365     131.985 147.785 200.452  1.00                 N  
ATOM   2662  CA  ARG B 365     131.794 149.231 200.480  1.00                 C  
ATOM   2663  C   ARG B 365     130.316 149.551 200.305  1.00                 C  
ATOM   2664  O   ARG B 365     129.471 148.661 200.174  1.00                 O  
ATOM   2665  CB  ARG B 365     132.632 149.903 199.391  1.00                 C  
ATOM   2666  CD  ARG B 365     134.661 150.484 200.750  1.00                 C  
ATOM   2667  NE  ARG B 365     136.116 150.396 200.857  1.00                 N  
ATOM   2668  CG  ARG B 365     134.131 149.710 199.554  1.00                 C  
ATOM   2669  CZ  ARG B 365     136.760 149.437 201.514  1.00                 C  
ATOM   2670  NH1 ARG B 365     138.085 149.438 201.558  1.00                 N  
ATOM   2671  NH2 ARG B 365     136.077 148.478 202.125  1.00                 N  
ATOM   2672  N   ASP B 366     130.016 150.847 200.305  1.00                 N  
ATOM   2673  CA  ASP B 366     128.683 151.380 200.070  1.00                 C  
ATOM   2674  C   ASP B 366     128.800 152.434 198.969  1.00                 C  
ATOM   2675  O   ASP B 366     129.898 152.733 198.489  1.00                 O  
ATOM   2676  CB  ASP B 366     128.102 151.960 201.361  1.00                 C  
ATOM   2677  CG  ASP B 366     127.816 150.895 202.401  1.00                 C  
ATOM   2678  OD1 ASP B 366     127.688 149.712 202.020  1.00                 O  
ATOM   2679  OD2 ASP B 366     127.719 151.242 203.597  1.00                 O  
ATOM   2680  N   VAL B 367     127.664 153.000 198.556  1.00                 N  
ATOM   2681  CA  VAL B 367     127.661 153.926 197.426  1.00                 C  
ATOM   2682  C   VAL B 367     128.229 155.280 197.837  1.00                 C  
ATOM   2683  O   VAL B 367     129.257 155.725 197.314  1.00                 O  
ATOM   2684  CB  VAL B 367     126.246 154.103 196.845  1.00                 C  
ATOM   2685  CG1 VAL B 367     126.237 155.198 195.789  1.00                 C  
ATOM   2686  CG2 VAL B 367     125.741 152.792 196.263  1.00                 C  
ATOM   2687  N   GLN B 368     127.575 155.952 198.782  1.00                 N  
ATOM   2688  CA  GLN B 368     127.939 157.310 199.177  1.00                 C  
ATOM   2689  C   GLN B 368     128.075 157.422 200.689  1.00                 C  
ATOM   2690  O   GLN B 368     127.696 158.430 201.292  1.00                 O  
ATOM   2691  CB  GLN B 368     126.902 158.313 198.666  1.00                 C  
ATOM   2692  CD  GLN B 368     124.493 159.070 198.645  1.00                 C  
ATOM   2693  CG  GLN B 368     125.492 158.059 199.173  1.00                 C  
ATOM   2694  OE1 GLN B 368     124.836 160.226 198.398  1.00                 O  
ATOM   2695  NE2 GLN B 368     123.250 158.636 198.470  1.00                 N  
ATOM   2696  N   SER B 369     128.620 156.385 201.328  1.00                 N  
ATOM   2697  CA  SER B 369     128.786 156.418 202.777  1.00                 C  
ATOM   2698  C   SER B 369     130.043 157.168 203.194  1.00                 C  
ATOM   2699  O   SER B 369     130.054 157.808 204.252  1.00                 O  
ATOM   2700  CB  SER B 369     128.827 154.998 203.344  1.00                 C  
ATOM   2701  OG  SER B 369     127.584 154.341 203.164  1.00                 O  
ATOM   2702  N   LEU B 370     131.101 157.110 202.385  1.00                 N  
ATOM   2703  CA  LEU B 370     132.372 157.751 202.698  1.00                 C  
ATOM   2704  C   LEU B 370     132.521 159.106 202.014  1.00                 C  
ATOM   2705  O   LEU B 370     133.638 159.482 201.637  1.00                 O  
ATOM   2706  CB  LEU B 370     133.540 156.848 202.298  1.00                 C  
ATOM   2707  CG  LEU B 370     133.631 155.499 203.015  1.00                 C  
ATOM   2708  CD1 LEU B 370     134.770 154.665 202.449  1.00                 C  
ATOM   2709  CD2 LEU B 370     133.814 155.698 204.512  1.00                 C  
ATOM   2710  N   HIS B 371     131.407 159.835 201.862  1.00                 N  
ATOM   2711  CA  HIS B 371     131.321 161.122 201.160  1.00                 C  
ATOM   2712  C   HIS B 371     131.847 161.007 199.728  1.00                 C  
ATOM   2713  O   HIS B 371     132.839 161.627 199.339  1.00                 O  
ATOM   2714  CB  HIS B 371     132.098 162.199 201.919  1.00                 C  
ATOM   2715  CG  HIS B 371     131.598 162.438 203.310  1.00                 C  
ATOM   2716  ND1 HIS B 371     130.359 162.982 203.572  1.00                 N  
ATOM   2717  CE1 HIS B 371     130.195 163.074 204.904  1.00                 C  
ATOM   2718  CD2 HIS B 371     132.122 162.230 204.652  1.00                 C  
ATOM   2719  NE2 HIS B 371     131.248 162.624 205.558  1.00                 N  
ATOM   2720  N   ALA B 372     131.152 160.185 198.947  1.00                 N  
ATOM   2721  CA  ALA B 372     131.527 159.934 197.563  1.00                 C  
ATOM   2722  C   ALA B 372     131.189 161.130 196.682  1.00                 C  
ATOM   2723  O   ALA B 372     130.063 161.249 196.190  1.00                 O  
ATOM   2724  CB  ALA B 372     130.832 158.685 197.044  1.00                 C  
ATOM   2725  N   THR B 373     132.159 162.019 196.476  1.00                 N  
ATOM   2726  CA  THR B 373     131.961 163.208 195.648  1.00                 C  
ATOM   2727  C   THR B 373     132.005 162.779 194.188  1.00                 C  
ATOM   2728  O   THR B 373     133.051 162.804 193.536  1.00                 O  
ATOM   2729  CB  THR B 373     133.024 164.283 195.941  1.00                 C  
ATOM   2730  OG1 THR B 373     132.945 164.675 197.317  1.00                 O  
ATOM   2731  CG2 THR B 373     132.794 165.510 195.072  1.00                 C  
ATOM   2732  N   PHE B 374     130.847 162.376 193.672  1.00                 N  
ATOM   2733  CA  PHE B 374     130.718 161.906 192.295  1.00                 C  
ATOM   2734  C   PHE B 374     130.862 163.083 191.342  1.00                 C  
ATOM   2735  O   PHE B 374     129.915 163.840 191.120  1.00                 O  
ATOM   2736  CB  PHE B 374     129.376 161.199 192.093  1.00                 C  
ATOM   2737  CG  PHE B 374     129.267 159.888 192.818  1.00                 C  
ATOM   2738  CZ  PHE B 374     129.069 157.459 194.154  1.00                 C  
ATOM   2739  CD1 PHE B 374     128.404 159.743 193.890  1.00                 C  
ATOM   2740  CE1 PHE B 374     128.303 158.537 194.557  1.00                 C  
ATOM   2741  CD2 PHE B 374     130.026 158.800 192.427  1.00                 C  
ATOM   2742  CE2 PHE B 374     129.925 157.593 193.093  1.00                 C  
ATOM   2743  N   VAL B 375     132.049 163.238 190.772  1.00                 N  
ATOM   2744  CA  VAL B 375     132.327 164.283 189.791  1.00                 C  
ATOM   2745  C   VAL B 375     132.204 163.666 188.402  1.00                 C  
ATOM   2746  O   VAL B 375     132.937 162.714 188.095  1.00                 O  
ATOM   2747  CB  VAL B 375     133.717 164.908 190.011  1.00                 C  
ATOM   2748  CG1 VAL B 375     133.999 165.965 188.954  1.00                 C  
ATOM   2749  CG2 VAL B 375     133.818 165.505 191.406  1.00                 C  
ATOM   2750  N   PRO B 376     131.308 164.165 187.543  1.00                 N  
ATOM   2751  CA  PRO B 376     131.141 163.575 186.206  1.00                 C  
ATOM   2752  C   PRO B 376     132.265 163.921 185.241  1.00                 C  
ATOM   2753  O   PRO B 376     133.296 164.474 185.641  1.00                 O  
ATOM   2754  CB  PRO B 376     129.815 164.154 185.709  1.00                 C  
ATOM   2755  CD  PRO B 376     130.323 165.322 187.735  1.00                 C  
ATOM   2756  CG  PRO B 376     129.718 165.488 186.370  1.00                 C  
ATOM   2757  N   PHE B 377     132.077 163.563 183.970  1.00                 N  
ATOM   2758  CA  PHE B 377     133.060 163.818 182.919  1.00                 C  
ATOM   2759  C   PHE B 377     133.222 165.322 182.716  1.00                 C  
ATOM   2760  O   PHE B 377     132.325 165.989 182.189  1.00                 O  
ATOM   2761  CB  PHE B 377     132.640 163.136 181.615  1.00                 C  
ATOM   2762  CG  PHE B 377     133.629 163.304 180.498  1.00                 C  
ATOM   2763  CZ  PHE B 377     135.456 163.618 178.426  1.00                 C  
ATOM   2764  CD1 PHE B 377     134.788 162.548 180.461  1.00                 C  
ATOM   2765  CE1 PHE B 377     135.698 162.702 179.432  1.00                 C  
ATOM   2766  CD2 PHE B 377     133.401 164.216 179.483  1.00                 C  
ATOM   2767  CE2 PHE B 377     134.311 164.370 178.455  1.00                 C  
ATOM   2768  N   THR B 378     134.373 165.852 183.126  1.00                 N  
ATOM   2769  CA  THR B 378     134.604 167.291 183.176  1.00                 C  
ATOM   2770  C   THR B 378     134.959 167.830 181.790  1.00                 C  
ATOM   2771  O   THR B 378     134.922 167.117 180.783  1.00                 O  
ATOM   2772  CB  THR B 378     135.723 167.649 184.172  1.00                 C  
ATOM   2773  OG1 THR B 378     136.963 167.088 183.723  1.00                 O  
ATOM   2774  CG2 THR B 378     135.408 167.090 185.551  1.00                 C  
ATOM   2775  N   ALA B 379     135.313 169.113 181.733  1.00                 N  
ATOM   2776  CA  ALA B 379     135.631 169.801 180.488  1.00                 C  
ATOM   2777  C   ALA B 379     137.057 170.320 180.428  1.00                 C  
ATOM   2778  O   ALA B 379     137.742 170.102 179.425  1.00                 O  
ATOM   2779  CB  ALA B 379     134.676 170.964 180.266  1.00                 C  
ATOM   2780  N   GLN B 380     137.528 171.007 181.475  1.00                 N  
ATOM   2781  CA  GLN B 380     138.894 171.526 181.465  1.00                 C  
ATOM   2782  C   GLN B 380     139.919 170.418 181.656  1.00                 C  
ATOM   2783  O   GLN B 380     141.090 170.588 181.295  1.00                 O  
ATOM   2784  CB  GLN B 380     139.072 172.588 182.552  1.00                 C  
ATOM   2785  CD  GLN B 380     138.474 174.887 183.411  1.00                 C  
ATOM   2786  CG  GLN B 380     138.295 173.870 182.301  1.00                 C  
ATOM   2787  OE1 GLN B 380     138.687 174.526 184.568  1.00                 O  
ATOM   2788  NE2 GLN B 380     138.388 176.165 183.060  1.00                 N  
ATOM   2789  N   SER B 381     139.504 169.284 182.223  1.00                 N  
ATOM   2790  CA  SER B 381     140.378 168.138 182.408  1.00                 C  
ATOM   2791  C   SER B 381     139.972 166.922 181.589  1.00                 C  
ATOM   2792  O   SER B 381     140.795 166.013 181.434  1.00                 O  
ATOM   2793  CB  SER B 381     140.433 167.739 183.884  1.00                 C  
ATOM   2794  OG  SER B 381     140.993 168.775 184.672  1.00                 O  
ATOM   2795  N   ARG B 382     138.735 166.899 181.069  1.00                 N  
ATOM   2796  CA  ARG B 382     138.194 165.832 180.212  1.00                 C  
ATOM   2797  C   ARG B 382     138.237 164.469 180.904  1.00                 C  
ATOM   2798  O   ARG B 382     138.663 163.465 180.328  1.00                 O  
ATOM   2799  CB  ARG B 382     138.963 165.764 178.891  1.00                 C  
ATOM   2800  CD  ARG B 382     139.641 166.885 176.751  1.00                 C  
ATOM   2801  NE  ARG B 382     139.006 165.916 175.860  1.00                 N  
ATOM   2802  CG  ARG B 382     138.885 167.034 178.061  1.00                 C  
ATOM   2803  CZ  ARG B 382     137.985 166.197 175.056  1.00                 C  
ATOM   2804  NH1 ARG B 382     137.472 165.252 174.281  1.00                 N  
ATOM   2805  NH2 ARG B 382     137.480 167.423 175.030  1.00                 N  
ATOM   2806  N   MET B 383     137.789 164.438 182.156  1.00                 N  
ATOM   2807  CA  MET B 383     137.870 163.225 182.956  1.00                 C  
ATOM   2808  C   MET B 383     136.793 163.259 184.027  1.00                 C  
ATOM   2809  O   MET B 383     136.115 164.268 184.228  1.00                 O  
ATOM   2810  CB  MET B 383     139.261 163.085 183.578  1.00                 C  
ATOM   2811  SD  MET B 383     141.327 164.101 185.119  1.00                 S  
ATOM   2812  CE  MET B 383     142.197 164.519 183.611  1.00                 C  
ATOM   2813  CG  MET B 383     139.615 164.190 184.561  1.00                 C  
ATOM   2814  N   SER B 384     136.659 162.136 184.724  1.00                 N  
ATOM   2815  CA  SER B 384     135.760 162.002 185.858  1.00                 C  
ATOM   2816  C   SER B 384     136.535 161.436 187.040  1.00                 C  
ATOM   2817  O   SER B 384     137.298 160.476 186.891  1.00                 O  
ATOM   2818  CB  SER B 384     134.571 161.109 185.497  1.00                 C  
ATOM   2819  OG  SER B 384     134.996 159.792 185.194  1.00                 O  
ATOM   2820  N   GLY B 385     136.342 162.038 188.210  1.00                 N  
ATOM   2821  CA  GLY B 385     137.068 161.616 189.391  1.00                 C  
ATOM   2822  C   GLY B 385     136.240 161.652 190.658  1.00                 C  
ATOM   2823  O   GLY B 385     135.029 161.885 190.606  1.00                 O  
ATOM   2824  N   ILE B 386     136.881 161.425 191.802  1.00                 N  
ATOM   2825  CA  ILE B 386     136.189 161.404 193.087  1.00                 C  
ATOM   2826  C   ILE B 386     137.177 161.796 194.179  1.00                 C  
ATOM   2827  O   ILE B 386     138.361 161.451 194.123  1.00                 O  
ATOM   2828  CB  ILE B 386     135.565 160.025 193.370  1.00                 C  
ATOM   2829  CD1 ILE B 386     133.804 158.875 194.810  1.00                 C  
ATOM   2830  CG1 ILE B 386     134.705 160.077 194.634  1.00                 C  
ATOM   2831  CG2 ILE B 386     136.647 158.960 193.464  1.00                 C  
ATOM   2832  N   ASN B 387     136.703 162.595 195.133  1.00                 N  
ATOM   2833  CA  ASN B 387     137.442 162.847 196.367  1.00                 C  
ATOM   2834  C   ASN B 387     136.831 162.020 197.497  1.00                 C  
ATOM   2835  O   ASN B 387     136.140 162.523 198.384  1.00                 O  
ATOM   2836  CB  ASN B 387     137.441 164.341 196.697  1.00                 C  
ATOM   2837  CG  ASN B 387     138.192 165.165 195.669  1.00                 C  
ATOM   2838  OD1 ASN B 387     139.252 164.761 195.191  1.00                 O  
ATOM   2839  ND2 ASN B 387     137.644 166.325 195.327  1.00                 N  
ATOM   2840  N   ILE B 388     137.103 160.717 197.449  1.00                 N  
ATOM   2841  CA  ILE B 388     136.617 159.799 198.464  1.00                 C  
ATOM   2842  C   ILE B 388     137.735 159.329 199.396  1.00                 C  
ATOM   2843  O   ILE B 388     137.462 158.986 200.553  1.00                 O  
ATOM   2844  CB  ILE B 388     135.930 158.573 197.834  1.00                 C  
ATOM   2845  CD1 ILE B 388     134.141 156.814 198.283  1.00                 C  
ATOM   2846  CG1 ILE B 388     135.073 157.849 198.874  1.00                 C  
ATOM   2847  CG2 ILE B 388     136.962 157.648 197.207  1.00                 C  
ATOM   2848  N   ASP B 389     138.988 159.361 198.949  1.00                 N  
ATOM   2849  CA  ASP B 389     140.123 159.250 199.845  1.00                 C  
ATOM   2850  C   ASP B 389     140.560 160.655 200.255  1.00                 C  
ATOM   2851  O   ASP B 389     139.993 161.659 199.815  1.00                 O  
ATOM   2852  CB  ASP B 389     141.264 158.484 199.172  1.00                 C  
ATOM   2853  CG  ASP B 389     142.221 157.867 200.173  1.00                 C  
ATOM   2854  OD1 ASP B 389     142.056 158.117 201.385  1.00                 O  
ATOM   2855  OD2 ASP B 389     143.136 157.132 199.745  1.00                 O  
ATOM   2856  N   ASN B 390     141.570 160.729 201.126  1.00                 N  
ATOM   2857  CA  ASN B 390     142.117 162.025 201.520  1.00                 C  
ATOM   2858  C   ASN B 390     142.825 162.692 200.346  1.00                 C  
ATOM   2859  O   ASN B 390     142.738 163.912 200.168  1.00                 O  
ATOM   2860  CB  ASN B 390     143.067 161.867 202.709  1.00                 C  
ATOM   2861  CG  ASN B 390     142.334 161.582 204.006  1.00                 C  
ATOM   2862  OD1 ASN B 390     141.142 161.862 204.131  1.00                 O  
ATOM   2863  ND2 ASN B 390     143.048 161.022 204.976  1.00                 N  
ATOM   2864  N   ARG B 391     143.512 161.900 199.530  1.00                 N  
ATOM   2865  CA  ARG B 391     144.138 162.370 198.307  1.00                 C  
ATOM   2866  C   ARG B 391     143.099 162.515 197.197  1.00                 C  
ATOM   2867  O   ARG B 391     141.929 162.151 197.347  1.00                 O  
ATOM   2868  CB  ARG B 391     145.252 161.415 197.874  1.00                 C  
ATOM   2869  CD  ARG B 391     147.512 160.421 198.326  1.00                 C  
ATOM   2870  NE  ARG B 391     148.645 160.344 199.245  1.00                 N  
ATOM   2871  CG  ARG B 391     146.434 161.366 198.830  1.00                 C  
ATOM   2872  CZ  ARG B 391     149.707 159.566 199.059  1.00                 C  
ATOM   2873  NH1 ARG B 391     150.690 159.562 199.948  1.00                 N  
ATOM   2874  NH2 ARG B 391     149.783 158.795 197.983  1.00                 N  
ATOM   2875  N   MET B 392     143.541 163.052 196.065  1.00                 N  
ATOM   2876  CA  MET B 392     142.688 163.136 194.891  1.00                 C  
ATOM   2877  C   MET B 392     142.765 161.839 194.094  1.00                 C  
ATOM   2878  O   MET B 392     143.790 161.150 194.079  1.00                 O  
ATOM   2879  CB  MET B 392     143.090 164.328 194.021  1.00                 C  
ATOM   2880  SD  MET B 392     143.287 167.059 193.595  1.00                 S  
ATOM   2881  CE  MET B 392     142.848 168.451 194.633  1.00                 C  
ATOM   2882  CG  MET B 392     142.869 165.680 194.679  1.00                 C  
ATOM   2883  N   ILE B 393     141.648 161.491 193.460  1.00                 N  
ATOM   2884  CA  ILE B 393     141.541 160.300 192.622  1.00                 C  
ATOM   2885  C   ILE B 393     140.958 160.780 191.301  1.00                 C  
ATOM   2886  O   ILE B 393     139.752 161.028 191.202  1.00                 O  
ATOM   2887  CB  ILE B 393     140.683 159.212 193.294  1.00                 C  
ATOM   2888  CD1 ILE B 393     140.395 157.903 195.462  1.00                 C  
ATOM   2889  CG1 ILE B 393     141.275 158.829 194.652  1.00                 C  
ATOM   2890  CG2 ILE B 393     140.537 158.007 192.378  1.00                 C  
ATOM   2891  N   ARG B 394     141.807 160.936 190.291  1.00                 N  
ATOM   2892  CA  ARG B 394     141.386 161.439 188.992  1.00                 C  
ATOM   2893  C   ARG B 394     141.821 160.478 187.899  1.00                 C  
ATOM   2894  O   ARG B 394     142.940 159.955 187.930  1.00                 O  
ATOM   2895  CB  ARG B 394     141.961 162.835 188.746  1.00                 C  
ATOM   2896  CD  ARG B 394     139.990 164.214 189.459  1.00                 C  
ATOM   2897  NE  ARG B 394     139.501 165.271 190.342  1.00                 N  
ATOM   2898  CG  ARG B 394     141.454 163.895 189.711  1.00                 C  
ATOM   2899  CZ  ARG B 394     139.003 165.060 191.555  1.00                 C  
ATOM   2900  NH1 ARG B 394     138.582 166.084 192.287  1.00                 N  
ATOM   2901  NH2 ARG B 394     138.926 163.827 192.035  1.00                 N  
ATOM   2902  N   LYS B 395     140.926 160.241 186.946  1.00                 N  
ATOM   2903  CA  LYS B 395     141.205 159.400 185.786  1.00                 C  
ATOM   2904  C   LYS B 395     142.163 160.149 184.867  1.00                 C  
ATOM   2905  O   LYS B 395     141.771 161.088 184.174  1.00                 O  
ATOM   2906  CB  LYS B 395     139.906 159.034 185.065  1.00                 C  
ATOM   2907  CD  LYS B 395     138.757 157.624 183.336  1.00                 C  
ATOM   2908  CE  LYS B 395     138.058 158.740 182.577  1.00                 C  
ATOM   2909  CG  LYS B 395     140.094 158.087 183.891  1.00                 C  
ATOM   2910  NZ  LYS B 395     136.776 158.282 181.973  1.00                 N  
ATOM   2911  N   GLY B 396     143.429 159.746 184.857  1.00                 N  
ATOM   2912  CA  GLY B 396     144.375 160.347 183.934  1.00                 C  
ATOM   2913  C   GLY B 396     144.145 159.857 182.515  1.00                 C  
ATOM   2914  O   GLY B 396     144.039 158.657 182.255  1.00                 O  
ATOM   2915  N   SER B 397     144.075 160.803 181.585  1.00                 N  
ATOM   2916  CA  SER B 397     143.815 160.497 180.185  1.00                 C  
ATOM   2917  C   SER B 397     145.133 160.143 179.495  1.00                 C  
ATOM   2918  O   SER B 397     146.128 159.826 180.153  1.00                 O  
ATOM   2919  CB  SER B 397     143.132 161.680 179.496  1.00                 C  
ATOM   2920  OG  SER B 397     144.016 162.782 179.379  1.00                 O  
ATOM   2921  N   VAL B 398     145.139 160.152 178.162  1.00                 N  
ATOM   2922  CA  VAL B 398     146.336 159.793 177.408  1.00                 C  
ATOM   2923  C   VAL B 398     147.426 160.845 177.592  1.00                 C  
ATOM   2924  O   VAL B 398     148.553 160.531 177.993  1.00                 O  
ATOM   2925  CB  VAL B 398     146.027 159.612 175.910  1.00                 C  
ATOM   2926  CG1 VAL B 398     147.312 159.422 175.120  1.00                 C  
ATOM   2927  CG2 VAL B 398     145.087 158.435 175.699  1.00                 C  
ATOM   2928  N   ASP B 399     147.105 162.109 177.318  1.00                 N  
ATOM   2929  CA  ASP B 399     148.099 163.172 177.400  1.00                 C  
ATOM   2930  C   ASP B 399     148.090 163.912 178.732  1.00                 C  
ATOM   2931  O   ASP B 399     149.146 164.377 179.176  1.00                 O  
ATOM   2932  CB  ASP B 399     147.894 164.186 176.273  1.00                 C  
ATOM   2933  CG  ASP B 399     148.126 163.586 174.900  1.00                 C  
ATOM   2934  OD1 ASP B 399     149.224 163.035 174.671  1.00                 O  
ATOM   2935  OD2 ASP B 399     147.211 163.666 174.054  1.00                 O  
ATOM   2936  N   ALA B 400     146.935 164.025 179.389  1.00                 N  
ATOM   2937  CA  ALA B 400     146.788 164.893 180.550  1.00                 C  
ATOM   2938  C   ALA B 400     147.132 164.204 181.867  1.00                 C  
ATOM   2939  O   ALA B 400     146.586 164.585 182.910  1.00                 O  
ATOM   2940  CB  ALA B 400     145.368 165.433 180.632  1.00                 C  
ATOM   2941  N   ILE B 401     147.993 163.184 181.839  1.00                 N  
ATOM   2942  CA  ILE B 401     148.605 162.695 183.072  1.00                 C  
ATOM   2943  C   ILE B 401     149.449 163.794 183.701  1.00                 C  
ATOM   2944  O   ILE B 401     149.348 164.076 184.902  1.00                 O  
ATOM   2945  CB  ILE B 401     149.457 161.437 182.819  1.00                 C  
ATOM   2946  CD1 ILE B 401     149.325 159.072 181.878  1.00                 C  
ATOM   2947  CG1 ILE B 401     148.564 160.258 182.429  1.00                 C  
ATOM   2948  CG2 ILE B 401     150.314 161.121 184.035  1.00                 C  
ATOM   2949  N   ARG B 402     150.275 164.453 182.887  1.00                 N  
ATOM   2950  CA  ARG B 402     151.085 165.570 183.353  1.00                 C  
ATOM   2951  C   ARG B 402     150.268 166.828 183.613  1.00                 C  
ATOM   2952  O   ARG B 402     150.661 167.639 184.458  1.00                 O  
ATOM   2953  CB  ARG B 402     152.188 165.890 182.342  1.00                 C  
ATOM   2954  CD  ARG B 402     154.313 165.192 181.204  1.00                 C  
ATOM   2955  NE  ARG B 402     155.382 164.199 181.128  1.00                 N  
ATOM   2956  CG  ARG B 402     153.280 164.836 182.261  1.00                 C  
ATOM   2957  CZ  ARG B 402     156.345 164.206 180.211  1.00                 C  
ATOM   2958  NH1 ARG B 402     157.275 163.262 180.220  1.00                 N  
ATOM   2959  NH2 ARG B 402     156.374 165.158 179.289  1.00                 N  
ATOM   2960  N   ARG B 403     149.150 167.011 182.905  1.00                 N  
ATOM   2961  CA  ARG B 403     148.436 168.283 182.956  1.00                 C  
ATOM   2962  C   ARG B 403     147.650 168.451 184.251  1.00                 C  
ATOM   2963  O   ARG B 403     147.585 169.559 184.795  1.00                 O  
ATOM   2964  CB  ARG B 403     147.487 168.413 181.763  1.00                 C  
ATOM   2965  CD  ARG B 403     145.948 169.865 180.413  1.00                 C  
ATOM   2966  NE  ARG B 403     145.203 171.120 180.352  1.00                 N  
ATOM   2967  CG  ARG B 403     146.749 169.740 181.698  1.00                 C  
ATOM   2968  CZ  ARG B 403     144.407 171.468 179.346  1.00                 C  
ATOM   2969  NH1 ARG B 403     143.768 172.630 179.377  1.00                 N  
ATOM   2970  NH2 ARG B 403     144.251 170.653 178.311  1.00                 N  
ATOM   2971  N   HIS B 404     147.031 167.389 184.746  1.00                 N  
ATOM   2972  CA  HIS B 404     146.272 167.521 185.986  1.00                 C  
ATOM   2973  C   HIS B 404     146.663 166.513 187.054  1.00                 C  
ATOM   2974  O   HIS B 404     146.757 166.879 188.229  1.00                 O  
ATOM   2975  CB  HIS B 404     144.772 167.387 185.713  1.00                 C  
ATOM   2976  CG  HIS B 404     144.225 168.450 184.812  1.00                 C  
ATOM   2977  ND1 HIS B 404     143.978 169.735 185.242  1.00                 N  
ATOM   2978  CE1 HIS B 404     143.493 170.455 184.214  1.00                 C  
ATOM   2979  CD2 HIS B 404     143.823 168.520 183.415  1.00                 C  
ATOM   2980  NE2 HIS B 404     143.398 169.732 183.115  1.00                 N  
ATOM   2981  N   VAL B 405     146.905 165.258 186.678  1.00                 N  
ATOM   2982  CA  VAL B 405     147.049 164.207 187.679  1.00                 C  
ATOM   2983  C   VAL B 405     148.456 164.203 188.263  1.00                 C  
ATOM   2984  O   VAL B 405     148.635 164.112 189.483  1.00                 O  
ATOM   2985  CB  VAL B 405     146.720 162.821 187.093  1.00                 C  
ATOM   2986  CG1 VAL B 405     147.033 161.728 188.104  1.00                 C  
ATOM   2987  CG2 VAL B 405     145.262 162.755 186.666  1.00                 C  
ATOM   2988  N   GLU B 406     149.473 164.321 187.416  1.00                 N  
ATOM   2989  CA  GLU B 406     150.853 164.472 187.863  1.00                 C  
ATOM   2990  C   GLU B 406     151.337 165.903 187.659  1.00                 C  
ATOM   2991  O   GLU B 406     152.499 166.147 187.329  1.00                 O  
ATOM   2992  CB  GLU B 406     151.767 163.494 187.121  1.00                 C  
ATOM   2993  CD  GLU B 406     152.407 161.093 186.669  1.00                 C  
ATOM   2994  CG  GLU B 406     151.463 162.031 187.396  1.00                 C  
ATOM   2995  OE1 GLU B 406     153.532 161.524 186.336  1.00                 O  
ATOM   2996  OE2 GLU B 406     152.023 159.929 186.433  1.00                 O  
ATOM   2997  N   ALA B 407     150.435 166.864 187.859  1.00                 N  
ATOM   2998  CA  ALA B 407     150.771 168.276 187.764  1.00                 C  
ATOM   2999  C   ALA B 407     151.411 168.821 189.032  1.00                 C  
ATOM   3000  O   ALA B 407     151.918 169.948 189.014  1.00                 O  
ATOM   3001  CB  ALA B 407     149.531 169.095 187.440  1.00                 C  
ATOM   3002  N   ASN B 408     151.402 168.057 190.123  1.00                 N  
ATOM   3003  CA  ASN B 408     151.969 168.505 191.387  1.00                 C  
ATOM   3004  C   ASN B 408     153.482 168.346 191.455  1.00                 C  
ATOM   3005  O   ASN B 408     154.082 168.727 192.466  1.00                 O  
ATOM   3006  CB  ASN B 408     151.324 167.760 192.557  1.00                 C  
ATOM   3007  CG  ASN B 408     151.645 166.278 192.552  1.00                 C  
ATOM   3008  OD1 ASN B 408     152.433 165.807 191.733  1.00                 O  
ATOM   3009  ND2 ASN B 408     151.032 165.538 193.470  1.00                 N  
ATOM   3010  N   GLY B 409     154.113 167.797 190.413  1.00                 N  
ATOM   3011  CA  GLY B 409     155.536 167.535 190.389  1.00                 C  
ATOM   3012  C   GLY B 409     155.885 166.077 190.606  1.00                 C  
ATOM   3013  O   GLY B 409     156.903 165.606 190.081  1.00                 O  
ATOM   3014  N   GLY B 410     155.066 165.355 191.368  1.00                 N  
ATOM   3015  CA  GLY B 410     155.300 163.937 191.572  1.00                 C  
ATOM   3016  C   GLY B 410     154.927 163.133 190.336  1.00                 C  
ATOM   3017  O   GLY B 410     153.909 163.378 189.690  1.00                 O  
ATOM   3018  N   HIS B 411     155.774 162.161 190.013  1.00                 N  
ATOM   3019  CA  HIS B 411     155.575 161.298 188.858  1.00                 C  
ATOM   3020  C   HIS B 411     155.840 159.861 189.284  1.00                 C  
ATOM   3021  O   HIS B 411     155.959 159.552 190.474  1.00                 O  
ATOM   3022  CB  HIS B 411     156.491 161.722 187.708  1.00                 C  
ATOM   3023  CG  HIS B 411     156.212 163.099 187.190  1.00                 C  
ATOM   3024  ND1 HIS B 411     155.105 163.396 186.424  1.00                 N  
ATOM   3025  CE1 HIS B 411     155.128 164.704 186.112  1.00                 C  
ATOM   3026  CD2 HIS B 411     156.870 164.394 187.278  1.00                 C  
ATOM   3027  NE2 HIS B 411     156.184 165.309 186.620  1.00                 N  
ATOM   3028  N   PHE B 412     155.925 159.001 188.324  1.00                 N  
ATOM   3029  CA  PHE B 412     156.195 157.582 188.426  1.00                 C  
ATOM   3030  C   PHE B 412     157.659 157.277 188.132  1.00                 C  
ATOM   3031  O   PHE B 412     158.304 157.985 187.353  1.00                 O  
ATOM   3032  CB  PHE B 412     155.294 156.795 187.472  1.00                 C  
ATOM   3033  CG  PHE B 412     155.498 157.138 186.024  1.00                 C  
ATOM   3034  CZ  PHE B 412     155.871 157.777 183.345  1.00                 C  
ATOM   3035  CD1 PHE B 412     156.470 156.496 185.276  1.00                 C  
ATOM   3036  CE1 PHE B 412     156.657 156.812 183.944  1.00                 C  
ATOM   3037  CD2 PHE B 412     154.719 158.103 185.410  1.00                 C  
ATOM   3038  CE2 PHE B 412     154.907 158.418 184.078  1.00                 C  
ATOM   3039  N   PRO B 413     158.216 156.240 188.752  1.00                 N  
ATOM   3040  CA  PRO B 413     159.326 155.526 188.120  1.00                 C  
ATOM   3041  C   PRO B 413     158.830 154.851 186.851  1.00                 C  
ATOM   3042  O   PRO B 413     157.661 154.480 186.732  1.00                 O  
ATOM   3043  CB  PRO B 413     159.768 154.516 189.181  1.00                 C  
ATOM   3044  CD  PRO B 413     157.794 155.563 190.038  1.00                 C  
ATOM   3045  CG  PRO B 413     158.539 154.259 189.987  1.00                 C  
ATOM   3046  N   THR B 414     159.757 154.611 185.931  1.00                 N  
ATOM   3047  CA  THR B 414     159.507 154.456 184.489  1.00                 C  
ATOM   3048  C   THR B 414     158.679 153.191 184.092  1.00                 C  
ATOM   3049  O   THR B 414     158.697 152.909 182.882  1.00                 O  
ATOM   3050  CB  THR B 414     160.823 154.407 183.690  1.00                 C  
ATOM   3051  OG1 THR B 414     161.615 153.299 184.137  1.00                 O  
ATOM   3052  CG2 THR B 414     161.618 155.687 183.894  1.00                 C  
ATOM   3053  N   ASP B 415     158.046 152.460 185.018  1.00                 N  
ATOM   3054  CA  ASP B 415     157.173 151.344 184.654  1.00                 C  
ATOM   3055  C   ASP B 415     156.011 151.802 183.771  1.00                 C  
ATOM   3056  O   ASP B 415     155.625 151.095 182.832  1.00                 O  
ATOM   3057  CB  ASP B 415     156.631 150.656 185.909  1.00                 C  
ATOM   3058  CG  ASP B 415     157.692 149.859 186.641  1.00                 C  
ATOM   3059  OD1 ASP B 415     158.763 149.610 186.048  1.00                 O  
ATOM   3060  OD2 ASP B 415     157.454 149.484 187.808  1.00                 O  
ATOM   3061  N   VAL B 416     155.459 152.989 184.044  1.00                 N  
ATOM   3062  CA  VAL B 416     154.301 153.484 183.300  1.00                 C  
ATOM   3063  C   VAL B 416     154.690 153.842 181.867  1.00                 C  
ATOM   3064  O   VAL B 416     153.862 153.759 180.948  1.00                 O  
ATOM   3065  CB  VAL B 416     153.665 154.704 183.992  1.00                 C  
ATOM   3066  CG1 VAL B 416     152.582 155.310 183.113  1.00                 C  
ATOM   3067  CG2 VAL B 416     153.098 154.311 185.348  1.00                 C  
ATOM   3068  N   ASP B 417     155.960 154.200 181.645  1.00                 N  
ATOM   3069  CA  ASP B 417     156.462 154.409 180.289  1.00                 C  
ATOM   3070  C   ASP B 417     156.406 153.130 179.465  1.00                 C  
ATOM   3071  O   ASP B 417     156.086 153.173 178.271  1.00                 O  
ATOM   3072  CB  ASP B 417     157.897 154.939 180.325  1.00                 C  
ATOM   3073  CG  ASP B 417     157.975 156.377 180.799  1.00                 C  
ATOM   3074  OD1 ASP B 417     156.922 157.048 180.837  1.00                 O  
ATOM   3075  OD2 ASP B 417     159.089 156.833 181.133  1.00                 O  
ATOM   3076  N   GLN B 418     156.696 151.987 180.080  1.00                 N  
ATOM   3077  CA  GLN B 418     156.537 150.707 179.409  1.00                 C  
ATOM   3078  C   GLN B 418     155.118 150.166 179.489  1.00                 C  
ATOM   3079  O   GLN B 418     154.842 149.115 178.903  1.00                 O  
ATOM   3080  CB  GLN B 418     157.500 149.672 179.994  1.00                 C  
ATOM   3081  CD  GLN B 418     159.891 148.954 180.374  1.00                 C  
ATOM   3082  CG  GLN B 418     158.968 149.981 179.749  1.00                 C  
ATOM   3083  OE1 GLN B 418     159.500 148.228 181.288  1.00                 O  
ATOM   3084  NE2 GLN B 418     161.123 148.891 179.882  1.00                 N  
ATOM   3085  N   LYS B 419     154.213 150.838 180.203  1.00                 N  
ATOM   3086  CA  LYS B 419     152.812 150.453 180.099  1.00                 C  
ATOM   3087  C   LYS B 419     152.208 150.924 178.788  1.00                 C  
ATOM   3088  O   LYS B 419     151.268 150.299 178.290  1.00                 O  
ATOM   3089  CB  LYS B 419     152.013 151.016 181.276  1.00                 C  
ATOM   3090  CD  LYS B 419     151.479 150.944 183.727  1.00                 C  
ATOM   3091  CE  LYS B 419     151.837 150.331 185.072  1.00                 C  
ATOM   3092  CG  LYS B 419     152.347 150.379 182.615  1.00                 C  
ATOM   3093  NZ  LYS B 419     151.542 148.872 185.113  1.00                 N  
ATOM   3094  N   VAL B 420     152.737 152.017 178.228  1.00                 N  
ATOM   3095  CA  VAL B 420     152.433 152.390 176.848  1.00                 C  
ATOM   3096  C   VAL B 420     152.875 151.282 175.902  1.00                 C  
ATOM   3097  O   VAL B 420     152.180 150.949 174.934  1.00                 O  
ATOM   3098  CB  VAL B 420     153.101 153.723 176.464  1.00                 C  
ATOM   3099  CG1 VAL B 420     152.949 153.985 174.973  1.00                 C  
ATOM   3100  CG2 VAL B 420     152.509 154.868 177.272  1.00                 C  
ATOM   3101  N   ASP B 421     154.029 150.678 176.189  1.00                 N  
ATOM   3102  CA  ASP B 421     154.477 149.515 175.438  1.00                 C  
ATOM   3103  C   ASP B 421     153.575 148.313 175.682  1.00                 C  
ATOM   3104  O   ASP B 421     153.376 147.497 174.776  1.00                 O  
ATOM   3105  CB  ASP B 421     155.921 149.165 175.803  1.00                 C  
ATOM   3106  CG  ASP B 421     156.919 150.171 175.264  1.00                 C  
ATOM   3107  OD1 ASP B 421     156.537 150.976 174.388  1.00                 O  
ATOM   3108  OD2 ASP B 421     158.083 150.155 175.717  1.00                 O  
ATOM   3109  N   GLN B 422     153.013 148.188 176.887  1.00                 N  
ATOM   3110  CA  GLN B 422     152.072 147.105 177.137  1.00                 C  
ATOM   3111  C   GLN B 422     150.710 147.361 176.515  1.00                 C  
ATOM   3112  O   GLN B 422     149.952 146.407 176.315  1.00                 O  
ATOM   3113  CB  GLN B 422     151.906 146.876 178.641  1.00                 C  
ATOM   3114  CD  GLN B 422     153.706 145.112 178.812  1.00                 C  
ATOM   3115  CG  GLN B 422     153.177 146.430 179.344  1.00                 C  
ATOM   3116  OE1 GLN B 422     154.839 145.034 178.337  1.00                 O  
ATOM   3117  NE2 GLN B 422     152.885 144.072 178.889  1.00                 N  
ATOM   3118  N   VAL B 423     150.376 148.619 176.220  1.00                 N  
ATOM   3119  CA  VAL B 423     149.216 148.886 175.378  1.00                 C  
ATOM   3120  C   VAL B 423     149.470 148.368 173.970  1.00                 C  
ATOM   3121  O   VAL B 423     148.584 147.777 173.339  1.00                 O  
ATOM   3122  CB  VAL B 423     148.875 150.387 175.346  1.00                 C  
ATOM   3123  CG1 VAL B 423     147.779 150.664 174.328  1.00                 C  
ATOM   3124  CG2 VAL B 423     148.458 150.868 176.728  1.00                 C  
ATOM   3125  N   ALA B 424     150.700 148.534 173.477  1.00                 N  
ATOM   3126  CA  ALA B 424     151.066 147.994 172.173  1.00                 C  
ATOM   3127  C   ALA B 424     151.092 146.472 172.177  1.00                 C  
ATOM   3128  O   ALA B 424     150.843 145.847 171.140  1.00                 O  
ATOM   3129  CB  ALA B 424     152.422 148.530 171.739  1.00                 C  
ATOM   3130  N   ARG B 425     151.383 145.861 173.324  1.00                 N  
ATOM   3131  CA  ARG B 425     151.274 144.417 173.464  1.00                 C  
ATOM   3132  C   ARG B 425     149.836 143.955 173.646  1.00                 C  
ATOM   3133  O   ARG B 425     149.569 142.753 173.548  1.00                 O  
ATOM   3134  CB  ARG B 425     152.115 143.928 174.645  1.00                 C  
ATOM   3135  CD  ARG B 425     154.385 143.610 175.666  1.00                 C  
ATOM   3136  NE  ARG B 425     154.266 142.167 175.866  1.00                 N  
ATOM   3137  CG  ARG B 425     153.614 144.082 174.445  1.00                 C  
ATOM   3138  CZ  ARG B 425     154.603 141.537 176.986  1.00                 C  
ATOM   3139  NH1 ARG B 425     154.459 140.222 177.076  1.00                 N  
ATOM   3140  NH2 ARG B 425     155.083 142.224 178.014  1.00                 N  
ATOM   3141  N   GLN B 426     148.910 144.875 173.902  1.00                 N  
ATOM   3142  CA  GLN B 426     147.508 144.554 174.130  1.00                 C  
ATOM   3143  C   GLN B 426     146.587 145.085 173.046  1.00                 C  
ATOM   3144  O   GLN B 426     145.642 144.397 172.657  1.00                 O  
ATOM   3145  CB  GLN B 426     147.047 145.099 175.483  1.00                 C  
ATOM   3146  CD  GLN B 426     147.586 143.010 176.797  1.00                 C  
ATOM   3147  CG  GLN B 426     147.784 144.508 176.674  1.00                 C  
ATOM   3148  OE1 GLN B 426     146.456 142.525 176.843  1.00                 O  
ATOM   3149  NE2 GLN B 426     148.689 142.272 176.850  1.00                 N  
ATOM   3150  N   GLY B 427     146.845 146.287 172.537  1.00                 N  
ATOM   3151  CA  GLY B 427     145.985 146.884 171.534  1.00                 C  
ATOM   3152  C   GLY B 427     144.679 147.370 172.126  1.00                 C  
ATOM   3153  O   GLY B 427     143.603 147.114 171.578  1.00                 O  
ATOM   3154  N   ALA B 428     144.764 148.073 173.246  1.00                 N  
ATOM   3155  CA  ALA B 428     143.601 148.478 174.016  1.00                 C  
ATOM   3156  C   ALA B 428     143.403 149.987 173.927  1.00                 C  
ATOM   3157  O   ALA B 428     144.203 150.714 173.333  1.00                 O  
ATOM   3158  CB  ALA B 428     143.748 148.045 175.467  1.00                 C  
ATOM   3159  N   THR B 429     142.311 150.447 174.529  1.00                 N  
ATOM   3160  CA  THR B 429     142.015 151.862 174.690  1.00                 C  
ATOM   3161  C   THR B 429     142.189 152.203 176.164  1.00                 C  
ATOM   3162  O   THR B 429     141.209 152.230 176.917  1.00                 O  
ATOM   3163  CB  THR B 429     140.594 152.201 174.201  1.00                 C  
ATOM   3164  OG1 THR B 429     140.469 151.858 172.815  1.00                 O  
ATOM   3165  CG2 THR B 429     140.316 153.687 174.361  1.00                 C  
ATOM   3166  N   PRO B 430     143.411 152.485 176.601  1.00                 N  
ATOM   3167  CA  PRO B 430     143.736 152.405 178.027  1.00                 C  
ATOM   3168  C   PRO B 430     143.233 153.596 178.826  1.00                 C  
ATOM   3169  O   PRO B 430     142.946 154.670 178.295  1.00                 O  
ATOM   3170  CB  PRO B 430     145.265 152.346 178.055  1.00                 C  
ATOM   3171  CD  PRO B 430     144.672 152.835 175.789  1.00                 C  
ATOM   3172  CG  PRO B 430     145.691 153.123 176.856  1.00                 C  
ATOM   3173  N   LEU B 431     143.140 153.379 180.135  1.00                 N  
ATOM   3174  CA  LEU B 431     142.884 154.442 181.094  1.00                 C  
ATOM   3175  C   LEU B 431     143.898 154.351 182.222  1.00                 C  
ATOM   3176  O   LEU B 431     144.174 153.265 182.738  1.00                 O  
ATOM   3177  CB  LEU B 431     141.454 154.348 181.629  1.00                 C  
ATOM   3178  CG  LEU B 431     140.333 154.508 180.600  1.00                 C  
ATOM   3179  CD1 LEU B 431     138.979 154.221 181.231  1.00                 C  
ATOM   3180  CD2 LEU B 431     140.351 155.906 179.999  1.00                 C  
ATOM   3181  N   VAL B 432     144.439 155.503 182.602  1.00                 N  
ATOM   3182  CA  VAL B 432     145.509 155.603 183.585  1.00                 C  
ATOM   3183  C   VAL B 432     144.912 156.182 184.859  1.00                 C  
ATOM   3184  O   VAL B 432     144.215 157.202 184.814  1.00                 O  
ATOM   3185  CB  VAL B 432     146.677 156.461 183.063  1.00                 C  
ATOM   3186  CG1 VAL B 432     147.755 156.597 184.127  1.00                 C  
ATOM   3187  CG2 VAL B 432     147.252 155.859 181.790  1.00                 C  
ATOM   3188  N   VAL B 433     145.165 155.532 185.991  1.00                 N  
ATOM   3189  CA  VAL B 433     144.779 156.064 187.292  1.00                 C  
ATOM   3190  C   VAL B 433     146.028 156.178 188.162  1.00                 C  
ATOM   3191  O   VAL B 433     146.842 155.249 188.228  1.00                 O  
ATOM   3192  CB  VAL B 433     143.710 155.184 187.967  1.00                 C  
ATOM   3193  CG1 VAL B 433     143.362 155.731 189.343  1.00                 C  
ATOM   3194  CG2 VAL B 433     142.467 155.094 187.096  1.00                 C  
ATOM   3195  N   VAL B 434     146.228 157.359 188.744  1.00                 N  
ATOM   3196  CA  VAL B 434     147.350 157.641 189.634  1.00                 C  
ATOM   3197  C   VAL B 434     146.790 158.362 190.851  1.00                 C  
ATOM   3198  O   VAL B 434     146.181 159.430 190.716  1.00                 O  
ATOM   3199  CB  VAL B 434     148.438 158.470 188.926  1.00                 C  
ATOM   3200  CG1 VAL B 434     149.587 158.765 189.878  1.00                 C  
ATOM   3201  CG2 VAL B 434     148.940 157.743 187.688  1.00                 C  
ATOM   3202  N   GLU B 435     146.993 157.787 192.029  1.00                 N  
ATOM   3203  CA  GLU B 435     146.458 158.333 193.274  1.00                 C  
ATOM   3204  C   GLU B 435     147.626 158.816 194.130  1.00                 C  
ATOM   3205  O   GLU B 435     148.229 158.045 194.879  1.00                 O  
ATOM   3206  CB  GLU B 435     145.623 157.280 194.006  1.00                 C  
ATOM   3207  CD  GLU B 435     143.573 155.805 194.011  1.00                 C  
ATOM   3208  CG  GLU B 435     144.370 156.853 193.260  1.00                 C  
ATOM   3209  OE1 GLU B 435     144.084 155.285 195.026  1.00                 O  
ATOM   3210  OE2 GLU B 435     142.438 155.504 193.586  1.00                 O  
ATOM   3211  N   GLY B 436     147.926 160.111 194.029  1.00                 N  
ATOM   3212  CA  GLY B 436     149.050 160.671 194.755  1.00                 C  
ATOM   3213  C   GLY B 436     150.375 160.214 194.167  1.00                 C  
ATOM   3214  O   GLY B 436     150.509 159.981 192.963  1.00                 O  
ATOM   3215  N   SER B 437     151.375 160.085 195.041  1.00                 N  
ATOM   3216  CA  SER B 437     152.646 159.510 194.615  1.00                 C  
ATOM   3217  C   SER B 437     152.519 158.013 194.370  1.00                 C  
ATOM   3218  O   SER B 437     153.285 157.444 193.584  1.00                 O  
ATOM   3219  CB  SER B 437     153.732 159.780 195.658  1.00                 C  
ATOM   3220  OG  SER B 437     153.455 159.102 196.871  1.00                 O  
ATOM   3221  N   ARG B 438     151.557 157.369 195.024  1.00                 N  
ATOM   3222  CA  ARG B 438     151.293 155.945 194.845  1.00                 C  
ATOM   3223  C   ARG B 438     150.633 155.749 193.487  1.00                 C  
ATOM   3224  O   ARG B 438     149.414 155.863 193.343  1.00                 O  
ATOM   3225  CB  ARG B 438     150.414 155.416 195.980  1.00                 C  
ATOM   3226  CD  ARG B 438     150.110 155.046 198.444  1.00                 C  
ATOM   3227  NE  ARG B 438     149.073 156.057 198.632  1.00                 N  
ATOM   3228  CG  ARG B 438     151.086 155.429 197.343  1.00                 C  
ATOM   3229  CZ  ARG B 438     147.996 155.890 199.392  1.00                 C  
ATOM   3230  NH1 ARG B 438     147.105 156.866 199.503  1.00                 N  
ATOM   3231  NH2 ARG B 438     147.811 154.747 200.038  1.00                 N  
ATOM   3232  N   VAL B 439     151.451 155.469 192.479  1.00                 N  
ATOM   3233  CA  VAL B 439     150.974 155.324 191.109  1.00                 C  
ATOM   3234  C   VAL B 439     150.306 153.964 190.961  1.00                 C  
ATOM   3235  O   VAL B 439     150.965 152.924 191.066  1.00                 O  
ATOM   3236  CB  VAL B 439     152.119 155.490 190.092  1.00                 C  
ATOM   3237  CG1 VAL B 439     151.607 155.279 188.675  1.00                 C  
ATOM   3238  CG2 VAL B 439     152.760 156.862 190.232  1.00                 C  
ATOM   3239  N   LEU B 440     148.991 153.968 190.735  1.00                 N  
ATOM   3240  CA  LEU B 440     148.298 152.719 190.438  1.00                 C  
ATOM   3241  C   LEU B 440     148.676 152.198 189.059  1.00                 C  
ATOM   3242  O   LEU B 440     148.902 150.996 188.880  1.00                 O  
ATOM   3243  CB  LEU B 440     146.783 152.912 190.530  1.00                 C  
ATOM   3244  CG  LEU B 440     146.217 153.174 191.927  1.00                 C  
ATOM   3245  CD1 LEU B 440     144.737 153.518 191.852  1.00                 C  
ATOM   3246  CD2 LEU B 440     146.434 151.969 192.830  1.00                 C  
ATOM   3247  N   GLY B 441     148.763 153.085 188.076  1.00                 N  
ATOM   3248  CA  GLY B 441     149.115 152.665 186.739  1.00                 C  
ATOM   3249  C   GLY B 441     147.948 152.700 185.779  1.00                 C  
ATOM   3250  O   GLY B 441     147.150 153.642 185.787  1.00                 O  
ATOM   3251  N   VAL B 442     147.836 151.670 184.947  1.00                 N  
ATOM   3252  CA  VAL B 442     146.920 151.667 183.816  1.00                 C  
ATOM   3253  C   VAL B 442     145.947 150.510 183.981  1.00                 C  
ATOM   3254  O   VAL B 442     146.366 149.361 184.174  1.00                 O  
ATOM   3255  CB  VAL B 442     147.676 151.570 182.478  1.00                 C  
ATOM   3256  CG1 VAL B 442     146.696 151.516 181.315  1.00                 C  
ATOM   3257  CG2 VAL B 442     148.632 152.742 182.320  1.00                 C  
ATOM   3258  N   ILE B 443     144.655 150.812 183.916  1.00                 N  
ATOM   3259  CA  ILE B 443     143.621 149.811 183.690  1.00                 C  
ATOM   3260  C   ILE B 443     143.172 149.970 182.246  1.00                 C  
ATOM   3261  O   ILE B 443     142.549 150.974 181.885  1.00                 O  
ATOM   3262  CB  ILE B 443     142.456 149.968 184.685  1.00                 C  
ATOM   3263  CD1 ILE B 443     141.928 150.175 187.171  1.00                 C  
ATOM   3264  CG1 ILE B 443     142.960 149.821 186.123  1.00                 C  
ATOM   3265  CG2 ILE B 443     141.348 148.975 184.369  1.00                 C  
ATOM   3266  N   ALA B 444     143.489 148.987 181.415  1.00                 N  
ATOM   3267  CA  ALA B 444     143.238 149.097 179.990  1.00                 C  
ATOM   3268  C   ALA B 444     141.811 148.682 179.651  1.00                 C  
ATOM   3269  O   ALA B 444     141.140 147.980 180.412  1.00                 O  
ATOM   3270  CB  ALA B 444     144.230 148.248 179.210  1.00                 C  
ATOM   3271  N   LEU B 445     141.351 149.140 178.488  1.00                 N  
ATOM   3272  CA  LEU B 445     140.023 148.819 177.966  1.00                 C  
ATOM   3273  C   LEU B 445     140.197 148.328 176.532  1.00                 C  
ATOM   3274  O   LEU B 445     140.077 149.106 175.582  1.00                 O  
ATOM   3275  CB  LEU B 445     139.106 150.042 178.045  1.00                 C  
ATOM   3276  CG  LEU B 445     138.608 150.427 179.439  1.00                 C  
ATOM   3277  CD1 LEU B 445     139.732 151.037 180.262  1.00                 C  
ATOM   3278  CD2 LEU B 445     137.437 151.393 179.343  1.00                 C  
ATOM   3279  N   LYS B 446     140.476 147.038 176.379  1.00                 N  
ATOM   3280  CA  LYS B 446     140.424 146.380 175.084  1.00                 C  
ATOM   3281  C   LYS B 446     138.981 145.969 174.794  1.00                 C  
ATOM   3282  O   LYS B 446     138.039 146.415 175.454  1.00                 O  
ATOM   3283  CB  LYS B 446     141.361 145.170 175.060  1.00                 C  
ATOM   3284  CD  LYS B 446     141.948 142.903 175.960  1.00                 C  
ATOM   3285  CE  LYS B 446     141.515 141.762 176.867  1.00                 C  
ATOM   3286  CG  LYS B 446     140.957 144.054 176.009  1.00                 C  
ATOM   3287  NZ  LYS B 446     142.492 140.639 176.852  1.00                 N  
ATOM   3288  N   ASP B 447     138.784 145.120 173.794  1.00                 N  
ATOM   3289  CA  ASP B 447     137.447 144.727 173.388  1.00                 C  
ATOM   3290  C   ASP B 447     137.234 143.236 173.623  1.00                 C  
ATOM   3291  O   ASP B 447     138.187 142.462 173.749  1.00                 O  
ATOM   3292  CB  ASP B 447     137.210 145.074 171.917  1.00                 C  
ATOM   3293  CG  ASP B 447     137.209 146.569 171.664  1.00                 C  
ATOM   3294  OD1 ASP B 447     136.504 147.295 172.396  1.00                 O  
ATOM   3295  OD2 ASP B 447     137.914 147.015 170.734  1.00                 O  
ATOM   3296  N   ILE B 448     135.961 142.852 173.685  1.00                 N  
ATOM   3297  CA  ILE B 448     135.506 141.696 174.452  1.00                 C  
ATOM   3298  C   ILE B 448     134.727 140.660 173.647  1.00                 C  
ATOM   3299  O   ILE B 448     133.760 140.095 174.171  1.00                 O  
ATOM   3300  CB  ILE B 448     134.629 142.120 175.645  1.00                 C  
ATOM   3301  CD1 ILE B 448     132.365 143.139 176.222  1.00                 C  
ATOM   3302  CG1 ILE B 448     133.422 142.925 175.160  1.00                 C  
ATOM   3303  CG2 ILE B 448     135.453 142.892 176.664  1.00                 C  
ATOM   3304  N   VAL B 449     135.162 140.395 172.401  1.00                 N  
ATOM   3305  CA  VAL B 449     134.449 139.696 171.320  1.00                 C  
ATOM   3306  C   VAL B 449     133.631 138.477 171.756  1.00                 C  
ATOM   3307  O   VAL B 449     134.127 137.576 172.441  1.00                 O  
ATOM   3308  CB  VAL B 449     135.416 139.230 170.215  1.00                 C  
ATOM   3309  CG1 VAL B 449     136.369 138.174 170.752  1.00                 C  
ATOM   3310  CG2 VAL B 449     134.641 138.696 169.020  1.00                 C  
ATOM   3311  N   LYS B 450     132.349 138.475 171.385  1.00                 N  
ATOM   3312  CA  LYS B 450     131.336 137.784 172.176  1.00                 C  
ATOM   3313  C   LYS B 450     131.264 136.289 171.887  1.00                 C  
ATOM   3314  O   LYS B 450     131.559 135.464 172.758  1.00                 O  
ATOM   3315  CB  LYS B 450     129.957 138.402 171.938  1.00                 C  
ATOM   3316  CD  LYS B 450     129.008 137.999 174.227  1.00                 C  
ATOM   3317  CE  LYS B 450     127.832 137.445 175.015  1.00                 C  
ATOM   3318  CG  LYS B 450     128.839 137.751 172.736  1.00                 C  
ATOM   3319  NZ  LYS B 450     128.013 137.625 176.482  1.00                 N  
ATOM   3320  N   GLY B 451     130.880 135.921 170.671  1.00                 N  
ATOM   3321  CA  GLY B 451     130.438 134.571 170.408  1.00                 C  
ATOM   3322  C   GLY B 451     131.574 133.596 170.206  1.00                 C  
ATOM   3323  O   GLY B 451     132.756 133.931 170.266  1.00                 O  
ATOM   3324  N   GLY B 452     131.191 132.347 169.954  1.00                 N  
ATOM   3325  CA  GLY B 452     132.133 131.338 169.518  1.00                 C  
ATOM   3326  C   GLY B 452     132.432 131.506 168.044  1.00                 C  
ATOM   3327  O   GLY B 452     132.023 130.689 167.215  1.00                 O  
ATOM   3328  N   ILE B 453     133.152 132.580 167.712  1.00                 N  
ATOM   3329  CA  ILE B 453     133.346 132.986 166.325  1.00                 C  
ATOM   3330  C   ILE B 453     134.472 132.212 165.663  1.00                 C  
ATOM   3331  O   ILE B 453     134.603 132.249 164.433  1.00                 O  
ATOM   3332  CB  ILE B 453     133.626 134.496 166.213  1.00                 C  
ATOM   3333  CD1 ILE B 453     135.410 136.266 166.643  1.00                 C  
ATOM   3334  CG1 ILE B 453     134.956 134.843 166.885  1.00                 C  
ATOM   3335  CG2 ILE B 453     132.471 135.297 166.794  1.00                 C  
ATOM   3336  N   LYS B 454     135.272 131.488 166.450  1.00                 N  
ATOM   3337  CA  LYS B 454     136.403 130.749 165.902  1.00                 C  
ATOM   3338  C   LYS B 454     135.934 129.572 165.060  1.00                 C  
ATOM   3339  O   LYS B 454     136.506 129.293 164.000  1.00                 O  
ATOM   3340  CB  LYS B 454     137.318 130.258 167.026  1.00                 C  
ATOM   3341  CD  LYS B 454     138.965 130.810 168.837  1.00                 C  
ATOM   3342  CE  LYS B 454     139.737 131.917 169.537  1.00                 C  
ATOM   3343  CG  LYS B 454     138.088 131.365 167.727  1.00                 C  
ATOM   3344  NZ  LYS B 454     140.569 131.393 170.656  1.00                 N  
ATOM   3345  N   GLU B 455     134.890 128.875 165.509  1.00                 N  
ATOM   3346  CA  GLU B 455     134.335 127.802 164.696  1.00                 C  
ATOM   3347  C   GLU B 455     133.555 128.350 163.512  1.00                 C  
ATOM   3348  O   GLU B 455     133.481 127.697 162.466  1.00                 O  
ATOM   3349  CB  GLU B 455     133.434 126.900 165.542  1.00                 C  
ATOM   3350  CD  GLU B 455     133.251 125.215 167.414  1.00                 C  
ATOM   3351  CG  GLU B 455     134.178 126.079 166.582  1.00                 C  
ATOM   3352  OE1 GLU B 455     132.019 125.381 167.296  1.00                 O  
ATOM   3353  OE2 GLU B 455     133.757 124.372 168.184  1.00                 O  
ATOM   3354  N   ARG B 456     132.976 129.544 163.654  1.00                 N  
ATOM   3355  CA  ARG B 456     132.153 130.094 162.585  1.00                 C  
ATOM   3356  C   ARG B 456     133.011 130.603 161.436  1.00                 C  
ATOM   3357  O   ARG B 456     132.658 130.421 160.266  1.00                 O  
ATOM   3358  CB  ARG B 456     131.267 131.222 163.117  1.00                 C  
ATOM   3359  CD  ARG B 456     129.175 129.867 163.410  1.00                 C  
ATOM   3360  NE  ARG B 456     128.080 129.504 164.306  1.00                 N  
ATOM   3361  CG  ARG B 456     130.196 130.763 164.093  1.00                 C  
ATOM   3362  CZ  ARG B 456     127.200 128.539 164.058  1.00                 C  
ATOM   3363  NH1 ARG B 456     126.237 128.279 164.931  1.00                 N  
ATOM   3364  NH2 ARG B 456     127.285 127.837 162.936  1.00                 N  
ATOM   3365  N   PHE B 457     134.144 131.235 161.745  1.00                 N  
ATOM   3366  CA  PHE B 457     135.079 131.610 160.690  1.00                 C  
ATOM   3367  C   PHE B 457     135.756 130.395 160.075  1.00                 C  
ATOM   3368  O   PHE B 457     136.119 130.426 158.895  1.00                 O  
ATOM   3369  CB  PHE B 457     136.139 132.572 161.230  1.00                 C  
ATOM   3370  CG  PHE B 457     135.621 133.955 161.501  1.00                 C  
ATOM   3371  CZ  PHE B 457     134.660 136.516 161.996  1.00                 C  
ATOM   3372  CD1 PHE B 457     135.532 134.436 162.796  1.00                 C  
ATOM   3373  CE1 PHE B 457     135.055 135.708 163.046  1.00                 C  
ATOM   3374  CD2 PHE B 457     135.221 134.776 160.462  1.00                 C  
ATOM   3375  CE2 PHE B 457     134.744 136.049 160.711  1.00                 C  
ATOM   3376  N   ALA B 458     135.938 129.325 160.850  1.00                 N  
ATOM   3377  CA  ALA B 458     136.455 128.089 160.277  1.00                 C  
ATOM   3378  C   ALA B 458     135.420 127.420 159.386  1.00                 C  
ATOM   3379  O   ALA B 458     135.777 126.808 158.373  1.00                 O  
ATOM   3380  CB  ALA B 458     136.890 127.135 161.379  1.00                 C  
ATOM   3381  N   GLN B 459     134.138 127.530 159.744  1.00                 N  
ATOM   3382  CA  GLN B 459     133.068 127.068 158.868  1.00                 C  
ATOM   3383  C   GLN B 459     132.946 127.957 157.637  1.00                 C  
ATOM   3384  O   GLN B 459     132.495 127.502 156.579  1.00                 O  
ATOM   3385  CB  GLN B 459     131.737 127.029 159.622  1.00                 C  
ATOM   3386  CD  GLN B 459     130.351 125.977 161.453  1.00                 C  
ATOM   3387  CG  GLN B 459     131.666 125.958 160.699  1.00                 C  
ATOM   3388  OE1 GLN B 459     129.690 127.012 161.542  1.00                 O  
ATOM   3389  NE2 GLN B 459     129.967 124.829 162.000  1.00                 N  
ATOM   3390  N   LEU B 460     133.377 129.212 157.745  1.00                 N  
ATOM   3391  CA  LEU B 460     133.280 130.148 156.636  1.00                 C  
ATOM   3392  C   LEU B 460     134.460 130.027 155.678  1.00                 C  
ATOM   3393  O   LEU B 460     134.340 130.391 154.503  1.00                 O  
ATOM   3394  CB  LEU B 460     133.187 131.585 157.154  1.00                 C  
ATOM   3395  CG  LEU B 460     133.034 132.678 156.095  1.00                 C  
ATOM   3396  CD1 LEU B 460     131.766 132.466 155.282  1.00                 C  
ATOM   3397  CD2 LEU B 460     133.022 134.055 156.742  1.00                 C  
ATOM   3398  N   ARG B 461     135.594 129.507 156.146  1.00                 N  
ATOM   3399  CA  ARG B 461     136.722 129.270 155.251  1.00                 C  
ATOM   3400  C   ARG B 461     136.522 128.032 154.391  1.00                 C  
ATOM   3401  O   ARG B 461     137.036 127.977 153.269  1.00                 O  
ATOM   3402  CB  ARG B 461     138.020 129.133 156.049  1.00                 C  
ATOM   3403  CD  ARG B 461     139.730 130.199 157.546  1.00                 C  
ATOM   3404  NE  ARG B 461     140.866 129.753 156.743  1.00                 N  
ATOM   3405  CG  ARG B 461     138.488 130.425 156.699  1.00                 C  
ATOM   3406  CZ  ARG B 461     141.689 130.570 156.094  1.00                 C  
ATOM   3407  NH1 ARG B 461     142.696 130.074 155.388  1.00                 N  
ATOM   3408  NH2 ARG B 461     141.503 131.882 156.153  1.00                 N  
ATOM   3409  N   LYS B 462     135.790 127.033 154.892  1.00                 N  
ATOM   3410  CA  LYS B 462     135.445 125.883 154.066  1.00                 C  
ATOM   3411  C   LYS B 462     134.470 126.247 152.961  1.00                 C  
ATOM   3412  O   LYS B 462     134.420 125.554 151.941  1.00                 O  
ATOM   3413  CB  LYS B 462     134.852 124.765 154.925  1.00                 C  
ATOM   3414  CD  LYS B 462     135.194 123.011 156.687  1.00                 C  
ATOM   3415  CE  LYS B 462     136.197 122.341 157.613  1.00                 C  
ATOM   3416  CG  LYS B 462     135.849 124.111 155.868  1.00                 C  
ATOM   3417  NZ  LYS B 462     135.564 121.276 158.439  1.00                 N  
ATOM   3418  N   MET B 463     133.700 127.314 153.140  1.00                 N  
ATOM   3419  CA  MET B 463     132.866 127.849 152.078  1.00                 C  
ATOM   3420  C   MET B 463     133.642 128.762 151.139  1.00                 C  
ATOM   3421  O   MET B 463     133.059 129.279 150.182  1.00                 O  
ATOM   3422  CB  MET B 463     131.677 128.613 152.664  1.00                 C  
ATOM   3423  SD  MET B 463     129.335 128.685 154.143  1.00                 S  
ATOM   3424  CE  MET B 463     128.428 129.159 152.673  1.00                 C  
ATOM   3425  CG  MET B 463     130.688 127.739 153.417  1.00                 C  
ATOM   3426  N   GLY B 464     134.931 128.972 151.397  1.00                 N  
ATOM   3427  CA  GLY B 464     135.814 129.645 150.466  1.00                 C  
ATOM   3428  C   GLY B 464     135.572 131.130 150.322  1.00                 C  
ATOM   3429  O   GLY B 464     135.471 131.641 149.204  1.00                 O  
ATOM   3430  N   ILE B 465     135.472 131.837 151.443  1.00                 N  
ATOM   3431  CA  ILE B 465     135.220 133.272 151.448  1.00                 C  
ATOM   3432  C   ILE B 465     136.302 133.948 152.275  1.00                 C  
ATOM   3433  O   ILE B 465     136.515 133.586 153.437  1.00                 O  
ATOM   3434  CB  ILE B 465     133.816 133.597 151.991  1.00                 C  
ATOM   3435  CD1 ILE B 465     131.349 133.020 151.710  1.00                 C  
ATOM   3436  CG1 ILE B 465     132.743 132.926 151.131  1.00                 C  
ATOM   3437  CG2 ILE B 465     133.614 135.102 152.079  1.00                 C  
ATOM   3438  N   LYS B 466     136.986 134.921 151.679  1.00                 N  
ATOM   3439  CA  LYS B 466     138.008 135.665 152.402  1.00                 C  
ATOM   3440  C   LYS B 466     137.375 136.567 153.452  1.00                 C  
ATOM   3441  O   LYS B 466     136.357 137.219 153.205  1.00                 O  
ATOM   3442  CB  LYS B 466     138.855 136.492 151.433  1.00                 C  
ATOM   3443  CD  LYS B 466     140.558 136.543 149.590  1.00                 C  
ATOM   3444  CE  LYS B 466     141.409 135.712 148.644  1.00                 C  
ATOM   3445  CG  LYS B 466     139.716 135.660 150.496  1.00                 C  
ATOM   3446  NZ  LYS B 466     142.230 136.564 147.740  1.00                 N  
ATOM   3447  N   THR B 467     137.988 136.601 154.630  1.00                 N  
ATOM   3448  CA  THR B 467     137.503 137.384 155.758  1.00                 C  
ATOM   3449  C   THR B 467     138.459 138.543 155.998  1.00                 C  
ATOM   3450  O   THR B 467     139.655 138.330 156.216  1.00                 O  
ATOM   3451  CB  THR B 467     137.366 136.522 157.027  1.00                 C  
ATOM   3452  OG1 THR B 467     136.428 135.465 156.791  1.00                 O  
ATOM   3453  CG2 THR B 467     136.868 137.363 158.192  1.00                 C  
ATOM   3454  N   VAL B 468     137.936 139.765 155.950  1.00                 N  
ATOM   3455  CA  VAL B 468     138.743 140.973 156.070  1.00                 C  
ATOM   3456  C   VAL B 468     138.150 141.849 157.163  1.00                 C  
ATOM   3457  O   VAL B 468     136.948 142.132 157.153  1.00                 O  
ATOM   3458  CB  VAL B 468     138.823 141.733 154.733  1.00                 C  
ATOM   3459  CG1 VAL B 468     139.639 143.007 154.893  1.00                 C  
ATOM   3460  CG2 VAL B 468     139.421 140.846 153.651  1.00                 C  
ATOM   3461  N   MET B 469     138.990 142.275 158.103  1.00                 N  
ATOM   3462  CA  MET B 469     138.591 143.218 159.137  1.00                 C  
ATOM   3463  C   MET B 469     138.845 144.637 158.648  1.00                 C  
ATOM   3464  O   MET B 469     139.924 144.933 158.127  1.00                 O  
ATOM   3465  CB  MET B 469     139.349 142.940 160.437  1.00                 C  
ATOM   3466  SD  MET B 469     139.808 143.431 163.125  1.00                 S  
ATOM   3467  CE  MET B 469     139.015 141.888 163.571  1.00                 C  
ATOM   3468  CG  MET B 469     138.938 143.832 161.597  1.00                 C  
ATOM   3469  N   ILE B 470     137.857 145.512 158.818  1.00                 N  
ATOM   3470  CA  ILE B 470     137.960 146.909 158.411  1.00                 C  
ATOM   3471  C   ILE B 470     137.563 147.786 159.584  1.00                 C  
ATOM   3472  O   ILE B 470     136.432 147.698 160.070  1.00                 O  
ATOM   3473  CB  ILE B 470     137.089 147.203 157.176  1.00                 C  
ATOM   3474  CD1 ILE B 470     138.885 146.503 155.508  1.00                 C  
ATOM   3475  CG1 ILE B 470     137.478 146.282 156.017  1.00                 C  
ATOM   3476  CG2 ILE B 470     137.188 148.671 156.791  1.00                 C  
ATOM   3477  N   THR B 471     138.478 148.639 160.030  1.00                 N  
ATOM   3478  CA  THR B 471     138.162 149.560 161.108  1.00                 C  
ATOM   3479  C   THR B 471     138.735 150.935 160.807  1.00                 C  
ATOM   3480  O   THR B 471     139.686 151.082 160.033  1.00                 O  
ATOM   3481  CB  THR B 471     138.699 149.053 162.459  1.00                 C  
ATOM   3482  OG1 THR B 471     138.216 149.894 163.515  1.00                 O  
ATOM   3483  CG2 THR B 471     140.220 149.080 162.473  1.00                 C  
ATOM   3484  N   GLY B 472     138.116 151.947 161.409  1.00                 N  
ATOM   3485  CA  GLY B 472     138.672 153.281 161.396  1.00                 C  
ATOM   3486  C   GLY B 472     139.744 153.512 162.429  1.00                 C  
ATOM   3487  O   GLY B 472     140.479 154.499 162.335  1.00                 O  
ATOM   3488  N   ASP B 473     139.854 152.618 163.408  1.00                 N  
ATOM   3489  CA  ASP B 473     140.872 152.727 164.438  1.00                 C  
ATOM   3490  C   ASP B 473     142.218 152.253 163.895  1.00                 C  
ATOM   3491  O   ASP B 473     142.328 151.765 162.767  1.00                 O  
ATOM   3492  CB  ASP B 473     140.473 151.918 165.674  1.00                 C  
ATOM   3493  CG  ASP B 473     140.500 150.423 165.424  1.00                 C  
ATOM   3494  OD1 ASP B 473     141.137 149.996 164.438  1.00                 O  
ATOM   3495  OD2 ASP B 473     139.884 149.677 166.215  1.00                 O  
ATOM   3496  N   ASN B 474     143.256 152.393 164.714  1.00                 N  
ATOM   3497  CA  ASN B 474     144.622 152.247 164.240  1.00                 C  
ATOM   3498  C   ASN B 474     145.001 150.781 164.029  1.00                 C  
ATOM   3499  O   ASN B 474     144.256 149.854 164.359  1.00                 O  
ATOM   3500  CB  ASN B 474     145.600 152.910 165.212  1.00                 C  
ATOM   3501  CG  ASN B 474     145.649 152.211 166.557  1.00                 C  
ATOM   3502  OD1 ASN B 474     145.142 151.099 166.708  1.00                 O  
ATOM   3503  ND2 ASN B 474     146.260 152.862 167.539  1.00                 N  
ATOM   3504  N   ARG B 475     146.201 150.591 163.475  1.00                 N  
ATOM   3505  CA  ARG B 475     146.753 149.264 163.234  1.00                 C  
ATOM   3506  C   ARG B 475     147.089 148.539 164.533  1.00                 C  
ATOM   3507  O   ARG B 475     147.138 147.303 164.547  1.00                 O  
ATOM   3508  CB  ARG B 475     148.005 149.355 162.359  1.00                 C  
ATOM   3509  CD  ARG B 475     150.416 150.017 162.138  1.00                 C  
ATOM   3510  NE  ARG B 475     150.232 150.962 161.039  1.00                 N  
ATOM   3511  CG  ARG B 475     149.207 149.971 163.058  1.00                 C  
ATOM   3512  CZ  ARG B 475     151.081 151.103 160.026  1.00                 C  
ATOM   3513  NH1 ARG B 475     150.831 151.989 159.071  1.00                 N  
ATOM   3514  NH2 ARG B 475     152.177 150.359 159.970  1.00                 N  
ATOM   3515  N   LEU B 476     147.288 149.279 165.624  1.00                 N  
ATOM   3516  CA  LEU B 476     147.755 148.678 166.867  1.00                 C  
ATOM   3517  C   LEU B 476     146.677 147.817 167.515  1.00                 C  
ATOM   3518  O   LEU B 476     146.969 146.736 168.039  1.00                 O  
ATOM   3519  CB  LEU B 476     148.212 149.760 167.847  1.00                 C  
ATOM   3520  CG  LEU B 476     149.477 150.532 167.464  1.00                 C  
ATOM   3521  CD1 LEU B 476     149.717 151.684 168.427  1.00                 C  
ATOM   3522  CD2 LEU B 476     150.683 149.606 167.435  1.00                 C  
ATOM   3523  N   THR B 477     145.426 148.276 167.482  1.00                 N  
ATOM   3524  CA  THR B 477     144.344 147.517 168.097  1.00                 C  
ATOM   3525  C   THR B 477     143.972 146.290 167.278  1.00                 C  
ATOM   3526  O   THR B 477     143.545 145.278 167.843  1.00                 O  
ATOM   3527  CB  THR B 477     143.087 148.385 168.294  1.00                 C  
ATOM   3528  OG1 THR B 477     142.638 148.876 167.025  1.00                 O  
ATOM   3529  CG2 THR B 477     143.395 149.572 169.194  1.00                 C  
ATOM   3530  N   ALA B 478     144.145 146.350 165.957  1.00                 N  
ATOM   3531  CA  ALA B 478     143.685 145.287 165.072  1.00                 C  
ATOM   3532  C   ALA B 478     144.507 144.009 165.177  1.00                 C  
ATOM   3533  O   ALA B 478     144.061 142.973 164.676  1.00                 O  
ATOM   3534  CB  ALA B 478     143.695 145.759 163.626  1.00                 C  
ATOM   3535  N   ALA B 479     145.681 144.051 165.809  1.00                 N  
ATOM   3536  CA  ALA B 479     146.537 142.871 165.869  1.00                 C  
ATOM   3537  C   ALA B 479     145.977 141.828 166.830  1.00                 C  
ATOM   3538  O   ALA B 479     145.776 140.667 166.456  1.00                 O  
ATOM   3539  CB  ALA B 479     147.947 143.260 166.286  1.00                 C  
ATOM   3540  N   ALA B 480     145.717 142.229 168.076  1.00                 N  
ATOM   3541  CA  ALA B 480     145.264 141.274 169.082  1.00                 C  
ATOM   3542  C   ALA B 480     143.818 140.854 168.859  1.00                 C  
ATOM   3543  O   ALA B 480     143.412 139.778 169.311  1.00                 O  
ATOM   3544  CB  ALA B 480     145.417 141.861 170.477  1.00                 C  
ATOM   3545  N   ILE B 481     143.032 141.683 168.173  1.00                 N  
ATOM   3546  CA  ILE B 481     141.648 141.321 167.886  1.00                 C  
ATOM   3547  C   ILE B 481     141.593 140.251 166.804  1.00                 C  
ATOM   3548  O   ILE B 481     140.825 139.286 166.906  1.00                 O  
ATOM   3549  CB  ILE B 481     140.819 142.549 167.464  1.00                 C  
ATOM   3550  CD1 ILE B 481     140.125 143.020 169.871  1.00                 C  
ATOM   3551  CG1 ILE B 481     140.752 143.564 168.606  1.00                 C  
ATOM   3552  CG2 ILE B 481     139.434 142.123 167.001  1.00                 C  
ATOM   3553  N   ALA B 482     142.425 140.392 165.767  1.00                 N  
ATOM   3554  CA  ALA B 482     142.435 139.432 164.668  1.00                 C  
ATOM   3555  C   ALA B 482     142.949 138.069 165.106  1.00                 C  
ATOM   3556  O   ALA B 482     142.483 137.043 164.596  1.00                 O  
ATOM   3557  CB  ALA B 482     143.282 139.952 163.517  1.00                 C  
ATOM   3558  N   ALA B 483     143.902 138.037 166.040  1.00                 N  
ATOM   3559  CA  ALA B 483     144.404 136.762 166.539  1.00                 C  
ATOM   3560  C   ALA B 483     143.346 136.040 167.361  1.00                 C  
ATOM   3561  O   ALA B 483     143.257 134.807 167.324  1.00                 O  
ATOM   3562  CB  ALA B 483     145.659 136.976 167.372  1.00                 C  
ATOM   3563  N   GLU B 484     142.532 136.789 168.102  1.00                 N  
ATOM   3564  CA  GLU B 484     141.414 136.178 168.806  1.00                 C  
ATOM   3565  C   GLU B 484     140.293 135.794 167.854  1.00                 C  
ATOM   3566  O   GLU B 484     139.617 134.783 168.075  1.00                 O  
ATOM   3567  CB  GLU B 484     140.878 137.124 169.883  1.00                 C  
ATOM   3568  CD  GLU B 484     141.273 138.300 172.082  1.00                 C  
ATOM   3569  CG  GLU B 484     141.829 137.341 171.048  1.00                 C  
ATOM   3570  OE1 GLU B 484     140.225 138.923 171.813  1.00                 O  
ATOM   3571  OE2 GLU B 484     141.886 138.428 173.163  1.00                 O  
ATOM   3572  N   ALA B 485     140.085 136.579 166.796  1.00                 N  
ATOM   3573  CA  ALA B 485     138.994 136.308 165.868  1.00                 C  
ATOM   3574  C   ALA B 485     139.321 135.138 164.951  1.00                 C  
ATOM   3575  O   ALA B 485     138.503 134.230 164.774  1.00                 O  
ATOM   3576  CB  ALA B 485     138.683 137.545 165.040  1.00                 C  
ATOM   3577  N   GLY B 486     140.515 135.141 164.368  1.00                 N  
ATOM   3578  CA  GLY B 486     140.851 134.160 163.361  1.00                 C  
ATOM   3579  C   GLY B 486     140.426 134.546 161.966  1.00                 C  
ATOM   3580  O   GLY B 486     140.024 133.676 161.186  1.00                 O  
ATOM   3581  N   VAL B 487     140.494 135.831 161.628  1.00                 N  
ATOM   3582  CA  VAL B 487     140.114 136.311 160.307  1.00                 C  
ATOM   3583  C   VAL B 487     141.214 135.966 159.317  1.00                 C  
ATOM   3584  O   VAL B 487     142.333 135.619 159.709  1.00                 O  
ATOM   3585  CB  VAL B 487     139.838 137.826 160.315  1.00                 C  
ATOM   3586  CG1 VAL B 487     138.692 138.154 161.259  1.00                 C  
ATOM   3587  CG2 VAL B 487     141.092 138.594 160.706  1.00                 C  
ATOM   3588  N   ASP B 488     140.904 136.056 158.026  1.00                 N  
ATOM   3589  CA  ASP B 488     141.910 135.784 157.007  1.00                 C  
ATOM   3590  C   ASP B 488     142.882 136.951 156.880  1.00                 C  
ATOM   3591  O   ASP B 488     144.093 136.787 157.055  1.00                 O  
ATOM   3592  CB  ASP B 488     141.244 135.501 155.659  1.00                 C  
ATOM   3593  CG  ASP B 488     142.236 135.058 154.601  1.00                 C  
ATOM   3594  OD1 ASP B 488     142.867 133.996 154.786  1.00                 O  
ATOM   3595  OD2 ASP B 488     142.381 135.772 153.587  1.00                 O  
ATOM   3596  N   ASP B 489     142.364 138.142 156.594  1.00                 N  
ATOM   3597  CA  ASP B 489     143.169 139.346 156.473  1.00                 C  
ATOM   3598  C   ASP B 489     142.572 140.433 157.352  1.00                 C  
ATOM   3599  O   ASP B 489     141.474 140.290 157.894  1.00                 O  
ATOM   3600  CB  ASP B 489     143.244 139.796 155.012  1.00                 C  
ATOM   3601  CG  ASP B 489     144.429 140.702 154.742  1.00                 C  
ATOM   3602  OD1 ASP B 489     145.176 141.004 155.697  1.00                 O  
ATOM   3603  OD2 ASP B 489     144.611 141.110 153.576  1.00                 O  
ATOM   3604  N   PHE B 490     143.303 141.535 157.489  1.00                 N  
ATOM   3605  CA  PHE B 490     142.790 142.681 158.222  1.00                 C  
ATOM   3606  C   PHE B 490     143.389 143.950 157.640  1.00                 C  
ATOM   3607  O   PHE B 490     144.476 143.933 157.058  1.00                 O  
ATOM   3608  CB  PHE B 490     143.111 142.551 159.712  1.00                 C  
ATOM   3609  CG  PHE B 490     144.581 142.544 160.018  1.00                 C  
ATOM   3610  CZ  PHE B 490     147.303 142.526 160.582  1.00                 C  
ATOM   3611  CD1 PHE B 490     145.247 143.721 160.313  1.00                 C  
ATOM   3612  CE1 PHE B 490     146.600 143.715 160.594  1.00                 C  
ATOM   3613  CD2 PHE B 490     145.299 141.362 160.010  1.00                 C  
ATOM   3614  CE2 PHE B 490     146.652 141.356 160.291  1.00                 C  
ATOM   3615  N   LEU B 491     142.666 145.051 157.809  1.00                 N  
ATOM   3616  CA  LEU B 491     143.110 146.352 157.324  1.00                 C  
ATOM   3617  C   LEU B 491     142.502 147.420 158.212  1.00                 C  
ATOM   3618  O   LEU B 491     141.276 147.531 158.294  1.00                 O  
ATOM   3619  CB  LEU B 491     142.712 146.542 155.859  1.00                 C  
ATOM   3620  CG  LEU B 491     143.088 147.882 155.223  1.00                 C  
ATOM   3621  CD1 LEU B 491     144.599 148.039 155.153  1.00                 C  
ATOM   3622  CD2 LEU B 491     142.479 148.007 153.835  1.00                 C  
ATOM   3623  N   ALA B 492     143.348 148.202 158.866  1.00                 N  
ATOM   3624  CA  ALA B 492     142.910 149.253 159.768  1.00                 C  
ATOM   3625  C   ALA B 492     143.095 150.613 159.106  1.00                 C  
ATOM   3626  O   ALA B 492     143.501 150.705 157.943  1.00                 O  
ATOM   3627  CB  ALA B 492     143.678 149.181 161.079  1.00                 C  
ATOM   3628  N   GLU B 493     142.776 151.662 159.875  1.00                 N  
ATOM   3629  CA  GLU B 493     142.988 153.069 159.514  1.00                 C  
ATOM   3630  C   GLU B 493     142.247 153.439 158.227  1.00                 C  
ATOM   3631  O   GLU B 493     142.846 153.801 157.212  1.00                 O  
ATOM   3632  CB  GLU B 493     144.481 153.362 159.355  1.00                 C  
ATOM   3633  CD  GLU B 493     146.755 153.511 160.445  1.00                 C  
ATOM   3634  CG  GLU B 493     145.297 153.133 160.617  1.00                 C  
ATOM   3635  OE1 GLU B 493     147.136 153.916 159.327  1.00                 O  
ATOM   3636  OE2 GLU B 493     147.516 153.403 161.429  1.00                 O  
ATOM   3637  N   ALA B 494     140.921 153.340 158.282  1.00                 N  
ATOM   3638  CA  ALA B 494     140.088 153.521 157.100  1.00                 C  
ATOM   3639  C   ALA B 494     138.965 154.503 157.391  1.00                 C  
ATOM   3640  O   ALA B 494     138.142 154.266 158.281  1.00                 O  
ATOM   3641  CB  ALA B 494     139.524 152.186 156.639  1.00                 C  
ATOM   3642  N   THR B 495     138.924 155.590 156.628  1.00                 N  
ATOM   3643  CA  THR B 495     137.757 156.448 156.585  1.00                 C  
ATOM   3644  C   THR B 495     136.622 155.712 155.875  1.00                 C  
ATOM   3645  O   THR B 495     136.868 154.744 155.153  1.00                 O  
ATOM   3646  CB  THR B 495     138.062 157.781 155.876  1.00                 C  
ATOM   3647  OG1 THR B 495     138.457 157.526 154.522  1.00                 O  
ATOM   3648  CG2 THR B 495     139.192 158.513 156.582  1.00                 C  
ATOM   3649  N   PRO B 496     135.365 156.135 156.074  1.00                 N  
ATOM   3650  CA  PRO B 496     134.273 155.577 155.254  1.00                 C  
ATOM   3651  C   PRO B 496     134.421 155.820 153.760  1.00                 C  
ATOM   3652  O   PRO B 496     133.893 155.030 152.967  1.00                 O  
ATOM   3653  CB  PRO B 496     133.020 156.281 155.778  1.00                 C  
ATOM   3654  CD  PRO B 496     134.878 157.139 157.019  1.00                 C  
ATOM   3655  CG  PRO B 496     133.535 157.507 156.454  1.00                 C  
ATOM   3656  N   GLU B 497     135.124 156.877 153.350  1.00                 N  
ATOM   3657  CA  GLU B 497     135.485 157.018 151.944  1.00                 C  
ATOM   3658  C   GLU B 497     136.517 155.974 151.541  1.00                 C  
ATOM   3659  O   GLU B 497     136.476 155.452 150.421  1.00                 O  
ATOM   3660  CB  GLU B 497     136.020 158.424 151.667  1.00                 C  
ATOM   3661  CD  GLU B 497     135.548 160.902 151.543  1.00                 C  
ATOM   3662  CG  GLU B 497     134.970 159.519 151.764  1.00                 C  
ATOM   3663  OE1 GLU B 497     136.790 161.028 151.505  1.00                 O  
ATOM   3664  OE2 GLU B 497     134.759 161.861 151.409  1.00                 O  
ATOM   3665  N   ALA B 498     137.449 155.652 152.442  1.00                 N  
ATOM   3666  CA  ALA B 498     138.382 154.564 152.179  1.00                 C  
ATOM   3667  C   ALA B 498     137.703 153.205 152.249  1.00                 C  
ATOM   3668  O   ALA B 498     138.217 152.238 151.677  1.00                 O  
ATOM   3669  CB  ALA B 498     139.541 154.610 153.163  1.00                 C  
ATOM   3670  N   LYS B 499     136.564 153.108 152.939  1.00                 N  
ATOM   3671  CA  LYS B 499     135.807 151.864 152.939  1.00                 C  
ATOM   3672  C   LYS B 499     135.078 151.663 151.621  1.00                 C  
ATOM   3673  O   LYS B 499     134.847 150.522 151.209  1.00                 O  
ATOM   3674  CB  LYS B 499     134.808 151.845 154.098  1.00                 C  
ATOM   3675  CD  LYS B 499     134.404 151.708 156.571  1.00                 C  
ATOM   3676  CE  LYS B 499     135.047 151.568 157.942  1.00                 C  
ATOM   3677  CG  LYS B 499     135.452 151.726 155.470  1.00                 C  
ATOM   3678  NZ  LYS B 499     134.036 151.598 159.035  1.00                 N  
ATOM   3679  N   LEU B 500     134.711 152.753 150.946  1.00                 N  
ATOM   3680  CA  LEU B 500     134.299 152.652 149.553  1.00                 C  
ATOM   3681  C   LEU B 500     135.478 152.370 148.639  1.00                 C  
ATOM   3682  O   LEU B 500     135.284 151.850 147.536  1.00                 O  
ATOM   3683  CB  LEU B 500     133.594 153.935 149.108  1.00                 C  
ATOM   3684  CG  LEU B 500     132.245 154.231 149.767  1.00                 C  
ATOM   3685  CD1 LEU B 500     131.725 155.594 149.339  1.00                 C  
ATOM   3686  CD2 LEU B 500     131.232 153.148 149.427  1.00                 C  
ATOM   3687  N   ALA B 501     136.693 152.689 149.080  1.00                 N  
ATOM   3688  CA  ALA B 501     137.905 152.428 148.322  1.00                 C  
ATOM   3689  C   ALA B 501     138.489 151.050 148.606  1.00                 C  
ATOM   3690  O   ALA B 501     139.700 150.860 148.465  1.00                 O  
ATOM   3691  CB  ALA B 501     138.954 153.489 148.617  1.00                 C  
ATOM   3692  N   LEU B 502     137.665 150.100 149.039  1.00                 N  
ATOM   3693  CA  LEU B 502     138.070 148.703 149.069  1.00                 C  
ATOM   3694  C   LEU B 502     137.027 147.878 148.331  1.00                 C  
ATOM   3695  O   LEU B 502     137.359 146.897 147.656  1.00                 O  
ATOM   3696  CB  LEU B 502     138.240 148.225 150.513  1.00                 C  
ATOM   3697  CG  LEU B 502     139.343 148.906 151.326  1.00                 C  
ATOM   3698  CD1 LEU B 502     139.325 148.420 152.767  1.00                 C  
ATOM   3699  CD2 LEU B 502     140.706 148.655 150.700  1.00                 C  
ATOM   3700  N   ILE B 503     135.762 148.289 148.456  1.00                 N  
ATOM   3701  CA  ILE B 503     134.672 147.637 147.736  1.00                 C  
ATOM   3702  C   ILE B 503     134.867 147.790 146.235  1.00                 C  
ATOM   3703  O   ILE B 503     134.694 146.835 145.467  1.00                 O  
ATOM   3704  CB  ILE B 503     133.301 148.199 148.157  1.00                 C  
ATOM   3705  CD1 ILE B 503     131.803 148.544 150.190  1.00                 C  
ATOM   3706  CG1 ILE B 503     132.986 147.807 149.602  1.00                 C  
ATOM   3707  CG2 ILE B 503     132.218 147.737 147.195  1.00                 C  
ATOM   3708  N   ARG B 504     135.290 148.971 145.803  1.00                 N  
ATOM   3709  CA  ARG B 504     135.636 149.183 144.407  1.00                 C  
ATOM   3710  C   ARG B 504     137.028 148.672 144.062  1.00                 C  
ATOM   3711  O   ARG B 504     137.417 148.733 142.893  1.00                 O  
ATOM   3712  CB  ARG B 504     135.543 150.668 144.051  1.00                 C  
ATOM   3713  CD  ARG B 504     134.117 152.716 143.785  1.00                 C  
ATOM   3714  NE  ARG B 504     132.758 153.250 143.718  1.00                 N  
ATOM   3715  CG  ARG B 504     134.128 151.224 144.075  1.00                 C  
ATOM   3716  CZ  ARG B 504     132.058 153.647 144.776  1.00                 C  
ATOM   3717  NH1 ARG B 504     130.830 154.119 144.618  1.00                 N  
ATOM   3718  NH2 ARG B 504     132.589 153.570 145.988  1.00                 N  
ATOM   3719  N   GLN B 505     137.789 148.186 145.042  1.00                 N  
ATOM   3720  CA  GLN B 505     138.983 147.403 144.763  1.00                 C  
ATOM   3721  C   GLN B 505     138.685 145.918 144.651  1.00                 C  
ATOM   3722  O   GLN B 505     139.597 145.137 144.365  1.00                 O  
ATOM   3723  CB  GLN B 505     140.038 147.630 145.847  1.00                 C  
ATOM   3724  CD  GLN B 505     141.153 149.575 144.684  1.00                 C  
ATOM   3725  CG  GLN B 505     140.511 149.070 145.961  1.00                 C  
ATOM   3726  OE1 GLN B 505     142.069 148.951 144.149  1.00                 O  
ATOM   3727  NE2 GLN B 505     140.673 150.711 144.190  1.00                 N  
ATOM   3728  N   TYR B 506     137.441 145.513 144.890  1.00                 N  
ATOM   3729  CA  TYR B 506     136.981 144.160 144.616  1.00                 C  
ATOM   3730  C   TYR B 506     135.895 144.101 143.555  1.00                 C  
ATOM   3731  O   TYR B 506     135.876 143.160 142.762  1.00                 O  
ATOM   3732  CB  TYR B 506     136.462 143.501 145.896  1.00                 C  
ATOM   3733  CG  TYR B 506     137.506 143.364 146.981  1.00                 C  
ATOM   3734  OH  TYR B 506     140.366 142.996 149.977  1.00                 O  
ATOM   3735  CZ  TYR B 506     139.420 143.117 148.984  1.00                 C  
ATOM   3736  CD1 TYR B 506     137.248 143.800 148.275  1.00                 C  
ATOM   3737  CE1 TYR B 506     138.196 143.679 149.273  1.00                 C  
ATOM   3738  CD2 TYR B 506     138.746 142.801 146.709  1.00                 C  
ATOM   3739  CE2 TYR B 506     139.706 142.672 147.694  1.00                 C  
ATOM   3740  N   GLN B 507     134.986 145.080 143.515  1.00                 N  
ATOM   3741  CA  GLN B 507     133.995 145.116 142.444  1.00                 C  
ATOM   3742  C   GLN B 507     134.608 145.456 141.093  1.00                 C  
ATOM   3743  O   GLN B 507     134.015 145.130 140.060  1.00                 O  
ATOM   3744  CB  GLN B 507     132.893 146.126 142.768  1.00                 C  
ATOM   3745  CD  GLN B 507     130.947 146.764 144.247  1.00                 C  
ATOM   3746  CG  GLN B 507     132.009 145.727 143.939  1.00                 C  
ATOM   3747  OE1 GLN B 507     131.145 147.957 144.017  1.00                 O  
ATOM   3748  NE2 GLN B 507     129.813 146.310 144.769  1.00                 N  
ATOM   3749  N   ALA B 508     135.775 146.099 141.070  1.00                 N  
ATOM   3750  CA  ALA B 508     136.507 146.222 139.819  1.00                 C  
ATOM   3751  C   ALA B 508     137.134 144.901 139.402  1.00                 C  
ATOM   3752  O   ALA B 508     137.442 144.721 138.221  1.00                 O  
ATOM   3753  CB  ALA B 508     137.584 147.289 139.938  1.00                 C  
ATOM   3754  N   GLU B 509     137.335 143.981 140.341  1.00                 N  
ATOM   3755  CA  GLU B 509     137.786 142.636 140.026  1.00                 C  
ATOM   3756  C   GLU B 509     136.632 141.678 139.763  1.00                 C  
ATOM   3757  O   GLU B 509     136.870 140.483 139.564  1.00                 O  
ATOM   3758  CB  GLU B 509     138.653 142.083 141.159  1.00                 C  
ATOM   3759  CD  GLU B 509     140.878 142.819 140.215  1.00                 C  
ATOM   3760  CG  GLU B 509     139.933 142.867 141.400  1.00                 C  
ATOM   3761  OE1 GLU B 509     140.925 141.772 139.535  1.00                 O  
ATOM   3762  OE2 GLU B 509     141.570 143.828 139.967  1.00                 O  
ATOM   3763  N   GLY B 510     135.394 142.171 139.765  1.00                 N  
ATOM   3764  CA  GLY B 510     134.243 141.373 139.410  1.00                 C  
ATOM   3765  C   GLY B 510     133.591 140.622 140.548  1.00                 C  
ATOM   3766  O   GLY B 510     132.489 140.092 140.363  1.00                 O  
ATOM   3767  N   ARG B 511     134.226 140.555 141.713  1.00                 N  
ATOM   3768  CA  ARG B 511     133.667 139.811 142.829  1.00                 C  
ATOM   3769  C   ARG B 511     132.491 140.560 143.445  1.00                 C  
ATOM   3770  O   ARG B 511     132.302 141.761 143.236  1.00                 O  
ATOM   3771  CB  ARG B 511     134.739 139.547 143.888  1.00                 C  
ATOM   3772  CD  ARG B 511     136.859 138.370 144.539  1.00                 C  
ATOM   3773  NE  ARG B 511     137.932 137.475 144.114  1.00                 N  
ATOM   3774  CG  ARG B 511     135.837 138.597 143.437  1.00                 C  
ATOM   3775  CZ  ARG B 511     138.945 137.103 144.890  1.00                 C  
ATOM   3776  NH1 ARG B 511     139.876 136.285 144.417  1.00                 N  
ATOM   3777  NH2 ARG B 511     139.025 137.548 146.136  1.00                 N  
ATOM   3778  N   LEU B 512     131.694 139.828 144.217  1.00                 N  
ATOM   3779  CA  LEU B 512     130.601 140.408 144.978  1.00                 C  
ATOM   3780  C   LEU B 512     131.059 140.650 146.408  1.00                 C  
ATOM   3781  O   LEU B 512     131.695 139.789 147.020  1.00                 O  
ATOM   3782  CB  LEU B 512     129.376 139.492 144.940  1.00                 C  
ATOM   3783  CG  LEU B 512     128.798 139.190 143.556  1.00                 C  
ATOM   3784  CD1 LEU B 512     127.641 138.208 143.659  1.00                 C  
ATOM   3785  CD2 LEU B 512     128.346 140.471 142.871  1.00                 C  
ATOM   3786  N   VAL B 513     130.734 141.826 146.935  1.00                 N  
ATOM   3787  CA  VAL B 513     131.311 142.327 148.176  1.00                 C  
ATOM   3788  C   VAL B 513     130.228 142.356 149.241  1.00                 C  
ATOM   3789  O   VAL B 513     129.142 142.901 149.014  1.00                 O  
ATOM   3790  CB  VAL B 513     131.937 143.721 147.985  1.00                 C  
ATOM   3791  CG1 VAL B 513     132.482 144.246 149.305  1.00                 C  
ATOM   3792  CG2 VAL B 513     133.035 143.672 146.933  1.00                 C  
ATOM   3793  N   ALA B 514     130.524 141.784 150.404  1.00                 N  
ATOM   3794  CA  ALA B 514     129.571 141.708 151.506  1.00                 C  
ATOM   3795  C   ALA B 514     130.043 142.603 152.646  1.00                 C  
ATOM   3796  O   ALA B 514     130.776 142.167 153.532  1.00                 O  
ATOM   3797  CB  ALA B 514     129.412 140.269 151.971  1.00                 C  
ATOM   3798  N   MET B 515     129.603 143.853 152.631  1.00                 N  
ATOM   3799  CA  MET B 515     129.882 144.731 153.755  1.00                 C  
ATOM   3800  C   MET B 515     128.993 144.350 154.931  1.00                 C  
ATOM   3801  O   MET B 515     127.828 143.984 154.757  1.00                 O  
ATOM   3802  CB  MET B 515     129.668 146.193 153.359  1.00                 C  
ATOM   3803  SD  MET B 515     131.991 147.217 154.468  1.00                 S  
ATOM   3804  CE  MET B 515     132.246 148.310 155.863  1.00                 C  
ATOM   3805  CG  MET B 515     130.191 147.195 154.375  1.00                 C  
ATOM   3806  N   THR B 516     129.560 144.406 156.131  1.00                 N  
ATOM   3807  CA  THR B 516     128.823 144.108 157.350  1.00                 C  
ATOM   3808  C   THR B 516     129.290 145.063 158.432  1.00                 C  
ATOM   3809  O   THR B 516     130.474 145.074 158.780  1.00                 O  
ATOM   3810  CB  THR B 516     129.020 142.644 157.785  1.00                 C  
ATOM   3811  OG1 THR B 516     128.583 141.768 156.738  1.00                 O  
ATOM   3812  CG2 THR B 516     128.210 142.347 159.037  1.00                 C  
ATOM   3813  N   GLY B 517     128.371 145.863 158.956  1.00                 N  
ATOM   3814  CA  GLY B 517     128.738 146.836 159.956  1.00                 C  
ATOM   3815  C   GLY B 517     127.533 147.352 160.707  1.00                 C  
ATOM   3816  O   GLY B 517     126.412 146.869 160.533  1.00                 O  
ATOM   3817  N   ASP B 518     127.783 148.342 161.563  1.00                 N  
ATOM   3818  CA  ASP B 518     126.726 148.891 162.401  1.00                 C  
ATOM   3819  C   ASP B 518     126.681 150.416 162.410  1.00                 C  
ATOM   3820  O   ASP B 518     125.615 151.008 162.608  1.00                 O  
ATOM   3821  CB  ASP B 518     126.873 148.397 163.841  1.00                 C  
ATOM   3822  CG  ASP B 518     128.166 148.855 164.486  1.00                 C  
ATOM   3823  OD1 ASP B 518     128.945 149.566 163.815  1.00                 O  
ATOM   3824  OD2 ASP B 518     128.402 148.504 165.661  1.00                 O  
ATOM   3825  N   GLY B 519     127.827 151.065 162.199  1.00                 N  
ATOM   3826  CA  GLY B 519     127.958 152.482 162.465  1.00                 C  
ATOM   3827  C   GLY B 519     127.513 153.354 161.308  1.00                 C  
ATOM   3828  O   GLY B 519     127.170 152.886 160.226  1.00                 O  
ATOM   3829  N   THR B 520     127.519 154.665 161.558  1.00                 N  
ATOM   3830  CA  THR B 520     127.228 155.611 160.489  1.00                 C  
ATOM   3831  C   THR B 520     128.381 155.726 159.507  1.00                 C  
ATOM   3832  O   THR B 520     128.174 156.180 158.378  1.00                 O  
ATOM   3833  CB  THR B 520     126.903 157.010 161.046  1.00                 C  
ATOM   3834  OG1 THR B 520     128.024 157.503 161.790  1.00                 O  
ATOM   3835  CG2 THR B 520     125.695 156.948 161.968  1.00                 C  
ATOM   3836  N   ASN B 521     129.587 155.330 159.915  1.00                 N  
ATOM   3837  CA  ASN B 521     130.679 155.182 158.963  1.00                 C  
ATOM   3838  C   ASN B 521     130.445 154.008 158.021  1.00                 C  
ATOM   3839  O   ASN B 521     130.948 154.005 156.893  1.00                 O  
ATOM   3840  CB  ASN B 521     132.011 155.019 159.697  1.00                 C  
ATOM   3841  CG  ASN B 521     132.496 156.314 160.319  1.00                 C  
ATOM   3842  OD1 ASN B 521     132.098 157.401 159.902  1.00                 O  
ATOM   3843  ND2 ASN B 521     133.360 156.200 161.322  1.00                 N  
ATOM   3844  N   ASP B 522     129.686 153.007 158.465  1.00                 N  
ATOM   3845  CA  ASP B 522     129.381 151.873 157.605  1.00                 C  
ATOM   3846  C   ASP B 522     128.381 152.253 156.524  1.00                 C  
ATOM   3847  O   ASP B 522     128.403 151.675 155.433  1.00                 O  
ATOM   3848  CB  ASP B 522     128.839 150.705 158.431  1.00                 C  
ATOM   3849  CG  ASP B 522     129.908 150.050 159.285  1.00                 C  
ATOM   3850  OD1 ASP B 522     131.042 149.880 158.790  1.00                 O  
ATOM   3851  OD2 ASP B 522     129.611 149.708 160.449  1.00                 O  
ATOM   3852  N   ALA B 523     127.522 153.233 156.812  1.00                 N  
ATOM   3853  CA  ALA B 523     126.412 153.568 155.923  1.00                 C  
ATOM   3854  C   ALA B 523     126.786 154.056 154.518  1.00                 C  
ATOM   3855  O   ALA B 523     125.977 153.821 153.603  1.00                 O  
ATOM   3856  CB  ALA B 523     125.533 154.638 156.552  1.00                 C  
ATOM   3857  N   PRO B 524     127.917 154.734 154.260  1.00                 N  
ATOM   3858  CA  PRO B 524     128.311 154.881 152.849  1.00                 C  
ATOM   3859  C   PRO B 524     128.721 153.571 152.209  1.00                 C  
ATOM   3860  O   PRO B 524     128.418 153.344 151.032  1.00                 O  
ATOM   3861  CB  PRO B 524     129.491 155.853 152.894  1.00                 C  
ATOM   3862  CD  PRO B 524     128.803 155.478 155.155  1.00                 C  
ATOM   3863  CG  PRO B 524     130.001 155.758 154.293  1.00                 C  
ATOM   3864  N   ALA B 525     129.390 152.692 152.952  1.00                 N  
ATOM   3865  CA  ALA B 525     129.801 151.416 152.382  1.00                 C  
ATOM   3866  C   ALA B 525     128.633 150.455 152.223  1.00                 C  
ATOM   3867  O   ALA B 525     128.629 149.650 151.287  1.00                 O  
ATOM   3868  CB  ALA B 525     130.876 150.772 153.244  1.00                 C  
ATOM   3869  N   LEU B 526     127.643 150.523 153.114  1.00                 N  
ATOM   3870  CA  LEU B 526     126.512 149.605 153.033  1.00                 C  
ATOM   3871  C   LEU B 526     125.616 149.929 151.845  1.00                 C  
ATOM   3872  O   LEU B 526     125.101 149.022 151.183  1.00                 O  
ATOM   3873  CB  LEU B 526     125.696 149.644 154.327  1.00                 C  
ATOM   3874  CG  LEU B 526     126.376 149.077 155.575  1.00                 C  
ATOM   3875  CD1 LEU B 526     125.531 149.336 156.812  1.00                 C  
ATOM   3876  CD2 LEU B 526     126.637 147.588 155.415  1.00                 C  
ATOM   3877  N   ALA B 527     125.434 151.212 151.543  1.00                 N  
ATOM   3878  CA  ALA B 527     124.552 151.614 150.455  1.00                 C  
ATOM   3879  C   ALA B 527     125.176 151.437 149.078  1.00                 C  
ATOM   3880  O   ALA B 527     124.498 151.679 148.075  1.00                 O  
ATOM   3881  CB  ALA B 527     124.130 153.066 150.623  1.00                 C  
ATOM   3882  N   GLN B 528     126.435 151.023 149.001  1.00                 N  
ATOM   3883  CA  GLN B 528     127.109 150.815 147.731  1.00                 C  
ATOM   3884  C   GLN B 528     127.552 149.375 147.525  1.00                 C  
ATOM   3885  O   GLN B 528     127.654 148.935 146.378  1.00                 O  
ATOM   3886  CB  GLN B 528     128.326 151.735 147.613  1.00                 C  
ATOM   3887  CD  GLN B 528     127.118 153.657 146.507  1.00                 C  
ATOM   3888  CG  GLN B 528     127.991 153.217 147.665  1.00                 C  
ATOM   3889  OE1 GLN B 528     127.449 153.426 145.344  1.00                 O  
ATOM   3890  NE2 GLN B 528     125.997 154.296 146.822  1.00                 N  
ATOM   3891  N   ALA B 529     127.765 148.616 148.598  1.00                 N  
ATOM   3892  CA  ALA B 529     128.161 147.221 148.479  1.00                 C  
ATOM   3893  C   ALA B 529     126.979 146.360 148.035  1.00                 C  
ATOM   3894  O   ALA B 529     125.864 146.838 147.805  1.00                 O  
ATOM   3895  CB  ALA B 529     128.719 146.714 149.800  1.00                 C  
ATOM   3896  N   ASP B 530     127.227 145.057 147.933  1.00                 N  
ATOM   3897  CA  ASP B 530     126.250 144.148 147.344  1.00                 C  
ATOM   3898  C   ASP B 530     125.350 143.514 148.399  1.00                 C  
ATOM   3899  O   ASP B 530     124.129 143.684 148.362  1.00                 O  
ATOM   3900  CB  ASP B 530     126.954 143.050 146.544  1.00                 C  
ATOM   3901  CG  ASP B 530     127.595 143.575 145.274  1.00                 C  
ATOM   3902  OD1 ASP B 530     126.962 144.404 144.587  1.00                 O  
ATOM   3903  OD2 ASP B 530     128.732 143.158 144.967  1.00                 O  
ATOM   3904  N   VAL B 531     125.932 142.789 149.343  1.00                 N  
ATOM   3905  CA  VAL B 531     125.179 142.198 150.440  1.00                 C  
ATOM   3906  C   VAL B 531     125.524 143.000 151.686  1.00                 C  
ATOM   3907  O   VAL B 531     126.592 142.828 152.281  1.00                 O  
ATOM   3908  CB  VAL B 531     125.501 140.701 150.603  1.00                 C  
ATOM   3909  CG1 VAL B 531     124.706 140.108 151.757  1.00                 C  
ATOM   3910  CG2 VAL B 531     125.212 139.950 149.312  1.00                 C  
ATOM   3911  N   ALA B 532     124.623 143.886 152.085  1.00                 N  
ATOM   3912  CA  ALA B 532     124.875 144.811 153.184  1.00                 C  
ATOM   3913  C   ALA B 532     124.118 144.313 154.406  1.00                 C  
ATOM   3914  O   ALA B 532     122.941 144.615 154.593  1.00                 O  
ATOM   3915  CB  ALA B 532     124.454 146.221 152.798  1.00                 C  
ATOM   3916  N   VAL B 533     124.805 143.547 155.247  1.00                 N  
ATOM   3917  CA  VAL B 533     124.221 143.014 156.471  1.00                 C  
ATOM   3918  C   VAL B 533     124.460 144.026 157.583  1.00                 C  
ATOM   3919  O   VAL B 533     125.597 144.243 158.003  1.00                 O  
ATOM   3920  CB  VAL B 533     124.811 141.636 156.824  1.00                 C  
ATOM   3921  CG1 VAL B 533     124.214 141.118 158.124  1.00                 C  
ATOM   3922  CG2 VAL B 533     124.572 140.648 155.693  1.00                 C  
ATOM   3923  N   ALA B 534     123.392 144.650 158.061  1.00                 N  
ATOM   3924  CA  ALA B 534     123.484 145.629 159.133  1.00                 C  
ATOM   3925  C   ALA B 534     123.176 144.959 160.463  1.00                 C  
ATOM   3926  O   ALA B 534     122.201 144.210 160.575  1.00                 O  
ATOM   3927  CB  ALA B 534     122.534 146.788 158.875  1.00                 C  
ATOM   3928  N   MET B 535     124.011 145.226 161.463  1.00                 N  
ATOM   3929  CA  MET B 535     123.792 144.698 162.799  1.00                 C  
ATOM   3930  C   MET B 535     122.564 145.342 163.438  1.00                 C  
ATOM   3931  O   MET B 535     122.159 146.453 163.088  1.00                 O  
ATOM   3932  CB  MET B 535     125.027 144.924 163.674  1.00                 C  
ATOM   3933  SD  MET B 535     126.073 142.390 163.275  1.00                 S  
ATOM   3934  CE  MET B 535     125.753 142.014 161.553  1.00                 C  
ATOM   3935  CG  MET B 535     126.266 144.181 163.202  1.00                 C  
ATOM   3936  N   ASN B 536     121.965 144.625 164.389  1.00                 N  
ATOM   3937  CA  ASN B 536     120.800 145.160 165.079  1.00                 C  
ATOM   3938  C   ASN B 536     121.194 146.118 166.195  1.00                 C  
ATOM   3939  O   ASN B 536     120.355 146.893 166.661  1.00                 O  
ATOM   3940  CB  ASN B 536     119.939 144.025 165.635  1.00                 C  
ATOM   3941  CG  ASN B 536     118.585 144.504 166.121  1.00                 C  
ATOM   3942  OD1 ASN B 536     117.816 145.094 165.362  1.00                 O  
ATOM   3943  ND2 ASN B 536     118.289 144.252 167.391  1.00                 N  
ATOM   3944  N   SER B 537     122.451 146.087 166.632  1.00                 N  
ATOM   3945  CA  SER B 537     122.930 147.062 167.600  1.00                 C  
ATOM   3946  C   SER B 537     123.257 148.407 166.969  1.00                 C  
ATOM   3947  O   SER B 537     123.521 149.367 167.700  1.00                 O  
ATOM   3948  CB  SER B 537     124.169 146.533 168.325  1.00                 C  
ATOM   3949  OG  SER B 537     123.857 145.387 169.098  1.00                 O  
ATOM   3950  N   GLY B 538     123.236 148.503 165.643  1.00                 N  
ATOM   3951  CA  GLY B 538     123.722 149.685 164.970  1.00                 C  
ATOM   3952  C   GLY B 538     122.729 150.818 164.906  1.00                 C  
ATOM   3953  O   GLY B 538     121.561 150.685 165.260  1.00                 O  
ATOM   3954  N   THR B 539     123.226 151.952 164.421  1.00                 N  
ATOM   3955  CA  THR B 539     122.437 153.170 164.345  1.00                 C  
ATOM   3956  C   THR B 539     121.305 153.032 163.335  1.00                 C  
ATOM   3957  O   THR B 539     121.408 152.314 162.339  1.00                 O  
ATOM   3958  CB  THR B 539     123.308 154.384 163.971  1.00                 C  
ATOM   3959  OG1 THR B 539     123.927 154.158 162.699  1.00                 O  
ATOM   3960  CG2 THR B 539     124.397 154.599 165.011  1.00                 C  
ATOM   3961  N   GLN B 540     120.217 153.750 163.600  1.00                 N  
ATOM   3962  CA  GLN B 540     119.006 153.652 162.800  1.00                 C  
ATOM   3963  C   GLN B 540     119.097 154.394 161.475  1.00                 C  
ATOM   3964  O   GLN B 540     118.122 154.390 160.720  1.00                 O  
ATOM   3965  CB  GLN B 540     117.803 154.182 163.582  1.00                 C  
ATOM   3966  CD  GLN B 540     118.332 153.535 165.966  1.00                 C  
ATOM   3967  CG  GLN B 540     117.414 153.327 164.777  1.00                 C  
ATOM   3968  OE1 GLN B 540     119.520 153.815 165.803  1.00                 O  
ATOM   3969  NE2 GLN B 540     117.783 153.398 167.167  1.00                 N  
ATOM   3970  N   ALA B 541     120.224 155.036 161.181  1.00                 N  
ATOM   3971  CA  ALA B 541     120.493 155.529 159.840  1.00                 C  
ATOM   3972  C   ALA B 541     121.342 154.560 159.034  1.00                 C  
ATOM   3973  O   ALA B 541     121.378 154.662 157.803  1.00                 O  
ATOM   3974  CB  ALA B 541     121.183 156.883 159.901  1.00                 C  
ATOM   3975  N   ALA B 542     122.022 153.630 159.701  1.00                 N  
ATOM   3976  CA  ALA B 542     122.801 152.603 159.025  1.00                 C  
ATOM   3977  C   ALA B 542     121.961 151.399 158.633  1.00                 C  
ATOM   3978  O   ALA B 542     122.237 150.770 157.605  1.00                 O  
ATOM   3979  CB  ALA B 542     123.955 152.148 159.905  1.00                 C  
ATOM   3980  N   LYS B 543     120.959 151.055 159.445  1.00                 N  
ATOM   3981  CA  LYS B 543     120.041 149.981 159.089  1.00                 C  
ATOM   3982  C   LYS B 543     119.215 150.356 157.870  1.00                 C  
ATOM   3983  O   LYS B 543     118.926 149.508 157.019  1.00                 O  
ATOM   3984  CB  LYS B 543     119.123 149.648 160.267  1.00                 C  
ATOM   3985  CD  LYS B 543     118.862 148.678 162.567  1.00                 C  
ATOM   3986  CE  LYS B 543     119.566 147.997 163.729  1.00                 C  
ATOM   3987  CG  LYS B 543     119.828 148.969 161.430  1.00                 C  
ATOM   3988  NZ  LYS B 543     118.641 147.745 164.868  1.00                 N  
ATOM   3989  N   GLU B 544     118.829 151.626 157.773  1.00                 N  
ATOM   3990  CA  GLU B 544     118.038 152.078 156.639  1.00                 C  
ATOM   3991  C   GLU B 544     118.885 152.193 155.381  1.00                 C  
ATOM   3992  O   GLU B 544     118.380 151.985 154.274  1.00                 O  
ATOM   3993  CB  GLU B 544     117.379 153.424 156.948  1.00                 C  
ATOM   3994  CD  GLU B 544     115.679 154.708 158.304  1.00                 C  
ATOM   3995  CG  GLU B 544     116.293 153.354 158.010  1.00                 C  
ATOM   3996  OE1 GLU B 544     116.211 155.723 157.807  1.00                 O  
ATOM   3997  OE2 GLU B 544     114.665 154.754 159.032  1.00                 O  
ATOM   3998  N   ALA B 545     120.170 152.510 155.530  1.00                 N  
ATOM   3999  CA  ALA B 545     121.046 152.666 154.378  1.00                 C  
ATOM   4000  C   ALA B 545     121.599 151.343 153.868  1.00                 C  
ATOM   4001  O   ALA B 545     122.162 151.311 152.769  1.00                 O  
ATOM   4002  CB  ALA B 545     122.204 153.593 154.714  1.00                 C  
ATOM   4003  N   GLY B 546     121.455 150.262 154.623  1.00                 N  
ATOM   4004  CA  GLY B 546     121.872 148.949 154.181  1.00                 C  
ATOM   4005  C   GLY B 546     120.819 148.282 153.325  1.00                 C  
ATOM   4006  O   GLY B 546     119.901 148.922 152.806  1.00                 O  
ATOM   4007  N   ASN B 547     120.956 146.965 153.178  1.00                 N  
ATOM   4008  CA  ASN B 547     119.976 146.192 152.428  1.00                 C  
ATOM   4009  C   ASN B 547     119.619 144.878 153.106  1.00                 C  
ATOM   4010  O   ASN B 547     118.917 144.062 152.496  1.00                 O  
ATOM   4011  CB  ASN B 547     120.480 145.921 151.009  1.00                 C  
ATOM   4012  CG  ASN B 547     121.732 145.066 150.989  1.00                 C  
ATOM   4013  OD1 ASN B 547     122.144 144.527 152.016  1.00                 O  
ATOM   4014  ND2 ASN B 547     122.342 144.940 149.816  1.00                 N  
ATOM   4015  N   MET B 548     120.066 144.659 154.342  1.00                 N  
ATOM   4016  CA  MET B 548     119.787 143.435 155.082  1.00                 C  
ATOM   4017  C   MET B 548     120.125 143.699 156.541  1.00                 C  
ATOM   4018  O   MET B 548     121.177 144.271 156.834  1.00                 O  
ATOM   4019  CB  MET B 548     120.591 142.267 154.508  1.00                 C  
ATOM   4020  SD  MET B 548     121.281 139.584 154.477  1.00                 S  
ATOM   4021  CE  MET B 548     120.517 139.421 152.866  1.00                 C  
ATOM   4022  CG  MET B 548     120.313 140.932 155.180  1.00                 C  
ATOM   4023  N   VAL B 549     119.230 143.321 157.451  1.00                 N  
ATOM   4024  CA  VAL B 549     119.361 143.682 158.861  1.00                 C  
ATOM   4025  C   VAL B 549     119.202 142.426 159.707  1.00                 C  
ATOM   4026  O   VAL B 549     118.160 141.766 159.646  1.00                 O  
ATOM   4027  CB  VAL B 549     118.333 144.755 159.267  1.00                 C  
ATOM   4028  CG1 VAL B 549     118.478 145.101 160.741  1.00                 C  
ATOM   4029  CG2 VAL B 549     118.494 145.999 158.406  1.00                 C  
ATOM   4030  N   ASP B 550     120.223 142.102 160.501  1.00                 N  
ATOM   4031  CA  ASP B 550     120.096 141.018 161.464  1.00                 C  
ATOM   4032  C   ASP B 550     119.225 141.442 162.639  1.00                 C  
ATOM   4033  O   ASP B 550     118.957 142.621 162.859  1.00                 O  
ATOM   4034  CB  ASP B 550     121.475 140.575 161.957  1.00                 C  
ATOM   4035  CG  ASP B 550     122.268 139.844 160.892  1.00                 C  
ATOM   4036  OD1 ASP B 550     121.671 139.465 159.863  1.00                 O  
ATOM   4037  OD2 ASP B 550     123.486 139.650 161.087  1.00                 O  
ATOM   4038  N   LEU B 551     118.795 140.455 163.415  1.00                 N  
ATOM   4039  CA  LEU B 551     117.960 140.704 164.578  1.00                 C  
ATOM   4040  C   LEU B 551     118.659 140.394 165.890  1.00                 C  
ATOM   4041  O   LEU B 551     118.096 140.666 166.955  1.00                 O  
ATOM   4042  CB  LEU B 551     116.669 139.887 164.496  1.00                 C  
ATOM   4043  CG  LEU B 551     115.756 140.179 163.303  1.00                 C  
ATOM   4044  CD1 LEU B 551     114.560 139.240 163.298  1.00                 C  
ATOM   4045  CD2 LEU B 551     115.291 141.627 163.325  1.00                 C  
ATOM   4046  N   ASP B 552     119.868 139.841 165.849  1.00                 N  
ATOM   4047  CA  ASP B 552     120.545 139.470 167.084  1.00                 C  
ATOM   4048  C   ASP B 552     122.033 139.809 167.068  1.00                 C  
ATOM   4049  O   ASP B 552     122.793 139.228 167.854  1.00                 O  
ATOM   4050  CB  ASP B 552     120.374 137.975 167.361  1.00                 C  
ATOM   4051  CG  ASP B 552     121.017 137.108 166.296  1.00                 C  
ATOM   4052  OD1 ASP B 552     121.609 137.669 165.351  1.00                 O  
ATOM   4053  OD2 ASP B 552     120.928 135.867 166.407  1.00                 O  
ATOM   4054  N   SER B 553     122.452 140.729 166.189  1.00                 N  
ATOM   4055  CA  SER B 553     123.805 141.304 166.140  1.00                 C  
ATOM   4056  C   SER B 553     124.887 140.245 165.942  1.00                 C  
ATOM   4057  O   SER B 553     126.002 140.377 166.450  1.00                 O  
ATOM   4058  CB  SER B 553     124.099 142.092 167.418  1.00                 C  
ATOM   4059  OG  SER B 553     123.195 143.173 167.570  1.00                 O  
ATOM   4060  N   ASN B 554     124.567 139.192 165.201  1.00                 N  
ATOM   4061  CA  ASN B 554     125.503 138.105 164.959  1.00                 C  
ATOM   4062  C   ASN B 554     126.301 138.418 163.700  1.00                 C  
ATOM   4063  O   ASN B 554     125.708 138.509 162.618  1.00                 O  
ATOM   4064  CB  ASN B 554     124.759 136.772 164.847  1.00                 C  
ATOM   4065  CG  ASN B 554     125.699 135.592 164.699  1.00                 C  
ATOM   4066  OD1 ASN B 554     126.882 135.761 164.403  1.00                 O  
ATOM   4067  ND2 ASN B 554     125.173 134.390 164.903  1.00                 N  
ATOM   4068  N   PRO B 555     127.621 138.611 163.788  1.00                 N  
ATOM   4069  CA  PRO B 555     128.386 138.946 162.576  1.00                 C  
ATOM   4070  C   PRO B 555     128.496 137.803 161.590  1.00                 C  
ATOM   4071  O   PRO B 555     128.559 138.049 160.380  1.00                 O  
ATOM   4072  CB  PRO B 555     129.770 139.328 163.105  1.00                 C  
ATOM   4073  CD  PRO B 555     128.459 138.663 164.995  1.00                 C  
ATOM   4074  CG  PRO B 555     129.856 138.664 164.439  1.00                 C  
ATOM   4075  N   THR B 556     128.511 136.561 162.061  1.00                 N  
ATOM   4076  CA  THR B 556     128.612 135.409 161.183  1.00                 C  
ATOM   4077  C   THR B 556     127.255 134.854 160.786  1.00                 C  
ATOM   4078  O   THR B 556     127.157 133.667 160.455  1.00                 O  
ATOM   4079  CB  THR B 556     129.433 134.277 161.829  1.00                 C  
ATOM   4080  OG1 THR B 556     128.816 133.879 163.060  1.00                 O  
ATOM   4081  CG2 THR B 556     130.849 134.748 162.124  1.00                 C  
ATOM   4082  N   LYS B 557     126.208 135.674 160.817  1.00                 N  
ATOM   4083  CA  LYS B 557     124.899 135.235 160.358  1.00                 C  
ATOM   4084  C   LYS B 557     124.761 135.380 158.844  1.00                 C  
ATOM   4085  O   LYS B 557     123.764 134.936 158.265  1.00                 O  
ATOM   4086  CB  LYS B 557     123.792 136.025 161.060  1.00                 C  
ATOM   4087  CD  LYS B 557     122.071 134.201 161.154  1.00                 C  
ATOM   4088  CE  LYS B 557     120.626 133.826 160.864  1.00                 C  
ATOM   4089  CG  LYS B 557     122.385 135.606 160.666  1.00                 C  
ATOM   4090  NZ  LYS B 557     120.318 132.432 161.287  1.00                 N  
ATOM   4091  N   LEU B 558     125.786 135.912 158.174  1.00                 N  
ATOM   4092  CA  LEU B 558     125.876 135.797 156.724  1.00                 C  
ATOM   4093  C   LEU B 558     126.061 134.349 156.281  1.00                 C  
ATOM   4094  O   LEU B 558     125.689 134.003 155.156  1.00                 O  
ATOM   4095  CB  LEU B 558     127.027 136.651 156.189  1.00                 C  
ATOM   4096  CG  LEU B 558     127.206 136.673 154.670  1.00                 C  
ATOM   4097  CD1 LEU B 558     125.956 137.208 153.989  1.00                 C  
ATOM   4098  CD2 LEU B 558     128.418 137.507 154.283  1.00                 C  
ATOM   4099  N   ILE B 559     126.616 133.502 157.153  1.00                 N  
ATOM   4100  CA  ILE B 559     126.688 132.066 156.898  1.00                 C  
ATOM   4101  C   ILE B 559     125.289 131.479 156.758  1.00                 C  
ATOM   4102  O   ILE B 559     125.046 130.602 155.920  1.00                 O  
ATOM   4103  CB  ILE B 559     127.463 131.334 158.009  1.00                 C  
ATOM   4104  CD1 ILE B 559     129.722 131.276 159.189  1.00                 C  
ATOM   4105  CG1 ILE B 559     128.943 131.722 157.972  1.00                 C  
ATOM   4106  CG2 ILE B 559     127.269 129.830 157.892  1.00                 C  
ATOM   4107  N   GLU B 560     124.338 131.981 157.538  1.00                 N  
ATOM   4108  CA  GLU B 560     122.949 131.582 157.377  1.00                 C  
ATOM   4109  C   GLU B 560     122.248 132.330 156.253  1.00                 C  
ATOM   4110  O   GLU B 560     121.078 132.051 155.984  1.00                 O  
ATOM   4111  CB  GLU B 560     122.176 131.794 158.680  1.00                 C  
ATOM   4112  CD  GLU B 560     122.463 129.456 159.593  1.00                 C  
ATOM   4113  CG  GLU B 560     122.665 130.939 159.838  1.00                 C  
ATOM   4114  OE1 GLU B 560     121.356 129.071 159.162  1.00                 O  
ATOM   4115  OE2 GLU B 560     123.412 128.680 159.832  1.00                 O  
ATOM   4116  N   VAL B 561     122.918 133.274 155.601  1.00                 N  
ATOM   4117  CA  VAL B 561     122.359 133.896 154.408  1.00                 C  
ATOM   4118  C   VAL B 561     122.776 133.139 153.156  1.00                 C  
ATOM   4119  O   VAL B 561     121.945 132.861 152.288  1.00                 O  
ATOM   4120  CB  VAL B 561     122.779 135.373 154.292  1.00                 C  
ATOM   4121  CG1 VAL B 561     122.302 135.960 152.972  1.00                 C  
ATOM   4122  CG2 VAL B 561     122.235 136.175 155.464  1.00                 C  
ATOM   4123  N   VAL B 562     124.057 132.772 153.068  1.00                 N  
ATOM   4124  CA  VAL B 562     124.554 132.005 151.932  1.00                 C  
ATOM   4125  C   VAL B 562     123.969 130.597 151.944  1.00                 C  
ATOM   4126  O   VAL B 562     123.717 130.009 150.887  1.00                 O  
ATOM   4127  CB  VAL B 562     126.093 131.940 151.925  1.00                 C  
ATOM   4128  CG1 VAL B 562     126.580 130.989 150.842  1.00                 C  
ATOM   4129  CG2 VAL B 562     126.683 133.328 151.725  1.00                 C  
ATOM   4130  N   HIS B 563     123.667 130.063 153.127  1.00                 N  
ATOM   4131  CA  HIS B 563     122.938 128.806 153.258  1.00                 C  
ATOM   4132  C   HIS B 563     121.477 128.895 152.840  1.00                 C  
ATOM   4133  O   HIS B 563     120.796 127.872 152.893  1.00                 O  
ATOM   4134  CB  HIS B 563     123.002 128.297 154.699  1.00                 C  
ATOM   4135  CG  HIS B 563     122.347 126.966 154.900  1.00                 C  
ATOM   4136  ND1 HIS B 563     122.885 125.791 154.421  1.00                 N  
ATOM   4137  CE1 HIS B 563     122.075 124.771 154.755  1.00                 C  
ATOM   4138  CD2 HIS B 563     121.132 126.494 155.549  1.00                 C  
ATOM   4139  NE2 HIS B 563     121.022 125.185 155.432  1.00                 N  
ATOM   4140  N   ILE B 564     120.963 130.062 152.461  1.00                 N  
ATOM   4141  CA  ILE B 564     119.628 130.184 151.898  1.00                 C  
ATOM   4142  C   ILE B 564     119.676 130.648 150.448  1.00                 C  
ATOM   4143  O   ILE B 564     118.941 130.131 149.602  1.00                 O  
ATOM   4144  CB  ILE B 564     118.754 131.148 152.722  1.00                 C  
ATOM   4145  CD1 ILE B 564     117.888 131.581 155.080  1.00                 C  
ATOM   4146  CG1 ILE B 564     118.533 130.595 154.131  1.00                 C  
ATOM   4147  CG2 ILE B 564     117.439 131.418 152.007  1.00                 C  
ATOM   4148  N   GLY B 565     120.580 131.576 150.130  1.00                 N  
ATOM   4149  CA  GLY B 565     120.820 131.961 148.751  1.00                 C  
ATOM   4150  C   GLY B 565     121.357 130.843 147.881  1.00                 C  
ATOM   4151  O   GLY B 565     121.207 130.897 146.658  1.00                 O  
ATOM   4152  N   LYS B 566     121.983 129.831 148.480  1.00                 N  
ATOM   4153  CA  LYS B 566     122.279 128.620 147.727  1.00                 C  
ATOM   4154  C   LYS B 566     121.077 127.687 147.682  1.00                 C  
ATOM   4155  O   LYS B 566     120.811 127.072 146.645  1.00                 O  
ATOM   4156  CB  LYS B 566     123.481 127.893 148.332  1.00                 C  
ATOM   4157  CD  LYS B 566     125.166 126.041 148.156  1.00                 C  
ATOM   4158  CE  LYS B 566     125.584 124.793 147.396  1.00                 C  
ATOM   4159  CG  LYS B 566     123.900 126.645 147.572  1.00                 C  
ATOM   4160  NZ  LYS B 566     126.824 124.190 147.958  1.00                 N  
ATOM   4161  N   GLN B 567     120.334 127.574 148.787  1.00                 N  
ATOM   4162  CA  GLN B 567     119.148 126.726 148.795  1.00                 C  
ATOM   4163  C   GLN B 567     118.029 127.266 147.922  1.00                 C  
ATOM   4164  O   GLN B 567     117.201 126.483 147.456  1.00                 O  
ATOM   4165  CB  GLN B 567     118.627 126.547 150.222  1.00                 C  
ATOM   4166  CD  GLN B 567     119.010 125.600 152.533  1.00                 C  
ATOM   4167  CG  GLN B 567     119.545 125.734 151.121  1.00                 C  
ATOM   4168  OE1 GLN B 567     118.306 126.481 153.026  1.00                 O  
ATOM   4169  NE2 GLN B 567     119.343 124.494 153.188  1.00                 N  
ATOM   4170  N   MET B 568     117.981 128.571 147.673  1.00                 N  
ATOM   4171  CA  MET B 568     117.036 129.079 146.687  1.00                 C  
ATOM   4172  C   MET B 568     117.547 128.939 145.262  1.00                 C  
ATOM   4173  O   MET B 568     116.885 129.412 144.334  1.00                 O  
ATOM   4174  CB  MET B 568     116.710 130.548 146.965  1.00                 C  
ATOM   4175  SD  MET B 568     115.641 132.528 148.581  1.00                 S  
ATOM   4176  CE  MET B 568     114.420 132.890 147.321  1.00                 C  
ATOM   4177  CG  MET B 568     115.952 130.781 148.262  1.00                 C  
ATOM   4178  N   LEU B 569     118.705 128.322 145.073  1.00                 N  
ATOM   4179  CA  LEU B 569     119.217 127.956 143.764  1.00                 C  
ATOM   4180  C   LEU B 569     119.330 126.458 143.572  1.00                 C  
ATOM   4181  O   LEU B 569     119.008 125.960 142.495  1.00                 O  
ATOM   4182  CB  LEU B 569     120.586 128.596 143.526  1.00                 C  
ATOM   4183  CG  LEU B 569     120.625 130.125 143.500  1.00                 C  
ATOM   4184  CD1 LEU B 569     122.054 130.624 143.355  1.00                 C  
ATOM   4185  CD2 LEU B 569     119.759 130.665 142.372  1.00                 C  
ATOM   4186  N   MET B 570     119.780 125.733 144.597  1.00                 N  
ATOM   4187  CA  MET B 570     119.836 124.280 144.517  1.00                 C  
ATOM   4188  C   MET B 570     118.447 123.675 144.376  1.00                 C  
ATOM   4189  O   MET B 570     118.282 122.678 143.674  1.00                 O  
ATOM   4190  CB  MET B 570     120.532 123.702 145.751  1.00                 C  
ATOM   4191  SD  MET B 570     122.925 123.363 144.397  1.00                 S  
ATOM   4192  CE  MET B 570     122.733 121.598 144.635  1.00                 C  
ATOM   4193  CG  MET B 570     122.021 124.000 145.820  1.00                 C  
ATOM   4194  N   THR B 571     117.439 124.275 145.010  1.00                 N  
ATOM   4195  CA  THR B 571     116.071 123.824 144.794  1.00                 C  
ATOM   4196  C   THR B 571     115.564 124.186 143.409  1.00                 C  
ATOM   4197  O   THR B 571     114.764 123.439 142.837  1.00                 O  
ATOM   4198  CB  THR B 571     115.111 124.411 145.845  1.00                 C  
ATOM   4199  OG1 THR B 571     115.137 125.842 145.775  1.00                 O  
ATOM   4200  CG2 THR B 571     115.528 123.985 147.244  1.00                 C  
ATOM   4201  N   ARG B 572     115.989 125.324 142.861  1.00                 N  
ATOM   4202  CA  ARG B 572     115.565 125.665 141.509  1.00                 C  
ATOM   4203  C   ARG B 572     116.256 124.791 140.476  1.00                 C  
ATOM   4204  O   ARG B 572     115.641 124.392 139.484  1.00                 O  
ATOM   4205  CB  ARG B 572     115.845 127.140 141.216  1.00                 C  
ATOM   4206  CD  ARG B 572     115.325 129.550 141.689  1.00                 C  
ATOM   4207  NE  ARG B 572     114.466 130.491 142.405  1.00                 N  
ATOM   4208  CG  ARG B 572     114.957 128.105 141.985  1.00                 C  
ATOM   4209  CZ  ARG B 572     114.654 131.806 142.424  1.00                 C  
ATOM   4210  NH1 ARG B 572     113.821 132.585 143.103  1.00                 N  
ATOM   4211  NH2 ARG B 572     115.673 132.341 141.766  1.00                 N  
ATOM   4212  N   GLY B 573     117.527 124.481 140.688  1.00                 N  
ATOM   4213  CA  GLY B 573     118.273 123.719 139.710  1.00                 C  
ATOM   4214  C   GLY B 573     117.907 122.256 139.695  1.00                 C  
ATOM   4215  O   GLY B 573     117.785 121.661 138.623  1.00                 O  
ATOM   4216  N   SER B 574     117.713 121.680 140.884  1.00                 N  
ATOM   4217  CA  SER B 574     117.467 120.248 140.995  1.00                 C  
ATOM   4218  C   SER B 574     116.128 119.861 140.399  1.00                 C  
ATOM   4219  O   SER B 574     116.029 118.855 139.692  1.00                 O  
ATOM   4220  CB  SER B 574     117.529 119.806 142.458  1.00                 C  
ATOM   4221  OG  SER B 574     118.838 119.952 142.980  1.00                 O  
ATOM   4222  N   LEU B 575     115.091 120.651 140.665  1.00                 N  
ATOM   4223  CA  LEU B 575     113.770 120.326 140.156  1.00                 C  
ATOM   4224  C   LEU B 575     113.668 120.493 138.646  1.00                 C  
ATOM   4225  O   LEU B 575     112.785 119.885 138.037  1.00                 O  
ATOM   4226  CB  LEU B 575     112.707 121.193 140.833  1.00                 C  
ATOM   4227  CG  LEU B 575     112.486 120.951 142.328  1.00                 C  
ATOM   4228  CD1 LEU B 575     111.508 121.967 142.898  1.00                 C  
ATOM   4229  CD2 LEU B 575     111.984 119.537 142.575  1.00                 C  
ATOM   4230  N   THR B 576     114.547 121.283 138.026  1.00                 N  
ATOM   4231  CA  THR B 576     114.622 121.279 136.568  1.00                 C  
ATOM   4232  C   THR B 576     115.157 119.953 136.060  1.00                 C  
ATOM   4233  O   THR B 576     114.487 119.253 135.295  1.00                 O  
ATOM   4234  CB  THR B 576     115.507 122.426 136.045  1.00                 C  
ATOM   4235  OG1 THR B 576     114.943 123.684 136.436  1.00                 O  
ATOM   4236  CG2 THR B 576     115.593 122.383 134.527  1.00                 C  
ATOM   4237  N   THR B 577     116.340 119.559 136.521  1.00                 N  
ATOM   4238  CA  THR B 577     116.881 118.277 136.102  1.00                 C  
ATOM   4239  C   THR B 577     116.177 117.094 136.745  1.00                 C  
ATOM   4240  O   THR B 577     116.477 115.955 136.383  1.00                 O  
ATOM   4241  CB  THR B 577     118.386 118.171 136.413  1.00                 C  
ATOM   4242  OG1 THR B 577     118.597 118.315 137.823  1.00                 O  
ATOM   4243  CG2 THR B 577     119.157 119.264 135.691  1.00                 C  
ATOM   4244  N   PHE B 578     115.274 117.321 137.695  1.00                 N  
ATOM   4245  CA  PHE B 578     114.346 116.263 138.054  1.00                 C  
ATOM   4246  C   PHE B 578     113.224 116.168 137.035  1.00                 C  
ATOM   4247  O   PHE B 578     112.887 115.072 136.578  1.00                 O  
ATOM   4248  CB  PHE B 578     113.775 116.503 139.453  1.00                 C  
ATOM   4249  CG  PHE B 578     112.811 115.443 139.904  1.00                 C  
ATOM   4250  CZ  PHE B 578     111.020 113.487 140.737  1.00                 C  
ATOM   4251  CD1 PHE B 578     113.265 114.200 140.308  1.00                 C  
ATOM   4252  CE1 PHE B 578     112.377 113.225 140.723  1.00                 C  
ATOM   4253  CD2 PHE B 578     111.450 115.690 139.924  1.00                 C  
ATOM   4254  CE2 PHE B 578     110.562 114.715 140.339  1.00                 C  
ATOM   4255  N   SER B 579     112.644 117.308 136.654  1.00                 N  
ATOM   4256  CA  SER B 579     111.472 117.278 135.787  1.00                 C  
ATOM   4257  C   SER B 579     111.844 116.956 134.349  1.00                 C  
ATOM   4258  O   SER B 579     111.079 116.292 133.641  1.00                 O  
ATOM   4259  CB  SER B 579     110.730 118.615 135.842  1.00                 C  
ATOM   4260  OG  SER B 579     111.523 119.661 135.307  1.00                 O  
ATOM   4261  N   ILE B 580     113.004 117.426 133.892  1.00                 N  
ATOM   4262  CA  ILE B 580     113.418 117.118 132.531  1.00                 C  
ATOM   4263  C   ILE B 580     113.842 115.662 132.424  1.00                 C  
ATOM   4264  O   ILE B 580     113.589 115.007 131.408  1.00                 O  
ATOM   4265  CB  ILE B 580     114.559 118.041 132.066  1.00                 C  
ATOM   4266  CD1 ILE B 580     113.544 118.425 129.759  1.00                 C  
ATOM   4267  CG1 ILE B 580     114.741 117.942 130.550  1.00                 C  
ATOM   4268  CG2 ILE B 580     115.844 117.718 132.813  1.00                 C  
ATOM   4269  N   ALA B 581     114.417 115.102 133.484  1.00                 N  
ATOM   4270  CA  ALA B 581     114.711 113.677 133.458  1.00                 C  
ATOM   4271  C   ALA B 581     113.461 112.824 133.620  1.00                 C  
ATOM   4272  O   ALA B 581     113.509 111.632 133.302  1.00                 O  
ATOM   4273  CB  ALA B 581     115.711 113.322 134.548  1.00                 C  
ATOM   4274  N   ASN B 582     112.350 113.397 134.100  1.00                 N  
ATOM   4275  CA  ASN B 582     111.111 112.630 134.211  1.00                 C  
ATOM   4276  C   ASN B 582     110.549 112.249 132.854  1.00                 C  
ATOM   4277  O   ASN B 582     109.980 111.162 132.710  1.00                 O  
ATOM   4278  CB  ASN B 582     110.067 113.412 135.010  1.00                 C  
ATOM   4279  CG  ASN B 582     110.379 113.454 136.493  1.00                 C  
ATOM   4280  OD1 ASN B 582     111.110 112.608 137.007  1.00                 O  
ATOM   4281  ND2 ASN B 582     109.825 114.443 137.185  1.00                 N  
ATOM   4282  N   ASP B 583     110.724 113.104 131.846  1.00                 N  
ATOM   4283  CA  ASP B 583     110.059 112.912 130.563  1.00                 C  
ATOM   4284  C   ASP B 583     110.597 111.732 129.763  1.00                 C  
ATOM   4285  O   ASP B 583     110.001 111.393 128.739  1.00                 O  
ATOM   4286  CB  ASP B 583     110.172 114.175 129.707  1.00                 C  
ATOM   4287  CG  ASP B 583     109.333 115.319 130.243  1.00                 C  
ATOM   4288  OD1 ASP B 583     108.438 115.060 131.075  1.00                 O  
ATOM   4289  OD2 ASP B 583     109.572 116.474 129.831  1.00                 O  
ATOM   4290  N   VAL B 584     111.694 111.108 130.193  1.00                 N  
ATOM   4291  CA  VAL B 584     112.161 109.890 129.541  1.00                 C  
ATOM   4292  C   VAL B 584     111.173 108.755 129.769  1.00                 C  
ATOM   4293  O   VAL B 584     110.727 108.097 128.823  1.00                 O  
ATOM   4294  CB  VAL B 584     113.561 109.484 130.039  1.00                 C  
ATOM   4295  CG1 VAL B 584     113.948 108.121 129.488  1.00                 C  
ATOM   4296  CG2 VAL B 584     114.590 110.533 129.648  1.00                 C  
ATOM   4297  N   ALA B 585     110.797 108.523 131.022  1.00                 N  
ATOM   4298  CA  ALA B 585     109.825 107.483 131.323  1.00                 C  
ATOM   4299  C   ALA B 585     108.399 107.890 130.996  1.00                 C  
ATOM   4300  O   ALA B 585     107.511 107.033 131.023  1.00                 O  
ATOM   4301  CB  ALA B 585     109.906 107.090 132.790  1.00                 C  
ATOM   4302  N   LYS B 586     108.152 109.166 130.704  1.00                 N  
ATOM   4303  CA  LYS B 586     106.820 109.568 130.276  1.00                 C  
ATOM   4304  C   LYS B 586     106.516 109.057 128.876  1.00                 C  
ATOM   4305  O   LYS B 586     105.387 108.640 128.596  1.00                 O  
ATOM   4306  CB  LYS B 586     106.680 111.091 130.321  1.00                 C  
ATOM   4307  CD  LYS B 586     105.491 111.211 132.528  1.00                 C  
ATOM   4308  CE  LYS B 586     105.456 111.867 133.899  1.00                 C  
ATOM   4309  CG  LYS B 586     106.695 111.674 131.724  1.00                 C  
ATOM   4310  NZ  LYS B 586     104.305 111.390 134.714  1.00                 N  
ATOM   4311  N   TYR B 587     107.507 109.076 127.981  1.00                 N  
ATOM   4312  CA  TYR B 587     107.293 108.515 126.654  1.00                 C  
ATOM   4313  C   TYR B 587     107.205 107.000 126.672  1.00                 C  
ATOM   4314  O   TYR B 587     106.593 106.421 125.774  1.00                 O  
ATOM   4315  CB  TYR B 587     108.411 108.946 125.703  1.00                 C  
ATOM   4316  CG  TYR B 587     108.359 110.408 125.319  1.00                 C  
ATOM   4317  OH  TYR B 587     108.230 114.428 124.266  1.00                 O  
ATOM   4318  CZ  TYR B 587     108.271 113.098 124.614  1.00                 C  
ATOM   4319  CD1 TYR B 587     109.484 111.214 125.433  1.00                 C  
ATOM   4320  CE1 TYR B 587     109.445 112.551 125.084  1.00                 C  
ATOM   4321  CD2 TYR B 587     107.184 110.976 124.843  1.00                 C  
ATOM   4322  CE2 TYR B 587     107.127 112.311 124.489  1.00                 C  
ATOM   4323  N   PHE B 588     107.782 106.344 127.672  1.00                 N  
ATOM   4324  CA  PHE B 588     107.630 104.904 127.827  1.00                 C  
ATOM   4325  C   PHE B 588     106.360 104.530 128.572  1.00                 C  
ATOM   4326  O   PHE B 588     106.242 103.398 129.046  1.00                 O  
ATOM   4327  CB  PHE B 588     108.838 104.313 128.557  1.00                 C  
ATOM   4328  CG  PHE B 588     110.115 104.384 127.771  1.00                 C  
ATOM   4329  CZ  PHE B 588     112.478 104.509 126.311  1.00                 C  
ATOM   4330  CD1 PHE B 588     111.106 105.287 128.112  1.00                 C  
ATOM   4331  CE1 PHE B 588     112.282 105.352 127.388  1.00                 C  
ATOM   4332  CD2 PHE B 588     110.327 103.546 126.690  1.00                 C  
ATOM   4333  CE2 PHE B 588     111.502 103.611 125.966  1.00                 C  
ATOM   4334  N   ALA B 589     105.418 105.458 128.696  1.00                 N  
ATOM   4335  CA  ALA B 589     104.126 105.187 129.296  1.00                 C  
ATOM   4336  C   ALA B 589     103.026 105.617 128.342  1.00                 C  
ATOM   4337  O   ALA B 589     101.977 104.974 128.264  1.00                 O  
ATOM   4338  CB  ALA B 589     104.001 105.903 130.632  1.00                 C  
ATOM   4339  N   ILE B 590     103.258 106.698 127.606  1.00                 N  
ATOM   4340  CA  ILE B 590     102.238 107.243 126.719  1.00                 C  
ATOM   4341  C   ILE B 590     102.352 106.671 125.317  1.00                 C  
ATOM   4342  O   ILE B 590     101.360 106.211 124.749  1.00                 O  
ATOM   4343  CB  ILE B 590     102.308 108.780 126.656  1.00                 C  
ATOM   4344  CD1 ILE B 590     100.781 109.013 128.684  1.00                 C  
ATOM   4345  CG1 ILE B 590     102.103 109.381 128.048  1.00                 C  
ATOM   4346  CG2 ILE B 590     101.299 109.318 125.653  1.00                 C  
ATOM   4347  N   ILE B 591     103.568 106.688 124.758  1.00                 N  
ATOM   4348  CA  ILE B 591     103.736 106.418 123.323  1.00                 C  
ATOM   4349  C   ILE B 591     103.383 104.990 122.918  1.00                 C  
ATOM   4350  O   ILE B 591     102.697 104.824 121.899  1.00                 O  
ATOM   4351  CB  ILE B 591     105.175 106.711 122.858  1.00                 C  
ATOM   4352  CD1 ILE B 591     106.929 108.557 122.760  1.00                 C  
ATOM   4353  CG1 ILE B 591     105.468 108.210 122.942  1.00                 C  
ATOM   4354  CG2 ILE B 591     105.403 106.166 121.457  1.00                 C  
ATOM   4355  N   PRO B 592     103.761 103.924 123.648  1.00                 N  
ATOM   4356  CA  PRO B 592     103.168 102.616 123.324  1.00                 C  
ATOM   4357  C   PRO B 592     101.678 102.524 123.607  1.00                 C  
ATOM   4358  O   PRO B 592     101.014 101.651 123.037  1.00                 O  
ATOM   4359  CB  PRO B 592     103.936 101.632 124.209  1.00                 C  
ATOM   4360  CD  PRO B 592     104.721 103.818 124.787  1.00                 C  
ATOM   4361  CG  PRO B 592     104.421 102.458 125.353  1.00                 C  
ATOM   4362  N   ALA B 593     101.125 103.393 124.447  1.00                 N  
ATOM   4363  CA  ALA B 593      99.699 103.367 124.732  1.00                 C  
ATOM   4364  C   ALA B 593      98.888 104.309 123.856  1.00                 C  
ATOM   4365  O   ALA B 593      97.730 104.007 123.557  1.00                 O  
ATOM   4366  CB  ALA B 593      99.444 103.712 126.191  1.00                 C  
ATOM   4367  N   ALA B 594      99.457 105.440 123.441  1.00                 N  
ATOM   4368  CA  ALA B 594      98.680 106.413 122.683  1.00                 C  
ATOM   4369  C   ALA B 594      98.496 106.004 121.235  1.00                 C  
ATOM   4370  O   ALA B 594      97.524 106.422 120.599  1.00                 O  
ATOM   4371  CB  ALA B 594      99.341 107.781 122.742  1.00                 C  
ATOM   4372  N   PHE B 595      99.406 105.202 120.694  1.00                 N  
ATOM   4373  CA  PHE B 595      99.365 104.846 119.286  1.00                 C  
ATOM   4374  C   PHE B 595      99.043 103.378 119.062  1.00                 C  
ATOM   4375  O   PHE B 595      99.158 102.901 117.932  1.00                 O  
ATOM   4376  CB  PHE B 595     100.697 105.179 118.610  1.00                 C  
ATOM   4377  CG  PHE B 595     101.019 106.645 118.595  1.00                 C  
ATOM   4378  CZ  PHE B 595     101.612 109.361 118.562  1.00                 C  
ATOM   4379  CD1 PHE B 595     101.941 107.175 119.481  1.00                 C  
ATOM   4380  CE1 PHE B 595     102.238 108.525 119.467  1.00                 C  
ATOM   4381  CD2 PHE B 595     100.401 107.495 117.696  1.00                 C  
ATOM   4382  CE2 PHE B 595     100.698 108.845 117.682  1.00                 C  
ATOM   4383  N   ALA B 596      98.638 102.653 120.107  1.00                 N  
ATOM   4384  CA  ALA B 596      98.319 101.238 119.956  1.00                 C  
ATOM   4385  C   ALA B 596      97.062 101.013 119.129  1.00                 C  
ATOM   4386  O   ALA B 596      96.889  99.925 118.571  1.00                 O  
ATOM   4387  CB  ALA B 596      98.153 100.584 121.319  1.00                 C  
ATOM   4388  N   ALA B 597      96.185 102.012 119.037  1.00                 N  
ATOM   4389  CA  ALA B 597      95.084 101.935 118.087  1.00                 C  
ATOM   4390  C   ALA B 597      95.588 102.068 116.658  1.00                 C  
ATOM   4391  O   ALA B 597      95.141 101.343 115.763  1.00                 O  
ATOM   4392  CB  ALA B 597      94.052 103.013 118.383  1.00                 C  
ATOM   4393  N   THR B 598      96.531 102.981 116.431  1.00                 N  
ATOM   4394  CA  THR B 598      97.009 103.266 115.083  1.00                 C  
ATOM   4395  C   THR B 598      98.166 102.356 114.686  1.00                 C  
ATOM   4396  O   THR B 598      98.091 101.641 113.682  1.00                 O  
ATOM   4397  CB  THR B 598      97.455 104.733 114.941  1.00                 C  
ATOM   4398  OG1 THR B 598      96.343 105.601 115.196  1.00                 O  
ATOM   4399  CG2 THR B 598      97.967 105.000 113.534  1.00                 C  
ATOM   4400  N   TYR B 599      99.253 102.382 115.455  1.00                 N  
ATOM   4401  CA  TYR B 599     100.401 101.515 115.211  1.00                 C  
ATOM   4402  C   TYR B 599     100.457 100.455 116.296  1.00                 C  
ATOM   4403  O   TYR B 599     100.980 100.716 117.389  1.00                 O  
ATOM   4404  CB  TYR B 599     101.692 102.335 115.169  1.00                 C  
ATOM   4405  CG  TYR B 599     101.745 103.337 114.039  1.00                 C  
ATOM   4406  OH  TYR B 599     101.883 106.106 110.940  1.00                 O  
ATOM   4407  CZ  TYR B 599     101.838 105.189 111.964  1.00                 C  
ATOM   4408  CD1 TYR B 599     101.224 104.615 114.197  1.00                 C  
ATOM   4409  CE1 TYR B 599     101.268 105.538 113.169  1.00                 C  
ATOM   4410  CD2 TYR B 599     102.316 103.003 112.818  1.00                 C  
ATOM   4411  CE2 TYR B 599     102.369 103.913 111.779  1.00                 C  
ATOM   4412  N   PRO B 600      99.950  99.246 116.051  1.00                 N  
ATOM   4413  CA  PRO B 600      99.995  98.207 117.087  1.00                 C  
ATOM   4414  C   PRO B 600     101.382  97.651 117.334  1.00                 C  
ATOM   4415  O   PRO B 600     101.583  96.982 118.354  1.00                 O  
ATOM   4416  CB  PRO B 600      99.070  97.112 116.553  1.00                 C  
ATOM   4417  CD  PRO B 600      99.232  98.754 114.819  1.00                 C  
ATOM   4418  CG  PRO B 600      99.112  97.277 115.071  1.00                 C  
ATOM   4419  N   GLN B 601     102.344  97.911 116.456  1.00                 N  
ATOM   4420  CA  GLN B 601     103.675  97.351 116.632  1.00                 C  
ATOM   4421  C   GLN B 601     104.535  98.155 117.594  1.00                 C  
ATOM   4422  O   GLN B 601     105.685  97.775 117.827  1.00                 O  
ATOM   4423  CB  GLN B 601     104.395  97.247 115.286  1.00                 C  
ATOM   4424  CD  GLN B 601     103.606  94.901 114.780  1.00                 C  
ATOM   4425  CG  GLN B 601     103.710  96.330 114.285  1.00                 C  
ATOM   4426  OE1 GLN B 601     104.607  94.288 115.152  1.00                 O  
ATOM   4427  NE2 GLN B 601     102.391  94.366 114.787  1.00                 N  
ATOM   4428  N   LEU B 602     104.020  99.241 118.160  1.00                 N  
ATOM   4429  CA  LEU B 602     104.741  99.988 119.180  1.00                 C  
ATOM   4430  C   LEU B 602     104.544  99.431 120.578  1.00                 C  
ATOM   4431  O   LEU B 602     105.061 100.014 121.533  1.00                 O  
ATOM   4432  CB  LEU B 602     104.319 101.458 119.166  1.00                 C  
ATOM   4433  CG  LEU B 602     104.621 102.239 117.885  1.00                 C  
ATOM   4434  CD1 LEU B 602     104.061 103.650 117.970  1.00                 C  
ATOM   4435  CD2 LEU B 602     106.118 102.279 117.620  1.00                 C  
ATOM   4436  N   ASN B 603     103.826  98.317 120.724  1.00                 N  
ATOM   4437  CA  ASN B 603     103.590  97.747 122.043  1.00                 C  
ATOM   4438  C   ASN B 603     104.842  97.152 122.667  1.00                 C  
ATOM   4439  O   ASN B 603     104.845  96.900 123.875  1.00                 O  
ATOM   4440  CB  ASN B 603     102.494  96.681 121.978  1.00                 C  
ATOM   4441  CG  ASN B 603     101.117  97.275 121.754  1.00                 C  
ATOM   4442  OD1 ASN B 603     100.884  98.450 122.036  1.00                 O  
ATOM   4443  ND2 ASN B 603     100.199  96.461 121.245  1.00                 N  
ATOM   4444  N   ALA B 604     105.900  96.929 121.887  1.00                 N  
ATOM   4445  CA  ALA B 604     107.146  96.439 122.454  1.00                 C  
ATOM   4446  C   ALA B 604     107.879  97.507 123.247  1.00                 C  
ATOM   4447  O   ALA B 604     108.750  97.169 124.053  1.00                 O  
ATOM   4448  CB  ALA B 604     108.056  95.909 121.356  1.00                 C  
ATOM   4449  N   LEU B 605     107.556  98.784 123.039  1.00                 N  
ATOM   4450  CA  LEU B 605     108.187  99.850 123.804  1.00                 C  
ATOM   4451  C   LEU B 605     107.598 100.011 125.196  1.00                 C  
ATOM   4452  O   LEU B 605     108.143 100.782 125.991  1.00                 O  
ATOM   4453  CB  LEU B 605     108.078 101.182 123.058  1.00                 C  
ATOM   4454  CG  LEU B 605     108.816 101.273 121.722  1.00                 C  
ATOM   4455  CD1 LEU B 605     108.522 102.597 121.034  1.00                 C  
ATOM   4456  CD2 LEU B 605     110.314 101.103 121.922  1.00                 C  
ATOM   4457  N   ASN B 606     106.511  99.313 125.512  1.00                 N  
ATOM   4458  CA  ASN B 606     105.963  99.348 126.858  1.00                 C  
ATOM   4459  C   ASN B 606     106.852  98.527 127.778  1.00                 C  
ATOM   4460  O   ASN B 606     106.619  97.330 127.966  1.00                 O  
ATOM   4461  CB  ASN B 606     104.520  98.839 126.862  1.00                 C  
ATOM   4462  CG  ASN B 606     103.861  98.968 128.222  1.00                 C  
ATOM   4463  OD1 ASN B 606     104.537  98.989 129.250  1.00                 O  
ATOM   4464  ND2 ASN B 606     102.536  99.056 128.229  1.00                 N  
ATOM   4465  N   ILE B 607     107.870  99.169 128.353  1.00                 N  
ATOM   4466  CA  ILE B 607     108.818  98.462 129.206  1.00                 C  
ATOM   4467  C   ILE B 607     108.163  98.058 130.518  1.00                 C  
ATOM   4468  O   ILE B 607     108.303  96.917 130.974  1.00                 O  
ATOM   4469  CB  ILE B 607     110.072  99.312 129.481  1.00                 C  
ATOM   4470  CD1 ILE B 607     111.975 100.541 128.312  1.00                 C  
ATOM   4471  CG1 ILE B 607     110.877  99.507 128.195  1.00                 C  
ATOM   4472  CG2 ILE B 607     110.910  98.684 130.584  1.00                 C  
ATOM   4473  N   MET B 608     107.387  98.959 131.113  1.00                 N  
ATOM   4474  CA  MET B 608     106.874  98.777 132.465  1.00                 C  
ATOM   4475  C   MET B 608     105.732  97.772 132.568  1.00                 C  
ATOM   4476  O   MET B 608     105.190  97.615 133.670  1.00                 O  
ATOM   4477  CB  MET B 608     106.397 100.112 133.041  1.00                 C  
ATOM   4478  SD  MET B 608     106.935 102.605 134.125  1.00                 S  
ATOM   4479  CE  MET B 608     106.024 103.398 132.802  1.00                 C  
ATOM   4480  CG  MET B 608     107.513 101.113 133.293  1.00                 C  
ATOM   4481  N   CYS B 609     105.379  97.095 131.465  1.00                 N  
ATOM   4482  CA  CYS B 609     104.302  96.102 131.394  1.00                 C  
ATOM   4483  C   CYS B 609     102.976  96.696 131.859  1.00                 C  
ATOM   4484  O   CYS B 609     102.251  96.109 132.663  1.00                 O  
ATOM   4485  CB  CYS B 609     104.651  94.872 132.235  1.00                 C  
ATOM   4486  SG  CYS B 609     106.165  94.025 131.727  1.00                 S  
ATOM   4487  N   LEU B 610     102.688  97.894 131.365  1.00                 N  
ATOM   4488  CA  LEU B 610     101.459  98.587 131.708  1.00                 C  
ATOM   4489  C   LEU B 610     100.265  97.844 131.126  1.00                 C  
ATOM   4490  O   LEU B 610     100.364  97.184 130.090  1.00                 O  
ATOM   4491  CB  LEU B 610     101.498 100.030 131.201  1.00                 C  
ATOM   4492  CG  LEU B 610     102.564 100.937 131.819  1.00                 C  
ATOM   4493  CD1 LEU B 610     102.575 102.296 131.137  1.00                 C  
ATOM   4494  CD2 LEU B 610     102.334 101.096 133.314  1.00                 C  
ATOM   4495  N   HIS B 611      99.130  97.939 131.814  1.00                 N  
ATOM   4496  CA  HIS B 611      98.058  96.979 131.580  1.00                 C  
ATOM   4497  C   HIS B 611      97.252  97.312 130.331  1.00                 C  
ATOM   4498  O   HIS B 611      97.221  96.534 129.374  1.00                 O  
ATOM   4499  CB  HIS B 611      97.123  96.914 132.790  1.00                 C  
ATOM   4500  CG  HIS B 611      96.012  95.922 132.642  1.00                 C  
ATOM   4501  ND1 HIS B 611      96.217  94.560 132.704  1.00                 N  
ATOM   4502  CE1 HIS B 611      95.039  93.932 132.538  1.00                 C  
ATOM   4503  CD2 HIS B 611      94.575  95.997 132.421  1.00                 C  
ATOM   4504  NE2 HIS B 611      94.050  94.788 132.368  1.00                 N  
ATOM   4505  N   SER B 612      96.596  98.459 130.322  1.00                 N  
ATOM   4506  CA  SER B 612      95.735  98.859 129.225  1.00                 C  
ATOM   4507  C   SER B 612      96.305 100.105 128.562  1.00                 C  
ATOM   4508  O   SER B 612      97.096 100.832 129.174  1.00                 O  
ATOM   4509  CB  SER B 612      94.311  99.108 129.725  1.00                 C  
ATOM   4510  OG  SER B 612      94.270 100.200 130.627  1.00                 O  
ATOM   4511  N   PRO B 613      95.927 100.393 127.315  1.00                 N  
ATOM   4512  CA  PRO B 613      96.311 101.669 126.701  1.00                 C  
ATOM   4513  C   PRO B 613      95.509 102.874 127.170  1.00                 C  
ATOM   4514  O   PRO B 613      95.597 103.928 126.536  1.00                 O  
ATOM   4515  CB  PRO B 613      96.082 101.444 125.205  1.00                 C  
ATOM   4516  CD  PRO B 613      95.064  99.574 126.299  1.00                 C  
ATOM   4517  CG  PRO B 613      94.912 100.521 125.141  1.00                 C  
ATOM   4518  N   ASP B 614      94.732 102.761 128.241  1.00                 N  
ATOM   4519  CA  ASP B 614      94.049 103.896 128.845  1.00                 C  
ATOM   4520  C   ASP B 614      94.494 104.166 130.269  1.00                 C  
ATOM   4521  O   ASP B 614      94.653 105.327 130.649  1.00                 O  
ATOM   4522  CB  ASP B 614      92.534 103.681 128.827  1.00                 C  
ATOM   4523  CG  ASP B 614      91.963 103.678 127.423  1.00                 C  
ATOM   4524  OD1 ASP B 614      92.617 104.231 126.514  1.00                 O  
ATOM   4525  OD2 ASP B 614      90.860 103.123 127.232  1.00                 O  
ATOM   4526  N   SER B 615      94.702 103.119 131.070  1.00                 N  
ATOM   4527  CA  SER B 615      95.198 103.303 132.428  1.00                 C  
ATOM   4528  C   SER B 615      96.648 103.754 132.452  1.00                 C  
ATOM   4529  O   SER B 615      97.081 104.349 133.443  1.00                 O  
ATOM   4530  CB  SER B 615      95.052 102.009 133.232  1.00                 C  
ATOM   4531  OG  SER B 615      95.923 101.004 132.744  1.00                 O  
ATOM   4532  N   ALA B 616      97.404 103.464 131.391  1.00                 N  
ATOM   4533  CA  ALA B 616      98.775 103.950 131.291  1.00                 C  
ATOM   4534  C   ALA B 616      98.815 105.465 131.184  1.00                 C  
ATOM   4535  O   ALA B 616      99.668 106.115 131.797  1.00                 O  
ATOM   4536  CB  ALA B 616      99.474 103.323 130.094  1.00                 C  
ATOM   4537  N   ILE B 617      97.899 106.042 130.409  1.00                 N  
ATOM   4538  CA  ILE B 617      97.815 107.492 130.311  1.00                 C  
ATOM   4539  C   ILE B 617      97.289 108.073 131.614  1.00                 C  
ATOM   4540  O   ILE B 617      97.731 109.139 132.059  1.00                 O  
ATOM   4541  CB  ILE B 617      96.927 107.927 129.131  1.00                 C  
ATOM   4542  CD1 ILE B 617      96.669 107.698 126.605  1.00                 C  
ATOM   4543  CG1 ILE B 617      97.583 107.551 127.801  1.00                 C  
ATOM   4544  CG2 ILE B 617      96.625 109.416 129.212  1.00                 C  
ATOM   4545  N   LEU B 618      96.356 107.369 132.260  1.00                 N  
ATOM   4546  CA  LEU B 618      95.869 107.795 133.565  1.00                 C  
ATOM   4547  C   LEU B 618      96.950 107.713 134.626  1.00                 C  
ATOM   4548  O   LEU B 618      96.964 108.529 135.548  1.00                 O  
ATOM   4549  CB  LEU B 618      94.666 106.951 133.990  1.00                 C  
ATOM   4550  CG  LEU B 618      93.385 107.138 133.174  1.00                 C  
ATOM   4551  CD1 LEU B 618      92.324 106.136 133.602  1.00                 C  
ATOM   4552  CD2 LEU B 618      92.859 108.558 133.316  1.00                 C  
ATOM   4553  N   SER B 619      97.865 106.751 134.512  1.00                 N  
ATOM   4554  CA  SER B 619      98.955 106.683 135.475  1.00                 C  
ATOM   4555  C   SER B 619      99.933 107.831 135.291  1.00                 C  
ATOM   4556  O   SER B 619     100.547 108.275 136.263  1.00                 O  
ATOM   4557  CB  SER B 619      99.692 105.348 135.356  1.00                 C  
ATOM   4558  OG  SER B 619     100.350 105.238 134.106  1.00                 O  
ATOM   4559  N   ALA B 620     100.069 108.342 134.068  1.00                 N  
ATOM   4560  CA  ALA B 620     100.985 109.450 133.834  1.00                 C  
ATOM   4561  C   ALA B 620     100.430 110.762 134.367  1.00                 C  
ATOM   4562  O   ALA B 620     101.181 111.581 134.907  1.00                 O  
ATOM   4563  CB  ALA B 620     101.287 109.584 132.349  1.00                 C  
ATOM   4564  N   VAL B 621      99.124 110.979 134.224  1.00                 N  
ATOM   4565  CA  VAL B 621      98.527 112.228 134.678  1.00                 C  
ATOM   4566  C   VAL B 621      98.452 112.258 136.200  1.00                 C  
ATOM   4567  O   VAL B 621      98.682 113.299 136.827  1.00                 O  
ATOM   4568  CB  VAL B 621      97.126 112.437 134.073  1.00                 C  
ATOM   4569  CG1 VAL B 621      96.453 113.651 134.695  1.00                 C  
ATOM   4570  CG2 VAL B 621      97.216 112.588 132.562  1.00                 C  
ATOM   4571  N   ILE B 622      98.172 111.108 136.818  1.00                 N  
ATOM   4572  CA  ILE B 622      98.140 111.018 138.275  1.00                 C  
ATOM   4573  C   ILE B 622      99.534 111.203 138.860  1.00                 C  
ATOM   4574  O   ILE B 622      99.712 111.935 139.842  1.00                 O  
ATOM   4575  CB  ILE B 622      97.545 109.677 138.745  1.00                 C  
ATOM   4576  CD1 ILE B 622      95.463 108.219 138.566  1.00                 C  
ATOM   4577  CG1 ILE B 622      96.061 109.596 138.383  1.00                 C  
ATOM   4578  CG2 ILE B 622      97.777 109.485 140.236  1.00                 C  
ATOM   4579  N   PHE B 623     100.545 110.566 138.259  1.00                 N  
ATOM   4580  CA  PHE B 623     101.913 110.728 138.743  1.00                 C  
ATOM   4581  C   PHE B 623     102.423 112.145 138.551  1.00                 C  
ATOM   4582  O   PHE B 623     103.198 112.636 139.376  1.00                 O  
ATOM   4583  CB  PHE B 623     102.851 109.747 138.037  1.00                 C  
ATOM   4584  CG  PHE B 623     104.268 109.801 138.531  1.00                 C  
ATOM   4585  CZ  PHE B 623     106.893 109.904 139.440  1.00                 C  
ATOM   4586  CD1 PHE B 623     104.611 109.252 139.755  1.00                 C  
ATOM   4587  CE1 PHE B 623     105.916 109.302 140.209  1.00                 C  
ATOM   4588  CD2 PHE B 623     105.258 110.400 137.773  1.00                 C  
ATOM   4589  CE2 PHE B 623     106.562 110.450 138.228  1.00                 C  
ATOM   4590  N   ASN B 624     101.988 112.831 137.497  1.00                 N  
ATOM   4591  CA  ASN B 624     102.367 114.228 137.355  1.00                 C  
ATOM   4592  C   ASN B 624     101.629 115.118 138.347  1.00                 C  
ATOM   4593  O   ASN B 624     102.056 116.253 138.574  1.00                 O  
ATOM   4594  CB  ASN B 624     102.116 114.708 135.924  1.00                 C  
ATOM   4595  CG  ASN B 624     102.743 116.060 135.645  1.00                 C  
ATOM   4596  OD1 ASN B 624     102.045 117.029 135.345  1.00                 O  
ATOM   4597  ND2 ASN B 624     104.065 116.130 135.744  1.00                 N  
ATOM   4598  N   ALA B 625     100.541 114.632 138.940  1.00                 N  
ATOM   4599  CA  ALA B 625      99.806 115.404 139.930  1.00                 C  
ATOM   4600  C   ALA B 625     100.242 115.089 141.352  1.00                 C  
ATOM   4601  O   ALA B 625     100.262 115.984 142.200  1.00                 O  
ATOM   4602  CB  ALA B 625      98.312 115.156 139.793  1.00                 C  
ATOM   4603  N   LEU B 626     100.588 113.833 141.636  1.00                 N  
ATOM   4604  CA  LEU B 626     101.000 113.475 142.989  1.00                 C  
ATOM   4605  C   LEU B 626     102.372 114.037 143.321  1.00                 C  
ATOM   4606  O   LEU B 626     102.585 114.553 144.423  1.00                 O  
ATOM   4607  CB  LEU B 626     101.005 111.955 143.163  1.00                 C  
ATOM   4608  CG  LEU B 626      99.639 111.265 143.138  1.00                 C  
ATOM   4609  CD1 LEU B 626      99.801 109.753 143.145  1.00                 C  
ATOM   4610  CD2 LEU B 626      98.789 111.712 144.317  1.00                 C  
ATOM   4611  N   ILE B 627     103.307 113.975 142.371  1.00                 N  
ATOM   4612  CA  ILE B 627     104.702 114.282 142.656  1.00                 C  
ATOM   4613  C   ILE B 627     104.940 115.772 142.855  1.00                 C  
ATOM   4614  O   ILE B 627     106.011 116.164 143.327  1.00                 O  
ATOM   4615  CB  ILE B 627     105.632 113.768 141.542  1.00                 C  
ATOM   4616  CD1 ILE B 627     106.350 114.208 139.136  1.00                 C  
ATOM   4617  CG1 ILE B 627     105.343 114.495 140.227  1.00                 C  
ATOM   4618  CG2 ILE B 627     105.504 112.259 141.395  1.00                 C  
ATOM   4619  N   ILE B 628     103.961 116.619 142.534  1.00                 N  
ATOM   4620  CA  ILE B 628     104.024 118.005 142.978  1.00                 C  
ATOM   4621  C   ILE B 628     103.851 118.076 144.488  1.00                 C  
ATOM   4622  O   ILE B 628     104.597 118.780 145.178  1.00                 O  
ATOM   4623  CB  ILE B 628     102.964 118.872 142.273  1.00                 C  
ATOM   4624  CD1 ILE B 628     102.161 119.602 139.967  1.00                 C  
ATOM   4625  CG1 ILE B 628     103.282 118.995 140.782  1.00                 C  
ATOM   4626  CG2 ILE B 628     102.857 120.233 142.944  1.00                 C  
ATOM   4627  N   VAL B 629     102.887 117.323 145.028  1.00                 N  
ATOM   4628  CA  VAL B 629     102.611 117.350 146.462  1.00                 C  
ATOM   4629  C   VAL B 629     103.748 116.713 147.246  1.00                 C  
ATOM   4630  O   VAL B 629     104.208 117.266 148.251  1.00                 O  
ATOM   4631  CB  VAL B 629     101.285 116.642 146.795  1.00                 C  
ATOM   4632  CG1 VAL B 629     101.106 116.527 148.301  1.00                 C  
ATOM   4633  CG2 VAL B 629     100.113 117.385 146.171  1.00                 C  
ATOM   4634  N   PHE B 630     104.268 115.579 146.771  1.00                 N  
ATOM   4635  CA  PHE B 630     105.354 114.913 147.480  1.00                 C  
ATOM   4636  C   PHE B 630     106.684 115.650 147.383  1.00                 C  
ATOM   4637  O   PHE B 630     107.650 115.222 148.021  1.00                 O  
ATOM   4638  CB  PHE B 630     105.541 113.488 146.956  1.00                 C  
ATOM   4639  CG  PHE B 630     104.428 112.552 147.335  1.00                 C  
ATOM   4640  CZ  PHE B 630     102.372 110.821 148.041  1.00                 C  
ATOM   4641  CD1 PHE B 630     103.511 112.127 146.390  1.00                 C  
ATOM   4642  CE1 PHE B 630     102.487 111.266 146.738  1.00                 C  
ATOM   4643  CD2 PHE B 630     104.299 112.097 148.635  1.00                 C  
ATOM   4644  CE2 PHE B 630     103.276 111.236 148.983  1.00                 C  
ATOM   4645  N   LEU B 631     106.763 116.733 146.613  1.00                 N  
ATOM   4646  CA  LEU B 631     107.935 117.593 146.591  1.00                 C  
ATOM   4647  C   LEU B 631     107.673 118.957 147.216  1.00                 C  
ATOM   4648  O   LEU B 631     108.551 119.824 147.173  1.00                 O  
ATOM   4649  CB  LEU B 631     108.434 117.783 145.157  1.00                 C  
ATOM   4650  CG  LEU B 631     108.882 116.518 144.422  1.00                 C  
ATOM   4651  CD1 LEU B 631     109.260 116.836 142.984  1.00                 C  
ATOM   4652  CD2 LEU B 631     110.050 115.863 145.144  1.00                 C  
ATOM   4653  N   ILE B 632     106.481 119.171 147.782  1.00                 N  
ATOM   4654  CA  ILE B 632     106.260 120.355 148.621  1.00                 C  
ATOM   4655  C   ILE B 632     107.161 120.384 149.852  1.00                 C  
ATOM   4656  O   ILE B 632     107.709 121.456 150.150  1.00                 O  
ATOM   4657  CB  ILE B 632     104.792 120.459 149.075  1.00                 C  
ATOM   4658  CD1 ILE B 632     102.410 120.603 148.179  1.00                 C  
ATOM   4659  CG1 ILE B 632     103.885 120.761 147.881  1.00                 C  
ATOM   4660  CG2 ILE B 632     104.647 121.500 150.175  1.00                 C  
ATOM   4661  N   PRO B 633     107.403 119.282 150.590  1.00                 N  
ATOM   4662  CA  PRO B 633     108.461 119.341 151.616  1.00                 C  
ATOM   4663  C   PRO B 633     109.859 119.579 151.072  1.00                 C  
ATOM   4664  O   PRO B 633     110.728 120.014 151.834  1.00                 O  
ATOM   4665  CB  PRO B 633     108.392 117.973 152.298  1.00                 C  
ATOM   4666  CD  PRO B 633     106.764 117.944 150.543  1.00                 C  
ATOM   4667  CG  PRO B 633     107.747 117.084 151.288  1.00                 C  
ATOM   4668  N   LEU B 634     110.114 119.318 149.792  1.00                 N  
ATOM   4669  CA  LEU B 634     111.401 119.713 149.237  1.00                 C  
ATOM   4670  C   LEU B 634     111.425 121.202 148.924  1.00                 C  
ATOM   4671  O   LEU B 634     112.438 121.871 149.152  1.00                 O  
ATOM   4672  CB  LEU B 634     111.712 118.904 147.976  1.00                 C  
ATOM   4673  CG  LEU B 634     113.051 119.196 147.297  1.00                 C  
ATOM   4674  CD1 LEU B 634     114.207 118.917 148.245  1.00                 C  
ATOM   4675  CD2 LEU B 634     113.200 118.373 146.026  1.00                 C  
ATOM   4676  N   ALA B 635     110.314 121.744 148.427  1.00                 N  
ATOM   4677  CA  ALA B 635     110.263 123.158 148.086  1.00                 C  
ATOM   4678  C   ALA B 635     110.164 124.058 149.306  1.00                 C  
ATOM   4679  O   ALA B 635     110.453 125.253 149.199  1.00                 O  
ATOM   4680  CB  ALA B 635     109.088 123.439 147.162  1.00                 C  
ATOM   4681  N   LEU B 636     109.764 123.524 150.457  1.00                 N  
ATOM   4682  CA  LEU B 636     109.684 124.312 151.679  1.00                 C  
ATOM   4683  C   LEU B 636     110.925 124.182 152.547  1.00                 C  
ATOM   4684  O   LEU B 636     111.436 125.190 153.037  1.00                 O  
ATOM   4685  CB  LEU B 636     108.455 123.909 152.497  1.00                 C  
ATOM   4686  CG  LEU B 636     107.094 124.199 151.862  1.00                 C  
ATOM   4687  CD1 LEU B 636     105.970 123.633 152.717  1.00                 C  
ATOM   4688  CD2 LEU B 636     106.902 125.694 151.658  1.00                 C  
ATOM   4689  N   LYS B 637     111.430 122.970 152.747  1.00                 N  
ATOM   4690  CA  LYS B 637     112.595 122.762 153.594  1.00                 C  
ATOM   4691  C   LYS B 637     113.914 122.922 152.853  1.00                 C  
ATOM   4692  O   LYS B 637     114.966 122.638 153.433  1.00                 O  
ATOM   4693  CB  LYS B 637     112.551 121.373 154.233  1.00                 C  
ATOM   4694  CD  LYS B 637     111.436 119.785 155.825  1.00                 C  
ATOM   4695  CE  LYS B 637     110.297 119.592 156.813  1.00                 C  
ATOM   4696  CG  LYS B 637     111.404 121.175 155.210  1.00                 C  
ATOM   4697  NZ  LYS B 637     110.308 118.230 157.414  1.00                 N  
ATOM   4698  N   GLY B 638     113.890 123.364 151.598  1.00                 N  
ATOM   4699  CA  GLY B 638     115.108 123.559 150.838  1.00                 C  
ATOM   4700  C   GLY B 638     115.786 122.252 150.451  1.00                 C  
ATOM   4701  O   GLY B 638     115.248 121.160 150.609  1.00                 O  
ATOM   4702  N   VAL B 639     116.997 122.390 149.920  1.00                 N  
ATOM   4703  CA  VAL B 639     117.893 121.261 149.697  1.00                 C  
ATOM   4704  C   VAL B 639     119.050 121.399 150.672  1.00                 C  
ATOM   4705  O   VAL B 639     119.849 122.340 150.581  1.00                 O  
ATOM   4706  CB  VAL B 639     118.379 121.206 148.237  1.00                 C  
ATOM   4707  CG1 VAL B 639     119.323 120.031 148.033  1.00                 C  
ATOM   4708  CG2 VAL B 639     117.197 121.116 147.285  1.00                 C  
ATOM   4709  N   SER B 640     119.126 120.475 151.623  1.00                 N  
ATOM   4710  CA  SER B 640     120.247 120.443 152.544  1.00                 C  
ATOM   4711  C   SER B 640     121.501 119.998 151.808  1.00                 C  
ATOM   4712  O   SER B 640     121.436 119.281 150.807  1.00                 O  
ATOM   4713  CB  SER B 640     119.947 119.513 153.721  1.00                 C  
ATOM   4714  OG  SER B 640     119.853 118.165 153.295  1.00                 O  
ATOM   4715  N   TYR B 641     122.654 120.429 152.311  1.00                 N  
ATOM   4716  CA  TYR B 641     123.889 120.162 151.596  1.00                 C  
ATOM   4717  C   TYR B 641     125.065 120.187 152.556  1.00                 C  
ATOM   4718  O   TYR B 641     125.104 120.998 153.482  1.00                 O  
ATOM   4719  CB  TYR B 641     124.089 121.182 150.473  1.00                 C  
ATOM   4720  CG  TYR B 641     124.227 122.607 150.957  1.00                 C  
ATOM   4721  OH  TYR B 641     124.623 126.526 152.290  1.00                 O  
ATOM   4722  CZ  TYR B 641     124.490 125.230 151.849  1.00                 C  
ATOM   4723  CD1 TYR B 641     125.478 123.153 151.215  1.00                 C  
ATOM   4724  CE1 TYR B 641     125.614 124.455 151.658  1.00                 C  
ATOM   4725  CD2 TYR B 641     123.106 123.403 151.155  1.00                 C  
ATOM   4726  CE2 TYR B 641     123.222 124.707 151.597  1.00                 C  
ATOM   4727  N   LYS B 642     126.011 119.290 152.330  1.00                 N  
ATOM   4728  CA  LYS B 642     127.342 119.499 152.861  1.00                 C  
ATOM   4729  C   LYS B 642     127.995 120.655 152.110  1.00                 C  
ATOM   4730  O   LYS B 642     127.886 120.732 150.883  1.00                 O  
ATOM   4731  CB  LYS B 642     128.173 118.220 152.744  1.00                 C  
ATOM   4732  CD  LYS B 642     128.579 115.858 153.490  1.00                 C  
ATOM   4733  CE  LYS B 642     128.087 114.716 154.363  1.00                 C  
ATOM   4734  CG  LYS B 642     127.688 117.081 153.627  1.00                 C  
ATOM   4735  NZ  LYS B 642     128.943 113.505 154.229  1.00                 N  
ATOM   4736  N   PRO B 643     128.663 121.568 152.806  1.00                 N  
ATOM   4737  CA  PRO B 643     129.404 122.619 152.097  1.00                 C  
ATOM   4738  C   PRO B 643     130.634 122.052 151.404  1.00                 C  
ATOM   4739  O   PRO B 643     131.651 121.755 152.038  1.00                 O  
ATOM   4740  CB  PRO B 643     129.788 123.609 153.199  1.00                 C  
ATOM   4741  CD  PRO B 643     128.819 121.704 154.276  1.00                 C  
ATOM   4742  CG  PRO B 643     129.854 122.781 154.438  1.00                 C  
ATOM   4743  N   LEU B 644     130.542 121.899 150.091  1.00                 N  
ATOM   4744  CA  LEU B 644     131.529 121.181 149.303  1.00                 C  
ATOM   4745  C   LEU B 644     132.067 122.087 148.205  1.00                 C  
ATOM   4746  O   LEU B 644     131.717 123.263 148.111  1.00                 O  
ATOM   4747  CB  LEU B 644     130.919 119.910 148.709  1.00                 C  
ATOM   4748  CG  LEU B 644     130.362 118.894 149.709  1.00                 C  
ATOM   4749  CD1 LEU B 644     129.674 117.748 148.984  1.00                 C  
ATOM   4750  CD2 LEU B 644     131.468 118.363 150.608  1.00                 C  
ATOM   4751  N   THR B 645     132.921 121.520 147.360  1.00                 N  
ATOM   4752  CA  THR B 645     133.404 122.247 146.200  1.00                 C  
ATOM   4753  C   THR B 645     132.370 122.164 145.082  1.00                 C  
ATOM   4754  O   THR B 645     131.300 121.568 145.231  1.00                 O  
ATOM   4755  CB  THR B 645     134.760 121.700 145.715  1.00                 C  
ATOM   4756  OG1 THR B 645     134.601 120.347 145.270  1.00                 O  
ATOM   4757  CG2 THR B 645     135.778 121.724 146.845  1.00                 C  
ATOM   4758  N   ALA B 646     132.694 122.772 143.941  1.00                 N  
ATOM   4759  CA  ALA B 646     131.760 122.801 142.821  1.00                 C  
ATOM   4760  C   ALA B 646     131.638 121.431 142.167  1.00                 C  
ATOM   4761  O   ALA B 646     130.555 120.835 142.140  1.00                 O  
ATOM   4762  CB  ALA B 646     132.198 123.832 141.792  1.00                 C  
ATOM   4763  N   SER B 647     132.748 120.901 141.658  1.00                 N  
ATOM   4764  CA  SER B 647     132.718 119.661 140.896  1.00                 C  
ATOM   4765  C   SER B 647     132.562 118.421 141.761  1.00                 C  
ATOM   4766  O   SER B 647     132.416 117.326 141.212  1.00                 O  
ATOM   4767  CB  SER B 647     133.988 119.518 140.055  1.00                 C  
ATOM   4768  OG  SER B 647     135.127 119.333 140.878  1.00                 O  
ATOM   4769  N   ALA B 648     132.601 118.550 143.086  1.00                 N  
ATOM   4770  CA  ALA B 648     132.277 117.427 143.951  1.00                 C  
ATOM   4771  C   ALA B 648     130.829 117.433 144.401  1.00                 C  
ATOM   4772  O   ALA B 648     130.322 116.385 144.811  1.00                 O  
ATOM   4773  CB  ALA B 648     133.182 117.421 145.173  1.00                 C  
ATOM   4774  N   MET B 649     130.158 118.579 144.334  1.00                 N  
ATOM   4775  CA  MET B 649     128.739 118.626 144.646  1.00                 C  
ATOM   4776  C   MET B 649     127.876 118.400 143.415  1.00                 C  
ATOM   4777  O   MET B 649     126.823 117.755 143.511  1.00                 O  
ATOM   4778  CB  MET B 649     128.376 119.967 145.288  1.00                 C  
ATOM   4779  SD  MET B 649     126.521 121.693 146.408  1.00                 S  
ATOM   4780  CE  MET B 649     126.621 122.760 144.973  1.00                 C  
ATOM   4781  CG  MET B 649     126.911 120.094 145.672  1.00                 C  
ATOM   4782  N   LEU B 650     128.312 118.907 142.259  1.00                 N  
ATOM   4783  CA  LEU B 650     127.580 118.684 141.018  1.00                 C  
ATOM   4784  C   LEU B 650     127.528 117.204 140.660  1.00                 C  
ATOM   4785  O   LEU B 650     126.543 116.746 140.071  1.00                 O  
ATOM   4786  CB  LEU B 650     128.214 119.475 139.872  1.00                 C  
ATOM   4787  CG  LEU B 650     128.087 120.998 139.948  1.00                 C  
ATOM   4788  CD1 LEU B 650     128.899 121.660 138.845  1.00                 C  
ATOM   4789  CD2 LEU B 650     126.629 121.421 139.858  1.00                 C  
ATOM   4790  N   ARG B 651     128.564 116.443 141.025  1.00                 N  
ATOM   4791  CA  ARG B 651     128.459 114.989 140.988  1.00                 C  
ATOM   4792  C   ARG B 651     127.375 114.504 141.940  1.00                 C  
ATOM   4793  O   ARG B 651     126.531 113.687 141.563  1.00                 O  
ATOM   4794  CB  ARG B 651     129.802 114.346 141.340  1.00                 C  
ATOM   4795  CD  ARG B 651     131.121 112.252 141.761  1.00                 C  
ATOM   4796  NE  ARG B 651     131.395 112.570 143.160  1.00                 N  
ATOM   4797  CG  ARG B 651     129.793 112.826 141.296  1.00                 C  
ATOM   4798  CZ  ARG B 651     130.835 111.946 144.191  1.00                 C  
ATOM   4799  NH1 ARG B 651     131.145 112.303 145.430  1.00                 N  
ATOM   4800  NH2 ARG B 651     129.968 110.965 143.981  1.00                 N  
ATOM   4801  N   ARG B 652     127.365 115.027 143.173  1.00                 N  
ATOM   4802  CA  ARG B 652     126.403 114.574 144.178  1.00                 C  
ATOM   4803  C   ARG B 652     124.983 114.990 143.826  1.00                 C  
ATOM   4804  O   ARG B 652     124.048 114.189 143.939  1.00                 O  
ATOM   4805  CB  ARG B 652     126.774 115.119 145.559  1.00                 C  
ATOM   4806  CD  ARG B 652     125.853 113.176 146.853  1.00                 C  
ATOM   4807  NE  ARG B 652     124.983 112.745 147.945  1.00                 N  
ATOM   4808  CG  ARG B 652     125.833 114.685 146.671  1.00                 C  
ATOM   4809  CZ  ARG B 652     124.609 111.486 148.151  1.00                 C  
ATOM   4810  NH1 ARG B 652     123.816 111.188 149.170  1.00                 N  
ATOM   4811  NH2 ARG B 652     125.030 110.529 147.335  1.00                 N  
ATOM   4812  N   ASN B 653     124.804 116.219 143.356  1.00                 N  
ATOM   4813  CA  ASN B 653     123.467 116.759 143.153  1.00                 C  
ATOM   4814  C   ASN B 653     122.786 116.197 141.907  1.00                 C  
ATOM   4815  O   ASN B 653     121.637 116.551 141.630  1.00                 O  
ATOM   4816  CB  ASN B 653     123.513 118.286 143.072  1.00                 C  
ATOM   4817  CG  ASN B 653     124.264 118.783 141.853  1.00                 C  
ATOM   4818  OD1 ASN B 653     124.673 117.995 141.000  1.00                 O  
ATOM   4819  ND2 ASN B 653     124.447 120.095 141.766  1.00                 N  
ATOM   4820  N   LEU B 654     123.459 115.330 141.154  1.00                 N  
ATOM   4821  CA  LEU B 654     122.842 114.636 140.040  1.00                 C  
ATOM   4822  C   LEU B 654     122.566 113.169 140.318  1.00                 C  
ATOM   4823  O   LEU B 654     121.855 112.539 139.531  1.00                 O  
ATOM   4824  CB  LEU B 654     123.718 114.744 138.790  1.00                 C  
ATOM   4825  CG  LEU B 654     123.974 116.157 138.262  1.00                 C  
ATOM   4826  CD1 LEU B 654     124.926 116.123 137.076  1.00                 C  
ATOM   4827  CD2 LEU B 654     122.668 116.831 137.872  1.00                 C  
ATOM   4828  N   TRP B 655     123.110 112.595 141.393  1.00                 N  
ATOM   4829  CA  TRP B 655     122.657 111.261 141.770  1.00                 C  
ATOM   4830  C   TRP B 655     121.243 111.311 142.321  1.00                 C  
ATOM   4831  O   TRP B 655     120.446 110.394 142.096  1.00                 O  
ATOM   4832  CB  TRP B 655     123.607 110.643 142.799  1.00                 C  
ATOM   4833  CG  TRP B 655     123.222 109.256 143.213  1.00                 C  
ATOM   4834  CD1 TRP B 655     123.564 108.091 142.589  1.00                 C  
ATOM   4835  NE1 TRP B 655     123.026 107.019 143.260  1.00                 N  
ATOM   4836  CD2 TRP B 655     122.422 108.888 144.343  1.00                 C  
ATOM   4837  CE2 TRP B 655     122.320 107.485 144.342  1.00                 C  
ATOM   4838  CH2 TRP B 655     120.988 107.517 146.291  1.00                 C  
ATOM   4839  CZ2 TRP B 655     121.605 106.787 145.313  1.00                 C  
ATOM   4840  CE3 TRP B 655     121.781 109.609 145.355  1.00                 C  
ATOM   4841  CZ3 TRP B 655     121.073 108.913 146.316  1.00                 C  
ATOM   4842  N   ILE B 656     120.913 112.380 143.039  1.00                 N  
ATOM   4843  CA  ILE B 656     119.600 112.481 143.656  1.00                 C  
ATOM   4844  C   ILE B 656     118.558 112.883 142.623  1.00                 C  
ATOM   4845  O   ILE B 656     117.410 112.430 142.670  1.00                 O  
ATOM   4846  CB  ILE B 656     119.602 113.481 144.827  1.00                 C  
ATOM   4847  CD1 ILE B 656     120.741 113.982 147.052  1.00                 C  
ATOM   4848  CG1 ILE B 656     120.465 112.955 145.976  1.00                 C  
ATOM   4849  CG2 ILE B 656     118.180 113.778 145.277  1.00                 C  
ATOM   4850  N   TYR B 657     118.943 113.716 141.661  1.00                 N  
ATOM   4851  CA  TYR B 657     117.986 114.326 140.749  1.00                 C  
ATOM   4852  C   TYR B 657     118.205 113.931 139.300  1.00                 C  
ATOM   4853  O   TYR B 657     117.255 113.508 138.635  1.00                 O  
ATOM   4854  CB  TYR B 657     118.036 115.851 140.861  1.00                 C  
ATOM   4855  CG  TYR B 657     117.662 116.378 142.228  1.00                 C  
ATOM   4856  OH  TYR B 657     116.647 117.826 145.991  1.00                 O  
ATOM   4857  CZ  TYR B 657     116.981 117.347 144.745  1.00                 C  
ATOM   4858  CD1 TYR B 657     118.638 116.643 143.180  1.00                 C  
ATOM   4859  CE1 TYR B 657     118.305 117.124 144.432  1.00                 C  
ATOM   4860  CD2 TYR B 657     116.333 116.608 142.562  1.00                 C  
ATOM   4861  CE2 TYR B 657     115.981 117.089 143.809  1.00                 C  
ATOM   4862  N   GLY B 658     119.431 114.061 138.786  1.00                 N  
ATOM   4863  CA  GLY B 658     119.684 113.726 137.393  1.00                 C  
ATOM   4864  C   GLY B 658     119.572 112.245 137.095  1.00                 C  
ATOM   4865  O   GLY B 658     119.307 111.858 135.954  1.00                 O  
ATOM   4866  N   LEU B 659     119.782 111.400 138.100  1.00                 N  
ATOM   4867  CA  LEU B 659     119.462 109.984 137.999  1.00                 C  
ATOM   4868  C   LEU B 659     118.172 109.630 138.716  1.00                 C  
ATOM   4869  O   LEU B 659     117.473 108.704 138.293  1.00                 O  
ATOM   4870  CB  LEU B 659     120.604 109.135 138.560  1.00                 C  
ATOM   4871  CG  LEU B 659     121.950 109.248 137.841  1.00                 C  
ATOM   4872  CD1 LEU B 659     123.012 108.426 138.555  1.00                 C  
ATOM   4873  CD2 LEU B 659     121.823 108.804 136.392  1.00                 C  
ATOM   4874  N   GLY B 660     117.838 110.354 139.785  1.00                 N  
ATOM   4875  CA  GLY B 660     116.564 110.142 140.443  1.00                 C  
ATOM   4876  C   GLY B 660     115.390 110.554 139.585  1.00                 C  
ATOM   4877  O   GLY B 660     114.296 110.003 139.716  1.00                 O  
ATOM   4878  N   GLY B 661     115.600 111.511 138.683  1.00                 N  
ATOM   4879  CA  GLY B 661     114.547 111.876 137.759  1.00                 C  
ATOM   4880  C   GLY B 661     114.298 110.845 136.685  1.00                 C  
ATOM   4881  O   GLY B 661     113.238 110.868 136.058  1.00                 O  
ATOM   4882  N   LEU B 662     115.252 109.948 136.450  1.00                 N  
ATOM   4883  CA  LEU B 662     115.004 108.852 135.524  1.00                 C  
ATOM   4884  C   LEU B 662     114.207 107.739 136.191  1.00                 C  
ATOM   4885  O   LEU B 662     113.140 107.357 135.703  1.00                 O  
ATOM   4886  CB  LEU B 662     116.324 108.300 134.981  1.00                 C  
ATOM   4887  CG  LEU B 662     117.118 109.227 134.059  1.00                 C  
ATOM   4888  CD1 LEU B 662     118.477 108.626 133.734  1.00                 C  
ATOM   4889  CD2 LEU B 662     116.343 109.505 132.780  1.00                 C  
ATOM   4890  N   LEU B 663     114.691 107.237 137.327  1.00                 N  
ATOM   4891  CA  LEU B 663     114.165 105.997 137.888  1.00                 C  
ATOM   4892  C   LEU B 663     112.804 106.163 138.551  1.00                 C  
ATOM   4893  O   LEU B 663     111.988 105.237 138.492  1.00                 O  
ATOM   4894  CB  LEU B 663     115.144 105.413 138.909  1.00                 C  
ATOM   4895  CG  LEU B 663     116.475 104.900 138.355  1.00                 C  
ATOM   4896  CD1 LEU B 663     117.408 104.498 139.486  1.00                 C  
ATOM   4897  CD2 LEU B 663     116.248 103.727 137.414  1.00                 C  
ATOM   4898  N   VAL B 664     112.554 107.310 139.191  1.00                 N  
ATOM   4899  CA  VAL B 664     111.300 107.492 139.938  1.00                 C  
ATOM   4900  C   VAL B 664     110.046 107.446 139.070  1.00                 C  
ATOM   4901  O   VAL B 664     109.084 106.769 139.467  1.00                 O  
ATOM   4902  CB  VAL B 664     111.294 108.821 140.716  1.00                 C  
ATOM   4903  CG1 VAL B 664     109.918 109.087 141.306  1.00                 C  
ATOM   4904  CG2 VAL B 664     112.352 108.802 141.810  1.00                 C  
ATOM   4905  N   PRO B 665     109.971 108.078 137.882  1.00                 N  
ATOM   4906  CA  PRO B 665     108.801 107.815 137.027  1.00                 C  
ATOM   4907  C   PRO B 665     108.728 106.395 136.491  1.00                 C  
ATOM   4908  O   PRO B 665     107.623 105.935 136.194  1.00                 O  
ATOM   4909  CB  PRO B 665     108.956 108.807 135.873  1.00                 C  
ATOM   4910  CD  PRO B 665     110.907 109.047 137.238  1.00                 C  
ATOM   4911  CG  PRO B 665     110.420 109.090 135.817  1.00                 C  
ATOM   4912  N   PHE B 666     109.843 105.667 136.387  1.00                 N  
ATOM   4913  CA  PHE B 666     109.730 104.241 136.099  1.00                 C  
ATOM   4914  C   PHE B 666     109.160 103.459 137.273  1.00                 C  
ATOM   4915  O   PHE B 666     108.680 102.339 137.078  1.00                 O  
ATOM   4916  CB  PHE B 666     111.093 103.662 135.715  1.00                 C  
ATOM   4917  CG  PHE B 666     111.572 104.088 134.357  1.00                 C  
ATOM   4918  CZ  PHE B 666     112.453 104.873 131.840  1.00                 C  
ATOM   4919  CD1 PHE B 666     112.593 105.014 134.226  1.00                 C  
ATOM   4920  CE1 PHE B 666     113.033 105.406 132.976  1.00                 C  
ATOM   4921  CD2 PHE B 666     111.002 103.564 133.210  1.00                 C  
ATOM   4922  CE2 PHE B 666     111.442 103.957 131.960  1.00                 C  
ATOM   4923  N   ILE B 667     109.206 104.014 138.477  1.00                 N  
ATOM   4924  CA  ILE B 667     108.549 103.393 139.618  1.00                 C  
ATOM   4925  C   ILE B 667     107.114 103.882 139.760  1.00                 C  
ATOM   4926  O   ILE B 667     106.206 103.083 140.000  1.00                 O  
ATOM   4927  CB  ILE B 667     109.321 103.654 140.925  1.00                 C  
ATOM   4928  CD1 ILE B 667     111.612 103.377 142.008  1.00                 C  
ATOM   4929  CG1 ILE B 667     110.686 102.965 140.885  1.00                 C  
ATOM   4930  CG2 ILE B 667     108.499 103.214 142.126  1.00                 C  
ATOM   4931  N   GLY B 668     106.897 105.188 139.581  1.00                 N  
ATOM   4932  CA  GLY B 668     105.598 105.774 139.865  1.00                 C  
ATOM   4933  C   GLY B 668     104.498 105.338 138.920  1.00                 C  
ATOM   4934  O   GLY B 668     103.341 105.219 139.329  1.00                 O  
ATOM   4935  N   ILE B 669     104.833 105.086 137.655  1.00                 N  
ATOM   4936  CA  ILE B 669     103.812 104.628 136.723  1.00                 C  
ATOM   4937  C   ILE B 669     103.461 103.171 136.997  1.00                 C
[truncated: 8,105 more chars]
