# Supplementary material for: Large-scale discovery of protein interactions at residue resolution using co-evolution calculated from genomic sequences
Source: Nat Commun. 2021 Mar 2;12:1396. doi: 10.1038/s41467-021-21636-z (PMC7925567; doi:10.1038/s41467-021-21636-z)
Supplement: Supplementary file 13 — Supplementary Data 11 [file 41467_2021_21636_MOESM13_ESM.zip › supplementary_prediction/cep_tp00607_KDPC_KDPB/cep_tp00607_KDPC_ECOLI_KDPB_ECOLI_inter_ecs.csv]

X	Unnamed..0.1	A_i	A_j	cn	dist	dist_intra	dist_multimer	fn	i	j	segmentwise_precision	probability	segment_i	segment_j	precision	evcomplex_raw	X_e_i	X_e_j	intra_enrich_max	intra_enrich_min	Z_score	inter_relative_rank_longrange	asa_i	asa_j	asa_max	asa_min	conservation_i	conservation_j	conservation_max	conservation_min	f_hydrophilicity	enrichment_5	enrichment_10	evcomplex_normed	residue_prediction_strucaware	residue_prediction_strucfree	A_i_state	A_j_state
0	430	N	C	0.061377	53.2924466974448	NA	NA	0	149	609	0	1.97506114042991	A_1	B_1	0.681034482758621	1.97506114042991	1.26088846333284	1.22315961703024	1.26088846333284	1.22315961703024	8.30178523706166	0.274346793349169	0.818181818181818	0.631087854772065	0.818181818181818	0.631087854772065	0.426	0.382	0.426	0.382	-4.5406	1.23814050655587	1.23814050655587	0.980903945877983	0.686494802536009	0.617946264662959	found	found
2	501	T	P	0.056332	28.3863983449821	NA	NA	0	122	600	0	1.81271720942206	A_1	B_1	0.651515151515151	1.81271720942206	0	0.905461759641687	0.905461759641687	0	7.63375870104848	0.312351543942993	0.298568507157464	0.390538033395176	0.390538033395176	0.298568507157464	0.792	0.882	0.882	0.792	-1.9254	1.13851004273712	1.13851004273712	0.900276668445811	0.464455022855369	0.460954099457197	found	found
15	873	D	N	0.045451	68.1332126205715	NA	NA	0	47	390	0	1.46257562105805	A_1	B_1	0.480808080808081	1.46257562105805	0	2.47622103660509	2.47622103660509	0	6.19296648333601	0.586698337292161	0.800356506238859	0.778456837280367	0.800356506238859	0.778456837280367	0.66	0.614	0.66	0.614	-2.2125	0.923628164280858	0.923628164280858	0.726380651450873	0.439300769142301	0.286378785837625	found	found
4	593	I	V	0.052714	40.5893407682362	NA	NA	0	98	256	0	1.69629295919681	A_1	B_1	0.613418530351438	1.69629295919681	0.561297150529178	1.60484733186424	1.60484733186424	0.561297150529178	7.1546863507421	0.370546318289786	0.288888888888889	0.234565434565435	0.288888888888889	0.234565434565435	0.636	0.622	0.636	0.622	7.9475	1.06706048513628	1.06706048513628	0.842455164035583	0.386447569235902	0.430533967933724	found	found
5	611	Q	L	0.052107	44.4940454555438	NA	NA	0	135	662	0	1.67676020079804	A_1	B_1	0.609230769230769	1.67676020079804	0	2.29649361401643	2.29649361401643	0	7.07431130468462	0.38479809976247	0.744548286604361	0.280977312390925	0.744548286604361	0.280977312390925	0.403	0.577	0.577	0.403	2.8035	1.05507323210596	1.05507323210596	0.832754320150286	0.374728800108278	0.401201305338492	found	found
1	497	G	M	0.056605	62.2863790808231	NA	NA	0	30	570	0	1.82150212382546	A_1	B_1	0.652671755725191	1.82150212382546	1.82639035748566	4.63456832286547	4.63456832286547	1.82639035748566	7.66990760973661	0.309976247030879	0.168384879725086	0.391449973974246	0.391449973974246	0.168384879725086	0.662	0.694	0.694	0.662	3.6781	1.14390134434713	2.16251910842347	0.90463965095106	0.291161463087005	0.32750799866183	found	found
19	934	Q	K	0.044434	57.736070337355	NA	NA	0	57	670	0	1.42984940146737	A_1	B_1	0.459259259259259	1.42984940146737	0.561961817906111	0.669466180382343	0.669466180382343	0.561961817906111	6.05830186745387	0.640142517814727	0.264797507788162	0.381159420289855	0.381159420289855	0.264797507788162	0.928	0.913	0.928	0.913	-6.9895	0.903544084656741	0.903544084656741	0.710127342997251	0.278039900192887	0.29716884321006	found	found
13	836	L	L	0.046192	28.065902444069	NA	NA	0	16	676	0	1.48642038872442	A_1	B_1	0.493589743589744	1.48642038872442	0	0.683766277716907	0.683766277716907	0	6.29108494977521	0.554631828978622	0.572425828970332	0.0837696335078534	0.572425828970332	0.0837696335078534	0.546	0.556	0.556	0.546	7.1098	0.938261697222324	0.938261697222324	0.73822303253655	0.277482319693865	0.399129766995159	found	found
10	786	I	A	0.047424	26.9858081405764	NA	NA	0	43	508	0	1.52606513064745	A_1	B_1	0.516129032258065	1.52606513064745	3.22625209976073	1.52801728862024	3.22625209976073	1.52801728862024	6.45421848641907	0.514251781472684	0.160683760683761	0.691460055096419	0.691460055096419	0.160683760683761	0.609	0.43	0.609	0.43	3.7528	0.962591673718797	0.962591673718797	0.757912389483316	0.230636225594191	0.289662601568399	found	found
12	803	G	V	0.046992	29.4958252978282	NA	NA	0	61	301	0	1.51216372763547	A_1	B_1	0.506756756756757	1.51216372763547	0	1.72403239894789	1.72403239894789	0	6.39701581772577	0.526128266033254	0.316151202749141	0.0484848484848485	0.316151202749141	0.0484848484848485	0.298	0.792	0.792	0.298	2.7186	0.954060383258995	1.8739166112486	0.751008329255229	0.224311244119636	0.312363697271023	found	found
8	748	N	V	0.048457	40.586780039811	NA	NA	0	91	39	0	1.55930621701635	A_1	B_1	0.533980582524272	1.55930621701635	1.20683366643922	4.71825819139912	4.71825819139912	1.20683366643922	6.59100171966022	0.48812351543943	0.263814616755793	0.259383753501401	0.263814616755793	0.259383753501401	0.717	0.861	0.861	0.717	0.978400000000001	0.982991727063647	0.982991727063647	0.774421403871311	0.207164569285119	0.202561002399384	found	found
14	847	Q	T	0.045898	50.4089943363285	NA	NA	0	31	238	0	1.4769597116746	A_1	B_1	0.486373165618449	1.4769597116746	4.28385349078767	0.718540315146714	4.28385349078767	0.718540315146714	6.25215535580338	0.565320665083135	0.38785046728972	0.20435894278616	0.38785046728972	0.20435894278616	0.634	0.775	0.775	0.634	-3.7642	0.932455680103848	0.932455680103848	0.733524435992435	0.183244204694454	0.204807741310044	found	found
9	771	G	D	0.047858	46.811452455569	NA	NA	0	30	399	0	1.54003089200669	A_1	B_1	0.52112676056338	1.54003089200669	1.82639035748566	5.21162034408939	5.21162034408939	1.82639035748566	6.51168598228224	0.504750593824228	0.168384879725086	0.453349252794314	0.453349252794314	0.168384879725086	0.662	0.624	0.662	0.624	-2.02	0.97116246089369	0.97116246089369	0.764848412953199	0.178328697235895	0.210598267617988	found	found
3	564	T	K	0.053533	43.6028073981481	NA	NA	0	122	543	0	1.722647702407	A_1	B_1	0.631756756756757	1.722647702407	0	8.97025933464988	8.97025933464988	0	7.26313307680648	0.350356294536817	0.298568507157464	0.426841537908732	0.426841537908732	0.298568507157464	0.792	0.808	0.808	0.792	-4.5497	1.08323438996632	1.08323438996632	0.855544111551332	0.164075295943651	0.132714209973483	found	found
6	674	T	V	0.050261	63.1019055496742	NA	NA	0	26	561	0	1.61735744626078	A_1	B_1	0.578512396694215	1.61735744626078	0.762792510775519	6.84330894106132	6.84330894106132	0.762792510775519	6.82987582688872	0.429928741092637	0.411042944785276	0.0965289256198347	0.411042944785276	0.0965289256198347	0.442	0.734	0.734	0.442	7.1555	1.01861776407634	2.16251910842347	0.803252247971933	0.14540805985841	0.171803367164816	found	found
17	924	A	I	0.044534	62.4244675507929	NA	NA	0	100	443	0	1.43306731883125	A_1	B_1	0.463414634146341	1.43306731883125	0.563002166843919	3.55071592710183	3.55071592710183	0.563002166843919	6.07154322594769	0.631828978622328	0.482093663911846	0.00056980056980057	0.482093663911846	0.00056980056980057	0.349	0.798	0.798	0.349	2.9794	0.905518920411325	0.905518920411325	0.711725505087086	0.141771583616841	0.211617080487214	found	found
11	793	R	T	0.047275	56.6553605142532	NA	NA	0	148	238	0	1.52127043377526	A_1	B_1	0.513698630136986	1.52127043377526	7.22701508513813	0.718540315146714	7.22701508513813	0.718540315146714	6.43448886226327	0.519002375296912	0.145911949685535	0.20435894278616	0.20435894278616	0.145911949685535	0.677	0.775	0.775	0.677	-4.2141	0.959649168444467	0.959649168444467	0.755531127969462	0.120094193380295	0.133854265186353	found	found
16	882	G	V	0.04526	37.8265078747695	NA	NA	0	56	301	0	1.45642939889304	A_1	B_1	0.477045908183633	1.45642939889304	5.55161981654269	1.72403239894789	5.55161981654269	1.72403239894789	6.16767548861282	0.593824228028504	0.00687285223367698	0.0484848484848485	0.0484848484848485	0.00687285223367698	0.822	0.792	0.822	0.792	4.2537	0.919856227989603	1.8739166112486	0.723328161859288	0.110134339217289	0.155053109572666	found	found
7	719	L	M	0.049164	51.6821006732505	NA	NA	0	120	36	0	1.58205689277899	A_1	B_1	0.553299492385787	1.58205689277899	9.08178384976067	2.14334361710124	9.08178384976067	2.14334361710124	6.68461812421152	0.466745843230404	0.0383944153577661	0.156667433080911	0.156667433080911	0.0383944153577661	0.652	0.868	0.868	0.652	4.994	0.996953815848554	0.996953815848554	0.785720409846444	0.084278187145093	0.098395685133999	found	found
18	925	F	R	0.044497	41.5717785162001	NA	NA	0	65	213	0	1.43187668940662	A_1	B_1	0.462546816479401	1.43187668940662	7.73042837671092	3.93400426783675	7.73042837671092	3.93400426783675	6.06664392330498	0.633016627078385	0.00730994152046784	0.670906452038528	0.670906452038528	0.00730994152046784	0.896	0.654	0.896	0.654	-0.739499999999999	0.904788231182129	0.904788231182129	0.711134185113848	0.0726635252000858	0.095188714028747	found	found
