# Supplementary material for: Large-scale discovery of protein interactions at residue resolution using co-evolution calculated from genomic sequences
Source: Nat Commun. 2021 Mar 2;12:1396. doi: 10.1038/s41467-021-21636-z (PMC7925567; doi:10.1038/s41467-021-21636-z)
Supplement: Supplementary file 13 — Supplementary Data 11 [file 41467_2021_21636_MOESM13_ESM.zip › supplementary_prediction/cep_tp00607_KDPC_KDPB/haddock_rmsd.disp]

1 2 9.09669
1 3 14.9257
1 4 3.47478
1 5 14.9746
1 6 15.1761
1 7 62.5706
1 8 36.8132
1 9 63.0624
1 10 74.8459
1 11 74.4106
1 12 61.3125
1 13 8.72348
1 14 62.4006
1 15 62.6513
1 16 61.3855
1 17 60.9032
1 18 35.414
1 19 62.9891
1 20 62.6648
1 21 75.1796
1 22 6.93468
1 23 69.6301
1 24 62.7617
1 25 62.8987
1 26 28.1114
1 27 35.1313
1 28 7.31531
1 29 39.2323
1 30 6.30093
1 31 41.9837
1 32 62.7936
1 33 58.6578
1 34 62.596
1 35 63.8535
1 36 65.1296
1 37 63.2484
1 38 63.6713
1 39 56.4239
1 40 61.283
1 41 63.131
1 42 8.93413
1 43 41.3851
1 44 77.2403
1 45 68.3948
1 46 62.6733
1 47 52.368
1 48 45.1632
1 49 39.4407
1 50 14.5916
1 51 62.9416
1 52 63.1891
1 53 75.6002
1 54 39.1206
1 55 70.0798
1 56 40.6345
1 57 14.3823
1 58 45.9296
1 59 65.6369
1 60 76.7268
1 61 62.6621
1 62 47.1372
1 63 56.7099
1 64 65.3371
1 65 54.0036
1 66 14.7408
1 67 8.99383
1 68 44.8418
1 69 41.854
1 70 40.0913
1 71 41.4846
1 72 64.8267
1 73 58.469
1 74 40.051
1 75 42.0545
1 76 63.3326
1 77 61.3663
1 78 59.8125
1 79 63.0144
1 80 39.6688
1 81 62.6303
1 82 16.0176
1 83 62.97
1 84 55.6601
1 85 63.5533
1 86 58.2033
1 87 10.6074
1 88 57.9554
1 89 66.6587
1 90 42.3345
1 91 64.2051
1 92 26.4387
1 93 66.6551
1 94 66.5185
1 95 42.849
1 96 64.6336
1 97 59.4868
1 98 66.7475
1 99 66.7248
1 100 59.1312
2 3 20.8757
2 4 11.8786
2 5 20.4587
2 6 21.2252
2 7 63.6601
2 8 34.7765
2 9 65.171
2 10 75.4429
2 11 74.6396
2 12 62.2789
2 13 12.5399
2 14 64.6685
2 15 61.1554
2 16 62.1161
2 17 61.7706
2 18 33.7059
2 19 64.1152
2 20 64.8301
2 21 75.6468
2 22 13.927
2 23 69.4931
2 24 64.9157
2 25 65.0629
2 26 22.7542
2 27 33.2314
2 28 13.7828
2 29 46.3157
2 30 13.3057
2 31 49.2323
2 32 65.0622
2 33 58.3522
2 34 64.8445
2 35 63.1407
2 36 65.3632
2 37 65.3582
2 38 62.4034
2 39 60.1067
2 40 62.2832
2 41 65.2871
2 42 12.6351
2 43 48.0565
2 44 78.5491
2 45 68.1246
2 46 65.0254
2 47 56.1176
2 48 51.6892
2 49 46.379
2 50 20.7261
2 51 65.1867
2 52 65.5359
2 53 75.7959
2 54 46.3565
2 55 70.1219
2 56 47.2265
2 57 20.3527
2 58 52.3334
2 59 65.9041
2 60 78.1402
2 61 64.9408
2 62 51.5138
2 63 55.0201
2 64 65.3104
2 65 59.2404
2 66 21.3005
2 67 16.5046
2 68 51.2452
2 69 48.3273
2 70 47.0448
2 71 48.3459
2 72 63.5415
2 73 57.9722
2 74 47.455
2 75 48.5802
2 76 61.7994
2 77 62.061
2 78 59.0463
2 79 61.5048
2 80 47.0612
2 81 64.8961
2 82 18.0582
2 83 65.2596
2 84 59.5368
2 85 62.0194
2 86 57.5141
2 87 6.20927
2 88 56.3328
2 89 65.8782
2 90 49.056
2 91 63.4862
2 92 32.2597
2 93 65.9055
2 94 65.558
2 95 49.3246
2 96 64.0282
2 97 59.148
2 98 65.968
2 99 65.8695
2 100 58.5714
3 4 13.4167
3 5 1.6592
3 6 1.03497
3 7 60.6575
3 8 45.9187
3 9 59.2249
3 10 71.1983
3 11 69.8284
3 12 60.0154
3 13 17.2408
3 14 58.3609
3 15 59.4464
3 16 60.2834
3 17 59.6564
3 18 44.8508
3 19 61.097
3 20 58.7099
3 21 71.5994
3 22 8.21899
3 23 64.9974
3 24 58.8322
3 25 58.9836
3 26 37.8614
3 27 44.6195
3 28 8.11083
3 29 30.8092
3 30 9.03274
3 31 33.3814
3 32 58.7743
3 33 57.4863
3 34 58.5689
3 35 60.8647
3 36 62.517
3 37 59.4288
3 38 59.7714
3 39 50.1231
3 40 60.1156
3 41 59.2195
3 42 17.3267
3 43 32.8265
3 44 73.3428
3 45 63.924
3 46 58.5573
3 47 45.9283
3 48 35.2614
3 49 30.9748
3 50 21.0269
3 51 59.0053
3 52 59.1914
3 53 71.1867
3 54 30.8325
3 55 65.3443
3 56 32.1002
3 57 2.39273
3 58 36.1724
3 59 61.4729
3 60 72.051
3 61 58.5873
3 62 41.2426
3 63 55.2412
3 64 62.2684
3 65 45.8097
3 66 20.2467
3 67 17.5761
3 68 35.1145
3 69 33.4795
3 70 31.797
3 71 33.2735
3 72 61.6105
3 73 57.4654
3 74 31.5474
3 75 33.548
3 76 60.5767
3 77 60.5627
3 78 58.879
3 79 60.3507
3 80 31.2156
3 81 58.5396
3 82 25.4936
3 83 58.9849
3 84 49.157
3 85 60.8979
3 86 57.5871
3 87 19.4819
3 88 56.1558
3 89 63.115
3 90 33.6377
3 91 61.3473
3 92 28.9937
3 93 63.0315
3 94 62.7481
3 95 34.4888
3 96 61.8487
3 97 58.1803
3 98 62.9935
3 99 63.0718
3 100 58.2837
4 5 13.4879
4 6 13.5932
4 7 61.4303
4 8 37.4843
4 9 61.6921
4 10 74.0624
4 11 73.5262
4 12 60.5254
4 13 8.19979
4 14 60.9971
4 15 62.3716
4 16 60.6726
4 17 60.1412
4 18 36.1439
4 19 61.842
4 20 61.293
4 21 74.4138
4 22 5.80117
4 23 68.8567
4 24 61.3862
4 25 61.525
4 26 29.9606
4 27 35.898
4 28 6.48661
4 29 36.9479
4 30 5.26621
4 31 39.5551
4 32 61.4217
4 33 57.5261
4 34 61.22
4 35 62.9197
4 36 63.9049
4 37 61.8885
4 38 62.9407
4 39 54.9571
4 40 60.5025
4 41 61.7578
4 42 8.34618
4 43 39.3764
4 44 76.2776
4 45 67.6736
4 46 61.2681
4 47 51.1611
4 48 42.952
4 49 37.1653
4 50 14.8729
4 51 61.5524
4 52 61.7735
4 53 74.7281
4 54 36.9725
4 55 69.2656
4 56 38.6362
4 57 12.8918
4 58 43.7014
4 59 64.8212
4 60 75.6599
4 61 61.2629
4 62 45.6909
4 63 56.0041
4 64 64.2102
4 65 51.8585
4 66 14.7681
4 67 8.90761
4 68 42.597
4 69 39.9122
4 70 37.8864
4 71 39.3673
4 72 64.3911
4 73 57.433
4 74 37.5859
4 75 40.0679
4 76 62.9565
4 77 60.6868
4 78 58.8341
4 79 62.6383
4 80 37.2185
4 81 61.2463
4 82 15.7816
4 83 61.5703
4 84 54.2061
4 85 63.1841
4 86 57.2228
4 87 13.3361
4 88 57.2653
4 89 65.7222
4 90 40.2949
4 91 63.2721
4 92 25.1794
4 93 65.7151
4 94 65.9508
4 95 40.8892
4 96 63.6627
4 97 58.4064
4 98 66.1305
4 99 66.1278
4 100 58.1083
5 6 2.00671
5 7 60.136
5 8 45.5675
5 9 58.8208
5 10 70.6435
5 11 69.0695
5 12 59.6997
5 13 17.0332
5 14 57.9821
5 15 58.4893
5 16 59.9447
5 17 59.3257
5 18 44.5797
5 19 60.585
5 20 58.3175
5 21 71.021
5 22 8.36977
5 23 64.136
5 24 58.4351
5 25 58.5871
5 26 37.351
5 27 44.3242
5 28 8.21494
5 29 31.3193
5 30 9.14554
5 31 33.8719
5 32 58.4146
5 33 56.4435
5 34 58.1976
5 35 59.7989
5 36 61.572
5 37 59.0305
5 38 58.6327
5 39 50.0625
5 40 59.8203
5 41 58.8248
5 42 17.1232
5 43 33.3379
5 44 72.8858
5 45 63.0413
5 46 58.202
5 47 45.9794
5 48 35.6512
5 49 31.4256
5 50 21.828
5 51 58.6313
5 52 58.8357
5 53 70.4314
5 54 31.4767
5 55 64.5088
5 56 32.5894
5 57 2.88282
5 58 36.5032
5 59 60.6715
5 60 71.5348
5 61 58.2104
5 62 41.3566
5 63 54.0389
5 64 61.29
5 65 45.737
5 66 21.0955
5 67 18.2222
5 68 35.4178
5 69 33.9578
5 70 32.299
5 71 33.7733
5 72 60.6169
5 73 56.4695
5 74 32.0831
5 75 34.0186
5 76 59.5608
5 77 60.2417
5 78 57.8419
5 79 59.3428
5 80 31.7508
5 81 58.1636
5 82 25.3909
5 83 58.6172
5 84 49.155
5 85 59.8853
5 86 56.5797
5 87 19.163
5 88 54.9751
5 89 62.0182
5 90 34.1618
5 91 60.2833
5 92 29.6584
5 93 61.9397
5 94 61.7814
5 95 34.9594
5 96 60.7996
5 97 57.1968
5 98 62.0481
5 99 62.1209
5 100 57.2824
6 7 60.3225
6 8 45.8292
6 9 58.8765
6 10 70.8027
6 11 69.5748
6 12 59.6195
6 13 17.2622
6 14 58.013
6 15 59.5208
6 16 59.8941
6 17 59.268
6 18 44.7547
6 19 60.7599
6 20 58.3596
6 21 71.2094
6 22 8.51585
6 23 64.8765
6 24 58.4806
6 25 58.63
6 26 37.9991
6 27 44.5314
6 28 8.46686
6 29 30.5497
6 30 9.37336
6 31 32.9049
6 32 58.4073
6 33 57.3793
6 34 58.2085
6 35 60.7846
6 36 62.3774
6 37 59.0715
6 38 59.669
6 39 49.7345
6 40 59.7195
6 41 58.8655
6 42 17.3656
6 43 32.5533
6 44 72.9185
6 45 63.8052
6 46 58.197
6 47 45.4822
6 48 34.8795
6 49 30.7428
6 50 21.0747
6 51 58.6474
6 52 58.8336
6 53 70.9195
6 54 30.4681
6 55 65.1868
6 56 31.8784
6 57 2.24506
6 58 35.8129
6 59 61.3035
6 60 71.6639
6 61 58.2296
6 62 41.2359
6 63 55.1723
6 64 62.1275
6 65 45.415
6 66 20.2689
6 67 17.5651
6 68 34.7629
6 69 33.2599
6 70 31.5495
6 71 32.8966
6 72 61.574
6 73 57.2437
6 74 31.0566
6 75 33.3073
6 76 60.5267
6 77 60.1714
6 78 58.6813
6 79 60.3004
6 80 30.7106
6 81 58.1817
6 82 25.3756
6 83 58.6259
6 84 48.7476
6 85 60.8413
6 86 57.37
6 87 19.8901
6 88 56.0923
6 89 63.0168
6 90 33.3466
6 91 61.268
6 92 28.5517
6 93 62.9232
6 94 62.6419
6 95 34.2413
6 96 61.7659
6 97 57.9556
6 98 62.8704
6 99 62.9469
6 100 58.06
7 8 47.4701
7 9 12.0223
7 10 30.8301
7 11 37.1654
7 12 17.9779
7 13 60.9668
7 14 13.2932
7 15 57.3512
7 16 18.5862
7 17 18.0616
7 18 49.0225
7 19 1.07057
7 20 12.2785
7 21 30.9481
7 22 61.9929
7 23 45.1598
7 24 12.2986
7 25 12.5097
7 26 56.421
7 27 49.0943
7 28 62.4662
7 29 57.0725
7 30 62.3486
7 31 52.2873
7 32 12.7294
7 33 48.9837
7 34 12.7694
7 35 49.0378
7 36 44.1538
7 37 11.6944
7 38 47.354
7 39 27.4555
7 40 18.7853
7 41 12.3622
7 42 61.1968
7 43 53.9899
7 44 31.912
7 45 44.0731
7 46 13.7946
7 47 33.053
7 48 51.1526
7 49 56.8451
7 50 62.6315
7 51 12.6753
7 52 13.1965
7 53 36.7828
7 54 54.4845
7 55 42.5385
7 56 54.9134
7 57 60.9404
7 58 50.6802
7 59 38.2002
7 60 32.9544
7 61 14.0852
7 62 51.8142
7 63 50.3869
7 64 44.2855
7 65 42.2587
7 66 62.3678
7 67 62.0208
7 68 50.4682
7 69 54.599
7 70 56.6443
7 71 51.4151
7 72 47.2665
7 73 28.5987
7 74 52.9147
7 75 54.2202
7 76 45.1987
7 77 19.7908
7 78 31.3417
7 79 45.5207
7 80 52.6187
7 81 13.894
7 82 59.199
7 83 12.9485
7 84 29.219
7 85 45.2319
7 86 28.9425
7 87 64.1931
7 88 51.4025
7 89 47.9209
7 90 53.7079
7 91 50.0622
7 92 60.9735
7 93 47.1828
7 94 42.8416
7 95 53.7697
7 96 49.217
7 97 29.0391
7 98 41.4297
7 99 41.1993
7 100 29.1977
8 9 53.1954
8 10 61.9291
8 11 67.2985
8 12 44.2346
8 13 36.2495
8 14 53.3012
8 15 66.2693
8 16 43.7694
8 17 43.8451
8 18 3.20299
8 19 47.6649
8 20 53.0745
8 21 62.1138
8 22 41.2411
8 23 67.758
8 24 53.0899
8 25 53.163
8 26 19.9742
8 27 2.96033
8 28 41.7887
8 29 57.1315
8 30 41.1023
8 31 55.6446
8 32 53.1989
8 33 56.2707
8 34 53.1719
8 35 62.6361
8 36 61.087
8 37 53.1168
8 38 62.1316
8 39 55.1997
8 40 43.9308
8 41 53.2852
8 42 36.5688
8 43 57.152
8 44 64.3754
8 45 66.1563
8 46 53.5818
8 47 53.1819
8 48 58.6137
8 49 57.246
8 50 37.6064
8 51 53.25
8 52 53.6734
8 53 67.5016
8 54 55.3244
8 55 67.1301
8 56 57.2215
8 57 45.4936
8 58 58.8674
8 59 61.4591
8 60 66.6556
8 61 53.6165
8 62 58.568
8 63 55.8561
8 64 61.792
8 65 58.326
8 66 38.3079
8 67 36.3719
8 68 58.099
8 69 57.7632
8 70 57.3785
8 71 55.0776
8 72 63.0557
8 73 46.9877
8 74 54.589
8 75 57.7395
8 76 60.4077
8 77 43.0778
8 78 49.053
8 79 60.1734
8 80 54.1197
8 81 53.4769
8 82 31.6677
8 83 53.4533
8 84 55.1971
8 85 60.2855
8 86 46.0502
8 87 37.1341
8 88 57.6295
8 89 64.331
8 90 57.6667
8 91 63.0111
8 92 40.547
8 93 64.0787
8 94 63.3936
8 95 57.91
8 96 62.9495
8 97 48.5789
8 98 62.9688
8 99 62.7269
8 100 47.2574
9 10 30.0152
9 11 33.4263
9 12 24.9738
9 13 62.1999
9 14 1.86309
9 15 54.1753
9 16 26.0526
9 17 25.2306
9 18 54.2812
9 19 12.1084
9 20 1.2901
9 21 30.3903
9 22 61.5778
9 23 40.7025
9 24 1.29291
9 25 1.96288
9 26 60.5888
9 27 54.3923
9 28 62.0681
9 29 51.2329
9 30 61.9805
9 31 46.566
9 32 2.7401
9 33 48.5076
9 34 2.17081
9 35 47.2041
9 36 41.7015
9 37 1.33204
9 38 46.34
9 39 18.2669
9 40 25.8355
9 41 1.51866
9 42 62.4673
9 43 47.4437
9 44 29.4843
9 45 40.0022
9 46 2.73679
9 47 25.8363
9 48 45.1487
9 49 50.9875
9 50 61.6683
9 51 2.0839
9 52 2.44812
9 53 33.478
9 54 48.553
9 55 37.9836
9 56 48.5216
9 57 59.7758
9 58 44.5267
9 59 33.7618
9 60 28.617
9 61 3.19474
9 62 44.3993
9 63 51.0297
9 64 41.8217
9 65 35.898
9 66 61.2246
9 67 61.8955
9 68 44.3467
9 69 47.918
9 70 50.561
9 71 45.1484
9 72 44.8119
9 73 31.8757
9 74 47.555
9 75 47.5523
9 76 43.5643
9 77 27.4666
9 78 34.1796
9 79 43.8195
9 80 47.3425
9 81 3.48964
9 82 61.5481
9 83 1.91138
9 84 20.4291
9 85 43.645
9 86 32.8723
9 87 65.2772
9 88 51.5624
9 89 46.2223
9 90 47.1022
9 91 48.2653
9 92 61.5087
9 93 45.4641
9 94 40.2806
9 95 46.9403
9 96 47.2947
9 97 31.5822
9 98 38.7257
9 99 38.7575
9 100 32.6614
10 11 21.4031
10 12 34.2661
10 13 73.4502
10 14 30.9505
10 15 52.8581
10 16 34.1324
10 17 34.3653
10 18 63.1996
10 19 30.7474
10 20 30.2125
10 21 1.53048
10 22 73.6376
10 23 36.7198
10 24 30.1492
10 25 30.0987
10 26 69.3302
10 27 63.2264
10 28 74.1466
10 29 66.3615
10 30 74.09
10 31 61.0769
10 32 30.5524
10 33 49.3008
10 34 30.598
10 35 45.7763
10 36 43.1175
10 37 29.7819
10 38 41.7517
10 39 38.6883
10 40 35.355
10 41 29.8479
10 42 73.9324
10 43 63.2582
10 44 7.69718
10 45 36.3433
10 46 31.0426
10 47 39.8547
10 48 61.2121
10 49 66.263
10 50 74.3082
10 51 30.6729
10 52 31.0325
10 53 19.7167
10 54 63.8692
10 55 33.3571
10 56 64.5028
10 57 71.4652
10 58 60.8417
10 59 33.4952
10 60 12.0951
10 61 30.6479
10 62 61.8311
10 63 50.0963
10 64 41.5605
10 65 50.8383
10 66 74.0153
10 67 74.1182
10 68 60.5391
10 69 63.8584
10 70 65.7723
10 71 60.8803
10 72 42.536
10 73 38.0898
10 74 62.0396
10 75 63.4566
10 76 41.7053
10 77 35.6122
10 78 38.4496
10 79 42.1041
10 80 61.6498
10 81 30.5411
10 82 72.3458
10 83 30.7048
10 84 39.6628
10 85 41.578
10 86 38.8954
10 87 76.0476
10 88 50.1494
10 89 42.8283
10 90 63.227
10 91 46.5779
10 92 72.6685
10 93 41.8968
10 94 36.684
10 95 62.9836
10 96 46.1034
10 97 37.4566
10 98 35.3874
10 99 35.285
10 100 38.4219
11 12 46.3151
11 13 73.6898
11 14 34.0112
11 15 36.7784
11 16 46.565
11 17 46.2665
11 18 68.6141
11 19 37.2623
11 20 33.825
11 21 20.988
11 22 72.702
11 23 18.1207
11 24 33.7519
11 25 33.8255
11 26 71.8522
11 27 68.4935
11 28 73.1164
11 29 63.9928
11 30 72.9755
11 31 61.5614
11 32 35.0008
11 33 38.4265
11 34 34.5828
11 35 30.9691
11 36 29.604
11 37 33.8502
11 38 28.9606
11 39 41.3157
11 40 47.5653
11 41 33.6618
11 42 74.1155
11 43 61.4356
11 44 24.0158
11 45 19.1085
11 46 34.7024
11 47 44.3942
11 48 61.0965
11 49 63.5448
11 50 74.9822
11 51 34.6099
11 52 34.7917
11 53 2.55944
11 54 63.3997
11 55 15.3339
11 56 62.1302
11 57 70.4785
11 58 60.3261
11 59 21.339
11 60 17.4597
11 61 33.8867
11 62 55.4453
11 63 40.017
11 64 27.463
11 65 51.2887
11 66 74.6846
11 67 75.0759
11 68 59.7297
11 69 61.376
11 70 63.3359
11 71 60.698
11 72 27.3939
11 73 35.8626
11 74 62.6406
11 75 61.1479
11 76 28.4771
11 77 48.2948
11 78 34.1618
11 79 29.0167
11 80 62.4131
11 81 34.1642
11 82 74.1923
11 83 34.4717
11 84 42.8348
11 85 28.7121
11 86 37.1749
11 87 75.4869
11 88 39.2772
11 89 27.571
11 90 61.7573
11 91 31.8375
11 92 77.1882
11 93 26.873
11 94 21.2072
11 95 60.8048
11 96 31.1198
11 97 34.4785
11 98 20.3228
11 99 20.627
11 100 36.3272
12 13 59.727
12 14 25.5846
12 15 65.8798
12 16 2.54588
12 17 1.28658
12 18 45.5652
12 19 17.775
12 20 24.6907
12 21 34.7162
12 22 61.1321
12 23 55.7149
12 24 24.8491
12 25 25.2607
12 26 54.2421
12 27 45.7443
12 28 61.5673
12 29 59.1486
12 30 61.5253
12 31 53.6203
12 32 24.2624
12 33 59.2422
12 34 24.692
12 35 59.6354
12 36 56.6078
12 37 24.4526
12 38 56.014
12 39 32.6265
12 40 1.4735
12 41 24.9612
12 42 59.927
12 43 56.1927
12 44 36.0909
12 45 54.697
12 46 25.6205
12 47 35.4292
12 48 51.869
12 49 59.1835
12 50 60.8569
12 51 24.9691
12 52 24.9745
12 53 45.6964
12 54 55.8546
12 55 53.2361
12 56 57.2582
12 57 60.0213
12 58 51.9746
12 59 49.9086
12 60 39.8203
12 61 26.4433
12 62 57.4201
12 63 59.0494
12 64 56.2621
12 65 46.2175
12 66 60.7258
12 67 60.1924
12 68 52.1209
12 69 57.1462
12 70 58.9303
12 71 53.5204
12 72 57.4295
12 73 40.7114
12 74 53.9468
12 75 56.7427
12 76 55.3125
12 77 3.66289
12 78 43.5591
12 79 55.6353
12 80 53.5672
12 81 26.1608
12 82 57.2525
12 83 24.9582
12 84 33.4458
12 85 55.441
12 86 40.6669
12 87 62.7391
12 88 60.1031
12 89 58.4072
12 90 55.7489
12 91 60.6032
12 92 57.0966
12 93 57.6666
12 94 53.2546
12 95 56.36
12 96 60.1243
12 97 41.6077
12 98 52.2601
12 99 51.9267
12 100 41.3198
13 14 61.6497
13 15 62.9395
13 16 59.6656
13 17 59.287
13 18 35.0178
13 19 61.4253
13 20 61.8188
13 21 73.7154
13 22 11.0069
13 23 69.4434
13 24 61.9059
13 25 61.9967
13 26 28.349
13 27 34.6833
13 28 11.4412
13 29 42.4009
13 30 11.0874
13 31 43.3877
13 32 61.9417
13 33 56.3523
13 34 61.7584
13 35 62.2437
13 36 63.5571
13 37 62.3288
13 38 62.0603
13 39 56.725
13 40 59.682
13 41 62.2577
13 42 1.15585
13 43 44.652
13 44 76.0635
13 45 68.0966
13 46 61.9075
13 47 52.4721
13 48 47.2196
13 49 42.6857
13 50 20.5301
13 51 62.0868
13 52 62.4625
13 53 74.7905
13 54 41.8767
13 55 69.765
13 56 44.1728
13 57 15.8243
13 58 48.0366
13 59 65.1975
13 60 75.8537
13 61 61.8472
13 62 50.9098
13 63 53.811
13 64 63.7586
13 65 54.9207
13 66 20.5395
13 67 13.4211
13 68 46.9749
13 69 45.4162
13 70 43.3834
13 71 43.9232
13 72 64.2793
13 73 55.5685
13 74 41.3737
13 75 45.4586
13 76 62.3682
13 77 59.6054
13 78 56.8972
13 79 62.0361
13 80 40.9044
13 81 61.7591
13 82 9.59307
13 83 62.195
13 84 56.0141
13 85 62.511
13 86 55.1779
13 87 14.5407
13 88 55.2619
13 89 65.2311
13 90 45.4712
13 91 62.5597
13 92 22.4116
13 93 65.2116
13 94 65.6383
13 95 46.242
13 96 63.0637
13 97 56.6558
13 98 65.836
13 99 65.7322
13 100 56.1484
14 15 54.1567
14 16 26.7093
14 17 25.8368
14 18 54.3159
14 19 13.3909
14 20 1.52923
14 21 31.363
14 22 60.8145
14 23 40.9565
14 24 1.47895
14 25 2.12812
14 26 60.4744
14 27 54.4356
14 28 61.3028
14 29 49.953
14 30 61.2213
14 31 45.3328
14 32 2.45111
14 33 48.7655
14 34 1.79867
14 35 47.4018
14 36 41.9472
14 37 2.38627
14 38 46.5771
14 39 16.8867
14 40 26.4146
14 41 1.90009
14 42 61.9104
14 43 46.1082
14 44 30.3171
14 45 40.3162
14 46 1.61354
14 47 24.7447
14 48 43.8297
14 49 49.7126
14 50 60.8262
14 51 1.78774
14 52 1.78411
14 53 34.1574
14 54 47.2598
14 55 38.3124
14 56 47.1926
14 57 58.9402
14 58 43.2103
14 59 34.1104
14 60 29.3204
14 61 2.45723
14 62 43.0937
14 63 51.3253
14 64 42.0626
14 65 34.8286
14 66 60.3612
14 67 61.1538
14 68 43.0423
14 69 46.5772
14 70 49.2681
14 71 43.8596
14 72 45.1438
14 73 32.5684
14 74 46.3377
14 75 46.2119
14 76 43.9753
14 77 28.1021
14 78 34.9083
14 79 44.2133
14 80 46.1408
14 81 2.9194
14 82 61.1598
14 83 1.38688
14 84 19.0841
14 85 44.0711
14 86 33.6103
14 87 64.7116
14 88 51.8255
14 89 46.4916
14 90 45.7539
14 91 48.4732
14 92 60.8708
14 93 45.738
14 94 40.7106
14 95 45.5914
14 96 47.517
14 97 32.2544
14 98 39.1848
14 99 39.2516
14 100 33.399
15 16 66.056
15 17 65.5564
15 18 67.0391
15 19 57.7394
15 20 54.3636
15 21 52.5327
15 22 61.2519
15 23 21.4429
15 24 54.3891
15 25 54.5102
15 26 63.2027
15 27 66.6391
15 28 61.4566
15 29 61.0902
15 30 61.1794
15 31 63.5556
15 32 55.6945
15 33 29.3858
15 34 55.0636
15 35 22.2486
15 36 28.4323
15 37 54.8985
15 38 28.0737
15 39 55.5725
15 40 66.9157
15 41 54.6307
15 42 63.3084
15 43 60.2625
15 44 56.2661
15 45 21.6564
15 46 55.0645
15 47 56.2978
15 48 64.2063
15 49 60.4551
15 50 65.4704
15 51 55.2466
15 52 55.5704
15 53 38.7586
15 54 62.6934
15 55 25.1329
15 56 59.8545
15 57 60.2618
15 58 63.5366
15 59 28.6737
15 60 50.4925
15 61 54.2763
15 62 49.4111
15 63 28.2666
15 64 27.1013
15 65 61.1807
15 66 65.4074
15 67 65.6564
15 68 62.3736
15 69 59.3935
15 70 60.6646
15 71 61.8182
15 72 15.4421
15 73 45.1009
15 74 63.8374
15 75 59.6203
15 76 18.5303
15 77 67.4255
15 78 41.5415
15 79 18.2276
15 80 63.666
15 81 54.5249
15 82 65.3741
15 83 55.2024
15 84 56.608
15 85 19.3513
15 86 45.975
15 87 62.1914
15 88 26.3491
15 89 26.1996
15 90 61.3894
15 91 22.2889
15 92 72.6083
15 93 26.8719
15 94 20.7108
15 95 59.7511
15 96 22.4609
15 97 44.0309
15 98 22.5276
15 99 22.9115
15 100 45.5578
16 17 1.94978
16 18 45.1582
16 19 18.4668
16 20 25.7767
16 21 34.5181
16 22 61.2889
16 23 56.0897
16 24 25.9022
16 25 26.2511
16 26 53.5605
16 27 45.314
16 28 61.7112
16 29 60.3966
16 30 61.694
16 31 54.8406
16 32 25.3338
16 33 59.3465
16 34 25.7643
16 35 59.6691
16 36 56.877
16 37 25.4863
16 38 55.7454
16 39 33.9015
16 40 2.74185
16 41 25.989
16 42 59.8672
16 43 57.4717
16 44 36.3014
16 45 55.0148
16 46 26.7131
16 47 36.1403
16 48 53.2532
16 49 60.4421
16 50 61.2022
16 51 26.0249
16 52 26.1774
16 53 45.9135
16 54 57.0446
16 55 53.6129
16 56 58.5338
16 57 60.2343
16 58 53.3915
16 59 50.2505
16 60 40.3073
16 61 27.4276
16 62 58.7447
16 63 58.7197
16 64 56.4094
16 65 47.6535
16 66 61.0908
16 67 60.4005
16 68 53.4967
16 69 58.4452
16 70 60.1986
16 71 54.7424
16 72 57.5059
16 73 40.2463
16 74 55.1043
16 75 58.0491
16 76 55.2508
16 77 1.99043
16 78 43.1422
16 79 55.5703
16 80 54.7043
16 81 27.1034
16 82 57.1128
16 83 26.0948
16 84 34.6685
16 85 55.3437
16 86 40.132
16 87 62.5352
16 88 59.8115
16 89 58.3827
16 90 57.0591
16 91 60.6406
16 92 57.226
16 93 57.6247
16 94 53.3012
16 95 57.6814
16 96 60.2155
16 97 41.2174
16 98 52.3253
16 99 51.9635
16 100 40.8301
17 18 45.2043
17 19 17.9009
17 20 24.9377
17 21 34.7851
17 22 60.7426
17 23 55.5887
17 24 25.0907
17 25 25.4966
17 26 53.6584
17 27 45.3711
17 28 61.1675
17 29 59.2462
17 30 61.1341
17 31 53.8017
17 32 24.5359
17 33 58.9774
17 34 24.9547
17 35 59.3164
17 36 56.4406
17 37 24.7137
17 38 55.58
17 39 32.9123
17 40 1.86221
17 41 25.208
17 42 59.4802
17 43 56.3279
17 44 36.3866
17 45 54.5632
17 46 25.8905
17 47 35.5774
17 48 52.0469
17 49 59.2764
17 50 60.6248
17 51 25.2272
17 52 25.2812
17 53 45.6678
17 54 55.9898
17 55 53.1498
17 56 57.3746
17 57 59.6476
17 58 52.1657
17 59 49.8622
17 60 40.0925
17 61 26.6729
17 62 57.5017
17 63 58.5798
17 64 56.0461
17 65 46.5385
17 66 60.5041
17 67 59.9008
17 68 52.2875
17 69 57.2788
17 70 59.0444
17 71 53.6987
17 72 57.1574
17 73 40.3348
17 74 54.097
17 75 56.8857
17 76 55.009
17 77 3.22158
17 78 43.1851
17 79 55.3338
17 80 53.7127
17 81 26.3845
17 82 56.8406
17 83 25.2427
17 84 33.7329
17 85 55.1375
17 86 40.2732
17 87 62.222
17 88 59.6539
17 89 58.0798
17 90 55.9078
17 91 60.2934
17 92 56.8878
17 93 57.3389
17 94 53.0072
17 95 56.5171
17 96 59.837
17 97 41.2646
17 98 52.0376
17 99 51.6891
17 100 40.9569
18 19 49.2187
18 20 54.1279
18 21 63.4285
18 22 39.9903
18 23 68.8476
18 24 54.1468
18 25 54.2064
18 26 19.6496
18 27 1.13106
18 28 40.5643
18 29 56.1667
18 30 39.8562
18 31 54.6801
18 32 54.1989
18 33 57.2671
18 34 54.18
18 35 63.7379
18 36 62.1658
18 37 54.1972
18 38 63.4187
18 39 55.4218
18 40 45.238
18 41 54.3431
18 42 35.3658
18 43 56.2458
18 44 65.4807
18 45 67.266
18 46 54.5513
18 47 53.0091
18 48 57.9596
18 49 56.3396
18 50 35.5426
18 51 54.2752
18 52 54.6871
18 53 68.8638
18 54 54.2354
18 55 68.2479
18 56 56.3376
18 57 44.3837
18 58 58.2829
18 59 62.4814
18 60 67.7511
18 61 54.597
18 62 58.0943
18 63 56.9719
18 64 62.9032
18 65 58.2668
18 66 36.2703
18 67 34.4806
18 68 57.5142
18 69 56.8921
18 70 56.4268
18 71 54.1455
18 72 64.1822
18 73 48.6667
18 74 53.5534
18 75 56.8822
18 76 61.588
18 77 44.4565
18 78 50.7305
18 79 61.3189
18 80 53.075
18 81 54.4491
18 82 30.3171
18 83 54.473
18 84 55.301
18 85 61.4539
18 86 47.8001
18 87 36.0298
18 88 58.6905
18 89 65.6179
18 90 56.7763
18 91 64.0936
18 92 38.6229
18 93 65.3728
18 94 64.6201
18 95 57.0566
18 96 64.0504
18 97 50.1894
18 98 64.1953
18 99 63.9767
18 100 48.9664
19 20 12.3742
19 21 30.89
19 22 62.4307
19 23 45.4024
19 24 12.4151
19 25 12.6532
19 26 56.8586
19 27 49.2983
19 28 62.911
19 29 57.1967
19 30 62.7812
19 31 52.388
19 32 12.838
19 33 49.3199
19 34 12.8878
19 35 49.44
19 36 44.4597
19 37 11.789
19 38 47.8126
19 39 27.613
19 40 18.5847
19 41 12.4654
19 42 61.6582
19 43 54.1191
19 44 31.6972
19 45 44.3404
19 46 13.9053
19 47 33.3675
19 48 51.2322
19 49 56.9675
19 50 62.949
19 51 12.7819
19 52 13.198
19 53 36.8452
19 54 54.6243
19 55 42.7618
19 56 55.0504
19 57 61.3901
19 58 50.7495
19 59 38.4762
19 60 32.7827
19 61 14.2601
19 62 51.9731
19 63 50.8928
19 64 44.6352
19 65 42.2183
19 66 62.6877
19 67 62.3826
19 68 50.5508
19 69 54.7253
19 70 56.7608
19 71 51.5407
19 72 47.6496
19 73 29.1679
19 74 53.0401
19 75 54.3421
19 76 45.6349
19 77 19.6656
19 78 31.878
19 79 45.9593
19 80 52.7489
19 81 14.0926
19 82 59.6202
19 83 12.9985
19 84 29.3916
19 85 45.6757
19 86 29.5143
19 87 64.6852
19 88 51.9019
19 89 48.2914
19 90 53.8255
19 91 50.4475
19 92 61.3089
19 93 47.5591
19 94 43.216
19 95 53.8859
19 96 49.5829
19 97 29.5918
19 98 41.799
19 99 41.5795
19 100 29.7533
20 21 30.6076
20 22 61.1267
20 23 41.0186
20 24 0.899532
20 25 1.67173
20 26 60.3341
20 27 54.2428
20 28 61.6149
20 29 50.7486
20 30 61.5442
20 31 45.9977
20 32 1.97581
20 33 48.8555
20 34 1.37542
20 35 47.5448
20 36 42.1505
20 37 1.44758
20 38 46.5893
20 39 17.4726
20 40 25.5307
20 41 1.38258
20 42 62.0854
20 43 46.9022
20 44 29.6944
20 45 40.3004
20 46 2.13928
20 47 25.0499
20 48 44.5166
20 49 50.5206
20 50 61.2302
20 51 1.60231
20 52 2.14429
20 53 33.8951
20 54 47.989
20 55 38.3045
20 56 48.0053
20 57 59.2562
20 58 43.9201
20 59 34.0263
20 60 28.8852
20 61 3.07149
20 62 44.0837
20 63 51.2555
20 64 42.2326
20 65 35.4241
20 66 60.7751
20 67 61.4621
20 68 43.7533
20 69 47.4079
20 70 50.0781
20 71 44.5762
20 72 45.0801
20 73 32.2344
20 74 46.983
20 75 47.033
20 76 43.8212
20 77 27.1962
20 78 34.5821
20 79 44.0748
20 80 46.7682
20 81 3.09569
20 82 61.2225
20 83 1.60159
20 84 19.6117
20 85 43.9049
20 86 33.2297
20 87 64.8754
20 88 51.7961
20 89 46.5979
20 90 46.5481
20 91 48.6153
20 92 61.0073
20 93 45.8314
20 94 40.5731
20 95 46.4195
20 96 47.6714
20 97 31.955
20 98 39.0322
20 99 39.0611
20 100 33.0364
21 22 73.9962
21 23 36.3753
21 24 30.5349
21 25 30.4658
21 26 69.3764
21 27 63.437
21 28 74.4973
21 29 67.1559
21 30 74.4468
21 31 61.9298
21 32 30.9862
21 33 48.9188
21 34 31.0122
21 35 45.2601
21 36 42.7095
21 37 30.1586
21 38 41.1225
21 39 39.4291
21 40 35.8161
21 41 30.2353
21 42 74.193
21 43 64.0814
21 44 8.67461
21 45 35.9652
21 46 31.4765
21 47 40.5821
21 48 62.0717
21 49 67.0424
21 50 74.8433
21 51 31.0745
21 52 31.4904
21 53 19.2491
21 54 64.7034
21 55 33.0169
21 56 65.3009
21 57 71.8551
21 58 61.6933
21 59 33.2085
21 60 12.6147
21 61 31.0351
21 62 62.4747
21 63 49.5145
21 64 41.0817
21 65 51.6505
21 66 74.5587
21 67 74.5796
21 68 61.3694
21 69 64.667
21 70 66.5747
21 71 61.7132
21 72 42.0341
21 73 37.4957
21 74 62.8719
21 75 64.2693
21 76 41.133
21 77 35.9943
21 78 37.7831
21 79 41.5426
21 80 62.4805
21 81 30.9206
21 82 72.6063
21 83 31.1372
21 84 40.4378
21 85 40.9882
21 86 38.2837
21 87 76.2555
21 88 49.5734
21 89 42.2403
21 90 64.0656
21 91 46.0649
21 92 73.1976
21 93 41.3036
21 94 36.1034
21 95 63.8089
21 96 45.601
21 97 36.8587
21 98 34.8139
21 99 34.6982
21 100 37.8042
22 23 67.7634
22 24 61.2322
22 25 61.3699
22 26 32.5337
22 27 39.7291
22 28 1.25049
22 29 35.1458
22 30 1.41285
22 31 37.9553
22 32 61.2222
22 33 58.1074
22 34 61.0176
22 35 62.5763
22 36 64.0303
22 37 61.7724
22 38 62.0551
22 39 53.7491
22 40 61.1592
22 41 61.61
22 42 11.1278
22 43 37.3362
22 44 75.9167
22 45 66.589
22 46 61.0488
22 47 49.5584
22 48 40.7462
22 49 35.3506
22 50 16.4409
22 51 61.4037
22 52 61.6338
22 53 73.9851
22 54 35.1097
22 55 68.1864
22 56 36.5648
22 57 7.79569
22 58 41.5707
22 59 63.9358
22 60 75.0336
22 61 61.0452
22 62 44.2998
22 63 55.9973
22 64 64.0498
22 65 50.4706
22 66 16.0269
22 67 11.5204
22 68 40.4725
22 69 37.8747
22 70 36.0823
22 71 37.5852
22 72 63.5021
22 73 58.08
22 74 36.0123
22 75 38.0284
22 76 62.1984
22 77 61.4018
22 78 59.4623
22 79 61.9111
22 80 35.6497
22 81 61.0078
22 82 19.6564
22 83 61.4168
22 84 52.8809
22 85 62.4596
22 86 57.985
22 87 13.4279
22 88 57.1134
22 89 65.1991
22 90 38.2451
22 91 62.9824
22 92 26.7264
22 93 65.1639
22 94 64.9997
22 95 38.901
22 96 63.4493
22 97 58.9649
22 98 65.2383
22 99 65.2633
22 100 58.8114
23 24 41.0525
23 25 41.124
23 26 69.0192
23 27 68.6053
23 28 68.1108
23 29 60.5081
23 30 67.927
23 31 60.3483
23 32 42.4244
23 33 30.8831
23 34 41.7991
23 35 22.6605
23 36 23.0517
23 37 41.3832
23 38 26.0648
23 39 44.9441
23 40 56.9028
23 41 41.1565
23 42 69.8788
23 43 58.3771
23 44 39.0791
23 45 3.75093
23 46 41.8225
23 47 47.6476
23 48 60.3007
23 49 59.8966
23 50 70.9835
23 51 41.9454
23 52 42.1742
23 53 20.0568
23 54 60.9376
23 55 4.24398
23 56 58.5983
23 57 65.8413
23 58 59.3948
23 59 13.6751
23 60 31.8437
23 61 41.0365
23 62 49.3523
23 63 32.9387
23 64 21.4909
23 65 52.7668
23 66 70.6886
23 67 71.1741
23 68 58.4624
23 69 57.8521
23 70 59.8141
23 71 58.677
23 72 12.8598
23 73 37.7703
23 74 61.2525
23 75 57.8144
23 76 16.3783
23 77 57.7278
23 78 34.7244
23 79 16.8059
23 80 61.068
23 81 41.2905
23 82 70.9578
23 83 41.8292
23 84 46.357
23 85 17.0157
23 86 39.0531
23 87 70.2666
23 88 31.6508
23 89 22.5695
23 90 59.0555
23 91 23.2709
23 92 75.701
23 93 22.5313
23 94 10.0563
23 95 57.6159
23 96 22.4577
23 97 36.2538
23 98 10.086
23 99 10.9057
23 100 38.2084
24 25 1.22305
24 26 60.3675
24 27 54.2615
24 28 61.7199
24 29 50.8926
24 30 61.6476
24 31 46.1324
24 32 1.97296
24 33 48.7478
24 34 1.45604
24 35 47.3861
24 36 41.9681
24 37 1.32525
24 38 46.3773
24 39 17.7422
24 40 25.6872
24 41 0.876101
24 42 62.1713
24 43 47.079
24 44 29.6281
24 45 40.3615
24 46 1.96557
24 47 25.1811
24 48 44.7076
24 49 50.6611
24 50 61.328
24 51 1.24477
24 52 2.2024
24 53 33.8194
24 54 48.148
24 55 38.3481
24 56 48.1745
24 57 59.3734
24 58 44.1082
24 59 34.1059
24 60 28.8754
24 61 2.59599
24 62 44.232
24 63 51.1399
24 64 42.0317
24 65 35.5404
24 66 60.8753
24 67 61.5632
24 68 43.9379
24 69 47.5821
24 70 50.2285
24 71 44.7409
24 72 45.1377
24 73 31.9721
24 74 47.1136
24 75 47.2053
24 76 43.872
24 77 27.3044
24 78 34.3607
24 79 44.1195
24 80 46.901
24 81 2.69941
24 82 61.3163
24 83 1.52158
24 84 19.8618
24 85 43.9432
24 86 32.984
24 87 64.9671
24 88 51.6738
24 89 46.3897
24 90 46.7281
24 91 48.4623
24 92 61.1162
24 93 45.6148
24 94 40.6017
24 95 46.5967
24 96 47.5178
24 97 31.6828
24 98 39.0576
24 99 39.1022
24 100 32.7803
25 26 60.3986
25 27 54.3229
25 28 61.8618
25 29 51.128
25 30 61.7974
25 31 46.2455
25 32 2.09198
25 33 48.6637
25 34 1.68658
25 35 47.3328
25 36 41.824
25 37 1.53327
25 38 46.3431
25 39 17.8298
25 40 26.0813
25 41 0.963513
25 42 62.2688
25 43 47.294
25 44 29.5112
25 45 40.3969
25 46 1.99017
25 47 24.9744
25 48 44.9945
25 49 50.9052
25 50 61.4459
25 51 1.24884
25 52 2.86367
25 53 33.8879
25 54 48.3014
25 55 38.3858
25 56 48.4104
25 57 59.5083
25 58 44.4028
25 59 33.9509
25 60 28.8253
25 61 2.15871
25 62 44.5335
25 63 51.0336
25 64 41.8804
25 65 35.6942
25 66 60.9862
25 67 61.6622
25 68 44.2161
25 69 47.8146
25 70 50.4574
25 71 44.8487
25 72 45.1468
25 73 31.6062
25 74 47.2214
25 75 47.4337
25 76 43.8208
25 77 27.6263
25 78 34.0481
25 79 44.0532
25 80 46.998
25 81 1.91792
25 82 61.3851
25 83 2.10856
25 84 19.9021
25 85 43.8558
25 86 32.6302
25 87 65.0799
25 88 51.5723
25 89 46.354
25 90 46.9433
25 91 48.3997
25 92 61.1258
25 93 45.5685
25 94 40.5838
25 95 46.8188
25 96 47.4586
25 97 31.2959
25 98 39.0031
25 99 39.0564
25 100 32.3994
26 27 18.9051
26 28 32.6708
26 29 57.5033
26 30 32.398
26 31 57.8354
26 32 60.4707
26 33 58.4841
26 34 60.3576
26 35 63.3395
26 36 64.292
26 37 60.5696
26 38 62.0071
26 39 59.4938
26 40 54.098
26 41 60.6403
26 42 28.5905
26 43 57.4867
26 44 72.7873
26 45 67.1401
26 46 60.7379
26 47 55.7387
26 48 60.1052
26 49 57.5395
26 50 32.8063
26 51 60.5934
26 52 61.2392
26 53 72.5035
26 54 55.9571
26 55 69.0138
26 56 57.1419
26 57 37.3209
26 58 60.5289
26 59 63.2987
26 60 73.987
26 61 60.6361
26 62 58.3033
26 63 54.7719
26 64 64.2904
26 65 62.9457
26 66 33.5634
26 67 30.6718
26 68 59.5777
26 69 57.8645
26 70 57.8092
26 71 56.3548
26 72 62.0862
26 73 51.5002
26 74 56.4595
26 75 58.0258
26 76 59.2627
26 77 53.114
26 78 53.1011
26 79 58.9749
26 80 55.9778
26 81 60.4166
26 82 26.9513
26 83 60.8836
26 84 59.2153
26 85 59.1842
26 86 50.6049
26 87 23.2601
26 88 56.3792
26 89 65.5993
26 90 58.2306
26 91 63.7517
26 92 39.3527
26 93 65.4323
26 94 63.5863
26 95 58.3939
26 96 64.0967
26 97 53.0781
26 98 63.611
26 99 63.3596
26 100 51.8758
27 28 40.2893
27 29 56.3401
27 30 39.5879
27 31 54.9202
27 32 54.3306
27 33 56.9529
27 34 54.304
27 35 63.3934
27 36 61.9445
27 37 54.3159
27 38 63.0339
27 39 55.5867
27 40 45.4319
27 41 54.461
27 42 35.0265
27 43 56.4285
27 44 65.5966
27 45 67.0046
27 46 54.6807
27 47 53.148
27 48 58.1573
27 49 56.5008
27 50 35.5658
27 51 54.4011
27 52 54.8306
27 53 68.7539
27 54 54.4457
27 55 68.0356
27 56 56.501
27 57 44.1465
27 58 58.4774
27 59 62.2764
27 60 67.8187
27 61 54.7141
27 62 58.1818
27 63 56.4986
27 64 62.6491
27 65 58.4742
27 66 36.3034
27 67 34.3994
27 68 57.695
27 69 57.0607
27 70 56.6039
27 71 54.364
27 72 63.8079
27 73 48.3811
27 74 53.7821
27 75 57.058
27 76 61.1911
27 77 44.6288
27 78 50.4206
27 79 60.9202
27 80 53.3008
27 81 54.5651
27 82 30.0344
27 83 54.6069
27 84 55.4767
27 85 61.0554
27 86 47.5032
27 87 35.5548
27 88 58.2229
27 89 65.2844
27 90 56.9725
27 91 63.7498
27 92 38.7188
27 93 65.0464
27 94 64.2868
27 95 57.2429
27 96 63.7261
27 97 49.9256
27 98 63.8808
27 99 63.6561
27 100 48.6736
28 29 35.6878
28 30 1.76111
28 31 38.6141
28 32 61.7109
28 33 58.6279
28 34 61.5041
28 35 62.939
28 36 64.5344
28 37 62.2652
28 38 62.2869
28 39 54.214
28 40 61.5973
28 41 62.1021
28 42 11.4977
28 43 37.8344
28 44 76.4929
28 45 66.9335
28 46 61.5411
28 47 50.0332
28 48 41.1609
28 49 35.8663
28 50 17.115
28 51 61.8957
28 52 62.1307
28 53 74.4102
28 54 35.7036
28 55 68.5584
28 56 37.029
28 57 7.70689
28 58 41.992
28 59 64.3624
28 60 75.5821
28 61 61.5374
28 62 44.6914
28 63 56.3183
28 64 64.5018
28 65 51.0072
28 66 16.7256
28 67 12.3349
28 68 40.9075
28 69 38.348
28 70 36.6207
28 71 38.1852
28 72 63.7884
28 73 58.5198
28 74 36.6849
28 75 38.5161
28 76 62.4842
28 77 61.8253
28 78 59.8999
28 79 62.2066
28 80 36.3323
28 81 61.4987
28 82 20.2494
28 83 61.9087
28 84 53.3516
28 85 62.7567
28 86 58.4191
28 87 13.0205
28 88 57.4245
28 89 65.5237
28 90 38.7368
28 91 63.3558
28 92 27.4809
28 93 65.4904
28 94 65.3002
28 95 39.3931
28 96 63.8406
28 97 59.417
28 98 65.5659
28 99 65.5875
28 100 59.2578
29 30 35.376
29 31 12.0168
29 32 50.7783
29 33 58.7389
29 34 50.5593
29 35 61.6442
29 36 59.3249
29 37 51.6369
29 38 63.0243
29 39 38.8563
29 40 59.3777
29 41 51.2303
29 42 42.665
29 43 7.37811
29 44 65.5206
29 45 60.2825
29 46 50.0678
29 47 38.5886
29 48 14.5926
29 49 1.62262
29 50 34.0834
29 51 50.8854
29 52 50.3599
29 53 65.354
29 54 7.81404
29 55 60.3379
29 56 6.57337
29 57 32.3551
29 58 14.5133
29 59 56.9011
29 60 62.9232
29 61 50.3516
29 62 23.6162
29 63 62.6512
29 64 60.1611
29 65 26.9535
29 66 32.9451
29 67 36.1002
29 68 13.2201
29 69 7.91112
29 70 2.05027
29 71 10.7816
29 72 62.2517
29 73 60.5033
29 74 12.0205
29 75 7.53621
29 76 62.8492
29 77 61.0528
29 78 62.0193
29 79 62.6621
29 80 12.5843
29 81 50.5711
29 82 46.8382
29 83 50.5037
29 84 37.9156
29 85 63.2697
29 86 61.3743
29 87 46.1278
29 88 62.99
29 89 63.2222
29 90 8.1953
29 91 62.118
29 92 42.8558
29 93 63.0811
29 94 62.5972
29 95 8.6877
29 96 61.8542
29 97 60.4145
29 98 62.2009
29 99 62.6337
29 100 61.4266
30 31 38.4994
30 32 61.6644
30 33 58.1292
30 34 61.4513
30 35 62.6458
30 36 64.1301
30 37 62.1929
30 38 62.2246
30 39 54.2986
30 40 61.5566
30 41 62.0314
30 42 11.1679
30 43 37.6676
30 44 76.386
30 45 66.7807
30 46 61.4797
30 47 50.2812
30 48 41.2245
30 49 35.5508
30 50 16.1869
30 51 61.8292
30 52 62.0406
30 53 74.269
30 54 35.5482
30 55 68.4058
30 56 36.8309
30 57 8.78822
30 58 42.0221
30 59 64.2372
30 60 75.464
30 61 61.4735
30 62 44.2659
30 63 56.1097
30 64 64.1861
30 65 50.9717
30 66 15.8577
30 67 11.442
30 68 40.92
30 69 38.1374
30 70 36.3079
30 71 38.0792
30 72 63.6234
30 73 58.4006
30 74 36.5698
30 75 38.3212
30 76 62.362
30 77 61.8056
30 78 59.7359
30 79 62.0739
30 80 36.2282
30 81 61.4534
30 82 19.7004
30 83 61.83
30 84 53.4729
30 85 62.6398
30 86 58.2972
30 87 13.1529
30 88 57.2195
30 89 65.2975
30 90 38.6042
30 91 63.0422
30 92 27.3108
30 93 65.2807
30 94 65.2044
30 95 39.1968
30 96 63.5001
30 97 59.2893
30 98 65.4673
30 99 65.4941
30 100 59.1325
31 32 45.7637
31 33 58.098
31 34 45.6613
31 35 61.3486
31 36 58.2302
31 37 46.767
31 38 62.0923
31 39 33.9996
31 40 53.7708
31 41 46.3918
31 42 43.7215
31 43 12.3407
31 44 59.7617
31 45 59.9111
31 46 45.2003
31 47 32.6696
31 48 11.7836
31 49 12.8429
31 50 37.0532
31 51 45.9868
31 52 45.5972
31 53 62.6459
31 54 8.67286
31 55 59.5207
31 56 13.964
31 57 34.3227
31 58 12.3206
31 59 55.3098
31 60 58.0579
31 61 45.5444
31 62 29.9499
31 63 61.8607
31 64 58.9585
31 65 21.0925
31 66 35.8455
31 67 38.0258
31 68 11.4111
31 69 14.6363
31 70 12.3299
31 71 8.17569
31 72 62.5742
31 73 56.883
31 74 2.49608
31 75 13.6208
31 76 62.6333
31 77 55.4324
31 78 58.8752
31 79 62.4477
31 80 2.96792
31 81 45.6
31 82 46.4932
31 83 45.7122
31 84 32.7122
31 85 62.8731
31 86 57.7743
31 87 48.9081
31 88 62.3424
31 89 62.6236
31 90 11.8125
31 91 61.8556
31 92 39.5681
31 93 62.3095
31 94 61.9388
31 95 13.933
31 96 61.6106
31 97 56.7826
31 98 61.2448
31 99 61.6217
31 100 57.7567
32 33 50.1829
32 34 1.01205
32 35 48.8892
32 36 43.537
32 37 2.11701
32 38 47.7226
32 39 16.8171
32 40 25.0557
32 41 1.99861
32 42 62.2086
32 43 46.824
32 44 29.8955
32 45 41.6937
32 46 1.71508
32 47 24.1515
32 48 44.2874
32 49 50.5858
32 50 61.1635
32 51 1.4147
32 52 2.35448
32 53 35.035
32 54 47.7902
32 55 39.6765
32 56 47.9811
32 57 59.2963
32 58 43.7408
32 59 35.2882
32 60 29.4754
32 61 3.01416
32 62 44.4894
32 63 52.4383
32 64 43.5637
32 65 35.3101
32 66 60.6937
32 67 61.4247
32 68 43.6188
32 69 47.3869
32 70 50.1051
32 71 44.347
32 72 46.4712
32 73 33.1406
32 74 46.7429
32 75 46.9943
32 76 45.1521
32 77 26.6994
32 78 35.6614
32 79 45.3911
32 80 46.5217
32 81 2.70455
32 82 61.32
32 83 1.83285
32 84 18.8499
32 85 45.2078
32 86 34.1169
32 87 65.005
32 88 52.9809
32 89 47.9197
32 90 46.4211
32 91 49.9678
32 92 60.6896
32 93 47.1334
32 94 41.9357
32 95 46.3679
32 96 49.0562
32 97 32.9047
32 98 40.3864
32 99 40.4235
32 100 33.945
33 34 49.6026
33 35 14.3767
33 36 13.6087
33 37 49.0485
33 38 24.8747
33 39 54.3383
33 40 60.0973
33 41 48.8654
33 42 56.7342
33 43 59.5898
33 44 51.7136
33 45 30.4339
33 46 49.6238
33 47 55.4392
33 48 61.7188
33 49 58.2455
33 50 62.71
33 51 49.4717
33 52 50.0151
33 53 39.5936
33 54 60.1549
33 55 32.1629
33 56 59.5452
33 57 57.7428
33 58 60.9803
33 59 31.2957
33 60 47.6854
33 61 48.6766
33 62 54.0369
33 63 14.3125
33 64 15.3419
33 65 54.9526
33 66 62.5673
33 67 61.0438
33 68 59.6891
33 69 59.5023
33 70 58.7891
33 71 58.8183
33 72 26.9828
33 73 28.9353
33 74 58.1473
33 75 59.3308
33 76 26.4956
33 77 60.4385
33 78 25.0753
33 79 26.0134
33 80 57.8969
33 81 48.8765
33 82 56.4846
33 83 49.6245
33 84 55.4574
33 85 26.3189
33 86 29.6168
33 87 60.8386
33 88 14.5561
33 89 19.8312
33 90 60.5169
33 91 13.6269
33 92 63.7875
33 93 20.4648
33 94 28.3546
33 95 59.5851
33 96 13.3098
33 97 27.7952
33 98 28.4062
33 99 28.598
33 100 28.9836
34 35 48.2944
34 36 42.9169
34 37 1.75563
34 38 47.2223
34 39 16.8123
34 40 25.5019
34 41 1.5982
34 42 62.0257
34 43 46.6303
34 44 29.9858
34 45 41.0717
34 46 1.38712
34 47 24.2589
34 48 44.1973
34 49 50.3518
34 50 61.0264
34 51 1.18939
34 52 2.14401
34 53 34.6548
34 54 47.651
34 55 39.076
34 56 47.7634
34 57 59.1028
34 58 43.6274
34 59 34.6838
34 60 29.3539
34 61 2.63989
34 62 44.0874
34 63 51.9052
34 64 42.9662
34 65 35.2044
34 66 60.5585
34 67 61.2843
34 68 43.4839
34 69 47.1662
34 70 49.8824
34 71 44.2111
34 72 45.842
34 73 32.7498
34 74 46.6439
34 75 46.7836
34 76 44.5506
34 77 27.1417
34 78 35.2074
34 79 44.7897
34 80 46.4245
34 81 2.46857
34 82 61.1779
34 83 1.43081
34 84 18.8926
34 85 44.6138
34 86 33.7407
34 87 64.808
34 88 52.4436
34 89 47.3519
34 90 46.2461
34 91 49.3659
34 92 60.7053
34 93 46.5734
34 94 41.3267
34 95 46.1583
34 96 48.4389
34 97 32.4872
34 98 39.7795
34 99 39.8274
34 100 33.5529
35 36 11.6149
35 37 47.7881
35 38 14.4049
35 39 53.0686
35 40 60.6455
35 41 47.4898
35 42 62.5685
35 43 61.6141
35 44 48.9146
35 45 23.0603
35 46 48.2538
35 47 54.3356
35 48 63.1817
35 49 61.0459
35 50 67.6025
35 51 48.188
35 52 48.7704
35 53 32.5744
35 54 62.9901
35 55 24.6231
35 56 61.5699
35 57 61.3109
35 58 62.4343
35 59 27.1643
35 60 43.9494
35 61 47.1395
35 62 54.256
35 63 14.9729
35 64 8.56322
35 65 56.2549
35 66 67.4479
35 67 66.5858
35 68 61.307
35 69 61.3381
35 70 61.5201
35 71 61.4718
35 72 20.3841
35 73 30.3982
35 74 61.6473
35 75 61.2309
35 76 20.8793
35 77 60.9971
35 78 26.449
35 79 20.6121
35 80 61.4479
35 81 47.3977
35 82 63.5085
35 83 48.3339
35 84 54.3403
35 85 20.8903
35 86 31.5386
35 87 64.8689
35 88 13.2033
35 89 8.27698
35 90 62.4779
35 91 1.66833
35 92 70.3002
35 93 9.12956
35 94 20.4395
35 95 61.3948
35 96 2.64507
35 97 28.9007
35 98 21.102
35 99 21.5635
35 100 30.7338
36 37 42.3081
36 38 22.5216
36 39 48.766
36 40 57.584
36 41 42.015
36 42 63.9259
36 43 58.985
36 44 44.7707
36 45 23.2348
36 46 42.7782
36 47 51.1885
36 48 60.7307
36 49 58.7553
36 50 67.3991
36 51 42.6842
36 52 43.2186
36 53 30.9301
36 54 60.3033
36 55 23.8817
36 56 59.1403
36 57 63.0234
36 58 59.7986
36 59 23.7681
36 60 39.6877
36 61 41.6599
36 62 51.4165
36 63 21.5836
36 64 5.19397
36 65 51.9614
36 66 67.1627
36 67 66.7349
36 68 58.6739
36 69 58.7639
36 70 59.0512
36 71 58.251
36 72 23.1337
36 73 27.0686
36 74 58.7396
36 75 58.5888
36 76 23.4341
36 77 58.177
36 78 23.404
36 79 23.0847
36 80 58.5656
36 81 41.9345
36 82 64.02
36 83 42.8361
36 84 50.2043
36 85 23.2085
36 86 28.4436
36 87 67.1412
36 88 20.8658
36 89 15.1334
36 90 59.7344
36 91 11.6488
36 92 69.4935
36 93 15.3991
36 94 22.492
36 95 58.6028
36 96 9.9308
36 97 25.1694
36 98 21.9282
36 99 22.4685
36 100 27.2993
37 38 46.7341
37 39 18.3438
37 40 25.2999
37 41 1.12083
37 42 62.5995
37 43 47.8193
37 44 29.2267
37 45 40.6461
37 46 2.59564
37 47 25.5971
37 48 45.4113
37 49 51.4121
37 50 61.8383
37 51 1.6861
37 52 2.60116
37 53 33.8511
37 54 48.8267
37 55 38.6133
37 56 48.9268
37 57 59.9487
37 58 44.8189
37 59 34.2827
37 60 28.653
37 61 3.12352
37 62 45.1147
37 63 51.4274
37 64 42.3763
37 65 36.0909
37 66 61.3913
37 67 62.0267
37 68 44.654
37 69 48.3396
37 70 50.975
37 71 45.3914
37 72 45.4299
37 73 31.9138
37 74 47.7455
37 75 47.9572
37 76 44.1005
37 77 26.8858
37 78 34.3298
37 79 44.3507
37 80 47.5194
37 81 3.11544
37 82 61.6196
37 83 1.90784
37 84 20.4169
37 85 44.1552
37 86 32.8846
37 87 65.4223
37 88 51.9897
37 89 46.7569
37 90 47.4571
37 91 48.847
37 92 61.4428
37 93 45.9765
37 94 40.8316
37 95 47.3432
37 96 47.9002
37 97 31.6506
37 98 39.2614
37 99 39.2893
37 100 32.6866
38 39 52.2936
38 40 57.0345
38 41 46.4598
38 42 62.35
38 43 62.6888
38 44 46.147
38 45 26.3123
38 46 47.305
38 47 52.6481
38 48 62.5849
38 49 62.4148
38 50 68.1708
38 51 47.1866
38 52 47.8797
38 53 30.3897
38 54 63.9467
38 55 27.0665
38 56 62.7104
38 57 60.1491
38 58 61.987
38 59 30.4943
38 60 42.2342
38 61 46.1697
38 62 57.5527
38 63 18.9534
38 64 17.9
38 65 55.405
38 66 68.0227
38 67 66.8432
38 68 61.0291
38 69 62.6121
38 70 62.9762
38 71 62.3484
38 72 25.0698
38 73 29.4924
38 74 62.3837
38 75 62.4427
38 76 24.8678
38 77 57.0682
38 78 26.8116
38 79 25.0676
38 80 62.1472
38 81 46.3587
38 82 63.8867
38 83 47.37
38 84 53.4251
38 85 24.973
38 86 30.5599
38 87 63.6591
38 88 17.9374
38 89 9.46329
38 90 63.3934
38 91 15.4789
38 92 70.8518
38 93 8.85813
38 94 22.7859
38 95 62.6326
38 96 16.6427
38 97 28.465
38 98 23.6419
38 99 23.9814
38 100 30.0398
39 40 33.1883
39 41 17.9795
39 42 57.0354
39 43 33.5971
39 44 37.4853
39 45 44.2501
39 46 16.3683
39 47 11.8511
39 48 31.8337
39 49 38.8298
39 50 52.9186
39 51 17.4427
39 52 17.1355
39 53 41.9636
39 54 34.8511
39 55 42.684
39 56 35.0487
39 57 50.8887
39 58 31.5242
39 59 37.9797
39 60 35.9545
39 61 17.0257
39 62 33.6349
39 63 56.472
39 64 48.7374
39 65 27.1898
39 66 52.2002
39 67 54.0512
39 68 31.4938
39 69 34.2432
39 70 37.9339
39 71 31.3855
39 72 48.9751
39 73 42.719
39 74 35.1496
39 75 33.8896
39 76 48.3143
39 77 35.0685
39 78 44.9539
39 79 48.4215
39 80 34.9492
39 81 16.8966
39 82 57.5738
39 83 17.1836
39 84 2.66754
39 85 48.4931
39 86 43.803
39 87 59.1972
39 88 56.7314
39 89 53.0352
39 90 33.0347
39 91 54.0729
39 92 54.259
39 93 52.3569
39 94 45.6523
39 95 33.0917
39 96 53.3738
39 97 42.4049
39 98 44.3758
39 99 44.5779
39 100 43.6484
40 41 25.7997
40 42 59.8759
40 43 56.4456
40 44 37.0958
40 45 55.868
40 46 26.4118
40 47 35.8631
40 48 52.0509
40 49 59.4297
40 50 60.7622
40 51 25.7654
40 52 25.7765
40 53 46.9491
40 54 56.0207
40 55 54.4309
40 56 57.5168
40 57 60.0995
40 58 52.1843
40 59 50.9936
40 60 40.935
40 61 27.2554
40 62 57.9016
40 63 59.8968
40 64 57.2707
40 65 46.5576
40 66 60.6365
40 67 60.0867
40 68 52.3478
40 69 57.4254
40 70 59.1758
40 71 53.7131
40 72 58.5243
40 73 41.4404
40 74 54.0668
40 75 57.0181
40 76 56.3711
40 77 3.13538
40 78 44.3598
40 79 56.6814
40 80 53.6887
40 81 26.9551
40 82 57.1187
40 83 25.7752
40 84 33.952
40 85 56.4884
40 86 41.3717
40 87 62.7278
40 88 60.9806
40 89 59.459
40 90 55.9835
40 91 61.6065
40 92 56.8119
40 93 58.7176
40 94 54.401
40 95 56.6379
40 96 61.1342
40 97 42.3688
40 98 53.4067
40 99 53.0699
40 100 42.042
41 42 62.5281
41 43 47.409
41 44 29.2453
41 45 40.4686
41 46 2.01416
41 47 25.269
41 48 45.053
41 49 51.0061
41 50 61.656
41 51 1.18468
41 52 2.37073
41 53 33.7019
41 54 48.4488
41 55 38.4144
41 56 48.5249
41 57 59.7542
41 58 44.4554
41 59 34.15
41 60 28.5818
41 61 2.38772
41 62 44.636
41 63 51.281
41 64 42.0621
41 65 35.7426
41 66 61.2015
41 67 61.8962
41 68 44.2824
41 69 47.925
41 70 50.5602
41 71 45.0163
41 72 45.3006
41 73 31.9367
41 74 47.3795
41 75 47.5446
41 76 44.0242
41 77 27.3832
41 78 34.3517
41 79 44.2689
41 80 47.1632
41 81 2.44644
41 82 61.6378
41 83 1.62815
41 84 20.0698
41 85 44.0771
41 86 32.9548
41 87 65.3367
41 88 51.8132
41 89 46.4528
41 90 47.0576
41 91 48.5617
41 92 61.3839
41 93 45.6688
41 94 40.7189
41 95 46.9297
41 96 47.617
41 97 31.6376
41 98 39.1514
41 99 39.1967
41 100 32.7385
42 43 44.9597
42 44 76.5725
42 45 68.5504
42 46 62.1735
42 47 52.8781
42 48 47.4119
42 49 42.9369
42 50 20.9094
42 51 62.3516
42 52 62.722
42 53 75.2245
42 54 42.2122
42 55 70.2189
42 56 44.4519
42 57 15.9083
42 58 48.2342
42 59 65.7054
42 60 76.3554
42 61 62.1167
42 62 51.139
42 63 54.1249
42 64 64.1207
42 65 55.2366
42 66 20.9305
42 67 13.8626
42 68 47.1877
42 69 45.7111
42 70 43.6652
42 71 44.2878
42 72 64.712
42 73 55.8677
42 74 41.7005
42 75 45.7551
42 76 62.7995
42 77 59.7998
42 78 57.2106
42 79 62.4724
42 80 41.2454
42 81 62.0331
42 82 9.83591
42 83 62.4576
42 84 56.3411
42 85 62.9528
42 86 55.473
42 87 14.6126
42 88 55.5772
42 89 65.5444
42 90 45.7635
42 91 62.8927
42 92 22.6356
42 93 65.5276
42 94 66.0587
42 95 46.5481
42 96 63.4
42 97 56.9656
42 98 66.2713
42 99 66.1639
42 100 56.4558
43 44 62.2338
43 45 58.0223
43 46 46.1245
43 47 33.2772
43 48 12.7588
43 49 7.63041
43 50 35.454
43 51 47.0198
43 52 46.4952
43 53 62.7566
43 54 5.96653
43 55 57.916
43 56 2.6093
43 57 34.3846
43 58 12.6309
43 59 54.0277
43 60 59.6518
43 61 46.4794
43 62 20.5516
43 63 63.1842
43 64 59.6826
43 65 24.8872
43 66 34.3103
43 67 37.9441
43 68 11.455
43 69 2.62642
43 70 5.89966
43 71 6.8246
43 72 60.4425
43 73 59.3535
43 74 13.028
43 75 1.8926
43 76 60.9594
43 77 58.1759
43 78 61.0042
43 79 60.8062
43 80 13.4304
43 81 46.6511
43 82 48.7907
43 83 46.6399
43 84 32.4969
43 85 61.3547
43 86 60.2743
43 87 47.2735
43 88 63.4539
43 89 63.0385
43 90 1.88648
43 91 62.1907
43 92 44.3768
43 93 62.8076
43 94 60.4758
43 95 2.33999
43 96 61.8515
43 97 59.2249
43 98 59.9464
43 99 60.3686
43 100 60.2943
44 45 38.8677
44 46 30.2483
44 47 39.2421
44 48 60.2419
44 49 65.4643
44 50 75.6217
44 51 29.9844
44 52 30.1583
44 53 22.3743
44 54 62.8357
44 55 35.5268
44 56 63.6378
44 57 73.687
44 58 59.7823
44 59 35.0077
44 60 9.19354
44 61 29.9404
44 62 61.2241
44 63 54.1938
44 64 43.7588
44 65 48.9091
44 66 75.2511
44 67 75.8014
44 68 59.5348
44 69 62.873
44 70 64.8274
44 71 59.5847
44 72 45.9903
44 73 41.0791
44 74 60.9179
44 75 62.4256
44 76 45.5028
44 77 37.7294
44 78 41.6817
44 79 45.8255
44 80 60.5623
44 81 29.8631
44 82 74.8793
44 83 29.9437
44 84 38.4108
44 85 45.3353
44 86 42.0337
44 87 79.1412
44 88 54.2104
44 89 46.1948
44 90 62.1079
44 91 49.6476
44 92 73.9558
44 93 45.281
44 94 40.3438
44 95 61.8508
44 96 48.9778
44 97 40.2697
44 98 38.7847
44 99 38.8191
44 100 41.3946
45 46 41.162
45 47 46.6941
45 48 59.9543
45 49 59.6868
45 50 69.9496
45 51 41.252
45 52 41.5704
45 53 20.8437
45 54 60.4645
45 55 4.4699
45 56 58.2682
45 57 64.7283
45 58 59.0654
45 59 11.0263
45 60 31.8999
45 61 40.4016
45 62 49.3486
45 63 32.0438
45 64 21.7987
45 65 52.3259
45 66 69.6496
45 67 69.9777
45 68 58.1009
45 69 57.5538
45 70 59.5856
45 71 58.1074
45 72 10.7585
45 73 36.2263
45 74 60.7704
45 75 57.506
45 76 13.8351
45 77 56.6188
45 78 33.1891
45 79 14.3331
45 80 60.5504
45 81 40.5818
45 82 69.502
45 83 41.1877
45 84 45.6204
45 85 14.4267
45 86 37.4277
45 87 68.7822
45 88 30.9388
45 89 23.2981
45 90 58.6944
45 91 23.6684
45 92 74.442
45 93 23.2133
45 94 7.9085
45 95 57.3079
45 96 22.9021
45 97 34.7838
45 98 7.5797
45 99 8.34722
45 100 36.6093
46 47 23.9745
46 48 43.7805
46 49 49.859
46 50 60.9314
46 51 1.34397
46 52 2.02786
46 53 34.8224
46 54 47.1807
46 55 39.129
46 56 47.265
46 57 59.1185
46 58 43.1887
46 59 34.7696
46 60 29.5049
46 61 1.90474
46 62 43.4748
46 63 52.0986
46 64 42.8463
46 65 34.7337
46 66 60.4507
46 67 61.2863
46 68 43.043
46 69 46.643
46 70 49.3721
46 71 43.7255
46 72 46.0243
46 73 33.0868
46 74 46.2111
46 75 46.2619
46 76 44.8056
46 77 28.0723
46 78 35.5466
46 79 45.0264
46 80 46.0064
46 81 1.99503
46 82 61.4061
46 83 1.52846
46 84 18.4772
46 85 44.8663
46 86 34.1277
46 87 64.979
46 88 52.6004
46 89 47.3327
46 90 45.7388
46 91 49.3296
46 92 60.7798
46 93 46.5548
46 94 41.5518
46 95 45.6276
46 96 48.3945
46 97 32.7742
46 98 39.9952
46 99 40.0709
46 100 33.913
47 48 32.5711
47 49 38.8628
47 50 48.4304
47 51 24.8437
47 52 25.1872
47 53 45.0685
47 54 33.2442
47 55 45.4774
47 56 35.0099
47 57 46.4242
47 58 32.8235
47 59 40.2167
47 60 38.9203
47 61 24.1454
47 62 36.5396
47 63 56.0411
47 64 50.6321
47 65 30.4226
47 66 47.6596
47 67 49.4338
47 68 32.6204
47 69 34.333
47 70 37.7536
47 71 30.1992
47 72 50.3809
47 73 43.9865
47 74 33.3868
47 75 33.9952
47 76 49.2621
47 77 37.06
47 78 46.3532
47 79 49.2344
47 80 32.9667
47 81 23.7714
47 82 53.4354
47 83 24.9398
47 84 9.87121
47 85 49.241
47 86 44.9414
47 87 54.6834
47 88 56.31
47 89 54.6212
47 90 32.872
47 91 55.2799
47 92 48.8556
47 93 53.8797
47 94 47.3142
47 95 33.286
47 96 54.9187
47 97 43.7895
47 98 46.1517
47 99 46.3317
47 100 44.8755
48 49 14.6108
48 50 41.1405
48 51 44.6174
48 52 44.0096
48 53 62.217
48 54 13.2687
48 55 59.4421
48 56 13.6571
48 57 36.5173
48 58 2.29895
48 59 55.9954
48 60 58.1519
48 61 44.3338
48 62 28.4266
48 63 64.5333
48 64 61.0595
48 65 18.3046
48 66 40.0492
48 67 42.3768
48 68 3.38796
48 69 14.3028
48 70 14.6345
48 71 12.318
48 72 63.1038
48 73 58.6862
48 74 12.9178
48 75 13.3645
48 76 63.3791
48 77 53.9452
48 78 60.8127
48 79 63.3747
48 80 13.3878
48 81 44.4387
48 82 51.0388
48 83 44.2151
48 84 30.7555
48 85 63.8115
48 86 59.633
48 87 50.8959
48 88 64.9104
48 89 63.6529
48 90 11.4598
48 91 63.8798
48 92 45.5288
48 93 63.2942
48 94 62.1466
48 95 13.5979
48 96 63.6164
48 97 58.6628
48 98 61.5735
48 99 61.9428
48 100 59.6769
49 50 34.5955
49 51 50.6718
49 52 50.1358
49 53 64.9232
49 54 8.89547
49 55 59.7666
49 56 6.4825
49 57 32.5817
49 58 14.3532
49 59 56.3955
49 60 62.7312
49 61 50.1343
49 62 22.9677
49 63 62.1853
49 64 59.5892
49 65 26.5795
49 66 33.4846
49 67 36.5862
49 68 13.0091
49 69 7.82999
49 70 2.4323
49 71 11.3867
49 72 61.6585
49 73 60.0989
49 74 12.9677
49 75 7.48669
49 76 62.3066
49 77 61.1163
49 78 61.588
49 79 62.1326
49 80 13.5401
49 81 50.3653
49 82 47.2332
49 83 50.2809
49 84 37.9658
49 85 62.7463
49 86 60.9827
49 87 46.2058
49 88 62.5149
49 89 62.5599
49 90 8.48218
49 91 61.5262
49 92 43.7605
49 93 62.4276
49 94 62.0438
49 95 8.68563
49 96 61.2512
49 97 60.0034
49 98 61.6609
49 99 62.1041
49 100 61.0285
50 51 61.3546
50 52 61.4391
50 53 76.1403
50 54 32.8942
50 55 71.1789
50 56 34.9569
50 57 21.2286
50 58 41.9892
50 59 66.3026
50 60 75.4133
50 61 61.0082
50 62 41.7308
50 63 62.7992
50 64 67.9135
50 65 50.9499
50 66 1.65903
50 67 7.8801
50 68 41.0224
50 69 35.8833
50 70 34.595
50 71 35.5874
50 72 67.5863
50 73 62.2344
50 74 35.2076
50 75 36.2302
50 76 66.4686
50 77 61.1438
50 78 63.8344
50 79 66.0767
50 80 34.8699
50 81 61.0109
50 82 23.8094
50 83 61.3145
50 84 51.8724
50 85 66.6345
50 86 62.2178
50 87 20.8488
50 88 63.73
50 89 70.4487
50 90 36.4118
50 91 67.96
50 92 26.0557
50 93 70.3623
50 94 69.1098
50 95 36.7859
50 96 68.1339
50 97 62.9997
50 98 69.0622
50 99 69.1668
50 100 62.9514
51 52 2.03118
51 53 34.6692
51 54 48.0253
51 55 39.2293
51 56 48.1441
51 57 59.5406
51 58 44.0317
51 59 34.8595
51 60 29.4036
51 61 2.25915
51 62 44.3682
51 63 51.8971
51 64 42.7642
51 65 35.4467
51 66 60.8924
51 67 61.6235
51 68 43.8793
51 69 47.5449
51 70 50.2106
51 71 44.5837
51 72 46.029
51 73 32.4896
51 74 46.9696
51 75 47.1643
51 76 44.7359
51 77 27.3817
51 78 34.9807
51 79 44.9668
51 80 46.7575
51 81 2.16636
51 82 61.4682
51 83 1.41934
51 84 19.5261
51 85 44.7864
51 86 33.497
51 87 65.1904
51 88 52.4366
51 89 47.2177
51 90 46.6411
51 91 49.2609
51 92 61.0254
51 93 46.4357
51 94 41.508
51 95 46.5411
51 96 48.3194
51 97 32.2121
51 98 39.9427
51 99 39.9979
51 100 33.2962
52 53 34.857
52 54 47.6075
52 55 39.4822
52 56 47.6098
52 57 59.7672
52 58 43.3912
52 59 35.3856
52 60 29.4276
52 61 3.36682
52 62 43.7915
52 63 52.7224
52 64 43.3763
52 65 34.8722
52 66 60.9749
52 67 61.8099
52 68 43.2766
52 69 46.9917
52 70 49.6736
52 71 44.1855
52 72 46.5485
52 73 33.7244
52 74 46.6323
52 75 46.6111
52 76 45.4201
52 77 27.5571
52 78 36.1282
52 79 45.6661
52 80 46.441
52 81 3.758
52 82 61.8768
52 83 1.05263
52 84 19.2949
52 85 45.5209
52 86 34.7331
52 87 65.6008
52 88 53.2393
52 89 47.7728
52 90 46.0943
52 91 49.8325
52 92 61.3418
52 93 47.0128
52 94 42.0812
52 95 45.9746
52 96 48.8647
52 97 33.4427
52 98 40.5478
52 99 40.6096
52 100 34.536
53 54 64.6203
53 55 17.121
53 56 63.5001
53 57 71.8012
53 58 61.458
53 59 22.5324
53 60 16.0564
53 61 34.043
53 62 57.1013
53 63 41.2352
53 64 28.8991
53 65 52.0747
53 66 75.8487
53 67 76.1795
53 68 60.8909
53 69 62.75
53 70 64.6993
53 71 61.8502
53 72 28.9742
53 73 36.1324
53 74 63.7343
53 75 62.5027
53 76 29.85
53 77 47.631
53 78 34.5287
53 79 30.4012
53 80 63.4899
53 81 34.2943
53 82 75.0846
53 83 34.5387
53 84 43.4836
53 85 30.0349
53 86 37.3868
53 87 76.6716
53 88 40.5794
53 89 29.075
53 90 63.0426
53 91 33.4137
53 92 77.9816
53 93 28.3579
53 94 22.7472
53 95 62.1389
53 96 32.6925
53 97 34.8017
53 98 21.7738
53 99 21.9962
53 100 36.5453
54 55 60.359
54 56 7.49973
54 57 32.1171
54 58 13.7696
54 59 56.0838
54 60 60.8738
54 61 47.5228
54 62 25.1781
54 63 63.5656
54 64 61.0188
54 65 25.7529
54 66 31.6562
54 67 34.9425
54 68 12.6626
54 69 8.24031
54 70 7.37539
54 71 5.04294
54 72 62.6057
54 73 59.4134
54 74 8.60658
54 75 7.62927
54 76 62.7918
54 77 57.6276
54 78 61.2556
54 79 62.5914
54 80 8.85828
54 81 47.6233
54 82 45.6524
54 83 47.7158
54 84 33.5174
54 85 63.0986
54 86 60.2443
54 87 45.6368
54 88 63.9797
54 89 64.5639
54 90 6.01572
54 91 63.5238
54 92 39.8662
54 93 64.3068
54 94 62.5174
54 95 8.00674
54 96 63.2596
54 97 59.3766
54 98 61.9424
54 99 62.3232
54 100 60.3141
55 56 58.29
55 57 66.1536
55 58 58.5392
55 59 11.3462
55 60 28.1957
55 61 38.3572
55 62 49.6813
55 63 34.312
55 64 22.3631
55 65 51.1575
55 66 70.8482
55 67 71.3231
55 68 57.65
55 69 57.5163
55 70 59.6063
55 71 57.8496
55 72 14.9029
55 73 36.3761
55 74 60.5002
55 75 57.4235
55 76 17.534
55 77 55.2725
55 78 33.6131
55 79 18.0285
55 80 60.2907
55 81 38.5725
55 82 71.0422
55 83 39.1285
55 84 44.1076
55 85 18.0025
55 86 37.6786
55 87 70.7903
55 88 33.2471
55 89 23.9758
55 90 58.5049
55 91 25.3047
55 92 75.2993
55 93 23.7445
55 94 10.6455
55 95 57.1702
55 96 24.4511
55 97 34.8409
55 98 9.86082
55 99 10.5966
55 100 36.7918
56 57 33.7638
56 58 13.4054
56 59 54.5336
56 60 60.913
56 61 47.6042
56 62 19.6756
56 63 63.1005
56 64 59.8546
56 65 26.0054
56 66 33.8396
56 67 37.5123
56 68 12.191
56 69 1.96621
56 70 5.09443
56 71 8.90932
56 72 60.4516
56 73 59.8164
56 74 14.4558
56 75 1.98704
56 76 61.0345
56 77 59.231
56 78 61.3976
56 79 60.8832
56 80 14.8981
56 81 47.7981
56 82 48.5907
56 83 47.7545
56 84 34.0604
56 85 61.4691
56 86 60.7219
56 87 46.4781
56 88 63.3664
56 89 63.0338
56 90 3.82404
56 91 62.1346
56 92 44.8558
56 93 62.8365
56 94 60.6955
56 95 3.16352
56 96 61.8024
56 97 59.7109
56 98 60.235
56 99 60.6653
56 100 60.7661
57 58 37.495
57 59 62.2151
57 60 72.5736
57 61 59.1407
57 62 43.0086
57 63 55.242
57 64 62.7528
57 65 46.8664
57 66 20.4835
57 67 17.1354
57 68 36.4677
57 69 35.1415
57 70 33.3833
57 71 34.5245
57 72 62.2845
57 73 57.4955
57 74 32.4176
57 75 35.174
57 76 61.1106
57 77 60.4705
57 78 58.9318
57 79 60.8717
57 80 32.0442
57 81 59.0672
57 82 24.0666
57 83 59.5454
57 84 49.8974
57 85 61.3988
57 86 57.5702
57 87 19.0027
57 88 56.2044
57 89 63.6248
57 90 35.156
57 91 61.779
57 92 27.4933
57 93 63.5334
57 94 63.3545
57 95 36.1022
57 96 62.3166
57 97 58.2478
57 98 63.5968
57 99 63.6498
57 100 58.2918
58 59 55.0806
58 60 57.5071
58 61 43.7352
58 62 27.531
58 63 64.0834
58 64 60.1973
58 65 16.9761
58 66 40.9109
58 67 43.271
58 68 1.98504
58 69 13.9622
58 70 14.4279
58 71 12.395
58 72 62.3315
58 73 58.0838
58 74 13.6611
58 75 13.0012
58 76 62.6871
58 77 54.1154
58 78 60.177
58 79 62.6932
58 80 14.1753
58 81 43.8664
58 82 51.8489
58 83 43.6113
58 84 30.5683
58 85 63.1311
58 86 59.0578
58 87 51.6113
58 88 64.4557
58 89 62.8423
58 90 11.3579
58 91 63.131
58 92 46.8192
58 93 62.488
58 94 61.4106
58 95 13.2006
58 96 62.8227
58 97 58.0272
58 98 60.8111
58 99 61.1992
58 100 59.0697
59 60 28.7714
59 61 34.0148
59 62 46.4605
59 63 33.9608
59 64 23.3117
59 65 47.12
59 66 65.9223
59 67 66.3747
59 68 54.0933
59 69 53.7735
59 70 56.082
59 71 53.1551
59 72 16.0909
59 73 31.4805
59 74 56.2141
59 75 53.6507
59 76 16.4279
59 77 51.7476
59 78 29.3033
59 79 16.6353
59 80 55.9415
59 81 34.0236
59 82 66.0725
59 83 34.942
59 84 39.2796
59 85 16.3268
59 86 32.7165
59 87 66.2107
59 88 33.4644
59 89 27.8915
59 90 54.5668
59 91 27.7972
59 92 70.0047
59 93 27.527
59 94 13.4255
59 95 53.328
59 96 26.8505
59 97 30.0373
59 98 11.2987
59 99 11.7813
59 100 31.8002
60 61 29.126
60 62 57.2091
60 63 50.8576
60 64 38.7287
60 65 46.6955
60 66 74.9898
60 67 75.7087
60 68 57.1672
60 69 60.0609
60 70 62.159
60 71 57.5686
60 72 40.2302
60 73 40.0617
60 74 59.3621
60 75 59.6486
60 76 40.4302
60 77 41.931
60 78 39.9815
60 79 40.8097
60 80 59.0691
60 81 29.1765
60 82 75.3878
60 83 29.2348
60 84 37.1308
60 85 40.3903
60 86 41.2563
60 87 78.7423
60 88 50.6255
60 89 41.2927
60 90 59.6123
60 91 44.6854
60 92 75.1715
60 93 40.4669
60 94 34.4961
60 95 59.0869
60 96 43.8801
60 97 38.9326
60 98 32.9107
60 99 33.071
60 100 40.4405
61 62 43.6108
61 63 51.091
61 64 41.656
61 65 35.1712
61 66 60.5355
61 67 61.3454
61 68 43.5455
61 69 46.9807
61 70 49.6628
61 71 44.0867
61 72 45.2213
61 73 31.9958
61 74 46.5351
61 75 46.6118
61 76 43.9807
61 77 28.786
61 78 34.4473
61 79 44.1871
61 80 46.3247
61 81 1.35834
61 82 61.3778
61 83 2.70532
61 84 19.1054
61 85 44.0132
61 86 33.0841
61 87 64.9141
61 88 51.5703
61 89 46.1751
61 90 46.1347
61 91 48.2201
61 92 60.948
61 93 45.3848
61 94 40.6939
61 95 45.986
61 96 47.2901
61 97 31.6294
61 98 39.125
61 99 39.2148
61 100 32.8299
62 63 58.4585
62 64 52.492
62 65 33.7698
62 66 41.078
62 67 45.3685
62 68 26.6539
62 69 18.5746
62 70 22.3173
62 71 24.803
62 72 51.0511
62 73 56.4287
62 74 30.656
62 75 19.2977
62 76 52.1913
62 77 59.678
62 78 57.0922
62 79 51.9799
62 80 30.9887
62 81 43.9897
62 82 54.5996
62 83 43.9512
62 84 33.7077
62 85 52.7438
62 86 57.5078
62 87 51.0583
62 88 58.2334
62 89 56.486
62 90 21.4053
62 91 54.841
62 92 54.0199
62 93 56.4356
62 94 52.1053
62 95 18.9468
62 96 54.1553
62 97 55.9818
62 98 51.7415
62 99 52.2611
62 100 57.3988
63 64 19.928
63 65 59.227
63 66 62.7271
63 67 60.3892
63 68 62.8553
63 69 63.2239
63 70 62.8192
63 71 62.4577
63 72 26.262
63 73 27.9394
63 74 61.6519
63 75 63.0836
63 76 24.3937
63 77 59.7563
63 78 24.1308
63 79 24.0352
63 80 61.3137
63 81 51.1463
63 82 54.5514
63 83 52.1864
63 84 57.4265
63 85 24.1642
63 86 28.2901
63 87 56.9681
63 88 3.02192
63 89 19.131
63 90 64.0902
63 91 14.8525
63 92 63.2885
63 93 19.5606
63 94 27.1739
63 95 63.421
63 96 16.1077
63 97 27.3036
63 98 27.909
63 99 27.8496
63 100 28.0743
64 65 52.4003
64 66 67.6804
64 67 67.1859
64 68 59.1086
64 69 59.495
64 70 59.9024
64 71 58.9851
64 72 21.7819
64 73 26.5429
64 74 59.4549
64 75 59.3196
64 76 22.032
64 77 57.7511
64 78 22.9207
64 79 21.7663
64 80 59.2653
64 81 41.9147
64 82 64.5476
64 83 42.9441
64 84 50.1202
64 85 21.7969
64 86 27.9844
64 87 66.8974
64 88 18.9256
64 89 10.8547
64 90 60.4149
64 91 9.03399
64 92 70.1229
64 93 10.9476
64 94 20.3853
64 95 59.3459
64 96 7.74327
64 97 24.6489
64 98 20.0411
64 99 20.6313
64 100 26.861
65 66 50.0185
65 67 51.674
65 68 16.9315
65 69 25.9295
65 70 26.558
65 71 21.9506
65 72 56.9842
65 73 49.2825
65 74 22.9177
65 75 24.9894
65 76 57.214
65 77 48.5335
65 78 51.6316
65 79 57.3092
65 80 23.1028
65 81 35.2594
65 82 57.3235
65 83 35.0897
65 84 26.8409
65 85 57.4862
65 86 50.4487
65 87 58.9968
65 88 59.6813
65 89 55.5307
65 90 24.0523
65 91 56.9781
65 92 53.6222
65 93 54.9829
65 94 55.0808
65 95 24.7655
65 96 56.4691
65 97 48.9973
65 98 54.0185
65 99 54.4641
65 100 50.1617
66 67 7.74677
66 68 39.93
66 69 34.7851
66 70 33.4632
66 71 34.3691
66 72 67.4154
66 73 62.0328
66 74 33.9832
66 75 35.1127
66 76 66.3194
66 77 61.054
66 78 63.6644
66 79 65.93
66 80 33.6381
66 81 60.5325
66 82 24.0405
66 83 60.8527
66 84 51.1178
66 85 66.4829
66 86 62.0426
66 87 21.2363
66 88 63.6562
66 89 70.2745
66 90 35.2602
66 91 67.8116
66 92 25.6759
66 93 70.1794
66 94 68.8895
66 95 35.6809
66 96 67.9802
66 97 62.7758
66 98 68.8184
66 99 68.9305
66 100 62.7543
67 68 42.2506
67 69 38.6344
67 70 36.8553
67 71 37.4625
67 72 67.2362
67 73 60.1495
67 74 36.0116
67 75 38.822
67 76 65.8071
67 77 60.305
67 78 61.7695
67 79 65.4404
67 80 35.5823
67 81 61.2982
67 82 17.2185
67 83 61.6359
67 84 53.0456
67 85 65.9529
67 86 59.9822
67 87 17.1183
67 88 61.5615
67 89 69.4397
67 90 38.8179
67 91 66.9255
67 92 21.9033
67 93 69.3616
67 94 68.6341
67 95 39.4874
67 96 67.2072
67 97 61.0577
67 98 68.6248
67 99 68.6487
67 100 60.808
68 69 12.8128
68 70 13.1188
68 71 11.1973
68 72 61.2285
68 73 57.1526
68 74 12.7494
68 75 11.8176
68 76 61.5866
68 77 54.2352
68 78 59.1876
68 79 61.5785
68 80 13.2604
68 81 43.6792
68 82 50.8719
68 83 43.4747
68 84 30.5544
68 85 62.0208
68 86 58.1206
68 87 50.5571
68 88 63.2453
68 89 61.8131
68 90 10.3151
68 91 61.9884
68 92 46.1922
68 93 61.474
68 94 60.4313
68 95 12.092
68 96 61.6827
68 97 57.0891
68 98 59.8396
68 99 60.2286
68 100 58.1292
69 70 6.21409
69 71 9.0805
69 72 59.9192
69 73 59.8189
69 74 15.3253
69 75 1.28027
69 76 60.572
69 77 59.1741
69 78 61.3547
69 79 60.4176
69 80 15.7506
69 81 47.1838
69 82 49.7002
69 83 47.1431
69 84 33.2607
69 85 61.0037
69 86 60.7598
69 87 47.5665
69 88 63.4374
69 89 62.8068
69 90 3.85418
69 91 61.9076
69 92 45.8937
69 93 62.6041
69 94 60.1325
69 95 1.80866
69 96 61.5355
69 97 59.6631
69 98 59.6443
69 99 60.0889
69 100 60.7691
70 71 9.93146
70 72 61.6896
70 73 60.4006
70 74 12.5969
70 75 5.87437
70 76 62.3338
70 77 60.876
70 78 61.9046
70 79 62.1473
70 80 13.1428
70 81 49.8841
70 82 47.7416
70 83 49.8227
70 84 36.9865
70 85 62.7507
70 86 61.2959
70 87 46.7625
70 88 63.1241
70 89 63.0846
70 90 6.89004
70 91 62.0042
70 92 43.7927
70 93 62.9332
70 94 62.0321
70 95 6.97833
70 96 61.7024
70 97 60.2783
70 98 61.6014
70 99 62.0458
70 100 61.3225
71 72 60.6916
71 73 56.8262
71 74 9.07879
71 75 8.21176
71 76 60.8203
71 77 55.3666
71 78 58.7978
71 79 60.6495
71 80 9.24278
71 81 44.15
71 82 47.3626
71 83 44.2932
71 84 30.0537
71 85 61.0838
71 86 57.7118
71 87 47.5243
71 88 62.8958
71 89 62.8012
71 90 6.32094
71 91 62.0411
71 92 41.85
71 93 62.4834
71 94 60.322
71 95 8.06818
71 96 61.7002
71 97 56.7392
71 98 59.5899
71 99 59.9826
71 100 57.713
72 73 35.3686
72 74 63.0747
72 75 59.9652
72 76 5.13756
72 77 58.9414
72 78 31.7152
72 79 5.46236
72 80 62.8112
72 81 45.3274
72 82 65.6118
72 83 46.0946
72 84 50.2362
72 85 6.15379
72 86 36.2329
72 87 64.2799
72 88 25.1242
72 89 22.8836
72 90 61.289
72 91 20.802
72 92 72.321
72 93 23.0913
72 94 7.47689
72 95 59.9073
72 96 20.401
72 97 34.1983
72 98 8.75524
72 99 8.88229
72 100 35.6442
73 74 57.0294
73 75 59.4807
73 76 32.2425
73 77 41.1134
73 78 5.3044
73 79 32.279
73 80 56.6587
73 81 31.8706
73 82 54.6361
73 83 33.0905
73 84 44.0041
73 85 31.7447
73 86 2.16193
73 87 59.106
73 88 29.5796
73 89 29.8815
73 90 59.6972
73 91 31.2167
73 92 61.1211
73 93 29.2168
73 94 32.3135
73 95 59.4486
73 96 30.8422
73 97 2.47406
73 98 31.1866
73 99 31.0388
73 100 1.44428
74 75 14.3996
74 76 63.0261
74 77 55.6471
74 78 59.0322
74 79 62.8183
74 80 1.04323
74 81 46.5749
74 82 44.5199
74 83 46.7246
74 84 33.8362
74 85 63.2543
74 86 57.8636
74 87 47.1482
74 88 62.1811
74 89 63.0752
74 90 12.6556
74 91 62.1423
74 92 37.4272
74 93 62.7778
74 94 62.5535
74 95 14.832
74 96 61.9417
74 97 56.9912
74 98 61.9022
74 99 62.2588
74 100 57.897
75 76 60.5884
75 77 58.7785
75 78 61.0551
75 79 60.4405
75 80 14.8359
75 81 46.8069
75 82 49.686
75 83 46.7657
75 84 32.8877
75 85 61.0119
75 86 60.4257
75 87 47.8447
75 88 63.315
75 89 62.641
75 90 2.98351
75 91 61.7999
75 92 45.7019
75 93 62.4281
75 94 60.0851
75 95 1.44314
75 96 61.432
75 97 59.3231
75 98 59.5782
75 99 60.0196
75 100 60.4269
76 77 56.6061
76 78 28.5707
76 79 1.40208
76 80 62.7154
76 81 43.9991
76 82 63.3265
76 83 44.9074
76 84 49.5364
76 85 1.6183
76 86 32.9589
76 87 62.4519
76 88 23.5737
76 89 23.6099
76 90 61.7652
76 91 21.3573
76 92 70.2729
76 93 23.6926
76 94 8.1646
76 95 60.5382
76 96 21.0886
76 97 31.1896
76 98 8.96034
76 99 8.67072
76 100 32.4541
77 78 44.0985
77 79 56.9084
77 80 55.2425
77 81 28.4493
77 82 56.8822
77 83 27.477
77 84 35.7652
77 85 56.6803
77 86 40.934
77 87 62.4759
77 88 60.8945
77 89 59.7696
77 90 57.7534
77 91 61.9558
77 92 56.9193
77 93 59.0127
77 94 54.8218
77 95 58.4188
77 96 61.5375
77 97 42.1465
77 98 53.8472
77 99 53.485
77 100 41.6717
78 79 28.5831
78 80 58.6664
78 81 34.375
78 82 55.992
78 83 35.5109
78 84 46.309
78 85 28.0513
78 86 5.85906
78 87 60.388
78 88 25.6914
78 89 26.4468
78 90 61.4476
78 91 27.1727
78 92 62.9846
78 93 25.8964
78 94 28.8947
78 95 61.0444
78 96 26.7622
78 97 4.61288
78 98 27.8901
78 99 27.7042
78 100 5.07043
79 80 62.5044
79 81 44.2011
79 82 62.963
79 83 45.149
79 84 49.6207
79 85 1.48948
79 86 33.003
79 87 62.1701
79 88 23.1774
79 89 23.6927
79 90 61.6283
79 91 21.0416
79 92 69.8484
79 93 23.7973
79 94 8.8684
79 95 60.3908
79 96 20.7748
79 97 31.2034
79 98 9.56783
79 99 9.3277
79 100 32.4885
80 81 46.3522
80 82 43.9835
80 83 46.5229
80 84 33.6105
80 85 62.9325
80 86 57.4771
80 87 46.7434
80 88 61.8597
80 89 62.8944
80 90 13.089
80 91 61.9419
80 92 36.8305
80 93 62.5933
80 94 62.2711
80 95 15.2492
80 96 61.7553
80 97 56.6313
80 98 61.6133
80 99 61.9612
80 100 57.5187
81 82 61.2572
81 83 3.05843
81 84 18.9207
81 85 44.0074
81 86 32.941
81 87 64.8098
81 88 51.6458
81 89 46.466
81 90 46.291
81 91 48.4713
81 92 60.7308
81 93 45.6637
81 94 40.7779
81 95 46.1765
81 96 47.5566
81 97 31.523
81 98 39.193
81 99 39.2788
81 100 32.6871
82 83 61.612
82 84 56.9451
82 85 63.3802
82 86 54.0441
82 87 20.8513
82 88 56.1813
82 89 66.7433
82 90 49.5104
82 91 63.7596
82 92 19.231
82 93 66.7021
82 94 66.7448
82 95 50.3261
82 96 64.1563
82 97 55.8287
82 98 66.7943
82 99 66.5943
82 100 55.084
83 84 19.3134
83 85 44.9906
83 86 34.0999
83 87 65.303
83 88 52.7098
83 89 47.335
83 90 46.2535
83 91 49.3998
83 92 61.1676
83 93 46.5696
83 94 41.5936
83 95 46.1352
83 96 48.4455
83 97 32.8094
83 98 40.0506
83 99 40.1101
83 100 33.8998
84 85 49.6898
84 86 45.0611
84 87 58.4871
84 88 57.6939
84 89 54.3758
84 90 31.8957
84 91 55.3274
84 92 53.0567
84 93 53.6907
84 94 47.0119
84 95 32.0782
84 96 54.6914
84 97 43.727
84 98 45.7554
84 99 45.9552
84 100 44.9313
85 86 32.4594
85 87 62.6462
85 88 23.3641
85 89 23.7116
85 90 62.1601
85 91 21.3406
85 92 70.2431
85 93 23.7624
85 94 8.69025
85 95 60.9512
85 96 21.0862
85 97 30.6623
85 98 9.20963
85 99 8.93264
85 100 31.9214
86 87 58.7
86 88 30.0623
86 89 31.1192
86 90 60.6245
86 91 32.3164
86 92 60.9145
86 93 30.4873
86 94 33.32
86 95 60.4067
86 96 31.9781
86 97 4.35134
86 98 32.2409
86 99 32.0361
86 100 1.87657
87 88 58.2065
87 89 67.4879
87 90 48.2078
87 91 65.2921
87 92 32.8072
87 93 67.4497
87 94 66.2111
87 95 48.5513
87 96 65.8536
87 97 60.2715
87 98 66.581
87 99 66.4923
87 100 59.7428
88 89 17.8662
88 90 64.3776
88 91 13.0222
88 92 64.5261
88 93 18.3734
88 94 26.1649
88 95 63.6417
88 96 14.4711
88 97 28.7777
88 98 27.0242
88 99 27.0367
88 100 29.7436
89 90 63.7916
89 91 9.21374
89 92 73.512
89 93 1.44693
89 94 21.1904
89 95 62.7838
89 96 9.6181
89 97 28.4218
89 98 21.7647
89 99 22.287
89 100 30.2788
90 91 63.0736
90 92 44.7076
90 93 63.5372
90 94 61.1638
90 95 2.99764
90 96 62.717
90 97 59.5781
90 98 60.5996
90 99 61.0163
90 100 60.642
91 92 70.5786
91 93 10.1384
91 94 21.1778
91 95 61.9766
91 96 2.18199
91 97 29.7067
91 98 21.8401
91 99 22.2934
91 100 31.5078
92 93 73.3221
92 94 72.6459
92 95 46.206
92 96 70.8663
92 97 61.959
92 98 72.3816
92 99 72.2734
92 100 61.6626
93 94 21.0746
93 95 62.5569
93 96 10.5147
93 97 27.7399
93 98 21.5607
93 99 22.0933
93 100 29.6368
94 95 59.961
94 96 20.7387
94 97 31.013
94 98 2.56293
94 99 2.73048
94 100 32.6383
95 96 61.5771
95 97 59.2738
95 98 59.4087
95 99 59.854
95 100 60.3943
96 97 29.276
96 98 21.2608
96 99 21.728
96 100 31.1321
97 98 29.8321
97 99 29.7329
97 100 2.88825
98 99 1.38752
98 100 31.4953
99 100 31.3218
