# Supplementary material for: Large-scale discovery of protein interactions at residue resolution using co-evolution calculated from genomic sequences
Source: Nat Commun. 2021 Mar 2;12:1396. doi: 10.1038/s41467-021-21636-z (PMC7925567; doi:10.1038/s41467-021-21636-z)
Supplement: Supplementary file 13 — Supplementary Data 11 [file 41467_2021_21636_MOESM13_ESM.zip › supplementary_prediction/cep_tp00607_KDPC_KDPB/models/haddock_top_3_haddock_1w.pdb]

REMARK FILENAME="haddock_1w.pdb0"
REMARK ===============================================================
REMARK HADDOCK run for haddock
REMARK initial structure: haddock_1.pdb
REMARK final NOE weights: unambig 50 amb: 50
REMARK ===============================================================
REMARK            total,bonds,angles,improper,dihe,vdw,elec,air,cdih,coup,rdcs,vean,dani,xpcs,rg
REMARK energies: 763.763, 0, 0, 0, 0, -76.3293, -39.1689, 879.261, 0, 0, 0, 0, 0, 0, 0
REMARK ===============================================================
REMARK            bonds,angles,impropers,dihe,air,cdih,coup,rdcs,vean,dani,xpcs
REMARK rms-dev.: 0,0,0,0,38.6081,0,0, 0, 0, 0, 0
REMARK ===============================================================
REMARK               air,cdih,coup,rdcs,vean,dani,xpcs
REMARK               >0.3,>5,>1,>0,>5,>0.2,>0.2
REMARK violations.: 5, 0, 0, 0, 0, 0, 0
REMARK ===============================================================
REMARK                        CVpartition#,violations,rms
REMARK AIRs cross-validation: 1, 0, NaN
REMARK ===============================================================
REMARK NCS energy: 0
REMARK ===============================================================
REMARK Symmetry energy: 0
REMARK ===============================================================
REMARK Desolvation energy: -45.5861
REMARK Internal energy free molecules: 159515
REMARK Internal energy complex: -31227
REMARK Binding energy: -190903
REMARK ===============================================================
REMARK buried surface area: 2400.91
REMARK ===============================================================
REMARK water - chain1: 0 0 0
REMARK water - chain2: 0 0 0
REMARK water - chain3: 0 0 0
REMARK water - chain4: 0 0 0
REMARK water - chain5: 0 0 0
REMARK water - chain6: 0 0 0
REMARK ===============================================================
REMARK water - water: 0 0 0
REMARK ===============================================================
REMARK DATE:05-Aug-2020  13:39:35       created by user: he47
REMARK VERSION:1.3
ATOM      1  CB  LEU     4      14.033  13.757  33.221  1.00 10.00      A   
ATOM      2  CG  LEU     4      14.319  12.461  33.983  1.00 10.00      A   
ATOM      3  CD1 LEU     4      15.140  11.511  33.127  1.00 10.00      A   
ATOM      4  CD2 LEU     4      15.029  12.752  35.297  1.00 10.00      A   
ATOM      5  C   LEU     4      13.007  16.038  33.104  1.00 10.00      A   
ATOM      6  O   LEU     4      12.020  16.275  32.407  1.00 10.00      A   
ATOM      7  N   LEU     4      11.754  14.161  34.100  1.00 10.00      A   
ATOM      8  HT1 LEU     4      11.154  14.811  34.639  1.00 10.00      A   
ATOM      9  HT2 LEU     4      11.824  13.265  34.615  1.00 10.00      A   
ATOM     10  HT3 LEU     4      11.308  13.981  33.178  1.00 10.00      A   
ATOM     11  CA  LEU     4      13.097  14.751  33.912  1.00 10.00      A   
ATOM     12  N   ARG     5      14.048  16.853  33.190  1.00 10.00      A   
ATOM     13  HN  ARG     5      14.815  16.590  33.749  1.00 10.00      A   
ATOM     14  CA  ARG     5      14.095  18.128  32.478  1.00 10.00      A   
ATOM     15  CB  ARG     5      15.245  19.001  32.982  1.00 10.00      A   
ATOM     16  CG  ARG     5      15.074  19.462  34.420  1.00 10.00      A   
ATOM     17  CD  ARG     5      16.415  19.690  35.091  1.00 10.00      A   
ATOM     18  NE  ARG     5      17.207  20.707  34.405  1.00 10.00      A   
ATOM     19  HE  ARG     5      16.721  21.345  33.834  1.00 10.00      A   
ATOM     20  CZ  ARG     5      18.528  20.818  34.511  1.00 10.00      A   
ATOM     21  NH1 ARG     5      19.209  19.981  35.286  1.00 10.00      A   
ATOM     22 HH11 ARG     5      20.244  20.069  35.370  1.00 10.00      A   
ATOM     23 HH12 ARG     5      18.710  19.233  35.815  1.00 10.00      A   
ATOM     24  NH2 ARG     5      19.168  21.776  33.851  1.00 10.00      A   
ATOM     25 HH21 ARG     5      18.639  22.440  33.242  1.00 10.00      A   
ATOM     26 HH22 ARG     5      20.203  21.865  33.930  1.00 10.00      A   
ATOM     27  C   ARG     5      14.138  17.968  30.950  1.00 10.00      A   
ATOM     28  O   ARG     5      13.344  18.600  30.250  1.00 10.00      A   
ATOM     29  N   PRO     6      15.055  17.133  30.399  1.00 10.00      A   
ATOM     30  CA  PRO     6      15.158  16.926  28.945  1.00 10.00      A   
ATOM     31  CB  PRO     6      16.237  15.846  28.792  1.00 10.00      A   
ATOM     32  CG  PRO     6      16.406  15.256  30.151  1.00 10.00      A   
ATOM     33  CD  PRO     6      16.077  16.352  31.120  1.00 10.00      A   
ATOM     34  C   PRO     6      13.846  16.459  28.317  1.00 10.00      A   
ATOM     35  O   PRO     6      13.559  16.776  27.164  1.00 10.00      A   
ATOM     36  N   ALA     7      13.052  15.716  29.085  1.00 10.00      A   
ATOM     37  HN  ALA     7      13.347  15.489  29.990  1.00 10.00      A   
ATOM     38  CA  ALA     7      11.767  15.211  28.614  1.00 10.00      A   
ATOM     39  CB  ALA     7      11.094  14.388  29.700  1.00 10.00      A   
ATOM     40  C   ALA     7      10.855  16.351  28.172  1.00 10.00      A   
ATOM     41  O   ALA     7      10.157  16.246  27.160  1.00 10.00      A   
ATOM     42  N   LEU     8      10.876  17.441  28.932  1.00 10.00      A   
ATOM     43  HN  LEU     8      11.457  17.460  29.721  1.00 10.00      A   
ATOM     44  CA  LEU     8      10.062  18.609  28.625  1.00 10.00      A   
ATOM     45  CB  LEU     8      10.108  19.603  29.789  1.00 10.00      A   
ATOM     46  CG  LEU     8       9.534  19.112  31.119  1.00 10.00      A   
ATOM     47  CD1 LEU     8      10.010  19.988  32.264  1.00 10.00      A   
ATOM     48  CD2 LEU     8       8.016  19.079  31.068  1.00 10.00      A   
ATOM     49  C   LEU     8      10.566  19.280  27.354  1.00 10.00      A   
ATOM     50  O   LEU     8       9.780  19.762  26.534  1.00 10.00      A   
ATOM     51  N   SER     9      11.882  19.281  27.187  1.00 10.00      A   
ATOM     52  HN  SER     9      12.448  18.859  27.868  1.00 10.00      A   
ATOM     53  CA  SER     9      12.514  19.888  26.027  1.00 10.00      A   
ATOM     54  CB  SER     9      14.032  19.883  26.198  1.00 10.00      A   
ATOM     55  OG  SER     9      14.386  20.257  27.522  1.00 10.00      A   
ATOM     56  HG  SER     9      15.332  20.116  27.649  1.00 10.00      A   
ATOM     57  C   SER     9      12.117  19.181  24.733  1.00 10.00      A   
ATOM     58  O   SER     9      11.919  19.824  23.702  1.00 10.00      A   
ATOM     59  N   THR    10      11.982  17.861  24.789  1.00 10.00      A   
ATOM     60  HN  THR    10      12.142  17.393  25.639  1.00 10.00      A   
ATOM     61  CA  THR    10      11.605  17.094  23.609  1.00 10.00      A   
ATOM     62  CB  THR    10      11.894  15.593  23.786  1.00 10.00      A   
ATOM     63  OG1 THR    10      12.576  15.371  25.030  1.00 10.00      A   
ATOM     64  HG1 THR    10      13.336  15.970  25.093  1.00 10.00      A   
ATOM     65  CG2 THR    10      12.757  15.086  22.641  1.00 10.00      A   
ATOM     66  C   THR    10      10.130  17.293  23.269  1.00 10.00      A   
ATOM     67  O   THR    10       9.711  17.093  22.127  1.00 10.00      A   
ATOM     68  N   PHE    11       9.348  17.696  24.261  1.00 10.00      A   
ATOM     69  HN  PHE    11       9.738  17.851  25.149  1.00 10.00      A   
ATOM     70  CA  PHE    11       7.927  17.917  24.057  1.00 10.00      A   
ATOM     71  CB  PHE    11       7.136  17.713  25.348  1.00 10.00      A   
ATOM     72  CG  PHE    11       6.103  16.630  25.233  1.00 10.00      A   
ATOM     73  CD1 PHE    11       6.441  15.307  25.455  1.00 10.00      A   
ATOM     74  CD2 PHE    11       4.797  16.935  24.894  1.00 10.00      A   
ATOM     75  CE1 PHE    11       5.497  14.305  25.343  1.00 10.00      A   
ATOM     76  CE2 PHE    11       3.847  15.939  24.781  1.00 10.00      A   
ATOM     77  CZ  PHE    11       4.197  14.621  25.006  1.00 10.00      A   
ATOM     78  C   PHE    11       7.662  19.292  23.461  1.00 10.00      A   
ATOM     79  O   PHE    11       6.873  19.427  22.527  1.00 10.00      A   
ATOM     80  N   ILE    12       8.340  20.312  23.978  1.00 10.00      A   
ATOM     81  HN  ILE    12       8.963  20.150  24.722  1.00 10.00      A   
ATOM     82  CA  ILE    12       8.164  21.670  23.467  1.00 10.00      A   
ATOM     83  CB  ILE    12       8.807  22.742  24.375  1.00 10.00      A   
ATOM     84  CG1 ILE    12      10.306  22.485  24.550  1.00 10.00      A   
ATOM     85  CG2 ILE    12       8.102  22.787  25.724  1.00 10.00      A   
ATOM     86  CD1 ILE    12      11.053  23.627  25.204  1.00 10.00      A   
ATOM     87  C   ILE    12       8.709  21.791  22.047  1.00 10.00      A   
ATOM     88  O   ILE    12       8.343  22.701  21.303  1.00 10.00      A   
ATOM     89  N   PHE    13       9.584  20.859  21.680  1.00 10.00      A   
ATOM     90  HN  PHE    13       9.848  20.175  22.331  1.00 10.00      A   
ATOM     91  CA  PHE    13      10.175  20.835  20.351  1.00 10.00      A   
ATOM     92  CB  PHE    13      11.396  19.907  20.336  1.00 10.00      A   
ATOM     93  CG  PHE    13      12.306  20.100  19.156  1.00 10.00      A   
ATOM     94  CD1 PHE    13      13.138  21.205  19.078  1.00 10.00      A   
ATOM     95  CD2 PHE    13      12.333  19.172  18.127  1.00 10.00      A   
ATOM     96  CE1 PHE    13      13.979  21.380  17.995  1.00 10.00      A   
ATOM     97  CE2 PHE    13      13.171  19.341  17.043  1.00 10.00      A   
ATOM     98  CZ  PHE    13      13.994  20.447  16.977  1.00 10.00      A   
ATOM     99  C   PHE    13       9.140  20.371  19.329  1.00 10.00      A   
ATOM    100  O   PHE    13       9.099  20.860  18.198  1.00 10.00      A   
ATOM    101  N   LEU    14       8.288  19.436  19.746  1.00 10.00      A   
ATOM    102  HN  LEU    14       8.366  19.098  20.663  1.00 10.00      A   
ATOM    103  CA  LEU    14       7.240  18.901  18.882  1.00 10.00      A   
ATOM    104  CB  LEU    14       6.529  17.729  19.564  1.00 10.00      A   
ATOM    105  CG  LEU    14       7.355  16.457  19.756  1.00 10.00      A   
ATOM    106  CD1 LEU    14       6.598  15.454  20.612  1.00 10.00      A   
ATOM    107  CD2 LEU    14       7.716  15.847  18.410  1.00 10.00      A   
ATOM    108  C   LEU    14       6.229  19.987  18.543  1.00 10.00      A   
ATOM    109  O   LEU    14       5.664  20.014  17.448  1.00 10.00      A   
ATOM    110  N   LEU    15       6.028  20.895  19.488  1.00 10.00      A   
ATOM    111  HN  LEU    15       6.519  20.814  20.333  1.00 10.00      A   
ATOM    112  CA  LEU    15       5.096  22.002  19.316  1.00 10.00      A   
ATOM    113  CB  LEU    15       4.918  22.752  20.637  1.00 10.00      A   
ATOM    114  CG  LEU    15       4.381  21.933  21.812  1.00 10.00      A   
ATOM    115  CD1 LEU    15       4.443  22.742  23.099  1.00 10.00      A   
ATOM    116  CD2 LEU    15       2.960  21.468  21.535  1.00 10.00      A   
ATOM    117  C   LEU    15       5.582  22.965  18.238  1.00 10.00      A   
ATOM    118  O   LEU    15       4.808  23.757  17.706  1.00 10.00      A   
ATOM    119  N   LEU    16       6.867  22.891  17.922  1.00 10.00      A   
ATOM    120  HN  LEU    16       7.437  22.239  18.384  1.00 10.00      A   
ATOM    121  CA  LEU    16       7.453  23.756  16.908  1.00 10.00      A   
ATOM    122  CB  LEU    16       8.899  24.110  17.270  1.00 10.00      A   
ATOM    123  CG  LEU    16       9.112  24.799  18.619  1.00 10.00      A   
ATOM    124  CD1 LEU    16      10.589  25.084  18.848  1.00 10.00      A   
ATOM    125  CD2 LEU    16       8.298  26.079  18.706  1.00 10.00      A   
ATOM    126  C   LEU    16       7.404  23.104  15.530  1.00 10.00      A   
ATOM    127  O   LEU    16       7.019  23.734  14.546  1.00 10.00      A   
ATOM    128  N   ILE    17       7.779  21.836  15.461  1.00 10.00      A   
ATOM    129  HN  ILE    17       8.054  21.368  16.279  1.00 10.00      A   
ATOM    130  CA  ILE    17       7.788  21.123  14.192  1.00 10.00      A   
ATOM    131  CB  ILE    17       8.797  19.948  14.181  1.00 10.00      A   
ATOM    132  CG1 ILE    17       8.740  19.174  12.861  1.00 10.00      A   
ATOM    133  CG2 ILE    17       8.604  19.021  15.374  1.00 10.00      A   
ATOM    134  CD1 ILE    17       9.309  19.936  11.682  1.00 10.00      A   
ATOM    135  C   ILE    17       6.389  20.664  13.763  1.00 10.00      A   
ATOM    136  O   ILE    17       5.913  21.031  12.686  1.00 10.00      A   
ATOM    137  N   THR    18       5.725  19.899  14.616  1.00 10.00      A   
ATOM    138  HN  THR    18       6.137  19.671  15.478  1.00 10.00      A   
ATOM    139  CA  THR    18       4.400  19.379  14.315  1.00 10.00      A   
ATOM    140  CB  THR    18       4.070  18.175  15.220  1.00 10.00      A   
ATOM    141  OG1 THR    18       5.222  17.322  15.304  1.00 10.00      A   
ATOM    142  HG1 THR    18       5.274  16.776  14.510  1.00 10.00      A   
ATOM    143  CG2 THR    18       2.897  17.384  14.661  1.00 10.00      A   
ATOM    144  C   THR    18       3.319  20.449  14.469  1.00 10.00      A   
ATOM    145  O   THR    18       2.367  20.495  13.690  1.00 10.00      A   
ATOM    146  N   GLY    19       3.479  21.319  15.456  1.00 10.00      A   
ATOM    147  HN  GLY    19       4.269  21.255  16.036  1.00 10.00      A   
ATOM    148  CA  GLY    19       2.491  22.355  15.688  1.00 10.00      A   
ATOM    149  C   GLY    19       2.909  23.714  15.162  1.00 10.00      A   
ATOM    150  O   GLY    19       2.426  24.742  15.634  1.00 10.00      A   
ATOM    151  N   GLY    20       3.801  23.732  14.182  1.00 10.00      A   
ATOM    152  HN  GLY    20       4.160  22.889  13.838  1.00 10.00      A   
ATOM    153  CA  GLY    20       4.244  24.997  13.627  1.00 10.00      A   
ATOM    154  C   GLY    20       4.696  24.888  12.184  1.00 10.00      A   
ATOM    155  O   GLY    20       3.995  25.327  11.271  1.00 10.00      A   
ATOM    156  N   VAL    21       5.857  24.282  11.981  1.00 10.00      A   
ATOM    157  HN  VAL    21       6.353  23.936  12.756  1.00 10.00      A   
ATOM    158  CA  VAL    21       6.428  24.128  10.645  1.00 10.00      A   
ATOM    159  CB  VAL    21       7.847  23.519  10.698  1.00 10.00      A   
ATOM    160  CG1 VAL    21       8.500  23.556   9.325  1.00 10.00      A   
ATOM    161  CG2 VAL    21       8.709  24.251  11.717  1.00 10.00      A   
ATOM    162  C   VAL    21       5.540  23.288   9.722  1.00 10.00      A   
ATOM    163  O   VAL    21       5.230  23.705   8.605  1.00 10.00      A   
ATOM    164  N   TYR    22       5.127  22.118  10.203  1.00 10.00      A   
ATOM    165  HN  TYR    22       5.400  21.855  11.109  1.00 10.00      A   
ATOM    166  CA  TYR    22       4.285  21.204   9.423  1.00 10.00      A   
ATOM    167  CB  TYR    22       3.945  19.938  10.224  1.00 10.00      A   
ATOM    168  CG  TYR    22       3.185  18.882   9.449  1.00 10.00      A   
ATOM    169  CD1 TYR    22       3.810  18.123   8.466  1.00 10.00      A   
ATOM    170  CD2 TYR    22       1.842  18.634   9.710  1.00 10.00      A   
ATOM    171  CE1 TYR    22       3.119  17.150   7.765  1.00 10.00      A   
ATOM    172  CE2 TYR    22       1.144  17.666   9.013  1.00 10.00      A   
ATOM    173  CZ  TYR    22       1.786  16.926   8.043  1.00 10.00      A   
ATOM    174  OH  TYR    22       1.094  15.953   7.353  1.00 10.00      A   
ATOM    175  HH  TYR    22       1.364  15.082   7.679  1.00 10.00      A   
ATOM    176  C   TYR    22       3.028  21.880   8.849  1.00 10.00      A   
ATOM    177  O   TYR    22       2.837  21.885   7.631  1.00 10.00      A   
ATOM    178  N   PRO    23       2.144  22.455   9.697  1.00 10.00      A   
ATOM    179  CA  PRO    23       0.931  23.124   9.211  1.00 10.00      A   
ATOM    180  CB  PRO    23       0.220  23.591  10.488  1.00 10.00      A   
ATOM    181  CG  PRO    23       1.264  23.573  11.548  1.00 10.00      A   
ATOM    182  CD  PRO    23       2.230  22.487  11.168  1.00 10.00      A   
ATOM    183  C   PRO    23       1.252  24.314   8.304  1.00 10.00      A   
ATOM    184  O   PRO    23       0.548  24.566   7.323  1.00 10.00      A   
ATOM    185  N   LEU    24       2.328  25.029   8.621  1.00 10.00      A   
ATOM    186  HN  LEU    24       2.863  24.771   9.404  1.00 10.00      A   
ATOM    187  CA  LEU    24       2.736  26.185   7.833  1.00 10.00      A   
ATOM    188  CB  LEU    24       3.907  26.905   8.504  1.00 10.00      A   
ATOM    189  CG  LEU    24       4.466  28.122   7.765  1.00 10.00      A   
ATOM    190  CD1 LEU    24       3.529  29.315   7.895  1.00 10.00      A   
ATOM    191  CD2 LEU    24       5.856  28.461   8.276  1.00 10.00      A   
ATOM    192  C   LEU    24       3.118  25.768   6.417  1.00 10.00      A   
ATOM    193  O   LEU    24       2.561  26.276   5.443  1.00 10.00      A   
ATOM    194  N   LEU    25       4.049  24.823   6.314  1.00 10.00      A   
ATOM    195  HN  LEU    25       4.434  24.441   7.136  1.00 10.00      A   
ATOM    196  CA  LEU    25       4.514  24.333   5.016  1.00 10.00      A   
ATOM    197  CB  LEU    25       5.587  23.253   5.190  1.00 10.00      A   
ATOM    198  CG  LEU    25       6.933  23.713   5.763  1.00 10.00      A   
ATOM    199  CD1 LEU    25       7.902  22.542   5.861  1.00 10.00      A   
ATOM    200  CD2 LEU    25       7.527  24.833   4.920  1.00 10.00      A   
ATOM    201  C   LEU    25       3.358  23.791   4.186  1.00 10.00      A   
ATOM    202  O   LEU    25       3.282  24.029   2.982  1.00 10.00      A   
ATOM    203  N   THR    26       2.456  23.077   4.841  1.00 10.00      A   
ATOM    204  HN  THR    26       2.570  22.934   5.806  1.00 10.00      A   
ATOM    205  CA  THR    26       1.300  22.500   4.173  1.00 10.00      A   
ATOM    206  CB  THR    26       0.457  21.675   5.165  1.00 10.00      A   
ATOM    207  OG1 THR    26       1.293  20.676   5.773  1.00 10.00      A   
ATOM    208  HG1 THR    26       1.773  21.068   6.519  1.00 10.00      A   
ATOM    209  CG2 THR    26      -0.710  20.998   4.461  1.00 10.00      A   
ATOM    210  C   THR    26       0.437  23.588   3.529  1.00 10.00      A   
ATOM    211  O   THR    26       0.009  23.458   2.382  1.00 10.00      A   
ATOM    212  N   THR    27       0.216  24.671   4.261  1.00 10.00      A   
ATOM    213  HN  THR    27       0.609  24.731   5.159  1.00 10.00      A   
ATOM    214  CA  THR    27      -0.591  25.775   3.765  1.00 10.00      A   
ATOM    215  CB  THR    27      -0.920  26.765   4.895  1.00 10.00      A   
ATOM    216  OG1 THR    27      -1.344  26.034   6.058  1.00 10.00      A   
ATOM    217  HG1 THR    27      -0.567  25.748   6.560  1.00 10.00      A   
ATOM    218  CG2 THR    27      -2.031  27.708   4.463  1.00 10.00      A   
ATOM    219  C   THR    27       0.124  26.511   2.631  1.00 10.00      A   
ATOM    220  O   THR    27      -0.478  26.818   1.598  1.00 10.00      A   
ATOM    221  N   VAL    28       1.411  26.778   2.822  1.00 10.00      A   
ATOM    222  HN  VAL    28       1.837  26.505   3.667  1.00 10.00      A   
ATOM    223  CA  VAL    28       2.207  27.478   1.818  1.00 10.00      A   
ATOM    224  CB  VAL    28       3.643  27.748   2.315  1.00 10.00      A   
ATOM    225  CG1 VAL    28       4.464  28.450   1.243  1.00 10.00      A   
ATOM    226  CG2 VAL    28       3.614  28.581   3.586  1.00 10.00      A   
ATOM    227  C   VAL    28       2.253  26.702   0.504  1.00 10.00      A   
ATOM    228  O   VAL    28       1.976  27.254  -0.560  1.00 10.00      A   
ATOM    229  N   LEU    29       2.585  25.417   0.590  1.00 10.00      A   
ATOM    230  HN  LEU    29       2.784  25.031   1.474  1.00 10.00      A   
ATOM    231  CA  LEU    29       2.668  24.563  -0.592  1.00 10.00      A   
ATOM    232  CB  LEU    29       3.247  23.195  -0.230  1.00 10.00      A   
ATOM    233  CG  LEU    29       4.698  23.180   0.253  1.00 10.00      A   
ATOM    234  CD1 LEU    29       5.085  21.790   0.728  1.00 10.00      A   
ATOM    235  CD2 LEU    29       5.637  23.655  -0.847  1.00 10.00      A   
ATOM    236  C   LEU    29       1.305  24.391  -1.254  1.00 10.00      A   
ATOM    237  O   LEU    29       1.206  24.313  -2.481  1.00 10.00      A   
ATOM    238  N   GLY    30       0.261  24.331  -0.434  1.00 10.00      A   
ATOM    239  HN  GLY    30       0.407  24.393   0.532  1.00 10.00      A   
ATOM    240  CA  GLY    30      -1.087  24.170  -0.944  1.00 10.00      A   
ATOM    241  C   GLY    30      -1.516  25.334  -1.815  1.00 10.00      A   
ATOM    242  O   GLY    30      -1.983  25.136  -2.934  1.00 10.00      A   
ATOM    243  N   GLN    31      -1.341  26.548  -1.306  1.00 10.00      A   
ATOM    244  HN  GLN    31      -0.952  26.638  -0.407  1.00 10.00      A   
ATOM    245  CA  GLN    31      -1.711  27.754  -2.043  1.00 10.00      A   
ATOM    246  CB  GLN    31      -1.646  28.982  -1.132  1.00 10.00      A   
ATOM    247  CG  GLN    31      -2.826  29.120  -0.184  1.00 10.00      A   
ATOM    248  CD  GLN    31      -2.734  30.358   0.688  1.00 10.00      A   
ATOM    249  OE1 GLN    31      -2.134  31.363   0.305  1.00 10.00      A   
ATOM    250  NE2 GLN    31      -3.342  30.301   1.862  1.00 10.00      A   
ATOM    251 HE21 GLN    31      -3.815  29.474   2.102  1.00 10.00      A   
ATOM    252 HE22 GLN    31      -3.302  31.089   2.443  1.00 10.00      A   
ATOM    253  C   GLN    31      -0.818  27.963  -3.266  1.00 10.00      A   
ATOM    254  O   GLN    31      -1.239  28.560  -4.258  1.00 10.00      A   
ATOM    255  N   TRP    32       0.415  27.474  -3.191  1.00 10.00      A   
ATOM    256  HN  TRP    32       0.701  27.018  -2.371  1.00 10.00      A   
ATOM    257  CA  TRP    32       1.357  27.608  -4.295  1.00 10.00      A   
ATOM    258  CB  TRP    32       2.771  27.211  -3.864  1.00 10.00      A   
ATOM    259  CG  TRP    32       3.571  28.337  -3.280  1.00 10.00      A   
ATOM    260  CD1 TRP    32       3.237  29.660  -3.260  1.00 10.00      A   
ATOM    261  CD2 TRP    32       4.849  28.238  -2.638  1.00 10.00      A   
ATOM    262  NE1 TRP    32       4.222  30.387  -2.640  1.00 10.00      A   
ATOM    263  HE1 TRP    32       4.211  31.359  -2.501  1.00 10.00      A   
ATOM    264  CE2 TRP    32       5.223  29.539  -2.250  1.00 10.00      A   
ATOM    265  CE3 TRP    32       5.711  27.175  -2.351  1.00 10.00      A   
ATOM    266  CZ2 TRP    32       6.419  29.804  -1.592  1.00 10.00      A   
ATOM    267  CZ3 TRP    32       6.899  27.440  -1.698  1.00 10.00      A   
ATOM    268  CH2 TRP    32       7.242  28.745  -1.326  1.00 10.00      A   
ATOM    269  C   TRP    32       0.930  26.775  -5.496  1.00 10.00      A   
ATOM    270  O   TRP    32       1.109  27.191  -6.640  1.00 10.00      A   
ATOM    271  N   TRP    33       0.347  25.611  -5.234  1.00 10.00      A   
ATOM    272  HN  TRP    33       0.205  25.344  -4.300  1.00 10.00      A   
ATOM    273  CA  TRP    33      -0.085  24.724  -6.308  1.00 10.00      A   
ATOM    274  CB  TRP    33       0.249  23.266  -5.981  1.00 10.00      A   
ATOM    275  CG  TRP    33       1.693  22.923  -6.197  1.00 10.00      A   
ATOM    276  CD1 TRP    33       2.632  22.673  -5.239  1.00 10.00      A   
ATOM    277  CD2 TRP    33       2.366  22.801  -7.458  1.00 10.00      A   
ATOM    278  NE1 TRP    33       3.845  22.400  -5.824  1.00 10.00      A   
ATOM    279  HE1 TRP    33       4.675  22.188  -5.343  1.00 10.00      A   
ATOM    280  CE2 TRP    33       3.709  22.474  -7.185  1.00 10.00      A   
ATOM    281  CE3 TRP    33       1.962  22.937  -8.790  1.00 10.00      A   
ATOM    282  CZ2 TRP    33       4.650  22.280  -8.195  1.00 10.00      A   
ATOM    283  CZ3 TRP    33       2.897  22.744  -9.789  1.00 10.00      A   
ATOM    284  CH2 TRP    33       4.225  22.419  -9.487  1.00 10.00      A   
ATOM    285  C   TRP    33      -1.565  24.878  -6.646  1.00 10.00      A   
ATOM    286  O   TRP    33      -1.924  25.064  -7.809  1.00 10.00      A   
ATOM    287  N   PHE    34      -2.423  24.814  -5.634  1.00 10.00      A   
ATOM    288  HN  PHE    34      -2.083  24.705  -4.718  1.00 10.00      A   
ATOM    289  CA  PHE    34      -3.865  24.928  -5.847  1.00 10.00      A   
ATOM    290  CB  PHE    34      -4.586  23.612  -5.513  1.00 10.00      A   
ATOM    291  CG  PHE    34      -3.714  22.386  -5.501  1.00 10.00      A   
ATOM    292  CD1 PHE    34      -3.116  21.959  -4.326  1.00 10.00      A   
ATOM    293  CD2 PHE    34      -3.500  21.658  -6.659  1.00 10.00      A   
ATOM    294  CE1 PHE    34      -2.322  20.830  -4.303  1.00 10.00      A   
ATOM    295  CE2 PHE    34      -2.705  20.527  -6.643  1.00 10.00      A   
ATOM    296  CZ  PHE    34      -2.115  20.113  -5.463  1.00 10.00      A   
ATOM    297  C   PHE    34      -4.464  26.058  -5.010  1.00 10.00      A   
ATOM    298  O   PHE    34      -5.107  25.810  -3.989  1.00 10.00      A   
ATOM    299  N   PRO    35      -4.273  27.317  -5.433  1.00 10.00      A   
ATOM    300  CA  PRO    35      -4.796  28.477  -4.708  1.00 10.00      A   
ATOM    301  CB  PRO    35      -4.206  29.675  -5.461  1.00 10.00      A   
ATOM    302  CG  PRO    35      -3.893  29.156  -6.821  1.00 10.00      A   
ATOM    303  CD  PRO    35      -3.530  27.709  -6.643  1.00 10.00      A   
ATOM    304  C   PRO    35      -6.322  28.531  -4.727  1.00 10.00      A   
ATOM    305  O   PRO    35      -6.949  28.876  -3.727  1.00 10.00      A   
ATOM    306  N   TRP    36      -6.914  28.158  -5.857  1.00 10.00      A   
ATOM    307  HN  TRP    36      -6.362  27.849  -6.607  1.00 10.00      A   
ATOM    308  CA  TRP    36      -8.363  28.179  -6.002  1.00 10.00      A   
ATOM    309  CB  TRP    36      -8.753  27.958  -7.467  1.00 10.00      A   
ATOM    310  CG  TRP    36     -10.200  28.226  -7.758  1.00 10.00      A   
ATOM    311  CD1 TRP    36     -10.772  29.439  -8.002  1.00 10.00      A   
ATOM    312  CD2 TRP    36     -11.259  27.260  -7.841  1.00 10.00      A   
ATOM    313  NE1 TRP    36     -12.118  29.293  -8.226  1.00 10.00      A   
ATOM    314  HE1 TRP    36     -12.745  30.024  -8.421  1.00 10.00      A   
ATOM    315  CE2 TRP    36     -12.443  27.965  -8.133  1.00 10.00      A   
ATOM    316  CE3 TRP    36     -11.320  25.870  -7.695  1.00 10.00      A   
ATOM    317  CZ2 TRP    36     -13.675  27.328  -8.281  1.00 10.00      A   
ATOM    318  CZ3 TRP    36     -12.542  25.241  -7.842  1.00 10.00      A   
ATOM    319  CH2 TRP    36     -13.703  25.968  -8.132  1.00 10.00      A   
ATOM    320  C   TRP    36      -9.009  27.116  -5.121  1.00 10.00      A   
ATOM    321  O   TRP    36      -9.982  27.385  -4.410  1.00 10.00      A   
ATOM    322  N   GLN    37      -8.459  25.909  -5.163  1.00 10.00      A   
ATOM    323  HN  GLN    37      -7.682  25.759  -5.746  1.00 10.00      A   
ATOM    324  CA  GLN    37      -8.982  24.804  -4.375  1.00 10.00      A   
ATOM    325  CB  GLN    37      -8.298  23.490  -4.759  1.00 10.00      A   
ATOM    326  CG  GLN    37      -8.544  23.054  -6.195  1.00 10.00      A   
ATOM    327  CD  GLN    37      -7.968  21.683  -6.491  1.00 10.00      A   
ATOM    328  OE1 GLN    37      -6.976  21.272  -5.891  1.00 10.00      A   
ATOM    329  NE2 GLN    37      -8.589  20.961  -7.413  1.00 10.00      A   
ATOM    330 HE21 GLN    37      -9.379  21.347  -7.849  1.00 10.00      A   
ATOM    331 HE22 GLN    37      -8.230  20.074  -7.627  1.00 10.00      A   
ATOM    332  C   GLN    37      -8.828  25.069  -2.880  1.00 10.00      A   
ATOM    333  O   GLN    37      -9.777  24.899  -2.113  1.00 10.00      A   
ATOM    334  N   ALA    38      -7.641  25.518  -2.482  1.00 10.00      A   
ATOM    335  HN  ALA    38      -6.934  25.660  -3.153  1.00 10.00      A   
ATOM    336  CA  ALA    38      -7.352  25.803  -1.079  1.00 10.00      A   
ATOM    337  CB  ALA    38      -5.862  26.032  -0.875  1.00 10.00      A   
ATOM    338  C   ALA    38      -8.151  26.996  -0.557  1.00 10.00      A   
ATOM    339  O   ALA    38      -8.455  27.070   0.635  1.00 10.00      A   
ATOM    340  N   ASN    39      -8.496  27.924  -1.449  1.00 10.00      A   
ATOM    341  HN  ASN    39      -8.223  27.813  -2.384  1.00 10.00      A   
ATOM    342  CA  ASN    39      -9.259  29.114  -1.068  1.00 10.00      A   
ATOM    343  CB  ASN    39      -9.374  30.080  -2.251  1.00 10.00      A   
ATOM    344  CG  ASN    39      -9.559  31.523  -1.822  1.00 10.00      A   
ATOM    345  OD1 ASN    39     -10.680  31.987  -1.612  1.00 10.00      A   
ATOM    346  ND2 ASN    39      -8.459  32.252  -1.703  1.00 10.00      A   
ATOM    347 HD21 ASN    39      -7.598  31.826  -1.897  1.00 10.00      A   
ATOM    348 HD22 ASN    39      -8.550  33.188  -1.431  1.00 10.00      A   
ATOM    349  C   ASN    39     -10.649  28.734  -0.561  1.00 10.00      A   
ATOM    350  O   ASN    39     -11.256  29.452   0.238  1.00 10.00      A   
ATOM    351  N   GLY    40     -11.142  27.593  -1.022  1.00 10.00      A   
ATOM    352  HN  GLY    40     -10.606  27.054  -1.640  1.00 10.00      A   
ATOM    353  CA  GLY    40     -12.447  27.131  -0.604  1.00 10.00      A   
ATOM    354  C   GLY    40     -13.310  26.691  -1.766  1.00 10.00      A   
ATOM    355  O   GLY    40     -14.427  26.215  -1.562  1.00 10.00      A   
ATOM    356  N   SER    41     -12.796  26.855  -2.987  1.00 10.00      A   
ATOM    357  HN  SER    41     -11.908  27.260  -3.079  1.00 10.00      A   
ATOM    358  CA  SER    41     -13.526  26.471  -4.194  1.00 10.00      A   
ATOM    359  CB  SER    41     -13.719  24.952  -4.258  1.00 10.00      A   
ATOM    360  OG  SER    41     -12.490  24.276  -4.034  1.00 10.00      A   
ATOM    361  HG  SER    41     -12.005  24.727  -3.335  1.00 10.00      A   
ATOM    362  C   SER    41     -14.866  27.201  -4.284  1.00 10.00      A   
ATOM    363  O   SER    41     -15.914  26.591  -4.518  1.00 10.00      A   
ATOM    364  N   LEU    42     -14.817  28.511  -4.099  1.00 10.00      A   
ATOM    365  HN  LEU    42     -13.946  28.938  -3.945  1.00 10.00      A   
ATOM    366  CA  LEU    42     -16.009  29.340  -4.147  1.00 10.00      A   
ATOM    367  CB  LEU    42     -15.922  30.479  -3.125  1.00 10.00      A   
ATOM    368  CG  LEU    42     -15.393  30.122  -1.734  1.00 10.00      A   
ATOM    369  CD1 LEU    42     -13.910  30.437  -1.628  1.00 10.00      A   
ATOM    370  CD2 LEU    42     -16.175  30.861  -0.660  1.00 10.00      A   
ATOM    371  C   LEU    42     -16.180  29.931  -5.536  1.00 10.00      A   
ATOM    372  O   LEU    42     -15.219  30.403  -6.138  1.00 10.00      A   
ATOM    373  N   ILE    43     -17.398  29.895  -6.045  1.00 10.00      A   
ATOM    374  HN  ILE    43     -18.128  29.492  -5.519  1.00 10.00      A   
ATOM    375  CA  ILE    43     -17.689  30.444  -7.361  1.00 10.00      A   
ATOM    376  CB  ILE    43     -18.898  29.740  -8.013  1.00 10.00      A   
ATOM    377  CG1 ILE    43     -18.653  28.226  -8.068  1.00 10.00      A   
ATOM    378  CG2 ILE    43     -19.152  30.294  -9.411  1.00 10.00      A   
ATOM    379  CD1 ILE    43     -19.857  27.417  -8.498  1.00 10.00      A   
ATOM    380  C   ILE    43     -17.957  31.940  -7.234  1.00 10.00      A   
ATOM    381  O   ILE    43     -18.956  32.356  -6.639  1.00 10.00      A   
ATOM    382  N   ARG    44     -17.048  32.742  -7.766  1.00 10.00      A   
ATOM    383  HN  ARG    44     -16.275  32.350  -8.226  1.00 10.00      A   
ATOM    384  CA  ARG    44     -17.170  34.190  -7.697  1.00 10.00      A   
ATOM    385  CB  ARG    44     -15.834  34.825  -7.297  1.00 10.00      A   
ATOM    386  CG  ARG    44     -15.287  34.334  -5.963  1.00 10.00      A   
ATOM    387  CD  ARG    44     -13.906  34.906  -5.667  1.00 10.00      A   
ATOM    388  NE  ARG    44     -13.958  36.313  -5.269  1.00 10.00      A   
ATOM    389  HE  ARG    44     -14.278  36.958  -5.940  1.00 10.00      A   
ATOM    390  CZ  ARG    44     -13.590  36.768  -4.070  1.00 10.00      A   
ATOM    391  NH1 ARG    44     -13.128  35.933  -3.148  1.00 10.00      A   
ATOM    392 HH11 ARG    44     -12.841  36.294  -2.210  1.00 10.00      A   
ATOM    393 HH12 ARG    44     -13.044  34.915  -3.357  1.00 10.00      A   
ATOM    394  NH2 ARG    44     -13.678  38.063  -3.796  1.00 10.00      A   
ATOM    395 HH21 ARG    44     -14.038  38.731  -4.518  1.00 10.00      A   
ATOM    396 HH22 ARG    44     -13.390  38.422  -2.858  1.00 10.00      A   
ATOM    397  C   ARG    44     -17.656  34.771  -9.017  1.00 10.00      A   
ATOM    398  O   ARG    44     -17.000  34.633 -10.050  1.00 10.00      A   
ATOM    399  N   GLU    45     -18.811  35.413  -8.972  1.00 10.00      A   
ATOM    400  HN  GLU    45     -19.281  35.492  -8.111  1.00 10.00      A   
ATOM    401  CA  GLU    45     -19.393  36.038 -10.144  1.00 10.00      A   
ATOM    402  CB  GLU    45     -20.916  35.902 -10.114  1.00 10.00      A   
ATOM    403  CG  GLU    45     -21.419  34.513 -10.463  1.00 10.00      A   
ATOM    404  CD  GLU    45     -21.642  34.338 -11.951  1.00 10.00      A   
ATOM    405  OE1 GLU    45     -20.663  34.112 -12.688  1.00 10.00      A   
ATOM    406  OE2 GLU    45     -22.807  34.415 -12.393  1.00 10.00      A   
ATOM    407  C   GLU    45     -18.992  37.504 -10.156  1.00 10.00      A   
ATOM    408  O   GLU    45     -19.663  38.351  -9.565  1.00 10.00      A   
ATOM    409  N   GLY    46     -17.874  37.794 -10.799  1.00 10.00      A   
ATOM    410  HN  GLY    46     -17.372  37.077 -11.240  1.00 10.00      A   
ATOM    411  CA  GLY    46     -17.387  39.153 -10.847  1.00 10.00      A   
ATOM    412  C   GLY    46     -16.760  39.529  -9.525  1.00 10.00      A   
ATOM    413  O   GLY    46     -15.573  39.288  -9.297  1.00 10.00      A   
ATOM    414  N   ASP    47     -17.562  40.097  -8.643  1.00 10.00      A   
ATOM    415  HN  ASP    47     -18.498  40.271  -8.885  1.00 10.00      A   
ATOM    416  CA  ASP    47     -17.079  40.480  -7.329  1.00 10.00      A   
ATOM    417  CB  ASP    47     -16.829  41.983  -7.230  1.00 10.00      A   
ATOM    418  CG  ASP    47     -15.391  42.295  -6.868  1.00 10.00      A   
ATOM    419  OD1 ASP    47     -14.831  41.610  -5.985  1.00 10.00      A   
ATOM    420  OD2 ASP    47     -14.804  43.218  -7.473  1.00 10.00      A   
ATOM    421  C   ASP    47     -18.013  39.996  -6.229  1.00 10.00      A   
ATOM    422  O   ASP    47     -17.941  40.456  -5.090  1.00 10.00      A   
ATOM    423  N   THR    48     -18.886  39.056  -6.572  1.00 10.00      A   
ATOM    424  HN  THR    48     -18.894  38.720  -7.495  1.00 10.00      A   
ATOM    425  CA  THR    48     -19.820  38.495  -5.609  1.00 10.00      A   
ATOM    426  CB  THR    48     -21.285  38.776  -5.997  1.00 10.00      A   
ATOM    427  OG1 THR    48     -21.469  38.532  -7.398  1.00 10.00      A   
ATOM    428  HG1 THR    48     -21.128  39.279  -7.903  1.00 10.00      A   
ATOM    429  CG2 THR    48     -21.657  40.217  -5.677  1.00 10.00      A   
ATOM    430  C   THR    48     -19.598  36.992  -5.481  1.00 10.00      A   
ATOM    431  O   THR    48     -19.416  36.296  -6.480  1.00 10.00      A   
ATOM    432  N   VAL    49     -19.585  36.495  -4.257  1.00 10.00      A   
ATOM    433  HN  VAL    49     -19.725  37.093  -3.492  1.00 10.00      A   
ATOM    434  CA  VAL    49     -19.376  35.075  -4.021  1.00 10.00      A   
ATOM    435  CB  VAL    49     -18.584  34.826  -2.720  1.00 10.00      A   
ATOM    436  CG1 VAL    49     -18.296  33.343  -2.542  1.00 10.00      A   
ATOM    437  CG2 VAL    49     -17.288  35.622  -2.723  1.00 10.00      A   
ATOM    438  C   VAL    49     -20.710  34.342  -3.949  1.00 10.00      A   
ATOM    439  O   VAL    49     -21.498  34.562  -3.031  1.00 10.00      A   
ATOM    440  N   ARG    50     -20.964  33.480  -4.929  1.00 10.00      A   
ATOM    441  HN  ARG    50     -20.302  33.356  -5.645  1.00 10.00      A   
ATOM    442  CA  ARG    50     -22.202  32.713  -4.966  1.00 10.00      A   
ATOM    443  CB  ARG    50     -22.413  32.095  -6.352  1.00 10.00      A   
ATOM    444  CG  ARG    50     -23.040  33.036  -7.372  1.00 10.00      A   
ATOM    445  CD  ARG    50     -24.496  33.322  -7.040  1.00 10.00      A   
ATOM    446  NE  ARG    50     -25.155  34.134  -8.064  1.00 10.00      A   
ATOM    447  HE  ARG    50     -24.726  34.180  -8.947  1.00 10.00      A   
ATOM    448  CZ  ARG    50     -26.287  34.809  -7.868  1.00 10.00      A   
ATOM    449  NH1 ARG    50     -26.891  34.775  -6.689  1.00 10.00      A   
ATOM    450 HH11 ARG    50     -26.483  34.225  -5.905  1.00 10.00      A   
ATOM    451 HH12 ARG    50     -27.780  35.300  -6.543  1.00 10.00      A   
ATOM    452  NH2 ARG    50     -26.821  35.515  -8.855  1.00 10.00      A   
ATOM    453 HH21 ARG    50     -27.706  36.043  -8.702  1.00 10.00      A   
ATOM    454 HH22 ARG    50     -26.359  35.545  -9.790  1.00 10.00      A   
ATOM    455  C   ARG    50     -22.182  31.623  -3.900  1.00 10.00      A   
ATOM    456  O   ARG    50     -23.216  31.278  -3.326  1.00 10.00      A   
ATOM    457  N   GLY    51     -20.996  31.091  -3.641  1.00 10.00      A   
ATOM    458  HN  GLY    51     -20.215  31.399  -4.142  1.00 10.00      A   
ATOM    459  CA  GLY    51     -20.844  30.050  -2.646  1.00 10.00      A   
ATOM    460  C   GLY    51     -19.810  29.028  -3.065  1.00 10.00      A   
ATOM    461  O   GLY    51     -19.333  29.054  -4.201  1.00 10.00      A   
ATOM    462  N   SER    52     -19.445  28.143  -2.150  1.00 10.00      A   
ATOM    463  HN  SER    52     -19.850  28.182  -1.257  1.00 10.00      A   
ATOM    464  CA  SER    52     -18.463  27.111  -2.439  1.00 10.00      A   
ATOM    465  CB  SER    52     -17.762  26.668  -1.157  1.00 10.00      A   
ATOM    466  OG  SER    52     -17.347  27.787  -0.395  1.00 10.00      A   
ATOM    467  HG  SER    52     -16.388  27.768  -0.303  1.00 10.00      A   
ATOM    468  C   SER    52     -19.132  25.920  -3.112  1.00 10.00      A   
ATOM    469  O   SER    52     -20.196  25.468  -2.681  1.00 10.00      A   
ATOM    470  N   ALA    53     -18.496  25.404  -4.152  1.00 10.00      A   
ATOM    471  HN  ALA    53     -17.635  25.795  -4.431  1.00 10.00      A   
ATOM    472  CA  ALA    53     -19.034  24.276  -4.901  1.00 10.00      A   
ATOM    473  CB  ALA    53     -18.292  24.119  -6.219  1.00 10.00      A   
ATOM    474  C   ALA    53     -18.992  22.976  -4.099  1.00 10.00      A   
ATOM    475  O   ALA    53     -19.593  21.976  -4.492  1.00 10.00      A   
ATOM    476  N   LEU    54     -18.290  22.995  -2.972  1.00 10.00      A   
ATOM    477  HN  LEU    54     -17.835  23.818  -2.707  1.00 10.00      A   
ATOM    478  CA  LEU    54     -18.172  21.812  -2.126  1.00 10.00      A   
ATOM    479  CB  LEU    54     -16.723  21.616  -1.672  1.00 10.00      A   
ATOM    480  CG  LEU    54     -15.691  21.404  -2.783  1.00 10.00      A   
ATOM    481  CD1 LEU    54     -14.284  21.341  -2.208  1.00 10.00      A   
ATOM    482  CD2 LEU    54     -16.004  20.143  -3.574  1.00 10.00      A   
ATOM    483  C   LEU    54     -19.105  21.873  -0.916  1.00 10.00      A   
ATOM    484  O   LEU    54     -19.027  21.025  -0.027  1.00 10.00      A   
ATOM    485  N   ILE    55     -19.983  22.874  -0.881  1.00 10.00      A   
ATOM    486  HN  ILE    55     -20.011  23.517  -1.622  1.00 10.00      A   
ATOM    487  CA  ILE    55     -20.917  23.021   0.233  1.00 10.00      A   
ATOM    488  CB  ILE    55     -20.764  24.374   0.965  1.00 10.00      A   
ATOM    489  CG1 ILE    55     -19.312  24.564   1.422  1.00 10.00      A   
ATOM    490  CG2 ILE    55     -21.707  24.438   2.161  1.00 10.00      A   
ATOM    491  CD1 ILE    55     -19.064  25.845   2.190  1.00 10.00      A   
ATOM    492  C   ILE    55     -22.362  22.826  -0.225  1.00 10.00      A   
ATOM    493  O   ILE    55     -22.944  21.761  -0.020  1.00 10.00      A   
ATOM    494  N   GLY    56     -22.933  23.849  -0.850  1.00 10.00      A   
ATOM    495  HN  GLY    56     -22.428  24.679  -0.984  1.00 10.00      A   
ATOM    496  CA  GLY    56     -24.300  23.756  -1.323  1.00 10.00      A   
ATOM    497  C   GLY    56     -25.169  24.897  -0.835  1.00 10.00      A   
ATOM    498  O   GLY    56     -24.799  25.617   0.093  1.00 10.00      A   
ATOM    499  N   GLN    57     -26.327  25.056  -1.462  1.00 10.00      A   
ATOM    500  HN  GLN    57     -26.566  24.433  -2.183  1.00 10.00      A   
ATOM    501  CA  GLN    57     -27.266  26.109  -1.105  1.00 10.00      A   
ATOM    502  CB  GLN    57     -27.185  27.261  -2.114  1.00 10.00      A   
ATOM    503  CG  GLN    57     -25.923  28.102  -2.005  1.00 10.00      A   
ATOM    504  CD  GLN    57     -25.913  28.990  -0.775  1.00 10.00      A   
ATOM    505  OE1 GLN    57     -26.961  29.429  -0.301  1.00 10.00      A   
ATOM    506  NE2 GLN    57     -24.730  29.256  -0.250  1.00 10.00      A   
ATOM    507 HE21 GLN    57     -23.937  28.865  -0.677  1.00 10.00      A   
ATOM    508 HE22 GLN    57     -24.692  29.840   0.538  1.00 10.00      A   
ATOM    509  C   GLN    57     -28.684  25.551  -1.075  1.00 10.00      A   
ATOM    510  O   GLN    57     -29.015  24.641  -1.838  1.00 10.00      A   
ATOM    511  N   ASN    58     -29.513  26.086  -0.194  1.00 10.00      A   
ATOM    512  HN  ASN    58     -29.188  26.798   0.402  1.00 10.00      A   
ATOM    513  CA  ASN    58     -30.893  25.639  -0.080  1.00 10.00      A   
ATOM    514  CB  ASN    58     -31.465  25.985   1.296  1.00 10.00      A   
ATOM    515  CG  ASN    58     -32.751  25.237   1.594  1.00 10.00      A   
ATOM    516  OD1 ASN    58     -32.896  24.063   1.252  1.00 10.00      A   
ATOM    517  ND2 ASN    58     -33.699  25.911   2.227  1.00 10.00      A   
ATOM    518 HD21 ASN    58     -33.525  26.846   2.466  1.00 10.00      A   
ATOM    519 HD22 ASN    58     -34.539  25.447   2.435  1.00 10.00      A   
ATOM    520  C   ASN    58     -31.750  26.265  -1.174  1.00 10.00      A   
ATOM    521  O   ASN    58     -31.985  27.476  -1.178  1.00 10.00      A   
ATOM    522  N   PHE    59     -32.205  25.438  -2.105  1.00 10.00      A   
ATOM    523  HN  PHE    59     -31.982  24.486  -2.047  1.00 10.00      A   
ATOM    524  CA  PHE    59     -33.027  25.905  -3.207  1.00 10.00      A   
ATOM    525  CB  PHE    59     -32.483  25.389  -4.543  1.00 10.00      A   
ATOM    526  CG  PHE    59     -31.135  25.938  -4.915  1.00 10.00      A   
ATOM    527  CD1 PHE    59     -30.024  25.112  -4.960  1.00 10.00      A   
ATOM    528  CD2 PHE    59     -30.979  27.280  -5.221  1.00 10.00      A   
ATOM    529  CE1 PHE    59     -28.783  25.613  -5.303  1.00 10.00      A   
ATOM    530  CE2 PHE    59     -29.742  27.790  -5.564  1.00 10.00      A   
ATOM    531  CZ  PHE    59     -28.642  26.955  -5.605  1.00 10.00      A   
ATOM    532  C   PHE    59     -34.477  25.469  -3.036  1.00 10.00      A   
ATOM    533  O   PHE    59     -34.822  24.313  -3.279  1.00 10.00      A   
ATOM    534  N   THR    60     -35.314  26.394  -2.592  1.00 10.00      A   
ATOM    535  HN  THR    60     -34.969  27.280  -2.361  1.00 10.00      A   
ATOM    536  CA  THR    60     -36.732  26.120  -2.406  1.00 10.00      A   
ATOM    537  CB  THR    60     -37.236  26.704  -1.072  1.00 10.00      A   
ATOM    538  OG1 THR    60     -36.184  27.458  -0.452  1.00 10.00      A   
ATOM    539  HG1 THR    60     -36.184  28.356  -0.807  1.00 10.00      A   
ATOM    540  CG2 THR    60     -37.674  25.587  -0.135  1.00 10.00      A   
ATOM    541  C   THR    60     -37.539  26.710  -3.559  1.00 10.00      A   
ATOM    542  O   THR    60     -38.771  26.767  -3.513  1.00 10.00      A   
ATOM    543  N   GLY    61     -36.824  27.144  -4.593  1.00 10.00      A   
ATOM    544  HN  GLY    61     -35.852  27.057  -4.567  1.00 10.00      A   
ATOM    545  CA  GLY    61     -37.459  27.728  -5.754  1.00 10.00      A   
ATOM    546  C   GLY    61     -38.052  26.681  -6.670  1.00 10.00      A   
ATOM    547  O   GLY    61     -37.515  25.580  -6.801  1.00 10.00      A   
ATOM    548  N   ASN    62     -39.144  27.036  -7.327  1.00 10.00      A   
ATOM    549  HN  ASN    62     -39.493  27.947  -7.213  1.00 10.00      A   
ATOM    550  CA  ASN    62     -39.832  26.118  -8.226  1.00 10.00      A   
ATOM    551  CB  ASN    62     -41.284  26.544  -8.433  1.00 10.00      A   
ATOM    552  CG  ASN    62     -42.182  26.121  -7.291  1.00 10.00      A   
ATOM    553  OD1 ASN    62     -42.032  25.033  -6.734  1.00 10.00      A   
ATOM    554  ND2 ASN    62     -43.116  26.981  -6.927  1.00 10.00      A   
ATOM    555 HD21 ASN    62     -43.179  27.833  -7.408  1.00 10.00      A   
ATOM    556 HD22 ASN    62     -43.710  26.731  -6.187  1.00 10.00      A   
ATOM    557  C   ASN    62     -39.120  25.982  -9.565  1.00 10.00      A   
ATOM    558  O   ASN    62     -39.352  25.025 -10.301  1.00 10.00      A   
ATOM    559  N   GLY    63     -38.248  26.933  -9.875  1.00 10.00      A   
ATOM    560  HN  GLY    63     -38.104  27.679  -9.251  1.00 10.00      A   
ATOM    561  CA  GLY    63     -37.518  26.887 -11.129  1.00 10.00      A   
ATOM    562  C   GLY    63     -36.099  26.384 -10.949  1.00 10.00      A   
ATOM    563  O   GLY    63     -35.323  26.332 -11.904  1.00 10.00      A   
ATOM    564  N   TYR    64     -35.760  26.003  -9.725  1.00 10.00      A   
ATOM    565  HN  TYR    64     -36.432  26.037  -9.012  1.00 10.00      A   
ATOM    566  CA  TYR    64     -34.423  25.508  -9.421  1.00 10.00      A   
ATOM    567  CB  TYR    64     -33.841  26.241  -8.208  1.00 10.00      A   
ATOM    568  CG  TYR    64     -33.737  27.741  -8.370  1.00 10.00      A   
ATOM    569  CD1 TYR    64     -34.600  28.589  -7.691  1.00 10.00      A   
ATOM    570  CD2 TYR    64     -32.777  28.310  -9.199  1.00 10.00      A   
ATOM    571  CE1 TYR    64     -34.513  29.958  -7.830  1.00 10.00      A   
ATOM    572  CE2 TYR    64     -32.684  29.681  -9.345  1.00 10.00      A   
ATOM    573  CZ  TYR    64     -33.554  30.500  -8.658  1.00 10.00      A   
ATOM    574  OH  TYR    64     -33.467  31.866  -8.797  1.00 10.00      A   
ATOM    575  HH  TYR    64     -33.712  32.289  -7.964  1.00 10.00      A   
ATOM    576  C   TYR    64     -34.456  24.013  -9.136  1.00 10.00      A   
ATOM    577  O   TYR    64     -35.525  23.400  -9.092  1.00 10.00      A   
ATOM    578  N   PHE    65     -33.283  23.432  -8.941  1.00 10.00      A   
ATOM    579  HN  PHE    65     -32.465  23.979  -8.987  1.00 10.00      A   
ATOM    580  CA  PHE    65     -33.173  22.011  -8.646  1.00 10.00      A   
ATOM    581  CB  PHE    65     -31.874  21.431  -9.217  1.00 10.00      A   
ATOM    582  CG  PHE    65     -31.889  21.231 -10.708  1.00 10.00      A   
ATOM    583  CD1 PHE    65     -31.511  22.255 -11.562  1.00 10.00      A   
ATOM    584  CD2 PHE    65     -32.277  20.018 -11.254  1.00 10.00      A   
ATOM    585  CE1 PHE    65     -31.519  22.075 -12.931  1.00 10.00      A   
ATOM    586  CE2 PHE    65     -32.289  19.830 -12.624  1.00 10.00      A   
ATOM    587  CZ  PHE    65     -31.910  20.861 -13.463  1.00 10.00      A   
ATOM    588  C   PHE    65     -33.230  21.782  -7.141  1.00 10.00      A   
ATOM    589  O   PHE    65     -32.615  22.518  -6.370  1.00 10.00      A   
ATOM    590  N   HIS    66     -33.965  20.762  -6.729  1.00 10.00      A   
ATOM    591  HN  HIS    66     -34.411  20.191  -7.394  1.00 10.00      A   
ATOM    592  CA  HIS    66     -34.101  20.447  -5.315  1.00 10.00      A   
ATOM    593  CB  HIS    66     -35.538  20.024  -4.996  1.00 10.00      A   
ATOM    594  CG  HIS    66     -35.990  20.370  -3.608  1.00 10.00      A   
ATOM    595  ND1 HIS    66     -37.190  19.945  -3.078  1.00 10.00      A   
ATOM    596  HD1 HIS    66     -37.850  19.380  -3.533  1.00 10.00      A   
ATOM    597  CD2 HIS    66     -35.402  21.119  -2.644  1.00 10.00      A   
ATOM    598  CE1 HIS    66     -37.320  20.418  -1.852  1.00 10.00      A   
ATOM    599  NE2 HIS    66     -36.250  21.132  -1.566  1.00 10.00      A   
ATOM    600  HE2 HIS    66     -36.091  21.602  -0.716  1.00 10.00      A   
ATOM    601  C   HIS    66     -33.128  19.340  -4.939  1.00 10.00      A   
ATOM    602  O   HIS    66     -33.189  18.238  -5.489  1.00 10.00      A   
ATOM    603  N   GLY    67     -32.226  19.646  -4.016  1.00 10.00      A   
ATOM    604  HN  GLY    67     -32.230  20.542  -3.622  1.00 10.00      A   
ATOM    605  CA  GLY    67     -31.240  18.676  -3.585  1.00 10.00      A   
ATOM    606  C   GLY    67     -31.695  17.869  -2.387  1.00 10.00      A   
ATOM    607  O   GLY    67     -32.892  17.807  -2.086  1.00 10.00      A   
ATOM    608  N   ARG    68     -30.740  17.257  -1.700  1.00 10.00      A   
ATOM    609  HN  ARG    68     -29.804  17.361  -1.983  1.00 10.00      A   
ATOM    610  CA  ARG    68     -31.037  16.442  -0.530  1.00 10.00      A   
ATOM    611  CB  ARG    68     -29.941  15.396  -0.308  1.00 10.00      A   
ATOM    612  CG  ARG    68     -29.510  14.673  -1.575  1.00 10.00      A   
ATOM    613  CD  ARG    68     -29.025  13.264  -1.280  1.00 10.00      A   
ATOM    614  NE  ARG    68     -27.887  13.240  -0.361  1.00 10.00      A   
ATOM    615  HE  ARG    68     -27.103  13.796  -0.592  1.00 10.00      A   
ATOM    616  CZ  ARG    68     -27.848  12.517   0.755  1.00 10.00      A   
ATOM    617  NH1 ARG    68     -28.882  11.761   1.101  1.00 10.00      A   
ATOM    618 HH11 ARG    68     -29.733  11.732   0.502  1.00 10.00      A   
ATOM    619 HH12 ARG    68     -28.848  11.193   1.975  1.00 10.00      A   
ATOM    620  NH2 ARG    68     -26.767  12.550   1.520  1.00 10.00      A   
ATOM    621 HH21 ARG    68     -25.949  13.147   1.239  1.00 10.00      A   
ATOM    622 HH22 ARG    68     -26.726  11.986   2.395  1.00 10.00      A   
ATOM    623  C   ARG    68     -31.191  17.315   0.710  1.00 10.00      A   
ATOM    624  O   ARG    68     -30.337  18.161   0.991  1.00 10.00      A   
ATOM    625  N   PRO    69     -32.285  17.115   1.466  1.00 10.00      A   
ATOM    626  CA  PRO    69     -32.571  17.889   2.679  1.00 10.00      A   
ATOM    627  CB  PRO    69     -33.864  17.263   3.225  1.00 10.00      A   
ATOM    628  CG  PRO    69     -33.983  15.944   2.540  1.00 10.00      A   
ATOM    629  CD  PRO    69     -33.324  16.110   1.201  1.00 10.00      A   
ATOM    630  C   PRO    69     -31.450  17.796   3.713  1.00 10.00      A   
ATOM    631  O   PRO    69     -30.839  16.740   3.901  1.00 10.00      A   
ATOM    632  N   SER    70     -31.182  18.912   4.375  1.00 10.00      A   
ATOM    633  HN  SER    70     -31.705  19.720   4.182  1.00 10.00      A   
ATOM    634  CA  SER    70     -30.140  18.968   5.385  1.00 10.00      A   
ATOM    635  CB  SER    70     -29.521  20.365   5.425  1.00 10.00      A   
ATOM    636  OG  SER    70     -28.991  20.732   4.161  1.00 10.00      A   
ATOM    637  HG  SER    70     -28.040  20.905   4.249  1.00 10.00      A   
ATOM    638  C   SER    70     -30.698  18.613   6.756  1.00 10.00      A   
ATOM    639  O   SER    70     -30.113  17.806   7.481  1.00 10.00      A   
ATOM    640  N   ALA    71     -31.843  19.214   7.091  1.00 10.00      A   
ATOM    641  HN  ALA    71     -32.262  19.823   6.447  1.00 10.00      A   
ATOM    642  CA  ALA    71     -32.497  18.986   8.376  1.00 10.00      A   
ATOM    643  CB  ALA    71     -33.041  17.569   8.462  1.00 10.00      A   
ATOM    644  C   ALA    71     -31.544  19.285   9.531  1.00 10.00      A   
ATOM    645  O   ALA    71     -31.400  18.492  10.465  1.00 10.00      A   
ATOM    646  N   THR    72     -30.894  20.435   9.453  1.00 10.00      A   
ATOM    647  HN  THR    72     -31.057  21.024   8.686  1.00 10.00      A   
ATOM    648  CA  THR    72     -29.949  20.858  10.471  1.00 10.00      A   
ATOM    649  CB  THR    72     -28.962  21.885   9.884  1.00 10.00      A   
ATOM    650  OG1 THR    72     -29.573  22.535   8.759  1.00 10.00      A   
ATOM    651  HG1 THR    72     -29.670  23.479   8.945  1.00 10.00      A   
ATOM    652  CG2 THR    72     -27.690  21.194   9.420  1.00 10.00      A   
ATOM    653  C   THR    72     -30.680  21.464  11.671  1.00 10.00      A   
ATOM    654  O   THR    72     -31.901  21.631  11.635  1.00 10.00      A   
ATOM    655  N   ALA    73     -29.929  21.787  12.721  1.00 10.00      A   
ATOM    656  HN  ALA    73     -28.964  21.622  12.682  1.00 10.00      A   
ATOM    657  CA  ALA    73     -30.495  22.364  13.939  1.00 10.00      A   
ATOM    658  CB  ALA    73     -29.400  22.637  14.959  1.00 10.00      A   
ATOM    659  C   ALA    73     -31.280  23.635  13.642  1.00 10.00      A   
ATOM    660  O   ALA    73     -32.440  23.764  14.030  1.00 10.00      A   
ATOM    661  N   GLU    74     -30.643  24.569  12.955  1.00 10.00      A   
ATOM    662  HN  GLU    74     -29.714  24.416  12.689  1.00 10.00      A   
ATOM    663  CA  GLU    74     -31.291  25.820  12.595  1.00 10.00      A   
ATOM    664  CB  GLU    74     -30.405  27.011  12.969  1.00 10.00      A   
ATOM    665  CG  GLU    74     -28.930  26.814  12.657  1.00 10.00      A   
ATOM    666  CD  GLU    74     -28.053  27.766  13.433  1.00 10.00      A   
ATOM    667  OE1 GLU    74     -27.966  28.951  13.046  1.00 10.00      A   
ATOM    668  OE2 GLU    74     -27.456  27.336  14.443  1.00 10.00      A   
ATOM    669  C   GLU    74     -31.650  25.825  11.108  1.00 10.00      A   
ATOM    670  O   GLU    74     -32.360  24.940  10.635  1.00 10.00      A   
ATOM    671  N   MET    75     -31.154  26.807  10.373  1.00 10.00      A   
ATOM    672  HN  MET    75     -30.588  27.483  10.796  1.00 10.00      A   
ATOM    673  CA  MET    75     -31.428  26.895   8.945  1.00 10.00      A   
ATOM    674  CB  MET    75     -30.983  28.251   8.388  1.00 10.00      A   
ATOM    675  CG  MET    75     -32.058  29.324   8.434  1.00 10.00      A   
ATOM    676  SD  MET    75     -31.515  30.890   7.719  1.00 10.00      A   
ATOM    677  CE  MET    75     -31.399  30.445   5.987  1.00 10.00      A   
ATOM    678  C   MET    75     -30.724  25.768   8.194  1.00 10.00      A   
ATOM    679  O   MET    75     -29.619  25.360   8.567  1.00 10.00      A   
ATOM    680  N   PRO    76     -31.369  25.227   7.152  1.00 10.00      A   
ATOM    681  CA  PRO    76     -30.794  24.152   6.337  1.00 10.00      A   
ATOM    682  CB  PRO    76     -31.936  23.766   5.393  1.00 10.00      A   
ATOM    683  CG  PRO    76     -32.812  24.967   5.343  1.00 10.00      A   
ATOM    684  CD  PRO    76     -32.715  25.609   6.696  1.00 10.00      A   
ATOM    685  C   PRO    76     -29.586  24.642   5.540  1.00 10.00      A   
ATOM    686  O   PRO    76     -29.502  25.822   5.194  1.00 10.00      A   
ATOM    687  N   TYR    77     -28.649  23.730   5.275  1.00 10.00      A   
ATOM    688  HN  TYR    77     -28.778  22.815   5.592  1.00 10.00      A   
ATOM    689  CA  TYR    77     -27.436  24.048   4.524  1.00 10.00      A   
ATOM    690  CB  TYR    77     -27.760  24.512   3.099  1.00 10.00      A   
ATOM    691  CG  TYR    77     -27.884  23.395   2.086  1.00 10.00      A   
ATOM    692  CD1 TYR    77     -29.126  22.994   1.610  1.00 10.00      A   
ATOM    693  CD2 TYR    77     -26.757  22.749   1.598  1.00 10.00      A   
ATOM    694  CE1 TYR    77     -29.241  21.984   0.673  1.00 10.00      A   
ATOM    695  CE2 TYR    77     -26.863  21.736   0.666  1.00 10.00      A   
ATOM    696  CZ  TYR    77     -28.105  21.358   0.205  1.00 10.00      A   
ATOM    697  OH  TYR    77     -28.212  20.358  -0.736  1.00 10.00      A   
ATOM    698  HH  TYR    77     -27.656  19.609  -0.474  1.00 10.00      A   
ATOM    699  C   TYR    77     -26.571  25.078   5.248  1.00 10.00      A   
ATOM    700  O   TYR    77     -25.880  25.879   4.616  1.00 10.00      A   
ATOM    701  N   ASN    78     -26.605  25.046   6.575  1.00 10.00      A   
ATOM    702  HN  ASN    78     -27.170  24.384   7.023  1.00 10.00      A   
ATOM    703  CA  ASN    78     -25.819  25.974   7.381  1.00 10.00      A   
ATOM    704  CB  ASN    78     -26.583  26.362   8.650  1.00 10.00      A   
ATOM    705  CG  ASN    78     -26.023  27.597   9.333  1.00 10.00      A   
ATOM    706  OD1 ASN    78     -24.820  27.851   9.305  1.00 10.00      A   
ATOM    707  ND2 ASN    78     -26.894  28.379   9.947  1.00 10.00      A   
ATOM    708 HD21 ASN    78     -27.839  28.124   9.926  1.00 10.00      A   
ATOM    709 HD22 ASN    78     -26.560  29.185  10.399  1.00 10.00      A   
ATOM    710  C   ASN    78     -24.475  25.353   7.747  1.00 10.00      A   
ATOM    711  O   ASN    78     -24.421  24.340   8.448  1.00 10.00      A   
ATOM    712  N   PRO    79     -23.371  25.956   7.274  1.00 10.00      A   
ATOM    713  CA  PRO    79     -22.011  25.464   7.541  1.00 10.00      A   
ATOM    714  CB  PRO    79     -21.117  26.383   6.700  1.00 10.00      A   
ATOM    715  CG  PRO    79     -21.930  27.614   6.492  1.00 10.00      A   
ATOM    716  CD  PRO    79     -23.361  27.163   6.429  1.00 10.00      A   
ATOM    717  C   PRO    79     -21.626  25.550   9.016  1.00 10.00      A   
ATOM    718  O   PRO    79     -20.677  24.906   9.456  1.00 10.00      A   
ATOM    719  N   GLN    80     -22.365  26.344   9.781  1.00 10.00      A   
ATOM    720  HN  GLN    80     -23.113  26.841   9.379  1.00 10.00      A   
ATOM    721  CA  GLN    80     -22.086  26.496  11.204  1.00 10.00      A   
ATOM    722  CB  GLN    80     -22.630  27.825  11.728  1.00 10.00      A   
ATOM    723  CG  GLN    80     -22.001  29.052  11.085  1.00 10.00      A   
ATOM    724  CD  GLN    80     -20.505  29.133  11.319  1.00 10.00      A   
ATOM    725  OE1 GLN    80     -19.994  28.655  12.333  1.00 10.00      A   
ATOM    726  NE2 GLN    80     -19.794  29.738  10.382  1.00 10.00      A   
ATOM    727 HE21 GLN    80     -20.266  30.095   9.597  1.00 10.00      A   
ATOM    728 HE22 GLN    80     -18.826  29.808  10.509  1.00 10.00      A   
ATOM    729  C   GLN    80     -22.667  25.331  11.999  1.00 10.00      A   
ATOM    730  O   GLN    80     -22.406  25.181  13.192  1.00 10.00      A   
ATOM    731  N   ALA    81     -23.455  24.504  11.327  1.00 10.00      A   
ATOM    732  HN  ALA    81     -23.624  24.672  10.376  1.00 10.00      A   
ATOM    733  CA  ALA    81     -24.064  23.350  11.961  1.00 10.00      A   
ATOM    734  CB  ALA    81     -25.475  23.147  11.439  1.00 10.00      A   
ATOM    735  C   ALA    81     -23.216  22.108  11.720  1.00 10.00      A   
ATOM    736  O   ALA    81     -22.676  21.528  12.661  1.00 10.00      A   
ATOM    737  N   SER    82     -23.091  21.725  10.448  1.00 10.00      A   
ATOM    738  HN  SER    82     -23.532  22.252   9.750  1.00 10.00      A   
ATOM    739  CA  SER    82     -22.307  20.553  10.055  1.00 10.00      A   
ATOM    740  CB  SER    82     -20.808  20.816  10.235  1.00 10.00      A   
ATOM    741  OG  SER    82     -20.399  21.940   9.468  1.00 10.00      A   
ATOM    742  HG  SER    82     -20.278  22.700  10.054  1.00 10.00      A   
ATOM    743  C   SER    82     -22.745  19.291  10.805  1.00 10.00      A   
ATOM    744  O   SER    82     -21.918  18.486  11.241  1.00 10.00      A   
ATOM    745  N   GLY    83     -24.054  19.126  10.940  1.00 10.00      A   
ATOM    746  HN  GLY    83     -24.661  19.792  10.556  1.00 10.00      A   
ATOM    747  CA  GLY    83     -24.598  17.973  11.626  1.00 10.00      A   
ATOM    748  C   GLY    83     -26.006  17.674  11.154  1.00 10.00      A   
ATOM    749  O   GLY    83     -26.910  18.493  11.329  1.00 10.00      A   
ATOM    750  N   GLY    84     -26.190  16.517  10.538  1.00 10.00      A   
ATOM    751  HN  GLY    84     -25.430  15.907  10.421  1.00 10.00      A   
ATOM    752  CA  GLY    84     -27.499  16.141  10.043  1.00 10.00      A   
ATOM    753  C   GLY    84     -28.326  15.419  11.085  1.00 10.00      A   
ATOM    754  O   GLY    84     -27.961  15.382  12.263  1.00 10.00      A   
ATOM    755  N   SER    85     -29.429  14.832  10.649  1.00 10.00      A   
ATOM    756  HN  SER    85     -29.647  14.876   9.694  1.00 10.00      A   
ATOM    757  CA  SER    85     -30.321  14.111  11.545  1.00 10.00      A   
ATOM    758  CB  SER    85     -31.652  13.844  10.841  1.00 10.00      A   
ATOM    759  OG  SER    85     -31.976  14.904   9.954  1.00 10.00      A   
ATOM    760  HG  SER    85     -31.557  15.717  10.260  1.00 10.00      A   
ATOM    761  C   SER    85     -29.700  12.789  11.991  1.00 10.00      A   
ATOM    762  O   SER    85     -28.960  12.158  11.239  1.00 10.00      A   
ATOM    763  N   ASN    86     -30.003  12.384  13.217  1.00 10.00      A   
ATOM    764  HN  ASN    86     -30.595  12.941  13.772  1.00 10.00      A   
ATOM    765  CA  ASN    86     -29.486  11.134  13.769  1.00 10.00      A   
ATOM    766  CB  ASN    86     -28.505  11.394  14.926  1.00 10.00      A   
ATOM    767  CG  ASN    86     -29.134  12.058  16.140  1.00 10.00      A   
ATOM    768  OD1 ASN    86     -30.095  12.823  16.028  1.00 10.00      A   
ATOM    769  ND2 ASN    86     -28.589  11.775  17.315  1.00 10.00      A   
ATOM    770 HD21 ASN    86     -27.820  11.160  17.334  1.00 10.00      A   
ATOM    771 HD22 ASN    86     -28.966  12.195  18.117  1.00 10.00      A   
ATOM    772  C   ASN    86     -30.634  10.226  14.203  1.00 10.00      A   
ATOM    773  O   ASN    86     -30.643   9.684  15.310  1.00 10.00      A   
ATOM    774  N   LEU    87     -31.597  10.060  13.309  1.00 10.00      A   
ATOM    775  HN  LEU    87     -31.514  10.493  12.432  1.00 10.00      A   
ATOM    776  CA  LEU    87     -32.764   9.235  13.579  1.00 10.00      A   
ATOM    777  CB  LEU    87     -33.988   9.810  12.865  1.00 10.00      A   
ATOM    778  CG  LEU    87     -34.306  11.277  13.147  1.00 10.00      A   
ATOM    779  CD1 LEU    87     -35.183  11.848  12.047  1.00 10.00      A   
ATOM    780  CD2 LEU    87     -34.981  11.427  14.499  1.00 10.00      A   
ATOM    781  C   LEU    87     -32.543   7.804  13.115  1.00 10.00      A   
ATOM    782  O   LEU    87     -32.102   7.567  11.988  1.00 10.00      A   
ATOM    783  N   ALA    88     -32.841   6.853  13.986  1.00 10.00      A   
ATOM    784  HN  ALA    88     -33.164   7.104  14.879  1.00 10.00      A   
ATOM    785  CA  ALA    88     -32.697   5.445  13.652  1.00 10.00      A   
ATOM    786  CB  ALA    88     -32.296   4.646  14.883  1.00 10.00      A   
ATOM    787  C   ALA    88     -34.002   4.911  13.068  1.00 10.00      A   
ATOM    788  O   ALA    88     -35.023   5.603  13.079  1.00 10.00      A   
ATOM    789  N   VAL    89     -33.971   3.683  12.566  1.00 10.00      A   
ATOM    790  HN  VAL    89     -33.128   3.180  12.586  1.00 10.00      A   
ATOM    791  CA  VAL    89     -35.160   3.064  11.982  1.00 10.00      A   
ATOM    792  CB  VAL    89     -34.820   1.745  11.245  1.00 10.00      A   
ATOM    793  CG1 VAL    89     -36.033   1.218  10.489  1.00 10.00      A   
ATOM    794  CG2 VAL    89     -33.654   1.952  10.291  1.00 10.00      A   
ATOM    795  C   VAL    89     -36.213   2.804  13.062  1.00 10.00      A   
ATOM    796  O   VAL    89     -37.407   2.710  12.779  1.00 10.00      A   
ATOM    797  N   SER    90     -35.764   2.709  14.304  1.00 10.00      A   
ATOM    798  HN  SER    90     -34.802   2.791  14.471  1.00 10.00      A   
ATOM    799  CA  SER    90     -36.653   2.471  15.429  1.00 10.00      A   
ATOM    800  CB  SER    90     -35.915   1.653  16.485  1.00 10.00      A   
ATOM    801  OG  SER    90     -34.520   1.632  16.213  1.00 10.00      A   
ATOM    802  HG  SER    90     -34.208   0.717  16.236  1.00 10.00      A   
ATOM    803  C   SER    90     -37.157   3.789  16.026  1.00 10.00      A   
ATOM    804  O   SER    90     -37.514   3.858  17.203  1.00 10.00      A   
ATOM    805  N   ASN    91     -37.188   4.832  15.209  1.00 10.00      A   
ATOM    806  HN  ASN    91     -36.902   4.721  14.277  1.00 10.00      A   
ATOM    807  CA  ASN    91     -37.649   6.136  15.657  1.00 10.00      A   
ATOM    808  CB  ASN    91     -36.569   7.197  15.419  1.00 10.00      A   
ATOM    809  CG  ASN    91     -36.777   8.454  16.243  1.00 10.00      A   
ATOM    810  OD1 ASN    91     -37.904   8.923  16.419  1.00 10.00      A   
ATOM    811  ND2 ASN    91     -35.690   9.001  16.765  1.00 10.00      A   
ATOM    812 HD21 ASN    91     -34.826   8.568  16.597  1.00 10.00      A   
ATOM    813 HD22 ASN    91     -35.788   9.817  17.301  1.00 10.00      A   
ATOM    814  C   ASN    91     -38.945   6.515  14.946  1.00 10.00      A   
ATOM    815  O   ASN    91     -38.962   6.698  13.729  1.00 10.00      A   
ATOM    816  N   PRO    92     -40.050   6.629  15.701  1.00 10.00      A   
ATOM    817  CA  PRO    92     -41.370   6.974  15.151  1.00 10.00      A   
ATOM    818  CB  PRO    92     -42.290   6.961  16.380  1.00 10.00      A   
ATOM    819  CG  PRO    92     -41.375   7.121  17.544  1.00 10.00      A   
ATOM    820  CD  PRO    92     -40.102   6.427  17.159  1.00 10.00      A   
ATOM    821  C   PRO    92     -41.396   8.351  14.486  1.00 10.00      A   
ATOM    822  O   PRO    92     -42.207   8.607  13.595  1.00 10.00      A   
ATOM    823  N   GLU    93     -40.503   9.233  14.916  1.00 10.00      A   
ATOM    824  HN  GLU    93     -39.873   8.973  15.624  1.00 10.00      A   
ATOM    825  CA  GLU    93     -40.431  10.577  14.358  1.00 10.00      A   
ATOM    826  CB  GLU    93     -39.462  11.438  15.165  1.00 10.00      A   
ATOM    827  CG  GLU    93     -39.880  11.637  16.613  1.00 10.00      A   
ATOM    828  CD  GLU    93     -40.997  12.647  16.766  1.00 10.00      A   
ATOM    829  OE1 GLU    93     -42.185  12.256  16.700  1.00 10.00      A   
ATOM    830  OE2 GLU    93     -40.694  13.844  16.955  1.00 10.00      A   
ATOM    831  C   GLU    93     -40.005  10.534  12.894  1.00 10.00      A   
ATOM    832  O   GLU    93     -40.399  11.385  12.094  1.00 10.00      A   
ATOM    833  N   LEU    94     -39.213   9.525  12.546  1.00 10.00      A   
ATOM    834  HN  LEU    94     -38.952   8.865  13.223  1.00 10.00      A   
ATOM    835  CA  LEU    94     -38.735   9.364  11.180  1.00 10.00      A   
ATOM    836  CB  LEU    94     -37.682   8.253  11.109  1.00 10.00      A   
ATOM    837  CG  LEU    94     -37.016   8.029   9.750  1.00 10.00      A   
ATOM    838  CD1 LEU    94     -36.220   9.256   9.328  1.00 10.00      A   
ATOM    839  CD2 LEU    94     -36.126   6.796   9.790  1.00 10.00      A   
ATOM    840  C   LEU    94     -39.899   9.051  10.250  1.00 10.00      A   
ATOM    841  O   LEU    94     -40.021   9.639   9.179  1.00 10.00      A   
ATOM    842  N   ASP    95     -40.762   8.139  10.688  1.00 10.00      A   
ATOM    843  HN  ASP    95     -40.601   7.718  11.558  1.00 10.00      A   
ATOM    844  CA  ASP    95     -41.938   7.733   9.914  1.00 10.00      A   
ATOM    845  CB  ASP    95     -42.795   6.766  10.741  1.00 10.00      A   
ATOM    846  CG  ASP    95     -44.007   6.235   9.995  1.00 10.00      A   
ATOM    847  OD1 ASP    95     -45.015   6.967   9.876  1.00 10.00      A   
ATOM    848  OD2 ASP    95     -43.971   5.067   9.550  1.00 10.00      A   
ATOM    849  C   ASP    95     -42.770   8.948   9.522  1.00 10.00      A   
ATOM    850  O   ASP    95     -43.172   9.100   8.367  1.00 10.00      A   
ATOM    851  N   LYS    96     -43.002   9.819  10.495  1.00 10.00      A   
ATOM    852  HN  LYS    96     -42.639   9.638  11.388  1.00 10.00      A   
ATOM    853  CA  LYS    96     -43.780  11.029  10.281  1.00 10.00      A   
ATOM    854  CB  LYS    96     -43.993  11.752  11.611  1.00 10.00      A   
ATOM    855  CG  LYS    96     -44.576  10.867  12.701  1.00 10.00      A   
ATOM    856  CD  LYS    96     -44.431  11.507  14.069  1.00 10.00      A   
ATOM    857  CE  LYS    96     -44.759  10.521  15.177  1.00 10.00      A   
ATOM    858  NZ  LYS    96     -44.611  11.138  16.519  1.00 10.00      A   
ATOM    859  HZ1 LYS    96     -45.230  11.967  16.599  1.00 10.00      A   
ATOM    860  HZ2 LYS    96     -43.621  11.444  16.668  1.00 10.00      A   
ATOM    861  HZ3 LYS    96     -44.869  10.454  17.258  1.00 10.00      A   
ATOM    862  C   LYS    96     -43.086  11.957   9.288  1.00 10.00      A   
ATOM    863  O   LYS    96     -43.735  12.553   8.424  1.00 10.00      A   
ATOM    864  N   LEU    97     -41.767  12.072   9.415  1.00 10.00      A   
ATOM    865  HN  LEU    97     -41.308  11.568  10.123  1.00 10.00      A   
ATOM    866  CA  LEU    97     -40.983  12.927   8.532  1.00 10.00      A   
ATOM    867  CB  LEU    97     -39.543  13.064   9.030  1.00 10.00      A   
ATOM    868  CG  LEU    97     -39.342  13.907  10.292  1.00 10.00      A   
ATOM    869  CD1 LEU    97     -37.886  13.881  10.724  1.00 10.00      A   
ATOM    870  CD2 LEU    97     -39.805  15.336  10.061  1.00 10.00      A   
ATOM    871  C   LEU    97     -41.008  12.410   7.100  1.00 10.00      A   
ATOM    872  O   LEU    97     -41.091  13.193   6.154  1.00 10.00      A   
ATOM    873  N   ILE    98     -40.944  11.089   6.947  1.00 10.00      A   
ATOM    874  HN  ILE    98     -40.876  10.517   7.746  1.00 10.00      A   
ATOM    875  CA  ILE    98     -40.969  10.470   5.627  1.00 10.00      A   
ATOM    876  CB  ILE    98     -40.867   8.927   5.699  1.00 10.00      A   
ATOM    877  CG1 ILE    98     -39.566   8.506   6.383  1.00 10.00      A   
ATOM    878  CG2 ILE    98     -40.947   8.319   4.305  1.00 10.00      A   
ATOM    879  CD1 ILE    98     -39.543   7.052   6.804  1.00 10.00      A   
ATOM    880  C   ILE    98     -42.248  10.858   4.896  1.00 10.00      A   
ATOM    881  O   ILE    98     -42.198  11.437   3.813  1.00 10.00      A   
ATOM    882  N   ALA    99     -43.388  10.572   5.515  1.00 10.00      A   
ATOM    883  HN  ALA    99     -43.357  10.131   6.393  1.00 10.00      A   
ATOM    884  CA  ALA    99     -44.683  10.883   4.924  1.00 10.00      A   
ATOM    885  CB  ALA    99     -45.809  10.393   5.823  1.00 10.00      A   
ATOM    886  C   ALA    99     -44.832  12.379   4.649  1.00 10.00      A   
ATOM    887  O   ALA    99     -45.351  12.779   3.606  1.00 10.00      A   
ATOM    888  N   ALA   100     -44.352  13.199   5.578  1.00 10.00      A   
ATOM    889  HN  ALA   100     -43.925  12.818   6.378  1.00 10.00      A   
ATOM    890  CA  ALA   100     -44.443  14.650   5.443  1.00 10.00      A   
ATOM    891  CB  ALA   100     -43.990  15.336   6.723  1.00 10.00      A   
ATOM    892  C   ALA   100     -43.636  15.159   4.254  1.00 10.00      A   
ATOM    893  O   ALA   100     -44.070  16.063   3.538  1.00 10.00      A   
ATOM    894  N   ARG   101     -42.466  14.574   4.038  1.00 10.00      A   
ATOM    895  HN  ARG   101     -42.172  13.848   4.634  1.00 10.00      A   
ATOM    896  CA  ARG   101     -41.609  14.985   2.937  1.00 10.00      A   
ATOM    897  CB  ARG   101     -40.135  14.707   3.232  1.00 10.00      A   
ATOM    898  CG  ARG   101     -39.528  15.674   4.237  1.00 10.00      A   
ATOM    899  CD  ARG   101     -38.016  15.757   4.103  1.00 10.00      A   
ATOM    900  NE  ARG   101     -37.338  14.577   4.641  1.00 10.00      A   
ATOM    901  HE  ARG   101     -37.327  13.767   4.078  1.00 10.00      A   
ATOM    902  CZ  ARG   101     -36.727  14.541   5.826  1.00 10.00      A   
ATOM    903  NH1 ARG   101     -36.698  15.622   6.599  1.00 10.00      A   
ATOM    904 HH11 ARG   101     -36.216  15.590   7.523  1.00 10.00      A   
ATOM    905 HH12 ARG   101     -37.164  16.505   6.291  1.00 10.00      A   
ATOM    906  NH2 ARG   101     -36.157  13.419   6.248  1.00 10.00      A   
ATOM    907 HH21 ARG   101     -35.673  13.390   7.174  1.00 10.00      A   
ATOM    908 HH22 ARG   101     -36.193  12.555   5.658  1.00 10.00      A   
ATOM    909  C   ARG   101     -42.049  14.369   1.613  1.00 10.00      A   
ATOM    910  O   ARG   101     -41.954  15.008   0.565  1.00 10.00      A   
ATOM    911  N   VAL   102     -42.537  13.132   1.661  1.00 10.00      A   
ATOM    912  HN  VAL   102     -42.572  12.661   2.526  1.00 10.00      A   
ATOM    913  CA  VAL   102     -43.008  12.451   0.456  1.00 10.00      A   
ATOM    914  CB  VAL   102     -43.394  10.976   0.726  1.00 10.00      A   
ATOM    915  CG1 VAL   102     -44.150  10.380  -0.455  1.00 10.00      A   
ATOM    916  CG2 VAL   102     -42.148  10.151   1.014  1.00 10.00      A   
ATOM    917  C   VAL   102     -44.189  13.204  -0.152  1.00 10.00      A   
ATOM    918  O   VAL   102     -44.266  13.380  -1.369  1.00 10.00      A   
ATOM    919  N   ALA   103     -45.092  13.666   0.709  1.00 10.00      A   
ATOM    920  HN  ALA   103     -44.974  13.484   1.668  1.00 10.00      A   
ATOM    921  CA  ALA   103     -46.260  14.418   0.266  1.00 10.00      A   
ATOM    922  CB  ALA   103     -47.144  14.770   1.454  1.00 10.00      A   
ATOM    923  C   ALA   103     -45.832  15.682  -0.472  1.00 10.00      A   
ATOM    924  O   ALA   103     -46.382  16.022  -1.521  1.00 10.00      A   
ATOM    925  N   ALA   104     -44.830  16.362   0.074  1.00 10.00      A   
ATOM    926  HN  ALA   104     -44.434  16.034   0.908  1.00 10.00      A   
ATOM    927  CA  ALA   104     -44.310  17.583  -0.528  1.00 10.00      A   
ATOM    928  CB  ALA   104     -43.349  18.277   0.425  1.00 10.00      A   
ATOM    929  C   ALA   104     -43.628  17.279  -1.860  1.00 10.00      A   
ATOM    930  O   ALA   104     -43.705  18.067  -2.803  1.00 10.00      A   
ATOM    931  N   LEU   105     -42.964  16.130  -1.929  1.00 10.00      A   
ATOM    932  HN  LEU   105     -42.931  15.549  -1.137  1.00 10.00      A   
ATOM    933  CA  LEU   105     -42.279  15.712  -3.147  1.00 10.00      A   
ATOM    934  CB  LEU   105     -41.406  14.484  -2.871  1.00 10.00      A   
ATOM    935  CG  LEU   105     -39.937  14.582  -3.292  1.00 10.00      A   
ATOM    936  CD1 LEU   105     -39.183  13.331  -2.874  1.00 10.00      A   
ATOM    937  CD2 LEU   105     -39.817  14.797  -4.792  1.00 10.00      A   
ATOM    938  C   LEU   105     -43.299  15.396  -4.238  1.00 10.00      A   
ATOM    939  O   LEU   105     -43.114  15.750  -5.405  1.00 10.00      A   
ATOM    940  N   ARG   106     -44.383  14.740  -3.841  1.00 10.00      A   
ATOM    941  HN  ARG   106     -44.465  14.486  -2.895  1.00 10.00      A   
ATOM    942  CA  ARG   106     -45.450  14.374  -4.766  1.00 10.00      A   
ATOM    943  CB  ARG   106     -46.467  13.465  -4.063  1.00 10.00      A   
ATOM    944  CG  ARG   106     -47.600  12.977  -4.950  1.00 10.00      A   
ATOM    945  CD  ARG   106     -48.646  12.225  -4.143  1.00 10.00      A   
ATOM    946  NE  ARG   106     -49.836  11.919  -4.938  1.00 10.00      A   
ATOM    947  HE  ARG   106     -49.695  11.665  -5.880  1.00 10.00      A   
ATOM    948  CZ  ARG   106     -51.082  11.955  -4.464  1.00 10.00      A   
ATOM    949  NH1 ARG   106     -51.309  12.278  -3.195  1.00 10.00      A   
ATOM    950 HH11 ARG   106     -52.286  12.310  -2.829  1.00 10.00      A   
ATOM    951 HH12 ARG   106     -50.516  12.497  -2.559  1.00 10.00      A   
ATOM    952  NH2 ARG   106     -52.101  11.661  -5.260  1.00 10.00      A   
ATOM    953 HH21 ARG   106     -53.078  11.689  -4.891  1.00 10.00      A   
ATOM    954 HH22 ARG   106     -51.927  11.399  -6.258  1.00 10.00      A   
ATOM    955  C   ARG   106     -46.142  15.624  -5.306  1.00 10.00      A   
ATOM    956  O   ARG   106     -46.505  15.689  -6.480  1.00 10.00      A   
ATOM    957  N   ALA   107     -46.303  16.622  -4.444  1.00 10.00      A   
ATOM    958  HN  ALA   107     -45.987  16.512  -3.520  1.00 10.00      A   
ATOM    959  CA  ALA   107     -46.948  17.873  -4.830  1.00 10.00      A   
ATOM    960  CB  ALA   107     -47.278  18.700  -3.596  1.00 10.00      A   
ATOM    961  C   ALA   107     -46.072  18.672  -5.789  1.00 10.00      A   
ATOM    962  O   ALA   107     -46.568  19.324  -6.709  1.00 10.00      A   
ATOM    963  N   ALA   108     -44.765  18.609  -5.574  1.00 10.00      A   
ATOM    964  HN  ALA   108     -44.430  18.073  -4.822  1.00 10.00      A   
ATOM    965  CA  ALA   108     -43.815  19.329  -6.411  1.00 10.00      A   
ATOM    966  CB  ALA   108     -42.491  19.498  -5.682  1.00 10.00      A   
ATOM    967  C   ALA   108     -43.602  18.625  -7.750  1.00 10.00      A   
ATOM    968  O   ALA   108     -43.131  19.232  -8.712  1.00 10.00      A   
ATOM    969  N   ASN   109     -43.952  17.346  -7.806  1.00 10.00      A   
ATOM    970  HN  ASN   109     -44.331  16.921  -7.007  1.00 10.00      A   
ATOM    971  CA  ASN   109     -43.794  16.555  -9.025  1.00 10.00      A   
ATOM    972  CB  ASN   109     -42.644  15.553  -8.864  1.00 10.00      A   
ATOM    973  CG  ASN   109     -41.289  16.215  -8.693  1.00 10.00      A   
ATOM    974  OD1 ASN   109     -40.566  16.442  -9.661  1.00 10.00      A   
ATOM    975  ND2 ASN   109     -40.933  16.521  -7.454  1.00 10.00      A   
ATOM    976 HD21 ASN   109     -41.558  16.304  -6.726  1.00 10.00      A   
ATOM    977 HD22 ASN   109     -40.067  16.955  -7.315  1.00 10.00      A   
ATOM    978  C   ASN   109     -45.087  15.810  -9.344  1.00 10.00      A   
ATOM    979  O   ASN   109     -45.181  14.600  -9.141  1.00 10.00      A   
ATOM    980  N   PRO   110     -46.099  16.526  -9.859  1.00 10.00      A   
ATOM    981  CA  PRO   110     -47.401  15.937 -10.181  1.00 10.00      A   
ATOM    982  CB  PRO   110     -48.290  17.155 -10.432  1.00 10.00      A   
ATOM    983  CG  PRO   110     -47.350  18.216 -10.889  1.00 10.00      A   
ATOM    984  CD  PRO   110     -46.053  17.967 -10.171  1.00 10.00      A   
ATOM    985  C   PRO   110     -47.370  15.034 -11.412  1.00 10.00      A   
ATOM    986  O   PRO   110     -47.941  13.943 -11.404  1.00 10.00      A   
ATOM    987  N   ASP   111     -46.695  15.480 -12.463  1.00 10.00      A   
ATOM    988  HN  ASP   111     -46.237  16.348 -12.408  1.00 10.00      A   
ATOM    989  CA  ASP   111     -46.615  14.712 -13.702  1.00 10.00      A   
ATOM    990  CB  ASP   111     -46.715  15.630 -14.923  1.00 10.00      A   
ATOM    991  CG  ASP   111     -45.605  16.659 -14.977  1.00 10.00      A   
ATOM    992  OD1 ASP   111     -45.680  17.652 -14.221  1.00 10.00      A   
ATOM    993  OD2 ASP   111     -44.665  16.485 -15.782  1.00 10.00      A   
ATOM    994  C   ASP   111     -45.349  13.866 -13.773  1.00 10.00      A   
ATOM    995  O   ASP   111     -44.959  13.402 -14.847  1.00 10.00      A   
ATOM    996  N   ALA   112     -44.726  13.645 -12.628  1.00 10.00      A   
ATOM    997  HN  ALA   112     -45.100  14.010 -11.801  1.00 10.00      A   
ATOM    998  CA  ALA   112     -43.509  12.854 -12.569  1.00 10.00      A   
ATOM    999  CB  ALA   112     -42.496  13.503 -11.640  1.00 10.00      A   
ATOM   1000  C   ALA   112     -43.815  11.429 -12.125  1.00 10.00      A   
ATOM   1001  O   ALA   112     -44.980  11.050 -11.982  1.00 10.00      A   
ATOM   1002  N   SER   113     -42.768  10.648 -11.910  1.00 10.00      A   
ATOM   1003  HN  SER   113     -41.865  11.012 -12.039  1.00 10.00      A   
ATOM   1004  CA  SER   113     -42.919   9.266 -11.486  1.00 10.00      A   
ATOM   1005  CB  SER   113     -41.583   8.531 -11.617  1.00 10.00      A   
ATOM   1006  OG  SER   113     -41.755   7.125 -11.540  1.00 10.00      A   
ATOM   1007  HG  SER   113     -40.949   6.722 -11.188  1.00 10.00      A   
ATOM   1008  C   SER   113     -43.427   9.186 -10.047  1.00 10.00      A   
ATOM   1009  O   SER   113     -43.261  10.122  -9.260  1.00 10.00      A   
ATOM   1010  N   ALA   114     -44.051   8.067  -9.709  1.00 10.00      A   
ATOM   1011  HN  ALA   114     -44.158   7.357 -10.378  1.00 10.00      A   
ATOM   1012  CA  ALA   114     -44.572   7.863  -8.366  1.00 10.00      A   
ATOM   1013  CB  ALA   114     -45.715   6.862  -8.389  1.00 10.00      A   
ATOM   1014  C   ALA   114     -43.459   7.376  -7.452  1.00 10.00      A   
ATOM   1015  O   ALA   114     -43.515   7.538  -6.232  1.00 10.00      A   
ATOM   1016  N   SER   115     -42.449   6.774  -8.055  1.00 10.00      A   
ATOM   1017  HN  SER   115     -42.470   6.664  -9.027  1.00 10.00      A   
ATOM   1018  CA  SER   115     -41.311   6.264  -7.317  1.00 10.00      A   
ATOM   1019  CB  SER   115     -40.559   5.257  -8.188  1.00 10.00      A   
ATOM   1020  OG  SER   115     -41.427   4.699  -9.167  1.00 10.00      A   
ATOM   1021  HG  SER   115     -41.124   3.811  -9.392  1.00 10.00      A   
ATOM   1022  C   SER   115     -40.388   7.412  -6.918  1.00 10.00      A   
ATOM   1023  O   SER   115     -39.547   7.846  -7.706  1.00 10.00      A   
ATOM   1024  N   VAL   116     -40.563   7.911  -5.701  1.00 10.00      A   
ATOM   1025  HN  VAL   116     -41.255   7.527  -5.122  1.00 10.00      A   
ATOM   1026  CA  VAL   116     -39.754   9.015  -5.204  1.00 10.00      A   
ATOM   1027  CB  VAL   116     -40.436   9.754  -4.031  1.00 10.00      A   
ATOM   1028  CG1 VAL   116     -41.574  10.622  -4.546  1.00 10.00      A   
ATOM   1029  CG2 VAL   116     -40.952   8.769  -2.991  1.00 10.00      A   
ATOM   1030  C   VAL   116     -38.353   8.555  -4.799  1.00 10.00      A   
ATOM   1031  O   VAL   116     -38.197   7.619  -4.012  1.00 10.00      A   
ATOM   1032  N   PRO   117     -37.314   9.201  -5.353  1.00 10.00      A   
ATOM   1033  CA  PRO   117     -35.921   8.864  -5.051  1.00 10.00      A   
ATOM   1034  CB  PRO   117     -35.107   9.824  -5.928  1.00 10.00      A   
ATOM   1035  CG  PRO   117     -36.051  10.924  -6.277  1.00 10.00      A   
ATOM   1036  CD  PRO   117     -37.417  10.305  -6.316  1.00 10.00      A   
ATOM   1037  C   PRO   117     -35.601   9.084  -3.578  1.00 10.00      A   
ATOM   1038  O   PRO   117     -35.842  10.166  -3.036  1.00 10.00      A   
ATOM   1039  N   VAL   118     -35.054   8.055  -2.940  1.00 10.00      A   
ATOM   1040  HN  VAL   118     -34.871   7.230  -3.440  1.00 10.00      A   
ATOM   1041  CA  VAL   118     -34.706   8.116  -1.524  1.00 10.00      A   
ATOM   1042  CB  VAL   118     -34.100   6.781  -1.024  1.00 10.00      A   
ATOM   1043  CG1 VAL   118     -32.698   6.561  -1.575  1.00 10.00      A   
ATOM   1044  CG2 VAL   118     -34.110   6.706   0.496  1.00 10.00      A   
ATOM   1045  C   VAL   118     -33.750   9.272  -1.237  1.00 10.00      A   
ATOM   1046  O   VAL   118     -33.768   9.849  -0.148  1.00 10.00      A   
ATOM   1047  N   GLU   119     -32.946   9.629  -2.234  1.00 10.00      A   
ATOM   1048  HN  GLU   119     -33.000   9.139  -3.090  1.00 10.00      A   
ATOM   1049  CA  GLU   119     -31.981  10.709  -2.105  1.00 10.00      A   
ATOM   1050  CB  GLU   119     -31.138  10.830  -3.377  1.00 10.00      A   
ATOM   1051  CG  GLU   119     -30.500   9.525  -3.826  1.00 10.00      A   
ATOM   1052  CD  GLU   119     -31.285   8.833  -4.922  1.00 10.00      A   
ATOM   1053  OE1 GLU   119     -30.769   8.739  -6.058  1.00 10.00      A   
ATOM   1054  OE2 GLU   119     -32.423   8.382  -4.654  1.00 10.00      A   
ATOM   1055  C   GLU   119     -32.666  12.040  -1.809  1.00 10.00      A   
ATOM   1056  O   GLU   119     -32.123  12.880  -1.095  1.00 10.00      A   
ATOM   1057  N   LEU   120     -33.873  12.214  -2.332  1.00 10.00      A   
ATOM   1058  HN  LEU   120     -34.285  11.486  -2.848  1.00 10.00      A   
ATOM   1059  CA  LEU   120     -34.611  13.455  -2.133  1.00 10.00      A   
ATOM   1060  CB  LEU   120     -35.314  13.876  -3.428  1.00 10.00      A   
ATOM   1061  CG  LEU   120     -34.420  14.077  -4.656  1.00 10.00      A   
ATOM   1062  CD1 LEU   120     -35.249  14.526  -5.848  1.00 10.00      A   
ATOM   1063  CD2 LEU   120     -33.312  15.078  -4.363  1.00 10.00      A   
ATOM   1064  C   LEU   120     -35.623  13.327  -0.998  1.00 10.00      A   
ATOM   1065  O   LEU   120     -36.349  14.273  -0.694  1.00 10.00      A   
ATOM   1066  N   VAL   121     -35.670  12.154  -0.379  1.00 10.00      A   
ATOM   1067  HN  VAL   121     -35.062  11.441  -0.665  1.00 10.00      A   
ATOM   1068  CA  VAL   121     -36.598  11.902   0.722  1.00 10.00      A   
ATOM   1069  CB  VAL   121     -37.330  10.547   0.556  1.00 10.00      A   
ATOM   1070  CG1 VAL   121     -38.279  10.290   1.719  1.00 10.00      A   
ATOM   1071  CG2 VAL   121     -38.085  10.501  -0.763  1.00 10.00      A   
ATOM   1072  C   VAL   121     -35.869  11.917   2.063  1.00 10.00      A   
ATOM   1073  O   VAL   121     -36.332  12.531   3.030  1.00 10.00      A   
ATOM   1074  N   THR   122     -34.721  11.257   2.107  1.00 10.00      A   
ATOM   1075  HN  THR   122     -34.385  10.826   1.294  1.00 10.00      A   
ATOM   1076  CA  THR   122     -33.932  11.178   3.327  1.00 10.00      A   
ATOM   1077  CB  THR   122     -33.132   9.862   3.401  1.00 10.00      A   
ATOM   1078  OG1 THR   122     -32.389   9.671   2.189  1.00 10.00      A   
ATOM   1079  HG1 THR   122     -32.998   9.579   1.448  1.00 10.00      A   
ATOM   1080  CG2 THR   122     -34.070   8.685   3.604  1.00 10.00      A   
ATOM   1081  C   THR   122     -32.982  12.361   3.452  1.00 10.00      A   
ATOM   1082  O   THR   122     -32.470  12.867   2.452  1.00 10.00      A   
ATOM   1083  N   ALA   123     -32.760  12.805   4.682  1.00 10.00      A   
ATOM   1084  HN  ALA   123     -33.196  12.357   5.437  1.00 10.00      A   
ATOM   1085  CA  ALA   123     -31.868  13.923   4.942  1.00 10.00      A   
ATOM   1086  CB  ALA   123     -32.271  14.639   6.222  1.00 10.00      A   
ATOM   1087  C   ALA   123     -30.434  13.423   5.044  1.00 10.00      A   
ATOM   1088  O   ALA   123     -30.198  12.229   5.241  1.00 10.00      A   
ATOM   1089  N   SER   124     -29.480  14.327   4.910  1.00 10.00      A   
ATOM   1090  HN  SER   124     -29.726  15.265   4.758  1.00 10.00      A   
ATOM   1091  CA  SER   124     -28.077  13.960   4.989  1.00 10.00      A   
ATOM   1092  CB  SER   124     -27.219  14.935   4.175  1.00 10.00      A   
ATOM   1093  OG  SER   124     -27.390  16.268   4.621  1.00 10.00      A   
ATOM   1094  HG  SER   124     -27.834  16.783   3.933  1.00 10.00      A   
ATOM   1095  C   SER   124     -27.608  13.907   6.441  1.00 10.00      A   
ATOM   1096  O   SER   124     -28.313  14.350   7.351  1.00 10.00      A   
ATOM   1097  N   ALA   125     -26.425  13.348   6.657  1.00 10.00      A   
ATOM   1098  HN  ALA   125     -25.925  12.980   5.901  1.00 10.00      A   
ATOM   1099  CA  ALA   125     -25.859  13.249   7.994  1.00 10.00      A   
ATOM   1100  CB  ALA   125     -25.140  11.921   8.163  1.00 10.00      A   
ATOM   1101  C   ALA   125     -24.899  14.405   8.249  1.00 10.00      A   
ATOM   1102  O   ALA   125     -24.351  14.551   9.342  1.00 10.00      A   
ATOM   1103  N   SER   126     -24.709  15.229   7.233  1.00 10.00      A   
ATOM   1104  HN  SER   126     -25.178  15.065   6.390  1.00 10.00      A   
ATOM   1105  CA  SER   126     -23.813  16.366   7.333  1.00 10.00      A   
ATOM   1106  CB  SER   126     -22.808  16.320   6.181  1.00 10.00      A   
ATOM   1107  OG  SER   126     -23.446  15.913   4.978  1.00 10.00      A   
ATOM   1108  HG  SER   126     -22.827  16.005   4.241  1.00 10.00      A   
ATOM   1109  C   SER   126     -24.584  17.681   7.304  1.00 10.00      A   
ATOM   1110  O   SER   126     -24.234  18.632   7.999  1.00 10.00      A   
ATOM   1111  N   GLY   127     -25.634  17.734   6.493  1.00 10.00      A   
ATOM   1112  HN  GLY   127     -25.879  16.943   5.966  1.00 10.00      A   
ATOM   1113  CA  GLY   127     -26.424  18.947   6.383  1.00 10.00      A   
ATOM   1114  C   GLY   127     -25.858  19.896   5.342  1.00 10.00      A   
ATOM   1115  O   GLY   127     -26.430  20.952   5.071  1.00 10.00      A   
ATOM   1116  N   LEU   128     -24.738  19.504   4.752  1.00 10.00      A   
ATOM   1117  HN  LEU   128     -24.350  18.642   5.007  1.00 10.00      A   
ATOM   1118  CA  LEU   128     -24.066  20.304   3.736  1.00 10.00      A   
ATOM   1119  CB  LEU   128     -22.781  20.905   4.311  1.00 10.00      A   
ATOM   1120  CG  LEU   128     -22.951  21.887   5.467  1.00 10.00      A   
ATOM   1121  CD1 LEU   128     -21.605  22.212   6.092  1.00 10.00      A   
ATOM   1122  CD2 LEU   128     -23.635  23.154   4.987  1.00 10.00      A   
ATOM   1123  C   LEU   128     -23.725  19.431   2.538  1.00 10.00      A   
ATOM   1124  O   LEU   128     -22.582  19.398   2.076  1.00 10.00      A   
ATOM   1125  N   ASP   129     -24.715  18.703   2.052  1.00 10.00      A   
ATOM   1126  HN  ASP   129     -25.608  18.766   2.459  1.00 10.00      A   
ATOM   1127  CA  ASP   129     -24.512  17.818   0.913  1.00 10.00      A   
ATOM   1128  CB  ASP   129     -25.027  16.408   1.216  1.00 10.00      A   
ATOM   1129  CG  ASP   129     -24.691  15.415   0.120  1.00 10.00      A   
ATOM   1130  OD1 ASP   129     -23.822  15.720  -0.724  1.00 10.00      A   
ATOM   1131  OD2 ASP   129     -25.292  14.318   0.104  1.00 10.00      A   
ATOM   1132  C   ASP   129     -25.178  18.368  -0.339  1.00 10.00      A   
ATOM   1133  O   ASP   129     -26.404  18.369  -0.454  1.00 10.00      A   
ATOM   1134  N   ASN   130     -24.362  18.838  -1.270  1.00 10.00      A   
ATOM   1135  HN  ASN   130     -23.395  18.811  -1.111  1.00 10.00      A   
ATOM   1136  CA  ASN   130     -24.856  19.389  -2.527  1.00 10.00      A   
ATOM   1137  CB  ASN   130     -24.229  20.757  -2.824  1.00 10.00      A   
ATOM   1138  CG  ASN   130     -22.748  20.698  -3.166  1.00 10.00      A   
ATOM   1139  OD1 ASN   130     -21.993  19.885  -2.627  1.00 10.00      A   
ATOM   1140  ND2 ASN   130     -22.321  21.567  -4.070  1.00 10.00      A   
ATOM   1141 HD21 ASN   130     -22.973  22.183  -4.460  1.00 10.00      A   
ATOM   1142 HD22 ASN   130     -21.366  21.564  -4.307  1.00 10.00      A   
ATOM   1143  C   ASN   130     -24.575  18.427  -3.671  1.00 10.00      A   
ATOM   1144  O   ASN   130     -24.569  18.809  -4.842  1.00 10.00      A   
ATOM   1145  N   ASN   131     -24.339  17.177  -3.317  1.00 10.00      A   
ATOM   1146  HN  ASN   131     -24.348  16.939  -2.362  1.00 10.00      A   
ATOM   1147  CA  ASN   131     -24.057  16.145  -4.295  1.00 10.00      A   
ATOM   1148  CB  ASN   131     -22.887  15.281  -3.814  1.00 10.00      A   
ATOM   1149  CG  ASN   131     -21.564  16.026  -3.809  1.00 10.00      A   
ATOM   1150  OD1 ASN   131     -21.302  16.863  -4.674  1.00 10.00      A   
ATOM   1151  ND2 ASN   131     -20.720  15.729  -2.831  1.00 10.00      A   
ATOM   1152 HD21 ASN   131     -20.991  15.054  -2.173  1.00 10.00      A   
ATOM   1153 HD22 ASN   131     -19.861  16.204  -2.799  1.00 10.00      A   
ATOM   1154  C   ASN   131     -25.288  15.276  -4.515  1.00 10.00      A   
ATOM   1155  O   ASN   131     -25.851  14.736  -3.561  1.00 10.00      A   
ATOM   1156  N   ILE   132     -25.725  15.165  -5.765  1.00 10.00      A   
ATOM   1157  HN  ILE   132     -25.258  15.646  -6.484  1.00 10.00      A   
ATOM   1158  CA  ILE   132     -26.891  14.347  -6.091  1.00 10.00      A   
ATOM   1159  CB  ILE   132     -28.097  15.178  -6.576  1.00 10.00      A   
ATOM   1160  CG1 ILE   132     -27.668  16.222  -7.611  1.00 10.00      A   
ATOM   1161  CG2 ILE   132     -28.821  15.825  -5.404  1.00 10.00      A   
ATOM   1162  CD1 ILE   132     -28.823  16.873  -8.340  1.00 10.00      A   
ATOM   1163  C   ILE   132     -26.559  13.294  -7.141  1.00 10.00      A   
ATOM   1164  O   ILE   132     -25.750  13.527  -8.041  1.00 10.00      A   
ATOM   1165  N   THR   133     -27.187  12.140  -7.015  1.00 10.00      A   
ATOM   1166  HN  THR   133     -27.815  12.017  -6.272  1.00 10.00      A   
ATOM   1167  CA  THR   133     -26.982  11.043  -7.942  1.00 10.00      A   
ATOM   1168  CB  THR   133     -27.591   9.749  -7.371  1.00 10.00      A   
ATOM   1169  OG1 THR   133     -28.420  10.079  -6.244  1.00 10.00      A   
ATOM   1170  HG1 THR   133     -29.203   9.497  -6.236  1.00 10.00      A   
ATOM   1171  CG2 THR   133     -26.489   8.801  -6.919  1.00 10.00      A   
ATOM   1172  C   THR   133     -27.639  11.365  -9.284  1.00 10.00      A   
ATOM   1173  O   THR   133     -28.660  12.059  -9.327  1.00 10.00      A   
ATOM   1174  N   PRO   134     -27.062  10.877 -10.399  1.00 10.00      A   
ATOM   1175  CA  PRO   134     -27.601  11.121 -11.746  1.00 10.00      A   
ATOM   1176  CB  PRO   134     -26.733  10.236 -12.644  1.00 10.00      A   
ATOM   1177  CG  PRO   134     -25.456  10.085 -11.894  1.00 10.00      A   
ATOM   1178  CD  PRO   134     -25.834  10.062 -10.440  1.00 10.00      A   
ATOM   1179  C   PRO   134     -29.069  10.713 -11.852  1.00 10.00      A   
ATOM   1180  O   PRO   134     -29.860  11.369 -12.534  1.00 10.00      A   
ATOM   1181  N   GLN   135     -29.425   9.637 -11.158  1.00 10.00      A   
ATOM   1182  HN  GLN   135     -28.740   9.158 -10.644  1.00 10.00      A   
ATOM   1183  CA  GLN   135     -30.795   9.138 -11.154  1.00 10.00      A   
ATOM   1184  CB  GLN   135     -30.883   7.810 -10.396  1.00 10.00      A   
ATOM   1185  CG  GLN   135     -32.256   7.150 -10.435  1.00 10.00      A   
ATOM   1186  CD  GLN   135     -32.745   6.866 -11.843  1.00 10.00      A   
ATOM   1187  OE1 GLN   135     -32.475   5.804 -12.405  1.00 10.00      A   
ATOM   1188  NE2 GLN   135     -33.475   7.810 -12.420  1.00 10.00      A   
ATOM   1189 HE21 GLN   135     -33.656   8.632 -11.914  1.00 10.00      A   
ATOM   1190 HE22 GLN   135     -33.808   7.649 -13.329  1.00 10.00      A   
ATOM   1191  C   GLN   135     -31.749  10.163 -10.544  1.00 10.00      A   
ATOM   1192  O   GLN   135     -32.826  10.409 -11.081  1.00 10.00      A   
ATOM   1193  N   ALA   136     -31.334  10.775  -9.439  1.00 10.00      A   
ATOM   1194  HN  ALA   136     -30.452  10.555  -9.075  1.00 10.00      A   
ATOM   1195  CA  ALA   136     -32.155  11.772  -8.757  1.00 10.00      A   
ATOM   1196  CB  ALA   136     -31.619  12.033  -7.356  1.00 10.00      A   
ATOM   1197  C   ALA   136     -32.221  13.070  -9.556  1.00 10.00      A   
ATOM   1198  O   ALA   136     -33.216  13.798  -9.507  1.00 10.00      A   
ATOM   1199  N   ALA   137     -31.154  13.356 -10.289  1.00 10.00      A   
ATOM   1200  HN  ALA   137     -30.387  12.743 -10.272  1.00 10.00      A   
ATOM   1201  CA  ALA   137     -31.086  14.562 -11.106  1.00 10.00      A   
ATOM   1202  CB  ALA   137     -29.650  14.837 -11.524  1.00 10.00      A   
ATOM   1203  C   ALA   137     -31.982  14.439 -12.332  1.00 10.00      A   
ATOM   1204  O   ALA   137     -32.784  15.328 -12.622  1.00 10.00      A   
ATOM   1205  N   ALA   138     -31.860  13.318 -13.035  1.00 10.00      A   
ATOM   1206  HN  ALA   138     -31.216  12.634 -12.741  1.00 10.00      A   
ATOM   1207  CA  ALA   138     -32.652  13.077 -14.236  1.00 10.00      A   
ATOM   1208  CB  ALA   138     -32.096  11.893 -15.015  1.00 10.00      A   
ATOM   1209  C   ALA   138     -34.120  12.848 -13.896  1.00 10.00      A   
ATOM   1210  O   ALA   138     -35.001  13.041 -14.735  1.00 10.00      A   
ATOM   1211  N   TRP   139     -34.376  12.437 -12.664  1.00 10.00      A   
ATOM   1212  HN  TRP   139     -33.626  12.293 -12.045  1.00 10.00      A   
ATOM   1213  CA  TRP   139     -35.733  12.175 -12.206  1.00 10.00      A   
ATOM   1214  CB  TRP   139     -35.697  11.530 -10.819  1.00 10.00      A   
ATOM   1215  CG  TRP   139     -37.005  10.951 -10.376  1.00 10.00      A   
ATOM   1216  CD1 TRP   139     -37.452   9.682 -10.594  1.00 10.00      A   
ATOM   1217  CD2 TRP   139     -38.031  11.617  -9.631  1.00 10.00      A   
ATOM   1218  NE1 TRP   139     -38.693   9.516 -10.032  1.00 10.00      A   
ATOM   1219  HE1 TRP   139     -39.220   8.692 -10.054  1.00 10.00      A   
ATOM   1220  CE2 TRP   139     -39.071  10.690  -9.434  1.00 10.00      A   
ATOM   1221  CE3 TRP   139     -38.170  12.905  -9.111  1.00 10.00      A   
ATOM   1222  CZ2 TRP   139     -40.235  11.011  -8.741  1.00 10.00      A   
ATOM   1223  CZ3 TRP   139     -39.324  13.223  -8.424  1.00 10.00      A   
ATOM   1224  CH2 TRP   139     -40.341  12.280  -8.243  1.00 10.00      A   
ATOM   1225  C   TRP   139     -36.565  13.454 -12.161  1.00 10.00      A   
ATOM   1226  O   TRP   139     -37.749  13.449 -12.501  1.00 10.00      A   
ATOM   1227  N   GLN   140     -35.934  14.552 -11.765  1.00 10.00      A   
ATOM   1228  HN  GLN   140     -34.979  14.505 -11.552  1.00 10.00      A   
ATOM   1229  CA  GLN   140     -36.629  15.826 -11.651  1.00 10.00      A   
ATOM   1230  CB  GLN   140     -36.184  16.589 -10.397  1.00 10.00      A   
ATOM   1231  CG  GLN   140     -34.743  17.072 -10.411  1.00 10.00      A   
ATOM   1232  CD  GLN   140     -34.323  17.640  -9.070  1.00 10.00      A   
ATOM   1233  OE1 GLN   140     -34.582  18.805  -8.767  1.00 10.00      A   
ATOM   1234  NE2 GLN   140     -33.676  16.822  -8.253  1.00 10.00      A   
ATOM   1235 HE21 GLN   140     -33.509  15.902  -8.554  1.00 10.00      A   
ATOM   1236 HE22 GLN   140     -33.378  17.172  -7.382  1.00 10.00      A   
ATOM   1237  C   GLN   140     -36.495  16.684 -12.908  1.00 10.00      A   
ATOM   1238  O   GLN   140     -36.751  17.887 -12.876  1.00 10.00      A   
ATOM   1239  N   ILE   141     -36.104  16.065 -14.014  1.00 10.00      A   
ATOM   1240  HN  ILE   141     -35.904  15.105 -13.980  1.00 10.00      A   
ATOM   1241  CA  ILE   141     -35.961  16.783 -15.280  1.00 10.00      A   
ATOM   1242  CB  ILE   141     -35.345  15.907 -16.401  1.00 10.00      A   
ATOM   1243  CG1 ILE   141     -33.834  15.772 -16.193  1.00 10.00      A   
ATOM   1244  CG2 ILE   141     -35.646  16.476 -17.785  1.00 10.00      A   
ATOM   1245  CD1 ILE   141     -33.136  14.925 -17.237  1.00 10.00      A   
ATOM   1246  C   ILE   141     -37.285  17.415 -15.744  1.00 10.00      A   
ATOM   1247  O   ILE   141     -37.323  18.612 -16.023  1.00 10.00      A   
ATOM   1248  N   PRO   142     -38.392  16.635 -15.816  1.00 10.00      A   
ATOM   1249  CA  PRO   142     -39.702  17.139 -16.259  1.00 10.00      A   
ATOM   1250  CB  PRO   142     -40.680  16.005 -15.907  1.00 10.00      A   
ATOM   1251  CG  PRO   142     -39.897  15.036 -15.086  1.00 10.00      A   
ATOM   1252  CD  PRO   142     -38.467  15.199 -15.502  1.00 10.00      A   
ATOM   1253  C   PRO   142     -40.137  18.432 -15.570  1.00 10.00      A   
ATOM   1254  O   PRO   142     -40.490  19.403 -16.237  1.00 10.00      A   
ATOM   1255  N   ARG   143     -40.089  18.450 -14.244  1.00 10.00      A   
ATOM   1256  HN  ARG   143     -39.763  17.659 -13.768  1.00 10.00      A   
ATOM   1257  CA  ARG   143     -40.513  19.622 -13.480  1.00 10.00      A   
ATOM   1258  CB  ARG   143     -40.544  19.337 -11.975  1.00 10.00      A   
ATOM   1259  CG  ARG   143     -39.211  18.910 -11.387  1.00 10.00      A   
ATOM   1260  CD  ARG   143     -39.131  19.226  -9.904  1.00 10.00      A   
ATOM   1261  NE  ARG   143     -39.159  20.664  -9.657  1.00 10.00      A   
ATOM   1262  HE  ARG   143     -40.042  21.105  -9.668  1.00 10.00      A   
ATOM   1263  CZ  ARG   143     -38.077  21.397  -9.400  1.00 10.00      A   
ATOM   1264  NH1 ARG   143     -36.878  20.832  -9.360  1.00 10.00      A   
ATOM   1265 HH11 ARG   143     -36.777  19.811  -9.519  1.00 10.00      A   
ATOM   1266 HH12 ARG   143     -36.033  21.413  -9.162  1.00 10.00      A   
ATOM   1267  NH2 ARG   143     -38.188  22.696  -9.190  1.00 10.00      A   
ATOM   1268 HH21 ARG   143     -39.125  23.156  -9.217  1.00 10.00      A   
ATOM   1269 HH22 ARG   143     -37.337  23.271  -8.994  1.00 10.00      A   
ATOM   1270  C   ARG   143     -39.673  20.861 -13.786  1.00 10.00      A   
ATOM   1271  O   ARG   143     -40.184  21.981 -13.770  1.00 10.00      A   
ATOM   1272  N   VAL   144     -38.390  20.661 -14.068  1.00 10.00      A   
ATOM   1273  HN  VAL   144     -38.036  19.744 -14.072  1.00 10.00      A   
ATOM   1274  CA  VAL   144     -37.497  21.774 -14.375  1.00 10.00      A   
ATOM   1275  CB  VAL   144     -36.022  21.425 -14.077  1.00 10.00      A   
ATOM   1276  CG1 VAL   144     -35.110  22.594 -14.419  1.00 10.00      A   
ATOM   1277  CG2 VAL   144     -35.851  21.030 -12.619  1.00 10.00      A   
ATOM   1278  C   VAL   144     -37.637  22.192 -15.835  1.00 10.00      A   
ATOM   1279  O   VAL   144     -37.676  23.383 -16.154  1.00 10.00      A   
ATOM   1280  N   ALA   145     -37.735  21.204 -16.714  1.00 10.00      A   
ATOM   1281  HN  ALA   145     -37.709  20.274 -16.391  1.00 10.00      A   
ATOM   1282  CA  ALA   145     -37.872  21.455 -18.142  1.00 10.00      A   
ATOM   1283  CB  ALA   145     -37.771  20.157 -18.926  1.00 10.00      A   
ATOM   1284  C   ALA   145     -39.186  22.161 -18.454  1.00 10.00      A   
ATOM   1285  O   ALA   145     -39.259  22.971 -19.372  1.00 10.00      A   
ATOM   1286  N   LYS   146     -40.220  21.859 -17.684  1.00 10.00      A   
ATOM   1287  HN  LYS   146     -40.112  21.194 -16.968  1.00 10.00      A   
ATOM   1288  CA  LYS   146     -41.523  22.474 -17.897  1.00 10.00      A   
ATOM   1289  CB  LYS   146     -42.653  21.552 -17.440  1.00 10.00      A   
ATOM   1290  CG  LYS   146     -42.816  20.327 -18.322  1.00 10.00      A   
ATOM   1291  CD  LYS   146     -43.898  19.397 -17.809  1.00 10.00      A   
ATOM   1292  CE  LYS   146     -44.034  18.189 -18.719  1.00 10.00      A   
ATOM   1293  NZ  LYS   146     -45.095  17.258 -18.265  1.00 10.00      A   
ATOM   1294  HZ1 LYS   146     -44.903  16.940 -17.288  1.00 10.00      A   
ATOM   1295  HZ2 LYS   146     -45.130  16.426 -18.886  1.00 10.00      A   
ATOM   1296  HZ3 LYS   146     -46.019  17.732 -18.286  1.00 10.00      A   
ATOM   1297  C   LYS   146     -41.625  23.845 -17.237  1.00 10.00      A   
ATOM   1298  O   LYS   146     -42.451  24.664 -17.634  1.00 10.00      A   
ATOM   1299  N   ALA   147     -40.767  24.100 -16.253  1.00 10.00      A   
ATOM   1300  HN  ALA   147     -40.119  23.414 -15.994  1.00 10.00      A   
ATOM   1301  CA  ALA   147     -40.768  25.380 -15.547  1.00 10.00      A   
ATOM   1302  CB  ALA   147     -39.799  25.348 -14.374  1.00 10.00      A   
ATOM   1303  C   ALA   147     -40.423  26.525 -16.494  1.00 10.00      A   
ATOM   1304  O   ALA   147     -41.176  27.491 -16.623  1.00 10.00      A   
ATOM   1305  N   ARG   148     -39.284  26.408 -17.165  1.00 10.00      A   
ATOM   1306  HN  ARG   148     -38.719  25.620 -17.014  1.00 10.00      A   
ATOM   1307  CA  ARG   148     -38.846  27.432 -18.109  1.00 10.00      A   
ATOM   1308  CB  ARG   148     -37.333  27.649 -18.010  1.00 10.00      A   
ATOM   1309  CG  ARG   148     -36.883  28.456 -16.802  1.00 10.00      A   
ATOM   1310  CD  ARG   148     -37.507  29.841 -16.791  1.00 10.00      A   
ATOM   1311  NE  ARG   148     -36.533  30.877 -16.451  1.00 10.00      A   
ATOM   1312  HE  ARG   148     -35.854  31.104 -17.139  1.00 10.00      A   
ATOM   1313  CZ  ARG   148     -36.495  31.515 -15.282  1.00 10.00      A   
ATOM   1314  NH1 ARG   148     -37.368  31.220 -14.326  1.00 10.00      A   
ATOM   1315 HH11 ARG   148     -38.092  30.484 -14.483  1.00 10.00      A   
ATOM   1316 HH12 ARG   148     -37.337  31.722 -13.410  1.00 10.00      A   
ATOM   1317  NH2 ARG   148     -35.586  32.459 -15.075  1.00 10.00      A   
ATOM   1318 HH21 ARG   148     -35.544  32.961 -14.163  1.00 10.00      A   
ATOM   1319 HH22 ARG   148     -34.899  32.705 -15.836  1.00 10.00      A   
ATOM   1320  C   ARG   148     -39.216  27.046 -19.536  1.00 10.00      A   
ATOM   1321  O   ARG   148     -38.913  27.776 -20.482  1.00 10.00      A   
ATOM   1322  N   ASN   149     -39.883  25.902 -19.672  1.00 10.00      A   
ATOM   1323  HN  ASN   149     -40.114  25.395 -18.867  1.00 10.00      A   
ATOM   1324  CA  ASN   149     -40.291  25.375 -20.977  1.00 10.00      A   
ATOM   1325  CB  ASN   149     -41.365  26.237 -21.644  1.00 10.00      A   
ATOM   1326  CG  ASN   149     -41.939  25.584 -22.887  1.00 10.00      A   
ATOM   1327  OD1 ASN   149     -42.046  24.359 -22.969  1.00 10.00      A   
ATOM   1328  ND2 ASN   149     -42.306  26.394 -23.865  1.00 10.00      A   
ATOM   1329 HD21 ASN   149     -42.190  27.360 -23.739  1.00 10.00      A   
ATOM   1330 HD22 ASN   149     -42.677  25.997 -24.682  1.00 10.00      A   
ATOM   1331  C   ASN   149     -39.081  25.181 -21.888  1.00 10.00      A   
ATOM   1332  O   ASN   149     -38.887  25.904 -22.869  1.00 10.00      A   
ATOM   1333  N   LEU   150     -38.261  24.205 -21.532  1.00 10.00      A   
ATOM   1334  HN  LEU   150     -38.485  23.664 -20.741  1.00 10.00      A   
ATOM   1335  CA  LEU   150     -37.056  23.891 -22.278  1.00 10.00      A   
ATOM   1336  CB  LEU   150     -35.828  24.029 -21.373  1.00 10.00      A   
ATOM   1337  CG  LEU   150     -35.561  25.420 -20.792  1.00 10.00      A   
ATOM   1338  CD1 LEU   150     -34.450  25.361 -19.756  1.00 10.00      A   
ATOM   1339  CD2 LEU   150     -35.214  26.407 -21.896  1.00 10.00      A   
ATOM   1340  C   LEU   150     -37.138  22.477 -22.834  1.00 10.00      A   
ATOM   1341  O   LEU   150     -38.142  21.785 -22.644  1.00 10.00      A   
ATOM   1342  N   SER   151     -36.082  22.050 -23.508  1.00 10.00      A   
ATOM   1343  HN  SER   151     -35.306  22.646 -23.609  1.00 10.00      A   
ATOM   1344  CA  SER   151     -36.036  20.721 -24.091  1.00 10.00      A   
ATOM   1345  CB  SER   151     -35.263  20.751 -25.416  1.00 10.00      A   
ATOM   1346  OG  SER   151     -35.401  19.530 -26.126  1.00 10.00      A   
ATOM   1347  HG  SER   151     -36.322  19.420 -26.398  1.00 10.00      A   
ATOM   1348  C   SER   151     -35.405  19.726 -23.117  1.00 10.00      A   
ATOM   1349  O   SER   151     -34.430  20.043 -22.428  1.00 10.00      A   
ATOM   1350  N   VAL   152     -35.961  18.521 -23.071  1.00 10.00      A   
ATOM   1351  HN  VAL   152     -36.721  18.325 -23.659  1.00 10.00      A   
ATOM   1352  CA  VAL   152     -35.468  17.475 -22.181  1.00 10.00      A   
ATOM   1353  CB  VAL   152     -36.361  16.216 -22.243  1.00 10.00      A   
ATOM   1354  CG1 VAL   152     -35.870  15.146 -21.277  1.00 10.00      A   
ATOM   1355  CG2 VAL   152     -37.813  16.571 -21.957  1.00 10.00      A   
ATOM   1356  C   VAL   152     -34.031  17.094 -22.527  1.00 10.00      A   
ATOM   1357  O   VAL   152     -33.185  16.954 -21.640  1.00 10.00      A   
ATOM   1358  N   GLU   153     -33.762  16.936 -23.817  1.00 10.00      A   
ATOM   1359  HN  GLU   153     -34.483  17.059 -24.476  1.00 10.00      A   
ATOM   1360  CA  GLU   153     -32.431  16.574 -24.284  1.00 10.00      A   
ATOM   1361  CB  GLU   153     -32.427  16.411 -25.800  1.00 10.00      A   
ATOM   1362  CG  GLU   153     -33.395  15.362 -26.319  1.00 10.00      A   
ATOM   1363  CD  GLU   153     -33.566  15.437 -27.820  1.00 10.00      A   
ATOM   1364  OE1 GLU   153     -33.356  16.528 -28.390  1.00 10.00      A   
ATOM   1365  OE2 GLU   153     -33.914  14.407 -28.439  1.00 10.00      A   
ATOM   1366  C   GLU   153     -31.400  17.622 -23.876  1.00 10.00      A   
ATOM   1367  O   GLU   153     -30.344  17.287 -23.339  1.00 10.00      A   
ATOM   1368  N   GLN   154     -31.724  18.890 -24.118  1.00 10.00      A   
ATOM   1369  HN  GLN   154     -32.590  19.089 -24.530  1.00 10.00      A   
ATOM   1370  CA  GLN   154     -30.827  19.991 -23.782  1.00 10.00      A   
ATOM   1371  CB  GLN   154     -31.429  21.326 -24.220  1.00 10.00      A   
ATOM   1372  CG  GLN   154     -31.695  21.430 -25.713  1.00 10.00      A   
ATOM   1373  CD  GLN   154     -30.425  21.527 -26.535  1.00 10.00      A   
ATOM   1374  OE1 GLN   154     -29.419  22.078 -26.088  1.00 10.00      A   
ATOM   1375  NE2 GLN   154     -30.464  20.993 -27.743  1.00 10.00      A   
ATOM   1376 HE21 GLN   154     -31.301  20.568 -28.034  1.00 10.00      A   
ATOM   1377 HE22 GLN   154     -29.657  21.042 -28.298  1.00 10.00      A   
ATOM   1378  C   GLN   154     -30.538  20.017 -22.285  1.00 10.00      A   
ATOM   1379  O   GLN   154     -29.394  20.202 -21.865  1.00 10.00      A   
ATOM   1380  N   LEU   155     -31.581  19.818 -21.486  1.00 10.00      A   
ATOM   1381  HN  LEU   155     -32.470  19.682 -21.884  1.00 10.00      A   
ATOM   1382  CA  LEU   155     -31.444  19.811 -20.036  1.00 10.00      A   
ATOM   1383  CB  LEU   155     -32.818  19.714 -19.366  1.00 10.00      A   
ATOM   1384  CG  LEU   155     -32.939  20.352 -17.980  1.00 10.00      A   
ATOM   1385  CD1 LEU   155     -32.951  21.870 -18.087  1.00 10.00      A   
ATOM   1386  CD2 LEU   155     -34.187  19.854 -17.267  1.00 10.00      A   
ATOM   1387  C   LEU   155     -30.556  18.653 -19.586  1.00 10.00      A   
ATOM   1388  O   LEU   155     -29.714  18.810 -18.700  1.00 10.00      A   
ATOM   1389  N   THR   156     -30.735  17.500 -20.219  1.00 10.00      A   
ATOM   1390  HN  THR   156     -31.413  17.443 -20.928  1.00 10.00      A   
ATOM   1391  CA  THR   156     -29.956  16.316 -19.891  1.00 10.00      A   
ATOM   1392  CB  THR   156     -30.494  15.074 -20.632  1.00 10.00      A   
ATOM   1393  OG1 THR   156     -31.901  14.935 -20.387  1.00 10.00      A   
ATOM   1394  HG1 THR   156     -32.373  15.672 -20.794  1.00 10.00      A   
ATOM   1395  CG2 THR   156     -29.780  13.818 -20.160  1.00 10.00      A   
ATOM   1396  C   THR   156     -28.480  16.519 -20.235  1.00 10.00      A   
ATOM   1397  O   THR   156     -27.593  16.156 -19.457  1.00 10.00      A   
ATOM   1398  N   GLN   157     -28.224  17.118 -21.393  1.00 10.00      A   
ATOM   1399  HN  GLN   157     -28.976  17.391 -21.966  1.00 10.00      A   
ATOM   1400  CA  GLN   157     -26.861  17.369 -21.843  1.00 10.00      A   
ATOM   1401  CB  GLN   157     -26.861  17.962 -23.252  1.00 10.00      A   
ATOM   1402  CG  GLN   157     -25.559  17.761 -24.015  1.00 10.00      A   
ATOM   1403  CD  GLN   157     -25.185  16.298 -24.164  1.00 10.00      A   
ATOM   1404  OE1 GLN   157     -25.641  15.616 -25.082  1.00 10.00      A   
ATOM   1405  NE2 GLN   157     -24.347  15.806 -23.268  1.00 10.00      A   
ATOM   1406 HE21 GLN   157     -24.015  16.404 -22.566  1.00 10.00      A   
ATOM   1407 HE22 GLN   157     -24.090  14.861 -23.343  1.00 10.00      A   
ATOM   1408  C   GLN   157     -26.120  18.284 -20.871  1.00 10.00      A   
ATOM   1409  O   GLN   157     -24.914  18.142 -20.662  1.00 10.00      A   
ATOM   1410  N   LEU   158     -26.849  19.220 -20.277  1.00 10.00      A   
ATOM   1411  HN  LEU   158     -27.801  19.296 -20.496  1.00 10.00      A   
ATOM   1412  CA  LEU   158     -26.265  20.144 -19.317  1.00 10.00      A   
ATOM   1413  CB  LEU   158     -27.205  21.326 -19.061  1.00 10.00      A   
ATOM   1414  CG  LEU   158     -26.640  22.468 -18.211  1.00 10.00      A   
ATOM   1415  CD1 LEU   158     -25.437  23.103 -18.895  1.00 10.00      A   
ATOM   1416  CD2 LEU   158     -27.712  23.511 -17.936  1.00 10.00      A   
ATOM   1417  C   LEU   158     -25.951  19.420 -18.011  1.00 10.00      A   
ATOM   1418  O   LEU   158     -24.883  19.607 -17.429  1.00 10.00      A   
ATOM   1419  N   ILE   159     -26.883  18.580 -17.565  1.00 10.00      A   
ATOM   1420  HN  ILE   159     -27.715  18.473 -18.075  1.00 10.00      A   
ATOM   1421  CA  ILE   159     -26.706  17.817 -16.334  1.00 10.00      A   
ATOM   1422  CB  ILE   159     -27.975  17.011 -15.979  1.00 10.00      A   
ATOM   1423  CG1 ILE   159     -29.132  17.965 -15.671  1.00 10.00      A   
ATOM   1424  CG2 ILE   159     -27.715  16.089 -14.793  1.00 10.00      A   
ATOM   1425  CD1 ILE   159     -30.461  17.279 -15.435  1.00 10.00      A   
ATOM   1426  C   ILE   159     -25.515  16.871 -16.454  1.00 10.00      A   
ATOM   1427  O   ILE   159     -24.682  16.783 -15.549  1.00 10.00      A   
ATOM   1428  N   ALA   160     -25.431  16.191 -17.591  1.00 10.00      A   
ATOM   1429  HN  ALA   160     -26.122  16.325 -18.278  1.00 10.00      A   
ATOM   1430  CA  ALA   160     -24.353  15.243 -17.853  1.00 10.00      A   
ATOM   1431  CB  ALA   160     -24.604  14.511 -19.162  1.00 10.00      A   
ATOM   1432  C   ALA   160     -22.991  15.933 -17.883  1.00 10.00      A   
ATOM   1433  O   ALA   160     -21.959  15.300 -17.660  1.00 10.00      A   
ATOM   1434  N   LYS   161     -22.995  17.230 -18.163  1.00 10.00      A   
ATOM   1435  HN  LYS   161     -23.849  17.677 -18.343  1.00 10.00      A   
ATOM   1436  CA  LYS   161     -21.766  18.008 -18.216  1.00 10.00      A   
ATOM   1437  CB  LYS   161     -22.017  19.322 -18.963  1.00 10.00      A   
ATOM   1438  CG  LYS   161     -20.786  20.196 -19.151  1.00 10.00      A   
ATOM   1439  CD  LYS   161     -21.133  21.481 -19.884  1.00 10.00      A   
ATOM   1440  CE  LYS   161     -19.915  22.377 -20.045  1.00 10.00      A   
ATOM   1441  NZ  LYS   161     -20.246  23.646 -20.745  1.00 10.00      A   
ATOM   1442  HZ1 LYS   161     -19.422  24.278 -20.754  1.00 10.00      A   
ATOM   1443  HZ2 LYS   161     -21.032  24.126 -20.261  1.00 10.00      A   
ATOM   1444  HZ3 LYS   161     -20.533  23.452 -21.725  1.00 10.00      A   
ATOM   1445  C   LYS   161     -21.255  18.290 -16.807  1.00 10.00      A   
ATOM   1446  O   LYS   161     -20.050  18.396 -16.578  1.00 10.00      A   
ATOM   1447  N   TYR   162     -22.177  18.389 -15.860  1.00 10.00      A   
ATOM   1448  HN  TYR   162     -23.122  18.270 -16.096  1.00 10.00      A   
ATOM   1449  CA  TYR   162     -21.820  18.665 -14.475  1.00 10.00      A   
ATOM   1450  CB  TYR   162     -22.721  19.749 -13.886  1.00 10.00      A   
ATOM   1451  CG  TYR   162     -22.428  21.125 -14.438  1.00 10.00      A   
ATOM   1452  CD1 TYR   162     -23.358  21.795 -15.219  1.00 10.00      A   
ATOM   1453  CD2 TYR   162     -21.211  21.746 -14.190  1.00 10.00      A   
ATOM   1454  CE1 TYR   162     -23.085  23.044 -15.735  1.00 10.00      A   
ATOM   1455  CE2 TYR   162     -20.930  22.997 -14.699  1.00 10.00      A   
ATOM   1456  CZ  TYR   162     -21.871  23.640 -15.472  1.00 10.00      A   
ATOM   1457  OH  TYR   162     -21.596  24.883 -15.989  1.00 10.00      A   
ATOM   1458  HH  TYR   162     -22.005  25.555 -15.431  1.00 10.00      A   
ATOM   1459  C   TYR   162     -21.846  17.404 -13.623  1.00 10.00      A   
ATOM   1460  O   TYR   162     -21.940  17.468 -12.396  1.00 10.00      A   
ATOM   1461  N   SER   163     -21.768  16.261 -14.283  1.00 10.00      A   
ATOM   1462  HN  SER   163     -21.708  16.277 -15.261  1.00 10.00      A   
ATOM   1463  CA  SER   163     -21.753  14.983 -13.595  1.00 10.00      A   
ATOM   1464  CB  SER   163     -22.569  13.948 -14.372  1.00 10.00      A   
ATOM   1465  OG  SER   163     -23.915  14.366 -14.533  1.00 10.00      A   
ATOM   1466  HG  SER   163     -23.938  15.318 -14.700  1.00 10.00      A   
ATOM   1467  C   SER   163     -20.310  14.507 -13.445  1.00 10.00      A   
ATOM   1468  O   SER   163     -19.678  14.095 -14.418  1.00 10.00      A   
ATOM   1469  N   GLN   164     -19.791  14.579 -12.231  1.00 10.00      A   
ATOM   1470  HN  GLN   164     -20.352  14.894 -11.487  1.00 10.00      A   
ATOM   1471  CA  GLN   164     -18.424  14.168 -11.964  1.00 10.00      A   
ATOM   1472  CB  GLN   164     -17.826  14.977 -10.810  1.00 10.00      A   
ATOM   1473  CG  GLN   164     -17.741  16.473 -11.063  1.00 10.00      A   
ATOM   1474  CD  GLN   164     -16.729  17.149 -10.161  1.00 10.00      A   
ATOM   1475  OE1 GLN   164     -17.043  17.535  -9.033  1.00 10.00      A   
ATOM   1476  NE2 GLN   164     -15.507  17.296 -10.650  1.00 10.00      A   
ATOM   1477 HE21 GLN   164     -15.327  16.964 -11.557  1.00 10.00      A   
ATOM   1478 HE22 GLN   164     -14.832  17.733 -10.092  1.00 10.00      A   
ATOM   1479  C   GLN   164     -18.363  12.682 -11.647  1.00 10.00      A   
ATOM   1480  O   GLN   164     -19.073  12.194 -10.765  1.00 10.00      A   
ATOM   1481  N   GLN   165     -17.534  11.965 -12.386  1.00 10.00      A   
ATOM   1482  HN  GLN   165     -17.010  12.407 -13.089  1.00 10.00      A   
ATOM   1483  CA  GLN   165     -17.369  10.537 -12.178  1.00 10.00      A   
ATOM   1484  CB  GLN   165     -17.549   9.777 -13.494  1.00 10.00      A   
ATOM   1485  CG  GLN   165     -18.942   9.857 -14.094  1.00 10.00      A   
ATOM   1486  CD  GLN   165     -19.032   9.117 -15.414  1.00 10.00      A   
ATOM   1487  OE1 GLN   165     -18.056   9.037 -16.164  1.00 10.00      A   
ATOM   1488  NE2 GLN   165     -20.199   8.569 -15.711  1.00 10.00      A   
ATOM   1489 HE21 GLN   165     -20.936   8.670 -15.073  1.00 10.00      A   
ATOM   1490 HE22 GLN   165     -20.279   8.081 -16.555  1.00 10.00      A   
ATOM   1491  C   GLN   165     -15.978  10.262 -11.633  1.00 10.00      A   
ATOM   1492  O   GLN   165     -15.008  10.891 -12.058  1.00 10.00      A   
ATOM   1493  N   PRO   166     -15.857   9.333 -10.677  1.00 10.00      A   
ATOM   1494  CA  PRO   166     -14.563   8.976 -10.090  1.00 10.00      A   
ATOM   1495  CB  PRO   166     -14.938   8.018  -8.954  1.00 10.00      A   
ATOM   1496  CG  PRO   166     -16.265   7.464  -9.346  1.00 10.00      A   
ATOM   1497  CD  PRO   166     -16.967   8.561 -10.090  1.00 10.00      A   
ATOM   1498  C   PRO   166     -13.679   8.266 -11.113  1.00 10.00      A   
ATOM   1499  O   PRO   166     -14.158   7.859 -12.176  1.00 10.00      A   
ATOM   1500  N   LEU   167     -12.395   8.121 -10.797  1.00 10.00      A   
ATOM   1501  HN  LEU   167     -12.066   8.471  -9.940  1.00 10.00      A   
ATOM   1502  CA  LEU   167     -11.461   7.455 -11.698  1.00 10.00      A   
ATOM   1503  CB  LEU   167     -10.049   7.448 -11.107  1.00 10.00      A   
ATOM   1504  CG  LEU   167      -9.393   8.821 -10.917  1.00 10.00      A   
ATOM   1505  CD1 LEU   167      -8.076   8.687 -10.171  1.00 10.00      A   
ATOM   1506  CD2 LEU   167      -9.175   9.506 -12.259  1.00 10.00      A   
ATOM   1507  C   LEU   167     -11.928   6.034 -11.995  1.00 10.00      A   
ATOM   1508  O   LEU   167     -12.007   5.623 -13.151  1.00 10.00      A   
ATOM   1509  N   VAL   168     -12.260   5.300 -10.945  1.00 10.00      A   
ATOM   1510  HN  VAL   168     -12.194   5.689 -10.048  1.00 10.00      A   
ATOM   1511  CA  VAL   168     -12.738   3.937 -11.087  1.00 10.00      A   
ATOM   1512  CB  VAL   168     -11.822   2.945 -10.337  1.00 10.00      A   
ATOM   1513  CG1 VAL   168     -12.319   1.517 -10.489  1.00 10.00      A   
ATOM   1514  CG2 VAL   168     -10.386   3.064 -10.829  1.00 10.00      A   
ATOM   1515  C   VAL   168     -14.152   3.855 -10.529  1.00 10.00      A   
ATOM   1516  O   VAL   168     -14.424   4.391  -9.456  1.00 10.00      A   
ATOM   1517  N   LYS   169     -15.041   3.171 -11.244  1.00 10.00      A   
ATOM   1518  HN  LYS   169     -14.750   2.735 -12.074  1.00 10.00      A   
ATOM   1519  CA  LYS   169     -16.438   3.042 -10.826  1.00 10.00      A   
ATOM   1520  CB  LYS   169     -17.317   2.606 -12.003  1.00 10.00      A   
ATOM   1521  CG  LYS   169     -17.434   3.640 -13.110  1.00 10.00      A   
ATOM   1522  CD  LYS   169     -18.484   3.239 -14.135  1.00 10.00      A   
ATOM   1523  CE  LYS   169     -18.532   4.229 -15.285  1.00 10.00      A   
ATOM   1524  NZ  LYS   169     -19.538   3.845 -16.309  1.00 10.00      A   
ATOM   1525  HZ1 LYS   169     -19.479   4.487 -17.125  1.00 10.00      A   
ATOM   1526  HZ2 LYS   169     -20.497   3.905 -15.909  1.00 10.00      A   
ATOM   1527  HZ3 LYS   169     -19.369   2.869 -16.635  1.00 10.00      A   
ATOM   1528  C   LYS   169     -16.615   2.085  -9.645  1.00 10.00      A   
ATOM   1529  O   LYS   169     -17.696   1.530  -9.442  1.00 10.00      A   
ATOM   1530  N   TYR   170     -15.555   1.895  -8.875  1.00 10.00      A   
ATOM   1531  HN  TYR   170     -14.724   2.360  -9.090  1.00 10.00      A   
ATOM   1532  CA  TYR   170     -15.600   1.016  -7.717  1.00 10.00      A   
ATOM   1533  CB  TYR   170     -14.730  -0.226  -7.938  1.00 10.00      A   
ATOM   1534  CG  TYR   170     -15.157  -1.075  -9.116  1.00 10.00      A   
ATOM   1535  CD1 TYR   170     -14.282  -1.331 -10.163  1.00 10.00      A   
ATOM   1536  CD2 TYR   170     -16.435  -1.613  -9.183  1.00 10.00      A   
ATOM   1537  CE1 TYR   170     -14.667  -2.099 -11.244  1.00 10.00      A   
ATOM   1538  CE2 TYR   170     -16.827  -2.383 -10.261  1.00 10.00      A   
ATOM   1539  CZ  TYR   170     -15.940  -2.623 -11.288  1.00 10.00      A   
ATOM   1540  OH  TYR   170     -16.326  -3.389 -12.363  1.00 10.00      A   
ATOM   1541  HH  TYR   170     -15.564  -3.896 -12.680  1.00 10.00      A   
ATOM   1542  C   TYR   170     -15.154   1.756  -6.460  1.00 10.00      A   
ATOM   1543  O   TYR   170     -15.500   1.372  -5.345  1.00 10.00      A   
ATOM   1544  N   ILE   171     -14.407   2.841  -6.647  1.00 10.00      A   
ATOM   1545  HN  ILE   171     -14.193   3.123  -7.556  1.00 10.00      A   
ATOM   1546  CA  ILE   171     -13.908   3.626  -5.522  1.00 10.00      A   
ATOM   1547  CB  ILE   171     -12.627   4.412  -5.881  1.00 10.00      A   
ATOM   1548  CG1 ILE   171     -11.751   3.629  -6.860  1.00 10.00      A   
ATOM   1549  CG2 ILE   171     -11.843   4.749  -4.619  1.00 10.00      A   
ATOM   1550  CD1 ILE   171     -10.569   4.423  -7.380  1.00 10.00      A   
ATOM   1551  C   ILE   171     -14.958   4.619  -5.037  1.00 10.00      A   
ATOM   1552  O   ILE   171     -14.934   5.048  -3.882  1.00 10.00      A   
ATOM   1553  N   GLY   172     -15.868   4.993  -5.924  1.00 10.00      A   
ATOM   1554  HN  GLY   172     -15.845   4.614  -6.828  1.00 10.00      A   
ATOM   1555  CA  GLY   172     -16.903   5.939  -5.567  1.00 10.00      A   
ATOM   1556  C   GLY   172     -18.037   5.954  -6.567  1.00 10.00      A   
ATOM   1557  O   GLY   172     -18.000   5.232  -7.566  1.00 10.00      A   
ATOM   1558  N   GLN   173     -19.039   6.778  -6.296  1.00 10.00      A   
ATOM   1559  HN  GLN   173     -18.999   7.324  -5.482  1.00 10.00      A   
ATOM   1560  CA  GLN   173     -20.200   6.897  -7.162  1.00 10.00      A   
ATOM   1561  CB  GLN   173     -21.487   6.797  -6.325  1.00 10.00      A   
ATOM   1562  CG  GLN   173     -21.737   7.982  -5.395  1.00 10.00      A   
ATOM   1563  CD  GLN   173     -21.180   7.783  -3.994  1.00 10.00      A   
ATOM   1564  OE1 GLN   173     -20.222   7.037  -3.786  1.00 10.00      A   
ATOM   1565  NE2 GLN   173     -21.773   8.455  -3.019  1.00 10.00      A   
ATOM   1566 HE21 GLN   173     -22.531   9.037  -3.248  1.00 10.00      A   
ATOM   1567 HE22 GLN   173     -21.430   8.350  -2.109  1.00 10.00      A   
ATOM   1568  C   GLN   173     -20.173   8.227  -7.918  1.00 10.00      A   
ATOM   1569  O   GLN   173     -19.581   9.202  -7.447  1.00 10.00      A   
ATOM   1570  N   PRO   174     -20.778   8.268  -9.118  1.00 10.00      A   
ATOM   1571  CA  PRO   174     -20.858   9.491  -9.926  1.00 10.00      A   
ATOM   1572  CB  PRO   174     -21.409   9.002 -11.276  1.00 10.00      A   
ATOM   1573  CG  PRO   174     -21.305   7.513 -11.235  1.00 10.00      A   
ATOM   1574  CD  PRO   174     -21.416   7.131  -9.791  1.00 10.00      A   
ATOM   1575  C   PRO   174     -21.840  10.465  -9.286  1.00 10.00      A   
ATOM   1576  O   PRO   174     -22.902  10.058  -8.809  1.00 10.00      A   
ATOM   1577  N   VAL   175     -21.502  11.743  -9.277  1.00 10.00      A   
ATOM   1578  HN  VAL   175     -20.661  12.030  -9.700  1.00 10.00      A   
ATOM   1579  CA  VAL   175     -22.366  12.731  -8.655  1.00 10.00      A   
ATOM   1580  CB  VAL   175     -21.909  13.029  -7.207  1.00 10.00      A   
ATOM   1581  CG1 VAL   175     -21.212  14.376  -7.081  1.00 10.00      A   
ATOM   1582  CG2 VAL   175     -23.070  12.908  -6.239  1.00 10.00      A   
ATOM   1583  C   VAL   175     -22.482  14.013  -9.481  1.00 10.00      A   
ATOM   1584  O   VAL   175     -21.546  14.408 -10.177  1.00 10.00      A   
ATOM   1585  N   VAL   176     -23.648  14.642  -9.410  1.00 10.00      A   
ATOM   1586  HN  VAL   176     -24.363  14.257  -8.852  1.00 10.00      A   
ATOM   1587  CA  VAL   176     -23.907  15.881 -10.134  1.00 10.00      A   
ATOM   1588  CB  VAL   176     -25.326  15.887 -10.749  1.00 10.00      A   
ATOM   1589  CG1 VAL   176     -25.518  17.090 -11.660  1.00 10.00      A   
ATOM   1590  CG2 VAL   176     -25.589  14.594 -11.506  1.00 10.00      A   
ATOM   1591  C   VAL   176     -23.759  17.080  -9.198  1.00 10.00      A   
ATOM   1592  O   VAL   176     -24.192  17.034  -8.043  1.00 10.00      A   
ATOM   1593  N   ASN   177     -23.141  18.144  -9.699  1.00 10.00      A   
ATOM   1594  HN  ASN   177     -22.818  18.112 -10.628  1.00 10.00      A   
ATOM   1595  CA  ASN   177     -22.926  19.356  -8.911  1.00 10.00      A   
ATOM   1596  CB  ASN   177     -21.687  20.108  -9.402  1.00 10.00      A   
ATOM   1597  CG  ASN   177     -20.428  19.700  -8.667  1.00 10.00      A   
ATOM   1598  OD1 ASN   177     -20.109  20.244  -7.609  1.00 10.00      A   
ATOM   1599  ND2 ASN   177     -19.699  18.750  -9.228  1.00 10.00      A   
ATOM   1600 HD21 ASN   177     -20.008  18.370 -10.078  1.00 10.00      A   
ATOM   1601 HD22 ASN   177     -18.880  18.459  -8.768  1.00 10.00      A   
ATOM   1602  C   ASN   177     -24.144  20.273  -8.953  1.00 10.00      A   
ATOM   1603  O   ASN   177     -24.390  20.939  -9.958  1.00 10.00      A   
ATOM   1604  N   ILE   178     -24.895  20.305  -7.855  1.00 10.00      A   
ATOM   1605  HN  ILE   178     -24.639  19.745  -7.088  1.00 10.00      A   
ATOM   1606  CA  ILE   178     -26.098  21.132  -7.758  1.00 10.00      A   
ATOM   1607  CB  ILE   178     -26.790  20.973  -6.384  1.00 10.00      A   
ATOM   1608  CG1 ILE   178     -27.313  19.549  -6.207  1.00 10.00      A   
ATOM   1609  CG2 ILE   178     -27.922  21.981  -6.223  1.00 10.00      A   
ATOM   1610  CD1 ILE   178     -27.973  19.305  -4.869  1.00 10.00      A   
ATOM   1611  C   ILE   178     -25.812  22.615  -8.003  1.00 10.00      A   
ATOM   1612  O   ILE   178     -26.454  23.245  -8.848  1.00 10.00      A   
ATOM   1613  N   VAL   179     -24.843  23.160  -7.276  1.00 10.00      A   
ATOM   1614  HN  VAL   179     -24.347  22.597  -6.649  1.00 10.00      A   
ATOM   1615  CA  VAL   179     -24.492  24.573  -7.391  1.00 10.00      A   
ATOM   1616  CB  VAL   179     -23.389  24.975  -6.387  1.00 10.00      A   
ATOM   1617  CG1 VAL   179     -23.105  26.468  -6.463  1.00 10.00      A   
ATOM   1618  CG2 VAL   179     -23.789  24.579  -4.972  1.00 10.00      A   
ATOM   1619  C   VAL   179     -24.067  24.947  -8.810  1.00 10.00      A   
ATOM   1620  O   VAL   179     -24.616  25.877  -9.402  1.00 10.00      A   
ATOM   1621  N   GLU   180     -23.111  24.204  -9.355  1.00 10.00      A   
ATOM   1622  HN  GLU   180     -22.736  23.457  -8.840  1.00 10.00      A   
ATOM   1623  CA  GLU   180     -22.605  24.466 -10.701  1.00 10.00      A   
ATOM   1624  CB  GLU   180     -21.431  23.542 -11.037  1.00 10.00      A   
ATOM   1625  CG  GLU   180     -20.180  23.793 -10.207  1.00 10.00      A   
ATOM   1626  CD  GLU   180     -18.926  23.226 -10.845  1.00 10.00      A   
ATOM   1627  OE1 GLU   180     -18.518  22.102 -10.480  1.00 10.00      A   
ATOM   1628  OE2 GLU   180     -18.341  23.906 -11.718  1.00 10.00      A   
ATOM   1629  C   GLU   180     -23.703  24.343 -11.757  1.00 10.00      A   
ATOM   1630  O   GLU   180     -23.760  25.134 -12.697  1.00 10.00      A   
ATOM   1631  N   LEU   181     -24.582  23.360 -11.585  1.00 10.00      A   
ATOM   1632  HN  LEU   181     -24.496  22.772 -10.803  1.00 10.00      A   
ATOM   1633  CA  LEU   181     -25.671  23.130 -12.528  1.00 10.00      A   
ATOM   1634  CB  LEU   181     -26.353  21.787 -12.245  1.00 10.00      A   
ATOM   1635  CG  LEU   181     -27.489  21.389 -13.193  1.00 10.00      A   
ATOM   1636  CD1 LEU   181     -26.960  21.169 -14.600  1.00 10.00      A   
ATOM   1637  CD2 LEU   181     -28.198  20.142 -12.688  1.00 10.00      A   
ATOM   1638  C   LEU   181     -26.697  24.259 -12.494  1.00 10.00      A   
ATOM   1639  O   LEU   181     -27.047  24.821 -13.534  1.00 10.00      A   
ATOM   1640  N   ASN   182     -27.162  24.599 -11.295  1.00 10.00      A   
ATOM   1641  HN  ASN   182     -26.824  24.128 -10.501  1.00 10.00      A   
ATOM   1642  CA  ASN   182     -28.160  25.654 -11.129  1.00 10.00      A   
ATOM   1643  CB  ASN   182     -28.597  25.782  -9.665  1.00 10.00      A   
ATOM   1644  CG  ASN   182     -29.653  24.765  -9.277  1.00 10.00      A   
ATOM   1645  OD1 ASN   182     -30.854  25.025  -9.366  1.00 10.00      A   
ATOM   1646  ND2 ASN   182     -29.213  23.596  -8.843  1.00 10.00      A   
ATOM   1647 HD21 ASN   182     -28.241  23.453  -8.795  1.00 10.00      A   
ATOM   1648 HD22 ASN   182     -29.872  22.919  -8.587  1.00 10.00      A   
ATOM   1649  C   ASN   182     -27.658  26.992 -11.654  1.00 10.00      A   
ATOM   1650  O   ASN   182     -28.384  27.714 -12.339  1.00 10.00      A   
ATOM   1651  N   LEU   183     -26.406  27.310 -11.351  1.00 10.00      A   
ATOM   1652  HN  LEU   183     -25.870  26.687 -10.814  1.00 10.00      A   
ATOM   1653  CA  LEU   183     -25.813  28.564 -11.797  1.00 10.00      A   
ATOM   1654  CB  LEU   183     -24.431  28.771 -11.172  1.00 10.00      A   
ATOM   1655  CG  LEU   183     -24.410  29.069  -9.670  1.00 10.00      A   
ATOM   1656  CD1 LEU   183     -22.987  29.318  -9.196  1.00 10.00      A   
ATOM   1657  CD2 LEU   183     -25.300  30.260  -9.344  1.00 10.00      A   
ATOM   1658  C   LEU   183     -25.739  28.634 -13.320  1.00 10.00      A   
ATOM   1659  O   LEU   183     -26.037  29.670 -13.916  1.00 10.00      A   
ATOM   1660  N   ALA   184     -25.363  27.523 -13.946  1.00 10.00      A   
ATOM   1661  HN  ALA   184     -25.145  26.726 -13.416  1.00 10.00      A   
ATOM   1662  CA  ALA   184     -25.262  27.458 -15.400  1.00 10.00      A   
ATOM   1663  CB  ALA   184     -24.623  26.150 -15.831  1.00 10.00      A   
ATOM   1664  C   ALA   184     -26.636  27.613 -16.041  1.00 10.00      A   
ATOM   1665  O   ALA   184     -26.788  28.311 -17.045  1.00 10.00      A   
ATOM   1666  N   LEU   185     -27.634  26.967 -15.444  1.00 10.00      A   
ATOM   1667  HN  LEU   185     -27.442  26.428 -14.646  1.00 10.00      A   
ATOM   1668  CA  LEU   185     -29.003  27.033 -15.941  1.00 10.00      A   
ATOM   1669  CB  LEU   185     -29.916  26.148 -15.088  1.00 10.00      A   
ATOM   1670  CG  LEU   185     -31.362  26.001 -15.565  1.00 10.00      A   
ATOM   1671  CD1 LEU   185     -31.432  25.143 -16.819  1.00 10.00      A   
ATOM   1672  CD2 LEU   185     -32.227  25.415 -14.461  1.00 10.00      A   
ATOM   1673  C   LEU   185     -29.498  28.474 -15.905  1.00 10.00      A   
ATOM   1674  O   LEU   185     -30.133  28.953 -16.848  1.00 10.00      A   
ATOM   1675  N   ASP   186     -29.185  29.164 -14.815  1.00 10.00      A   
ATOM   1676  HN  ASP   186     -28.680  28.719 -14.097  1.00 10.00      A   
ATOM   1677  CA  ASP   186     -29.580  30.557 -14.642  1.00 10.00      A   
ATOM   1678  CB  ASP   186     -29.310  31.012 -13.204  1.00 10.00      A   
ATOM   1679  CG  ASP   186     -29.764  32.433 -12.931  1.00 10.00      A   
ATOM   1680  OD1 ASP   186     -30.926  32.768 -13.248  1.00 10.00      A   
ATOM   1681  OD2 ASP   186     -28.960  33.220 -12.383  1.00 10.00      A   
ATOM   1682  C   ASP   186     -28.847  31.454 -15.641  1.00 10.00      A   
ATOM   1683  O   ASP   186     -29.383  32.464 -16.096  1.00 10.00      A   
ATOM   1684  N   LYS   187     -27.626  31.064 -15.992  1.00 10.00      A   
ATOM   1685  HN  LYS   187     -27.258  30.245 -15.597  1.00 10.00      A   
ATOM   1686  CA  LYS   187     -26.823  31.818 -16.950  1.00 10.00      A   
ATOM   1687  CB  LYS   187     -25.366  31.351 -16.922  1.00 10.00      A   
ATOM   1688  CG  LYS   187     -24.538  31.908 -15.775  1.00 10.00      A   
ATOM   1689  CD  LYS   187     -23.111  31.377 -15.828  1.00 10.00      A   
ATOM   1690  CE  LYS   187     -22.239  31.980 -14.738  1.00 10.00      A   
ATOM   1691  NZ  LYS   187     -21.949  33.419 -14.975  1.00 10.00      A   
ATOM   1692  HZ1 LYS   187     -21.461  33.827 -14.144  1.00 10.00      A   
ATOM   1693  HZ2 LYS   187     -22.832  33.943 -15.135  1.00 10.00      A   
ATOM   1694  HZ3 LYS   187     -21.339  33.528 -15.810  1.00 10.00      A   
ATOM   1695  C   LYS   187     -27.378  31.656 -18.363  1.00 10.00      A   
ATOM   1696  O   LYS   187     -27.507  32.625 -19.110  1.00 10.00      A   
ATOM   1697  N   LEU   188     -27.713  30.422 -18.721  1.00 10.00      A   
ATOM   1698  HN  LEU   188     -27.588  29.688 -18.077  1.00 10.00      A   
ATOM   1699  CA  LEU   188     -28.249  30.120 -20.046  1.00 10.00      A   
ATOM   1700  CB  LEU   188     -28.223  28.614 -20.309  1.00 10.00      A   
ATOM   1701  CG  LEU   188     -26.838  27.972 -20.424  1.00 10.00      A   
ATOM   1702  CD1 LEU   188     -26.960  26.459 -20.530  1.00 10.00      A   
ATOM   1703  CD2 LEU   188     -26.083  28.535 -21.617  1.00 10.00      A   
ATOM   1704  C   LEU   188     -29.666  30.656 -20.216  1.00 10.00      A   
ATOM   1705  O   LEU   188     -30.215  30.652 -21.318  1.00 10.00      A   
ATOM   1706  N   ASP   189     -30.252  31.115 -19.121  1.00 10.00      A   
ATOM   1707  HN  ASP   189     -29.767  31.078 -18.269  1.00 10.00      A   
ATOM   1708  CA  ASP   189     -31.599  31.664 -19.142  1.00 10.00      A   
ATOM   1709  CB  ASP   189     -32.185  31.646 -17.730  1.00 10.00      A   
ATOM   1710  CG  ASP   189     -33.638  32.061 -17.683  1.00 10.00      A   
ATOM   1711  OD1 ASP   189     -34.489  31.348 -18.260  1.00 10.00      A   
ATOM   1712  OD2 ASP   189     -33.943  33.091 -17.051  1.00 10.00      A   
ATOM   1713  C   ASP   189     -31.590  33.084 -19.699  1.00 10.00      A   
ATOM   1714  O   ASP   189     -32.631  33.634 -20.057  1.00 10.00      A   
ATOM   1715  N   GLU   190     -30.401  33.668 -19.781  1.00 10.00      A   
ATOM   1716  HN  GLU   190     -29.604  33.173 -19.495  1.00 10.00      A   
ATOM   1717  CB  GLU   190     -29.264  35.806 -19.426  1.00 10.00      A   
ATOM   1718  CG  GLU   190     -29.614  35.822 -17.948  1.00 10.00      A   
ATOM   1719  CD  GLU   190     -28.598  36.581 -17.122  1.00 10.00      A   
ATOM   1720  OE1 GLU   190     -27.451  36.107 -17.000  1.00 10.00      A   
ATOM   1721  OE2 GLU   190     -28.938  37.659 -16.592  1.00 10.00      A   
ATOM   1722  CA  GLU   190     -30.245  35.017 -20.297  1.00 10.00      A   
ATOM   1723  C   GLU   190     -29.754  34.977 -21.740  1.00 10.00      A   
ATOM   1724  O   GLU   190     -30.514  34.506 -22.614  1.00 10.00      A   
ATOM   1725  OXT GLU   190     -28.605  35.409 -21.998  1.00 10.00      A   
ATOM   1726  CB  LYS     4       6.139  -8.736 -13.073  1.00 10.00      B   
ATOM   1727  CG  LYS     4       7.316  -9.679 -12.880  1.00 10.00      B   
ATOM   1728  CD  LYS     4       7.825  -9.635 -11.447  1.00 10.00      B   
ATOM   1729  CE  LYS     4       9.149 -10.368 -11.302  1.00 10.00      B   
ATOM   1730  NZ  LYS     4       9.777 -10.130  -9.973  1.00 10.00      B   
ATOM   1731  HZ1 LYS     4      10.640 -10.705  -9.874  1.00 10.00      B   
ATOM   1732  HZ2 LYS     4       9.120 -10.386  -9.210  1.00 10.00      B   
ATOM   1733  HZ3 LYS     4      10.031  -9.126  -9.870  1.00 10.00      B   
ATOM   1734  C   LYS     4       4.718  -7.359 -14.602  1.00 10.00      B   
ATOM   1735  O   LYS     4       4.901  -6.187 -14.278  1.00 10.00      B   
ATOM   1736  N   LYS     4       7.077  -7.830 -15.175  1.00 10.00      B   
ATOM   1737  HT1 LYS     4       7.813  -8.565 -15.236  1.00 10.00      B   
ATOM   1738  HT2 LYS     4       7.446  -7.034 -14.620  1.00 10.00      B   
ATOM   1739  HT3 LYS     4       6.857  -7.494 -16.135  1.00 10.00      B   
ATOM   1740  CA  LYS     4       5.856  -8.373 -14.532  1.00 10.00      B   
ATOM   1741  N   GLN     5       3.546  -7.819 -15.031  1.00 10.00      B   
ATOM   1742  HN  GLN     5       3.465  -8.769 -15.270  1.00 10.00      B   
ATOM   1743  CA  GLN     5       2.372  -6.958 -15.152  1.00 10.00      B   
ATOM   1744  CB  GLN     5       1.317  -7.631 -16.033  1.00 10.00      B   
ATOM   1745  CG  GLN     5       1.733  -7.796 -17.487  1.00 10.00      B   
ATOM   1746  CD  GLN     5       0.945  -8.877 -18.202  1.00 10.00      B   
ATOM   1747  OE1 GLN     5       0.588  -9.896 -17.611  1.00 10.00      B   
ATOM   1748  NE2 GLN     5       0.665  -8.661 -19.478  1.00 10.00      B   
ATOM   1749 HE21 GLN     5       0.980  -7.830 -19.886  1.00 10.00      B   
ATOM   1750 HE22 GLN     5       0.146  -9.339 -19.962  1.00 10.00      B   
ATOM   1751  C   GLN     5       1.787  -6.656 -13.778  1.00 10.00      B   
ATOM   1752  O   GLN     5       1.460  -5.506 -13.467  1.00 10.00      B   
ATOM   1753  N   LEU     6       1.652  -7.709 -12.974  1.00 10.00      B   
ATOM   1754  HN  LEU     6       1.914  -8.590 -13.316  1.00 10.00      B   
ATOM   1755  CA  LEU     6       1.126  -7.621 -11.611  1.00 10.00      B   
ATOM   1756  CB  LEU     6       1.900  -6.600 -10.770  1.00 10.00      B   
ATOM   1757  CG  LEU     6       3.415  -6.799 -10.697  1.00 10.00      B   
ATOM   1758  CD1 LEU     6       4.083  -5.597 -10.052  1.00 10.00      B   
ATOM   1759  CD2 LEU     6       3.755  -8.073  -9.941  1.00 10.00      B   
ATOM   1760  C   LEU     6      -0.381  -7.354 -11.564  1.00 10.00      B   
ATOM   1761  O   LEU     6      -1.131  -8.105 -10.940  1.00 10.00      B   
ATOM   1762  N   ALA     7      -0.824  -6.300 -12.235  1.00 10.00      B   
ATOM   1763  HN  ALA     7      -0.186  -5.758 -12.752  1.00 10.00      B   
ATOM   1764  CA  ALA     7      -2.233  -5.941 -12.245  1.00 10.00      B   
ATOM   1765  CB  ALA     7      -2.400  -4.446 -12.474  1.00 10.00      B   
ATOM   1766  C   ALA     7      -3.015  -6.744 -13.283  1.00 10.00      B   
ATOM   1767  O   ALA     7      -3.243  -6.284 -14.402  1.00 10.00      B   
ATOM   1768  N   LEU     8      -3.406  -7.953 -12.905  1.00 10.00      B   
ATOM   1769  HN  LEU     8      -3.167  -8.271 -12.008  1.00 10.00      B   
ATOM   1770  CA  LEU     8      -4.173  -8.827 -13.782  1.00 10.00      B   
ATOM   1771  CB  LEU     8      -3.360 -10.070 -14.153  1.00 10.00      B   
ATOM   1772  CG  LEU     8      -2.118  -9.833 -15.013  1.00 10.00      B   
ATOM   1773  CD1 LEU     8      -1.319 -11.118 -15.159  1.00 10.00      B   
ATOM   1774  CD2 LEU     8      -2.507  -9.282 -16.378  1.00 10.00      B   
ATOM   1775  C   LEU     8      -5.471  -9.237 -13.100  1.00 10.00      B   
ATOM   1776  O   LEU     8      -5.470 -10.067 -12.188  1.00 10.00      B   
ATOM   1777  N   PHE     9      -6.571  -8.642 -13.529  1.00 10.00      B   
ATOM   1778  HN  PHE     9      -6.512  -7.994 -14.267  1.00 10.00      B   
ATOM   1779  CA  PHE     9      -7.869  -8.942 -12.946  1.00 10.00      B   
ATOM   1780  CB  PHE     9      -8.790  -7.715 -12.981  1.00 10.00      B   
ATOM   1781  CG  PHE     9     -10.146  -7.959 -12.376  1.00 10.00      B   
ATOM   1782  CD1 PHE     9     -10.268  -8.428 -11.078  1.00 10.00      B   
ATOM   1783  CD2 PHE     9     -11.299  -7.729 -13.108  1.00 10.00      B   
ATOM   1784  CE1 PHE     9     -11.511  -8.666 -10.522  1.00 10.00      B   
ATOM   1785  CE2 PHE     9     -12.545  -7.962 -12.558  1.00 10.00      B   
ATOM   1786  CZ  PHE     9     -12.651  -8.432 -11.264  1.00 10.00      B   
ATOM   1787  C   PHE     9      -8.523 -10.136 -13.634  1.00 10.00      B   
ATOM   1788  O   PHE     9      -8.954 -11.083 -12.973  1.00 10.00      B   
ATOM   1789  N   GLU    10      -8.568 -10.101 -14.959  1.00 10.00      B   
ATOM   1790  HN  GLU    10      -8.165  -9.341 -15.433  1.00 10.00      B   
ATOM   1791  CA  GLU    10      -9.184 -11.175 -15.731  1.00 10.00      B   
ATOM   1792  CB  GLU    10     -10.392 -10.654 -16.513  1.00 10.00      B   
ATOM   1793  CG  GLU    10     -11.530 -10.157 -15.637  1.00 10.00      B   
ATOM   1794  CD  GLU    10     -12.695  -9.629 -16.443  1.00 10.00      B   
ATOM   1795  OE1 GLU    10     -12.721  -8.412 -16.730  1.00 10.00      B   
ATOM   1796  OE2 GLU    10     -13.584 -10.433 -16.802  1.00 10.00      B   
ATOM   1797  C   GLU    10      -8.182 -11.836 -16.679  1.00 10.00      B   
ATOM   1798  O   GLU    10      -8.131 -11.517 -17.870  1.00 10.00      B   
ATOM   1799  N   PRO    11      -7.365 -12.766 -16.157  1.00 10.00      B   
ATOM   1800  CA  PRO    11      -6.364 -13.482 -16.946  1.00 10.00      B   
ATOM   1801  CB  PRO    11      -5.355 -13.971 -15.892  1.00 10.00      B   
ATOM   1802  CG  PRO    11      -5.868 -13.491 -14.568  1.00 10.00      B   
ATOM   1803  CD  PRO    11      -7.324 -13.183 -14.755  1.00 10.00      B   
ATOM   1804  C   PRO    11      -6.975 -14.678 -17.677  1.00 10.00      B   
ATOM   1805  O   PRO    11      -6.271 -15.429 -18.351  1.00 10.00      B   
ATOM   1806  N   THR    12      -8.288 -14.849 -17.514  1.00 10.00      B   
ATOM   1807  HN  THR    12      -8.777 -14.209 -16.955  1.00 10.00      B   
ATOM   1808  CA  THR    12      -9.037 -15.933 -18.147  1.00 10.00      B   
ATOM   1809  CB  THR    12      -8.927 -15.894 -19.684  1.00 10.00      B   
ATOM   1810  OG1 THR    12      -9.094 -14.538 -20.120  1.00 10.00      B   
ATOM   1811  HG1 THR    12      -9.663 -14.074 -19.495  1.00 10.00      B   
ATOM   1812  CG2 THR    12     -10.011 -16.756 -20.315  1.00 10.00      B   
ATOM   1813  C   THR    12      -8.672 -17.320 -17.608  1.00 10.00      B   
ATOM   1814  O   THR    12      -9.468 -17.940 -16.906  1.00 10.00      B   
ATOM   1815  N   LEU    13      -7.463 -17.785 -17.917  1.00 10.00      B   
ATOM   1816  HN  LEU    13      -6.862 -17.218 -18.454  1.00 10.00      B   
ATOM   1817  CA  LEU    13      -6.998 -19.103 -17.484  1.00 10.00      B   
ATOM   1818  CB  LEU    13      -5.552 -19.336 -17.929  1.00 10.00      B   
ATOM   1819  CG  LEU    13      -5.273 -19.209 -19.427  1.00 10.00      B   
ATOM   1820  CD1 LEU    13      -3.784 -19.334 -19.702  1.00 10.00      B   
ATOM   1821  CD2 LEU    13      -6.054 -20.254 -20.209  1.00 10.00      B   
ATOM   1822  C   LEU    13      -7.108 -19.280 -15.975  1.00 10.00      B   
ATOM   1823  O   LEU    13      -7.567 -20.316 -15.494  1.00 10.00      B   
ATOM   1824  N   VAL    14      -6.692 -18.261 -15.236  1.00 10.00      B   
ATOM   1825  HN  VAL    14      -6.336 -17.466 -15.682  1.00 10.00      B   
ATOM   1826  CA  VAL    14      -6.739 -18.298 -13.775  1.00 10.00      B   
ATOM   1827  CB  VAL    14      -6.073 -17.044 -13.170  1.00 10.00      B   
ATOM   1828  CG1 VAL    14      -6.063 -17.106 -11.650  1.00 10.00      B   
ATOM   1829  CG2 VAL    14      -4.656 -16.901 -13.703  1.00 10.00      B   
ATOM   1830  C   VAL    14      -8.179 -18.422 -13.272  1.00 10.00      B   
ATOM   1831  O   VAL    14      -8.447 -19.084 -12.268  1.00 10.00      B   
ATOM   1832  N   VAL    15      -9.105 -17.803 -13.993  1.00 10.00      B   
ATOM   1833  HN  VAL    15      -8.834 -17.317 -14.796  1.00 10.00      B   
ATOM   1834  CA  VAL    15     -10.518 -17.842 -13.628  1.00 10.00      B   
ATOM   1835  CB  VAL    15     -11.318 -16.727 -14.339  1.00 10.00      B   
ATOM   1836  CG1 VAL    15     -12.748 -16.672 -13.821  1.00 10.00      B   
ATOM   1837  CG2 VAL    15     -10.635 -15.378 -14.167  1.00 10.00      B   
ATOM   1838  C   VAL    15     -11.119 -19.200 -13.984  1.00 10.00      B   
ATOM   1839  O   VAL    15     -11.908 -19.767 -13.227  1.00 10.00      B   
ATOM   1840  N   GLN    16     -10.722 -19.723 -15.137  1.00 10.00      B   
ATOM   1841  HN  GLN    16     -10.089 -19.219 -15.695  1.00 10.00      B   
ATOM   1842  CA  GLN    16     -11.207 -21.015 -15.606  1.00 10.00      B   
ATOM   1843  CB  GLN    16     -10.683 -21.310 -17.009  1.00 10.00      B   
ATOM   1844  CG  GLN    16     -11.235 -20.389 -18.084  1.00 10.00      B   
ATOM   1845  CD  GLN    16     -10.632 -20.668 -19.446  1.00 10.00      B   
ATOM   1846  OE1 GLN    16      -9.500 -21.140 -19.553  1.00 10.00      B   
ATOM   1847  NE2 GLN    16     -11.381 -20.378 -20.500  1.00 10.00      B   
ATOM   1848 HE21 GLN    16     -12.276 -20.002 -20.345  1.00 10.00      B   
ATOM   1849 HE22 GLN    16     -11.014 -20.552 -21.391  1.00 10.00      B   
ATOM   1850  C   GLN    16     -10.817 -22.136 -14.647  1.00 10.00      B   
ATOM   1851  O   GLN    16     -11.590 -23.064 -14.413  1.00 10.00      B   
ATOM   1852  N   ALA    17      -9.613 -22.046 -14.093  1.00 10.00      B   
ATOM   1853  HN  ALA    17      -9.026 -21.296 -14.338  1.00 10.00      B   
ATOM   1854  CA  ALA    17      -9.133 -23.047 -13.147  1.00 10.00      B   
ATOM   1855  CB  ALA    17      -7.613 -23.024 -13.075  1.00 10.00      B   
ATOM   1856  C   ALA    17      -9.739 -22.808 -11.767  1.00 10.00      B   
ATOM   1857  O   ALA    17      -9.797 -23.712 -10.930  1.00 10.00      B   
ATOM   1858  N   LEU    18     -10.200 -21.583 -11.544  1.00 10.00      B   
ATOM   1859  HN  LEU    18     -10.125 -20.912 -12.256  1.00 10.00      B   
ATOM   1860  CA  LEU    18     -10.804 -21.195 -10.278  1.00 10.00      B   
ATOM   1861  CB  LEU    18     -10.950 -19.673 -10.219  1.00 10.00      B   
ATOM   1862  CG  LEU    18     -11.629 -19.100  -8.978  1.00 10.00      B   
ATOM   1863  CD1 LEU    18     -10.801 -19.385  -7.742  1.00 10.00      B   
ATOM   1864  CD2 LEU    18     -11.853 -17.607  -9.138  1.00 10.00      B   
ATOM   1865  C   LEU    18     -12.165 -21.857 -10.088  1.00 10.00      B   
ATOM   1866  O   LEU    18     -12.550 -22.188  -8.967  1.00 10.00      B   
ATOM   1867  N   LYS    19     -12.876 -22.070 -11.191  1.00 10.00      B   
ATOM   1868  HN  LYS    19     -12.503 -21.797 -12.056  1.00 10.00      B   
ATOM   1869  CA  LYS    19     -14.204 -22.686 -11.148  1.00 10.00      B   
ATOM   1870  CB  LYS    19     -14.816 -22.788 -12.552  1.00 10.00      B   
ATOM   1871  CG  LYS    19     -14.285 -23.936 -13.396  1.00 10.00      B   
ATOM   1872  CD  LYS    19     -14.855 -23.902 -14.804  1.00 10.00      B   
ATOM   1873  CE  LYS    19     -14.362 -25.085 -15.619  1.00 10.00      B   
ATOM   1874  NZ  LYS    19     -12.919 -24.972 -15.957  1.00 10.00      B   
ATOM   1875  HZ1 LYS    19     -12.797 -24.424 -16.831  1.00 10.00      B   
ATOM   1876  HZ2 LYS    19     -12.509 -25.917 -16.100  1.00 10.00      B   
ATOM   1877  HZ3 LYS    19     -12.401 -24.497 -15.189  1.00 10.00      B   
ATOM   1878  C   LYS    19     -14.190 -24.050 -10.452  1.00 10.00      B   
ATOM   1879  O   LYS    19     -15.198 -24.473  -9.879  1.00 10.00      B   
ATOM   1880  N   GLU    20     -13.045 -24.724 -10.494  1.00 10.00      B   
ATOM   1881  HN  GLU    20     -12.277 -24.331 -10.959  1.00 10.00      B   
ATOM   1882  CA  GLU    20     -12.903 -26.027  -9.864  1.00 10.00      B   
ATOM   1883  CB  GLU    20     -11.702 -26.782 -10.447  1.00 10.00      B   
ATOM   1884  CG  GLU    20     -11.877 -27.222 -11.893  1.00 10.00      B   
ATOM   1885  CD  GLU    20     -10.736 -28.096 -12.377  1.00 10.00      B   
ATOM   1886  OE1 GLU    20     -10.166 -28.845 -11.553  1.00 10.00      B   
ATOM   1887  OE2 GLU    20     -10.408 -28.044 -13.585  1.00 10.00      B   
ATOM   1888  C   GLU    20     -12.744 -25.874  -8.353  1.00 10.00      B   
ATOM   1889  O   GLU    20     -13.356 -26.606  -7.576  1.00 10.00      B   
ATOM   1890  N   ALA    21     -11.940 -24.896  -7.947  1.00 10.00      B   
ATOM   1891  HN  ALA    21     -11.516 -24.321  -8.617  1.00 10.00      B   
ATOM   1892  CA  ALA    21     -11.685 -24.642  -6.533  1.00 10.00      B   
ATOM   1893  CB  ALA    21     -10.578 -23.612  -6.369  1.00 10.00      B   
ATOM   1894  C   ALA    21     -12.954 -24.184  -5.820  1.00 10.00      B   
ATOM   1895  O   ALA    21     -13.205 -24.561  -4.677  1.00 10.00      B   
ATOM   1896  N   VAL    22     -13.760 -23.387  -6.514  1.00 10.00      B   
ATOM   1897  HN  VAL    22     -13.503 -23.127  -7.426  1.00 10.00      B   
ATOM   1898  CA  VAL    22     -15.010 -22.879  -5.954  1.00 10.00      B   
ATOM   1899  CB  VAL    22     -15.728 -21.927  -6.939  1.00 10.00      B   
ATOM   1900  CG1 VAL    22     -17.037 -21.421  -6.353  1.00 10.00      B   
ATOM   1901  CG2 VAL    22     -14.825 -20.759  -7.301  1.00 10.00      B   
ATOM   1902  C   VAL    22     -15.947 -24.026  -5.570  1.00 10.00      B   
ATOM   1903  O   VAL    22     -16.625 -23.972  -4.542  1.00 10.00      B   
ATOM   1904  N   LYS    23     -15.963 -25.071  -6.388  1.00 10.00      B   
ATOM   1905  HN  LYS    23     -15.387 -25.068  -7.181  1.00 10.00      B   
ATOM   1906  CA  LYS    23     -16.813 -26.225  -6.129  1.00 10.00      B   
ATOM   1907  CB  LYS    23     -17.068 -27.017  -7.412  1.00 10.00      B   
ATOM   1908  CG  LYS    23     -18.117 -26.398  -8.321  1.00 10.00      B   
ATOM   1909  CD  LYS    23     -18.581 -27.387  -9.379  1.00 10.00      B   
ATOM   1910  CE  LYS    23     -19.714 -26.809 -10.212  1.00 10.00      B   
ATOM   1911  NZ  LYS    23     -20.213 -27.782 -11.218  1.00 10.00      B   
ATOM   1912  HZ1 LYS    23     -20.967 -27.353 -11.789  1.00 10.00      B   
ATOM   1913  HZ2 LYS    23     -20.594 -28.623 -10.744  1.00 10.00      B   
ATOM   1914  HZ3 LYS    23     -19.441 -28.075 -11.851  1.00 10.00      B   
ATOM   1915  C   LYS    23     -16.222 -27.127  -5.050  1.00 10.00      B   
ATOM   1916  O   LYS    23     -16.948 -27.839  -4.360  1.00 10.00      B   
ATOM   1917  N   LYS    24     -14.906 -27.082  -4.901  1.00 10.00      B   
ATOM   1918  HN  LYS    24     -14.377 -26.493  -5.480  1.00 10.00      B   
ATOM   1919  CA  LYS    24     -14.226 -27.895  -3.900  1.00 10.00      B   
ATOM   1920  CB  LYS    24     -12.739 -28.025  -4.225  1.00 10.00      B   
ATOM   1921  CG  LYS    24     -12.462 -28.834  -5.481  1.00 10.00      B   
ATOM   1922  CD  LYS    24     -10.972 -29.004  -5.721  1.00 10.00      B   
ATOM   1923  CE  LYS    24     -10.719 -29.886  -6.933  1.00 10.00      B   
ATOM   1924  NZ  LYS    24      -9.310 -30.351  -7.004  1.00 10.00      B   
ATOM   1925  HZ1 LYS    24      -9.234 -31.150  -7.664  1.00 10.00      B   
ATOM   1926  HZ2 LYS    24      -8.987 -30.661  -6.064  1.00 10.00      B   
ATOM   1927  HZ3 LYS    24      -8.693 -29.581  -7.338  1.00 10.00      B   
ATOM   1928  C   LYS    24     -14.428 -27.331  -2.498  1.00 10.00      B   
ATOM   1929  O   LYS    24     -14.374 -28.061  -1.509  1.00 10.00      B   
ATOM   1930  N   LEU    25     -14.669 -26.030  -2.422  1.00 10.00      B   
ATOM   1931  HN  LEU    25     -14.688 -25.498  -3.247  1.00 10.00      B   
ATOM   1932  CA  LEU    25     -14.893 -25.367  -1.144  1.00 10.00      B   
ATOM   1933  CB  LEU    25     -14.260 -23.972  -1.142  1.00 10.00      B   
ATOM   1934  CG  LEU    25     -12.739 -23.916  -1.320  1.00 10.00      B   
ATOM   1935  CD1 LEU    25     -12.263 -22.475  -1.404  1.00 10.00      B   
ATOM   1936  CD2 LEU    25     -12.034 -24.652  -0.188  1.00 10.00      B   
ATOM   1937  C   LEU    25     -16.386 -25.266  -0.848  1.00 10.00      B   
ATOM   1938  O   LEU    25     -16.792 -24.727   0.180  1.00 10.00      B   
ATOM   1939  N   ASN    26     -17.196 -25.797  -1.755  1.00 10.00      B   
ATOM   1940  HN  ASN    26     -16.809 -26.226  -2.545  1.00 10.00      B   
ATOM   1941  CA  ASN    26     -18.648 -25.766  -1.603  1.00 10.00      B   
ATOM   1942  CB  ASN    26     -19.367 -26.067  -2.917  1.00 10.00      B   
ATOM   1943  CG  ASN    26     -20.752 -25.453  -2.965  1.00 10.00      B   
ATOM   1944  OD1 ASN    26     -20.983 -24.374  -2.423  1.00 10.00      B   
ATOM   1945  ND2 ASN    26     -21.680 -26.132  -3.617  1.00 10.00      B   
ATOM   1946 HD21 ASN    26     -21.426 -26.987  -4.029  1.00 10.00      B   
ATOM   1947 HD22 ASN    26     -22.584 -25.754  -3.663  1.00 10.00      B   
ATOM   1948  C   ASN    26     -19.165 -26.666  -0.469  1.00 10.00      B   
ATOM   1949  O   ASN    26     -20.038 -26.244   0.286  1.00 10.00      B   
ATOM   1950  N   PRO    27     -18.669 -27.925  -0.338  1.00 10.00      B   
ATOM   1951  CA  PRO    27     -19.110 -28.828   0.738  1.00 10.00      B   
ATOM   1952  CB  PRO    27     -18.349 -30.128   0.454  1.00 10.00      B   
ATOM   1953  CG  PRO    27     -17.188 -29.714  -0.375  1.00 10.00      B   
ATOM   1954  CD  PRO    27     -17.688 -28.585  -1.222  1.00 10.00      B   
ATOM   1955  C   PRO    27     -18.760 -28.297   2.133  1.00 10.00      B   
ATOM   1956  O   PRO    27     -18.334 -27.153   2.287  1.00 10.00      B   
ATOM   1957  N   GLN    28     -18.935 -29.139   3.146  1.00 10.00      B   
ATOM   1958  HN  GLN    28     -19.264 -30.042   2.962  1.00 10.00      B   
ATOM   1959  CA  GLN    28     -18.654 -28.753   4.526  1.00 10.00      B   
ATOM   1960  CB  GLN    28     -19.177 -29.798   5.514  1.00 10.00      B   
ATOM   1961  CG  GLN    28     -20.689 -29.951   5.515  1.00 10.00      B   
ATOM   1962  CD  GLN    28     -21.205 -30.661   6.750  1.00 10.00      B   
ATOM   1963  OE1 GLN    28     -20.630 -30.548   7.835  1.00 10.00      B   
ATOM   1964  NE2 GLN    28     -22.288 -31.407   6.594  1.00 10.00      B   
ATOM   1965 HE21 GLN    28     -22.689 -31.462   5.702  1.00 10.00      B   
ATOM   1966 HE22 GLN    28     -22.645 -31.874   7.381  1.00 10.00      B   
ATOM   1967  C   GLN    28     -17.169 -28.497   4.758  1.00 10.00      B   
ATOM   1968  O   GLN    28     -16.417 -29.402   5.130  1.00 10.00      B   
ATOM   1969  N   ALA    29     -16.759 -27.262   4.514  1.00 10.00      B   
ATOM   1970  HN  ALA    29     -17.407 -26.610   4.172  1.00 10.00      B   
ATOM   1971  CA  ALA    29     -15.375 -26.853   4.698  1.00 10.00      B   
ATOM   1972  CB  ALA    29     -14.559 -27.162   3.450  1.00 10.00      B   
ATOM   1973  C   ALA    29     -15.292 -25.367   5.035  1.00 10.00      B   
ATOM   1974  O   ALA    29     -14.216 -24.844   5.321  1.00 10.00      B   
ATOM   1975  N   GLN    30     -16.440 -24.695   5.025  1.00 10.00      B   
ATOM   1976  HN  GLN    30     -17.271 -25.171   4.821  1.00 10.00      B   
ATOM   1977  CA  GLN    30     -16.499 -23.268   5.314  1.00 10.00      B   
ATOM   1978  CB  GLN    30     -17.587 -22.601   4.471  1.00 10.00      B   
ATOM   1979  CG  GLN    30     -17.397 -22.759   2.972  1.00 10.00      B   
ATOM   1980  CD  GLN    30     -18.652 -22.424   2.198  1.00 10.00      B   
ATOM   1981  OE1 GLN    30     -19.429 -21.559   2.598  1.00 10.00      B   
ATOM   1982  NE2 GLN    30     -18.865 -23.115   1.090  1.00 10.00      B   
ATOM   1983 HE21 GLN    30     -18.199 -23.797   0.832  1.00 10.00      B   
ATOM   1984 HE22 GLN    30     -19.681 -22.930   0.579  1.00 10.00      B   
ATOM   1985  C   GLN    30     -16.770 -23.017   6.790  1.00 10.00      B   
ATOM   1986  O   GLN    30     -17.134 -21.910   7.182  1.00 10.00      B   
ATOM   1987  N   TRP    31     -16.575 -24.043   7.614  1.00 10.00      B   
ATOM   1988  HN  TRP    31     -16.270 -24.899   7.246  1.00 10.00      B   
ATOM   1989  CA  TRP    31     -16.804 -23.925   9.051  1.00 10.00      B   
ATOM   1990  CB  TRP    31     -16.802 -25.293   9.746  1.00 10.00      B   
ATOM   1991  CG  TRP    31     -15.728 -26.232   9.279  1.00 10.00      B   
ATOM   1992  CD1 TRP    31     -15.820 -27.143   8.267  1.00 10.00      B   
ATOM   1993  CD2 TRP    31     -14.407 -26.367   9.818  1.00 10.00      B   
ATOM   1994  NE1 TRP    31     -14.638 -27.827   8.136  1.00 10.00      B   
ATOM   1995  HE1 TRP    31     -14.453 -28.534   7.476  1.00 10.00      B   
ATOM   1996  CE2 TRP    31     -13.756 -27.372   9.077  1.00 10.00      B   
ATOM   1997  CE3 TRP    31     -13.709 -25.735  10.851  1.00 10.00      B   
ATOM   1998  CZ2 TRP    31     -12.444 -27.759   9.336  1.00 10.00      B   
ATOM   1999  CZ3 TRP    31     -12.407 -26.120  11.107  1.00 10.00      B   
ATOM   2000  CH2 TRP    31     -11.788 -27.123  10.352  1.00 10.00      B   
ATOM   2001  C   TRP    31     -15.804 -22.971   9.701  1.00 10.00      B   
ATOM   2002  O   TRP    31     -15.976 -22.560  10.847  1.00 10.00      B   
ATOM   2003  N   ARG    32     -14.766 -22.615   8.950  1.00 10.00      B   
ATOM   2004  HN  ARG    32     -14.685 -22.986   8.049  1.00 10.00      B   
ATOM   2005  CA  ARG    32     -13.747 -21.693   9.427  1.00 10.00      B   
ATOM   2006  CB  ARG    32     -12.456 -21.861   8.622  1.00 10.00      B   
ATOM   2007  CG  ARG    32     -11.839 -23.245   8.709  1.00 10.00      B   
ATOM   2008  CD  ARG    32     -10.624 -23.360   7.806  1.00 10.00      B   
ATOM   2009  NE  ARG    32      -9.407 -23.650   8.559  1.00 10.00      B   
ATOM   2010  HE  ARG    32      -9.175 -23.038   9.295  1.00 10.00      B   
ATOM   2011  CZ  ARG    32      -8.608 -24.687   8.310  1.00 10.00      B   
ATOM   2012  NH1 ARG    32      -8.899 -25.534   7.331  1.00 10.00      B   
ATOM   2013 HH11 ARG    32      -8.274 -26.347   7.136  1.00 10.00      B   
ATOM   2014 HH12 ARG    32      -9.754 -25.394   6.751  1.00 10.00      B   
ATOM   2015  NH2 ARG    32      -7.516 -24.874   9.038  1.00 10.00      B   
ATOM   2016 HH21 ARG    32      -6.890 -25.685   8.842  1.00 10.00      B   
ATOM   2017 HH22 ARG    32      -7.279 -24.209   9.809  1.00 10.00      B   
ATOM   2018  C   ARG    32     -14.245 -20.254   9.307  1.00 10.00      B   
ATOM   2019  O   ARG    32     -13.637 -19.326   9.837  1.00 10.00      B   
ATOM   2020  N   ASN    33     -15.349 -20.079   8.596  1.00 10.00      B   
ATOM   2021  HN  ASN    33     -15.786 -20.862   8.192  1.00 10.00      B   
ATOM   2022  CA  ASN    33     -15.943 -18.763   8.404  1.00 10.00      B   
ATOM   2023  CB  ASN    33     -15.885 -18.360   6.924  1.00 10.00      B   
ATOM   2024  CG  ASN    33     -16.259 -16.907   6.676  1.00 10.00      B   
ATOM   2025  OD1 ASN    33     -17.034 -16.307   7.422  1.00 10.00      B   
ATOM   2026  ND2 ASN    33     -15.710 -16.334   5.619  1.00 10.00      B   
ATOM   2027 HD21 ASN    33     -15.100 -16.872   5.063  1.00 10.00      B   
ATOM   2028 HD22 ASN    33     -15.938 -15.395   5.424  1.00 10.00      B   
ATOM   2029  C   ASN    33     -17.388 -18.785   8.892  1.00 10.00      B   
ATOM   2030  O   ASN    33     -18.302 -19.093   8.131  1.00 10.00      B   
ATOM   2031  N   PRO    34     -17.611 -18.454  10.173  1.00 10.00      B   
ATOM   2032  CA  PRO    34     -18.952 -18.458  10.776  1.00 10.00      B   
ATOM   2033  CB  PRO    34     -18.704 -18.008  12.221  1.00 10.00      B   
ATOM   2034  CG  PRO    34     -17.376 -17.334  12.191  1.00 10.00      B   
ATOM   2035  CD  PRO    34     -16.577 -18.047  11.141  1.00 10.00      B   
ATOM   2036  C   PRO    34     -19.922 -17.505  10.082  1.00 10.00      B   
ATOM   2037  O   PRO    34     -21.133 -17.734  10.083  1.00 10.00      B   
ATOM   2038  N   VAL    35     -19.387 -16.454   9.474  1.00 10.00      B   
ATOM   2039  HN  VAL    35     -18.412 -16.346   9.476  1.00 10.00      B   
ATOM   2040  CA  VAL    35     -20.209 -15.465   8.788  1.00 10.00      B   
ATOM   2041  CB  VAL    35     -19.394 -14.200   8.429  1.00 10.00      B   
ATOM   2042  CG1 VAL    35     -20.316 -13.052   8.050  1.00 10.00      B   
ATOM   2043  CG2 VAL    35     -18.484 -13.796   9.580  1.00 10.00      B   
ATOM   2044  C   VAL    35     -20.828 -16.056   7.520  1.00 10.00      B   
ATOM   2045  O   VAL    35     -21.994 -15.808   7.209  1.00 10.00      B   
ATOM   2046  N   MET    36     -20.052 -16.857   6.801  1.00 10.00      B   
ATOM   2047  HN  MET    36     -19.135 -17.035   7.102  1.00 10.00      B   
ATOM   2048  CA  MET    36     -20.537 -17.475   5.571  1.00 10.00      B   
ATOM   2049  CB  MET    36     -19.426 -17.591   4.524  1.00 10.00      B   
ATOM   2050  CG  MET    36     -19.004 -16.265   3.910  1.00 10.00      B   
ATOM   2051  SD  MET    36     -20.401 -15.233   3.412  1.00 10.00      B   
ATOM   2052  CE  MET    36     -21.137 -16.232   2.120  1.00 10.00      B   
ATOM   2053  C   MET    36     -21.170 -18.836   5.835  1.00 10.00      B   
ATOM   2054  O   MET    36     -22.030 -19.285   5.078  1.00 10.00      B   
ATOM   2055  N   PHE    37     -20.747 -19.487   6.914  1.00 10.00      B   
ATOM   2056  HN  PHE    37     -20.048 -19.083   7.474  1.00 10.00      B   
ATOM   2057  CA  PHE    37     -21.275 -20.797   7.277  1.00 10.00      B   
ATOM   2058  CB  PHE    37     -20.521 -21.380   8.473  1.00 10.00      B   
ATOM   2059  CG  PHE    37     -20.668 -22.867   8.613  1.00 10.00      B   
ATOM   2060  CD1 PHE    37     -20.349 -23.708   7.558  1.00 10.00      B   
ATOM   2061  CD2 PHE    37     -21.122 -23.425   9.795  1.00 10.00      B   
ATOM   2062  CE1 PHE    37     -20.482 -25.078   7.679  1.00 10.00      B   
ATOM   2063  CE2 PHE    37     -21.258 -24.793   9.924  1.00 10.00      B   
ATOM   2064  CZ  PHE    37     -20.937 -25.622   8.864  1.00 10.00      B   
ATOM   2065  C   PHE    37     -22.771 -20.731   7.567  1.00 10.00      B   
ATOM   2066  O   PHE    37     -23.525 -21.621   7.178  1.00 10.00      B   
ATOM   2067  N   ILE    38     -23.202 -19.668   8.240  1.00 10.00      B   
ATOM   2068  HN  ILE    38     -22.555 -18.990   8.536  1.00 10.00      B   
ATOM   2069  CA  ILE    38     -24.616 -19.494   8.554  1.00 10.00      B   
ATOM   2070  CB  ILE    38     -24.854 -18.287   9.491  1.00 10.00      B   
ATOM   2071  CG1 ILE    38     -24.203 -18.554  10.854  1.00 10.00      B   
ATOM   2072  CG2 ILE    38     -26.344 -18.012   9.657  1.00 10.00      B   
ATOM   2073  CD1 ILE    38     -24.320 -17.407  11.834  1.00 10.00      B   
ATOM   2074  C   ILE    38     -25.415 -19.346   7.260  1.00 10.00      B   
ATOM   2075  O   ILE    38     -26.539 -19.842   7.145  1.00 10.00      B   
ATOM   2076  N   VAL    39     -24.803 -18.683   6.284  1.00 10.00      B   
ATOM   2077  HN  VAL    39     -23.905 -18.325   6.446  1.00 10.00      B   
ATOM   2078  CA  VAL    39     -25.421 -18.481   4.979  1.00 10.00      B   
ATOM   2079  CB  VAL    39     -24.619 -17.469   4.131  1.00 10.00      B   
ATOM   2080  CG1 VAL    39     -25.219 -17.318   2.740  1.00 10.00      B   
ATOM   2081  CG2 VAL    39     -24.554 -16.121   4.832  1.00 10.00      B   
ATOM   2082  C   VAL    39     -25.494 -19.817   4.246  1.00 10.00      B   
ATOM   2083  O   VAL    39     -26.496 -20.132   3.604  1.00 10.00      B   
ATOM   2084  N   TRP    40     -24.422 -20.598   4.376  1.00 10.00      B   
ATOM   2085  HN  TRP    40     -23.662 -20.268   4.902  1.00 10.00      B   
ATOM   2086  CA  TRP    40     -24.325 -21.918   3.759  1.00 10.00      B   
ATOM   2087  CB  TRP    40     -22.998 -22.573   4.164  1.00 10.00      B   
ATOM   2088  CG  TRP    40     -22.702 -23.870   3.475  1.00 10.00      B   
ATOM   2089  CD1 TRP    40     -22.029 -24.035   2.303  1.00 10.00      B   
ATOM   2090  CD2 TRP    40     -23.059 -25.185   3.922  1.00 10.00      B   
ATOM   2091  NE1 TRP    40     -21.947 -25.368   1.989  1.00 10.00      B   
ATOM   2092  HE1 TRP    40     -21.508 -25.740   1.188  1.00 10.00      B   
ATOM   2093  CE2 TRP    40     -22.572 -26.095   2.965  1.00 10.00      B   
ATOM   2094  CE3 TRP    40     -23.744 -25.679   5.037  1.00 10.00      B   
ATOM   2095  CZ2 TRP    40     -22.746 -27.471   3.086  1.00 10.00      B   
ATOM   2096  CZ3 TRP    40     -23.915 -27.043   5.156  1.00 10.00      B   
ATOM   2097  CH2 TRP    40     -23.418 -27.923   4.187  1.00 10.00      B   
ATOM   2098  C   TRP    40     -25.493 -22.787   4.209  1.00 10.00      B   
ATOM   2099  O   TRP    40     -26.140 -23.452   3.395  1.00 10.00      B   
ATOM   2100  N   ILE    41     -25.759 -22.764   5.512  1.00 10.00      B   
ATOM   2101  HN  ILE    41     -25.190 -22.226   6.106  1.00 10.00      B   
ATOM   2102  CA  ILE    41     -26.859 -23.526   6.084  1.00 10.00      B   
ATOM   2103  CB  ILE    41     -26.869 -23.435   7.628  1.00 10.00      B   
ATOM   2104  CG1 ILE    41     -25.538 -23.936   8.196  1.00 10.00      B   
ATOM   2105  CG2 ILE    41     -28.026 -24.238   8.209  1.00 10.00      B   
ATOM   2106  CD1 ILE    41     -25.343 -23.639   9.666  1.00 10.00      B   
ATOM   2107  C   ILE    41     -28.187 -23.020   5.522  1.00 10.00      B   
ATOM   2108  O   ILE    41     -29.106 -23.801   5.273  1.00 10.00      B   
ATOM   2109  N   GLY    42     -28.264 -21.710   5.295  1.00 10.00      B   
ATOM   2110  HN  GLY    42     -27.488 -21.143   5.491  1.00 10.00      B   
ATOM   2111  CA  GLY    42     -29.467 -21.112   4.752  1.00 10.00      B   
ATOM   2112  C   GLY    42     -29.791 -21.652   3.374  1.00 10.00      B   
ATOM   2113  O   GLY    42     -30.946 -21.969   3.079  1.00 10.00      B   
ATOM   2114  N   SER    43     -28.770 -21.770   2.533  1.00 10.00      B   
ATOM   2115  HN  SER    43     -27.872 -21.485   2.822  1.00 10.00      B   
ATOM   2116  CA  SER    43     -28.945 -22.294   1.185  1.00 10.00      B   
ATOM   2117  CB  SER    43     -27.653 -22.121   0.386  1.00 10.00      B   
ATOM   2118  OG  SER    43     -26.578 -21.785   1.242  1.00 10.00      B   
ATOM   2119  HG  SER    43     -26.294 -22.571   1.722  1.00 10.00      B   
ATOM   2120  C   SER    43     -29.354 -23.765   1.231  1.00 10.00      B   
ATOM   2121  O   SER    43     -30.102 -24.248   0.376  1.00 10.00      B   
ATOM   2122  N   LEU    44     -28.863 -24.472   2.238  1.00 10.00      B   
ATOM   2123  HN  LEU    44     -28.268 -24.036   2.884  1.00 10.00      B   
ATOM   2124  CA  LEU    44     -29.190 -25.877   2.408  1.00 10.00      B   
ATOM   2125  CB  LEU    44     -28.268 -26.517   3.450  1.00 10.00      B   
ATOM   2126  CG  LEU    44     -28.418 -28.027   3.653  1.00 10.00      B   
ATOM   2127  CD1 LEU    44     -27.993 -28.783   2.404  1.00 10.00      B   
ATOM   2128  CD2 LEU    44     -27.617 -28.487   4.861  1.00 10.00      B   
ATOM   2129  C   LEU    44     -30.646 -26.012   2.837  1.00 10.00      B   
ATOM   2130  O   LEU    44     -31.407 -26.786   2.255  1.00 10.00      B   
ATOM   2131  N   LEU    45     -31.028 -25.228   3.846  1.00 10.00      B   
ATOM   2132  HN  LEU    45     -30.364 -24.633   4.261  1.00 10.00      B   
ATOM   2133  CA  LEU    45     -32.393 -25.233   4.366  1.00 10.00      B   
ATOM   2134  CB  LEU    45     -32.545 -24.217   5.504  1.00 10.00      B   
ATOM   2135  CG  LEU    45     -31.823 -24.551   6.811  1.00 10.00      B   
ATOM   2136  CD1 LEU    45     -31.941 -23.398   7.796  1.00 10.00      B   
ATOM   2137  CD2 LEU    45     -32.381 -25.830   7.417  1.00 10.00      B   
ATOM   2138  C   LEU    45     -33.402 -24.933   3.267  1.00 10.00      B   
ATOM   2139  O   LEU    45     -34.383 -25.658   3.101  1.00 10.00      B   
ATOM   2140  N   THR    46     -33.149 -23.873   2.505  1.00 10.00      B   
ATOM   2141  HN  THR    46     -32.338 -23.343   2.670  1.00 10.00      B   
ATOM   2142  CA  THR    46     -34.044 -23.484   1.424  1.00 10.00      B   
ATOM   2143  CB  THR    46     -33.567 -22.206   0.711  1.00 10.00      B   
ATOM   2144  OG1 THR    46     -32.135 -22.188   0.667  1.00 10.00      B   
ATOM   2145  HG1 THR    46     -31.791 -21.769   1.468  1.00 10.00      B   
ATOM   2146  CG2 THR    46     -34.073 -20.968   1.432  1.00 10.00      B   
ATOM   2147  C   THR    46     -34.197 -24.611   0.408  1.00 10.00      B   
ATOM   2148  O   THR    46     -35.308 -24.930  -0.005  1.00 10.00      B   
ATOM   2149  N   THR    47     -33.077 -25.222   0.024  1.00 10.00      B   
ATOM   2150  HN  THR    47     -32.219 -24.926   0.401  1.00 10.00      B   
ATOM   2151  CA  THR    47     -33.094 -26.320  -0.936  1.00 10.00      B   
ATOM   2152  CB  THR    47     -31.668 -26.818  -1.256  1.00 10.00      B   
ATOM   2153  OG1 THR    47     -30.873 -25.713  -1.709  1.00 10.00      B   
ATOM   2154  HG1 THR    47     -30.709 -25.111  -0.967  1.00 10.00      B   
ATOM   2155  CG2 THR    47     -31.695 -27.889  -2.339  1.00 10.00      B   
ATOM   2156  C   THR    47     -33.944 -27.476  -0.410  1.00 10.00      B   
ATOM   2157  O   THR    47     -34.828 -27.977  -1.107  1.00 10.00      B   
ATOM   2158  N   CYS    48     -33.694 -27.869   0.835  1.00 10.00      B   
ATOM   2159  HN  CYS    48     -32.986 -27.418   1.349  1.00 10.00      B   
ATOM   2160  CA  CYS    48     -34.440 -28.955   1.458  1.00 10.00      B   
ATOM   2161  CB  CYS    48     -33.893 -29.246   2.855  1.00 10.00      B   
ATOM   2162  SG  CYS    48     -32.179 -29.818   2.873  1.00 10.00      B   
ATOM   2163  HG  CYS    48     -32.156 -31.043   2.364  1.00 10.00      B   
ATOM   2164  C   CYS    48     -35.933 -28.634   1.520  1.00 10.00      B   
ATOM   2165  O   CYS    48     -36.775 -29.491   1.241  1.00 10.00      B   
ATOM   2166  N   ILE    49     -36.253 -27.394   1.871  1.00 10.00      B   
ATOM   2167  HN  ILE    49     -35.535 -26.757   2.088  1.00 10.00      B   
ATOM   2168  CA  ILE    49     -37.642 -26.957   1.955  1.00 10.00      B   
ATOM   2169  CB  ILE    49     -37.775 -25.583   2.651  1.00 10.00      B   
ATOM   2170  CG1 ILE    49     -37.370 -25.698   4.123  1.00 10.00      B   
ATOM   2171  CG2 ILE    49     -39.193 -25.037   2.532  1.00 10.00      B   
ATOM   2172  CD1 ILE    49     -37.284 -24.371   4.844  1.00 10.00      B   
ATOM   2173  C   ILE    49     -38.280 -26.922   0.565  1.00 10.00      B   
ATOM   2174  O   ILE    49     -39.433 -27.312   0.399  1.00 10.00      B   
ATOM   2175  N   SER    50     -37.515 -26.477  -0.430  1.00 10.00      B   
ATOM   2176  HN  SER    50     -36.597 -26.181  -0.232  1.00 10.00      B   
ATOM   2177  CA  SER    50     -38.004 -26.409  -1.805  1.00 10.00      B   
ATOM   2178  CB  SER    50     -36.939 -25.812  -2.731  1.00 10.00      B   
ATOM   2179  OG  SER    50     -36.555 -24.516  -2.298  1.00 10.00      B   
ATOM   2180  HG  SER    50     -36.247 -24.562  -1.383  1.00 10.00      B   
ATOM   2181  C   SER    50     -38.424 -27.795  -2.292  1.00 10.00      B   
ATOM   2182  O   SER    50     -39.506 -27.963  -2.856  1.00 10.00      B   
ATOM   2183  N   ILE    51     -37.570 -28.786  -2.045  1.00 10.00      B   
ATOM   2184  HN  ILE    51     -36.722 -28.584  -1.587  1.00 10.00      B   
ATOM   2185  CA  ILE    51     -37.855 -30.162  -2.440  1.00 10.00      B   
ATOM   2186  CB  ILE    51     -36.662 -31.092  -2.124  1.00 10.00      B   
ATOM   2187  CG1 ILE    51     -35.410 -30.621  -2.871  1.00 10.00      B   
ATOM   2188  CG2 ILE    51     -36.986 -32.535  -2.484  1.00 10.00      B   
ATOM   2189  CD1 ILE    51     -34.140 -31.328  -2.449  1.00 10.00      B   
ATOM   2190  C   ILE    51     -39.102 -30.666  -1.718  1.00 10.00      B   
ATOM   2191  O   ILE    51     -39.959 -31.322  -2.312  1.00 10.00      B   
ATOM   2192  N   ALA    52     -39.208 -30.329  -0.437  1.00 10.00      B   
ATOM   2193  HN  ALA    52     -38.499 -29.788  -0.027  1.00 10.00      B   
ATOM   2194  CA  ALA    52     -40.350 -30.737   0.370  1.00 10.00      B   
ATOM   2195  CB  ALA    52     -40.131 -30.374   1.832  1.00 10.00      B   
ATOM   2196  C   ALA    52     -41.636 -30.103  -0.157  1.00 10.00      B   
ATOM   2197  O   ALA    52     -42.659 -30.771  -0.291  1.00 10.00      B   
ATOM   2198  N   MET    53     -41.561 -28.816  -0.477  1.00 10.00      B   
ATOM   2199  HN  MET    53     -40.704 -28.346  -0.361  1.00 10.00      B   
ATOM   2200  CA  MET    53     -42.709 -28.076  -0.991  1.00 10.00      B   
ATOM   2201  CB  MET    53     -42.385 -26.583  -1.090  1.00 10.00      B   
ATOM   2202  CG  MET    53     -42.344 -25.858   0.248  1.00 10.00      B   
ATOM   2203  SD  MET    53     -41.816 -24.138   0.094  1.00 10.00      B   
ATOM   2204  CE  MET    53     -42.986 -23.541  -1.122  1.00 10.00      B   
ATOM   2205  C   MET    53     -43.148 -28.605  -2.353  1.00 10.00      B   
ATOM   2206  O   MET    53     -44.341 -28.660  -2.650  1.00 10.00      B   
ATOM   2207  N   ALA    54     -42.175 -28.997  -3.170  1.00 10.00      B   
ATOM   2208  HN  ALA    54     -41.241 -28.928  -2.868  1.00 10.00      B   
ATOM   2209  CA  ALA    54     -42.450 -29.518  -4.502  1.00 10.00      B   
ATOM   2210  CB  ALA    54     -41.156 -29.663  -5.290  1.00 10.00      B   
ATOM   2211  C   ALA    54     -43.192 -30.852  -4.436  1.00 10.00      B   
ATOM   2212  O   ALA    54     -44.113 -31.100  -5.219  1.00 10.00      B   
ATOM   2213  N   SER    55     -42.793 -31.703  -3.499  1.00 10.00      B   
ATOM   2214  HN  SER    55     -42.051 -31.454  -2.907  1.00 10.00      B   
ATOM   2215  CA  SER    55     -43.423 -33.002  -3.336  1.00 10.00      B   
ATOM   2216  CB  SER    55     -42.466 -33.978  -2.647  1.00 10.00      B   
ATOM   2217  OG  SER    55     -41.227 -34.038  -3.336  1.00 10.00      B   
ATOM   2218  HG  SER    55     -41.351 -33.727  -4.241  1.00 10.00      B   
ATOM   2219  C   SER    55     -44.742 -32.896  -2.572  1.00 10.00      B   
ATOM   2220  O   SER    55     -45.746 -33.485  -2.971  1.00 10.00      B   
ATOM   2221  N   GLY    56     -44.742 -32.143  -1.480  1.00 10.00      B   
ATOM   2222  HN  GLY    56     -43.912 -31.695  -1.197  1.00 10.00      B   
ATOM   2223  CA  GLY    56     -45.949 -31.986  -0.695  1.00 10.00      B   
ATOM   2224  C   GLY    56     -45.700 -31.259   0.609  1.00 10.00      B   
ATOM   2225  O   GLY    56     -44.995 -31.767   1.485  1.00 10.00      B   
ATOM   2226  N   ALA    57     -46.274 -30.068   0.727  1.00 10.00      B   
ATOM   2227  HN  ALA    57     -46.817 -29.725  -0.016  1.00 10.00      B   
ATOM   2228  CA  ALA    57     -46.133 -29.248   1.921  1.00 10.00      B   
ATOM   2229  CB  ALA    57     -44.771 -28.565   1.939  1.00 10.00      B   
ATOM   2230  C   ALA    57     -47.243 -28.206   1.964  1.00 10.00      B   
ATOM   2231  O   ALA    57     -48.075 -28.146   1.057  1.00 10.00      B   
ATOM   2232  N   MET    58     -47.248 -27.394   3.017  1.00 10.00      B   
ATOM   2233  HN  MET    58     -46.561 -27.509   3.706  1.00 10.00      B   
ATOM   2234  CA  MET    58     -48.254 -26.345   3.180  1.00 10.00      B   
ATOM   2235  CB  MET    58     -48.091 -25.598   4.512  1.00 10.00      B   
ATOM   2236  CG  MET    58     -48.387 -26.433   5.745  1.00 10.00      B   
ATOM   2237  SD  MET    58     -48.218 -25.497   7.277  1.00 10.00      B   
ATOM   2238  CE  MET    58     -46.459 -25.163   7.285  1.00 10.00      B   
ATOM   2239  C   MET    58     -48.265 -25.364   1.998  1.00 10.00      B   
ATOM   2240  O   MET    58     -49.302 -25.185   1.356  1.00 10.00      B   
ATOM   2241  N   PRO    59     -47.127 -24.706   1.682  1.00 10.00      B   
ATOM   2242  CA  PRO    59     -47.061 -23.766   0.560  1.00 10.00      B   
ATOM   2243  CB  PRO    59     -45.734 -23.022   0.779  1.00 10.00      B   
ATOM   2244  CG  PRO    59     -45.257 -23.439   2.131  1.00 10.00      B   
ATOM   2245  CD  PRO    59     -45.830 -24.801   2.367  1.00 10.00      B   
ATOM   2246  C   PRO    59     -47.048 -24.509  -0.777  1.00 10.00      B   
ATOM   2247  O   PRO    59     -46.456 -25.586  -0.895  1.00 10.00      B   
ATOM   2248  N   GLY    60     -47.704 -23.935  -1.774  1.00 10.00      B   
ATOM   2249  HN  GLY    60     -48.143 -23.071  -1.626  1.00 10.00      B   
ATOM   2250  CA  GLY    60     -47.777 -24.570  -3.076  1.00 10.00      B   
ATOM   2251  C   GLY    60     -46.804 -23.998  -4.087  1.00 10.00      B   
ATOM   2252  O   GLY    60     -46.443 -24.672  -5.053  1.00 10.00      B   
ATOM   2253  N   ASN    61     -46.367 -22.762  -3.879  1.00 10.00      B   
ATOM   2254  HN  ASN    61     -46.664 -22.271  -3.083  1.00 10.00      B   
ATOM   2255  CA  ASN    61     -45.441 -22.128  -4.809  1.00 10.00      B   
ATOM   2256  CB  ASN    61     -45.510 -20.601  -4.726  1.00 10.00      B   
ATOM   2257  CG  ASN    61     -44.812 -19.926  -5.895  1.00 10.00      B   
ATOM   2258  OD1 ASN    61     -44.008 -20.542  -6.598  1.00 10.00      B   
ATOM   2259  ND2 ASN    61     -45.098 -18.653  -6.102  1.00 10.00      B   
ATOM   2260 HD21 ASN    61     -45.738 -18.217  -5.498  1.00 10.00      B   
ATOM   2261 HD22 ASN    61     -44.656 -18.195  -6.848  1.00 10.00      B   
ATOM   2262  C   ASN    61     -44.012 -22.606  -4.587  1.00 10.00      B   
ATOM   2263  O   ASN    61     -43.231 -21.963  -3.886  1.00 10.00      B   
ATOM   2264  N   ALA    62     -43.683 -23.743  -5.184  1.00 10.00      B   
ATOM   2265  HN  ALA    62     -44.363 -24.220  -5.705  1.00 10.00      B   
ATOM   2266  CA  ALA    62     -42.347 -24.313  -5.068  1.00 10.00      B   
ATOM   2267  CB  ALA    62     -42.381 -25.806  -5.351  1.00 10.00      B   
ATOM   2268  C   ALA    62     -41.380 -23.613  -6.018  1.00 10.00      B   
ATOM   2269  O   ALA    62     -40.162 -23.748  -5.896  1.00 10.00      B   
ATOM   2270  N   LEU    63     -41.933 -22.863  -6.964  1.00 10.00      B   
ATOM   2271  HN  LEU    63     -42.909 -22.791  -7.008  1.00 10.00      B   
ATOM   2272  CA  LEU    63     -41.124 -22.138  -7.934  1.00 10.00      B   
ATOM   2273  CB  LEU    63     -41.985 -21.648  -9.106  1.00 10.00      B   
ATOM   2274  CG  LEU    63     -42.698 -22.727  -9.928  1.00 10.00      B   
ATOM   2275  CD1 LEU    63     -44.060 -23.056  -9.332  1.00 10.00      B   
ATOM   2276  CD2 LEU    63     -42.832 -22.298 -11.381  1.00 10.00      B   
ATOM   2277  C   LEU    63     -40.429 -20.962  -7.261  1.00 10.00      B   
ATOM   2278  O   LEU    63     -39.263 -20.673  -7.530  1.00 10.00      B   
ATOM   2279  N   PHE    64     -41.155 -20.300  -6.370  1.00 10.00      B   
ATOM   2280  HN  PHE    64     -42.084 -20.580  -6.212  1.00 10.00      B   
ATOM   2281  CA  PHE    64     -40.626 -19.160  -5.636  1.00 10.00      B   
ATOM   2282  CB  PHE    64     -41.727 -18.553  -4.761  1.00 10.00      B   
ATOM   2283  CG  PHE    64     -41.330 -17.297  -4.039  1.00 10.00      B   
ATOM   2284  CD1 PHE    64     -41.014 -16.148  -4.743  1.00 10.00      B   
ATOM   2285  CD2 PHE    64     -41.281 -17.265  -2.656  1.00 10.00      B   
ATOM   2286  CE1 PHE    64     -40.654 -14.990  -4.082  1.00 10.00      B   
ATOM   2287  CE2 PHE    64     -40.922 -16.110  -1.989  1.00 10.00      B   
ATOM   2288  CZ  PHE    64     -40.608 -14.970  -2.703  1.00 10.00      B   
ATOM   2289  C   PHE    64     -39.442 -19.585  -4.774  1.00 10.00      B   
ATOM   2290  O   PHE    64     -38.417 -18.904  -4.724  1.00 10.00      B   
ATOM   2291  N   SER    65     -39.590 -20.725  -4.112  1.00 10.00      B   
ATOM   2292  HN  SER    65     -40.432 -21.222  -4.199  1.00 10.00      B   
ATOM   2293  CA  SER    65     -38.548 -21.261  -3.251  1.00 10.00      B   
ATOM   2294  CB  SER    65     -39.084 -22.492  -2.530  1.00 10.00      B   
ATOM   2295  OG  SER    65     -40.466 -22.653  -2.799  1.00 10.00      B   
ATOM   2296  HG  SER    65     -40.965 -22.550  -1.983  1.00 10.00      B   
ATOM   2297  C   SER    65     -37.308 -21.625  -4.060  1.00 10.00      B   
ATOM   2298  O   SER    65     -36.182 -21.368  -3.634  1.00 10.00      B   
ATOM   2299  N   ALA    66     -37.527 -22.196  -5.241  1.00 10.00      B   
ATOM   2300  HN  ALA    66     -38.452 -22.357  -5.527  1.00 10.00      B   
ATOM   2301  CA  ALA    66     -36.433 -22.596  -6.122  1.00 10.00      B   
ATOM   2302  CB  ALA    66     -36.975 -23.327  -7.341  1.00 10.00      B   
ATOM   2303  C   ALA    66     -35.600 -21.392  -6.547  1.00 10.00      B   
ATOM   2304  O   ALA    66     -34.383 -21.494  -6.713  1.00 10.00      B   
ATOM   2305  N   ALA    67     -36.264 -20.254  -6.722  1.00 10.00      B   
ATOM   2306  HN  ALA    67     -37.237 -20.242  -6.586  1.00 10.00      B   
ATOM   2307  CA  ALA    67     -35.587 -19.027  -7.116  1.00 10.00      B   
ATOM   2308  CB  ALA    67     -36.600 -17.967  -7.525  1.00 10.00      B   
ATOM   2309  C   ALA    67     -34.702 -18.516  -5.981  1.00 10.00      B   
ATOM   2310  O   ALA    67     -33.611 -17.993  -6.212  1.00 10.00      B   
ATOM   2311  N   ILE    68     -35.173 -18.685  -4.751  1.00 10.00      B   
ATOM   2312  HN  ILE    68     -36.047 -19.119  -4.628  1.00 10.00      B   
ATOM   2313  CA  ILE    68     -34.426 -18.245  -3.580  1.00 10.00      B   
ATOM   2314  CB  ILE    68     -35.323 -18.181  -2.325  1.00 10.00      B   
ATOM   2315  CG1 ILE    68     -36.510 -17.247  -2.571  1.00 10.00      B   
ATOM   2316  CG2 ILE    68     -34.523 -17.725  -1.110  1.00 10.00      B   
ATOM   2317  CD1 ILE    68     -37.512 -17.223  -1.439  1.00 10.00      B   
ATOM   2318  C   ILE    68     -33.237 -19.166  -3.314  1.00 10.00      B   
ATOM   2319  O   ILE    68     -32.103 -18.704  -3.194  1.00 10.00      B   
ATOM   2320  N   SER    69     -33.501 -20.470  -3.254  1.00 10.00      B   
ATOM   2321  HN  SER    69     -34.424 -20.781  -3.394  1.00 10.00      B   
ATOM   2322  CA  SER    69     -32.455 -21.450  -2.997  1.00 10.00      B   
ATOM   2323  CB  SER    69     -33.055 -22.849  -2.836  1.00 10.00      B   
ATOM   2324  OG  SER    69     -34.034 -23.106  -3.831  1.00 10.00      B   
ATOM   2325  HG  SER    69     -34.911 -23.133  -3.420  1.00 10.00      B   
ATOM   2326  C   SER    69     -31.407 -21.434  -4.106  1.00 10.00      B   
ATOM   2327  O   SER    69     -30.211 -21.604  -3.850  1.00 10.00      B   
ATOM   2328  N   GLY    70     -31.866 -21.219  -5.337  1.00 10.00      B   
ATOM   2329  HN  GLY    70     -32.833 -21.103  -5.478  1.00 10.00      B   
ATOM   2330  CA  GLY    70     -30.970 -21.172  -6.471  1.00 10.00      B   
ATOM   2331  C   GLY    70     -29.939 -20.072  -6.339  1.00 10.00      B   
ATOM   2332  O   GLY    70     -28.738 -20.326  -6.419  1.00 10.00      B   
ATOM   2333  N   TRP    71     -30.409 -18.856  -6.105  1.00 10.00      B   
ATOM   2334  HN  TRP    71     -31.380 -18.724  -6.031  1.00 10.00      B   
ATOM   2335  CA  TRP    71     -29.521 -17.710  -5.961  1.00 10.00      B   
ATOM   2336  CB  TRP    71     -30.305 -16.399  -6.022  1.00 10.00      B   
ATOM   2337  CG  TRP    71     -30.589 -15.943  -7.420  1.00 10.00      B   
ATOM   2338  CD1 TRP    71     -31.655 -16.289  -8.193  1.00 10.00      B   
ATOM   2339  CD2 TRP    71     -29.789 -15.056  -8.213  1.00 10.00      B   
ATOM   2340  NE1 TRP    71     -31.574 -15.674  -9.416  1.00 10.00      B   
ATOM   2341  HE1 TRP    71     -32.227 -15.767 -10.144  1.00 10.00      B   
ATOM   2342  CE2 TRP    71     -30.437 -14.911  -9.455  1.00 10.00      B   
ATOM   2343  CE3 TRP    71     -28.590 -14.371  -7.993  1.00 10.00      B   
ATOM   2344  CZ2 TRP    71     -29.928 -14.108 -10.474  1.00 10.00      B   
ATOM   2345  CZ3 TRP    71     -28.086 -13.575  -9.005  1.00 10.00      B   
ATOM   2346  CH2 TRP    71     -28.753 -13.450 -10.230  1.00 10.00      B   
ATOM   2347  C   TRP    71     -28.699 -17.784  -4.679  1.00 10.00      B   
ATOM   2348  O   TRP    71     -27.550 -17.345  -4.652  1.00 10.00      B   
ATOM   2349  N   LEU    72     -29.285 -18.353  -3.631  1.00 10.00      B   
ATOM   2350  HN  LEU    72     -30.201 -18.693  -3.725  1.00 10.00      B   
ATOM   2351  CA  LEU    72     -28.609 -18.481  -2.340  1.00 10.00      B   
ATOM   2352  CB  LEU    72     -29.521 -19.147  -1.304  1.00 10.00      B   
ATOM   2353  CG  LEU    72     -29.761 -18.358  -0.013  1.00 10.00      B   
ATOM   2354  CD1 LEU    72     -30.916 -18.955   0.772  1.00 10.00      B   
ATOM   2355  CD2 LEU    72     -28.501 -18.319   0.838  1.00 10.00      B   
ATOM   2356  C   LEU    72     -27.295 -19.248  -2.470  1.00 10.00      B   
ATOM   2357  O   LEU    72     -26.270 -18.834  -1.926  1.00 10.00      B   
ATOM   2358  N   TRP    73     -27.324 -20.357  -3.204  1.00 10.00      B   
ATOM   2359  HN  TRP    73     -28.172 -20.642  -3.609  1.00 10.00      B   
ATOM   2360  CA  TRP    73     -26.125 -21.162  -3.406  1.00 10.00      B   
ATOM   2361  CB  TRP    73     -26.443 -22.482  -4.103  1.00 10.00      B   
ATOM   2362  CG  TRP    73     -26.844 -23.571  -3.159  1.00 10.00      B   
ATOM   2363  CD1 TRP    73     -28.082 -24.120  -3.025  1.00 10.00      B   
ATOM   2364  CD2 TRP    73     -26.003 -24.243  -2.212  1.00 10.00      B   
ATOM   2365  NE1 TRP    73     -28.069 -25.096  -2.061  1.00 10.00      B   
ATOM   2366  HE1 TRP    73     -28.845 -25.637  -1.788  1.00 10.00      B   
ATOM   2367  CE2 TRP    73     -26.802 -25.190  -1.543  1.00 10.00      B   
ATOM   2368  CE3 TRP    73     -24.651 -24.137  -1.868  1.00 10.00      B   
ATOM   2369  CZ2 TRP    73     -26.295 -26.026  -0.549  1.00 10.00      B   
ATOM   2370  CZ3 TRP    73     -24.150 -24.965  -0.881  1.00 10.00      B   
ATOM   2371  CH2 TRP    73     -24.969 -25.899  -0.234  1.00 10.00      B   
ATOM   2372  C   TRP    73     -25.073 -20.388  -4.187  1.00 10.00      B   
ATOM   2373  O   TRP    73     -23.877 -20.539  -3.950  1.00 10.00      B   
ATOM   2374  N   ILE    74     -25.525 -19.549  -5.112  1.00 10.00      B   
ATOM   2375  HN  ILE    74     -26.490 -19.472  -5.260  1.00 10.00      B   
ATOM   2376  CA  ILE    74     -24.612 -18.743  -5.909  1.00 10.00      B   
ATOM   2377  CB  ILE    74     -25.340 -17.992  -7.044  1.00 10.00      B   
ATOM   2378  CG1 ILE    74     -26.196 -18.962  -7.862  1.00 10.00      B   
ATOM   2379  CG2 ILE    74     -24.339 -17.281  -7.945  1.00 10.00      B   
ATOM   2380  CD1 ILE    74     -27.087 -18.280  -8.879  1.00 10.00      B   
ATOM   2381  C   ILE    74     -23.877 -17.752  -5.009  1.00 10.00      B   
ATOM   2382  O   ILE    74     -22.714 -17.430  -5.245  1.00 10.00      B   
ATOM   2383  N   THR    75     -24.556 -17.294  -3.959  1.00 10.00      B   
ATOM   2384  HN  THR    75     -25.481 -17.587  -3.819  1.00 10.00      B   
ATOM   2385  CA  THR    75     -23.958 -16.366  -3.010  1.00 10.00      B   
ATOM   2386  CB  THR    75     -25.002 -15.878  -1.985  1.00 10.00      B   
ATOM   2387  OG1 THR    75     -26.203 -15.494  -2.674  1.00 10.00      B   
ATOM   2388  HG1 THR    75     -25.980 -15.203  -3.568  1.00 10.00      B   
ATOM   2389  CG2 THR    75     -24.471 -14.687  -1.200  1.00 10.00      B   
ATOM   2390  C   THR    75     -22.809 -17.062  -2.282  1.00 10.00      B   
ATOM   2391  O   THR    75     -21.755 -16.468  -2.038  1.00 10.00      B   
ATOM   2392  N   VAL    76     -23.023 -18.336  -1.952  1.00 10.00      B   
ATOM   2393  HN  VAL    76     -23.891 -18.743  -2.165  1.00 10.00      B   
ATOM   2394  CA  VAL    76     -22.013 -19.146  -1.281  1.00 10.00      B   
ATOM   2395  CB  VAL    76     -22.582 -20.532  -0.899  1.00 10.00      B   
ATOM   2396  CG1 VAL    76     -21.501 -21.426  -0.313  1.00 10.00      B   
ATOM   2397  CG2 VAL    76     -23.739 -20.382   0.076  1.00 10.00      B   
ATOM   2398  C   VAL    76     -20.824 -19.332  -2.217  1.00 10.00      B   
ATOM   2399  O   VAL    76     -19.663 -19.223  -1.811  1.00 10.00      B   
ATOM   2400  N   LEU    77     -21.132 -19.591  -3.481  1.00 10.00      B   
ATOM   2401  HN  LEU    77     -22.078 -19.669  -3.733  1.00 10.00      B   
ATOM   2402  CA  LEU    77     -20.112 -19.775  -4.500  1.00 10.00      B   
ATOM   2403  CB  LEU    77     -20.743 -20.191  -5.832  1.00 10.00      B   
ATOM   2404  CG  LEU    77     -21.489 -21.528  -5.841  1.00 10.00      B   
ATOM   2405  CD1 LEU    77     -22.185 -21.741  -7.176  1.00 10.00      B   
ATOM   2406  CD2 LEU    77     -20.539 -22.679  -5.540  1.00 10.00      B   
ATOM   2407  C   LEU    77     -19.294 -18.500  -4.675  1.00 10.00      B   
ATOM   2408  O   LEU    77     -18.085 -18.558  -4.879  1.00 10.00      B   
ATOM   2409  N   PHE    78     -19.960 -17.351  -4.577  1.00 10.00      B   
ATOM   2410  HN  PHE    78     -20.930 -17.374  -4.418  1.00 10.00      B   
ATOM   2411  CA  PHE    78     -19.293 -16.058  -4.709  1.00 10.00      B   
ATOM   2412  CB  PHE    78     -20.307 -14.911  -4.720  1.00 10.00      B   
ATOM   2413  CG  PHE    78     -20.949 -14.667  -6.059  1.00 10.00      B   
ATOM   2414  CD1 PHE    78     -22.239 -14.168  -6.142  1.00 10.00      B   
ATOM   2415  CD2 PHE    78     -20.263 -14.934  -7.232  1.00 10.00      B   
ATOM   2416  CE1 PHE    78     -22.833 -13.939  -7.370  1.00 10.00      B   
ATOM   2417  CE2 PHE    78     -20.849 -14.710  -8.462  1.00 10.00      B   
ATOM   2418  CZ  PHE    78     -22.136 -14.211  -8.531  1.00 10.00      B   
ATOM   2419  C   PHE    78     -18.277 -15.855  -3.590  1.00 10.00      B   
ATOM   2420  O   PHE    78     -17.238 -15.221  -3.789  1.00 10.00      B   
ATOM   2421  N   ALA    79     -18.584 -16.391  -2.415  1.00 10.00      B   
ATOM   2422  HN  ALA    79     -19.439 -16.865  -2.310  1.00 10.00      B   
ATOM   2423  CA  ALA    79     -17.684 -16.289  -1.275  1.00 10.00      B   
ATOM   2424  CB  ALA    79     -18.367 -16.779  -0.009  1.00 10.00      B   
ATOM   2425  C   ALA    79     -16.427 -17.102  -1.547  1.00 10.00      B   
ATOM   2426  O   ALA    79     -15.306 -16.624  -1.363  1.00 10.00      B   
ATOM   2427  N   ASN    80     -16.627 -18.331  -2.007  1.00 10.00      B   
ATOM   2428  HN  ASN    80     -17.548 -18.651  -2.131  1.00 10.00      B   
ATOM   2429  CA  ASN    80     -15.515 -19.218  -2.323  1.00 10.00      B   
ATOM   2430  CB  ASN    80     -16.016 -20.631  -2.629  1.00 10.00      B   
ATOM   2431  CG  ASN    80     -16.656 -21.301  -1.429  1.00 10.00      B   
ATOM   2432  OD1 ASN    80     -16.348 -20.975  -0.283  1.00 10.00      B   
ATOM   2433  ND2 ASN    80     -17.548 -22.246  -1.685  1.00 10.00      B   
ATOM   2434 HD21 ASN    80     -17.745 -22.458  -2.621  1.00 10.00      B   
ATOM   2435 HD22 ASN    80     -17.976 -22.696  -0.927  1.00 10.00      B   
ATOM   2436  C   ASN    80     -14.735 -18.675  -3.511  1.00 10.00      B   
ATOM   2437  O   ASN    80     -13.516 -18.817  -3.585  1.00 10.00      B   
ATOM   2438  N   PHE    81     -15.457 -18.048  -4.435  1.00 10.00      B   
ATOM   2439  HN  PHE    81     -16.431 -17.990  -4.317  1.00 10.00      B   
ATOM   2440  CA  PHE    81     -14.863 -17.459  -5.626  1.00 10.00      B   
ATOM   2441  CB  PHE    81     -15.964 -16.819  -6.482  1.00 10.00      B   
ATOM   2442  CG  PHE    81     -15.544 -16.414  -7.867  1.00 10.00      B   
ATOM   2443  CD1 PHE    81     -15.673 -17.295  -8.929  1.00 10.00      B   
ATOM   2444  CD2 PHE    81     -15.033 -15.149  -8.110  1.00 10.00      B   
ATOM   2445  CE1 PHE    81     -15.300 -16.923 -10.206  1.00 10.00      B   
ATOM   2446  CE2 PHE    81     -14.656 -14.771  -9.384  1.00 10.00      B   
ATOM   2447  CZ  PHE    81     -14.790 -15.659 -10.434  1.00 10.00      B   
ATOM   2448  C   PHE    81     -13.833 -16.407  -5.231  1.00 10.00      B   
ATOM   2449  O   PHE    81     -12.678 -16.479  -5.637  1.00 10.00      B   
ATOM   2450  N   ALA    82     -14.261 -15.445  -4.419  1.00 10.00      B   
ATOM   2451  HN  ALA    82     -15.196 -15.454  -4.120  1.00 10.00      B   
ATOM   2452  CA  ALA    82     -13.382 -14.375  -3.965  1.00 10.00      B   
ATOM   2453  CB  ALA    82     -14.172 -13.326  -3.199  1.00 10.00      B   
ATOM   2454  C   ALA    82     -12.238 -14.916  -3.110  1.00 10.00      B   
ATOM   2455  O   ALA    82     -11.081 -14.530  -3.291  1.00 10.00      B   
ATOM   2456  N   GLU    83     -12.571 -15.813  -2.188  1.00 10.00      B   
ATOM   2457  HN  GLU    83     -13.513 -16.075  -2.097  1.00 10.00      B   
ATOM   2458  CA  GLU    83     -11.583 -16.413  -1.297  1.00 10.00      B   
ATOM   2459  CB  GLU    83     -12.267 -17.363  -0.302  1.00 10.00      B   
ATOM   2460  CG  GLU    83     -11.328 -18.363   0.363  1.00 10.00      B   
ATOM   2461  CD  GLU    83     -11.218 -18.177   1.862  1.00 10.00      B   
ATOM   2462  OE1 GLU    83     -10.560 -17.211   2.301  1.00 10.00      B   
ATOM   2463  OE2 GLU    83     -11.779 -19.007   2.609  1.00 10.00      B   
ATOM   2464  C   GLU    83     -10.494 -17.152  -2.075  1.00 10.00      B   
ATOM   2465  O   GLU    83      -9.302 -16.926  -1.858  1.00 10.00      B   
ATOM   2466  N   ALA    84     -10.909 -18.017  -2.991  1.00 10.00      B   
ATOM   2467  HN  ALA    84     -11.875 -18.126  -3.147  1.00 10.00      B   
ATOM   2468  CA  ALA    84      -9.970 -18.805  -3.776  1.00 10.00      B   
ATOM   2469  CB  ALA    84     -10.656 -20.015  -4.390  1.00 10.00      B   
ATOM   2470  C   ALA    84      -9.250 -17.974  -4.835  1.00 10.00      B   
ATOM   2471  O   ALA    84      -8.128 -18.299  -5.221  1.00 10.00      B   
ATOM   2472  N   LEU    85      -9.890 -16.905  -5.304  1.00 10.00      B   
ATOM   2473  HN  LEU    85     -10.791 -16.697  -4.970  1.00 10.00      B   
ATOM   2474  CA  LEU    85      -9.285 -16.039  -6.315  1.00 10.00      B   
ATOM   2475  CB  LEU    85     -10.268 -14.959  -6.775  1.00 10.00      B   
ATOM   2476  CG  LEU    85      -9.776 -14.011  -7.874  1.00 10.00      B   
ATOM   2477  CD1 LEU    85      -9.425 -14.780  -9.142  1.00 10.00      B   
ATOM   2478  CD2 LEU    85     -10.814 -12.937  -8.161  1.00 10.00      B   
ATOM   2479  C   LEU    85      -8.016 -15.400  -5.770  1.00 10.00      B   
ATOM   2480  O   LEU    85      -6.995 -15.329  -6.458  1.00 10.00      B   
ATOM   2481  N   ALA    86      -8.085 -14.950  -4.524  1.00 10.00      B   
ATOM   2482  HN  ALA    86      -8.934 -15.029  -4.035  1.00 10.00      B   
ATOM   2483  CA  ALA    86      -6.944 -14.331  -3.868  1.00 10.00      B   
ATOM   2484  CB  ALA    86      -7.339 -13.796  -2.502  1.00 10.00      B   
ATOM   2485  C   ALA    86      -5.802 -15.334  -3.744  1.00 10.00      B   
ATOM   2486  O   ALA    86      -4.628 -14.982  -3.879  1.00 10.00      B   
ATOM   2487  N   GLU    87      -6.159 -16.588  -3.495  1.00 10.00      B   
ATOM   2488  HN  GLU    87      -7.111 -16.800  -3.391  1.00 10.00      B   
ATOM   2489  CA  GLU    87      -5.176 -17.652  -3.368  1.00 10.00      B   
ATOM   2490  CB  GLU    87      -5.807 -18.899  -2.748  1.00 10.00      B   
ATOM   2491  CG  GLU    87      -6.462 -18.668  -1.398  1.00 10.00      B   
ATOM   2492  CD  GLU    87      -6.952 -19.955  -0.768  1.00 10.00      B   
ATOM   2493  OE1 GLU    87      -7.958 -20.519  -1.254  1.00 10.00      B   
ATOM   2494  OE2 GLU    87      -6.329 -20.416   0.213  1.00 10.00      B   
ATOM   2495  C   GLU    87      -4.584 -17.994  -4.731  1.00 10.00      B   
ATOM   2496  O   GLU    87      -3.366 -18.117  -4.876  1.00 10.00      B   
ATOM   2497  N   GLY    88      -5.455 -18.131  -5.728  1.00 10.00      B   
ATOM   2498  HN  GLY    88      -6.415 -18.011  -5.546  1.00 10.00      B   
ATOM   2499  CA  GLY    88      -5.021 -18.460  -7.074  1.00 10.00      B   
ATOM   2500  C   GLY    88      -4.111 -17.404  -7.663  1.00 10.00      B   
ATOM   2501  O   GLY    88      -3.116 -17.725  -8.312  1.00 10.00      B   
ATOM   2502  N   ARG    89      -4.438 -16.139  -7.423  1.00 10.00      B   
ATOM   2503  HN  ARG    89      -5.254 -15.943  -6.904  1.00 10.00      B   
ATOM   2504  CA  ARG    89      -3.630 -15.036  -7.926  1.00 10.00      B   
ATOM   2505  CB  ARG    89      -4.309 -13.697  -7.639  1.00 10.00      B   
ATOM   2506  CG  ARG    89      -3.818 -12.562  -8.517  1.00 10.00      B   
ATOM   2507  CD  ARG    89      -4.714 -11.342  -8.399  1.00 10.00      B   
ATOM   2508  NE  ARG    89      -4.517 -10.629  -7.138  1.00 10.00      B   
ATOM   2509  HE  ARG    89      -4.861 -11.053  -6.318  1.00 10.00      B   
ATOM   2510  CZ  ARG    89      -3.903  -9.451  -7.041  1.00 10.00      B   
ATOM   2511  NH1 ARG    89      -3.425  -8.856  -8.126  1.00 10.00      B   
ATOM   2512 HH11 ARG    89      -2.946  -7.931  -8.048  1.00 10.00      B   
ATOM   2513 HH12 ARG    89      -3.523  -9.311  -9.060  1.00 10.00      B   
ATOM   2514  NH2 ARG    89      -3.772  -8.866  -5.857  1.00 10.00      B   
ATOM   2515 HH21 ARG    89      -3.295  -7.939  -5.780  1.00 10.00      B   
ATOM   2516 HH22 ARG    89      -4.145  -9.329  -5.001  1.00 10.00      B   
ATOM   2517  C   ARG    89      -2.236 -15.070  -7.305  1.00 10.00      B   
ATOM   2518  O   ARG    89      -1.238 -14.768  -7.964  1.00 10.00      B   
ATOM   2519  N   SER    90      -2.178 -15.453  -6.035  1.00 10.00      B   
ATOM   2520  HN  SER    90      -3.010 -15.677  -5.565  1.00 10.00      B   
ATOM   2521  CA  SER    90      -0.913 -15.550  -5.323  1.00 10.00      B   
ATOM   2522  CB  SER    90      -1.151 -15.625  -3.812  1.00 10.00      B   
ATOM   2523  OG  SER    90      -1.969 -14.551  -3.374  1.00 10.00      B   
ATOM   2524  HG  SER    90      -2.901 -14.813  -3.431  1.00 10.00      B   
ATOM   2525  C   SER    90      -0.134 -16.772  -5.809  1.00 10.00      B   
ATOM   2526  O   SER    90       1.098 -16.783  -5.802  1.00 10.00      B   
ATOM   2527  N   LYS    91      -0.869 -17.787  -6.255  1.00 10.00      B   
ATOM   2528  HN  LYS    91      -1.848 -17.707  -6.238  1.00 10.00      B   
ATOM   2529  CA  LYS    91      -0.272 -19.017  -6.764  1.00 10.00      B   
ATOM   2530  CB  LYS    91      -1.371 -20.045  -7.063  1.00 10.00      B   
ATOM   2531  CG  LYS    91      -0.881 -21.364  -7.638  1.00 10.00      B   
ATOM   2532  CD  LYS    91      -2.038 -22.327  -7.857  1.00 10.00      B   
ATOM   2533  CE  LYS    91      -1.550 -23.680  -8.348  1.00 10.00      B   
ATOM   2534  NZ  LYS    91      -2.652 -24.676  -8.421  1.00 10.00      B   
ATOM   2535  HZ1 LYS    91      -3.350 -24.387  -9.134  1.00 10.00      B   
ATOM   2536  HZ2 LYS    91      -3.128 -24.747  -7.500  1.00 10.00      B   
ATOM   2537  HZ3 LYS    91      -2.276 -25.613  -8.676  1.00 10.00      B   
ATOM   2538  C   LYS    91       0.535 -18.724  -8.023  1.00 10.00      B   
ATOM   2539  O   LYS    91       1.685 -19.149  -8.153  1.00 10.00      B   
ATOM   2540  N   ALA    92      -0.074 -17.977  -8.937  1.00 10.00      B   
ATOM   2541  HN  ALA    92      -0.993 -17.676  -8.770  1.00 10.00      B   
ATOM   2542  CA  ALA    92       0.579 -17.605 -10.186  1.00 10.00      B   
ATOM   2543  CB  ALA    92      -0.417 -16.948 -11.131  1.00 10.00      B   
ATOM   2544  C   ALA    92       1.755 -16.673  -9.913  1.00 10.00      B   
ATOM   2545  O   ALA    92       2.764 -16.703 -10.618  1.00 10.00      B   
ATOM   2546  N   GLN    93       1.612 -15.854  -8.877  1.00 10.00      B   
ATOM   2547  HN  GLN    93       0.779 -15.887  -8.362  1.00 10.00      B   
ATOM   2548  CA  GLN    93       2.649 -14.909  -8.483  1.00 10.00      B   
ATOM   2549  CB  GLN    93       2.104 -13.959  -7.407  1.00 10.00      B   
ATOM   2550  CG  GLN    93       3.113 -12.962  -6.859  1.00 10.00      B   
ATOM   2551  CD  GLN    93       3.536 -11.926  -7.879  1.00 10.00      B   
ATOM   2552  OE1 GLN    93       2.758 -11.534  -8.750  1.00 10.00      B   
ATOM   2553  NE2 GLN    93       4.774 -11.479  -7.781  1.00 10.00      B   
ATOM   2554 HE21 GLN    93       5.339 -11.838  -7.064  1.00 10.00      B   
ATOM   2555 HE22 GLN    93       5.079 -10.818  -8.431  1.00 10.00      B   
ATOM   2556  C   GLN    93       3.882 -15.652  -7.963  1.00 10.00      B   
ATOM   2557  O   GLN    93       5.015 -15.330  -8.321  1.00 10.00      B   
ATOM   2558  N   ALA    94       3.649 -16.657  -7.129  1.00 10.00      B   
ATOM   2559  HN  ALA    94       2.718 -16.869  -6.884  1.00 10.00      B   
ATOM   2560  CA  ALA    94       4.734 -17.449  -6.559  1.00 10.00      B   
ATOM   2561  CB  ALA    94       4.227 -18.280  -5.390  1.00 10.00      B   
ATOM   2562  C   ALA    94       5.371 -18.349  -7.610  1.00 10.00      B   
ATOM   2563  O   ALA    94       6.581 -18.565  -7.604  1.00 10.00      B   
ATOM   2564  N   ASN    95       4.549 -18.861  -8.522  1.00 10.00      B   
ATOM   2565  HN  ASN    95       3.593 -18.642  -8.475  1.00 10.00      B   
ATOM   2566  CA  ASN    95       5.022 -19.748  -9.587  1.00 10.00      B   
ATOM   2567  CB  ASN    95       3.846 -20.208 -10.459  1.00 10.00      B   
ATOM   2568  CG  ASN    95       4.122 -21.502 -11.209  1.00 10.00      B   
ATOM   2569  OD1 ASN    95       5.253 -21.786 -11.603  1.00 10.00      B   
ATOM   2570  ND2 ASN    95       3.087 -22.301 -11.409  1.00 10.00      B   
ATOM   2571 HD21 ASN    95       2.209 -22.020 -11.068  1.00 10.00      B   
ATOM   2572 HD22 ASN    95       3.236 -23.142 -11.890  1.00 10.00      B   
ATOM   2573  C   ASN    95       6.085 -19.066 -10.447  1.00 10.00      B   
ATOM   2574  O   ASN    95       7.026 -19.708 -10.923  1.00 10.00      B   
ATOM   2575  N   SER    96       5.945 -17.755 -10.618  1.00 10.00      B   
ATOM   2576  HN  SER    96       5.185 -17.299 -10.197  1.00 10.00      B   
ATOM   2577  CA  SER    96       6.884 -16.973 -11.416  1.00 10.00      B   
ATOM   2578  CB  SER    96       6.420 -15.518 -11.510  1.00 10.00      B   
ATOM   2579  OG  SER    96       5.068 -15.448 -11.925  1.00 10.00      B   
ATOM   2580  HG  SER    96       4.757 -16.335 -12.154  1.00 10.00      B   
ATOM   2581  C   SER    96       8.307 -17.042 -10.860  1.00 10.00      B   
ATOM   2582  O   SER    96       9.278 -16.942 -11.610  1.00 10.00      B   
ATOM   2583  N   LEU    97       8.428 -17.225  -9.550  1.00 10.00      B   
ATOM   2584  HN  LEU    97       7.620 -17.313  -9.001  1.00 10.00      B   
ATOM   2585  CA  LEU    97       9.736 -17.303  -8.911  1.00 10.00      B   
ATOM   2586  CB  LEU    97       9.761 -16.478  -7.621  1.00 10.00      B   
ATOM   2587  CG  LEU    97       9.509 -14.975  -7.776  1.00 10.00      B   
ATOM   2588  CD1 LEU    97       9.633 -14.272  -6.434  1.00 10.00      B   
ATOM   2589  CD2 LEU    97      10.467 -14.367  -8.788  1.00 10.00      B   
ATOM   2590  C   LEU    97      10.121 -18.749  -8.618  1.00 10.00      B   
ATOM   2591  O   LEU    97      11.282 -19.135  -8.762  1.00 10.00      B   
ATOM   2592  N   LYS    98       9.136 -19.545  -8.216  1.00 10.00      B   
ATOM   2593  HN  LYS    98       8.232 -19.169  -8.116  1.00 10.00      B   
ATOM   2594  CA  LYS    98       9.346 -20.953  -7.894  1.00 10.00      B   
ATOM   2595  CB  LYS    98       8.010 -21.591  -7.510  1.00 10.00      B   
ATOM   2596  CG  LYS    98       8.113 -23.003  -6.955  1.00 10.00      B   
ATOM   2597  CD  LYS    98       6.734 -23.567  -6.646  1.00 10.00      B   
ATOM   2598  CE  LYS    98       6.817 -24.974  -6.076  1.00 10.00      B   
ATOM   2599  NZ  LYS    98       5.470 -25.567  -5.860  1.00 10.00      B   
ATOM   2600  HZ1 LYS    98       4.908 -25.514  -6.732  1.00 10.00      B   
ATOM   2601  HZ2 LYS    98       4.962 -25.054  -5.100  1.00 10.00      B   
ATOM   2602  HZ3 LYS    98       5.560 -26.564  -5.581  1.00 10.00      B   
ATOM   2603  C   LYS    98       9.968 -21.716  -9.064  1.00 10.00      B   
ATOM   2604  O   LYS    98      10.806 -22.599  -8.867  1.00 10.00      B   
ATOM   2605  N   GLY    99       9.566 -21.358 -10.278  1.00 10.00      B   
ATOM   2606  HN  GLY    99       8.908 -20.633 -10.373  1.00 10.00      B   
ATOM   2607  CA  GLY    99      10.078 -22.026 -11.461  1.00 10.00      B   
ATOM   2608  C   GLY    99      11.553 -21.766 -11.714  1.00 10.00      B   
ATOM   2609  O   GLY    99      12.207 -22.524 -12.430  1.00 10.00      B   
ATOM   2610  N   VAL   100      12.086 -20.706 -11.125  1.00 10.00      B   
ATOM   2611  HN  VAL   100      11.528 -20.147 -10.544  1.00 10.00      B   
ATOM   2612  CA  VAL   100      13.492 -20.363 -11.308  1.00 10.00      B   
ATOM   2613  CB  VAL   100      13.747 -18.860 -11.054  1.00 10.00      B   
ATOM   2614  CG1 VAL   100      15.179 -18.487 -11.413  1.00 10.00      B   
ATOM   2615  CG2 VAL   100      12.762 -18.008 -11.839  1.00 10.00      B   
ATOM   2616  C   VAL   100      14.378 -21.195 -10.380  1.00 10.00      B   
ATOM   2617  O   VAL   100      15.456 -21.642 -10.767  1.00 10.00      B   
ATOM   2618  N   LYS   101      13.901 -21.419  -9.164  1.00 10.00      B   
ATOM   2619  HN  LYS   101      13.022 -21.056  -8.920  1.00 10.00      B   
ATOM   2620  CA  LYS   101      14.654 -22.185  -8.175  1.00 10.00      B   
ATOM   2621  CB  LYS   101      14.044 -21.990  -6.783  1.00 10.00      B   
ATOM   2622  CG  LYS   101      14.742 -22.765  -5.677  1.00 10.00      B   
ATOM   2623  CD  LYS   101      14.317 -22.285  -4.299  1.00 10.00      B   
ATOM   2624  CE  LYS   101      14.890 -23.179  -3.209  1.00 10.00      B   
ATOM   2625  NZ  LYS   101      14.140 -24.455  -3.082  1.00 10.00      B   
ATOM   2626  HZ1 LYS   101      13.946 -24.853  -4.021  1.00 10.00      B   
ATOM   2627  HZ2 LYS   101      13.231 -24.292  -2.590  1.00 10.00      B   
ATOM   2628  HZ3 LYS   101      14.692 -25.143  -2.536  1.00 10.00      B   
ATOM   2629  C   LYS   101      14.722 -23.673  -8.538  1.00 10.00      B   
ATOM   2630  O   LYS   101      15.712 -24.352  -8.255  1.00 10.00      B   
ATOM   2631  N   LYS   102      13.673 -24.168  -9.180  1.00 10.00      B   
ATOM   2632  HN  LYS   102      12.922 -23.575  -9.394  1.00 10.00      B   
ATOM   2633  CA  LYS   102      13.609 -25.570  -9.571  1.00 10.00      B   
ATOM   2634  CB  LYS   102      12.212 -25.924 -10.079  1.00 10.00      B   
ATOM   2635  CG  LYS   102      11.224 -26.239  -8.972  1.00 10.00      B   
ATOM   2636  CD  LYS   102      11.598 -27.526  -8.261  1.00 10.00      B   
ATOM   2637  CE  LYS   102      10.658 -27.805  -7.106  1.00 10.00      B   
ATOM   2638  NZ  LYS   102      10.912 -29.138  -6.505  1.00 10.00      B   
ATOM   2639  HZ1 LYS   102      11.868 -29.173  -6.098  1.00 10.00      B   
ATOM   2640  HZ2 LYS   102      10.825 -29.879  -7.229  1.00 10.00      B   
ATOM   2641  HZ3 LYS   102      10.220 -29.328  -5.752  1.00 10.00      B   
ATOM   2642  C   LYS   102      14.666 -25.934 -10.609  1.00 10.00      B   
ATOM   2643  O   LYS   102      15.419 -26.893 -10.429  1.00 10.00      B   
ATOM   2644  N   THR   103      14.725 -25.170 -11.685  1.00 10.00      B   
ATOM   2645  HN  THR   103      14.112 -24.409 -11.770  1.00 10.00      B   
ATOM   2646  CA  THR   103      15.683 -25.427 -12.746  1.00 10.00      B   
ATOM   2647  CB  THR   103      15.201 -24.810 -14.069  1.00 10.00      B   
ATOM   2648  OG1 THR   103      13.768 -24.803 -14.086  1.00 10.00      B   
ATOM   2649  HG1 THR   103      13.465 -24.162 -14.740  1.00 10.00      B   
ATOM   2650  CG2 THR   103      15.708 -25.616 -15.254  1.00 10.00      B   
ATOM   2651  C   THR   103      17.061 -24.871 -12.392  1.00 10.00      B   
ATOM   2652  O   THR   103      17.385 -23.729 -12.723  1.00 10.00      B   
ATOM   2653  N   ALA   104      17.861 -25.680 -11.705  1.00 10.00      B   
ATOM   2654  HN  ALA   104      17.539 -26.571 -11.457  1.00 10.00      B   
ATOM   2655  CA  ALA   104      19.201 -25.275 -11.303  1.00 10.00      B   
ATOM   2656  CB  ALA   104      19.135 -24.294 -10.142  1.00 10.00      B   
ATOM   2657  C   ALA   104      20.050 -26.481 -10.917  1.00 10.00      B   
ATOM   2658  O   ALA   104      19.542 -27.464 -10.370  1.00 10.00      B   
ATOM   2659  N   PHE   105      21.338 -26.396 -11.213  1.00 10.00      B   
ATOM   2660  HN  PHE   105      21.668 -25.586 -11.661  1.00 10.00      B   
ATOM   2661  CA  PHE   105      22.293 -27.451 -10.891  1.00 10.00      B   
ATOM   2662  CB  PHE   105      22.579 -28.336 -12.111  1.00 10.00      B   
ATOM   2663  CG  PHE   105      22.939 -27.589 -13.367  1.00 10.00      B   
ATOM   2664  CD1 PHE   105      24.255 -27.253 -13.638  1.00 10.00      B   
ATOM   2665  CD2 PHE   105      21.961 -27.233 -14.282  1.00 10.00      B   
ATOM   2666  CE1 PHE   105      24.588 -26.574 -14.794  1.00 10.00      B   
ATOM   2667  CE2 PHE   105      22.287 -26.553 -15.439  1.00 10.00      B   
ATOM   2668  CZ  PHE   105      23.603 -26.224 -15.696  1.00 10.00      B   
ATOM   2669  C   PHE   105      23.573 -26.812 -10.365  1.00 10.00      B   
ATOM   2670  O   PHE   105      23.724 -25.592 -10.444  1.00 10.00      B   
ATOM   2671  N   ALA   106      24.489 -27.609  -9.832  1.00 10.00      B   
ATOM   2672  HN  ALA   106      24.342 -28.579  -9.800  1.00 10.00      B   
ATOM   2673  CA  ALA   106      25.719 -27.051  -9.293  1.00 10.00      B   
ATOM   2674  CB  ALA   106      25.512 -26.634  -7.844  1.00 10.00      B   
ATOM   2675  C   ALA   106      26.904 -28.001  -9.398  1.00 10.00      B   
ATOM   2676  O   ALA   106      26.747 -29.205  -9.614  1.00 10.00      B   
ATOM   2677  N   ARG   107      28.092 -27.423  -9.250  1.00 10.00      B   
ATOM   2678  HN  ARG   107      28.124 -26.452  -9.106  1.00 10.00      B   
ATOM   2679  CA  ARG   107      29.352 -28.160  -9.283  1.00 10.00      B   
ATOM   2680  CB  ARG   107      29.926 -28.287 -10.707  1.00 10.00      B   
ATOM   2681  CG  ARG   107      29.204 -27.484 -11.778  1.00 10.00      B   
ATOM   2682  CD  ARG   107      29.708 -26.052 -11.841  1.00 10.00      B   
ATOM   2683  NE  ARG   107      28.627 -25.117 -12.129  1.00 10.00      B   
ATOM   2684  HE  ARG   107      28.001 -24.921 -11.398  1.00 10.00      B   
ATOM   2685  CZ  ARG   107      28.447 -24.520 -13.302  1.00 10.00      B   
ATOM   2686  NH1 ARG   107      29.282 -24.750 -14.313  1.00 10.00      B   
ATOM   2687 HH11 ARG   107      30.083 -25.409 -14.194  1.00 10.00      B   
ATOM   2688 HH12 ARG   107      29.142 -24.274 -15.229  1.00 10.00      B   
ATOM   2689  NH2 ARG   107      27.416 -23.709 -13.467  1.00 10.00      B   
ATOM   2690 HH21 ARG   107      27.260 -23.227 -14.390  1.00 10.00      B   
ATOM   2691 HH22 ARG   107      26.747 -23.544 -12.683  1.00 10.00      B   
ATOM   2692  C   ARG   107      30.346 -27.464  -8.361  1.00 10.00      B   
ATOM   2693  O   ARG   107      30.746 -26.324  -8.611  1.00 10.00      B   
ATOM   2694  N   LYS   108      30.720 -28.128  -7.283  1.00 10.00      B   
ATOM   2695  HN  LYS   108      30.375 -29.037  -7.132  1.00 10.00      B   
ATOM   2696  CA  LYS   108      31.639 -27.544  -6.321  1.00 10.00      B   
ATOM   2697  CB  LYS   108      31.185 -27.857  -4.896  1.00 10.00      B   
ATOM   2698  CG  LYS   108      31.334 -29.312  -4.487  1.00 10.00      B   
ATOM   2699  CD  LYS   108      31.521 -29.420  -2.986  1.00 10.00      B   
ATOM   2700  CE  LYS   108      31.335 -30.844  -2.497  1.00 10.00      B   
ATOM   2701  NZ  LYS   108      31.363 -30.919  -1.011  1.00 10.00      B   
ATOM   2702  HZ1 LYS   108      30.836 -30.111  -0.600  1.00 10.00      B   
ATOM   2703  HZ2 LYS   108      32.343 -30.888  -0.665  1.00 10.00      B   
ATOM   2704  HZ3 LYS   108      30.923 -31.803  -0.691  1.00 10.00      B   
ATOM   2705  C   LYS   108      33.070 -28.021  -6.530  1.00 10.00      B   
ATOM   2706  O   LYS   108      33.348 -28.805  -7.439  1.00 10.00      B   
ATOM   2707  N   LEU   109      33.965 -27.547  -5.671  1.00 10.00      B   
ATOM   2708  HN  LEU   109      33.662 -26.943  -4.957  1.00 10.00      B   
ATOM   2709  CA  LEU   109      35.376 -27.909  -5.732  1.00 10.00      B   
ATOM   2710  CB  LEU   109      36.243 -26.651  -5.846  1.00 10.00      B   
ATOM   2711  CG  LEU   109      35.915 -25.694  -6.992  1.00 10.00      B   
ATOM   2712  CD1 LEU   109      36.718 -24.410  -6.857  1.00 10.00      B   
ATOM   2713  CD2 LEU   109      36.185 -26.354  -8.333  1.00 10.00      B   
ATOM   2714  C   LEU   109      35.760 -28.662  -4.467  1.00 10.00      B   
ATOM   2715  O   LEU   109      35.135 -28.480  -3.421  1.00 10.00      B   
ATOM   2716  N   ARG   110      36.772 -29.515  -4.561  1.00 10.00      B   
ATOM   2717  HN  ARG   110      37.211 -29.645  -5.430  1.00 10.00      B   
ATOM   2718  CA  ARG   110      37.226 -30.282  -3.402  1.00 10.00      B   
ATOM   2719  CB  ARG   110      38.009 -31.533  -3.815  1.00 10.00      B   
ATOM   2720  CG  ARG   110      37.248 -32.493  -4.720  1.00 10.00      B   
ATOM   2721  CD  ARG   110      35.799 -32.671  -4.278  1.00 10.00      B   
ATOM   2722  NE  ARG   110      35.661 -33.499  -3.083  1.00 10.00      B   
ATOM   2723  HE  ARG   110      36.419 -33.518  -2.457  1.00 10.00      B   
ATOM   2724  CZ  ARG   110      34.569 -34.213  -2.798  1.00 10.00      B   
ATOM   2725  NH1 ARG   110      33.520 -34.198  -3.617  1.00 10.00      B   
ATOM   2726 HH11 ARG   110      32.667 -34.757  -3.390  1.00 10.00      B   
ATOM   2727 HH12 ARG   110      33.541 -33.630  -4.504  1.00 10.00      B   
ATOM   2728  NH2 ARG   110      34.532 -34.956  -1.700  1.00 10.00      B   
ATOM   2729 HH21 ARG   110      33.680 -35.516  -1.472  1.00 10.00      B   
ATOM   2730 HH22 ARG   110      35.356 -34.985  -1.056  1.00 10.00      B   
ATOM   2731  C   ARG   110      38.064 -29.412  -2.471  1.00 10.00      B   
ATOM   2732  O   ARG   110      38.178 -29.694  -1.281  1.00 10.00      B   
ATOM   2733  N   GLU   111      38.652 -28.359  -3.023  1.00 10.00      B   
ATOM   2734  HN  GLU   111      38.529 -28.189  -3.978  1.00 10.00      B   
ATOM   2735  CA  GLU   111      39.464 -27.438  -2.239  1.00 10.00      B   
ATOM   2736  CB  GLU   111      40.865 -27.295  -2.840  1.00 10.00      B   
ATOM   2737  CG  GLU   111      41.637 -28.603  -2.933  1.00 10.00      B   
ATOM   2738  CD  GLU   111      43.090 -28.402  -3.314  1.00 10.00      B   
ATOM   2739  OE1 GLU   111      43.392 -28.360  -4.525  1.00 10.00      B   
ATOM   2740  OE2 GLU   111      43.939 -28.289  -2.403  1.00 10.00      B   
ATOM   2741  C   GLU   111      38.772 -26.077  -2.160  1.00 10.00      B   
ATOM   2742  O   GLU   111      38.155 -25.635  -3.131  1.00 10.00      B   
ATOM   2743  N   PRO   112      38.867 -25.395  -1.005  1.00 10.00      B   
ATOM   2744  CA  PRO   112      38.231 -24.084  -0.796  1.00 10.00      B   
ATOM   2745  CB  PRO   112      38.280 -23.918   0.723  1.00 10.00      B   
ATOM   2746  CG  PRO   112      39.481 -24.690   1.147  1.00 10.00      B   
ATOM   2747  CD  PRO   112      39.593 -25.852   0.196  1.00 10.00      B   
ATOM   2748  C   PRO   112      38.973 -22.931  -1.481  1.00 10.00      B   
ATOM   2749  O   PRO   112      39.157 -21.861  -0.896  1.00 10.00      B   
ATOM   2750  N   LYS   113      39.371 -23.139  -2.727  1.00 10.00      B   
ATOM   2751  HN  LYS   113      39.176 -24.004  -3.152  1.00 10.00      B   
ATOM   2752  CA  LYS   113      40.080 -22.119  -3.488  1.00 10.00      B   
ATOM   2753  CB  LYS   113      41.576 -22.143  -3.151  1.00 10.00      B   
ATOM   2754  CG  LYS   113      42.335 -20.892  -3.569  1.00 10.00      B   
ATOM   2755  CD  LYS   113      43.806 -20.992  -3.205  1.00 10.00      B   
ATOM   2756  CE  LYS   113      44.526 -19.675  -3.446  1.00 10.00      B   
ATOM   2757  NZ  LYS   113      45.963 -19.729  -3.055  1.00 10.00      B   
ATOM   2758  HZ1 LYS   113      46.376 -18.775  -3.093  1.00 10.00      B   
ATOM   2759  HZ2 LYS   113      46.490 -20.347  -3.703  1.00 10.00      B   
ATOM   2760  HZ3 LYS   113      46.062 -20.095  -2.086  1.00 10.00      B   
ATOM   2761  C   LYS   113      39.878 -22.339  -4.983  1.00 10.00      B   
ATOM   2762  O   LYS   113      39.867 -23.482  -5.451  1.00 10.00      B   
ATOM   2763  N   TYR   114      39.689 -21.250  -5.721  1.00 10.00      B   
ATOM   2764  HN  TYR   114      39.666 -20.366  -5.277  1.00 10.00      B   
ATOM   2765  CA  TYR   114      39.499 -21.324  -7.164  1.00 10.00      B   
ATOM   2766  CB  TYR   114      39.246 -19.928  -7.747  1.00 10.00      B   
ATOM   2767  CG  TYR   114      39.028 -19.912  -9.244  1.00 10.00      B   
ATOM   2768  CD1 TYR   114      37.873 -20.442  -9.805  1.00 10.00      B   
ATOM   2769  CD2 TYR   114      39.977 -19.365 -10.099  1.00 10.00      B   
ATOM   2770  CE1 TYR   114      37.670 -20.429 -11.173  1.00 10.00      B   
ATOM   2771  CE2 TYR   114      39.783 -19.348 -11.468  1.00 10.00      B   
ATOM   2772  CZ  TYR   114      38.628 -19.882 -12.000  1.00 10.00      B   
ATOM   2773  OH  TYR   114      38.431 -19.866 -13.366  1.00 10.00      B   
ATOM   2774  HH  TYR   114      37.493 -19.693 -13.557  1.00 10.00      B   
ATOM   2775  C   TYR   114      40.713 -21.966  -7.830  1.00 10.00      B   
ATOM   2776  O   TYR   114      41.814 -21.409  -7.805  1.00 10.00      B   
ATOM   2777  N   GLY   115      40.504 -23.138  -8.411  1.00 10.00      B   
ATOM   2778  HN  GLY   115      39.605 -23.526  -8.394  1.00 10.00      B   
ATOM   2779  CA  GLY   115      41.583 -23.851  -9.065  1.00 10.00      B   
ATOM   2780  C   GLY   115      41.759 -25.249  -8.502  1.00 10.00      B   
ATOM   2781  O   GLY   115      42.880 -25.700  -8.269  1.00 10.00      B   
ATOM   2782  N   ALA   116      40.649 -25.937  -8.287  1.00 10.00      B   
ATOM   2783  HN  ALA   116      39.786 -25.534  -8.515  1.00 10.00      B   
ATOM   2784  CA  ALA   116      40.675 -27.283  -7.740  1.00 10.00      B   
ATOM   2785  CB  ALA   116      40.222 -27.260  -6.290  1.00 10.00      B   
ATOM   2786  C   ALA   116      39.784 -28.210  -8.553  1.00 10.00      B   
ATOM   2787  O   ALA   116      39.073 -27.764  -9.457  1.00 10.00      B   
ATOM   2788  N   ALA   117      39.831 -29.495  -8.227  1.00 10.00      B   
ATOM   2789  HN  ALA   117      40.427 -29.781  -7.502  1.00 10.00      B   
ATOM   2790  CA  ALA   117      39.023 -30.494  -8.911  1.00 10.00      B   
ATOM   2791  CB  ALA   117      39.420 -31.891  -8.462  1.00 10.00      B   
ATOM   2792  C   ALA   117      37.544 -30.247  -8.643  1.00 10.00      B   
ATOM   2793  O   ALA   117      37.165 -29.870  -7.531  1.00 10.00      B   
ATOM   2794  N   ALA   118      36.716 -30.457  -9.657  1.00 10.00      B   
ATOM   2795  HN  ALA   118      37.076 -30.771 -10.514  1.00 10.00      B   
ATOM   2796  CA  ALA   118      35.283 -30.238  -9.528  1.00 10.00      B   
ATOM   2797  CB  ALA   118      34.847 -29.112 -10.450  1.00 10.00      B   
ATOM   2798  C   ALA   118      34.484 -31.501  -9.831  1.00 10.00      B   
ATOM   2799  O   ALA   118      34.939 -32.382 -10.562  1.00 10.00      B   
ATOM   2800  N   ASP   119      33.285 -31.574  -9.270  1.00 10.00      B   
ATOM   2801  HN  ASP   119      32.977 -30.829  -8.709  1.00 10.00      B   
ATOM   2802  CA  ASP   119      32.394 -32.711  -9.474  1.00 10.00      B   
ATOM   2803  CB  ASP   119      32.444 -33.713  -8.310  1.00 10.00      B   
ATOM   2804  CG  ASP   119      32.237 -33.084  -6.945  1.00 10.00      B   
ATOM   2805  OD1 ASP   119      31.156 -32.522  -6.695  1.00 10.00      B   
ATOM   2806  OD2 ASP   119      33.170 -33.158  -6.110  1.00 10.00      B   
ATOM   2807  C   ASP   119      30.977 -32.215  -9.693  1.00 10.00      B   
ATOM   2808  O   ASP   119      30.679 -31.051  -9.432  1.00 10.00      B   
ATOM   2809  N   LYS   120      30.114 -33.089 -10.178  1.00 10.00      B   
ATOM   2810  HN  LYS   120      30.411 -34.007 -10.357  1.00 10.00      B   
ATOM   2811  CA  LYS   120      28.734 -32.727 -10.447  1.00 10.00      B   
ATOM   2812  CB  LYS   120      28.332 -33.213 -11.842  1.00 10.00      B   
ATOM   2813  CG  LYS   120      27.076 -32.568 -12.403  1.00 10.00      B   
ATOM   2814  CD  LYS   120      26.795 -33.077 -13.807  1.00 10.00      B   
ATOM   2815  CE  LYS   120      25.607 -32.370 -14.437  1.00 10.00      B   
ATOM   2816  NZ  LYS   120      25.308 -32.901 -15.792  1.00 10.00      B   
ATOM   2817  HZ1 LYS   120      25.028 -33.900 -15.729  1.00 10.00      B   
ATOM   2818  HZ2 LYS   120      26.149 -32.832 -16.400  1.00 10.00      B   
ATOM   2819  HZ3 LYS   120      24.534 -32.363 -16.229  1.00 10.00      B   
ATOM   2820  C   LYS   120      27.800 -33.300  -9.384  1.00 10.00      B   
ATOM   2821  O   LYS   120      27.712 -34.521  -9.212  1.00 10.00      B   
ATOM   2822  N   VAL   121      27.118 -32.409  -8.671  1.00 10.00      B   
ATOM   2823  HN  VAL   121      27.242 -31.451  -8.860  1.00 10.00      B   
ATOM   2824  CA  VAL   121      26.183 -32.799  -7.618  1.00 10.00      B   
ATOM   2825  CB  VAL   121      26.819 -32.665  -6.208  1.00 10.00      B   
ATOM   2826  CG1 VAL   121      25.767 -32.758  -5.110  1.00 10.00      B   
ATOM   2827  CG2 VAL   121      27.891 -33.724  -5.995  1.00 10.00      B   
ATOM   2828  C   VAL   121      24.917 -31.944  -7.697  1.00 10.00      B   
ATOM   2829  O   VAL   121      25.000 -30.721  -7.841  1.00 10.00      B   
ATOM   2830  N   PRO   122      23.734 -32.585  -7.633  1.00 10.00      B   
ATOM   2831  CA  PRO   122      22.440 -31.896  -7.688  1.00 10.00      B   
ATOM   2832  CB  PRO   122      21.424 -32.978  -7.283  1.00 10.00      B   
ATOM   2833  CG  PRO   122      22.229 -34.159  -6.845  1.00 10.00      B   
ATOM   2834  CD  PRO   122      23.564 -34.039  -7.515  1.00 10.00      B   
ATOM   2835  C   PRO   122      22.367 -30.705  -6.729  1.00 10.00      B   
ATOM   2836  O   PRO   122      22.780 -30.795  -5.569  1.00 10.00      B   
ATOM   2837  N   ALA   123      21.810 -29.601  -7.215  1.00 10.00      B   
ATOM   2838  HN  ALA   123      21.451 -29.614  -8.126  1.00 10.00      B   
ATOM   2839  CA  ALA   123      21.700 -28.375  -6.427  1.00 10.00      B   
ATOM   2840  CB  ALA   123      21.213 -27.224  -7.292  1.00 10.00      B   
ATOM   2841  C   ALA   123      20.800 -28.544  -5.209  1.00 10.00      B   
ATOM   2842  O   ALA   123      20.898 -27.783  -4.247  1.00 10.00      B   
ATOM   2843  N   ASP   124      19.930 -29.545  -5.242  1.00 10.00      B   
ATOM   2844  HN  ASP   124      19.895 -30.128  -6.033  1.00 10.00      B   
ATOM   2845  CA  ASP   124      19.019 -29.791  -4.128  1.00 10.00      B   
ATOM   2846  CB  ASP   124      17.728 -30.458  -4.602  1.00 10.00      B   
ATOM   2847  CG  ASP   124      16.492 -29.722  -4.128  1.00 10.00      B   
ATOM   2848  OD1 ASP   124      16.601 -28.521  -3.803  1.00 10.00      B   
ATOM   2849  OD2 ASP   124      15.402 -30.336  -4.098  1.00 10.00      B   
ATOM   2850  C   ASP   124      19.684 -30.607  -3.027  1.00 10.00      B   
ATOM   2851  O   ASP   124      19.050 -30.974  -2.039  1.00 10.00      B   
ATOM   2852  N   GLN   125      20.968 -30.889  -3.205  1.00 10.00      B   
ATOM   2853  HN  GLN   125      21.417 -30.580  -4.023  1.00 10.00      B   
ATOM   2854  CA  GLN   125      21.730 -31.645  -2.222  1.00 10.00      B   
ATOM   2855  CB  GLN   125      22.343 -32.893  -2.861  1.00 10.00      B   
ATOM   2856  CG  GLN   125      21.332 -33.794  -3.550  1.00 10.00      B   
ATOM   2857  CD  GLN   125      20.378 -34.464  -2.583  1.00 10.00      B   
ATOM   2858  OE1 GLN   125      20.739 -34.786  -1.450  1.00 10.00      B   
ATOM   2859  NE2 GLN   125      19.146 -34.671  -3.020  1.00 10.00      B   
ATOM   2860 HE21 GLN   125      18.921 -34.377  -3.929  1.00 10.00      B   
ATOM   2861 HE22 GLN   125      18.513 -35.123  -2.423  1.00 10.00      B   
ATOM   2862  C   GLN   125      22.827 -30.769  -1.630  1.00 10.00      B   
ATOM   2863  O   GLN   125      23.707 -31.250  -0.917  1.00 10.00      B   
ATOM   2864  N   LEU   126      22.757 -29.475  -1.928  1.00 10.00      B   
ATOM   2865  HN  LEU   126      22.018 -29.154  -2.485  1.00 10.00      B   
ATOM   2866  CA  LEU   126      23.737 -28.516  -1.436  1.00 10.00      B   
ATOM   2867  CB  LEU   126      23.702 -27.232  -2.267  1.00 10.00      B   
ATOM   2868  CG  LEU   126      24.296 -27.327  -3.672  1.00 10.00      B   
ATOM   2869  CD1 LEU   126      24.056 -26.038  -4.441  1.00 10.00      B   
ATOM   2870  CD2 LEU   126      25.783 -27.640  -3.602  1.00 10.00      B   
ATOM   2871  C   LEU   126      23.497 -28.206   0.032  1.00 10.00      B   
ATOM   2872  O   LEU   126      22.450 -27.668   0.403  1.00 10.00      B   
ATOM   2873  N   ARG   127      24.467 -28.552   0.863  1.00 10.00      B   
ATOM   2874  HN  ARG   127      25.282 -28.963   0.501  1.00 10.00      B   
ATOM   2875  CA  ARG   127      24.362 -28.327   2.295  1.00 10.00      B   
ATOM   2876  CB  ARG   127      24.935 -29.519   3.071  1.00 10.00      B   
ATOM   2877  CG  ARG   127      24.493 -30.879   2.552  1.00 10.00      B   
ATOM   2878  CD  ARG   127      22.981 -31.022   2.575  1.00 10.00      B   
ATOM   2879  NE  ARG   127      22.534 -32.175   1.797  1.00 10.00      B   
ATOM   2880  HE  ARG   127      23.115 -32.473   1.056  1.00 10.00      B   
ATOM   2881  CZ  ARG   127      21.407 -32.842   2.029  1.00 10.00      B   
ATOM   2882  NH1 ARG   127      20.605 -32.482   3.024  1.00 10.00      B   
ATOM   2883 HH11 ARG   127      19.720 -33.014   3.203  1.00 10.00      B   
ATOM   2884 HH12 ARG   127      20.853 -31.676   3.632  1.00 10.00      B   
ATOM   2885  NH2 ARG   127      21.081 -33.868   1.261  1.00 10.00      B   
ATOM   2886 HH21 ARG   127      20.197 -34.396   1.438  1.00 10.00      B   
ATOM   2887 HH22 ARG   127      21.705 -34.153   0.473  1.00 10.00      B   
ATOM   2888  C   ARG   127      25.085 -27.049   2.700  1.00 10.00      B   
ATOM   2889  O   ARG   127      25.758 -26.416   1.886  1.00 10.00      B   
ATOM   2890  N   LYS   128      24.937 -26.677   3.961  1.00 10.00      B   
ATOM   2891  HN  LYS   128      24.376 -27.219   4.554  1.00 10.00      B   
ATOM   2892  CA  LYS   128      25.574 -25.483   4.491  1.00 10.00      B   
ATOM   2893  CB  LYS   128      24.926 -25.095   5.823  1.00 10.00      B   
ATOM   2894  CG  LYS   128      25.515 -23.851   6.468  1.00 10.00      B   
ATOM   2895  CD  LYS   128      24.789 -23.503   7.755  1.00 10.00      B   
ATOM   2896  CE  LYS   128      25.314 -22.208   8.350  1.00 10.00      B   
ATOM   2897  NZ  LYS   128      24.602 -21.844   9.603  1.00 10.00      B   
ATOM   2898  HZ1 LYS   128      23.587 -21.712   9.414  1.00 10.00      B   
ATOM   2899  HZ2 LYS   128      24.986 -20.956   9.990  1.00 10.00      B   
ATOM   2900  HZ3 LYS   128      24.716 -22.597  10.314  1.00 10.00      B   
ATOM   2901  C   LYS   128      27.070 -25.716   4.683  1.00 10.00      B   
ATOM   2902  O   LYS   128      27.482 -26.756   5.203  1.00 10.00      B   
ATOM   2903  N   GLY   129      27.873 -24.752   4.257  1.00 10.00      B   
ATOM   2904  HN  GLY   129      27.484 -23.951   3.837  1.00 10.00      B   
ATOM   2905  CA  GLY   129      29.309 -24.866   4.399  1.00 10.00      B   
ATOM   2906  C   GLY   129      29.945 -25.628   3.255  1.00 10.00      B   
ATOM   2907  O   GLY   129      30.915 -26.360   3.451  1.00 10.00      B   
ATOM   2908  N   ASP   130      29.390 -25.470   2.062  1.00 10.00      B   
ATOM   2909  HN  ASP   130      28.613 -24.881   1.971  1.00 10.00      B   
ATOM   2910  CA  ASP   130      29.911 -26.148   0.882  1.00 10.00      B   
ATOM   2911  CB  ASP   130      28.808 -26.953   0.187  1.00 10.00      B   
ATOM   2912  CG  ASP   130      29.309 -28.271  -0.374  1.00 10.00      B   
ATOM   2913  OD1 ASP   130      30.287 -28.823   0.173  1.00 10.00      B   
ATOM   2914  OD2 ASP   130      28.715 -28.778  -1.351  1.00 10.00      B   
ATOM   2915  C   ASP   130      30.519 -25.141  -0.085  1.00 10.00      B   
ATOM   2916  O   ASP   130      29.860 -24.180  -0.487  1.00 10.00      B   
ATOM   2917  N   ILE   131      31.775 -25.365  -0.450  1.00 10.00      B   
ATOM   2918  HN  ILE   131      32.235 -26.158  -0.106  1.00 10.00      B   
ATOM   2919  CA  ILE   131      32.487 -24.471  -1.360  1.00 10.00      B   
ATOM   2920  CB  ILE   131      34.020 -24.615  -1.206  1.00 10.00      B   
ATOM   2921  CG1 ILE   131      34.437 -24.513   0.266  1.00 10.00      B   
ATOM   2922  CG2 ILE   131      34.754 -23.578  -2.048  1.00 10.00      B   
ATOM   2923  CD1 ILE   131      34.114 -23.183   0.914  1.00 10.00      B   
ATOM   2924  C   ILE   131      32.102 -24.751  -2.810  1.00 10.00      B   
ATOM   2925  O   ILE   131      32.642 -25.662  -3.441  1.00 10.00      B   
ATOM   2926  N   VAL   132      31.175 -23.964  -3.337  1.00 10.00      B   
ATOM   2927  HN  VAL   132      30.795 -23.237  -2.794  1.00 10.00      B   
ATOM   2928  CA  VAL   132      30.722 -24.133  -4.711  1.00 10.00      B   
ATOM   2929  CB  VAL   132      29.184 -24.072  -4.828  1.00 10.00      B   
ATOM   2930  CG1 VAL   132      28.550 -25.296  -4.188  1.00 10.00      B   
ATOM   2931  CG2 VAL   132      28.640 -22.799  -4.198  1.00 10.00      B   
ATOM   2932  C   VAL   132      31.352 -23.086  -5.623  1.00 10.00      B   
ATOM   2933  O   VAL   132      31.757 -22.017  -5.167  1.00 10.00      B   
ATOM   2934  N   LEU   133      31.431 -23.394  -6.911  1.00 10.00      B   
ATOM   2935  HN  LEU   133      31.080 -24.254  -7.222  1.00 10.00      B   
ATOM   2936  CA  LEU   133      32.023 -22.480  -7.875  1.00 10.00      B   
ATOM   2937  CB  LEU   133      33.332 -23.060  -8.423  1.00 10.00      B   
ATOM   2938  CG  LEU   133      33.969 -22.310  -9.599  1.00 10.00      B   
ATOM   2939  CD1 LEU   133      34.422 -20.923  -9.173  1.00 10.00      B   
ATOM   2940  CD2 LEU   133      35.130 -23.102 -10.181  1.00 10.00      B   
ATOM   2941  C   LEU   133      31.065 -22.188  -9.022  1.00 10.00      B   
ATOM   2942  O   LEU   133      30.449 -23.100  -9.580  1.00 10.00      B   
ATOM   2943  N   VAL   134      30.926 -20.913  -9.350  1.00 10.00      B   
ATOM   2944  HN  VAL   134      31.421 -20.229  -8.842  1.00 10.00      B   
ATOM   2945  CA  VAL   134      30.067 -20.487 -10.442  1.00 10.00      B   
ATOM   2946  CB  VAL   134      28.822 -19.719  -9.941  1.00 10.00      B   
ATOM   2947  CG1 VAL   134      27.839 -19.496 -11.084  1.00 10.00      B   
ATOM   2948  CG2 VAL   134      28.148 -20.462  -8.793  1.00 10.00      B   
ATOM   2949  C   VAL   134      30.866 -19.601 -11.391  1.00 10.00      B   
ATOM   2950  O   VAL   134      31.368 -18.548 -10.997  1.00 10.00      B   
ATOM   2951  N   GLU   135      31.003 -20.045 -12.630  1.00 10.00      B   
ATOM   2952  HN  GLU   135      30.585 -20.893 -12.883  1.00 10.00      B   
ATOM   2953  CA  GLU   135      31.754 -19.299 -13.628  1.00 10.00      B   
ATOM   2954  CB  GLU   135      32.343 -20.241 -14.677  1.00 10.00      B   
ATOM   2955  CG  GLU   135      33.798 -20.602 -14.433  1.00 10.00      B   
ATOM   2956  CD  GLU   135      34.752 -19.459 -14.730  1.00 10.00      B   
ATOM   2957  OE1 GLU   135      34.293 -18.401 -15.220  1.00 10.00      B   
ATOM   2958  OE2 GLU   135      35.971 -19.629 -14.494  1.00 10.00      B   
ATOM   2959  C   GLU   135      30.902 -18.231 -14.297  1.00 10.00      B   
ATOM   2960  O   GLU   135      29.694 -18.156 -14.075  1.00 10.00      B   
ATOM   2961  N   ALA   136      31.546 -17.416 -15.119  1.00 10.00      B   
ATOM   2962  HN  ALA   136      32.512 -17.546 -15.255  1.00 10.00      B   
ATOM   2963  CA  ALA   136      30.867 -16.342 -15.830  1.00 10.00      B   
ATOM   2964  CB  ALA   136      31.881 -15.420 -16.486  1.00 10.00      B   
ATOM   2965  C   ALA   136      29.898 -16.890 -16.872  1.00 10.00      B   
ATOM   2966  O   ALA   136      30.233 -17.802 -17.632  1.00 10.00      B   
ATOM   2967  N   GLY   137      28.695 -16.335 -16.899  1.00 10.00      B   
ATOM   2968  HN  GLY   137      28.476 -15.627 -16.256  1.00 10.00      B   
ATOM   2969  CA  GLY   137      27.698 -16.772 -17.854  1.00 10.00      B   
ATOM   2970  C   GLY   137      26.937 -17.987 -17.372  1.00 10.00      B   
ATOM   2971  O   GLY   137      26.820 -18.979 -18.092  1.00 10.00      B   
ATOM   2972  N   ASP   138      26.416 -17.908 -16.159  1.00 10.00      B   
ATOM   2973  HN  ASP   138      26.533 -17.084 -15.640  1.00 10.00      B   
ATOM   2974  CA  ASP   138      25.661 -19.009 -15.577  1.00 10.00      B   
ATOM   2975  CB  ASP   138      26.607 -20.033 -14.947  1.00 10.00      B   
ATOM   2976  CG  ASP   138      26.113 -21.456 -15.110  1.00 10.00      B   
ATOM   2977  OD1 ASP   138      24.970 -21.749 -14.695  1.00 10.00      B   
ATOM   2978  OD2 ASP   138      26.868 -22.296 -15.648  1.00 10.00      B   
ATOM   2979  C   ASP   138      24.690 -18.487 -14.525  1.00 10.00      B   
ATOM   2980  O   ASP   138      24.525 -17.276 -14.372  1.00 10.00      B   
ATOM   2981  N   ILE   139      24.058 -19.398 -13.802  1.00 10.00      B   
ATOM   2982  HN  ILE   139      24.243 -20.354 -13.971  1.00 10.00      B   
ATOM   2983  CA  ILE   139      23.103 -19.032 -12.763  1.00 10.00      B   
ATOM   2984  CB  ILE   139      21.694 -19.596 -13.048  1.00 10.00      B   
ATOM   2985  CG1 ILE   139      21.757 -21.087 -13.404  1.00 10.00      B   
ATOM   2986  CG2 ILE   139      21.010 -18.804 -14.152  1.00 10.00      B   
ATOM   2987  CD1 ILE   139      20.957 -21.973 -12.474  1.00 10.00      B   
ATOM   2988  C   ILE   139      23.565 -19.499 -11.385  1.00 10.00      B   
ATOM   2989  O   ILE   139      24.300 -20.481 -11.259  1.00 10.00      B   
ATOM   2990  N   ILE   140      23.137 -18.783 -10.357  1.00 10.00      B   
ATOM   2991  HN  ILE   140      22.561 -18.004 -10.526  1.00 10.00      B   
ATOM   2992  CA  ILE   140      23.493 -19.120  -8.985  1.00 10.00      B   
ATOM   2993  CB  ILE   140      23.535 -17.860  -8.095  1.00 10.00      B   
ATOM   2994  CG1 ILE   140      24.484 -16.811  -8.688  1.00 10.00      B   
ATOM   2995  CG2 ILE   140      23.940 -18.211  -6.670  1.00 10.00      B   
ATOM   2996  CD1 ILE   140      25.922 -17.268  -8.805  1.00 10.00      B   
ATOM   2997  C   ILE   140      22.483 -20.116  -8.413  1.00 10.00      B   
ATOM   2998  O   ILE   140      21.279 -19.865  -8.437  1.00 10.00      B   
ATOM   2999  N   PRO   141      22.960 -21.266  -7.912  1.00 10.00      B   
ATOM   3000  CA  PRO   141      22.103 -22.310  -7.349  1.00 10.00      B   
ATOM   3001  CB  PRO   141      22.968 -23.579  -7.440  1.00 10.00      B   
ATOM   3002  CG  PRO   141      24.279 -23.155  -8.028  1.00 10.00      B   
ATOM   3003  CD  PRO   141      24.367 -21.663  -7.883  1.00 10.00      B   
ATOM   3004  C   PRO   141      21.692 -22.058  -5.892  1.00 10.00      B   
ATOM   3005  O   PRO   141      20.523 -21.797  -5.600  1.00 10.00      B   
ATOM   3006  N   CYS   142      22.652 -22.145  -4.980  1.00 10.00      B   
ATOM   3007  HN  CYS   142      23.569 -22.337  -5.265  1.00 10.00      B   
ATOM   3008  CA  CYS   142      22.380 -21.952  -3.562  1.00 10.00      B   
ATOM   3009  C   CYS   142      22.624 -20.511  -3.134  1.00 10.00      B   
ATOM   3010  O   CYS   142      23.352 -19.770  -3.796  1.00 10.00      B   
ATOM   3011  CB  CYS   142      23.263 -22.885  -2.732  1.00 10.00      B   
ATOM   3012  SG  CYS   142      25.050 -22.568  -2.920  1.00 10.00      B   
ATOM   3013  N   ASP   143      22.004 -20.123  -2.029  1.00 10.00      B   
ATOM   3014  HN  ASP   143      21.425 -20.759  -1.560  1.00 10.00      B   
ATOM   3015  CA  ASP   143      22.165 -18.784  -1.480  1.00 10.00      B   
ATOM   3016  CB  ASP   143      20.858 -18.328  -0.814  1.00 10.00      B   
ATOM   3017  CG  ASP   143      20.959 -16.971  -0.137  1.00 10.00      B   
ATOM   3018  OD1 ASP   143      20.441 -15.980  -0.694  1.00 10.00      B   
ATOM   3019  OD2 ASP   143      21.542 -16.893   0.963  1.00 10.00      B   
ATOM   3020  C   ASP   143      23.298 -18.809  -0.460  1.00 10.00      B   
ATOM   3021  O   ASP   143      23.371 -19.722   0.369  1.00 10.00      B   
ATOM   3022  N   GLY   144      24.191 -17.833  -0.527  1.00 10.00      B   
ATOM   3023  HN  GLY   144      24.095 -17.129  -1.210  1.00 10.00      B   
ATOM   3024  CA  GLY   144      25.299 -17.795   0.403  1.00 10.00      B   
ATOM   3025  C   GLY   144      26.107 -16.521   0.302  1.00 10.00      B   
ATOM   3026  O   GLY   144      25.619 -15.508  -0.200  1.00 10.00      B   
ATOM   3027  N   GLU   145      27.338 -16.575   0.794  1.00 10.00      B   
ATOM   3028  HN  GLU   145      27.659 -17.418   1.179  1.00 10.00      B   
ATOM   3029  CA  GLU   145      28.233 -15.425   0.770  1.00 10.00      B   
ATOM   3030  CB  GLU   145      28.715 -15.087   2.183  1.00 10.00      B   
ATOM   3031  CG  GLU   145      27.631 -14.561   3.107  1.00 10.00      B   
ATOM   3032  CD  GLU   145      28.121 -14.370   4.528  1.00 10.00      B   
ATOM   3033  OE1 GLU   145      28.863 -13.397   4.782  1.00 10.00      B   
ATOM   3034  OE2 GLU   145      27.764 -15.191   5.402  1.00 10.00      B   
ATOM   3035  C   GLU   145      29.435 -15.705  -0.122  1.00 10.00      B   
ATOM   3036  O   GLU   145      29.840 -16.858  -0.284  1.00 10.00      B   
ATOM   3037  N   VAL   146      30.001 -14.651  -0.695  1.00 10.00      B   
ATOM   3038  HN  VAL   146      29.630 -13.761  -0.525  1.00 10.00      B   
ATOM   3039  CA  VAL   146      31.159 -14.784  -1.571  1.00 10.00      B   
ATOM   3040  CB  VAL   146      31.249 -13.634  -2.597  1.00 10.00      B   
ATOM   3041  CG1 VAL   146      31.990 -14.092  -3.842  1.00 10.00      B   
ATOM   3042  CG2 VAL   146      29.872 -13.096  -2.954  1.00 10.00      B   
ATOM   3043  C   VAL   146      32.444 -14.810  -0.750  1.00 10.00      B   
ATOM   3044  O   VAL   146      32.657 -13.955   0.112  1.00 10.00      B   
ATOM   3045  N   ILE   147      33.299 -15.788  -1.018  1.00 10.00      B   
ATOM   3046  HN  ILE   147      33.080 -16.442  -1.722  1.00 10.00      B   
ATOM   3047  CA  ILE   147      34.557 -15.915  -0.289  1.00 10.00      B   
ATOM   3048  CB  ILE   147      34.709 -17.302   0.373  1.00 10.00      B   
ATOM   3049  CG1 ILE   147      34.572 -18.419  -0.666  1.00 10.00      B   
ATOM   3050  CG2 ILE   147      33.688 -17.473   1.489  1.00 10.00      B   
ATOM   3051  CD1 ILE   147      34.900 -19.798  -0.136  1.00 10.00      B   
ATOM   3052  C   ILE   147      35.767 -15.634  -1.179  1.00 10.00      B   
ATOM   3053  O   ILE   147      36.868 -15.389  -0.680  1.00 10.00      B   
ATOM   3054  N   GLU   148      35.563 -15.666  -2.491  1.00 10.00      B   
ATOM   3055  HN  GLU   148      34.666 -15.860  -2.832  1.00 10.00      B   
ATOM   3056  CA  GLU   148      36.644 -15.416  -3.439  1.00 10.00      B   
ATOM   3057  CB  GLU   148      37.548 -16.651  -3.555  1.00 10.00      B   
ATOM   3058  CG  GLU   148      38.564 -16.588  -4.683  1.00 10.00      B   
ATOM   3059  CD  GLU   148      39.674 -17.606  -4.536  1.00 10.00      B   
ATOM   3060  OE1 GLU   148      39.383 -18.819  -4.487  1.00 10.00      B   
ATOM   3061  OE2 GLU   148      40.852 -17.192  -4.477  1.00 10.00      B   
ATOM   3062  C   GLU   148      36.097 -15.025  -4.813  1.00 10.00      B   
ATOM   3063  O   GLU   148      35.195 -15.679  -5.339  1.00 10.00      B   
ATOM   3064  N   GLY   149      36.623 -13.940  -5.373  1.00 10.00      B   
ATOM   3065  HN  GLY   149      37.298 -13.423  -4.883  1.00 10.00      B   
ATOM   3066  CA  GLY   149      36.190 -13.503  -6.687  1.00 10.00      B   
ATOM   3067  C   GLY   149      35.589 -12.112  -6.689  1.00 10.00      B   
ATOM   3068  O   GLY   149      35.702 -11.374  -5.709  1.00 10.00      B   
ATOM   3069  N   GLY   150      34.952 -11.761  -7.797  1.00 10.00      B   
ATOM   3070  HN  GLY   150      34.905 -12.399  -8.543  1.00 10.00      B   
ATOM   3071  CA  GLY   150      34.329 -10.462  -7.934  1.00 10.00      B   
ATOM   3072  C   GLY   150      33.626 -10.346  -9.267  1.00 10.00      B   
ATOM   3073  O   GLY   150      34.259 -10.484 -10.317  1.00 10.00      B   
ATOM   3074  N   ALA   151      32.318 -10.119  -9.235  1.00 10.00      B   
ATOM   3075  HN  ALA   151      31.868 -10.012  -8.369  1.00 10.00      B   
ATOM   3076  CA  ALA   151      31.536 -10.005 -10.460  1.00 10.00      B   
ATOM   3077  CB  ALA   151      31.342 -11.378 -11.088  1.00 10.00      B   
ATOM   3078  C   ALA   151      30.179  -9.365 -10.193  1.00 10.00      B   
ATOM   3079  O   ALA   151      29.816  -9.118  -9.043  1.00 10.00      B   
ATOM   3080  N   SER   152      29.443  -9.104 -11.263  1.00 10.00      B   
ATOM   3081  HN  SER   152      29.804  -9.314 -12.154  1.00 10.00      B   
ATOM   3082  CA  SER   152      28.120  -8.509 -11.172  1.00 10.00      B   
ATOM   3083  CB  SER   152      28.024  -7.323 -12.140  1.00 10.00      B   
ATOM   3084  OG  SER   152      26.811  -6.610 -11.974  1.00 10.00      B   
ATOM   3085  HG  SER   152      26.818  -5.830 -12.535  1.00 10.00      B   
ATOM   3086  C   SER   152      27.059  -9.554 -11.512  1.00 10.00      B   
ATOM   3087  O   SER   152      27.260 -10.391 -12.402  1.00 10.00      B   
ATOM   3088  N   VAL   153      25.942  -9.514 -10.798  1.00 10.00      B   
ATOM   3089  HN  VAL   153      25.838  -8.816 -10.110  1.00 10.00      B   
ATOM   3090  CA  VAL   153      24.856 -10.455 -11.022  1.00 10.00      B   
ATOM   3091  CB  VAL   153      24.484 -11.245  -9.748  1.00 10.00      B   
ATOM   3092  CG1 VAL   153      25.587 -12.230  -9.388  1.00 10.00      B   
ATOM   3093  CG2 VAL   153      24.199 -10.307  -8.582  1.00 10.00      B   
ATOM   3094  C   VAL   153      23.625  -9.751 -11.583  1.00 10.00      B   
ATOM   3095  O   VAL   153      23.217  -8.696 -11.094  1.00 10.00      B   
ATOM   3096  N   ASP   154      23.050 -10.338 -12.615  1.00 10.00      B   
ATOM   3097  HN  ASP   154      23.429 -11.181 -12.957  1.00 10.00      B   
ATOM   3098  CA  ASP   154      21.873  -9.786 -13.265  1.00 10.00      B   
ATOM   3099  CB  ASP   154      21.896 -10.147 -14.751  1.00 10.00      B   
ATOM   3100  CG  ASP   154      20.955  -9.309 -15.590  1.00 10.00      B   
ATOM   3101  OD1 ASP   154      21.157  -8.082 -15.676  1.00 10.00      B   
ATOM   3102  OD2 ASP   154      20.019  -9.879 -16.189  1.00 10.00      B   
ATOM   3103  C   ASP   154      20.605 -10.319 -12.607  1.00 10.00      B   
ATOM   3104  O   ASP   154      20.217 -11.468 -12.823  1.00 10.00      B   
ATOM   3105  N   GLU   155      19.980  -9.489 -11.782  1.00 10.00      B   
ATOM   3106  HN  GLU   155      20.349  -8.593 -11.638  1.00 10.00      B   
ATOM   3107  CA  GLU   155      18.759  -9.877 -11.084  1.00 10.00      B   
ATOM   3108  CB  GLU   155      18.642  -9.155  -9.737  1.00 10.00      B   
ATOM   3109  CG  GLU   155      19.729  -9.501  -8.732  1.00 10.00      B   
ATOM   3110  CD  GLU   155      19.337  -9.142  -7.312  1.00 10.00      B   
ATOM   3111  OE1 GLU   155      19.917  -9.720  -6.364  1.00 10.00      B   
ATOM   3112  OE2 GLU   155      18.443  -8.284  -7.136  1.00 10.00      B   
ATOM   3113  C   GLU   155      17.522  -9.600 -11.936  1.00 10.00      B   
ATOM   3114  O   GLU   155      16.712  -8.726 -11.617  1.00 10.00      B   
ATOM   3115  N   SER   156      17.381 -10.341 -13.020  1.00 10.00      B   
ATOM   3116  HN  SER   156      18.069 -11.010 -13.236  1.00 10.00      B   
ATOM   3117  CA  SER   156      16.247 -10.174 -13.916  1.00 10.00      B   
ATOM   3118  CB  SER   156      16.738 -10.096 -15.358  1.00 10.00      B   
ATOM   3119  OG  SER   156      17.830 -10.976 -15.552  1.00 10.00      B   
ATOM   3120  HG  SER   156      18.615 -10.460 -15.812  1.00 10.00      B   
ATOM   3121  C   SER   156      15.239 -11.312 -13.766  1.00 10.00      B   
ATOM   3122  O   SER   156      14.041 -11.129 -14.002  1.00 10.00      B   
ATOM   3123  N   ALA   157      15.724 -12.481 -13.366  1.00 10.00      B   
ATOM   3124  HN  ALA   157      16.684 -12.560 -13.175  1.00 10.00      B   
ATOM   3125  CA  ALA   157      14.869 -13.647 -13.197  1.00 10.00      B   
ATOM   3126  CB  ALA   157      15.695 -14.923 -13.158  1.00 10.00      B   
ATOM   3127  C   ALA   157      14.003 -13.520 -11.950  1.00 10.00      B   
ATOM   3128  O   ALA   157      12.783 -13.677 -12.015  1.00 10.00      B   
ATOM   3129  N   ILE   158      14.634 -13.224 -10.821  1.00 10.00      B   
ATOM   3130  HN  ILE   158      15.607 -13.104 -10.831  1.00 10.00      B   
ATOM   3131  CA  ILE   158      13.908 -13.075  -9.566  1.00 10.00      B   
ATOM   3132  CB  ILE   158      14.740 -13.495  -8.331  1.00 10.00      B   
ATOM   3133  CG1 ILE   158      16.217 -13.116  -8.495  1.00 10.00      B   
ATOM   3134  CG2 ILE   158      14.590 -14.987  -8.069  1.00 10.00      B   
ATOM   3135  CD1 ILE   158      17.032 -13.264  -7.227  1.00 10.00      B   
ATOM   3136  C   ILE   158      13.377 -11.655  -9.391  1.00 10.00      B   
ATOM   3137  O   ILE   158      12.188 -11.405  -9.587  1.00 10.00      B   
ATOM   3138  N   THR   159      14.265 -10.735  -9.031  1.00 10.00      B   
ATOM   3139  HN  THR   159      15.196 -11.005  -8.880  1.00 10.00      B   
ATOM   3140  CA  THR   159      13.906  -9.338  -8.825  1.00 10.00      B   
ATOM   3141  CB  THR   159      15.156  -8.522  -8.463  1.00 10.00      B   
ATOM   3142  OG1 THR   159      16.029  -9.352  -7.684  1.00 10.00      B   
ATOM   3143  HG1 THR   159      16.841  -8.859  -7.468  1.00 10.00      B   
ATOM   3144  CG2 THR   159      14.774  -7.295  -7.655  1.00 10.00      B   
ATOM   3145  C   THR   159      13.235  -8.738 -10.063  1.00 10.00      B   
ATOM   3146  O   THR   159      12.069  -8.331 -10.012  1.00 10.00      B   
ATOM   3147  N   GLY   160      13.966  -8.694 -11.173  1.00 10.00      B   
ATOM   3148  HN  GLY   160      14.893  -9.021 -11.153  1.00 10.00      B   
ATOM   3149  CA  GLY   160      13.417  -8.159 -12.404  1.00 10.00      B   
ATOM   3150  C   GLY   160      13.872  -6.742 -12.689  1.00 10.00      B   
ATOM   3151  O   GLY   160      13.084  -5.912 -13.147  1.00 10.00      B   
ATOM   3152  N   GLU   161      15.139  -6.460 -12.425  1.00 10.00      B   
ATOM   3153  HN  GLU   161      15.726  -7.164 -12.070  1.00 10.00      B   
ATOM   3154  CA  GLU   161      15.687  -5.134 -12.661  1.00 10.00      B   
ATOM   3155  CB  GLU   161      15.591  -4.264 -11.402  1.00 10.00      B   
ATOM   3156  CG  GLU   161      16.219  -4.869 -10.156  1.00 10.00      B   
ATOM   3157  CD  GLU   161      16.251  -3.888  -9.003  1.00 10.00      B   
ATOM   3158  OE1 GLU   161      17.348  -3.379  -8.678  1.00 10.00      B   
ATOM   3159  OE2 GLU   161      15.178  -3.604  -8.433  1.00 10.00      B   
ATOM   3160  C   GLU   161      17.125  -5.211 -13.167  1.00 10.00      B   
ATOM   3161  O   GLU   161      17.575  -6.267 -13.613  1.00 10.00      B   
ATOM   3162  N   ALA   163      17.834  -4.089 -13.096  1.00 10.00      B   
ATOM   3163  HN  ALA   163      17.416  -3.288 -12.718  1.00 10.00      B   
ATOM   3164  CA  ALA   163      19.218  -4.010 -13.554  1.00 10.00      B   
ATOM   3165  CB  ALA   163      19.653  -2.553 -13.628  1.00 10.00      B   
ATOM   3166  C   ALA   163      20.161  -4.815 -12.652  1.00 10.00      B   
ATOM   3167  O   ALA   163      19.869  -5.031 -11.474  1.00 10.00      B   
ATOM   3168  N   PRO   164      21.304  -5.272 -13.202  1.00 10.00      B   
ATOM   3169  CA  PRO   164      22.298  -6.056 -12.454  1.00 10.00      B   
ATOM   3170  CB  PRO   164      23.307  -6.469 -13.531  1.00 10.00      B   
ATOM   3171  CG  PRO   164      23.166  -5.437 -14.593  1.00 10.00      B   
ATOM   3172  CD  PRO   164      21.713  -5.064 -14.604  1.00 10.00      B   
ATOM   3173  C   PRO   164      23.002  -5.239 -11.372  1.00 10.00      B   
ATOM   3174  O   PRO   164      22.976  -4.005 -11.390  1.00 10.00      B   
ATOM   3175  N   VAL   165      23.635  -5.938 -10.440  1.00 10.00      B   
ATOM   3176  HN  VAL   165      23.629  -6.921 -10.496  1.00 10.00      B   
ATOM   3177  CA  VAL   165      24.349  -5.301  -9.343  1.00 10.00      B   
ATOM   3178  CB  VAL   165      23.453  -5.177  -8.086  1.00 10.00      B   
ATOM   3179  CG1 VAL   165      22.956  -6.539  -7.624  1.00 10.00      B   
ATOM   3180  CG2 VAL   165      24.168  -4.439  -6.964  1.00 10.00      B   
ATOM   3181  C   VAL   165      25.634  -6.074  -9.023  1.00 10.00      B   
ATOM   3182  O   VAL   165      25.660  -7.304  -9.089  1.00 10.00      B   
ATOM   3183  N   ILE   166      26.698  -5.349  -8.698  1.00 10.00      B   
ATOM   3184  HN  ILE   166      26.616  -4.371  -8.670  1.00 10.00      B   
ATOM   3185  CA  ILE   166      27.989  -5.965  -8.389  1.00 10.00      B   
ATOM   3186  CB  ILE   166      29.156  -4.957  -8.507  1.00 10.00      B   
ATOM   3187  CG1 ILE   166      28.893  -3.697  -7.672  1.00 10.00      B   
ATOM   3188  CG2 ILE   166      29.398  -4.592  -9.962  1.00 10.00      B   
ATOM   3189  CD1 ILE   166      29.592  -3.684  -6.327  1.00 10.00      B   
ATOM   3190  C   ILE   166      28.026  -6.636  -7.015  1.00 10.00      B   
ATOM   3191  O   ILE   166      27.260  -6.292  -6.110  1.00 10.00      B   
ATOM   3192  N   ARG   167      28.924  -7.604  -6.877  1.00 10.00      B   
ATOM   3193  HN  ARG   167      29.490  -7.836  -7.646  1.00 10.00      B   
ATOM   3194  CA  ARG   167      29.109  -8.333  -5.628  1.00 10.00      B   
ATOM   3195  CB  ARG   167      28.620  -9.781  -5.767  1.00 10.00      B   
ATOM   3196  CG  ARG   167      27.119  -9.941  -5.978  1.00 10.00      B   
ATOM   3197  CD  ARG   167      26.331  -9.611  -4.720  1.00 10.00      B   
ATOM   3198  NE  ARG   167      25.807  -8.248  -4.745  1.00 10.00      B   
ATOM   3199  HE  ARG   167      26.426  -7.533  -5.024  1.00 10.00      B   
ATOM   3200  CZ  ARG   167      24.551  -7.929  -4.439  1.00 10.00      B   
ATOM   3201  NH1 ARG   167      23.687  -8.873  -4.091  1.00 10.00      B   
ATOM   3202 HH11 ARG   167      23.987  -9.877  -4.050  1.00 10.00      B   
ATOM   3203 HH12 ARG   167      22.698  -8.621  -3.862  1.00 10.00      B   
ATOM   3204  NH2 ARG   167      24.163  -6.660  -4.472  1.00 10.00      B   
ATOM   3205 HH21 ARG   167      23.175  -6.407  -4.234  1.00 10.00      B   
ATOM   3206 HH22 ARG   167      24.835  -5.911  -4.737  1.00 10.00      B   
ATOM   3207  C   ARG   167      30.589  -8.330  -5.266  1.00 10.00      B   
ATOM   3208  O   ARG   167      31.433  -8.005  -6.103  1.00 10.00      B   
ATOM   3209  N   GLU   168      30.903  -8.680  -4.028  1.00 10.00      B   
ATOM   3210  HN  GLU   168      30.186  -8.923  -3.397  1.00 10.00      B   
ATOM   3211  CA  GLU   168      32.286  -8.711  -3.576  1.00 10.00      B   
ATOM   3212  CB  GLU   168      32.692  -7.361  -2.989  1.00 10.00      B   
ATOM   3213  CG  GLU   168      31.780  -6.880  -1.879  1.00 10.00      B   
ATOM   3214  CD  GLU   168      32.424  -5.822  -1.018  1.00 10.00      B   
ATOM   3215  OE1 GLU   168      33.645  -5.905  -0.786  1.00 10.00      B   
ATOM   3216  OE2 GLU   168      31.701  -4.919  -0.547  1.00 10.00      B   
ATOM   3217  C   GLU   168      32.504  -9.824  -2.556  1.00 10.00      B   
ATOM   3218  O   GLU   168      31.553 -10.327  -1.958  1.00 10.00      B   
ATOM   3219  N   SER   169      33.759 -10.188  -2.350  1.00 10.00      B   
ATOM   3220  HN  SER   169      34.476  -9.726  -2.836  1.00 10.00      B   
ATOM   3221  CA  SER   169      34.108 -11.250  -1.423  1.00 10.00      B   
ATOM   3222  CB  SER   169      35.114 -12.188  -2.085  1.00 10.00      B   
ATOM   3223  OG  SER   169      34.707 -12.511  -3.402  1.00 10.00      B   
ATOM   3224  HG  SER   169      35.142 -11.920  -4.032  1.00 10.00      B   
ATOM   3225  C   SER   169      34.691 -10.697  -0.127  1.00 10.00      B   
ATOM   3226  O   SER   169      35.654  -9.926  -0.145  1.00 10.00      B   
ATOM   3227  N   GLY   170      34.095 -11.084   0.996  1.00 10.00      B   
ATOM   3228  HN  GLY   170      33.325 -11.692   0.945  1.00 10.00      B   
ATOM   3229  CA  GLY   170      34.575 -10.635   2.295  1.00 10.00      B   
ATOM   3230  C   GLY   170      34.260  -9.178   2.592  1.00 10.00      B   
ATOM   3231  O   GLY   170      34.757  -8.616   3.568  1.00 10.00      B   
ATOM   3232  N   GLY   171      33.438  -8.565   1.757  1.00 10.00      B   
ATOM   3233  HN  GLY   171      33.061  -9.060   1.002  1.00 10.00      B   
ATOM   3234  CA  GLY   171      33.087  -7.175   1.959  1.00 10.00      B   
ATOM   3235  C   GLY   171      31.676  -7.008   2.473  1.00 10.00      B   
ATOM   3236  O   GLY   171      31.255  -7.715   3.390  1.00 10.00      B   
ATOM   3237  N   ASP   172      30.937  -6.085   1.877  1.00 10.00      B   
ATOM   3238  HN  ASP   172      31.322  -5.567   1.129  1.00 10.00      B   
ATOM   3239  CA  ASP   172      29.564  -5.828   2.292  1.00 10.00      B   
ATOM   3240  CB  ASP   172      29.280  -4.323   2.365  1.00 10.00      B   
ATOM   3241  CG  ASP   172      30.188  -3.603   3.345  1.00 10.00      B   
ATOM   3242  OD1 ASP   172      30.135  -3.910   4.559  1.00 10.00      B   
ATOM   3243  OD2 ASP   172      30.972  -2.735   2.906  1.00 10.00      B   
ATOM   3244  C   ASP   172      28.580  -6.524   1.360  1.00 10.00      B   
ATOM   3245  O   ASP   172      27.646  -7.187   1.813  1.00 10.00      B   
ATOM   3246  N   PHE   173      28.816  -6.400   0.057  1.00 10.00      B   
ATOM   3247  HN  PHE   173      29.595  -5.879  -0.239  1.00 10.00      B   
ATOM   3248  CA  PHE   173      27.952  -7.022  -0.946  1.00 10.00      B   
ATOM   3249  CB  PHE   173      28.113  -6.333  -2.307  1.00 10.00      B   
ATOM   3250  CG  PHE   173      27.749  -4.877  -2.324  1.00 10.00      B   
ATOM   3251  CD1 PHE   173      28.736  -3.905  -2.332  1.00 10.00      B   
ATOM   3252  CD2 PHE   173      26.424  -4.480  -2.345  1.00 10.00      B   
ATOM   3253  CE1 PHE   173      28.410  -2.565  -2.360  1.00 10.00      B   
ATOM   3254  CE2 PHE   173      26.089  -3.140  -2.371  1.00 10.00      B   
ATOM   3255  CZ  PHE   173      27.084  -2.182  -2.379  1.00 10.00      B   
ATOM   3256  C   PHE   173      28.284  -8.505  -1.095  1.00 10.00      B   
ATOM   3257  O   PHE   173      28.714  -8.950  -2.159  1.00 10.00      B   
ATOM   3258  N   ALA   174      28.089  -9.263  -0.025  1.00 10.00      B   
ATOM   3259  HN  ALA   174      27.752  -8.848   0.801  1.00 10.00      B   
ATOM   3260  CA  ALA   174      28.382 -10.691  -0.037  1.00 10.00      B   
ATOM   3261  CB  ALA   174      29.124 -11.091   1.230  1.00 10.00      B   
ATOM   3262  C   ALA   174      27.122 -11.534  -0.208  1.00 10.00      B   
ATOM   3263  O   ALA   174      27.207 -12.745  -0.389  1.00 10.00      B   
ATOM   3264  N   SER   175      25.962 -10.891  -0.154  1.00 10.00      B   
ATOM   3265  HN  SER   175      25.958  -9.922  -0.021  1.00 10.00      B   
ATOM   3266  CA  SER   175      24.691 -11.596  -0.294  1.00 10.00      B   
ATOM   3267  CB  SER   175      23.535 -10.707   0.167  1.00 10.00      B   
ATOM   3268  OG  SER   175      22.823 -11.299   1.238  1.00 10.00      B   
ATOM   3269  HG  SER   175      22.816 -10.687   1.988  1.00 10.00      B   
ATOM   3270  C   SER   175      24.445 -12.036  -1.731  1.00 10.00      B   
ATOM   3271  O   SER   175      24.280 -11.203  -2.624  1.00 10.00      B   
ATOM   3272  N   VAL   176      24.437 -13.343  -1.950  1.00 10.00      B   
ATOM   3273  HN  VAL   176      24.613 -13.957  -1.203  1.00 10.00      B   
ATOM   3274  CA  VAL   176      24.187 -13.900  -3.271  1.00 10.00      B   
ATOM   3275  CB  VAL   176      25.445 -14.562  -3.872  1.00 10.00      B   
ATOM   3276  CG1 VAL   176      25.155 -15.079  -5.274  1.00 10.00      B   
ATOM   3277  CG2 VAL   176      26.606 -13.581  -3.902  1.00 10.00      B   
ATOM   3278  C   VAL   176      23.060 -14.924  -3.198  1.00 10.00      B   
ATOM   3279  O   VAL   176      23.245 -16.031  -2.687  1.00 10.00      B   
ATOM   3280  N   THR   177      21.892 -14.538  -3.687  1.00 10.00      B   
ATOM   3281  HN  THR   177      21.805 -13.637  -4.060  1.00 10.00      B   
ATOM   3282  CA  THR   177      20.731 -15.413  -3.683  1.00 10.00      B   
ATOM   3283  CB  THR   177      19.439 -14.609  -3.417  1.00 10.00      B   
ATOM   3284  OG1 THR   177      19.580 -13.896  -2.182  1.00 10.00      B   
ATOM   3285  HG1 THR   177      20.045 -14.465  -1.541  1.00 10.00      B   
ATOM   3286  CG2 THR   177      18.227 -15.525  -3.325  1.00 10.00      B   
ATOM   3287  C   THR   177      20.613 -16.166  -5.007  1.00 10.00      B   
ATOM   3288  O   THR   177      20.923 -15.623  -6.071  1.00 10.00      B   
ATOM   3289  N   GLY   178      20.181 -17.423  -4.927  1.00 10.00      B   
ATOM   3290  HN  GLY   178      19.965 -17.798  -4.050  1.00 10.00      B   
ATOM   3291  CA  GLY   178      20.022 -18.239  -6.114  1.00 10.00      B   
ATOM   3292  C   GLY   178      19.008 -17.663  -7.083  1.00 10.00      B   
ATOM   3293  O   GLY   178      18.133 -16.888  -6.693  1.00 10.00      B   
ATOM   3294  N   GLY   179      19.125 -18.042  -8.347  1.00 10.00      B   
ATOM   3295  HN  GLY   179      19.835 -18.676  -8.596  1.00 10.00      B   
ATOM   3296  CA  GLY   179      18.212 -17.547  -9.355  1.00 10.00      B   
ATOM   3297  C   GLY   179      18.754 -16.321 -10.059  1.00 10.00      B   
ATOM   3298  O   GLY   179      18.076 -15.719 -10.892  1.00 10.00      B   
ATOM   3299  N   THR   180      19.977 -15.941  -9.716  1.00 10.00      B   
ATOM   3300  HN  THR   180      20.462 -16.452  -9.036  1.00 10.00      B   
ATOM   3301  CA  THR   180      20.617 -14.787 -10.322  1.00 10.00      B   
ATOM   3302  CB  THR   180      21.421 -13.987  -9.283  1.00 10.00      B   
ATOM   3303  OG1 THR   180      22.052 -14.892  -8.372  1.00 10.00      B   
ATOM   3304  HG1 THR   180      21.549 -14.924  -7.545  1.00 10.00      B   
ATOM   3305  CG2 THR   180      20.513 -13.044  -8.512  1.00 10.00      B   
ATOM   3306  C   THR   180      21.543 -15.230 -11.448  1.00 10.00      B   
ATOM   3307  O   THR   180      22.094 -16.331 -11.411  1.00 10.00      B   
ATOM   3308  N   ARG   181      21.702 -14.382 -12.451  1.00 10.00      B   
ATOM   3309  HN  ARG   181      21.230 -13.522 -12.435  1.00 10.00      B   
ATOM   3310  CA  ARG   181      22.559 -14.699 -13.581  1.00 10.00      B   
ATOM   3311  CB  ARG   181      21.847 -14.372 -14.894  1.00 10.00      B   
ATOM   3312  CG  ARG   181      22.010 -15.430 -15.974  1.00 10.00      B   
ATOM   3313  CD  ARG   181      21.149 -15.122 -17.191  1.00 10.00      B   
ATOM   3314  NE  ARG   181      21.705 -14.039 -18.002  1.00 10.00      B   
ATOM   3315  HE  ARG   181      22.448 -14.269 -18.607  1.00 10.00      B   
ATOM   3316  CZ  ARG   181      21.269 -12.779 -17.970  1.00 10.00      B   
ATOM   3317  NH1 ARG   181      20.267 -12.437 -17.172  1.00 10.00      B   
ATOM   3318 HH11 ARG   181      19.807 -13.153 -16.568  1.00 10.00      B   
ATOM   3319 HH12 ARG   181      19.935 -11.444 -17.140  1.00 10.00      B   
ATOM   3320  NH2 ARG   181      21.835 -11.858 -18.741  1.00 10.00      B   
ATOM   3321 HH21 ARG   181      22.623 -12.115 -19.375  1.00 10.00      B   
ATOM   3322 HH22 ARG   181      21.493 -10.872 -18.717  1.00 10.00      B   
ATOM   3323  C   ARG   181      23.879 -13.940 -13.489  1.00 10.00      B   
ATOM   3324  O   ARG   181      23.906 -12.712 -13.554  1.00 10.00      B   
ATOM   3325  N   ILE   182      24.965 -14.674 -13.317  1.00 10.00      B   
ATOM   3326  HN  ILE   182      24.876 -15.651 -13.269  1.00 10.00      B   
ATOM   3327  CA  ILE   182      26.294 -14.080 -13.225  1.00 10.00      B   
ATOM   3328  CB  ILE   182      27.245 -14.983 -12.400  1.00 10.00      B   
ATOM   3329  CG1 ILE   182      28.645 -14.386 -12.291  1.00 10.00      B   
ATOM   3330  CG2 ILE   182      27.293 -16.400 -12.949  1.00 10.00      B   
ATOM   3331  CD1 ILE   182      29.533 -15.138 -11.325  1.00 10.00      B   
ATOM   3332  C   ILE   182      26.832 -13.842 -14.640  1.00 10.00      B   
ATOM   3333  O   ILE   182      26.802 -14.744 -15.479  1.00 10.00      B   
ATOM   3334  N   LEU   183      27.320 -12.633 -14.917  1.00 10.00      B   
ATOM   3335  HN  LEU   183      27.361 -11.950 -14.211  1.00 10.00      B   
ATOM   3336  CA  LEU   183      27.785 -12.317 -16.265  1.00 10.00      B   
ATOM   3337  CB  LEU   183      26.919 -11.211 -16.875  1.00 10.00      B   
ATOM   3338  CG  LEU   183      25.405 -11.375 -16.737  1.00 10.00      B   
ATOM   3339  CD1 LEU   183      24.688 -10.172 -17.324  1.00 10.00      B   
ATOM   3340  CD2 LEU   183      24.941 -12.657 -17.409  1.00 10.00      B   
ATOM   3341  C   LEU   183      29.253 -11.916 -16.365  1.00 10.00      B   
ATOM   3342  O   LEU   183      29.931 -12.311 -17.313  1.00 10.00      B   
ATOM   3343  N   SER   184      29.739 -11.140 -15.403  1.00 10.00      B   
ATOM   3344  HN  SER   184      29.163 -10.894 -14.651  1.00 10.00      B   
ATOM   3345  CA  SER   184      31.114 -10.642 -15.431  1.00 10.00      B   
ATOM   3346  CB  SER   184      31.321  -9.576 -14.358  1.00 10.00      B   
ATOM   3347  OG  SER   184      30.073  -9.037 -13.950  1.00 10.00      B   
ATOM   3348  HG  SER   184      29.677  -8.548 -14.687  1.00 10.00      B   
ATOM   3349  C   SER   184      32.195 -11.729 -15.351  1.00 10.00      B   
ATOM   3350  O   SER   184      32.630 -12.260 -16.376  1.00 10.00      B   
ATOM   3351  N   ASP   185      32.633 -12.050 -14.141  1.00 10.00      B   
ATOM   3352  HN  ASP   185      32.234 -11.623 -13.358  1.00 10.00      B   
ATOM   3353  CA  ASP   185      33.685 -13.041 -13.946  1.00 10.00      B   
ATOM   3354  CB  ASP   185      34.905 -12.375 -13.304  1.00 10.00      B   
ATOM   3355  CG  ASP   185      36.211 -13.053 -13.662  1.00 10.00      B   
ATOM   3356  OD1 ASP   185      36.213 -13.902 -14.582  1.00 10.00      B   
ATOM   3357  OD2 ASP   185      37.240 -12.729 -13.031  1.00 10.00      B   
ATOM   3358  C   ASP   185      33.190 -14.186 -13.077  1.00 10.00      B   
ATOM   3359  O   ASP   185      32.000 -14.278 -12.802  1.00 10.00      B   
ATOM   3360  N   TRP   186      34.101 -15.053 -12.657  1.00 10.00      B   
ATOM   3361  HN  TRP   186      35.037 -14.924 -12.920  1.00 10.00      B   
ATOM   3362  CA  TRP   186      33.754 -16.192 -11.817  1.00 10.00      B   
ATOM   3363  CB  TRP   186      34.832 -17.278 -11.912  1.00 10.00      B   
ATOM   3364  CG  TRP   186      36.229 -16.761 -11.746  1.00 10.00      B   
ATOM   3365  CD1 TRP   186      37.083 -16.375 -12.739  1.00 10.00      B   
ATOM   3366  CD2 TRP   186      36.937 -16.575 -10.514  1.00 10.00      B   
ATOM   3367  NE1 TRP   186      38.275 -15.959 -12.202  1.00 10.00      B   
ATOM   3368  HE1 TRP   186      39.046 -15.633 -12.713  1.00 10.00      B   
ATOM   3369  CE2 TRP   186      38.211 -16.071 -10.838  1.00 10.00      B   
ATOM   3370  CE3 TRP   186      36.615 -16.784  -9.170  1.00 10.00      B   
ATOM   3371  CZ2 TRP   186      39.164 -15.772  -9.867  1.00 10.00      B   
ATOM   3372  CZ3 TRP   186      37.563 -16.488  -8.207  1.00 10.00      B   
ATOM   3373  CH2 TRP   186      38.821 -15.985  -8.559  1.00 10.00      B   
ATOM   3374  C   TRP   186      33.554 -15.774 -10.361  1.00 10.00      B   
ATOM   3375  O   TRP   186      34.066 -14.739  -9.918  1.00 10.00      B   
ATOM   3376  N   LEU   187      32.806 -16.582  -9.625  1.00 10.00      B   
ATOM   3377  HN  LEU   187      32.417 -17.385 -10.044  1.00 10.00      B   
ATOM   3378  CA  LEU   187      32.536 -16.317  -8.221  1.00 10.00      B   
ATOM   3379  CB  LEU   187      31.179 -15.623  -8.046  1.00 10.00      B   
ATOM   3380  CG  LEU   187      31.145 -14.106  -8.262  1.00 10.00      B   
ATOM   3381  CD1 LEU   187      29.738 -13.565  -8.044  1.00 10.00      B   
ATOM   3382  CD2 LEU   187      32.131 -13.411  -7.339  1.00 10.00      B   
ATOM   3383  C   LEU   187      32.570 -17.601  -7.396  1.00 10.00      B   
ATOM   3384  O   LEU   187      32.008 -18.627  -7.791  1.00 10.00      B   
ATOM   3385  N   VAL   188      33.263 -17.543  -6.268  1.00 10.00      B   
ATOM   3386  HN  VAL   188      33.729 -16.709  -6.036  1.00 10.00      B   
ATOM   3387  CA  VAL   188      33.357 -18.674  -5.358  1.00 10.00      B   
ATOM   3388  CB  VAL   188      34.823 -19.000  -4.988  1.00 10.00      B   
ATOM   3389  CG1 VAL   188      34.898 -20.269  -4.152  1.00 10.00      B   
ATOM   3390  CG2 VAL   188      35.686 -19.130  -6.235  1.00 10.00      B   
ATOM   3391  C   VAL   188      32.580 -18.336  -4.091  1.00 10.00      B   
ATOM   3392  O   VAL   188      32.975 -17.449  -3.326  1.00 10.00      B   
ATOM   3393  N   ILE   189      31.467 -19.020  -3.882  1.00 10.00      B   
ATOM   3394  HN  ILE   189      31.210 -19.725  -4.518  1.00 10.00      B   
ATOM   3395  CA  ILE   189      30.629 -18.765  -2.718  1.00 10.00      B   
ATOM   3396  CB  ILE   189      29.242 -18.209  -3.115  1.00 10.00      B   
ATOM   3397  CG1 ILE   189      28.484 -19.209  -3.996  1.00 10.00      B   
ATOM   3398  CG2 ILE   189      29.377 -16.866  -3.817  1.00 10.00      B   
ATOM   3399  CD1 ILE   189      27.011 -18.895  -4.155  1.00 10.00      B   
ATOM   3400  C   ILE   189      30.434 -20.014  -1.868  1.00 10.00      B   
ATOM   3401  O   ILE   189      30.854 -21.111  -2.241  1.00 10.00      B   
ATOM   3402  N   GLU   190      29.797 -19.828  -0.722  1.00 10.00      B   
ATOM   3403  HN  GLU   190      29.506 -18.922  -0.482  1.00 10.00      B   
ATOM   3404  CA  GLU   190      29.514 -20.920   0.193  1.00 10.00      B   
ATOM   3405  CB  GLU   190      30.437 -20.845   1.414  1.00 10.00      B   
ATOM   3406  CG  GLU   190      30.364 -22.060   2.328  1.00 10.00      B   
ATOM   3407  CD  GLU   190      31.235 -21.920   3.559  1.00 10.00      B   
ATOM   3408  OE1 GLU   190      32.254 -22.636   3.661  1.00 10.00      B   
ATOM   3409  OE2 GLU   190      30.907 -21.091   4.434  1.00 10.00      B   
ATOM   3410  C   GLU   190      28.055 -20.841   0.627  1.00 10.00      B   
ATOM   3411  O   GLU   190      27.625 -19.827   1.181  1.00 10.00      B   
ATOM   3412  N   CYS   191      27.291 -21.891   0.342  1.00 10.00      B   
ATOM   3413  HN  CYS   191      27.687 -22.662  -0.117  1.00 10.00      B   
ATOM   3414  CA  CYS   191      25.876 -21.929   0.699  1.00 10.00      B   
ATOM   3415  C   CYS   191      25.704 -21.937   2.217  1.00 10.00      B   
ATOM   3416  O   CYS   191      26.226 -22.821   2.902  1.00 10.00      B   
ATOM   3417  CB  CYS   191      25.196 -23.158   0.080  1.00 10.00      B   
ATOM   3418  SG  CYS   191      25.927 -23.724  -1.496  1.00 10.00      B   
ATOM   3419  N   SER   192      24.982 -20.949   2.741  1.00 10.00      B   
ATOM   3420  HN  SER   192      24.598 -20.267   2.150  1.00 10.00      B   
ATOM   3421  CA  SER   192      24.761 -20.846   4.178  1.00 10.00      B   
ATOM   3422  CB  SER   192      24.875 -19.389   4.636  1.00 10.00      B   
ATOM   3423  OG  SER   192      25.274 -18.543   3.567  1.00 10.00      B   
ATOM   3424  HG  SER   192      24.490 -18.267   3.073  1.00 10.00      B   
ATOM   3425  C   SER   192      23.411 -21.426   4.590  1.00 10.00      B   
ATOM   3426  O   SER   192      23.132 -21.582   5.776  1.00 10.00      B   
ATOM   3427  N   VAL   193      22.572 -21.743   3.614  1.00 10.00      B   
ATOM   3428  HN  VAL   193      22.839 -21.601   2.683  1.00 10.00      B   
ATOM   3429  CA  VAL   193      21.259 -22.305   3.902  1.00 10.00      B   
ATOM   3430  CB  VAL   193      20.111 -21.353   3.504  1.00 10.00      B   
ATOM   3431  CG1 VAL   193      20.010 -20.192   4.482  1.00 10.00      B   
ATOM   3432  CG2 VAL   193      20.290 -20.848   2.080  1.00 10.00      B   
ATOM   3433  C   VAL   193      21.073 -23.646   3.206  1.00 10.00      B   
ATOM   3434  O   VAL   193      21.620 -23.876   2.126  1.00 10.00      B   
ATOM   3435  N   ASN   194      20.316 -24.529   3.836  1.00 10.00      B   
ATOM   3436  HN  ASN   194      19.921 -24.289   4.707  1.00 10.00      B   
ATOM   3437  CA  ASN   194      20.046 -25.848   3.281  1.00 10.00      B   
ATOM   3438  CB  ASN   194      20.066 -26.906   4.394  1.00 10.00      B   
ATOM   3439  CG  ASN   194      21.386 -26.977   5.139  1.00 10.00      B   
ATOM   3440  OD1 ASN   194      22.289 -27.722   4.759  1.00 10.00      B   
ATOM   3441  ND2 ASN   194      21.503 -26.210   6.212  1.00 10.00      B   
ATOM   3442 HD21 ASN   194      20.733 -25.641   6.464  1.00 10.00      B   
ATOM   3443 HD22 ASN   194      22.342 -26.237   6.714  1.00 10.00      B   
ATOM   3444  C   ASN   194      18.679 -25.843   2.602  1.00 10.00      B   
ATOM   3445  O   ASN   194      17.877 -24.938   2.840  1.00 10.00      B   
ATOM   3446  N   PRO   195      18.401 -26.836   1.736  1.00 10.00      B   
ATOM   3447  CA  PRO   195      17.114 -26.943   1.035  1.00 10.00      B   
ATOM   3448  CB  PRO   195      17.184 -28.324   0.382  1.00 10.00      B   
ATOM   3449  CG  PRO   195      18.638 -28.560   0.182  1.00 10.00      B   
ATOM   3450  CD  PRO   195      19.323 -27.922   1.354  1.00 10.00      B   
ATOM   3451  C   PRO   195      15.936 -26.880   2.004  1.00 10.00      B   
ATOM   3452  O   PRO   195      15.788 -27.735   2.880  1.00 10.00      B   
ATOM   3453  N   GLY   196      15.113 -25.853   1.852  1.00 10.00      B   
ATOM   3454  HN  GLY   196      15.282 -25.205   1.137  1.00 10.00      B   
ATOM   3455  CA  GLY   196      13.968 -25.680   2.724  1.00 10.00      B   
ATOM   3456  C   GLY   196      14.163 -24.512   3.667  1.00 10.00      B   
ATOM   3457  O   GLY   196      13.197 -23.913   4.139  1.00 10.00      B   
ATOM   3458  N   GLU   197      15.422 -24.191   3.938  1.00 10.00      B   
ATOM   3459  HN  GLU   197      16.147 -24.719   3.533  1.00 10.00      B   
ATOM   3460  CA  GLU   197      15.763 -23.081   4.818  1.00 10.00      B   
ATOM   3461  CB  GLU   197      17.026 -23.404   5.620  1.00 10.00      B   
ATOM   3462  CG  GLU   197      16.975 -24.731   6.357  1.00 10.00      B   
ATOM   3463  CD  GLU   197      18.326 -25.154   6.898  1.00 10.00      B   
ATOM   3464  OE1 GLU   197      19.347 -24.530   6.529  1.00 10.00      B   
ATOM   3465  OE2 GLU   197      18.375 -26.125   7.684  1.00 10.00      B   
ATOM   3466  C   GLU   197      15.998 -21.831   3.984  1.00 10.00      B   
ATOM   3467  O   GLU   197      16.140 -20.727   4.514  1.00 10.00      B   
ATOM   3468  N   THR   198      16.047 -22.026   2.673  1.00 10.00      B   
ATOM   3469  HN  THR   198      15.937 -22.936   2.324  1.00 10.00      B   
ATOM   3470  CA  THR   198      16.263 -20.944   1.731  1.00 10.00      B   
ATOM   3471  CB  THR   198      16.329 -21.505   0.298  1.00 10.00      B   
ATOM   3472  OG1 THR   198      16.528 -22.929   0.361  1.00 10.00      B   
ATOM   3473  HG1 THR   198      17.414 -23.148   0.039  1.00 10.00      B   
ATOM   3474  CG2 THR   198      17.471 -20.866  -0.479  1.00 10.00      B   
ATOM   3475  C   THR   198      15.138 -19.911   1.821  1.00 10.00      B   
ATOM   3476  O   THR   198      13.965 -20.267   1.958  1.00 10.00      B   
ATOM   3477  N   PHE   199      15.508 -18.637   1.734  1.00 10.00      B   
ATOM   3478  HN  PHE   199      16.458 -18.427   1.624  1.00 10.00      B   
ATOM   3479  CA  PHE   199      14.552 -17.535   1.810  1.00 10.00      B   
ATOM   3480  CB  PHE   199      15.268 -16.193   1.624  1.00 10.00      B   
ATOM   3481  CG  PHE   199      16.347 -15.943   2.638  1.00 10.00      B   
ATOM   3482  CD1 PHE   199      17.673 -16.202   2.336  1.00 10.00      B   
ATOM   3483  CD2 PHE   199      16.035 -15.454   3.895  1.00 10.00      B   
ATOM   3484  CE1 PHE   199      18.667 -15.978   3.268  1.00 10.00      B   
ATOM   3485  CE2 PHE   199      17.025 -15.227   4.832  1.00 10.00      B   
ATOM   3486  CZ  PHE   199      18.343 -15.490   4.519  1.00 10.00      B   
ATOM   3487  C   PHE   199      13.425 -17.683   0.791  1.00 10.00      B   
ATOM   3488  O   PHE   199      12.275 -17.349   1.075  1.00 10.00      B   
ATOM   3489  N   LEU   200      13.757 -18.202  -0.386  1.00 10.00      B   
ATOM   3490  HN  LEU   200      14.687 -18.454  -0.551  1.00 10.00      B   
ATOM   3491  CA  LEU   200      12.772 -18.396  -1.441  1.00 10.00      B   
ATOM   3492  CB  LEU   200      13.460 -18.818  -2.743  1.00 10.00      B   
ATOM   3493  CG  LEU   200      14.533 -17.870  -3.285  1.00 10.00      B   
ATOM   3494  CD1 LEU   200      15.298 -18.524  -4.427  1.00 10.00      B   
ATOM   3495  CD2 LEU   200      13.910 -16.560  -3.744  1.00 10.00      B   
ATOM   3496  C   LEU   200      11.734 -19.439  -1.037  1.00 10.00      B   
ATOM   3497  O   LEU   200      10.549 -19.299  -1.335  1.00 10.00      B   
ATOM   3498  N   ASP   201      12.186 -20.466  -0.325  1.00 10.00      B   
ATOM   3499  HN  ASP   201      13.129 -20.492  -0.071  1.00 10.00      B   
ATOM   3500  CA  ASP   201      11.306 -21.544   0.112  1.00 10.00      B   
ATOM   3501  CB  ASP   201      12.109 -22.756   0.585  1.00 10.00      B   
ATOM   3502  CG  ASP   201      11.870 -23.980  -0.277  1.00 10.00      B   
ATOM   3503  OD1 ASP   201      12.129 -23.913  -1.497  1.00 10.00      B   
ATOM   3504  OD2 ASP   201      11.428 -25.018   0.257  1.00 10.00      B   
ATOM   3505  C   ASP   201      10.354 -21.074   1.202  1.00 10.00      B   
ATOM   3506  O   ASP   201       9.233 -21.567   1.307  1.00 10.00      B   
ATOM   3507  N   ARG   202      10.801 -20.104   2.000  1.00 10.00      B   
ATOM   3508  HN  ARG   202      11.706 -19.751   1.862  1.00 10.00      B   
ATOM   3509  CA  ARG   202       9.980 -19.559   3.079  1.00 10.00      B   
ATOM   3510  CB  ARG   202      10.757 -18.508   3.877  1.00 10.00      B   
ATOM   3511  CG  ARG   202      12.005 -19.040   4.562  1.00 10.00      B   
ATOM   3512  CD  ARG   202      12.635 -17.989   5.465  1.00 10.00      B   
ATOM   3513  NE  ARG   202      11.919 -17.853   6.734  1.00 10.00      B   
ATOM   3514  HE  ARG   202      11.239 -18.538   6.940  1.00 10.00      B   
ATOM   3515  CZ  ARG   202      12.133 -16.874   7.620  1.00 10.00      B   
ATOM   3516  NH1 ARG   202      13.047 -15.936   7.388  1.00 10.00      B   
ATOM   3517 HH11 ARG   202      13.208 -15.178   8.088  1.00 10.00      B   
ATOM   3518 HH12 ARG   202      13.608 -15.951   6.515  1.00 10.00      B   
ATOM   3519  NH2 ARG   202      11.441 -16.841   8.750  1.00 10.00      B   
ATOM   3520 HH21 ARG   202      11.605 -16.078   9.446  1.00 10.00      B   
ATOM   3521 HH22 ARG   202      10.732 -17.577   8.948  1.00 10.00      B   
ATOM   3522  C   ARG   202       8.695 -18.950   2.524  1.00 10.00      B   
ATOM   3523  O   ARG   202       7.635 -19.021   3.151  1.00 10.00      B   
ATOM   3524  N   MET   203       8.797 -18.359   1.337  1.00 10.00      B   
ATOM   3525  HN  MET   203       9.667 -18.340   0.889  1.00 10.00      B   
ATOM   3526  CA  MET   203       7.647 -17.748   0.683  1.00 10.00      B   
ATOM   3527  CB  MET   203       8.090 -16.912  -0.522  1.00 10.00      B   
ATOM   3528  CG  MET   203       9.040 -15.772  -0.196  1.00 10.00      B   
ATOM   3529  SD  MET   203       9.444 -14.776  -1.648  1.00 10.00      B   
ATOM   3530  CE  MET   203      10.202 -16.008  -2.709  1.00 10.00      B   
ATOM   3531  C   MET   203       6.681 -18.828   0.211  1.00 10.00      B   
ATOM   3532  O   MET   203       5.469 -18.726   0.404  1.00 10.00      B   
ATOM   3533  N   ILE   204       7.239 -19.874  -0.388  1.00 10.00      B   
ATOM   3534  HN  ILE   204       8.214 -19.902  -0.482  1.00 10.00      B   
ATOM   3535  CA  ILE   204       6.450 -20.987  -0.906  1.00 10.00      B   
ATOM   3536  CB  ILE   204       7.346 -22.002  -1.650  1.00 10.00      B   
ATOM   3537  CG1 ILE   204       8.211 -21.280  -2.692  1.00 10.00      B   
ATOM   3538  CG2 ILE   204       6.498 -23.074  -2.318  1.00 10.00      B   
ATOM   3539  CD1 ILE   204       9.297 -22.144  -3.296  1.00 10.00      B   
ATOM   3540  C   ILE   204       5.692 -21.689   0.221  1.00 10.00      B   
ATOM   3541  O   ILE   204       4.546 -22.102   0.047  1.00 10.00      B   
ATOM   3542  N   ALA   205       6.334 -21.794   1.380  1.00 10.00      B   
ATOM   3543  HN  ALA   205       7.247 -21.440   1.450  1.00 10.00      B   
ATOM   3544  CA  ALA   205       5.732 -22.437   2.544  1.00 10.00      B   
ATOM   3545  CB  ALA   205       6.759 -22.586   3.656  1.00 10.00      B   
ATOM   3546  C   ALA   205       4.511 -21.661   3.042  1.00 10.00      B   
ATOM   3547  O   ALA   205       3.596 -22.233   3.638  1.00 10.00      B   
ATOM   3548  N   MET   206       4.501 -20.356   2.797  1.00 10.00      B   
ATOM   3549  HN  MET   206       5.259 -19.950   2.325  1.00 10.00      B   
ATOM   3550  CA  MET   206       3.389 -19.512   3.223  1.00 10.00      B   
ATOM   3551  CB  MET   206       3.874 -18.096   3.545  1.00 10.00      B   
ATOM   3552  CG  MET   206       2.779 -17.165   4.048  1.00 10.00      B   
ATOM   3553  SD  MET   206       3.355 -15.471   4.270  1.00 10.00      B   
ATOM   3554  CE  MET   206       3.680 -14.998   2.572  1.00 10.00      B   
ATOM   3555  C   MET   206       2.295 -19.456   2.161  1.00 10.00      B   
ATOM   3556  O   MET   206       1.118 -19.685   2.454  1.00 10.00      B   
ATOM   3557  N   VAL   207       2.693 -19.159   0.926  1.00 10.00      B   
ATOM   3558  HN  VAL   207       3.651 -19.008   0.755  1.00 10.00      B   
ATOM   3559  CA  VAL   207       1.752 -19.053  -0.183  1.00 10.00      B   
ATOM   3560  CB  VAL   207       2.442 -18.548  -1.470  1.00 10.00      B   
ATOM   3561  CG1 VAL   207       1.442 -18.445  -2.612  1.00 10.00      B   
ATOM   3562  CG2 VAL   207       3.108 -17.201  -1.226  1.00 10.00      B   
ATOM   3563  C   VAL   207       1.052 -20.383  -0.462  1.00 10.00      B   
ATOM   3564  O   VAL   207      -0.170 -20.430  -0.605  1.00 10.00      B   
ATOM   3565  N   GLU   208       1.821 -21.460  -0.522  1.00 10.00      B   
ATOM   3566  HN  GLU   208       2.787 -21.376  -0.357  1.00 10.00      B   
ATOM   3567  CA  GLU   208       1.256 -22.773  -0.796  1.00 10.00      B   
ATOM   3568  CB  GLU   208       2.182 -23.594  -1.698  1.00 10.00      B   
ATOM   3569  CG  GLU   208       2.663 -22.845  -2.931  1.00 10.00      B   
ATOM   3570  CD  GLU   208       2.997 -23.765  -4.086  1.00 10.00      B   
ATOM   3571  OE1 GLU   208       3.994 -24.510  -3.992  1.00 10.00      B   
ATOM   3572  OE2 GLU   208       2.265 -23.739  -5.099  1.00 10.00      B   
ATOM   3573  C   GLU   208       0.961 -23.521   0.499  1.00 10.00      B   
ATOM   3574  O   GLU   208       1.871 -23.889   1.243  1.00 10.00      B   
ATOM   3575  N   GLY   209      -0.316 -23.736   0.765  1.00 10.00      B   
ATOM   3576  HN  GLY   209      -1.002 -23.410   0.143  1.00 10.00      B   
ATOM   3577  CA  GLY   209      -0.714 -24.431   1.969  1.00 10.00      B   
ATOM   3578  C   GLY   209      -1.907 -23.766   2.608  1.00 10.00      B   
ATOM   3579  O   GLY   209      -2.633 -23.031   1.942  1.00 10.00      B   
ATOM   3580  N   ALA   210      -2.114 -24.016   3.890  1.00 10.00      B   
ATOM   3581  HN  ALA   210      -1.498 -24.614   4.370  1.00 10.00      B   
ATOM   3582  CA  ALA   210      -3.237 -23.428   4.606  1.00 10.00      B   
ATOM   3583  CB  ALA   210      -4.414 -24.396   4.637  1.00 10.00      B   
ATOM   3584  C   ALA   210      -2.820 -23.026   6.015  1.00 10.00      B   
ATOM   3585  O   ALA   210      -3.631 -23.008   6.939  1.00 10.00      B   
ATOM   3586  N   GLN   211      -1.546 -22.687   6.171  1.00 10.00      B   
ATOM   3587  HN  GLN   211      -0.950 -22.695   5.390  1.00 10.00      B   
ATOM   3588  CA  GLN   211      -1.011 -22.283   7.466  1.00 10.00      B   
ATOM   3589  CB  GLN   211       0.408 -22.824   7.654  1.00 10.00      B   
ATOM   3590  CG  GLN   211       0.493 -24.333   7.813  1.00 10.00      B   
ATOM   3591  CD  GLN   211      -0.349 -24.859   8.960  1.00 10.00      B   
ATOM   3592  OE1 GLN   211       0.073 -24.850  10.116  1.00 10.00      B   
ATOM   3593  NE2 GLN   211      -1.545 -25.330   8.650  1.00 10.00      B   
ATOM   3594 HE21 GLN   211      -1.824 -25.313   7.707  1.00 10.00      B   
ATOM   3595 HE22 GLN   211      -2.104 -25.689   9.373  1.00 10.00      B   
ATOM   3596  C   GLN   211      -1.006 -20.765   7.592  1.00 10.00      B   
ATOM   3597  O   GLN   211      -0.098 -20.180   8.184  1.00 10.00      B   
ATOM   3598  N   ARG   212      -2.030 -20.134   7.035  1.00 10.00      B   
ATOM   3599  HN  ARG   212      -2.733 -20.659   6.599  1.00 10.00      B   
ATOM   3600  CA  ARG   212      -2.150 -18.683   7.078  1.00 10.00      B   
ATOM   3601  CB  ARG   212      -2.974 -18.157   5.898  1.00 10.00      B   
ATOM   3602  CG  ARG   212      -2.294 -18.261   4.539  1.00 10.00      B   
ATOM   3603  CD  ARG   212      -2.424 -19.661   3.965  1.00 10.00      B   
ATOM   3604  NE  ARG   212      -2.158 -19.708   2.525  1.00 10.00      B   
ATOM   3605  HE  ARG   212      -1.225 -19.589   2.235  1.00 10.00      B   
ATOM   3606  CZ  ARG   212      -3.104 -19.896   1.601  1.00 10.00      B   
ATOM   3607  NH1 ARG   212      -4.374 -20.042   1.965  1.00 10.00      B   
ATOM   3608 HH11 ARG   212      -4.639 -20.011   2.973  1.00 10.00      B   
ATOM   3609 HH12 ARG   212      -5.121 -20.191   1.236  1.00 10.00      B   
ATOM   3610  NH2 ARG   212      -2.784 -19.954   0.315  1.00 10.00      B   
ATOM   3611 HH21 ARG   212      -3.524 -20.101  -0.399  1.00 10.00      B   
ATOM   3612 HH22 ARG   212      -1.786 -19.859   0.012  1.00 10.00      B   
ATOM   3613  C   ARG   212      -2.784 -18.241   8.392  1.00 10.00      B   
ATOM   3614  O   ARG   212      -3.986 -18.420   8.609  1.00 10.00      B   
ATOM   3615  N   ARG   213      -1.967 -17.681   9.271  1.00 10.00      B   
ATOM   3616  HN  ARG   213      -1.024 -17.559   9.034  1.00 10.00      B   
ATOM   3617  CA  ARG   213      -2.439 -17.217  10.566  1.00 10.00      B   
ATOM   3618  CB  ARG   213      -1.264 -17.034  11.536  1.00 10.00      B   
ATOM   3619  CG  ARG   213      -0.155 -18.066  11.392  1.00 10.00      B   
ATOM   3620  CD  ARG   213      -0.651 -19.472  11.686  1.00 10.00      B   
ATOM   3621  NE  ARG   213       0.342 -20.486  11.327  1.00 10.00      B   
ATOM   3622  HE  ARG   213       0.946 -20.281  10.576  1.00 10.00      B   
ATOM   3623  CZ  ARG   213       0.469 -21.656  11.950  1.00 10.00      B   
ATOM   3624  NH1 ARG   213      -0.332 -21.963  12.963  1.00 10.00      B   
ATOM   3625 HH11 ARG   213      -0.236 -22.880  13.453  1.00 10.00      B   
ATOM   3626 HH12 ARG   213      -1.063 -21.287  13.278  1.00 10.00      B   
ATOM   3627  NH2 ARG   213       1.399 -22.516  11.557  1.00 10.00      B   
ATOM   3628 HH21 ARG   213       2.032 -22.274  10.762  1.00 10.00      B   
ATOM   3629 HH22 ARG   213       1.500 -23.436  12.037  1.00 10.00      B   
ATOM   3630  C   ARG   213      -3.167 -15.895  10.394  1.00 10.00      B   
ATOM   3631  O   ARG   213      -2.645 -14.971   9.769  1.00 10.00      B   
ATOM   3632  N   LYS   214      -4.369 -15.806  10.933  1.00 10.00      B   
ATOM   3633  HN  LYS   214      -4.735 -16.571  11.424  1.00 10.00      B   
ATOM   3634  CA  LYS   214      -5.152 -14.585  10.820  1.00 10.00      B   
ATOM   3635  CB  LYS   214      -6.628 -14.845  11.121  1.00 10.00      B   
ATOM   3636  CG  LYS   214      -7.308 -15.729  10.090  1.00 10.00      B   
ATOM   3637  CD  LYS   214      -8.817 -15.669  10.226  1.00 10.00      B   
ATOM   3638  CE  LYS   214      -9.502 -16.202   8.979  1.00 10.00      B   
ATOM   3639  NZ  LYS   214     -10.899 -15.710   8.871  1.00 10.00      B   
ATOM   3640  HZ1 LYS   214     -10.904 -14.670   8.842  1.00 10.00      B   
ATOM   3641  HZ2 LYS   214     -11.457 -16.026   9.693  1.00 10.00      B   
ATOM   3642  HZ3 LYS   214     -11.342 -16.073   8.003  1.00 10.00      B   
ATOM   3643  C   LYS   214      -4.600 -13.493  11.726  1.00 10.00      B   
ATOM   3644  O   LYS   214      -4.193 -13.759  12.860  1.00 10.00      B   
ATOM   3645  N   THR   215      -4.576 -12.274  11.214  1.00 10.00      B   
ATOM   3646  HN  THR   215      -4.913 -12.127  10.304  1.00 10.00      B   
ATOM   3647  CA  THR   215      -4.072 -11.139  11.958  1.00 10.00      B   
ATOM   3648  CB  THR   215      -3.930  -9.918  11.040  1.00 10.00      B   
ATOM   3649  OG1 THR   215      -4.908  -9.997   9.994  1.00 10.00      B   
ATOM   3650  HG1 THR   215      -4.867  -9.188   9.458  1.00 10.00      B   
ATOM   3651  CG2 THR   215      -2.544  -9.888  10.424  1.00 10.00      B   
ATOM   3652  C   THR   215      -4.984 -10.799  13.131  1.00 10.00      B   
ATOM   3653  O   THR   215      -6.202 -10.972  13.049  1.00 10.00      B   
ATOM   3654  N   PRO   216      -4.399 -10.325  14.246  1.00 10.00      B   
ATOM   3655  CA  PRO   216      -5.150  -9.962  15.451  1.00 10.00      B   
ATOM   3656  CB  PRO   216      -4.114  -9.244  16.332  1.00 10.00      B   
ATOM   3657  CG  PRO   216      -2.911  -9.046  15.471  1.00 10.00      B   
ATOM   3658  CD  PRO   216      -2.957 -10.116  14.424  1.00 10.00      B   
ATOM   3659  C   PRO   216      -6.326  -9.036  15.145  1.00 10.00      B   
ATOM   3660  O   PRO   216      -7.412  -9.190  15.710  1.00 10.00      B   
ATOM   3661  N   ASN   217      -6.114  -8.094  14.230  1.00 10.00      B   
ATOM   3662  HN  ASN   217      -5.236  -8.036  13.796  1.00 10.00      B   
ATOM   3663  CA  ASN   217      -7.158  -7.149  13.853  1.00 10.00      B   
ATOM   3664  CB  ASN   217      -6.601  -6.026  12.978  1.00 10.00      B   
ATOM   3665  CG  ASN   217      -5.694  -5.071  13.729  1.00 10.00      B   
ATOM   3666  OD1 ASN   217      -5.846  -4.863  14.933  1.00 10.00      B   
ATOM   3667  ND2 ASN   217      -4.740  -4.486  13.023  1.00 10.00      B   
ATOM   3668 HD21 ASN   217      -4.672  -4.704  12.062  1.00 10.00      B   
ATOM   3669 HD22 ASN   217      -4.144  -3.856  13.479  1.00 10.00      B   
ATOM   3670  C   ASN   217      -8.304  -7.850  13.137  1.00 10.00      B   
ATOM   3671  O   ASN   217      -9.473  -7.562  13.395  1.00 10.00      B   
ATOM   3672  N   GLU   218      -7.969  -8.784  12.252  1.00 10.00      B   
ATOM   3673  HN  GLU   218      -7.021  -8.989  12.105  1.00 10.00      B   
ATOM   3674  CA  GLU   218      -8.982  -9.525  11.509  1.00 10.00      B   
ATOM   3675  CB  GLU   218      -8.342 -10.418  10.442  1.00 10.00      B   
ATOM   3676  CG  GLU   218      -9.336 -11.033   9.468  1.00 10.00      B   
ATOM   3677  CD  GLU   218      -8.666 -11.860   8.388  1.00 10.00      B   
ATOM   3678  OE1 GLU   218      -7.929 -11.280   7.564  1.00 10.00      B   
ATOM   3679  OE2 GLU   218      -8.886 -13.092   8.352  1.00 10.00      B   
ATOM   3680  C   GLU   218      -9.824 -10.355  12.470  1.00 10.00      B   
ATOM   3681  O   GLU   218     -11.050 -10.402  12.357  1.00 10.00      B   
ATOM   3682  N   ILE   219      -9.157 -10.981  13.435  1.00 10.00      B   
ATOM   3683  HN  ILE   219      -8.178 -10.894  13.472  1.00 10.00      B   
ATOM   3684  CA  ILE   219      -9.833 -11.797  14.436  1.00 10.00      B   
ATOM   3685  CB  ILE   219      -8.829 -12.435  15.419  1.00 10.00      B   
ATOM   3686  CG1 ILE   219      -7.743 -13.197  14.657  1.00 10.00      B   
ATOM   3687  CG2 ILE   219      -9.545 -13.355  16.398  1.00 10.00      B   
ATOM   3688  CD1 ILE   219      -6.515 -13.495  15.487  1.00 10.00      B   
ATOM   3689  C   ILE   219     -10.820 -10.943  15.228  1.00 10.00      B   
ATOM   3690  O   ILE   219     -11.975 -11.330  15.421  1.00 10.00      B   
ATOM   3691  N   ALA   220     -10.360  -9.771  15.661  1.00 10.00      B   
ATOM   3692  HN  ALA   220      -9.430  -9.523  15.462  1.00 10.00      B   
ATOM   3693  CA  ALA   220     -11.188  -8.848  16.430  1.00 10.00      B   
ATOM   3694  CB  ALA   220     -10.367  -7.648  16.879  1.00 10.00      B   
ATOM   3695  C   ALA   220     -12.404  -8.395  15.626  1.00 10.00      B   
ATOM   3696  O   ALA   220     -13.523  -8.363  16.139  1.00 10.00      B   
ATOM   3697  N   LEU   221     -12.183  -8.060  14.360  1.00 10.00      B   
ATOM   3698  HN  LEU   221     -11.267  -8.105  14.004  1.00 10.00      B   
ATOM   3699  CA  LEU   221     -13.267  -7.615  13.493  1.00 10.00      B   
ATOM   3700  CB  LEU   221     -12.733  -7.049  12.175  1.00 10.00      B   
ATOM   3701  CG  LEU   221     -11.996  -5.711  12.272  1.00 10.00      B   
ATOM   3702  CD1 LEU   221     -11.660  -5.182  10.890  1.00 10.00      B   
ATOM   3703  CD2 LEU   221     -12.823  -4.696  13.045  1.00 10.00      B   
ATOM   3704  C   LEU   221     -14.270  -8.736  13.241  1.00 10.00      B   
ATOM   3705  O   LEU   221     -15.462  -8.483  13.054  1.00 10.00      B   
ATOM   3706  N   THR   222     -13.783  -9.973  13.255  1.00 10.00      B   
ATOM   3707  HN  THR   222     -12.824 -10.109  13.418  1.00 10.00      B   
ATOM   3708  CA  THR   222     -14.639 -11.133  13.042  1.00 10.00      B   
ATOM   3709  CB  THR   222     -13.818 -12.436  12.902  1.00 10.00      B   
ATOM   3710  OG1 THR   222     -12.841 -12.289  11.861  1.00 10.00      B   
ATOM   3711  HG1 THR   222     -12.319 -11.489  12.013  1.00 10.00      B   
ATOM   3712  CG2 THR   222     -14.722 -13.614  12.565  1.00 10.00      B   
ATOM   3713  C   THR   222     -15.627 -11.267  14.198  1.00 10.00      B   
ATOM   3714  O   THR   222     -16.779 -11.644  13.999  1.00 10.00      B   
ATOM   3715  N   ILE   223     -15.173 -10.924  15.402  1.00 10.00      B   
ATOM   3716  HN  ILE   223     -14.247 -10.606  15.490  1.00 10.00      B   
ATOM   3717  CA  ILE   223     -16.018 -10.997  16.591  1.00 10.00      B   
ATOM   3718  CB  ILE   223     -15.244 -10.610  17.870  1.00 10.00      B   
ATOM   3719  CG1 ILE   223     -13.990 -11.475  18.008  1.00 10.00      B   
ATOM   3720  CG2 ILE   223     -16.132 -10.755  19.101  1.00 10.00      B   
ATOM   3721  CD1 ILE   223     -13.054 -11.027  19.105  1.00 10.00      B   
ATOM   3722  C   ILE   223     -17.219 -10.075  16.435  1.00 10.00      B   
ATOM   3723  O   ILE   223     -18.348 -10.449  16.759  1.00 10.00      B   
ATOM   3724  N   LEU   224     -16.968  -8.874  15.921  1.00 10.00      B   
ATOM   3725  HN  LEU   224     -16.045  -8.638  15.686  1.00 10.00      B   
ATOM   3726  CA  LEU   224     -18.027  -7.897  15.701  1.00 10.00      B   
ATOM   3727  CB  LEU   224     -17.439  -6.574  15.205  1.00 10.00      B   
ATOM   3728  CG  LEU   224     -16.420  -5.897  16.126  1.00 10.00      B   
ATOM   3729  CD1 LEU   224     -15.877  -4.632  15.480  1.00 10.00      B   
ATOM   3730  CD2 LEU   224     -17.040  -5.584  17.478  1.00 10.00      B   
ATOM   3731  C   LEU   224     -19.030  -8.438  14.687  1.00 10.00      B   
ATOM   3732  O   LEU   224     -20.242  -8.314  14.867  1.00 10.00      B   
ATOM   3733  N   LEU   225     -18.507  -9.056  13.631  1.00 10.00      B   
ATOM   3734  HN  LEU   225     -17.533  -9.114  13.549  1.00 10.00      B   
ATOM   3735  CA  LEU   225     -19.337  -9.639  12.591  1.00 10.00      B   
ATOM   3736  CB  LEU   225     -18.465 -10.193  11.464  1.00 10.00      B   
ATOM   3737  CG  LEU   225     -17.662  -9.169  10.664  1.00 10.00      B   
ATOM   3738  CD1 LEU   225     -16.660  -9.871   9.764  1.00 10.00      B   
ATOM   3739  CD2 LEU   225     -18.589  -8.285   9.844  1.00 10.00      B   
ATOM   3740  C   LEU   225     -20.200 -10.753  13.171  1.00 10.00      B   
ATOM   3741  O   LEU   225     -21.401 -10.813  12.912  1.00 10.00      B   
ATOM   3742  N   ILE   226     -19.577 -11.628  13.963  1.00 10.00      B   
ATOM   3743  HN  ILE   226     -18.609 -11.527  14.119  1.00 10.00      B   
ATOM   3744  CA  ILE   226     -20.284 -12.738  14.597  1.00 10.00      B   
ATOM   3745  CB  ILE   226     -19.342 -13.594  15.475  1.00 10.00      B   
ATOM   3746  CG1 ILE   226     -18.283 -14.281  14.611  1.00 10.00      B   
ATOM   3747  CG2 ILE   226     -20.130 -14.630  16.268  1.00 10.00      B   
ATOM   3748  CD1 ILE   226     -17.183 -14.950  15.409  1.00 10.00      B   
ATOM   3749  C   ILE   226     -21.435 -12.213  15.447  1.00 10.00      B   
ATOM   3750  O   ILE   226     -22.556 -12.723  15.370  1.00 10.00      B   
ATOM   3751  N   ALA   227     -21.153 -11.173  16.229  1.00 10.00      B   
ATOM   3752  HN  ALA   227     -20.241 -10.803  16.219  1.00 10.00      B   
ATOM   3753  CA  ALA   227     -22.156 -10.560  17.094  1.00 10.00      B   
ATOM   3754  CB  ALA   227     -21.550  -9.410  17.886  1.00 10.00      B   
ATOM   3755  C   ALA   227     -23.352 -10.081  16.278  1.00 10.00      B   
ATOM   3756  O   ALA   227     -24.501 -10.255  16.685  1.00 10.00      B   
ATOM   3757  N   LEU   228     -23.071  -9.497  15.118  1.00 10.00      B   
ATOM   3758  HN  LEU   228     -22.132  -9.389  14.852  1.00 10.00      B   
ATOM   3759  CA  LEU   228     -24.119  -9.007  14.235  1.00 10.00      B   
ATOM   3760  CB  LEU   228     -23.523  -8.304  13.007  1.00 10.00      B   
ATOM   3761  CG  LEU   228     -22.823  -6.965  13.259  1.00 10.00      B   
ATOM   3762  CD1 LEU   228     -22.234  -6.414  11.967  1.00 10.00      B   
ATOM   3763  CD2 LEU   228     -23.786  -5.963  13.877  1.00 10.00      B   
ATOM   3764  C   LEU   228     -25.031 -10.151  13.800  1.00 10.00      B   
ATOM   3765  O   LEU   228     -26.255 -10.022  13.829  1.00 10.00      B   
ATOM   3766  N   THR   229     -24.429 -11.275  13.421  1.00 10.00      B   
ATOM   3767  HN  THR   229     -23.449 -11.319  13.426  1.00 10.00      B   
ATOM   3768  CA  THR   229     -25.187 -12.442  12.986  1.00 10.00      B   
ATOM   3769  CB  THR   229     -24.256 -13.572  12.518  1.00 10.00      B   
ATOM   3770  OG1 THR   229     -22.896 -13.155  12.668  1.00 10.00      B   
ATOM   3771  HG1 THR   229     -22.698 -13.052  13.607  1.00 10.00      B   
ATOM   3772  CG2 THR   229     -24.519 -13.905  11.058  1.00 10.00      B   
ATOM   3773  C   THR   229     -26.094 -12.954  14.102  1.00 10.00      B   
ATOM   3774  O   THR   229     -27.214 -13.385  13.846  1.00 10.00      B   
ATOM   3775  N   ILE   230     -25.611 -12.888  15.340  1.00 10.00      B   
ATOM   3776  HN  ILE   230     -24.708 -12.529  15.482  1.00 10.00      B   
ATOM   3777  CA  ILE   230     -26.396 -13.332  16.489  1.00 10.00      B   
ATOM   3778  CB  ILE   230     -25.588 -13.255  17.807  1.00 10.00      B   
ATOM   3779  CG1 ILE   230     -24.317 -14.105  17.711  1.00 10.00      B   
ATOM   3780  CG2 ILE   230     -26.440 -13.705  18.989  1.00 10.00      B   
ATOM   3781  CD1 ILE   230     -23.339 -13.871  18.845  1.00 10.00      B   
ATOM   3782  C   ILE   230     -27.657 -12.479  16.611  1.00 10.00      B   
ATOM   3783  O   ILE   230     -28.754 -12.992  16.835  1.00 10.00      B   
ATOM   3784  N   VAL   231     -27.491 -11.176  16.433  1.00 10.00      B   
ATOM   3785  HN  VAL   231     -26.591 -10.832  16.242  1.00 10.00      B   
ATOM   3786  CA  VAL   231     -28.604 -10.242  16.511  1.00 10.00      B   
ATOM   3787  CB  VAL   231     -28.112  -8.777  16.498  1.00 10.00      B   
ATOM   3788  CG1 VAL   231     -29.287  -7.810  16.544  1.00 10.00      B   
ATOM   3789  CG2 VAL   231     -27.167  -8.521  17.663  1.00 10.00      B   
ATOM   3790  C   VAL   231     -29.575 -10.464  15.352  1.00 10.00      B   
ATOM   3791  O   VAL   231     -30.780 -10.608  15.561  1.00 10.00      B   
ATOM   3792  N   PHE   232     -29.037 -10.515  14.138  1.00 10.00      B   
ATOM   3793  HN  PHE   232     -28.063 -10.416  14.041  1.00 10.00      B   
ATOM   3794  CA  PHE   232     -29.852 -10.711  12.942  1.00 10.00      B   
ATOM   3795  CB  PHE   232     -28.999 -10.600  11.674  1.00 10.00      B   
ATOM   3796  CG  PHE   232     -28.438  -9.226  11.424  1.00 10.00      B   
ATOM   3797  CD1 PHE   232     -27.142  -9.071  10.959  1.00 10.00      B   
ATOM   3798  CD2 PHE   232     -29.204  -8.091  11.649  1.00 10.00      B   
ATOM   3799  CE1 PHE   232     -26.619  -7.814  10.722  1.00 10.00      B   
ATOM   3800  CE2 PHE   232     -28.687  -6.831  11.416  1.00 10.00      B   
ATOM   3801  CZ  PHE   232     -27.392  -6.693  10.951  1.00 10.00      B   
ATOM   3802  C   PHE   232     -30.591 -12.049  12.972  1.00 10.00      B   
ATOM   3803  O   PHE   232     -31.780 -12.114  12.651  1.00 10.00      B   
ATOM   3804  N   LEU   233     -29.888 -13.105  13.368  1.00 10.00      B   
ATOM   3805  HN  LEU   233     -28.942 -12.985  13.608  1.00 10.00      B   
ATOM   3806  CA  LEU   233     -30.475 -14.439  13.441  1.00 10.00      B   
ATOM   3807  CB  LEU   233     -29.411 -15.481  13.816  1.00 10.00      B   
ATOM   3808  CG  LEU   233     -29.597 -16.894  13.248  1.00 10.00      B   
ATOM   3809  CD1 LEU   233     -28.279 -17.653  13.269  1.00 10.00      B   
ATOM   3810  CD2 LEU   233     -30.663 -17.659  14.022  1.00 10.00      B   
ATOM   3811  C   LEU   233     -31.618 -14.469  14.445  1.00 10.00      B   
ATOM   3812  O   LEU   233     -32.709 -14.949  14.142  1.00 10.00      B   
ATOM   3813  N   LEU   234     -31.373 -13.938  15.636  1.00 10.00      B   
ATOM   3814  HN  LEU   234     -30.484 -13.557  15.823  1.00 10.00      B   
ATOM   3815  CA  LEU   234     -32.393 -13.913  16.674  1.00 10.00      B   
ATOM   3816  CB  LEU   234     -31.820 -13.421  18.004  1.00 10.00      B   
ATOM   3817  CG  LEU   234     -30.905 -14.400  18.750  1.00 10.00      B   
ATOM   3818  CD1 LEU   234     -30.398 -13.783  20.043  1.00 10.00      B   
ATOM   3819  CD2 LEU   234     -31.631 -15.706  19.031  1.00 10.00      B   
ATOM   3820  C   LEU   234     -33.582 -13.059  16.257  1.00 10.00      B   
ATOM   3821  O   LEU   234     -34.729 -13.421  16.513  1.00 10.00      B   
ATOM   3822  N   ALA   235     -33.303 -11.938  15.598  1.00 10.00      B   
ATOM   3823  HN  ALA   235     -32.365 -11.709  15.411  1.00 10.00      B   
ATOM   3824  CA  ALA   235     -34.352 -11.034  15.145  1.00 10.00      B   
ATOM   3825  CB  ALA   235     -33.750  -9.744  14.609  1.00 10.00      B   
ATOM   3826  C   ALA   235     -35.234 -11.692  14.090  1.00 10.00      B   
ATOM   3827  O   ALA   235     -36.459 -11.582  14.140  1.00 10.00      B   
ATOM   3828  N   THR   236     -34.612 -12.387  13.145  1.00 10.00      B   
ATOM   3829  HN  THR   236     -33.633 -12.452  13.158  1.00 10.00      B   
ATOM   3830  CA  THR   236     -35.354 -13.052  12.084  1.00 10.00      B   
ATOM   3831  CB  THR   236     -34.441 -13.466  10.912  1.00 10.00      B   
ATOM   3832  OG1 THR   236     -33.216 -14.014  11.416  1.00 10.00      B   
ATOM   3833  HG1 THR   236     -32.623 -13.294  11.675  1.00 10.00      B   
ATOM   3834  CG2 THR   236     -34.134 -12.272  10.024  1.00 10.00      B   
ATOM   3835  C   THR   236     -36.111 -14.271  12.604  1.00 10.00      B   
ATOM   3836  O   THR   236     -37.258 -14.504  12.229  1.00 10.00      B   
ATOM   3837  N   ALA   237     -35.471 -15.033  13.486  1.00 10.00      B   
ATOM   3838  HN  ALA   237     -34.554 -14.792  13.753  1.00 10.00      B   
ATOM   3839  CA  ALA   237     -36.081 -16.232  14.051  1.00 10.00      B   
ATOM   3840  CB  ALA   237     -35.073 -17.007  14.887  1.00 10.00      B   
ATOM   3841  C   ALA   237     -37.324 -15.909  14.875  1.00 10.00      B   
ATOM   3842  O   ALA   237     -38.296 -16.668  14.869  1.00 10.00      B   
ATOM   3843  N   THR   238     -37.305 -14.778  15.569  1.00 10.00      B   
ATOM   3844  HN  THR   238     -36.513 -14.199  15.527  1.00 10.00      B   
ATOM   3845  CA  THR   238     -38.434 -14.383  16.400  1.00 10.00      B   
ATOM   3846  CB  THR   238     -38.006 -13.454  17.548  1.00 10.00      B   
ATOM   3847  OG1 THR   238     -37.087 -12.476  17.053  1.00 10.00      B   
ATOM   3848  HG1 THR   238     -36.190 -12.844  17.060  1.00 10.00      B   
ATOM   3849  CG2 THR   238     -37.347 -14.252  18.662  1.00 10.00      B   
ATOM   3850  C   THR   238     -39.554 -13.732  15.589  1.00 10.00      B   
ATOM   3851  O   THR   238     -40.629 -13.453  16.119  1.00 10.00      B   
ATOM   3852  N   LEU   239     -39.310 -13.503  14.302  1.00 10.00      B   
ATOM   3853  HN  LEU   239     -38.435 -13.741  13.927  1.00 10.00      B   
ATOM   3854  CA  LEU   239     -40.315 -12.900  13.439  1.00 10.00      B   
ATOM   3855  CB  LEU   239     -39.711 -12.495  12.092  1.00 10.00      B   
ATOM   3856  CG  LEU   239     -38.806 -11.263  12.096  1.00 10.00      B   
ATOM   3857  CD1 LEU   239     -38.184 -11.060  10.724  1.00 10.00      B   
ATOM   3858  CD2 LEU   239     -39.585 -10.027  12.518  1.00 10.00      B   
ATOM   3859  C   LEU   239     -41.487 -13.852  13.226  1.00 10.00      B   
ATOM   3860  O   LEU   239     -42.613 -13.419  12.975  1.00 10.00      B   
ATOM   3861  N   TRP   240     -41.217 -15.148  13.342  1.00 10.00      B   
ATOM   3862  HN  TRP   240     -40.302 -15.428  13.554  1.00 10.00      B   
ATOM   3863  CA  TRP   240     -42.248 -16.164  13.165  1.00 10.00      B   
ATOM   3864  CB  TRP   240     -41.652 -17.573  13.048  1.00 10.00      B   
ATOM   3865  CG  TRP   240     -42.650 -18.607  12.625  1.00 10.00      B   
ATOM   3866  CD1 TRP   240     -43.048 -18.885  11.351  1.00 10.00      B   
ATOM   3867  CD2 TRP   240     -43.382 -19.497  13.478  1.00 10.00      B   
ATOM   3868  NE1 TRP   240     -43.978 -19.893  11.356  1.00 10.00      B   
ATOM   3869  HE1 TRP   240     -44.413 -20.271  10.562  1.00 10.00      B   
ATOM   3870  CE2 TRP   240     -44.200 -20.286  12.649  1.00 10.00      B   
ATOM   3871  CE3 TRP   240     -43.422 -19.705  14.860  1.00 10.00      B   
ATOM   3872  CZ2 TRP   240     -45.051 -21.265  13.155  1.00 10.00      B   
ATOM   3873  CZ3 TRP   240     -44.266 -20.676  15.360  1.00 10.00      B   
ATOM   3874  CH2 TRP   240     -45.068 -21.445  14.510  1.00 10.00      B   
ATOM   3875  C   TRP   240     -43.328 -16.086  14.256  1.00 10.00      B   
ATOM   3876  O   TRP   240     -44.494 -15.851  13.942  1.00 10.00      B   
ATOM   3877  N   PRO   241     -42.974 -16.260  15.554  1.00 10.00      B   
ATOM   3878  CA  PRO   241     -43.958 -16.194  16.648  1.00 10.00      B   
ATOM   3879  CB  PRO   241     -43.131 -16.433  17.918  1.00 10.00      B   
ATOM   3880  CG  PRO   241     -41.719 -16.180  17.515  1.00 10.00      B   
ATOM   3881  CD  PRO   241     -41.622 -16.554  16.065  1.00 10.00      B   
ATOM   3882  C   PRO   241     -44.667 -14.840  16.713  1.00 10.00      B   
ATOM   3883  O   PRO   241     -45.781 -14.735  17.225  1.00 10.00      B   
ATOM   3884  N   PHE   242     -44.016 -13.807  16.189  1.00 10.00      B   
ATOM   3885  HN  PHE   242     -43.125 -13.949  15.807  1.00 10.00      B   
ATOM   3886  CA  PHE   242     -44.592 -12.472  16.178  1.00 10.00      B   
ATOM   3887  CB  PHE   242     -43.515 -11.409  15.924  1.00 10.00      B   
ATOM   3888  CG  PHE   242     -42.650 -11.101  17.119  1.00 10.00      B   
ATOM   3889  CD1 PHE   242     -42.962 -11.607  18.372  1.00 10.00      B   
ATOM   3890  CD2 PHE   242     -41.525 -10.302  16.990  1.00 10.00      B   
ATOM   3891  CE1 PHE   242     -42.172 -11.325  19.468  1.00 10.00      B   
ATOM   3892  CE2 PHE   242     -40.730 -10.016  18.084  1.00 10.00      B   
ATOM   3893  CZ  PHE   242     -41.054 -10.528  19.325  1.00 10.00      B   
ATOM   3894  C   PHE   242     -45.696 -12.368  15.129  1.00 10.00      B   
ATOM   3895  O   PHE   242     -46.756 -11.795  15.383  1.00 10.00      B   
ATOM   3896  N   SER   243     -45.452 -12.944  13.960  1.00 10.00      B   
ATOM   3897  HN  SER   243     -44.600 -13.410  13.822  1.00 10.00      B   
ATOM   3898  CA  SER   243     -46.429 -12.905  12.877  1.00 10.00      B   
ATOM   3899  CB  SER   243     -45.744 -13.075  11.518  1.00 10.00      B   
ATOM   3900  OG  SER   243     -44.797 -14.134  11.544  1.00 10.00      B   
ATOM   3901  HG  SER   243     -43.988 -13.832  11.980  1.00 10.00      B   
ATOM   3902  C   SER   243     -47.516 -13.957  13.075  1.00 10.00      B   
ATOM   3903  O   SER   243     -48.674 -13.745  12.719  1.00 10.00      B   
ATOM   3904  N   ALA   244     -47.138 -15.082  13.674  1.00 10.00      B   
ATOM   3905  HN  ALA   244     -46.197 -15.184  13.943  1.00 10.00      B   
ATOM   3906  CA  ALA   244     -48.066 -16.180  13.927  1.00 10.00      B   
ATOM   3907  CB  ALA   244     -47.316 -17.394  14.452  1.00 10.00      B   
ATOM   3908  C   ALA   244     -49.168 -15.778  14.903  1.00 10.00      B   
ATOM   3909  O   ALA   244     -50.208 -16.432  14.981  1.00 10.00      B   
ATOM   3910  N   TRP   245     -48.934 -14.702  15.642  1.00 10.00      B   
ATOM   3911  HN  TRP   245     -48.086 -14.226  15.534  1.00 10.00      B   
ATOM   3912  CA  TRP   245     -49.900 -14.218  16.611  1.00 10.00      B   
ATOM   3913  CB  TRP   245     -49.192 -13.420  17.711  1.00 10.00      B   
ATOM   3914  CG  TRP   245     -49.985 -13.316  18.978  1.00 10.00      B   
ATOM   3915  CD1 TRP   245     -49.937 -14.164  20.046  1.00 10.00      B   
ATOM   3916  CD2 TRP   245     -50.951 -12.308  19.310  1.00 10.00      B   
ATOM   3917  NE1 TRP   245     -50.819 -13.756  21.017  1.00 10.00      B   
ATOM   3918  HE1 TRP   245     -50.971 -14.208  21.878  1.00 10.00      B   
ATOM   3919  CE2 TRP   245     -51.452 -12.617  20.590  1.00 10.00      B   
ATOM   3920  CE3 TRP   245     -51.443 -11.177  18.647  1.00 10.00      B   
ATOM   3921  CZ2 TRP   245     -52.420 -11.836  21.219  1.00 10.00      B   
ATOM   3922  CZ3 TRP   245     -52.402 -10.405  19.274  1.00 10.00      B   
ATOM   3923  CH2 TRP   245     -52.881 -10.737  20.547  1.00 10.00      B   
ATOM   3924  C   TRP   245     -50.975 -13.358  15.949  1.00 10.00      B   
ATOM   3925  O   TRP   245     -52.124 -13.343  16.389  1.00 10.00      B   
ATOM   3926  N   GLY   246     -50.612 -12.665  14.881  1.00 10.00      B   
ATOM   3927  HN  GLY   246     -49.702 -12.752  14.529  1.00 10.00      B   
ATOM   3928  CA  GLY   246     -51.566 -11.802  14.218  1.00 10.00      B   
ATOM   3929  C   GLY   246     -51.735 -12.094  12.743  1.00 10.00      B   
ATOM   3930  O   GLY   246     -50.848 -11.804  11.937  1.00 10.00      B   
ATOM   3931  N   GLY   247     -52.874 -12.672  12.394  1.00 10.00      B   
ATOM   3932  HN  GLY   247     -53.524 -12.907  13.090  1.00 10.00      B   
ATOM   3933  CA  GLY   247     -53.165 -12.974  11.009  1.00 10.00      B   
ATOM   3934  C   GLY   247     -52.564 -14.282  10.536  1.00 10.00      B   
ATOM   3935  O   GLY   247     -53.175 -15.343  10.675  1.00 10.00      B   
ATOM   3936  N   ASN   248     -51.366 -14.206   9.976  1.00 10.00      B   
ATOM   3937  HN  ASN   248     -50.918 -13.335   9.924  1.00 10.00      B   
ATOM   3938  CA  ASN   248     -50.685 -15.383   9.456  1.00 10.00      B   
ATOM   3939  CB  ASN   248     -50.994 -15.548   7.961  1.00 10.00      B   
ATOM   3940  CG  ASN   248     -50.347 -16.772   7.331  1.00 10.00      B   
ATOM   3941  OD1 ASN   248     -50.242 -17.835   7.951  1.00 10.00      B   
ATOM   3942  ND2 ASN   248     -49.909 -16.630   6.089  1.00 10.00      B   
ATOM   3943 HD21 ASN   248     -50.027 -15.755   5.652  1.00 10.00      B   
ATOM   3944 HD22 ASN   248     -49.480 -17.398   5.656  1.00 10.00      B   
ATOM   3945  C   ASN   248     -49.182 -15.258   9.669  1.00 10.00      B   
ATOM   3946  O   ASN   248     -48.627 -14.160   9.602  1.00 10.00      B   
ATOM   3947  N   ALA   249     -48.534 -16.385   9.925  1.00 10.00      B   
ATOM   3948  HN  ALA   249     -49.034 -17.226   9.949  1.00 10.00      B   
ATOM   3949  CA  ALA   249     -47.097 -16.410  10.151  1.00 10.00      B   
ATOM   3950  CB  ALA   249     -46.709 -17.661  10.920  1.00 10.00      B   
ATOM   3951  C   ALA   249     -46.344 -16.355   8.831  1.00 10.00      B   
ATOM   3952  O   ALA   249     -46.771 -16.949   7.836  1.00 10.00      B   
ATOM   3953  N   VAL   250     -45.233 -15.635   8.824  1.00 10.00      B   
ATOM   3954  HN  VAL   250     -44.955 -15.179   9.650  1.00 10.00      B   
ATOM   3955  CA  VAL   250     -44.411 -15.506   7.629  1.00 10.00      B   
ATOM   3956  CB  VAL   250     -43.318 -14.427   7.809  1.00 10.00      B   
ATOM   3957  CG1 VAL   250     -42.533 -14.228   6.521  1.00 10.00      B   
ATOM   3958  CG2 VAL   250     -43.934 -13.112   8.260  1.00 10.00      B   
ATOM   3959  C   VAL   250     -43.755 -16.846   7.304  1.00 10.00      B   
ATOM   3960  O   VAL   250     -43.242 -17.523   8.194  1.00 10.00      B   
ATOM   3961  N   SER   251     -43.793 -17.231   6.036  1.00 10.00      B   
ATOM   3962  HN  SER   251     -44.228 -16.656   5.374  1.00 10.00      B   
ATOM   3963  CA  SER   251     -43.205 -18.489   5.606  1.00 10.00      B   
ATOM   3964  CB  SER   251     -43.575 -18.777   4.153  1.00 10.00      B   
ATOM   3965  OG  SER   251     -44.980 -18.827   3.977  1.00 10.00      B   
ATOM   3966  HG  SER   251     -45.321 -17.929   3.893  1.00 10.00      B   
ATOM   3967  C   SER   251     -41.688 -18.476   5.760  1.00 10.00      B   
ATOM   3968  O   SER   251     -41.052 -17.422   5.656  1.00 10.00      B   
ATOM   3969  N   VAL   252     -41.114 -19.656   5.985  1.00 10.00      B   
ATOM   3970  HN  VAL   252     -41.680 -20.458   6.044  1.00 10.00      B   
ATOM   3971  CA  VAL   252     -39.671 -19.797   6.154  1.00 10.00      B   
ATOM   3972  CB  VAL   252     -39.270 -21.255   6.483  1.00 10.00      B   
ATOM   3973  CG1 VAL   252     -37.851 -21.316   7.034  1.00 10.00      B   
ATOM   3974  CG2 VAL   252     -40.251 -21.878   7.466  1.00 10.00      B   
ATOM   3975  C   VAL   252     -38.924 -19.330   4.903  1.00 10.00      B   
ATOM   3976  O   VAL   252     -37.743 -18.984   4.961  1.00 10.00      B   
ATOM   3977  N   THR   253     -39.624 -19.316   3.773  1.00 10.00      B   
ATOM   3978  HN  THR   253     -40.560 -19.607   3.785  1.00 10.00      B   
ATOM   3979  CA  THR   253     -39.046 -18.884   2.509  1.00 10.00      B   
ATOM   3980  CB  THR   253     -40.094 -18.986   1.383  1.00 10.00      B   
ATOM   3981  OG1 THR   253     -41.382 -19.259   1.963  1.00 10.00      B   
ATOM   3982  HG1 THR   253     -42.067 -19.161   1.288  1.00 10.00      B   
ATOM   3983  CG2 THR   253     -39.733 -20.105   0.418  1.00 10.00      B   
ATOM   3984  C   THR   253     -38.545 -17.443   2.608  1.00 10.00      B   
ATOM   3985  O   THR   253     -37.457 -17.118   2.137  1.00 10.00      B   
ATOM   3986  N   VAL   254     -39.333 -16.593   3.254  1.00 10.00      B   
ATOM   3987  HN  VAL   254     -40.176 -16.918   3.637  1.00 10.00      B   
ATOM   3988  CA  VAL   254     -38.978 -15.192   3.414  1.00 10.00      B   
ATOM   3989  CB  VAL   254     -40.230 -14.328   3.663  1.00 10.00      B   
ATOM   3990  CG1 VAL   254     -39.885 -12.848   3.602  1.00 10.00      B   
ATOM   3991  CG2 VAL   254     -41.330 -14.669   2.668  1.00 10.00      B   
ATOM   3992  C   VAL   254     -38.007 -15.008   4.577  1.00 10.00      B   
ATOM   3993  O   VAL   254     -37.085 -14.192   4.510  1.00 10.00      B   
ATOM   3994  N   LEU   255     -38.216 -15.787   5.634  1.00 10.00      B   
ATOM   3995  HN  LEU   255     -38.960 -16.427   5.613  1.00 10.00      B   
ATOM   3996  CA  LEU   255     -37.378 -15.718   6.827  1.00 10.00      B   
ATOM   3997  CB  LEU   255     -37.857 -16.721   7.882  1.00 10.00      B   
ATOM   3998  CG  LEU   255     -39.252 -16.473   8.463  1.00 10.00      B   
ATOM   3999  CD1 LEU   255     -39.644 -17.592   9.416  1.00 10.00      B   
ATOM   4000  CD2 LEU   255     -39.315 -15.125   9.163  1.00 10.00      B   
ATOM   4001  C   LEU   255     -35.902 -15.940   6.508  1.00 10.00      B   
ATOM   4002  O   LEU   255     -35.042 -15.184   6.964  1.00 10.00      B   
ATOM   4003  N   VAL   256     -35.613 -16.966   5.713  1.00 10.00      B   
ATOM   4004  HN  VAL   256     -36.342 -17.524   5.367  1.00 10.00      B   
ATOM   4005  CA  VAL   256     -34.235 -17.280   5.344  1.00 10.00      B   
ATOM   4006  CB  VAL   256     -34.121 -18.656   4.654  1.00 10.00      B   
ATOM   4007  CG1 VAL   256     -32.675 -18.951   4.276  1.00 10.00      B   
ATOM   4008  CG2 VAL   256     -34.663 -19.748   5.563  1.00 10.00      B   
ATOM   4009  C   VAL   256     -33.644 -16.202   4.442  1.00 10.00      B   
ATOM   4010  O   VAL   256     -32.510 -15.765   4.650  1.00 10.00      B   
ATOM   4011  N   ALA   257     -34.426 -15.764   3.462  1.00 10.00      B   
ATOM   4012  HN  ALA   257     -35.328 -16.138   3.365  1.00 10.00      B   
ATOM   4013  CA  ALA   257     -33.981 -14.736   2.525  1.00 10.00      B   
ATOM   4014  CB  ALA   257     -35.068 -14.448   1.499  1.00 10.00      B   
ATOM   4015  C   ALA   257     -33.586 -13.462   3.265  1.00 10.00      B   
ATOM   4016  O   ALA   257     -32.531 -12.880   3.008  1.00 10.00      B   
ATOM   4017  N   LEU   258     -34.428 -13.047   4.202  1.00 10.00      B   
ATOM   4018  HN  LEU   258     -35.247 -13.561   4.372  1.00 10.00      B   
ATOM   4019  CA  LEU   258     -34.162 -11.850   4.984  1.00 10.00      B   
ATOM   4020  CB  LEU   258     -35.382 -11.474   5.826  1.00 10.00      B   
ATOM   4021  CG  LEU   258     -35.243 -10.221   6.693  1.00 10.00      B   
ATOM   4022  CD1 LEU   258     -35.004  -8.992   5.833  1.00 10.00      B   
ATOM   4023  CD2 LEU   258     -36.473 -10.039   7.565  1.00 10.00      B   
ATOM   4024  C   LEU   258     -32.944 -12.053   5.879  1.00 10.00      B   
ATOM   4025  O   LEU   258     -32.131 -11.146   6.055  1.00 10.00      B   
ATOM   4026  N   LEU   259     -32.829 -13.255   6.435  1.00 10.00      B   
ATOM   4027  HN  LEU   259     -33.517 -13.932   6.251  1.00 10.00      B   
ATOM   4028  CA  LEU   259     -31.714 -13.603   7.308  1.00 10.00      B   
ATOM   4029  CB  LEU   259     -31.844 -15.058   7.775  1.00 10.00      B   
ATOM   4030  CG  LEU   259     -30.620 -15.675   8.456  1.00 10.00      B   
ATOM   4031  CD1 LEU   259     -30.971 -16.153   9.854  1.00 10.00      B   
ATOM   4032  CD2 LEU   259     -30.068 -16.823   7.624  1.00 10.00      B   
ATOM   4033  C   LEU   259     -30.383 -13.394   6.593  1.00 10.00      B   
ATOM   4034  O   LEU   259     -29.479 -12.747   7.122  1.00 10.00      B   
ATOM   4035  N   VAL   260     -30.286 -13.927   5.381  1.00 10.00      B   
ATOM   4036  HN  VAL   260     -31.056 -14.413   5.010  1.00 10.00      B   
ATOM   4037  CA  VAL   260     -29.070 -13.811   4.584  1.00 10.00      B   
ATOM   4038  CB  VAL   260     -29.109 -14.747   3.357  1.00 10.00      B   
ATOM   4039  CG1 VAL   260     -27.824 -14.637   2.548  1.00 10.00      B   
ATOM   4040  CG2 VAL   260     -29.337 -16.186   3.796  1.00 10.00      B   
ATOM   4041  C   VAL   260     -28.844 -12.370   4.127  1.00 10.00      B   
ATOM   4042  O   VAL   260     -27.716 -11.879   4.129  1.00 10.00      B   
ATOM   4043  N   CYS   261     -29.925 -11.695   3.751  1.00 10.00      B   
ATOM   4044  HN  CYS   261     -30.801 -12.143   3.770  1.00 10.00      B   
ATOM   4045  CA  CYS   261     -29.843 -10.312   3.292  1.00 10.00      B   
ATOM   4046  CB  CYS   261     -31.192  -9.828   2.755  1.00 10.00      B   
ATOM   4047  SG  CYS   261     -31.627 -10.483   1.126  1.00 10.00      B   
ATOM   4048  HG  CYS   261     -30.898 -11.572   0.920  1.00 10.00      B   
ATOM   4049  C   CYS   261     -29.330  -9.368   4.380  1.00 10.00      B   
ATOM   4050  O   CYS   261     -28.629  -8.401   4.085  1.00 10.00      B   
ATOM   4051  N   LEU   262     -29.679  -9.651   5.629  1.00 10.00      B   
ATOM   4052  HN  LEU   262     -30.236 -10.441   5.801  1.00 10.00      B   
ATOM   4053  CA  LEU   262     -29.252  -8.821   6.753  1.00 10.00      B   
ATOM   4054  CB  LEU   262     -30.083  -9.128   8.003  1.00 10.00      B   
ATOM   4055  CG  LEU   262     -31.522  -8.602   8.004  1.00 10.00      B   
ATOM   4056  CD1 LEU   262     -32.254  -9.048   9.260  1.00 10.00      B   
ATOM   4057  CD2 LEU   262     -31.544  -7.086   7.881  1.00 10.00      B   
ATOM   4058  C   LEU   262     -27.766  -9.006   7.045  1.00 10.00      B   
ATOM   4059  O   LEU   262     -27.060  -8.046   7.358  1.00 10.00      B   
ATOM   4060  N   ILE   263     -27.299 -10.243   6.932  1.00 10.00      B   
ATOM   4061  HN  ILE   263     -27.912 -10.958   6.662  1.00 10.00      B   
ATOM   4062  CA  ILE   263     -25.897 -10.566   7.181  1.00 10.00      B   
ATOM   4063  CB  ILE   263     -25.653 -12.096   7.101  1.00 10.00      B   
ATOM   4064  CG1 ILE   263     -26.558 -12.843   8.081  1.00 10.00      B   
ATOM   4065  CG2 ILE   263     -24.195 -12.443   7.365  1.00 10.00      B   
ATOM   4066  CD1 ILE   263     -26.568 -14.346   7.881  1.00 10.00      B   
ATOM   4067  C   ILE   263     -25.000  -9.862   6.163  1.00 10.00      B   
ATOM   4068  O   ILE   263     -25.324  -9.810   4.973  1.00 10.00      B   
ATOM   4069  N   PRO   264     -23.888  -9.264   6.622  1.00 10.00      B   
ATOM   4070  CA  PRO   264     -22.932  -8.589   5.739  1.00 10.00      B   
ATOM   4071  CB  PRO   264     -22.004  -7.855   6.715  1.00 10.00      B   
ATOM   4072  CG  PRO   264     -22.089  -8.638   7.979  1.00 10.00      B   
ATOM   4073  CD  PRO   264     -23.489  -9.181   8.040  1.00 10.00      B   
ATOM   4074  C   PRO   264     -22.145  -9.610   4.912  1.00 10.00      B   
ATOM   4075  O   PRO   264     -20.944  -9.805   5.114  1.00 10.00      B   
ATOM   4076  N   THR   265     -22.844 -10.253   3.984  1.00 10.00      B   
ATOM   4077  HN  THR   265     -23.797 -10.040   3.883  1.00 10.00      B   
ATOM   4078  CA  THR   265     -22.267 -11.271   3.117  1.00 10.00      B   
ATOM   4079  CB  THR   265     -23.320 -11.755   2.102  1.00 10.00      B   
ATOM   4080  OG1 THR   265     -24.418 -10.824   2.076  1.00 10.00      B   
ATOM   4081  HG1 THR   265     -25.182 -11.219   2.517  1.00 10.00      B   
ATOM   4082  CG2 THR   265     -23.838 -13.133   2.482  1.00 10.00      B   
ATOM   4083  C   THR   265     -21.043 -10.754   2.367  1.00 10.00      B   
ATOM   4084  O   THR   265     -20.089 -11.497   2.127  1.00 10.00      B   
ATOM   4085  N   THR   266     -21.074  -9.475   2.018  1.00 10.00      B   
ATOM   4086  HN  THR   266     -21.861  -8.936   2.247  1.00 10.00      B   
ATOM   4087  CA  THR   266     -19.980  -8.843   1.299  1.00 10.00      B   
ATOM   4088  CB  THR   266     -20.361  -7.413   0.889  1.00 10.00      B   
ATOM   4089  OG1 THR   266     -21.686  -7.134   1.365  1.00 10.00      B   
ATOM   4090  HG1 THR   266     -22.332  -7.495   0.744  1.00 10.00      B   
ATOM   4091  CG2 THR   266     -20.340  -7.281  -0.623  1.00 10.00      B   
ATOM   4092  C   THR   266     -18.705  -8.812   2.138  1.00 10.00      B   
ATOM   4093  O   THR   266     -17.596  -8.841   1.603  1.00 10.00      B   
ATOM   4094  N   ILE   267     -18.866  -8.766   3.454  1.00 10.00      B   
ATOM   4095  HN  ILE   267     -19.774  -8.758   3.827  1.00 10.00      B   
ATOM   4096  CA  ILE   267     -17.727  -8.738   4.357  1.00 10.00      B   
ATOM   4097  CB  ILE   267     -18.050  -7.979   5.664  1.00 10.00      B   
ATOM   4098  CG1 ILE   267     -18.526  -6.556   5.361  1.00 10.00      B   
ATOM   4099  CG2 ILE   267     -16.836  -7.946   6.583  1.00 10.00      B   
ATOM   4100  CD1 ILE   267     -18.941  -5.782   6.591  1.00 10.00      B   
ATOM   4101  C   ILE   267     -17.289 -10.157   4.698  1.00 10.00      B   
ATOM   4102  O   ILE   267     -16.102 -10.431   4.844  1.00 10.00      B   
ATOM   4103  N   GLY   268     -18.257 -11.054   4.817  1.00 10.00      B   
ATOM   4104  HN  GLY   268     -19.189 -10.771   4.693  1.00 10.00      B   
ATOM   4105  CA  GLY   268     -17.960 -12.434   5.143  1.00 10.00      B   
ATOM   4106  C   GLY   268     -17.127 -13.127   4.084  1.00 10.00      B   
ATOM   4107  O   GLY   268     -16.193 -13.864   4.405  1.00 10.00      B   
ATOM   4108  N   GLY   269     -17.454 -12.879   2.822  1.00 10.00      B   
ATOM   4109  HN  GLY   269     -18.197 -12.267   2.630  1.00 10.00      B   
ATOM   4110  CA  GLY   269     -16.731 -13.502   1.730  1.00 10.00      B   
ATOM   4111  C   GLY   269     -15.414 -12.818   1.416  1.00 10.00      B   
ATOM   4112  O   GLY   269     -14.475 -13.459   0.944  1.00 10.00      B   
ATOM   4113  N   LEU   270     -15.334 -11.518   1.683  1.00 10.00      B   
ATOM   4114  HN  LEU   270     -16.107 -11.059   2.072  1.00 10.00      B   
ATOM   4115  CA  LEU   270     -14.119 -10.759   1.406  1.00 10.00      B   
ATOM   4116  CB  LEU   270     -14.463  -9.379   0.833  1.00 10.00      B   
ATOM   4117  CG  LEU   270     -15.097  -9.360  -0.563  1.00 10.00      B   
ATOM   4118  CD1 LEU   270     -15.561  -7.955  -0.919  1.00 10.00      B   
ATOM   4119  CD2 LEU   270     -14.114  -9.875  -1.605  1.00 10.00      B   
ATOM   4120  C   LEU   270     -13.250 -10.610   2.652  1.00 10.00      B   
ATOM   4121  O   LEU   270     -12.221  -9.938   2.617  1.00 10.00      B   
ATOM   4122  N   LEU   271     -13.661 -11.255   3.739  1.00 10.00      B   
ATOM   4123  HN  LEU   271     -14.481 -11.789   3.690  1.00 10.00      B   
ATOM   4124  CA  LEU   271     -12.937 -11.189   5.008  1.00 10.00      B   
ATOM   4125  CB  LEU   271     -13.620 -12.067   6.063  1.00 10.00      B   
ATOM   4126  CG  LEU   271     -13.007 -12.047   7.467  1.00 10.00      B   
ATOM   4127  CD1 LEU   271     -13.123 -10.664   8.088  1.00 10.00      B   
ATOM   4128  CD2 LEU   271     -13.667 -13.092   8.353  1.00 10.00      B   
ATOM   4129  C   LEU   271     -11.478 -11.599   4.848  1.00 10.00      B   
ATOM   4130  O   LEU   271     -10.574 -10.778   5.008  1.00 10.00      B   
ATOM   4131  N   SER   272     -11.253 -12.860   4.514  1.00 10.00      B   
ATOM   4132  HN  SER   272     -12.012 -13.468   4.379  1.00 10.00      B   
ATOM   4133  CA  SER   272      -9.903 -13.368   4.339  1.00 10.00      B   
ATOM   4134  CB  SER   272      -9.910 -14.891   4.419  1.00 10.00      B   
ATOM   4135  OG  SER   272     -11.198 -15.402   4.108  1.00 10.00      B   
ATOM   4136  HG  SER   272     -11.112 -16.069   3.400  1.00 10.00      B   
ATOM   4137  C   SER   272      -9.317 -12.906   3.012  1.00 10.00      B   
ATOM   4138  O   SER   272      -8.099 -12.796   2.867  1.00 10.00      B   
ATOM   4139  N   ALA   273     -10.198 -12.617   2.056  1.00 10.00      B   
ATOM   4140  HN  ALA   273     -11.152 -12.705   2.250  1.00 10.00      B   
ATOM   4141  CA  ALA   273      -9.781 -12.167   0.734  1.00 10.00      B   
ATOM   4142  CB  ALA   273     -10.987 -11.908  -0.153  1.00 10.00      B   
ATOM   4143  C   ALA   273      -8.903 -10.925   0.832  1.00 10.00      B   
ATOM   4144  O   ALA   273      -7.885 -10.828   0.152  1.00 10.00      B   
ATOM   4145  N   ILE   274      -9.293  -9.989   1.694  1.00 10.00      B   
ATOM   4146  HN  ILE   274     -10.116 -10.130   2.216  1.00 10.00      B   
ATOM   4147  CA  ILE   274      -8.529  -8.759   1.884  1.00 10.00      B   
ATOM   4148  CB  ILE   274      -9.263  -7.769   2.819  1.00 10.00      B   
ATOM   4149  CG1 ILE   274     -10.559  -7.282   2.163  1.00 10.00      B   
ATOM   4150  CG2 ILE   274      -8.370  -6.589   3.181  1.00 10.00      B   
ATOM   4151  CD1 ILE   274     -11.425  -6.436   3.070  1.00 10.00      B   
ATOM   4152  C   ILE   274      -7.139  -9.072   2.441  1.00 10.00      B   
ATOM   4153  O   ILE   274      -6.138  -8.508   1.993  1.00 10.00      B   
ATOM   4154  N   GLY   275      -7.089  -9.992   3.399  1.00 10.00      B   
ATOM   4155  HN  GLY   275      -7.920 -10.416   3.701  1.00 10.00      B   
ATOM   4156  CA  GLY   275      -5.828 -10.374   4.003  1.00 10.00      B   
ATOM   4157  C   GLY   275      -4.902 -11.052   3.015  1.00 10.00      B   
ATOM   4158  O   GLY   275      -3.724 -10.708   2.918  1.00 10.00      B   
ATOM   4159  N   VAL   276      -5.439 -12.006   2.267  1.00 10.00      B   
ATOM   4160  HN  VAL   276      -6.391 -12.229   2.384  1.00 10.00      B   
ATOM   4161  CA  VAL   276      -4.650 -12.732   1.280  1.00 10.00      B   
ATOM   4162  CB  VAL   276      -5.397 -13.967   0.727  1.00 10.00      B   
ATOM   4163  CG1 VAL   276      -4.512 -14.746  -0.237  1.00 10.00      B   
ATOM   4164  CG2 VAL   276      -5.853 -14.867   1.867  1.00 10.00      B   
ATOM   4165  C   VAL   276      -4.231 -11.808   0.136  1.00 10.00      B   
ATOM   4166  O   VAL   276      -3.103 -11.886  -0.354  1.00 10.00      B   
ATOM   4167  N   ALA   277      -5.140 -10.919  -0.269  1.00 10.00      B   
ATOM   4168  HN  ALA   277      -6.027 -10.908   0.162  1.00 10.00      B   
ATOM   4169  CA  ALA   277      -4.860  -9.969  -1.342  1.00 10.00      B   
ATOM   4170  CB  ALA   277      -6.107  -9.178  -1.708  1.00 10.00      B   
ATOM   4171  C   ALA   277      -3.736  -9.026  -0.941  1.00 10.00      B   
ATOM   4172  O   ALA   277      -2.928  -8.615  -1.780  1.00 10.00      B   
ATOM   4173  N   GLY   278      -3.691  -8.690   0.346  1.00 10.00      B   
ATOM   4174  HN  GLY   278      -4.374  -9.043   0.958  1.00 10.00      B   
ATOM   4175  CA  GLY   278      -2.655  -7.814   0.853  1.00 10.00      B   
ATOM   4176  C   GLY   278      -1.287  -8.435   0.676  1.00 10.00      B   
ATOM   4177  O   GLY   278      -0.320  -7.749   0.343  1.00 10.00      B   
ATOM   4178  N   MET   279      -1.218  -9.747   0.872  1.00 10.00      B   
ATOM   4179  HN  MET   279      -2.031 -10.233   1.126  1.00 10.00      B   
ATOM   4180  CA  MET   279       0.030 -10.481   0.723  1.00 10.00      B   
ATOM   4181  CB  MET   279      -0.108 -11.915   1.237  1.00 10.00      B   
ATOM   4182  CG  MET   279       0.161 -12.075   2.724  1.00 10.00      B   
ATOM   4183  SD  MET   279       1.826 -11.558   3.188  1.00 10.00      B   
ATOM   4184  CE  MET   279       1.867 -12.054   4.909  1.00 10.00      B   
ATOM   4185  C   MET   279       0.479 -10.482  -0.731  1.00 10.00      B   
ATOM   4186  O   MET   279       1.659 -10.294  -1.022  1.00 10.00      B   
ATOM   4187  N   SER   280      -0.468 -10.680  -1.644  1.00 10.00      B   
ATOM   4188  HN  SER   280      -1.394 -10.839  -1.355  1.00 10.00      B   
ATOM   4189  CA  SER   280      -0.160 -10.684  -3.069  1.00 10.00      B   
ATOM   4190  CB  SER   280      -1.390 -11.097  -3.875  1.00 10.00      B   
ATOM   4191  OG  SER   280      -2.272 -11.882  -3.090  1.00 10.00      B   
ATOM   4192  HG  SER   280      -1.984 -12.808  -3.109  1.00 10.00      B   
ATOM   4193  C   SER   280       0.311  -9.301  -3.513  1.00 10.00      B   
ATOM   4194  O   SER   280       1.232  -9.173  -4.322  1.00 10.00      B   
ATOM   4195  N   ARG   281      -0.323  -8.266  -2.967  1.00 10.00      B   
ATOM   4196  HN  ARG   281      -1.052  -8.434  -2.327  1.00 10.00      B   
ATOM   4197  CA  ARG   281       0.034  -6.893  -3.296  1.00 10.00      B   
ATOM   4198  CB  ARG   281      -1.019  -5.919  -2.761  1.00 10.00      B   
ATOM   4199  CG  ARG   281      -1.023  -4.562  -3.449  1.00 10.00      B   
ATOM   4200  CD  ARG   281      -2.400  -3.916  -3.393  1.00 10.00      B   
ATOM   4201  NE  ARG   281      -2.797  -3.561  -2.029  1.00 10.00      B   
ATOM   4202  HE  ARG   281      -2.225  -2.920  -1.547  1.00 10.00      B   
ATOM   4203  CZ  ARG   281      -3.888  -4.029  -1.420  1.00 10.00      B   
ATOM   4204  NH1 ARG   281      -4.709  -4.869  -2.052  1.00 10.00      B   
ATOM   4205 HH11 ARG   281      -5.561  -5.234  -1.576  1.00 10.00      B   
ATOM   4206 HH12 ARG   281      -4.505  -5.166  -3.034  1.00 10.00      B   
ATOM   4207  NH2 ARG   281      -4.162  -3.651  -0.176  1.00 10.00      B   
ATOM   4208 HH21 ARG   281      -5.009  -4.012   0.306  1.00 10.00      B   
ATOM   4209 HH22 ARG   281      -3.526  -2.988   0.323  1.00 10.00      B   
ATOM   4210  C   ARG   281       1.418  -6.565  -2.740  1.00 10.00      B   
ATOM   4211  O   ARG   281       2.167  -5.782  -3.323  1.00 10.00      B   
ATOM   4212  N   MET   282       1.748  -7.177  -1.609  1.00 10.00      B   
ATOM   4213  HN  MET   282       1.094  -7.769  -1.179  1.00 10.00      B   
ATOM   4214  CA  MET   282       3.046  -6.980  -0.974  1.00 10.00      B   
ATOM   4215  CB  MET   282       3.047  -7.603   0.425  1.00 10.00      B   
ATOM   4216  CG  MET   282       4.301  -7.332   1.239  1.00 10.00      B   
ATOM   4217  SD  MET   282       4.447  -5.608   1.756  1.00 10.00      B   
ATOM   4218  CE  MET   282       2.916  -5.387   2.660  1.00 10.00      B   
ATOM   4219  C   MET   282       4.139  -7.610  -1.831  1.00 10.00      B   
ATOM   4220  O   MET   282       5.188  -7.007  -2.070  1.00 10.00      B   
ATOM   4221  N   LEU   283       3.870  -8.821  -2.313  1.00 10.00      B   
ATOM   4222  HN  LEU   283       3.013  -9.244  -2.088  1.00 10.00      B   
ATOM   4223  CA  LEU   283       4.815  -9.539  -3.162  1.00 10.00      B   
ATOM   4224  CB  LEU   283       4.333 -10.969  -3.423  1.00 10.00      B   
ATOM   4225  CG  LEU   283       4.238 -11.889  -2.199  1.00 10.00      B   
ATOM   4226  CD1 LEU   283       3.615 -13.225  -2.579  1.00 10.00      B   
ATOM   4227  CD2 LEU   283       5.606 -12.095  -1.569  1.00 10.00      B   
ATOM   4228  C   LEU   283       5.000  -8.799  -4.481  1.00 10.00      B   
ATOM   4229  O   LEU   283       6.093  -8.782  -5.049  1.00 10.00      B   
ATOM   4230  N   GLY   284       3.921  -8.178  -4.954  1.00 10.00      B   
ATOM   4231  HN  GLY   284       3.076  -8.240  -4.458  1.00 10.00      B   
ATOM   4232  CA  GLY   284       3.974  -7.424  -6.192  1.00 10.00      B   
ATOM   4233  C   GLY   284       4.853  -6.197  -6.056  1.00 10.00      B   
ATOM   4234  O   GLY   284       5.428  -5.722  -7.033  1.00 10.00      B   
ATOM   4235  N   ALA   285       4.973  -5.700  -4.830  1.00 10.00      B   
ATOM   4236  HN  ALA   285       4.488  -6.132  -4.091  1.00 10.00      B   
ATOM   4237  CA  ALA   285       5.798  -4.533  -4.547  1.00 10.00      B   
ATOM   4238  CB  ALA   285       5.254  -3.784  -3.339  1.00 10.00      B   
ATOM   4239  C   ALA   285       7.244  -4.959  -4.307  1.00 10.00      B   
ATOM   4240  O   ALA   285       8.098  -4.138  -3.968  1.00 10.00      B   
ATOM   4241  N   ASN   286       7.498  -6.255  -4.493  1.00 10.00      B   
ATOM   4242  HN  ASN   286       6.759  -6.842  -4.764  1.00 10.00      B   
ATOM   4243  CA  ASN   286       8.825  -6.843  -4.313  1.00 10.00      B   
ATOM   4244  CB  ASN   286       9.898  -6.139  -5.154  1.00 10.00      B   
ATOM   4245  CG  ASN   286      10.473  -7.037  -6.234  1.00 10.00      B   
ATOM   4246  OD1 ASN   286      10.494  -8.257  -6.098  1.00 10.00      B   
ATOM   4247  ND2 ASN   286      10.946  -6.439  -7.314  1.00 10.00      B   
ATOM   4248 HD21 ASN   286      10.902  -5.459  -7.358  1.00 10.00      B   
ATOM   4249 HD22 ASN   286      11.328  -6.998  -8.026  1.00 10.00      B   
ATOM   4250  C   ASN   286       9.227  -6.915  -2.846  1.00 10.00      B   
ATOM   4251  O   ASN   286      10.408  -6.883  -2.514  1.00 10.00      B   
ATOM   4252  N   VAL   287       8.237  -7.024  -1.969  1.00 10.00      B   
ATOM   4253  HN  VAL   287       7.308  -7.052  -2.290  1.00 10.00      B   
ATOM   4254  CA  VAL   287       8.494  -7.113  -0.537  1.00 10.00      B   
ATOM   4255  CB  VAL   287       7.688  -6.061   0.259  1.00 10.00      B   
ATOM   4256  CG1 VAL   287       8.156  -5.996   1.706  1.00 10.00      B   
ATOM   4257  CG2 VAL   287       7.790  -4.692  -0.396  1.00 10.00      B   
ATOM   4258  C   VAL   287       8.137  -8.509  -0.033  1.00 10.00      B   
ATOM   4259  O   VAL   287       7.132  -9.082  -0.450  1.00 10.00      B   
ATOM   4260  N   ILE   288       8.976  -9.062   0.832  1.00 10.00      B   
ATOM   4261  HN  ILE   288       9.784  -8.569   1.103  1.00 10.00      B   
ATOM   4262  CA  ILE   288       8.738 -10.385   1.394  1.00 10.00      B   
ATOM   4263  CB  ILE   288       9.991 -11.284   1.283  1.00 10.00      B   
ATOM   4264  CG1 ILE   288      10.463 -11.368  -0.174  1.00 10.00      B   
ATOM   4265  CG2 ILE   288       9.705 -12.676   1.830  1.00 10.00      B   
ATOM   4266  CD1 ILE   288      11.832 -11.992  -0.343  1.00 10.00      B   
ATOM   4267  C   ILE   288       8.337 -10.261   2.862  1.00 10.00      B   
ATOM   4268  O   ILE   288       9.128  -9.803   3.693  1.00 10.00      B   
ATOM   4269  N   ALA   289       7.105 -10.639   3.171  1.00 10.00      B   
ATOM   4270  HN  ALA   289       6.510 -10.967   2.461  1.00 10.00      B   
ATOM   4271  CA  ALA   289       6.608 -10.575   4.537  1.00 10.00      B   
ATOM   4272  CB  ALA   289       5.212  -9.974   4.561  1.00 10.00      B   
ATOM   4273  C   ALA   289       6.595 -11.963   5.169  1.00 10.00      B   
ATOM   4274  O   ALA   289       6.223 -12.945   4.524  1.00 10.00      B   
ATOM   4275  N   THR   290       7.018 -12.043   6.422  1.00 10.00      B   
ATOM   4276  HN  THR   290       7.340 -11.234   6.874  1.00 10.00      B   
ATOM   4277  CA  THR   290       7.048 -13.310   7.138  1.00 10.00      B   
ATOM   4278  CB  THR   290       8.208 -13.334   8.154  1.00 10.00      B   
ATOM   4279  OG1 THR   290       9.262 -12.478   7.688  1.00 10.00      B   
ATOM   4280  HG1 THR   290       9.745 -12.921   6.980  1.00 10.00      B   
ATOM   4281  CG2 THR   290       8.745 -14.748   8.317  1.00 10.00      B   
ATOM   4282  C   THR   290       5.726 -13.548   7.873  1.00 10.00      B   
ATOM   4283  O   THR   290       5.350 -14.687   8.152  1.00 10.00      B   
ATOM   4284  N   SER   291       5.017 -12.466   8.170  1.00 10.00      B   
ATOM   4285  HN  SER   291       5.356 -11.585   7.904  1.00 10.00      B   
ATOM   4286  CA  SER   291       3.746 -12.550   8.871  1.00 10.00      B   
ATOM   4287  CB  SER   291       3.988 -12.727  10.374  1.00 10.00      B   
ATOM   4288  OG  SER   291       5.059 -11.908  10.820  1.00 10.00      B   
ATOM   4289  HG  SER   291       5.442 -11.441  10.065  1.00 10.00      B   
ATOM   4290  C   SER   291       2.909 -11.299   8.616  1.00 10.00      B   
ATOM   4291  O   SER   291       3.448 -10.196   8.508  1.00 10.00      B   
ATOM   4292  N   GLY   292       1.596 -11.469   8.519  1.00 10.00      B   
ATOM   4293  HN  GLY   292       1.216 -12.373   8.599  1.00 10.00      B   
ATOM   4294  CA  GLY   292       0.719 -10.338   8.287  1.00 10.00      B   
ATOM   4295  C   GLY   292       0.694  -9.390   9.469  1.00 10.00      B   
ATOM   4296  O   GLY   292       0.325  -8.224   9.333  1.00 10.00      B   
ATOM   4297  N   ARG   293       1.098  -9.899  10.630  1.00 10.00      B   
ATOM   4298  HN  ARG   293       1.379 -10.840  10.661  1.00 10.00      B   
ATOM   4299  CA  ARG   293       1.130  -9.110  11.858  1.00 10.00      B   
ATOM   4300  CB  ARG   293       1.694  -9.942  13.011  1.00 10.00      B   
ATOM   4301  CG  ARG   293       0.867 -11.169  13.355  1.00 10.00      B   
ATOM   4302  CD  ARG   293       1.463 -11.926  14.531  1.00 10.00      B   
ATOM   4303  NE  ARG   293       1.661 -11.061  15.693  1.00 10.00      B   
ATOM   4304  HE  ARG   293       2.480 -10.510  15.708  1.00 10.00      B   
ATOM   4305  CZ  ARG   293       0.820 -10.992  16.724  1.00 10.00      B   
ATOM   4306  NH1 ARG   293      -0.282 -11.741  16.746  1.00 10.00      B   
ATOM   4307 HH11 ARG   293      -0.496 -12.387  15.953  1.00 10.00      B   
ATOM   4308 HH12 ARG   293      -0.938 -11.688  17.559  1.00 10.00      B   
ATOM   4309  NH2 ARG   293       1.065 -10.154  17.723  1.00 10.00      B   
ATOM   4310 HH21 ARG   293       0.409 -10.097  18.531  1.00 10.00      B   
ATOM   4311 HH22 ARG   293       1.916  -9.547  17.702  1.00 10.00      B   
ATOM   4312  C   ARG   293       1.954  -7.841  11.682  1.00 10.00      B   
ATOM   4313  O   ARG   293       1.495  -6.748  12.008  1.00 10.00      B   
ATOM   4314  N   ALA   294       3.158  -7.989  11.139  1.00 10.00      B   
ATOM   4315  HN  ALA   294       3.455  -8.883  10.872  1.00 10.00      B   
ATOM   4316  CA  ALA   294       4.045  -6.852  10.925  1.00 10.00      B   
ATOM   4317  CB  ALA   294       5.444  -7.328  10.576  1.00 10.00      B   
ATOM   4318  C   ALA   294       3.505  -5.926   9.840  1.00 10.00      B   
ATOM   4319  O   ALA   294       3.722  -4.716   9.880  1.00 10.00      B   
ATOM   4320  N   VAL   295       2.793  -6.501   8.878  1.00 10.00      B   
ATOM   4321  HN  VAL   295       2.652  -7.469   8.907  1.00 10.00      B   
ATOM   4322  CA  VAL   295       2.214  -5.732   7.781  1.00 10.00      B   
ATOM   4323  CB  VAL   295       1.539  -6.656   6.743  1.00 10.00      B   
ATOM   4324  CG1 VAL   295       0.905  -5.843   5.621  1.00 10.00      B   
ATOM   4325  CG2 VAL   295       2.539  -7.656   6.185  1.00 10.00      B   
ATOM   4326  C   VAL   295       1.186  -4.732   8.304  1.00 10.00      B   
ATOM   4327  O   VAL   295       1.279  -3.531   8.042  1.00 10.00      B   
ATOM   4328  N   GLU   296       0.211  -5.232   9.054  1.00 10.00      B   
ATOM   4329  HN  GLU   296       0.189  -6.201   9.228  1.00 10.00      B   
ATOM   4330  CA  GLU   296      -0.834  -4.383   9.613  1.00 10.00      B   
ATOM   4331  CB  GLU   296      -1.977  -5.231  10.172  1.00 10.00      B   
ATOM   4332  CG  GLU   296      -2.756  -5.996   9.111  1.00 10.00      B   
ATOM   4333  CD  GLU   296      -4.091  -6.498   9.621  1.00 10.00      B   
ATOM   4334  OE1 GLU   296      -4.597  -5.943  10.622  1.00 10.00      B   
ATOM   4335  OE2 GLU   296      -4.651  -7.443   9.025  1.00 10.00      B   
ATOM   4336  C   GLU   296      -0.279  -3.445  10.682  1.00 10.00      B   
ATOM   4337  O   GLU   296      -0.720  -2.301  10.805  1.00 10.00      B   
ATOM   4338  N   ALA   297       0.698  -3.929  11.442  1.00 10.00      B   
ATOM   4339  HN  ALA   297       1.012  -4.847  11.290  1.00 10.00      B   
ATOM   4340  CA  ALA   297       1.314  -3.132  12.496  1.00 10.00      B   
ATOM   4341  CB  ALA   297       2.224  -3.989  13.363  1.00 10.00      B   
ATOM   4342  C   ALA   297       2.088  -1.954  11.912  1.00 10.00      B   
ATOM   4343  O   ALA   297       2.127  -0.870  12.498  1.00 10.00      B   
ATOM   4344  N   ALA   298       2.688  -2.168  10.745  1.00 10.00      B   
ATOM   4345  HN  ALA   298       2.611  -3.053  10.325  1.00 10.00      B   
ATOM   4346  CA  ALA   298       3.465  -1.132  10.072  1.00 10.00      B   
ATOM   4347  CB  ALA   298       4.094  -1.680   8.799  1.00 10.00      B   
ATOM   4348  C   ALA   298       2.611   0.090   9.759  1.00 10.00      B   
ATOM   4349  O   ALA   298       3.116   1.208   9.694  1.00 10.00      B   
ATOM   4350  N   GLY   299       1.310  -0.129   9.597  1.00 10.00      B   
ATOM   4351  HN  GLY   299       0.962  -1.042   9.693  1.00 10.00      B   
ATOM   4352  CA  GLY   299       0.403   0.958   9.289  1.00 10.00      B   
ATOM   4353  C   GLY   299       0.231   1.932  10.440  1.00 10.00      B   
ATOM   4354  O   GLY   299      -0.320   3.017  10.257  1.00 10.00      B   
ATOM   4355  N   ASP   300       0.708   1.559  11.624  1.00 10.00      B   
ATOM   4356  HN  ASP   300       1.154   0.685  11.711  1.00 10.00      B   
ATOM   4357  CA  ASP   300       0.586   2.423  12.796  1.00 10.00      B   
ATOM   4358  CB  ASP   300      -0.203   1.731  13.911  1.00 10.00      B   
ATOM   4359  CG  ASP   300      -1.019   2.710  14.732  1.00 10.00      B   
ATOM   4360  OD1 ASP   300      -0.727   2.880  15.938  1.00 10.00      B   
ATOM   4361  OD2 ASP   300      -1.957   3.318  14.171  1.00 10.00      B   
ATOM   4362  C   ASP   300       1.952   2.877  13.311  1.00 10.00      B   
ATOM   4363  O   ASP   300       2.049   3.517  14.361  1.00 10.00      B   
ATOM   4364  N   VAL   301       3.002   2.563  12.556  1.00 10.00      B   
ATOM   4365  HN  VAL   301       2.855   2.078  11.714  1.00 10.00      B   
ATOM   4366  CA  VAL   301       4.365   2.935  12.934  1.00 10.00      B   
ATOM   4367  CB  VAL   301       5.411   2.278  12.003  1.00 10.00      B   
ATOM   4368  CG1 VAL   301       6.794   2.877  12.215  1.00 10.00      B   
ATOM   4369  CG2 VAL   301       5.448   0.776  12.234  1.00 10.00      B   
ATOM   4370  C   VAL   301       4.538   4.453  12.926  1.00 10.00      B   
ATOM   4371  O   VAL   301       4.091   5.131  12.000  1.00 10.00      B   
ATOM   4372  N   ASP   302       5.170   4.984  13.968  1.00 10.00      B   
ATOM   4373  HN  ASP   302       5.494   4.397  14.683  1.00 10.00      B   
ATOM   4374  CA  ASP   302       5.383   6.423  14.074  1.00 10.00      B   
ATOM   4375  CB  ASP   302       4.665   6.977  15.310  1.00 10.00      B   
ATOM   4376  CG  ASP   302       4.202   8.414  15.142  1.00 10.00      B   
ATOM   4377  OD1 ASP   302       3.728   8.768  14.042  1.00 10.00      B   
ATOM   4378  OD2 ASP   302       4.285   9.189  16.123  1.00 10.00      B   
ATOM   4379  C   ASP   302       6.869   6.773  14.122  1.00 10.00      B   
ATOM   4380  O   ASP   302       7.240   7.942  14.023  1.00 10.00      B   
ATOM   4381  N   VAL   303       7.721   5.761  14.275  1.00 10.00      B   
ATOM   4382  HN  VAL   303       7.374   4.847  14.342  1.00 10.00      B   
ATOM   4383  CA  VAL   303       9.164   5.979  14.335  1.00 10.00      B   
ATOM   4384  CB  VAL   303       9.716   5.808  15.770  1.00 10.00      B   
ATOM   4385  CG1 VAL   303      11.206   6.118  15.810  1.00 10.00      B   
ATOM   4386  CG2 VAL   303       8.964   6.689  16.760  1.00 10.00      B   
ATOM   4387  C   VAL   303       9.902   5.020  13.401  1.00 10.00      B   
ATOM   4388  O   VAL   303       9.692   3.808  13.452  1.00 10.00      B   
ATOM   4389  N   LEU   304      10.762   5.570  12.554  1.00 10.00      B   
ATOM   4390  HN  LEU   304      10.886   6.548  12.562  1.00 10.00      B   
ATOM   4391  CA  LEU   304      11.537   4.773  11.615  1.00 10.00      B   
ATOM   4392  CB  LEU   304      11.125   5.091  10.173  1.00 10.00      B   
ATOM   4393  CG  LEU   304      11.979   4.476   9.059  1.00 10.00      B   
ATOM   4394  CD1 LEU   304      11.915   2.956   9.100  1.00 10.00      B   
ATOM   4395  CD2 LEU   304      11.535   4.993   7.700  1.00 10.00      B   
ATOM   4396  C   LEU   304      13.036   5.009  11.809  1.00 10.00      B   
ATOM   4397  O   LEU   304      13.520   6.141  11.720  1.00 10.00      B   
ATOM   4398  N   LEU   305      13.760   3.937  12.089  1.00 10.00      B   
ATOM   4399  HN  LEU   305      13.312   3.062  12.155  1.00 10.00      B   
ATOM   4400  CA  LEU   305      15.197   4.010  12.294  1.00 10.00      B   
ATOM   4401  CB  LEU   305      15.593   3.283  13.583  1.00 10.00      B   
ATOM   4402  CG  LEU   305      14.992   3.815  14.888  1.00 10.00      B   
ATOM   4403  CD1 LEU   305      15.454   2.976  16.068  1.00 10.00      B   
ATOM   4404  CD2 LEU   305      15.364   5.273  15.097  1.00 10.00      B   
ATOM   4405  C   LEU   305      15.929   3.395  11.109  1.00 10.00      B   
ATOM   4406  O   LEU   305      15.475   2.401  10.533  1.00 10.00      B   
ATOM   4407  N   LEU   306      17.051   3.995  10.740  1.00 10.00      B   
ATOM   4408  HN  LEU   306      17.352   4.788  11.232  1.00 10.00      B   
ATOM   4409  CA  LEU   306      17.851   3.514   9.624  1.00 10.00      B   
ATOM   4410  CB  LEU   306      17.478   4.269   8.345  1.00 10.00      B   
ATOM   4411  CG  LEU   306      16.095   3.989   7.755  1.00 10.00      B   
ATOM   4412  CD1 LEU   306      15.304   5.282   7.618  1.00 10.00      B   
ATOM   4413  CD2 LEU   306      16.226   3.297   6.407  1.00 10.00      B   
ATOM   4414  C   LEU   306      19.333   3.722   9.900  1.00 10.00      B   
ATOM   4415  O   LEU   306      19.725   4.732  10.491  1.00 10.00      B   
ATOM   4416  N   ASP   307      20.149   2.762   9.478  1.00 10.00      B   
ATOM   4417  HN  ASP   307      19.770   1.973   9.039  1.00 10.00      B   
ATOM   4418  CA  ASP   307      21.595   2.857   9.650  1.00 10.00      B   
ATOM   4419  CB  ASP   307      22.241   1.462   9.709  1.00 10.00      B   
ATOM   4420  CG  ASP   307      23.649   1.476  10.289  1.00 10.00      B   
ATOM   4421  OD1 ASP   307      24.623   1.573   9.507  1.00 10.00      B   
ATOM   4422  OD2 ASP   307      23.792   1.393  11.525  1.00 10.00      B   
ATOM   4423  C   ASP   307      22.182   3.696   8.512  1.00 10.00      B   
ATOM   4424  O   ASP   307      21.467   4.484   7.889  1.00 10.00      B   
ATOM   4425  N   LYS   308      23.461   3.533   8.230  1.00 10.00      B   
ATOM   4426  HN  LYS   308      23.982   2.860   8.732  1.00 10.00      B   
ATOM   4427  CA  LYS   308      24.112   4.298   7.180  1.00 10.00      B   
ATOM   4428  CB  LYS   308      25.209   5.185   7.781  1.00 10.00      B   
ATOM   4429  CG  LYS   308      26.060   5.910   6.751  1.00 10.00      B   
ATOM   4430  CD  LYS   308      27.409   6.317   7.322  1.00 10.00      B   
ATOM   4431  CE  LYS   308      27.323   7.615   8.108  1.00 10.00      B   
ATOM   4432  NZ  LYS   308      28.666   8.080   8.542  1.00 10.00      B   
ATOM   4433  HZ1 LYS   308      28.725   9.119   8.484  1.00 10.00      B   
ATOM   4434  HZ2 LYS   308      29.404   7.669   7.937  1.00 10.00      B   
ATOM   4435  HZ3 LYS   308      28.848   7.792   9.530  1.00 10.00      B   
ATOM   4436  C   LYS   308      24.706   3.378   6.123  1.00 10.00      B   
ATOM   4437  O   LYS   308      24.412   3.514   4.933  1.00 10.00      B   
ATOM   4438  N   THR   309      25.527   2.437   6.571  1.00 10.00      B   
ATOM   4439  HN  THR   309      25.681   2.362   7.536  1.00 10.00      B   
ATOM   4440  CA  THR   309      26.195   1.500   5.680  1.00 10.00      B   
ATOM   4441  CB  THR   309      27.166   0.592   6.462  1.00 10.00      B   
ATOM   4442  OG1 THR   309      27.987   1.401   7.320  1.00 10.00      B   
ATOM   4443  HG1 THR   309      27.619   1.399   8.210  1.00 10.00      B   
ATOM   4444  CG2 THR   309      28.057  -0.187   5.506  1.00 10.00      B   
ATOM   4445  C   THR   309      25.209   0.639   4.890  1.00 10.00      B   
ATOM   4446  O   THR   309      24.560  -0.249   5.443  1.00 10.00      B   
ATOM   4447  N   GLY   310      25.079   0.950   3.602  1.00 10.00      B   
ATOM   4448  HN  GLY   310      25.587   1.708   3.245  1.00 10.00      B   
ATOM   4449  CA  GLY   310      24.204   0.194   2.716  1.00 10.00      B   
ATOM   4450  C   GLY   310      22.727   0.517   2.852  1.00 10.00      B   
ATOM   4451  O   GLY   310      21.977   0.412   1.883  1.00 10.00      B   
ATOM   4452  N   THR   311      22.306   0.904   4.047  1.00 10.00      B   
ATOM   4453  HN  THR   311      22.952   0.977   4.783  1.00 10.00      B   
ATOM   4454  CA  THR   311      20.906   1.213   4.297  1.00 10.00      B   
ATOM   4455  CB  THR   311      20.643   1.376   5.801  1.00 10.00      B   
ATOM   4456  OG1 THR   311      21.824   0.998   6.524  1.00 10.00      B   
ATOM   4457  HG1 THR   311      21.959   0.046   6.449  1.00 10.00      B   
ATOM   4458  CG2 THR   311      19.485   0.496   6.236  1.00 10.00      B   
ATOM   4459  C   THR   311      20.453   2.473   3.566  1.00 10.00      B   
ATOM   4460  O   THR   311      19.400   2.483   2.938  1.00 10.00      B   
ATOM   4461  N   ILE   312      21.249   3.531   3.648  1.00 10.00      B   
ATOM   4462  HN  ILE   312      22.091   3.462   4.145  1.00 10.00      B   
ATOM   4463  CA  ILE   312      20.900   4.789   2.997  1.00 10.00      B   
ATOM   4464  CB  ILE   312      21.171   5.999   3.917  1.00 10.00      B   
ATOM   4465  CG1 ILE   312      20.499   5.803   5.279  1.00 10.00      B   
ATOM   4466  CG2 ILE   312      20.702   7.295   3.268  1.00 10.00      B   
ATOM   4467  CD1 ILE   312      19.026   5.459   5.201  1.00 10.00      B   
ATOM   4468  C   ILE   312      21.678   4.958   1.704  1.00 10.00      B   
ATOM   4469  O   ILE   312      21.102   5.156   0.633  1.00 10.00      B   
ATOM   4470  N   THR   313      22.990   4.889   1.815  1.00 10.00      B   
ATOM   4471  HN  THR   313      23.390   4.744   2.696  1.00 10.00      B   
ATOM   4472  CA  THR   313      23.859   5.025   0.667  1.00 10.00      B   
ATOM   4473  CB  THR   313      25.236   5.533   1.112  1.00 10.00      B   
ATOM   4474  OG1 THR   313      25.378   5.320   2.528  1.00 10.00      B   
ATOM   4475  HG1 THR   313      25.815   4.471   2.683  1.00 10.00      B   
ATOM   4476  CG2 THR   313      25.355   7.020   0.821  1.00 10.00      B   
ATOM   4477  C   THR   313      24.004   3.685  -0.047  1.00 10.00      B   
ATOM   4478  O   THR   313      23.454   2.680   0.403  1.00 10.00      B   
ATOM   4479  N   LEU   314      24.744   3.670  -1.148  1.00 10.00      B   
ATOM   4480  HN  LEU   314      25.171   4.503  -1.453  1.00 10.00      B   
ATOM   4481  CA  LEU   314      24.945   2.447  -1.913  1.00 10.00      B   
ATOM   4482  CB  LEU   314      25.746   2.729  -3.186  1.00 10.00      B   
ATOM   4483  CG  LEU   314      24.926   3.038  -4.440  1.00 10.00      B   
ATOM   4484  CD1 LEU   314      25.837   3.419  -5.596  1.00 10.00      B   
ATOM   4485  CD2 LEU   314      24.063   1.846  -4.816  1.00 10.00      B   
ATOM   4486  C   LEU   314      25.639   1.374  -1.085  1.00 10.00      B   
ATOM   4487  O   LEU   314      25.362   0.186  -1.236  1.00 10.00      B   
ATOM   4488  N   GLY   315      26.537   1.798  -0.210  1.00 10.00      B   
ATOM   4489  HN  GLY   315      26.722   2.762  -0.133  1.00 10.00      B   
ATOM   4490  CA  GLY   315      27.257   0.855   0.618  1.00 10.00      B   
ATOM   4491  C   GLY   315      28.546   0.440  -0.044  1.00 10.00      B   
ATOM   4492  O   GLY   315      29.066  -0.645   0.199  1.00 10.00      B   
ATOM   4493  N   ASN   316      29.060   1.318  -0.890  1.00 10.00      B   
ATOM   4494  HN  ASN   316      28.602   2.176  -1.018  1.00 10.00      B   
ATOM   4495  CA  ASN   316      30.294   1.054  -1.610  1.00 10.00      B   
ATOM   4496  CB  ASN   316      30.273   1.740  -2.979  1.00 10.00      B   
ATOM   4497  CG  ASN   316      29.742   0.851  -4.089  1.00 10.00      B   
ATOM   4498  OD1 ASN   316      30.496   0.114  -4.728  1.00 10.00      B   
ATOM   4499  ND2 ASN   316      28.442   0.920  -4.335  1.00 10.00      B   
ATOM   4500 HD21 ASN   316      27.900   1.528  -3.791  1.00 10.00      B   
ATOM   4501 HD22 ASN   316      28.078   0.369  -5.060  1.00 10.00      B   
ATOM   4502  C   ASN   316      31.496   1.532  -0.809  1.00 10.00      B   
ATOM   4503  O   ASN   316      32.611   1.043  -1.002  1.00 10.00      B   
ATOM   4504  N   ARG   317      31.256   2.496   0.086  1.00 10.00      B   
ATOM   4505  HN  ARG   317      30.331   2.827   0.195  1.00 10.00      B   
ATOM   4506  CA  ARG   317      32.307   3.065   0.933  1.00 10.00      B   
ATOM   4507  CB  ARG   317      32.770   2.038   1.974  1.00 10.00      B   
ATOM   4508  CG  ARG   317      31.685   1.628   2.957  1.00 10.00      B   
ATOM   4509  CD  ARG   317      31.912   0.222   3.482  1.00 10.00      B   
ATOM   4510  NE  ARG   317      33.049   0.137   4.397  1.00 10.00      B   
ATOM   4511  HE  ARG   317      33.490   0.980   4.649  1.00 10.00      B   
ATOM   4512  CZ  ARG   317      33.506  -1.008   4.903  1.00 10.00      B   
ATOM   4513  NH1 ARG   317      32.924  -2.159   4.588  1.00 10.00      B   
ATOM   4514 HH11 ARG   317      32.099  -2.180   3.928  1.00 10.00      B   
ATOM   4515 HH12 ARG   317      33.281  -3.052   4.986  1.00 10.00      B   
ATOM   4516  NH2 ARG   317      34.550  -1.007   5.720  1.00 10.00      B   
ATOM   4517 HH21 ARG   317      35.025  -0.110   5.967  1.00 10.00      B   
ATOM   4518 HH22 ARG   317      34.902  -1.902   6.121  1.00 10.00      B   
ATOM   4519  C   ARG   317      33.486   3.564   0.098  1.00 10.00      B   
ATOM   4520  O   ARG   317      34.642   3.493   0.522  1.00 10.00      B   
ATOM   4521  N   GLN   318      33.186   4.096  -1.077  1.00 10.00      B   
ATOM   4522  HN  GLN   318      32.246   4.178  -1.341  1.00 10.00      B   
ATOM   4523  CA  GLN   318      34.216   4.585  -1.979  1.00 10.00      B   
ATOM   4524  CB  GLN   318      34.658   3.461  -2.917  1.00 10.00      B   
ATOM   4525  CG  GLN   318      33.516   2.820  -3.691  1.00 10.00      B   
ATOM   4526  CD  GLN   318      33.913   1.523  -4.362  1.00 10.00      B   
ATOM   4527  OE1 GLN   318      34.324   1.512  -5.522  1.00 10.00      B   
ATOM   4528  NE2 GLN   318      33.798   0.423  -3.636  1.00 10.00      B   
ATOM   4529 HE21 GLN   318      33.469   0.506  -2.710  1.00 10.00      B   
ATOM   4530 HE22 GLN   318      34.036  -0.433  -4.053  1.00 10.00      B   
ATOM   4531  C   GLN   318      33.711   5.773  -2.788  1.00 10.00      B   
ATOM   4532  O   GLN   318      32.552   5.804  -3.204  1.00 10.00      B   
ATOM   4533  N   ALA   319      34.589   6.741  -3.006  1.00 10.00      B   
ATOM   4534  HN  ALA   319      35.501   6.643  -2.659  1.00 10.00      B   
ATOM   4535  CA  ALA   319      34.254   7.938  -3.765  1.00 10.00      B   
ATOM   4536  CB  ALA   319      33.605   8.982  -2.868  1.00 10.00      B   
ATOM   4537  C   ALA   319      35.515   8.499  -4.406  1.00 10.00      B   
ATOM   4538  O   ALA   319      36.612   8.001  -4.156  1.00 10.00      B   
ATOM   4539  N   SER   320      35.369   9.515  -5.239  1.00 10.00      B   
ATOM   4540  HN  SER   320      34.469   9.871  -5.416  1.00 10.00      B   
ATOM   4541  CA  SER   320      36.515  10.122  -5.900  1.00 10.00      B   
ATOM   4542  CB  SER   320      36.869   9.357  -7.176  1.00 10.00      B   
ATOM   4543  OG  SER   320      37.002   7.971  -6.917  1.00 10.00      B   
ATOM   4544  HG  SER   320      37.015   7.828  -5.960  1.00 10.00      B   
ATOM   4545  C   SER   320      36.248  11.585  -6.222  1.00 10.00      B   
ATOM   4546  O   SER   320      35.440  11.905  -7.099  1.00 10.00      B   
ATOM   4547  N   GLU   321      36.921  12.466  -5.499  1.00 10.00      B   
ATOM   4548  HN  GLU   321      37.536  12.145  -4.809  1.00 10.00      B   
ATOM   4549  CA  GLU   321      36.773  13.897  -5.700  1.00 10.00      B   
ATOM   4550  CB  GLU   321      36.309  14.575  -4.409  1.00 10.00      B   
ATOM   4551  CG  GLU   321      34.864  14.277  -4.045  1.00 10.00      B   
ATOM   4552  CD  GLU   321      34.239  15.375  -3.214  1.00 10.00      B   
ATOM   4553  OE1 GLU   321      33.903  15.119  -2.039  1.00 10.00      B   
ATOM   4554  OE2 GLU   321      34.082  16.504  -3.731  1.00 10.00      B   
ATOM   4555  C   GLU   321      38.083  14.507  -6.200  1.00 10.00      B   
ATOM   4556  O   GLU   321      38.998  13.785  -6.599  1.00 10.00      B   
ATOM   4557  N   PHE   322      38.171  15.827  -6.172  1.00 10.00      B   
ATOM   4558  HN  PHE   322      37.417  16.349  -5.823  1.00 10.00      B   
ATOM   4559  CA  PHE   322      39.363  16.523  -6.629  1.00 10.00      B   
ATOM   4560  CB  PHE   322      39.021  17.967  -7.007  1.00 10.00      B   
ATOM   4561  CG  PHE   322      40.007  18.609  -7.943  1.00 10.00      B   
ATOM   4562  CD1 PHE   322      39.863  18.479  -9.315  1.00 10.00      B   
ATOM   4563  CD2 PHE   322      41.075  19.340  -7.451  1.00 10.00      B   
ATOM   4564  CE1 PHE   322      40.768  19.065 -10.180  1.00 10.00      B   
ATOM   4565  CE2 PHE   322      41.982  19.929  -8.310  1.00 10.00      B   
ATOM   4566  CZ  PHE   322      41.828  19.791  -9.675  1.00 10.00      B   
ATOM   4567  C   PHE   322      40.447  16.503  -5.556  1.00 10.00      B   
ATOM   4568  O   PHE   322      40.152  16.531  -4.360  1.00 10.00      B   
ATOM   4569  N   ILE   323      41.697  16.439  -5.990  1.00 10.00      B   
ATOM   4570  HN  ILE   323      41.865  16.404  -6.955  1.00 10.00      B   
ATOM   4571  CA  ILE   323      42.829  16.430  -5.075  1.00 10.00      B   
ATOM   4572  CB  ILE   323      43.731  15.193  -5.278  1.00 10.00      B   
ATOM   4573  CG1 ILE   323      42.941  14.032  -5.895  1.00 10.00      B   
ATOM   4574  CG2 ILE   323      44.334  14.770  -3.949  1.00 10.00      B   
ATOM   4575  CD1 ILE   323      43.811  12.904  -6.409  1.00 10.00      B   
ATOM   4576  C   ILE   323      43.656  17.695  -5.282  1.00 10.00      B   
ATOM   4577  O   ILE   323      44.473  17.764  -6.200  1.00 10.00      B   
ATOM   4578  N   PRO   324      43.434  18.721  -4.445  1.00 10.00      B   
ATOM   4579  CA  PRO   324      44.138  19.998  -4.541  1.00 10.00      B   
ATOM   4580  CB  PRO   324      43.212  20.979  -3.801  1.00 10.00      B   
ATOM   4581  CG  PRO   324      42.055  20.169  -3.297  1.00 10.00      B   
ATOM   4582  CD  PRO   324      42.478  18.730  -3.337  1.00 10.00      B   
ATOM   4583  C   PRO   324      45.510  19.974  -3.873  1.00 10.00      B   
ATOM   4584  O   PRO   324      45.628  19.697  -2.672  1.00 10.00      B   
ATOM   4585  N   ALA   325      46.539  20.263  -4.663  1.00 10.00      B   
ATOM   4586  HN  ALA   325      46.368  20.456  -5.611  1.00 10.00      B   
ATOM   4587  CA  ALA   325      47.911  20.298  -4.178  1.00 10.00      B   
ATOM   4588  CB  ALA   325      48.491  18.893  -4.112  1.00 10.00      B   
ATOM   4589  C   ALA   325      48.763  21.180  -5.083  1.00 10.00      B   
ATOM   4590  O   ALA   325      48.741  21.030  -6.307  1.00 10.00      B   
ATOM   4591  N   GLN   326      49.502  22.103  -4.477  1.00 10.00      B   
ATOM   4592  HN  GLN   326      49.474  22.169  -3.500  1.00 10.00      B   
ATOM   4593  CA  GLN   326      50.358  23.018  -5.228  1.00 10.00      B   
ATOM   4594  CB  GLN   326      50.896  24.132  -4.323  1.00 10.00      B   
ATOM   4595  CG  GLN   326      51.751  25.166  -5.043  1.00 10.00      B   
ATOM   4596  CD  GLN   326      50.985  25.940  -6.097  1.00 10.00      B   
ATOM   4597  OE1 GLN   326      49.783  26.182  -5.966  1.00 10.00      B   
ATOM   4598  NE2 GLN   326      51.679  26.332  -7.153  1.00 10.00      B   
ATOM   4599 HE21 GLN   326      52.634  26.102  -7.191  1.00 10.00      B   
ATOM   4600 HE22 GLN   326      51.215  26.833  -7.855  1.00 10.00      B   
ATOM   4601  C   GLN   326      51.507  22.272  -5.897  1.00 10.00      B   
ATOM   4602  O   GLN   326      52.281  21.573  -5.237  1.00 10.00      B   
ATOM   4603  N   GLY   327      51.610  22.425  -7.206  1.00 10.00      B   
ATOM   4604  HN  GLY   327      50.957  22.992  -7.677  1.00 10.00      B   
ATOM   4605  CA  GLY   327      52.654  21.763  -7.953  1.00 10.00      B   
ATOM   4606  C   GLY   327      52.095  20.635  -8.788  1.00 10.00      B   
ATOM   4607  O   GLY   327      52.758  20.126  -9.692  1.00 10.00      B   
ATOM   4608  N   VAL   328      50.862  20.248  -8.486  1.00 10.00      B   
ATOM   4609  HN  VAL   328      50.377  20.710  -7.767  1.00 10.00      B   
ATOM   4610  CA  VAL   328      50.197  19.175  -9.204  1.00 10.00      B   
ATOM   4611  CB  VAL   328      49.494  18.192  -8.241  1.00 10.00      B   
ATOM   4612  CG1 VAL   328      48.933  16.993  -8.996  1.00 10.00      B   
ATOM   4613  CG2 VAL   328      50.441  17.740  -7.144  1.00 10.00      B   
ATOM   4614  C   VAL   328      49.162  19.749 -10.164  1.00 10.00      B   
ATOM   4615  O   VAL   328      48.277  20.507  -9.759  1.00 10.00      B   
ATOM   4616  N   ASP   329      49.291  19.400 -11.436  1.00 10.00      B   
ATOM   4617  HN  ASP   329      50.034  18.816 -11.698  1.00 10.00      B   
ATOM   4618  CA  ASP   329      48.363  19.862 -12.456  1.00 10.00      B   
ATOM   4619  CB  ASP   329      48.951  19.631 -13.853  1.00 10.00      B   
ATOM   4620  CG  ASP   329      50.073  20.584 -14.209  1.00 10.00      B   
ATOM   4621  OD1 ASP   329      49.965  21.273 -15.246  1.00 10.00      B   
ATOM   4622  OD2 ASP   329      51.073  20.649 -13.461  1.00 10.00      B   
ATOM   4623  C   ASP   329      47.056  19.094 -12.338  1.00 10.00      B   
ATOM   4624  O   ASP   329      47.045  17.945 -11.886  1.00 10.00      B   
ATOM   4625  N   GLU   330      45.965  19.717 -12.764  1.00 10.00      B   
ATOM   4626  HN  GLU   330      46.044  20.622 -13.133  1.00 10.00      B   
ATOM   4627  CA  GLU   330      44.653  19.083 -12.711  1.00 10.00      B   
ATOM   4628  CB  GLU   330      43.549  20.095 -13.042  1.00 10.00      B   
ATOM   4629  CG  GLU   330      43.638  21.401 -12.263  1.00 10.00      B   
ATOM   4630  CD  GLU   330      42.412  22.278 -12.437  1.00 10.00      B   
ATOM   4631  OE1 GLU   330      42.023  22.551 -13.593  1.00 10.00      B   
ATOM   4632  OE2 GLU   330      41.832  22.710 -11.414  1.00 10.00      B   
ATOM   4633  C   GLU   330      44.609  17.914 -13.689  1.00 10.00      B   
ATOM   4634  O   GLU   330      43.874  16.945 -13.498  1.00 10.00      B   
ATOM   4635  N   LYS   331      45.427  18.008 -14.729  1.00 10.00      B   
ATOM   4636  HN  LYS   331      45.989  18.809 -14.821  1.00 10.00      B   
ATOM   4637  CA  LYS   331      45.505  16.971 -15.745  1.00 10.00      B   
ATOM   4638  CB  LYS   331      46.165  17.517 -17.010  1.00 10.00      B   
ATOM   4639  CG  LYS   331      45.476  18.743 -17.584  1.00 10.00      B   
ATOM   4640  CD  LYS   331      46.175  19.235 -18.839  1.00 10.00      B   
ATOM   4641  CE  LYS   331      45.912  18.312 -20.016  1.00 10.00      B   
ATOM   4642  NZ  LYS   331      46.580  18.785 -21.255  1.00 10.00      B   
ATOM   4643  HZ1 LYS   331      46.160  18.320 -22.085  1.00 10.00      B   
ATOM   4644  HZ2 LYS   331      47.593  18.564 -21.221  1.00 10.00      B   
ATOM   4645  HZ3 LYS   331      46.467  19.813 -21.355  1.00 10.00      B   
ATOM   4646  C   LYS   331      46.273  15.755 -15.237  1.00 10.00      B   
ATOM   4647  O   LYS   331      46.174  14.667 -15.806  1.00 10.00      B   
ATOM   4648  N   THR   332      47.027  15.934 -14.158  1.00 10.00      B   
ATOM   4649  HN  THR   332      47.064  16.820 -13.738  1.00 10.00      B   
ATOM   4650  CA  THR   332      47.805  14.844 -13.586  1.00 10.00      B   
ATOM   4651  CB  THR   332      49.248  15.280 -13.261  1.00 10.00      B   
ATOM   4652  OG1 THR   332      49.251  16.638 -12.806  1.00 10.00      B   
ATOM   4653  HG1 THR   332      48.513  16.777 -12.200  1.00 10.00      B   
ATOM   4654  CG2 THR   332      50.133  15.162 -14.494  1.00 10.00      B   
ATOM   4655  C   THR   332      47.136  14.269 -12.339  1.00 10.00      B   
ATOM   4656  O   THR   332      47.773  13.589 -11.536  1.00 10.00      B   
ATOM   4657  N   LEU   333      45.848  14.546 -12.183  1.00 10.00      B   
ATOM   4658  HN  LEU   333      45.394  15.108 -12.848  1.00 10.00      B   
ATOM   4659  CA  LEU   333      45.092  14.041 -11.044  1.00 10.00      B   
ATOM   4660  CB  LEU   333      43.688  14.657 -11.030  1.00 10.00      B   
ATOM   4661  CG  LEU   333      42.781  14.278  -9.856  1.00 10.00      B   
ATOM   4662  CD1 LEU   333      42.052  15.507  -9.340  1.00 10.00      B   
ATOM   4663  CD2 LEU   333      41.783  13.207 -10.272  1.00 10.00      B   
ATOM   4664  C   LEU   333      45.003  12.520 -11.123  1.00 10.00      B   
ATOM   4665  O   LEU   333      45.274  11.814 -10.154  1.00 10.00      B   
ATOM   4666  N   ALA   334      44.654  12.027 -12.303  1.00 10.00      B   
ATOM   4667  HN  ALA   334      44.473  12.648 -13.042  1.00 10.00      B   
ATOM   4668  CA  ALA   334      44.530  10.597 -12.534  1.00 10.00      B   
ATOM   4669  CB  ALA   334      43.417  10.327 -13.537  1.00 10.00      B   
ATOM   4670  C   ALA   334      45.851  10.016 -13.032  1.00 10.00      B   
ATOM   4671  O   ALA   334      45.868   9.068 -13.821  1.00 10.00      B   
ATOM   4672  N   ASP   335      46.954  10.589 -12.564  1.00 10.00      B   
ATOM   4673  HN  ASP   335      46.874  11.341 -11.938  1.00 10.00      B   
ATOM   4674  CA  ASP   335      48.281  10.130 -12.958  1.00 10.00      B   
ATOM   4675  CB  ASP   335      49.286  11.289 -12.936  1.00 10.00      B   
ATOM   4676  CG  ASP   335      50.561  10.995 -13.702  1.00 10.00      B   
ATOM   4677  OD1 ASP   335      50.483  10.769 -14.928  1.00 10.00      B   
ATOM   4678  OD2 ASP   335      51.648  11.004 -13.083  1.00 10.00      B   
ATOM   4679  C   ASP   335      48.742   8.989 -12.056  1.00 10.00      B   
ATOM   4680  O   ASP   335      48.257   7.865 -12.176  1.00 10.00      B   
ATOM   4681  N   ALA   336      49.652   9.286 -11.131  1.00 10.00      B   
ATOM   4682  HN  ALA   336      49.993  10.205 -11.070  1.00 10.00      B   
ATOM   4683  CA  ALA   336      50.167   8.277 -10.212  1.00 10.00      B   
ATOM   4684  CB  ALA   336      51.367   8.812  -9.449  1.00 10.00      B   
ATOM   4685  C   ALA   336      49.083   7.822  -9.242  1.00 10.00      B   
ATOM   4686  O   ALA   336      49.089   6.682  -8.778  1.00 10.00      B   
ATOM   4687  N   ALA   337      48.150   8.720  -8.946  1.00 10.00      B   
ATOM   4688  HN  ALA   337      48.202   9.610  -9.349  1.00 10.00      B   
ATOM   4689  CA  ALA   337      47.056   8.416  -8.037  1.00 10.00      B   
ATOM   4690  CB  ALA   337      46.205   9.654  -7.800  1.00 10.00      B   
ATOM   4691  C   ALA   337      46.202   7.276  -8.583  1.00 10.00      B   
ATOM   4692  O   ALA   337      45.823   6.367  -7.848  1.00 10.00      B   
ATOM   4693  N   GLN   338      45.935   7.318  -9.885  1.00 10.00      B   
ATOM   4694  HN  GLN   338      46.296   8.053 -10.420  1.00 10.00      B   
ATOM   4695  CA  GLN   338      45.131   6.292 -10.536  1.00 10.00      B   
ATOM   4696  CB  GLN   338      44.782   6.712 -11.964  1.00 10.00      B   
ATOM   4697  CG  GLN   338      43.399   6.281 -12.426  1.00 10.00      B   
ATOM   4698  CD  GLN   338      43.392   4.917 -13.084  1.00 10.00      B   
ATOM   4699  OE1 GLN   338      43.626   4.795 -14.286  1.00 10.00      B   
ATOM   4700  NE2 GLN   338      43.118   3.886 -12.306  1.00 10.00      B   
ATOM   4701 HE21 GLN   338      42.940   4.057 -11.358  1.00 10.00      B   
ATOM   4702 HE22 GLN   338      43.108   2.993 -12.706  1.00 10.00      B   
ATOM   4703  C   GLN   338      45.878   4.965 -10.539  1.00 10.00      B   
ATOM   4704  O   GLN   338      45.271   3.900 -10.439  1.00 10.00      B   
ATOM   4705  N   LEU   339      47.202   5.039 -10.648  1.00 10.00      B   
ATOM   4706  HN  LEU   339      47.626   5.920 -10.737  1.00 10.00      B   
ATOM   4707  CA  LEU   339      48.037   3.847 -10.642  1.00 10.00      B   
ATOM   4708  CB  LEU   339      49.498   4.216 -10.908  1.00 10.00      B   
ATOM   4709  CG  LEU   339      49.820   4.704 -12.324  1.00 10.00      B   
ATOM   4710  CD1 LEU   339      51.220   5.294 -12.382  1.00 10.00      B   
ATOM   4711  CD2 LEU   339      49.679   3.567 -13.324  1.00 10.00      B   
ATOM   4712  C   LEU   339      47.910   3.135  -9.302  1.00 10.00      B   
ATOM   4713  O   LEU   339      47.909   1.905  -9.235  1.00 10.00      B   
ATOM   4714  N   ALA   340      47.785   3.923  -8.238  1.00 10.00      B   
ATOM   4715  HN  ALA   340      47.799   4.897  -8.362  1.00 10.00      B   
ATOM   4716  CA  ALA   340      47.636   3.384  -6.894  1.00 10.00      B   
ATOM   4717  CB  ALA   340      47.776   4.488  -5.855  1.00 10.00      B   
ATOM   4718  C   ALA   340      46.293   2.677  -6.754  1.00 10.00      B   
ATOM   4719  O   ALA   340      46.165   1.708  -6.003  1.00 10.00      B   
ATOM   4720  N   SER   341      45.297   3.158  -7.491  1.00 10.00      B   
ATOM   4721  HN  SER   341      45.456   3.940  -8.065  1.00 10.00      B   
ATOM   4722  CA  SER   341      43.969   2.565  -7.460  1.00 10.00      B   
ATOM   4723  CB  SER   341      42.960   3.517  -8.100  1.00 10.00      B   
ATOM   4724  OG  SER   341      43.400   4.860  -7.996  1.00 10.00      B   
ATOM   4725  HG  SER   341      43.850   4.987  -7.148  1.00 10.00      B   
ATOM   4726  C   SER   341      43.972   1.229  -8.196  1.00 10.00      B   
ATOM   4727  O   SER   341      43.216   0.321  -7.861  1.00 10.00      B   
ATOM   4728  N   LEU   342      44.837   1.119  -9.200  1.00 10.00      B   
ATOM   4729  HN  LEU   342      45.412   1.884  -9.422  1.00 10.00      B   
ATOM   4730  CA  LEU   342      44.953  -0.105  -9.978  1.00 10.00      B   
ATOM   4731  CB  LEU   342      45.664   0.170 -11.307  1.00 10.00      B   
ATOM   4732  CG  LEU   342      44.915   1.052 -12.310  1.00 10.00      B   
ATOM   4733  CD1 LEU   342      45.828   1.448 -13.460  1.00 10.00      B   
ATOM   4734  CD2 LEU   342      43.674   0.340 -12.832  1.00 10.00      B   
ATOM   4735  C   LEU   342      45.715  -1.160  -9.185  1.00 10.00      B   
ATOM   4736  O   LEU   342      45.574  -2.361  -9.427  1.00 10.00      B   
ATOM   4737  N   ALA   343      46.525  -0.698  -8.241  1.00 10.00      B   
ATOM   4738  HN  ALA   343      46.598   0.271  -8.108  1.00 10.00      B   
ATOM   4739  CA  ALA   343      47.311  -1.589  -7.402  1.00 10.00      B   
ATOM   4740  CB  ALA   343      48.516  -0.854  -6.842  1.00 10.00      B   
ATOM   4741  C   ALA   343      46.462  -2.145  -6.270  1.00 10.00      B   
ATOM   4742  O   ALA   343      46.722  -3.237  -5.766  1.00 10.00      B   
ATOM   4743  N   ASP   344      45.444  -1.387  -5.877  1.00 10.00      B   
ATOM   4744  HN  ASP   344      45.284  -0.535  -6.328  1.00 10.00      B   
ATOM   4745  CA  ASP   344      44.550  -1.802  -4.804  1.00 10.00      B   
ATOM   4746  CB  ASP   344      43.636  -0.650  -4.377  1.00 10.00      B   
ATOM   4747  CG  ASP   344      43.057  -0.848  -2.988  1.00 10.00      B   
ATOM   4748  OD1 ASP   344      42.814  -2.013  -2.593  1.00 10.00      B   
ATOM   4749  OD2 ASP   344      42.846   0.159  -2.279  1.00 10.00      B   
ATOM   4750  C   ASP   344      43.720  -2.996  -5.249  1.00 10.00      B   
ATOM   4751  O   ASP   344      42.992  -2.925  -6.241  1.00 10.00      B   
ATOM   4752  N   GLU   345      43.837  -4.091  -4.515  1.00 10.00      B   
ATOM   4753  HN  GLU   345      44.427  -4.079  -3.733  1.00 10.00      B   
ATOM   4754  CA  GLU   345      43.118  -5.313  -4.836  1.00 10.00      B   
ATOM   4755  CB  GLU   345      43.879  -6.529  -4.304  1.00 10.00      B   
ATOM   4756  CG  GLU   345      45.274  -6.692  -4.888  1.00 10.00      B   
ATOM   4757  CD  GLU   345      45.332  -7.725  -5.994  1.00 10.00      B   
ATOM   4758  OE1 GLU   345      46.082  -8.718  -5.843  1.00 10.00      B   
ATOM   4759  OE2 GLU   345      44.639  -7.551  -7.020  1.00 10.00      B   
ATOM   4760  C   GLU   345      41.696  -5.297  -4.281  1.00 10.00      B   
ATOM   4761  O   GLU   345      40.910  -6.208  -4.550  1.00 10.00      B   
ATOM   4762  N   THR   346      41.361  -4.272  -3.508  1.00 10.00      B   
ATOM   4763  HN  THR   346      42.020  -3.559  -3.330  1.00 10.00      B   
ATOM   4764  CA  THR   346      40.027  -4.174  -2.934  1.00 10.00      B   
ATOM   4765  CB  THR   346      40.036  -3.530  -1.527  1.00 10.00      B   
ATOM   4766  OG1 THR   346      40.432  -2.153  -1.610  1.00 10.00      B   
ATOM   4767  HG1 THR   346      41.318  -2.092  -2.011  1.00 10.00      B   
ATOM   4768  CG2 THR   346      40.979  -4.279  -0.596  1.00 10.00      B   
ATOM   4769  C   THR   346      39.096  -3.389  -3.856  1.00 10.00      B   
ATOM   4770  O   THR   346      39.534  -2.475  -4.560  1.00 10.00      B   
ATOM   4771  N   PRO   347      37.797  -3.737  -3.868  1.00 10.00      B   
ATOM   4772  CA  PRO   347      36.801  -3.051  -4.700  1.00 10.00      B   
ATOM   4773  CB  PRO   347      35.487  -3.761  -4.355  1.00 10.00      B   
ATOM   4774  CG  PRO   347      35.747  -4.445  -3.058  1.00 10.00      B   
ATOM   4775  CD  PRO   347      37.196  -4.828  -3.084  1.00 10.00      B   
ATOM   4776  C   PRO   347      36.704  -1.570  -4.351  1.00 10.00      B   
ATOM   4777  O   PRO   347      36.321  -0.752  -5.184  1.00 10.00      B   
ATOM   4778  N   GLU   348      37.078  -1.237  -3.118  1.00 10.00      B   
ATOM   4779  HN  GLU   348      37.386  -1.941  -2.513  1.00 10.00      B   
ATOM   4780  CA  GLU   348      37.045   0.137  -2.639  1.00 10.00      B   
ATOM   4781  CB  GLU   348      37.450   0.190  -1.165  1.00 10.00      B   
ATOM   4782  CG  GLU   348      36.675  -0.746  -0.252  1.00 10.00      B   
ATOM   4783  CD  GLU   348      37.145  -0.655   1.184  1.00 10.00      B   
ATOM   4784  OE1 GLU   348      37.887   0.301   1.512  1.00 10.00      B   
ATOM   4785  OE2 GLU   348      36.773  -1.523   2.000  1.00 10.00      B   
ATOM   4786  C   GLU   348      37.990   1.021  -3.449  1.00 10.00      B   
ATOM   4787  O   GLU   348      37.673   2.171  -3.753  1.00 10.00      B   
ATOM   4788  N   GLY   349      39.148   0.469  -3.803  1.00 10.00      B   
ATOM   4789  HN  GLY   349      39.339  -0.460  -3.540  1.00 10.00      B   
ATOM   4790  CA  GLY   349      40.134   1.220  -4.562  1.00 10.00      B   
ATOM   4791  C   GLY   349      39.800   1.327  -6.038  1.00 10.00      B   
ATOM   4792  O   GLY   349      40.436   2.082  -6.772  1.00 10.00      B   
ATOM   4793  N   ARG   350      38.786   0.592  -6.472  1.00 10.00      B   
ATOM   4794  HN  ARG   350      38.293   0.032  -5.833  1.00 10.00      B   
ATOM   4795  CA  ARG   350      38.382   0.609  -7.872  1.00 10.00      B   
ATOM   4796  CB  ARG   350      37.805  -0.741  -8.303  1.00 10.00      B   
ATOM   4797  CG  ARG   350      38.855  -1.823  -8.475  1.00 10.00      B   
ATOM   4798  CD  ARG   350      38.367  -2.942  -9.382  1.00 10.00      B   
ATOM   4799  NE  ARG   350      37.530  -3.914  -8.675  1.00 10.00      B   
ATOM   4800  HE  ARG   350      36.559  -3.750  -8.665  1.00 10.00      B   
ATOM   4801  CZ  ARG   350      38.009  -4.996  -8.055  1.00 10.00      B   
ATOM   4802  NH1 ARG   350      39.317  -5.239  -8.047  1.00 10.00      B   
ATOM   4803 HH11 ARG   350      39.690  -6.085  -7.562  1.00 10.00      B   
ATOM   4804 HH12 ARG   350      39.977  -4.584  -8.519  1.00 10.00      B   
ATOM   4805  NH2 ARG   350      37.179  -5.845  -7.462  1.00 10.00      B   
ATOM   4806 HH21 ARG   350      36.149  -5.675  -7.477  1.00 10.00      B   
ATOM   4807 HH22 ARG   350      37.550  -6.693  -6.975  1.00 10.00      B   
ATOM   4808  C   ARG   350      37.404   1.742  -8.167  1.00 10.00      B   
ATOM   4809  O   ARG   350      36.824   1.811  -9.253  1.00 10.00      B   
ATOM   4810  N   SER   351      37.241   2.637  -7.203  1.00 10.00      B   
ATOM   4811  HN  SER   351      37.742   2.533  -6.365  1.00 10.00      B   
ATOM   4812  CA  SER   351      36.344   3.769  -7.348  1.00 10.00      B   
ATOM   4813  CB  SER   351      36.032   4.342  -5.969  1.00 10.00      B   
ATOM   4814  OG  SER   351      37.201   4.358  -5.164  1.00 10.00      B   
ATOM   4815  HG  SER   351      37.189   3.599  -4.562  1.00 10.00      B   
ATOM   4816  C   SER   351      36.979   4.847  -8.218  1.00 10.00      B   
ATOM   4817  O   SER   351      36.383   5.310  -9.188  1.00 10.00      B   
ATOM   4818  N   ILE   352      38.209   5.214  -7.876  1.00 10.00      B   
ATOM   4819  HN  ILE   352      38.628   4.784  -7.100  1.00 10.00      B   
ATOM   4820  CA  ILE   352      38.955   6.246  -8.594  1.00 10.00      B   
ATOM   4821  CB  ILE   352      40.338   6.473  -7.941  1.00 10.00      B   
ATOM   4822  CG1 ILE   352      40.180   6.642  -6.425  1.00 10.00      B   
ATOM   4823  CG2 ILE   352      41.033   7.688  -8.540  1.00 10.00      B   
ATOM   4824  CD1 ILE   352      41.491   6.700  -5.670  1.00 10.00      B   
ATOM   4825  C   ILE   352      39.131   5.895 -10.075  1.00 10.00      B   
ATOM   4826  O   ILE   352      39.270   6.775 -10.926  1.00 10.00      B   
ATOM   4827  N   VAL   353      39.087   4.605 -10.376  1.00 10.00      B   
ATOM   4828  HN  VAL   353      38.946   3.956  -9.657  1.00 10.00      B   
ATOM   4829  CA  VAL   353      39.246   4.124 -11.743  1.00 10.00      B   
ATOM   4830  CB  VAL   353      39.455   2.593 -11.776  1.00 10.00      B   
ATOM   4831  CG1 VAL   353      39.976   2.141 -13.132  1.00 10.00      B   
ATOM   4832  CG2 VAL   353      40.402   2.155 -10.668  1.00 10.00      B   
ATOM   4833  C   VAL   353      38.048   4.499 -12.626  1.00 10.00      B   
ATOM   4834  O   VAL   353      38.162   4.539 -13.850  1.00 10.00      B   
ATOM   4835  N   ILE   354      36.905   4.793 -12.010  1.00 10.00      B   
ATOM   4836  HN  ILE   354      36.865   4.769 -11.029  1.00 10.00      B   
ATOM   4837  CA  ILE   354      35.709   5.149 -12.774  1.00 10.00      B   
ATOM   4838  CB  ILE   354      34.639   4.034 -12.753  1.00 10.00      B   
ATOM   4839  CG1 ILE   354      34.334   3.590 -11.318  1.00 10.00      B   
ATOM   4840  CG2 ILE   354      35.081   2.851 -13.601  1.00 10.00      B   
ATOM   4841  CD1 ILE   354      33.069   2.769 -11.189  1.00 10.00      B   
ATOM   4842  C   ILE   354      35.082   6.473 -12.327  1.00 10.00      B   
ATOM   4843  O   ILE   354      34.636   7.263 -13.158  1.00 10.00      B   
ATOM   4844  N   LEU   355      35.065   6.719 -11.021  1.00 10.00      B   
ATOM   4845  HN  LEU   355      35.465   6.065 -10.405  1.00 10.00      B   
ATOM   4846  CA  LEU   355      34.471   7.937 -10.476  1.00 10.00      B   
ATOM   4847  CB  LEU   355      34.252   7.820  -8.964  1.00 10.00      B   
ATOM   4848  CG  LEU   355      33.120   6.897  -8.511  1.00 10.00      B   
ATOM   4849  CD1 LEU   355      33.150   6.717  -7.001  1.00 10.00      B   
ATOM   4850  CD2 LEU   355      31.772   7.446  -8.957  1.00 10.00      B   
ATOM   4851  C   LEU   355      35.298   9.174 -10.803  1.00 10.00      B   
ATOM   4852  O   LEU   355      34.758  10.185 -11.247  1.00 10.00      B   
ATOM   4853  N   ALA   356      36.605   9.094 -10.591  1.00 10.00      B   
ATOM   4854  HN  ALA   356      36.984   8.265 -10.231  1.00 10.00      B   
ATOM   4855  CA  ALA   356      37.486  10.222 -10.873  1.00 10.00      B   
ATOM   4856  CB  ALA   356      38.807  10.073 -10.136  1.00 10.00      B   
ATOM   4857  C   ALA   356      37.724  10.356 -12.370  1.00 10.00      B   
ATOM   4858  O   ALA   356      38.093  11.423 -12.864  1.00 10.00      B   
ATOM   4859  N   LYS   357      37.489   9.269 -13.092  1.00 10.00      B   
ATOM   4860  HN  LYS   357      37.179   8.456 -12.643  1.00 10.00      B   
ATOM   4861  CA  LYS   357      37.679   9.258 -14.531  1.00 10.00      B   
ATOM   4862  CB  LYS   357      37.946   7.846 -15.043  1.00 10.00      B   
ATOM   4863  CG  LYS   357      39.390   7.404 -14.894  1.00 10.00      B   
ATOM   4864  CD  LYS   357      39.810   6.525 -16.057  1.00 10.00      B   
ATOM   4865  CE  LYS   357      41.188   5.930 -15.836  1.00 10.00      B   
ATOM   4866  NZ  LYS   357      41.664   5.187 -17.030  1.00 10.00      B   
ATOM   4867  HZ1 LYS   357      42.457   4.563 -16.775  1.00 10.00      B   
ATOM   4868  HZ2 LYS   357      41.985   5.852 -17.763  1.00 10.00      B   
ATOM   4869  HZ3 LYS   357      40.896   4.607 -17.421  1.00 10.00      B   
ATOM   4870  C   LYS   357      36.499   9.871 -15.267  1.00 10.00      B   
ATOM   4871  O   LYS   357      36.593  10.150 -16.456  1.00 10.00      B   
ATOM   4872  N   GLN   358      35.400  10.107 -14.560  1.00 10.00      B   
ATOM   4873  HN  GLN   358      35.382   9.881 -13.606  1.00 10.00      B   
ATOM   4874  CA  GLN   358      34.218  10.691 -15.183  1.00 10.00      B   
ATOM   4875  CB  GLN   358      32.964  10.447 -14.335  1.00 10.00      B   
ATOM   4876  CG  GLN   358      32.739  11.461 -13.225  1.00 10.00      B   
ATOM   4877  CD  GLN   358      31.363  11.338 -12.604  1.00 10.00      B   
ATOM   4878  OE1 GLN   358      30.402  11.949 -13.070  1.00 10.00      B   
ATOM   4879  NE2 GLN   358      31.260  10.554 -11.545  1.00 10.00      B   
ATOM   4880 HE21 GLN   358      32.068  10.104 -11.223  1.00 10.00      B   
ATOM   4881 HE22 GLN   358      30.379  10.452 -11.127  1.00 10.00      B   
ATOM   4882  C   GLN   358      34.414  12.185 -15.445  1.00 10.00      B   
ATOM   4883  O   GLN   358      33.561  12.844 -16.043  1.00 10.00      B   
ATOM   4884  N   ARG   359      35.546  12.715 -14.995  1.00 10.00      B   
ATOM   4885  HN  ARG   359      36.188  12.140 -14.525  1.00 10.00      B   
ATOM   4886  CA  ARG   359      35.852  14.128 -15.178  1.00 10.00      B   
ATOM   4887  CB  ARG   359      36.763  14.648 -14.057  1.00 10.00      B   
ATOM   4888  CG  ARG   359      36.185  14.502 -12.656  1.00 10.00      B   
ATOM   4889  CD  ARG   359      34.935  15.350 -12.467  1.00 10.00      B   
ATOM   4890  NE  ARG   359      35.247  16.757 -12.206  1.00 10.00      B   
ATOM   4891  HE  ARG   359      35.781  17.235 -12.879  1.00 10.00      B   
ATOM   4892  CZ  ARG   359      34.843  17.420 -11.118  1.00 10.00      B   
ATOM   4893  NH1 ARG   359      34.115  16.810 -10.188  1.00 10.00      B   
ATOM   4894 HH11 ARG   359      33.798  17.336  -9.340  1.00 10.00      B   
ATOM   4895 HH12 ARG   359      33.856  15.806 -10.297  1.00 10.00      B   
ATOM   4896  NH2 ARG   359      35.162  18.697 -10.962  1.00 10.00      B   
ATOM   4897 HH21 ARG   359      35.730  19.192 -11.685  1.00 10.00      B   
ATOM   4898 HH22 ARG   359      34.845  19.214 -10.112  1.00 10.00      B   
ATOM   4899  C   ARG   359      36.475  14.405 -16.547  1.00 10.00      B   
ATOM   4900  O   ARG   359      35.924  15.161 -17.346  1.00 10.00      B   
ATOM   4901  N   PHE   360      37.619  13.790 -16.820  1.00 10.00      B   
ATOM   4902  HN  PHE   360      38.011  13.187 -16.155  1.00 10.00      B   
ATOM   4903  CA  PHE   360      38.314  14.002 -18.088  1.00 10.00      B   
ATOM   4904  CB  PHE   360      39.762  14.435 -17.837  1.00 10.00      B   
ATOM   4905  CG  PHE   360      39.907  15.515 -16.804  1.00 10.00      B   
ATOM   4906  CD1 PHE   360      40.449  15.233 -15.562  1.00 10.00      B   
ATOM   4907  CD2 PHE   360      39.498  16.811 -17.074  1.00 10.00      B   
ATOM   4908  CE1 PHE   360      40.582  16.221 -14.607  1.00 10.00      B   
ATOM   4909  CE2 PHE   360      39.628  17.805 -16.122  1.00 10.00      B   
ATOM   4910  CZ  PHE   360      40.171  17.508 -14.887  1.00 10.00      B   
ATOM   4911  C   PHE   360      38.292  12.760 -18.975  1.00 10.00      B   
ATOM   4912  O   PHE   360      38.493  12.856 -20.185  1.00 10.00      B   
ATOM   4913  N   ASN   361      38.048  11.601 -18.370  1.00 10.00      B   
ATOM   4914  HN  ASN   361      37.875  11.595 -17.405  1.00 10.00      B   
ATOM   4915  CA  ASN   361      38.014  10.330 -19.099  1.00 10.00      B   
ATOM   4916  CB  ASN   361      36.881  10.289 -20.135  1.00 10.00      B   
ATOM   4917  CG  ASN   361      35.537   9.952 -19.518  1.00 10.00      B   
ATOM   4918  OD1 ASN   361      35.228   8.784 -19.266  1.00 10.00      B   
ATOM   4919  ND2 ASN   361      34.718  10.969 -19.289  1.00 10.00      B   
ATOM   4920 HD21 ASN   361      35.017  11.872 -19.532  1.00 10.00      B   
ATOM   4921 HD22 ASN   361      33.847  10.777 -18.882  1.00 10.00      B   
ATOM   4922  C   ASN   361      39.358  10.029 -19.749  1.00 10.00      B   
ATOM   4923  O   ASN   361      39.434   9.723 -20.940  1.00 10.00      B   
ATOM   4924  N   LEU   362      40.416  10.125 -18.955  1.00 10.00      B   
ATOM   4925  HN  LEU   362      40.285  10.372 -18.018  1.00 10.00      B   
ATOM   4926  CA  LEU   362      41.767   9.873 -19.438  1.00 10.00      B   
ATOM   4927  CB  LEU   362      42.801  10.522 -18.514  1.00 10.00      B   
ATOM   4928  CG  LEU   362      42.724  12.045 -18.374  1.00 10.00      B   
ATOM   4929  CD1 LEU   362      43.770  12.544 -17.389  1.00 10.00      B   
ATOM   4930  CD2 LEU   362      42.895  12.718 -19.728  1.00 10.00      B   
ATOM   4931  C   LEU   362      42.044   8.380 -19.569  1.00 10.00      B   
ATOM   4932  O   LEU   362      41.945   7.627 -18.596  1.00 10.00      B   
ATOM   4933  N   ARG   363      42.377   7.960 -20.781  1.00 10.00      B   
ATOM   4934  HN  ARG   363      42.430   8.615 -21.511  1.00 10.00      B   
ATOM   4935  CA  ARG   363      42.677   6.562 -21.069  1.00 10.00      B   
ATOM   4936  CB  ARG   363      41.459   5.871 -21.697  1.00 10.00      B   
ATOM   4937  CG  ARG   363      40.218   5.872 -20.816  1.00 10.00      B   
ATOM   4938  CD  ARG   363      38.952   5.644 -21.625  1.00 10.00      B   
ATOM   4939  NE  ARG   363      38.729   4.228 -21.912  1.00 10.00      B   
ATOM   4940  HE  ARG   363      39.367   3.784 -22.512  1.00 10.00      B   
ATOM   4941  CZ  ARG   363      37.716   3.521 -21.407  1.00 10.00      B   
ATOM   4942  NH1 ARG   363      36.838   4.098 -20.593  1.00 10.00      B   
ATOM   4943 HH11 ARG   363      36.046   3.545 -20.201  1.00 10.00      B   
ATOM   4944 HH12 ARG   363      36.936   5.108 -20.341  1.00 10.00      B   
ATOM   4945  NH2 ARG   363      37.578   2.235 -21.715  1.00 10.00      B   
ATOM   4946 HH21 ARG   363      36.786   1.684 -21.317  1.00 10.00      B   
ATOM   4947 HH22 ARG   363      38.261   1.771 -22.354  1.00 10.00      B   
ATOM   4948  C   ARG   363      43.872   6.487 -22.013  1.00 10.00      B   
ATOM   4949  O   ARG   363      43.743   6.092 -23.174  1.00 10.00      B   
ATOM   4950  N   GLU   364      45.032   6.888 -21.513  1.00 10.00      B   
ATOM   4951  HN  GLU   364      45.073   7.181 -20.577  1.00 10.00      B   
ATOM   4952  CA  GLU   364      46.247   6.895 -22.316  1.00 10.00      B   
ATOM   4953  CB  GLU   364      46.919   8.272 -22.268  1.00 10.00      B   
ATOM   4954  CG  GLU   364      45.979   9.433 -22.561  1.00 10.00      B   
ATOM   4955  CD  GLU   364      46.708  10.741 -22.798  1.00 10.00      B   
ATOM   4956  OE1 GLU   364      47.093  11.403 -21.810  1.00 10.00      B   
ATOM   4957  OE2 GLU   364      46.892  11.119 -23.977  1.00 10.00      B   
ATOM   4958  C   GLU   364      47.229   5.809 -21.883  1.00 10.00      B   
ATOM   4959  O   GLU   364      47.836   5.144 -22.724  1.00 10.00      B   
ATOM   4960  N   ARG   365      47.382   5.623 -20.577  1.00 10.00      B   
ATOM   4961  HN  ARG   365      46.858   6.161 -19.947  1.00 10.00      B   
ATOM   4962  CA  ARG   365      48.314   4.623 -20.065  1.00 10.00      B   
ATOM   4963  CB  ARG   365      48.776   4.941 -18.639  1.00 10.00      B   
ATOM   4964  CG  ARG   365      47.653   5.234 -17.659  1.00 10.00      B   
ATOM   4965  CD  ARG   365      48.170   5.329 -16.230  1.00 10.00      B   
ATOM   4966  NE  ARG   365      49.329   6.219 -16.105  1.00 10.00      B   
ATOM   4967  HE  ARG   365      50.220   5.814 -16.208  1.00 10.00      B   
ATOM   4968  CZ  ARG   365      49.251   7.526 -15.866  1.00 10.00      B   
ATOM   4969  NH1 ARG   365      48.069   8.111 -15.732  1.00 10.00      B   
ATOM   4970 HH11 ARG   365      47.195   7.548 -15.814  1.00 10.00      B   
ATOM   4971 HH12 ARG   365      48.007   9.137 -15.549  1.00 10.00      B   
ATOM   4972  NH2 ARG   365      50.363   8.240 -15.741  1.00 10.00      B   
ATOM   4973 HH21 ARG   365      51.294   7.776 -15.831  1.00 10.00      B   
ATOM   4974 HH22 ARG   365      50.317   9.274 -15.549  1.00 10.00      B   
ATOM   4975  C   ARG   365      47.763   3.201 -20.162  1.00 10.00      B   
ATOM   4976  O   ARG   365      46.548   2.991 -20.236  1.00 10.00      B   
ATOM   4977  N   ASP   366      48.672   2.231 -20.153  1.00 10.00      B   
ATOM   4978  HN  ASP   366      49.620   2.473 -20.081  1.00 10.00      B   
ATOM   4979  CA  ASP   366      48.305   0.820 -20.247  1.00 10.00      B   
ATOM   4980  CB  ASP   366      49.431   0.029 -20.915  1.00 10.00      B   
ATOM   4981  CG  ASP   366      48.924  -0.878 -22.013  1.00 10.00      B   
ATOM   4982  OD1 ASP   366      47.696  -0.900 -22.247  1.00 10.00      B   
ATOM   4983  OD2 ASP   366      49.749  -1.567 -22.648  1.00 10.00      B   
ATOM   4984  C   ASP   366      48.003   0.232 -18.870  1.00 10.00      B   
ATOM   4985  O   ASP   366      47.764   0.970 -17.913  1.00 10.00      B   
ATOM   4986  N   VAL   367      48.023  -1.095 -18.765  1.00 10.00      B   
ATOM   4987  HN  VAL   367      48.232  -1.637 -19.556  1.00 10.00      B   
ATOM   4988  CA  VAL   367      47.739  -1.765 -17.497  1.00 10.00      B   
ATOM   4989  CB  VAL   367      47.007  -3.110 -17.699  1.00 10.00      B   
ATOM   4990  CG1 VAL   367      46.555  -3.681 -16.363  1.00 10.00      B   
ATOM   4991  CG2 VAL   367      45.820  -2.939 -18.635  1.00 10.00      B   
ATOM   4992  C   VAL   367      49.014  -1.986 -16.679  1.00 10.00      B   
ATOM   4993  O   VAL   367      49.239  -1.306 -15.676  1.00 10.00      B   
ATOM   4994  N   GLN   368      49.844  -2.934 -17.103  1.00 10.00      B   
ATOM   4995  HN  GLN   368      49.609  -3.456 -17.901  1.00 10.00      B   
ATOM   4996  CA  GLN   368      51.089  -3.227 -16.395  1.00 10.00      B   
ATOM   4997  CB  GLN   368      50.978  -4.535 -15.604  1.00 10.00      B   
ATOM   4998  CG  GLN   368      50.788  -5.783 -16.457  1.00 10.00      B   
ATOM   4999  CD  GLN   368      50.982  -7.064 -15.665  1.00 10.00      B   
ATOM   5000  OE1 GLN   368      51.749  -7.105 -14.700  1.00 10.00      B   
ATOM   5001  NE2 GLN   368      50.285  -8.119 -16.056  1.00 10.00      B   
ATOM   5002 HE21 GLN   368      49.685  -8.022 -16.826  1.00 10.00      B   
ATOM   5003 HE22 GLN   368      50.398  -8.957 -15.561  1.00 10.00      B   
ATOM   5004  C   GLN   368      52.286  -3.270 -17.344  1.00 10.00      B   
ATOM   5005  O   GLN   368      53.383  -3.695 -16.965  1.00 10.00      B   
ATOM   5006  N   SER   369      52.077  -2.807 -18.570  1.00 10.00      B   
ATOM   5007  HN  SER   369      51.191  -2.466 -18.806  1.00 10.00      B   
ATOM   5008  CA  SER   369      53.124  -2.796 -19.583  1.00 10.00      B   
ATOM   5009  CB  SER   369      52.530  -2.387 -20.930  1.00 10.00      B   
ATOM   5010  OG  SER   369      51.272  -3.010 -21.127  1.00 10.00      B   
ATOM   5011  HG  SER   369      50.779  -2.535 -21.824  1.00 10.00      B   
ATOM   5012  C   SER   369      54.274  -1.863 -19.204  1.00 10.00      B   
ATOM   5013  O   SER   369      55.412  -2.067 -19.620  1.00 10.00      B   
ATOM   5014  N   LEU   370      53.979  -0.858 -18.386  1.00 10.00      B   
ATOM   5015  HN  LEU   370      53.059  -0.765 -18.052  1.00 10.00      B   
ATOM   5016  CA  LEU   370      54.992   0.102 -17.957  1.00 10.00      B   
ATOM   5017  CB  LEU   370      54.349   1.455 -17.640  1.00 10.00      B   
ATOM   5018  CG  LEU   370      53.840   2.267 -18.831  1.00 10.00      B   
ATOM   5019  CD1 LEU   370      52.833   3.309 -18.367  1.00 10.00      B   
ATOM   5020  CD2 LEU   370      54.998   2.932 -19.558  1.00 10.00      B   
ATOM   5021  C   LEU   370      55.749  -0.414 -16.736  1.00 10.00      B   
ATOM   5022  O   LEU   370      56.419   0.353 -16.045  1.00 10.00      B   
ATOM   5023  N   HIS   371      55.647  -1.720 -16.491  1.00 10.00      B   
ATOM   5024  HN  HIS   371      55.102  -2.271 -17.092  1.00 10.00      B   
ATOM   5025  CA  HIS   371      56.308  -2.360 -15.353  1.00 10.00      B   
ATOM   5026  CB  HIS   371      57.836  -2.205 -15.408  1.00 10.00      B   
ATOM   5027  CG  HIS   371      58.461  -2.675 -16.686  1.00 10.00      B   
ATOM   5028  ND1 HIS   371      58.657  -4.004 -16.989  1.00 10.00      B   
ATOM   5029  HD1 HIS   371      58.423  -4.768 -16.412  1.00 10.00      B   
ATOM   5030  CD2 HIS   371      58.927  -1.978 -17.752  1.00 10.00      B   
ATOM   5031  CE1 HIS   371      59.216  -4.106 -18.181  1.00 10.00      B   
ATOM   5032  NE2 HIS   371      59.387  -2.890 -18.663  1.00 10.00      B   
ATOM   5033  HE2 HIS   371      59.775  -2.680 -19.541  1.00 10.00      B   
ATOM   5034  C   HIS   371      55.755  -1.809 -14.047  1.00 10.00      B   
ATOM   5035  O   HIS   371      56.405  -1.018 -13.362  1.00 10.00      B   
ATOM   5036  N   ALA   372      54.539  -2.218 -13.721  1.00 10.00      B   
ATOM   5037  HN  ALA   372      54.078  -2.861 -14.303  1.00 10.00      B   
ATOM   5038  CA  ALA   372      53.879  -1.760 -12.513  1.00 10.00      B   
ATOM   5039  CB  ALA   372      52.508  -1.195 -12.851  1.00 10.00      B   
ATOM   5040  C   ALA   372      53.753  -2.887 -11.500  1.00 10.00      B   
ATOM   5041  O   ALA   372      52.891  -3.758 -11.628  1.00 10.00      B   
ATOM   5042  N   THR   373      54.630  -2.880 -10.509  1.00 10.00      B   
ATOM   5043  HN  THR   373      55.319  -2.180 -10.482  1.00 10.00      B   
ATOM   5044  CA  THR   373      54.608  -3.888  -9.464  1.00 10.00      B   
ATOM   5045  CB  THR   373      55.938  -3.899  -8.688  1.00 10.00      B   
ATOM   5046  OG1 THR   373      57.031  -3.895  -9.620  1.00 10.00      B   
ATOM   5047  HG1 THR   373      56.817  -4.472 -10.367  1.00 10.00      B   
ATOM   5048  CG2 THR   373      56.033  -5.133  -7.802  1.00 10.00      B   
ATOM   5049  C   THR   373      53.456  -3.608  -8.500  1.00 10.00      B   
ATOM   5050  O   THR   373      53.551  -2.724  -7.645  1.00 10.00      B   
ATOM   5051  N   PHE   374      52.360  -4.338  -8.673  1.00 10.00      B   
ATOM   5052  HN  PHE   374      52.341  -5.005  -9.390  1.00 10.00      B   
ATOM   5053  CA  PHE   374      51.183  -4.169  -7.832  1.00 10.00      B   
ATOM   5054  CB  PHE   374      49.947  -4.788  -8.492  1.00 10.00      B   
ATOM   5055  CG  PHE   374      49.645  -4.267  -9.871  1.00 10.00      B   
ATOM   5056  CD1 PHE   374      49.759  -5.095 -10.974  1.00 10.00      B   
ATOM   5057  CD2 PHE   374      49.240  -2.958 -10.062  1.00 10.00      B   
ATOM   5058  CE1 PHE   374      49.477  -4.628 -12.244  1.00 10.00      B   
ATOM   5059  CE2 PHE   374      48.956  -2.483 -11.329  1.00 10.00      B   
ATOM   5060  CZ  PHE   374      49.074  -3.319 -12.423  1.00 10.00      B   
ATOM   5061  C   PHE   374      51.396  -4.786  -6.456  1.00 10.00      B   
ATOM   5062  O   PHE   374      51.683  -5.979  -6.334  1.00 10.00      B   
ATOM   5063  N   VAL   375      51.268  -3.965  -5.427  1.00 10.00      B   
ATOM   5064  HN  VAL   375      51.056  -3.020  -5.592  1.00 10.00      B   
ATOM   5065  CA  VAL   375      51.429  -4.420  -4.056  1.00 10.00      B   
ATOM   5066  CB  VAL   375      52.507  -3.609  -3.303  1.00 10.00      B   
ATOM   5067  CG1 VAL   375      52.750  -4.192  -1.919  1.00 10.00      B   
ATOM   5068  CG2 VAL   375      53.802  -3.560  -4.102  1.00 10.00      B   
ATOM   5069  C   VAL   375      50.099  -4.308  -3.316  1.00 10.00      B   
ATOM   5070  O   VAL   375      49.586  -3.205  -3.106  1.00 10.00      B   
ATOM   5071  N   PRO   376      49.515  -5.453  -2.930  1.00 10.00      B   
ATOM   5072  CA  PRO   376      48.236  -5.486  -2.218  1.00 10.00      B   
ATOM   5073  CB  PRO   376      47.846  -6.966  -2.266  1.00 10.00      B   
ATOM   5074  CG  PRO   376      49.142  -7.690  -2.361  1.00 10.00      B   
ATOM   5075  CD  PRO   376      50.057  -6.806  -3.160  1.00 10.00      B   
ATOM   5076  C   PRO   376      48.365  -5.016  -0.772  1.00 10.00      B   
ATOM   5077  O   PRO   376      49.395  -4.468  -0.370  1.00 10.00      B   
ATOM   5078  N   PHE   377      47.312  -5.233   0.001  1.00 10.00      B   
ATOM   5079  HN  PHE   377      46.526  -5.678  -0.384  1.00 10.00      B   
ATOM   5080  CA  PHE   377      47.283  -4.835   1.399  1.00 10.00      B   
ATOM   5081  CB  PHE   377      45.908  -5.129   2.001  1.00 10.00      B   
ATOM   5082  CG  PHE   377      45.550  -4.258   3.172  1.00 10.00      B   
ATOM   5083  CD1 PHE   377      45.102  -2.962   2.976  1.00 10.00      B   
ATOM   5084  CD2 PHE   377      45.653  -4.737   4.468  1.00 10.00      B   
ATOM   5085  CE1 PHE   377      44.763  -2.160   4.049  1.00 10.00      B   
ATOM   5086  CE2 PHE   377      45.318  -3.940   5.546  1.00 10.00      B   
ATOM   5087  CZ  PHE   377      44.872  -2.650   5.336  1.00 10.00      B   
ATOM   5088  C   PHE   377      48.370  -5.553   2.188  1.00 10.00      B   
ATOM   5089  O   PHE   377      48.330  -6.774   2.356  1.00 10.00      B   
ATOM   5090  N   THR   378      49.349  -4.792   2.648  1.00 10.00      B   
ATOM   5091  HN  THR   378      49.332  -3.828   2.457  1.00 10.00      B   
ATOM   5092  CA  THR   378      50.453  -5.345   3.419  1.00 10.00      B   
ATOM   5093  CB  THR   378      51.633  -4.361   3.466  1.00 10.00      B   
ATOM   5094  OG1 THR   378      51.122  -3.024   3.531  1.00 10.00      B   
ATOM   5095  HG1 THR   378      50.969  -2.693   2.632  1.00 10.00      B   
ATOM   5096  CG2 THR   378      52.501  -4.507   2.226  1.00 10.00      B   
ATOM   5097  C   THR   378      50.011  -5.676   4.843  1.00 10.00      B   
ATOM   5098  O   THR   378      48.970  -5.202   5.305  1.00 10.00      B   
ATOM   5099  N   ALA   379      50.797  -6.491   5.531  1.00 10.00      B   
ATOM   5100  HN  ALA   379      51.616  -6.840   5.110  1.00 10.00      B   
ATOM   5101  CA  ALA   379      50.478  -6.882   6.895  1.00 10.00      B   
ATOM   5102  CB  ALA   379      50.924  -8.314   7.155  1.00 10.00      B   
ATOM   5103  C   ALA   379      51.117  -5.930   7.898  1.00 10.00      B   
ATOM   5104  O   ALA   379      50.460  -5.443   8.812  1.00 10.00      B   
ATOM   5105  N   GLN   380      52.400  -5.661   7.713  1.00 10.00      B   
ATOM   5106  HN  GLN   380      52.871  -6.074   6.958  1.00 10.00      B   
ATOM   5107  CA  GLN   380      53.133  -4.775   8.607  1.00 10.00      B   
ATOM   5108  CB  GLN   380      54.636  -5.015   8.486  1.00 10.00      B   
ATOM   5109  CG  GLN   380      55.084  -6.350   9.055  1.00 10.00      B   
ATOM   5110  CD  GLN   380      56.575  -6.576   8.922  1.00 10.00      B   
ATOM   5111  OE1 GLN   380      57.196  -6.157   7.946  1.00 10.00      B   
ATOM   5112  NE2 GLN   380      57.161  -7.237   9.906  1.00 10.00      B   
ATOM   5113 HE21 GLN   380      56.606  -7.541  10.654  1.00 10.00      B   
ATOM   5114 HE22 GLN   380      58.130  -7.388   9.850  1.00 10.00      B   
ATOM   5115  C   GLN   380      52.800  -3.312   8.348  1.00 10.00      B   
ATOM   5116  O   GLN   380      52.584  -2.541   9.282  1.00 10.00      B   
ATOM   5117  N   SER   381      52.763  -2.930   7.082  1.00 10.00      B   
ATOM   5118  HN  SER   381      52.971  -3.579   6.379  1.00 10.00      B   
ATOM   5119  CA  SER   381      52.454  -1.557   6.716  1.00 10.00      B   
ATOM   5120  CB  SER   381      53.016  -1.248   5.329  1.00 10.00      B   
ATOM   5121  OG  SER   381      54.246  -1.922   5.118  1.00 10.00      B   
ATOM   5122  HG  SER   381      54.664  -1.575   4.317  1.00 10.00      B   
ATOM   5123  C   SER   381      50.948  -1.292   6.748  1.00 10.00      B   
ATOM   5124  O   SER   381      50.514  -0.175   7.037  1.00 10.00      B   
ATOM   5125  N   ARG   382      50.162  -2.332   6.464  1.00 10.00      B   
ATOM   5126  HN  ARG   382      50.577  -3.193   6.264  1.00 10.00      B   
ATOM   5127  CA  ARG   382      48.702  -2.226   6.433  1.00 10.00      B   
ATOM   5128  CB  ARG   382      48.121  -1.907   7.815  1.00 10.00      B   
ATOM   5129  CG  ARG   382      48.043  -3.104   8.747  1.00 10.00      B   
ATOM   5130  CD  ARG   382      47.099  -2.839   9.909  1.00 10.00      B   
ATOM   5131  NE  ARG   382      45.695  -2.857   9.492  1.00 10.00      B   
ATOM   5132  HE  ARG   382      45.383  -3.651   9.000  1.00 10.00      B   
ATOM   5133  CZ  ARG   382      44.824  -1.877   9.739  1.00 10.00      B   
ATOM   5134  NH1 ARG   382      45.204  -0.793  10.409  1.00 10.00      B   
ATOM   5135 HH11 ARG   382      46.190  -0.700  10.748  1.00 10.00      B   
ATOM   5136 HH12 ARG   382      44.521  -0.026  10.601  1.00 10.00      B   
ATOM   5137  NH2 ARG   382      43.570  -1.989   9.314  1.00 10.00      B   
ATOM   5138 HH21 ARG   382      42.879  -1.229   9.501  1.00 10.00      B   
ATOM   5139 HH22 ARG   382      43.269  -2.841   8.787  1.00 10.00      B   
ATOM   5140  C   ARG   382      48.259  -1.188   5.407  1.00 10.00      B   
ATOM   5141  O   ARG   382      47.446  -0.311   5.698  1.00 10.00      B   
ATOM   5142  N   MET   383      48.810  -1.294   4.204  1.00 10.00      B   
ATOM   5143  HN  MET   383      49.454  -2.016   4.035  1.00 10.00      B   
ATOM   5144  CA  MET   383      48.494  -0.365   3.127  1.00 10.00      B   
ATOM   5145  CB  MET   383      49.295   0.927   3.307  1.00 10.00      B   
ATOM   5146  CG  MET   383      50.797   0.705   3.413  1.00 10.00      B   
ATOM   5147  SD  MET   383      51.760   2.229   3.349  1.00 10.00      B   
ATOM   5148  CE  MET   383      51.119   3.096   4.779  1.00 10.00      B   
ATOM   5149  C   MET   383      48.834  -0.986   1.776  1.00 10.00      B   
ATOM   5150  O   MET   383      49.484  -2.031   1.714  1.00 10.00      B   
ATOM   5151  N   SER   384      48.397  -0.345   0.704  1.00 10.00      B   
ATOM   5152  HN  SER   384      47.880   0.479   0.818  1.00 10.00      B   
ATOM   5153  CA  SER   384      48.665  -0.827  -0.644  1.00 10.00      B   
ATOM   5154  CB  SER   384      47.369  -0.835  -1.458  1.00 10.00      B   
ATOM   5155  OG  SER   384      46.236  -0.879  -0.602  1.00 10.00      B   
ATOM   5156  HG  SER   384      45.873  -1.774  -0.597  1.00 10.00      B   
ATOM   5157  C   SER   384      49.702   0.073  -1.311  1.00 10.00      B   
ATOM   5158  O   SER   384      50.035   1.141  -0.783  1.00 10.00      B   
ATOM   5159  N   GLY   385      50.232  -0.354  -2.447  1.00 10.00      B   
ATOM   5160  HN  GLY   385      49.953  -1.223  -2.821  1.00 10.00      B   
ATOM   5161  CA  GLY   385      51.220   0.445  -3.141  1.00 10.00      B   
ATOM   5162  C   GLY   385      51.514  -0.085  -4.525  1.00 10.00      B   
ATOM   5163  O   GLY   385      51.090  -1.185  -4.874  1.00 10.00      B   
ATOM   5164  N   ILE   386      52.239   0.692  -5.313  1.00 10.00      B   
ATOM   5165  HN  ILE   386      52.549   1.565  -4.978  1.00 10.00      B   
ATOM   5166  CA  ILE   386      52.584   0.289  -6.666  1.00 10.00      B   
ATOM   5167  CB  ILE   386      51.505   0.719  -7.689  1.00 10.00      B
[truncated: 207,982 more chars]
