# Supplementary material for: Large-scale discovery of protein interactions at residue resolution using co-evolution calculated from genomic sequences
Source: Nat Commun. 2021 Mar 2;12:1396. doi: 10.1038/s41467-021-21636-z (PMC7925567; doi:10.1038/s41467-021-21636-z)
Supplement: Supplementary file 13 — Supplementary Data 11 [file 41467_2021_21636_MOESM13_ESM.zip › supplementary_prediction/cep_tp00607_KDPC_KDPB/models/haddock_top_10_haddock_81w.pdb]

REMARK FILENAME="haddock_81w.pdb0"
REMARK ===============================================================
REMARK HADDOCK run for haddock
REMARK initial structure: haddock_81.pdb
REMARK final NOE weights: unambig 50 amb: 50
REMARK ===============================================================
REMARK            total,bonds,angles,improper,dihe,vdw,elec,air,cdih,coup,rdcs,vean,dani,xpcs,rg
REMARK energies: 825.785, 0, 0, 0, 0, -84.9557, -57.7953, 968.536, 0, 0, 0, 0, 0, 0, 0
REMARK ===============================================================
REMARK            bonds,angles,impropers,dihe,air,cdih,coup,rdcs,vean,dani,xpcs
REMARK rms-dev.: 0,0,0,0,45.2027,0,0, 0, 0, 0, 0
REMARK ===============================================================
REMARK               air,cdih,coup,rdcs,vean,dani,xpcs
REMARK               >0.3,>5,>1,>0,>5,>0.2,>0.2
REMARK violations.: 5, 0, 0, 0, 0, 0, 0
REMARK ===============================================================
REMARK                        CVpartition#,violations,rms
REMARK AIRs cross-validation: 2, 0, NaN
REMARK ===============================================================
REMARK NCS energy: 0
REMARK ===============================================================
REMARK Symmetry energy: 0
REMARK ===============================================================
REMARK Desolvation energy: -30.3722
REMARK Internal energy free molecules: 154631
REMARK Internal energy complex: -31308
REMARK Binding energy: -186112
REMARK ===============================================================
REMARK buried surface area: 2549.42
REMARK ===============================================================
REMARK water - chain1: 0 0 0
REMARK water - chain2: 0 0 0
REMARK water - chain3: 0 0 0
REMARK water - chain4: 0 0 0
REMARK water - chain5: 0 0 0
REMARK water - chain6: 0 0 0
REMARK ===============================================================
REMARK water - water: 0 0 0
REMARK ===============================================================
REMARK DATE:05-Aug-2020  13:37:49       created by user: he47
REMARK VERSION:1.3
ATOM      1  CB  LEU     4     -92.443 -17.241   6.786  1.00 10.00      A   
ATOM      2  CG  LEU     4     -93.530 -16.439   6.062  1.00 10.00      A   
ATOM      3  CD1 LEU     4     -94.477 -17.365   5.316  1.00 10.00      A   
ATOM      4  CD2 LEU     4     -94.297 -15.567   7.043  1.00 10.00      A   
ATOM      5  C   LEU     4     -90.665 -17.251   8.571  1.00 10.00      A   
ATOM      6  O   LEU     4     -89.438 -17.290   8.642  1.00 10.00      A   
ATOM      7  N   LEU     4     -90.379 -15.884   6.528  1.00 10.00      A   
ATOM      8  HT1 LEU     4     -89.712 -15.253   7.014  1.00 10.00      A   
ATOM      9  HT2 LEU     4     -90.863 -15.347   5.783  1.00 10.00      A   
ATOM     10  HT3 LEU     4     -89.845 -16.657   6.088  1.00 10.00      A   
ATOM     11  CA  LEU     4     -91.357 -16.423   7.494  1.00 10.00      A   
ATOM     12  N   ARG     5     -91.467 -17.924   9.391  1.00 10.00      A   
ATOM     13  HN  ARG     5     -92.434 -17.870   9.251  1.00 10.00      A   
ATOM     14  CA  ARG     5     -90.968 -18.746  10.496  1.00 10.00      A   
ATOM     15  CB  ARG     5     -92.129 -19.387  11.265  1.00 10.00      A   
ATOM     16  CG  ARG     5     -93.212 -18.404  11.685  1.00 10.00      A   
ATOM     17  CD  ARG     5     -94.380 -19.105  12.359  1.00 10.00      A   
ATOM     18  NE  ARG     5     -94.020 -19.637  13.672  1.00 10.00      A   
ATOM     19  HE  ARG     5     -93.102 -19.976  13.786  1.00 10.00      A   
ATOM     20  CZ  ARG     5     -94.850 -19.686  14.711  1.00 10.00      A   
ATOM     21  NH1 ARG     5     -96.095 -19.231  14.599  1.00 10.00      A   
ATOM     22 HH11 ARG     5     -96.745 -19.270  15.417  1.00 10.00      A   
ATOM     23 HH12 ARG     5     -96.429 -18.828  13.696  1.00 10.00      A   
ATOM     24  NH2 ARG     5     -94.427 -20.183  15.865  1.00 10.00      A   
ATOM     25 HH21 ARG     5     -93.446 -20.533  15.958  1.00 10.00      A   
ATOM     26 HH22 ARG     5     -95.068 -20.230  16.686  1.00 10.00      A   
ATOM     27  C   ARG     5     -89.932 -19.808  10.082  1.00 10.00      A   
ATOM     28  O   ARG     5     -88.842 -19.848  10.652  1.00 10.00      A   
ATOM     29  N   PRO     6     -90.241 -20.681   9.090  1.00 10.00      A   
ATOM     30  CA  PRO     6     -89.310 -21.736   8.653  1.00 10.00      A   
ATOM     31  CB  PRO     6     -90.065 -22.471   7.542  1.00 10.00      A   
ATOM     32  CG  PRO     6     -91.126 -21.523   7.110  1.00 10.00      A   
ATOM     33  CD  PRO     6     -91.500 -20.728   8.327  1.00 10.00      A   
ATOM     34  C   PRO     6     -87.979 -21.194   8.132  1.00 10.00      A   
ATOM     35  O   PRO     6     -86.957 -21.881   8.183  1.00 10.00      A   
ATOM     36  N   ALA     7     -87.992 -19.969   7.628  1.00 10.00      A   
ATOM     37  HN  ALA     7     -88.834 -19.469   7.606  1.00 10.00      A   
ATOM     38  CA  ALA     7     -86.778 -19.349   7.115  1.00 10.00      A   
ATOM     39  CB  ALA     7     -87.105 -18.073   6.356  1.00 10.00      A   
ATOM     40  C   ALA     7     -85.820 -19.053   8.261  1.00 10.00      A   
ATOM     41  O   ALA     7     -84.617 -19.296   8.162  1.00 10.00      A   
ATOM     42  N   LEU     8     -86.374 -18.555   9.356  1.00 10.00      A   
ATOM     43  HN  LEU     8     -87.344 -18.412   9.374  1.00 10.00      A   
ATOM     44  CA  LEU     8     -85.588 -18.215  10.535  1.00 10.00      A   
ATOM     45  CB  LEU     8     -86.468 -17.535  11.585  1.00 10.00      A   
ATOM     46  CG  LEU     8     -87.226 -16.290  11.123  1.00 10.00      A   
ATOM     47  CD1 LEU     8     -88.166 -15.804  12.214  1.00 10.00      A   
ATOM     48  CD2 LEU     8     -86.258 -15.191  10.708  1.00 10.00      A   
ATOM     49  C   LEU     8     -84.919 -19.449  11.129  1.00 10.00      A   
ATOM     50  O   LEU     8     -83.723 -19.435  11.430  1.00 10.00      A   
ATOM     51  N   SER     9     -85.687 -20.521  11.275  1.00 10.00      A   
ATOM     52  HN  SER     9     -86.632 -20.475  11.007  1.00 10.00      A   
ATOM     53  CA  SER     9     -85.167 -21.764  11.831  1.00 10.00      A   
ATOM     54  CB  SER     9     -86.296 -22.774  12.042  1.00 10.00      A   
ATOM     55  OG  SER     9     -87.357 -22.554  11.124  1.00 10.00      A   
ATOM     56  HG  SER     9     -87.645 -23.402  10.760  1.00 10.00      A   
ATOM     57  C   SER     9     -84.059 -22.350  10.952  1.00 10.00      A   
ATOM     58  O   SER     9     -83.143 -23.012  11.445  1.00 10.00      A   
ATOM     59  N   THR    10     -84.144 -22.100   9.653  1.00 10.00      A   
ATOM     60  HN  THR    10     -84.904 -21.581   9.312  1.00 10.00      A   
ATOM     61  CA  THR    10     -83.139 -22.586   8.723  1.00 10.00      A   
ATOM     62  CB  THR    10     -83.689 -22.635   7.285  1.00 10.00      A   
ATOM     63  OG1 THR    10     -84.908 -23.394   7.276  1.00 10.00      A   
ATOM     64  HG1 THR    10     -85.632 -22.845   7.615  1.00 10.00      A   
ATOM     65  CG2 THR    10     -82.687 -23.288   6.345  1.00 10.00      A   
ATOM     66  C   THR    10     -81.894 -21.705   8.779  1.00 10.00      A   
ATOM     67  O   THR    10     -80.766 -22.203   8.782  1.00 10.00      A   
ATOM     68  N   PHE    11     -82.107 -20.395   8.857  1.00 10.00      A   
ATOM     69  HN  PHE    11     -83.033 -20.061   8.869  1.00 10.00      A   
ATOM     70  CA  PHE    11     -81.011 -19.439   8.915  1.00 10.00      A   
ATOM     71  CB  PHE    11     -81.539 -18.002   8.913  1.00 10.00      A   
ATOM     72  CG  PHE    11     -81.649 -17.396   7.545  1.00 10.00      A   
ATOM     73  CD1 PHE    11     -82.842 -16.846   7.109  1.00 10.00      A   
ATOM     74  CD2 PHE    11     -80.556 -17.373   6.694  1.00 10.00      A   
ATOM     75  CE1 PHE    11     -82.944 -16.284   5.850  1.00 10.00      A   
ATOM     76  CE2 PHE    11     -80.649 -16.816   5.435  1.00 10.00      A   
ATOM     77  CZ  PHE    11     -81.845 -16.270   5.011  1.00 10.00      A   
ATOM     78  C   PHE    11     -80.119 -19.667  10.130  1.00 10.00      A   
ATOM     79  O   PHE    11     -78.895 -19.714  10.005  1.00 10.00      A   
ATOM     80  N   ILE    12     -80.734 -19.828  11.301  1.00 10.00      A   
ATOM     81  HN  ILE    12     -81.717 -19.797  11.338  1.00 10.00      A   
ATOM     82  CA  ILE    12     -79.978 -20.043  12.535  1.00 10.00      A   
ATOM     83  CB  ILE    12     -80.865 -20.022  13.798  1.00 10.00      A   
ATOM     84  CG1 ILE    12     -81.941 -21.105  13.722  1.00 10.00      A   
ATOM     85  CG2 ILE    12     -81.495 -18.649  13.987  1.00 10.00      A   
ATOM     86  CD1 ILE    12     -82.698 -21.310  15.013  1.00 10.00      A   
ATOM     87  C   ILE    12     -79.156 -21.329  12.486  1.00 10.00      A   
ATOM     88  O   ILE    12     -78.118 -21.436  13.140  1.00 10.00      A   
ATOM     89  N   PHE    13     -79.624 -22.302  11.713  1.00 10.00      A   
ATOM     90  HN  PHE    13     -80.465 -22.166  11.229  1.00 10.00      A   
ATOM     91  CA  PHE    13     -78.914 -23.563  11.571  1.00 10.00      A   
ATOM     92  CB  PHE    13     -79.848 -24.655  11.037  1.00 10.00      A   
ATOM     93  CG  PHE    13     -79.198 -26.009  10.921  1.00 10.00      A   
ATOM     94  CD1 PHE    13     -78.996 -26.796  12.046  1.00 10.00      A   
ATOM     95  CD2 PHE    13     -78.785 -26.490   9.687  1.00 10.00      A   
ATOM     96  CE1 PHE    13     -78.396 -28.037  11.942  1.00 10.00      A   
ATOM     97  CE2 PHE    13     -78.184 -27.729   9.576  1.00 10.00      A   
ATOM     98  CZ  PHE    13     -77.988 -28.503  10.705  1.00 10.00      A   
ATOM     99  C   PHE    13     -77.729 -23.378  10.633  1.00 10.00      A   
ATOM    100  O   PHE    13     -76.622 -23.847  10.911  1.00 10.00      A   
ATOM    101  N   LEU    14     -77.968 -22.670   9.530  1.00 10.00      A   
ATOM    102  HN  LEU    14     -78.876 -22.322   9.373  1.00 10.00      A   
ATOM    103  CA  LEU    14     -76.927 -22.404   8.544  1.00 10.00      A   
ATOM    104  CB  LEU    14     -77.491 -21.618   7.358  1.00 10.00      A   
ATOM    105  CG  LEU    14     -78.478 -22.367   6.460  1.00 10.00      A   
ATOM    106  CD1 LEU    14     -79.073 -21.426   5.425  1.00 10.00      A   
ATOM    107  CD2 LEU    14     -77.799 -23.547   5.784  1.00 10.00      A   
ATOM    108  C   LEU    14     -75.767 -21.646   9.170  1.00 10.00      A   
ATOM    109  O   LEU    14     -74.611 -21.892   8.839  1.00 10.00      A   
ATOM    110  N   LEU    15     -76.086 -20.736  10.083  1.00 10.00      A   
ATOM    111  HN  LEU    15     -77.036 -20.585  10.295  1.00 10.00      A   
ATOM    112  CA  LEU    15     -75.073 -19.944  10.769  1.00 10.00      A   
ATOM    113  CB  LEU    15     -75.729 -19.024  11.801  1.00 10.00      A   
ATOM    114  CG  LEU    15     -76.622 -17.913  11.250  1.00 10.00      A   
ATOM    115  CD1 LEU    15     -77.477 -17.317  12.360  1.00 10.00      A   
ATOM    116  CD2 LEU    15     -75.782 -16.831  10.591  1.00 10.00      A   
ATOM    117  C   LEU    15     -74.045 -20.833  11.462  1.00 10.00      A   
ATOM    118  O   LEU    15     -72.839 -20.657  11.289  1.00 10.00      A   
ATOM    119  N   LEU    16     -74.534 -21.804  12.221  1.00 10.00      A   
ATOM    120  HN  LEU    16     -75.508 -21.911  12.289  1.00 10.00      A   
ATOM    121  CA  LEU    16     -73.668 -22.714  12.963  1.00 10.00      A   
ATOM    122  CB  LEU    16     -74.460 -23.437  14.054  1.00 10.00      A   
ATOM    123  CG  LEU    16     -75.108 -22.544  15.118  1.00 10.00      A   
ATOM    124  CD1 LEU    16     -75.946 -23.380  16.071  1.00 10.00      A   
ATOM    125  CD2 LEU    16     -74.050 -21.760  15.882  1.00 10.00      A   
ATOM    126  C   LEU    16     -72.962 -23.723  12.058  1.00 10.00      A   
ATOM    127  O   LEU    16     -71.808 -24.078  12.295  1.00 10.00      A   
ATOM    128  N   ILE    17     -73.644 -24.180  11.020  1.00 10.00      A   
ATOM    129  HN  ILE    17     -74.562 -23.865  10.864  1.00 10.00      A   
ATOM    130  CA  ILE    17     -73.051 -25.154  10.112  1.00 10.00      A   
ATOM    131  CB  ILE    17     -74.114 -25.956   9.320  1.00 10.00      A   
ATOM    132  CG1 ILE    17     -73.540 -27.286   8.823  1.00 10.00      A   
ATOM    133  CG2 ILE    17     -74.683 -25.153   8.160  1.00 10.00      A   
ATOM    134  CD1 ILE    17     -73.163 -28.244   9.932  1.00 10.00      A   
ATOM    135  C   ILE    17     -72.025 -24.510   9.175  1.00 10.00      A   
ATOM    136  O   ILE    17     -71.111 -25.176   8.689  1.00 10.00      A   
ATOM    137  N   THR    18     -72.164 -23.211   8.939  1.00 10.00      A   
ATOM    138  HN  THR    18     -72.901 -22.719   9.363  1.00 10.00      A   
ATOM    139  CA  THR    18     -71.248 -22.497   8.062  1.00 10.00      A   
ATOM    140  CB  THR    18     -71.978 -21.434   7.217  1.00 10.00      A   
ATOM    141  OG1 THR    18     -73.142 -22.012   6.609  1.00 10.00      A   
ATOM    142  HG1 THR    18     -73.689 -22.421   7.291  1.00 10.00      A   
ATOM    143  CG2 THR    18     -71.059 -20.890   6.133  1.00 10.00      A   
ATOM    144  C   THR    18     -70.131 -21.825   8.855  1.00 10.00      A   
ATOM    145  O   THR    18     -68.950 -22.069   8.609  1.00 10.00      A   
ATOM    146  N   GLY    19     -70.504 -20.994   9.823  1.00 10.00      A   
ATOM    147  HN  GLY    19     -71.462 -20.866  10.017  1.00 10.00      A   
ATOM    148  CA  GLY    19     -69.513 -20.287  10.609  1.00 10.00      A   
ATOM    149  C   GLY    19     -69.368 -20.834  12.012  1.00 10.00      A   
ATOM    150  O   GLY    19     -69.318 -20.073  12.975  1.00 10.00      A   
ATOM    151  N   GLY    20     -69.307 -22.152  12.132  1.00 10.00      A   
ATOM    152  HN  GLY    20     -69.372 -22.713  11.333  1.00 10.00      A   
ATOM    153  CA  GLY    20     -69.154 -22.768  13.435  1.00 10.00      A   
ATOM    154  C   GLY    20     -68.484 -24.124  13.350  1.00 10.00      A   
ATOM    155  O   GLY    20     -67.279 -24.246  13.567  1.00 10.00      A   
ATOM    156  N   VAL    21     -69.265 -25.132  12.991  1.00 10.00      A   
ATOM    157  HN  VAL    21     -70.213 -24.949  12.798  1.00 10.00      A   
ATOM    158  CA  VAL    21     -68.775 -26.503  12.881  1.00 10.00      A   
ATOM    159  CB  VAL    21     -69.935 -27.486  12.603  1.00 10.00      A   
ATOM    160  CG1 VAL    21     -69.452 -28.929  12.649  1.00 10.00      A   
ATOM    161  CG2 VAL    21     -71.074 -27.269  13.590  1.00 10.00      A   
ATOM    162  C   VAL    21     -67.718 -26.645  11.786  1.00 10.00      A   
ATOM    163  O   VAL    21     -66.639 -27.193  12.021  1.00 10.00      A   
ATOM    164  N   TYR    22     -68.033 -26.135  10.601  1.00 10.00      A   
ATOM    165  HN  TYR    22     -68.898 -25.691  10.493  1.00 10.00      A   
ATOM    166  CA  TYR    22     -67.133 -26.214   9.452  1.00 10.00      A   
ATOM    167  CB  TYR    22     -67.750 -25.539   8.222  1.00 10.00      A   
ATOM    168  CG  TYR    22     -67.062 -25.858   6.914  1.00 10.00      A   
ATOM    169  CD1 TYR    22     -67.053 -27.152   6.405  1.00 10.00      A   
ATOM    170  CD2 TYR    22     -66.431 -24.864   6.180  1.00 10.00      A   
ATOM    171  CE1 TYR    22     -66.436 -27.444   5.202  1.00 10.00      A   
ATOM    172  CE2 TYR    22     -65.811 -25.146   4.978  1.00 10.00      A   
ATOM    173  CZ  TYR    22     -65.816 -26.437   4.493  1.00 10.00      A   
ATOM    174  OH  TYR    22     -65.198 -26.718   3.293  1.00 10.00      A   
ATOM    175  HH  TYR    22     -65.741 -27.342   2.791  1.00 10.00      A   
ATOM    176  C   TYR    22     -65.720 -25.684   9.749  1.00 10.00      A   
ATOM    177  O   TYR    22     -64.750 -26.436   9.631  1.00 10.00      A   
ATOM    178  N   PRO    23     -65.566 -24.397  10.148  1.00 10.00      A   
ATOM    179  CA  PRO    23     -64.244 -23.826  10.444  1.00 10.00      A   
ATOM    180  CB  PRO    23     -64.532 -22.365  10.805  1.00 10.00      A   
ATOM    181  CG  PRO    23     -65.977 -22.330  11.158  1.00 10.00      A   
ATOM    182  CD  PRO    23     -66.635 -23.398  10.330  1.00 10.00      A   
ATOM    183  C   PRO    23     -63.546 -24.538  11.601  1.00 10.00      A   
ATOM    184  O   PRO    23     -62.340 -24.778  11.549  1.00 10.00      A   
ATOM    185  N   LEU    24     -64.310 -24.895  12.633  1.00 10.00      A   
ATOM    186  HN  LEU    24     -65.269 -24.692  12.613  1.00 10.00      A   
ATOM    187  CA  LEU    24     -63.752 -25.578  13.795  1.00 10.00      A   
ATOM    188  CB  LEU    24     -64.820 -25.800  14.870  1.00 10.00      A   
ATOM    189  CG  LEU    24     -64.309 -26.278  16.233  1.00 10.00      A   
ATOM    190  CD1 LEU    24     -63.418 -25.223  16.873  1.00 10.00      A   
ATOM    191  CD2 LEU    24     -65.469 -26.637  17.149  1.00 10.00      A   
ATOM    192  C   LEU    24     -63.123 -26.908  13.395  1.00 10.00      A   
ATOM    193  O   LEU    24     -61.979 -27.197  13.753  1.00 10.00      A   
ATOM    194  N   LEU    25     -63.863 -27.702  12.627  1.00 10.00      A   
ATOM    195  HN  LEU    25     -64.766 -27.409  12.363  1.00 10.00      A   
ATOM    196  CA  LEU    25     -63.376 -29.001  12.174  1.00 10.00      A   
ATOM    197  CB  LEU    25     -64.470 -29.756  11.416  1.00 10.00      A   
ATOM    198  CG  LEU    25     -65.676 -30.212  12.238  1.00 10.00      A   
ATOM    199  CD1 LEU    25     -66.678 -30.938  11.355  1.00 10.00      A   
ATOM    200  CD2 LEU    25     -65.238 -31.097  13.395  1.00 10.00      A   
ATOM    201  C   LEU    25     -62.140 -28.847  11.293  1.00 10.00      A   
ATOM    202  O   LEU    25     -61.306 -29.749  11.206  1.00 10.00      A   
ATOM    203  N   THR    26     -62.029 -27.698  10.642  1.00 10.00      A   
ATOM    204  HN  THR    26     -62.724 -27.015  10.753  1.00 10.00      A   
ATOM    205  CA  THR    26     -60.896 -27.424   9.775  1.00 10.00      A   
ATOM    206  CB  THR    26     -61.174 -26.212   8.863  1.00 10.00      A   
ATOM    207  OG1 THR    26     -62.431 -26.399   8.190  1.00 10.00      A   
ATOM    208  HG1 THR    26     -63.149 -26.413   8.838  1.00 10.00      A   
ATOM    209  CG2 THR    26     -60.073 -26.058   7.826  1.00 10.00      A   
ATOM    210  C   THR    26     -59.636 -27.179  10.609  1.00 10.00      A   
ATOM    211  O   THR    26     -58.559 -27.673  10.281  1.00 10.00      A   
ATOM    212  N   THR    27     -59.787 -26.441  11.703  1.00 10.00      A   
ATOM    213  HN  THR    27     -60.675 -26.080  11.922  1.00 10.00      A   
ATOM    214  CA  THR    27     -58.666 -26.141  12.584  1.00 10.00      A   
ATOM    215  CB  THR    27     -59.019 -25.001  13.560  1.00 10.00      A   
ATOM    216  OG1 THR    27     -59.825 -24.027  12.883  1.00 10.00      A   
ATOM    217  HG1 THR    27     -59.667 -24.085  11.931  1.00 10.00      A   
ATOM    218  CG2 THR    27     -57.755 -24.330  14.078  1.00 10.00      A   
ATOM    219  C   THR    27     -58.246 -27.375  13.384  1.00 10.00      A   
ATOM    220  O   THR    27     -57.058 -27.689  13.473  1.00 10.00      A   
ATOM    221  N   VAL    28     -59.230 -28.071  13.951  1.00 10.00      A   
ATOM    222  HN  VAL    28     -60.159 -27.771  13.830  1.00 10.00      A   
ATOM    223  CA  VAL    28     -58.973 -29.266  14.754  1.00 10.00      A   
ATOM    224  CB  VAL    28     -60.287 -29.890  15.276  1.00 10.00      A   
ATOM    225  CG1 VAL    28     -60.016 -31.199  16.003  1.00 10.00      A   
ATOM    226  CG2 VAL    28     -60.998 -28.916  16.204  1.00 10.00      A   
ATOM    227  C   VAL    28     -58.178 -30.310  13.970  1.00 10.00      A   
ATOM    228  O   VAL    28     -57.092 -30.720  14.386  1.00 10.00      A   
ATOM    229  N   LEU    29     -58.713 -30.726  12.829  1.00 10.00      A   
ATOM    230  HN  LEU    29     -59.573 -30.357  12.537  1.00 10.00      A   
ATOM    231  CA  LEU    29     -58.045 -31.722  12.000  1.00 10.00      A   
ATOM    232  CB  LEU    29     -58.978 -32.234  10.899  1.00 10.00      A   
ATOM    233  CG  LEU    29     -60.244 -32.961  11.367  1.00 10.00      A   
ATOM    234  CD1 LEU    29     -61.088 -33.393  10.177  1.00 10.00      A   
ATOM    235  CD2 LEU    29     -59.889 -34.157  12.237  1.00 10.00      A   
ATOM    236  C   LEU    29     -56.768 -31.154  11.394  1.00 10.00      A   
ATOM    237  O   LEU    29     -55.782 -31.866  11.225  1.00 10.00      A   
ATOM    238  N   GLY    30     -56.793 -29.860  11.095  1.00 10.00      A   
ATOM    239  HN  GLY    30     -57.608 -29.343  11.269  1.00 10.00      A   
ATOM    240  CA  GLY    30     -55.640 -29.202  10.513  1.00 10.00      A   
ATOM    241  C   GLY    30     -54.411 -29.281  11.398  1.00 10.00      A   
ATOM    242  O   GLY    30     -53.352 -29.723  10.954  1.00 10.00      A   
ATOM    243  N   GLN    31     -54.560 -28.878  12.654  1.00 10.00      A   
ATOM    244  HN  GLN    31     -55.440 -28.560  12.953  1.00 10.00      A   
ATOM    245  CA  GLN    31     -53.451 -28.897  13.604  1.00 10.00      A   
ATOM    246  CB  GLN    31     -53.810 -28.145  14.887  1.00 10.00      A   
ATOM    247  CG  GLN    31     -53.784 -26.632  14.748  1.00 10.00      A   
ATOM    248  CD  GLN    31     -53.693 -25.926  16.089  1.00 10.00      A   
ATOM    249  OE1 GLN    31     -53.115 -26.447  17.043  1.00 10.00      A   
ATOM    250  NE2 GLN    31     -54.258 -24.732  16.172  1.00 10.00      A   
ATOM    251 HE21 GLN    31     -54.700 -24.371  15.377  1.00 10.00      A   
ATOM    252 HE22 GLN    31     -54.211 -24.254  17.029  1.00 10.00      A   
ATOM    253  C   GLN    31     -53.003 -30.320  13.932  1.00 10.00      A   
ATOM    254  O   GLN    31     -51.831 -30.558  14.228  1.00 10.00      A   
ATOM    255  N   TRP    32     -53.936 -31.261  13.887  1.00 10.00      A   
ATOM    256  HN  TRP    32     -54.858 -31.015  13.656  1.00 10.00      A   
ATOM    257  CA  TRP    32     -53.621 -32.653  14.179  1.00 10.00      A   
ATOM    258  CB  TRP    32     -54.888 -33.476  14.422  1.00 10.00      A   
ATOM    259  CG  TRP    32     -55.456 -33.300  15.798  1.00 10.00      A   
ATOM    260  CD1 TRP    32     -54.852 -32.699  16.864  1.00 10.00      A   
ATOM    261  CD2 TRP    32     -56.740 -33.734  16.259  1.00 10.00      A   
ATOM    262  NE1 TRP    32     -55.681 -32.727  17.956  1.00 10.00      A   
ATOM    263  HE1 TRP    32     -55.471 -32.354  18.842  1.00 10.00      A   
ATOM    264  CE2 TRP    32     -56.847 -33.357  17.613  1.00 10.00      A   
ATOM    265  CE3 TRP    32     -57.810 -34.401  15.658  1.00 10.00      A   
ATOM    266  CZ2 TRP    32     -57.981 -33.626  18.374  1.00 10.00      A   
ATOM    267  CZ3 TRP    32     -58.935 -34.667  16.414  1.00 10.00      A   
ATOM    268  CH2 TRP    32     -59.012 -34.281  17.758  1.00 10.00      A   
ATOM    269  C   TRP    32     -52.786 -33.269  13.066  1.00 10.00      A   
ATOM    270  O   TRP    32     -51.855 -34.031  13.328  1.00 10.00      A   
ATOM    271  N   TRP    33     -53.117 -32.932  11.825  1.00 10.00      A   
ATOM    272  HN  TRP    33     -53.876 -32.324  11.678  1.00 10.00      A   
ATOM    273  CA  TRP    33     -52.388 -33.453  10.677  1.00 10.00      A   
ATOM    274  CB  TRP    33     -53.251 -33.409   9.409  1.00 10.00      A   
ATOM    275  CG  TRP    33     -54.313 -34.469   9.344  1.00 10.00      A   
ATOM    276  CD1 TRP    33     -55.666 -34.277   9.329  1.00 10.00      A   
ATOM    277  CD2 TRP    33     -54.111 -35.887   9.278  1.00 10.00      A   
ATOM    278  NE1 TRP    33     -56.317 -35.484   9.263  1.00 10.00      A   
ATOM    279  HE1 TRP    33     -57.295 -35.607   9.242  1.00 10.00      A   
ATOM    280  CE2 TRP    33     -55.385 -36.490   9.230  1.00 10.00      A   
ATOM    281  CE3 TRP    33     -52.976 -36.703   9.255  1.00 10.00      A   
ATOM    282  CZ2 TRP    33     -55.553 -37.871   9.163  1.00 10.00      A   
ATOM    283  CZ3 TRP    33     -53.146 -38.071   9.188  1.00 10.00      A   
ATOM    284  CH2 TRP    33     -54.423 -38.642   9.142  1.00 10.00      A   
ATOM    285  C   TRP    33     -51.088 -32.686  10.448  1.00 10.00      A   
ATOM    286  O   TRP    33     -50.026 -33.287  10.269  1.00 10.00      A   
ATOM    287  N   PHE    34     -51.175 -31.362  10.460  1.00 10.00      A   
ATOM    288  HN  PHE    34     -52.046 -30.936  10.636  1.00 10.00      A   
ATOM    289  CA  PHE    34     -50.015 -30.514  10.231  1.00 10.00      A   
ATOM    290  CB  PHE    34     -50.162 -29.771   8.898  1.00 10.00      A   
ATOM    291  CG  PHE    34     -50.528 -30.650   7.734  1.00 10.00      A   
ATOM    292  CD1 PHE    34     -51.797 -30.593   7.182  1.00 10.00      A   
ATOM    293  CD2 PHE    34     -49.604 -31.529   7.189  1.00 10.00      A   
ATOM    294  CE1 PHE    34     -52.141 -31.394   6.113  1.00 10.00      A   
ATOM    295  CE2 PHE    34     -49.942 -32.334   6.118  1.00 10.00      A   
ATOM    296  CZ  PHE    34     -51.213 -32.266   5.580  1.00 10.00      A   
ATOM    297  C   PHE    34     -49.847 -29.503  11.364  1.00 10.00      A   
ATOM    298  O   PHE    34     -50.432 -28.421  11.332  1.00 10.00      A   
ATOM    299  N   PRO    35     -49.027 -29.832  12.372  1.00 10.00      A   
ATOM    300  CA  PRO    35     -48.791 -28.948  13.520  1.00 10.00      A   
ATOM    301  CB  PRO    35     -48.142 -29.882  14.542  1.00 10.00      A   
ATOM    302  CG  PRO    35     -47.433 -30.899  13.716  1.00 10.00      A   
ATOM    303  CD  PRO    35     -48.266 -31.092  12.477  1.00 10.00      A   
ATOM    304  C   PRO    35     -47.848 -27.790  13.187  1.00 10.00      A   
ATOM    305  O   PRO    35     -47.596 -26.919  14.021  1.00 10.00      A   
ATOM    306  N   TRP    36     -47.322 -27.788  11.972  1.00 10.00      A   
ATOM    307  HN  TRP    36     -47.551 -28.513  11.353  1.00 10.00      A   
ATOM    308  CA  TRP    36     -46.413 -26.737  11.540  1.00 10.00      A   
ATOM    309  CB  TRP    36     -45.093 -27.341  11.047  1.00 10.00      A   
ATOM    310  CG  TRP    36     -44.038 -26.326  10.725  1.00 10.00      A   
ATOM    311  CD1 TRP    36     -43.372 -25.527  11.607  1.00 10.00      A   
ATOM    312  CD2 TRP    36     -43.523 -26.008   9.426  1.00 10.00      A   
ATOM    313  NE1 TRP    36     -42.478 -24.727  10.940  1.00 10.00      A   
ATOM    314  HE1 TRP    36     -41.881 -24.063  11.358  1.00 10.00      A   
ATOM    315  CE2 TRP    36     -42.551 -25.005   9.597  1.00 10.00      A   
ATOM    316  CE3 TRP    36     -43.793 -26.476   8.136  1.00 10.00      A   
ATOM    317  CZ2 TRP    36     -41.846 -24.460   8.526  1.00 10.00      A   
ATOM    318  CZ3 TRP    36     -43.093 -25.934   7.076  1.00 10.00      A   
ATOM    319  CH2 TRP    36     -42.131 -24.937   7.276  1.00 10.00      A   
ATOM    320  C   TRP    36     -47.058 -25.885  10.450  1.00 10.00      A   
ATOM    321  O   TRP    36     -47.146 -24.660  10.574  1.00 10.00      A   
ATOM    322  N   GLN    37     -47.536 -26.543   9.399  1.00 10.00      A   
ATOM    323  HN  GLN    37     -47.452 -27.520   9.370  1.00 10.00      A   
ATOM    324  CA  GLN    37     -48.172 -25.852   8.279  1.00 10.00      A   
ATOM    325  CB  GLN    37     -48.502 -26.832   7.152  1.00 10.00      A   
ATOM    326  CG  GLN    37     -47.286 -27.446   6.479  1.00 10.00      A   
ATOM    327  CD  GLN    37     -47.643 -28.241   5.239  1.00 10.00      A   
ATOM    328  OE1 GLN    37     -48.732 -28.807   5.136  1.00 10.00      A   
ATOM    329  NE2 GLN    37     -46.729 -28.289   4.287  1.00 10.00      A   
ATOM    330 HE21 GLN    37     -45.880 -27.816   4.433  1.00 10.00      A   
ATOM    331 HE22 GLN    37     -46.933 -28.795   3.474  1.00 10.00      A   
ATOM    332  C   GLN    37     -49.432 -25.113   8.716  1.00 10.00      A   
ATOM    333  O   GLN    37     -49.703 -24.005   8.253  1.00 10.00      A   
ATOM    334  N   ALA    38     -50.192 -25.720   9.618  1.00 10.00      A   
ATOM    335  HN  ALA    38     -49.921 -26.597   9.965  1.00 10.00      A   
ATOM    336  CA  ALA    38     -51.425 -25.113  10.105  1.00 10.00      A   
ATOM    337  CB  ALA    38     -52.444 -26.181  10.475  1.00 10.00      A   
ATOM    338  C   ALA    38     -51.164 -24.184  11.286  1.00 10.00      A   
ATOM    339  O   ALA    38     -52.090 -23.595  11.839  1.00 10.00      A   
ATOM    340  N   ASN    39     -49.902 -24.059  11.675  1.00 10.00      A   
ATOM    341  HN  ASN    39     -49.203 -24.557  11.201  1.00 10.00      A   
ATOM    342  CA  ASN    39     -49.539 -23.190  12.789  1.00 10.00      A   
ATOM    343  CB  ASN    39     -48.488 -23.842  13.690  1.00 10.00      A   
ATOM    344  CG  ASN    39     -47.978 -22.910  14.776  1.00 10.00      A   
ATOM    345  OD1 ASN    39     -46.971 -22.224  14.602  1.00 10.00      A   
ATOM    346  ND2 ASN    39     -48.676 -22.864  15.898  1.00 10.00      A   
ATOM    347 HD21 ASN    39     -49.473 -23.428  15.972  1.00 10.00      A   
ATOM    348 HD22 ASN    39     -48.359 -22.276  16.615  1.00 10.00      A   
ATOM    349  C   ASN    39     -49.047 -21.838  12.288  1.00 10.00      A   
ATOM    350  O   ASN    39     -49.308 -20.804  12.904  1.00 10.00      A   
ATOM    351  N   GLY    40     -48.343 -21.848  11.166  1.00 10.00      A   
ATOM    352  HN  GLY    40     -48.171 -22.699  10.711  1.00 10.00      A   
ATOM    353  CA  GLY    40     -47.835 -20.609  10.610  1.00 10.00      A   
ATOM    354  C   GLY    40     -46.560 -20.794   9.813  1.00 10.00      A   
ATOM    355  O   GLY    40     -46.127 -19.875   9.116  1.00 10.00      A   
ATOM    356  N   SER    41     -45.961 -21.982   9.915  1.00 10.00      A   
ATOM    357  HN  SER    41     -46.353 -22.663  10.499  1.00 10.00      A   
ATOM    358  CA  SER    41     -44.726 -22.295   9.199  1.00 10.00      A   
ATOM    359  CB  SER    41     -44.940 -22.237   7.682  1.00 10.00      A   
ATOM    360  OG  SER    41     -46.092 -22.977   7.311  1.00 10.00      A   
ATOM    361  HG  SER    41     -46.856 -22.626   7.773  1.00 10.00      A   
ATOM    362  C   SER    41     -43.586 -21.374   9.637  1.00 10.00      A   
ATOM    363  O   SER    41     -42.876 -20.787   8.811  1.00 10.00      A   
ATOM    364  N   LEU    42     -43.421 -21.262  10.946  1.00 10.00      A   
ATOM    365  HN  LEU    42     -44.009 -21.772  11.543  1.00 10.00      A   
ATOM    366  CA  LEU    42     -42.389 -20.421  11.528  1.00 10.00      A   
ATOM    367  CB  LEU    42     -42.893 -19.792  12.831  1.00 10.00      A   
ATOM    368  CG  LEU    42     -44.123 -18.889  12.733  1.00 10.00      A   
ATOM    369  CD1 LEU    42     -44.693 -18.630  14.119  1.00 10.00      A   
ATOM    370  CD2 LEU    42     -43.768 -17.579  12.049  1.00 10.00      A   
ATOM    371  C   LEU    42     -41.137 -21.233  11.827  1.00 10.00      A   
ATOM    372  O   LEU    42     -41.212 -22.431  12.111  1.00 10.00      A   
ATOM    373  N   ILE    43     -39.992 -20.577  11.753  1.00 10.00      A   
ATOM    374  HN  ILE    43     -40.001 -19.627  11.496  1.00 10.00      A   
ATOM    375  CA  ILE    43     -38.716 -21.217  12.041  1.00 10.00      A   
ATOM    376  CB  ILE    43     -37.678 -20.945  10.932  1.00 10.00      A   
ATOM    377  CG1 ILE    43     -38.245 -21.334   9.566  1.00 10.00      A   
ATOM    378  CG2 ILE    43     -36.388 -21.705  11.212  1.00 10.00      A   
ATOM    379  CD1 ILE    43     -37.387 -20.902   8.396  1.00 10.00      A   
ATOM    380  C   ILE    43     -38.180 -20.679  13.361  1.00 10.00      A   
ATOM    381  O   ILE    43     -37.854 -19.499  13.472  1.00 10.00      A   
ATOM    382  N   ARG    44     -38.112 -21.531  14.368  1.00 10.00      A   
ATOM    383  HN  ARG    44     -38.391 -22.461  14.234  1.00 10.00      A   
ATOM    384  CA  ARG    44     -37.620 -21.113  15.672  1.00 10.00      A   
ATOM    385  CB  ARG    44     -38.570 -21.554  16.785  1.00 10.00      A   
ATOM    386  CG  ARG    44     -39.872 -20.773  16.844  1.00 10.00      A   
ATOM    387  CD  ARG    44     -40.546 -20.926  18.201  1.00 10.00      A   
ATOM    388  NE  ARG    44     -40.902 -22.317  18.491  1.00 10.00      A   
ATOM    389  HE  ARG    44     -40.175 -22.985  18.463  1.00 10.00      A   
ATOM    390  CZ  ARG    44     -42.133 -22.723  18.801  1.00 10.00      A   
ATOM    391  NH1 ARG    44     -43.134 -21.854  18.863  1.00 10.00      A   
ATOM    392 HH11 ARG    44     -44.096 -22.179  19.109  1.00 10.00      A   
ATOM    393 HH12 ARG    44     -42.965 -20.843  18.667  1.00 10.00      A   
ATOM    394  NH2 ARG    44     -42.366 -24.005  19.041  1.00 10.00      A   
ATOM    395 HH21 ARG    44     -41.587 -24.700  18.989  1.00 10.00      A   
ATOM    396 HH22 ARG    44     -43.328 -24.326  19.282  1.00 10.00      A   
ATOM    397  C   ARG    44     -36.226 -21.651  15.937  1.00 10.00      A   
ATOM    398  O   ARG    44     -35.866 -22.732  15.468  1.00 10.00      A   
ATOM    399  N   GLU    45     -35.448 -20.887  16.684  1.00 10.00      A   
ATOM    400  HN  GLU    45     -35.800 -20.030  17.022  1.00 10.00      A   
ATOM    401  CA  GLU    45     -34.096 -21.277  17.037  1.00 10.00      A   
ATOM    402  CB  GLU    45     -33.067 -20.386  16.337  1.00 10.00      A   
ATOM    403  CG  GLU    45     -32.435 -21.027  15.114  1.00 10.00      A   
ATOM    404  CD  GLU    45     -31.789 -22.358  15.439  1.00 10.00      A   
ATOM    405  OE1 GLU    45     -30.823 -22.379  16.229  1.00 10.00      A   
ATOM    406  OE2 GLU    45     -32.247 -23.394  14.910  1.00 10.00      A   
ATOM    407  C   GLU    45     -33.925 -21.215  18.546  1.00 10.00      A   
ATOM    408  O   GLU    45     -33.498 -20.199  19.099  1.00 10.00      A   
ATOM    409  N   GLY    46     -34.301 -22.294  19.212  1.00 10.00      A   
ATOM    410  HN  GLY    46     -34.663 -23.062  18.720  1.00 10.00      A   
ATOM    411  CA  GLY    46     -34.198 -22.347  20.653  1.00 10.00      A   
ATOM    412  C   GLY    46     -35.412 -21.725  21.306  1.00 10.00      A   
ATOM    413  O   GLY    46     -36.274 -22.430  21.826  1.00 10.00      A   
ATOM    414  N   ASP    47     -35.481 -20.403  21.270  1.00 10.00      A   
ATOM    415  HN  ASP    47     -34.754 -19.900  20.842  1.00 10.00      A   
ATOM    416  CA  ASP    47     -36.600 -19.676  21.856  1.00 10.00      A   
ATOM    417  CB  ASP    47     -36.215 -19.108  23.222  1.00 10.00      A   
ATOM    418  CG  ASP    47     -36.289 -20.140  24.326  1.00 10.00      A   
ATOM    419  OD1 ASP    47     -37.409 -20.569  24.674  1.00 10.00      A   
ATOM    420  OD2 ASP    47     -35.222 -20.522  24.858  1.00 10.00      A   
ATOM    421  C   ASP    47     -37.052 -18.546  20.944  1.00 10.00      A   
ATOM    422  O   ASP    47     -38.235 -18.217  20.882  1.00 10.00      A   
ATOM    423  N   THR    48     -36.102 -17.950  20.241  1.00 10.00      A   
ATOM    424  HN  THR    48     -35.174 -18.250  20.336  1.00 10.00      A   
ATOM    425  CA  THR    48     -36.392 -16.854  19.336  1.00 10.00      A   
ATOM    426  CB  THR    48     -35.126 -16.018  19.089  1.00 10.00      A   
ATOM    427  OG1 THR    48     -33.976 -16.791  19.464  1.00 10.00      A   
ATOM    428  HG1 THR    48     -33.367 -16.833  18.718  1.00 10.00      A   
ATOM    429  CG2 THR    48     -35.166 -14.738  19.907  1.00 10.00      A   
ATOM    430  C   THR    48     -36.925 -17.367  18.003  1.00 10.00      A   
ATOM    431  O   THR    48     -36.603 -18.481  17.578  1.00 10.00      A   
ATOM    432  N   VAL    49     -37.749 -16.560  17.355  1.00 10.00      A   
ATOM    433  HN  VAL    49     -37.976 -15.687  17.749  1.00 10.00      A   
ATOM    434  CA  VAL    49     -38.321 -16.925  16.072  1.00 10.00      A   
ATOM    435  CB  VAL    49     -39.825 -16.578  15.998  1.00 10.00      A   
ATOM    436  CG1 VAL    49     -40.447 -17.150  14.734  1.00 10.00      A   
ATOM    437  CG2 VAL    49     -40.563 -17.081  17.230  1.00 10.00      A   
ATOM    438  C   VAL    49     -37.584 -16.193  14.956  1.00 10.00      A   
ATOM    439  O   VAL    49     -37.347 -14.988  15.045  1.00 10.00      A   
ATOM    440  N   ARG    50     -37.210 -16.924  13.913  1.00 10.00      A   
ATOM    441  HN  ARG    50     -37.421 -17.886  13.897  1.00 10.00      A   
ATOM    442  CA  ARG    50     -36.504 -16.342  12.784  1.00 10.00      A   
ATOM    443  CB  ARG    50     -35.427 -17.303  12.273  1.00 10.00      A   
ATOM    444  CG  ARG    50     -34.089 -17.169  12.980  1.00 10.00      A   
ATOM    445  CD  ARG    50     -33.530 -15.765  12.821  1.00 10.00      A   
ATOM    446  NE  ARG    50     -32.144 -15.666  13.274  1.00 10.00      A   
ATOM    447  HE  ARG    50     -31.668 -16.511  13.453  1.00 10.00      A   
ATOM    448  CZ  ARG    50     -31.497 -14.515  13.458  1.00 10.00      A   
ATOM    449  NH1 ARG    50     -32.112 -13.359  13.234  1.00 10.00      A   
ATOM    450 HH11 ARG    50     -33.106 -13.345  12.912  1.00 10.00      A   
ATOM    451 HH12 ARG    50     -31.607 -12.459  13.378  1.00 10.00      A   
ATOM    452  NH2 ARG    50     -30.234 -14.522  13.867  1.00 10.00      A   
ATOM    453 HH21 ARG    50     -29.721 -13.623  14.011  1.00 10.00      A   
ATOM    454 HH22 ARG    50     -29.743 -15.429  14.046  1.00 10.00      A   
ATOM    455  C   ARG    50     -37.482 -15.996  11.668  1.00 10.00      A   
ATOM    456  O   ARG    50     -37.097 -15.840  10.508  1.00 10.00      A   
ATOM    457  N   GLY    51     -38.751 -15.870  12.035  1.00 10.00      A   
ATOM    458  HN  GLY    51     -38.992 -16.006  12.972  1.00 10.00      A   
ATOM    459  CA  GLY    51     -39.779 -15.540  11.073  1.00 10.00      A   
ATOM    460  C   GLY    51     -40.376 -16.768  10.426  1.00 10.00      A   
ATOM    461  O   GLY    51     -40.073 -17.901  10.816  1.00 10.00      A   
ATOM    462  N   SER    52     -41.224 -16.546   9.439  1.00 10.00      A   
ATOM    463  HN  SER    52     -41.424 -15.620   9.178  1.00 10.00      A   
ATOM    464  CA  SER    52     -41.870 -17.628   8.724  1.00 10.00      A   
ATOM    465  CB  SER    52     -43.314 -17.238   8.423  1.00 10.00      A   
ATOM    466  OG  SER    52     -43.447 -15.825   8.425  1.00 10.00      A   
ATOM    467  HG  SER    52     -44.027 -15.558   9.149  1.00 10.00      A   
ATOM    468  C   SER    52     -41.125 -17.921   7.429  1.00 10.00      A   
ATOM    469  O   SER    52     -40.498 -17.034   6.846  1.00 10.00      A   
ATOM    470  N   ALA    53     -41.194 -19.161   6.976  1.00 10.00      A   
ATOM    471  HN  ALA    53     -41.708 -19.832   7.483  1.00 10.00      A   
ATOM    472  CA  ALA    53     -40.515 -19.556   5.749  1.00 10.00      A   
ATOM    473  CB  ALA    53     -40.154 -21.033   5.793  1.00 10.00      A   
ATOM    474  C   ALA    53     -41.356 -19.247   4.513  1.00 10.00      A   
ATOM    475  O   ALA    53     -40.922 -19.484   3.384  1.00 10.00      A   
ATOM    476  N   LEU    54     -42.550 -18.698   4.726  1.00 10.00      A   
ATOM    477  HN  LEU    54     -42.830 -18.501   5.642  1.00 10.00      A   
ATOM    478  CA  LEU    54     -43.448 -18.381   3.619  1.00 10.00      A   
ATOM    479  CB  LEU    54     -44.743 -19.192   3.734  1.00 10.00      A   
ATOM    480  CG  LEU    54     -44.601 -20.713   3.652  1.00 10.00      A   
ATOM    481  CD1 LEU    54     -45.946 -21.387   3.873  1.00 10.00      A   
ATOM    482  CD2 LEU    54     -44.007 -21.125   2.314  1.00 10.00      A   
ATOM    483  C   LEU    54     -43.769 -16.889   3.533  1.00 10.00      A   
ATOM    484  O   LEU    54     -44.718 -16.493   2.854  1.00 10.00      A   
ATOM    485  N   ILE    55     -42.986 -16.061   4.212  1.00 10.00      A   
ATOM    486  HN  ILE    55     -42.236 -16.421   4.727  1.00 10.00      A   
ATOM    487  CA  ILE    55     -43.213 -14.618   4.184  1.00 10.00      A   
ATOM    488  CB  ILE    55     -43.760 -14.065   5.523  1.00 10.00      A   
ATOM    489  CG1 ILE    55     -45.170 -14.612   5.786  1.00 10.00      A   
ATOM    490  CG2 ILE    55     -43.778 -12.541   5.513  1.00 10.00      A   
ATOM    491  CD1 ILE    55     -45.856 -14.012   6.994  1.00 10.00      A   
ATOM    492  C   ILE    55     -41.953 -13.867   3.763  1.00 10.00      A   
ATOM    493  O   ILE    55     -41.914 -13.267   2.690  1.00 10.00      A   
ATOM    494  N   GLY    56     -40.927 -13.904   4.606  1.00 10.00      A   
ATOM    495  HN  GLY    56     -41.025 -14.370   5.464  1.00 10.00      A   
ATOM    496  CA  GLY    56     -39.684 -13.228   4.292  1.00 10.00      A   
ATOM    497  C   GLY    56     -39.496 -11.966   5.109  1.00 10.00      A   
ATOM    498  O   GLY    56     -40.431 -11.495   5.754  1.00 10.00      A   
ATOM    499  N   GLN    57     -38.290 -11.415   5.083  1.00 10.00      A   
ATOM    500  HN  GLN    57     -37.584 -11.829   4.544  1.00 10.00      A   
ATOM    501  CA  GLN    57     -37.993 -10.202   5.830  1.00 10.00      A   
ATOM    502  CB  GLN    57     -37.245 -10.530   7.123  1.00 10.00      A   
ATOM    503  CG  GLN    57     -38.159 -10.861   8.290  1.00 10.00      A   
ATOM    504  CD  GLN    57     -39.054  -9.696   8.670  1.00 10.00      A   
ATOM    505  OE1 GLN    57     -38.663  -8.530   8.555  1.00 10.00      A   
ATOM    506  NE2 GLN    57     -40.261 -10.002   9.119  1.00 10.00      A   
ATOM    507 HE21 GLN    57     -40.505 -10.950   9.178  1.00 10.00      A   
ATOM    508 HE22 GLN    57     -40.862  -9.272   9.369  1.00 10.00      A   
ATOM    509  C   GLN    57     -37.185  -9.225   4.991  1.00 10.00      A   
ATOM    510  O   GLN    57     -36.794  -9.537   3.866  1.00 10.00      A   
ATOM    511  N   ASN    58     -36.945  -8.043   5.545  1.00 10.00      A   
ATOM    512  HN  ASN    58     -37.295  -7.861   6.443  1.00 10.00      A   
ATOM    513  CA  ASN    58     -36.181  -7.012   4.856  1.00 10.00      A   
ATOM    514  CB  ASN    58     -36.512  -5.626   5.417  1.00 10.00      A   
ATOM    515  CG  ASN    58     -35.660  -4.529   4.802  1.00 10.00      A   
ATOM    516  OD1 ASN    58     -35.601  -4.378   3.582  1.00 10.00      A   
ATOM    517  ND2 ASN    58     -34.984  -3.768   5.646  1.00 10.00      A   
ATOM    518 HD21 ASN    58     -35.065  -3.955   6.607  1.00 10.00      A   
ATOM    519 HD22 ASN    58     -34.424  -3.053   5.278  1.00 10.00      A   
ATOM    520  C   ASN    58     -34.689  -7.276   4.976  1.00 10.00      A   
ATOM    521  O   ASN    58     -34.059  -6.926   5.976  1.00 10.00      A   
ATOM    522  N   PHE    59     -34.130  -7.910   3.966  1.00 10.00      A   
ATOM    523  HN  PHE    59     -34.683  -8.180   3.204  1.00 10.00      A   
ATOM    524  CA  PHE    59     -32.713  -8.218   3.966  1.00 10.00      A   
ATOM    525  CB  PHE    59     -32.414  -9.426   3.079  1.00 10.00      A   
ATOM    526  CG  PHE    59     -33.164 -10.664   3.488  1.00 10.00      A   
ATOM    527  CD1 PHE    59     -34.025 -11.292   2.601  1.00 10.00      A   
ATOM    528  CD2 PHE    59     -33.017 -11.194   4.760  1.00 10.00      A   
ATOM    529  CE1 PHE    59     -34.722 -12.425   2.974  1.00 10.00      A   
ATOM    530  CE2 PHE    59     -33.711 -12.326   5.138  1.00 10.00      A   
ATOM    531  CZ  PHE    59     -34.565 -12.942   4.243  1.00 10.00      A   
ATOM    532  C   PHE    59     -31.897  -7.002   3.546  1.00 10.00      A   
ATOM    533  O   PHE    59     -32.021  -6.507   2.425  1.00 10.00      A   
ATOM    534  N   THR    60     -31.082  -6.509   4.468  1.00 10.00      A   
ATOM    535  HN  THR    60     -31.036  -6.949   5.345  1.00 10.00      A   
ATOM    536  CA  THR    60     -30.237  -5.350   4.218  1.00 10.00      A   
ATOM    537  CB  THR    60     -30.727  -4.117   5.003  1.00 10.00      A   
ATOM    538  OG1 THR    60     -31.902  -4.459   5.751  1.00 10.00      A   
ATOM    539  HG1 THR    60     -32.278  -5.270   5.390  1.00 10.00      A   
ATOM    540  CG2 THR    60     -31.056  -2.978   4.049  1.00 10.00      A   
ATOM    541  C   THR    60     -28.794  -5.656   4.607  1.00 10.00      A   
ATOM    542  O   THR    60     -28.140  -4.872   5.303  1.00 10.00      A   
ATOM    543  N   GLY    61     -28.302  -6.799   4.151  1.00 10.00      A   
ATOM    544  HN  GLY    61     -28.863  -7.370   3.582  1.00 10.00      A   
ATOM    545  CA  GLY    61     -26.944  -7.201   4.462  1.00 10.00      A   
ATOM    546  C   GLY    61     -26.121  -7.451   3.215  1.00 10.00      A   
ATOM    547  O   GLY    61     -26.659  -7.506   2.111  1.00 10.00      A   
ATOM    548  N   ASN    62     -24.815  -7.607   3.388  1.00 10.00      A   
ATOM    549  HN  ASN    62     -24.443  -7.567   4.295  1.00 10.00      A   
ATOM    550  CA  ASN    62     -23.917  -7.843   2.260  1.00 10.00      A   
ATOM    551  CB  ASN    62     -22.498  -7.360   2.579  1.00 10.00      A   
ATOM    552  CG  ASN    62     -22.435  -5.886   2.923  1.00 10.00      A   
ATOM    553  OD1 ASN    62     -23.294  -5.100   2.520  1.00 10.00      A   
ATOM    554  ND2 ASN    62     -21.417  -5.501   3.678  1.00 10.00      A   
ATOM    555 HD21 ASN    62     -20.769  -6.183   3.970  1.00 10.00      A   
ATOM    556 HD22 ASN    62     -21.341  -4.553   3.901  1.00 10.00      A   
ATOM    557  C   ASN    62     -23.883  -9.319   1.902  1.00 10.00      A   
ATOM    558  O   ASN    62     -24.152  -9.701   0.759  1.00 10.00      A   
ATOM    559  N   GLY    63     -23.570 -10.146   2.891  1.00 10.00      A   
ATOM    560  HN  GLY    63     -23.390  -9.777   3.783  1.00 10.00      A   
ATOM    561  CA  GLY    63     -23.495 -11.581   2.676  1.00 10.00      A   
ATOM    562  C   GLY    63     -24.839 -12.257   2.819  1.00 10.00      A   
ATOM    563  O   GLY    63     -24.933 -13.377   3.317  1.00 10.00      A   
ATOM    564  N   TYR    64     -25.884 -11.569   2.389  1.00 10.00      A   
ATOM    565  HN  TYR    64     -25.740 -10.684   1.988  1.00 10.00      A   
ATOM    566  CA  TYR    64     -27.234 -12.094   2.463  1.00 10.00      A   
ATOM    567  CB  TYR    64     -28.011 -11.421   3.601  1.00 10.00      A   
ATOM    568  CG  TYR    64     -27.305 -11.495   4.937  1.00 10.00      A   
ATOM    569  CD1 TYR    64     -26.612 -10.403   5.442  1.00 10.00      A   
ATOM    570  CD2 TYR    64     -27.309 -12.665   5.685  1.00 10.00      A   
ATOM    571  CE1 TYR    64     -25.949 -10.471   6.650  1.00 10.00      A   
ATOM    572  CE2 TYR    64     -26.652 -12.743   6.899  1.00 10.00      A   
ATOM    573  CZ  TYR    64     -25.970 -11.644   7.373  1.00 10.00      A   
ATOM    574  OH  TYR    64     -25.301 -11.715   8.576  1.00 10.00      A   
ATOM    575  HH  TYR    64     -25.610 -11.003   9.153  1.00 10.00      A   
ATOM    576  C   TYR    64     -27.931 -11.866   1.135  1.00 10.00      A   
ATOM    577  O   TYR    64     -27.823 -10.785   0.556  1.00 10.00      A   
ATOM    578  N   PHE    65     -28.626 -12.882   0.647  1.00 10.00      A   
ATOM    579  HN  PHE    65     -28.669 -13.721   1.151  1.00 10.00      A   
ATOM    580  CA  PHE    65     -29.330 -12.783  -0.624  1.00 10.00      A   
ATOM    581  CB  PHE    65     -29.911 -14.133  -1.043  1.00 10.00      A   
ATOM    582  CG  PHE    65     -28.934 -15.007  -1.780  1.00 10.00      A   
ATOM    583  CD1 PHE    65     -27.881 -15.611  -1.113  1.00 10.00      A   
ATOM    584  CD2 PHE    65     -29.070 -15.222  -3.141  1.00 10.00      A   
ATOM    585  CE1 PHE    65     -26.982 -16.414  -1.789  1.00 10.00      A   
ATOM    586  CE2 PHE    65     -28.175 -16.022  -3.824  1.00 10.00      A   
ATOM    587  CZ  PHE    65     -27.130 -16.619  -3.147  1.00 10.00      A   
ATOM    588  C   PHE    65     -30.410 -11.709  -0.582  1.00 10.00      A   
ATOM    589  O   PHE    65     -31.056 -11.498   0.447  1.00 10.00      A   
ATOM    590  N   HIS    66     -30.588 -11.024  -1.700  1.00 10.00      A   
ATOM    591  HN  HIS    66     -30.041 -11.249  -2.492  1.00 10.00      A   
ATOM    592  CA  HIS    66     -31.572  -9.959  -1.800  1.00 10.00      A   
ATOM    593  CB  HIS    66     -30.945  -8.735  -2.470  1.00 10.00      A   
ATOM    594  CG  HIS    66     -31.754  -7.482  -2.360  1.00 10.00      A   
ATOM    595  ND1 HIS    66     -32.892  -7.241  -3.103  1.00 10.00      A   
ATOM    596  HD1 HIS    66     -33.305  -7.864  -3.747  1.00 10.00      A   
ATOM    597  CD2 HIS    66     -31.574  -6.384  -1.592  1.00 10.00      A   
ATOM    598  CE1 HIS    66     -33.370  -6.049  -2.800  1.00 10.00      A   
ATOM    599  NE2 HIS    66     -32.588  -5.511  -1.887  1.00 10.00      A   
ATOM    600  HE2 HIS    66     -32.707  -4.618  -1.492  1.00 10.00      A   
ATOM    601  C   HIS    66     -32.780 -10.423  -2.600  1.00 10.00      A   
ATOM    602  O   HIS    66     -32.643 -10.896  -3.727  1.00 10.00      A   
ATOM    603  N   GLY    67     -33.957 -10.281  -2.014  1.00 10.00      A   
ATOM    604  HN  GLY    67     -34.005  -9.900  -1.111  1.00 10.00      A   
ATOM    605  CA  GLY    67     -35.170 -10.686  -2.687  1.00 10.00      A   
ATOM    606  C   GLY    67     -35.744  -9.585  -3.552  1.00 10.00      A   
ATOM    607  O   GLY    67     -35.014  -8.707  -4.018  1.00 10.00      A   
ATOM    608  N   ARG    68     -37.047  -9.623  -3.766  1.00 10.00      A   
ATOM    609  HN  ARG    68     -37.580 -10.337  -3.356  1.00 10.00      A   
ATOM    610  CA  ARG    68     -37.712  -8.619  -4.581  1.00 10.00      A   
ATOM    611  CB  ARG    68     -38.860  -9.246  -5.377  1.00 10.00      A   
ATOM    612  CG  ARG    68     -38.433 -10.397  -6.274  1.00 10.00      A   
ATOM    613  CD  ARG    68     -39.325 -10.507  -7.499  1.00 10.00      A   
ATOM    614  NE  ARG    68     -40.691 -10.887  -7.159  1.00 10.00      A   
ATOM    615  HE  ARG    68     -40.821 -11.454  -6.352  1.00 10.00      A   
ATOM    616  CZ  ARG    68     -41.767 -10.528  -7.857  1.00 10.00      A   
ATOM    617  NH1 ARG    68     -41.646  -9.770  -8.940  1.00 10.00      A   
ATOM    618 HH11 ARG    68     -40.706  -9.450  -9.250  1.00 10.00      A   
ATOM    619 HH12 ARG    68     -42.491  -9.492  -9.482  1.00 10.00      A   
ATOM    620  NH2 ARG    68     -42.960 -10.930  -7.460  1.00 10.00      A   
ATOM    621 HH21 ARG    68     -43.047 -11.530  -6.604  1.00 10.00      A   
ATOM    622 HH22 ARG    68     -43.816 -10.655  -7.991  1.00 10.00      A   
ATOM    623  C   ARG    68     -38.233  -7.485  -3.706  1.00 10.00      A   
ATOM    624  O   ARG    68     -38.706  -7.726  -2.595  1.00 10.00      A   
ATOM    625  N   PRO    69     -38.140  -6.233  -4.190  1.00 10.00      A   
ATOM    626  CA  PRO    69     -38.603  -5.055  -3.446  1.00 10.00      A   
ATOM    627  CB  PRO    69     -38.361  -3.887  -4.413  1.00 10.00      A   
ATOM    628  CG  PRO    69     -38.177  -4.514  -5.751  1.00 10.00      A   
ATOM    629  CD  PRO    69     -37.578  -5.866  -5.499  1.00 10.00      A   
ATOM    630  C   PRO    69     -40.081  -5.147  -3.079  1.00 10.00      A   
ATOM    631  O   PRO    69     -40.877  -5.762  -3.795  1.00 10.00      A   
ATOM    632  N   SER    70     -40.443  -4.537  -1.961  1.00 10.00      A   
ATOM    633  HN  SER    70     -39.767  -4.053  -1.439  1.00 10.00      A   
ATOM    634  CA  SER    70     -41.818  -4.561  -1.493  1.00 10.00      A   
ATOM    635  CB  SER    70     -41.862  -4.877   0.002  1.00 10.00      A   
ATOM    636  OG  SER    70     -40.801  -4.230   0.689  1.00 10.00      A   
ATOM    637  HG  SER    70     -39.968  -4.672   0.483  1.00 10.00      A   
ATOM    638  C   SER    70     -42.546  -3.252  -1.792  1.00 10.00      A   
ATOM    639  O   SER    70     -43.472  -3.226  -2.604  1.00 10.00      A   
ATOM    640  N   ALA    71     -42.112  -2.173  -1.136  1.00 10.00      A   
ATOM    641  HN  ALA    71     -41.357  -2.272  -0.517  1.00 10.00      A   
ATOM    642  CA  ALA    71     -42.718  -0.851  -1.302  1.00 10.00      A   
ATOM    643  CB  ALA    71     -42.491  -0.304  -2.708  1.00 10.00      A   
ATOM    644  C   ALA    71     -44.204  -0.870  -0.941  1.00 10.00      A   
ATOM    645  O   ALA    71     -45.071  -0.937  -1.815  1.00 10.00      A   
ATOM    646  N   THR    72     -44.491  -0.824   0.354  1.00 10.00      A   
ATOM    647  HN  THR    72     -43.761  -0.769   1.008  1.00 10.00      A   
ATOM    648  CA  THR    72     -45.863  -0.852   0.831  1.00 10.00      A   
ATOM    649  CB  THR    72     -45.996  -1.786   2.046  1.00 10.00      A   
ATOM    650  OG1 THR    72     -44.843  -2.637   2.104  1.00 10.00      A   
ATOM    651  HG1 THR    72     -44.712  -3.047   1.241  1.00 10.00      A   
ATOM    652  CG2 THR    72     -47.239  -2.650   1.910  1.00 10.00      A   
ATOM    653  C   THR    72     -46.360   0.546   1.200  1.00 10.00      A   
ATOM    654  O   THR    72     -47.115   1.167   0.449  1.00 10.00      A   
ATOM    655  N   ALA    73     -45.918   1.042   2.348  1.00 10.00      A   
ATOM    656  HN  ALA    73     -45.286   0.514   2.885  1.00 10.00      A   
ATOM    657  CA  ALA    73     -46.324   2.359   2.822  1.00 10.00      A   
ATOM    658  CB  ALA    73     -47.618   2.269   3.618  1.00 10.00      A   
ATOM    659  C   ALA    73     -45.219   2.994   3.655  1.00 10.00      A   
ATOM    660  O   ALA    73     -44.600   3.969   3.236  1.00 10.00      A   
ATOM    661  N   GLU    74     -44.968   2.437   4.832  1.00 10.00      A   
ATOM    662  HN  GLU    74     -45.491   1.660   5.118  1.00 10.00      A   
ATOM    663  CA  GLU    74     -43.930   2.956   5.711  1.00 10.00      A   
ATOM    664  CB  GLU    74     -44.433   3.057   7.152  1.00 10.00      A   
ATOM    665  CG  GLU    74     -45.768   3.766   7.311  1.00 10.00      A   
ATOM    666  CD  GLU    74     -46.327   3.623   8.710  1.00 10.00      A   
ATOM    667  OE1 GLU    74     -46.761   2.505   9.070  1.00 10.00      A   
ATOM    668  OE2 GLU    74     -46.331   4.619   9.463  1.00 10.00      A   
ATOM    669  C   GLU    74     -42.696   2.066   5.659  1.00 10.00      A   
ATOM    670  O   GLU    74     -41.753   2.333   4.917  1.00 10.00      A   
ATOM    671  N   MET    75     -42.726   0.987   6.428  1.00 10.00      A   
ATOM    672  HN  MET    75     -43.525   0.808   6.970  1.00 10.00      A   
ATOM    673  CA  MET    75     -41.613   0.052   6.483  1.00 10.00      A   
ATOM    674  CB  MET    75     -41.495  -0.549   7.888  1.00 10.00      A   
ATOM    675  CG  MET    75     -41.141   0.456   8.973  1.00 10.00      A   
ATOM    676  SD  MET    75     -41.290  -0.232  10.637  1.00 10.00      A   
ATOM    677  CE  MET    75     -39.953  -1.425  10.634  1.00 10.00      A   
ATOM    678  C   MET    75     -41.804  -1.060   5.460  1.00 10.00      A   
ATOM    679  O   MET    75     -42.928  -1.507   5.229  1.00 10.00      A   
ATOM    680  N   PRO    76     -40.718  -1.490   4.802  1.00 10.00      A   
ATOM    681  CA  PRO    76     -40.772  -2.565   3.805  1.00 10.00      A   
ATOM    682  CB  PRO    76     -39.372  -2.551   3.186  1.00 10.00      A   
ATOM    683  CG  PRO    76     -38.499  -1.947   4.231  1.00 10.00      A   
ATOM    684  CD  PRO    76     -39.354  -0.957   4.970  1.00 10.00      A   
ATOM    685  C   PRO    76     -41.045  -3.914   4.463  1.00 10.00      A   
ATOM    686  O   PRO    76     -40.611  -4.155   5.593  1.00 10.00      A   
ATOM    687  N   TYR    77     -41.756  -4.787   3.751  1.00 10.00      A   
ATOM    688  HN  TYR    77     -42.061  -4.530   2.856  1.00 10.00      A   
ATOM    689  CA  TYR    77     -42.104  -6.110   4.265  1.00 10.00      A   
ATOM    690  CB  TYR    77     -40.860  -6.971   4.527  1.00 10.00      A   
ATOM    691  CG  TYR    77     -40.091  -7.340   3.277  1.00 10.00      A   
ATOM    692  CD1 TYR    77     -39.021  -6.568   2.845  1.00 10.00      A   
ATOM    693  CD2 TYR    77     -40.430  -8.464   2.533  1.00 10.00      A   
ATOM    694  CE1 TYR    77     -38.312  -6.899   1.709  1.00 10.00      A   
ATOM    695  CE2 TYR    77     -39.726  -8.803   1.394  1.00 10.00      A   
ATOM    696  CZ  TYR    77     -38.668  -8.017   0.988  1.00 10.00      A   
ATOM    697  OH  TYR    77     -37.961  -8.351  -0.144  1.00 10.00      A   
ATOM    698  HH  TYR    77     -38.543  -8.286  -0.918  1.00 10.00      A   
ATOM    699  C   TYR    77     -42.956  -5.985   5.523  1.00 10.00      A   
ATOM    700  O   TYR    77     -42.543  -6.371   6.621  1.00 10.00      A   
ATOM    701  N   ASN    78     -44.142  -5.424   5.351  1.00 10.00      A   
ATOM    702  HN  ASN    78     -44.411  -5.142   4.450  1.00 10.00      A   
ATOM    703  CA  ASN    78     -45.063  -5.227   6.460  1.00 10.00      A   
ATOM    704  CB  ASN    78     -45.424  -3.744   6.594  1.00 10.00      A   
ATOM    705  CG  ASN    78     -46.409  -3.472   7.718  1.00 10.00      A   
ATOM    706  OD1 ASN    78     -46.474  -4.209   8.702  1.00 10.00      A   
ATOM    707  ND2 ASN    78     -47.180  -2.405   7.581  1.00 10.00      A   
ATOM    708 HD21 ASN    78     -47.075  -1.858   6.771  1.00 10.00      A   
ATOM    709 HD22 ASN    78     -47.822  -2.199   8.294  1.00 10.00      A   
ATOM    710  C   ASN    78     -46.321  -6.072   6.275  1.00 10.00      A   
ATOM    711  O   ASN    78     -47.160  -5.775   5.418  1.00 10.00      A   
ATOM    712  N   PRO    79     -46.469  -7.132   7.091  1.00 10.00      A   
ATOM    713  CA  PRO    79     -47.619  -8.049   7.024  1.00 10.00      A   
ATOM    714  CB  PRO    79     -47.252  -9.162   8.012  1.00 10.00      A   
ATOM    715  CG  PRO    79     -46.290  -8.527   8.955  1.00 10.00      A   
ATOM    716  CD  PRO    79     -45.516  -7.527   8.147  1.00 10.00      A   
ATOM    717  C   PRO    79     -48.932  -7.382   7.431  1.00 10.00      A   
ATOM    718  O   PRO    79     -50.010  -7.947   7.246  1.00 10.00      A   
ATOM    719  N   GLN    80     -48.837  -6.180   7.992  1.00 10.00      A   
ATOM    720  HN  GLN    80     -47.949  -5.785   8.131  1.00 10.00      A   
ATOM    721  CA  GLN    80     -50.018  -5.439   8.406  1.00 10.00      A   
ATOM    722  CB  GLN    80     -49.658  -4.382   9.451  1.00 10.00      A   
ATOM    723  CG  GLN    80     -49.286  -4.954  10.807  1.00 10.00      A   
ATOM    724  CD  GLN    80     -50.417  -5.747  11.430  1.00 10.00      A   
ATOM    725  OE1 GLN    80     -51.590  -5.461  11.202  1.00 10.00      A   
ATOM    726  NE2 GLN    80     -50.071  -6.752  12.214  1.00 10.00      A   
ATOM    727 HE21 GLN    80     -49.115  -6.930  12.345  1.00 10.00      A   
ATOM    728 HE22 GLN    80     -50.784  -7.278  12.632  1.00 10.00      A   
ATOM    729  C   GLN    80     -50.676  -4.782   7.202  1.00 10.00      A   
ATOM    730  O   GLN    80     -51.839  -4.388   7.251  1.00 10.00      A   
ATOM    731  N   ALA    81     -49.922  -4.664   6.118  1.00 10.00      A   
ATOM    732  HN  ALA    81     -49.002  -5.003   6.133  1.00 10.00      A   
ATOM    733  CA  ALA    81     -50.433  -4.061   4.902  1.00 10.00      A   
ATOM    734  CB  ALA    81     -49.553  -2.901   4.472  1.00 10.00      A   
ATOM    735  C   ALA    81     -50.539  -5.112   3.806  1.00 10.00      A   
ATOM    736  O   ALA    81     -51.618  -5.331   3.253  1.00 10.00      A   
ATOM    737  N   SER    82     -49.418  -5.770   3.516  1.00 10.00      A   
ATOM    738  HN  SER    82     -48.601  -5.558   4.015  1.00 10.00      A   
ATOM    739  CA  SER    82     -49.363  -6.815   2.492  1.00 10.00      A   
ATOM    740  CB  SER    82     -50.156  -8.044   2.940  1.00 10.00      A   
ATOM    741  OG  SER    82     -49.778  -8.429   4.253  1.00 10.00      A   
ATOM    742  HG  SER    82     -49.747  -9.391   4.306  1.00 10.00      A   
ATOM    743  C   SER    82     -49.851  -6.317   1.132  1.00 10.00      A   
ATOM    744  O   SER    82     -50.482  -7.054   0.373  1.00 10.00      A   
ATOM    745  N   GLY    83     -49.554  -5.061   0.833  1.00 10.00      A   
ATOM    746  HN  GLY    83     -49.042  -4.526   1.468  1.00 10.00      A   
ATOM    747  CA  GLY    83     -49.962  -4.486  -0.429  1.00 10.00      A   
ATOM    748  C   GLY    83     -48.834  -4.500  -1.434  1.00 10.00      A   
ATOM    749  O   GLY    83     -47.710  -4.882  -1.106  1.00 10.00      A   
ATOM    750  N   GLY    84     -49.123  -4.076  -2.651  1.00 10.00      A   
ATOM    751  HN  GLY    84     -50.029  -3.760  -2.847  1.00 10.00      A   
ATOM    752  CA  GLY    84     -48.114  -4.051  -3.684  1.00 10.00      A   
ATOM    753  C   GLY    84     -48.147  -2.753  -4.456  1.00 10.00      A   
ATOM    754  O   GLY    84     -49.222  -2.203  -4.701  1.00 10.00      A   
ATOM    755  N   SER    85     -46.974  -2.261  -4.830  1.00 10.00      A   
ATOM    756  HN  SER    85     -46.159  -2.749  -4.600  1.00 10.00      A   
ATOM    757  CA  SER    85     -46.868  -1.018  -5.573  1.00 10.00      A   
ATOM    758  CB  SER    85     -45.412  -0.546  -5.627  1.00 10.00      A   
ATOM    759  OG  SER    85     -45.324   0.828  -5.975  1.00 10.00      A   
ATOM    760  HG  SER    85     -46.120   1.287  -5.673  1.00 10.00      A   
ATOM    761  C   SER    85     -47.438  -1.184  -6.979  1.00 10.00      A   
ATOM    762  O   SER    85     -46.772  -1.693  -7.881  1.00 10.00      A   
ATOM    763  N   ASN    86     -48.680  -0.752  -7.149  1.00 10.00      A   
ATOM    764  HN  ASN    86     -49.150  -0.354  -6.384  1.00 10.00      A   
ATOM    765  CA  ASN    86     -49.378  -0.847  -8.429  1.00 10.00      A   
ATOM    766  CB  ASN    86     -50.902  -0.837  -8.222  1.00 10.00      A   
ATOM    767  CG  ASN    86     -51.425   0.437  -7.571  1.00 10.00      A   
ATOM    768  OD1 ASN    86     -50.762   1.042  -6.726  1.00 10.00      A   
ATOM    769  ND2 ASN    86     -52.620   0.854  -7.964  1.00 10.00      A   
ATOM    770 HD21 ASN    86     -53.097   0.328  -8.643  1.00 10.00      A   
ATOM    771 HD22 ASN    86     -52.984   1.668  -7.557  1.00 10.00      A   
ATOM    772  C   ASN    86     -48.958   0.260  -9.395  1.00 10.00      A   
ATOM    773  O   ASN    86     -49.797   0.939  -9.987  1.00 10.00      A   
ATOM    774  N   LEU    87     -47.657   0.435  -9.560  1.00 10.00      A   
ATOM    775  HN  LEU    87     -47.029  -0.139  -9.070  1.00 10.00      A   
ATOM    776  CA  LEU    87     -47.144   1.453 -10.460  1.00 10.00      A   
ATOM    777  CB  LEU    87     -45.682   1.776 -10.150  1.00 10.00      A   
ATOM    778  CG  LEU    87     -45.422   3.117  -9.460  1.00 10.00      A   
ATOM    779  CD1 LEU    87     -43.931   3.355  -9.303  1.00 10.00      A   
ATOM    780  CD2 LEU    87     -46.064   4.255 -10.237  1.00 10.00      A   
ATOM    781  C   LEU    87     -47.292   1.020 -11.913  1.00 10.00      A   
ATOM    782  O   LEU    87     -46.834  -0.057 -12.301  1.00 10.00      A   
ATOM    783  N   ALA    88     -47.946   1.855 -12.704  1.00 10.00      A   
ATOM    784  HN  ALA    88     -48.297   2.689 -12.332  1.00 10.00      A   
ATOM    785  CA  ALA    88     -48.151   1.568 -14.113  1.00 10.00      A   
ATOM    786  CB  ALA    88     -49.308   2.393 -14.658  1.00 10.00      A   
ATOM    787  C   ALA    88     -46.878   1.854 -14.894  1.00 10.00      A   
ATOM    788  O   ALA    88     -46.076   2.698 -14.497  1.00 10.00      A   
ATOM    789  N   VAL    89     -46.697   1.156 -16.005  1.00 10.00      A   
ATOM    790  HN  VAL    89     -47.383   0.510 -16.284  1.00 10.00      A   
ATOM    791  CA  VAL    89     -45.512   1.337 -16.835  1.00 10.00      A   
ATOM    792  CB  VAL    89     -45.376   0.224 -17.894  1.00 10.00      A   
ATOM    793  CG1 VAL    89     -43.989   0.243 -18.524  1.00 10.00      A   
ATOM    794  CG2 VAL    89     -45.664  -1.138 -17.282  1.00 10.00      A   
ATOM    795  C   VAL    89     -45.558   2.695 -17.527  1.00 10.00      A   
ATOM    796  O   VAL    89     -44.524   3.286 -17.836  1.00 10.00      A   
ATOM    797  N   SER    90     -46.770   3.193 -17.744  1.00 10.00      A   
ATOM    798  HN  SER    90     -47.556   2.672 -17.472  1.00 10.00      A   
ATOM    799  CA  SER    90     -46.971   4.481 -18.394  1.00 10.00      A   
ATOM    800  CB  SER    90     -48.389   4.551 -18.964  1.00 10.00      A   
ATOM    801  OG  SER    90     -48.898   3.249 -19.219  1.00 10.00      A   
ATOM    802  HG  SER    90     -49.598   3.303 -19.880  1.00 10.00      A   
ATOM    803  C   SER    90     -46.732   5.646 -17.429  1.00 10.00      A   
ATOM    804  O   SER    90     -46.870   6.811 -17.801  1.00 10.00      A   
ATOM    805  N   ASN    91     -46.358   5.328 -16.196  1.00 10.00      A   
ATOM    806  HN  ASN    91     -46.234   4.384 -15.960  1.00 10.00      A   
ATOM    807  CA  ASN    91     -46.110   6.351 -15.191  1.00 10.00      A   
ATOM    808  CB  ASN    91     -46.478   5.844 -13.797  1.00 10.00      A   
ATOM    809  CG  ASN    91     -46.577   6.969 -12.787  1.00 10.00      A   
ATOM    810  OD1 ASN    91     -45.602   7.309 -12.123  1.00 10.00      A   
ATOM    811  ND2 ASN    91     -47.754   7.560 -12.675  1.00 10.00      A   
ATOM    812 HD21 ASN    91     -48.486   7.241 -13.246  1.00 10.00      A   
ATOM    813 HD22 ASN    91     -47.850   8.289 -12.026  1.00 10.00      A   
ATOM    814  C   ASN    91     -44.654   6.807 -15.221  1.00 10.00      A   
ATOM    815  O   ASN    91     -43.736   5.984 -15.181  1.00 10.00      A   
ATOM    816  N   PRO    92     -44.430   8.131 -15.289  1.00 10.00      A   
ATOM    817  CA  PRO    92     -43.084   8.716 -15.335  1.00 10.00      A   
ATOM    818  CB  PRO    92     -43.343  10.223 -15.444  1.00 10.00      A   
ATOM    819  CG  PRO    92     -44.739  10.409 -14.956  1.00 10.00      A   
ATOM    820  CD  PRO    92     -45.478   9.163 -15.341  1.00 10.00      A   
ATOM    821  C   PRO    92     -42.240   8.412 -14.098  1.00 10.00      A   
ATOM    822  O   PRO    92     -41.014   8.321 -14.188  1.00 10.00      A   
ATOM    823  N   GLU    93     -42.891   8.245 -12.951  1.00 10.00      A   
ATOM    824  HN  GLU    93     -43.872   8.320 -12.940  1.00 10.00      A   
ATOM    825  CA  GLU    93     -42.183   7.963 -11.706  1.00 10.00      A   
ATOM    826  CB  GLU    93     -43.106   8.102 -10.493  1.00 10.00      A   
ATOM    827  CG  GLU    93     -43.684   9.495 -10.308  1.00 10.00      A   
ATOM    828  CD  GLU    93     -42.664  10.584 -10.567  1.00 10.00      A   
ATOM    829  OE1 GLU    93     -41.772  10.789  -9.717  1.00 10.00      A   
ATOM    830  OE2 GLU    93     -42.740  11.232 -11.630  1.00 10.00      A   
ATOM    831  C   GLU    93     -41.531   6.587 -11.724  1.00 10.00      A   
ATOM    832  O   GLU    93     -40.489   6.382 -11.101  1.00 10.00      A   
ATOM    833  N   LEU    94     -42.134   5.653 -12.450  1.00 10.00      A   
ATOM    834  HN  LEU    94     -42.954   5.880 -12.941  1.00 10.00      A   
ATOM    835  CA  LEU    94     -41.597   4.303 -12.538  1.00 10.00      A   
ATOM    836  CB  LEU    94     -42.556   3.371 -13.286  1.00 10.00      A   
ATOM    837  CG  LEU    94     -42.138   1.898 -13.368  1.00 10.00      A   
ATOM    838  CD1 LEU    94     -42.098   1.263 -11.985  1.00 10.00      A   
ATOM    839  CD2 LEU    94     -43.067   1.124 -14.288  1.00 10.00      A   
ATOM    840  C   LEU    94     -40.235   4.315 -13.216  1.00 10.00      A   
ATOM    841  O   LEU    94     -39.300   3.664 -12.756  1.00 10.00      A   
ATOM    842  N   ASP    95     -40.125   5.089 -14.292  1.00 10.00      A   
ATOM    843  HN  ASP    95     -40.904   5.606 -14.585  1.00 10.00      A   
ATOM    844  CA  ASP    95     -38.876   5.193 -15.044  1.00 10.00      A   
ATOM    845  CB  ASP    95     -39.052   6.119 -16.254  1.00 10.00      A   
ATOM    846  CG  ASP    95     -37.860   6.101 -17.191  1.00 10.00      A   
ATOM    847  OD1 ASP    95     -37.122   7.108 -17.254  1.00 10.00      A   
ATOM    848  OD2 ASP    95     -37.656   5.079 -17.879  1.00 10.00      A   
ATOM    849  C   ASP    95     -37.749   5.705 -14.154  1.00 10.00      A   
ATOM    850  O   ASP    95     -36.617   5.222 -14.218  1.00 10.00      A   
ATOM    851  N   LYS    96     -38.076   6.670 -13.308  1.00 10.00      A   
ATOM    852  HN  LYS    96     -39.001   6.999 -13.295  1.00 10.00      A   
ATOM    853  CA  LYS    96     -37.103   7.255 -12.397  1.00 10.00      A   
ATOM    854  CB  LYS    96     -37.693   8.493 -11.728  1.00 10.00      A   
ATOM    855  CG  LYS    96     -38.138   9.557 -12.713  1.00 10.00      A   
ATOM    856  CD  LYS    96     -39.165  10.488 -12.095  1.00 10.00      A   
ATOM    857  CE  LYS    96     -39.627  11.527 -13.100  1.00 10.00      A   
ATOM    858  NZ  LYS    96     -40.638  12.459 -12.531  1.00 10.00      A   
ATOM    859  HZ1 LYS    96     -40.233  12.988 -11.732  1.00 10.00      A   
ATOM    860  HZ2 LYS    96     -41.472  11.926 -12.187  1.00 10.00      A   
ATOM    861  HZ3 LYS    96     -40.950  13.135 -13.258  1.00 10.00      A   
ATOM    862  C   LYS    96     -36.670   6.242 -11.345  1.00 10.00      A   
ATOM    863  O   LYS    96     -35.482   6.123 -11.031  1.00 10.00      A   
ATOM    864  N   LEU    97     -37.640   5.507 -10.813  1.00 10.00      A   
ATOM    865  HN  LEU    97     -38.567   5.654 -11.105  1.00 10.00      A   
ATOM    866  CA  LEU    97     -37.364   4.494  -9.806  1.00 10.00      A   
ATOM    867  CB  LEU    97     -38.661   3.950  -9.204  1.00 10.00      A   
ATOM    868  CG  LEU    97     -39.461   4.927  -8.339  1.00 10.00      A   
ATOM    869  CD1 LEU    97     -40.707   4.254  -7.789  1.00 10.00      A   
ATOM    870  CD2 LEU    97     -38.604   5.469  -7.208  1.00 10.00      A   
ATOM    871  C   LEU    97     -36.532   3.359 -10.393  1.00 10.00      A   
ATOM    872  O   LEU    97     -35.666   2.805  -9.715  1.00 10.00      A   
ATOM    873  N   ILE    98     -36.801   3.023 -11.655  1.00 10.00      A   
ATOM    874  HN  ILE    98     -37.518   3.497 -12.132  1.00 10.00      A   
ATOM    875  CA  ILE    98     -36.067   1.964 -12.343  1.00 10.00      A   
ATOM    876  CB  ILE    98     -36.638   1.690 -13.756  1.00 10.00      A   
ATOM    877  CG1 ILE    98     -38.001   0.998 -13.654  1.00 10.00      A   
ATOM    878  CG2 ILE    98     -35.678   0.844 -14.588  1.00 10.00      A   
ATOM    879  CD1 ILE    98     -38.716   0.841 -14.980  1.00 10.00      A   
ATOM    880  C   ILE    98     -34.593   2.328 -12.446  1.00 10.00      A   
ATOM    881  O   ILE    98     -33.726   1.543 -12.062  1.00 10.00      A   
ATOM    882  N   ALA    99     -34.321   3.537 -12.930  1.00 10.00      A   
ATOM    883  HN  ALA    99     -35.063   4.123 -13.193  1.00 10.00      A   
ATOM    884  CA  ALA    99     -32.953   4.014 -13.080  1.00 10.00      A   
ATOM    885  CB  ALA    99     -32.932   5.390 -13.722  1.00 10.00      A   
ATOM    886  C   ALA    99     -32.237   4.035 -11.737  1.00 10.00      A   
ATOM    887  O   ALA    99     -31.074   3.641 -11.641  1.00 10.00      A   
ATOM    888  N   ALA   100     -32.943   4.479 -10.699  1.00 10.00      A   
ATOM    889  HN  ALA   100     -33.871   4.772 -10.840  1.00 10.00      A   
ATOM    890  CA  ALA   100     -32.376   4.537  -9.357  1.00 10.00      A   
ATOM    891  CB  ALA   100     -33.332   5.238  -8.405  1.00 10.00      A   
ATOM    892  C   ALA   100     -32.054   3.132  -8.861  1.00 10.00      A   
ATOM    893  O   ALA   100     -31.037   2.907  -8.206  1.00 10.00      A   
ATOM    894  N   ARG   101     -32.926   2.186  -9.196  1.00 10.00      A   
ATOM    895  HN  ARG   101     -33.717   2.430  -9.726  1.00 10.00      A   
ATOM    896  CA  ARG   101     -32.739   0.801  -8.800  1.00 10.00      A   
ATOM    897  CB  ARG   101     -33.994  -0.021  -9.110  1.00 10.00      A   
ATOM    898  CG  ARG   101     -34.264  -1.137  -8.116  1.00 10.00      A   
ATOM    899  CD  ARG   101     -35.289  -0.715  -7.076  1.00 10.00      A   
ATOM    900  NE  ARG   101     -36.654  -1.035  -7.493  1.00 10.00      A   
ATOM    901  HE  ARG   101     -36.785  -1.869  -8.004  1.00 10.00      A   
ATOM    902  CZ  ARG   101     -37.719  -0.280  -7.228  1.00 10.00      A   
ATOM    903  NH1 ARG   101     -37.592   0.851  -6.546  1.00 10.00      A   
ATOM    904 HH11 ARG   101     -38.432   1.437  -6.343  1.00 10.00      A   
ATOM    905 HH12 ARG   101     -36.651   1.164  -6.212  1.00 10.00      A   
ATOM    906  NH2 ARG   101     -38.918  -0.657  -7.651  1.00 10.00      A   
ATOM    907 HH21 ARG   101     -39.755  -0.072  -7.443  1.00 10.00      A   
ATOM    908 HH22 ARG   101     -39.029  -1.543  -8.196  1.00 10.00      A   
ATOM    909  C   ARG   101     -31.532   0.206  -9.521  1.00 10.00      A   
ATOM    910  O   ARG   101     -30.670  -0.410  -8.899  1.00 10.00      A   
ATOM    911  N   VAL   102     -31.469   0.419 -10.834  1.00 10.00      A   
ATOM    912  HN  VAL   102     -32.192   0.931 -11.268  1.00 10.00      A   
ATOM    913  CA  VAL   102     -30.369  -0.088 -11.654  1.00 10.00      A   
ATOM    914  CB  VAL   102     -30.562   0.260 -13.148  1.00 10.00      A   
ATOM    915  CG1 VAL   102     -29.375  -0.214 -13.974  1.00 10.00      A   
ATOM    916  CG2 VAL   102     -31.850  -0.354 -13.675  1.00 10.00      A   
ATOM    917  C   VAL   102     -29.028   0.463 -11.172  1.00 10.00      A   
ATOM    918  O   VAL   102     -28.055  -0.283 -11.032  1.00 10.00      A   
ATOM    919  N   ALA   103     -28.991   1.766 -10.905  1.00 10.00      A   
ATOM    920  HN  ALA   103     -29.806   2.304 -11.040  1.00 10.00      A   
ATOM    921  CA  ALA   103     -27.775   2.421 -10.431  1.00 10.00      A   
ATOM    922  CB  ALA   103     -28.019   3.907 -10.215  1.00 10.00      A   
ATOM    923  C   ALA   103     -27.275   1.776  -9.144  1.00 10.00      A   
ATOM    924  O   ALA   103     -26.071   1.585  -8.958  1.00 10.00      A   
ATOM    925  N   ALA   104     -28.210   1.433  -8.268  1.00 10.00      A   
ATOM    926  HN  ALA   104     -29.151   1.615  -8.480  1.00 10.00      A   
ATOM    927  CA  ALA   104     -27.877   0.800  -7.000  1.00 10.00      A   
ATOM    928  CB  ALA   104     -29.060   0.874  -6.047  1.00 10.00      A   
ATOM    929  C   ALA   104     -27.454  -0.651  -7.211  1.00 10.00      A   
ATOM    930  O   ALA   104     -26.464  -1.109  -6.642  1.00 10.00      A   
ATOM    931  N   LEU   105     -28.201  -1.364  -8.048  1.00 10.00      A   
ATOM    932  HN  LEU   105     -28.972  -0.935  -8.481  1.00 10.00      A   
ATOM    933  CA  LEU   105     -27.918  -2.766  -8.331  1.00 10.00      A   
ATOM    934  CB  LEU   105     -28.989  -3.377  -9.244  1.00 10.00      A   
ATOM    935  CG  LEU   105     -30.429  -3.375  -8.714  1.00 10.00      A   
ATOM    936  CD1 LEU   105     -31.362  -4.073  -9.689  1.00 10.00      A   
ATOM    937  CD2 LEU   105     -30.510  -4.013  -7.336  1.00 10.00      A   
ATOM    938  C   LEU   105     -26.533  -2.960  -8.944  1.00 10.00      A   
ATOM    939  O   LEU   105     -25.784  -3.848  -8.533  1.00 10.00      A   
ATOM    940  N   ARG   106     -26.188  -2.122  -9.916  1.00 10.00      A   
ATOM    941  HN  ARG   106     -26.824  -1.428 -10.200  1.00 10.00      A   
ATOM    942  CA  ARG   106     -24.890  -2.220 -10.581  1.00 10.00      A   
ATOM    943  CB  ARG   106     -24.857  -1.399 -11.877  1.00 10.00      A   
ATOM    944  CG  ARG   106     -24.607   0.090 -11.698  1.00 10.00      A   
ATOM    945  CD  ARG   106     -24.741   0.837 -13.020  1.00 10.00      A   
ATOM    946  NE  ARG   106     -23.848   0.307 -14.051  1.00 10.00      A   
ATOM    947  HE  ARG   106     -23.310  -0.482 -13.820  1.00 10.00      A   
ATOM    948  CZ  ARG   106     -23.731   0.827 -15.277  1.00 10.00      A   
ATOM    949  NH1 ARG   106     -24.448   1.888 -15.625  1.00 10.00      A   
ATOM    950 HH11 ARG   106     -24.355   2.293 -16.583  1.00 10.00      A   
ATOM    951 HH12 ARG   106     -25.107   2.318 -14.946  1.00 10.00      A   
ATOM    952  NH2 ARG   106     -22.895   0.284 -16.151  1.00 10.00      A   
ATOM    953 HH21 ARG   106     -22.801   0.688 -17.112  1.00 10.00      A   
ATOM    954 HH22 ARG   106     -22.328  -0.553 -15.886  1.00 10.00      A   
ATOM    955  C   ARG   106     -23.742  -1.845  -9.644  1.00 10.00      A   
ATOM    956  O   ARG   106     -22.643  -2.388  -9.746  1.00 10.00      A   
ATOM    957  N   ALA   107     -24.007  -0.927  -8.720  1.00 10.00      A   
ATOM    958  HN  ALA   107     -24.902  -0.528  -8.682  1.00 10.00      A   
ATOM    959  CA  ALA   107     -22.996  -0.497  -7.764  1.00 10.00      A   
ATOM    960  CB  ALA   107     -23.408   0.811  -7.105  1.00 10.00      A   
ATOM    961  C   ALA   107     -22.773  -1.579  -6.716  1.00 10.00      A   
ATOM    962  O   ALA   107     -21.692  -1.696  -6.139  1.00 10.00      A   
ATOM    963  N   ALA   108     -23.807  -2.377  -6.492  1.00 10.00      A   
ATOM    964  HN  ALA   108     -24.642  -2.225  -6.987  1.00 10.00      A   
ATOM    965  CA  ALA   108     -23.748  -3.462  -5.526  1.00 10.00      A   
ATOM    966  CB  ALA   108     -25.115  -3.663  -4.894  1.00 10.00      A   
ATOM    967  C   ALA   108     -23.285  -4.752  -6.192  1.00 10.00      A   
ATOM    968  O   ALA   108     -23.243  -5.809  -5.559  1.00 10.00      A   
ATOM    969  N   ASN   109     -22.955  -4.660  -7.473  1.00 10.00      A   
ATOM    970  HN  ASN   109     -23.011  -3.786  -7.916  1.00 10.00      A   
ATOM    971  CA  ASN   109     -22.498  -5.811  -8.243  1.00 10.00      A   
ATOM    972  CB  ASN   109     -23.670  -6.455  -8.994  1.00 10.00      A   
ATOM    973  CG  ASN   109     -24.631  -7.201  -8.088  1.00 10.00      A   
ATOM    974  OD1 ASN   109     -24.475  -8.398  -7.847  1.00 10.00      A   
ATOM    975  ND2 ASN   109     -25.637  -6.501  -7.584  1.00 10.00      A   
ATOM    976 HD21 ASN   109     -25.709  -5.548  -7.824  1.00 10.00      A   
ATOM    977 HD22 ASN   109     -26.268  -6.957  -6.991  1.00 10.00      A   
ATOM    978  C   ASN   109     -21.426  -5.374  -9.237  1.00 10.00      A   
ATOM    979  O   ASN   109     -21.692  -5.237 -10.430  1.00 10.00      A   
ATOM    980  N   PRO   110     -20.196  -5.152  -8.751  1.00 10.00      A   
ATOM    981  CA  PRO   110     -19.076  -4.696  -9.583  1.00 10.00      A   
ATOM    982  CB  PRO   110     -17.915  -4.549  -8.591  1.00 10.00      A   
ATOM    983  CG  PRO   110     -18.300  -5.376  -7.413  1.00 10.00      A   
ATOM    984  CD  PRO   110     -19.798  -5.326  -7.343  1.00 10.00      A   
ATOM    985  C   PRO   110     -18.698  -5.663 -10.706  1.00 10.00      A   
ATOM    986  O   PRO   110     -18.596  -5.267 -11.865  1.00 10.00      A   
ATOM    987  N   ASP   111     -18.496  -6.931 -10.372  1.00 10.00      A   
ATOM    988  HN  ASP   111     -18.617  -7.213  -9.437  1.00 10.00      A   
ATOM    989  CA  ASP   111     -18.096  -7.917 -11.370  1.00 10.00      A   
ATOM    990  CB  ASP   111     -16.860  -8.704 -10.913  1.00 10.00      A   
ATOM    991  CG  ASP   111     -17.097  -9.546  -9.674  1.00 10.00      A   
ATOM    992  OD1 ASP   111     -17.533  -8.989  -8.643  1.00 10.00      A   
ATOM    993  OD2 ASP   111     -16.817 -10.766  -9.716  1.00 10.00      A   
ATOM    994  C   ASP   111     -19.228  -8.853 -11.782  1.00 10.00      A   
ATOM    995  O   ASP   111     -19.002 -10.030 -12.064  1.00 10.00      A   
ATOM    996  N   ALA   112     -20.443  -8.328 -11.838  1.00 10.00      A   
ATOM    997  HN  ALA   112     -20.572  -7.384 -11.604  1.00 10.00      A   
ATOM    998  CA  ALA   112     -21.586  -9.134 -12.245  1.00 10.00      A   
ATOM    999  CB  ALA   112     -22.810  -8.823 -11.395  1.00 10.00      A   
ATOM   1000  C   ALA   112     -21.874  -8.937 -13.736  1.00 10.00      A   
ATOM   1001  O   ALA   112     -21.125  -9.417 -14.588  1.00 10.00      A   
ATOM   1002  N   SER   113     -22.939  -8.211 -14.039  1.00 10.00      A   
ATOM   1003  HN  SER   113     -23.486  -7.840 -13.315  1.00 10.00      A   
ATOM   1004  CA  SER   113     -23.323  -7.936 -15.417  1.00 10.00      A   
ATOM   1005  CB  SER   113     -24.335  -8.977 -15.913  1.00 10.00      A   
ATOM   1006  OG  SER   113     -23.792 -10.287 -15.899  1.00 10.00      A   
ATOM   1007  HG  SER   113     -24.071 -10.750 -16.699  1.00 10.00      A   
ATOM   1008  C   SER   113     -23.936  -6.543 -15.508  1.00 10.00      A   
ATOM   1009  O   SER   113     -24.364  -5.988 -14.495  1.00 10.00      A   
ATOM   1010  N   ALA   114     -23.962  -5.978 -16.708  1.00 10.00      A   
ATOM   1011  HN  ALA   114     -23.579  -6.458 -17.475  1.00 10.00      A   
ATOM   1012  CA  ALA   114     -24.538  -4.654 -16.916  1.00 10.00      A   
ATOM   1013  CB  ALA   114     -23.978  -4.015 -18.176  1.00 10.00      A   
ATOM   1014  C   ALA   114     -26.062  -4.742 -16.979  1.00 10.00      A   
ATOM   1015  O   ALA   114     -26.768  -3.774 -16.687  1.00 10.00      A   
ATOM   1016  N   SER   115     -26.558  -5.908 -17.369  1.00 10.00      A   
ATOM   1017  HN  SER   115     -25.943  -6.631 -17.607  1.00 10.00      A   
ATOM   1018  CA  SER   115     -27.989  -6.143 -17.456  1.00 10.00      A   
ATOM   1019  CB  SER   115     -28.293  -7.194 -18.527  1.00 10.00      A   
ATOM   1020  OG  SER   115     -27.602  -6.912 -19.733  1.00 10.00      A   
ATOM   1021  HG  SER   115     -27.723  -7.648 -20.345  1.00 10.00      A   
ATOM   1022  C   SER   115     -28.516  -6.614 -16.106  1.00 10.00      A   
ATOM   1023  O   SER   115     -28.115  -7.667 -15.605  1.00 10.00      A   
ATOM   1024  N   VAL   116     -29.398  -5.823 -15.516  1.00 10.00      A   
ATOM   1025  HN  VAL   116     -29.669  -4.995 -15.961  1.00 10.00      A   
ATOM   1026  CA  VAL   116     -29.977  -6.157 -14.222  1.00 10.00      A   
ATOM   1027  CB  VAL   116     -30.272  -4.895 -13.381  1.00 10.00      A   
ATOM   1028  CG1 VAL   116     -28.975  -4.203 -12.986  1.00 10.00      A   
ATOM   1029  CG2 VAL   116     -31.181  -3.937 -14.139  1.00 10.00      A   
ATOM   1030  C   VAL   116     -31.254  -6.975 -14.391  1.00 10.00      A   
ATOM   1031  O   VAL   116     -32.018  -6.756 -15.334  1.00 10.00      A   
ATOM   1032  N   PRO   117     -31.489  -7.941 -13.492  1.00 10.00      A   
ATOM   1033  CA  PRO   117     -32.682  -8.791 -13.532  1.00 10.00      A   
ATOM   1034  CB  PRO   117     -32.450  -9.803 -12.401  1.00 10.00      A   
ATOM   1035  CG  PRO   117     -30.995  -9.715 -12.095  1.00 10.00      A   
ATOM   1036  CD  PRO   117     -30.608  -8.294 -12.373  1.00 10.00      A   
ATOM   1037  C   PRO   117     -33.942  -7.983 -13.255  1.00 10.00      A   
ATOM   1038  O   PRO   117     -34.002  -7.230 -12.281  1.00 10.00      A   
ATOM   1039  N   VAL   118     -34.946  -8.149 -14.109  1.00 10.00      A   
ATOM   1040  HN  VAL   118     -34.837  -8.781 -14.853  1.00 10.00      A   
ATOM   1041  CA  VAL   118     -36.212  -7.430 -13.968  1.00 10.00      A   
ATOM   1042  CB  VAL   118     -37.202  -7.806 -15.092  1.00 10.00      A   
ATOM   1043  CG1 VAL   118     -38.452  -6.939 -15.026  1.00 10.00      A   
ATOM   1044  CG2 VAL   118     -36.539  -7.685 -16.453  1.00 10.00      A   
ATOM   1045  C   VAL   118     -36.857  -7.729 -12.618  1.00 10.00      A   
ATOM   1046  O   VAL   118     -37.457  -6.851 -11.990  1.00 10.00      A   
ATOM   1047  N   GLU   119     -36.701  -8.967 -12.169  1.00 10.00      A   
ATOM   1048  HN  GLU   119     -36.194  -9.614 -12.718  1.00 10.00      A   
ATOM   1049  CA  GLU   119     -37.263  -9.415 -10.902  1.00 10.00      A   
ATOM   1050  CB  GLU   119     -37.009 -10.912 -10.707  1.00 10.00      A   
ATOM   1051  CG  GLU   119     -37.485 -11.777 -11.864  1.00 10.00      A   
ATOM   1052  CD  GLU   119     -36.374 -12.138 -12.833  1.00 10.00      A   
ATOM   1053  OE1 GLU   119     -35.652 -11.228 -13.297  1.00 10.00      A   
ATOM   1054  OE2 GLU   119     -36.219 -13.340 -13.140  1.00 10.00      A   
ATOM   1055  C   GLU   119     -36.717  -8.623  -9.713  1.00 10.00      A   
ATOM   1056  O   GLU   119     -37.410  -8.432  -8.718  1.00 10.00      A   
ATOM   1057  N   LEU   120     -35.483  -8.151  -9.824  1.00 10.00      A   
ATOM   1058  HN  LEU   120     -34.981  -8.304 -10.652  1.00 10.00      A   
ATOM   1059  CA  LEU   120     -34.863  -7.394  -8.746  1.00 10.00      A   
ATOM   1060  CB  LEU   120     -33.350  -7.630  -8.716  1.00 10.00      A   
ATOM   1061  CG  LEU   120     -32.892  -9.064  -8.425  1.00 10.00      A   
ATOM   1062  CD1 LEU   120     -31.373  -9.151  -8.432  1.00 10.00      A   
ATOM   1063  CD2 LEU   120     -33.451  -9.551  -7.096  1.00 10.00      A   
ATOM   1064  C   LEU   120     -35.168  -5.904  -8.871  1.00 10.00      A   
ATOM   1065  O   LEU   120     -34.837  -5.113  -7.984  1.00 10.00      A   
ATOM   1066  N   VAL   121     -35.802  -5.528  -9.973  1.00 10.00      A   
ATOM   1067  HN  VAL   121     -36.041  -6.204 -10.642  1.00 10.00      A   
ATOM   1068  CA  VAL   121     -36.149  -4.134 -10.210  1.00 10.00      A   
ATOM   1069  CB  VAL   121     -35.901  -3.713 -11.676  1.00 10.00      A   
ATOM   1070  CG1 VAL   121     -36.212  -2.234 -11.872  1.00 10.00      A   
ATOM   1071  CG2 VAL   121     -34.465  -4.010 -12.078  1.00 10.00      A   
ATOM   1072  C   VAL   121     -37.607  -3.859  -9.844  1.00 10.00      A   
ATOM   1073  O   VAL   121     -37.895  -2.996  -9.015  1.00 10.00      A   
ATOM   1074  N   THR   122     -38.521  -4.593 -10.462  1.00 10.00      A   
ATOM   1075  HN  THR   122     -38.236  -5.272 -11.109  1.00 10.00      A   
ATOM   1076  CA  THR   122     -39.942  -4.411 -10.200  1.00 10.00      A   
ATOM   1077  CB  THR   122     -40.811  -5.106 -11.263  1.00 10.00      A   
ATOM   1078  OG1 THR   122     -40.243  -6.383 -11.597  1.00 10.00      A   
ATOM   1079  HG1 THR   122     -39.518  -6.578 -10.993  1.00 10.00      A   
ATOM   1080  CG2 THR   122     -40.903  -4.249 -12.517  1.00 10.00      A   
ATOM   1081  C   THR   122     -40.327  -4.919  -8.818  1.00 10.00      A   
ATOM   1082  O   THR   122     -39.802  -5.931  -8.351  1.00 10.00      A   
ATOM   1083  N   ALA   123     -41.242  -4.208  -8.171  1.00 10.00      A   
ATOM   1084  HN  ALA   123     -41.620  -3.410  -8.600  1.00 10.00      A   
ATOM   1085  CA  ALA   123     -41.707  -4.583  -6.846  1.00 10.00      A   
ATOM   1086  CB  ALA   123     -42.407  -3.406  -6.184  1.00 10.00      A   
ATOM   1087  C   ALA   123     -42.638  -5.789  -6.922  1.00 10.00      A   
ATOM   1088  O   ALA   123     -43.121  -6.151  -8.000  1.00 10.00      A   
ATOM   1089  N   SER   124     -42.885  -6.408  -5.781  1.00 10.00      A   
ATOM   1090  HN  SER   124     -42.481  -6.068  -4.953  1.00 10.00      A   
ATOM   1091  CA  SER   124     -43.748  -7.571  -5.719  1.00 10.00      A   
ATOM   1092  CB  SER   124     -43.322  -8.481  -4.566  1.00 10.00      A   
ATOM   1093  OG  SER   124     -42.867  -7.722  -3.458  1.00 10.00      A   
ATOM   1094  HG  SER   124     -42.006  -7.333  -3.662  1.00 10.00      A   
ATOM   1095  C   SER   124     -45.212  -7.157  -5.580  1.00 10.00      A   
ATOM   1096  O   SER   124     -45.534  -6.210  -4.862  1.00 10.00      A   
ATOM   1097  N   ALA   125     -46.094  -7.861  -6.281  1.00 10.00      A   
ATOM   1098  HN  ALA   125     -45.777  -8.591  -6.857  1.00 10.00      A   
ATOM   1099  CA  ALA   125     -47.520  -7.562  -6.230  1.00 10.00      A   
ATOM   1100  CB  ALA   125     -48.260  -8.318  -7.323  1.00 10.00      A   
ATOM   1101  C   ALA   125     -48.102  -7.886  -4.857  1.00 10.00      A   
ATOM   1102  O   ALA   125     -49.017  -7.213  -4.385  1.00 10.00      A   
ATOM   1103  N   SER   126     -47.566  -8.918  -4.225  1.00 10.00      A   
ATOM   1104  HN  SER   126     -46.846  -9.422  -4.655  1.00 10.00      A   
ATOM   1105  CA  SER   126     -48.022  -9.336  -2.909  1.00 10.00      A   
ATOM   1106  CB  SER   126     -47.739 -10.823  -2.737  1.00 10.00      A   
ATOM   1107  OG  SER   126     -46.757 -11.242  -3.675  1.00 10.00      A   
ATOM   1108  HG  SER   126     -47.142 -11.900  -4.270  1.00 10.00      A   
ATOM   1109  C   SER   126     -47.317  -8.543  -1.814  1.00 10.00      A   
ATOM   1110  O   SER   126     -47.803  -8.453  -0.687  1.00 10.00      A   
ATOM   1111  N   GLY   127     -46.157  -7.986  -2.149  1.00 10.00      A   
ATOM   1112  HN  GLY   127     -45.813  -8.102  -3.057  1.00 10.00      A   
ATOM   1113  CA  GLY   127     -45.401  -7.207  -1.189  1.00 10.00      A   
ATOM   1114  C   GLY   127     -44.489  -8.061  -0.329  1.00 10.00      A   
ATOM   1115  O   GLY   127     -43.400  -7.632   0.050  1.00 10.00      A   
ATOM   1116  N   LEU   128     -44.936  -9.263  -0.009  1.00 10.00      A   
ATOM   1117  HN  LEU   128     -45.818  -9.543  -0.327  1.00 10.00      A   
ATOM   1118  CA  LEU   128     -44.152 -10.175   0.808  1.00 10.00      A   
ATOM   1119  CB  LEU   128     -44.993 -10.716   1.969  1.00 10.00      A   
ATOM   1120  CG  LEU   128     -45.547  -9.672   2.943  1.00 10.00      A   
ATOM   1121  CD1 LEU   128     -46.589 -10.298   3.853  1.00 10.00      A   
ATOM   1122  CD2 LEU   128     -44.422  -9.060   3.763  1.00 10.00      A   
ATOM   1123  C   LEU   128     -43.611 -11.319  -0.039  1.00 10.00      A   
ATOM   1124  O   LEU   128     -44.128 -12.437   0.001  1.00 10.00      A   
ATOM   1125  N   ASP   129     -42.580 -11.032  -0.822  1.00 10.00      A   
ATOM   1126  HN  ASP   129     -42.208 -10.126  -0.815  1.00 10.00      A   
ATOM   1127  CA  ASP   129     -41.979 -12.043  -1.678  1.00 10.00      A   
ATOM   1128  CB  ASP   129     -41.600 -11.462  -3.041  1.00 10.00      A   
ATOM   1129  CG  ASP   129     -41.548 -12.520  -4.128  1.00 10.00      A   
ATOM   1130  OD1 ASP   129     -41.041 -13.631  -3.864  1.00 10.00      A   
ATOM   1131  OD2 ASP   129     -42.020 -12.245  -5.254  1.00 10.00      A   
ATOM   1132  C   ASP   129     -40.759 -12.652  -1.008  1.00 10.00      A   
ATOM   1133  O   ASP   129     -39.886 -11.937  -0.513  1.00 10.00      A   
ATOM   1134  N   ASN   130     -40.706 -13.971  -0.994  1.00 10.00      A   
ATOM   1135  HN  ASN   130     -41.434 -14.480  -1.409  1.00 10.00      A   
ATOM   1136  CA  ASN   130     -39.601 -14.687  -0.379  1.00 10.00      A   
ATOM   1137  CB  ASN   130     -40.069 -15.367   0.912  1.00 10.00      A   
ATOM   1138  CG  ASN   130     -41.145 -16.414   0.677  1.00 10.00      A   
ATOM   1139  OD1 ASN   130     -42.333 -16.098   0.628  1.00 10.00      A   
ATOM   1140  ND2 ASN   130     -40.737 -17.667   0.532  1.00 10.00      A   
ATOM   1141 HD21 ASN   130     -39.775 -17.852   0.576  1.00 10.00      A   
ATOM   1142 HD22 ASN   130     -41.415 -18.358   0.382  1.00 10.00      A   
ATOM   1143  C   ASN   130     -39.034 -15.730  -1.327  1.00 10.00      A   
ATOM   1144  O   ASN   130     -38.250 -16.589  -0.917  1.00 10.00      A   
ATOM   1145  N   ASN   131     -39.407 -15.641  -2.597  1.00 10.00      A   
ATOM   1146  HN  ASN   131     -39.995 -14.899  -2.881  1.00 10.00      A   
ATOM   1147  CA  ASN   131     -38.947 -16.599  -3.589  1.00 10.00      A   
ATOM   1148  CB  ASN   131     -40.070 -17.581  -3.943  1.00 10.00      A   
ATOM   1149  CG  ASN   131     -40.212 -18.735  -2.966  1.00 10.00      A   
ATOM   1150  OD1 ASN   131     -39.258 -19.130  -2.299  1.00 10.00      A   
ATOM   1151  ND2 ASN   131     -41.411 -19.294  -2.884  1.00 10.00      A   
ATOM   1152 HD21 ASN   131     -42.130 -18.934  -3.447  1.00 10.00      A   
ATOM   1153 HD22 ASN   131     -41.529 -20.049  -2.269  1.00 10.00      A   
ATOM   1154  C   ASN   131     -38.461 -15.899  -4.855  1.00 10.00      A   
ATOM   1155  O   ASN   131     -39.248 -15.308  -5.593  1.00 10.00      A   
ATOM   1156  N   ILE   132     -37.162 -15.979  -5.109  1.00 10.00      A   
ATOM   1157  HN  ILE   132     -36.585 -16.477  -4.492  1.00 10.00      A   
ATOM   1158  CA  ILE   132     -36.579 -15.360  -6.295  1.00 10.00      A   
ATOM   1159  CB  ILE   132     -35.348 -14.483  -5.982  1.00 10.00      A   
ATOM   1160  CG1 ILE   132     -34.345 -15.226  -5.093  1.00 10.00      A   
ATOM   1161  CG2 ILE   132     -35.769 -13.160  -5.364  1.00 10.00      A   
ATOM   1162  CD1 ILE   132     -33.028 -14.501  -4.913  1.00 10.00      A   
ATOM   1163  C   ILE   132     -36.198 -16.404  -7.333  1.00 10.00      A   
ATOM   1164  O   ILE   132     -35.991 -17.577  -7.009  1.00 10.00      A   
ATOM   1165  N   THR   133     -36.106 -15.967  -8.577  1.00 10.00      A   
ATOM   1166  HN  THR   133     -36.273 -15.018  -8.765  1.00 10.00      A   
ATOM   1167  CA  THR   133     -35.755 -16.841  -9.680  1.00 10.00      A   
ATOM   1168  CB  THR   133     -36.031 -16.136 -11.021  1.00 10.00      A   
ATOM   1169  OG1 THR   133     -35.788 -14.727 -10.870  1.00 10.00      A   
ATOM   1170  HG1 THR   133     -36.011 -14.269 -11.701  1.00 10.00      A   
ATOM   1171  CG2 THR   133     -37.476 -16.347 -11.443  1.00 10.00      A   
ATOM   1172  C   THR   133     -34.281 -17.247  -9.609  1.00 10.00      A   
ATOM   1173  O   THR   133     -33.435 -16.466  -9.167  1.00 10.00      A   
ATOM   1174  N   PRO   134     -33.958 -18.481 -10.035  1.00 10.00      A   
ATOM   1175  CA  PRO   134     -32.582 -18.990 -10.025  1.00 10.00      A   
ATOM   1176  CB  PRO   134     -32.697 -20.352 -10.716  1.00 10.00      A   
ATOM   1177  CG  PRO   134     -34.113 -20.757 -10.502  1.00 10.00      A   
ATOM   1178  CD  PRO   134     -34.911 -19.486 -10.534  1.00 10.00      A   
ATOM   1179  C   PRO   134     -31.625 -18.087 -10.799  1.00 10.00      A   
ATOM   1180  O   PRO   134     -30.448 -17.978 -10.454  1.00 10.00      A   
ATOM   1181  N   GLN   135     -32.136 -17.441 -11.844  1.00 10.00      A   
ATOM   1182  HN  GLN   135     -33.080 -17.577 -12.077  1.00 10.00      A   
ATOM   1183  CA  GLN   135     -31.327 -16.543 -12.655  1.00 10.00      A   
ATOM   1184  CB  GLN   135     -32.092 -16.118 -13.912  1.00 10.00      A   
ATOM   1185  CG  GLN   135     -31.240 -15.434 -14.972  1.00 10.00      A   
ATOM   1186  CD  GLN   135     -30.135 -16.324 -15.506  1.00 10.00      A   
ATOM   1187  OE1 GLN   135     -30.293 -17.543 -15.609  1.00 10.00      A   
ATOM   1188  NE2 GLN   135     -29.009 -15.719 -15.850  1.00 10.00      A   
ATOM   1189 HE21 GLN   135     -28.955 -14.743 -15.745  1.00 10.00      A   
ATOM   1190 HE22 GLN   135     -28.272 -16.267 -16.193  1.00 10.00      A   
ATOM   1191  C   GLN   135     -30.915 -15.318 -11.843  1.00 10.00      A   
ATOM   1192  O   GLN   135     -29.782 -14.846 -11.942  1.00 10.00      A   
ATOM   1193  N   ALA   136     -31.837 -14.814 -11.031  1.00 10.00      A   
ATOM   1194  HN  ALA   136     -32.725 -15.229 -10.994  1.00 10.00      A   
ATOM   1195  CA  ALA   136     -31.559 -13.657 -10.191  1.00 10.00      A   
ATOM   1196  CB  ALA   136     -32.853 -13.074  -9.649  1.00 10.00      A   
ATOM   1197  C   ALA   136     -30.635 -14.053  -9.046  1.00 10.00      A   
ATOM   1198  O   ALA   136     -29.815 -13.258  -8.585  1.00 10.00      A   
ATOM   1199  N   ALA   137     -30.781 -15.291  -8.596  1.00 10.00      A   
ATOM   1200  HN  ALA   137     -31.475 -15.862  -8.991  1.00 10.00      A   
ATOM   1201  CA  ALA   137     -29.962 -15.823  -7.519  1.00 10.00      A   
ATOM   1202  CB  ALA   137     -30.518 -17.161  -7.062  1.00 10.00      A   
ATOM   1203  C   ALA   137     -28.520 -15.989  -7.980  1.00 10.00      A   
ATOM   1204  O   ALA   137     -27.586 -15.590  -7.289  1.00 10.00      A   
ATOM   1205  N   ALA   138     -28.351 -16.558  -9.170  1.00 10.00      A   
ATOM   1206  HN  ALA   138     -29.142 -16.841  -9.682  1.00 10.00      A   
ATOM   1207  CA  ALA   138     -27.026 -16.784  -9.735  1.00 10.00      A   
ATOM   1208  CB  ALA   138     -27.116 -17.709 -10.939  1.00 10.00      A   
ATOM   1209  C   ALA   138     -26.353 -15.472 -10.118  1.00 10.00      A   
ATOM   1210  O   ALA   138     -25.129 -15.397 -10.231  1.00 10.00      A   
ATOM   1211  N   TRP   139     -27.159 -14.439 -10.306  1.00 10.00      A   
ATOM   1212  HN  TRP   139     -28.125 -14.563 -10.193  1.00 10.00      A   
ATOM   1213  CA  TRP   139     -26.653 -13.128 -10.685  1.00 10.00      A   
ATOM   1214  CB  TRP   139     -27.816 -12.240 -11.136  1.00 10.00      A   
ATOM   1215  CG  TRP   139     -27.404 -11.068 -11.970  1.00 10.00      A   
ATOM   1216  CD1 TRP   139     -27.052 -11.085 -13.286  1.00 10.00      A   
ATOM   1217  CD2 TRP   139     -27.308  -9.702 -11.549  1.00 10.00      A   
ATOM   1218  NE1 TRP   139     -26.743  -9.818 -13.709  1.00 10.00      A   
ATOM   1219  HE1 TRP   139     -26.463  -9.575 -14.614  1.00 10.00      A   
ATOM   1220  CE2 TRP   139     -26.892  -8.950 -12.662  1.00 10.00      A   
ATOM   1221  CE3 TRP   139     -27.536  -9.043 -10.339  1.00 10.00      A   
ATOM   1222  CZ2 TRP   139     -26.697  -7.571 -12.602  1.00 10.00      A   
ATOM   1223  CZ3 TRP   139     -27.343  -7.676 -10.280  1.00 10.00      A   
ATOM   1224  CH2 TRP   139     -26.928  -6.954 -11.404  1.00 10.00      A   
ATOM   1225  C   TRP   139     -25.910 -12.462  -9.528  1.00 10.00      A   
ATOM   1226  O   TRP   139     -24.946 -11.726  -9.736  1.00 10.00      A   
ATOM   1227  N   GLN   140     -26.348 -12.744  -8.308  1.00 10.00      A   
ATOM   1228  HN  GLN   140     -27.096 -13.368  -8.200  1.00 10.00      A   
ATOM   1229  CA  GLN   140     -25.737 -12.150  -7.124  1.00 10.00      A   
ATOM   1230  CB  GLN   140     -26.806 -11.680  -6.134  1.00 10.00      A   
ATOM   1231  CG  GLN   140     -27.745 -12.765  -5.637  1.00 10.00      A   
ATOM   1232  CD  GLN   140     -29.039 -12.196  -5.086  1.00 10.00      A   
ATOM   1233  OE1 GLN   140     -29.109 -11.784  -3.928  1.00 10.00      A   
ATOM   1234  NE2 GLN   140     -30.076 -12.169  -5.910  1.00 10.00      A   
ATOM   1235 HE21 GLN   140     -29.952 -12.513  -6.824  1.00 10.00      A   
ATOM   1236 HE22 GLN   140     -30.928 -11.821  -5.572  1.00 10.00      A   
ATOM   1237  C   GLN   140     -24.731 -13.082  -6.450  1.00 10.00      A   
ATOM   1238  O   GLN   140     -24.270 -12.813  -5.339  1.00 10.00      A   
ATOM   1239  N   ILE   141     -24.376 -14.165  -7.128  1.00 10.00      A   
ATOM   1240  HN  ILE   141     -24.772 -14.325  -8.010  1.00 10.00      A   
ATOM   1241  CA  ILE   141     -23.415 -15.127  -6.591  1.00 10.00      A   
ATOM   1242  CB  ILE   141     -23.259 -16.382  -7.484  1.00 10.00      A   
ATOM   1243  CG1 ILE   141     -24.496 -17.273  -7.379  1.00 10.00      A   
ATOM   1244  CG2 ILE   141     -22.007 -17.168  -7.111  1.00 10.00      A   
ATOM   1245  CD1 ILE   141     -24.403 -18.547  -8.193  1.00 10.00      A   
ATOM   1246  C   ILE   141     -22.038 -14.499  -6.308  1.00 10.00      A   
ATOM   1247  O   ILE   141     -21.546 -14.589  -5.182  1.00 10.00      A   
ATOM   1248  N   PRO   142     -21.400 -13.848  -7.308  1.00 10.00      A   
ATOM   1249  CA  PRO   142     -20.072 -13.237  -7.146  1.00 10.00      A   
ATOM   1250  CB  PRO   142     -19.889 -12.389  -8.417  1.00 10.00      A   
ATOM   1251  CG  PRO   142     -21.218 -12.387  -9.094  1.00 10.00      A   
ATOM   1252  CD  PRO   142     -21.900 -13.656  -8.679  1.00 10.00      A   
ATOM   1253  C   PRO   142     -19.934 -12.362  -5.900  1.00 10.00      A   
ATOM   1254  O   PRO   142     -18.944 -12.458  -5.175  1.00 10.00      A   
ATOM   1255  N   ARG   143     -20.930 -11.523  -5.644  1.00 10.00      A   
ATOM   1256  HN  ARG   143     -21.709 -11.512  -6.237  1.00 10.00      A   
ATOM   1257  CA  ARG   143     -20.887 -10.626  -4.492  1.00 10.00      A   
ATOM   1258  CB  ARG   143     -21.889  -9.475  -4.630  1.00 10.00      A   
ATOM   1259  CG  ARG   143     -23.303  -9.910  -4.972  1.00 10.00      A   
ATOM   1260  CD  ARG   143     -24.319  -8.847  -4.600  1.00 10.00      A   
ATOM   1261  NE  ARG   143     -24.585  -8.812  -3.161  1.00 10.00      A   
ATOM   1262  HE  ARG   143     -24.473  -9.650  -2.662  1.00 10.00      A   
ATOM   1263  CZ  ARG   143     -24.968  -7.717  -2.504  1.00 10.00      A   
ATOM   1264  NH1 ARG   143     -25.126  -6.571  -3.156  1.00 10.00      A   
ATOM   1265 HH11 ARG   143     -24.942  -6.525  -4.180  1.00 10.00      A   
ATOM   1266 HH12 ARG   143     -25.434  -5.707  -2.647  1.00 10.00      A   
ATOM   1267  NH2 ARG   143     -25.182  -7.772  -1.198  1.00 10.00      A   
ATOM   1268 HH21 ARG   143     -25.046  -8.668  -0.680  1.00 10.00      A   
ATOM   1269 HH22 ARG   143     -25.486  -6.917  -0.678  1.00 10.00      A   
ATOM   1270  C   ARG   143     -21.079 -11.360  -3.164  1.00 10.00      A   
ATOM   1271  O   ARG   143     -20.368 -11.093  -2.195  1.00 10.00      A   
ATOM   1272  N   VAL   144     -22.022 -12.293  -3.123  1.00 10.00      A   
ATOM   1273  HN  VAL   144     -22.541 -12.494  -3.934  1.00 10.00      A   
ATOM   1274  CA  VAL   144     -22.299 -13.035  -1.897  1.00 10.00      A   
ATOM   1275  CB  VAL   144     -23.616 -13.839  -1.994  1.00 10.00      A   
ATOM   1276  CG1 VAL   144     -23.831 -14.674  -0.741  1.00 10.00      A   
ATOM   1277  CG2 VAL   144     -24.794 -12.901  -2.206  1.00 10.00      A   
ATOM   1278  C   VAL   144     -21.144 -13.964  -1.520  1.00 10.00      A   
ATOM   1279  O   VAL   144     -20.760 -14.047  -0.351  1.00 10.00      A   
ATOM   1280  N   ALA   145     -20.581 -14.636  -2.517  1.00 10.00      A   
ATOM   1281  HN  ALA   145     -20.926 -14.512  -3.430  1.00 10.00      A   
ATOM   1282  CA  ALA   145     -19.475 -15.564  -2.297  1.00 10.00      A   
ATOM   1283  CB  ALA   145     -19.063 -16.228  -3.603  1.00 10.00      A   
ATOM   1284  C   ALA   145     -18.279 -14.875  -1.646  1.00 10.00      A   
ATOM   1285  O   ALA   145     -17.581 -15.465  -0.819  1.00 10.00      A   
ATOM   1286  N   LYS   146     -18.050 -13.624  -2.017  1.00 10.00      A   
ATOM   1287  HN  LYS   146     -18.642 -13.206  -2.676  1.00 10.00      A   
ATOM   1288  CA  LYS   146     -16.941 -12.859  -1.468  1.00 10.00      A   
ATOM   1289  CB  LYS   146     -16.547 -11.722  -2.415  1.00 10.00      A   
ATOM   1290  CG  LYS   146     -16.078 -12.201  -3.780  1.00 10.00      A   
ATOM   1291  CD  LYS   146     -15.932 -11.050  -4.764  1.00 10.00      A   
ATOM   1292  CE  LYS   146     -15.715 -11.570  -6.178  1.00 10.00      A   
ATOM   1293  NZ  LYS   146     -15.666 -10.477  -7.184  1.00 10.00      A   
ATOM   1294  HZ1 LYS   146     -16.501  -9.861  -7.094  1.00 10.00      A   
ATOM   1295  HZ2 LYS   146     -15.659 -10.877  -8.147  1.00 10.00      A   
ATOM   1296  HZ3 LYS   146     -14.808  -9.903  -7.056  1.00 10.00      A   
ATOM   1297  C   LYS   146     -17.288 -12.312  -0.088  1.00 10.00      A   
ATOM   1298  O   LYS   146     -16.425 -12.219   0.784  1.00 10.00      A   
ATOM   1299  N   ALA   147     -18.563 -11.986   0.111  1.00 10.00      A   
ATOM   1300  HN  ALA   147     -19.207 -12.115  -0.617  1.00 10.00      A   
ATOM   1301  CA  ALA   147     -19.031 -11.438   1.381  1.00 10.00      A   
ATOM   1302  CB  ALA   147     -20.414 -10.831   1.224  1.00 10.00      A   
ATOM   1303  C   ALA   147     -19.011 -12.474   2.504  1.00 10.00      A   
ATOM   1304  O   ALA   147     -18.796 -12.136   3.669  1.00 10.00      A   
ATOM   1305  N   ARG   148     -19.255 -13.730   2.161  1.00 10.00      A   
ATOM   1306  HN  ARG   148     -19.459 -13.943   1.222  1.00 10.00      A   
ATOM   1307  CA  ARG   148     -19.242 -14.798   3.154  1.00 10.00      A   
ATOM   1308  CB  ARG   148     -20.400 -15.776   2.935  1.00 10.00      A   
ATOM   1309  CG  ARG   148     -21.619 -15.497   3.803  1.00 10.00      A   
ATOM   1310  CD  ARG   148     -21.314 -15.711   5.282  1.00 10.00      A   
ATOM   1311  NE  ARG   148     -22.464 -15.404   6.141  1.00 10.00      A   
ATOM   1312  HE  ARG   148     -23.203 -16.050   6.144  1.00 10.00      A   
ATOM   1313  CZ  ARG   148     -22.551 -14.317   6.918  1.00 10.00      A   
ATOM   1314  NH1 ARG   148     -21.554 -13.437   6.946  1.00 10.00      A   
ATOM   1315 HH11 ARG   148     -20.702 -13.594   6.367  1.00 10.00      A   
ATOM   1316 HH12 ARG   148     -21.614 -12.587   7.548  1.00 10.00      A   
ATOM   1317  NH2 ARG   148     -23.619 -14.123   7.681  1.00 10.00      A   
ATOM   1318 HH21 ARG   148     -23.692 -13.272   8.280  1.00 10.00      A   
ATOM   1319 HH22 ARG   148     -24.404 -14.829   7.694  1.00 10.00      A   
ATOM   1320  C   ARG   148     -17.906 -15.533   3.139  1.00 10.00      A   
ATOM   1321  O   ARG   148     -17.696 -16.475   3.904  1.00 10.00      A   
ATOM   1322  N   ASN   149     -17.005 -15.076   2.270  1.00 10.00      A   
ATOM   1323  HN  ASN   149     -17.244 -14.310   1.710  1.00 10.00      A   
ATOM   1324  CA  ASN   149     -15.671 -15.666   2.121  1.00 10.00      A   
ATOM   1325  CB  ASN   149     -14.795 -15.405   3.356  1.00 10.00      A   
ATOM   1326  CG  ASN   149     -13.347 -15.835   3.151  1.00 10.00      A   
ATOM   1327  OD1 ASN   149     -12.811 -15.755   2.045  1.00 10.00      A   
ATOM   1328  ND2 ASN   149     -12.707 -16.302   4.210  1.00 10.00      A   
ATOM   1329 HD21 ASN   149     -13.193 -16.347   5.061  1.00 10.00      A   
ATOM   1330 HD22 ASN   149     -11.778 -16.587   4.101  1.00 10.00      A   
ATOM   1331  C   ASN   149     -15.748 -17.161   1.804  1.00 10.00      A   
ATOM   1332  O   ASN   149     -15.140 -17.990   2.481  1.00 10.00      A   
ATOM   1333  N   LEU   150     -16.495 -17.503   0.767  1.00 10.00      A   
ATOM   1334  HN  LEU   150     -16.951 -16.800   0.248  1.00 10.00      A   
ATOM   1335  CA  LEU   150     -16.650 -18.893   0.368  1.00 10.00      A   
ATOM   1336  CB  LEU   150     -18.060 -19.396   0.691  1.00 10.00      A   
ATOM   1337  CG  LEU   150     -18.340 -19.703   2.164  1.00 10.00      A   
ATOM   1338  CD1 LEU   150     -19.825 -19.926   2.391  1.00 10.00      A   
ATOM   1339  CD2 LEU   150     -17.545 -20.918   2.618  1.00 10.00      A   
ATOM   1340  C   LEU   150     -16.327 -19.084  -1.110  1.00 10.00      A   
ATOM   1341  O   LEU   150     -15.814 -18.172  -1.767  1.00 10.00      A   
ATOM   1342  N   SER   151     -16.613 -20.272  -1.624  1.00 10.00      A   
ATOM   1343  HN  SER   151     -17.008 -20.958  -1.047  1.00 10.00      A   
ATOM   1344  CA  SER   151     -16.350 -20.585  -3.020  1.00 10.00      A   
ATOM   1345  CB  SER   151     -15.796 -22.007  -3.152  1.00 10.00      A   
ATOM   1346  OG  SER   151     -15.654 -22.383  -4.513  1.00 10.00      A   
ATOM   1347  HG  SER   151     -14.881 -22.957  -4.609  1.00 10.00      A   
ATOM   1348  C   SER   151     -17.610 -20.425  -3.865  1.00 10.00      A   
ATOM   1349  O   SER   151     -18.719 -20.726  -3.410  1.00 10.00      A   
ATOM   1350  N   VAL   152     -17.423 -19.957  -5.094  1.00 10.00      A   
ATOM   1351  HN  VAL   152     -16.509 -19.744  -5.385  1.00 10.00      A   
ATOM   1352  CA  VAL   152     -18.525 -19.751  -6.025  1.00 10.00      A   
ATOM   1353  CB  VAL   152     -18.018 -19.095  -7.331  1.00 10.00      A   
ATOM   1354  CG1 VAL   152     -19.143 -18.941  -8.345  1.00 10.00      A   
ATOM   1355  CG2 VAL   152     -17.379 -17.747  -7.036  1.00 10.00      A   
ATOM   1356  C   VAL   152     -19.202 -21.080  -6.354  1.00 10.00      A   
ATOM   1357  O   VAL   152     -20.431 -21.166  -6.420  1.00 10.00      A   
ATOM   1358  N   GLU   153     -18.391 -22.120  -6.522  1.00 10.00      A   
ATOM   1359  HN  GLU   153     -17.425 -21.993  -6.415  1.00 10.00      A   
ATOM   1360  CA  GLU   153     -18.899 -23.446  -6.852  1.00 10.00      A   
ATOM   1361  CB  GLU   153     -17.745 -24.427  -7.073  1.00 10.00      A   
ATOM   1362  CG  GLU   153     -16.656 -23.916  -8.002  1.00 10.00      A   
ATOM   1363  CD  GLU   153     -15.595 -24.959  -8.277  1.00 10.00      A   
ATOM   1364  OE1 GLU   153     -14.911 -25.384  -7.322  1.00 10.00      A   
ATOM   1365  OE2 GLU   153     -15.441 -25.363  -9.451  1.00 10.00      A   
ATOM   1366  C   GLU   153     -19.822 -23.968  -5.755  1.00 10.00      A   
ATOM   1367  O   GLU   153     -20.910 -24.475  -6.032  1.00 10.00      A   
ATOM   1368  N   GLN   154     -19.392 -23.816  -4.507  1.00 10.00      A   
ATOM   1369  HN  GLN   154     -18.527 -23.385  -4.350  1.00 10.00      A   
ATOM   1370  CA  GLN   154     -20.176 -24.276  -3.367  1.00 10.00      A   
ATOM   1371  CB  GLN   154     -19.363 -24.209  -2.075  1.00 10.00      A   
ATOM   1372  CG  GLN   154     -18.239 -25.229  -2.013  1.00 10.00      A   
ATOM   1373  CD  GLN   154     -18.076 -25.834  -0.634  1.00 10.00      A   
ATOM   1374  OE1 GLN   154     -17.303 -25.341   0.189  1.00 10.00      A   
ATOM   1375  NE2 GLN   154     -18.800 -26.911  -0.375  1.00 10.00      A   
ATOM   1376 HE21 GLN   154     -19.392 -27.254  -1.080  1.00 10.00      A   
ATOM   1377 HE22 GLN   154     -18.719 -27.320   0.511  1.00 10.00      A   
ATOM   1378  C   GLN   154     -21.480 -23.499  -3.230  1.00 10.00      A   
ATOM   1379  O   GLN   154     -22.516 -24.066  -2.872  1.00 10.00      A   
ATOM   1380  N   LEU   155     -21.430 -22.204  -3.531  1.00 10.00      A   
ATOM   1381  HN  LEU   155     -20.578 -21.809  -3.813  1.00 10.00      A   
ATOM   1382  CA  LEU   155     -22.617 -21.362  -3.451  1.00 10.00      A   
ATOM   1383  CB  LEU   155     -22.265 -19.887  -3.661  1.00 10.00      A   
ATOM   1384  CG  LEU   155     -23.385 -18.879  -3.384  1.00 10.00      A   
ATOM   1385  CD1 LEU   155     -23.948 -19.071  -1.985  1.00 10.00      A   
ATOM   1386  CD2 LEU   155     -22.883 -17.457  -3.562  1.00 10.00      A   
ATOM   1387  C   LEU   155     -23.650 -21.812  -4.476  1.00 10.00      A   
ATOM   1388  O   LEU   155     -24.843 -21.882  -4.181  1.00 10.00      A   
ATOM   1389  N   THR   156     -23.177 -22.146  -5.672  1.00 10.00      A   
ATOM   1390  HN  THR   156     -22.212 -22.077  -5.839  1.00 10.00      A   
ATOM   1391  CA  THR   156     -24.051 -22.609  -6.743  1.00 10.00      A   
ATOM   1392  CB  THR   156     -23.253 -22.856  -8.043  1.00 10.00      A   
ATOM   1393  OG1 THR   156     -22.362 -21.753  -8.276  1.00 10.00      A   
ATOM   1394  HG1 THR   156     -21.644 -21.775  -7.629  1.00 10.00      A   
ATOM   1395  CG2 THR   156     -24.191 -22.988  -9.231  1.00 10.00      A   
ATOM   1396  C   THR   156     -24.771 -23.892  -6.317  1.00 10.00      A   
ATOM   1397  O   THR   156     -25.951 -24.095  -6.620  1.00 10.00      A   
ATOM   1398  N   GLN   157     -24.053 -24.742  -5.593  1.00 10.00      A   
ATOM   1399  HN  GLN   157     -23.120 -24.519  -5.390  1.00 10.00      A   
ATOM   1400  CA  GLN   157     -24.606 -25.994  -5.097  1.00 10.00      A   
ATOM   1401  CB  GLN   157     -23.484 -26.867  -4.524  1.00 10.00      A   
ATOM   1402  CG  GLN   157     -23.941 -28.217  -3.993  1.00 10.00      A   
ATOM   1403  CD  GLN   157     -24.303 -29.187  -5.100  1.00 10.00      A   
ATOM   1404  OE1 GLN   157     -23.729 -29.150  -6.190  1.00 10.00      A   
ATOM   1405  NE2 GLN   157     -25.249 -30.068  -4.827  1.00 10.00      A   
ATOM   1406 HE21 GLN   157     -25.657 -30.050  -3.934  1.00 10.00      A   
ATOM   1407 HE22 GLN   157     -25.512 -30.699  -5.531  1.00 10.00      A   
ATOM   1408  C   GLN   157     -25.648 -25.711  -4.016  1.00 10.00      A   
ATOM   1409  O   GLN   157     -26.727 -26.300  -4.004  1.00 10.00      A   
ATOM   1410  N   LEU   158     -25.316 -24.781  -3.127  1.00 10.00      A   
ATOM   1411  HN  LEU   158     -24.441 -24.341  -3.206  1.00 10.00      A   
ATOM   1412  CA  LEU   158     -26.200 -24.393  -2.031  1.00 10.00      A   
ATOM   1413  CB  LEU   158     -25.502 -23.373  -1.128  1.00 10.00      A   
ATOM   1414  CG  LEU   158     -26.329 -22.804   0.026  1.00 10.00      A   
ATOM   1415  CD1 LEU   158     -26.639 -23.880   1.060  1.00 10.00      A   
ATOM   1416  CD2 LEU   158     -25.612 -21.625   0.664  1.00 10.00      A   
ATOM   1417  C   LEU   158     -27.524 -23.828  -2.545  1.00 10.00      A   
ATOM   1418  O   LEU   158     -28.585 -24.086  -1.973  1.00 10.00      A   
ATOM   1419  N   ILE   159     -27.462 -23.058  -3.622  1.00 10.00      A   
ATOM   1420  HN  ILE   159     -26.585 -22.871  -4.028  1.00 10.00      A   
ATOM   1421  CA  ILE   159     -28.663 -22.467  -4.209  1.00 10.00      A   
ATOM   1422  CB  ILE   159     -28.316 -21.472  -5.339  1.00 10.00      A   
ATOM   1423  CG1 ILE   159     -27.550 -20.279  -4.765  1.00 10.00      A   
ATOM   1424  CG2 ILE   159     -29.572 -20.997  -6.060  1.00 10.00      A   
ATOM   1425  CD1 ILE   159     -27.111 -19.273  -5.805  1.00 10.00      A   
ATOM   1426  C   ILE   159     -29.614 -23.549  -4.728  1.00 10.00      A   
ATOM   1427  O   ILE   159     -30.834 -23.389  -4.694  1.00 10.00      A   
ATOM   1428  N   ALA   160     -29.051 -24.663  -5.171  1.00 10.00      A   
ATOM   1429  HN  ALA   160     -28.073 -24.747  -5.145  1.00 10.00      A   
ATOM   1430  CA  ALA   160     -29.847 -25.767  -5.693  1.00 10.00      A   
ATOM   1431  CB  ALA   160     -28.994 -26.673  -6.565  1.00 10.00      A   
ATOM   1432  C   ALA   160     -30.495 -26.573  -4.571  1.00 10.00      A   
ATOM   1433  O   ALA   160     -31.450 -27.315  -4.801  1.00 10.00      A   
ATOM   1434  N   LYS   161     -29.984 -26.415  -3.357  1.00 10.00      A   
ATOM   1435  HN  LYS   161     -29.235 -25.794  -3.233  1.00 10.00      A   
ATOM   1436  CA  LYS   161     -30.506 -27.143  -2.205  1.00 10.00      A   
ATOM   1437  CB  LYS   161     -29.584 -26.981  -0.994  1.00 10.00      A   
ATOM   1438  CG  LYS   161     -29.943 -27.869   0.188  1.00 10.00      A   
ATOM   1439  CD  LYS   161     -28.819 -27.899   1.210  1.00 10.00      A   
ATOM   1440  CE  LYS   161     -29.082 -28.949   2.276  1.00 10.00      A   
ATOM   1441  NZ  LYS   161     -27.858 -29.272   3.052  1.00 10.00      A   
ATOM   1442  HZ1 LYS   161     -28.058 -30.030   3.736  1.00 10.00      A   
ATOM   1443  HZ2 LYS   161     -27.529 -28.433   3.571  1.00 10.00      A   
ATOM   1444  HZ3 LYS   161     -27.101 -29.588   2.413  1.00 10.00      A   
ATOM   1445  C   LYS   161     -31.935 -26.716  -1.863  1.00 10.00      A   
ATOM   1446  O   LYS   161     -32.829 -27.553  -1.743  1.00 10.00      A   
ATOM   1447  N   TYR   162     -32.152 -25.416  -1.723  1.00 10.00      A   
ATOM   1448  HN  TYR   162     -31.410 -24.787  -1.844  1.00 10.00      A   
ATOM   1449  CA  TYR   162     -33.478 -24.897  -1.395  1.00 10.00      A   
ATOM   1450  CB  TYR   162     -33.388 -23.767  -0.363  1.00 10.00      A   
ATOM   1451  CG  TYR   162     -32.756 -24.186   0.945  1.00 10.00      A   
ATOM   1452  CD1 TYR   162     -31.423 -23.911   1.218  1.00 10.00      A   
ATOM   1453  CD2 TYR   162     -33.493 -24.864   1.907  1.00 10.00      A   
ATOM   1454  CE1 TYR   162     -30.842 -24.298   2.409  1.00 10.00      A   
ATOM   1455  CE2 TYR   162     -32.921 -25.253   3.102  1.00 10.00      A   
ATOM   1456  CZ  TYR   162     -31.595 -24.969   3.350  1.00 10.00      A   
ATOM   1457  OH  TYR   162     -31.018 -25.361   4.541  1.00 10.00      A   
ATOM   1458  HH  TYR   162     -30.508 -24.630   4.908  1.00 10.00      A   
ATOM   1459  C   TYR   162     -34.201 -24.430  -2.652  1.00 10.00      A   
ATOM   1460  O   TYR   162     -35.004 -23.493  -2.622  1.00 10.00      A   
ATOM   1461  N   SER   163     -33.906 -25.089  -3.758  1.00 10.00      A   
ATOM   1462  HN  SER   163     -33.258 -25.824  -3.717  1.00 10.00      A   
ATOM   1463  CA  SER   163     -34.523 -24.764  -5.024  1.00 10.00      A   
ATOM   1464  CB  SER   163     -33.581 -25.129  -6.171  1.00 10.00      A   
ATOM   1465  OG  SER   163     -33.904 -24.414  -7.351  1.00 10.00      A   
ATOM   1466  HG  SER   163     -34.448 -23.651  -7.121  1.00 10.00      A   
ATOM   1467  C   SER   163     -35.841 -25.518  -5.156  1.00 10.00      A   
ATOM   1468  O   SER   163     -35.858 -26.724  -5.413  1.00 10.00      A   
ATOM   1469  N   GLN   164     -36.938 -24.807  -4.961  1.00 10.00      A   
ATOM   1470  HN  GLN   164     -36.857 -23.847  -4.768  1.00 10.00      A   
ATOM   1471  CA  GLN   164     -38.259 -25.401  -5.051  1.00 10.00      A   
ATOM   1472  CB  GLN   164     -39.300 -24.528  -4.354  1.00 10.00      A   
ATOM   1473  CG  GLN   164     -39.179 -24.524  -2.841  1.00 10.00      A   
ATOM   1474  CD  GLN   164     -40.443 -24.048  -2.161  1.00 10.00      A   
ATOM   1475  OE1 GLN   164     -40.594 -22.863  -1.855  1.00 10.00      A   
ATOM   1476  NE2 GLN   164     -41.363 -24.969  -1.921  1.00 10.00      A   
ATOM   1477 HE21 GLN   164     -41.178 -25.895  -2.196  1.00 10.00      A   
ATOM   1478 HE22 GLN   164     -42.190 -24.692  -1.479  1.00 10.00      A   
ATOM   1479  C   GLN   164     -38.650 -25.639  -6.501  1.00 10.00      A   
ATOM   1480  O   GLN   164     -38.789 -24.696  -7.286  1.00 10.00      A   
ATOM   1481  N   GLN   165     -38.814 -26.901  -6.851  1.00 10.00      A   
ATOM   1482  HN  GLN   165     -38.693 -27.603  -6.175  1.00 10.00      A   
ATOM   1483  CA  GLN   165     -39.187 -27.279  -8.200  1.00 10.00      A   
ATOM   1484  CB  GLN   165     -38.320 -28.447  -8.680  1.00 10.00      A   
ATOM   1485  CG  GLN   165     -36.834 -28.130  -8.750  1.00 10.00      A   
ATOM   1486  CD  GLN   165     -36.515 -27.049  -9.761  1.00 10.00      A   
ATOM   1487  OE1 GLN   165     -37.195 -26.906 -10.777  1.00 10.00      A   
ATOM   1488  NE2 GLN   165     -35.475 -26.277  -9.489  1.00 10.00      A   
ATOM   1489 HE21 GLN   165     -34.978 -26.444  -8.660  1.00 10.00      A   
ATOM   1490 HE22 GLN   165     -35.244 -25.571 -10.129  1.00 10.00      A   
ATOM   1491  C   GLN   165     -40.656 -27.671  -8.247  1.00 10.00      A   
ATOM   1492  O   GLN   165     -41.159 -28.325  -7.331  1.00 10.00      A   
ATOM   1493  N   PRO   166     -41.374 -27.253  -9.292  1.00 10.00      A   
ATOM   1494  CA  PRO   166     -42.788 -27.580  -9.444  1.00 10.00      A   
ATOM   1495  CB  PRO   166     -43.259 -26.564 -10.485  1.00 10.00      A   
ATOM   1496  CG  PRO   166     -42.056 -26.315 -11.326  1.00 10.00      A   
ATOM   1497  CD  PRO   166     -40.870 -26.427 -10.405  1.00 10.00      A   
ATOM   1498  C   PRO   166     -42.972 -28.999  -9.969  1.00 10.00      A   
ATOM   1499  O   PRO   166     -42.036 -29.596 -10.511  1.00 10.00      A   
ATOM   1500  N   LEU   167     -44.164 -29.549  -9.792  1.00 10.00      A   
ATOM   1501  HN  LEU   167     -44.865 -29.042  -9.326  1.00 10.00      A   
ATOM   1502  CA  LEU   167     -44.452 -30.891 -10.276  1.00 10.00      A   
ATOM   1503  CB  LEU   167     -45.779 -31.403  -9.710  1.00 10.00      A   
ATOM   1504  CG  LEU   167     -45.827 -31.624  -8.197  1.00 10.00      A   
ATOM   1505  CD1 LEU   167     -47.225 -32.038  -7.765  1.00 10.00      A   
ATOM   1506  CD2 LEU   167     -44.804 -32.668  -7.771  1.00 10.00      A   
ATOM   1507  C   LEU   167     -44.497 -30.871 -11.797  1.00 10.00      A   
ATOM   1508  O   LEU   167     -44.010 -31.784 -12.464  1.00 10.00      A   
ATOM   1509  N   VAL   168     -45.082 -29.810 -12.333  1.00 10.00      A   
ATOM   1510  HN  VAL   168     -45.458 -29.125 -11.737  1.00 10.00      A   
ATOM   1511  CA  VAL   168     -45.185 -29.629 -13.772  1.00 10.00      A   
ATOM   1512  CB  VAL   168     -46.661 -29.596 -14.234  1.00 10.00      A   
ATOM   1513  CG1 VAL   168     -46.756 -29.434 -15.745  1.00 10.00      A   
ATOM   1514  CG2 VAL   168     -47.391 -30.855 -13.787  1.00 10.00      A   
ATOM   1515  C   VAL   168     -44.494 -28.326 -14.167  1.00 10.00      A   
ATOM   1516  O   VAL   168     -44.818 -27.259 -13.638  1.00 10.00      A   
ATOM   1517  N   LYS   169     -43.544 -28.420 -15.094  1.00 10.00      A   
ATOM   1518  HN  LYS   169     -43.343 -29.301 -15.482  1.00 10.00      A   
ATOM   1519  CA  LYS   169     -42.789 -27.259 -15.555  1.00 10.00      A   
ATOM   1520  CB  LYS   169     -41.714 -27.679 -16.561  1.00 10.00      A   
ATOM   1521  CG  LYS   169     -40.593 -28.528 -15.984  1.00 10.00      A   
ATOM   1522  CD  LYS   169     -39.560 -28.851 -17.049  1.00 10.00      A   
ATOM   1523  CE  LYS   169     -38.436 -29.710 -16.493  1.00 10.00      A   
ATOM   1524  NZ  LYS   169     -37.392 -29.988 -17.515  1.00 10.00      A   
ATOM   1525  HZ1 LYS   169     -36.703 -30.678 -17.147  1.00 10.00      A   
ATOM   1526  HZ2 LYS   169     -36.886 -29.111 -17.759  1.00 10.00      A   
ATOM   1527  HZ3 LYS   169     -37.827 -30.376 -18.377  1.00 10.00      A   
ATOM   1528  C   LYS   169     -43.691 -26.206 -16.188  1.00 10.00      A   
ATOM   1529  O   LYS   169     -43.401 -25.012 -16.126  1.00 10.00      A   
ATOM   1530  N   TYR   170     -44.784 -26.649 -16.792  1.00 10.00      A   
ATOM   1531  HN  TYR   170     -44.965 -27.616 -16.807  1.00 10.00      A   
ATOM   1532  CA  TYR   170     -45.713 -25.735 -17.448  1.00 10.00      A   
ATOM   1533  CB  TYR   170     -46.227 -26.329 -18.762  1.00 10.00      A   
ATOM   1534  CG  TYR   170     -45.108 -26.680 -19.717  1.00 10.00      A   
ATOM   1535  CD1 TYR   170     -44.927 -27.982 -20.165  1.00 10.00      A   
ATOM   1536  CD2 TYR   170     -44.217 -25.707 -20.156  1.00 10.00      A   
ATOM   1537  CE1 TYR   170     -43.889 -28.306 -21.014  1.00 10.00      A   
ATOM   1538  CE2 TYR   170     -43.179 -26.021 -21.010  1.00 10.00      A   
ATOM   1539  CZ  TYR   170     -43.021 -27.321 -21.435  1.00 10.00      A   
ATOM   1540  OH  TYR   170     -41.982 -27.645 -22.277  1.00 10.00      A   
ATOM   1541  HH  TYR   170     -42.257 -28.378 -22.847  1.00 10.00      A   
ATOM   1542  C   TYR   170     -46.856 -25.305 -16.533  1.00 10.00      A   
ATOM   1543  O   TYR   170     -47.852 -24.749 -16.993  1.00 10.00      A   
ATOM   1544  N   ILE   171     -46.713 -25.568 -15.240  1.00 10.00      A   
ATOM   1545  HN  ILE   171     -45.904 -26.030 -14.933  1.00 10.00      A   
ATOM   1546  CA  ILE   171     -47.726 -25.178 -14.264  1.00 10.00      A   
ATOM   1547  CB  ILE   171     -48.312 -26.390 -13.498  1.00 10.00      A   
ATOM   1548  CG1 ILE   171     -49.343 -27.113 -14.369  1.00 10.00      A   
ATOM   1549  CG2 ILE   171     -48.935 -25.966 -12.170  1.00 10.00      A   
ATOM   1550  CD1 ILE   171     -50.061 -28.245 -13.667  1.00 10.00      A   
ATOM   1551  C   ILE   171     -47.141 -24.158 -13.293  1.00 10.00      A   
ATOM   1552  O   ILE   171     -47.703 -23.080 -13.093  1.00 10.00      A   
ATOM   1553  N   GLY   172     -46.000 -24.502 -12.715  1.00 10.00      A   
ATOM   1554  HN  GLY   172     -45.594 -25.368 -12.930  1.00 10.00      A   
ATOM   1555  CA  GLY   172     -45.337 -23.614 -11.783  1.00 10.00      A   
ATOM   1556  C   GLY   172     -44.036 -23.108 -12.364  1.00 10.00      A   
ATOM   1557  O   GLY   172     -43.925 -22.953 -13.579  1.00 10.00      A   
ATOM   1558  N   GLN   173     -43.052 -22.849 -11.512  1.00 10.00      A   
ATOM   1559  HN  GLN   173     -43.202 -22.969 -10.548  1.00 10.00      A   
ATOM   1560  CA  GLN   173     -41.758 -22.370 -11.975  1.00 10.00      A   
ATOM   1561  CB  GLN   173     -41.819 -20.877 -12.318  1.00 10.00      A   
ATOM   1562  CG  GLN   173     -42.201 -19.970 -11.160  1.00 10.00      A   
ATOM   1563  CD  GLN   173     -42.507 -18.558 -11.614  1.00 10.00      A   
ATOM   1564  OE1 GLN   173     -41.967 -18.081 -12.614  1.00 10.00      A   
ATOM   1565  NE2 GLN   173     -43.381 -17.880 -10.888  1.00 10.00      A   
ATOM   1566 HE21 GLN   173     -43.777 -18.324 -10.108  1.00 10.00      A   
ATOM   1567 HE22 GLN   173     -43.604 -16.966 -11.165  1.00 10.00      A   
ATOM   1568  C   GLN   173     -40.670 -22.629 -10.941  1.00 10.00      A   
ATOM   1569  O   GLN   173     -40.936 -22.631  -9.739  1.00 10.00      A   
ATOM   1570  N   PRO   174     -39.433 -22.888 -11.401  1.00 10.00      A   
ATOM   1571  CA  PRO   174     -38.291 -23.118 -10.509  1.00 10.00      A   
ATOM   1572  CB  PRO   174     -37.135 -23.435 -11.469  1.00 10.00      A   
ATOM   1573  CG  PRO   174     -37.790 -23.799 -12.757  1.00 10.00      A   
ATOM   1574  CD  PRO   174     -39.052 -22.992 -12.817  1.00 10.00      A   
ATOM   1575  C   PRO   174     -37.984 -21.848  -9.730  1.00 10.00      A   
ATOM   1576  O   PRO   174     -37.780 -20.785 -10.322  1.00 10.00      A   
ATOM   1577  N   VAL   175     -37.959 -21.952  -8.413  1.00 10.00      A   
ATOM   1578  HN  VAL   175     -38.117 -22.826  -7.993  1.00 10.00      A   
ATOM   1579  CA  VAL   175     -37.704 -20.797  -7.569  1.00 10.00      A   
ATOM   1580  CB  VAL   175     -39.044 -20.200  -7.079  1.00 10.00      A   
ATOM   1581  CG1 VAL   175     -39.533 -20.853  -5.794  1.00 10.00      A   
ATOM   1582  CG2 VAL   175     -38.970 -18.689  -6.959  1.00 10.00      A   
ATOM   1583  C   VAL   175     -36.812 -21.177  -6.384  1.00 10.00      A   
ATOM   1584  O   VAL   175     -36.632 -22.360  -6.097  1.00 10.00      A   
ATOM   1585  N   VAL   176     -36.233 -20.182  -5.721  1.00 10.00      A   
ATOM   1586  HN  VAL   176     -36.390 -19.252  -6.010  1.00 10.00      A   
ATOM   1587  CA  VAL   176     -35.364 -20.435  -4.574  1.00 10.00      A   
ATOM   1588  CB  VAL   176     -33.893 -20.063  -4.872  1.00 10.00      A   
ATOM   1589  CG1 VAL   176     -32.973 -20.604  -3.789  1.00 10.00      A   
ATOM   1590  CG2 VAL   176     -33.463 -20.572  -6.240  1.00 10.00      A   
ATOM   1591  C   VAL   176     -35.841 -19.658  -3.348  1.00 10.00      A   
ATOM   1592  O   VAL   176     -36.101 -18.454  -3.429  1.00 10.00      A   
ATOM   1593  N   ASN   177     -35.939 -20.348  -2.216  1.00 10.00      A   
ATOM   1594  HN  ASN   177     -35.690 -21.299  -2.217  1.00 10.00      A   
ATOM   1595  CA  ASN   177     -36.389 -19.733  -0.967  1.00 10.00      A   
ATOM   1596  CB  ASN   177     -36.809 -20.809   0.037  1.00 10.00      A   
ATOM   1597  CG  ASN   177     -37.596 -20.247   1.210  1.00 10.00      A   
ATOM   1598  OD1 ASN   177     -37.026 -19.685   2.142  1.00 10.00      A   
ATOM   1599  ND2 ASN   177     -38.909 -20.405   1.172  1.00 10.00      A   
ATOM   1600 HD21 ASN   177     -39.297 -20.867   0.398  1.00 10.00      A   
ATOM   1601 HD22 ASN   177     -39.443 -20.064   1.925  1.00 10.00      A   
ATOM   1602  C   ASN   177     -35.278 -18.874  -0.369  1.00 10.00      A   
ATOM   1603  O   ASN   177     -34.214 -19.381  -0.018  1.00 10.00      A   
ATOM   1604  N   ILE   178     -35.529 -17.571  -0.253  1.00 10.00      A   
ATOM   1605  HN  ILE   178     -36.405 -17.225  -0.544  1.00 10.00      A   
ATOM   1606  CA  ILE   178     -34.534 -16.639   0.282  1.00 10.00      A   
ATOM   1607  CB  ILE   178     -34.835 -15.183  -0.145  1.00 10.00      A   
ATOM   1608  CG1 ILE   178     -35.417 -15.141  -1.559  1.00 10.00      A   
ATOM   1609  CG2 ILE   178     -33.576 -14.329  -0.070  1.00 10.00      A   
ATOM   1610  CD1 ILE   178     -36.139 -13.853  -1.885  1.00 10.00      A   
ATOM   1611  C   ILE   178     -34.452 -16.694   1.806  1.00 10.00      A   
ATOM   1612  O   ILE   178     -33.418 -16.369   2.392  1.00 10.00      A   
ATOM   1613  N   VAL   179     -35.536 -17.115   2.442  1.00 10.00      A   
ATOM   1614  HN  VAL   179     -36.317 -17.398   1.920  1.00 10.00      A   
ATOM   1615  CA  VAL   179     -35.590 -17.185   3.900  1.00 10.00      A   
ATOM   1616  CB  VAL   179     -37.030 -17.400   4.412  1.00 10.00      A   
ATOM   1617  CG1 VAL   179     -37.091 -17.264   5.927  1.00 10.00      A   
ATOM   1618  CG2 VAL   179     -37.990 -16.427   3.748  1.00 10.00      A   
ATOM   1619  C   VAL   179     -34.691 -18.289   4.447  1.00 10.00      A   
ATOM   1620  O   VAL   179     -33.758 -18.025   5.207  1.00 10.00      A   
ATOM   1621  N   GLU   180     -34.967 -19.523   4.043  1.00 10.00      A   
ATOM   1622  HN  GLU   180     -35.710 -19.666   3.413  1.00 10.00      A   
ATOM   1623  CA  GLU   180     -34.196 -20.670   4.505  1.00 10.00      A   
ATOM   1624  CB  GLU   180     -34.817 -21.978   4.014  1.00 10.00      A   
ATOM   1625  CG  GLU   180     -36.201 -22.256   4.580  1.00 10.00      A   
ATOM   1626  CD  GLU   180     -36.724 -23.631   4.213  1.00 10.00      A   
ATOM   1627  OE1 GLU   180     -37.507 -23.737   3.246  1.00 10.00      A   
ATOM   1628  OE2 GLU   180     -36.365 -24.616   4.898  1.00 10.00      A   
ATOM   1629  C   GLU   180     -32.736 -20.575   4.080  1.00 10.00      A   
ATOM   1630  O   GLU   180     -31.837 -20.953   4.830  1.00 10.00      A   
ATOM   1631  N   LEU   181     -32.503 -20.051   2.883  1.00 10.00      A   
ATOM   1632  HN  LEU   181     -33.261 -19.759   2.331  1.00 10.00      A   
ATOM   1633  CA  LEU   181     -31.150 -19.904   2.365  1.00 10.00      A   
ATOM   1634  CB  LEU   181     -31.191 -19.472   0.898  1.00 10.00      A   
ATOM   1635  CG  LEU   181     -29.850 -19.434   0.166  1.00 10.00      A   
ATOM   1636  CD1 LEU   181     -29.219 -20.817   0.133  1.00 10.00      A   
ATOM   1637  CD2 LEU   181     -30.026 -18.888  -1.241  1.00 10.00      A   
ATOM   1638  C   LEU   181     -30.361 -18.888   3.190  1.00 10.00      A   
ATOM   1639  O   LEU   181     -29.153 -19.038   3.396  1.00 10.00      A   
ATOM   1640  N   ASN   182     -31.056 -17.863   3.672  1.00 10.00      A   
ATOM   1641  HN  ASN   182     -32.018 -17.811   3.488  1.00 10.00      A   
ATOM   1642  CA  ASN   182     -30.429 -16.816   4.474  1.00 10.00      A   
ATOM   1643  CB  ASN   182     -31.424 -15.691   4.764  1.00 10.00      A   
ATOM   1644  CG  ASN   182     -30.994 -14.368   4.162  1.00 10.00      A   
ATOM   1645  OD1 ASN   182     -30.277 -13.590   4.789  1.00 10.00      A   
ATOM   1646  ND2 ASN   182     -31.437 -14.101   2.943  1.00 10.00      A   
ATOM   1647 HD21 ASN   182     -32.012 -14.766   2.502  1.00 10.00      A   
ATOM   1648 HD22 ASN   182     -31.172 -13.251   2.528  1.00 10.00      A   
ATOM   1649  C   ASN   182     -29.894 -17.375   5.784  1.00 10.00      A   
ATOM   1650  O   ASN   182     -28.813 -17.000   6.240  1.00 10.00      A   
ATOM   1651  N   LEU   183     -30.657 -18.280   6.381  1.00 10.00      A   
ATOM   1652  HN  LEU   183     -31.507 -18.540   5.964  1.00 10.00      A   
ATOM   1653  CA  LEU   183     -30.267 -18.893   7.640  1.00 10.00      A   
ATOM   1654  CB  LEU   183     -31.491 -19.481   8.346  1.00 10.00      A   
ATOM   1655  CG  LEU   183     -32.705 -18.556   8.480  1.00 10.00      A   
ATOM   1656  CD1 LEU   183     -33.882 -19.295   9.096  1.00 10.00      A   
ATOM   1657  CD2 LEU   183     -32.361 -17.316   9.290  1.00 10.00      A   
ATOM   1658  C   LEU   183     -29.218 -19.978   7.412  1.00 10.00      A   
ATOM   1659  O   LEU   183     -28.306 -20.156   8.220  1.00 10.00      A   
ATOM   1660  N   ALA   184     -29.349 -20.694   6.299  1.00 10.00      A   
ATOM   1661  HN  ALA   184     -30.102 -20.506   5.697  1.00 10.00      A   
ATOM   1662  CA  ALA   184     -28.417 -21.763   5.957  1.00 10.00      A   
ATOM   1663  CB  ALA   184     -28.903 -22.524   4.737  1.00 10.00      A   
ATOM   1664  C   ALA   184     -27.013 -21.220   5.717  1.00 10.00      A   
ATOM   1665  O   ALA   184     -26.024 -21.827   6.129  1.00 10.00      A   
ATOM   1666  N   LEU   185     -26.934 -20.070   5.058  1.00 10.00      A   
ATOM   1667  HN  LEU   185     -27.761 -19.632   4.756  1.00 10.00      A   
ATOM   1668  CA  LEU   185     -25.652 -19.445   4.761  1.00 10.00      A   
ATOM   1669  CB  LEU   185     -25.847 -18.232   3.847  1.00 10.00      A   
ATOM   1670  CG  LEU   185     -24.588 -17.676   3.176  1.00 10.00      A   
ATOM   1671  CD1 LEU   185     -23.858 -18.765   2.403  1.00 10.00      A   
ATOM   1672  CD2 LEU   185     -24.944 -16.519   2.259  1.00 10.00      A   
ATOM   1673  C   LEU   185     -24.930 -19.041   6.045  1.00 10.00      A   
ATOM   1674  O   LEU   185     -23.699 -19.002   6.093  1.00 10.00      A   
ATOM   1675  N   ASP   186     -25.702 -18.755   7.086  1.00 10.00      A   
ATOM   1676  HN  ASP   186     -26.675 -18.801   6.986  1.00 10.00      A   
ATOM   1677  CA  ASP   186     -25.138 -18.369   8.374  1.00 10.00      A   
ATOM   1678  CB  ASP   186     -26.226 -17.800   9.285  1.00 10.00      A   
ATOM   1679  CG  ASP   186     -26.256 -16.287   9.302  1.00 10.00      A   
ATOM   1680  OD1 ASP   186     -25.633 -15.659   8.419  1.00 10.00      A   
ATOM   1681  OD2 ASP   186     -26.921 -15.717  10.197  1.00 10.00      A   
ATOM   1682  C   ASP   186     -24.484 -19.569   9.039  1.00 10.00      A   
ATOM   1683  O   ASP   186     -23.425 -19.453   9.657  1.00 10.00      A   
ATOM   1684  N   LYS   187     -25.120 -20.728   8.891  1.00 10.00      A   
ATOM   1685  HN  LYS   187     -25.962 -20.747   8.386  1.00 10.00      A   
ATOM   1686  CA  LYS   187     -24.610 -21.967   9.464  1.00 10.00      A   
ATOM   1687  CB  LYS   187     -25.678 -23.065   9.422  1.00 10.00      A   
ATOM   1688  CG  LYS   187     -26.840 -22.836  10.375  1.00 10.00      A   
ATOM   1689  CD  LYS   187     -27.642 -24.108  10.590  1.00 10.00      A   
ATOM   1690  CE  LYS   187     -28.401 -24.058  11.906  1.00 10.00      A   
ATOM   1691  NZ  LYS   187     -27.480 -23.999  13.071  1.00 10.00      A   
ATOM   1692  HZ1 LYS   187     -28.018 -24.062  13.958  1.00 10.00      A   
ATOM   1693  HZ2 LYS   187     -26.948 -23.103  13.066  1.00 10.00      A   
ATOM   1694  HZ3 LYS   187     -26.805 -24.787  13.033  1.00 10.00      A   
ATOM   1695  C   LYS   187     -23.359 -22.429   8.729  1.00 10.00      A   
ATOM   1696  O   LYS   187     -22.550 -23.178   9.270  1.00 10.00      A   
ATOM   1697  N   LEU   188     -23.206 -21.975   7.493  1.00 10.00      A   
ATOM   1698  HN  LEU   188     -23.886 -21.380   7.114  1.00 10.00      A   
ATOM   1699  CA  LEU   188     -22.049 -22.341   6.687  1.00 10.00      A   
ATOM   1700  CB  LEU   188     -22.375 -22.280   5.194  1.00 10.00      A   
ATOM   1701  CG  LEU   188     -23.414 -23.285   4.683  1.00 10.00      A   
ATOM   1702  CD1 LEU   188     -23.534 -23.200   3.172  1.00 10.00      A   
ATOM   1703  CD2 LEU   188     -23.067 -24.702   5.117  1.00 10.00      A   
ATOM   1704  C   LEU   188     -20.859 -21.446   7.011  1.00 10.00      A   
ATOM   1705  O   LEU   188     -19.728 -21.729   6.617  1.00 10.00      A   
ATOM   1706  N   ASP   189     -21.124 -20.362   7.724  1.00 10.00      A   
ATOM   1707  HN  ASP   189     -22.049 -20.181   7.992  1.00 10.00      A   
ATOM   1708  CA  ASP   189     -20.077 -19.433   8.119  1.00 10.00      A   
ATOM   1709  CB  ASP   189     -20.662 -18.040   8.369  1.00 10.00      A   
ATOM   1710  CG  ASP   189     -19.630 -17.058   8.886  1.00 10.00      A   
ATOM   1711  OD1 ASP   189     -19.488 -16.929  10.122  1.00 10.00      A   
ATOM   1712  OD2 ASP   189     -18.955 -16.407   8.060  1.00 10.00      A   
ATOM   1713  C   ASP   189     -19.379 -19.940   9.376  1.00 10.00      A   
ATOM   1714  O   ASP   189     -18.163 -19.798   9.529  1.00 10.00      A   
ATOM   1715  N   GLU   190     -20.159 -20.550  10.260  1.00 10.00      A   
ATOM   1716  HN  GLU   190     -21.110 -20.658  10.062  1.00 10.00      A   
ATOM   1717  CB  GLU   190     -20.757 -21.267  12.530  1.00 10.00      A   
ATOM   1718  CG  GLU   190     -21.501 -19.986  12.863  1.00 10.00      A   
ATOM   1719  CD  GLU   190     -22.296 -20.091  14.144  1.00 10.00      A   
ATOM   1720  OE1 GLU   190     -23.447 -20.574  14.099  1.00 10.00      A   
ATOM   1721  OE2 GLU   190     -21.775 -19.691  15.208  1.00 10.00      A   
ATOM   1722  CA  GLU   190     -19.635 -21.083  11.505  1.00 10.00      A   
ATOM   1723  C   GLU   190     -18.920 -22.404  11.266  1.00 10.00      A   
ATOM   1724  O   GLU   190     -19.571 -23.358  10.789  1.00 10.00      A   
ATOM   1725  OXT GLU   190     -17.710 -22.486  11.557  1.00 10.00      A   
ATOM   1726  CB  LYS     4      12.543   7.788  13.325  1.00 10.00      B   
ATOM   1727  CG  LYS     4      13.813   8.472  12.840  1.00 10.00      B   
ATOM   1728  CD  LYS     4      14.111   8.121  11.390  1.00 10.00      B   
ATOM   1729  CE  LYS     4      15.521   8.532  10.993  1.00 10.00      B   
ATOM   1730  NZ  LYS     4      15.636   9.993  10.742  1.00 10.00      B   
ATOM   1731  HZ1 LYS     4      15.026  10.267   9.948  1.00 10.00      B   
ATOM   1732  HZ2 LYS     4      16.620  10.236  10.506  1.00 10.00      B   
ATOM   1733  HZ3 LYS     4      15.352  10.529  11.588  1.00 10.00      B   
ATOM   1734  C   LYS     4      10.958   7.250  15.175  1.00 10.00      B   
ATOM   1735  O   LYS     4      10.963   6.029  15.337  1.00 10.00      B   
ATOM   1736  N   LYS     4      13.370   7.474  15.637  1.00 10.00      B   
ATOM   1737  HT1 LYS     4      14.240   8.006  15.432  1.00 10.00      B   
ATOM   1738  HT2 LYS     4      13.538   6.470  15.433  1.00 10.00      B   
ATOM   1739  HT3 LYS     4      13.147   7.575  16.647  1.00 10.00      B   
ATOM   1740  CA  LYS     4      12.245   7.982  14.815  1.00 10.00      B   
ATOM   1741  N   GLN     5       9.862   7.993  15.311  1.00 10.00      B   
ATOM   1742  HN  GLN     5       9.920   8.966  15.182  1.00 10.00      B   
ATOM   1743  CA  GLN     5       8.573   7.395  15.642  1.00 10.00      B   
ATOM   1744  CB  GLN     5       7.668   8.391  16.378  1.00 10.00      B   
ATOM   1745  CG  GLN     5       8.275   8.973  17.646  1.00 10.00      B   
ATOM   1746  CD  GLN     5       7.242   9.637  18.539  1.00 10.00      B   
ATOM   1747  OE1 GLN     5       6.209  10.117  18.071  1.00 10.00      B   
ATOM   1748  NE2 GLN     5       7.514   9.669  19.835  1.00 10.00      B   
ATOM   1749 HE21 GLN     5       8.358   9.266  20.142  1.00 10.00      B   
ATOM   1750 HE22 GLN     5       6.869  10.095  20.435  1.00 10.00      B   
ATOM   1751  C   GLN     5       7.892   6.887  14.372  1.00 10.00      B   
ATOM   1752  O   GLN     5       7.644   5.689  14.229  1.00 10.00      B   
ATOM   1753  N   LEU     6       7.607   7.816  13.454  1.00 10.00      B   
ATOM   1754  HN  LEU     6       7.834   8.749  13.648  1.00 10.00      B   
ATOM   1755  CA  LEU     6       6.976   7.503  12.165  1.00 10.00      B   
ATOM   1756  CB  LEU     6       7.844   6.539  11.349  1.00 10.00      B   
ATOM   1757  CG  LEU     6       9.302   6.951  11.146  1.00 10.00      B   
ATOM   1758  CD1 LEU     6      10.120   5.782  10.625  1.00 10.00      B   
ATOM   1759  CD2 LEU     6       9.392   8.135  10.199  1.00 10.00      B   
ATOM   1760  C   LEU     6       5.555   6.954  12.306  1.00 10.00      B   
ATOM   1761  O   LEU     6       5.029   6.319  11.390  1.00 10.00      B   
ATOM   1762  N   ALA     7       4.931   7.218  13.442  1.00 10.00      B   
ATOM   1763  HN  ALA     7       5.393   7.739  14.129  1.00 10.00      B   
ATOM   1764  CA  ALA     7       3.574   6.751  13.695  1.00 10.00      B   
ATOM   1765  CB  ALA     7       3.602   5.514  14.579  1.00 10.00      B   
ATOM   1766  C   ALA     7       2.744   7.857  14.337  1.00 10.00      B   
ATOM   1767  O   ALA     7       1.915   7.610  15.214  1.00 10.00      B   
ATOM   1768  N   LEU     8       2.975   9.080  13.891  1.00 10.00      B   
ATOM   1769  HN  LEU     8       3.630   9.209  13.173  1.00 10.00      B   
ATOM   1770  CA  LEU     8       2.267  10.233  14.421  1.00 10.00      B   
ATOM   1771  CB  LEU     8       3.182  11.458  14.437  1.00 10.00      B   
ATOM   1772  CG  LEU     8       4.220  11.500  15.555  1.00 10.00      B   
ATOM   1773  CD1 LEU     8       5.163  12.676  15.363  1.00 10.00      B   
ATOM   1774  CD2 LEU     8       3.527  11.580  16.904  1.00 10.00      B   
ATOM   1775  C   LEU     8       1.008  10.534  13.621  1.00 10.00      B   
ATOM   1776  O   LEU     8       1.082  11.030  12.497  1.00 10.00      B   
ATOM   1777  N   PHE     9      -0.145  10.228  14.199  1.00 10.00      B   
ATOM   1778  HN  PHE     9      -0.140   9.817  15.090  1.00 10.00      B   
ATOM   1779  CA  PHE     9      -1.419  10.489  13.545  1.00 10.00      B   
ATOM   1780  CB  PHE     9      -2.484   9.477  13.996  1.00 10.00      B   
ATOM   1781  CG  PHE     9      -3.857   9.741  13.437  1.00 10.00      B   
ATOM   1782  CD1 PHE     9      -4.037   9.974  12.083  1.00 10.00      B   
ATOM   1783  CD2 PHE     9      -4.965   9.759  14.268  1.00 10.00      B   
ATOM   1784  CE1 PHE     9      -5.294  10.222  11.567  1.00 10.00      B   
ATOM   1785  CE2 PHE     9      -6.226  10.005  13.759  1.00 10.00      B   
ATOM   1786  CZ  PHE     9      -6.391  10.237  12.407  1.00 10.00      B   
ATOM   1787  C   PHE     9      -1.861  11.917  13.847  1.00 10.00      B   
ATOM   1788  O   PHE     9      -1.945  12.759  12.951  1.00 10.00      B   
ATOM   1789  N   GLU    10      -2.125  12.186  15.118  1.00 10.00      B   
ATOM   1790  HN  GLU    10      -2.043  11.471  15.786  1.00 10.00      B   
ATOM   1791  CA  GLU    10      -2.532  13.514  15.553  1.00 10.00      B   
ATOM   1792  CB  GLU    10      -3.938  13.492  16.160  1.00 10.00      B   
ATOM   1793  CG  GLU    10      -5.056  13.409  15.134  1.00 10.00      B   
ATOM   1794  CD  GLU    10      -6.428  13.541  15.757  1.00 10.00      B   
ATOM   1795  OE1 GLU    10      -6.777  14.650  16.216  1.00 10.00      B   
ATOM   1796  OE2 GLU    10      -7.171  12.535  15.792  1.00 10.00      B   
ATOM   1797  C   GLU    10      -1.524  14.054  16.564  1.00 10.00      B   
ATOM   1798  O   GLU    10      -1.699  13.896  17.773  1.00 10.00      B   
ATOM   1799  N   PRO    11      -0.444  14.690  16.079  1.00 10.00      B   
ATOM   1800  CA  PRO    11       0.616  15.242  16.929  1.00 10.00      B   
ATOM   1801  CB  PRO    11       1.803  15.411  15.966  1.00 10.00      B   
ATOM   1802  CG  PRO    11       1.351  14.858  14.651  1.00 10.00      B   
ATOM   1803  CD  PRO    11      -0.148  14.913  14.663  1.00 10.00      B   
ATOM   1804  C   PRO    11       0.244  16.588  17.553  1.00 10.00      B   
ATOM   1805  O   PRO    11       1.064  17.505  17.591  1.00 10.00      B   
ATOM   1806  N   THR    12      -0.995  16.672  18.041  1.00 10.00      B   
ATOM   1807  HN  THR    12      -1.570  15.881  17.965  1.00 10.00      B   
ATOM   1808  CA  THR    12      -1.548  17.866  18.697  1.00 10.00      B   
ATOM   1809  CB  THR    12      -1.230  17.919  20.207  1.00 10.00      B   
ATOM   1810  OG1 THR    12       0.157  17.626  20.433  1.00 10.00      B   
ATOM   1811  HG1 THR    12       0.425  18.004  21.280  1.00 10.00      B   
ATOM   1812  CG2 THR    12      -2.088  16.915  20.963  1.00 10.00      B   
ATOM   1813  C   THR    12      -1.213  19.200  18.019  1.00 10.00      B   
ATOM   1814  O   THR    12      -1.990  19.695  17.204  1.00 10.00      B   
ATOM   1815  N   LEU    13      -0.052  19.762  18.364  1.00 10.00      B   
ATOM   1816  HN  LEU    13       0.525  19.286  19.000  1.00 10.00      B   
ATOM   1817  CA  LEU    13       0.408  21.045  17.827  1.00 10.00      B   
ATOM   1818  CB  LEU    13       1.850  21.316  18.268  1.00 10.00      B   
ATOM   1819  CG  LEU    13       2.119  21.298  19.776  1.00 10.00      B   
ATOM   1820  CD1 LEU    13       3.608  21.440  20.052  1.00 10.00      B   
ATOM   1821  CD2 LEU    13       1.335  22.397  20.480  1.00 10.00      B   
ATOM   1822  C   LEU    13       0.316  21.112  16.306  1.00 10.00      B   
ATOM   1823  O   LEU    13      -0.054  22.145  15.743  1.00 10.00      B   
ATOM   1824  N   VAL    14       0.642  20.008  15.644  1.00 10.00      B   
ATOM   1825  HN  VAL    14       0.917  19.213  16.150  1.00 10.00      B   
ATOM   1826  CA  VAL    14       0.599  19.952  14.188  1.00 10.00      B   
ATOM   1827  CB  VAL    14       1.183  18.630  13.649  1.00 10.00      B   
ATOM   1828  CG1 VAL    14       1.195  18.625  12.128  1.00 10.00      B   
ATOM   1829  CG2 VAL    14       2.586  18.415  14.190  1.00 10.00      B   
ATOM   1830  C   VAL    14      -0.826  20.140  13.676  1.00 10.00      B   
ATOM   1831  O   VAL    14      -1.045  20.781  12.651  1.00 10.00      B   
ATOM   1832  N   VAL    15      -1.790  19.604  14.414  1.00 10.00      B   
ATOM   1833  HN  VAL    15      -1.552  19.140  15.243  1.00 10.00      B   
ATOM   1834  CA  VAL    15      -3.199  19.710  14.038  1.00 10.00      B   
ATOM   1835  CB  VAL    15      -4.077  18.733  14.852  1.00 10.00      B   
ATOM   1836  CG1 VAL    15      -5.507  18.718  14.332  1.00 10.00      B   
ATOM   1837  CG2 VAL    15      -3.487  17.331  14.826  1.00 10.00      B   
ATOM   1838  C   VAL    15      -3.699  21.138  14.245  1.00 10.00      B   
ATOM   1839  O   VAL    15      -4.488  21.656  13.451  1.00 10.00      B   
ATOM   1840  N   GLN    16      -3.211  21.774  15.305  1.00 10.00      B   
ATOM   1841  HN  GLN    16      -2.580  21.304  15.890  1.00 10.00      B   
ATOM   1842  CA  GLN    16      -3.592  23.143  15.632  1.00 10.00      B   
ATOM   1843  CB  GLN    16      -2.894  23.605  16.911  1.00 10.00      B   
ATOM   1844  CG  GLN    16      -3.111  22.707  18.113  1.00 10.00      B   
ATOM   1845  CD  GLN    16      -2.469  23.265  19.365  1.00 10.00      B   
ATOM   1846  OE1 GLN    16      -1.491  24.011  19.298  1.00 10.00      B   
ATOM   1847  NE2 GLN    16      -3.008  22.907  20.516  1.00 10.00      B   
ATOM   1848 HE21 GLN    16      -3.787  22.307  20.499  1.00 10.00      B   
ATOM   1849 HE22 GLN    16      -2.604  23.245  21.341  1.00 10.00      B   
ATOM   1850  C   GLN    16      -3.231  24.096  14.503  1.00 10.00      B   
ATOM   1851  O   GLN    16      -4.030  24.950  14.122  1.00 10.00      B   
ATOM   1852  N   ALA    17      -2.027  23.939  13.969  1.00 10.00      B   
ATOM   1853  HN  ALA    17      -1.442  23.228  14.313  1.00 10.00      B   
ATOM   1854  CA  ALA    17      -1.549  24.793  12.888  1.00 10.00      B   
ATOM   1855  CB  ALA    17      -0.031  24.851  12.898  1.00 10.00      B   
ATOM   1856  C   ALA    17      -2.052  24.315  11.531  1.00 10.00      B   
ATOM   1857  O   ALA    17      -2.055  25.070  10.557  1.00 10.00      B   
ATOM   1858  N   LEU    18      -2.480  23.064  11.471  1.00 10.00      B   
ATOM   1859  HN  LEU    18      -2.454  22.510  12.280  1.00 10.00      B   
ATOM   1860  CA  LEU    18      -2.978  22.488  10.232  1.00 10.00      B   
ATOM   1861  CB  LEU    18      -3.228  20.995  10.403  1.00 10.00      B   
ATOM   1862  CG  LEU    18      -3.328  20.190   9.112  1.00 10.00      B   
ATOM   1863  CD1 LEU    18      -1.945  19.947   8.532  1.00 10.00      B   
ATOM   1864  CD2 LEU    18      -4.058  18.883   9.357  1.00 10.00      B   
ATOM   1865  C   LEU    18      -4.261  23.172   9.777  1.00 10.00      B   
ATOM   1866  O   LEU    18      -4.394  23.547   8.610  1.00 10.00      B   
ATOM   1867  N   LYS    19      -5.196  23.344  10.710  1.00 10.00      B   
ATOM   1868  HN  LYS    19      -5.023  23.025  11.621  1.00 10.00      B   
ATOM   1869  CA  LYS    19      -6.477  23.980  10.409  1.00 10.00      B   
ATOM   1870  CB  LYS    19      -7.429  23.935  11.616  1.00 10.00      B   
ATOM   1871  CG  LYS    19      -6.966  24.729  12.829  1.00 10.00      B   
ATOM   1872  CD  LYS    19      -8.059  24.809  13.885  1.00 10.00      B   
ATOM   1873  CE  LYS    19      -7.650  25.693  15.054  1.00 10.00      B   
ATOM   1874  NZ  LYS    19      -6.594  25.069  15.895  1.00 10.00      B   
ATOM   1875  HZ1 LYS    19      -6.456  25.623  16.765  1.00 10.00      B   
ATOM   1876  HZ2 LYS    19      -5.694  25.034  15.376  1.00 10.00      B   
ATOM   1877  HZ3 LYS    19      -6.870  24.101  16.157  1.00 10.00      B   
ATOM   1878  C   LYS    19      -6.300  25.410   9.900  1.00 10.00      B   
ATOM   1879  O   LYS    19      -7.147  25.923   9.171  1.00 10.00      B   
ATOM   1880  N   GLU    20      -5.192  26.041  10.279  1.00 10.00      B   
ATOM   1881  HN  GLU    20      -4.553  25.579  10.861  1.00 10.00      B   
ATOM   1882  CA  GLU    20      -4.905  27.403   9.849  1.00 10.00      B   
ATOM   1883  CB  GLU    20      -3.663  27.944  10.559  1.00 10.00      B   
ATOM   1884  CG  GLU    20      -3.663  27.738  12.064  1.00 10.00      B   
ATOM   1885  CD  GLU    20      -2.909  28.827  12.795  1.00 10.00      B   
ATOM   1886  OE1 GLU    20      -1.666  28.894  12.667  1.00 10.00      B   
ATOM   1887  OE2 GLU    20      -3.558  29.630  13.498  1.00 10.00      B   
ATOM   1888  C   GLU    20      -4.692  27.441   8.341  1.00 10.00      B   
ATOM   1889  O   GLU    20      -5.198  28.327   7.655  1.00 10.00      B   
ATOM   1890  N   ALA    21      -3.959  26.459   7.834  1.00 10.00      B   
ATOM   1891  HN  ALA    21      -3.600  25.773   8.437  1.00 10.00      B   
ATOM   1892  CA  ALA    21      -3.674  26.370   6.406  1.00 10.00      B   
ATOM   1893  CB  ALA    21      -2.523  25.406   6.154  1.00 10.00      B   
ATOM   1894  C   ALA    21      -4.914  25.924   5.641  1.00 10.00      B   
ATOM   1895  O   ALA    21      -5.149  26.354   4.512  1.00 10.00      B   
ATOM   1896  N   VAL    22      -5.705  25.064   6.276  1.00 10.00      B   
ATOM   1897  HN  VAL    22      -5.450  24.763   7.175  1.00 10.00      B   
ATOM   1898  CA  VAL    22      -6.930  24.545   5.678  1.00 10.00      B   
ATOM   1899  CB  VAL    22      -7.640  23.548   6.621  1.00 10.00      B   
ATOM   1900  CG1 VAL    22      -8.987  23.124   6.054  1.00 10.00      B   
ATOM   1901  CG2 VAL    22      -6.761  22.331   6.862  1.00 10.00      B   
ATOM   1902  C   VAL    22      -7.883  25.680   5.315  1.00 10.00      B   
ATOM   1903  O   VAL    22      -8.461  25.695   4.226  1.00 10.00      B   
ATOM   1904  N   LYS    23      -8.023  26.641   6.221  1.00 10.00      B   
ATOM   1905  HN  LYS    23      -7.527  26.577   7.067  1.00 10.00      B   
ATOM   1906  CA  LYS    23      -8.898  27.783   5.997  1.00 10.00      B   
ATOM   1907  CB  LYS    23      -9.041  28.606   7.276  1.00 10.00      B   
ATOM   1908  CG  LYS    23      -9.980  28.000   8.305  1.00 10.00      B   
ATOM   1909  CD  LYS    23     -10.217  28.964   9.457  1.00 10.00      B   
ATOM   1910  CE  LYS    23     -11.387  28.521  10.317  1.00 10.00      B   
ATOM   1911  NZ  LYS    23     -11.756  29.551  11.322  1.00 10.00      B   
ATOM   1912  HZ1 LYS    23     -12.654  29.300  11.777  1.00 10.00      B   
ATOM   1913  HZ2 LYS    23     -11.863  30.476  10.862  1.00 10.00      B   
ATOM   1914  HZ3 LYS    23     -11.016  29.624  12.052  1.00 10.00      B   
ATOM   1915  C   LYS    23      -8.383  28.666   4.861  1.00 10.00      B   
ATOM   1916  O   LYS    23      -9.152  29.381   4.216  1.00 10.00      B   
ATOM   1917  N   LYS    24      -7.080  28.609   4.617  1.00 10.00      B   
ATOM   1918  HN  LYS    24      -6.518  28.020   5.165  1.00 10.00      B   
ATOM   1919  CA  LYS    24      -6.461  29.401   3.561  1.00 10.00      B   
ATOM   1920  CB  LYS    24      -4.991  29.661   3.891  1.00 10.00      B   
ATOM   1921  CG  LYS    24      -4.786  30.433   5.184  1.00 10.00      B   
ATOM   1922  CD  LYS    24      -3.321  30.469   5.584  1.00 10.00      B   
ATOM   1923  CE  LYS    24      -3.128  31.182   6.912  1.00 10.00      B   
ATOM   1924  NZ  LYS    24      -1.696  31.251   7.301  1.00 10.00      B   
ATOM   1925  HZ1 LYS    24      -1.604  31.642   8.257  1.00 10.00      B   
ATOM   1926  HZ2 LYS    24      -1.172  31.860   6.641  1.00 10.00      B   
ATOM   1927  HZ3 LYS    24      -1.272  30.300   7.286  1.00 10.00      B   
ATOM   1928  C   LYS    24      -6.596  28.709   2.204  1.00 10.00      B   
ATOM   1929  O   LYS    24      -6.388  29.322   1.156  1.00 10.00      B   
ATOM   1930  N   LEU    25      -6.954  27.433   2.236  1.00 10.00      B   
ATOM   1931  HN  LEU    25      -7.103  27.000   3.105  1.00 10.00      B   
ATOM   1932  CA  LEU    25      -7.135  26.653   1.018  1.00 10.00      B   
ATOM   1933  CB  LEU    25      -6.604  25.230   1.213  1.00 10.00      B   
ATOM   1934  CG  LEU    25      -5.104  25.096   1.495  1.00 10.00      B   
ATOM   1935  CD1 LEU    25      -4.749  23.655   1.828  1.00 10.00      B   
ATOM   1936  CD2 LEU    25      -4.285  25.594   0.312  1.00 10.00      B   
ATOM   1937  C   LEU    25      -8.612  26.608   0.649  1.00 10.00      B   
ATOM   1938  O   LEU    25      -9.002  26.009  -0.354  1.00 10.00      B   
ATOM   1939  N   ASN    26      -9.427  27.249   1.477  1.00 10.00      B   
ATOM   1940  HN  ASN    26      -9.047  27.705   2.256  1.00 10.00      B   
ATOM   1941  CA  ASN    26     -10.872  27.299   1.263  1.00 10.00      B   
ATOM   1942  CB  ASN    26     -11.617  27.753   2.523  1.00 10.00      B   
ATOM   1943  CG  ASN    26     -13.078  27.340   2.510  1.00 10.00      B   
ATOM   1944  OD1 ASN    26     -13.443  26.319   1.929  1.00 10.00      B   
ATOM   1945  ND2 ASN    26     -13.923  28.128   3.156  1.00 10.00      B   
ATOM   1946 HD21 ASN    26     -13.565  28.928   3.600  1.00 10.00      B   
ATOM   1947 HD22 ASN    26     -14.871  27.882   3.165  1.00 10.00      B   
ATOM   1948  C   ASN    26     -11.268  28.156   0.052  1.00 10.00      B   
ATOM   1949  O   ASN    26     -12.085  27.719  -0.757  1.00 10.00      B   
ATOM   1950  N   PRO    27     -10.724  29.395  -0.094  1.00 10.00      B   
ATOM   1951  CA  PRO    27     -11.044  30.271  -1.235  1.00 10.00      B   
ATOM   1952  CB  PRO    27     -10.206  31.535  -0.979  1.00 10.00      B   
ATOM   1953  CG  PRO    27      -9.159  31.113  -0.011  1.00 10.00      B   
ATOM   1954  CD  PRO    27      -9.796  30.058   0.839  1.00 10.00      B   
ATOM   1955  C   PRO    27     -10.671  29.649  -2.587  1.00 10.00      B   
ATOM   1956  O   PRO    27     -10.196  28.513  -2.653  1.00 10.00      B   
ATOM   1957  N   GLN    28     -10.886  30.411  -3.658  1.00 10.00      B   
ATOM   1958  HN  GLN    28     -11.258  31.310  -3.530  1.00 10.00      B   
ATOM   1959  CA  GLN    28     -10.595  29.958  -5.019  1.00 10.00      B   
ATOM   1960  CB  GLN    28     -10.887  31.066  -6.031  1.00 10.00      B   
ATOM   1961  CG  GLN    28     -12.333  31.531  -6.044  1.00 10.00      B   
ATOM   1962  CD  GLN    28     -12.570  32.684  -6.998  1.00 10.00      B   
ATOM   1963  OE1 GLN    28     -11.936  32.783  -8.049  1.00 10.00      B   
ATOM   1964  NE2 GLN    28     -13.482  33.569  -6.636  1.00 10.00      B   
ATOM   1965 HE21 GLN    28     -13.948  33.431  -5.782  1.00 10.00      B   
ATOM   1966 HE22 GLN    28     -13.657  34.326  -7.232  1.00 10.00      B   
ATOM   1967  C   GLN    28      -9.155  29.474  -5.169  1.00 10.00      B   
ATOM   1968  O   GLN    28      -8.224  30.275  -5.298  1.00 10.00      B   
ATOM   1969  N   ALA    29      -8.990  28.160  -5.148  1.00 10.00      B   
ATOM   1970  HN  ALA    29      -9.780  27.592  -5.042  1.00 10.00      B   
ATOM   1971  CA  ALA    29      -7.680  27.532  -5.276  1.00 10.00      B   
ATOM   1972  CB  ALA    29      -6.850  27.758  -4.020  1.00 10.00      B   
ATOM   1973  C   ALA    29      -7.837  26.041  -5.527  1.00 10.00      B   
ATOM   1974  O   ALA    29      -6.908  25.379  -5.992  1.00 10.00      B   
ATOM   1975  N   GLN    30      -9.029  25.522  -5.237  1.00 10.00      B   
ATOM   1976  HN  GLN    30      -9.734  26.108  -4.886  1.00 10.00      B   
ATOM   1977  CA  GLN    30      -9.319  24.105  -5.415  1.00 10.00      B   
ATOM   1978  CB  GLN    30     -10.410  23.660  -4.441  1.00 10.00      B   
ATOM   1979  CG  GLN    30     -10.159  24.095  -3.006  1.00 10.00      B   
ATOM   1980  CD  GLN    30     -11.328  23.794  -2.092  1.00 10.00      B   
ATOM   1981  OE1 GLN    30     -12.025  22.797  -2.261  1.00 10.00      B   
ATOM   1982  NE2 GLN    30     -11.555  24.662  -1.117  1.00 10.00      B   
ATOM   1983 HE21 GLN    30     -10.959  25.441  -1.041  1.00 10.00      B   
ATOM   1984 HE22 GLN    30     -12.316  24.499  -0.520  1.00 10.00      B   
ATOM   1985  C   GLN    30      -9.724  23.782  -6.851  1.00 10.00      B   
ATOM   1986  O   GLN    30     -10.327  22.743  -7.117  1.00 10.00      B   
ATOM   1987  N   TRP    31      -9.367  24.665  -7.778  1.00 10.00      B   
ATOM   1988  HN  TRP    31      -8.879  25.469  -7.506  1.00 10.00      B   
ATOM   1989  CA  TRP    31      -9.685  24.471  -9.189  1.00 10.00      B   
ATOM   1990  CB  TRP    31      -9.506  25.775  -9.981  1.00 10.00      B   
ATOM   1991  CG  TRP    31      -8.115  26.343  -9.946  1.00 10.00      B   
ATOM   1992  CD1 TRP    31      -7.583  27.160  -8.992  1.00 10.00      B   
ATOM   1993  CD2 TRP    31      -7.086  26.149 -10.924  1.00 10.00      B   
ATOM   1994  NE1 TRP    31      -6.284  27.476  -9.306  1.00 10.00      B   
ATOM   1995  HE1 TRP    31      -5.688  28.045  -8.771  1.00 10.00      B   
ATOM   1996  CE2 TRP    31      -5.955  26.868 -10.488  1.00 10.00      B   
ATOM   1997  CE3 TRP    31      -7.007  25.432 -12.121  1.00 10.00      B   
ATOM   1998  CZ2 TRP    31      -4.764  26.892 -11.207  1.00 10.00      B   
ATOM   1999  CZ3 TRP    31      -5.825  25.457 -12.832  1.00 10.00      B   
ATOM   2000  CH2 TRP    31      -4.719  26.181 -12.374  1.00 10.00      B   
ATOM   2001  C   TRP    31      -8.840  23.347  -9.790  1.00 10.00      B   
ATOM   2002  O   TRP    31      -9.061  22.922 -10.925  1.00 10.00      B   
ATOM   2003  N   ARG    32      -7.873  22.867  -9.015  1.00 10.00      B   
ATOM   2004  HN  ARG    32      -7.749  23.248  -8.120  1.00 10.00      B   
ATOM   2005  CA  ARG    32      -7.002  21.785  -9.449  1.00 10.00      B   
ATOM   2006  CB  ARG    32      -5.641  21.896  -8.757  1.00 10.00      B   
ATOM   2007  CG  ARG    32      -4.923  23.208  -9.014  1.00 10.00      B   
ATOM   2008  CD  ARG    32      -3.703  23.352  -8.124  1.00 10.00      B   
ATOM   2009  NE  ARG    32      -2.666  22.372  -8.443  1.00 10.00      B   
ATOM   2010  HE  ARG    32      -2.578  22.104  -9.387  1.00 10.00      B   
ATOM   2011  CZ  ARG    32      -1.845  21.829  -7.540  1.00 10.00      B   
ATOM   2012  NH1 ARG    32      -1.944  22.161  -6.260  1.00 10.00      B   
ATOM   2013 HH11 ARG    32      -1.299  21.734  -5.556  1.00 10.00      B   
ATOM   2014 HH12 ARG    32      -2.665  22.843  -5.950  1.00 10.00      B   
ATOM   2015  NH2 ARG    32      -0.923  20.952  -7.918  1.00 10.00      B   
ATOM   2016 HH21 ARG    32      -0.282  20.528  -7.211  1.00 10.00      B   
ATOM   2017 HH22 ARG    32      -0.834  20.681  -8.922  1.00 10.00      B   
ATOM   2018  C   ARG    32      -7.648  20.443  -9.123  1.00 10.00      B   
ATOM   2019  O   ARG    32      -7.199  19.388  -9.581  1.00 10.00      B   
ATOM   2020  N   ASN    33      -8.709  20.502  -8.328  1.00 10.00      B   
ATOM   2021  HN  ASN    33      -9.006  21.381  -8.002  1.00 10.00      B   
ATOM   2022  CA  ASN    33      -9.453  19.317  -7.924  1.00 10.00      B   
ATOM   2023  CB  ASN    33      -9.417  19.171  -6.392  1.00 10.00      B   
ATOM   2024  CG  ASN    33      -9.909  17.821  -5.893  1.00 10.00      B   
ATOM   2025  OD1 ASN    33     -10.777  17.188  -6.499  1.00 10.00      B   
ATOM   2026  ND2 ASN    33      -9.366  17.381  -4.767  1.00 10.00      B   
ATOM   2027 HD21 ASN    33      -8.687  17.944  -4.330  1.00 10.00      B   
ATOM   2028 HD22 ASN    33      -9.659  16.510  -4.415  1.00 10.00      B   
ATOM   2029  C   ASN    33     -10.893  19.448  -8.407  1.00 10.00      B   
ATOM   2030  O   ASN    33     -11.762  19.907  -7.670  1.00 10.00      B   
ATOM   2031  N   PRO    34     -11.161  19.042  -9.660  1.00 10.00      B   
ATOM   2032  CA  PRO    34     -12.497  19.136 -10.265  1.00 10.00      B   
ATOM   2033  CB  PRO    34     -12.325  18.493 -11.648  1.00 10.00      B   
ATOM   2034  CG  PRO    34     -11.056  17.716 -11.560  1.00 10.00      B   
ATOM   2035  CD  PRO    34     -10.186  18.452 -10.588  1.00 10.00      B   
ATOM   2036  C   PRO    34     -13.572  18.405  -9.470  1.00 10.00      B   
ATOM   2037  O   PRO    34     -14.738  18.793  -9.496  1.00 10.00      B   
ATOM   2038  N   VAL    35     -13.170  17.365  -8.749  1.00 10.00      B   
ATOM   2039  HN  VAL    35     -12.220  17.132  -8.740  1.00 10.00      B   
ATOM   2040  CA  VAL    35     -14.105  16.579  -7.952  1.00 10.00      B   
ATOM   2041  CB  VAL    35     -13.448  15.293  -7.401  1.00 10.00      B   
ATOM   2042  CG1 VAL    35     -14.492  14.383  -6.769  1.00 10.00      B   
ATOM   2043  CG2 VAL    35     -12.693  14.560  -8.499  1.00 10.00      B   
ATOM   2044  C   VAL    35     -14.639  17.404  -6.785  1.00 10.00      B   
ATOM   2045  O   VAL    35     -15.850  17.557  -6.619  1.00 10.00      B   
ATOM   2046  N   MET    36     -13.729  17.957  -5.995  1.00 10.00      B   
ATOM   2047  HN  MET    36     -12.777  17.824  -6.193  1.00 10.00      B   
ATOM   2048  CA  MET    36     -14.114  18.759  -4.840  1.00 10.00      B   
ATOM   2049  CB  MET    36     -12.985  18.836  -3.810  1.00 10.00      B   
ATOM   2050  CG  MET    36     -12.727  17.533  -3.071  1.00 10.00      B   
ATOM   2051  SD  MET    36     -14.242  16.747  -2.474  1.00 10.00      B   
ATOM   2052  CE  MET    36     -14.799  17.942  -1.259  1.00 10.00      B   
ATOM   2053  C   MET    36     -14.567  20.158  -5.242  1.00 10.00      B   
ATOM   2054  O   MET    36     -15.257  20.837  -4.478  1.00 10.00      B   
ATOM   2055  N   PHE    37     -14.180  20.585  -6.438  1.00 10.00      B   
ATOM   2056  HN  PHE    37     -13.615  20.005  -6.993  1.00 10.00      B   
ATOM   2057  CA  PHE    37     -14.559  21.903  -6.938  1.00 10.00      B   
ATOM   2058  CB  PHE    37     -13.883  22.197  -8.281  1.00 10.00      B   
ATOM   2059  CG  PHE    37     -14.031  23.623  -8.732  1.00 10.00      B   
ATOM   2060  CD1 PHE    37     -13.508  24.663  -7.978  1.00 10.00      B   
ATOM   2061  CD2 PHE    37     -14.696  23.924  -9.910  1.00 10.00      B   
ATOM   2062  CE1 PHE    37     -13.646  25.973  -8.392  1.00 10.00      B   
ATOM   2063  CE2 PHE    37     -14.836  25.234 -10.332  1.00 10.00      B   
ATOM   2064  CZ  PHE    37     -14.310  26.260  -9.570  1.00 10.00      B   
ATOM   2065  C   PHE    37     -16.076  22.017  -7.064  1.00 10.00      B   
ATOM   2066  O   PHE    37     -16.659  23.050  -6.733  1.00 10.00      B   
ATOM   2067  N   ILE    38     -16.714  20.943  -7.524  1.00 10.00      B   
ATOM   2068  HN  ILE    38     -16.198  20.146  -7.766  1.00 10.00      B   
ATOM   2069  CA  ILE    38     -18.165  20.926  -7.674  1.00 10.00      B   
ATOM   2070  CB  ILE    38     -18.657  19.640  -8.370  1.00 10.00      B   
ATOM   2071  CG1 ILE    38     -17.894  19.424  -9.681  1.00 10.00      B   
ATOM   2072  CG2 ILE    38     -20.156  19.720  -8.637  1.00 10.00      B   
ATOM   2073  CD1 ILE    38     -18.176  18.091 -10.342  1.00 10.00      B   
ATOM   2074  C   ILE    38     -18.826  21.056  -6.305  1.00 10.00      B   
ATOM   2075  O   ILE    38     -19.828  21.754  -6.144  1.00 10.00      B   
ATOM   2076  N   VAL    39     -18.236  20.390  -5.319  1.00 10.00      B   
ATOM   2077  HN  VAL    39     -17.440  19.853  -5.517  1.00 10.00      B   
ATOM   2078  CA  VAL    39     -18.737  20.440  -3.954  1.00 10.00      B   
ATOM   2079  CB  VAL    39     -17.957  19.481  -3.032  1.00 10.00      B   
ATOM   2080  CG1 VAL    39     -18.533  19.492  -1.622  1.00 10.00      B   
ATOM   2081  CG2 VAL    39     -17.959  18.073  -3.602  1.00 10.00      B   
ATOM   2082  C   VAL    39     -18.612  21.863  -3.423  1.00 10.00      B   
ATOM   2083  O   VAL    39     -19.525  22.383  -2.788  1.00 10.00      B   
ATOM   2084  N   TRP    40     -17.475  22.485  -3.717  1.00 10.00      B   
ATOM   2085  HN  TRP    40     -16.791  22.002  -4.232  1.00 10.00      B   
ATOM   2086  CA  TRP    40     -17.207  23.854  -3.298  1.00 10.00      B   
ATOM   2087  CB  TRP    40     -15.837  24.285  -3.825  1.00 10.00      B   
ATOM   2088  CG  TRP    40     -15.360  25.607  -3.319  1.00 10.00      B   
ATOM   2089  CD1 TRP    40     -14.755  25.853  -2.125  1.00 10.00      B   
ATOM   2090  CD2 TRP    40     -15.438  26.863  -4.000  1.00 10.00      B   
ATOM   2091  NE1 TRP    40     -14.455  27.186  -2.015  1.00 10.00      B   
ATOM   2092  HE1 TRP    40     -14.016  27.607  -1.241  1.00 10.00      B   
ATOM   2093  CE2 TRP    40     -14.863  27.830  -3.155  1.00 10.00      B   
ATOM   2094  CE3 TRP    40     -15.940  27.265  -5.240  1.00 10.00      B   
ATOM   2095  CZ2 TRP    40     -14.774  29.175  -3.511  1.00 10.00      B   
ATOM   2096  CZ3 TRP    40     -15.851  28.596  -5.592  1.00 10.00      B   
ATOM   2097  CH2 TRP    40     -15.272  29.536  -4.733  1.00 10.00      B   
ATOM   2098  C   TRP    40     -18.290  24.790  -3.829  1.00 10.00      B   
ATOM   2099  O   TRP    40     -18.815  25.632  -3.097  1.00 10.00      B   
ATOM   2100  N   ILE    41     -18.623  24.627  -5.108  1.00 10.00      B   
ATOM   2101  HN  ILE    41     -18.158  23.943  -5.637  1.00 10.00      B   
ATOM   2102  CA  ILE    41     -19.657  25.442  -5.739  1.00 10.00      B   
ATOM   2103  CB  ILE    41     -19.769  25.161  -7.256  1.00 10.00      B   
ATOM   2104  CG1 ILE    41     -18.428  25.423  -7.949  1.00 10.00      B   
ATOM   2105  CG2 ILE    41     -20.867  26.013  -7.880  1.00 10.00      B   
ATOM   2106  CD1 ILE    41     -18.397  25.006  -9.404  1.00 10.00      B   
ATOM   2107  C   ILE    41     -21.006  25.176  -5.073  1.00 10.00      B   
ATOM   2108  O   ILE    41     -21.789  26.097  -4.841  1.00 10.00      B   
ATOM   2109  N   GLY    42     -21.256  23.909  -4.751  1.00 10.00      B   
ATOM   2110  HN  GLY    42     -20.584  23.221  -4.952  1.00 10.00      B   
ATOM   2111  CA  GLY    42     -22.497  23.531  -4.104  1.00 10.00      B   
ATOM   2112  C   GLY    42     -22.653  24.210  -2.761  1.00 10.00      B   
ATOM   2113  O   GLY    42     -23.721  24.740  -2.445  1.00 10.00      B   
ATOM   2114  N   SER    43     -21.584  24.195  -1.972  1.00 10.00      B   
ATOM   2115  HN  SER    43     -20.768  23.729  -2.275  1.00 10.00      B   
ATOM   2116  CA  SER    43     -21.586  24.828  -0.665  1.00 10.00      B   
ATOM   2117  CB  SER    43     -20.297  24.494   0.088  1.00 10.00      B   
ATOM   2118  OG  SER    43     -20.016  23.105   0.021  1.00 10.00      B   
ATOM   2119  HG  SER    43     -19.599  22.820   0.839  1.00 10.00      B   
ATOM   2120  C   SER    43     -21.743  26.340  -0.809  1.00 10.00      B   
ATOM   2121  O   SER    43     -22.420  26.989  -0.009  1.00 10.00      B   
ATOM   2122  N   LEU    44     -21.125  26.895  -1.839  1.00 10.00      B   
ATOM   2123  HN  LEU    44     -20.593  26.328  -2.442  1.00 10.00      B   
ATOM   2124  CA  LEU    44     -21.205  28.323  -2.095  1.00 10.00      B   
ATOM   2125  CB  LEU    44     -20.260  28.705  -3.235  1.00 10.00      B   
ATOM   2126  CG  LEU    44     -20.092  30.199  -3.506  1.00 10.00      B   
ATOM   2127  CD1 LEU    44     -19.465  30.890  -2.305  1.00 10.00      B   
ATOM   2128  CD2 LEU    44     -19.253  30.422  -4.752  1.00 10.00      B   
ATOM   2129  C   LEU    44     -22.636  28.732  -2.438  1.00 10.00      B   
ATOM   2130  O   LEU    44     -23.177  29.678  -1.862  1.00 10.00      B   
ATOM   2131  N   LEU    45     -23.250  27.994  -3.359  1.00 10.00      B   
ATOM   2132  HN  LEU    45     -22.764  27.242  -3.768  1.00 10.00      B   
ATOM   2133  CA  LEU    45     -24.614  28.272  -3.792  1.00 10.00      B   
ATOM   2134  CB  LEU    45     -25.028  27.332  -4.930  1.00 10.00      B   
ATOM   2135  CG  LEU    45     -24.319  27.534  -6.271  1.00 10.00      B   
ATOM   2136  CD1 LEU    45     -24.788  26.502  -7.285  1.00 10.00      B   
ATOM   2137  CD2 LEU    45     -24.550  28.944  -6.795  1.00 10.00      B   
ATOM   2138  C   LEU    45     -25.614  28.178  -2.644  1.00 10.00      B   
ATOM   2139  O   LEU    45     -26.439  29.073  -2.462  1.00 10.00      B   
ATOM   2140  N   THR    46     -25.528  27.104  -1.861  1.00 10.00      B   
ATOM   2141  HN  THR    46     -24.832  26.433  -2.040  1.00 10.00      B   
ATOM   2142  CA  THR    46     -26.440  26.901  -0.741  1.00 10.00      B   
ATOM   2143  CB  THR    46     -26.200  25.554  -0.036  1.00 10.00      B   
ATOM   2144  OG1 THR    46     -24.800  25.249  -0.053  1.00 10.00      B   
ATOM   2145  HG1 THR    46     -24.580  24.787  -0.873  1.00 10.00      B   
ATOM   2146  CG2 THR    46     -26.969  24.443  -0.735  1.00 10.00      B   
ATOM   2147  C   THR    46     -26.366  28.047   0.267  1.00 10.00      B   
ATOM   2148  O   THR    46     -27.378  28.426   0.861  1.00 10.00      B   
ATOM   2149  N   THR    47     -25.174  28.610   0.442  1.00 10.00      B   
ATOM   2150  HN  THR    47     -24.405  28.267  -0.060  1.00 10.00      B   
ATOM   2151  CA  THR    47     -24.983  29.720   1.365  1.00 10.00      B   
ATOM   2152  CB  THR    47     -23.509  30.163   1.402  1.00 10.00      B   
ATOM   2153  OG1 THR    47     -22.682  29.024   1.658  1.00 10.00      B   
ATOM   2154  HG1 THR    47     -22.735  28.410   0.911  1.00 10.00      B   
ATOM   2155  CG2 THR    47     -23.285  31.198   2.496  1.00 10.00      B   
ATOM   2156  C   THR    47     -25.856  30.904   0.963  1.00 10.00      B   
ATOM   2157  O   THR    47     -26.597  31.449   1.784  1.00 10.00      B   
ATOM   2158  N   CYS    48     -25.789  31.270  -0.313  1.00 10.00      B   
ATOM   2159  HN  CYS    48     -25.198  30.775  -0.922  1.00 10.00      B   
ATOM   2160  CA  CYS    48     -26.565  32.383  -0.840  1.00 10.00      B   
ATOM   2161  CB  CYS    48     -26.175  32.657  -2.292  1.00 10.00      B   
ATOM   2162  SG  CYS    48     -24.408  32.960  -2.527  1.00 10.00      B   
ATOM   2163  HG  CYS    48     -24.212  34.270  -2.464  1.00 10.00      B   
ATOM   2164  C   CYS    48     -28.064  32.115  -0.726  1.00 10.00      B   
ATOM   2165  O   CYS    48     -28.836  33.011  -0.384  1.00 10.00      B   
ATOM   2166  N   ILE    49     -28.467  30.873  -0.995  1.00 10.00      B   
ATOM   2167  HN  ILE    49     -27.802  30.201  -1.259  1.00 10.00      B   
ATOM   2168  CA  ILE    49     -29.873  30.491  -0.912  1.00 10.00      B   
ATOM   2169  CB  ILE    49     -30.108  29.034  -1.376  1.00 10.00      B   
ATOM   2170  CG1 ILE    49     -29.608  28.852  -2.811  1.00 10.00      B   
ATOM   2171  CG2 ILE    49     -31.585  28.670  -1.279  1.00 10.00      B   
ATOM   2172  CD1 ILE    49     -29.605  27.413  -3.286  1.00 10.00      B   
ATOM   2173  C   ILE    49     -30.390  30.669   0.515  1.00 10.00      B   
ATOM   2174  O   ILE    49     -31.455  31.247   0.730  1.00 10.00      B   
ATOM   2175  N   SER    50     -29.620  30.189   1.483  1.00 10.00      B   
ATOM   2176  HN  SER    50     -28.781  29.737   1.246  1.00 10.00      B   
ATOM   2177  CA  SER    50     -29.992  30.299   2.886  1.00 10.00      B   
ATOM   2178  CB  SER    50     -28.964  29.576   3.754  1.00 10.00      B   
ATOM   2179  OG  SER    50     -28.676  28.291   3.221  1.00 10.00      B   
ATOM   2180  HG  SER    50     -27.916  28.351   2.621  1.00 10.00      B   
ATOM   2181  C   SER    50     -30.119  31.765   3.305  1.00 10.00      B   
ATOM   2182  O   SER    50     -31.015  32.130   4.070  1.00 10.00      B   
ATOM   2183  N   ILE    51     -29.224  32.598   2.784  1.00 10.00      B   
ATOM   2184  HN  ILE    51     -28.538  32.243   2.179  1.00 10.00      B   
ATOM   2185  CA  ILE    51     -29.234  34.021   3.089  1.00 10.00      B   
ATOM   2186  CB  ILE    51     -27.968  34.722   2.541  1.00 10.00      B   
ATOM   2187  CG1 ILE    51     -26.723  34.240   3.292  1.00 10.00      B   
ATOM   2188  CG2 ILE    51     -28.097  36.236   2.634  1.00 10.00      B   
ATOM   2189  CD1 ILE    51     -25.420  34.715   2.685  1.00 10.00      B   
ATOM   2190  C   ILE    51     -30.480  34.674   2.501  1.00 10.00      B   
ATOM   2191  O   ILE    51     -31.176  35.428   3.182  1.00 10.00      B   
ATOM   2192  N   ALA    52     -30.767  34.353   1.241  1.00 10.00      B   
ATOM   2193  HN  ALA    52     -30.178  33.730   0.762  1.00 10.00      B   
ATOM   2194  CA  ALA    52     -31.927  34.902   0.548  1.00 10.00      B   
ATOM   2195  CB  ALA    52     -31.930  34.470  -0.911  1.00 10.00      B   
ATOM   2196  C   ALA    52     -33.224  34.480   1.225  1.00 10.00      B   
ATOM   2197  O   ALA    52     -34.147  35.279   1.368  1.00 10.00      B   
ATOM   2198  N   MET    53     -33.282  33.225   1.658  1.00 10.00      B   
ATOM   2199  HN  MET    53     -32.503  32.637   1.529  1.00 10.00      B   
ATOM   2200  CA  MET    53     -34.473  32.693   2.318  1.00 10.00      B   
ATOM   2201  CB  MET    53     -34.332  31.191   2.573  1.00 10.00      B   
ATOM   2202  CG  MET    53     -34.438  30.332   1.325  1.00 10.00      B   
ATOM   2203  SD  MET    53     -34.213  28.579   1.673  1.00 10.00      B   
ATOM   2204  CE  MET    53     -35.569  28.287   2.804  1.00 10.00      B   
ATOM   2205  C   MET    53     -34.774  33.424   3.624  1.00 10.00      B   
ATOM   2206  O   MET    53     -35.934  33.564   4.012  1.00 10.00      B   
ATOM   2207  N   ALA    54     -33.727  33.897   4.291  1.00 10.00      B   
ATOM   2208  HN  ALA    54     -32.824  33.751   3.930  1.00 10.00      B   
ATOM   2209  CA  ALA    54     -33.881  34.617   5.552  1.00 10.00      B   
ATOM   2210  CB  ALA    54     -32.569  34.633   6.320  1.00 10.00      B   
ATOM   2211  C   ALA    54     -34.380  36.041   5.320  1.00 10.00      B   
ATOM   2212  O   ALA    54     -34.863  36.699   6.243  1.00 10.00      B   
ATOM   2213  N   SER    55     -34.249  36.514   4.086  1.00 10.00      B   
ATOM   2214  HN  SER    55     -33.839  35.947   3.400  1.00 10.00      B   
ATOM   2215  CA  SER    55     -34.687  37.854   3.724  1.00 10.00      B   
ATOM   2216  CB  SER    55     -33.669  38.491   2.777  1.00 10.00      B   
ATOM   2217  OG  SER    55     -32.344  38.221   3.206  1.00 10.00      B   
ATOM   2218  HG  SER    55     -32.341  38.058   4.159  1.00 10.00      B   
ATOM   2219  C   SER    55     -36.065  37.817   3.066  1.00 10.00      B   
ATOM   2220  O   SER    55     -36.946  38.614   3.395  1.00 10.00      B   
ATOM   2221  N   GLY    56     -36.246  36.888   2.141  1.00 10.00      B   
ATOM   2222  HN  GLY    56     -35.506  36.278   1.916  1.00 10.00      B   
ATOM   2223  CA  GLY    56     -37.513  36.763   1.452  1.00 10.00      B   
ATOM   2224  C   GLY    56     -37.410  35.851   0.249  1.00 10.00      B   
ATOM   2225  O   GLY    56     -36.800  36.209  -0.761  1.00 10.00      B   
ATOM   2226  N   ALA    57     -37.999  34.670   0.357  1.00 10.00      B   
ATOM   2227  HN  ALA    57     -38.472  34.447   1.190  1.00 10.00      B   
ATOM   2228  CA  ALA    57     -37.976  33.693  -0.726  1.00 10.00      B   
ATOM   2229  CB  ALA    57     -36.726  32.828  -0.633  1.00 10.00      B   
ATOM   2230  C   ALA    57     -39.231  32.829  -0.677  1.00 10.00      B   
ATOM   2231  O   ALA    57     -40.103  33.049   0.166  1.00 10.00      B   
ATOM   2232  N   MET    58     -39.323  31.855  -1.578  1.00 10.00      B   
ATOM   2233  HN  MET    58     -38.600  31.736  -2.232  1.00 10.00      B   
ATOM   2234  CA  MET    58     -40.476  30.959  -1.616  1.00 10.00      B   
ATOM   2235  CB  MET    58     -40.489  30.082  -2.877  1.00 10.00      B   
ATOM   2236  CG  MET    58     -40.677  30.849  -4.177  1.00 10.00      B   
ATOM   2237  SD  MET    58     -40.878  29.766  -5.607  1.00 10.00      B   
ATOM   2238  CE  MET    58     -39.335  28.855  -5.563  1.00 10.00      B   
ATOM   2239  C   MET    58     -40.560  30.107  -0.346  1.00 10.00      B   
ATOM   2240  O   MET    58     -41.568  30.164   0.361  1.00 10.00      B   
ATOM   2241  N   PRO    59     -39.513  29.310  -0.023  1.00 10.00      B   
ATOM   2242  CA  PRO    59     -39.508  28.479   1.179  1.00 10.00      B   
ATOM   2243  CB  PRO    59     -38.369  27.475   0.936  1.00 10.00      B   
ATOM   2244  CG  PRO    59     -37.898  27.721  -0.460  1.00 10.00      B   
ATOM   2245  CD  PRO    59     -38.266  29.138  -0.781  1.00 10.00      B   
ATOM   2246  C   PRO    59     -39.219  29.321   2.418  1.00 10.00      B   
ATOM   2247  O   PRO    59     -38.421  30.261   2.366  1.00 10.00      B   
ATOM   2248  N   GLY    60     -39.865  28.985   3.526  1.00 10.00      B   
ATOM   2249  HN  GLY    60     -40.486  28.223   3.513  1.00 10.00      B   
ATOM   2250  CA  GLY    60     -39.670  29.739   4.746  1.00 10.00      B   
ATOM   2251  C   GLY    60     -38.779  29.042   5.755  1.00 10.00      B   
ATOM   2252  O   GLY    60     -38.394  29.643   6.759  1.00 10.00      B   
ATOM   2253  N   ASN    61     -38.450  27.783   5.505  1.00 10.00      B   
ATOM   2254  HN  ASN    61     -38.783  27.348   4.690  1.00 10.00      B   
ATOM   2255  CA  ASN    61     -37.599  27.031   6.425  1.00 10.00      B   
ATOM   2256  CB  ASN    61     -37.839  25.525   6.283  1.00 10.00      B   
ATOM   2257  CG  ASN    61     -37.263  24.720   7.436  1.00 10.00      B   
ATOM   2258  OD1 ASN    61     -36.343  25.158   8.126  1.00 10.00      B   
ATOM   2259  ND2 ASN    61     -37.804  23.531   7.654  1.00 10.00      B   
ATOM   2260 HD21 ASN    61     -38.537  23.242   7.074  1.00 10.00      B   
ATOM   2261 HD22 ASN    61     -37.441  22.983   8.384  1.00 10.00      B   
ATOM   2262  C   ASN    61     -36.125  27.360   6.198  1.00 10.00      B   
ATOM   2263  O   ASN    61     -35.408  26.620   5.525  1.00 10.00      B   
ATOM   2264  N   ALA    62     -35.683  28.476   6.761  1.00 10.00      B   
ATOM   2265  HN  ALA    62     -36.304  29.017   7.299  1.00 10.00      B   
ATOM   2266  CA  ALA    62     -34.302  28.916   6.614  1.00 10.00      B   
ATOM   2267  CB  ALA    62     -34.186  30.404   6.912  1.00 10.00      B   
ATOM   2268  C   ALA    62     -33.369  28.109   7.511  1.00 10.00      B   
ATOM   2269  O   ALA    62     -32.184  27.952   7.211  1.00 10.00      B   
ATOM   2270  N   LEU    63     -33.912  27.592   8.609  1.00 10.00      B   
ATOM   2271  HN  LEU    63     -34.864  27.754   8.792  1.00 10.00      B   
ATOM   2272  CA  LEU    63     -33.129  26.800   9.552  1.00 10.00      B   
ATOM   2273  CB  LEU    63     -33.978  26.432  10.772  1.00 10.00      B   
ATOM   2274  CG  LEU    63     -34.476  27.601  11.624  1.00 10.00      B   
ATOM   2275  CD1 LEU    63     -35.426  27.108  12.703  1.00 10.00      B   
ATOM   2276  CD2 LEU    63     -33.306  28.354  12.244  1.00 10.00      B   
ATOM   2277  C   LEU    63     -32.589  25.537   8.889  1.00 10.00      B   
ATOM   2278  O   LEU    63     -31.453  25.123   9.144  1.00 10.00      B   
ATOM   2279  N   PHE    64     -33.406  24.939   8.031  1.00 10.00      B   
ATOM   2280  HN  PHE    64     -34.298  25.321   7.876  1.00 10.00      B   
ATOM   2281  CA  PHE    64     -33.023  23.728   7.323  1.00 10.00      B   
ATOM   2282  CB  PHE    64     -34.227  23.133   6.590  1.00 10.00      B   
ATOM   2283  CG  PHE    64     -34.063  21.682   6.238  1.00 10.00      B   
ATOM   2284  CD1 PHE    64     -34.083  20.710   7.224  1.00 10.00      B   
ATOM   2285  CD2 PHE    64     -33.885  21.293   4.921  1.00 10.00      B   
ATOM   2286  CE1 PHE    64     -33.928  19.376   6.907  1.00 10.00      B   
ATOM   2287  CE2 PHE    64     -33.731  19.959   4.595  1.00 10.00      B   
ATOM   2288  CZ  PHE    64     -33.752  19.000   5.590  1.00 10.00      B   
ATOM   2289  C   PHE    64     -31.890  24.011   6.344  1.00 10.00      B   
ATOM   2290  O   PHE    64     -30.893  23.290   6.308  1.00 10.00      B   
ATOM   2291  N   SER    65     -32.044  25.074   5.562  1.00 10.00      B   
ATOM   2292  HN  SER    65     -32.865  25.609   5.635  1.00 10.00      B   
ATOM   2293  CA  SER    65     -31.037  25.467   4.588  1.00 10.00      B   
ATOM   2294  CB  SER    65     -31.531  26.692   3.821  1.00 10.00      B   
ATOM   2295  OG  SER    65     -32.946  26.758   3.864  1.00 10.00      B   
ATOM   2296  HG  SER    65     -33.269  27.251   3.101  1.00 10.00      B   
ATOM   2297  C   SER    65     -29.712  25.773   5.282  1.00 10.00      B   
ATOM   2298  O   SER    65     -28.637  25.411   4.794  1.00 10.00      B   
ATOM   2299  N   ALA    66     -29.799  26.426   6.437  1.00 10.00      B   
ATOM   2300  HN  ALA    66     -30.687  26.690   6.770  1.00 10.00      B   
ATOM   2301  CA  ALA    66     -28.617  26.772   7.216  1.00 10.00      B   
ATOM   2302  CB  ALA    66     -29.000  27.623   8.416  1.00 10.00      B   
ATOM   2303  C   ALA    66     -27.885  25.512   7.664  1.00 10.00      B   
ATOM   2304  O   ALA    66     -26.656  25.473   7.694  1.00 10.00      B   
ATOM   2305  N   ALA    67     -28.651  24.480   7.991  1.00 10.00      B   
ATOM   2306  HN  ALA    67     -29.625  24.574   7.937  1.00 10.00      B   
ATOM   2307  CA  ALA    67     -28.087  23.210   8.426  1.00 10.00      B   
ATOM   2308  CB  ALA    67     -29.188  22.275   8.899  1.00 10.00      B   
ATOM   2309  C   ALA    67     -27.297  22.571   7.294  1.00 10.00      B   
ATOM   2310  O   ALA    67     -26.162  22.133   7.485  1.00 10.00      B   
ATOM   2311  N   ILE    68     -27.902  22.538   6.111  1.00 10.00      B   
ATOM   2312  HN  ILE    68     -28.808  22.905   6.030  1.00 10.00      B   
ATOM   2313  CA  ILE    68     -27.262  21.964   4.936  1.00 10.00      B   
ATOM   2314  CB  ILE    68     -28.194  22.008   3.702  1.00 10.00      B   
ATOM   2315  CG1 ILE    68     -29.568  21.420   4.038  1.00 10.00      B   
ATOM   2316  CG2 ILE    68     -27.571  21.263   2.528  1.00 10.00      B   
ATOM   2317  CD1 ILE    68     -30.607  21.633   2.958  1.00 10.00      B   
ATOM   2318  C   ILE    68     -25.975  22.720   4.615  1.00 10.00      B   
ATOM   2319  O   ILE    68     -24.917  22.116   4.447  1.00 10.00      B   
ATOM   2320  N   SER    69     -26.075  24.045   4.561  1.00 10.00      B   
ATOM   2321  HN  SER    69     -26.946  24.465   4.731  1.00 10.00      B   
ATOM   2322  CA  SER    69     -24.930  24.892   4.257  1.00 10.00      B   
ATOM   2323  CB  SER    69     -25.368  26.358   4.175  1.00 10.00      B   
ATOM   2324  OG  SER    69     -26.547  26.490   3.394  1.00 10.00      B   
ATOM   2325  HG  SER    69     -27.316  26.535   3.979  1.00 10.00      B   
ATOM   2326  C   SER    69     -23.812  24.721   5.287  1.00 10.00      B   
ATOM   2327  O   SER    69     -22.629  24.809   4.959  1.00 10.00      B   
ATOM   2328  N   GLY    70     -24.194  24.475   6.533  1.00 10.00      B   
ATOM   2329  HN  GLY    70     -25.153  24.422   6.743  1.00 10.00      B   
ATOM   2330  CA  GLY    70     -23.216  24.285   7.581  1.00 10.00      B   
ATOM   2331  C   GLY    70     -22.369  23.055   7.342  1.00 10.00      B   
ATOM   2332  O   GLY    70     -21.140  23.134   7.309  1.00 10.00      B   
ATOM   2333  N   TRP    71     -23.027  21.924   7.134  1.00 10.00      B   
ATOM   2334  HN  TRP    71     -24.009  21.936   7.129  1.00 10.00      B   
ATOM   2335  CA  TRP    71     -22.329  20.666   6.908  1.00 10.00      B   
ATOM   2336  CB  TRP    71     -23.288  19.482   7.028  1.00 10.00      B   
ATOM   2337  CG  TRP    71     -23.903  19.356   8.388  1.00 10.00      B   
ATOM   2338  CD1 TRP    71     -25.222  19.493   8.707  1.00 10.00      B   
ATOM   2339  CD2 TRP    71     -23.220  19.073   9.617  1.00 10.00      B   
ATOM   2340  NE1 TRP    71     -25.403  19.317  10.057  1.00 10.00      B   
ATOM   2341  HE1 TRP    71     -26.262  19.366  10.529  1.00 10.00      B   
ATOM   2342  CE2 TRP    71     -24.190  19.056  10.637  1.00 10.00      B   
ATOM   2343  CE3 TRP    71     -21.884  18.832   9.952  1.00 10.00      B   
ATOM   2344  CZ2 TRP    71     -23.867  18.808  11.969  1.00 10.00      B   
ATOM   2345  CZ3 TRP    71     -21.567  18.587  11.274  1.00 10.00      B   
ATOM   2346  CH2 TRP    71     -22.554  18.576  12.267  1.00 10.00      B   
ATOM   2347  C   TRP    71     -21.591  20.642   5.571  1.00 10.00      B   
ATOM   2348  O   TRP    71     -20.506  20.066   5.468  1.00 10.00      B   
ATOM   2349  N   LEU    72     -22.166  21.277   4.555  1.00 10.00      B   
ATOM   2350  HN  LEU    72     -23.034  21.723   4.694  1.00 10.00      B   
ATOM   2351  CA  LEU    72     -21.544  21.319   3.233  1.00 10.00      B   
ATOM   2352  CB  LEU    72     -22.457  21.994   2.208  1.00 10.00      B   
ATOM   2353  CG  LEU    72     -23.644  21.169   1.705  1.00 10.00      B   
ATOM   2354  CD1 LEU    72     -24.352  21.889   0.569  1.00 10.00      B   
ATOM   2355  CD2 LEU    72     -23.192  19.787   1.263  1.00 10.00      B   
ATOM   2356  C   LEU    72     -20.184  22.010   3.275  1.00 10.00      B   
ATOM   2357  O   LEU    72     -19.224  21.557   2.645  1.00 10.00      B   
ATOM   2358  N   TRP    73     -20.099  23.102   4.021  1.00 10.00      B   
ATOM   2359  HN  TRP    73     -20.900  23.429   4.488  1.00 10.00      B   
ATOM   2360  CA  TRP    73     -18.844  23.835   4.148  1.00 10.00      B   
ATOM   2361  CB  TRP    73     -19.061  25.204   4.791  1.00 10.00      B   
ATOM   2362  CG  TRP    73     -19.403  26.273   3.800  1.00 10.00      B   
ATOM   2363  CD1 TRP    73     -20.574  26.963   3.716  1.00 10.00      B   
ATOM   2364  CD2 TRP    73     -18.567  26.770   2.744  1.00 10.00      B   
ATOM   2365  NE1 TRP    73     -20.521  27.860   2.682  1.00 10.00      B   
ATOM   2366  HE1 TRP    73     -21.248  28.476   2.419  1.00 10.00      B   
ATOM   2367  CE2 TRP    73     -19.300  27.763   2.067  1.00 10.00      B   
ATOM   2368  CE3 TRP    73     -17.271  26.474   2.308  1.00 10.00      B   
ATOM   2369  CZ2 TRP    73     -18.785  28.461   0.977  1.00 10.00      B   
ATOM   2370  CZ3 TRP    73     -16.762  27.168   1.226  1.00 10.00      B   
ATOM   2371  CH2 TRP    73     -17.516  28.150   0.573  1.00 10.00      B   
ATOM   2372  C   TRP    73     -17.823  23.027   4.939  1.00 10.00      B   
ATOM   2373  O   TRP    73     -16.633  23.026   4.620  1.00 10.00      B   
ATOM   2374  N   ILE    74     -18.299  22.330   5.964  1.00 10.00      B   
ATOM   2375  HN  ILE    74     -19.256  22.378   6.172  1.00 10.00      B   
ATOM   2376  CA  ILE    74     -17.430  21.502   6.790  1.00 10.00      B   
ATOM   2377  CB  ILE    74     -18.178  20.941   8.020  1.00 10.00      B   
ATOM   2378  CG1 ILE    74     -18.706  22.098   8.875  1.00 10.00      B   
ATOM   2379  CG2 ILE    74     -17.272  20.044   8.852  1.00 10.00      B   
ATOM   2380  CD1 ILE    74     -19.570  21.663  10.038  1.00 10.00      B   
ATOM   2381  C   ILE    74     -16.838  20.368   5.952  1.00 10.00      B   
ATOM   2382  O   ILE    74     -15.699  19.950   6.167  1.00 10.00      B   
ATOM   2383  N   THR    75     -17.611  19.901   4.976  1.00 10.00      B   
ATOM   2384  HN  THR    75     -18.509  20.280   4.859  1.00 10.00      B   
ATOM   2385  CA  THR    75     -17.166  18.840   4.082  1.00 10.00      B   
ATOM   2386  CB  THR    75     -18.303  18.408   3.132  1.00 10.00      B   
ATOM   2387  OG1 THR    75     -19.465  18.058   3.899  1.00 10.00      B   
ATOM   2388  HG1 THR    75     -19.750  18.814   4.428  1.00 10.00      B   
ATOM   2389  CG2 THR    75     -17.883  17.211   2.292  1.00 10.00      B   
ATOM   2390  C   THR    75     -15.963  19.323   3.265  1.00 10.00      B   
ATOM   2391  O   THR    75     -14.967  18.612   3.119  1.00 10.00      B   
ATOM   2392  N   VAL    76     -16.059  20.549   2.757  1.00 10.00      B   
ATOM   2393  HN  VAL    76     -16.882  21.062   2.906  1.00 10.00      B   
ATOM   2394  CA  VAL    76     -14.980  21.151   1.978  1.00 10.00      B   
ATOM   2395  CB  VAL    76     -15.389  22.545   1.445  1.00 10.00      B   
ATOM   2396  CG1 VAL    76     -14.230  23.217   0.720  1.00 10.00      B   
ATOM   2397  CG2 VAL    76     -16.599  22.434   0.533  1.00 10.00      B   
ATOM   2398  C   VAL    76     -13.734  21.293   2.848  1.00 10.00      B   
ATOM   2399  O   VAL    76     -12.609  21.020   2.413  1.00 10.00      B   
ATOM   2400  N   LEU    77     -13.953  21.706   4.091  1.00 10.00      B   
ATOM   2401  HN  LEU    77     -14.873  21.905   4.371  1.00 10.00      B   
ATOM   2402  CA  LEU    77     -12.870  21.881   5.047  1.00 10.00      B   
ATOM   2403  CB  LEU    77     -13.390  22.491   6.353  1.00 10.00      B   
ATOM   2404  CG  LEU    77     -13.938  23.918   6.265  1.00 10.00      B   
ATOM   2405  CD1 LEU    77     -14.571  24.329   7.587  1.00 10.00      B   
ATOM   2406  CD2 LEU    77     -12.841  24.896   5.867  1.00 10.00      B   
ATOM   2407  C   LEU    77     -12.171  20.555   5.327  1.00 10.00      B   
ATOM   2408  O   LEU    77     -10.946  20.498   5.393  1.00 10.00      B   
ATOM   2409  N   PHE    78     -12.956  19.489   5.479  1.00 10.00      B   
ATOM   2410  HN  PHE    78     -13.929  19.599   5.409  1.00 10.00      B   
ATOM   2411  CA  PHE    78     -12.411  18.162   5.750  1.00 10.00      B   
ATOM   2412  CB  PHE    78     -13.525  17.155   6.047  1.00 10.00      B   
ATOM   2413  CG  PHE    78     -14.049  17.218   7.456  1.00 10.00      B   
ATOM   2414  CD1 PHE    78     -13.224  17.598   8.504  1.00 10.00      B   
ATOM   2415  CD2 PHE    78     -15.365  16.889   7.735  1.00 10.00      B   
ATOM   2416  CE1 PHE    78     -13.700  17.649   9.801  1.00 10.00      B   
ATOM   2417  CE2 PHE    78     -15.848  16.939   9.030  1.00 10.00      B   
ATOM   2418  CZ  PHE    78     -15.015  17.319  10.065  1.00 10.00      B   
ATOM   2419  C   PHE    78     -11.540  17.675   4.599  1.00 10.00      B   
ATOM   2420  O   PHE    78     -10.504  17.049   4.818  1.00 10.00      B   
ATOM   2421  N   ALA    79     -11.961  17.975   3.376  1.00 10.00      B   
ATOM   2422  HN  ALA    79     -12.802  18.470   3.266  1.00 10.00      B   
ATOM   2423  CA  ALA    79     -11.207  17.579   2.193  1.00 10.00      B   
ATOM   2424  CB  ALA    79     -11.967  17.948   0.931  1.00 10.00      B   
ATOM   2425  C   ALA    79      -9.835  18.242   2.199  1.00 10.00      B   
ATOM   2426  O   ALA    79      -8.811  17.581   2.023  1.00 10.00      B   
ATOM   2427  N   ASN    80      -9.826  19.550   2.428  1.00 10.00      B   
ATOM   2428  HN  ASN    80     -10.680  20.017   2.565  1.00 10.00      B   
ATOM   2429  CA  ASN    80      -8.584  20.310   2.475  1.00 10.00      B   
ATOM   2430  CB  ASN    80      -8.871  21.810   2.558  1.00 10.00      B   
ATOM   2431  CG  ASN    80      -9.126  22.444   1.206  1.00 10.00      B   
ATOM   2432  OD1 ASN    80      -8.589  22.009   0.187  1.00 10.00      B   
ATOM   2433  ND2 ASN    80      -9.955  23.477   1.187  1.00 10.00      B   
ATOM   2434 HD21 ASN    80     -10.354  23.765   2.033  1.00 10.00      B   
ATOM   2435 HD22 ASN    80     -10.133  23.911   0.326  1.00 10.00      B   
ATOM   2436  C   ASN    80      -7.744  19.878   3.669  1.00 10.00      B   
ATOM   2437  O   ASN    80      -6.517  19.854   3.604  1.00 10.00      B   
ATOM   2438  N   PHE    81      -8.424  19.528   4.755  1.00 10.00      B   
ATOM   2439  HN  PHE    81      -9.403  19.578   4.736  1.00 10.00      B   
ATOM   2440  CA  PHE    81      -7.769  19.085   5.979  1.00 10.00      B   
ATOM   2441  CB  PHE    81      -8.822  18.828   7.065  1.00 10.00      B   
ATOM   2442  CG  PHE    81      -8.279  18.694   8.459  1.00 10.00      B   
ATOM   2443  CD1 PHE    81      -8.040  19.816   9.235  1.00 10.00      B   
ATOM   2444  CD2 PHE    81      -8.015  17.445   8.996  1.00 10.00      B   
ATOM   2445  CE1 PHE    81      -7.548  19.697  10.521  1.00 10.00      B   
ATOM   2446  CE2 PHE    81      -7.523  17.317  10.280  1.00 10.00      B   
ATOM   2447  CZ  PHE    81      -7.288  18.444  11.044  1.00 10.00      B   
ATOM   2448  C   PHE    81      -6.959  17.819   5.722  1.00 10.00      B   
ATOM   2449  O   PHE    81      -5.802  17.719   6.133  1.00 10.00      B   
ATOM   2450  N   ALA    82      -7.569  16.869   5.021  1.00 10.00      B   
ATOM   2451  HN  ALA    82      -8.489  17.023   4.708  1.00 10.00      B   
ATOM   2452  CA  ALA    82      -6.916  15.606   4.703  1.00 10.00      B   
ATOM   2453  CB  ALA    82      -7.894  14.659   4.026  1.00 10.00      B   
ATOM   2454  C   ALA    82      -5.685  15.825   3.826  1.00 10.00      B   
ATOM   2455  O   ALA    82      -4.623  15.253   4.079  1.00 10.00      B   
ATOM   2456  N   GLU    83      -5.828  16.664   2.804  1.00 10.00      B   
ATOM   2457  HN  GLU    83      -6.698  17.096   2.657  1.00 10.00      B   
ATOM   2458  CA  GLU    83      -4.723  16.950   1.894  1.00 10.00      B   
ATOM   2459  CB  GLU    83      -5.203  17.731   0.667  1.00 10.00      B   
ATOM   2460  CG  GLU    83      -4.149  17.867  -0.421  1.00 10.00      B   
ATOM   2461  CD  GLU    83      -4.641  18.628  -1.635  1.00 10.00      B   
ATOM   2462  OE1 GLU    83      -5.651  18.213  -2.236  1.00 10.00      B   
ATOM   2463  OE2 GLU    83      -4.001  19.638  -2.005  1.00 10.00      B   
ATOM   2464  C   GLU    83      -3.607  17.709   2.607  1.00 10.00      B   
ATOM   2465  O   GLU    83      -2.430  17.366   2.480  1.00 10.00      B   
ATOM   2466  N   ALA    84      -3.984  18.731   3.370  1.00 10.00      B   
ATOM   2467  HN  ALA    84      -4.941  18.948   3.444  1.00 10.00      B   
ATOM   2468  CA  ALA    84      -3.013  19.536   4.099  1.00 10.00      B   
ATOM   2469  CB  ALA    84      -3.683  20.723   4.775  1.00 10.00      B   
ATOM   2470  C   ALA    84      -2.262  18.692   5.120  1.00 10.00      B   
ATOM   2471  O   ALA    84      -1.072  18.909   5.360  1.00 10.00      B   
ATOM   2472  N   LEU    85      -2.960  17.728   5.711  1.00 10.00      B   
ATOM   2473  HN  LEU    85      -3.908  17.613   5.478  1.00 10.00      B   
ATOM   2474  CA  LEU    85      -2.364  16.841   6.707  1.00 10.00      B   
ATOM   2475  CB  LEU    85      -3.424  15.910   7.302  1.00 10.00      B   
ATOM   2476  CG  LEU    85      -2.961  14.952   8.404  1.00 10.00      B   
ATOM   2477  CD1 LEU    85      -2.294  15.710   9.544  1.00 10.00      B   
ATOM   2478  CD2 LEU    85      -4.135  14.138   8.922  1.00 10.00      B   
ATOM   2479  C   LEU    85      -1.224  16.030   6.100  1.00 10.00      B   
ATOM   2480  O   LEU    85      -0.164  15.877   6.709  1.00 10.00      B   
ATOM   2481  N   ALA    86      -1.442  15.529   4.893  1.00 10.00      B   
ATOM   2482  HN  ALA    86      -2.306  15.694   4.455  1.00 10.00      B   
ATOM   2483  CA  ALA    86      -0.435  14.740   4.201  1.00 10.00      B   
ATOM   2484  CB  ALA    86      -1.007  14.179   2.909  1.00 10.00      B   
ATOM   2485  C   ALA    86       0.811  15.580   3.928  1.00 10.00      B   
ATOM   2486  O   ALA    86       1.939  15.122   4.123  1.00 10.00      B   
ATOM   2487  N   GLU    87       0.599  16.819   3.498  1.00 10.00      B   
ATOM   2488  HN  GLU    87      -0.324  17.129   3.366  1.00 10.00      B   
ATOM   2489  CA  GLU    87       1.703  17.724   3.211  1.00 10.00      B   
ATOM   2490  CB  GLU    87       1.203  18.978   2.493  1.00 10.00      B   
ATOM   2491  CG  GLU    87       0.442  18.707   1.208  1.00 10.00      B   
ATOM   2492  CD  GLU    87       0.219  19.967   0.398  1.00 10.00      B   
ATOM   2493  OE1 GLU    87      -0.095  21.016   1.000  1.00 10.00      B   
ATOM   2494  OE2 GLU    87       0.365  19.914  -0.845  1.00 10.00      B   
ATOM   2495  C   GLU    87       2.426  18.112   4.499  1.00 10.00      B   
ATOM   2496  O   GLU    87       3.655  18.106   4.558  1.00 10.00      B   
ATOM   2497  N   GLY    88       1.649  18.435   5.532  1.00 10.00      B   
ATOM   2498  HN  GLY    88       0.671  18.415   5.422  1.00 10.00      B   
ATOM   2499  CA  GLY    88       2.222  18.816   6.811  1.00 10.00      B   
ATOM   2500  C   GLY    88       3.065  17.705   7.399  1.00 10.00      B   
ATOM   2501  O   GLY    88       4.113  17.955   7.998  1.00 10.00      B   
ATOM   2502  N   ARG    89       2.605  16.475   7.217  1.00 10.00      B   
ATOM   2503  HN  ARG    89       1.748  16.350   6.750  1.00 10.00      B   
ATOM   2504  CA  ARG    89       3.320  15.303   7.705  1.00 10.00      B   
ATOM   2505  CB  ARG    89       2.528  14.035   7.375  1.00 10.00      B   
ATOM   2506  CG  ARG    89       3.220  12.738   7.759  1.00 10.00      B   
ATOM   2507  CD  ARG    89       2.528  11.541   7.127  1.00 10.00      B   
ATOM   2508  NE  ARG    89       2.235  10.496   8.109  1.00 10.00      B   
ATOM   2509  HE  ARG    89       1.495  10.662   8.736  1.00 10.00      B   
ATOM   2510  CZ  ARG    89       2.904   9.346   8.202  1.00 10.00      B   
ATOM   2511  NH1 ARG    89       3.913   9.088   7.378  1.00 10.00      B   
ATOM   2512 HH11 ARG    89       4.432   8.185   7.455  1.00 10.00      B   
ATOM   2513 HH12 ARG    89       4.190   9.781   6.651  1.00 10.00      B   
ATOM   2514  NH2 ARG    89       2.562   8.455   9.124  1.00 10.00      B   
ATOM   2515 HH21 ARG    89       3.085   7.554   9.203  1.00 10.00      B   
ATOM   2516 HH22 ARG    89       1.766   8.652   9.773  1.00 10.00      B   
ATOM   2517  C   ARG    89       4.701  15.231   7.058  1.00 10.00      B   
ATOM   2518  O   ARG    89       5.714  15.036   7.735  1.00 10.00      B   
ATOM   2519  N   SER    90       4.727  15.408   5.742  1.00 10.00      B   
ATOM   2520  HN  SER    90       3.884  15.558   5.265  1.00 10.00      B   
ATOM   2521  CA  SER    90       5.965  15.373   4.983  1.00 10.00      B   
ATOM   2522  CB  SER    90       5.656  15.412   3.486  1.00 10.00      B   
ATOM   2523  OG  SER    90       4.638  14.474   3.159  1.00 10.00      B   
ATOM   2524  HG  SER    90       3.780  14.916   3.150  1.00 10.00      B   
ATOM   2525  C   SER    90       6.891  16.526   5.381  1.00 10.00      B   
ATOM   2526  O   SER    90       8.108  16.359   5.452  1.00 10.00      B   
ATOM   2527  N   LYS    91       6.306  17.690   5.658  1.00 10.00      B   
ATOM   2528  HN  LYS    91       5.328  17.765   5.579  1.00 10.00      B   
ATOM   2529  CA  LYS    91       7.084  18.859   6.058  1.00 10.00      B   
ATOM   2530  CB  LYS    91       6.182  20.085   6.246  1.00 10.00      B   
ATOM   2531  CG  LYS    91       6.886  21.285   6.866  1.00 10.00      B   
ATOM   2532  CD  LYS    91       6.072  22.561   6.715  1.00 10.00      B   
ATOM   2533  CE  LYS    91       6.746  23.724   7.428  1.00 10.00      B   
ATOM   2534  NZ  LYS    91       6.144  25.035   7.067  1.00 10.00      B   
ATOM   2535  HZ1 LYS    91       6.575  25.796   7.629  1.00 10.00      B   
ATOM   2536  HZ2 LYS    91       5.121  25.027   7.250  1.00 10.00      B   
ATOM   2537  HZ3 LYS    91       6.300  25.237   6.058  1.00 10.00      B   
ATOM   2538  C   LYS    91       7.873  18.576   7.332  1.00 10.00      B   
ATOM   2539  O   LYS    91       9.070  18.846   7.406  1.00 10.00      B   
ATOM   2540  N   ALA    92       7.202  18.008   8.323  1.00 10.00      B   
ATOM   2541  HN  ALA    92       6.249  17.798   8.198  1.00 10.00      B   
ATOM   2542  CA  ALA    92       7.845  17.687   9.592  1.00 10.00      B   
ATOM   2543  CB  ALA    92       6.806  17.308  10.634  1.00 10.00      B   
ATOM   2544  C   ALA    92       8.863  16.563   9.411  1.00 10.00      B   
ATOM   2545  O   ALA    92       9.901  16.540  10.071  1.00 10.00      B   
ATOM   2546  N   GLN    93       8.559  15.649   8.496  1.00 10.00      B   
ATOM   2547  HN  GLN    93       7.714  15.733   8.002  1.00 10.00      B   
ATOM   2548  CA  GLN    93       9.434  14.516   8.209  1.00 10.00      B   
ATOM   2549  CB  GLN    93       8.713  13.517   7.301  1.00 10.00      B   
ATOM   2550  CG  GLN    93       9.445  12.198   7.114  1.00 10.00      B   
ATOM   2551  CD  GLN    93       9.610  11.430   8.411  1.00 10.00      B   
ATOM   2552  OE1 GLN    93       8.758  11.492   9.299  1.00 10.00      B   
ATOM   2553  NE2 GLN    93      10.715  10.709   8.533  1.00 10.00      B   
ATOM   2554 HE21 GLN    93      11.357  10.713   7.789  1.00 10.00      B   
ATOM   2555 HE22 GLN    93      10.852  10.204   9.362  1.00 10.00      B   
ATOM   2556  C   GLN    93      10.733  14.978   7.554  1.00 10.00      B   
ATOM   2557  O   GLN    93      11.799  14.410   7.787  1.00 10.00      B   
ATOM   2558  N   ALA    94      10.642  16.013   6.736  1.00 10.00      B   
ATOM   2559  HN  ALA    94       9.763  16.420   6.575  1.00 10.00      B   
ATOM   2560  CA  ALA    94      11.809  16.546   6.050  1.00 10.00      B   
ATOM   2561  CB  ALA    94      11.395  17.184   4.735  1.00 10.00      B   
ATOM   2562  C   ALA    94      12.555  17.557   6.920  1.00 10.00      B   
ATOM   2563  O   ALA    94      13.775  17.697   6.820  1.00 10.00      B   
ATOM   2564  N   ASN    95      11.813  18.244   7.782  1.00 10.00      B   
ATOM   2565  HN  ASN    95      10.846  18.072   7.817  1.00 10.00      B   
ATOM   2566  CA  ASN    95      12.384  19.260   8.669  1.00 10.00      B   
ATOM   2567  CB  ASN    95      11.274  19.971   9.454  1.00 10.00      B   
ATOM   2568  CG  ASN    95      11.621  21.405   9.816  1.00 10.00      B   
ATOM   2569  OD1 ASN    95      12.789  21.777   9.912  1.00 10.00      B   
ATOM   2570  ND2 ASN    95      10.605  22.222  10.032  1.00 10.00      B   
ATOM   2571 HD21 ASN    95       9.694  21.862   9.947  1.00 10.00      B   
ATOM   2572 HD22 ASN    95      10.803  23.155  10.257  1.00 10.00      B   
ATOM   2573  C   ASN    95      13.398  18.662   9.642  1.00 10.00      B   
ATOM   2574  O   ASN    95      14.318  19.350  10.094  1.00 10.00      B   
ATOM   2575  N   SER    96      13.242  17.378   9.950  1.00 10.00      B   
ATOM   2576  HN  SER    96      12.508  16.872   9.540  1.00 10.00      B   
ATOM   2577  CA  SER    96      14.136  16.697  10.879  1.00 10.00      B   
ATOM   2578  CB  SER    96      13.533  15.357  11.300  1.00 10.00      B   
ATOM   2579  OG  SER    96      12.376  15.062  10.532  1.00 10.00      B   
ATOM   2580  HG  SER    96      11.613  15.526  10.902  1.00 10.00      B   
ATOM   2581  C   SER    96      15.532  16.499  10.284  1.00 10.00      B   
ATOM   2582  O   SER    96      16.504  16.292  11.013  1.00 10.00      B   
ATOM   2583  N   LEU    97      15.626  16.560   8.960  1.00 10.00      B   
ATOM   2584  HN  LEU    97      14.815  16.715   8.429  1.00 10.00      B   
ATOM   2585  CA  LEU    97      16.906  16.397   8.280  1.00 10.00      B   
ATOM   2586  CB  LEU    97      16.781  15.415   7.111  1.00 10.00      B   
ATOM   2587  CG  LEU    97      16.280  14.010   7.456  1.00 10.00      B   
ATOM   2588  CD1 LEU    97      16.223  13.140   6.210  1.00 10.00      B   
ATOM   2589  CD2 LEU    97      17.157  13.367   8.521  1.00 10.00      B   
ATOM   2590  C   LEU    97      17.427  17.741   7.784  1.00 10.00      B   
ATOM   2591  O   LEU    97      18.633  17.994   7.785  1.00 10.00      B   
ATOM   2592  N   LYS    98      16.506  18.604   7.376  1.00 10.00      B   
ATOM   2593  HN  LYS    98      15.563  18.338   7.406  1.00 10.00      B   
ATOM   2594  CA  LYS    98      16.849  19.928   6.870  1.00 10.00      B   
ATOM   2595  CB  LYS    98      15.591  20.622   6.344  1.00 10.00      B   
ATOM   2596  CG  LYS    98      15.851  21.946   5.645  1.00 10.00      B   
ATOM   2597  CD  LYS    98      14.549  22.668   5.349  1.00 10.00      B   
ATOM   2598  CE  LYS    98      14.773  23.902   4.494  1.00 10.00      B   
ATOM   2599  NZ  LYS    98      13.504  24.628   4.246  1.00 10.00      B   
ATOM   2600  HZ1 LYS    98      13.166  25.069   5.124  1.00 10.00      B   
ATOM   2601  HZ2 LYS    98      12.771  23.964   3.900  1.00 10.00      B   
ATOM   2602  HZ3 LYS    98      13.646  25.367   3.532  1.00 10.00      B   
ATOM   2603  C   LYS    98      17.499  20.784   7.955  1.00 10.00      B   
ATOM   2604  O   LYS    98      18.396  21.581   7.677  1.00 10.00      B   
ATOM   2605  N   GLY    99      17.059  20.593   9.195  1.00 10.00      B   
ATOM   2606  HN  GLY    99      16.359  19.924   9.360  1.00 10.00      B   
ATOM   2607  CA  GLY    99      17.595  21.361  10.306  1.00 10.00      B   
ATOM   2608  C   GLY    99      19.005  20.955  10.708  1.00 10.00      B   
ATOM   2609  O   GLY    99      19.576  21.523  11.641  1.00 10.00      B   
ATOM   2610  N   VAL   100      19.565  19.972  10.013  1.00 10.00      B   
ATOM   2611  HN  VAL   100      19.061  19.555   9.282  1.00 10.00      B   
ATOM   2612  CA  VAL   100      20.911  19.501  10.309  1.00 10.00      B   
ATOM   2613  CB  VAL   100      21.014  17.961  10.196  1.00 10.00      B   
ATOM   2614  CG1 VAL   100      22.397  17.473  10.604  1.00 10.00      B   
ATOM   2615  CG2 VAL   100      19.940  17.288  11.039  1.00 10.00      B   
ATOM   2616  C   VAL   100      21.930  20.149   9.371  1.00 10.00      B   
ATOM   2617  O   VAL   100      23.024  20.523   9.790  1.00 10.00      B   
ATOM   2618  N   LYS   101      21.541  20.316   8.110  1.00 10.00      B   
ATOM   2619  HN  LYS   101      20.638  20.035   7.849  1.00 10.00      B   
ATOM   2620  CA  LYS   101      22.418  20.902   7.097  1.00 10.00      B   
ATOM   2621  CB  LYS   101      21.754  20.830   5.718  1.00 10.00      B   
ATOM   2622  CG  LYS   101      22.656  21.254   4.571  1.00 10.00      B   
ATOM   2623  CD  LYS   101      21.858  21.574   3.320  1.00 10.00      B   
ATOM   2624  CE  LYS   101      22.744  22.196   2.257  1.00 10.00      B   
ATOM   2625  NZ  LYS   101      21.948  22.869   1.201  1.00 10.00      B   
ATOM   2626  HZ1 LYS   101      21.496  22.157   0.580  1.00 10.00      B   
ATOM   2627  HZ2 LYS   101      22.561  23.477   0.623  1.00 10.00      B   
ATOM   2628  HZ3 LYS   101      21.204  23.457   1.629  1.00 10.00      B   
ATOM   2629  C   LYS   101      22.790  22.349   7.422  1.00 10.00      B   
ATOM   2630  O   LYS   101      23.894  22.804   7.103  1.00 10.00      B   
ATOM   2631  N   LYS   102      21.867  23.068   8.048  1.00 10.00      B   
ATOM   2632  HN  LYS   102      21.011  22.651   8.273  1.00 10.00      B   
ATOM   2633  CA  LYS   102      22.094  24.465   8.404  1.00 10.00      B   
ATOM   2634  CB  LYS   102      20.784  25.138   8.817  1.00 10.00      B   
ATOM   2635  CG  LYS   102      19.793  25.307   7.679  1.00 10.00      B   
ATOM   2636  CD  LYS   102      18.591  26.134   8.108  1.00 10.00      B   
ATOM   2637  CE  LYS   102      17.642  26.365   6.942  1.00 10.00      B   
ATOM   2638  NZ  LYS   102      16.515  27.265   7.301  1.00 10.00      B   
ATOM   2639  HZ1 LYS   102      16.873  28.133   7.750  1.00 10.00      B   
ATOM   2640  HZ2 LYS   102      15.872  26.789   7.964  1.00 10.00      B   
ATOM   2641  HZ3 LYS   102      15.982  27.525   6.449  1.00 10.00      B   
ATOM   2642  C   LYS   102      23.140  24.617   9.506  1.00 10.00      B   
ATOM   2643  O   LYS   102      23.891  25.594   9.531  1.00 10.00      B   
ATOM   2644  N   THR   103      23.199  23.647  10.401  1.00 10.00      B   
ATOM   2645  HN  THR   103      22.601  22.876  10.314  1.00 10.00      B   
ATOM   2646  CA  THR   103      24.144  23.688  11.509  1.00 10.00      B   
ATOM   2647  CB  THR   103      23.544  23.006  12.748  1.00 10.00      B   
ATOM   2648  OG1 THR   103      22.115  23.072  12.671  1.00 10.00      B   
ATOM   2649  HG1 THR   103      21.851  23.977  12.466  1.00 10.00      B   
ATOM   2650  CG2 THR   103      24.014  23.702  14.016  1.00 10.00      B   
ATOM   2651  C   THR   103      25.455  22.996  11.145  1.00 10.00      B   
ATOM   2652  O   THR   103      25.777  21.935  11.682  1.00 10.00      B   
ATOM   2653  N   ALA   104      26.206  23.598  10.231  1.00 10.00      B   
ATOM   2654  HN  ALA   104      25.901  24.444   9.840  1.00 10.00      B   
ATOM   2655  CA  ALA   104      27.474  23.030   9.799  1.00 10.00      B   
ATOM   2656  CB  ALA   104      27.243  21.969   8.729  1.00 10.00      B   
ATOM   2657  C   ALA   104      28.428  24.105   9.285  1.00 10.00      B   
ATOM   2658  O   ALA   104      28.031  24.987   8.514  1.00 10.00      B   
ATOM   2659  N   PHE   105      29.679  24.033   9.729  1.00 10.00      B   
ATOM   2660  HN  PHE   105      29.924  23.313  10.354  1.00 10.00      B   
ATOM   2661  CA  PHE   105      30.711  24.971   9.306  1.00 10.00      B   
ATOM   2662  CB  PHE   105      31.229  25.822  10.478  1.00 10.00      B   
ATOM   2663  CG  PHE   105      31.548  25.051  11.730  1.00 10.00      B   
ATOM   2664  CD1 PHE   105      32.822  24.554  11.950  1.00 10.00      B   
ATOM   2665  CD2 PHE   105      30.572  24.829  12.689  1.00 10.00      B   
ATOM   2666  CE1 PHE   105      33.117  23.849  13.100  1.00 10.00      B   
ATOM   2667  CE2 PHE   105      30.860  24.124  13.839  1.00 10.00      B   
ATOM   2668  CZ  PHE   105      32.133  23.633  14.045  1.00 10.00      B   
ATOM   2669  C   PHE   105      31.842  24.205   8.629  1.00 10.00      B   
ATOM   2670  O   PHE   105      32.075  23.037   8.942  1.00 10.00      B   
ATOM   2671  N   ALA   106      32.542  24.853   7.709  1.00 10.00      B   
ATOM   2672  HN  ALA   106      32.347  25.794   7.525  1.00 10.00      B   
ATOM   2673  CA  ALA   106      33.611  24.190   6.982  1.00 10.00      B   
ATOM   2674  CB  ALA   106      33.210  23.986   5.530  1.00 10.00      B   
ATOM   2675  C   ALA   106      34.938  24.934   7.064  1.00 10.00      B   
ATOM   2676  O   ALA   106      35.028  26.036   7.611  1.00 10.00      B   
ATOM   2677  N   ARG   107      35.961  24.289   6.522  1.00 10.00      B   
ATOM   2678  HN  ARG   107      35.797  23.402   6.131  1.00 10.00      B   
ATOM   2679  CA  ARG   107      37.315  24.818   6.477  1.00 10.00      B   
ATOM   2680  CB  ARG   107      38.006  24.671   7.841  1.00 10.00      B   
ATOM   2681  CG  ARG   107      37.827  23.303   8.490  1.00 10.00      B   
ATOM   2682  CD  ARG   107      38.549  23.215   9.823  1.00 10.00      B   
ATOM   2683  NE  ARG   107      37.893  22.272  10.731  1.00 10.00      B   
ATOM   2684  HE  ARG   107      36.963  22.028  10.525  1.00 10.00      B   
ATOM   2685  CZ  ARG   107      38.473  21.741  11.808  1.00 10.00      B   
ATOM   2686  NH1 ARG   107      39.728  22.051  12.114  1.00 10.00      B   
ATOM   2687 HH11 ARG   107      40.267  22.713  11.513  1.00 10.00      B   
ATOM   2688 HH12 ARG   107      40.182  21.638  12.959  1.00 10.00      B   
ATOM   2689  NH2 ARG   107      37.791  20.905  12.585  1.00 10.00      B   
ATOM   2690 HH21 ARG   107      38.235  20.487  13.431  1.00 10.00      B   
ATOM   2691 HH22 ARG   107      36.798  20.667  12.355  1.00 10.00      B   
ATOM   2692  C   ARG   107      38.091  24.056   5.410  1.00 10.00      B   
ATOM   2693  O   ARG   107      38.234  22.832   5.490  1.00 10.00      B   
ATOM   2694  N   LYS   108      38.566  24.757   4.398  1.00 10.00      B   
ATOM   2695  HN  LYS   108      38.434  25.734   4.374  1.00 10.00      B   
ATOM   2696  CA  LYS   108      39.306  24.106   3.327  1.00 10.00      B   
ATOM   2697  CB  LYS   108      38.789  24.512   1.941  1.00 10.00      B   
ATOM   2698  CG  LYS   108      38.489  25.991   1.785  1.00 10.00      B   
ATOM   2699  CD  LYS   108      38.515  26.426   0.329  1.00 10.00      B   
ATOM   2700  CE  LYS   108      39.937  26.677  -0.159  1.00 10.00      B   
ATOM   2701  NZ  LYS   108      40.582  25.448  -0.700  1.00 10.00      B   
ATOM   2702  HZ1 LYS   108      40.918  24.843   0.076  1.00 10.00      B   
ATOM   2703  HZ2 LYS   108      41.393  25.705  -1.296  1.00 10.00      B   
ATOM   2704  HZ3 LYS   108      39.897  24.906  -1.279  1.00 10.00      B   
ATOM   2705  C   LYS   108      40.805  24.340   3.446  1.00 10.00      B   
ATOM   2706  O   LYS   108      41.254  25.287   4.094  1.00 10.00      B   
ATOM   2707  N   LEU   109      41.570  23.453   2.831  1.00 10.00      B   
ATOM   2708  HN  LEU   109      41.142  22.713   2.341  1.00 10.00      B   
ATOM   2709  CA  LEU   109      43.018  23.548   2.844  1.00 10.00      B   
ATOM   2710  CB  LEU   109      43.650  22.154   2.906  1.00 10.00      B   
ATOM   2711  CG  LEU   109      43.549  21.420   4.243  1.00 10.00      B   
ATOM   2712  CD1 LEU   109      43.975  19.969   4.086  1.00 10.00      B   
ATOM   2713  CD2 LEU   109      44.401  22.109   5.297  1.00 10.00      B   
ATOM   2714  C   LEU   109      43.492  24.269   1.595  1.00 10.00      B   
ATOM   2715  O   LEU   109      42.794  24.287   0.578  1.00 10.00      B   
ATOM   2716  N   ARG   110      44.666  24.874   1.674  1.00 10.00      B   
ATOM   2717  HN  ARG   110      45.164  24.854   2.523  1.00 10.00      B   
ATOM   2718  CA  ARG   110      45.220  25.587   0.533  1.00 10.00      B   
ATOM   2719  CB  ARG   110      46.095  26.762   0.991  1.00 10.00      B   
ATOM   2720  CG  ARG   110      45.467  27.622   2.085  1.00 10.00      B   
ATOM   2721  CD  ARG   110      44.082  28.125   1.698  1.00 10.00      B   
ATOM   2722  NE  ARG   110      44.132  29.102   0.608  1.00 10.00      B   
ATOM   2723  HE  ARG   110      45.013  29.289   0.214  1.00 10.00      B   
ATOM   2724  CZ  ARG   110      43.066  29.745   0.132  1.00 10.00      B   
ATOM   2725  NH1 ARG   110      41.857  29.525   0.643  1.00 10.00      B   
ATOM   2726 HH11 ARG   110      41.027  30.031   0.263  1.00 10.00      B   
ATOM   2727 HH12 ARG   110      41.722  28.842   1.435  1.00 10.00      B   
ATOM   2728  NH2 ARG   110      43.218  30.621  -0.852  1.00 10.00      B   
ATOM   2729 HH21 ARG   110      42.393  31.130  -1.235  1.00 10.00      B   
ATOM   2730 HH22 ARG   110      44.166  30.806  -1.246  1.00 10.00      B   
ATOM   2731  C   ARG   110      46.007  24.636  -0.364  1.00 10.00      B   
ATOM   2732  O   ARG   110      46.390  24.989  -1.478  1.00 10.00      B   
ATOM   2733  N   GLU   111      46.232  23.422   0.126  1.00 10.00      B   
ATOM   2734  HN  GLU   111      45.883  23.194   1.012  1.00 10.00      B   
ATOM   2735  CA  GLU   111      46.965  22.407  -0.621  1.00 10.00      B   
ATOM   2736  CB  GLU   111      48.354  22.191  -0.014  1.00 10.00      B   
ATOM   2737  CG  GLU   111      49.242  23.425  -0.065  1.00 10.00      B   
ATOM   2738  CD  GLU   111      50.661  23.154   0.385  1.00 10.00      B   
ATOM   2739  OE1 GLU   111      50.961  23.350   1.583  1.00 10.00      B   
ATOM   2740  OE2 GLU   111      51.487  22.747  -0.459  1.00 10.00      B   
ATOM   2741  C   GLU   111      46.175  21.099  -0.643  1.00 10.00      B   
ATOM   2742  O   GLU   111      45.452  20.794   0.305  1.00 10.00      B   
ATOM   2743  N   PRO   112      46.298  20.310  -1.725  1.00 10.00      B   
ATOM   2744  CA  PRO   112      45.575  19.040  -1.877  1.00 10.00      B   
ATOM   2745  CB  PRO   112      45.646  18.798  -3.385  1.00 10.00      B   
ATOM   2746  CG  PRO   112      46.941  19.412  -3.796  1.00 10.00      B   
ATOM   2747  CD  PRO   112      47.151  20.599  -2.894  1.00 10.00      B   
ATOM   2748  C   PRO   112      46.222  17.875  -1.123  1.00 10.00      B   
ATOM   2749  O   PRO   112      46.450  16.805  -1.694  1.00 10.00      B   
ATOM   2750  N   LYS   113      46.505  18.079   0.159  1.00 10.00      B   
ATOM   2751  HN  LYS   113      46.291  18.949   0.563  1.00 10.00      B   
ATOM   2752  CA  LYS   113      47.114  17.047   0.989  1.00 10.00      B   
ATOM   2753  CB  LYS   113      48.588  16.844   0.621  1.00 10.00      B   
ATOM   2754  CG  LYS   113      48.911  15.435   0.149  1.00 10.00      B   
ATOM   2755  CD  LYS   113      50.354  15.320  -0.315  1.00 10.00      B   
ATOM   2756  CE  LYS   113      50.627  13.964  -0.947  1.00 10.00      B   
ATOM   2757  NZ  LYS   113      52.003  13.879  -1.504  1.00 10.00      B   
ATOM   2758  HZ1 LYS   113      52.168  12.940  -1.915  1.00 10.00      B   
ATOM   2759  HZ2 LYS   113      52.704  14.043  -0.753  1.00 10.00      B   
ATOM   2760  HZ3 LYS   113      52.133  14.597  -2.245  1.00 10.00      B   
ATOM   2761  C   LYS   113      46.985  17.407   2.463  1.00 10.00      B   
ATOM   2762  O   LYS   113      46.959  18.587   2.818  1.00 10.00      B   
ATOM   2763  N   TYR   114      46.893  16.393   3.314  1.00 10.00      B   
ATOM   2764  HN  TYR   114      46.917  15.471   2.967  1.00 10.00      B   
ATOM   2765  CA  TYR   114      46.764  16.611   4.750  1.00 10.00      B   
ATOM   2766  CB  TYR   114      46.370  15.309   5.460  1.00 10.00      B   
ATOM   2767  CG  TYR   114      46.280  15.422   6.967  1.00 10.00      B   
ATOM   2768  CD1 TYR   114      45.246  16.121   7.572  1.00 10.00      B   
ATOM   2769  CD2 TYR   114      47.233  14.827   7.786  1.00 10.00      B   
ATOM   2770  CE1 TYR   114      45.163  16.228   8.950  1.00 10.00      B   
ATOM   2771  CE2 TYR   114      47.158  14.926   9.162  1.00 10.00      B   
ATOM   2772  CZ  TYR   114      46.123  15.628   9.739  1.00 10.00      B   
ATOM   2773  OH  TYR   114      46.050  15.735  11.111  1.00 10.00      B   
ATOM   2774  HH  TYR   114      46.944  15.847  11.469  1.00 10.00      B   
ATOM   2775  C   TYR   114      48.063  17.169   5.329  1.00 10.00      B   
ATOM   2776  O   TYR   114      49.102  16.507   5.300  1.00 10.00      B   
ATOM   2777  N   GLY   115      47.996  18.387   5.852  1.00 10.00      B   
ATOM   2778  HN  GLY   115      47.140  18.867   5.843  1.00 10.00      B   
ATOM   2779  CA  GLY   115      49.170  19.021   6.422  1.00 10.00      B   
ATOM   2780  C   GLY   115      49.523  20.297   5.689  1.00 10.00      B   
ATOM   2781  O   GLY   115      50.572  20.389   5.043  1.00 10.00      B   
ATOM   2782  N   ALA   116      48.641  21.282   5.784  1.00 10.00      B   
ATOM   2783  HN  ALA   116      47.836  21.152   6.328  1.00 10.00      B   
ATOM   2784  CA  ALA   116      48.841  22.562   5.123  1.00 10.00      B   
ATOM   2785  CB  ALA   116      48.405  22.469   3.669  1.00 10.00      B   
ATOM   2786  C   ALA   116      48.055  23.655   5.835  1.00 10.00      B   
ATOM   2787  O   ALA   116      47.509  23.435   6.920  1.00 10.00      B   
ATOM   2788  N   ALA   117      48.011  24.833   5.228  1.00 10.00      B   
ATOM   2789  HN  ALA   117      48.485  24.952   4.378  1.00 10.00      B   
ATOM   2790  CA  ALA   117      47.280  25.956   5.792  1.00 10.00      B   
ATOM   2791  CB  ALA   117      47.816  27.267   5.233  1.00 10.00      B   
ATOM   2792  C   ALA   117      45.794  25.811   5.488  1.00 10.00      B   
ATOM   2793  O   ALA   117      45.417  25.341   4.410  1.00 10.00      B   
ATOM   2794  N   ALA   118      44.956  26.200   6.436  1.00 10.00      B   
ATOM   2795  HN  ALA   118      45.313  26.579   7.271  1.00 10.00      B   
ATOM   2796  CA  ALA   118      43.516  26.099   6.267  1.00 10.00      B   
ATOM   2797  CB  ALA   118      42.943  25.044   7.203  1.00 10.00      B   
ATOM   2798  C   ALA   118      42.847  27.444   6.511  1.00 10.00      B   
ATOM   2799  O   ALA   118      43.383  28.299   7.220  1.00 10.00      B   
ATOM   2800  N   ASP   119      41.678  27.626   5.923  1.00 10.00      B   
ATOM   2801  HN  ASP   119      41.302  26.902   5.373  1.00 10.00      B   
ATOM   2802  CA  ASP   119      40.922  28.863   6.073  1.00 10.00      B   
ATOM   2803  CB  ASP   119      40.598  29.468   4.702  1.00 10.00      B   
ATOM   2804  CG  ASP   119      40.022  28.457   3.730  1.00 10.00      B   
ATOM   2805  OD1 ASP   119      38.955  27.879   4.037  1.00 10.00      B   
ATOM   2806  OD2 ASP   119      40.640  28.240   2.657  1.00 10.00      B   
ATOM   2807  C   ASP   119      39.643  28.607   6.861  1.00 10.00      B   
ATOM   2808  O   ASP   119      39.556  27.628   7.605  1.00 10.00      B   
ATOM   2809  N   LYS   120      38.659  29.485   6.712  1.00 10.00      B   
ATOM   2810  HN  LYS   120      38.781  30.248   6.108  1.00 10.00      B   
ATOM   2811  CA  LYS   120      37.395  29.332   7.416  1.00 10.00      B   
ATOM   2812  CB  LYS   120      37.398  30.157   8.707  1.00 10.00      B   
ATOM   2813  CG  LYS   120      36.394  29.683   9.742  1.00 10.00      B   
ATOM   2814  CD  LYS   120      36.275  30.670  10.890  1.00 10.00      B   
ATOM   2815  CE  LYS   120      35.269  30.193  11.923  1.00 10.00      B   
ATOM   2816  NZ  LYS   120      35.015  31.221  12.962  1.00 10.00      B   
ATOM   2817  HZ1 LYS   120      34.563  32.053  12.535  1.00 10.00      B   
ATOM   2818  HZ2 LYS   120      35.910  31.514  13.405  1.00 10.00      B   
ATOM   2819  HZ3 LYS   120      34.387  30.841  13.697  1.00 10.00      B   
ATOM   2820  C   LYS   120      36.222  29.733   6.525  1.00 10.00      B   
ATOM   2821  O   LYS   120      35.357  30.520   6.922  1.00 10.00      B   
ATOM   2822  N   VAL   121      36.204  29.195   5.313  1.00 10.00      B   
ATOM   2823  HN  VAL   121      36.927  28.583   5.051  1.00 10.00      B   
ATOM   2824  CA  VAL   121      35.136  29.486   4.360  1.00 10.00      B   
ATOM   2825  CB  VAL   121      35.556  29.139   2.913  1.00 10.00      B   
ATOM   2826  CG1 VAL   121      34.431  29.430   1.927  1.00 10.00      B   
ATOM   2827  CG2 VAL   121      36.813  29.903   2.527  1.00 10.00      B   
ATOM   2828  C   VAL   121      33.869  28.711   4.728  1.00 10.00      B   
ATOM   2829  O   VAL   121      33.907  27.490   4.881  1.00 10.00      B   
ATOM   2830  N   PRO   122      32.736  29.422   4.885  1.00 10.00      B   
ATOM   2831  CA  PRO   122      31.446  28.815   5.238  1.00 10.00      B   
ATOM   2832  CB  PRO   122      30.448  29.979   5.148  1.00 10.00      B   
ATOM   2833  CG  PRO   122      31.172  31.068   4.429  1.00 10.00      B   
ATOM   2834  CD  PRO   122      32.626  30.878   4.738  1.00 10.00      B   
ATOM   2835  C   PRO   122      31.039  27.687   4.289  1.00 10.00      B   
ATOM   2836  O   PRO   122      31.275  27.755   3.081  1.00 10.00      B   
ATOM   2837  N   ALA   123      30.414  26.658   4.852  1.00 10.00      B   
ATOM   2838  HN  ALA   123      30.248  26.680   5.820  1.00 10.00      B   
ATOM   2839  CA  ALA   123      29.968  25.496   4.087  1.00 10.00      B   
ATOM   2840  CB  ALA   123      29.413  24.430   5.018  1.00 10.00      B   
ATOM   2841  C   ALA   123      28.932  25.872   3.033  1.00 10.00      B   
ATOM   2842  O   ALA   123      28.812  25.213   2.000  1.00 10.00      B   
ATOM   2843  N   ASP   124      28.187  26.936   3.294  1.00 10.00      B   
ATOM   2844  HN  ASP   124      28.322  27.419   4.139  1.00 10.00      B   
ATOM   2845  CA  ASP   124      27.161  27.398   2.363  1.00 10.00      B   
ATOM   2846  CB  ASP   124      26.217  28.386   3.049  1.00 10.00      B   
ATOM   2847  CG  ASP   124      24.846  28.419   2.405  1.00 10.00      B   
ATOM   2848  OD1 ASP   124      24.469  29.464   1.828  1.00 10.00      B   
ATOM   2849  OD2 ASP   124      24.134  27.397   2.483  1.00 10.00      B   
ATOM   2850  C   ASP   124      27.785  28.055   1.139  1.00 10.00      B   
ATOM   2851  O   ASP   124      27.122  28.264   0.126  1.00 10.00      B   
ATOM   2852  N   GLN   125      29.073  28.357   1.230  1.00 10.00      B   
ATOM   2853  HN  GLN   125      29.563  28.130   2.050  1.00 10.00      B   
ATOM   2854  CA  GLN   125      29.782  29.004   0.141  1.00 10.00      B   
ATOM   2855  CB  GLN   125      30.402  30.316   0.625  1.00 10.00      B   
ATOM   2856  CG  GLN   125      29.384  31.390   0.978  1.00 10.00      B   
ATOM   2857  CD  GLN   125      28.504  31.770  -0.198  1.00 10.00      B   
ATOM   2858  OE1 GLN   125      28.931  31.728  -1.352  1.00 10.00      B   
ATOM   2859  NE2 GLN   125      27.269  32.140   0.084  1.00 10.00      B   
ATOM   2860 HE21 GLN   125      26.992  32.149   1.027  1.00 10.00      B   
ATOM   2861 HE22 GLN   125      26.676  32.384  -0.657  1.00 10.00      B   
ATOM   2862  C   GLN   125      30.856  28.098  -0.453  1.00 10.00      B   
ATOM   2863  O   GLN   125      31.764  28.568  -1.140  1.00 10.00      B   
ATOM   2864  N   LEU   126      30.748  26.801  -0.197  1.00 10.00      B   
ATOM   2865  HN  LEU   126      30.003  26.479   0.353  1.00 10.00      B   
ATOM   2866  CA  LEU   126      31.715  25.845  -0.724  1.00 10.00      B   
ATOM   2867  CB  LEU   126      31.598  24.499  -0.007  1.00 10.00      B   
ATOM   2868  CG  LEU   126      32.089  24.470   1.441  1.00 10.00      B   
ATOM   2869  CD1 LEU   126      31.930  23.079   2.031  1.00 10.00      B   
ATOM   2870  CD2 LEU   126      33.536  24.932   1.528  1.00 10.00      B   
ATOM   2871  C   LEU   126      31.541  25.665  -2.231  1.00 10.00      B   
ATOM   2872  O   LEU   126      30.456  25.897  -2.776  1.00 10.00      B   
ATOM   2873  N   ARG   127      32.614  25.273  -2.902  1.00 10.00      B   
ATOM   2874  HN  ARG   127      33.450  25.111  -2.413  1.00 10.00      B   
ATOM   2875  CA  ARG   127      32.588  25.066  -4.344  1.00 10.00      B   
ATOM   2876  CB  ARG   127      33.597  25.988  -5.038  1.00 10.00      B   
ATOM   2877  CG  ARG   127      33.288  27.476  -4.926  1.00 10.00      B   
ATOM   2878  CD  ARG   127      32.044  27.854  -5.716  1.00 10.00      B   
ATOM   2879  NE  ARG   127      30.815  27.629  -4.956  1.00 10.00      B   
ATOM   2880  HE  ARG   127      30.872  27.029  -4.172  1.00 10.00      B   
ATOM   2881  CZ  ARG   127      29.639  28.179  -5.258  1.00 10.00      B   
ATOM   2882  NH1 ARG   127      29.525  28.984  -6.307  1.00 10.00      B   
ATOM   2883 HH11 ARG   127      28.605  29.417  -6.546  1.00 10.00      B   
ATOM   2884 HH12 ARG   127      30.358  29.193  -6.899  1.00 10.00      B   
ATOM   2885  NH2 ARG   127      28.580  27.933  -4.499  1.00 10.00      B   
ATOM   2886 HH21 ARG   127      27.656  28.360  -4.730  1.00 10.00      B   
ATOM   2887 HH22 ARG   127      28.670  27.315  -3.667  1.00 10.00      B   
ATOM   2888  C   ARG   127      32.886  23.612  -4.691  1.00 10.00      B   
ATOM   2889  O   ARG   127      33.308  22.836  -3.836  1.00 10.00      B   
ATOM   2890  N   LYS   128      32.667  23.259  -5.950  1.00 10.00      B   
ATOM   2891  HN  LYS   128      32.338  23.933  -6.581  1.00 10.00      B   
ATOM   2892  CA  LYS   128      32.901  21.908  -6.428  1.00 10.00      B   
ATOM   2893  CB  LYS   128      32.145  21.693  -7.744  1.00 10.00      B   
ATOM   2894  CG  LYS   128      32.268  20.298  -8.336  1.00 10.00      B   
ATOM   2895  CD  LYS   128      31.684  20.247  -9.739  1.00 10.00      B   
ATOM   2896  CE  LYS   128      31.906  18.892 -10.391  1.00 10.00      B   
ATOM   2897  NZ  LYS   128      30.824  17.924 -10.065  1.00 10.00      B   
ATOM   2898  HZ1 LYS   128      31.114  16.960 -10.332  1.00 10.00      B   
ATOM   2899  HZ2 LYS   128      29.960  18.165 -10.586  1.00 10.00      B   
ATOM   2900  HZ3 LYS   128      30.613  17.942  -9.044  1.00 10.00      B   
ATOM   2901  C   LYS   128      34.390  21.663  -6.639  1.00 10.00      B   
ATOM   2902  O   LYS   128      35.107  22.537  -7.129  1.00 10.00      B   
ATOM   2903  N   GLY   129      34.846  20.479  -6.256  1.00 10.00      B   
ATOM   2904  HN  GLY   129      34.222  19.837  -5.844  1.00 10.00      B   
ATOM   2905  CA  GLY   129      36.240  20.120  -6.423  1.00 10.00      B   
ATOM   2906  C   GLY   129      37.176  20.932  -5.552  1.00 10.00      B   
ATOM   2907  O   GLY   129      38.223  21.386  -6.013  1.00 10.00      B   
ATOM   2908  N   ASP   130      36.803  21.130  -4.297  1.00 10.00      B   
ATOM   2909  HN  ASP   130      35.954  20.757  -3.981  1.00 10.00      B   
ATOM   2910  CA  ASP   130      37.637  21.886  -3.374  1.00 10.00      B   
ATOM   2911  CB  ASP   130      36.876  23.070  -2.779  1.00 10.00      B   
ATOM   2912  CG  ASP   130      37.780  24.250  -2.475  1.00 10.00      B   
ATOM   2913  OD1 ASP   130      39.006  24.050  -2.314  1.00 10.00      B   
ATOM   2914  OD2 ASP   130      37.275  25.390  -2.407  1.00 10.00      B   
ATOM   2915  C   ASP   130      38.163  20.979  -2.272  1.00 10.00      B   
ATOM   2916  O   ASP   130      37.449  20.098  -1.790  1.00 10.00      B   
ATOM   2917  N   ILE   131      39.408  21.206  -1.875  1.00 10.00      B   
ATOM   2918  HN  ILE   131      39.902  21.951  -2.272  1.00 10.00      B   
ATOM   2919  CA  ILE   131      40.051  20.400  -0.843  1.00 10.00      B   
ATOM   2920  CB  ILE   131      41.591  20.519  -0.916  1.00 10.00      B   
ATOM   2921  CG1 ILE   131      42.095  20.383  -2.359  1.00 10.00      B   
ATOM   2922  CG2 ILE   131      42.256  19.493  -0.007  1.00 10.00      B   
ATOM   2923  CD1 ILE   131      41.867  19.019  -2.975  1.00 10.00      B   
ATOM   2924  C   ILE   131      39.600  20.845   0.543  1.00 10.00      B   
ATOM   2925  O   ILE   131      40.141  21.801   1.103  1.00 10.00      B   
ATOM   2926  N   VAL   132      38.602  20.165   1.089  1.00 10.00      B   
ATOM   2927  HN  VAL   132      38.200  19.416   0.591  1.00 10.00      B   
ATOM   2928  CA  VAL   132      38.094  20.500   2.414  1.00 10.00      B   
ATOM   2929  CB  VAL   132      36.550  20.534   2.473  1.00 10.00      B   
ATOM   2930  CG1 VAL   132      36.011  21.713   1.676  1.00 10.00      B   
ATOM   2931  CG2 VAL   132      35.951  19.230   1.971  1.00 10.00      B   
ATOM   2932  C   VAL   132      38.638  19.541   3.467  1.00 10.00      B   
ATOM   2933  O   VAL   132      38.781  18.342   3.216  1.00 10.00      B   
ATOM   2934  N   LEU   133      38.940  20.073   4.640  1.00 10.00      B   
ATOM   2935  HN  LEU   133      38.783  21.033   4.790  1.00 10.00      B   
ATOM   2936  CA  LEU   133      39.479  19.269   5.722  1.00 10.00      B   
ATOM   2937  CB  LEU   133      40.790  19.876   6.236  1.00 10.00      B   
ATOM   2938  CG  LEU   133      41.420  19.198   7.457  1.00 10.00      B   
ATOM   2939  CD1 LEU   133      41.922  17.807   7.104  1.00 10.00      B   
ATOM   2940  CD2 LEU   133      42.540  20.051   8.026  1.00 10.00      B   
ATOM   2941  C   LEU   133      38.479  19.145   6.862  1.00 10.00      B   
ATOM   2942  O   LEU   133      37.955  20.146   7.353  1.00 10.00      B   
ATOM   2943  N   VAL   134      38.206  17.915   7.265  1.00 10.00      B   
ATOM   2944  HN  VAL   134      38.639  17.155   6.818  1.00 10.00      B   
ATOM   2945  CA  VAL   134      37.283  17.654   8.358  1.00 10.00      B   
ATOM   2946  CB  VAL   134      36.017  16.904   7.882  1.00 10.00      B   
ATOM   2947  CG1 VAL   134      35.014  16.781   9.016  1.00 10.00      B   
ATOM   2948  CG2 VAL   134      35.386  17.611   6.692  1.00 10.00      B   
ATOM   2949  C   VAL   134      37.990  16.843   9.442  1.00 10.00      B   
ATOM   2950  O   VAL   134      38.658  15.845   9.150  1.00 10.00      B   
ATOM   2951  N   GLU   135      37.861  17.291  10.682  1.00 10.00      B   
ATOM   2952  HN  GLU   135      37.313  18.086  10.845  1.00 10.00      B   
ATOM   2953  CA  GLU   135      38.490  16.624  11.811  1.00 10.00      B   
ATOM   2954  CB  GLU   135      39.028  17.669  12.797  1.00 10.00      B   
ATOM   2955  CG  GLU   135      40.446  17.408  13.280  1.00 10.00      B   
ATOM   2956  CD  GLU   135      40.496  16.466  14.464  1.00 10.00      B   
ATOM   2957  OE1 GLU   135      40.501  16.950  15.618  1.00 10.00      B   
ATOM   2958  OE2 GLU   135      40.521  15.235  14.248  1.00 10.00      B   
ATOM   2959  C   GLU   135      37.492  15.701  12.502  1.00 10.00      B   
ATOM   2960  O   GLU   135      36.280  15.838  12.326  1.00 10.00      B   
ATOM   2961  N   ALA   136      38.004  14.765  13.287  1.00 10.00      B   
ATOM   2962  HN  ALA   136      38.980  14.723  13.411  1.00 10.00      B   
ATOM   2963  CA  ALA   136      37.160  13.823  14.001  1.00 10.00      B   
ATOM   2964  CB  ALA   136      37.979  12.623  14.448  1.00 10.00      B   
ATOM   2965  C   ALA   136      36.523  14.502  15.204  1.00 10.00      B   
ATOM   2966  O   ALA   136      37.173  15.283  15.901  1.00 10.00      B   
ATOM   2967  N   GLY   137      35.252  14.220  15.439  1.00 10.00      B   
ATOM   2968  HN  GLY   137      34.769  13.608  14.836  1.00 10.00      B   
ATOM   2969  CA  GLY   137      34.558  14.812  16.558  1.00 10.00      B   
ATOM   2970  C   GLY   137      33.598  15.888  16.110  1.00 10.00      B   
ATOM   2971  O   GLY   137      32.921  16.505  16.931  1.00 10.00      B   
ATOM   2972  N   ASP   138      33.535  16.103  14.805  1.00 10.00      B   
ATOM   2973  HN  ASP   138      34.088  15.557  14.206  1.00 10.00      B   
ATOM   2974  CA  ASP   138      32.654  17.111  14.228  1.00 10.00      B   
ATOM   2975  CB  ASP   138      33.482  18.216  13.564  1.00 10.00      B   
ATOM   2976  CG  ASP   138      32.750  19.545  13.499  1.00 10.00      B   
ATOM   2977  OD1 ASP   138      31.901  19.804  14.375  1.00 10.00      B   
ATOM   2978  OD2 ASP   138      33.023  20.335  12.570  1.00 10.00      B   
ATOM   2979  C   ASP   138      31.713  16.455  13.218  1.00 10.00      B   
ATOM   2980  O   ASP   138      31.369  15.281  13.367  1.00 10.00      B   
ATOM   2981  N   ILE   139      31.290  17.198  12.200  1.00 10.00      B   
ATOM   2982  HN  ILE   139      31.598  18.125  12.121  1.00 10.00      B   
ATOM   2983  CA  ILE   139      30.392  16.662  11.183  1.00 10.00      B   
ATOM   2984  CB  ILE   139      28.933  17.141  11.358  1.00 10.00      B   
ATOM   2985  CG1 ILE   139      28.844  18.667  11.330  1.00 10.00      B   
ATOM   2986  CG2 ILE   139      28.324  16.585  12.638  1.00 10.00      B   
ATOM   2987  CD1 ILE   139      27.444  19.186  11.093  1.00 10.00      B   
ATOM   2988  C   ILE   139      30.874  17.021   9.785  1.00 10.00      B   
ATOM   2989  O   ILE   139      31.645  17.966   9.610  1.00 10.00      B   
ATOM   2990  N   ILE   140      30.416  16.259   8.802  1.00 10.00      B   
ATOM   2991  HN  ILE   140      29.805  15.518   9.019  1.00 10.00      B   
ATOM   2992  CA  ILE   140      30.785  16.482   7.413  1.00 10.00      B   
ATOM   2993  CB  ILE   140      30.694  15.168   6.607  1.00 10.00      B   
ATOM   2994  CG1 ILE   140      31.599  14.090   7.220  1.00 10.00      B   
ATOM   2995  CG2 ILE   140      31.034  15.395   5.141  1.00 10.00      B   
ATOM   2996  CD1 ILE   140      33.081  14.389   7.131  1.00 10.00      B   
ATOM   2997  C   ILE   140      29.862  17.525   6.785  1.00 10.00      B   
ATOM   2998  O   ILE   140      28.647  17.335   6.740  1.00 10.00      B   
ATOM   2999  N   PRO   141      30.429  18.646   6.315  1.00 10.00      B   
ATOM   3000  CA  PRO   141      29.669  19.736   5.692  1.00 10.00      B   
ATOM   3001  CB  PRO   141      30.660  20.916   5.690  1.00 10.00      B   
ATOM   3002  CG  PRO   141      31.841  20.457   6.486  1.00 10.00      B   
ATOM   3003  CD  PRO   141      31.858  18.962   6.382  1.00 10.00      B   
ATOM   3004  C   PRO   141      29.211  19.431   4.259  1.00 10.00      B   
ATOM   3005  O   PRO   141      28.011  19.408   3.973  1.00 10.00      B   
ATOM   3006  N   CYS   142      30.161  19.191   3.362  1.00 10.00      B   
ATOM   3007  HN  CYS   142      31.099  19.175   3.646  1.00 10.00      B   
ATOM   3008  CA  CYS   142      29.835  18.925   1.960  1.00 10.00      B   
ATOM   3009  C   CYS   142      30.003  17.453   1.600  1.00 10.00      B   
ATOM   3010  O   CYS   142      30.781  16.738   2.229  1.00 10.00      B   
ATOM   3011  CB  CYS   142      30.695  19.791   1.029  1.00 10.00      B   
ATOM   3012  SG  CYS   142      32.448  19.290   0.934  1.00 10.00      B   
ATOM   3013  N   ASP   143      29.268  17.015   0.586  1.00 10.00      B   
ATOM   3014  HN  ASP   143      28.659  17.637   0.134  1.00 10.00      B   
ATOM   3015  CA  ASP   143      29.343  15.640   0.114  1.00 10.00      B   
ATOM   3016  CB  ASP   143      27.968  15.140  -0.350  1.00 10.00      B   
ATOM   3017  CG  ASP   143      28.043  14.031  -1.393  1.00 10.00      B   
ATOM   3018  OD1 ASP   143      28.563  12.933  -1.081  1.00 10.00      B   
ATOM   3019  OD2 ASP   143      27.564  14.253  -2.525  1.00 10.00      B   
ATOM   3020  C   ASP   143      30.354  15.538  -1.018  1.00 10.00      B   
ATOM   3021  O   ASP   143      30.348  16.350  -1.950  1.00 10.00      B   
ATOM   3022  N   GLY   144      31.236  14.563  -0.918  1.00 10.00      B   
ATOM   3023  HN  GLY   144      31.201  13.961  -0.144  1.00 10.00      B   
ATOM   3024  CA  GLY   144      32.243  14.370  -1.932  1.00 10.00      B   
ATOM   3025  C   GLY   144      33.026  13.098  -1.716  1.00 10.00      B   
ATOM   3026  O   GLY   144      32.878  12.438  -0.686  1.00 10.00      B   
ATOM   3027  N   GLU   145      33.848  12.747  -2.690  1.00 10.00      B   
ATOM   3028  HN  GLU   145      33.904  13.309  -3.491  1.00 10.00      B   
ATOM   3029  CA  GLU   145      34.661  11.546  -2.610  1.00 10.00      B   
ATOM   3030  CB  GLU   145      35.038  11.062  -4.009  1.00 10.00      B   
ATOM   3031  CG  GLU   145      33.842  10.636  -4.843  1.00 10.00      B   
ATOM   3032  CD  GLU   145      33.726  11.403  -6.142  1.00 10.00      B   
ATOM   3033  OE1 GLU   145      33.549  12.638  -6.097  1.00 10.00      B   
ATOM   3034  OE2 GLU   145      33.812  10.772  -7.218  1.00 10.00      B   
ATOM   3035  C   GLU   145      35.907  11.777  -1.757  1.00 10.00      B   
ATOM   3036  O   GLU   145      36.521  12.847  -1.813  1.00 10.00      B   
ATOM   3037  N   VAL   146      36.267  10.773  -0.967  1.00 10.00      B   
ATOM   3038  HN  VAL   146      35.738   9.949  -0.975  1.00 10.00      B   
ATOM   3039  CA  VAL   146      37.429  10.860  -0.088  1.00 10.00      B   
ATOM   3040  CB  VAL   146      37.373   9.810   1.043  1.00 10.00      B   
ATOM   3041  CG1 VAL   146      38.276  10.212   2.202  1.00 10.00      B   
ATOM   3042  CG2 VAL   146      35.946   9.588   1.521  1.00 10.00      B   
ATOM   3043  C   VAL   146      38.728  10.674  -0.867  1.00 10.00      B   
ATOM   3044  O   VAL   146      38.864   9.728  -1.652  1.00 10.00      B   
ATOM   3045  N   ILE   147      39.677  11.580  -0.651  1.00 10.00      B   
ATOM   3046  HN  ILE   147      39.506  12.315  -0.019  1.00 10.00      B   
ATOM   3047  CA  ILE   147      40.966  11.510  -1.330  1.00 10.00      B   
ATOM   3048  CB  ILE   147      41.290  12.804  -2.110  1.00 10.00      B   
ATOM   3049  CG1 ILE   147      41.377  14.008  -1.166  1.00 10.00      B   
ATOM   3050  CG2 ILE   147      40.247  13.044  -3.193  1.00 10.00      B   
ATOM   3051  CD1 ILE   147      41.922  15.259  -1.819  1.00 10.00      B   
ATOM   3052  C   ILE   147      42.100  11.193  -0.356  1.00 10.00      B   
ATOM   3053  O   ILE   147      43.116  10.615  -0.744  1.00 10.00      B   
ATOM   3054  N   GLU   148      41.919  11.573   0.903  1.00 10.00      B   
ATOM   3055  HN  GLU   148      41.086  12.029   1.147  1.00 10.00      B   
ATOM   3056  CA  GLU   148      42.919  11.331   1.940  1.00 10.00      B   
ATOM   3057  CB  GLU   148      43.766  12.589   2.173  1.00 10.00      B   
ATOM   3058  CG  GLU   148      44.946  12.751   1.228  1.00 10.00      B   
ATOM   3059  CD  GLU   148      46.280  12.594   1.933  1.00 10.00      B   
ATOM   3060  OE1 GLU   148      46.821  13.606   2.435  1.00 10.00      B   
ATOM   3061  OE2 GLU   148      46.795  11.455   1.990  1.00 10.00      B   
ATOM   3062  C   GLU   148      42.248  10.928   3.250  1.00 10.00      B   
ATOM   3063  O   GLU   148      41.300  11.579   3.696  1.00 10.00      B   
ATOM   3064  N   GLY   149      42.734   9.852   3.860  1.00 10.00      B   
ATOM   3065  HN  GLY   149      43.470   9.355   3.446  1.00 10.00      B   
ATOM   3066  CA  GLY   149      42.175   9.398   5.121  1.00 10.00      B   
ATOM   3067  C   GLY   149      41.502   8.040   5.027  1.00 10.00      B   
ATOM   3068  O   GLY   149      41.735   7.278   4.086  1.00 10.00      B   
ATOM   3069  N   GLY   150      40.660   7.743   6.006  1.00 10.00      B   
ATOM   3070  HN  GLY   150      40.521   8.393   6.727  1.00 10.00      B   
ATOM   3071  CA  GLY   150      39.952   6.476   6.034  1.00 10.00      B   
ATOM   3072  C   GLY   150      39.328   6.220   7.391  1.00 10.00      B   
ATOM   3073  O   GLY   150      39.578   5.189   8.017  1.00 10.00      B   
ATOM   3074  N   ALA   151      38.507   7.160   7.843  1.00 10.00      B   
ATOM   3075  HN  ALA   151      38.321   7.939   7.279  1.00 10.00      B   
ATOM   3076  CA  ALA   151      37.854   7.056   9.143  1.00 10.00      B   
ATOM   3077  CB  ALA   151      37.855   8.414   9.828  1.00 10.00      B   
ATOM   3078  C   ALA   151      36.429   6.528   9.018  1.00 10.00      B   
ATOM   3079  O   ALA   151      36.005   6.102   7.943  1.00 10.00      B   
ATOM   3080  N   SER   152      35.700   6.559  10.125  1.00 10.00      B   
ATOM   3081  HN  SER   152      36.103   6.909  10.952  1.00 10.00      B   
ATOM   3082  CA  SER   152      34.324   6.098  10.159  1.00 10.00      B   
ATOM   3083  CB  SER   152      34.161   5.026  11.242  1.00 10.00      B   
ATOM   3084  OG  SER   152      34.912   5.349  12.402  1.00 10.00      B   
ATOM   3085  HG  SER   152      35.077   4.546  12.917  1.00 10.00      B   
ATOM   3086  C   SER   152      33.377   7.267  10.423  1.00 10.00      B   
ATOM   3087  O   SER   152      33.698   8.176  11.197  1.00 10.00      B   
ATOM   3088  N   VAL   153      32.220   7.249   9.773  1.00 10.00      B   
ATOM   3089  HN  VAL   153      32.019   6.497   9.169  1.00 10.00      B   
ATOM   3090  CA  VAL   153      31.236   8.307   9.943  1.00 10.00      B   
ATOM   3091  CB  VAL   153      30.968   9.077   8.629  1.00 10.00      B   
ATOM   3092  CG1 VAL   153      32.119  10.021   8.316  1.00 10.00      B   
ATOM   3093  CG2 VAL   153      30.725   8.120   7.470  1.00 10.00      B   
ATOM   3094  C   VAL   153      29.926   7.763  10.501  1.00 10.00      B   
ATOM   3095  O   VAL   153      29.432   6.721  10.066  1.00 10.00      B   
ATOM   3096  N   ASP   154      29.391   8.459  11.488  1.00 10.00      B   
ATOM   3097  HN  ASP   154      29.861   9.260  11.813  1.00 10.00      B   
ATOM   3098  CA  ASP   154      28.135   8.079  12.117  1.00 10.00      B   
ATOM   3099  CB  ASP   154      28.120   8.531  13.580  1.00 10.00      B   
ATOM   3100  CG  ASP   154      26.775   8.346  14.247  1.00 10.00      B   
ATOM   3101  OD1 ASP   154      26.552   7.280  14.853  1.00 10.00      B   
ATOM   3102  OD2 ASP   154      25.941   9.275  14.180  1.00 10.00      B   
ATOM   3103  C   ASP   154      26.967   8.694  11.359  1.00 10.00      B   
ATOM   3104  O   ASP   154      26.923   9.907  11.150  1.00 10.00      B   
ATOM   3105  N   GLU   155      26.028   7.859  10.946  1.00 10.00      B   
ATOM   3106  HN  GLU   155      26.115   6.903  11.145  1.00 10.00      B   
ATOM   3107  CA  GLU   155      24.873   8.327  10.195  1.00 10.00      B   
ATOM   3108  CB  GLU   155      24.702   7.502   8.914  1.00 10.00      B   
ATOM   3109  CG  GLU   155      25.909   7.538   7.987  1.00 10.00      B   
ATOM   3110  CD  GLU   155      25.526   7.689   6.526  1.00 10.00      B   
ATOM   3111  OE1 GLU   155      25.932   6.837   5.703  1.00 10.00      B   
ATOM   3112  OE2 GLU   155      24.820   8.665   6.191  1.00 10.00      B   
ATOM   3113  C   GLU   155      23.592   8.276  11.029  1.00 10.00      B   
ATOM   3114  O   GLU   155      22.515   7.989  10.504  1.00 10.00      B   
ATOM   3115  N   SER   156      23.690   8.561  12.322  1.00 10.00      B   
ATOM   3116  HN  SER   156      24.567   8.786  12.711  1.00 10.00      B   
ATOM   3117  CA  SER   156      22.510   8.538  13.179  1.00 10.00      B   
ATOM   3118  CB  SER   156      22.879   8.300  14.647  1.00 10.00      B   
ATOM   3119  OG  SER   156      23.599   9.393  15.188  1.00 10.00      B   
ATOM   3120  HG  SER   156      24.528   9.342  14.896  1.00 10.00      B   
ATOM   3121  C   SER   156      21.695   9.819  13.018  1.00 10.00      B   
ATOM   3122  O   SER   156      20.488   9.832  13.257  1.00 10.00      B   
ATOM   3123  N   ALA   157      22.361  10.886  12.587  1.00 10.00      B   
ATOM   3124  HN  ALA   157      23.318  10.805  12.403  1.00 10.00      B   
ATOM   3125  CA  ALA   157      21.709  12.175  12.393  1.00 10.00      B   
ATOM   3126  CB  ALA   157      22.747  13.269  12.197  1.00 10.00      B   
ATOM   3127  C   ALA   157      20.741  12.138  11.213  1.00 10.00      B   
ATOM   3128  O   ALA   157      19.692  12.781  11.241  1.00 10.00      B   
ATOM   3129  N   ILE   158      21.096  11.378  10.184  1.00 10.00      B   
ATOM   3130  HN  ILE   158      21.939  10.885  10.223  1.00 10.00      B   
ATOM   3131  CA  ILE   158      20.258  11.263   8.996  1.00 10.00      B   
ATOM   3132  CB  ILE   158      21.085  11.381   7.697  1.00 10.00      B   
ATOM   3133  CG1 ILE   158      22.022  12.592   7.763  1.00 10.00      B   
ATOM   3134  CG2 ILE   158      20.167  11.480   6.483  1.00 10.00      B   
ATOM   3135  CD1 ILE   158      23.037  12.642   6.641  1.00 10.00      B   
ATOM   3136  C   ILE   158      19.500   9.936   8.986  1.00 10.00      B   
ATOM   3137  O   ILE   158      18.299   9.895   9.264  1.00 10.00      B   
ATOM   3138  N   THR   159      20.216   8.862   8.665  1.00 10.00      B   
ATOM   3139  HN  THR   159      21.165   8.973   8.449  1.00 10.00      B   
ATOM   3140  CA  THR   159      19.643   7.522   8.602  1.00 10.00      B   
ATOM   3141  CB  THR   159      20.714   6.508   8.159  1.00 10.00      B   
ATOM   3142  OG1 THR   159      21.572   7.129   7.186  1.00 10.00      B   
ATOM   3143  HG1 THR   159      22.302   6.535   6.977  1.00 10.00      B   
ATOM   3144  CG2 THR   159      20.071   5.272   7.551  1.00 10.00      B   
ATOM   3145  C   THR   159      19.066   7.102   9.955  1.00 10.00      B   
ATOM   3146  O   THR   159      17.934   6.622  10.036  1.00 10.00      B   
ATOM   3147  N   GLY   160      19.850   7.292  11.012  1.00 10.00      B   
ATOM   3148  HN  GLY   160      20.746   7.672  10.883  1.00 10.00      B   
ATOM   3149  CA  GLY   160      19.398   6.942  12.343  1.00 10.00      B   
ATOM   3150  C   GLY   160      19.839   5.559  12.779  1.00 10.00      B   
ATOM   3151  O   GLY   160      19.051   4.803  13.346  1.00 10.00      B   
ATOM   3152  N   GLU   161      21.092   5.213  12.516  1.00 10.00      B   
ATOM   3153  HN  GLU   161      21.680   5.842  12.051  1.00 10.00      B   
ATOM   3154  CA  GLU   161      21.610   3.909  12.909  1.00 10.00      B   
ATOM   3155  CB  GLU   161      21.280   2.824  11.878  1.00 10.00      B   
ATOM   3156  CG  GLU   161      21.656   3.148  10.444  1.00 10.00      B   
ATOM   3157  CD  GLU   161      21.312   2.006   9.515  1.00 10.00      B   
ATOM   3158  OE1 GLU   161      22.244   1.386   8.959  1.00 10.00      B   
ATOM   3159  OE2 GLU   161      20.105   1.709   9.356  1.00 10.00      B   
ATOM   3160  C   GLU   161      23.103   3.954  13.216  1.00 10.00      B   
ATOM   3161  O   GLU   161      23.679   5.033  13.368  1.00 10.00      B   
ATOM   3162  N   ALA   163      23.710   2.778  13.317  1.00 10.00      B   
ATOM   3163  HN  ALA   163      23.182   1.962  13.184  1.00 10.00      B   
ATOM   3164  CA  ALA   163      25.131   2.650  13.622  1.00 10.00      B   
ATOM   3165  CB  ALA   163      25.484   1.180  13.791  1.00 10.00      B   
ATOM   3166  C   ALA   163      26.016   3.285  12.549  1.00 10.00      B   
ATOM   3167  O   ALA   163      25.631   3.366  11.381  1.00 10.00      B   
ATOM   3168  N   PRO   164      27.219   3.747  12.944  1.00 10.00      B   
ATOM   3169  CA  PRO   164      28.181   4.369  12.024  1.00 10.00      B   
ATOM   3170  CB  PRO   164      29.272   4.902  12.960  1.00 10.00      B   
ATOM   3171  CG  PRO   164      29.182   4.047  14.173  1.00 10.00      B   
ATOM   3172  CD  PRO   164      27.728   3.710  14.330  1.00 10.00      B   
ATOM   3173  C   PRO   164      28.782   3.359  11.047  1.00 10.00      B   
ATOM   3174  O   PRO   164      28.660   2.142  11.233  1.00 10.00      B   
ATOM   3175  N   VAL   165      29.437   3.871  10.011  1.00 10.00      B   
ATOM   3176  HN  VAL   165      29.506   4.850   9.922  1.00 10.00      B   
ATOM   3177  CA  VAL   165      30.060   3.032   9.000  1.00 10.00      B   
ATOM   3178  CB  VAL   165      29.134   2.859   7.771  1.00 10.00      B   
ATOM   3179  CG1 VAL   165      28.783   4.202   7.143  1.00 10.00      B   
ATOM   3180  CG2 VAL   165      29.729   1.901   6.749  1.00 10.00      B   
ATOM   3181  C   VAL   165      31.409   3.625   8.579  1.00 10.00      B   
ATOM   3182  O   VAL   165      31.587   4.843   8.584  1.00 10.00      B   
ATOM   3183  N   ILE   166      32.357   2.767   8.236  1.00 10.00      B   
ATOM   3184  HN  ILE   166      32.161   1.806   8.257  1.00 10.00      B   
ATOM   3185  CA  ILE   166      33.687   3.211   7.836  1.00 10.00      B   
ATOM   3186  CB  ILE   166      34.754   2.129   8.091  1.00 10.00      B   
ATOM   3187  CG1 ILE   166      34.375   0.819   7.391  1.00 10.00      B   
ATOM   3188  CG2 ILE   166      34.934   1.913   9.586  1.00 10.00      B   
ATOM   3189  CD1 ILE   166      35.478  -0.219   7.393  1.00 10.00      B   
ATOM   3190  C   ILE   166      33.754   3.647   6.376  1.00 10.00      B   
ATOM   3191  O   ILE   166      32.924   3.252   5.551  1.00 10.00      B   
ATOM   3192  N   ARG   167      34.743   4.477   6.076  1.00 10.00      B   
ATOM   3193  HN  ARG   167      35.352   4.770   6.796  1.00 10.00      B   
ATOM   3194  CA  ARG   167      34.968   4.979   4.727  1.00 10.00      B   
ATOM   3195  CB  ARG   167      34.654   6.478   4.655  1.00 10.00      B   
ATOM   3196  CG  ARG   167      33.196   6.841   4.895  1.00 10.00      B   
ATOM   3197  CD  ARG   167      32.313   6.432   3.726  1.00 10.00      B   
ATOM   3198  NE  ARG   167      31.592   5.188   3.993  1.00 10.00      B   
ATOM   3199  HE  ARG   167      32.109   4.443   4.384  1.00 10.00      B   
ATOM   3200  CZ  ARG   167      30.292   5.009   3.752  1.00 10.00      B   
ATOM   3201  NH1 ARG   167      29.558   5.989   3.242  1.00 10.00      B   
ATOM   3202 HH11 ARG   167      29.991   6.915   3.018  1.00 10.00      B   
ATOM   3203 HH12 ARG   167      28.538   5.841   3.065  1.00 10.00      B   
ATOM   3204  NH2 ARG   167      29.726   3.842   4.005  1.00 10.00      B   
ATOM   3205 HH21 ARG   167      28.705   3.705   3.821  1.00 10.00      B   
ATOM   3206 HH22 ARG   167      30.290   3.058   4.391  1.00 10.00      B   
ATOM   3207  C   ARG   167      36.428   4.756   4.341  1.00 10.00      B   
ATOM   3208  O   ARG   167      37.229   4.305   5.163  1.00 10.00      B   
ATOM   3209  N   GLU   168      36.772   5.072   3.100  1.00 10.00      B   
ATOM   3210  HN  GLU   168      36.091   5.429   2.486  1.00 10.00      B   
ATOM   3211  CA  GLU   168      38.138   4.915   2.617  1.00 10.00      B   
ATOM   3212  CB  GLU   168      38.369   3.504   2.070  1.00 10.00      B   
ATOM   3213  CG  GLU   168      37.541   3.170   0.840  1.00 10.00      B   
ATOM   3214  CD  GLU   168      38.136   2.040   0.028  1.00 10.00      B   
ATOM   3215  OE1 GLU   168      39.381   1.962  -0.069  1.00 10.00      B   
ATOM   3216  OE2 GLU   168      37.359   1.234  -0.527  1.00 10.00      B   
ATOM   3217  C   GLU   168      38.422   5.956   1.541  1.00 10.00      B   
ATOM   3218  O   GLU   168      37.519   6.685   1.135  1.00 10.00      B   
ATOM   3219  N   SER   169      39.660   6.022   1.077  1.00 10.00      B   
ATOM   3220  HN  SER   169      40.341   5.410   1.429  1.00 10.00      B   
ATOM   3221  CA  SER   169      40.032   6.989   0.055  1.00 10.00      B   
ATOM   3222  CB  SER   169      41.209   7.836   0.537  1.00 10.00      B   
ATOM   3223  OG  SER   169      40.924   8.415   1.798  1.00 10.00      B   
ATOM   3224  HG  SER   169      41.303   7.865   2.496  1.00 10.00      B   
ATOM   3225  C   SER   169      40.380   6.315  -1.267  1.00 10.00      B   
ATOM   3226  O   SER   169      41.206   5.403  -1.309  1.00 10.00      B   
ATOM   3227  N   GLY   170      39.737   6.772  -2.338  1.00 10.00      B   
ATOM   3228  HN  GLY   170      39.083   7.496  -2.228  1.00 10.00      B   
ATOM   3229  CA  GLY   170      39.987   6.228  -3.662  1.00 10.00      B   
ATOM   3230  C   GLY   170      39.602   4.766  -3.788  1.00 10.00      B   
ATOM   3231  O   GLY   170      40.280   3.997  -4.467  1.00 10.00      B   
ATOM   3232  N   GLY   171      38.514   4.381  -3.146  1.00 10.00      B   
ATOM   3233  HN  GLY   171      37.995   5.039  -2.632  1.00 10.00      B   
ATOM   3234  CA  GLY   171      38.081   3.001  -3.207  1.00 10.00      B   
ATOM   3235  C   GLY   171      36.615   2.871  -3.542  1.00 10.00      B   
ATOM   3236  O   GLY   171      36.130   3.475  -4.502  1.00 10.00      B   
ATOM   3237  N   ASP   172      35.906   2.086  -2.750  1.00 10.00      B   
ATOM   3238  HN  ASP   172      36.355   1.633  -1.994  1.00 10.00      B   
ATOM   3239  CA  ASP   172      34.482   1.878  -2.968  1.00 10.00      B   
ATOM   3240  CB  ASP   172      34.099   0.405  -2.792  1.00 10.00      B   
ATOM   3241  CG  ASP   172      34.597  -0.457  -3.935  1.00 10.00      B   
ATOM   3242  OD1 ASP   172      34.043  -0.351  -5.054  1.00 10.00      B   
ATOM   3243  OD2 ASP   172      35.557  -1.231  -3.733  1.00 10.00      B   
ATOM   3244  C   ASP   172      33.652   2.778  -2.067  1.00 10.00      B   
ATOM   3245  O   ASP   172      32.679   3.389  -2.508  1.00 10.00      B   
ATOM   3246  N   PHE   173      34.054   2.883  -0.806  1.00 10.00      B   
ATOM   3247  HN  PHE   173      34.842   2.382  -0.512  1.00 10.00      B   
ATOM   3248  CA  PHE   173      33.348   3.727   0.146  1.00 10.00      B   
ATOM   3249  CB  PHE   173      33.584   3.243   1.580  1.00 10.00      B   
ATOM   3250  CG  PHE   173      32.947   1.918   1.885  1.00 10.00      B   
ATOM   3251  CD1 PHE   173      33.721   0.780   2.051  1.00 10.00      B   
ATOM   3252  CD2 PHE   173      31.572   1.809   2.003  1.00 10.00      B   
ATOM   3253  CE1 PHE   173      33.134  -0.440   2.328  1.00 10.00      B   
ATOM   3254  CE2 PHE   173      30.979   0.593   2.280  1.00 10.00      B   
ATOM   3255  CZ  PHE   173      31.761  -0.533   2.442  1.00 10.00      B   
ATOM   3256  C   PHE   173      33.790   5.179  -0.007  1.00 10.00      B   
ATOM   3257  O   PHE   173      34.644   5.661   0.740  1.00 10.00      B   
ATOM   3258  N   ALA   174      33.219   5.865  -0.991  1.00 10.00      B   
ATOM   3259  HN  ALA   174      32.544   5.421  -1.555  1.00 10.00      B   
ATOM   3260  CA  ALA   174      33.565   7.258  -1.258  1.00 10.00      B   
ATOM   3261  CB  ALA   174      34.057   7.411  -2.690  1.00 10.00      B   
ATOM   3262  C   ALA   174      32.391   8.197  -1.006  1.00 10.00      B   
ATOM   3263  O   ALA   174      32.523   9.413  -1.126  1.00 10.00      B   
ATOM   3264  N   SER   175      31.248   7.634  -0.658  1.00 10.00      B   
ATOM   3265  HN  SER   175      31.199   6.660  -0.568  1.00 10.00      B   
ATOM   3266  CA  SER   175      30.060   8.429  -0.394  1.00 10.00      B   
ATOM   3267  CB  SER   175      28.798   7.587  -0.579  1.00 10.00      B   
ATOM   3268  OG  SER   175      28.393   7.555  -1.936  1.00 10.00      B   
ATOM   3269  HG  SER   175      28.773   6.775  -2.365  1.00 10.00      B   
ATOM   3270  C   SER   175      30.090   9.019   1.010  1.00 10.00      B   
ATOM   3271  O   SER   175      30.033   8.293   2.002  1.00 10.00      B   
ATOM   3272  N   VAL   176      30.205  10.334   1.091  1.00 10.00      B   
ATOM   3273  HN  VAL   176      30.275  10.861   0.265  1.00 10.00      B   
ATOM   3274  CA  VAL   176      30.223  11.021   2.373  1.00 10.00      B   
ATOM   3275  CB  VAL   176      31.629  11.527   2.763  1.00 10.00      B   
ATOM   3276  CG1 VAL   176      31.664  11.893   4.238  1.00 10.00      B   
ATOM   3277  CG2 VAL   176      32.691  10.483   2.451  1.00 10.00      B   
ATOM   3278  C   VAL   176      29.250  12.192   2.336  1.00 10.00      B   
ATOM   3279  O   VAL   176      29.650  13.342   2.165  1.00 10.00      B   
ATOM   3280  N   THR   177      27.967  11.883   2.469  1.00 10.00      B   
ATOM   3281  HN  THR   177      27.712  10.946   2.588  1.00 10.00      B   
ATOM   3282  CA  THR   177      26.930  12.901   2.445  1.00 10.00      B   
ATOM   3283  CB  THR   177      25.533  12.262   2.357  1.00 10.00      B   
ATOM   3284  OG1 THR   177      25.629  11.009   1.659  1.00 10.00      B   
ATOM   3285  HG1 THR   177      25.634  10.285   2.303  1.00 10.00      B   
ATOM   3286  CG2 THR   177      24.573  13.181   1.614  1.00 10.00      B   
ATOM   3287  C   THR   177      27.008  13.785   3.686  1.00 10.00      B   
ATOM   3288  O   THR   177      27.269  13.297   4.788  1.00 10.00      B   
ATOM   3289  N   GLY   178      26.796  15.083   3.489  1.00 10.00      B   
ATOM   3290  HN  GLY   178      26.607  15.403   2.583  1.00 10.00      B   
ATOM   3291  CA  GLY   178      26.840  16.029   4.587  1.00 10.00      B   
ATOM   3292  C   GLY   178      25.841  15.689   5.673  1.00 10.00      B   
ATOM   3293  O   GLY   178      24.762  15.164   5.392  1.00 10.00      B   
ATOM   3294  N   GLY   179      26.199  15.987   6.911  1.00 10.00      B   
ATOM   3295  HN  GLY   179      27.068  16.422   7.068  1.00 10.00      B   
ATOM   3296  CA  GLY   179      25.324  15.693   8.025  1.00 10.00      B   
ATOM   3297  C   GLY   179      25.794  14.485   8.803  1.00 10.00      B   
ATOM   3298  O   GLY   179      25.218  14.132   9.832  1.00 10.00      B   
ATOM   3299  N   THR   180      26.845  13.848   8.309  1.00 10.00      B   
ATOM   3300  HN  THR   180      27.258  14.177   7.483  1.00 10.00      B   
ATOM   3301  CA  THR   180      27.405  12.675   8.958  1.00 10.00      B   
ATOM   3302  CB  THR   180      28.192  11.816   7.952  1.00 10.00      B   
ATOM   3303  OG1 THR   180      28.751  12.665   6.944  1.00 10.00      B   
ATOM   3304  HG1 THR   180      28.169  12.675   6.171  1.00 10.00      B   
ATOM   3305  CG2 THR   180      27.276  10.801   7.290  1.00 10.00      B   
ATOM   3306  C   THR   180      28.320  13.092  10.107  1.00 10.00      B   
ATOM   3307  O   THR   180      29.002  14.118  10.032  1.00 10.00      B   
ATOM   3308  N   ARG   181      28.329  12.304  11.170  1.00 10.00      B   
ATOM   3309  HN  ARG   181      27.774  11.490  11.172  1.00 10.00      B   
ATOM   3310  CA  ARG   181      29.145  12.607  12.332  1.00 10.00      B   
ATOM   3311  CB  ARG   181      28.360  12.342  13.617  1.00 10.00      B   
ATOM   3312  CG  ARG   181      27.056  13.119  13.710  1.00 10.00      B   
ATOM   3313  CD  ARG   181      26.186  12.610  14.846  1.00 10.00      B   
ATOM   3314  NE  ARG   181      26.822  12.790  16.148  1.00 10.00      B   
ATOM   3315  HE  ARG   181      27.014  13.716  16.433  1.00 10.00      B   
ATOM   3316  CZ  ARG   181      27.157  11.787  16.961  1.00 10.00      B   
ATOM   3317  NH1 ARG   181      26.907  10.530  16.610  1.00 10.00      B   
ATOM   3318 HH11 ARG   181      26.453  10.314  15.692  1.00 10.00      B   
ATOM   3319 HH12 ARG   181      27.169   9.748  17.251  1.00 10.00      B   
ATOM   3320  NH2 ARG   181      27.740  12.041  18.123  1.00 10.00      B   
ATOM   3321 HH21 ARG   181      27.946  13.023  18.410  1.00 10.00      B   
ATOM   3322 HH22 ARG   181      28.004  11.253  18.758  1.00 10.00      B   
ATOM   3323  C   ARG   181      30.440  11.807  12.315  1.00 10.00      B   
ATOM   3324  O   ARG   181      30.457  10.620  12.634  1.00 10.00      B   
ATOM   3325  N   ILE   182      31.518  12.461  11.927  1.00 10.00      B   
ATOM   3326  HN  ILE   182      31.439  13.408  11.689  1.00 10.00      B   
ATOM   3327  CA  ILE   182      32.827  11.821  11.867  1.00 10.00      B   
ATOM   3328  CB  ILE   182      33.743  12.535  10.844  1.00 10.00      B   
ATOM   3329  CG1 ILE   182      35.191  12.041  10.949  1.00 10.00      B   
ATOM   3330  CG2 ILE   182      33.661  14.050  10.994  1.00 10.00      B   
ATOM   3331  CD1 ILE   182      36.142  12.729   9.995  1.00 10.00      B   
ATOM   3332  C   ILE   182      33.475  11.828  13.252  1.00 10.00      B   
ATOM   3333  O   ILE   182      33.575  12.877  13.887  1.00 10.00      B   
ATOM   3334  N   LEU   183      33.898  10.660  13.733  1.00 10.00      B   
ATOM   3335  HN  LEU   183      33.792   9.845  13.192  1.00 10.00      B   
ATOM   3336  CA  LEU   183      34.516  10.571  15.053  1.00 10.00      B   
ATOM   3337  CB  LEU   183      33.455  10.551  16.166  1.00 10.00      B   
ATOM   3338  CG  LEU   183      32.134   9.842  15.844  1.00 10.00      B   
ATOM   3339  CD1 LEU   183      32.094   8.451  16.463  1.00 10.00      B   
ATOM   3340  CD2 LEU   183      30.951  10.677  16.310  1.00 10.00      B   
ATOM   3341  C   LEU   183      35.466   9.381  15.178  1.00 10.00      B   
ATOM   3342  O   LEU   183      35.171   8.407  15.868  1.00 10.00      B   
ATOM   3343  N   SER   184      36.610   9.470  14.515  1.00 10.00      B   
ATOM   3344  HN  SER   184      36.787  10.267  13.977  1.00 10.00      B   
ATOM   3345  CA  SER   184      37.613   8.407  14.563  1.00 10.00      B   
ATOM   3346  CB  SER   184      37.177   7.207  13.725  1.00 10.00      B   
ATOM   3347  OG  SER   184      36.336   7.613  12.661  1.00 10.00      B   
ATOM   3348  HG  SER   184      35.538   7.064  12.665  1.00 10.00      B   
ATOM   3349  C   SER   184      38.977   8.906  14.098  1.00 10.00      B   
ATOM   3350  O   SER   184      39.989   8.708  14.772  1.00 10.00      B   
ATOM   3351  N   ASP   185      38.998   9.549  12.938  1.00 10.00      B   
ATOM   3352  HN  ASP   185      38.160   9.668  12.442  1.00 10.00      B   
ATOM   3353  CA  ASP   185      40.235  10.078  12.378  1.00 10.00      B   
ATOM   3354  CB  ASP   185      40.990   8.989  11.613  1.00 10.00      B   
ATOM   3355  CG  ASP   185      42.472   9.007  11.908  1.00 10.00      B   
ATOM   3356  OD1 ASP   185      42.998  10.089  12.237  1.00 10.00      B   
ATOM   3357  OD2 ASP   185      43.114   7.934  11.832  1.00 10.00      B   
ATOM   3358  C   ASP   185      39.937  11.251  11.458  1.00 10.00      B   
ATOM   3359  O   ASP   185      38.788  11.662  11.334  1.00 10.00      B   
ATOM   3360  N   TRP   186      40.967  11.793  10.827  1.00 10.00      B   
ATOM   3361  HN  TRP   186      41.868  11.429  10.975  1.00 10.00      B   
ATOM   3362  CA  TRP   186      40.792  12.917   9.916  1.00 10.00      B   
ATOM   3363  CB  TRP   186      42.076  13.751   9.818  1.00 10.00      B   
ATOM   3364  CG  TRP   186      43.315  12.947   9.547  1.00 10.00      B   
ATOM   3365  CD1 TRP   186      44.167  12.416  10.472  1.00 10.00      B   
ATOM   3366  CD2 TRP   186      43.846  12.592   8.264  1.00 10.00      B   
ATOM   3367  NE1 TRP   186      45.190  11.746   9.846  1.00 10.00      B   
ATOM   3368  HE1 TRP   186      45.927  11.274  10.300  1.00 10.00      B   
ATOM   3369  CE2 TRP   186      45.016  11.839   8.490  1.00 10.00      B   
ATOM   3370  CE3 TRP   186      43.444  12.833   6.947  1.00 10.00      B   
ATOM   3371  CZ2 TRP   186      45.786  11.327   7.448  1.00 10.00      B   
ATOM   3372  CZ3 TRP   186      44.211  12.325   5.917  1.00 10.00      B   
ATOM   3373  CH2 TRP   186      45.367  11.581   6.172  1.00 10.00      B   
ATOM   3374  C   TRP   186      40.356  12.438   8.537  1.00 10.00      B   
ATOM   3375  O   TRP   186      40.647  11.305   8.141  1.00 10.00      B   
ATOM   3376  N   LEU   187      39.648  13.296   7.818  1.00 10.00      B   
ATOM   3377  HN  LEU   187      39.422  14.174   8.200  1.00 10.00      B   
ATOM   3378  CA  LEU   187      39.181  12.967   6.481  1.00 10.00      B   
ATOM   3379  CB  LEU   187      37.741  12.451   6.522  1.00 10.00      B   
ATOM   3380  CG  LEU   187      37.553  10.977   6.888  1.00 10.00      B   
ATOM   3381  CD1 LEU   187      36.075  10.635   6.979  1.00 10.00      B   
ATOM   3382  CD2 LEU   187      38.247  10.080   5.876  1.00 10.00      B   
ATOM   3383  C   LEU   187      39.270  14.171   5.547  1.00 10.00      B   
ATOM   3384  O   LEU   187      38.810  15.268   5.878  1.00 10.00      B   
ATOM   3385  N   VAL   188      39.872  13.957   4.385  1.00 10.00      B   
ATOM   3386  HN  VAL   188      40.234  13.060   4.192  1.00 10.00      B   
ATOM   3387  CA  VAL   188      40.015  15.006   3.378  1.00 10.00      B   
ATOM   3388  CB  VAL   188      41.497  15.268   3.029  1.00 10.00      B   
ATOM   3389  CG1 VAL   188      41.626  16.480   2.119  1.00 10.00      B   
ATOM   3390  CG2 VAL   188      42.327  15.459   4.290  1.00 10.00      B   
ATOM   3391  C   VAL   188      39.270  14.590   2.113  1.00 10.00      B   
ATOM   3392  O   VAL   188      39.594  13.566   1.499  1.00 10.00      B   
ATOM   3393  N   ILE   189      38.269  15.371   1.732  1.00 10.00      B   
ATOM   3394  HN  ILE   189      38.066  16.181   2.249  1.00 10.00      B   
ATOM   3395  CA  ILE   189      37.475  15.061   0.549  1.00 10.00      B   
ATOM   3396  CB  ILE   189      36.071  14.520   0.916  1.00 10.00      B   
ATOM   3397  CG1 ILE   189      35.219  15.600   1.593  1.00 10.00      B   
ATOM   3398  CG2 ILE   189      36.178  13.292   1.805  1.00 10.00      B   
ATOM   3399  CD1 ILE   189      33.778  15.188   1.809  1.00 10.00      B   
ATOM   3400  C   ILE   189      37.304  16.281  -0.344  1.00 10.00      B   
ATOM   3401  O   ILE   189      37.715  17.387   0.008  1.00 10.00      B   
ATOM   3402  N   GLU   190      36.702  16.064  -1.500  1.00 10.00      B   
ATOM   3403  HN  GLU   190      36.426  15.150  -1.727  1.00 10.00      B   
ATOM   3404  CA  GLU   190      36.438  17.133  -2.446  1.00 10.00      B   
ATOM   3405  CB  GLU   190      37.259  16.942  -3.727  1.00 10.00      B   
ATOM   3406  CG  GLU   190      38.759  17.136  -3.555  1.00 10.00      B   
ATOM   3407  CD  GLU   190      39.498  17.143  -4.877  1.00 10.00      B   
ATOM   3408  OE1 GLU   190      40.331  16.239  -5.110  1.00 10.00      B   
ATOM   3409  OE2 GLU   190      39.249  18.052  -5.697  1.00 10.00      B   
ATOM   3410  C   GLU   190      34.952  17.148  -2.775  1.00 10.00      B   
ATOM   3411  O   GLU   190      34.441  16.196  -3.372  1.00 10.00      B   
ATOM   3412  N   CYS   191      34.260  18.207  -2.352  1.00 10.00      B   
ATOM   3413  HN  CYS   191      34.726  18.914  -1.855  1.00 10.00      B   
ATOM   3414  CA  CYS   191      32.821  18.345  -2.599  1.00 10.00      B   
ATOM   3415  C   CYS   191      32.507  18.185  -4.085  1.00 10.00      B   
ATOM   3416  O   CYS   191      32.958  18.976  -4.915  1.00 10.00      B   
ATOM   3417  CB  CYS   191      32.311  19.698  -2.091  1.00 10.00      B   
ATOM   3418  SG  CYS   191      33.196  20.347  -0.632  1.00 10.00      B   
ATOM   3419  N   SER   192      31.743  17.154  -4.414  1.00 10.00      B   
ATOM   3420  HN  SER   192      31.416  16.553  -3.708  1.00 10.00      B   
ATOM   3421  CA  SER   192      31.394  16.875  -5.799  1.00 10.00      B   
ATOM   3422  CB  SER   192      31.165  15.375  -5.987  1.00 10.00      B   
ATOM   3423  OG  SER   192      32.070  14.630  -5.183  1.00 10.00      B   
ATOM   3424  HG  SER   192      32.381  13.853  -5.678  1.00 10.00      B   
ATOM   3425  C   SER   192      30.178  17.676  -6.271  1.00 10.00      B   
ATOM   3426  O   SER   192      30.037  17.946  -7.466  1.00 10.00      B   
ATOM   3427  N   VAL   193      29.315  18.066  -5.339  1.00 10.00      B   
ATOM   3428  HN  VAL   193      29.486  17.836  -4.400  1.00 10.00      B   
ATOM   3429  CA  VAL   193      28.119  18.832  -5.683  1.00 10.00      B   
ATOM   3430  CB  VAL   193      26.825  18.142  -5.201  1.00 10.00      B   
ATOM   3431  CG1 VAL   193      26.508  16.930  -6.064  1.00 10.00      B   
ATOM   3432  CG2 VAL   193      26.937  17.744  -3.736  1.00 10.00      B   
ATOM   3433  C   VAL   193      28.174  20.250  -5.118  1.00 10.00      B   
ATOM   3434  O   VAL   193      28.930  20.530  -4.187  1.00 10.00      B   
ATOM   3435  N   ASN   194      27.372  21.138  -5.691  1.00 10.00      B   
ATOM   3436  HN  ASN   194      26.797  20.853  -6.436  1.00 10.00      B   
ATOM   3437  CA  ASN   194      27.314  22.526  -5.246  1.00 10.00      B   
ATOM   3438  CB  ASN   194      27.450  23.481  -6.440  1.00 10.00      B   
ATOM   3439  CG  ASN   194      28.657  23.209  -7.315  1.00 10.00      B   
ATOM   3440  OD1 ASN   194      29.755  23.705  -7.058  1.00 10.00      B   
ATOM   3441  ND2 ASN   194      28.455  22.431  -8.366  1.00 10.00      B   
ATOM   3442 HD21 ASN   194      27.541  22.077  -8.513  1.00 10.00      B   
ATOM   3443 HD22 ASN   194      29.211  22.246  -8.959  1.00 10.00      B   
ATOM   3444  C   ASN   194      25.978  22.779  -4.555  1.00 10.00      B   
ATOM   3445  O   ASN   194      25.060  21.960  -4.673  1.00 10.00      B   
ATOM   3446  N   PRO   195      25.849  23.894  -3.804  1.00 10.00      B   
ATOM   3447  CA  PRO   195      24.598  24.247  -3.118  1.00 10.00      B   
ATOM   3448  CB  PRO   195      24.907  25.608  -2.483  1.00 10.00      B   
ATOM   3449  CG  PRO   195      26.390  25.634  -2.356  1.00 10.00      B   
ATOM   3450  CD  PRO   195      26.914  24.881  -3.543  1.00 10.00      B   
ATOM   3451  C   PRO   195      23.451  24.385  -4.115  1.00 10.00      B   
ATOM   3452  O   PRO   195      23.381  25.362  -4.865  1.00 10.00      B   
ATOM   3453  N   GLY   196      22.569  23.396  -4.127  1.00 10.00      B   
ATOM   3454  HN  GLY   196      22.683  22.648  -3.500  1.00 10.00      B   
ATOM   3455  CA  GLY   196      21.446  23.397  -5.043  1.00 10.00      B   
ATOM   3456  C   GLY   196      21.250  22.024  -5.653  1.00 10.00      B   
ATOM   3457  O   GLY   196      20.142  21.487  -5.662  1.00 10.00      B   
ATOM   3458  N   GLU   197      22.342  21.449  -6.152  1.00 10.00      B   
ATOM   3459  HN  GLU   197      23.195  21.934  -6.122  1.00 10.00      B   
ATOM   3460  CA  GLU   197      22.304  20.116  -6.746  1.00 10.00      B   
ATOM   3461  CB  GLU   197      23.337  19.982  -7.870  1.00 10.00      B   
ATOM   3462  CG  GLU   197      23.479  21.205  -8.760  1.00 10.00      B   
ATOM   3463  CD  GLU   197      24.695  22.035  -8.409  1.00 10.00      B   
ATOM   3464  OE1 GLU   197      25.826  21.506  -8.493  1.00 10.00      B   
ATOM   3465  OE2 GLU   197      24.525  23.218  -8.052  1.00 10.00      B   
ATOM   3466  C   GLU   197      22.600  19.087  -5.666  1.00 10.00      B   
ATOM   3467  O   GLU   197      22.692  17.887  -5.931  1.00 10.00      B   
ATOM   3468  N   THR   198      22.762  19.593  -4.450  1.00 10.00      B   
ATOM   3469  HN  THR   198      22.678  20.560  -4.334  1.00 10.00      B   
ATOM   3470  CA  THR   198      23.053  18.783  -3.284  1.00 10.00      B   
ATOM   3471  CB  THR   198      23.113  19.693  -2.042  1.00 10.00      B   
ATOM   3472  OG1 THR   198      23.496  21.014  -2.463  1.00 10.00      B   
ATOM   3473  HG1 THR   198      24.321  20.962  -2.966  1.00 10.00      B   
ATOM   3474  CG2 THR   198      24.130  19.177  -1.037  1.00 10.00      B   
ATOM   3475  C   THR   198      21.987  17.704  -3.091  1.00 10.00      B   
ATOM   3476  O   THR   198      20.793  17.956  -3.267  1.00 10.00      B   
ATOM   3477  N   PHE   199      22.424  16.506  -2.727  1.00 10.00      B   
ATOM   3478  HN  PHE   199      23.389  16.373  -2.587  1.00 10.00      B   
ATOM   3479  CA  PHE   199      21.520  15.377  -2.530  1.00 10.00      B   
ATOM   3480  CB  PHE   199      22.298  14.109  -2.177  1.00 10.00      B   
ATOM   3481  CG  PHE   199      23.058  13.519  -3.328  1.00 10.00      B   
ATOM   3482  CD1 PHE   199      22.410  13.182  -4.504  1.00 10.00      B   
ATOM   3483  CD2 PHE   199      24.420  13.293  -3.231  1.00 10.00      B   
ATOM   3484  CE1 PHE   199      23.106  12.633  -5.562  1.00 10.00      B   
ATOM   3485  CE2 PHE   199      25.123  12.746  -4.285  1.00 10.00      B   
ATOM   3486  CZ  PHE   199      24.466  12.415  -5.453  1.00 10.00      B   
ATOM   3487  C   PHE   199      20.457  15.653  -1.472  1.00 10.00      B   
ATOM   3488  O   PHE   199      19.333  15.170  -1.584  1.00 10.00      B   
ATOM   3489  N   LEU   200      20.805  16.440  -0.464  1.00 10.00      B   
ATOM   3490  HN  LEU   200      21.709  16.815  -0.442  1.00 10.00      B   
ATOM   3491  CA  LEU   200      19.871  16.758   0.615  1.00 10.00      B   
ATOM   3492  CB  LEU   200      20.627  17.186   1.875  1.00 10.00      B   
ATOM   3493  CG  LEU   200      21.498  16.115   2.535  1.00 10.00      B   
ATOM   3494  CD1 LEU   200      22.246  16.697   3.725  1.00 10.00      B   
ATOM   3495  CD2 LEU   200      20.655  14.923   2.962  1.00 10.00      B   
ATOM   3496  C   LEU   200      18.869  17.837   0.208  1.00 10.00      B   
ATOM   3497  O   LEU   200      17.815  17.980   0.826  1.00 10.00      B   
ATOM   3498  N   ASP   201      19.193  18.584  -0.840  1.00 10.00      B   
ATOM   3499  HN  ASP   201      20.044  18.416  -1.301  1.00 10.00      B   
ATOM   3500  CA  ASP   201      18.321  19.658  -1.316  1.00 10.00      B   
ATOM   3501  CB  ASP   201      19.120  20.713  -2.087  1.00 10.00      B   
ATOM   3502  CG  ASP   201      19.863  21.669  -1.177  1.00 10.00      B   
ATOM   3503  OD1 ASP   201      19.512  22.870  -1.147  1.00 10.00      B   
ATOM   3504  OD2 ASP   201      20.799  21.228  -0.484  1.00 10.00      B   
ATOM   3505  C   ASP   201      17.188  19.129  -2.186  1.00 10.00      B   
ATOM   3506  O   ASP   201      16.197  19.825  -2.422  1.00 10.00      B   
ATOM   3507  N   ARG   202      17.342  17.896  -2.655  1.00 10.00      B   
ATOM   3508  HN  ARG   202      18.150  17.398  -2.413  1.00 10.00      B   
ATOM   3509  CA  ARG   202      16.345  17.261  -3.511  1.00 10.00      B   
ATOM   3510  CB  ARG   202      16.847  15.898  -3.996  1.00 10.00      B   
ATOM   3511  CG  ARG   202      18.001  15.982  -4.982  1.00 10.00      B   
ATOM   3512  CD  ARG   202      18.788  14.681  -5.042  1.00 10.00      B   
ATOM   3513  NE  ARG   202      17.995  13.569  -5.565  1.00 10.00      B   
ATOM   3514  HE  ARG   202      17.331  13.779  -6.260  1.00 10.00      B   
ATOM   3515  CZ  ARG   202      18.116  12.304  -5.158  1.00 10.00      B   
ATOM   3516  NH1 ARG   202      18.999  11.983  -4.219  1.00 10.00      B   
ATOM   3517 HH11 ARG   202      19.093  10.995  -3.898  1.00 10.00      B   
ATOM   3518 HH12 ARG   202      19.604  12.715  -3.796  1.00 10.00      B   
ATOM   3519  NH2 ARG   202      17.359  11.363  -5.701  1.00 10.00      B   
ATOM   3520 HH21 ARG   202      17.444  10.370  -5.390  1.00 10.00      B   
ATOM   3521 HH22 ARG   202      16.672  11.610  -6.446  1.00 10.00      B   
ATOM   3522  C   ARG   202      15.007  17.112  -2.793  1.00 10.00      B   
ATOM   3523  O   ARG   202      13.964  17.504  -3.319  1.00 10.00      B   
ATOM   3524  N   MET   203      15.048  16.552  -1.589  1.00 10.00      B   
ATOM   3525  HN  MET   203      15.911  16.247  -1.235  1.00 10.00      B   
ATOM   3526  CA  MET   203      13.846  16.351  -0.788  1.00 10.00      B   
ATOM   3527  CB  MET   203      14.181  15.604   0.506  1.00 10.00      B   
ATOM   3528  CG  MET   203      12.959  15.174   1.303  1.00 10.00      B   
ATOM   3529  SD  MET   203      13.363  14.631   2.977  1.00 10.00      B   
ATOM   3530  CE  MET   203      14.520  13.307   2.637  1.00 10.00      B   
ATOM   3531  C   MET   203      13.186  17.684  -0.456  1.00 10.00      B   
ATOM   3532  O   MET   203      11.964  17.808  -0.497  1.00 10.00      B   
ATOM   3533  N   ILE   204      14.009  18.679  -0.149  1.00 10.00      B   
ATOM   3534  HN  ILE   204      14.976  18.513  -0.153  1.00 10.00      B   
ATOM   3535  CA  ILE   204      13.524  20.009   0.197  1.00 10.00      B   
ATOM   3536  CB  ILE   204      14.695  20.962   0.531  1.00 10.00      B   
ATOM   3537  CG1 ILE   204      15.557  20.379   1.655  1.00 10.00      B   
ATOM   3538  CG2 ILE   204      14.177  22.339   0.919  1.00 10.00      B   
ATOM   3539  CD1 ILE   204      16.838  21.141   1.912  1.00 10.00      B   
ATOM   3540  C   ILE   204      12.695  20.606  -0.937  1.00 10.00      B   
ATOM   3541  O   ILE   204      11.577  21.073  -0.720  1.00 10.00      B   
ATOM   3542  N   ALA   205      13.234  20.553  -2.148  1.00 10.00      B   
ATOM   3543  HN  ALA   205      14.110  20.125  -2.262  1.00 10.00      B   
ATOM   3544  CA  ALA   205      12.559  21.107  -3.317  1.00 10.00      B   
ATOM   3545  CB  ALA   205      13.533  21.229  -4.479  1.00 10.00      B   
ATOM   3546  C   ALA   205      11.341  20.281  -3.725  1.00 10.00      B   
ATOM   3547  O   ALA   205      10.482  20.755  -4.469  1.00 10.00      B   
ATOM   3548  N   MET   206      11.274  19.051  -3.238  1.00 10.00      B   
ATOM   3549  HN  MET   206      11.988  18.735  -2.646  1.00 10.00      B   
ATOM   3550  CA  MET   206      10.167  18.155  -3.559  1.00 10.00      B   
ATOM   3551  CB  MET   206      10.653  16.702  -3.567  1.00 10.00      B   
ATOM   3552  CG  MET   206       9.604  15.695  -4.013  1.00 10.00      B   
ATOM   3553  SD  MET   206       9.935  14.030  -3.404  1.00 10.00      B   
ATOM   3554  CE  MET   206       9.466  14.199  -1.683  1.00 10.00      B   
ATOM   3555  C   MET   206       9.017  18.310  -2.562  1.00 10.00      B   
ATOM   3556  O   MET   206       7.843  18.306  -2.939  1.00 10.00      B   
ATOM   3557  N   VAL   207       9.364  18.437  -1.289  1.00 10.00      B   
ATOM   3558  HN  VAL   207      10.321  18.437  -1.051  1.00 10.00      B   
ATOM   3559  CA  VAL   207       8.371  18.579  -0.231  1.00 10.00      B   
ATOM   3560  CB  VAL   207       8.953  18.192   1.152  1.00 10.00      B   
ATOM   3561  CG1 VAL   207       7.952  18.480   2.265  1.00 10.00      B   
ATOM   3562  CG2 VAL   207       9.353  16.723   1.169  1.00 10.00      B   
ATOM   3563  C   VAL   207       7.824  20.002  -0.171  1.00 10.00      B   
ATOM   3564  O   VAL   207       6.624  20.222  -0.343  1.00 10.00      B   
ATOM   3565  N   GLU   208       8.710  20.961   0.048  1.00 10.00      B   
ATOM   3566  HN  GLU   208       9.660  20.727   0.129  1.00 10.00      B   
ATOM   3567  CA  GLU   208       8.313  22.356   0.150  1.00 10.00      B   
ATOM   3568  CB  GLU   208       9.415  23.183   0.809  1.00 10.00      B   
ATOM   3569  CG  GLU   208       9.623  22.869   2.280  1.00 10.00      B   
ATOM   3570  CD  GLU   208      10.880  23.504   2.833  1.00 10.00      B   
ATOM   3571  OE1 GLU   208      11.130  24.693   2.544  1.00 10.00      B   
ATOM   3572  OE2 GLU   208      11.626  22.820   3.568  1.00 10.00      B   
ATOM   3573  C   GLU   208       7.929  22.943  -1.203  1.00 10.00      B   
ATOM   3574  O   GLU   208       8.752  23.041  -2.116  1.00 10.00      B   
ATOM   3575  N   GLY   209       6.666  23.317  -1.326  1.00 10.00      B   
ATOM   3576  HN  GLY   209       6.052  23.187  -0.570  1.00 10.00      B   
ATOM   3577  CA  GLY   209       6.183  23.898  -2.559  1.00 10.00      B   
ATOM   3578  C   GLY   209       5.328  22.940  -3.360  1.00 10.00      B   
ATOM   3579  O   GLY   209       5.444  21.721  -3.218  1.00 10.00      B   
ATOM   3580  N   ALA   210       4.467  23.488  -4.207  1.00 10.00      B   
ATOM   3581  HN  ALA   210       4.425  24.465  -4.279  1.00 10.00      B   
ATOM   3582  CA  ALA   210       3.585  22.678  -5.039  1.00 10.00      B   
ATOM   3583  CB  ALA   210       2.317  23.447  -5.375  1.00 10.00      B   
ATOM   3584  C   ALA   210       4.304  22.227  -6.308  1.00 10.00      B   
ATOM   3585  O   ALA   210       3.883  22.532  -7.423  1.00 10.00      B   
ATOM   3586  N   GLN   211       5.395  21.500  -6.126  1.00 10.00      B   
ATOM   3587  HN  GLN   211       5.677  21.289  -5.211  1.00 10.00      B   
ATOM   3588  CA  GLN   211       6.185  21.012  -7.248  1.00 10.00      B   
ATOM   3589  CB  GLN   211       7.683  21.111  -6.942  1.00 10.00      B   
ATOM   3590  CG  GLN   211       8.153  22.491  -6.504  1.00 10.00      B   
ATOM   3591  CD  GLN   211       7.730  23.597  -7.455  1.00 10.00      B   
ATOM   3592  OE1 GLN   211       7.549  23.376  -8.653  1.00 10.00      B   
ATOM   3593  NE2 GLN   211       7.576  24.800  -6.925  1.00 10.00      B   
ATOM   3594 HE21 GLN   211       7.741  24.906  -5.964  1.00 10.00      B   
ATOM   3595 HE22 GLN   211       7.305  25.535  -7.516  1.00 10.00      B   
ATOM   3596  C   GLN   211       5.823  19.575  -7.601  1.00 10.00      B   
ATOM   3597  O   GLN   211       6.167  19.087  -8.678  1.00 10.00      B   
ATOM   3598  N   ARG   212       5.114  18.913  -6.699  1.00 10.00      B   
ATOM   3599  HN  ARG   212       4.827  19.376  -5.883  1.00 10.00      B   
ATOM   3600  CA  ARG   212       4.713  17.527  -6.899  1.00 10.00      B   
ATOM   3601  CB  ARG   212       4.108  16.957  -5.615  1.00 10.00      B   
ATOM   3602  CG  ARG   212       5.089  16.868  -4.455  1.00 10.00      B   
ATOM   3603  CD  ARG   212       4.369  16.900  -3.116  1.00 10.00      B   
ATOM   3604  NE  ARG   212       4.616  18.146  -2.381  1.00 10.00      B   
ATOM   3605  HE  ARG   212       5.551  18.452  -2.315  1.00 10.00      B   
ATOM   3606  CZ  ARG   212       3.659  18.879  -1.812  1.00 10.00      B   
ATOM   3607  NH1 ARG   212       2.386  18.503  -1.899  1.00 10.00      B   
ATOM   3608 HH11 ARG   212       2.131  17.629  -2.414  1.00 10.00      B   
ATOM   3609 HH12 ARG   212       1.627  19.079  -1.452  1.00 10.00      B   
ATOM   3610  NH2 ARG   212       3.982  19.981  -1.145  1.00 10.00      B   
ATOM   3611 HH21 ARG   212       3.241  20.560  -0.693  1.00 10.00      B   
ATOM   3612 HH22 ARG   212       4.988  20.275  -1.066  1.00 10.00      B   
ATOM   3613  C   ARG   212       3.728  17.407  -8.058  1.00 10.00      B   
ATOM   3614  O   ARG   212       2.787  18.196  -8.170  1.00 10.00      B   
ATOM   3615  N   ARG   213       3.961  16.433  -8.927  1.00 10.00      B   
ATOM   3616  HN  ARG   213       4.732  15.842  -8.788  1.00 10.00      B   
ATOM   3617  CA  ARG   213       3.104  16.215 -10.081  1.00 10.00      B   
ATOM   3618  CB  ARG   213       3.954  16.100 -11.350  1.00 10.00      B   
ATOM   3619  CG  ARG   213       4.900  17.268 -11.568  1.00 10.00      B   
ATOM   3620  CD  ARG   213       4.131  18.565 -11.758  1.00 10.00      B   
ATOM   3621  NE  ARG   213       4.721  19.674 -11.011  1.00 10.00      B   
ATOM   3622  HE  ARG   213       5.194  19.452 -10.171  1.00 10.00      B   
ATOM   3623  CZ  ARG   213       4.668  20.950 -11.403  1.00 10.00      B   
ATOM   3624  NH1 ARG   213       4.050  21.274 -12.537  1.00 10.00      B   
ATOM   3625 HH11 ARG   213       4.010  22.272 -12.847  1.00 10.00      B   
ATOM   3626 HH12 ARG   213       3.606  20.534 -13.123  1.00 10.00      B   
ATOM   3627  NH2 ARG   213       5.222  21.902 -10.660  1.00 10.00      B   
ATOM   3628 HH21 ARG   213       5.702  21.661  -9.766  1.00 10.00      B   
ATOM   3629 HH22 ARG   213       5.179  22.900 -10.966  1.00 10.00      B   
ATOM   3630  C   ARG   213       2.275  14.953  -9.910  1.00 10.00      B   
ATOM   3631  O   ARG   213       2.747  13.969  -9.339  1.00 10.00      B   
ATOM   3632  N   LYS   214       1.041  14.996 -10.400  1.00 10.00      B   
ATOM   3633  HN  LYS   214       0.728  15.821 -10.822  1.00 10.00      B   
ATOM   3634  CA  LYS   214       0.142  13.854 -10.328  1.00 10.00      B   
ATOM   3635  CB  LYS   214      -1.247  14.242 -10.847  1.00 10.00      B   
ATOM   3636  CG  LYS   214      -2.048  15.118  -9.899  1.00 10.00      B   
ATOM   3637  CD  LYS   214      -3.347  15.581 -10.540  1.00 10.00      B   
ATOM   3638  CE  LYS   214      -4.336  16.074  -9.498  1.00 10.00      B   
ATOM   3639  NZ  LYS   214      -5.377  16.956 -10.092  1.00 10.00      B   
ATOM   3640  HZ1 LYS   214      -6.107  17.175  -9.383  1.00 10.00      B   
ATOM   3641  HZ2 LYS   214      -5.826  16.486 -10.902  1.00 10.00      B   
ATOM   3642  HZ3 LYS   214      -4.949  17.846 -10.417  1.00 10.00      B   
ATOM   3643  C   LYS   214       0.699  12.703 -11.159  1.00 10.00      B   
ATOM   3644  O   LYS   214       1.255  12.923 -12.242  1.00 10.00      B   
ATOM   3645  N   THR   215       0.559  11.489 -10.654  1.00 10.00      B   
ATOM   3646  HN  THR   215       0.099  11.375  -9.795  1.00 10.00      B   
ATOM   3647  CA  THR   215       1.056  10.320 -11.351  1.00 10.00      B   
ATOM   3648  CB  THR   215       1.190   9.120 -10.395  1.00 10.00      B   
ATOM   3649  OG1 THR   215      -0.085   8.825  -9.810  1.00 10.00      B   
ATOM   3650  HG1 THR   215      -0.004   8.030  -9.252  1.00 10.00      B   
ATOM   3651  CG2 THR   215       2.182   9.436  -9.288  1.00 10.00      B   
ATOM   3652  C   THR   215       0.130   9.955 -12.509  1.00 10.00      B   
ATOM   3653  O   THR   215      -1.042  10.340 -12.517  1.00 10.00      B   
ATOM   3654  N   PRO   216       0.642   9.216 -13.505  1.00 10.00      B   
ATOM   3655  CA  PRO   216      -0.150   8.800 -14.668  1.00 10.00      B   
ATOM   3656  CB  PRO   216       0.799   7.876 -15.445  1.00 10.00      B   
ATOM   3657  CG  PRO   216       1.897   7.544 -14.491  1.00 10.00      B   
ATOM   3658  CD  PRO   216       2.027   8.732 -13.588  1.00 10.00      B   
ATOM   3659  C   PRO   216      -1.411   8.046 -14.251  1.00 10.00      B   
ATOM   3660  O   PRO   216      -2.474   8.208 -14.855  1.00 10.00      B   
ATOM   3661  N   ASN   217      -1.287   7.242 -13.198  1.00 10.00      B   
ATOM   3662  HN  ASN   217      -0.417   7.171 -12.756  1.00 10.00      B   
ATOM   3663  CA  ASN   217      -2.409   6.467 -12.685  1.00 10.00      B   
ATOM   3664  CB  ASN   217      -1.931   5.393 -11.705  1.00 10.00      B   
ATOM   3665  CG  ASN   217      -1.277   4.205 -12.384  1.00 10.00      B   
ATOM   3666  OD1 ASN   217      -1.596   3.871 -13.524  1.00 10.00      B   
ATOM   3667  ND2 ASN   217      -0.365   3.553 -11.683  1.00 10.00      B   
ATOM   3668 HD21 ASN   217      -0.165   3.875 -10.765  1.00 10.00      B   
ATOM   3669 HD22 ASN   217       0.075   2.781 -12.095  1.00 10.00      B   
ATOM   3670  C   ASN   217      -3.428   7.370 -12.005  1.00 10.00      B   
ATOM   3671  O   ASN   217      -4.633   7.199 -12.187  1.00 10.00      B   
ATOM   3672  N   GLU   218      -2.938   8.336 -11.227  1.00 10.00      B   
ATOM   3673  HN  GLU   218      -1.966   8.422 -11.125  1.00 10.00      B   
ATOM   3674  CA  GLU   218      -3.810   9.273 -10.527  1.00 10.00      B   
ATOM   3675  CB  GLU   218      -2.988  10.235  -9.661  1.00 10.00      B   
ATOM   3676  CG  GLU   218      -3.808  10.995  -8.628  1.00 10.00      B   
ATOM   3677  CD  GLU   218      -3.005  12.055  -7.900  1.00 10.00      B   
ATOM   3678  OE1 GLU   218      -1.815  11.808  -7.594  1.00 10.00      B   
ATOM   3679  OE2 GLU   218      -3.561  13.139  -7.621  1.00 10.00      B   
ATOM   3680  C   GLU   218      -4.647  10.053 -11.533  1.00 10.00      B   
ATOM   3681  O   GLU   218      -5.861  10.190 -11.376  1.00 10.00      B   
ATOM   3682  N   ILE   219      -3.986  10.539 -12.583  1.00 10.00      B   
ATOM   3683  HN  ILE   219      -3.016  10.393 -12.645  1.00 10.00      B   
ATOM   3684  CA  ILE   219      -4.660  11.295 -13.633  1.00 10.00      B   
ATOM   3685  CB  ILE   219      -3.660  11.825 -14.682  1.00 10.00      B   
ATOM   3686  CG1 ILE   219      -2.610  12.710 -14.006  1.00 10.00      B   
ATOM   3687  CG2 ILE   219      -4.387  12.598 -15.774  1.00 10.00      B   
ATOM   3688  CD1 ILE   219      -1.431  13.051 -14.889  1.00 10.00      B   
ATOM   3689  C   ILE   219      -5.712  10.423 -14.317  1.00 10.00      B   
ATOM   3690  O   ILE   219      -6.834  10.869 -14.570  1.00 10.00      B   
ATOM   3691  N   ALA   220      -5.351   9.173 -14.588  1.00 10.00      B   
ATOM   3692  HN  ALA   220      -4.447   8.876 -14.353  1.00 10.00      B   
ATOM   3693  CA  ALA   220      -6.264   8.232 -15.228  1.00 10.00      B   
ATOM   3694  CB  ALA   220      -5.567   6.904 -15.482  1.00 10.00      B   
ATOM   3695  C   ALA   220      -7.501   8.025 -14.363  1.00 10.00      B   
ATOM   3696  O   ALA   220      -8.626   7.971 -14.863  1.00 10.00      B   
ATOM   3697  N   LEU   221      -7.283   7.930 -13.059  1.00 10.00      B   
ATOM   3698  HN  LEU   221      -6.360   7.988 -12.720  1.00 10.00      B   
ATOM   3699  CA  LEU   221      -8.373   7.738 -12.119  1.00 10.00      B   
ATOM   3700  CB  LEU   221      -7.843   7.361 -10.737  1.00 10.00      B   
ATOM   3701  CG  LEU   221      -7.225   5.969 -10.617  1.00 10.00      B   
ATOM   3702  CD1 LEU   221      -6.599   5.782  -9.245  1.00 10.00      B   
ATOM   3703  CD2 LEU   221      -8.269   4.893 -10.885  1.00 10.00      B   
ATOM   3704  C   LEU   221      -9.262   8.973 -12.039  1.00 10.00      B   
ATOM   3705  O   LEU   221     -10.488   8.856 -12.024  1.00 10.00      B   
ATOM   3706  N   THR   222      -8.650  10.156 -12.007  1.00 10.00      B   
ATOM   3707  HN  THR   222      -7.665  10.193 -12.020  1.00 10.00      B   
ATOM   3708  CA  THR   222      -9.412  11.399 -11.933  1.00 10.00      B   
ATOM   3709  CB  THR   222      -8.525  12.649 -11.778  1.00 10.00      B   
ATOM   3710  OG1 THR   222      -7.302  12.493 -12.508  1.00 10.00      B   
ATOM   3711  HG1 THR   222      -7.440  11.887 -13.249  1.00 10.00      B   
ATOM   3712  CG2 THR   222      -8.210  12.901 -10.315  1.00 10.00      B   
ATOM   3713  C   THR   222     -10.355  11.562 -13.122  1.00 10.00      B   
ATOM   3714  O   THR   222     -11.446  12.109 -12.980  1.00 10.00      B   
ATOM   3715  N   ILE   223      -9.939  11.076 -14.289  1.00 10.00      B   
ATOM   3716  HN  ILE   223      -9.055  10.653 -14.346  1.00 10.00      B   
ATOM   3717  CA  ILE   223     -10.771  11.166 -15.487  1.00 10.00      B   
ATOM   3718  CB  ILE   223     -10.042  10.640 -16.744  1.00 10.00      B   
ATOM   3719  CG1 ILE   223      -8.765  11.451 -16.995  1.00 10.00      B   
ATOM   3720  CG2 ILE   223     -10.960  10.698 -17.961  1.00 10.00      B   
ATOM   3721  CD1 ILE   223      -7.912  10.923 -18.129  1.00 10.00      B   
ATOM   3722  C   ILE   223     -12.065  10.382 -15.277  1.00 10.00      B   
ATOM   3723  O   ILE   223     -13.152  10.845 -15.626  1.00 10.00      B   
ATOM   3724  N   LEU   224     -11.937   9.201 -14.680  1.00 10.00      B   
ATOM   3725  HN  LEU   224     -11.042   8.894 -14.418  1.00 10.00      B   
ATOM   3726  CA  LEU   224     -13.089   8.354 -14.402  1.00 10.00      B   
ATOM   3727  CB  LEU   224     -12.643   6.975 -13.911  1.00 10.00      B   
ATOM   3728  CG  LEU   224     -11.827   6.137 -14.901  1.00 10.00      B   
ATOM   3729  CD1 LEU   224     -11.413   4.816 -14.269  1.00 10.00      B   
ATOM   3730  CD2 LEU   224     -12.610   5.898 -16.185  1.00 10.00      B   
ATOM   3731  C   LEU   224     -13.983   9.020 -13.364  1.00 10.00      B   
ATOM   3732  O   LEU   224     -15.209   8.945 -13.445  1.00 10.00      B   
ATOM   3733  N   LEU   225     -13.353   9.682 -12.394  1.00 10.00      B   
ATOM   3734  HN  LEU   225     -12.370   9.685 -12.379  1.00 10.00      B   
ATOM   3735  CA  LEU   225     -14.078  10.386 -11.344  1.00 10.00      B   
ATOM   3736  CB  LEU   225     -13.107  10.945 -10.299  1.00 10.00      B   
ATOM   3737  CG  LEU   225     -12.184   9.932  -9.622  1.00 10.00      B   
ATOM   3738  CD1 LEU   225     -11.191  10.637  -8.714  1.00 10.00      B   
ATOM   3739  CD2 LEU   225     -12.987   8.903  -8.845  1.00 10.00      B   
ATOM   3740  C   LEU   225     -14.894  11.518 -11.948  1.00 10.00      B   
ATOM   3741  O   LEU   225     -16.071  11.683 -11.630  1.00 10.00      B   
ATOM   3742  N   ILE   226     -14.258  12.282 -12.837  1.00 10.00      B   
ATOM   3743  HN  ILE   226     -13.316  12.088 -13.044  1.00 10.00      B   
ATOM   3744  CA  ILE   226     -14.917  13.394 -13.511  1.00 10.00      B   
ATOM   3745  CB  ILE   226     -13.951  14.152 -14.450  1.00 10.00      B   
ATOM   3746  CG1 ILE   226     -12.814  14.792 -13.649  1.00 10.00      B   
ATOM   3747  CG2 ILE   226     -14.694  15.210 -15.256  1.00 10.00      B   
ATOM   3748  CD1 ILE   226     -11.686  15.327 -14.508  1.00 10.00      B   
ATOM   3749  C   ILE   226     -16.107  12.879 -14.314  1.00 10.00      B   
ATOM   3750  O   ILE   226     -17.194  13.459 -14.276  1.00 10.00      B   
ATOM   3751  N   ALA   227     -15.899  11.769 -15.018  1.00 10.00      B   
ATOM   3752  HN  ALA   227     -15.009  11.351 -14.998  1.00 10.00      B   
ATOM   3753  CA  ALA   227     -16.949  11.156 -15.821  1.00 10.00      B   
ATOM   3754  CB  ALA   227     -16.410   9.939 -16.554  1.00 10.00      B   
ATOM   3755  C   ALA   227     -18.141  10.772 -14.949  1.00 10.00      B   
ATOM   3756  O   ALA   227     -19.291  10.833 -15.388  1.00 10.00      B   
ATOM   3757  N   LEU   228     -17.856  10.377 -13.713  1.00 10.00      B   
ATOM   3758  HN  LEU   228     -16.917  10.340 -13.428  1.00 10.00      B   
ATOM   3759  CA  LEU   228     -18.901   9.997 -12.774  1.00 10.00      B   
ATOM   3760  CB  LEU   228     -18.312   9.225 -11.588  1.00 10.00      B   
ATOM   3761  CG  LEU   228     -17.753   7.833 -11.892  1.00 10.00      B   
ATOM   3762  CD1 LEU   228     -17.071   7.249 -10.662  1.00 10.00      B   
ATOM   3763  CD2 LEU   228     -18.854   6.906 -12.388  1.00 10.00      B   
ATOM   3764  C   LEU   228     -19.645  11.234 -12.278  1.00 10.00      B   
ATOM   3765  O   LEU   228     -20.879  11.271 -12.286  1.00 10.00      B   
ATOM   3766  N   THR   229     -18.889  12.251 -11.867  1.00 10.00      B   
ATOM   3767  HN  THR   229     -17.907  12.160 -11.889  1.00 10.00      B   
ATOM   3768  CA  THR   229     -19.474  13.493 -11.367  1.00 10.00      B   
ATOM   3769  CB  THR   229     -18.405  14.486 -10.874  1.00 10.00      B   
ATOM   3770  OG1 THR   229     -17.217  14.360 -11.664  1.00 10.00      B   
ATOM   3771  HG1 THR   229     -17.454  14.203 -12.585  1.00 10.00      B   
ATOM   3772  CG2 THR   229     -18.062  14.219  -9.417  1.00 10.00      B   
ATOM   3773  C   THR   229     -20.369  14.161 -12.408  1.00 10.00      B   
ATOM   3774  O   THR   229     -21.374  14.783 -12.060  1.00 10.00      B   
ATOM   3775  N   ILE   230     -20.004  14.024 -13.682  1.00 10.00      B   
ATOM   3776  HN  ILE   230     -19.187  13.524 -13.896  1.00 10.00      B   
ATOM   3777  CA  ILE   230     -20.784  14.601 -14.770  1.00 10.00      B   
ATOM   3778  CB  ILE   230     -20.112  14.362 -16.143  1.00 10.00      B   
ATOM   3779  CG1 ILE   230     -18.833  15.198 -16.261  1.00 10.00      B   
ATOM   3780  CG2 ILE   230     -21.065  14.693 -17.285  1.00 10.00      B   
ATOM   3781  CD1 ILE   230     -18.003  14.876 -17.486  1.00 10.00      B   
ATOM   3782  C   ILE   230     -22.192  14.010 -14.771  1.00 10.00      B   
ATOM   3783  O   ILE   230     -23.183  14.737 -14.869  1.00 10.00      B   
ATOM   3784  N   VAL   231     -22.269  12.692 -14.627  1.00 10.00      B   
ATOM   3785  HN  VAL   231     -21.441  12.171 -14.528  1.00 10.00      B   
ATOM   3786  CA  VAL   231     -23.550  11.999 -14.606  1.00 10.00      B   
ATOM   3787  CB  VAL   231     -23.367  10.464 -14.580  1.00 10.00      B   
ATOM   3788  CG1 VAL   231     -24.714   9.759 -14.636  1.00 10.00      B   
ATOM   3789  CG2 VAL   231     -22.482  10.012 -15.734  1.00 10.00      B   
ATOM   3790  C   VAL   231     -24.365  12.432 -13.392  1.00 10.00      B   
ATOM   3791  O   VAL   231     -25.543  12.760 -13.512  1.00 10.00      B   
ATOM   3792  N   PHE   232     -23.722  12.447 -12.229  1.00 10.00      B   
ATOM   3793  HN  PHE   232     -22.779  12.178 -12.203  1.00 10.00      B   
ATOM   3794  CA  PHE   232     -24.384  12.845 -10.990  1.00 10.00      B   
ATOM   3795  CB  PHE   232     -23.426  12.738  -9.800  1.00 10.00      B   
ATOM   3796  CG  PHE   232     -22.892  11.356  -9.555  1.00 10.00      B   
ATOM   3797  CD1 PHE   232     -21.563  11.165  -9.224  1.00 10.00      B   
ATOM   3798  CD2 PHE   232     -23.718  10.245  -9.656  1.00 10.00      B   
ATOM   3799  CE1 PHE   232     -21.064   9.897  -8.998  1.00 10.00      B   
ATOM   3800  CE2 PHE   232     -23.226   8.973  -9.432  1.00 10.00      B   
ATOM   3801  CZ  PHE   232     -21.896   8.799  -9.103  1.00 10.00      B   
ATOM   3802  C   PHE   232     -24.930  14.266 -11.092  1.00 10.00      B   
ATOM   3803  O   PHE   232     -26.044  14.551 -10.647  1.00 10.00      B   
ATOM   3804  N   LEU   233     -24.141  15.146 -11.695  1.00 10.00      B   
ATOM   3805  HN  LEU   233     -23.264  14.847 -12.027  1.00 10.00      B   
ATOM   3806  CA  LEU   233     -24.522  16.542 -11.870  1.00 10.00      B   
ATOM   3807  CB  LEU   233     -23.350  17.335 -12.457  1.00 10.00      B   
ATOM   3808  CG  LEU   233     -22.931  18.599 -11.703  1.00 10.00      B   
ATOM   3809  CD1 LEU   233     -21.601  19.114 -12.229  1.00 10.00      B   
ATOM   3810  CD2 LEU   233     -24.000  19.674 -11.812  1.00 10.00      B   
ATOM   3811  C   LEU   233     -25.739  16.676 -12.778  1.00 10.00      B   
ATOM   3812  O   LEU   233     -26.686  17.394 -12.460  1.00 10.00      B   
ATOM   3813  N   LEU   234     -25.714  15.977 -13.900  1.00 10.00      B   
ATOM   3814  HN  LEU   234     -24.935  15.410 -14.096  1.00 10.00      B   
ATOM   3815  CA  LEU   234     -26.810  16.035 -14.855  1.00 10.00      B   
ATOM   3816  CB  LEU   234     -26.402  15.406 -16.184  1.00 10.00      B   
ATOM   3817  CG  LEU   234     -25.287  16.119 -16.947  1.00 10.00      B   
ATOM   3818  CD1 LEU   234     -24.803  15.260 -18.103  1.00 10.00      B   
ATOM   3819  CD2 LEU   234     -25.759  17.478 -17.446  1.00 10.00      B   
ATOM   3820  C   LEU   234     -28.069  15.369 -14.316  1.00 10.00      B   
ATOM   3821  O   LEU   234     -29.175  15.874 -14.504  1.00 10.00      B   
ATOM   3822  N   ALA   235     -27.894  14.245 -13.634  1.00 10.00      B   
ATOM   3823  HN  ALA   235     -26.981  13.895 -13.516  1.00 10.00      B   
ATOM   3824  CA  ALA   235     -29.012  13.501 -13.073  1.00 10.00      B   
ATOM   3825  CB  ALA   235     -28.531  12.182 -12.485  1.00 10.00      B   
ATOM   3826  C   ALA   235     -29.765  14.311 -12.023  1.00 10.00      B   
ATOM   3827  O   ALA   235     -30.994  14.281 -11.972  1.00 10.00      B   
ATOM   3828  N   THR   236     -29.030  15.037 -11.192  1.00 10.00      B   
ATOM   3829  HN  THR   236     -28.053  15.030 -11.283  1.00 10.00      B   
ATOM   3830  CA  THR   236     -29.645  15.844 -10.146  1.00 10.00      B   
ATOM   3831  CB  THR   236     -28.638  16.209  -9.038  1.00 10.00      B   
ATOM   3832  OG1 THR   236     -27.384  16.573  -9.628  1.00 10.00      B   
ATOM   3833  HG1 THR   236     -26.864  15.774  -9.804  1.00 10.00      B   
ATOM   3834  CG2 THR   236     -28.425  15.031  -8.102  1.00 10.00      B   
ATOM   3835  C   THR   236     -30.270  17.115 -10.715  1.00 10.00      B   
ATOM   3836  O   THR   236     -31.300  17.580 -10.231  1.00 10.00      B   
ATOM   3837  N   ALA   237     -29.652  17.666 -11.754  1.00 10.00      B   
ATOM   3838  HN  ALA   237     -28.829  17.253 -12.097  1.00 10.00      B   
ATOM   3839  CA  ALA   237     -30.151  18.886 -12.383  1.00 10.00      B   
ATOM   3840  CB  ALA   237     -29.123  19.452 -13.349  1.00 10.00      B   
ATOM   3841  C   ALA   237     -31.486  18.658 -13.094  1.00 10.00      B   
ATOM   3842  O   ALA   237     -32.357  19.528 -13.089  1.00 10.00      B   
ATOM   3843  N   THR   238     -31.653  17.482 -13.685  1.00 10.00      B   
ATOM   3844  HN  THR   238     -30.936  16.814 -13.644  1.00 10.00      B   
ATOM   3845  CA  THR   238     -32.879  17.162 -14.397  1.00 10.00      B   
ATOM   3846  CB  THR   238     -32.654  16.035 -15.423  1.00 10.00      B   
ATOM   3847  OG1 THR   238     -31.709  15.089 -14.900  1.00 10.00      B   
ATOM   3848  HG1 THR   238     -30.817  15.328 -15.191  1.00 10.00      B   
ATOM   3849  CG2 THR   238     -32.133  16.604 -16.733  1.00 10.00      B   
ATOM   3850  C   THR   238     -34.010  16.776 -13.446  1.00 10.00      B   
ATOM   3851  O   THR   238     -35.156  16.629 -13.865  1.00 10.00      B   
ATOM   3852  N   LEU   239     -33.695  16.632 -12.160  1.00 10.00      B   
ATOM   3853  HN  LEU   239     -32.768  16.777 -11.870  1.00 10.00      B   
ATOM   3854  CA  LEU   239     -34.704  16.264 -11.172  1.00 10.00      B   
ATOM   3855  CB  LEU   239     -34.054  15.920  -9.830  1.00 10.00      B   
ATOM   3856  CG  LEU   239     -33.268  14.611  -9.773  1.00 10.00      B   
ATOM   3857  CD1 LEU   239     -32.648  14.420  -8.398  1.00 10.00      B   
ATOM   3858  CD2 LEU   239     -34.162  13.433 -10.121  1.00 10.00      B   
ATOM   3859  C   LEU   239     -35.721  17.382 -10.980  1.00 10.00      B   
ATOM   3860  O   LEU   239     -36.887  17.126 -10.669  1.00 10.00      B   
ATOM   3861  N   TRP   240     -35.276  18.617 -11.182  1.00 10.00      B   
ATOM   3862  HN  TRP   240     -34.343  18.748 -11.454  1.00 10.00      B   
ATOM   3863  CA  TRP   240     -36.139  19.781 -11.023  1.00 10.00      B   
ATOM   3864  CB  TRP   240     -35.339  21.088 -11.122  1.00 10.00      B   
ATOM   3865  CG  TRP   240     -36.094  22.301 -10.670  1.00 10.00      B   
ATOM   3866  CD1 TRP   240     -36.227  22.747  -9.388  1.00 10.00      B   
ATOM   3867  CD2 TRP   240     -36.816  23.227 -11.495  1.00 10.00      B   
ATOM   3868  NE1 TRP   240     -36.986  23.889  -9.362  1.00 10.00      B   
ATOM   3869  HE1 TRP   240     -37.226  24.395  -8.556  1.00 10.00      B   
ATOM   3870  CE2 TRP   240     -37.359  24.206 -10.642  1.00 10.00      B   
ATOM   3871  CE3 TRP   240     -37.055  23.324 -12.869  1.00 10.00      B   
ATOM   3872  CZ2 TRP   240     -38.126  25.267 -11.116  1.00 10.00      B   
ATOM   3873  CZ3 TRP   240     -37.817  24.377 -13.338  1.00 10.00      B   
ATOM   3874  CH2 TRP   240     -38.342  25.336 -12.463  1.00 10.00      B   
ATOM   3875  C   TRP   240     -37.329  19.759 -11.997  1.00 10.00      B   
ATOM   3876  O   TRP   240     -38.477  19.706 -11.560  1.00 10.00      B   
ATOM   3877  N   PRO   241     -37.095  19.773 -13.330  1.00 10.00      B   
ATOM   3878  CA  PRO   241     -38.192  19.755 -14.307  1.00 10.00      B   
ATOM   3879  CB  PRO   241     -37.484  19.877 -15.663  1.00 10.00      B   
ATOM   3880  CG  PRO   241     -36.090  19.424 -15.406  1.00 10.00      B   
ATOM   3881  CD  PRO   241     -35.778  19.825 -13.994  1.00 10.00      B   
ATOM   3882  C   PRO   241     -39.003  18.463 -14.238  1.00 10.00      B   
ATOM   3883  O   PRO   241     -40.186  18.439 -14.586  1.00 10.00      B   
ATOM   3884  N   PHE   242     -38.366  17.395 -13.768  1.00 10.00      B   
ATOM   3885  HN  PHE   242     -37.424  17.480 -13.500  1.00 10.00      B   
ATOM   3886  CA  PHE   242     -39.023  16.100 -13.653  1.00 10.00      B   
ATOM   3887  CB  PHE   242     -37.997  14.982 -13.451  1.00 10.00      B   
ATOM   3888  CG  PHE   242     -37.304  14.534 -14.711  1.00 10.00      B   
ATOM   3889  CD1 PHE   242     -36.665  13.304 -14.760  1.00 10.00      B   
ATOM   3890  CD2 PHE   242     -37.287  15.337 -15.844  1.00 10.00      B   
ATOM   3891  CE1 PHE   242     -36.023  12.883 -15.909  1.00 10.00      B   
ATOM   3892  CE2 PHE   242     -36.648  14.922 -16.996  1.00 10.00      B   
ATOM   3893  CZ  PHE   242     -36.014  13.694 -17.028  1.00 10.00      B   
ATOM   3894  C   PHE   242     -40.056  16.088 -12.529  1.00 10.00      B   
ATOM   3895  O   PHE   242     -41.080  15.411 -12.627  1.00 10.00      B   
ATOM   3896  N   SER   243     -39.791  16.837 -11.465  1.00 10.00      B   
ATOM   3897  HN  SER   243     -38.960  17.362 -11.435  1.00 10.00      B   
ATOM   3898  CA  SER   243     -40.714  16.896 -10.336  1.00 10.00      B   
ATOM   3899  CB  SER   243     -39.959  17.092  -9.018  1.00 10.00      B   
ATOM   3900  OG  SER   243     -38.904  18.030  -9.163  1.00 10.00      B   
ATOM   3901  HG  SER   243     -38.148  17.603  -9.589  1.00 10.00      B   
ATOM   3902  C   SER   243     -41.755  17.995 -10.532  1.00 10.00      B   
ATOM   3903  O   SER   243     -42.888  17.886 -10.063  1.00 10.00      B   
ATOM   3904  N   ALA   244     -41.366  19.047 -11.245  1.00 10.00      B   
ATOM   3905  HN  ALA   244     -40.446  19.077 -11.585  1.00 10.00      B   
ATOM   3906  CA  ALA   244     -42.259  20.168 -11.517  1.00 10.00      B   
ATOM   3907  CB  ALA   244     -41.477  21.323 -12.123  1.00 10.00      B   
ATOM   3908  C   ALA   244     -43.393  19.758 -12.452  1.00 10.00      B   
ATOM   3909  O   ALA   244     -44.407  20.452 -12.566  1.00 10.00      B   
ATOM   3910  N   TRP   245     -43.217  18.623 -13.116  1.00 10.00      B   
ATOM   3911  HN  TRP   245     -42.390  18.114 -12.974  1.00 10.00      B   
ATOM   3912  CA  TRP   245     -44.216  18.117 -14.045  1.00 10.00      B   
ATOM   3913  CB  TRP   245     -43.591  17.087 -14.994  1.00 10.00      B   
ATOM   3914  CG  TRP   245     -44.492  16.668 -16.116  1.00 10.00      B   
ATOM   3915  CD1 TRP   245     -44.602  17.257 -17.340  1.00 10.00      B   
ATOM   3916  CD2 TRP   245     -45.414  15.572 -16.115  1.00 10.00      B   
ATOM   3917  NE1 TRP   245     -45.535  16.598 -18.101  1.00 10.00      B   
ATOM   3918  HE1 TRP   245     -45.792  16.832 -19.019  1.00 10.00      B   
ATOM   3919  CE2 TRP   245     -46.048  15.558 -17.372  1.00 10.00      B   
ATOM   3920  CE3 TRP   245     -45.763  14.599 -15.176  1.00 10.00      B   
ATOM   3921  CZ2 TRP   245     -47.011  14.614 -17.713  1.00 10.00      B   
ATOM   3922  CZ3 TRP   245     -46.718  13.664 -15.516  1.00 10.00      B   
ATOM   3923  CH2 TRP   245     -47.332  13.677 -16.773  1.00 10.00      B   
ATOM   3924  C   TRP   245     -45.411  17.505 -13.314  1.00 10.00      B   
ATOM   3925  O   TRP   245     -46.561  17.787 -13.648  1.00 10.00      B   
ATOM   3926  N   GLY   246     -45.137  16.695 -12.299  1.00 10.00      B   
ATOM   3927  HN  GLY   246     -44.203  16.549 -12.036  1.00 10.00      B   
ATOM   3928  CA  GLY   246     -46.205  16.033 -11.569  1.00 10.00      B   
ATOM   3929  C   GLY   246     -46.625  16.752 -10.305  1.00 10.00      B   
ATOM   3930  O   GLY   246     -47.052  16.116  -9.340  1.00 10.00      B   
ATOM   3931  N   GLY   247     -46.519  18.072 -10.301  1.00 10.00      B   
ATOM   3932  HN  GLY   247     -46.173  18.533 -11.095  1.00 10.00      B   
ATOM   3933  CA  GLY   247     -46.909  18.834  -9.129  1.00 10.00      B   
ATOM   3934  C   GLY   247     -45.975  19.989  -8.850  1.00 10.00      B   
ATOM   3935  O   GLY   247     -46.004  21.005  -9.550  1.00 10.00      B   
ATOM   3936  N   ASN   248     -45.141  19.838  -7.836  1.00 10.00      B   
ATOM   3937  HN  ASN   248     -45.145  18.996  -7.331  1.00 10.00      B   
ATOM   3938  CA  ASN   248     -44.198  20.881  -7.464  1.00 10.00      B   
ATOM   3939  CB  ASN   248     -44.538  21.479  -6.098  1.00 10.00      B   
ATOM   3940  CG  ASN   248     -45.356  22.748  -6.214  1.00 10.00      B   
ATOM   3941  OD1 ASN   248     -45.275  23.467  -7.214  1.00 10.00      B   
ATOM   3942  ND2 ASN   248     -46.146  23.035  -5.193  1.00 10.00      B   
ATOM   3943 HD21 ASN   248     -46.155  22.416  -4.428  1.00 10.00      B   
ATOM   3944 HD22 ASN   248     -46.687  23.851  -5.237  1.00 10.00      B   
ATOM   3945  C   ASN   248     -42.780  20.352  -7.466  1.00 10.00      B   
ATOM   3946  O   ASN   248     -42.522  19.247  -6.990  1.00 10.00      B   
ATOM   3947  N   ALA   249     -41.870  21.145  -8.012  1.00 10.00      B   
ATOM   3948  HN  ALA   249     -42.149  22.012  -8.372  1.00 10.00      B   
ATOM   3949  CA  ALA   249     -40.470  20.766  -8.088  1.00 10.00      B   
ATOM   3950  CB  ALA   249     -39.718  21.732  -8.989  1.00 10.00      B   
ATOM   3951  C   ALA   249     -39.831  20.734  -6.706  1.00 10.00      B   
ATOM   3952  O   ALA   249     -40.302  21.394  -5.775  1.00 10.00      B   
ATOM   3953  N   VAL   250     -38.774  19.953  -6.571  1.00 10.00      B   
ATOM   3954  HN  VAL   250     -38.464  19.432  -7.342  1.00 10.00      B   
ATOM   3955  CA  VAL   250     -38.060  19.843  -5.309  1.00 10.00      B   
ATOM   3956  CB  VAL   250     -37.181  18.572  -5.276  1.00 10.00      B   
ATOM   3957  CG1 VAL   250     -36.589  18.356  -3.893  1.00 10.00      B   
ATOM   3958  CG2 VAL   250     -37.981  17.352  -5.711  1.00 10.00      B   
ATOM   3959  C   VAL   250     -37.177  21.073  -5.113  1.00 10.00      B   
ATOM   3960  O   VAL   250     -36.637  21.615  -6.080  1.00 10.00      B   
ATOM   3961  N   SER   251     -37.049  21.520  -3.870  1.00 10.00      B   
ATOM   3962  HN  SER   251     -37.518  21.058  -3.146  1.00 10.00      B   
ATOM   3963  CA  SER   251     -36.233  22.681  -3.555  1.00 10.00      B   
ATOM   3964  CB  SER   251     -36.281  22.968  -2.054  1.00 10.00      B   
ATOM   3965  OG  SER   251     -37.618  22.944  -1.583  1.00 10.00      B   
ATOM   3966  HG  SER   251     -37.780  22.108  -1.129  1.00 10.00      B   
ATOM   3967  C   SER   251     -34.791  22.486  -4.018  1.00 10.00      B   
ATOM   3968  O   SER   251     -34.225  21.395  -3.885  1.00 10.00      B   
ATOM   3969  N   VAL   252     -34.208  23.554  -4.561  1.00 10.00      B   
ATOM   3970  HN  VAL   252     -34.723  24.387  -4.631  1.00 10.00      B   
ATOM   3971  CA  VAL   252     -32.834  23.526  -5.062  1.00 10.00      B   
ATOM   3972  CB  VAL   252     -32.398  24.899  -5.626  1.00 10.00      B   
ATOM   3973  CG1 VAL   252     -31.055  24.794  -6.335  1.00 10.00      B   
ATOM   3974  CG2 VAL   252     -33.456  25.457  -6.568  1.00 10.00      B   
ATOM   3975  C   VAL   252     -31.865  23.090  -3.965  1.00 10.00      B   
ATOM   3976  O   VAL   252     -30.861  22.433  -4.236  1.00 10.00      B   
ATOM   3977  N   THR   253     -32.195  23.438  -2.726  1.00 10.00      B   
ATOM   3978  HN  THR   253     -33.019  23.948  -2.577  1.00 10.00      B   
ATOM   3979  CA  THR   253     -31.379  23.083  -1.575  1.00 10.00      B   
ATOM   3980  CB  THR   253     -32.055  23.592  -0.290  1.00 10.00      B   
ATOM   3981  OG1 THR   253     -33.473  23.655  -0.513  1.00 10.00      B   
ATOM   3982  HG1 THR   253     -33.933  23.645   0.337  1.00 10.00      B   
ATOM   3983  CG2 THR   253     -31.547  24.980   0.066  1.00 10.00      B   
ATOM   3984  C   THR   253     -31.211  21.567  -1.484  1.00 10.00      B   
ATOM   3985  O   THR   253     -30.110  21.060  -1.256  1.00 10.00      B   
ATOM   3986  N   VAL   254     -32.309  20.849  -1.692  1.00 10.00      B   
ATOM   3987  HN  VAL   254     -33.149  21.316  -1.895  1.00 10.00      B   
ATOM   3988  CA  VAL   254     -32.302  19.393  -1.634  1.00 10.00      B   
ATOM   3989  CB  VAL   254     -33.732  18.817  -1.529  1.00 10.00      B   
ATOM   3990  CG1 VAL   254     -33.691  17.321  -1.250  1.00 10.00      B   
ATOM   3991  CG2 VAL   254     -34.525  19.541  -0.452  1.00 10.00      B   
ATOM   3992  C   VAL   254     -31.606  18.810  -2.863  1.00 10.00      B   
ATOM   3993  O   VAL   254     -30.953  17.767  -2.784  1.00 10.00      B   
ATOM   3994  N   LEU   255     -31.744  19.491  -3.996  1.00 10.00      B   
ATOM   3995  HN  LEU   255     -32.281  20.312  -3.995  1.00 10.00      B   
ATOM   3996  CA  LEU   255     -31.118  19.050  -5.237  1.00 10.00      B   
ATOM   3997  CB  LEU   255     -31.528  19.955  -6.403  1.00 10.00      B   
ATOM   3998  CG  LEU   255     -33.022  20.003  -6.732  1.00 10.00      B   
ATOM   3999  CD1 LEU   255     -33.294  21.028  -7.822  1.00 10.00      B   
ATOM   4000  CD2 LEU   255     -33.528  18.629  -7.147  1.00 10.00      B   
ATOM   4001  C   LEU   255     -29.603  19.047  -5.085  1.00 10.00      B   
ATOM   4002  O   LEU   255     -28.936  18.059  -5.400  1.00 10.00      B   
ATOM   4003  N   VAL   256     -29.071  20.151  -4.578  1.00 10.00      B   
ATOM   4004  HN  VAL   256     -29.663  20.904  -4.350  1.00 10.00      B   
ATOM   4005  CA  VAL   256     -27.639  20.283  -4.363  1.00 10.00      B   
ATOM   4006  CB  VAL   256     -27.256  21.719  -3.949  1.00 10.00      B   
ATOM   4007  CG1 VAL   256     -25.757  21.836  -3.712  1.00 10.00      B   
ATOM   4008  CG2 VAL   256     -27.710  22.720  -5.004  1.00 10.00      B   
ATOM   4009  C   VAL   256     -27.170  19.299  -3.293  1.00 10.00      B   
ATOM   4010  O   VAL   256     -26.101  18.702  -3.415  1.00 10.00      B   
ATOM   4011  N   ALA   257     -27.987  19.126  -2.256  1.00 10.00      B   
ATOM   4012  HN  ALA   257     -28.826  19.632  -2.220  1.00 10.00      B   
ATOM   4013  CA  ALA   257     -27.667  18.209  -1.166  1.00 10.00      B   
ATOM   4014  CB  ALA   257     -28.779  18.203  -0.128  1.00 10.00      B   
ATOM   4015  C   ALA   257     -27.419  16.803  -1.698  1.00 10.00      B   
ATOM   4016  O   ALA   257     -26.434  16.159  -1.337  1.00 10.00      B   
ATOM   4017  N   LEU   258     -28.309  16.338  -2.570  1.00 10.00      B   
ATOM   4018  HN  LEU   258     -29.075  16.902  -2.815  1.00 10.00      B   
ATOM   4019  CA  LEU   258     -28.178  15.012  -3.164  1.00 10.00      B   
ATOM   4020  CB  LEU   258     -29.448  14.625  -3.931  1.00 10.00      B   
ATOM   4021  CG  LEU   258     -29.390  13.314  -4.726  1.00 10.00      B   
ATOM   4022  CD1 LEU   258     -29.128  12.129  -3.809  1.00 10.00      B   
ATOM   4023  CD2 LEU   258     -30.672  13.104  -5.512  1.00 10.00      B   
ATOM   4024  C   LEU   258     -26.963  14.958  -4.083  1.00 10.00      B   
ATOM   4025  O   LEU   258     -26.250  13.959  -4.119  1.00 10.00      B   
ATOM   4026  N   LEU   259     -26.733  16.045  -4.815  1.00 10.00      B   
ATOM   4027  HN  LEU   259     -27.344  16.811  -4.740  1.00 10.00      B   
ATOM   4028  CA  LEU   259     -25.599  16.132  -5.728  1.00 10.00      B   
ATOM   4029  CB  LEU   259     -25.579  17.500  -6.422  1.00 10.00      B   
ATOM   4030  CG  LEU   259     -24.305  17.857  -7.191  1.00 10.00      B   
ATOM   4031  CD1 LEU   259     -24.120  16.941  -8.392  1.00 10.00      B   
ATOM   4032  CD2 LEU   259     -24.333  19.315  -7.622  1.00 10.00      B   
ATOM   4033  C   LEU   259     -24.292  15.901  -4.979  1.00 10.00      B   
ATOM   4034  O   LEU   259     -23.480  15.068  -5.375  1.00 10.00      B   
ATOM   4035  N   VAL   260     -24.114  16.626  -3.879  1.00 10.00      B   
ATOM   4036  HN  VAL   260     -24.816  17.262  -3.612  1.00 10.00      B   
ATOM   4037  CA  VAL   260     -22.909  16.511  -3.063  1.00 10.00      B   
ATOM   4038  CB  VAL   260     -22.877  17.574  -1.939  1.00 10.00      B   
ATOM   4039  CG1 VAL   260     -21.609  17.452  -1.104  1.00 10.00      B   
ATOM   4040  CG2 VAL   260     -22.987  18.973  -2.529  1.00 10.00      B   
ATOM   4041  C   VAL   260     -22.778  15.108  -2.463  1.00 10.00      B   
ATOM   4042  O   VAL   260     -21.672  14.606  -2.264  1.00 10.00      B   
ATOM   4043  N   CYS   261     -23.912  14.476  -2.188  1.00 10.00      B   
ATOM   4044  HN  CYS   261     -24.766  14.919  -2.374  1.00 10.00      B   
ATOM   4045  CA  CYS   261     -23.916  13.136  -1.622  1.00 10.00      B   
ATOM   4046  CB  CYS   261     -25.293  12.794  -1.054  1.00 10.00      B   
ATOM   4047  SG  CYS   261     -25.790  13.834   0.337  1.00 10.00      B   
ATOM   4048  HG  CYS   261     -26.149  15.016  -0.152  1.00 10.00      B   
ATOM   4049  C   CYS   261     -23.497  12.103  -2.661  1.00 10.00      B   
ATOM   4050  O   CYS   261     -22.777  11.157  -2.346  1.00 10.00      B   
ATOM   4051  N   LEU   262     -23.944  12.294  -3.900  1.00 10.00      B   
ATOM   4052  HN  LEU   262     -24.508  13.075  -4.091  1.00 10.00      B   
ATOM   4053  CA  LEU   262     -23.610  11.377  -4.984  1.00 10.00      B   
ATOM   4054  CB  LEU   262     -24.538  11.580  -6.182  1.00 10.00      B   
ATOM   4055  CG  LEU   262     -26.008  11.218  -5.968  1.00 10.00      B   
ATOM   4056  CD1 LEU   262     -26.802  11.436  -7.246  1.00 10.00      B   
ATOM   4057  CD2 LEU   262     -26.142   9.780  -5.486  1.00 10.00      B   
ATOM   4058  C   LEU   262     -22.158  11.542  -5.409  1.00 10.00      B   
ATOM   4059  O   LEU   262     -21.538  10.609  -5.909  1.00 10.00      B   
ATOM   4060  N   ILE   263     -21.629  12.742  -5.221  1.00 10.00      B   
ATOM   4061  HN  ILE   263     -22.184  13.455  -4.844  1.00 10.00      B   
ATOM   4062  CA  ILE   263     -20.245  13.025  -5.563  1.00 10.00      B   
ATOM   4063  CB  ILE   263     -19.948  14.541  -5.482  1.00 10.00      B   
ATOM   4064  CG1 ILE   263     -20.643  15.284  -6.625  1.00 10.00      B   
ATOM   4065  CG2 ILE   263     -18.449  14.814  -5.506  1.00 10.00      B   
ATOM   4066  CD1 ILE   263     -20.600  16.790  -6.490  1.00 10.00      B   
ATOM   4067  C   ILE   263     -19.316  12.266  -4.617  1.00 10.00      B   
ATOM   4068  O   ILE   263     -19.503  12.295  -3.400  1.00 10.00      B   
ATOM   4069  N   PRO   264     -18.321  11.552  -5.172  1.00 10.00      B   
ATOM   4070  CA  PRO   264     -17.356  10.783  -4.381  1.00 10.00      B   
ATOM   4071  CB  PRO   264     -16.580   9.987  -5.435  1.00 10.00      B   
ATOM   4072  CG  PRO   264     -16.729  10.769  -6.694  1.00 10.00      B   
ATOM   4073  CD  PRO   264     -18.078  11.426  -6.619  1.00 10.00      B   
ATOM   4074  C   PRO   264     -16.413  11.693  -3.594  1.00 10.00      B   
ATOM   4075  O   PRO   264     -15.218  11.782  -3.889  1.00 10.00      B   
ATOM   4076  N   THR   265     -16.966  12.365  -2.598  1.00 10.00      B   
ATOM   4077  HN  THR   265     -17.932  12.254  -2.433  1.00 10.00      B   
ATOM   4078  CA  THR   265     -16.218  13.276  -1.743  1.00 10.00      B   
ATOM   4079  CB  THR   265     -17.153  13.886  -0.687  1.00 10.00      B   
ATOM   4080  OG1 THR   265     -18.201  12.948  -0.397  1.00 10.00      B   
ATOM   4081  HG1 THR   265     -18.466  13.039   0.526  1.00 10.00      B   
ATOM   4082  CG2 THR   265     -17.769  15.178  -1.197  1.00 10.00      B   
ATOM   4083  C   THR   265     -15.080  12.548  -1.034  1.00 10.00      B   
ATOM   4084  O   THR   265     -14.014  13.121  -0.789  1.00 10.00      B   
ATOM   4085  N   THR   266     -15.314  11.277  -0.729  1.00 10.00      B   
ATOM   4086  HN  THR   266     -16.180  10.883  -0.969  1.00 10.00      B   
ATOM   4087  CA  THR   266     -14.328  10.446  -0.055  1.00 10.00      B   
ATOM   4088  CB  THR   266     -14.915   9.063   0.272  1.00 10.00      B   
ATOM   4089  OG1 THR   266     -15.900   8.720  -0.713  1.00 10.00      B   
ATOM   4090  HG1 THR   266     -16.766   9.031  -0.424  1.00 10.00      B   
ATOM   4091  CG2 THR   266     -15.560   9.071   1.648  1.00 10.00      B   
ATOM   4092  C   THR   266     -13.076  10.276  -0.913  1.00 10.00      B   
ATOM   4093  O   THR   266     -11.963  10.147  -0.397  1.00 10.00      B   
ATOM   4094  N   ILE   267     -13.265  10.291  -2.226  1.00 10.00      B   
ATOM   4095  HN  ILE   267     -14.172  10.410  -2.576  1.00 10.00      B   
ATOM   4096  CA  ILE   267     -12.162  10.142  -3.158  1.00 10.00      B   
ATOM   4097  CB  ILE   267     -12.628   9.516  -4.486  1.00 10.00      B   
ATOM   4098  CG1 ILE   267     -13.415   8.229  -4.233  1.00 10.00      B   
ATOM   4099  CG2 ILE   267     -11.435   9.245  -5.391  1.00 10.00      B   
ATOM   4100  CD1 ILE   267     -13.909   7.562  -5.496  1.00 10.00      B   
ATOM   4101  C   ILE   267     -11.537  11.500  -3.455  1.00 10.00      B   
ATOM   4102  O   ILE   267     -10.319  11.625  -3.552  1.00 10.00      B   
ATOM   4103  N   GLY   268     -12.385  12.513  -3.586  1.00 10.00      B   
ATOM   4104  HN  GLY   268     -13.347  12.348  -3.480  1.00 10.00      B   
ATOM   4105  CA  GLY   268     -11.917  13.851  -3.888  1.00 10.00      B   
ATOM   4106  C   GLY   268     -11.004  14.431  -2.823  1.00 10.00      B   
ATOM   4107  O   GLY   268      -9.991  15.053  -3.147  1.00 10.00      B   
ATOM   4108  N   GLY   269     -11.352  14.226  -1.560  1.00 10.00      B   
ATOM   4109  HN  GLY   269     -12.170  13.717  -1.360  1.00 10.00      B   
ATOM   4110  CA  GLY   269     -10.547  14.754  -0.473  1.00 10.00      B   
ATOM   4111  C   GLY   269      -9.259  13.982  -0.248  1.00 10.00      B   
ATOM   4112  O   GLY   269      -8.197  14.572  -0.052  1.00 10.00      B   
ATOM   4113  N   LEU   270      -9.344  12.661  -0.296  1.00 10.00      B   
ATOM   4114  HN  LEU   270     -10.212  12.246  -0.482  1.00 10.00      B   
ATOM   4115  CA  LEU   270      -8.180  11.812  -0.071  1.00 10.00      B   
ATOM   4116  CB  LEU   270      -8.606  10.457   0.504  1.00 10.00      B   
ATOM   4117  CG  LEU   270      -9.270  10.485   1.884  1.00 10.00      B   
ATOM   4118  CD1 LEU   270      -9.807   9.111   2.251  1.00 10.00      B   
ATOM   4119  CD2 LEU   270      -8.298  10.984   2.942  1.00 10.00      B   
ATOM   4120  C   LEU   270      -7.360  11.611  -1.341  1.00 10.00      B   
ATOM   4121  O   LEU   270      -6.384  10.866  -1.340  1.00 10.00      B   
ATOM   4122  N   LEU   271      -7.747  12.297  -2.409  1.00 10.00      B   
ATOM   4123  HN  LEU   271      -8.521  12.894  -2.331  1.00 10.00      B   
ATOM   4124  CA  LEU   271      -7.061  12.188  -3.693  1.00 10.00      B   
ATOM   4125  CB  LEU   271      -7.709  13.122  -4.716  1.00 10.00      B   
ATOM   4126  CG  LEU   271      -7.267  12.946  -6.169  1.00 10.00      B   
ATOM   4127  CD1 LEU   271      -7.685  11.583  -6.697  1.00 10.00      B   
ATOM   4128  CD2 LEU   271      -7.844  14.055  -7.032  1.00 10.00      B   
ATOM   4129  C   LEU   271      -5.570  12.496  -3.569  1.00 10.00      B   
ATOM   4130  O   LEU   271      -4.731  11.605  -3.689  1.00 10.00      B   
ATOM   4131  N   SER   272      -5.249  13.752  -3.321  1.00 10.00      B   
ATOM   4132  HN  SER   272      -5.958  14.427  -3.252  1.00 10.00      B   
ATOM   4133  CA  SER   272      -3.865  14.169  -3.177  1.00 10.00      B   
ATOM   4134  CB  SER   272      -3.784  15.690  -3.256  1.00 10.00      B   
ATOM   4135  OG  SER   272      -4.955  16.213  -3.867  1.00 10.00      B   
ATOM   4136  HG  SER   272      -5.287  16.960  -3.336  1.00 10.00      B   
ATOM   4137  C   SER   272      -3.288  13.671  -1.856  1.00 10.00      B   
ATOM   4138  O   SER   272      -2.078  13.486  -1.728  1.00 10.00      B   
ATOM   4139  N   ALA   273      -4.169  13.439  -0.887  1.00 10.00      B   
ATOM   4140  HN  ALA   273      -5.120  13.591  -1.064  1.00 10.00      B   
ATOM   4141  CA  ALA   273      -3.760  12.963   0.429  1.00 10.00      B   
ATOM   4142  CB  ALA   273      -4.966  12.821   1.343  1.00 10.00      B   
ATOM   4143  C   ALA   273      -2.993  11.648   0.332  1.00 10.00      B   
ATOM   4144  O   ALA   273      -1.886  11.536   0.851  1.00 10.00      B   
ATOM   4145  N   ILE   274      -3.579  10.668  -0.353  1.00 10.00      B   
ATOM   4146  HN  ILE   274      -4.462  10.827  -0.757  1.00 10.00      B   
ATOM   4147  CA  ILE   274      -2.945   9.362  -0.521  1.00 10.00      B   
ATOM   4148  CB  ILE   274      -3.862   8.368  -1.273  1.00 10.00      B   
ATOM   4149  CG1 ILE   274      -5.159   8.144  -0.488  1.00 10.00      B   
ATOM   4150  CG2 ILE   274      -3.149   7.039  -1.507  1.00 10.00      B   
ATOM   4151  CD1 ILE   274      -6.208   7.352  -1.240  1.00 10.00      B   
ATOM   4152  C   ILE   274      -1.615   9.502  -1.262  1.00 10.00      B   
ATOM   4153  O   ILE   274      -0.633   8.830  -0.936  1.00 10.00      B   
ATOM   4154  N   GLY   275      -1.588  10.397  -2.246  1.00 10.00      B   
ATOM   4155  HN  GLY   275      -2.398  10.908  -2.451  1.00 10.00      B   
ATOM   4156  CA  GLY   275      -0.381  10.623  -3.020  1.00 10.00      B   
ATOM   4157  C   GLY   275       0.778  11.077  -2.155  1.00 10.00      B   
ATOM   4158  O   GLY   275       1.875  10.523  -2.235  1.00 10.00      B   
ATOM   4159  N   VAL   276       0.532  12.072  -1.313  1.00 10.00      B   
ATOM   4160  HN  VAL   276      -0.367  12.471  -1.287  1.00 10.00      B   
ATOM   4161  CA  VAL   276       1.571  12.591  -0.432  1.00 10.00      B   
ATOM   4162  CB  VAL   276       1.204  13.972   0.154  1.00 10.00      B   
ATOM   4163  CG1 VAL   276       2.423  14.628   0.781  1.00 10.00      B   
ATOM   4164  CG2 VAL   276       0.610  14.877  -0.914  1.00 10.00      B   
ATOM   4165  C   VAL   276       1.868  11.610   0.704  1.00 10.00      B   
ATOM   4166  O   VAL   276       3.008  11.502   1.160  1.00 10.00      B   
ATOM   4167  N   ALA   277       0.839  10.898   1.155  1.00 10.00      B   
ATOM   4168  HN  ALA   277      -0.047  11.036   0.756  1.00 10.00      B   
ATOM   4169  CA  ALA   277       0.988   9.921   2.231  1.00 10.00      B   
ATOM   4170  CB  ALA   277      -0.364   9.357   2.639  1.00 10.00      B   
ATOM   4171  C   ALA   277       1.929   8.801   1.812  1.00 10.00      B   
ATOM   4172  O   ALA   277       2.795   8.384   2.582  1.00 10.00      B   
ATOM   4173  N   GLY   278       1.762   8.327   0.585  1.00 10.00      B   
ATOM   4174  HN  GLY   278       1.046   8.696   0.021  1.00 10.00      B   
ATOM   4175  CA  GLY   278       2.611   7.272   0.074  1.00 10.00      B   
ATOM   4176  C   GLY   278       4.055   7.720  -0.029  1.00 10.00      B   
ATOM   4177  O   GLY   278       4.972   6.987   0.343  1.00 10.00      B   
ATOM   4178  N   MET   279       4.252   8.942  -0.510  1.00 10.00      B   
ATOM   4179  HN  MET   279       3.475   9.482  -0.775  1.00 10.00      B   
ATOM   4180  CA  MET   279       5.592   9.499  -0.662  1.00 10.00      B   
ATOM   4181  CB  MET   279       5.555  10.811  -1.450  1.00 10.00      B   
ATOM   4182  CG  MET   279       5.231  10.642  -2.926  1.00 10.00      B   
ATOM   4183  SD  MET   279       6.500   9.720  -3.820  1.00 10.00      B   
ATOM   4184  CE  MET   279       7.855  10.892  -3.797  1.00 10.00      B   
ATOM   4185  C   MET   279       6.263   9.710   0.692  1.00 10.00      B   
ATOM   4186  O   MET   279       7.436   9.381   0.873  1.00 10.00      B   
ATOM   4187  N   SER   280       5.510  10.239   1.654  1.00 10.00      B   
ATOM   4188  HN  SER   280       4.575  10.467   1.462  1.00 10.00      B   
ATOM   4189  CA  SER   280       6.047  10.484   2.986  1.00 10.00      B   
ATOM   4190  CB  SER   280       5.090  11.340   3.822  1.00 10.00      B   
ATOM   4191  OG  SER   280       3.753  10.892   3.696  1.00 10.00      B   
ATOM   4192  HG  SER   280       3.370  11.253   2.885  1.00 10.00      B   
ATOM   4193  C   SER   280       6.372   9.176   3.699  1.00 10.00      B   
ATOM   4194  O   SER   280       7.368   9.083   4.415  1.00 10.00      B   
ATOM   4195  N   ARG   281       5.533   8.164   3.497  1.00 10.00      B   
ATOM   4196  HN  ARG   281       4.739   8.300   2.929  1.00 10.00      B   
ATOM   4197  CA  ARG   281       5.756   6.860   4.113  1.00 10.00      B   
ATOM   4198  CB  ARG   281       4.548   5.941   3.938  1.00 10.00      B   
ATOM   4199  CG  ARG   281       3.444   6.172   4.956  1.00 10.00      B   
ATOM   4200  CD  ARG   281       2.440   5.032   4.946  1.00 10.00      B   
ATOM   4201  NE  ARG   281       3.077   3.738   5.185  1.00 10.00      B   
ATOM   4202  HE  ARG   281       3.804   3.708   5.851  1.00 10.00      B   
ATOM   4203  CZ  ARG   281       2.735   2.613   4.558  1.00 10.00      B   
ATOM   4204  NH1 ARG   281       1.767   2.617   3.654  1.00 10.00      B   
ATOM   4205 HH11 ARG   281       1.505   1.729   3.167  1.00 10.00      B   
ATOM   4206 HH12 ARG   281       1.261   3.498   3.430  1.00 10.00      B   
ATOM   4207  NH2 ARG   281       3.363   1.482   4.834  1.00 10.00      B   
ATOM   4208 HH21 ARG   281       3.097   0.604   4.343  1.00 10.00      B   
ATOM   4209 HH22 ARG   281       4.128   1.464   5.545  1.00 10.00      B   
ATOM   4210  C   ARG   281       7.010   6.208   3.549  1.00 10.00      B   
ATOM   4211  O   ARG   281       7.733   5.514   4.263  1.00 10.00      B   
ATOM   4212  N   MET   282       7.266   6.448   2.268  1.00 10.00      B   
ATOM   4213  HN  MET   282       6.645   7.006   1.752  1.00 10.00      B   
ATOM   4214  CA  MET   282       8.442   5.904   1.606  1.00 10.00      B   
ATOM   4215  CB  MET   282       8.395   6.209   0.108  1.00 10.00      B   
ATOM   4216  CG  MET   282       9.496   5.541  -0.698  1.00 10.00      B   
ATOM   4217  SD  MET   282       9.313   3.746  -0.778  1.00 10.00      B   
ATOM   4218  CE  MET   282       7.804   3.605  -1.732  1.00 10.00      B   
ATOM   4219  C   MET   282       9.695   6.510   2.222  1.00 10.00      B   
ATOM   4220  O   MET   282      10.674   5.811   2.492  1.00 10.00      B   
ATOM   4221  N   LEU   283       9.649   7.817   2.461  1.00 10.00      B   
ATOM   4222  HN  LEU   283       8.838   8.321   2.219  1.00 10.00      B   
ATOM   4223  CA  LEU   283      10.769   8.528   3.062  1.00 10.00      B   
ATOM   4224  CB  LEU   283      10.533  10.035   3.020  1.00 10.00      B   
ATOM   4225  CG  LEU   283      10.708  10.704   1.657  1.00 10.00      B   
ATOM   4226  CD1 LEU   283      10.241  12.152   1.713  1.00 10.00      B   
ATOM   4227  CD2 LEU   283      12.159  10.620   1.204  1.00 10.00      B   
ATOM   4228  C   LEU   283      10.981   8.071   4.499  1.00 10.00      B   
ATOM   4229  O   LEU   283      12.096   8.125   5.022  1.00 10.00      B   
ATOM   4230  N   GLY   284       9.903   7.619   5.128  1.00 10.00      B   
ATOM   4231  HN  GLY   284       9.043   7.623   4.658  1.00 10.00      B   
ATOM   4232  CA  GLY   284       9.977   7.134   6.493  1.00 10.00      B   
ATOM   4233  C   GLY   284      10.771   5.848   6.583  1.00 10.00      B   
ATOM   4234  O   GLY   284      11.304   5.506   7.633  1.00 10.00      B   
ATOM   4235  N   ALA   285      10.850   5.135   5.467  1.00 10.00      B   
ATOM   4236  HN  ALA   285      10.394   5.461   4.661  1.00 10.00      B   
ATOM   4237  CA  ALA   285      11.598   3.888   5.402  1.00 10.00      B   
ATOM   4238  CB  ALA   285      10.913   2.905   4.467  1.00 10.00      B   
ATOM   4239  C   ALA   285      13.027   4.167   4.943  1.00 10.00      B   
ATOM   4240  O   ALA   285      13.803   3.245   4.668  1.00 10.00      B   
ATOM   4241  N   ASN   286      13.354   5.458   4.867  1.00 10.00      B   
ATOM   4242  HN  ASN   286      12.678   6.126   5.107  1.00 10.00      B   
ATOM   4243  CA  ASN   286      14.674   5.925   4.455  1.00 10.00      B   
ATOM   4244  CB  ASN   286      15.789   5.376   5.351  1.00 10.00      B   
ATOM   4245  CG  ASN   286      15.911   6.127   6.666  1.00 10.00      B   
ATOM   4246  OD1 ASN   286      15.549   7.303   6.762  1.00 10.00      B   
ATOM   4247  ND2 ASN   286      16.425   5.455   7.686  1.00 10.00      B   
ATOM   4248 HD21 ASN   286      16.690   4.520   7.541  1.00 10.00      B   
ATOM   4249 HD22 ASN   286      16.529   5.919   8.545  1.00 10.00      B   
ATOM   4250  C   ASN   286      14.950   5.671   2.975  1.00 10.00      B   
ATOM   4251  O   ASN   286      16.104   5.604   2.547  1.00 10.00      B   
ATOM   4252  N   VAL   287      13.883   5.549   2.194  1.00 10.00      B   
ATOM   4253  HN  VAL   287      12.989   5.618   2.591  1.00 10.00      B   
ATOM   4254  CA  VAL   287      14.005   5.322   0.763  1.00 10.00      B   
ATOM   4255  CB  VAL   287      13.061   4.203   0.270  1.00 10.00      B   
ATOM   4256  CG1 VAL   287      13.386   3.830  -1.167  1.00 10.00      B   
ATOM   4257  CG2 VAL   287      13.166   2.979   1.168  1.00 10.00      B   
ATOM   4258  C   VAL   287      13.702   6.619   0.016  1.00 10.00      B   
ATOM   4259  O   VAL   287      12.564   7.086  -0.005  1.00 10.00      B   
ATOM   4260  N   ILE   288      14.731   7.201  -0.581  1.00 10.00      B   
ATOM   4261  HN  ILE   288      15.614   6.766  -0.544  1.00 10.00      B   
ATOM   4262  CA  ILE   288      14.591   8.455  -1.308  1.00 10.00      B   
ATOM   4263  CB  ILE   288      15.944   9.189  -1.415  1.00 10.00      B   
ATOM   4264  CG1 ILE   288      16.690   9.139  -0.078  1.00 10.00      B   
ATOM   4265  CG2 ILE   288      15.741  10.632  -1.859  1.00 10.00      B   
ATOM   4266  CD1 ILE   288      18.174   9.406  -0.197  1.00 10.00      B   
ATOM   4267  C   ILE   288      14.054   8.214  -2.712  1.00 10.00      B   
ATOM   4268  O   ILE   288      14.649   7.466  -3.493  1.00 10.00      B   
ATOM   4269  N   ALA   289      12.933   8.843  -3.028  1.00 10.00      B   
ATOM   4270  HN  ALA   289      12.495   9.411  -2.354  1.00 10.00      B   
ATOM   4271  CA  ALA   289      12.326   8.715  -4.341  1.00 10.00      B   
ATOM   4272  CB  ALA   289      10.922   8.143  -4.220  1.00 10.00      B   
ATOM   4273  C   ALA   289      12.290  10.071  -5.037  1.00 10.00      B   
ATOM   4274  O   ALA   289      12.310  11.115  -4.384  1.00 10.00      B   
ATOM   4275  N   THR   290      12.254  10.054  -6.356  1.00 10.00      B   
ATOM   4276  HN  THR   290      12.264   9.193  -6.826  1.00 10.00      B   
ATOM   4277  CA  THR   290      12.205  11.282  -7.128  1.00 10.00      B   
ATOM   4278  CB  THR   290      12.966  11.131  -8.460  1.00 10.00      B   
ATOM   4279  OG1 THR   290      14.317  10.725  -8.185  1.00 10.00      B   
ATOM   4280  HG1 THR   290      14.331   9.780  -7.979  1.00 10.00      B   
ATOM   4281  CG2 THR   290      12.981  12.445  -9.229  1.00 10.00      B   
ATOM   4282  C   THR   290      10.757  11.689  -7.390  1.00 10.00      B   
ATOM   4283  O   THR   290      10.404  12.862  -7.290  1.00 10.00      B   
ATOM   4284  N   SER   291       9.921  10.709  -7.699  1.00 10.00      B   
ATOM   4285  HN  SER   291      10.260   9.792  -7.754  1.00 10.00      B   
ATOM   4286  CA  SER   291       8.515  10.954  -7.969  1.00 10.00      B   
ATOM   4287  CB  SER   291       8.336  11.391  -9.425  1.00 10.00      B   
ATOM   4288  OG  SER   291       8.891  10.431 -10.312  1.00 10.00      B   
ATOM   4289  HG  SER   291       9.327  10.887 -11.043  1.00 10.00      B   
ATOM   4290  C   SER   291       7.701   9.692  -7.705  1.00 10.00      B   
ATOM   4291  O   SER   291       8.250   8.585  -7.690  1.00 10.00      B   
ATOM   4292  N   GLY   292       6.399   9.857  -7.508  1.00 10.00      B   
ATOM   4293  HN  GLY   292       6.019  10.764  -7.524  1.00 10.00      B   
ATOM   4294  CA  GLY   292       5.535   8.721  -7.264  1.00 10.00      B   
ATOM   4295  C   GLY   292       5.302   7.923  -8.531  1.00 10.00      B   
ATOM   4296  O   GLY   292       4.826   6.789  -8.484  1.00 10.00      B   
ATOM   4297  N   ARG   293       5.660   8.524  -9.663  1.00 10.00      B   
ATOM   4298  HN  ARG   293       6.046   9.423  -9.614  1.00 10.00      B   
ATOM   4299  CA  ARG   293       5.501   7.894 -10.969  1.00 10.00      B   
ATOM   4300  CB  ARG   293       6.029   8.822 -12.069  1.00 10.00      B   
ATOM   4301  CG  ARG   293       5.521  10.254 -11.984  1.00 10.00      B   
ATOM   4302  CD  ARG   293       6.235  11.162 -12.977  1.00 10.00      B   
ATOM   4303  NE  ARG   293       5.764  10.966 -14.346  1.00 10.00      B   
ATOM   4304  HE  ARG   293       5.512  10.051 -14.607  1.00 10.00      B   
ATOM   4305  CZ  ARG   293       5.670  11.942 -15.252  1.00 10.00      B   
ATOM   4306  NH1 ARG   293       6.019  13.185 -14.939  1.00 10.00      B   
ATOM   4307 HH11 ARG   293       6.373  13.407 -13.984  1.00 10.00      B   
ATOM   4308 HH12 ARG   293       5.943  13.949 -15.649  1.00 10.00      B   
ATOM   4309  NH2 ARG   293       5.232  11.671 -16.474  1.00 10.00      B   
ATOM   4310 HH21 ARG   293       5.151  12.432 -17.184  1.00 10.00      B   
ATOM   4311 HH22 ARG   293       4.966  10.693 -16.730  1.00 10.00      B   
ATOM   4312  C   ARG   293       6.246   6.563 -11.019  1.00 10.00      B   
ATOM   4313  O   ARG   293       5.702   5.547 -11.454  1.00 10.00      B   
ATOM   4314  N   ALA   294       7.487   6.577 -10.548  1.00 10.00      B   
ATOM   4315  HN  ALA   294       7.853   7.414 -10.193  1.00 10.00      B   
ATOM   4316  CA  ALA   294       8.316   5.378 -10.540  1.00 10.00      B   
ATOM   4317  CB  ALA   294       9.782   5.750 -10.384  1.00 10.00      B   
ATOM   4318  C   ALA   294       7.883   4.420  -9.435  1.00 10.00      B   
ATOM   4319  O   ALA   294       8.005   3.203  -9.573  1.00 10.00      B   
ATOM   4320  N   VAL   295       7.356   4.978  -8.349  1.00 10.00      B   
ATOM   4321  HN  VAL   295       7.265   5.951  -8.310  1.00 10.00      B   
ATOM   4322  CA  VAL   295       6.901   4.181  -7.214  1.00 10.00      B   
ATOM   4323  CB  VAL   295       6.465   5.075  -6.033  1.00 10.00      B   
ATOM   4324  CG1 VAL   295       5.939   4.236  -4.877  1.00 10.00      B   
ATOM   4325  CG2 VAL   295       7.622   5.950  -5.575  1.00 10.00      B   
ATOM   4326  C   VAL   295       5.748   3.269  -7.620  1.00 10.00      B   
ATOM   4327  O   VAL   295       5.756   2.073  -7.324  1.00 10.00      B   
ATOM   4328  N   GLU   296       4.767   3.839  -8.312  1.00 10.00      B   
ATOM   4329  HN  GLU   296       4.821   4.799  -8.520  1.00 10.00      B   
ATOM   4330  CA  GLU   296       3.609   3.080  -8.764  1.00 10.00      B   
ATOM   4331  CB  GLU   296       2.533   4.015  -9.311  1.00 10.00      B   
ATOM   4332  CG  GLU   296       1.942   4.961  -8.275  1.00 10.00      B   
ATOM   4333  CD  GLU   296       0.576   5.471  -8.677  1.00 10.00      B   
ATOM   4334  OE1 GLU   296      -0.197   4.694  -9.272  1.00 10.00      B   
ATOM   4335  OE2 GLU   296       0.257   6.646  -8.391  1.00 10.00      B   
ATOM   4336  C   GLU   296       4.001   2.052  -9.821  1.00 10.00      B   
ATOM   4337  O   GLU   296       3.366   1.002  -9.949  1.00 10.00      B   
ATOM   4338  N   ALA   297       5.050   2.357 -10.576  1.00 10.00      B   
ATOM   4339  HN  ALA   297       5.513   3.211 -10.432  1.00 10.00      B   
ATOM   4340  CA  ALA   297       5.527   1.459 -11.615  1.00 10.00      B   
ATOM   4341  CB  ALA   297       6.437   2.203 -12.579  1.00 10.00      B   
ATOM   4342  C   ALA   297       6.257   0.268 -11.002  1.00 10.00      B   
ATOM   4343  O   ALA   297       6.154  -0.855 -11.494  1.00 10.00      B   
ATOM   4344  N   ALA   298       6.972   0.521  -9.908  1.00 10.00      B   
ATOM   4345  HN  ALA   298       6.999   1.440  -9.559  1.00 10.00      B   
ATOM   4346  CA  ALA   298       7.727  -0.520  -9.217  1.00 10.00      B   
ATOM   4347  CB  ALA   298       8.477   0.064  -8.030  1.00 10.00      B   
ATOM   4348  C   ALA   298       6.826  -1.669  -8.771  1.00 10.00      B   
ATOM   4349  O   ALA   298       7.256  -2.824  -8.716  1.00 10.00      B   
ATOM   4350  N   GLY   299       5.574  -1.355  -8.470  1.00 10.00      B   
ATOM   4351  HN  GLY   299       5.281  -0.421  -8.545  1.00 10.00      B   
ATOM   4352  CA  GLY   299       4.639  -2.374  -8.032  1.00 10.00      B   
ATOM   4353  C   GLY   299       4.286  -3.369  -9.124  1.00 10.00      B   
ATOM   4354  O   GLY   299       3.940  -4.513  -8.836  1.00 10.00      B   
ATOM   4355  N   ASP   300       4.403  -2.947 -10.379  1.00 10.00      B   
ATOM   4356  HN  ASP   300       4.733  -2.038 -10.550  1.00 10.00      B   
ATOM   4357  CA  ASP   300       4.067  -3.809 -11.514  1.00 10.00      B   
ATOM   4358  CB  ASP   300       3.389  -3.004 -12.625  1.00 10.00      B   
ATOM   4359  CG  ASP   300       1.926  -3.359 -12.795  1.00 10.00      B   
ATOM   4360  OD1 ASP   300       1.618  -4.268 -13.594  1.00 10.00      B   
ATOM   4361  OD2 ASP   300       1.073  -2.729 -12.129  1.00 10.00      B   
ATOM   4362  C   ASP   300       5.288  -4.540 -12.062  1.00 10.00      B   
ATOM   4363  O   ASP   300       5.216  -5.192 -13.104  1.00 10.00      B   
ATOM   4364  N   VAL   301       6.407  -4.428 -11.362  1.00 10.00      B   
ATOM   4365  HN  VAL   301       6.402  -3.894 -10.542  1.00 10.00      B   
ATOM   4366  CA  VAL   301       7.643  -5.084 -11.779  1.00 10.00      B   
ATOM   4367  CB  VAL   301       8.880  -4.274 -11.341  1.00 10.00      B   
ATOM   4368  CG1 VAL   301      10.156  -4.899 -11.875  1.00 10.00      B   
ATOM   4369  CG2 VAL   301       8.771  -2.827 -11.786  1.00 10.00      B   
ATOM   4370  C   VAL   301       7.725  -6.485 -11.173  1.00 10.00      B   
ATOM   4371  O   VAL   301       7.495  -6.660  -9.974  1.00 10.00      B   
ATOM   4372  N   ASP   302       8.040  -7.480 -11.999  1.00 10.00      B   
ATOM   4373  HN  ASP   302       8.195  -7.284 -12.949  1.00 10.00      B   
ATOM   4374  CA  ASP   302       8.143  -8.862 -11.525  1.00 10.00      B   
ATOM   4375  CB  ASP   302       7.234  -9.811 -12.324  1.00 10.00      B   
ATOM   4376  CG  ASP   302       5.837  -9.289 -12.574  1.00 10.00      B   
ATOM   4377  OD1 ASP   302       5.067  -9.112 -11.607  1.00 10.00      B   
ATOM   4378  OD2 ASP   302       5.493  -9.071 -13.757  1.00 10.00      B   
ATOM   4379  C   ASP   302       9.577  -9.379 -11.617  1.00 10.00      B   
ATOM   4380  O   ASP   302       9.884 -10.461 -11.119  1.00 10.00      B   
ATOM   4381  N   VAL   303      10.454  -8.624 -12.268  1.00 10.00      B   
ATOM   4382  HN  VAL   303      10.169  -7.765 -12.642  1.00 10.00      B   
ATOM   4383  CA  VAL   303      11.846  -9.047 -12.423  1.00 10.00      B   
ATOM   4384  CB  VAL   303      12.175  -9.410 -13.890  1.00 10.00      B   
ATOM   4385  CG1 VAL   303      13.497 -10.160 -13.982  1.00 10.00      B   
ATOM   4386  CG2 VAL   303      11.051 -10.215 -14.526  1.00 10.00      B   
ATOM   4387  C   VAL   303      12.802  -7.952 -11.961  1.00 10.00      B   
ATOM   4388  O   VAL   303      12.637  -6.786 -12.320  1.00 10.00      B   
ATOM   4389  N   LEU   304      13.791  -8.324 -11.160  1.00 10.00      B   
ATOM   4390  HN  LEU   304      13.870  -9.267 -10.895  1.00 10.00      B   
ATOM   4391  CA  LEU   304      14.766  -7.362 -10.666  1.00 10.00      B   
ATOM   4392  CB  LEU   304      14.529  -7.045  -9.182  1.00 10.00      B   
ATOM   4393  CG  LEU   304      14.577  -8.221  -8.198  1.00 10.00      B   
ATOM   4394  CD1 LEU   304      16.001  -8.486  -7.735  1.00 10.00      B   
ATOM   4395  CD2 LEU   304      13.676  -7.955  -7.006  1.00 10.00      B   
ATOM   4396  C   LEU   304      16.195  -7.843 -10.900  1.00 10.00      B   
ATOM   4397  O   LEU   304      16.460  -9.050 -10.927  1.00 10.00      B   
ATOM   4398  N   LEU   305      17.103  -6.893 -11.069  1.00 10.00      B   
ATOM   4399  HN  LEU   305      16.820  -5.953 -11.031  1.00 10.00      B   
ATOM   4400  CA  LEU   305      18.510  -7.195 -11.293  1.00 10.00      B   
ATOM   4401  CB  LEU   305      18.963  -6.671 -12.662  1.00 10.00      B   
ATOM   4402  CG  LEU   305      18.191  -7.166 -13.886  1.00 10.00      B   
ATOM   4403  CD1 LEU   305      18.697  -6.472 -15.143  1.00 10.00      B   
ATOM   4404  CD2 LEU   305      18.305  -8.675 -14.026  1.00 10.00      B   
ATOM   4405  C   LEU   305      19.351  -6.542 -10.203  1.00 10.00      B   
ATOM   4406  O   LEU   305      19.057  -5.427  -9.774  1.00 10.00      B   
ATOM   4407  N   LEU   306      20.381  -7.236  -9.746  1.00 10.00      B   
ATOM   4408  HN  LEU   306      20.553  -8.133 -10.105  1.00 10.00      B   
ATOM   4409  CA  LEU   306      21.263  -6.702  -8.714  1.00 10.00      B   
ATOM   4410  CB  LEU   306      20.726  -7.006  -7.307  1.00 10.00      B   
ATOM   4411  CG  LEU   306      19.898  -8.286  -7.129  1.00 10.00      B   
ATOM   4412  CD1 LEU   306      20.771  -9.529  -7.210  1.00 10.00      B   
ATOM   4413  CD2 LEU   306      19.152  -8.247  -5.807  1.00 10.00      B   
ATOM   4414  C   LEU   306      22.680  -7.240  -8.875  1.00 10.00      B   
ATOM   4415  O   LEU   306      22.871  -8.353  -9.368  1.00 10.00      B   
ATOM   4416  N   ASP   307      23.671  -6.449  -8.480  1.00 10.00      B   
ATOM   4417  HN  ASP   307      23.466  -5.563  -8.106  1.00 10.00      B   
ATOM   4418  CA  ASP   307      25.063  -6.879  -8.584  1.00 10.00      B   
ATOM   4419  CB  ASP   307      26.005  -5.706  -8.879  1.00 10.00      B   
ATOM   4420  CG  ASP   307      27.263  -6.133  -9.624  1.00 10.00      B   
ATOM   4421  OD1 ASP   307      28.153  -6.760  -9.004  1.00 10.00      B   
ATOM   4422  OD2 ASP   307      27.373  -5.845 -10.836  1.00 10.00      B   
ATOM   4423  C   ASP   307      25.485  -7.612  -7.316  1.00 10.00      B   
ATOM   4424  O   ASP   307      24.781  -7.575  -6.308  1.00 10.00      B   
ATOM   4425  N   LYS   308      26.636  -8.258  -7.369  1.00 10.00      B   
ATOM   4426  HN  LYS   308      27.178  -8.191  -8.186  1.00 10.00      B   
ATOM   4427  CA  LYS   308      27.144  -9.021  -6.242  1.00 10.00      B   
ATOM   4428  CB  LYS   308      28.134 -10.071  -6.744  1.00 10.00      B   
ATOM   4429  CG  LYS   308      28.471 -11.157  -5.737  1.00 10.00      B   
ATOM   4430  CD  LYS   308      29.852 -11.739  -5.998  1.00 10.00      B   
ATOM   4431  CE  LYS   308      30.022 -12.158  -7.451  1.00 10.00      B   
ATOM   4432  NZ  LYS   308      31.452 -12.223  -7.842  1.00 10.00      B   
ATOM   4433  HZ1 LYS   308      31.584 -11.821  -8.801  1.00 10.00      B   
ATOM   4434  HZ2 LYS   308      31.782 -13.210  -7.849  1.00 10.00      B   
ATOM   4435  HZ3 LYS   308      32.032 -11.682  -7.173  1.00 10.00      B   
ATOM   4436  C   LYS   308      27.824  -8.111  -5.230  1.00 10.00      B   
ATOM   4437  O   LYS   308      27.419  -8.042  -4.068  1.00 10.00      B   
ATOM   4438  N   THR   309      28.841  -7.394  -5.685  1.00 10.00      B   
ATOM   4439  HN  THR   309      29.082  -7.456  -6.634  1.00 10.00      B   
ATOM   4440  CA  THR   309      29.594  -6.502  -4.822  1.00 10.00      B   
ATOM   4441  CB  THR   309      30.969  -6.178  -5.434  1.00 10.00      B   
ATOM   4442  OG1 THR   309      31.659  -7.401  -5.723  1.00 10.00      B   
ATOM   4443  HG1 THR   309      31.346  -7.750  -6.567  1.00 10.00      B   
ATOM   4444  CG2 THR   309      31.807  -5.344  -4.477  1.00 10.00      B   
ATOM   4445  C   THR   309      28.839  -5.204  -4.560  1.00 10.00      B   
ATOM   4446  O   THR   309      28.400  -4.532  -5.490  1.00 10.00      B   
ATOM   4447  N   GLY   310      28.669  -4.876  -3.288  1.00 10.00      B   
ATOM   4448  HN  GLY   310      28.999  -5.477  -2.590  1.00 10.00      B   
ATOM   4449  CA  GLY   310      27.989  -3.651  -2.915  1.00 10.00      B   
ATOM   4450  C   GLY   310      26.489  -3.818  -2.817  1.00 10.00      B   
ATOM   4451  O   GLY   310      25.893  -3.539  -1.777  1.00 10.00      B   
ATOM   4452  N   THR   311      25.879  -4.274  -3.899  1.00 10.00      B   
ATOM   4453  HN  THR   311      26.411  -4.465  -4.702  1.00 10.00      B   
ATOM   4454  CA  THR   311      24.443  -4.473  -3.934  1.00 10.00      B   
ATOM   4455  CB  THR   311      23.948  -4.707  -5.372  1.00 10.00      B   
ATOM   4456  OG1 THR   311      24.703  -3.893  -6.284  1.00 10.00      B   
ATOM   4457  HG1 THR   311      25.221  -3.234  -5.791  1.00 10.00      B   
ATOM   4458  CG2 THR   311      22.475  -4.352  -5.488  1.00 10.00      B   
ATOM   4459  C   THR   311      24.024  -5.641  -3.040  1.00 10.00      B   
ATOM   4460  O   THR   311      23.225  -5.474  -2.121  1.00 10.00      B   
ATOM   4461  N   ILE   312      24.577  -6.821  -3.305  1.00 10.00      B   
ATOM   4462  HN  ILE   312      25.217  -6.898  -4.047  1.00 10.00      B   
ATOM   4463  CA  ILE   312      24.250  -8.005  -2.520  1.00 10.00      B   
ATOM   4464  CB  ILE   312      24.473  -9.310  -3.327  1.00 10.00      B   
ATOM   4465  CG1 ILE   312      23.319  -9.532  -4.307  1.00 10.00      B   
ATOM   4466  CG2 ILE   312      24.635 -10.520  -2.415  1.00 10.00      B   
ATOM   4467  CD1 ILE   312      21.967  -9.687  -3.640  1.00 10.00      B   
ATOM   4468  C   ILE   312      25.029  -8.045  -1.204  1.00 10.00      B   
ATOM   4469  O   ILE   312      24.451  -8.252  -0.136  1.00 10.00      B   
ATOM   4470  N   THR   313      26.333  -7.839  -1.277  1.00 10.00      B   
ATOM   4471  HN  THR   313      26.748  -7.665  -2.149  1.00 10.00      B   
ATOM   4472  CA  THR   313      27.166  -7.869  -0.088  1.00 10.00      B   
ATOM   4473  CB  THR   313      28.487  -8.602  -0.366  1.00 10.00      B   
ATOM   4474  OG1 THR   313      29.129  -8.018  -1.511  1.00 10.00      B   
ATOM   4475  HG1 THR   313      29.774  -8.650  -1.874  1.00 10.00      B   
ATOM   4476  CG2 THR   313      28.216 -10.077  -0.635  1.00 10.00      B   
ATOM   4477  C   THR   313      27.441  -6.463   0.442  1.00 10.00      B   
ATOM   4478  O   THR   313      26.705  -5.525   0.141  1.00 10.00      B   
ATOM   4479  N   LEU   314      28.497  -6.321   1.233  1.00 10.00      B   
ATOM   4480  HN  LEU   314      29.055  -7.102   1.436  1.00 10.00      B   
ATOM   4481  CA  LEU   314      28.854  -5.027   1.804  1.00 10.00      B   
ATOM   4482  CB  LEU   314      29.504  -5.207   3.178  1.00 10.00      B   
ATOM   4483  CG  LEU   314      28.558  -5.518   4.342  1.00 10.00      B   
ATOM   4484  CD1 LEU   314      29.346  -5.917   5.579  1.00 10.00      B   
ATOM   4485  CD2 LEU   314      27.669  -4.320   4.638  1.00 10.00      B   
ATOM   4486  C   LEU   314      29.795  -4.266   0.882  1.00 10.00      B   
ATOM   4487  O   LEU   314      30.019  -3.068   1.056  1.00 10.00      B   
ATOM   4488  N   GLY   315      30.350  -4.974  -0.093  1.00 10.00      B   
ATOM   4489  HN  GLY   315      30.142  -5.928  -0.173  1.00 10.00      B   
ATOM   4490  CA  GLY   315      31.264  -4.354  -1.027  1.00 10.00      B   
ATOM   4491  C   GLY   315      32.644  -4.202  -0.432  1.00 10.00      B   
ATOM   4492  O   GLY   315      33.411  -3.329  -0.831  1.00 10.00      B   
ATOM   4493  N   ASN   316      32.955  -5.057   0.533  1.00 10.00      B   
ATOM   4494  HN  ASN   316      32.294  -5.729   0.803  1.00 10.00      B   
ATOM   4495  CA  ASN   316      34.247  -5.025   1.200  1.00 10.00      B   
ATOM   4496  CB  ASN   316      34.144  -5.625   2.609  1.00 10.00      B   
ATOM   4497  CG  ASN   316      33.617  -4.655   3.653  1.00 10.00      B   
ATOM   4498  OD1 ASN   316      32.729  -3.846   3.386  1.00 10.00      B   
ATOM   4499  ND2 ASN   316      34.167  -4.725   4.856  1.00 10.00      B   
ATOM   4500 HD21 ASN   316      34.878  -5.388   5.005  1.00 10.00      B   
ATOM   4501 HD22 ASN   316      33.838  -4.117   5.551  1.00 10.00      B   
ATOM   4502  C   ASN   316      35.292  -5.782   0.393  1.00 10.00      B   
ATOM   4503  O   ASN   316      36.480  -5.469   0.464  1.00 10.00      B   
ATOM   4504  N   ARG   317      34.837  -6.777  -0.375  1.00 10.00      B   
ATOM   4505  HN  ARG   317      33.871  -6.951  -0.401  1.00 10.00      B   
ATOM   4506  CA  ARG   317      35.723  -7.604  -1.201  1.00 10.00      B   
ATOM   4507  CB  ARG   317      36.317  -6.780  -2.353  1.00 10.00      B   
ATOM   4508  CG  ARG   317      35.367  -6.546  -3.517  1.00 10.00      B   
ATOM   4509  CD  ARG   317      35.964  -5.586  -4.538  1.00 10.00      B   
ATOM   4510  NE  ARG   317      35.201  -5.567  -5.788  1.00 10.00      B   
ATOM   4511  HE  ARG   317      35.098  -6.424  -6.264  1.00 10.00      B   
ATOM   4512  CZ  ARG   317      34.645  -4.471  -6.312  1.00 10.00      B   
ATOM   4513  NH1 ARG   317      34.761  -3.292  -5.700  1.00 10.00      B   
ATOM   4514 HH11 ARG   317      35.288  -3.210  -4.802  1.00 10.00      B   
ATOM   4515 HH12 ARG   317      34.323  -2.438  -6.113  1.00 10.00      B   
ATOM   4516  NH2 ARG   317      33.966  -4.559  -7.451  1.00 10.00      B   
ATOM   4517 HH21 ARG   317      33.868  -5.483  -7.936  1.00 10.00      B   
ATOM   4518 HH22 ARG   317      33.521  -3.710  -7.866  1.00 10.00      B   
ATOM   4519  C   ARG   317      36.838  -8.225  -0.360  1.00 10.00      B   
ATOM   4520  O   ARG   317      37.981  -8.344  -0.807  1.00 10.00      B   
ATOM   4521  N   GLN   318      36.496  -8.640   0.854  1.00 10.00      B   
ATOM   4522  HN  GLN   318      35.562  -8.573   1.139  1.00 10.00      B   
ATOM   4523  CA  GLN   318      37.472  -9.216   1.763  1.00 10.00      B   
ATOM   4524  CB  GLN   318      38.055  -8.106   2.648  1.00 10.00      B   
ATOM   4525  CG  GLN   318      37.077  -7.567   3.684  1.00 10.00      B   
ATOM   4526  CD  GLN   318      37.322  -6.116   4.049  1.00 10.00      B   
ATOM   4527  OE1 GLN   318      37.153  -5.721   5.201  1.00 10.00      B   
ATOM   4528  NE2 GLN   318      37.678  -5.303   3.069  1.00 10.00      B   
ATOM   4529 HE21 GLN   318      37.766  -5.674   2.162  1.00 10.00      B   
ATOM   4530 HE22 GLN   318      37.835  -4.361   3.287  1.00 10.00      B   
ATOM   4531  C   GLN   318      36.847 -10.297   2.641  1.00 10.00      B   
ATOM   4532  O   GLN   318      35.642 -10.276   2.910  1.00 10.00      B   
ATOM   4533  N   ALA   319      37.683 -11.231   3.085  1.00 10.00      B   
ATOM   4534  HN  ALA   319      38.628 -11.180   2.826  1.00 10.00      B   
ATOM   4535  CA  ALA   319      37.264 -12.327   3.950  1.00 10.00      B   
ATOM   4536  CB  ALA   319      36.363 -13.302   3.207  1.00 10.00      B   
ATOM   4537  C   ALA   319      38.496 -13.046   4.485  1.00 10.00      B   
ATOM   4538  O   ALA   319      39.621 -12.686   4.139  1.00 10.00      B   
ATOM   4539  N   SER   320      38.291 -14.052   5.325  1.00 10.00      B   
ATOM   4540  HN  SER   320      37.373 -14.305   5.560  1.00 10.00      B   
ATOM   4541  CA  SER   320      39.397 -14.805   5.896  1.00 10.00      B   
ATOM   4542  CB  SER   320      39.898 -14.132   7.174  1.00 10.00      B   
ATOM   4543  OG  SER   320      40.177 -12.761   6.954  1.00 10.00      B   
ATOM   4544  HG  SER   320      40.177 -12.585   6.004  1.00 10.00      B   
ATOM   4545  C   SER   320      38.978 -16.240   6.192  1.00 10.00      B   
ATOM   4546  O   SER   320      37.836 -16.491   6.580  1.00 10.00      B   
ATOM   4547  N   GLU   321      39.907 -17.168   5.998  1.00 10.00      B   
ATOM   4548  HN  GLU   321      40.798 -16.893   5.689  1.00 10.00      B   
ATOM   4549  CA  GLU   321      39.656 -18.582   6.241  1.00 10.00      B   
ATOM   4550  CB  GLU   321      39.422 -19.318   4.915  1.00 10.00      B   
ATOM   4551  CG  GLU   321      38.058 -19.072   4.281  1.00 10.00      B   
ATOM   4552  CD  GLU   321      36.918 -19.722   5.045  1.00 10.00      B   
ATOM   4553  OE1 GLU   321      37.178 -20.616   5.879  1.00 10.00      B   
ATOM   4554  OE2 GLU   321      35.750 -19.346   4.812  1.00 10.00      B   
ATOM   4555  C   GLU   321      40.838 -19.198   6.992  1.00 10.00      B   
ATOM   4556  O   GLU   321      41.315 -18.637   7.983  1.00 10.00      B   
ATOM   4557  N   PHE   322      41.311 -20.343   6.524  1.00 10.00      B   
ATOM   4558  HN  PHE   322      40.888 -20.749   5.738  1.00 10.00      B   
ATOM   4559  CA  PHE   322      42.440 -21.020   7.144  1.00 10.00      B   
ATOM   4560  CB  PHE   322      41.959 -22.254   7.918  1.00 10.00      B   
ATOM   4561  CG  PHE   322      43.027 -22.928   8.734  1.00 10.00      B   
ATOM   4562  CD1 PHE   322      43.592 -22.288   9.826  1.00 10.00      B   
ATOM   4563  CD2 PHE   322      43.467 -24.201   8.410  1.00 10.00      B   
ATOM   4564  CE1 PHE   322      44.575 -22.905  10.577  1.00 10.00      B   
ATOM   4565  CE2 PHE   322      44.449 -24.823   9.156  1.00 10.00      B   
ATOM   4566  CZ  PHE   322      45.004 -24.174  10.241  1.00 10.00      B   
ATOM   4567  C   PHE   322      43.456 -21.419   6.078  1.00 10.00      B   
ATOM   4568  O   PHE   322      43.106 -21.557   4.905  1.00 10.00      B   
ATOM   4569  N   ILE   323      44.710 -21.579   6.480  1.00 10.00      B   
ATOM   4570  HN  ILE   323      44.931 -21.438   7.425  1.00 10.00      B   
ATOM   4571  CA  ILE   323      45.772 -21.965   5.557  1.00 10.00      B   
ATOM   4572  CB  ILE   323      46.890 -20.901   5.474  1.00 10.00      B   
ATOM   4573  CG1 ILE   323      47.278 -20.396   6.870  1.00 10.00      B   
ATOM   4574  CG2 ILE   323      46.462 -19.748   4.579  1.00 10.00      B   
ATOM   4575  CD1 ILE   323      48.523 -19.534   6.890  1.00 10.00      B   
ATOM   4576  C   ILE   323      46.369 -23.320   5.939  1.00 10.00      B   
ATOM   4577  O   ILE   323      47.285 -23.403   6.753  1.00 10.00      B   
ATOM   4578  N   PRO   324      45.831 -24.408   5.371  1.00 10.00      B   
ATOM   4579  CA  PRO   324      46.305 -25.761   5.644  1.00 10.00      B   
ATOM   4580  CB  PRO   324      45.114 -26.650   5.237  1.00 10.00      B   
ATOM   4581  CG  PRO   324      44.042 -25.718   4.760  1.00 10.00      B   
ATOM   4582  CD  PRO   324      44.715 -24.420   4.428  1.00 10.00      B   
ATOM   4583  C   PRO   324      47.530 -26.103   4.803  1.00 10.00      B   
ATOM   4584  O   PRO   324      47.436 -26.260   3.583  1.00 10.00      B   
ATOM   4585  N   ALA   325      48.679 -26.205   5.453  1.00 10.00      B   
ATOM   4586  HN  ALA   325      48.695 -26.067   6.428  1.00 10.00      B   
ATOM   4587  CA  ALA   325      49.917 -26.523   4.762  1.00 10.00      B   
ATOM   4588  CB  ALA   325      50.602 -25.248   4.288  1.00 10.00      B   
ATOM   4589  C   ALA   325      50.849 -27.326   5.659  1.00 10.00      B   
ATOM   4590  O   ALA   325      50.886 -27.120   6.877  1.00 10.00      B   
ATOM   4591  N   GLN   326      51.600 -28.237   5.050  1.00 10.00      B   
ATOM   4592  HN  GLN   326      51.521 -28.344   4.078  1.00 10.00      B   
ATOM   4593  CA  GLN   326      52.539 -29.078   5.777  1.00 10.00      B   
ATOM   4594  CB  GLN   326      53.163 -30.107   4.832  1.00 10.00      B   
ATOM   4595  CG  GLN   326      54.008 -31.175   5.515  1.00 10.00      B   
ATOM   4596  CD  GLN   326      53.206 -32.044   6.461  1.00 10.00      B   
ATOM   4597  OE1 GLN   326      52.501 -32.958   6.033  1.00 10.00      B   
ATOM   4598  NE2 GLN   326      53.332 -31.788   7.755  1.00 10.00      B   
ATOM   4599 HE21 GLN   326      53.932 -31.059   8.029  1.00 10.00      B   
ATOM   4600 HE22 GLN   326      52.825 -32.338   8.388  1.00 10.00      B   
ATOM   4601  C   GLN   326      53.633 -28.229   6.415  1.00 10.00      B   
ATOM   4602  O   GLN   326      54.344 -27.492   5.725  1.00 10.00      B   
ATOM   4603  N   GLY   327      53.740 -28.306   7.733  1.00 10.00      B   
ATOM   4604  HN  GLY   327      53.119 -28.878   8.237  1.00 10.00      B   
ATOM   4605  CA  GLY   327      54.755 -27.550   8.440  1.00 10.00      B   
ATOM   4606  C   GLY   327      54.203 -26.299   9.091  1.00 10.00      B   
ATOM   4607  O   GLY   327      54.892 -25.648   9.876  1.00 10.00      B   
ATOM   4608  N   VAL   328      52.961 -25.964   8.770  1.00 10.00      B   
ATOM   4609  HN  VAL   328      52.456 -26.533   8.150  1.00 10.00      B   
ATOM   4610  CA  VAL   328      52.321 -24.781   9.323  1.00 10.00      B   
ATOM   4611  CB  VAL   328      51.572 -23.980   8.237  1.00 10.00      B   
ATOM   4612  CG1 VAL   328      51.004 -22.689   8.812  1.00 10.00      B   
ATOM   4613  CG2 VAL   328      52.487 -23.689   7.056  1.00 10.00      B   
ATOM   4614  C   VAL   328      51.344 -25.165  10.426  1.00 10.00      B   
ATOM   4615  O   VAL   328      50.346 -25.840  10.178  1.00 10.00      B   
ATOM   4616  N   ASP   329      51.651 -24.748  11.645  1.00 10.00      B   
ATOM   4617  HN  ASP   329      52.479 -24.243  11.781  1.00 10.00      B   
ATOM   4618  CA  ASP   329      50.793 -25.032  12.789  1.00 10.00      B   
ATOM   4619  CB  ASP   329      51.546 -24.837  14.111  1.00 10.00      B   
ATOM   4620  CG  ASP   329      52.635 -25.864  14.340  1.00 10.00      B   
ATOM   4621  OD1 ASP   329      52.398 -26.834  15.097  1.00 10.00      B   
ATOM   4622  OD2 ASP   329      53.739 -25.703  13.771  1.00 10.00      B   
ATOM   4623  C   ASP   329      49.576 -24.123  12.761  1.00 10.00      B   
ATOM   4624  O   ASP   329      49.622 -23.028  12.191  1.00 10.00      B   
ATOM   4625  N   GLU   330      48.501 -24.561  13.392  1.00 10.00      B   
ATOM   4626  HN  GLU   330      48.537 -25.426  13.854  1.00 10.00      B   
ATOM   4627  CA  GLU   330      47.270 -23.786  13.431  1.00 10.00      B   
ATOM   4628  CB  GLU   330      46.134 -24.614  14.040  1.00 10.00      B   
ATOM   4629  CG  GLU   330      45.803 -25.881  13.267  1.00 10.00      B   
ATOM   4630  CD  GLU   330      44.845 -26.786  14.010  1.00 10.00      B   
ATOM   4631  OE1 GLU   330      43.616 -26.581  13.903  1.00 10.00      B   
ATOM   4632  OE2 GLU   330      45.319 -27.716  14.700  1.00 10.00      B   
ATOM   4633  C   GLU   330      47.466 -22.489  14.215  1.00 10.00      B   
ATOM   4634  O   GLU   330      46.886 -21.455  13.886  1.00 10.00      B   
ATOM   4635  N   LYS   331      48.318 -22.539  15.233  1.00 10.00      B   
ATOM   4636  HN  LYS   331      48.775 -23.387  15.432  1.00 10.00      B   
ATOM   4637  CA  LYS   331      48.585 -21.377  16.073  1.00 10.00      B   
ATOM   4638  CB  LYS   331      49.141 -21.808  17.433  1.00 10.00      B   
ATOM   4639  CG  LYS   331      48.175 -22.667  18.237  1.00 10.00      B   
ATOM   4640  CD  LYS   331      48.807 -23.164  19.524  1.00 10.00      B   
ATOM   4641  CE  LYS   331      47.928 -24.202  20.202  1.00 10.00      B   
ATOM   4642  NZ  LYS   331      48.487 -24.625  21.511  1.00 10.00      B   
ATOM   4643  HZ1 LYS   331      49.464 -24.959  21.390  1.00 10.00      B   
ATOM   4644  HZ2 LYS   331      47.918 -25.396  21.910  1.00 10.00      B   
ATOM   4645  HZ3 LYS   331      48.486 -23.825  22.177  1.00 10.00      B   
ATOM   4646  C   LYS   331      49.515 -20.364  15.399  1.00 10.00      B   
ATOM   4647  O   LYS   331      49.749 -19.282  15.936  1.00 10.00      B   
ATOM   4648  N   THR   332      50.037 -20.702  14.226  1.00 10.00      B   
ATOM   4649  HN  THR   332      49.831 -21.579  13.839  1.00 10.00      B   
ATOM   4650  CA  THR   332      50.926 -19.794  13.508  1.00 10.00      B   
ATOM   4651  CB  THR   332      52.125 -20.523  12.878  1.00 10.00      B   
ATOM   4652  OG1 THR   332      51.950 -21.937  13.012  1.00 10.00      B   
ATOM   4653  HG1 THR   332      51.210 -22.223  12.459  1.00 10.00      B   
ATOM   4654  CG2 THR   332      53.413 -20.117  13.574  1.00 10.00      B   
ATOM   4655  C   THR   332      50.176 -19.008  12.434  1.00 10.00      B   
ATOM   4656  O   THR   332      50.767 -18.196  11.722  1.00 10.00      B   
ATOM   4657  N   LEU   333      48.871 -19.247  12.333  1.00 10.00      B   
ATOM   4658  HN  LEU   333      48.459 -19.902  12.935  1.00 10.00      B   
ATOM   4659  CA  LEU   333      48.032 -18.558  11.352  1.00 10.00      B   
ATOM   4660  CB  LEU   333      46.605 -19.129  11.373  1.00 10.00      B   
ATOM   4661  CG  LEU   333      45.505 -18.267  10.737  1.00 10.00      B   
ATOM   4662  CD1 LEU   333      45.593 -18.303   9.219  1.00 10.00      B   
ATOM   4663  CD2 LEU   333      44.132 -18.720  11.206  1.00 10.00      B   
ATOM   4664  C   LEU   333      48.006 -17.058  11.629  1.00 10.00      B   
ATOM   4665  O   LEU   333      48.020 -16.241  10.708  1.00 10.00      B   
ATOM   4666  N   ALA   334      47.984 -16.705  12.903  1.00 10.00      B   
ATOM   4667  HN  ALA   334      47.979 -17.405  13.594  1.00 10.00      B   
ATOM   4668  CA  ALA   334      47.957 -15.310  13.311  1.00 10.00      B   
ATOM   4669  CB  ALA   334      46.972 -15.126  14.454  1.00 10.00      B   
ATOM   4670  C   ALA   334      49.345 -14.832  13.726  1.00 10.00      B   
ATOM   4671  O   ALA   334      49.477 -13.883  14.496  1.00 10.00      B   
ATOM   4672  N   ASP   335      50.382 -15.488  13.220  1.00 10.00      B   
ATOM   4673  HN  ASP   335      50.228 -16.242  12.611  1.00 10.00      B   
ATOM   4674  CA  ASP   335      51.748 -15.104  13.556  1.00 10.00      B   
ATOM   4675  CB  ASP   335      52.629 -16.334  13.799  1.00 10.00      B   
ATOM   4676  CG  ASP   335      53.851 -16.026  14.645  1.00 10.00      B   
ATOM   4677  OD1 ASP   335      53.685 -15.696  15.841  1.00 10.00      B   
ATOM   4678  OD2 ASP   335      54.983 -16.128  14.123  1.00 10.00      B   
ATOM   4679  C   ASP   335      52.344 -14.193  12.483  1.00 10.00      B   
ATOM   4680  O   ASP   335      52.037 -13.002  12.437  1.00 10.00      B   
ATOM   4681  N   ALA   336      53.162 -14.757  11.599  1.00 10.00      B   
ATOM   4682  HN  ALA   336      53.356 -15.717  11.665  1.00 10.00      B   
ATOM   4683  CA  ALA   336      53.790 -13.973  10.537  1.00 10.00      B   
ATOM   4684  CB  ALA   336      54.909 -14.754   9.871  1.00 10.00      B   
ATOM   4685  C   ALA   336      52.767 -13.521   9.505  1.00 10.00      B   
ATOM   4686  O   ALA   336      52.904 -12.451   8.912  1.00 10.00      B   
ATOM   4687  N   ALA   337      51.738 -14.336   9.301  1.00 10.00      B   
ATOM   4688  HN  ALA   337      51.686 -15.176   9.804  1.00 10.00      B   
ATOM   4689  CA  ALA   337      50.691 -14.013   8.344  1.00 10.00      B   
ATOM   4690  CB  ALA   337      49.720 -15.173   8.199  1.00 10.00      B   
ATOM   4691  C   ALA   337      49.960 -12.741   8.759  1.00 10.00      B   
ATOM   4692  O   ALA   337      49.628 -11.904   7.919  1.00 10.00      B   
ATOM   4693  N   GLN   338      49.736 -12.592  10.064  1.00 10.00      B   
ATOM   4694  HN  GLN   338      50.039 -13.288  10.681  1.00 10.00      B   
ATOM   4695  CA  GLN   338      49.059 -11.419  10.598  1.00 10.00      B   
ATOM   4696  CB  GLN   338      48.780 -11.597  12.092  1.00 10.00      B   
ATOM   4697  CG  GLN   338      47.962 -10.473  12.705  1.00 10.00      B   
ATOM   4698  CD  GLN   338      48.514 -10.003  14.035  1.00 10.00      B   
ATOM   4699  OE1 GLN   338      48.151 -10.520  15.090  1.00 10.00      B   
ATOM   4700  NE2 GLN   338      49.393  -9.015  13.995  1.00 10.00      B   
ATOM   4701 HE21 GLN   338      49.633  -8.643  13.119  1.00 10.00      B   
ATOM   4702 HE22 GLN   338      49.760  -8.686  14.845  1.00 10.00      B   
ATOM   4703  C   GLN   338      49.914 -10.180  10.373  1.00 10.00      B   
ATOM   4704  O   GLN   338      49.400  -9.094  10.107  1.00 10.00      B   
ATOM   4705  N   LEU   339      51.228 -10.358  10.476  1.00 10.00      B   
ATOM   4706  HN  LEU   339      51.573 -11.251  10.699  1.00 10.00      B   
ATOM   4707  CA  LEU   339      52.166  -9.264  10.270  1.00 10.00      B   
ATOM   4708  CB  LEU   339      53.584  -9.697  10.642  1.00 10.00      B   
ATOM   4709  CG  LEU   339      53.771 -10.244  12.060  1.00 10.00      B   
ATOM   4710  CD1 LEU   339      55.185 -10.768  12.248  1.00 10.00      B   
ATOM   4711  CD2 LEU   339      53.445  -9.177  13.097  1.00 10.00      B   
ATOM   4712  C   LEU   339      52.111  -8.800   8.821  1.00 10.00      B   
ATOM   4713  O   LEU   339      52.205  -7.608   8.535  1.00 10.00      B   
ATOM   4714  N   ALA   340      51.934  -9.754   7.911  1.00 10.00      B   
ATOM   4715  HN  ALA   340      51.875 -10.690   8.206  1.00 10.00      B   
ATOM   4716  CA  ALA   340      51.833  -9.448   6.490  1.00 10.00      B   
ATOM   4717  CB  ALA   340      51.817 -10.728   5.668  1.00 10.00      B   
ATOM   4718  C   ALA   340      50.577  -8.626   6.225  1.00 10.00      B   
ATOM   4719  O   ALA   340      50.577  -7.713   5.401  1.00 10.00      B   
ATOM   4720  N   SER   341      49.511  -8.949   6.946  1.00 10.00      B   
ATOM   4721  HN  SER   341      49.574  -9.691   7.586  1.00 10.00      B   
ATOM   4722  CA  SER   341      48.248  -8.243   6.806  1.00 10.00      B   
ATOM   4723  CB  SER   341      47.131  -9.026   7.494  1.00 10.00      B   
ATOM   4724  OG  SER   341      47.206 -10.403   7.158  1.00 10.00      B   
ATOM   4725  HG  SER   341      47.582 -10.496   6.276  1.00 10.00      B   
ATOM   4726  C   SER   341      48.350  -6.830   7.382  1.00 10.00      B   
ATOM   4727  O   SER   341      47.628  -5.927   6.965  1.00 10.00      B   
ATOM   4728  N   LEU   342      49.254  -6.650   8.344  1.00 10.00      B   
ATOM   4729  HN  LEU   342      49.787  -7.416   8.648  1.00 10.00      B   
ATOM   4730  CA  LEU   342      49.468  -5.348   8.967  1.00 10.00      B   
ATOM   4731  CB  LEU   342      50.143  -5.502  10.331  1.00 10.00      B   
ATOM   4732  CG  LEU   342      49.252  -5.961  11.484  1.00 10.00      B   
ATOM   4733  CD1 LEU   342      50.058  -6.044  12.769  1.00 10.00      B   
ATOM   4734  CD2 LEU   342      48.065  -5.023  11.658  1.00 10.00      B   
ATOM   4735  C   LEU   342      50.322  -4.468   8.067  1.00 10.00      B   
ATOM   4736  O   LEU   342      50.268  -3.238   8.140  1.00 10.00      B   
ATOM   4737  N   ALA   343      51.118  -5.113   7.226  1.00 10.00      B   
ATOM   4738  HN  ALA   343      51.127  -6.093   7.241  1.00 10.00      B   
ATOM   4739  CA  ALA   343      51.982  -4.411   6.293  1.00 10.00      B   
ATOM   4740  CB  ALA   343      53.010  -5.365   5.716  1.00 10.00      B   
ATOM   4741  C   ALA   343      51.152  -3.792   5.177  1.00 10.00      B   
ATOM   4742  O   ALA   343      51.476  -2.717   4.663  1.00 10.00      B   
ATOM   4743  N   ASP   344      50.077  -4.480   4.810  1.00 10.00      B   
ATOM   4744  HN  ASP   344      49.877  -5.327   5.259  1.00 10.00      B   
ATOM   4745  CA  ASP   344      49.183  -4.001   3.771  1.00 10.00      B   
ATOM   4746  CB  ASP   344      48.342  -5.143   3.200  1.00 10.00      B   
ATOM   4747  CG  ASP   344      47.829  -4.832   1.810  1.00 10.00      B   
ATOM   4748  OD1 ASP   344      47.140  -3.806   1.640  1.00 10.00      B   
ATOM   4749  OD2 ASP   344      48.116  -5.615   0.876  1.00 10.00      B   
ATOM   4750  C   ASP   344      48.286  -2.917   4.348  1.00 10.00      B   
ATOM   4751  O   ASP   344      47.678  -3.099   5.403  1.00 10.00      B   
ATOM   4752  N   GLU   345      48.204  -1.793   3.663  1.00 10.00      B   
ATOM   4753  HN  GLU   345      48.688  -1.712   2.815  1.00 10.00      B   
ATOM   4754  CA  GLU   345      47.412  -0.677   4.142  1.00 10.00      B   
ATOM   4755  CB  GLU   345      48.145   0.636   3.890  1.00 10.00      B   
ATOM   4756  CG  GLU   345      49.493   0.709   4.588  1.00 10.00      B   
ATOM   4757  CD  GLU   345      50.371   1.814   4.054  1.00 10.00      B   
ATOM   4758  OE1 GLU   345      51.257   1.528   3.216  1.00 10.00      B   
ATOM   4759  OE2 GLU   345      50.183   2.978   4.471  1.00 10.00      B   
ATOM   4760  C   GLU   345      46.007  -0.646   3.552  1.00 10.00      B   
ATOM   4761  O   GLU   345      45.202   0.212   3.918  1.00 10.00      B   
ATOM   4762  N   THR   346      45.699  -1.576   2.657  1.00 10.00      B   
ATOM   4763  HN  THR   346      46.366  -2.259   2.406  1.00 10.00      B   
ATOM   4764  CA  THR   346      44.375  -1.609   2.056  1.00 10.00      B   
ATOM   4765  CB  THR   346      44.353  -2.382   0.719  1.00 10.00      B   
ATOM   4766  OG1 THR   346      44.697  -3.757   0.936  1.00 10.00      B   
ATOM   4767  HG1 THR   346      45.633  -3.814   1.214  1.00 10.00      B   
ATOM   4768  CG2 THR   346      45.318  -1.763  -0.279  1.00 10.00      B   
ATOM   4769  C   THR   346      43.371  -2.230   3.022  1.00 10.00      B   
ATOM   4770  O   THR   346      43.727  -3.094   3.826  1.00 10.00      B   
ATOM   4771  N   PRO   347      42.102  -1.796   2.965  1.00 10.00      B   
ATOM   4772  CA  PRO   347      41.047  -2.321   3.842  1.00 10.00      B   
ATOM   4773  CB  PRO   347      39.796  -1.539   3.418  1.00 10.00      B   
ATOM   4774  CG  PRO   347      40.115  -1.002   2.065  1.00 10.00      B   
ATOM   4775  CD  PRO   347      41.594  -0.750   2.060  1.00 10.00      B   
ATOM   4776  C   PRO   347      40.831  -3.819   3.637  1.00 10.00      B   
ATOM   4777  O   PRO   347      40.317  -4.513   4.513  1.00 10.00      B   
ATOM   4778  N   GLU   348      41.248  -4.305   2.477  1.00 10.00      B   
ATOM   4779  HN  GLU   348      41.667  -3.695   1.835  1.00 10.00      B   
ATOM   4780  CA  GLU   348      41.113  -5.710   2.128  1.00 10.00      B   
ATOM   4781  CB  GLU   348      41.379  -5.904   0.635  1.00 10.00      B   
ATOM   4782  CG  GLU   348      40.498  -5.058  -0.271  1.00 10.00      B   
ATOM   4783  CD  GLU   348      41.023  -5.002  -1.690  1.00 10.00      B   
ATOM   4784  OE1 GLU   348      40.658  -5.878  -2.501  1.00 10.00      B   
ATOM   4785  OE2 GLU   348      41.817  -4.084  -1.998  1.00 10.00      B   
ATOM   4786  C   GLU   348      42.069  -6.572   2.946  1.00 10.00      B   
ATOM   4787  O   GLU   348      41.691  -7.634   3.435  1.00 10.00      B   
ATOM   4788  N   GLY   349      43.298  -6.097   3.116  1.00 10.00      B   
ATOM   4789  HN  GLY   349      43.536  -5.224   2.732  1.00 10.00      B   
ATOM   4790  CA  GLY   349      44.289  -6.852   3.866  1.00 10.00      B   
ATOM   4791  C   GLY   349      44.118  -6.747   5.371  1.00 10.00      B   
ATOM   4792  O   GLY   349      44.437  -7.683   6.107  1.00 10.00      B   
ATOM   4793  N   ARG   350      43.596  -5.614   5.829  1.00 10.00      B   
ATOM   4794  HN  ARG   350      43.347  -4.912   5.192  1.00 10.00      B   
ATOM   4795  CA  ARG   350      43.397  -5.381   7.259  1.00 10.00      B   
ATOM   4796  CB  ARG   350      43.193  -3.890   7.550  1.00 10.00      B   
ATOM   4797  CG  ARG   350      44.405  -3.027   7.224  1.00 10.00      B   
ATOM   4798  CD  ARG   350      44.346  -1.678   7.925  1.00 10.00      B   
ATOM   4799  NE  ARG   350      43.304  -0.808   7.381  1.00 10.00      B   
ATOM   4800  HE  ARG   350      42.634  -1.225   6.795  1.00 10.00      B   
ATOM   4801  CZ  ARG   350      43.207   0.493   7.651  1.00 10.00      B   
ATOM   4802  NH1 ARG   350      44.082   1.076   8.458  1.00 10.00      B   
ATOM   4803 HH11 ARG   350      44.007   2.098   8.668  1.00 10.00      B   
ATOM   4804 HH12 ARG   350      44.852   0.517   8.890  1.00 10.00      B   
ATOM   4805  NH2 ARG   350      42.233   1.211   7.106  1.00 10.00      B   
ATOM   4806 HH21 ARG   350      41.541   0.763   6.466  1.00 10.00      B   
ATOM   4807 HH22 ARG   350      42.155   2.228   7.315  1.00 10.00      B   
ATOM   4808  C   ARG   350      42.244  -6.211   7.831  1.00 10.00      B   
ATOM   4809  O   ARG   350      42.067  -6.291   9.047  1.00 10.00      B   
ATOM   4810  N   SER   351      41.471  -6.843   6.957  1.00 10.00      B   
ATOM   4811  HN  SER   351      41.662  -6.762   6.002  1.00 10.00      B   
ATOM   4812  CA  SER   351      40.342  -7.654   7.388  1.00 10.00      B   
ATOM   4813  CB  SER   351      39.440  -7.977   6.199  1.00 10.00      B   
ATOM   4814  OG  SER   351      40.117  -8.783   5.247  1.00 10.00      B   
ATOM   4815  HG  SER   351      40.517  -8.223   4.568  1.00 10.00      B   
ATOM   4816  C   SER   351      40.802  -8.949   8.051  1.00 10.00      B   
ATOM   4817  O   SER   351      40.199  -9.412   9.022  1.00 10.00      B   
ATOM   4818  N   ILE   352      41.893  -9.512   7.539  1.00 10.00      B   
ATOM   4819  HN  ILE   352      42.345  -9.073   6.790  1.00 10.00      B   
ATOM   4820  CA  ILE   352      42.437 -10.767   8.053  1.00 10.00      B   
ATOM   4821  CB  ILE   352      43.592 -11.288   7.169  1.00 10.00      B   
ATOM   4822  CG1 ILE   352      43.326 -10.951   5.697  1.00 10.00      B   
ATOM   4823  CG2 ILE   352      43.756 -12.793   7.341  1.00 10.00      B   
ATOM   4824  CD1 ILE   352      44.511 -11.190   4.787  1.00 10.00      B   
ATOM   4825  C   ILE   352      42.918 -10.625   9.499  1.00 10.00      B   
ATOM   4826  O   ILE   352      42.981 -11.604  10.246  1.00 10.00      B   
ATOM   4827  N   VAL   353      43.222  -9.397   9.899  1.00 10.00      B   
ATOM   4828  HN  VAL   353      43.125  -8.654   9.270  1.00 10.00      B   
ATOM   4829  CA  VAL   353      43.695  -9.123  11.256  1.00 10.00      B   
ATOM   4830  CB  VAL   353      44.373  -7.737  11.353  1.00 10.00      B   
ATOM   4831  CG1 VAL   353      45.243  -7.647  12.597  1.00 10.00      B   
ATOM   4832  CG2 VAL   353      45.191  -7.438  10.105  1.00 10.00      B   
ATOM   4833  C   VAL   353      42.538  -9.184  12.257  1.00 10.00      B   
ATOM   4834  O   VAL   353      42.742  -9.136  13.472  1.00 10.00      B   
ATOM   4835  N   ILE   354      41.320  -9.295  11.741  1.00 10.00      B   
ATOM   4836  HN  ILE   354      41.217  -9.346  10.766  1.00 10.00      B   
ATOM   4837  CA  ILE   354      40.133  -9.347  12.587  1.00 10.00      B   
ATOM   4838  CB  ILE   354      39.212  -8.133  12.337  1.00 10.00      B   
ATOM   4839  CG1 ILE   354      40.034  -6.851  12.169  1.00 10.00      B   
ATOM   4840  CG2 ILE   354      38.209  -7.984  13.472  1.00 10.00      B   
ATOM   4841  CD1 ILE   354      39.277  -5.725  11.500  1.00 10.00      B   
ATOM   4842  C   ILE   354      39.325 -10.620  12.345  1.00 10.00      B   
ATOM   4843  O   ILE   354      39.076 -11.395  13.268  1.00 10.00      B   
ATOM   4844  N   LEU   355      38.940 -10.836  11.090  1.00 10.00      B   
ATOM   4845  HN  LEU   355      39.215 -10.200  10.393  1.00 10.00      B   
ATOM   4846  CA  LEU   355      38.129 -11.989  10.709  1.00 10.00      B   
ATOM   4847  CB  LEU   355      37.757 -11.936   9.224  1.00 10.00      B   
ATOM   4848  CG  LEU   355      36.504 -11.134   8.863  1.00 10.00      B   
ATOM   4849  CD1 LEU   355      36.755  -9.637   8.980  1.00 10.00      B   
ATOM   4850  CD2 LEU   355      36.019 -11.495   7.467  1.00 10.00      B   
ATOM   4851  C   LEU   355      38.788 -13.323  11.049  1.00 10.00      B   
ATOM   4852  O   LEU   355      38.154 -14.199  11.633  1.00 10.00      B   
ATOM   4853  N   ALA   356      40.055 -13.481  10.694  1.00 10.00      B   
ATOM   4854  HN  ALA   356      40.525 -12.752  10.232  1.00 10.00      B   
ATOM   4855  CA  ALA   356      40.763 -14.727  10.971  1.00 10.00      B   
ATOM   4856  CB  ALA   356      41.998 -14.851  10.095  1.00 10.00      B   
ATOM   4857  C   ALA   356      41.139 -14.838  12.442  1.00 10.00      B   
ATOM   4858  O   ALA   356      41.286 -15.938  12.979  1.00 10.00      B   
ATOM   4859  N   LYS   357      41.271 -13.696  13.099  1.00 10.00      B   
ATOM   4860  HN  LYS   357      41.115 -12.852  12.625  1.00 10.00      B   
ATOM   4861  CA  LYS   357      41.648 -13.664  14.504  1.00 10.00      B   
ATOM   4862  CB  LYS   357      42.203 -12.286  14.878  1.00 10.00      B   
ATOM   4863  CG  LYS   357      42.893 -12.242  16.232  1.00 10.00      B   
ATOM   4864  CD  LYS   357      43.519 -10.884  16.507  1.00 10.00      B   
ATOM   4865  CE  LYS   357      44.757 -10.656  15.654  1.00 10.00      B   
ATOM   4866  NZ  LYS   357      45.804  -9.912  16.399  1.00 10.00      B   
ATOM   4867  HZ1 LYS   357      45.462  -8.964  16.651  1.00 10.00      B   
ATOM   4868  HZ2 LYS   357      46.664  -9.817  15.816  1.00 10.00      B   
ATOM   4869  HZ3 LYS   357      46.050 -10.425  17.272  1.00 10.00      B   
ATOM   4870  C   LYS   357      40.484 -14.044  15.421  1.00 10.00      B   
ATOM   4871  O   LYS   357      40.695 -14.403  16.580  1.00 10.00      B   
ATOM   4872  N   GLN   358      39.265 -14.001  14.891  1.00 10.00      B   
ATOM   4873  HN  GLN   358      39.164 -13.739  13.950  1.00 10.00      B   
ATOM   4874  CA  GLN   358      38.068 -14.319  15.674  1.00 10.00      B   
ATOM   4875  CB  GLN   358      36.787 -13.972  14.896  1.00 10.00      B   
ATOM   4876  CG  GLN   358      36.206 -15.115  14.076  1.00 10.00      B   
ATOM   4877  CD  GLN   358      35.042 -14.683  13.207  1.00 10.00      B   
ATOM   4878  OE1 GLN   358      33.890 -14.691  13.638  1.00 10.00      B   
ATOM   4879  NE2 GLN   358      35.334 -14.301  11.975  1.00 10.00      B   
ATOM   4880 HE21 GLN   358      36.277 -14.318  11.697  1.00 10.00      B   
ATOM   4881 HE22 GLN   358      34.598 -14.027  11.386  1.00 10.00      B   
ATOM   4882  C   GLN   358      38.038 -15.774  16.157  1.00 10.00      B   
ATOM   4883  O   GLN   358      37.247 -16.126  17.032  1.00 10.00      B   
ATOM   4884  N   ARG   359      38.898 -16.614  15.594  1.00 10.00      B   
ATOM   4885  HN  ARG   359      39.513 -16.284  14.905  1.00 10.00      B   
ATOM   4886  CA  ARG   359      38.941 -18.022  15.979  1.00 10.00      B   
ATOM   4887  CB  ARG   359      38.883 -18.924  14.744  1.00 10.00      B   
ATOM   4888  CG  ARG   359      37.527 -18.964  14.060  1.00 10.00      B   
ATOM   4889  CD  ARG   359      37.561 -19.831  12.811  1.00 10.00      B   
ATOM   4890  NE  ARG   359      37.796 -21.244  13.121  1.00 10.00      B   
ATOM   4891  HE  ARG   359      37.754 -21.507  14.071  1.00 10.00      B   
ATOM   4892  CZ  ARG   359      38.064 -22.179  12.206  1.00 10.00      B   
ATOM   4893  NH1 ARG   359      38.133 -21.852  10.919  1.00 10.00      B   
ATOM   4894 HH11 ARG   359      38.342 -22.581  10.200  1.00 10.00      B   
ATOM   4895 HH12 ARG   359      37.985 -20.866  10.617  1.00 10.00      B   
ATOM   4896  NH2 ARG   359      38.262 -23.439  12.579  1.00 10.00      B   
ATOM   4897 HH21 ARG   359      38.211 -23.703  13.589  1.00 10.00      B   
ATOM   4898 HH22 ARG   359      38.473 -24.173  11.867  1.00 10.00      B   
ATOM   4899  C   ARG   359      40.176 -18.355  16.810  1.00 10.00      B   
ATOM   4900  O   ARG   359      40.438 -19.523  17.092  1.00 10.00      B   
ATOM   4901  N   PHE   360      40.931 -17.336  17.211  1.00 10.00      B   
ATOM   4902  HN  PHE   360      40.663 -16.419  16.981  1.00 10.00      B   
ATOM   4903  CA  PHE   360      42.142 -17.558  18.000  1.00 10.00      B   
ATOM   4904  CB  PHE   360      43.378 -17.598  17.098  1.00 10.00      B   
ATOM   4905  CG  PHE   360      43.634 -18.946  16.486  1.00 10.00      B   
ATOM   4906  CD1 PHE   360      43.338 -19.189  15.153  1.00 10.00      B   
ATOM   4907  CD2 PHE   360      44.165 -19.973  17.252  1.00 10.00      B   
ATOM   4908  CE1 PHE   360      43.567 -20.432  14.596  1.00 10.00      B   
ATOM   4909  CE2 PHE   360      44.397 -21.216  16.702  1.00 10.00      B   
ATOM   4910  CZ  PHE   360      44.096 -21.446  15.373  1.00 10.00      B   
ATOM   4911  C   PHE   360      42.325 -16.519  19.104  1.00 10.00      B   
ATOM   4912  O   PHE   360      42.787 -16.847  20.199  1.00 10.00      B   
ATOM   4913  N   ASN   361      41.972 -15.271  18.798  1.00 10.00      B   
ATOM   4914  HN  ASN   361      41.605 -15.090  17.906  1.00 10.00      B   
ATOM   4915  CA  ASN   361      42.091 -14.159  19.744  1.00 10.00      B   
ATOM   4916  CB  ASN   361      41.189 -14.373  20.963  1.00 10.00      B   
ATOM   4917  CG  ASN   361      40.626 -13.079  21.521  1.00 10.00      B   
ATOM   4918  OD1 ASN   361      41.208 -12.005  21.361  1.00 10.00      B   
ATOM   4919  ND2 ASN   361      39.486 -13.177  22.186  1.00 10.00      B   
ATOM   4920 HD21 ASN   361      39.081 -14.065  22.280  1.00 10.00      B   
ATOM   4921 HD22 ASN   361      39.089 -12.358  22.555  1.00 10.00      B   
ATOM   4922  C   ASN   361      43.541 -13.959  20.180  1.00 10.00      B   
ATOM   4923  O   ASN   361      43.825 -13.714  21.352  1.00 10.00      B   
ATOM   4924  N   LEU   362      44.457 -14.071  19.230  1.00 10.00      B   
ATOM   4925  HN  LEU   362      44.175 -14.264  18.315  1.00 10.00      B   
ATOM   4926  CA  LEU   362      45.873 -13.904  19.515  1.00 10.00      B   
ATOM   4927  CB  LEU   362      46.719 -14.779  18.583  1.00 10.00      B   
ATOM   4928  CG  LEU   362      46.544 -16.293  18.737  1.00 10.00      B   
ATOM   4929  CD1 LEU   362      47.435 -17.044  17.758  1.00 10.00      B   
ATOM   4930  CD2 LEU   362      46.837 -16.726  20.164  1.00 10.00      B   
ATOM   4931  C   LEU   362      46.278 -12.440  19.390  1.00 10.00      B   
ATOM   4932  O   LEU   362      46.213 -11.857  18.307  1.00 10.00      B   
ATOM   4933  N   ARG   363      46.680 -11.845  20.502  1.00 10.00      B   
ATOM   4934  HN  ARG   363      46.716 -12.364  21.339  1.00 10.00      B   
ATOM   4935  CA  ARG   363      47.085 -10.447  20.515  1.00 10.00      B   
ATOM   4936  CB  ARG   363      45.957  -9.552  21.047  1.00 10.00      B   
ATOM   4937  CG  ARG   363      44.755  -9.456  20.118  1.00 10.00      B   
ATOM   4938  CD  ARG   363      43.562  -8.815  20.803  1.00 10.00      B   
ATOM   4939  NE  ARG   363      43.637  -7.352  20.810  1.00 10.00      B   
ATOM   4940  HE  ARG   363      44.494  -6.943  21.074  1.00 10.00      B   
ATOM   4941  CZ  ARG   363      42.620  -6.558  20.471  1.00 10.00      B   
ATOM   4942  NH1 ARG   363      41.462  -7.080  20.087  1.00 10.00      B   
ATOM   4943 HH11 ARG   363      40.665  -6.459  19.826  1.00 10.00      B   
ATOM   4944 HH12 ARG   363      41.342  -8.115  20.043  1.00 10.00      B   
ATOM   4945  NH2 ARG   363      42.757  -5.240  20.523  1.00 10.00      B   
ATOM   4946 HH21 ARG   363      41.957  -4.615  20.259  1.00 10.00      B   
ATOM   4947 HH22 ARG   363      43.660  -4.820  20.830  1.00 10.00      B   
ATOM   4948  C   ARG   363      48.361 -10.255  21.326  1.00 10.00      B   
ATOM   4949  O   ARG   363      48.445  -9.367  22.175  1.00 10.00      B   
ATOM   4950  N   GLU   364      49.353 -11.100  21.063  1.00 10.00      B   
ATOM   4951  HN  GLU   364      49.223 -11.796  20.383  1.00 10.00      B   
ATOM   4952  CA  GLU   364      50.633 -11.022  21.760  1.00 10.00      B   
ATOM   4953  CB  GLU   364      51.076 -12.402  22.250  1.00 10.00      B   
ATOM   4954  CG  GLU   364      50.383 -12.851  23.526  1.00 10.00      B   
ATOM   4955  CD  GLU   364      50.727 -14.271  23.917  1.00 10.00      B   
ATOM   4956  OE1 GLU   364      51.907 -14.541  24.231  1.00 10.00      B   
ATOM   4957  OE2 GLU   364      49.816 -15.128  23.923  1.00 10.00      B   
ATOM   4958  C   GLU   364      51.696 -10.407  20.862  1.00 10.00      B   
ATOM   4959  O   GLU   364      52.864 -10.300  21.240  1.00 10.00      B   
ATOM   4960  N   ARG   365      51.283 -10.011  19.667  1.00 10.00      B   
ATOM   4961  HN  ARG   365      50.341 -10.126  19.427  1.00 10.00      B   
ATOM   4962  CA  ARG   365      52.189  -9.392  18.711  1.00 10.00      B   
ATOM   4963  CB  ARG   365      51.787  -9.738  17.273  1.00 10.00      B   
ATOM   4964  CG  ARG   365      51.790 -11.225  16.947  1.00 10.00      B   
ATOM   4965  CD  ARG   365      53.187 -11.816  17.025  1.00 10.00      B   
ATOM   4966  NE  ARG   365      53.357 -12.675  18.194  1.00 10.00      B   
ATOM   4967  HE  ARG   365      52.545 -13.073  18.586  1.00 10.00      B   
ATOM   4968  CZ  ARG   365      54.539 -12.965  18.733  1.00 10.00      B   
ATOM   4969  NH1 ARG   365      55.648 -12.462  18.200  1.00 10.00      B   
ATOM   4970 HH11 ARG   365      55.599 -11.848  17.360  1.00 10.00      B   
ATOM   4971 HH12 ARG   365      56.578 -12.685  18.620  1.00 10.00      B   
ATOM   4972  NH2 ARG   365      54.616 -13.749  19.799  1.00 10.00      B   
ATOM   4973 HH21 ARG   365      53.749 -14.149  20.226  1.00 10.00      B   
ATOM   4974 HH22 ARG   365      55.545 -13.976  20.219  1.00 10.00      B   
ATOM   4975  C   ARG   365      52.172  -7.882  18.911  1.00 10.00      B   
ATOM   4976  O   ARG   365      51.144  -7.312  19.280  1.00 10.00      B   
ATOM   4977  N   ASP   366      53.304  -7.240  18.687  1.00 10.00      B   
ATOM   4978  HN  ASP   366      54.096  -7.743  18.400  1.00 10.00      B   
ATOM   4979  CA  ASP   366      53.397  -5.795  18.855  1.00 10.00      B   
ATOM   4980  CB  ASP   366      54.736  -5.402  19.482  1.00 10.00      B   
ATOM   4981  CG  ASP   366      54.629  -4.184  20.381  1.00 10.00      B   
ATOM   4982  OD1 ASP   366      54.546  -3.058  19.854  1.00 10.00      B   
ATOM   4983  OD2 ASP   366      54.635  -4.352  21.621  1.00 10.00      B   
ATOM   4984  C   ASP   366      53.186  -5.077  17.528  1.00 10.00      B   
ATOM   4985  O   ASP   366      52.752  -5.688  16.547  1.00 10.00      B   
ATOM   4986  N   VAL   367      53.489  -3.788  17.499  1.00 10.00      B   
ATOM   4987  HN  VAL   367      53.841  -3.361  18.317  1.00 10.00      B   
ATOM   4988  CA  VAL   367      53.318  -2.988  16.298  1.00 10.00      B   
ATOM   4989  CB  VAL   367      53.012  -1.511  16.635  1.00 10.00      B   
ATOM   4990  CG1 VAL   367      52.702  -0.721  15.370  1.00 10.00      B   
ATOM   4991  CG2 VAL   367      51.856  -1.416  17.621  1.00 10.00      B   
ATOM   4992  C   VAL   367      54.546  -3.060  15.395  1.00 10.00      B   
ATOM   4993  O   VAL   367      54.457  -3.515  14.256  1.00 10.00      B   
ATOM   4994  N   GLN   368      55.695  -2.630  15.907  1.00 10.00      B   
ATOM   4995  HN  GLN   368      55.721  -2.298  16.830  1.00 10.00      B   
ATOM   4996  CA  GLN   368      56.916  -2.631  15.108  1.00 10.00      B   
ATOM   4997  CB  GLN   368      56.966  -1.359  14.255  1.00 10.00      B   
ATOM   4998  CG  GLN   368      56.768  -0.077  15.050  1.00 10.00      B   
ATOM   4999  CD  GLN   368      56.225   1.056  14.207  1.00 10.00      B   
ATOM   5000  OE1 GLN   368      56.498   1.146  13.008  1.00 10.00      B   
ATOM   5001  NE2 GLN   368      55.445   1.927  14.830  1.00 10.00      B   
ATOM   5002 HE21 GLN   368      55.261   1.788  15.784  1.00 10.00      B   
ATOM   5003 HE22 GLN   368      55.088   2.683  14.317  1.00 10.00      B   
ATOM   5004  C   GLN   368      58.181  -2.737  15.957  1.00 10.00      B   
ATOM   5005  O   GLN   368      59.258  -2.322  15.522  1.00 10.00      B   
ATOM   5006  N   SER   369      58.069  -3.318  17.143  1.00 10.00      B   
ATOM   5007  HN  SER   369      57.202  -3.675  17.426  1.00 10.00      B   
ATOM   5008  CA  SER   369      59.215  -3.455  18.033  1.00 10.00      B   
ATOM   5009  CB  SER   369      58.762  -3.922  19.414  1.00 10.00      B   
ATOM   5010  OG  SER   369      57.774  -4.929  19.308  1.00 10.00      B   
ATOM   5011  HG  SER   369      57.488  -5.186  20.191  1.00 10.00      B   
ATOM   5012  C   SER   369      60.260  -4.411  17.460  1.00 10.00      B   
ATOM   5013  O   SER   369      61.460  -4.233  17.666  1.00 10.00      B   
ATOM   5014  N   LEU   370      59.803  -5.413  16.722  1.00 10.00      B   
ATOM   5015  HN  LEU   370      58.833  -5.501  16.579  1.00 10.00      B   
ATOM   5016  CA  LEU   370      60.702  -6.393  16.127  1.00 10.00      B   
ATOM   5017  CB  LEU   370      60.033  -7.769  16.063  1.00 10.00      B   
ATOM   5018  CG  LEU   370      59.857  -8.503  17.396  1.00 10.00      B   
ATOM   5019  CD1 LEU   370      59.151  -9.833  17.185  1.00 10.00      B   
ATOM   5020  CD2 LEU   370      61.204  -8.717  18.069  1.00 10.00      B   
ATOM   5021  C   LEU   370      61.173  -5.959  14.742  1.00 10.00      B   
ATOM   5022  O   LEU   370      61.445  -6.795  13.883  1.00 10.00      B   
ATOM   5023  N   HIS   371      61.291  -4.645  14.544  1.00 10.00      B   
ATOM   5024  HN  HIS   371      61.063  -4.036  15.280  1.00 10.00      B   
ATOM   5025  CA  HIS   371      61.734  -4.075  13.266  1.00 10.00      B   
ATOM   5026  CB  HIS   371      63.151  -4.535  12.870  1.00 10.00      B   
ATOM   5027  CG  HIS   371      64.153  -4.573  13.984  1.00 10.00      B   
ATOM   5028  ND1 HIS   371      64.706  -3.446  14.554  1.00 10.00      B   
ATOM   5029  HD1 HIS   371      64.508  -2.517  14.300  1.00 10.00      B   
ATOM   5030  CD2 HIS   371      64.714  -5.625  14.626  1.00 10.00      B   
ATOM   5031  CE1 HIS   371      65.557  -3.804  15.500  1.00 10.00      B   
ATOM   5032  NE2 HIS   371      65.578  -5.122  15.559  1.00 10.00      B   
ATOM   5033  HE2 HIS   371      66.142  -5.655  16.165  1.00 10.00      B   
ATOM   5034  C   HIS   371      60.749  -4.414  12.151  1.00 10.00      B   
ATOM   5035  O   HIS   371      61.086  -5.123  11.201  1.00 10.00      B   
ATOM   5036  N   ALA   372      59.527  -3.916  12.275  1.00 10.00      B   
ATOM   5037  HN  ALA   372      59.316  -3.354  13.050  1.00 10.00      B   
ATOM   5038  CA  ALA   372      58.500  -4.175  11.278  1.00 10.00      B   
ATOM   5039  CB  ALA   372      57.109  -4.080  11.884  1.00 10.00      B   
ATOM   5040  C   ALA   372      58.643  -3.237  10.087  1.00 10.00      B   
ATOM   5041  O   ALA   372      58.073  -2.145  10.065  1.00 10.00      B   
ATOM   5042  N   THR   373      59.445  -3.652   9.121  1.00 10.00      B   
ATOM   5043  HN  THR   373      59.922  -4.503   9.232  1.00 10.00      B   
ATOM   5044  CA  THR   373      59.657  -2.870   7.914  1.00 10.00      B   
ATOM   5045  CB  THR   373      60.952  -3.300   7.198  1.00 10.00      B   
ATOM   5046  OG1 THR   373      61.971  -3.574   8.173  1.00 10.00      B   
ATOM   5047  HG1 THR   373      62.194  -4.516   8.150  1.00 10.00      B   
ATOM   5048  CG2 THR   373      61.433  -2.208   6.255  1.00 10.00      B   
ATOM   5049  C   THR   373      58.466  -3.050   6.976  1.00 10.00      B   
ATOM   5050  O   THR   373      58.397  -4.025   6.224  1.00 10.00      B   
ATOM   5051  N   PHE   374      57.523  -2.120   7.051  1.00 10.00      B   
ATOM   5052  HN  PHE   374      57.645  -1.372   7.672  1.00 10.00      B   
ATOM   5053  CA  PHE   374      56.315  -2.170   6.234  1.00 10.00      B   
ATOM   5054  CB  PHE   374      55.247  -1.228   6.802  1.00 10.00      B   
ATOM   5055  CG  PHE   374      54.817  -1.545   8.208  1.00 10.00      B   
ATOM   5056  CD1 PHE   374      55.151  -0.700   9.256  1.00 10.00      B   
ATOM   5057  CD2 PHE   374      54.076  -2.681   8.481  1.00 10.00      B   
ATOM   5058  CE1 PHE   374      54.754  -0.985  10.550  1.00 10.00      B   
ATOM   5059  CE2 PHE   374      53.676  -2.972   9.771  1.00 10.00      B   
ATOM   5060  CZ  PHE   374      54.015  -2.123  10.807  1.00 10.00      B   
ATOM   5061  C   PHE   374      56.597  -1.806   4.777  1.00 10.00      B   
ATOM   5062  O   PHE   374      57.167  -0.750   4.485  1.00 10.00      B   
ATOM   5063  N   VAL   375      56.205  -2.692   3.871  1.00 10.00      B   
ATOM   5064  HN  VAL   375      55.775  -3.523   4.171  1.00 10.00      B   
ATOM   5065  CA  VAL   375      56.385  -2.475   2.443  1.00 10.00      B   
ATOM   5066  CB  VAL   375      57.074  -3.682   1.763  1.00 10.00      B   
ATOM   5067  CG1 VAL   375      57.328  -3.404   0.288  1.00 10.00      B   
ATOM   5068  CG2 VAL   375      58.374  -4.035   2.473  1.00 10.00      B   
ATOM   5069  C   VAL   375      55.021  -2.241   1.799  1.00 10.00      B   
ATOM   5070  O   VAL   375      54.192  -3.154   1.735  1.00 10.00      B   
ATOM   5071  N   PRO   376      54.769  -1.010   1.337  1.00 10.00      B   
ATOM   5072  CA  PRO   376      53.496  -0.639   0.709  1.00 10.00      B   
ATOM   5073  CB  PRO   376      53.593   0.887   0.597  1.00 10.00      B   
ATOM   5074  CG  PRO   376      55.054   1.159   0.523  1.00 10.00      B   
ATOM   5075  CD  PRO   376      55.710   0.124   1.391  1.00 10.00      B   
ATOM   5076  C   PRO   376      53.321  -1.260  -0.676  1.00 10.00      B   
ATOM   5077  O   PRO   376      54.215  -1.949  -1.179  1.00 10.00      B   
ATOM   5078  N   PHE   377      52.165  -1.005  -1.285  1.00 10.00      B   
ATOM   5079  HN  PHE   377      51.501  -0.445  -0.827  1.00 10.00      B   
ATOM   5080  CA  PHE   377      51.856  -1.528  -2.611  1.00 10.00      B   
ATOM   5081  CB  PHE   377      50.451  -1.097  -3.048  1.00 10.00      B   
ATOM   5082  CG  PHE   377      49.981  -1.740  -4.325  1.00 10.00      B   
ATOM   5083  CD1 PHE   377      49.624  -3.080  -4.351  1.00 10.00      B   
ATOM   5084  CD2 PHE   377      49.892  -1.006  -5.498  1.00 10.00      B   
ATOM   5085  CE1 PHE   377      49.190  -3.675  -5.522  1.00 10.00      B   
ATOM   5086  CE2 PHE   377      49.460  -1.594  -6.670  1.00 10.00      B   
ATOM   5087  CZ  PHE   377      49.109  -2.930  -6.683  1.00 10.00      B   
ATOM   5088  C   PHE   377      52.892  -1.070  -3.632  1.00 10.00      B   
ATOM   5089  O   PHE   377      52.997   0.121  -3.939  1.00 10.00      B   
ATOM   5090  N   THR   378      53.654  -2.023  -4.143  1.00 10.00      B   
ATOM   5091  HN  THR   378      53.515  -2.949  -3.850  1.00 10.00      B   
ATOM   5092  CA  THR   378      54.693  -1.743  -5.122  1.00 10.00      B   
ATOM   5093  CB  THR   378      55.749  -2.862  -5.120  1.00 10.00      B   
ATOM   5094  OG1 THR   378      55.106  -4.118  -4.851  1.00 10.00      B   
ATOM   5095  HG1 THR   378      54.979  -4.215  -3.897  1.00 10.00      B   
ATOM   5096  CG2 THR   378      56.799  -2.593  -4.053  1.00 10.00      B   
ATOM   5097  C   THR   378      54.106  -1.594  -6.527  1.00 10.00      B   
ATOM   5098  O   THR   378      52.995  -2.051  -6.797  1.00 10.00      B   
ATOM   5099  N   ALA   379      54.860  -0.962  -7.417  1.00 10.00      B   
ATOM   5100  HN  ALA   379      55.741  -0.629  -7.145  1.00 10.00      B   
ATOM   5101  CA  ALA   379      54.413  -0.748  -8.788  1.00 10.00      B   
ATOM   5102  CB  ALA   379      54.935   0.581  -9.311  1.00 10.00      B   
ATOM   5103  C   ALA   379      54.842  -1.893  -9.706  1.00 10.00      B   
ATOM   5104  O   ALA   379      54.027  -2.449 -10.441  1.00 10.00      B   
ATOM   5105  N   GLN   380      56.121  -2.251  -9.649  1.00 10.00      B   
ATOM   5106  HN  GLN   380      56.720  -1.791  -9.027  1.00 10.00      B   
ATOM   5107  CA  GLN   380      56.654  -3.325 -10.483  1.00 10.00      B   
ATOM   5108  CB  GLN   380      58.185  -3.289 -10.498  1.00 10.00      B   
ATOM   5109  CG  GLN   380      58.792  -1.963 -10.924  1.00 10.00      B   
ATOM   5110  CD  GLN   380      60.307  -1.985 -10.866  1.00 10.00      B   
ATOM   5111  OE1 GLN   380      60.900  -2.712 -10.069  1.00 10.00      B   
ATOM   5112  NE2 GLN   380      60.943  -1.190 -11.708  1.00 10.00      B   
ATOM   5113 HE21 GLN   380      60.406  -0.637 -12.317  1.00 10.00      B   
ATOM   5114 HE22 GLN   380      61.923  -1.182 -11.688  1.00 10.00      B   
ATOM   5115  C   GLN   380      56.191  -4.681  -9.971  1.00 10.00      B   
ATOM   5116  O   GLN   380      55.638  -5.487 -10.720  1.00 10.00      B   
ATOM   5117  N   SER   381      56.419  -4.920  -8.688  1.00 10.00      B   
ATOM   5118  HN  SER   381      56.873  -4.239  -8.149  1.00 10.00      B   
ATOM   5119  CA  SER   381      56.037  -6.172  -8.058  1.00 10.00      B   
ATOM   5120  CB  SER   381      56.763  -6.320  -6.719  1.00 10.00      B   
ATOM   5121  OG  SER   381      58.095  -5.832  -6.802  1.00 10.00      B   
ATOM   5122  HG  SER   381      58.329  -5.388  -5.975  1.00 10.00      B   
ATOM   5123  C   SER   381      54.525  -6.251  -7.852  1.00 10.00      B   
ATOM   5124  O   SER   381      53.947  -7.338  -7.888  1.00 10.00      B   
ATOM   5125  N   ARG   382      53.898  -5.087  -7.653  1.00 10.00      B   
ATOM   5126  HN  ARG   382      54.423  -4.263  -7.658  1.00 10.00      B   
ATOM   5127  CA  ARG   382      52.455  -4.999  -7.428  1.00 10.00      B   
ATOM   5128  CB  ARG   382      51.664  -5.308  -8.702  1.00 10.00      B   
ATOM   5129  CG  ARG   382      51.343  -4.077  -9.530  1.00 10.00      B   
ATOM   5130  CD  ARG   382      50.387  -4.396 -10.668  1.00 10.00      B   
ATOM   5131  NE  ARG   382      49.823  -3.174 -11.236  1.00 10.00      B   
ATOM   5132  HE  ARG   382      49.980  -2.339 -10.743  1.00 10.00      B   
ATOM   5133  CZ  ARG   382      49.114  -3.123 -12.364  1.00 10.00      B   
ATOM   5134  NH1 ARG   382      48.880  -4.231 -13.059  1.00 10.00      B   
ATOM   5135 HH11 ARG   382      49.255  -5.150 -12.727  1.00 10.00      B   
ATOM   5136 HH12 ARG   382      48.324  -4.189 -13.938  1.00 10.00      B   
ATOM   5137  NH2 ARG   382      48.641  -1.960 -12.796  1.00 10.00      B   
ATOM   5138 HH21 ARG   382      48.083  -1.914 -13.679  1.00 10.00      B   
ATOM   5139 HH22 ARG   382      48.823  -1.085 -12.255  1.00 10.00      B   
ATOM   5140  C   ARG   382      52.013  -5.885  -6.267  1.00 10.00      B   
ATOM   5141  O   ARG   382      51.025  -6.618  -6.360  1.00 10.00      B   
ATOM   5142  N   MET   383      52.758  -5.805  -5.174  1.00 10.00      B   
ATOM   5143  HN  MET   383      53.526  -5.191  -5.165  1.00 10.00      B   
ATOM   5144  CA  MET   383      52.474  -6.596  -3.986  1.00 10.00      B   
ATOM   5145  CB  MET   383      53.272  -7.905  -4.035  1.00 10.00      B   
ATOM   5146  CG  MET   383      54.784  -7.706  -4.057  1.00 10.00      B   
ATOM   5147  SD  MET   383      55.716  -9.254  -4.047  1.00 10.00      B   
ATOM   5148  CE  MET   383      54.926 -10.141  -5.389  1.00 10.00      B   
ATOM   5149  C   MET   383      52.855  -5.823  -2.731  1.00 10.00      B   
ATOM   5150  O   MET   383      53.384  -4.713  -2.812  1.00 10.00      B   
ATOM   5151  N   SER   384      52.586  -6.417  -1.582  1.00 10.00      B   
ATOM   5152  HN  SER   384      52.157  -7.297  -1.590  1.00 10.00      B   
ATOM   5153  CA  SER   384      52.909  -5.815  -0.299  1.00 10.00      B   
ATOM   5154  CB  SER   384      51.619  -5.450   0.442  1.00 10.00      B   
ATOM   5155  OG  SER   384      50.525  -6.225  -0.031  1.00 10.00      B   
ATOM   5156  HG  SER   384      49.715  -5.951   0.436  1.00 10.00      B   
ATOM   5157  C   SER   384      53.732  -6.807   0.516  1.00 10.00      B   
ATOM   5158  O   SER   384      53.795  -7.989   0.170  1.00 10.00      B   
ATOM   5159  N   GLY   385      54.374  -6.343   1.575  1.00 10.00      B   
ATOM   5160  HN  GLY   385      54.309  -5.387   1.809  1.00 10.00      B   
ATOM   5161  CA  GLY   385      55.174  -7.237   2.388  1.00 10.00      B   
ATOM   5162  C   GLY   385      55.685  -6.577   3.645  1.00 10.00      B   
ATOM   5163  O   GLY   385      55.476  -5.384   3.852  1.00 10.00      B   
ATOM   5164  N   ILE   386      56.357  -7.350   4.485  1.00 10.00      B   
ATOM   5165  HN  ILE   386      56.498  -8.299   4.260  1.00 10.00      B   
ATOM   5166  CA  ILE   386      56.894  -6.829   5.731  1.00 10.00      B   
ATOM   5167  CB  ILE   386      55.874  -6.932   6.892  1.00 10.00      B
[truncated: 207,982 more chars]
