# Supplementary material for: Large-scale discovery of protein interactions at residue resolution using co-evolution calculated from genomic sequences
Source: Nat Commun. 2021 Mar 2;12:1396. doi: 10.1038/s41467-021-21636-z (PMC7925567; doi:10.1038/s41467-021-21636-z)
Supplement: Supplementary file 13 — Supplementary Data 11 [file 41467_2021_21636_MOESM13_ESM.zip › supplementary_prediction/cep_tp00607_KDPC_KDPB/models/cluster.out]

Cluster 1 -> 9 14 20 24 25 32 34 37 41 46 51 52 61 81 83
Cluster 2 -> 43 56 69 75 90 95
Cluster 3 -> 12 16 17 40 77
Cluster 4 -> 97 73 78 86 100
Cluster 5 -> 3 5 6 57
