# Supplementary material for: Large-scale discovery of protein interactions at residue resolution using co-evolution calculated from genomic sequences
Source: Nat Commun. 2021 Mar 2;12:1396. doi: 10.1038/s41467-021-21636-z (PMC7925567; doi:10.1038/s41467-021-21636-z)
Supplement: Supplementary file 13 — Supplementary Data 11 [file 41467_2021_21636_MOESM13_ESM.zip › supplementary_prediction/cep_tp00607_KDPC_KDPB/models/haddock_top_5_haddock_7w.pdb]

REMARK FILENAME="haddock_7w.pdb0"
REMARK ===============================================================
REMARK HADDOCK run for haddock
REMARK initial structure: haddock_7.pdb
REMARK final NOE weights: unambig 50 amb: 50
REMARK ===============================================================
REMARK            total,bonds,angles,improper,dihe,vdw,elec,air,cdih,coup,rdcs,vean,dani,xpcs,rg
REMARK energies: 719.34, 0, 0, 0, 0, -74.9724, -72.3942, 866.707, 0, 0, 0, 0, 0, 0, 0
REMARK ===============================================================
REMARK            bonds,angles,impropers,dihe,air,cdih,coup,rdcs,vean,dani,xpcs
REMARK rms-dev.: 0,0,0,0,37.6067,0,0, 0, 0, 0, 0
REMARK ===============================================================
REMARK               air,cdih,coup,rdcs,vean,dani,xpcs
REMARK               >0.3,>5,>1,>0,>5,>0.2,>0.2
REMARK violations.: 5, 0, 0, 0, 0, 0, 0
REMARK ===============================================================
REMARK                        CVpartition#,violations,rms
REMARK AIRs cross-validation: 2, 0, NaN
REMARK ===============================================================
REMARK NCS energy: 0
REMARK ===============================================================
REMARK Symmetry energy: 0
REMARK ===============================================================
REMARK Desolvation energy: -32.0277
REMARK Internal energy free molecules: 159264
REMARK Internal energy complex: -31499.2
REMARK Binding energy: -190943
REMARK ===============================================================
REMARK buried surface area: 2844.65
REMARK ===============================================================
REMARK water - chain1: 0 0 0
REMARK water - chain2: 0 0 0
REMARK water - chain3: 0 0 0
REMARK water - chain4: 0 0 0
REMARK water - chain5: 0 0 0
REMARK water - chain6: 0 0 0
REMARK ===============================================================
REMARK water - water: 0 0 0
REMARK ===============================================================
REMARK DATE:05-Aug-2020  13:26:30       created by user: he47
REMARK VERSION:1.3
ATOM      1  CB  LEU     4     -13.079  11.029 -32.294  1.00 10.00      A   
ATOM      2  CG  LEU     4     -12.720   9.653 -32.860  1.00 10.00      A   
ATOM      3  CD1 LEU     4     -12.901   8.575 -31.805  1.00 10.00      A   
ATOM      4  CD2 LEU     4     -13.556   9.343 -34.091  1.00 10.00      A   
ATOM      5  C   LEU     4     -13.207  13.525 -32.515  1.00 10.00      A   
ATOM      6  O   LEU     4     -12.425  14.086 -31.747  1.00 10.00      A   
ATOM      7  N   LEU     4     -11.391  12.262 -33.618  1.00 10.00      A   
ATOM      8  HT1 LEU     4     -10.777  12.257 -32.780  1.00 10.00      A   
ATOM      9  HT2 LEU     4     -11.199  13.127 -34.162  1.00 10.00      A   
ATOM     10  HT3 LEU     4     -11.162  11.439 -34.210  1.00 10.00      A   
ATOM     11  CA  LEU     4     -12.815  12.225 -33.211  1.00 10.00      A   
ATOM     12  N   ARG     5     -14.426  13.985 -32.779  1.00 10.00      A   
ATOM     13  HN  ARG     5     -15.010  13.466 -33.376  1.00 10.00      A   
ATOM     14  CA  ARG     5     -14.928  15.234 -32.202  1.00 10.00      A   
ATOM     15  CB  ARG     5     -16.291  15.616 -32.787  1.00 10.00      A   
ATOM     16  CG  ARG     5     -16.252  16.034 -34.246  1.00 10.00      A   
ATOM     17  CD  ARG     5     -17.648  16.057 -34.849  1.00 10.00      A   
ATOM     18  NE  ARG     5     -18.575  16.869 -34.062  1.00 10.00      A   
ATOM     19  HE  ARG     5     -18.477  16.848 -33.082  1.00 10.00      A   
ATOM     20  CZ  ARG     5     -19.543  17.612 -34.592  1.00 10.00      A   
ATOM     21  NH1 ARG     5     -19.706  17.653 -35.907  1.00 10.00      A   
ATOM     22 HH11 ARG     5     -20.463  18.237 -36.324  1.00 10.00      A   
ATOM     23 HH12 ARG     5     -19.081  17.100 -36.536  1.00 10.00      A   
ATOM     24  NH2 ARG     5     -20.335  18.321 -33.799  1.00 10.00      A   
ATOM     25 HH21 ARG     5     -20.202  18.293 -32.763  1.00 10.00      A   
ATOM     26 HH22 ARG     5     -21.100  18.907 -34.206  1.00 10.00      A   
ATOM     27  C   ARG     5     -14.967  15.223 -30.668  1.00 10.00      A   
ATOM     28  O   ARG     5     -14.309  16.051 -30.036  1.00 10.00      A   
ATOM     29  N   PRO     6     -15.713  14.281 -30.038  1.00 10.00      A   
ATOM     30  CA  PRO     6     -15.810  14.214 -28.571  1.00 10.00      A   
ATOM     31  CB  PRO     6     -16.761  13.041 -28.312  1.00 10.00      A   
ATOM     32  CG  PRO     6     -16.737  12.240 -29.568  1.00 10.00      A   
ATOM     33  CD  PRO     6     -16.513  13.219 -30.681  1.00 10.00      A   
ATOM     34  C   PRO     6     -14.459  13.958 -27.912  1.00 10.00      A   
ATOM     35  O   PRO     6     -14.222  14.371 -26.778  1.00 10.00      A   
ATOM     36  N   ALA     7     -13.571  13.284 -28.638  1.00 10.00      A   
ATOM     37  HN  ALA     7     -13.819  12.989 -29.537  1.00 10.00      A   
ATOM     38  CA  ALA     7     -12.241  12.971 -28.129  1.00 10.00      A   
ATOM     39  CB  ALA     7     -11.476  12.102 -29.113  1.00 10.00      A   
ATOM     40  C   ALA     7     -11.467  14.246 -27.816  1.00 10.00      A   
ATOM     41  O   ALA     7     -10.885  14.382 -26.739  1.00 10.00      A   
ATOM     42  N   LEU     8     -11.486  15.191 -28.751  1.00 10.00      A   
ATOM     43  HN  LEU     8     -11.982  15.032 -29.584  1.00 10.00      A   
ATOM     44  CA  LEU     8     -10.789  16.459 -28.561  1.00 10.00      A   
ATOM     45  CB  LEU     8     -10.854  17.323 -29.821  1.00 10.00      A   
ATOM     46  CG  LEU     8      -9.837  16.996 -30.917  1.00 10.00      A   
ATOM     47  CD1 LEU     8      -9.933  18.007 -32.049  1.00 10.00      A   
ATOM     48  CD2 LEU     8      -8.424  16.955 -30.350  1.00 10.00      A   
ATOM     49  C   LEU     8     -11.368  17.217 -27.374  1.00 10.00      A   
ATOM     50  O   LEU     8     -10.629  17.806 -26.582  1.00 10.00      A   
ATOM     51  N   SER     9     -12.689  17.175 -27.253  1.00 10.00      A   
ATOM     52  HN  SER     9     -13.212  16.679 -27.919  1.00 10.00      A   
ATOM     53  CA  SER     9     -13.391  17.842 -26.169  1.00 10.00      A   
ATOM     54  CB  SER     9     -14.899  17.676 -26.360  1.00 10.00      A   
ATOM     55  OG  SER     9     -15.264  17.882 -27.717  1.00 10.00      A   
ATOM     56  HG  SER     9     -16.142  17.508 -27.870  1.00 10.00      A   
ATOM     57  C   SER     9     -12.956  17.280 -24.818  1.00 10.00      A   
ATOM     58  O   SER     9     -12.829  18.017 -23.836  1.00 10.00      A   
ATOM     59  N   THR    10     -12.724  15.974 -24.779  1.00 10.00      A   
ATOM     60  HN  THR    10     -12.862  15.438 -25.591  1.00 10.00      A   
ATOM     61  CA  THR    10     -12.289  15.313 -23.562  1.00 10.00      A   
ATOM     62  CB  THR    10     -12.435  13.781 -23.680  1.00 10.00      A   
ATOM     63  OG1 THR    10     -13.792  13.443 -24.006  1.00 10.00      A   
ATOM     64  HG1 THR    10     -14.109  12.772 -23.390  1.00 10.00      A   
ATOM     65  CG2 THR    10     -12.050  13.102 -22.375  1.00 10.00      A   
ATOM     66  C   THR    10     -10.833  15.662 -23.247  1.00 10.00      A   
ATOM     67  O   THR    10     -10.493  15.978 -22.107  1.00 10.00      A   
ATOM     68  N   PHE    11      -9.986  15.626 -24.275  1.00 10.00      A   
ATOM     69  HN  PHE    11     -10.330  15.392 -25.167  1.00 10.00      A   
ATOM     70  CA  PHE    11      -8.562  15.920 -24.118  1.00 10.00      A   
ATOM     71  CB  PHE    11      -7.818  15.759 -25.445  1.00 10.00      A   
ATOM     72  CG  PHE    11      -7.633  14.329 -25.868  1.00 10.00      A   
ATOM     73  CD1 PHE    11      -7.876  13.940 -27.177  1.00 10.00      A   
ATOM     74  CD2 PHE    11      -7.215  13.374 -24.955  1.00 10.00      A   
ATOM     75  CE1 PHE    11      -7.708  12.626 -27.567  1.00 10.00      A   
ATOM     76  CE2 PHE    11      -7.045  12.060 -25.338  1.00 10.00      A   
ATOM     77  CZ  PHE    11      -7.291  11.684 -26.645  1.00 10.00      A   
ATOM     78  C   PHE    11      -8.309  17.310 -23.536  1.00 10.00      A   
ATOM     79  O   PHE    11      -7.579  17.453 -22.556  1.00 10.00      A   
ATOM     80  N   ILE    12      -8.924  18.328 -24.131  1.00 10.00      A   
ATOM     81  HN  ILE    12      -9.506  18.153 -24.904  1.00 10.00      A   
ATOM     82  CA  ILE    12      -8.748  19.701 -23.663  1.00 10.00      A   
ATOM     83  CB  ILE    12      -9.418  20.738 -24.593  1.00 10.00      A   
ATOM     84  CG1 ILE    12     -10.912  20.439 -24.764  1.00 10.00      A   
ATOM     85  CG2 ILE    12      -8.711  20.775 -25.941  1.00 10.00      A   
ATOM     86  CD1 ILE    12     -11.659  21.464 -25.592  1.00 10.00      A   
ATOM     87  C   ILE    12      -9.250  19.877 -22.231  1.00 10.00      A   
ATOM     88  O   ILE    12      -8.715  20.685 -21.470  1.00 10.00      A   
ATOM     89  N   PHE    13     -10.265  19.099 -21.868  1.00 10.00      A   
ATOM     90  HN  PHE    13     -10.638  18.469 -22.520  1.00 10.00      A   
ATOM     91  CA  PHE    13     -10.842  19.156 -20.533  1.00 10.00      A   
ATOM     92  CB  PHE    13     -12.188  18.419 -20.513  1.00 10.00      A   
ATOM     93  CG  PHE    13     -12.873  18.405 -19.175  1.00 10.00      A   
ATOM     94  CD1 PHE    13     -13.510  19.536 -18.700  1.00 10.00      A   
ATOM     95  CD2 PHE    13     -12.884  17.258 -18.398  1.00 10.00      A   
ATOM     96  CE1 PHE    13     -14.149  19.527 -17.473  1.00 10.00      A   
ATOM     97  CE2 PHE    13     -13.518  17.242 -17.169  1.00 10.00      A   
ATOM     98  CZ  PHE    13     -14.152  18.378 -16.707  1.00 10.00      A   
ATOM     99  C   PHE    13      -9.885  18.549 -19.507  1.00 10.00      A   
ATOM    100  O   PHE    13      -9.697  19.092 -18.417  1.00 10.00      A   
ATOM    101  N   LEU    14      -9.273  17.429 -19.875  1.00 10.00      A   
ATOM    102  HN  LEU    14      -9.463  17.055 -20.764  1.00 10.00      A   
ATOM    103  CA  LEU    14      -8.336  16.733 -19.000  1.00 10.00      A   
ATOM    104  CB  LEU    14      -7.837  15.449 -19.668  1.00 10.00      A   
ATOM    105  CG  LEU    14      -8.905  14.416 -20.042  1.00 10.00      A   
ATOM    106  CD1 LEU    14      -8.264  13.166 -20.628  1.00 10.00      A   
ATOM    107  CD2 LEU    14      -9.772  14.074 -18.839  1.00 10.00      A   
ATOM    108  C   LEU    14      -7.154  17.623 -18.634  1.00 10.00      A   
ATOM    109  O   LEU    14      -6.683  17.619 -17.494  1.00 10.00      A   
ATOM    110  N   LEU    15      -6.697  18.404 -19.603  1.00 10.00      A   
ATOM    111  HN  LEU    15      -7.132  18.369 -20.483  1.00 10.00      A   
ATOM    112  CA  LEU    15      -5.569  19.307 -19.404  1.00 10.00      A   
ATOM    113  CB  LEU    15      -5.071  19.833 -20.750  1.00 10.00      A   
ATOM    114  CG  LEU    15      -4.542  18.778 -21.723  1.00 10.00      A   
ATOM    115  CD1 LEU    15      -4.633  19.277 -23.158  1.00 10.00      A   
ATOM    116  CD2 LEU    15      -3.111  18.400 -21.372  1.00 10.00      A   
ATOM    117  C   LEU    15      -5.936  20.466 -18.478  1.00 10.00      A   
ATOM    118  O   LEU    15      -5.067  21.070 -17.845  1.00 10.00      A   
ATOM    119  N   LEU    16      -7.224  20.769 -18.395  1.00 10.00      A   
ATOM    120  HN  LEU    16      -7.872  20.253 -18.922  1.00 10.00      A   
ATOM    121  CA  LEU    16      -7.699  21.852 -17.542  1.00 10.00      A   
ATOM    122  CB  LEU    16      -9.055  22.365 -18.029  1.00 10.00      A   
ATOM    123  CG  LEU    16      -9.043  23.151 -19.340  1.00 10.00      A   
ATOM    124  CD1 LEU    16     -10.459  23.362 -19.851  1.00 10.00      A   
ATOM    125  CD2 LEU    16      -8.333  24.483 -19.157  1.00 10.00      A   
ATOM    126  C   LEU    16      -7.797  21.408 -16.087  1.00 10.00      A   
ATOM    127  O   LEU    16      -7.428  22.145 -15.174  1.00 10.00      A   
ATOM    128  N   ILE    17      -8.281  20.195 -15.871  1.00 10.00      A   
ATOM    129  HN  ILE    17      -8.554  19.640 -16.637  1.00 10.00      A   
ATOM    130  CA  ILE    17      -8.428  19.673 -14.519  1.00 10.00      A   
ATOM    131  CB  ILE    17      -9.520  18.577 -14.417  1.00 10.00      A   
ATOM    132  CG1 ILE    17      -9.542  17.936 -13.024  1.00 10.00      A   
ATOM    133  CG2 ILE    17      -9.371  17.521 -15.503  1.00 10.00      A   
ATOM    134  CD1 ILE    17     -10.130  18.823 -11.948  1.00 10.00      A   
ATOM    135  C   ILE    17      -7.097  19.192 -13.930  1.00 10.00      A   
ATOM    136  O   ILE    17      -6.655  19.691 -12.894  1.00 10.00      A   
ATOM    137  N   THR    18      -6.441  18.258 -14.605  1.00 10.00      A   
ATOM    138  HN  THR    18      -6.812  17.921 -15.451  1.00 10.00      A   
ATOM    139  CA  THR    18      -5.182  17.711 -14.118  1.00 10.00      A   
ATOM    140  CB  THR    18      -4.855  16.383 -14.825  1.00 10.00      A   
ATOM    141  OG1 THR    18      -6.073  15.652 -15.031  1.00 10.00      A   
ATOM    142  HG1 THR    18      -6.400  15.331 -14.178  1.00 10.00      A   
ATOM    143  CG2 THR    18      -3.906  15.544 -13.982  1.00 10.00      A   
ATOM    144  C   THR    18      -4.017  18.688 -14.290  1.00 10.00      A   
ATOM    145  O   THR    18      -3.084  18.701 -13.488  1.00 10.00      A   
ATOM    146  N   GLY    19      -4.074  19.513 -15.320  1.00 10.00      A   
ATOM    147  HN  GLY    19      -4.847  19.485 -15.922  1.00 10.00      A   
ATOM    148  CA  GLY    19      -2.997  20.456 -15.564  1.00 10.00      A   
ATOM    149  C   GLY    19      -3.313  21.865 -15.101  1.00 10.00      A   
ATOM    150  O   GLY    19      -2.537  22.789 -15.347  1.00 10.00      A   
ATOM    151  N   GLY    20      -4.441  22.035 -14.423  1.00 10.00      A   
ATOM    152  HN  GLY    20      -5.015  21.265 -14.239  1.00 10.00      A   
ATOM    153  CA  GLY    20      -4.821  23.354 -13.955  1.00 10.00      A   
ATOM    154  C   GLY    20      -5.333  23.362 -12.531  1.00 10.00      A   
ATOM    155  O   GLY    20      -4.795  24.065 -11.677  1.00 10.00      A   
ATOM    156  N   VAL    21      -6.373  22.586 -12.267  1.00 10.00      A   
ATOM    157  HN  VAL    21      -6.761  22.045 -12.988  1.00 10.00      A   
ATOM    158  CA  VAL    21      -6.962  22.523 -10.933  1.00 10.00      A   
ATOM    159  CB  VAL    21      -8.355  21.864 -10.965  1.00 10.00      A   
ATOM    160  CG1 VAL    21      -8.993  21.861  -9.582  1.00 10.00      A   
ATOM    161  CG2 VAL    21      -9.255  22.572 -11.968  1.00 10.00      A   
ATOM    162  C   VAL    21      -6.055  21.780  -9.952  1.00 10.00      A   
ATOM    163  O   VAL    21      -5.847  22.233  -8.824  1.00 10.00      A   
ATOM    164  N   TYR    22      -5.515  20.646 -10.390  1.00 10.00      A   
ATOM    165  HN  TYR    22      -5.728  20.338 -11.297  1.00 10.00      A   
ATOM    166  CA  TYR    22      -4.631  19.832  -9.553  1.00 10.00      A   
ATOM    167  CB  TYR    22      -4.128  18.585 -10.297  1.00 10.00      A   
ATOM    168  CG  TYR    22      -3.093  17.781  -9.541  1.00 10.00      A   
ATOM    169  CD1 TYR    22      -3.450  17.005  -8.445  1.00 10.00      A   
ATOM    170  CD2 TYR    22      -1.759  17.797  -9.925  1.00 10.00      A   
ATOM    171  CE1 TYR    22      -2.507  16.269  -7.752  1.00 10.00      A   
ATOM    172  CE2 TYR    22      -0.811  17.065  -9.238  1.00 10.00      A   
ATOM    173  CZ  TYR    22      -1.189  16.302  -8.153  1.00 10.00      A   
ATOM    174  OH  TYR    22      -0.244  15.569  -7.470  1.00 10.00      A   
ATOM    175  HH  TYR    22      -0.615  14.707  -7.231  1.00 10.00      A   
ATOM    176  C   TYR    22      -3.477  20.635  -8.927  1.00 10.00      A   
ATOM    177  O   TYR    22      -3.354  20.668  -7.704  1.00 10.00      A   
ATOM    178  N   PRO    23      -2.618  21.296  -9.738  1.00 10.00      A   
ATOM    179  CA  PRO    23      -1.496  22.084  -9.208  1.00 10.00      A   
ATOM    180  CB  PRO    23      -0.799  22.634 -10.460  1.00 10.00      A   
ATOM    181  CG  PRO    23      -1.809  22.520 -11.549  1.00 10.00      A   
ATOM    182  CD  PRO    23      -2.650  21.324 -11.212  1.00 10.00      A   
ATOM    183  C   PRO    23      -1.968  23.220  -8.299  1.00 10.00      A   
ATOM    184  O   PRO    23      -1.294  23.577  -7.330  1.00 10.00      A   
ATOM    185  N   LEU    24      -3.138  23.772  -8.607  1.00 10.00      A   
ATOM    186  HN  LEU    24      -3.635  23.440  -9.386  1.00 10.00      A   
ATOM    187  CA  LEU    24      -3.704  24.853  -7.812  1.00 10.00      A   
ATOM    188  CB  LEU    24      -4.983  25.388  -8.463  1.00 10.00      A   
ATOM    189  CG  LEU    24      -5.688  26.537  -7.737  1.00 10.00      A   
ATOM    190  CD1 LEU    24      -4.822  27.789  -7.735  1.00 10.00      A   
ATOM    191  CD2 LEU    24      -7.044  26.818  -8.367  1.00 10.00      A   
ATOM    192  C   LEU    24      -3.991  24.370  -6.396  1.00 10.00      A   
ATOM    193  O   LEU    24      -3.717  25.071  -5.421  1.00 10.00      A   
ATOM    194  N   LEU    25      -4.522  23.155  -6.295  1.00 10.00      A   
ATOM    195  HN  LEU    25      -4.707  22.645  -7.117  1.00 10.00      A   
ATOM    196  CA  LEU    25      -4.840  22.556  -5.004  1.00 10.00      A   
ATOM    197  CB  LEU    25      -5.523  21.200  -5.199  1.00 10.00      A   
ATOM    198  CG  LEU    25      -6.959  21.231  -5.725  1.00 10.00      A   
ATOM    199  CD1 LEU    25      -7.359  19.866  -6.262  1.00 10.00      A   
ATOM    200  CD2 LEU    25      -7.919  21.673  -4.631  1.00 10.00      A   
ATOM    201  C   LEU    25      -3.577  22.380  -4.166  1.00 10.00      A   
ATOM    202  O   LEU    25      -3.606  22.512  -2.942  1.00 10.00      A   
ATOM    203  N   THR    26      -2.469  22.090  -4.835  1.00 10.00      A   
ATOM    204  HN  THR    26      -2.511  22.005  -5.814  1.00 10.00      A   
ATOM    205  CA  THR    26      -1.194  21.892  -4.162  1.00 10.00      A   
ATOM    206  CB  THR    26      -0.149  21.307  -5.127  1.00 10.00      A   
ATOM    207  OG1 THR    26      -0.808  20.428  -6.048  1.00 10.00      A   
ATOM    208  HG1 THR    26      -1.535  19.981  -5.595  1.00 10.00      A   
ATOM    209  CG2 THR    26       0.909  20.527  -4.360  1.00 10.00      A   
ATOM    210  C   THR    26      -0.661  23.199  -3.579  1.00 10.00      A   
ATOM    211  O   THR    26      -0.243  23.246  -2.422  1.00 10.00      A   
ATOM    212  N   THR    27      -0.689  24.256  -4.379  1.00 10.00      A   
ATOM    213  HN  THR    27      -1.040  24.158  -5.294  1.00 10.00      A   
ATOM    214  CA  THR    27      -0.195  25.556  -3.943  1.00 10.00      A   
ATOM    215  CB  THR    27      -0.077  26.530  -5.130  1.00 10.00      A   
ATOM    216  OG1 THR    27       0.413  25.819  -6.276  1.00 10.00      A   
ATOM    217  HG1 THR    27       1.285  25.452  -6.079  1.00 10.00      A   
ATOM    218  CG2 THR    27       0.883  27.662  -4.800  1.00 10.00      A   
ATOM    219  C   THR    27      -1.078  26.172  -2.854  1.00 10.00      A   
ATOM    220  O   THR    27      -0.571  26.724  -1.873  1.00 10.00      A   
ATOM    221  N   VAL    28      -2.391  26.062  -3.021  1.00 10.00      A   
ATOM    222  HN  VAL    28      -2.738  25.594  -3.812  1.00 10.00      A   
ATOM    223  CA  VAL    28      -3.331  26.624  -2.056  1.00 10.00      A   
ATOM    224  CB  VAL    28      -4.769  26.680  -2.617  1.00 10.00      A   
ATOM    225  CG1 VAL    28      -5.742  27.185  -1.562  1.00 10.00      A   
ATOM    226  CG2 VAL    28      -4.821  27.567  -3.851  1.00 10.00      A   
ATOM    227  C   VAL    28      -3.313  25.860  -0.733  1.00 10.00      A   
ATOM    228  O   VAL    28      -2.969  26.421   0.309  1.00 10.00      A   
ATOM    229  N   LEU    29      -3.650  24.573  -0.781  1.00 10.00      A   
ATOM    230  HN  LEU    29      -3.871  24.167  -1.646  1.00 10.00      A   
ATOM    231  CA  LEU    29      -3.688  23.746   0.426  1.00 10.00      A   
ATOM    232  CB  LEU    29      -4.290  22.367   0.139  1.00 10.00      A   
ATOM    233  CG  LEU    29      -5.761  22.349  -0.291  1.00 10.00      A   
ATOM    234  CD1 LEU    29      -6.200  20.935  -0.648  1.00 10.00      A   
ATOM    235  CD2 LEU    29      -6.645  22.925   0.804  1.00 10.00      A   
ATOM    236  C   LEU    29      -2.309  23.602   1.062  1.00 10.00      A   
ATOM    237  O   LEU    29      -2.191  23.381   2.267  1.00 10.00      A   
ATOM    238  N   GLY    30      -1.271  23.729   0.247  1.00 10.00      A   
ATOM    239  HN  GLY    30      -1.427  23.898  -0.707  1.00 10.00      A   
ATOM    240  CA  GLY    30       0.084  23.617   0.747  1.00 10.00      A   
ATOM    241  C   GLY    30       0.411  24.702   1.753  1.00 10.00      A   
ATOM    242  O   GLY    30       0.865  24.414   2.858  1.00 10.00      A   
ATOM    243  N   GLN    31       0.155  25.947   1.378  1.00 10.00      A   
ATOM    244  HN  GLN    31      -0.234  26.113   0.491  1.00 10.00      A   
ATOM    245  CA  GLN    31       0.428  27.076   2.255  1.00 10.00      A   
ATOM    246  CB  GLN    31       0.474  28.379   1.457  1.00 10.00      A   
ATOM    247  CG  GLN    31       1.790  28.607   0.727  1.00 10.00      A   
ATOM    248  CD  GLN    31       1.801  29.904  -0.061  1.00 10.00      A   
ATOM    249  OE1 GLN    31       1.091  30.852   0.271  1.00 10.00      A   
ATOM    250  NE2 GLN    31       2.620  29.968  -1.097  1.00 10.00      A   
ATOM    251 HE21 GLN    31       3.176  29.185  -1.301  1.00 10.00      A   
ATOM    252 HE22 GLN    31       2.641  30.798  -1.622  1.00 10.00      A   
ATOM    253  C   GLN    31      -0.604  27.166   3.376  1.00 10.00      A   
ATOM    254  O   GLN    31      -0.340  27.736   4.433  1.00 10.00      A   
ATOM    255  N   TRP    32      -1.773  26.585   3.141  1.00 10.00      A   
ATOM    256  HN  TRP    32      -1.921  26.145   2.278  1.00 10.00      A   
ATOM    257  CA  TRP    32      -2.851  26.592   4.126  1.00 10.00      A   
ATOM    258  CB  TRP    32      -4.198  26.310   3.456  1.00 10.00      A   
ATOM    259  CG  TRP    32      -4.860  27.524   2.873  1.00 10.00      A   
ATOM    260  CD1 TRP    32      -4.337  28.781   2.777  1.00 10.00      A   
ATOM    261  CD2 TRP    32      -6.173  27.591   2.307  1.00 10.00      A   
ATOM    262  NE1 TRP    32      -5.247  29.626   2.194  1.00 10.00      A   
ATOM    263  HE1 TRP    32      -5.105  30.580   2.019  1.00 10.00      A   
ATOM    264  CE2 TRP    32      -6.382  28.921   1.896  1.00 10.00      A   
ATOM    265  CE3 TRP    32      -7.196  26.656   2.116  1.00 10.00      A   
ATOM    266  CZ2 TRP    32      -7.568  29.337   1.296  1.00 10.00      A   
ATOM    267  CZ3 TRP    32      -8.371  27.071   1.521  1.00 10.00      A   
ATOM    268  CH2 TRP    32      -8.549  28.400   1.121  1.00 10.00      A   
ATOM    269  C   TRP    32      -2.603  25.582   5.245  1.00 10.00      A   
ATOM    270  O   TRP    32      -3.336  25.548   6.235  1.00 10.00      A   
ATOM    271  N   TRP    33      -1.579  24.754   5.081  1.00 10.00      A   
ATOM    272  HN  TRP    33      -1.041  24.816   4.266  1.00 10.00      A   
ATOM    273  CA  TRP    33      -1.249  23.752   6.080  1.00 10.00      A   
ATOM    274  CB  TRP    33      -1.555  22.338   5.571  1.00 10.00      A   
ATOM    275  CG  TRP    33      -3.014  21.985   5.636  1.00 10.00      A   
ATOM    276  CD1 TRP    33      -3.871  21.811   4.585  1.00 10.00      A   
ATOM    277  CD2 TRP    33      -3.788  21.769   6.822  1.00 10.00      A   
ATOM    278  NE1 TRP    33      -5.127  21.492   5.047  1.00 10.00      A   
ATOM    279  HE1 TRP    33      -5.917  21.317   4.484  1.00 10.00      A   
ATOM    280  CE2 TRP    33      -5.102  21.464   6.416  1.00 10.00      A   
ATOM    281  CE3 TRP    33      -3.496  21.800   8.190  1.00 10.00      A   
ATOM    282  CZ2 TRP    33      -6.120  21.193   7.327  1.00 10.00      A   
ATOM    283  CZ3 TRP    33      -4.506  21.532   9.091  1.00 10.00      A   
ATOM    284  CH2 TRP    33      -5.802  21.232   8.657  1.00 10.00      A   
ATOM    285  C   TRP    33       0.200  23.872   6.545  1.00 10.00      A   
ATOM    286  O   TRP    33       0.479  23.857   7.746  1.00 10.00      A   
ATOM    287  N   PHE    34       1.125  23.995   5.599  1.00 10.00      A   
ATOM    288  HN  PHE    34       0.851  24.004   4.654  1.00 10.00      A   
ATOM    289  CA  PHE    34       2.541  24.117   5.930  1.00 10.00      A   
ATOM    290  CB  PHE    34       3.286  22.828   5.576  1.00 10.00      A   
ATOM    291  CG  PHE    34       2.817  21.614   6.327  1.00 10.00      A   
ATOM    292  CD1 PHE    34       1.957  20.703   5.734  1.00 10.00      A   
ATOM    293  CD2 PHE    34       3.241  21.379   7.624  1.00 10.00      A   
ATOM    294  CE1 PHE    34       1.530  19.582   6.419  1.00 10.00      A   
ATOM    295  CE2 PHE    34       2.817  20.259   8.317  1.00 10.00      A   
ATOM    296  CZ  PHE    34       1.961  19.360   7.713  1.00 10.00      A   
ATOM    297  C   PHE    34       3.167  25.295   5.189  1.00 10.00      A   
ATOM    298  O   PHE    34       3.756  25.120   4.123  1.00 10.00      A   
ATOM    299  N   PRO    35       3.054  26.508   5.753  1.00 10.00      A   
ATOM    300  CA  PRO    35       3.590  27.730   5.136  1.00 10.00      A   
ATOM    301  CB  PRO    35       3.221  28.837   6.131  1.00 10.00      A   
ATOM    302  CG  PRO    35       2.950  28.128   7.414  1.00 10.00      A   
ATOM    303  CD  PRO    35       2.393  26.789   7.038  1.00 10.00      A   
ATOM    304  C   PRO    35       5.103  27.689   4.917  1.00 10.00      A   
ATOM    305  O   PRO    35       5.591  28.082   3.858  1.00 10.00      A   
ATOM    306  N   TRP    36       5.835  27.192   5.905  1.00 10.00      A   
ATOM    307  HN  TRP    36       5.387  26.853   6.707  1.00 10.00      A   
ATOM    308  CA  TRP    36       7.289  27.125   5.823  1.00 10.00      A   
ATOM    309  CB  TRP    36       7.896  26.869   7.209  1.00 10.00      A   
ATOM    310  CG  TRP    36       9.387  27.032   7.264  1.00 10.00      A   
ATOM    311  CD1 TRP    36      10.107  28.128   6.885  1.00 10.00      A   
ATOM    312  CD2 TRP    36      10.342  26.072   7.735  1.00 10.00      A   
ATOM    313  NE1 TRP    36      11.449  27.905   7.079  1.00 10.00      A   
ATOM    314  HE1 TRP    36      12.170  28.547   6.878  1.00 10.00      A   
ATOM    315  CE2 TRP    36      11.620  26.649   7.595  1.00 10.00      A   
ATOM    316  CE3 TRP    36      10.241  24.772   8.243  1.00 10.00      A   
ATOM    317  CZ2 TRP    36      12.786  25.983   7.966  1.00 10.00      A   
ATOM    318  CZ3 TRP    36      11.399  24.112   8.610  1.00 10.00      A   
ATOM    319  CH2 TRP    36      12.655  24.714   8.461  1.00 10.00      A   
ATOM    320  C   TRP    36       7.749  26.060   4.833  1.00 10.00      A   
ATOM    321  O   TRP    36       8.574  26.328   3.958  1.00 10.00      A   
ATOM    322  N   GLN    37       7.200  24.862   4.959  1.00 10.00      A   
ATOM    323  HN  GLN    37       6.527  24.717   5.659  1.00 10.00      A   
ATOM    324  CA  GLN    37       7.567  23.758   4.082  1.00 10.00      A   
ATOM    325  CB  GLN    37       6.953  22.445   4.566  1.00 10.00      A   
ATOM    326  CG  GLN    37       7.580  21.906   5.844  1.00 10.00      A   
ATOM    327  CD  GLN    37       7.078  20.522   6.203  1.00 10.00      A   
ATOM    328  OE1 GLN    37       5.936  20.168   5.916  1.00 10.00      A   
ATOM    329  NE2 GLN    37       7.931  19.723   6.825  1.00 10.00      A   
ATOM    330 HE21 GLN    37       8.831  20.066   7.017  1.00 10.00      A   
ATOM    331 HE22 GLN    37       7.629  18.824   7.069  1.00 10.00      A   
ATOM    332  C   GLN    37       7.189  24.031   2.629  1.00 10.00      A   
ATOM    333  O   GLN    37       7.949  23.713   1.713  1.00 10.00      A   
ATOM    334  N   ALA    38       6.023  24.637   2.417  1.00 10.00      A   
ATOM    335  HN  ALA    38       5.456  24.875   3.185  1.00 10.00      A   
ATOM    336  CA  ALA    38       5.560  24.945   1.067  1.00 10.00      A   
ATOM    337  CB  ALA    38       4.071  25.256   1.056  1.00 10.00      A   
ATOM    338  C   ALA    38       6.349  26.096   0.456  1.00 10.00      A   
ATOM    339  O   ALA    38       6.338  26.287  -0.761  1.00 10.00      A   
ATOM    340  N   ASN    39       7.030  26.864   1.297  1.00 10.00      A   
ATOM    341  HN  ASN    39       6.998  26.671   2.258  1.00 10.00      A   
ATOM    342  CA  ASN    39       7.822  27.991   0.821  1.00 10.00      A   
ATOM    343  CB  ASN    39       7.821  29.146   1.826  1.00 10.00      A   
ATOM    344  CG  ASN    39       6.856  30.256   1.443  1.00 10.00      A   
ATOM    345  OD1 ASN    39       7.183  31.131   0.643  1.00 10.00      A   
ATOM    346  ND2 ASN    39       5.664  30.237   2.022  1.00 10.00      A   
ATOM    347 HD21 ASN    39       5.470  29.516   2.662  1.00 10.00      A   
ATOM    348 HD22 ASN    39       5.024  30.945   1.789  1.00 10.00      A   
ATOM    349  C   ASN    39       9.248  27.571   0.479  1.00 10.00      A   
ATOM    350  O   ASN    39      10.041  28.376  -0.007  1.00 10.00      A   
ATOM    351  N   GLY    40       9.573  26.311   0.742  1.00 10.00      A   
ATOM    352  HN  GLY    40       8.907  25.715   1.142  1.00 10.00      A   
ATOM    353  CA  GLY    40      10.901  25.808   0.432  1.00 10.00      A   
ATOM    354  C   GLY    40      11.786  25.639   1.652  1.00 10.00      A   
ATOM    355  O   GLY    40      12.958  25.285   1.521  1.00 10.00      A   
ATOM    356  N   SER    41      11.230  25.892   2.838  1.00 10.00      A   
ATOM    357  HN  SER    41      10.291  26.176   2.876  1.00 10.00      A   
ATOM    358  CA  SER    41      11.979  25.769   4.087  1.00 10.00      A   
ATOM    359  CB  SER    41      12.376  24.311   4.341  1.00 10.00      A   
ATOM    360  OG  SER    41      11.281  23.442   4.085  1.00 10.00      A   
ATOM    361  HG  SER    41      10.810  23.750   3.307  1.00 10.00      A   
ATOM    362  C   SER    41      13.207  26.681   4.086  1.00 10.00      A   
ATOM    363  O   SER    41      14.341  26.232   4.280  1.00 10.00      A   
ATOM    364  N   LEU    42      12.966  27.965   3.858  1.00 10.00      A   
ATOM    365  HN  LEU    42      12.039  28.259   3.725  1.00 10.00      A   
ATOM    366  CA  LEU    42      14.031  28.955   3.819  1.00 10.00      A   
ATOM    367  CB  LEU    42      13.618  30.134   2.932  1.00 10.00      A   
ATOM    368  CG  LEU    42      13.375  29.829   1.453  1.00 10.00      A   
ATOM    369  CD1 LEU    42      12.339  30.784   0.880  1.00 10.00      A   
ATOM    370  CD2 LEU    42      14.674  29.926   0.671  1.00 10.00      A   
ATOM    371  C   LEU    42      14.326  29.469   5.219  1.00 10.00      A   
ATOM    372  O   LEU    42      13.409  29.677   6.016  1.00 10.00      A   
ATOM    373  N   ILE    43      15.600  29.669   5.520  1.00 10.00      A   
ATOM    374  HN  ILE    43      16.292  29.473   4.845  1.00 10.00      A   
ATOM    375  CA  ILE    43      16.000  30.182   6.822  1.00 10.00      A   
ATOM    376  CB  ILE    43      17.306  29.525   7.324  1.00 10.00      A   
ATOM    377  CG1 ILE    43      17.172  27.996   7.307  1.00 10.00      A   
ATOM    378  CG2 ILE    43      17.642  30.016   8.726  1.00 10.00      A   
ATOM    379  CD1 ILE    43      18.457  27.258   7.628  1.00 10.00      A   
ATOM    380  C   ILE    43      16.186  31.693   6.719  1.00 10.00      A   
ATOM    381  O   ILE    43      17.122  32.165   6.073  1.00 10.00      A   
ATOM    382  N   ARG    44      15.279  32.444   7.326  1.00 10.00      A   
ATOM    383  HN  ARG    44      14.553  32.012   7.826  1.00 10.00      A   
ATOM    384  CA  ARG    44      15.340  33.896   7.275  1.00 10.00      A   
ATOM    385  CB  ARG    44      13.935  34.481   7.085  1.00 10.00      A   
ATOM    386  CG  ARG    44      13.884  36.001   7.009  1.00 10.00      A   
ATOM    387  CD  ARG    44      13.091  36.468   5.796  1.00 10.00      A   
ATOM    388  NE  ARG    44      11.780  35.826   5.718  1.00 10.00      A   
ATOM    389  HE  ARG    44      11.385  35.497   6.560  1.00 10.00      A   
ATOM    390  CZ  ARG    44      11.087  35.671   4.587  1.00 10.00      A   
ATOM    391  NH1 ARG    44      11.577  36.114   3.432  1.00 10.00      A   
ATOM    392 HH11 ARG    44      11.034  35.990   2.549  1.00 10.00      A   
ATOM    393 HH12 ARG    44      12.503  36.592   3.406  1.00 10.00      A   
ATOM    394  NH2 ARG    44       9.908  35.067   4.611  1.00 10.00      A   
ATOM    395 HH21 ARG    44       9.518  34.714   5.513  1.00 10.00      A   
ATOM    396 HH22 ARG    44       9.363  34.941   3.727  1.00 10.00      A   
ATOM    397  C   ARG    44      16.004  34.491   8.512  1.00 10.00      A   
ATOM    398  O   ARG    44      15.529  34.313   9.636  1.00 10.00      A   
ATOM    399  N   GLU    45      17.109  35.188   8.287  1.00 10.00      A   
ATOM    400  HN  GLU    45      17.445  35.266   7.366  1.00 10.00      A   
ATOM    401  CA  GLU    45      17.839  35.849   9.353  1.00 10.00      A   
ATOM    402  CB  GLU    45      19.344  35.690   9.135  1.00 10.00      A   
ATOM    403  CG  GLU    45      19.936  34.473   9.817  1.00 10.00      A   
ATOM    404  CD  GLU    45      19.866  34.580  11.322  1.00 10.00      A   
ATOM    405  OE1 GLU    45      20.669  35.336  11.908  1.00 10.00      A   
ATOM    406  OE2 GLU    45      19.004  33.917  11.932  1.00 10.00      A   
ATOM    407  C   GLU    45      17.461  37.323   9.352  1.00 10.00      A   
ATOM    408  O   GLU    45      18.109  38.138   8.695  1.00 10.00      A   
ATOM    409  N   GLY    46      16.395  37.651  10.063  1.00 10.00      A   
ATOM    410  HN  GLY    46      15.917  36.954  10.564  1.00 10.00      A   
ATOM    411  CA  GLY    46      15.928  39.019  10.107  1.00 10.00      A   
ATOM    412  C   GLY    46      15.149  39.353   8.855  1.00 10.00      A   
ATOM    413  O   GLY    46      13.927  39.203   8.815  1.00 10.00      A   
ATOM    414  N   ASP    47      15.859  39.786   7.827  1.00 10.00      A   
ATOM    415  HN  ASP    47      16.832  39.887   7.928  1.00 10.00      A   
ATOM    416  CA  ASP    47      15.240  40.127   6.556  1.00 10.00      A   
ATOM    417  CB  ASP    47      15.151  41.644   6.377  1.00 10.00      A   
ATOM    418  CG  ASP    47      13.816  42.207   6.810  1.00 10.00      A   
ATOM    419  OD1 ASP    47      12.781  41.821   6.219  1.00 10.00      A   
ATOM    420  OD2 ASP    47      13.788  43.043   7.741  1.00 10.00      A   
ATOM    421  C   ASP    47      16.008  39.502   5.400  1.00 10.00      A   
ATOM    422  O   ASP    47      15.595  39.581   4.245  1.00 10.00      A   
ATOM    423  N   THR    48      17.128  38.867   5.716  1.00 10.00      A   
ATOM    424  HN  THR    48      17.411  38.821   6.655  1.00 10.00      A   
ATOM    425  CA  THR    48      17.945  38.230   4.698  1.00 10.00      A   
ATOM    426  CB  THR    48      19.407  38.705   4.770  1.00 10.00      A   
ATOM    427  OG1 THR    48      19.424  40.125   4.972  1.00 10.00      A   
ATOM    428  HG1 THR    48      19.144  40.320   5.876  1.00 10.00      A   
ATOM    429  CG2 THR    48      20.130  38.384   3.470  1.00 10.00      A   
ATOM    430  C   THR    48      17.882  36.711   4.825  1.00 10.00      A   
ATOM    431  O   THR    48      18.108  36.155   5.900  1.00 10.00      A   
ATOM    432  N   VAL    49      17.551  36.050   3.729  1.00 10.00      A   
ATOM    433  HN  VAL    49      17.374  36.551   2.902  1.00 10.00      A   
ATOM    434  CA  VAL    49      17.453  34.600   3.711  1.00 10.00      A   
ATOM    435  CB  VAL    49      16.560  34.114   2.551  1.00 10.00      A   
ATOM    436  CG1 VAL    49      16.269  32.628   2.682  1.00 10.00      A   
ATOM    437  CG2 VAL    49      15.266  34.913   2.500  1.00 10.00      A   
ATOM    438  C   VAL    49      18.838  33.976   3.586  1.00 10.00      A   
ATOM    439  O   VAL    49      19.663  34.429   2.792  1.00 10.00      A   
ATOM    440  N   ARG    50      19.088  32.940   4.376  1.00 10.00      A   
ATOM    441  HN  ARG    50      18.383  32.622   4.985  1.00 10.00      A   
ATOM    442  CA  ARG    50      20.370  32.252   4.362  1.00 10.00      A   
ATOM    443  CB  ARG    50      20.835  31.958   5.792  1.00 10.00      A   
ATOM    444  CG  ARG    50      21.469  33.145   6.503  1.00 10.00      A   
ATOM    445  CD  ARG    50      22.718  33.619   5.779  1.00 10.00      A   
ATOM    446  NE  ARG    50      23.569  34.444   6.634  1.00 10.00      A   
ATOM    447  HE  ARG    50      23.119  35.066   7.251  1.00 10.00      A   
ATOM    448  CZ  ARG    50      24.899  34.401   6.628  1.00 10.00      A   
ATOM    449  NH1 ARG    50      25.544  33.567   5.815  1.00 10.00      A   
ATOM    450 HH11 ARG    50      25.016  32.941   5.168  1.00 10.00      A   
ATOM    451 HH12 ARG    50      26.587  33.536   5.820  1.00 10.00      A   
ATOM    452  NH2 ARG    50      25.588  35.193   7.440  1.00 10.00      A   
ATOM    453 HH21 ARG    50      26.632  35.163   7.439  1.00 10.00      A   
ATOM    454 HH22 ARG    50      25.092  35.852   8.084  1.00 10.00      A   
ATOM    455  C   ARG    50      20.283  30.957   3.561  1.00 10.00      A   
ATOM    456  O   ARG    50      21.061  30.027   3.779  1.00 10.00      A   
ATOM    457  N   GLY    51      19.340  30.908   2.632  1.00 10.00      A   
ATOM    458  HN  GLY    51      18.762  31.687   2.495  1.00 10.00      A   
ATOM    459  CA  GLY    51      19.165  29.729   1.813  1.00 10.00      A   
ATOM    460  C   GLY    51      18.114  28.792   2.368  1.00 10.00      A   
ATOM    461  O   GLY    51      17.476  29.089   3.379  1.00 10.00      A   
ATOM    462  N   SER    52      17.931  27.662   1.706  1.00 10.00      A   
ATOM    463  HN  SER    52      18.480  27.477   0.912  1.00 10.00      A   
ATOM    464  CA  SER    52      16.959  26.675   2.142  1.00 10.00      A   
ATOM    465  CB  SER    52      16.198  26.108   0.942  1.00 10.00      A   
ATOM    466  OG  SER    52      15.933  27.119  -0.017  1.00 10.00      A   
ATOM    467  HG  SER    52      16.428  27.912   0.212  1.00 10.00      A   
ATOM    468  C   SER    52      17.661  25.553   2.897  1.00 10.00      A   
ATOM    469  O   SER    52      18.721  25.080   2.476  1.00 10.00      A   
ATOM    470  N   ALA    53      17.057  25.112   3.996  1.00 10.00      A   
ATOM    471  HN  ALA    53      16.195  25.513   4.263  1.00 10.00      A   
ATOM    472  CA  ALA    53      17.635  24.050   4.821  1.00 10.00      A   
ATOM    473  CB  ALA    53      16.915  23.961   6.158  1.00 10.00      A   
ATOM    474  C   ALA    53      17.615  22.697   4.110  1.00 10.00      A   
ATOM    475  O   ALA    53      18.163  21.714   4.610  1.00 10.00      A   
ATOM    476  N   LEU    54      16.990  22.652   2.944  1.00 10.00      A   
ATOM    477  HN  LEU    54      16.572  23.464   2.595  1.00 10.00      A   
ATOM    478  CA  LEU    54      16.904  21.420   2.178  1.00 10.00      A   
ATOM    479  CB  LEU    54      15.448  21.127   1.793  1.00 10.00      A   
ATOM    480  CG  LEU    54      14.433  21.065   2.940  1.00 10.00      A   
ATOM    481  CD1 LEU    54      13.036  20.799   2.401  1.00 10.00      A   
ATOM    482  CD2 LEU    54      14.827  20.005   3.958  1.00 10.00      A   
ATOM    483  C   LEU    54      17.779  21.472   0.924  1.00 10.00      A   
ATOM    484  O   LEU    54      17.767  20.541   0.120  1.00 10.00      A   
ATOM    485  N   ILE    55      18.539  22.552   0.760  1.00 10.00      A   
ATOM    486  HN  ILE    55      18.534  23.257   1.445  1.00 10.00      A   
ATOM    487  CA  ILE    55      19.401  22.700  -0.412  1.00 10.00      A   
ATOM    488  CB  ILE    55      19.147  24.026  -1.172  1.00 10.00      A   
ATOM    489  CG1 ILE    55      17.708  24.060  -1.698  1.00 10.00      A   
ATOM    490  CG2 ILE    55      20.134  24.188  -2.324  1.00 10.00      A   
ATOM    491  CD1 ILE    55      17.366  25.307  -2.488  1.00 10.00      A   
ATOM    492  C   ILE    55      20.880  22.575  -0.048  1.00 10.00      A   
ATOM    493  O   ILE    55      21.522  21.582  -0.383  1.00 10.00      A   
ATOM    494  N   GLY    56      21.414  23.578   0.635  1.00 10.00      A   
ATOM    495  HN  GLY    56      20.861  24.352   0.873  1.00 10.00      A   
ATOM    496  CA  GLY    56      22.813  23.547   1.018  1.00 10.00      A   
ATOM    497  C   GLY    56      23.542  24.810   0.614  1.00 10.00      A   
ATOM    498  O   GLY    56      23.021  25.612  -0.165  1.00 10.00      A   
ATOM    499  N   GLN    57      24.747  24.989   1.137  1.00 10.00      A   
ATOM    500  HN  GLN    57      25.119  24.302   1.737  1.00 10.00      A   
ATOM    501  CA  GLN    57      25.543  26.171   0.835  1.00 10.00      A   
ATOM    502  CB  GLN    57      25.456  27.179   1.985  1.00 10.00      A   
ATOM    503  CG  GLN    57      24.134  27.928   2.055  1.00 10.00      A   
ATOM    504  CD  GLN    57      24.022  29.001   0.991  1.00 10.00      A   
ATOM    505  OE1 GLN    57      25.009  29.640   0.631  1.00 10.00      A   
ATOM    506  NE2 GLN    57      22.823  29.201   0.472  1.00 10.00      A   
ATOM    507 HE21 GLN    57      22.081  28.651   0.795  1.00 10.00      A   
ATOM    508 HE22 GLN    57      22.728  29.894  -0.218  1.00 10.00      A   
ATOM    509  C   GLN    57      26.997  25.793   0.573  1.00 10.00      A   
ATOM    510  O   GLN    57      27.450  24.719   0.975  1.00 10.00      A   
ATOM    511  N   ASN    58      27.717  26.674  -0.109  1.00 10.00      A   
ATOM    512  HN  ASN    58      27.297  27.512  -0.399  1.00 10.00      A   
ATOM    513  CA  ASN    58      29.120  26.446  -0.428  1.00 10.00      A   
ATOM    514  CB  ASN    58      29.499  27.182  -1.723  1.00 10.00      A   
ATOM    515  CG  ASN    58      30.943  26.965  -2.137  1.00 10.00      A   
ATOM    516  OD1 ASN    58      31.541  25.933  -1.833  1.00 10.00      A   
ATOM    517  ND2 ASN    58      31.509  27.933  -2.843  1.00 10.00      A   
ATOM    518 HD21 ASN    58      30.972  28.727  -3.056  1.00 10.00      A   
ATOM    519 HD22 ASN    58      32.442  27.818  -3.124  1.00 10.00      A   
ATOM    520  C   ASN    58      30.001  26.914   0.724  1.00 10.00      A   
ATOM    521  O   ASN    58      30.275  28.106   0.869  1.00 10.00      A   
ATOM    522  N   PHE    59      30.420  25.976   1.559  1.00 10.00      A   
ATOM    523  HN  PHE    59      30.160  25.043   1.406  1.00 10.00      A   
ATOM    524  CA  PHE    59      31.258  26.297   2.698  1.00 10.00      A   
ATOM    525  CB  PHE    59      30.856  25.476   3.923  1.00 10.00      A   
ATOM    526  CG  PHE    59      29.459  25.756   4.405  1.00 10.00      A   
ATOM    527  CD1 PHE    59      28.465  24.799   4.294  1.00 10.00      A   
ATOM    528  CD2 PHE    59      29.140  26.980   4.966  1.00 10.00      A   
ATOM    529  CE1 PHE    59      27.181  25.055   4.735  1.00 10.00      A   
ATOM    530  CE2 PHE    59      27.858  27.244   5.410  1.00 10.00      A   
ATOM    531  CZ  PHE    59      26.877  26.281   5.293  1.00 10.00      A   
ATOM    532  C   PHE    59      32.730  26.099   2.368  1.00 10.00      A   
ATOM    533  O   PHE    59      33.258  24.988   2.447  1.00 10.00      A   
ATOM    534  N   THR    60      33.378  27.183   1.981  1.00 10.00      A   
ATOM    535  HN  THR    60      32.888  28.032   1.916  1.00 10.00      A   
ATOM    536  CA  THR    60      34.789  27.156   1.640  1.00 10.00      A   
ATOM    537  CB  THR    60      35.070  28.098   0.460  1.00 10.00      A   
ATOM    538  OG1 THR    60      34.129  29.183   0.494  1.00 10.00      A   
ATOM    539  HG1 THR    60      34.363  29.788   1.208  1.00 10.00      A   
ATOM    540  CG2 THR    60      34.930  27.353  -0.859  1.00 10.00      A   
ATOM    541  C   THR    60      35.630  27.591   2.832  1.00 10.00      A   
ATOM    542  O   THR    60      36.855  27.479   2.818  1.00 10.00      A   
ATOM    543  N   GLY    61      34.959  28.094   3.859  1.00 10.00      A   
ATOM    544  HN  GLY    61      33.982  28.166   3.806  1.00 10.00      A   
ATOM    545  CA  GLY    61      35.648  28.537   5.050  1.00 10.00      A   
ATOM    546  C   GLY    61      36.192  27.374   5.845  1.00 10.00      A   
ATOM    547  O   GLY    61      35.474  26.408   6.114  1.00 10.00      A   
ATOM    548  N   ASN    62      37.460  27.464   6.221  1.00 10.00      A   
ATOM    549  HN  ASN    62      37.972  28.268   5.981  1.00 10.00      A   
ATOM    550  CA  ASN    62      38.112  26.411   6.987  1.00 10.00      A   
ATOM    551  CB  ASN    62      39.629  26.619   7.014  1.00 10.00      A   
ATOM    552  CG  ASN    62      40.303  26.239   5.708  1.00 10.00      A   
ATOM    553  OD1 ASN    62      39.870  25.323   5.009  1.00 10.00      A   
ATOM    554  ND2 ASN    62      41.371  26.939   5.370  1.00 10.00      A   
ATOM    555 HD21 ASN    62      41.669  27.656   5.973  1.00 10.00      A   
ATOM    556 HD22 ASN    62      41.827  26.717   4.528  1.00 10.00      A   
ATOM    557  C   ASN    62      37.560  26.353   8.404  1.00 10.00      A   
ATOM    558  O   ASN    62      37.656  25.327   9.079  1.00 10.00      A   
ATOM    559  N   GLY    63      36.971  27.462   8.844  1.00 10.00      A   
ATOM    560  HN  GLY    63      36.931  28.248   8.257  1.00 10.00      A   
ATOM    561  CA  GLY    63      36.397  27.528  10.173  1.00 10.00      A   
ATOM    562  C   GLY    63      34.929  27.144  10.179  1.00 10.00      A   
ATOM    563  O   GLY    63      34.197  27.455  11.124  1.00 10.00      A   
ATOM    564  N   TYR    64      34.499  26.482   9.115  1.00 10.00      A   
ATOM    565  HN  TYR    64      35.135  26.276   8.397  1.00 10.00      A   
ATOM    566  CA  TYR    64      33.118  26.042   8.977  1.00 10.00      A   
ATOM    567  CB  TYR    64      32.393  26.869   7.912  1.00 10.00      A   
ATOM    568  CG  TYR    64      32.000  28.255   8.375  1.00 10.00      A   
ATOM    569  CD1 TYR    64      32.527  29.389   7.771  1.00 10.00      A   
ATOM    570  CD2 TYR    64      31.104  28.426   9.423  1.00 10.00      A   
ATOM    571  CE1 TYR    64      32.167  30.655   8.194  1.00 10.00      A   
ATOM    572  CE2 TYR    64      30.739  29.687   9.851  1.00 10.00      A   
ATOM    573  CZ  TYR    64      31.274  30.798   9.235  1.00 10.00      A   
ATOM    574  OH  TYR    64      30.912  32.057   9.663  1.00 10.00      A   
ATOM    575  HH  TYR    64      30.478  32.526   8.939  1.00 10.00      A   
ATOM    576  C   TYR    64      33.075  24.560   8.623  1.00 10.00      A   
ATOM    577  O   TYR    64      34.116  23.906   8.558  1.00 10.00      A   
ATOM    578  N   PHE    65      31.881  24.035   8.388  1.00 10.00      A   
ATOM    579  HN  PHE    65      31.081  24.611   8.432  1.00 10.00      A   
ATOM    580  CA  PHE    65      31.729  22.624   8.054  1.00 10.00      A   
ATOM    581  CB  PHE    65      30.509  22.025   8.765  1.00 10.00      A   
ATOM    582  CG  PHE    65      30.539  22.164  10.262  1.00 10.00      A   
ATOM    583  CD1 PHE    65      29.826  23.171  10.895  1.00 10.00      A   
ATOM    584  CD2 PHE    65      31.277  21.287  11.039  1.00 10.00      A   
ATOM    585  CE1 PHE    65      29.851  23.303  12.270  1.00 10.00      A   
ATOM    586  CE2 PHE    65      31.307  21.412  12.415  1.00 10.00      A   
ATOM    587  CZ  PHE    65      30.592  22.421  13.031  1.00 10.00      A   
ATOM    588  C   PHE    65      31.610  22.425   6.547  1.00 10.00      A   
ATOM    589  O   PHE    65      30.659  22.894   5.924  1.00 10.00      A   
ATOM    590  N   HIS    66      32.587  21.733   5.969  1.00 10.00      A   
ATOM    591  HN  HIS    66      33.320  21.383   6.524  1.00 10.00      A   
ATOM    592  CA  HIS    66      32.598  21.469   4.532  1.00 10.00      A   
ATOM    593  CB  HIS    66      34.028  21.206   4.048  1.00 10.00      A   
ATOM    594  CG  HIS    66      34.199  21.240   2.555  1.00 10.00      A   
ATOM    595  ND1 HIS    66      33.653  20.302   1.700  1.00 10.00      A   
ATOM    596  HD1 HIS    66      33.089  19.534   1.967  1.00 10.00      A   
ATOM    597  CD2 HIS    66      34.868  22.111   1.767  1.00 10.00      A   
ATOM    598  CE1 HIS    66      33.981  20.596   0.456  1.00 10.00      A   
ATOM    599  NE2 HIS    66      34.717  21.688   0.471  1.00 10.00      A   
ATOM    600  HE2 HIS    66      35.098  22.128  -0.321  1.00 10.00      A   
ATOM    601  C   HIS    66      31.712  20.274   4.193  1.00 10.00      A   
ATOM    602  O   HIS    66      31.993  19.149   4.603  1.00 10.00      A   
ATOM    603  N   GLY    67      30.654  20.519   3.430  1.00 10.00      A   
ATOM    604  HN  GLY    67      30.479  21.434   3.126  1.00 10.00      A   
ATOM    605  CA  GLY    67      29.749  19.449   3.052  1.00 10.00      A   
ATOM    606  C   GLY    67      30.269  18.620   1.888  1.00 10.00      A   
ATOM    607  O   GLY    67      31.445  18.705   1.529  1.00 10.00      A   
ATOM    608  N   ARG    68      29.386  17.834   1.286  1.00 10.00      A   
ATOM    609  HN  ARG    68      28.459  17.833   1.598  1.00 10.00      A   
ATOM    610  CA  ARG    68      29.754  16.977   0.166  1.00 10.00      A   
ATOM    611  CB  ARG    68      28.700  15.890  -0.057  1.00 10.00      A   
ATOM    612  CG  ARG    68      28.786  14.738   0.926  1.00 10.00      A   
ATOM    613  CD  ARG    68      28.310  13.440   0.298  1.00 10.00      A   
ATOM    614  NE  ARG    68      26.856  13.359   0.252  1.00 10.00      A   
ATOM    615  HE  ARG    68      26.347  14.166   0.532  1.00 10.00      A   
ATOM    616  CZ  ARG    68      26.183  12.279  -0.137  1.00 10.00      A   
ATOM    617  NH1 ARG    68      26.837  11.187  -0.530  1.00 10.00      A   
ATOM    618 HH11 ARG    68      27.882  11.176  -0.533  1.00 10.00      A   
ATOM    619 HH12 ARG    68      26.313  10.342  -0.833  1.00 10.00      A   
ATOM    620  NH2 ARG    68      24.857  12.305  -0.160  1.00 10.00      A   
ATOM    621 HH21 ARG    68      24.340  13.179   0.130  1.00 10.00      A   
ATOM    622 HH22 ARG    68      24.318  11.469  -0.457  1.00 10.00      A   
ATOM    623  C   ARG    68      29.937  17.773  -1.118  1.00 10.00      A   
ATOM    624  O   ARG    68      29.142  18.663  -1.423  1.00 10.00      A   
ATOM    625  N   PRO    69      30.997  17.466  -1.881  1.00 10.00      A   
ATOM    626  CA  PRO    69      31.283  18.141  -3.151  1.00 10.00      A   
ATOM    627  CB  PRO    69      32.564  17.464  -3.657  1.00 10.00      A   
ATOM    628  CG  PRO    69      32.685  16.201  -2.873  1.00 10.00      A   
ATOM    629  CD  PRO    69      32.011  16.452  -1.557  1.00 10.00      A   
ATOM    630  C   PRO    69      30.145  17.955  -4.151  1.00 10.00      A   
ATOM    631  O   PRO    69      29.682  16.837  -4.387  1.00 10.00      A   
ATOM    632  N   SER    70      29.680  19.059  -4.717  1.00 10.00      A   
ATOM    633  HN  SER    70      30.073  19.925  -4.476  1.00 10.00      A   
ATOM    634  CA  SER    70      28.589  19.023  -5.675  1.00 10.00      A   
ATOM    635  CB  SER    70      27.955  20.405  -5.768  1.00 10.00      A   
ATOM    636  OG  SER    70      28.190  21.142  -4.581  1.00 10.00      A   
ATOM    637  HG  SER    70      27.738  20.713  -3.846  1.00 10.00      A   
ATOM    638  C   SER    70      29.065  18.588  -7.055  1.00 10.00      A   
ATOM    639  O   SER    70      28.482  17.693  -7.665  1.00 10.00      A   
ATOM    640  N   ALA    71      30.136  19.230  -7.528  1.00 10.00      A   
ATOM    641  HN  ALA    71      30.557  19.914  -6.971  1.00 10.00      A   
ATOM    642  CA  ALA    71      30.701  18.945  -8.847  1.00 10.00      A   
ATOM    643  CB  ALA    71      31.218  17.514  -8.925  1.00 10.00      A   
ATOM    644  C   ALA    71      29.671  19.222  -9.937  1.00 10.00      A   
ATOM    645  O   ALA    71      29.606  18.522 -10.948  1.00 10.00      A   
ATOM    646  N   THR    72      28.875  20.261  -9.715  1.00 10.00      A   
ATOM    647  HN  THR    72      28.998  20.787  -8.898  1.00 10.00      A   
ATOM    648  CA  THR    72      27.830  20.663 -10.642  1.00 10.00      A   
ATOM    649  CB  THR    72      26.844  21.618  -9.946  1.00 10.00      A   
ATOM    650  OG1 THR    72      27.456  22.138  -8.753  1.00 10.00      A   
ATOM    651  HG1 THR    72      27.737  23.048  -8.911  1.00 10.00      A   
ATOM    652  CG2 THR    72      25.573  20.877  -9.561  1.00 10.00      A   
ATOM    653  C   THR    72      28.428  21.336 -11.880  1.00 10.00      A   
ATOM    654  O   THR    72      29.612  21.685 -11.894  1.00 10.00      A   
ATOM    655  N   ALA    73      27.605  21.516 -12.907  1.00 10.00      A   
ATOM    656  HN  ALA    73      26.674  21.215 -12.824  1.00 10.00      A   
ATOM    657  CA  ALA    73      28.038  22.123 -14.164  1.00 10.00      A   
ATOM    658  CB  ALA    73      26.899  22.132 -15.174  1.00 10.00      A   
ATOM    659  C   ALA    73      28.633  23.526 -14.002  1.00 10.00      A   
ATOM    660  O   ALA    73      29.836  23.722 -14.181  1.00 10.00      A   
ATOM    661  N   GLU    74      27.792  24.498 -13.662  1.00 10.00      A   
ATOM    662  HN  GLU    74      26.849  24.281 -13.499  1.00 10.00      A   
ATOM    663  CA  GLU    74      28.243  25.879 -13.514  1.00 10.00      A   
ATOM    664  CB  GLU    74      27.062  26.853 -13.550  1.00 10.00      A   
ATOM    665  CG  GLU    74      26.472  27.075 -14.933  1.00 10.00      A   
ATOM    666  CD  GLU    74      25.466  28.208 -14.966  1.00 10.00      A   
ATOM    667  OE1 GLU    74      25.883  29.387 -14.883  1.00 10.00      A   
ATOM    668  OE2 GLU    74      24.249  27.931 -15.072  1.00 10.00      A   
ATOM    669  C   GLU    74      29.072  26.099 -12.251  1.00 10.00      A   
ATOM    670  O   GLU    74      30.303  26.135 -12.300  1.00 10.00      A   
ATOM    671  N   MET    75      28.390  26.250 -11.125  1.00 10.00      A   
ATOM    672  HN  MET    75      27.412  26.187 -11.150  1.00 10.00      A   
ATOM    673  CA  MET    75      29.048  26.491  -9.849  1.00 10.00      A   
ATOM    674  CB  MET    75      28.675  27.885  -9.336  1.00 10.00      A   
ATOM    675  CG  MET    75      29.320  29.027 -10.104  1.00 10.00      A   
ATOM    676  SD  MET    75      28.276  30.494 -10.177  1.00 10.00      A   
ATOM    677  CE  MET    75      28.099  30.876  -8.438  1.00 10.00      A   
ATOM    678  C   MET    75      28.629  25.444  -8.827  1.00 10.00      A   
ATOM    679  O   MET    75      27.599  24.788  -8.994  1.00 10.00      A   
ATOM    680  N   PRO    76      29.425  25.255  -7.763  1.00 10.00      A   
ATOM    681  CA  PRO    76      29.104  24.289  -6.711  1.00 10.00      A   
ATOM    682  CB  PRO    76      30.311  24.358  -5.765  1.00 10.00      A   
ATOM    683  CG  PRO    76      30.946  25.675  -6.050  1.00 10.00      A   
ATOM    684  CD  PRO    76      30.701  25.950  -7.506  1.00 10.00      A   
ATOM    685  C   PRO    76      27.824  24.673  -5.969  1.00 10.00      A   
ATOM    686  O   PRO    76      27.623  25.840  -5.627  1.00 10.00      A   
ATOM    687  N   TYR    77      26.956  23.683  -5.751  1.00 10.00      A   
ATOM    688  HN  TYR    77      27.182  22.781  -6.066  1.00 10.00      A   
ATOM    689  CA  TYR    77      25.682  23.882  -5.054  1.00 10.00      A   
ATOM    690  CB  TYR    77      25.887  24.446  -3.646  1.00 10.00      A   
ATOM    691  CG  TYR    77      26.657  23.522  -2.734  1.00 10.00      A   
ATOM    692  CD1 TYR    77      27.999  23.744  -2.462  1.00 10.00      A   
ATOM    693  CD2 TYR    77      26.037  22.429  -2.143  1.00 10.00      A   
ATOM    694  CE1 TYR    77      28.709  22.898  -1.632  1.00 10.00      A   
ATOM    695  CE2 TYR    77      26.739  21.579  -1.314  1.00 10.00      A   
ATOM    696  CZ  TYR    77      28.072  21.822  -1.057  1.00 10.00      A   
ATOM    697  OH  TYR    77      28.772  20.975  -0.226  1.00 10.00      A   
ATOM    698  HH  TYR    77      28.748  20.075  -0.593  1.00 10.00      A   
ATOM    699  C   TYR    77      24.717  24.749  -5.855  1.00 10.00      A   
ATOM    700  O   TYR    77      23.919  25.495  -5.288  1.00 10.00      A   
ATOM    701  N   ASN    78      24.797  24.638  -7.175  1.00 10.00      A   
ATOM    702  HN  ASN    78      25.455  24.025  -7.560  1.00 10.00      A   
ATOM    703  CA  ASN    78      23.930  25.406  -8.068  1.00 10.00      A   
ATOM    704  CB  ASN    78      24.633  25.665  -9.407  1.00 10.00      A   
ATOM    705  CG  ASN    78      23.725  26.291 -10.450  1.00 10.00      A   
ATOM    706  OD1 ASN    78      23.148  25.594 -11.281  1.00 10.00      A   
ATOM    707  ND2 ASN    78      23.587  27.604 -10.414  1.00 10.00      A   
ATOM    708 HD21 ASN    78      24.059  28.108  -9.710  1.00 10.00      A   
ATOM    709 HD22 ASN    78      23.018  28.028 -11.093  1.00 10.00      A   
ATOM    710  C   ASN    78      22.600  24.682  -8.275  1.00 10.00      A   
ATOM    711  O   ASN    78      22.561  23.567  -8.802  1.00 10.00      A   
ATOM    712  N   PRO    79      21.487  25.315  -7.861  1.00 10.00      A   
ATOM    713  CA  PRO    79      20.140  24.737  -7.965  1.00 10.00      A   
ATOM    714  CB  PRO    79      19.272  25.668  -7.101  1.00 10.00      A   
ATOM    715  CG  PRO    79      20.232  26.549  -6.371  1.00 10.00      A   
ATOM    716  CD  PRO    79      21.448  26.646  -7.241  1.00 10.00      A   
ATOM    717  C   PRO    79      19.596  24.696  -9.392  1.00 10.00      A   
ATOM    718  O   PRO    79      18.501  24.186  -9.628  1.00 10.00      A   
ATOM    719  N   GLN    80      20.353  25.223 -10.341  1.00 10.00      A   
ATOM    720  HN  GLN    80      21.228  25.599 -10.106  1.00 10.00      A   
ATOM    721  CA  GLN    80      19.920  25.238 -11.734  1.00 10.00      A   
ATOM    722  CB  GLN    80      20.307  26.552 -12.415  1.00 10.00      A   
ATOM    723  CG  GLN    80      19.819  27.796 -11.684  1.00 10.00      A   
ATOM    724  CD  GLN    80      18.331  27.770 -11.394  1.00 10.00      A   
ATOM    725  OE1 GLN    80      17.540  27.211 -12.157  1.00 10.00      A   
ATOM    726  NE2 GLN    80      17.938  28.374 -10.284  1.00 10.00      A   
ATOM    727 HE21 GLN    80      18.620  28.803  -9.721  1.00 10.00      A   
ATOM    728 HE22 GLN    80      16.980  28.373 -10.069  1.00 10.00      A   
ATOM    729  C   GLN    80      20.492  24.047 -12.494  1.00 10.00      A   
ATOM    730  O   GLN    80      20.294  23.907 -13.700  1.00 10.00      A   
ATOM    731  N   ALA    81      21.200  23.189 -11.776  1.00 10.00      A   
ATOM    732  HN  ALA    81      21.320  23.357 -10.820  1.00 10.00      A   
ATOM    733  CA  ALA    81      21.796  22.005 -12.371  1.00 10.00      A   
ATOM    734  CB  ALA    81      23.269  21.917 -12.013  1.00 10.00      A   
ATOM    735  C   ALA    81      21.058  20.756 -11.913  1.00 10.00      A   
ATOM    736  O   ALA    81      20.537  19.998 -12.732  1.00 10.00      A   
ATOM    737  N   SER    82      21.018  20.556 -10.596  1.00 10.00      A   
ATOM    738  HN  SER    82      21.452  21.208 -10.010  1.00 10.00      A   
ATOM    739  CA  SER    82      20.346  19.407  -9.989  1.00 10.00      A   
ATOM    740  CB  SER    82      18.855  19.392 -10.340  1.00 10.00      A   
ATOM    741  OG  SER    82      18.271  20.664 -10.104  1.00 10.00      A   
ATOM    742  HG  SER    82      18.048  21.077 -10.946  1.00 10.00      A   
ATOM    743  C   SER    82      21.017  18.086 -10.368  1.00 10.00      A   
ATOM    744  O   SER    82      20.450  17.007 -10.177  1.00 10.00      A   
ATOM    745  N   GLY    83      22.232  18.179 -10.888  1.00 10.00      A   
ATOM    746  HN  GLY    83      22.642  19.062 -10.992  1.00 10.00      A   
ATOM    747  CA  GLY    83      22.966  16.999 -11.286  1.00 10.00      A   
ATOM    748  C   GLY    83      24.253  16.860 -10.506  1.00 10.00      A   
ATOM    749  O   GLY    83      24.568  17.706  -9.671  1.00 10.00      A   
ATOM    750  N   GLY    84      24.988  15.795 -10.765  1.00 10.00      A   
ATOM    751  HN  GLY    84      24.684  15.149 -11.436  1.00 10.00      A   
ATOM    752  CA  GLY    84      26.239  15.576 -10.074  1.00 10.00      A   
ATOM    753  C   GLY    84      27.220  14.807 -10.928  1.00 10.00      A   
ATOM    754  O   GLY    84      27.120  14.818 -12.155  1.00 10.00      A   
ATOM    755  N   SER    85      28.154  14.128 -10.287  1.00 10.00      A   
ATOM    756  HN  SER    85      28.171  14.145  -9.303  1.00 10.00      A   
ATOM    757  CA  SER    85      29.157  13.358 -11.000  1.00 10.00      A   
ATOM    758  CB  SER    85      30.359  13.090 -10.093  1.00 10.00      A   
ATOM    759  OG  SER    85      30.893  14.310  -9.601  1.00 10.00      A   
ATOM    760  HG  SER    85      30.579  15.041 -10.152  1.00 10.00      A   
ATOM    761  C   SER    85      28.582  12.052 -11.546  1.00 10.00      A   
ATOM    762  O   SER    85      28.021  11.243 -10.806  1.00 10.00      A   
ATOM    763  N   ASN    86      28.714  11.866 -12.849  1.00 10.00      A   
ATOM    764  HN  ASN    86      29.144  12.566 -13.388  1.00 10.00      A   
ATOM    765  CA  ASN    86      28.226  10.666 -13.513  1.00 10.00      A   
ATOM    766  CB  ASN    86      27.281  11.026 -14.667  1.00 10.00      A   
ATOM    767  CG  ASN    86      27.760  12.203 -15.502  1.00 10.00      A   
ATOM    768  OD1 ASN    86      28.961  12.466 -15.611  1.00 10.00      A   
ATOM    769  ND2 ASN    86      26.822  12.920 -16.098  1.00 10.00      A   
ATOM    770 HD21 ASN    86      25.883  12.653 -15.975  1.00 10.00      A   
ATOM    771 HD22 ASN    86      27.094  13.696 -16.631  1.00 10.00      A   
ATOM    772  C   ASN    86      29.394   9.833 -14.022  1.00 10.00      A   
ATOM    773  O   ASN    86      29.295   9.160 -15.047  1.00 10.00      A   
ATOM    774  N   LEU    87      30.500   9.885 -13.294  1.00 10.00      A   
ATOM    775  HN  LEU    87      30.509  10.423 -12.476  1.00 10.00      A   
ATOM    776  CA  LEU    87      31.692   9.141 -13.666  1.00 10.00      A   
ATOM    777  CB  LEU    87      32.939   9.790 -13.068  1.00 10.00      A   
ATOM    778  CG  LEU    87      33.320  11.158 -13.633  1.00 10.00      A   
ATOM    779  CD1 LEU    87      34.391  11.809 -12.774  1.00 10.00      A   
ATOM    780  CD2 LEU    87      33.789  11.029 -15.074  1.00 10.00      A   
ATOM    781  C   LEU    87      31.590   7.696 -13.207  1.00 10.00      A   
ATOM    782  O   LEU    87      31.151   7.419 -12.089  1.00 10.00      A   
ATOM    783  N   ALA    88      31.988   6.784 -14.075  1.00 10.00      A   
ATOM    784  HN  ALA    88      32.317   7.073 -14.954  1.00 10.00      A   
ATOM    785  CA  ALA    88      31.950   5.364 -13.769  1.00 10.00      A   
ATOM    786  CB  ALA    88      31.879   4.560 -15.060  1.00 10.00      A   
ATOM    787  C   ALA    88      33.174   4.959 -12.956  1.00 10.00      A   
ATOM    788  O   ALA    88      34.158   5.700 -12.888  1.00 10.00      A   
ATOM    789  N   VAL    89      33.108   3.786 -12.340  1.00 10.00      A   
ATOM    790  HN  VAL    89      32.287   3.251 -12.421  1.00 10.00      A   
ATOM    791  CA  VAL    89      34.210   3.278 -11.535  1.00 10.00      A   
ATOM    792  CB  VAL    89      33.816   1.979 -10.802  1.00 10.00      A   
ATOM    793  CG1 VAL    89      34.933   1.525  -9.875  1.00 10.00      A   
ATOM    794  CG2 VAL    89      32.520   2.170 -10.030  1.00 10.00      A   
ATOM    795  C   VAL    89      35.428   3.005 -12.414  1.00 10.00      A   
ATOM    796  O   VAL    89      36.568   3.262 -12.023  1.00 10.00      A   
ATOM    797  N   SER    90      35.174   2.501 -13.610  1.00 10.00      A   
ATOM    798  HN  SER    90      34.247   2.311 -13.862  1.00 10.00      A   
ATOM    799  CA  SER    90      36.231   2.191 -14.560  1.00 10.00      A   
ATOM    800  CB  SER    90      35.730   1.109 -15.517  1.00 10.00      A   
ATOM    801  OG  SER    90      34.309   1.048 -15.497  1.00 10.00      A   
ATOM    802  HG  SER    90      33.992   0.672 -16.327  1.00 10.00      A   
ATOM    803  C   SER    90      36.665   3.434 -15.343  1.00 10.00      A   
ATOM    804  O   SER    90      36.857   3.380 -16.560  1.00 10.00      A   
ATOM    805  N   ASN    91      36.818   4.549 -14.647  1.00 10.00      A   
ATOM    806  HN  ASN    91      36.664   4.531 -13.674  1.00 10.00      A   
ATOM    807  CA  ASN    91      37.226   5.795 -15.283  1.00 10.00      A   
ATOM    808  CB  ASN    91      36.095   6.832 -15.238  1.00 10.00      A   
ATOM    809  CG  ASN    91      36.344   8.023 -16.150  1.00 10.00      A   
ATOM    810  OD1 ASN    91      37.462   8.527 -16.250  1.00 10.00      A   
ATOM    811  ND2 ASN    91      35.302   8.475 -16.835  1.00 10.00      A   
ATOM    812 HD21 ASN    91      34.436   8.023 -16.719  1.00 10.00      A   
ATOM    813 HD22 ASN    91      35.438   9.243 -17.433  1.00 10.00      A   
ATOM    814  C   ASN    91      38.495   6.340 -14.632  1.00 10.00      A   
ATOM    815  O   ASN    91      38.505   6.667 -13.445  1.00 10.00      A   
ATOM    816  N   PRO    92      39.582   6.453 -15.414  1.00 10.00      A   
ATOM    817  CA  PRO    92      40.879   6.944 -14.925  1.00 10.00      A   
ATOM    818  CB  PRO    92      41.796   6.838 -16.150  1.00 10.00      A   
ATOM    819  CG  PRO    92      40.873   6.802 -17.320  1.00 10.00      A   
ATOM    820  CD  PRO    92      39.635   6.099 -16.843  1.00 10.00      A   
ATOM    821  C   PRO    92      40.832   8.386 -14.422  1.00 10.00      A   
ATOM    822  O   PRO    92      41.690   8.804 -13.641  1.00 10.00      A   
ATOM    823  N   GLU    93      39.845   9.153 -14.870  1.00 10.00      A   
ATOM    824  HN  GLU    93      39.185   8.772 -15.496  1.00 10.00      A   
ATOM    825  CA  GLU    93      39.718  10.545 -14.449  1.00 10.00      A   
ATOM    826  CB  GLU    93      38.832  11.342 -15.406  1.00 10.00      A   
ATOM    827  CG  GLU    93      39.445  11.562 -16.781  1.00 10.00      A   
ATOM    828  CD  GLU    93      40.816  12.207 -16.716  1.00 10.00      A   
ATOM    829  OE1 GLU    93      40.899  13.425 -16.445  1.00 10.00      A   
ATOM    830  OE2 GLU    93      41.820  11.507 -16.957  1.00 10.00      A   
ATOM    831  C   GLU    93      39.188  10.637 -13.023  1.00 10.00      A   
ATOM    832  O   GLU    93      39.453  11.606 -12.309  1.00 10.00      A   
ATOM    833  N   LEU    94      38.455   9.611 -12.611  1.00 10.00      A   
ATOM    834  HN  LEU    94      38.294   8.860 -13.224  1.00 10.00      A   
ATOM    835  CA  LEU    94      37.896   9.568 -11.273  1.00 10.00      A   
ATOM    836  CB  LEU    94      36.902   8.409 -11.140  1.00 10.00      A   
ATOM    837  CG  LEU    94      36.136   8.327  -9.818  1.00 10.00      A   
ATOM    838  CD1 LEU    94      35.276   9.567  -9.614  1.00 10.00      A   
ATOM    839  CD2 LEU    94      35.289   7.063  -9.763  1.00 10.00      A   
ATOM    840  C   LEU    94      39.018   9.432 -10.251  1.00 10.00      A   
ATOM    841  O   LEU    94      38.958  10.010  -9.165  1.00 10.00      A   
ATOM    842  N   ASP    95      40.055   8.683 -10.626  1.00 10.00      A   
ATOM    843  HN  ASP    95      40.037   8.257 -11.508  1.00 10.00      A   
ATOM    844  CA  ASP    95      41.213   8.470  -9.760  1.00 10.00      A   
ATOM    845  CB  ASP    95      42.256   7.596 -10.463  1.00 10.00      A   
ATOM    846  CG  ASP    95      42.032   6.113 -10.254  1.00 10.00      A   
ATOM    847  OD1 ASP    95      41.298   5.742  -9.316  1.00 10.00      A   
ATOM    848  OD2 ASP    95      42.596   5.311 -11.033  1.00 10.00      A   
ATOM    849  C   ASP    95      41.847   9.799  -9.381  1.00 10.00      A   
ATOM    850  O   ASP    95      42.186  10.029  -8.220  1.00 10.00      A   
ATOM    851  N   LYS    96      41.986  10.676 -10.372  1.00 10.00      A   
ATOM    852  HN  LYS    96      41.681  10.427 -11.266  1.00 10.00      A   
ATOM    853  CA  LYS    96      42.577  11.995 -10.168  1.00 10.00      A   
ATOM    854  CB  LYS    96      42.565  12.798 -11.471  1.00 10.00      A   
ATOM    855  CG  LYS    96      43.496  12.285 -12.554  1.00 10.00      A   
ATOM    856  CD  LYS    96      43.290  13.064 -13.842  1.00 10.00      A   
ATOM    857  CE  LYS    96      44.333  12.720 -14.889  1.00 10.00      A   
ATOM    858  NZ  LYS    96      43.991  13.316 -16.206  1.00 10.00      A   
ATOM    859  HZ1 LYS    96      43.997  14.356 -16.146  1.00 10.00      A   
ATOM    860  HZ2 LYS    96      43.042  13.004 -16.501  1.00 10.00      A   
ATOM    861  HZ3 LYS    96      44.679  13.018 -16.926  1.00 10.00      A   
ATOM    862  C   LYS    96      41.817  12.776  -9.107  1.00 10.00      A   
ATOM    863  O   LYS    96      42.414  13.393  -8.226  1.00 10.00      A   
ATOM    864  N   LEU    97      40.495  12.742  -9.203  1.00 10.00      A   
ATOM    865  HN  LEU    97      40.084  12.222  -9.926  1.00 10.00      A   
ATOM    866  CA  LEU    97      39.636  13.449  -8.266  1.00 10.00      A   
ATOM    867  CB  LEU    97      38.188  13.418  -8.750  1.00 10.00      A   
ATOM    868  CG  LEU    97      37.927  14.048 -10.119  1.00 10.00      A   
ATOM    869  CD1 LEU    97      36.504  13.771 -10.565  1.00 10.00      A   
ATOM    870  CD2 LEU    97      38.196  15.545 -10.088  1.00 10.00      A   
ATOM    871  C   LEU    97      39.744  12.858  -6.866  1.00 10.00      A   
ATOM    872  O   LEU    97      39.856  13.591  -5.882  1.00 10.00      A   
ATOM    873  N   ILE    98      39.720  11.530  -6.787  1.00 10.00      A   
ATOM    874  HN  ILE    98      39.637  11.003  -7.615  1.00 10.00      A   
ATOM    875  CA  ILE    98      39.820  10.833  -5.510  1.00 10.00      A   
ATOM    876  CB  ILE    98      39.664   9.303  -5.682  1.00 10.00      A   
ATOM    877  CG1 ILE    98      38.276   8.964  -6.245  1.00 10.00      A   
ATOM    878  CG2 ILE    98      39.892   8.583  -4.362  1.00 10.00      A   
ATOM    879  CD1 ILE    98      38.122   7.523  -6.682  1.00 10.00      A   
ATOM    880  C   ILE    98      41.152  11.149  -4.829  1.00 10.00      A   
ATOM    881  O   ILE    98      41.188  11.535  -3.659  1.00 10.00      A   
ATOM    882  N   ALA    99      42.236  11.014  -5.580  1.00 10.00      A   
ATOM    883  HN  ALA    99      42.137  10.722  -6.517  1.00 10.00      A   
ATOM    884  CA  ALA    99      43.572  11.277  -5.061  1.00 10.00      A   
ATOM    885  CB  ALA    99      44.616  10.926  -6.107  1.00 10.00      A   
ATOM    886  C   ALA    99      43.731  12.730  -4.621  1.00 10.00      A   
ATOM    887  O   ALA    99      44.235  13.006  -3.530  1.00 10.00      A   
ATOM    888  N   ALA   100      43.288  13.653  -5.469  1.00 10.00      A   
ATOM    889  HN  ALA   100      42.888  13.366  -6.323  1.00 10.00      A   
ATOM    890  CA  ALA   100      43.386  15.079  -5.172  1.00 10.00      A   
ATOM    891  CB  ALA   100      42.931  15.903  -6.364  1.00 10.00      A   
ATOM    892  C   ALA   100      42.574  15.447  -3.935  1.00 10.00      A   
ATOM    893  O   ALA   100      42.971  16.312  -3.146  1.00 10.00      A   
ATOM    894  N   ARG   101      41.431  14.794  -3.769  1.00 10.00      A   
ATOM    895  HN  ARG   101      41.155  14.123  -4.436  1.00 10.00      A   
ATOM    896  CA  ARG   101      40.573  15.051  -2.624  1.00 10.00      A   
ATOM    897  CB  ARG   101      39.231  14.329  -2.779  1.00 10.00      A   
ATOM    898  CG  ARG   101      38.061  15.069  -2.159  1.00 10.00      A   
ATOM    899  CD  ARG   101      37.400  15.996  -3.166  1.00 10.00      A   
ATOM    900  NE  ARG   101      36.679  15.251  -4.199  1.00 10.00      A   
ATOM    901  HE  ARG   101      36.567  14.276  -4.059  1.00 10.00      A   
ATOM    902  CZ  ARG   101      36.170  15.798  -5.302  1.00 10.00      A   
ATOM    903  NH1 ARG   101      36.288  17.102  -5.517  1.00 10.00      A   
ATOM    904 HH11 ARG   101      35.890  17.532  -6.382  1.00 10.00      A   
ATOM    905 HH12 ARG   101      36.781  17.702  -4.822  1.00 10.00      A   
ATOM    906  NH2 ARG   101      35.547  15.040  -6.192  1.00 10.00      A   
ATOM    907 HH21 ARG   101      35.144  15.465  -7.056  1.00 10.00      A   
ATOM    908 HH22 ARG   101      35.462  14.011  -6.035  1.00 10.00      A   
ATOM    909  C   ARG   101      41.260  14.607  -1.340  1.00 10.00      A   
ATOM    910  O   ARG   101      41.331  15.363  -0.370  1.00 10.00      A   
ATOM    911  N   VAL   102      41.783  13.385  -1.357  1.00 10.00      A   
ATOM    912  HN  VAL   102      41.706  12.847  -2.179  1.00 10.00      A   
ATOM    913  CA  VAL   102      42.471  12.817  -0.201  1.00 10.00      A   
ATOM    914  CB  VAL   102      42.893  11.353  -0.466  1.00 10.00      A   
ATOM    915  CG1 VAL   102      43.769  10.813   0.656  1.00 10.00      A   
ATOM    916  CG2 VAL   102      41.667  10.475  -0.650  1.00 10.00      A   
ATOM    917  C   VAL   102      43.697  13.649   0.168  1.00 10.00      A   
ATOM    918  O   VAL   102      43.912  13.969   1.340  1.00 10.00      A   
ATOM    919  N   ALA   103      44.478  14.019  -0.844  1.00 10.00      A   
ATOM    920  HN  ALA   103      44.234  13.746  -1.759  1.00 10.00      A   
ATOM    921  CA  ALA   103      45.690  14.809  -0.640  1.00 10.00      A   
ATOM    922  CB  ALA   103      46.354  15.119  -1.971  1.00 10.00      A   
ATOM    923  C   ALA   103      45.411  16.098   0.131  1.00 10.00      A   
ATOM    924  O   ALA   103      46.177  16.478   1.019  1.00 10.00      A   
ATOM    925  N   ALA   104      44.309  16.759  -0.201  1.00 10.00      A   
ATOM    926  HN  ALA   104      43.735  16.405  -0.915  1.00 10.00      A   
ATOM    927  CA  ALA   104      43.937  18.003   0.462  1.00 10.00      A   
ATOM    928  CB  ALA   104      43.038  18.843  -0.433  1.00 10.00      A   
ATOM    929  C   ALA   104      43.269  17.740   1.810  1.00 10.00      A   
ATOM    930  O   ALA   104      43.448  18.505   2.757  1.00 10.00      A   
ATOM    931  N   LEU   105      42.511  16.651   1.893  1.00 10.00      A   
ATOM    932  HN  LEU   105      42.414  16.073   1.104  1.00 10.00      A   
ATOM    933  CA  LEU   105      41.819  16.292   3.127  1.00 10.00      A   
ATOM    934  CB  LEU   105      40.908  15.081   2.916  1.00 10.00      A   
ATOM    935  CG  LEU   105      39.588  15.345   2.188  1.00 10.00      A   
ATOM    936  CD1 LEU   105      38.846  14.041   1.946  1.00 10.00      A   
ATOM    937  CD2 LEU   105      38.727  16.322   2.975  1.00 10.00      A   
ATOM    938  C   LEU   105      42.800  16.011   4.257  1.00 10.00      A   
ATOM    939  O   LEU   105      42.687  16.585   5.341  1.00 10.00      A   
ATOM    940  N   ARG   106      43.771  15.143   3.993  1.00 10.00      A   
ATOM    941  HN  ARG   106      43.811  14.723   3.104  1.00 10.00      A   
ATOM    942  CA  ARG   106      44.770  14.787   4.996  1.00 10.00      A   
ATOM    943  CB  ARG   106      45.594  13.574   4.553  1.00 10.00      A   
ATOM    944  CG  ARG   106      46.469  13.814   3.332  1.00 10.00      A   
ATOM    945  CD  ARG   106      47.258  12.568   2.963  1.00 10.00      A   
ATOM    946  NE  ARG   106      48.017  12.043   4.098  1.00 10.00      A   
ATOM    947  HE  ARG   106      47.522  11.499   4.752  1.00 10.00      A   
ATOM    948  CZ  ARG   106      49.321  12.248   4.286  1.00 10.00      A   
ATOM    949  NH1 ARG   106      50.021  12.964   3.416  1.00 10.00      A   
ATOM    950 HH11 ARG   106      51.042  13.124   3.566  1.00 10.00      A   
ATOM    951 HH12 ARG   106      49.558  13.372   2.574  1.00 10.00      A   
ATOM    952  NH2 ARG   106      49.924  11.734   5.352  1.00 10.00      A   
ATOM    953 HH21 ARG   106      50.944  11.893   5.504  1.00 10.00      A   
ATOM    954 HH22 ARG   106      49.383  11.167   6.042  1.00 10.00      A   
ATOM    955  C   ARG   106      45.680  15.966   5.328  1.00 10.00      A   
ATOM    956  O   ARG   106      46.233  16.044   6.420  1.00 10.00      A   
ATOM    957  N   ALA   107      45.824  16.887   4.384  1.00 10.00      A   
ATOM    958  HN  ALA   107      45.355  16.777   3.532  1.00 10.00      A   
ATOM    959  CA  ALA   107      46.662  18.059   4.590  1.00 10.00      A   
ATOM    960  CB  ALA   107      46.911  18.776   3.273  1.00 10.00      A   
ATOM    961  C   ALA   107      46.014  19.002   5.597  1.00 10.00      A   
ATOM    962  O   ALA   107      46.681  19.537   6.484  1.00 10.00      A   
ATOM    963  N   ALA   108      44.704  19.186   5.463  1.00 10.00      A   
ATOM    964  HN  ALA   108      44.229  18.729   4.735  1.00 10.00      A   
ATOM    965  CA  ALA   108      43.958  20.062   6.353  1.00 10.00      A   
ATOM    966  CB  ALA   108      42.735  20.617   5.639  1.00 10.00      A   
ATOM    967  C   ALA   108      43.548  19.341   7.633  1.00 10.00      A   
ATOM    968  O   ALA   108      43.025  19.959   8.562  1.00 10.00      A   
ATOM    969  N   ASN   109      43.783  18.032   7.681  1.00 10.00      A   
ATOM    970  HN  ASN   109      44.204  17.592   6.911  1.00 10.00      A   
ATOM    971  CA  ASN   109      43.437  17.232   8.854  1.00 10.00      A   
ATOM    972  CB  ASN   109      42.165  16.415   8.600  1.00 10.00      A   
ATOM    973  CG  ASN   109      40.894  17.244   8.612  1.00 10.00      A   
ATOM    974  OD1 ASN   109      40.254  17.409   9.654  1.00 10.00      A   
ATOM    975  ND2 ASN   109      40.510  17.758   7.451  1.00 10.00      A   
ATOM    976 HD21 ASN   109      41.063  17.578   6.658  1.00 10.00      A   
ATOM    977 HD22 ASN   109      39.689  18.295   7.430  1.00 10.00      A   
ATOM    978  C   ASN   109      44.579  16.293   9.236  1.00 10.00      A   
ATOM    979  O   ASN   109      44.449  15.072   9.130  1.00 10.00      A   
ATOM    980  N   PRO   110      45.715  16.842   9.695  1.00 10.00      A   
ATOM    981  CA  PRO   110      46.875  16.037  10.081  1.00 10.00      A   
ATOM    982  CB  PRO   110      48.016  17.055  10.048  1.00 10.00      A   
ATOM    983  CG  PRO   110      47.370  18.350  10.403  1.00 10.00      A   
ATOM    984  CD  PRO   110      45.961  18.287   9.880  1.00 10.00      A   
ATOM    985  C   PRO   110      46.722  15.457  11.485  1.00 10.00      A   
ATOM    986  O   PRO   110      47.333  14.443  11.825  1.00 10.00      A   
ATOM    987  N   ASP   111      45.888  16.100  12.289  1.00 10.00      A   
ATOM    988  HN  ASP   111      45.411  16.890  11.951  1.00 10.00      A   
ATOM    989  CA  ASP   111      45.653  15.672  13.660  1.00 10.00      A   
ATOM    990  CB  ASP   111      45.572  16.885  14.592  1.00 10.00      A   
ATOM    991  CG  ASP   111      44.391  17.787  14.287  1.00 10.00      A   
ATOM    992  OD1 ASP   111      44.276  18.250  13.131  1.00 10.00      A   
ATOM    993  OD2 ASP   111      43.588  18.046  15.210  1.00 10.00      A   
ATOM    994  C   ASP   111      44.379  14.846  13.760  1.00 10.00      A   
ATOM    995  O   ASP   111      43.938  14.494  14.856  1.00 10.00      A   
ATOM    996  N   ALA   112      43.792  14.543  12.614  1.00 10.00      A   
ATOM    997  HN  ALA   112      44.192  14.857  11.776  1.00 10.00      A   
ATOM    998  CA  ALA   112      42.575  13.749  12.563  1.00 10.00      A   
ATOM    999  CB  ALA   112      41.526  14.442  11.708  1.00 10.00      A   
ATOM   1000  C   ALA   112      42.879  12.360  12.020  1.00 10.00      A   
ATOM   1001  O   ALA   112      43.955  12.128  11.466  1.00 10.00      A   
ATOM   1002  N   SER   113      41.934  11.440  12.179  1.00 10.00      A   
ATOM   1003  HN  SER   113      41.097  11.687  12.631  1.00 10.00      A   
ATOM   1004  CA  SER   113      42.105  10.075  11.702  1.00 10.00      A   
ATOM   1005  CB  SER   113      40.910   9.207  12.123  1.00 10.00      A   
ATOM   1006  OG  SER   113      41.114   7.842  11.790  1.00 10.00      A   
ATOM   1007  HG  SER   113      41.288   7.339  12.597  1.00 10.00      A   
ATOM   1008  C   SER   113      42.273  10.051  10.185  1.00 10.00      A   
ATOM   1009  O   SER   113      41.603  10.793   9.464  1.00 10.00      A   
ATOM   1010  N   ALA   114      43.178   9.205   9.710  1.00 10.00      A   
ATOM   1011  HN  ALA   114      43.693   8.654  10.340  1.00 10.00      A   
ATOM   1012  CA  ALA   114      43.433   9.077   8.280  1.00 10.00      A   
ATOM   1013  CB  ALA   114      44.706   8.280   8.038  1.00 10.00      A   
ATOM   1014  C   ALA   114      42.255   8.407   7.586  1.00 10.00      A   
ATOM   1015  O   ALA   114      42.100   8.503   6.368  1.00 10.00      A   
ATOM   1016  N   SER   115      41.430   7.730   8.376  1.00 10.00      A   
ATOM   1017  HN  SER   115      41.622   7.686   9.336  1.00 10.00      A   
ATOM   1018  CA  SER   115      40.254   7.041   7.870  1.00 10.00      A   
ATOM   1019  CB  SER   115      39.771   6.038   8.917  1.00 10.00      A   
ATOM   1020  OG  SER   115      40.800   5.761   9.855  1.00 10.00      A   
ATOM   1021  HG  SER   115      40.647   6.282  10.658  1.00 10.00      A   
ATOM   1022  C   SER   115      39.145   8.043   7.537  1.00 10.00      A   
ATOM   1023  O   SER   115      38.090   8.069   8.179  1.00 10.00      A   
ATOM   1024  N   VAL   116      39.402   8.861   6.524  1.00 10.00      A   
ATOM   1025  HN  VAL   116      40.263   8.769   6.055  1.00 10.00      A   
ATOM   1026  CA  VAL   116      38.468   9.889   6.078  1.00 10.00      A   
ATOM   1027  CB  VAL   116      39.084  10.756   4.956  1.00 10.00      A   
ATOM   1028  CG1 VAL   116      40.262  11.556   5.485  1.00 10.00      A   
ATOM   1029  CG2 VAL   116      39.513   9.897   3.774  1.00 10.00      A   
ATOM   1030  C   VAL   116      37.145   9.297   5.587  1.00 10.00      A   
ATOM   1031  O   VAL   116      37.095   8.153   5.121  1.00 10.00      A   
ATOM   1032  N   PRO   117      36.053  10.070   5.715  1.00 10.00      A   
ATOM   1033  CA  PRO   117      34.724   9.645   5.270  1.00 10.00      A   
ATOM   1034  CB  PRO   117      33.795  10.683   5.902  1.00 10.00      A   
ATOM   1035  CG  PRO   117      34.636  11.902   6.046  1.00 10.00      A   
ATOM   1036  CD  PRO   117      36.032  11.419   6.311  1.00 10.00      A   
ATOM   1037  C   PRO   117      34.620   9.698   3.748  1.00 10.00      A   
ATOM   1038  O   PRO   117      35.263  10.530   3.103  1.00 10.00      A   
ATOM   1039  N   VAL   118      33.798   8.823   3.181  1.00 10.00      A   
ATOM   1040  HN  VAL   118      33.269   8.225   3.752  1.00 10.00      A   
ATOM   1041  CA  VAL   118      33.631   8.758   1.732  1.00 10.00      A   
ATOM   1042  CB  VAL   118      32.915   7.454   1.301  1.00 10.00      A   
ATOM   1043  CG1 VAL   118      31.449   7.452   1.709  1.00 10.00      A   
ATOM   1044  CG2 VAL   118      33.071   7.207  -0.194  1.00 10.00      A   
ATOM   1045  C   VAL   118      32.878   9.984   1.208  1.00 10.00      A   
ATOM   1046  O   VAL   118      33.022  10.371   0.044  1.00 10.00      A   
ATOM   1047  N   GLU   119      32.092  10.597   2.086  1.00 10.00      A   
ATOM   1048  HN  GLU   119      32.018  10.229   3.001  1.00 10.00      A   
ATOM   1049  CA  GLU   119      31.311  11.776   1.740  1.00 10.00      A   
ATOM   1050  CB  GLU   119      30.391  12.169   2.900  1.00 10.00      A   
ATOM   1051  CG  GLU   119      29.512  11.042   3.414  1.00 10.00      A   
ATOM   1052  CD  GLU   119      30.112  10.335   4.612  1.00 10.00      A   
ATOM   1053  OE1 GLU   119      29.537  10.452   5.714  1.00 10.00      A   
ATOM   1054  OE2 GLU   119      31.163   9.672   4.451  1.00 10.00      A   
ATOM   1055  C   GLU   119      32.205  12.955   1.378  1.00 10.00      A   
ATOM   1056  O   GLU   119      31.830  13.808   0.575  1.00 10.00      A   
ATOM   1057  N   LEU   120      33.385  13.013   1.975  1.00 10.00      A   
ATOM   1058  HN  LEU   120      33.641  12.309   2.611  1.00 10.00      A   
ATOM   1059  CA  LEU   120      34.310  14.103   1.705  1.00 10.00      A   
ATOM   1060  CB  LEU   120      35.084  14.489   2.966  1.00 10.00      A   
ATOM   1061  CG  LEU   120      34.493  15.626   3.800  1.00 10.00      A   
ATOM   1062  CD1 LEU   120      35.284  15.807   5.087  1.00 10.00      A   
ATOM   1063  CD2 LEU   120      34.472  16.920   3.003  1.00 10.00      A   
ATOM   1064  C   LEU   120      35.276  13.765   0.577  1.00 10.00      A   
ATOM   1065  O   LEU   120      36.005  14.633   0.098  1.00 10.00      A   
ATOM   1066  N   VAL   121      35.273  12.507   0.150  1.00 10.00      A   
ATOM   1067  HN  VAL   121      34.650  11.867   0.554  1.00 10.00      A   
ATOM   1068  CA  VAL   121      36.162  12.063  -0.919  1.00 10.00      A   
ATOM   1069  CB  VAL   121      36.708  10.639  -0.669  1.00 10.00      A   
ATOM   1070  CG1 VAL   121      37.663  10.226  -1.782  1.00 10.00      A   
ATOM   1071  CG2 VAL   121      37.404  10.563   0.680  1.00 10.00      A   
ATOM   1072  C   VAL   121      35.461  12.114  -2.276  1.00 10.00      A   
ATOM   1073  O   VAL   121      35.880  12.844  -3.173  1.00 10.00      A   
ATOM   1074  N   THR   122      34.392  11.344  -2.422  1.00 10.00      A   
ATOM   1075  HN  THR   122      34.090  10.791  -1.673  1.00 10.00      A   
ATOM   1076  CA  THR   122      33.657  11.309  -3.673  1.00 10.00      A   
ATOM   1077  CB  THR   122      33.060   9.916  -3.935  1.00 10.00      A   
ATOM   1078  OG1 THR   122      32.662   9.314  -2.694  1.00 10.00      A   
ATOM   1079  HG1 THR   122      32.412  10.003  -2.069  1.00 10.00      A   
ATOM   1080  CG2 THR   122      34.073   9.024  -4.634  1.00 10.00      A   
ATOM   1081  C   THR   122      32.548  12.355  -3.694  1.00 10.00      A   
ATOM   1082  O   THR   122      31.936  12.646  -2.664  1.00 10.00      A   
ATOM   1083  N   ALA   123      32.295  12.915  -4.868  1.00 10.00      A   
ATOM   1084  HN  ALA   123      32.815  12.637  -5.650  1.00 10.00      A   
ATOM   1085  CA  ALA   123      31.265  13.931  -5.031  1.00 10.00      A   
ATOM   1086  CB  ALA   123      31.500  14.719  -6.311  1.00 10.00      A   
ATOM   1087  C   ALA   123      29.874  13.307  -5.029  1.00 10.00      A   
ATOM   1088  O   ALA   123      29.729  12.083  -4.952  1.00 10.00      A   
ATOM   1089  N   SER   124      28.855  14.145  -5.113  1.00 10.00      A   
ATOM   1090  HN  SER   124      29.031  15.109  -5.181  1.00 10.00      A   
ATOM   1091  CA  SER   124      27.481  13.674  -5.118  1.00 10.00      A   
ATOM   1092  CB  SER   124      26.604  14.609  -4.279  1.00 10.00      A   
ATOM   1093  OG  SER   124      26.744  15.955  -4.703  1.00 10.00      A   
ATOM   1094  HG  SER   124      27.618  16.283  -4.449  1.00 10.00      A   
ATOM   1095  C   SER   124      26.941  13.574  -6.545  1.00 10.00      A   
ATOM   1096  O   SER   124      27.597  13.998  -7.498  1.00 10.00      A   
ATOM   1097  N   ALA   125      25.748  13.003  -6.685  1.00 10.00      A   
ATOM   1098  HN  ALA   125      25.284  12.663  -5.893  1.00 10.00      A   
ATOM   1099  CA  ALA   125      25.114  12.859  -7.990  1.00 10.00      A   
ATOM   1100  CB  ALA   125      24.719  11.407  -8.228  1.00 10.00      A   
ATOM   1101  C   ALA   125      23.893  13.769  -8.089  1.00 10.00      A   
ATOM   1102  O   ALA   125      23.209  13.810  -9.111  1.00 10.00      A   
ATOM   1103  N   SER   126      23.628  14.497  -7.013  1.00 10.00      A   
ATOM   1104  HN  SER   126      24.203  14.412  -6.229  1.00 10.00      A   
ATOM   1105  CA  SER   126      22.493  15.405  -6.965  1.00 10.00      A   
ATOM   1106  CB  SER   126      21.632  15.081  -5.744  1.00 10.00      A   
ATOM   1107  OG  SER   126      21.748  13.708  -5.410  1.00 10.00      A   
ATOM   1108  HG  SER   126      20.874  13.296  -5.447  1.00 10.00      A   
ATOM   1109  C   SER   126      22.956  16.860  -6.916  1.00 10.00      A   
ATOM   1110  O   SER   126      22.205  17.778  -7.257  1.00 10.00      A   
ATOM   1111  N   GLY   127      24.195  17.064  -6.480  1.00 10.00      A   
ATOM   1112  HN  GLY   127      24.744  16.298  -6.215  1.00 10.00      A   
ATOM   1113  CA  GLY   127      24.745  18.401  -6.396  1.00 10.00      A   
ATOM   1114  C   GLY   127      24.294  19.146  -5.152  1.00 10.00      A   
ATOM   1115  O   GLY   127      25.118  19.617  -4.368  1.00 10.00      A   
ATOM   1116  N   LEU   128      22.984  19.242  -4.968  1.00 10.00      A   
ATOM   1117  HN  LEU   128      22.379  18.829  -5.624  1.00 10.00      A   
ATOM   1118  CA  LEU   128      22.415  19.940  -3.823  1.00 10.00      A   
ATOM   1119  CB  LEU   128      21.029  20.482  -4.178  1.00 10.00      A   
ATOM   1120  CG  LEU   128      20.942  21.338  -5.442  1.00 10.00      A   
ATOM   1121  CD1 LEU   128      19.493  21.698  -5.742  1.00 10.00      A   
ATOM   1122  CD2 LEU   128      21.788  22.592  -5.294  1.00 10.00      A   
ATOM   1123  C   LEU   128      22.329  19.032  -2.596  1.00 10.00      A   
ATOM   1124  O   LEU   128      21.240  18.789  -2.063  1.00 10.00      A   
ATOM   1125  N   ASP   129      23.475  18.527  -2.162  1.00 10.00      A   
ATOM   1126  HN  ASP   129      24.306  18.758  -2.632  1.00 10.00      A   
ATOM   1127  CA  ASP   129      23.537  17.659  -0.992  1.00 10.00      A   
ATOM   1128  CB  ASP   129      24.410  16.430  -1.256  1.00 10.00      A   
ATOM   1129  CG  ASP   129      24.471  15.495  -0.064  1.00 10.00      A   
ATOM   1130  OD1 ASP   129      23.550  14.661   0.099  1.00 10.00      A   
ATOM   1131  OD2 ASP   129      25.450  15.570   0.702  1.00 10.00      A   
ATOM   1132  C   ASP   129      24.066  18.441   0.200  1.00 10.00      A   
ATOM   1133  O   ASP   129      25.164  18.999   0.150  1.00 10.00      A   
ATOM   1134  N   ASN   130      23.279  18.498   1.262  1.00 10.00      A   
ATOM   1135  HN  ASN   130      22.413  18.033   1.244  1.00 10.00      A   
ATOM   1136  CA  ASN   130      23.662  19.240   2.454  1.00 10.00      A   
ATOM   1137  CB  ASN   130      22.851  20.541   2.553  1.00 10.00      A   
ATOM   1138  CG  ASN   130      21.359  20.318   2.766  1.00 10.00      A   
ATOM   1139  OD1 ASN   130      20.768  19.377   2.237  1.00 10.00      A   
ATOM   1140  ND2 ASN   130      20.740  21.190   3.549  1.00 10.00      A   
ATOM   1141 HD21 ASN   130      21.267  21.917   3.937  1.00 10.00      A   
ATOM   1142 HD22 ASN   130      19.780  21.066   3.718  1.00 10.00      A   
ATOM   1143  C   ASN   130      23.476  18.417   3.721  1.00 10.00      A   
ATOM   1144  O   ASN   130      23.240  18.969   4.799  1.00 10.00      A   
ATOM   1145  N   ASN   131      23.600  17.107   3.603  1.00 10.00      A   
ATOM   1146  HN  ASN   131      23.819  16.715   2.727  1.00 10.00      A   
ATOM   1147  CA  ASN   131      23.431  16.231   4.753  1.00 10.00      A   
ATOM   1148  CB  ASN   131      22.040  15.591   4.737  1.00 10.00      A   
ATOM   1149  CG  ASN   131      20.929  16.554   5.117  1.00 10.00      A   
ATOM   1150  OD1 ASN   131      20.646  16.764   6.294  1.00 10.00      A   
ATOM   1151  ND2 ASN   131      20.286  17.149   4.122  1.00 10.00      A   
ATOM   1152 HD21 ASN   131      20.557  16.939   3.202  1.00 10.00      A   
ATOM   1153 HD22 ASN   131      19.563  17.771   4.344  1.00 10.00      A   
ATOM   1154  C   ASN   131      24.510  15.152   4.780  1.00 10.00      A   
ATOM   1155  O   ASN   131      24.783  14.511   3.767  1.00 10.00      A   
ATOM   1156  N   ILE   132      25.133  14.961   5.937  1.00 10.00      A   
ATOM   1157  HN  ILE   132      24.877  15.504   6.713  1.00 10.00      A   
ATOM   1158  CA  ILE   132      26.180  13.951   6.085  1.00 10.00      A   
ATOM   1159  CB  ILE   132      27.566  14.577   6.342  1.00 10.00      A   
ATOM   1160  CG1 ILE   132      27.504  15.573   7.504  1.00 10.00      A   
ATOM   1161  CG2 ILE   132      28.104  15.237   5.080  1.00 10.00      A   
ATOM   1162  CD1 ILE   132      28.854  15.893   8.109  1.00 10.00      A   
ATOM   1163  C   ILE   132      25.851  12.996   7.227  1.00 10.00      A   
ATOM   1164  O   ILE   132      24.930  13.244   8.007  1.00 10.00      A   
ATOM   1165  N   THR   133      26.618  11.919   7.331  1.00 10.00      A   
ATOM   1166  HN  THR   133      27.350  11.788   6.691  1.00 10.00      A   
ATOM   1167  CA  THR   133      26.409  10.924   8.371  1.00 10.00      A   
ATOM   1168  CB  THR   133      27.093   9.589   8.003  1.00 10.00      A   
ATOM   1169  OG1 THR   133      28.520   9.759   7.997  1.00 10.00      A   
ATOM   1170  HG1 THR   133      28.834   9.877   7.078  1.00 10.00      A   
ATOM   1171  CG2 THR   133      26.624   9.095   6.644  1.00 10.00      A   
ATOM   1172  C   THR   133      26.981  11.401   9.701  1.00 10.00      A   
ATOM   1173  O   THR   133      27.818  12.309   9.740  1.00 10.00      A   
ATOM   1174  N   PRO   134      26.534  10.802  10.819  1.00 10.00      A   
ATOM   1175  CA  PRO   134      27.032  11.150  12.153  1.00 10.00      A   
ATOM   1176  CB  PRO   134      26.203  10.265  13.096  1.00 10.00      A   
ATOM   1177  CG  PRO   134      25.018   9.845  12.296  1.00 10.00      A   
ATOM   1178  CD  PRO   134      25.497   9.756  10.876  1.00 10.00      A   
ATOM   1179  C   PRO   134      28.510  10.793  12.278  1.00 10.00      A   
ATOM   1180  O   PRO   134      29.224  11.328  13.128  1.00 10.00      A   
ATOM   1181  N   GLN   135      28.964   9.897  11.405  1.00 10.00      A   
ATOM   1182  HN  GLN   135      28.345   9.526  10.742  1.00 10.00      A   
ATOM   1183  CA  GLN   135      30.349   9.464  11.393  1.00 10.00      A   
ATOM   1184  CB  GLN   135      30.508   8.190  10.554  1.00 10.00      A   
ATOM   1185  CG  GLN   135      31.906   7.596  10.597  1.00 10.00      A   
ATOM   1186  CD  GLN   135      32.407   7.394  12.015  1.00 10.00      A   
ATOM   1187  OE1 GLN   135      31.630   7.120  12.933  1.00 10.00      A   
ATOM   1188  NE2 GLN   135      33.706   7.538  12.209  1.00 10.00      A   
ATOM   1189 HE21 GLN   135      34.269   7.761  11.438  1.00 10.00      A   
ATOM   1190 HE22 GLN   135      34.053   7.418  13.119  1.00 10.00      A   
ATOM   1191  C   GLN   135      31.242  10.568  10.848  1.00 10.00      A   
ATOM   1192  O   GLN   135      32.227  10.953  11.481  1.00 10.00      A   
ATOM   1193  N   ALA   136      30.880  11.084   9.680  1.00 10.00      A   
ATOM   1194  HN  ALA   136      30.080  10.732   9.228  1.00 10.00      A   
ATOM   1195  CA  ALA   136      31.639  12.154   9.047  1.00 10.00      A   
ATOM   1196  CB  ALA   136      31.040  12.491   7.693  1.00 10.00      A   
ATOM   1197  C   ALA   136      31.656  13.389   9.936  1.00 10.00      A   
ATOM   1198  O   ALA   136      32.664  14.091  10.032  1.00 10.00      A   
ATOM   1199  N   ALA   137      30.531  13.639  10.592  1.00 10.00      A   
ATOM   1200  HN  ALA   137      29.762  13.041  10.466  1.00 10.00      A   
ATOM   1201  CA  ALA   137      30.397  14.782  11.478  1.00 10.00      A   
ATOM   1202  CB  ALA   137      28.948  14.937  11.911  1.00 10.00      A   
ATOM   1203  C   ALA   137      31.304  14.646  12.698  1.00 10.00      A   
ATOM   1204  O   ALA   137      31.886  15.626  13.162  1.00 10.00      A   
ATOM   1205  N   ALA   138      31.438  13.425  13.203  1.00 10.00      A   
ATOM   1206  HN  ALA   138      30.961  12.678  12.782  1.00 10.00      A   
ATOM   1207  CA  ALA   138      32.268  13.166  14.375  1.00 10.00      A   
ATOM   1208  CB  ALA   138      31.872  11.853  15.030  1.00 10.00      A   
ATOM   1209  C   ALA   138      33.754  13.167  14.024  1.00 10.00      A   
ATOM   1210  O   ALA   138      34.608  13.403  14.879  1.00 10.00      A   
ATOM   1211  N   TRP   139      34.059  12.907  12.763  1.00 10.00      A   
ATOM   1212  HN  TRP   139      33.336  12.722  12.124  1.00 10.00      A   
ATOM   1213  CA  TRP   139      35.439  12.870  12.304  1.00 10.00      A   
ATOM   1214  CB  TRP   139      35.530  12.168  10.943  1.00 10.00      A   
ATOM   1215  CG  TRP   139      36.889  12.226  10.311  1.00 10.00      A   
ATOM   1216  CD1 TRP   139      37.949  11.400  10.559  1.00 10.00      A   
ATOM   1217  CD2 TRP   139      37.337  13.167   9.324  1.00 10.00      A   
ATOM   1218  NE1 TRP   139      39.026  11.772   9.793  1.00 10.00      A   
ATOM   1219  HE1 TRP   139      39.908  11.331   9.789  1.00 10.00      A   
ATOM   1220  CE2 TRP   139      38.677  12.855   9.031  1.00 10.00      A   
ATOM   1221  CE3 TRP   139      36.738  14.250   8.673  1.00 10.00      A   
ATOM   1222  CZ2 TRP   139      39.422  13.573   8.101  1.00 10.00      A   
ATOM   1223  CZ3 TRP   139      37.479  14.961   7.750  1.00 10.00      A   
ATOM   1224  CH2 TRP   139      38.810  14.625   7.479  1.00 10.00      A   
ATOM   1225  C   TRP   139      36.054  14.270  12.226  1.00 10.00      A   
ATOM   1226  O   TRP   139      37.240  14.459  12.512  1.00 10.00      A   
ATOM   1227  N   GLN   140      35.242  15.252  11.859  1.00 10.00      A   
ATOM   1228  HN  GLN   140      34.301  15.051  11.676  1.00 10.00      A   
ATOM   1229  CA  GLN   140      35.722  16.622  11.718  1.00 10.00      A   
ATOM   1230  CB  GLN   140      35.056  17.324  10.533  1.00 10.00      A   
ATOM   1231  CG  GLN   140      33.542  17.407  10.613  1.00 10.00      A   
ATOM   1232  CD  GLN   140      32.922  17.706   9.263  1.00 10.00      A   
ATOM   1233  OE1 GLN   140      32.751  18.865   8.885  1.00 10.00      A   
ATOM   1234  NE2 GLN   140      32.582  16.658   8.527  1.00 10.00      A   
ATOM   1235 HE21 GLN   140      32.749  15.760   8.893  1.00 10.00      A   
ATOM   1236 HE22 GLN   140      32.179  16.818   7.646  1.00 10.00      A   
ATOM   1237  C   GLN   140      35.583  17.447  12.997  1.00 10.00      A   
ATOM   1238  O   GLN   140      35.785  18.661  12.979  1.00 10.00      A   
ATOM   1239  N   ILE   141      35.259  16.790  14.102  1.00 10.00      A   
ATOM   1240  HN  ILE   141      35.125  15.821  14.062  1.00 10.00      A   
ATOM   1241  CA  ILE   141      35.106  17.480  15.380  1.00 10.00      A   
ATOM   1242  CB  ILE   141      34.561  16.561  16.500  1.00 10.00      A   
ATOM   1243  CG1 ILE   141      33.122  16.142  16.194  1.00 10.00      A   
ATOM   1244  CG2 ILE   141      34.629  17.259  17.853  1.00 10.00      A   
ATOM   1245  CD1 ILE   141      32.519  15.216  17.230  1.00 10.00      A   
ATOM   1246  C   ILE   141      36.407  18.166  15.831  1.00 10.00      A   
ATOM   1247  O   ILE   141      36.413  19.376  16.053  1.00 10.00      A   
ATOM   1248  N   PRO   142      37.528  17.416  15.956  1.00 10.00      A   
ATOM   1249  CA  PRO   142      38.816  17.969  16.400  1.00 10.00      A   
ATOM   1250  CB  PRO   142      39.819  16.827  16.176  1.00 10.00      A   
ATOM   1251  CG  PRO   142      39.093  15.810  15.362  1.00 10.00      A   
ATOM   1252  CD  PRO   142      37.640  15.971  15.695  1.00 10.00      A   
ATOM   1253  C   PRO   142      39.251  19.221  15.636  1.00 10.00      A   
ATOM   1254  O   PRO   142      39.738  20.179  16.236  1.00 10.00      A   
ATOM   1255  N   ARG   143      39.069  19.216  14.324  1.00 10.00      A   
ATOM   1256  HN  ARG   143      38.669  18.428  13.898  1.00 10.00      A   
ATOM   1257  CA  ARG   143      39.455  20.354  13.502  1.00 10.00      A   
ATOM   1258  CB  ARG   143      39.263  20.044  12.015  1.00 10.00      A   
ATOM   1259  CG  ARG   143      39.740  21.154  11.090  1.00 10.00      A   
ATOM   1260  CD  ARG   143      39.405  20.852   9.643  1.00 10.00      A   
ATOM   1261  NE  ARG   143      39.948  21.860   8.737  1.00 10.00      A   
ATOM   1262  HE  ARG   143      40.777  22.313   9.017  1.00 10.00      A   
ATOM   1263  CZ  ARG   143      39.388  22.194   7.571  1.00 10.00      A   
ATOM   1264  NH1 ARG   143      38.275  21.599   7.164  1.00 10.00      A   
ATOM   1265 HH11 ARG   143      37.825  20.870   7.754  1.00 10.00      A   
ATOM   1266 HH12 ARG   143      37.843  21.861   6.248  1.00 10.00      A   
ATOM   1267  NH2 ARG   143      39.950  23.119   6.803  1.00 10.00      A   
ATOM   1268 HH21 ARG   143      40.828  23.591   7.106  1.00 10.00      A   
ATOM   1269 HH22 ARG   143      39.508  23.384   5.891  1.00 10.00      A   
ATOM   1270  C   ARG   143      38.668  21.605  13.882  1.00 10.00      A   
ATOM   1271  O   ARG   143      39.251  22.651  14.173  1.00 10.00      A   
ATOM   1272  N   VAL   144      37.345  21.491  13.890  1.00 10.00      A   
ATOM   1273  HN  VAL   144      36.935  20.625  13.671  1.00 10.00      A   
ATOM   1274  CA  VAL   144      36.484  22.618  14.226  1.00 10.00      A   
ATOM   1275  CB  VAL   144      35.002  22.285  13.962  1.00 10.00      A   
ATOM   1276  CG1 VAL   144      34.116  23.496  14.223  1.00 10.00      A   
ATOM   1277  CG2 VAL   144      34.823  21.786  12.535  1.00 10.00      A   
ATOM   1278  C   VAL   144      36.675  23.038  15.680  1.00 10.00      A   
ATOM   1279  O   VAL   144      36.700  24.229  15.992  1.00 10.00      A   
ATOM   1280  N   ALA   145      36.843  22.049  16.557  1.00 10.00      A   
ATOM   1281  HN  ALA   145      36.837  21.119  16.233  1.00 10.00      A   
ATOM   1282  CA  ALA   145      37.034  22.301  17.983  1.00 10.00      A   
ATOM   1283  CB  ALA   145      37.156  20.991  18.747  1.00 10.00      A   
ATOM   1284  C   ALA   145      38.253  23.181  18.234  1.00 10.00      A   
ATOM   1285  O   ALA   145      38.249  24.011  19.139  1.00 10.00      A   
ATOM   1286  N   LYS   146      39.289  23.003  17.425  1.00 10.00      A   
ATOM   1287  HN  LYS   146      39.234  22.321  16.721  1.00 10.00      A   
ATOM   1288  CA  LYS   146      40.510  23.790  17.563  1.00 10.00      A   
ATOM   1289  CB  LYS   146      41.722  23.002  17.070  1.00 10.00      A   
ATOM   1290  CG  LYS   146      42.054  21.785  17.914  1.00 10.00      A   
ATOM   1291  CD  LYS   146      43.206  21.000  17.315  1.00 10.00      A   
ATOM   1292  CE  LYS   146      43.480  19.734  18.106  1.00 10.00      A   
ATOM   1293  NZ  LYS   146      44.555  18.923  17.484  1.00 10.00      A   
ATOM   1294  HZ1 LYS   146      44.279  18.651  16.512  1.00 10.00      A   
ATOM   1295  HZ2 LYS   146      44.719  18.060  18.040  1.00 10.00      A   
ATOM   1296  HZ3 LYS   146      45.438  19.470  17.442  1.00 10.00      A   
ATOM   1297  C   LYS   146      40.400  25.105  16.802  1.00 10.00      A   
ATOM   1298  O   LYS   146      40.872  26.144  17.266  1.00 10.00      A   
ATOM   1299  N   ALA   147      39.767  25.053  15.635  1.00 10.00      A   
ATOM   1300  HN  ALA   147      39.412  24.190  15.322  1.00 10.00      A   
ATOM   1301  CA  ALA   147      39.594  26.237  14.801  1.00 10.00      A   
ATOM   1302  CB  ALA   147      38.975  25.866  13.461  1.00 10.00      A   
ATOM   1303  C   ALA   147      38.753  27.293  15.508  1.00 10.00      A   
ATOM   1304  O   ALA   147      39.096  28.474  15.508  1.00 10.00      A   
ATOM   1305  N   ARG   148      37.658  26.863  16.117  1.00 10.00      A   
ATOM   1306  HN  ARG   148      37.433  25.905  16.089  1.00 10.00      A   
ATOM   1307  CA  ARG   148      36.777  27.781  16.826  1.00 10.00      A   
ATOM   1308  CB  ARG   148      35.312  27.374  16.648  1.00 10.00      A   
ATOM   1309  CG  ARG   148      34.896  27.109  15.206  1.00 10.00      A   
ATOM   1310  CD  ARG   148      35.111  28.326  14.315  1.00 10.00      A   
ATOM   1311  NE  ARG   148      34.312  29.473  14.743  1.00 10.00      A   
ATOM   1312  HE  ARG   148      34.529  29.874  15.616  1.00 10.00      A   
ATOM   1313  CZ  ARG   148      33.327  30.014  14.024  1.00 10.00      A   
ATOM   1314  NH1 ARG   148      33.004  29.513  12.833  1.00 10.00      A   
ATOM   1315 HH11 ARG   148      33.524  28.692  12.447  1.00 10.00      A   
ATOM   1316 HH12 ARG   148      32.233  29.943  12.279  1.00 10.00      A   
ATOM   1317  NH2 ARG   148      32.666  31.061  14.500  1.00 10.00      A   
ATOM   1318 HH21 ARG   148      31.893  31.494  13.948  1.00 10.00      A   
ATOM   1319 HH22 ARG   148      32.922  31.466  15.440  1.00 10.00      A   
ATOM   1320  C   ARG   148      37.132  27.836  18.311  1.00 10.00      A   
ATOM   1321  O   ARG   148      36.647  28.696  19.043  1.00 10.00      A   
ATOM   1322  N   ASN   149      38.003  26.919  18.729  1.00 10.00      A   
ATOM   1323  HN  ASN   149      38.362  26.284  18.076  1.00 10.00      A   
ATOM   1324  CA  ASN   149      38.450  26.818  20.123  1.00 10.00      A   
ATOM   1325  CB  ASN   149      39.302  28.016  20.554  1.00 10.00      A   
ATOM   1326  CG  ASN   149      40.109  27.736  21.811  1.00 10.00      A   
ATOM   1327  OD1 ASN   149      40.493  26.596  22.074  1.00 10.00      A   
ATOM   1328  ND2 ASN   149      40.383  28.770  22.589  1.00 10.00      A   
ATOM   1329 HD21 ASN   149      40.058  29.658  22.316  1.00 10.00      A   
ATOM   1330 HD22 ASN   149      40.897  28.609  23.412  1.00 10.00      A   
ATOM   1331  C   ASN   149      37.285  26.578  21.081  1.00 10.00      A   
ATOM   1332  O   ASN   149      37.027  27.370  21.989  1.00 10.00      A   
ATOM   1333  N   LEU   150      36.584  25.476  20.859  1.00 10.00      A   
ATOM   1334  HN  LEU   150      36.857  24.879  20.127  1.00 10.00      A   
ATOM   1335  CA  LEU   150      35.445  25.101  21.680  1.00 10.00      A   
ATOM   1336  CB  LEU   150      34.137  25.255  20.893  1.00 10.00      A   
ATOM   1337  CG  LEU   150      33.756  26.682  20.486  1.00 10.00      A   
ATOM   1338  CD1 LEU   150      32.524  26.677  19.594  1.00 10.00      A   
ATOM   1339  CD2 LEU   150      33.523  27.545  21.716  1.00 10.00      A   
ATOM   1340  C   LEU   150      35.606  23.666  22.155  1.00 10.00      A   
ATOM   1341  O   LEU   150      36.377  22.896  21.575  1.00 10.00      A   
ATOM   1342  N   SER   151      34.890  23.311  23.207  1.00 10.00      A   
ATOM   1343  HN  SER   151      34.296  23.971  23.625  1.00 10.00      A   
ATOM   1344  CA  SER   151      34.959  21.972  23.767  1.00 10.00      A   
ATOM   1345  CB  SER   151      34.255  21.932  25.123  1.00 10.00      A   
ATOM   1346  OG  SER   151      34.020  20.600  25.544  1.00 10.00      A   
ATOM   1347  HG  SER   151      34.122  20.549  26.504  1.00 10.00      A   
ATOM   1348  C   SER   151      34.359  20.929  22.829  1.00 10.00      A   
ATOM   1349  O   SER   151      33.337  21.169  22.174  1.00 10.00      A   
ATOM   1350  N   VAL   152      35.002  19.767  22.784  1.00 10.00      A   
ATOM   1351  HN  VAL   152      35.803  19.650  23.338  1.00 10.00      A   
ATOM   1352  CA  VAL   152      34.551  18.660  21.952  1.00 10.00      A   
ATOM   1353  CB  VAL   152      35.575  17.502  21.963  1.00 10.00      A   
ATOM   1354  CG1 VAL   152      35.043  16.293  21.205  1.00 10.00      A   
ATOM   1355  CG2 VAL   152      36.900  17.961  21.370  1.00 10.00      A   
ATOM   1356  C   VAL   152      33.207  18.155  22.461  1.00 10.00      A   
ATOM   1357  O   VAL   152      32.319  17.808  21.679  1.00 10.00      A   
ATOM   1358  N   GLU   153      33.058  18.153  23.779  1.00 10.00      A   
ATOM   1359  HN  GLU   153      33.801  18.464  24.341  1.00 10.00      A   
ATOM   1360  CA  GLU   153      31.827  17.707  24.415  1.00 10.00      A   
ATOM   1361  CB  GLU   153      31.984  17.704  25.936  1.00 10.00      A   
ATOM   1362  CG  GLU   153      33.228  16.981  26.424  1.00 10.00      A   
ATOM   1363  CD  GLU   153      33.380  17.018  27.929  1.00 10.00      A   
ATOM   1364  OE1 GLU   153      33.883  18.033  28.460  1.00 10.00      A   
ATOM   1365  OE2 GLU   153      33.011  16.025  28.594  1.00 10.00      A   
ATOM   1366  C   GLU   153      30.662  18.603  24.010  1.00 10.00      A   
ATOM   1367  O   GLU   153      29.560  18.127  23.740  1.00 10.00      A   
ATOM   1368  N   GLN   154      30.924  19.904  23.951  1.00 10.00      A   
ATOM   1369  HN  GLN   154      31.829  20.220  24.170  1.00 10.00      A   
ATOM   1370  CA  GLN   154      29.907  20.874  23.569  1.00 10.00      A   
ATOM   1371  CB  GLN   154      30.405  22.302  23.810  1.00 10.00      A   
ATOM   1372  CG  GLN   154      30.638  22.653  25.272  1.00 10.00      A   
ATOM   1373  CD  GLN   154      29.371  22.575  26.103  1.00 10.00      A   
ATOM   1374  OE1 GLN   154      28.609  23.534  26.187  1.00 10.00      A   
ATOM   1375  NE2 GLN   154      29.144  21.436  26.734  1.00 10.00      A   
ATOM   1376 HE21 GLN   154      29.797  20.713  26.634  1.00 10.00      A   
ATOM   1377 HE22 GLN   154      28.330  21.358  27.276  1.00 10.00      A   
ATOM   1378  C   GLN   154      29.520  20.699  22.105  1.00 10.00      A   
ATOM   1379  O   GLN   154      28.339  20.718  21.756  1.00 10.00      A   
ATOM   1380  N   LEU   155      30.524  20.510  21.257  1.00 10.00      A   
ATOM   1381  HN  LEU   155      31.444  20.500  21.601  1.00 10.00      A   
ATOM   1382  CA  LEU   155      30.295  20.329  19.830  1.00 10.00      A   
ATOM   1383  CB  LEU   155      31.621  20.327  19.063  1.00 10.00      A   
ATOM   1384  CG  LEU   155      31.521  20.453  17.538  1.00 10.00      A   
ATOM   1385  CD1 LEU   155      30.791  21.730  17.143  1.00 10.00      A   
ATOM   1386  CD2 LEU   155      32.901  20.412  16.906  1.00 10.00      A   
ATOM   1387  C   LEU   155      29.514  19.045  19.557  1.00 10.00      A   
ATOM   1388  O   LEU   155      28.629  19.021  18.703  1.00 10.00      A   
ATOM   1389  N   THR   156      29.832  17.992  20.300  1.00 10.00      A   
ATOM   1390  HN  THR   156      30.540  18.078  20.973  1.00 10.00      A   
ATOM   1391  CA  THR   156      29.155  16.709  20.143  1.00 10.00      A   
ATOM   1392  CB  THR   156      29.754  15.642  21.085  1.00 10.00      A   
ATOM   1393  OG1 THR   156      31.167  15.535  20.852  1.00 10.00      A   
ATOM   1394  HG1 THR   156      31.605  16.346  21.143  1.00 10.00      A   
ATOM   1395  CG2 THR   156      29.108  14.284  20.848  1.00 10.00      A   
ATOM   1396  C   THR   156      27.652  16.851  20.400  1.00 10.00      A   
ATOM   1397  O   THR   156      26.827  16.308  19.656  1.00 10.00      A   
ATOM   1398  N   GLN   157      27.304  17.607  21.441  1.00 10.00      A   
ATOM   1399  HN  GLN   157      28.010  18.016  21.991  1.00 10.00      A   
ATOM   1400  CA  GLN   157      25.906  17.839  21.794  1.00 10.00      A   
ATOM   1401  CB  GLN   157      25.812  18.573  23.136  1.00 10.00      A   
ATOM   1402  CG  GLN   157      24.390  18.806  23.631  1.00 10.00      A   
ATOM   1403  CD  GLN   157      23.703  17.534  24.085  1.00 10.00      A   
ATOM   1404  OE1 GLN   157      24.345  16.605  24.580  1.00 10.00      A   
ATOM   1405  NE2 GLN   157      22.389  17.486  23.930  1.00 10.00      A   
ATOM   1406 HE21 GLN   157      21.941  18.267  23.534  1.00 10.00      A   
ATOM   1407 HE22 GLN   157      21.917  16.674  24.216  1.00 10.00      A   
ATOM   1408  C   GLN   157      25.199  18.641  20.702  1.00 10.00      A   
ATOM   1409  O   GLN   157      24.071  18.328  20.316  1.00 10.00      A   
ATOM   1410  N   LEU   158      25.882  19.667  20.201  1.00 10.00      A   
ATOM   1411  HN  LEU   158      26.778  19.858  20.553  1.00 10.00      A   
ATOM   1412  CA  LEU   158      25.336  20.521  19.150  1.00 10.00      A   
ATOM   1413  CB  LEU   158      26.299  21.667  18.830  1.00 10.00      A   
ATOM   1414  CG  LEU   158      25.779  22.726  17.854  1.00 10.00      A   
ATOM   1415  CD1 LEU   158      24.675  23.554  18.496  1.00 10.00      A   
ATOM   1416  CD2 LEU   158      26.914  23.615  17.367  1.00 10.00      A   
ATOM   1417  C   LEU   158      25.044  19.708  17.891  1.00 10.00      A   
ATOM   1418  O   LEU   158      23.989  19.859  17.274  1.00 10.00      A   
ATOM   1419  N   ILE   159      25.980  18.836  17.524  1.00 10.00      A   
ATOM   1420  HN  ILE   159      26.804  18.765  18.056  1.00 10.00      A   
ATOM   1421  CA  ILE   159      25.819  17.992  16.348  1.00 10.00      A   
ATOM   1422  CB  ILE   159      27.083  17.141  16.083  1.00 10.00      A   
ATOM   1423  CG1 ILE   159      28.266  18.045  15.721  1.00 10.00      A   
ATOM   1424  CG2 ILE   159      26.836  16.120  14.980  1.00 10.00      A   
ATOM   1425  CD1 ILE   159      29.591  17.322  15.638  1.00 10.00      A   
ATOM   1426  C   ILE   159      24.609  17.080  16.514  1.00 10.00      A   
ATOM   1427  O   ILE   159      23.807  16.920  15.591  1.00 10.00      A   
ATOM   1428  N   ALA   160      24.470  16.511  17.708  1.00 10.00      A   
ATOM   1429  HN  ALA   160      25.135  16.703  18.407  1.00 10.00      A   
ATOM   1430  CA  ALA   160      23.361  15.611  18.012  1.00 10.00      A   
ATOM   1431  CB  ALA   160      23.521  15.025  19.407  1.00 10.00      A   
ATOM   1432  C   ALA   160      22.017  16.326  17.881  1.00 10.00      A   
ATOM   1433  O   ALA   160      21.031  15.737  17.431  1.00 10.00      A   
ATOM   1434  N   LYS   161      21.992  17.602  18.263  1.00 10.00      A   
ATOM   1435  HN  LYS   161      22.813  18.011  18.614  1.00 10.00      A   
ATOM   1436  CA  LYS   161      20.778  18.408  18.184  1.00 10.00      A   
ATOM   1437  CB  LYS   161      21.031  19.815  18.746  1.00 10.00      A   
ATOM   1438  CG  LYS   161      19.821  20.738  18.686  1.00 10.00      A   
ATOM   1439  CD  LYS   161      20.220  22.203  18.797  1.00 10.00      A   
ATOM   1440  CE  LYS   161      19.027  23.115  18.555  1.00 10.00      A   
ATOM   1441  NZ  LYS   161      19.420  24.545  18.458  1.00 10.00      A   
ATOM   1442  HZ1 LYS   161      18.576  25.136  18.310  1.00 10.00      A   
ATOM   1443  HZ2 LYS   161      20.070  24.688  17.654  1.00 10.00      A   
ATOM   1444  HZ3 LYS   161      19.894  24.849  19.334  1.00 10.00      A   
ATOM   1445  C   LYS   161      20.289  18.511  16.740  1.00 10.00      A   
ATOM   1446  O   LYS   161      19.087  18.470  16.470  1.00 10.00      A   
ATOM   1447  N   TYR   162      21.232  18.613  15.812  1.00 10.00      A   
ATOM   1448  HN  TYR   162      22.177  18.589  16.083  1.00 10.00      A   
ATOM   1449  CA  TYR   162      20.898  18.740  14.400  1.00 10.00      A   
ATOM   1450  CB  TYR   162      21.745  19.822  13.727  1.00 10.00      A   
ATOM   1451  CG  TYR   162      21.510  21.191  14.324  1.00 10.00      A   
ATOM   1452  CD1 TYR   162      22.517  21.860  15.005  1.00 10.00      A   
ATOM   1453  CD2 TYR   162      20.264  21.801  14.232  1.00 10.00      A   
ATOM   1454  CE1 TYR   162      22.292  23.099  15.572  1.00 10.00      A   
ATOM   1455  CE2 TYR   162      20.034  23.042  14.790  1.00 10.00      A   
ATOM   1456  CZ  TYR   162      21.050  23.685  15.464  1.00 10.00      A   
ATOM   1457  OH  TYR   162      20.820  24.915  16.041  1.00 10.00      A   
ATOM   1458  HH  TYR   162      21.111  25.614  15.438  1.00 10.00      A   
ATOM   1459  C   TYR   162      20.983  17.409  13.663  1.00 10.00      A   
ATOM   1460  O   TYR   162      21.014  17.373  12.433  1.00 10.00      A   
ATOM   1461  N   SER   163      21.028  16.318  14.419  1.00 10.00      A   
ATOM   1462  HN  SER   163      21.027  16.410  15.399  1.00 10.00      A   
ATOM   1463  CA  SER   163      21.070  14.988  13.832  1.00 10.00      A   
ATOM   1464  CB  SER   163      21.934  14.046  14.673  1.00 10.00      A   
ATOM   1465  OG  SER   163      23.278  14.494  14.717  1.00 10.00      A   
ATOM   1466  HG  SER   163      23.293  15.457  14.829  1.00 10.00      A   
ATOM   1467  C   SER   163      19.648  14.451  13.723  1.00 10.00      A   
ATOM   1468  O   SER   163      18.997  14.175  14.734  1.00 10.00      A   
ATOM   1469  N   GLN   164      19.162  14.329  12.500  1.00 10.00      A   
ATOM   1470  HN  GLN   164      19.740  14.549  11.732  1.00 10.00      A   
ATOM   1471  CA  GLN   164      17.815  13.849  12.257  1.00 10.00      A   
ATOM   1472  CB  GLN   164      17.269  14.416  10.944  1.00 10.00      A   
ATOM   1473  CG  GLN   164      17.163  15.933  10.921  1.00 10.00      A   
ATOM   1474  CD  GLN   164      16.257  16.433   9.816  1.00 10.00      A   
ATOM   1475  OE1 GLN   164      16.699  16.685   8.695  1.00 10.00      A   
ATOM   1476  NE2 GLN   164      14.982  16.584  10.124  1.00 10.00      A   
ATOM   1477 HE21 GLN   164      14.697  16.365  11.037  1.00 10.00      A   
ATOM   1478 HE22 GLN   164      14.370  16.900   9.425  1.00 10.00      A   
ATOM   1479  C   GLN   164      17.768  12.327  12.227  1.00 10.00      A   
ATOM   1480  O   GLN   164      18.353  11.693  11.346  1.00 10.00      A   
ATOM   1481  N   GLN   165      17.085  11.748  13.203  1.00 10.00      A   
ATOM   1482  HN  GLN   165      16.658  12.308  13.886  1.00 10.00      A   
ATOM   1483  CA  GLN   165      16.944  10.305  13.287  1.00 10.00      A   
ATOM   1484  CB  GLN   165      17.076   9.839  14.741  1.00 10.00      A   
ATOM   1485  CG  GLN   165      18.400  10.211  15.398  1.00 10.00      A   
ATOM   1486  CD  GLN   165      18.419   9.913  16.886  1.00 10.00      A   
ATOM   1487  OE1 GLN   165      17.381   9.946  17.552  1.00 10.00      A   
ATOM   1488  NE2 GLN   165      19.596   9.629  17.423  1.00 10.00      A   
ATOM   1489 HE21 GLN   165      20.385   9.631  16.842  1.00 10.00      A   
ATOM   1490 HE22 GLN   165      19.629   9.425  18.382  1.00 10.00      A   
ATOM   1491  C   GLN   165      15.593   9.889  12.718  1.00 10.00      A   
ATOM   1492  O   GLN   165      14.554  10.407  13.134  1.00 10.00      A   
ATOM   1493  N   PRO   166      15.591   8.971  11.739  1.00 10.00      A   
ATOM   1494  CA  PRO   166      14.357   8.487  11.111  1.00 10.00      A   
ATOM   1495  CB  PRO   166      14.864   7.624   9.952  1.00 10.00      A   
ATOM   1496  CG  PRO   166      16.224   7.191  10.376  1.00 10.00      A   
ATOM   1497  CD  PRO   166      16.791   8.334  11.169  1.00 10.00      A   
ATOM   1498  C   PRO   166      13.529   7.641  12.073  1.00 10.00      A   
ATOM   1499  O   PRO   166      14.020   7.225  13.123  1.00 10.00      A   
ATOM   1500  N   LEU   167      12.278   7.383  11.712  1.00 10.00      A   
ATOM   1501  HN  LEU   167      11.948   7.729  10.858  1.00 10.00      A   
ATOM   1502  CA  LEU   167      11.391   6.587  12.549  1.00 10.00      A   
ATOM   1503  CB  LEU   167       9.979   6.549  11.960  1.00 10.00      A   
ATOM   1504  CG  LEU   167       9.295   7.903  11.767  1.00 10.00      A   
ATOM   1505  CD1 LEU   167       7.943   7.726  11.099  1.00 10.00      A   
ATOM   1506  CD2 LEU   167       9.150   8.627  13.095  1.00 10.00      A   
ATOM   1507  C   LEU   167      11.934   5.174  12.702  1.00 10.00      A   
ATOM   1508  O   LEU   167      12.087   4.672  13.816  1.00 10.00      A   
ATOM   1509  N   VAL   168      12.229   4.541  11.578  1.00 10.00      A   
ATOM   1510  HN  VAL   168      12.085   4.998  10.720  1.00 10.00      A   
ATOM   1511  CA  VAL   168      12.768   3.192  11.582  1.00 10.00      A   
ATOM   1512  CB  VAL   168      11.900   2.216  10.756  1.00 10.00      A   
ATOM   1513  CG1 VAL   168      12.405   0.789  10.901  1.00 10.00      A   
ATOM   1514  CG2 VAL   168      10.439   2.307  11.171  1.00 10.00      A   
ATOM   1515  C   VAL   168      14.191   3.202  11.032  1.00 10.00      A   
ATOM   1516  O   VAL   168      14.423   3.603   9.888  1.00 10.00      A   
ATOM   1517  N   LYS   169      15.135   2.753  11.853  1.00 10.00      A   
ATOM   1518  HN  LYS   169      14.877   2.446  12.746  1.00 10.00      A   
ATOM   1519  CA  LYS   169      16.547   2.713  11.472  1.00 10.00      A   
ATOM   1520  CB  LYS   169      17.413   2.341  12.678  1.00 10.00      A   
ATOM   1521  CG  LYS   169      17.332   3.333  13.825  1.00 10.00      A   
ATOM   1522  CD  LYS   169      18.122   2.851  15.032  1.00 10.00      A   
ATOM   1523  CE  LYS   169      18.047   3.855  16.171  1.00 10.00      A   
ATOM   1524  NZ  LYS   169      18.766   3.381  17.381  1.00 10.00      A   
ATOM   1525  HZ1 LYS   169      19.782   3.293  17.185  1.00 10.00      A   
ATOM   1526  HZ2 LYS   169      18.398   2.454  17.678  1.00 10.00      A   
ATOM   1527  HZ3 LYS   169      18.633   4.056  18.162  1.00 10.00      A   
ATOM   1528  C   LYS   169      16.810   1.752  10.311  1.00 10.00      A   
ATOM   1529  O   LYS   169      17.863   1.795   9.680  1.00 10.00      A   
ATOM   1530  N   TYR   170      15.848   0.887  10.031  1.00 10.00      A   
ATOM   1531  HN  TYR   170      15.033   0.890  10.568  1.00 10.00      A   
ATOM   1532  CA  TYR   170      15.983  -0.069   8.942  1.00 10.00      A   
ATOM   1533  CB  TYR   170      15.251  -1.370   9.273  1.00 10.00      A   
ATOM   1534  CG  TYR   170      15.837  -2.087  10.468  1.00 10.00      A   
ATOM   1535  CD1 TYR   170      15.106  -2.243  11.640  1.00 10.00      A   
ATOM   1536  CD2 TYR   170      17.126  -2.599  10.426  1.00 10.00      A   
ATOM   1537  CE1 TYR   170      15.648  -2.889  12.737  1.00 10.00      A   
ATOM   1538  CE2 TYR   170      17.674  -3.249  11.515  1.00 10.00      A   
ATOM   1539  CZ  TYR   170      16.931  -3.391  12.667  1.00 10.00      A   
ATOM   1540  OH  TYR   170      17.480  -4.028  13.759  1.00 10.00      A   
ATOM   1541  HH  TYR   170      16.884  -4.731  14.054  1.00 10.00      A   
ATOM   1542  C   TYR   170      15.485   0.522   7.631  1.00 10.00      A   
ATOM   1543  O   TYR   170      15.604  -0.094   6.575  1.00 10.00      A   
ATOM   1544  N   ILE   171      14.928   1.723   7.710  1.00 10.00      A   
ATOM   1545  HN  ILE   171      14.857   2.160   8.582  1.00 10.00      A   
ATOM   1546  CA  ILE   171      14.431   2.413   6.530  1.00 10.00      A   
ATOM   1547  CB  ILE   171      13.060   3.081   6.786  1.00 10.00      A   
ATOM   1548  CG1 ILE   171      11.997   2.019   7.085  1.00 10.00      A   
ATOM   1549  CG2 ILE   171      12.640   3.935   5.596  1.00 10.00      A   
ATOM   1550  CD1 ILE   171      10.612   2.581   7.332  1.00 10.00      A   
ATOM   1551  C   ILE   171      15.447   3.462   6.094  1.00 10.00      A   
ATOM   1552  O   ILE   171      15.738   3.610   4.908  1.00 10.00      A   
ATOM   1553  N   GLY   172      16.004   4.167   7.068  1.00 10.00      A   
ATOM   1554  HN  GLY   172      15.761   3.981   7.999  1.00 10.00      A   
ATOM   1555  CA  GLY   172      16.980   5.191   6.776  1.00 10.00      A   
ATOM   1556  C   GLY   172      18.007   5.325   7.879  1.00 10.00      A   
ATOM   1557  O   GLY   172      17.856   4.737   8.954  1.00 10.00      A   
ATOM   1558  N   GLN   173      19.046   6.099   7.613  1.00 10.00      A   
ATOM   1559  HN  GLN   173      19.100   6.537   6.738  1.00 10.00      A   
ATOM   1560  CA  GLN   173      20.111   6.324   8.580  1.00 10.00      A   
ATOM   1561  CB  GLN   173      21.472   6.061   7.925  1.00 10.00      A   
ATOM   1562  CG  GLN   173      21.668   6.777   6.597  1.00 10.00      A   
ATOM   1563  CD  GLN   173      22.978   6.421   5.922  1.00 10.00      A   
ATOM   1564  OE1 GLN   173      23.994   6.195   6.579  1.00 10.00      A   
ATOM   1565  NE2 GLN   173      22.956   6.359   4.601  1.00 10.00      A   
ATOM   1566 HE21 GLN   173      22.104   6.539   4.139  1.00 10.00      A   
ATOM   1567 HE22 GLN   173      23.785   6.131   4.136  1.00 10.00      A   
ATOM   1568  C   GLN   173      20.052   7.757   9.105  1.00 10.00      A   
ATOM   1569  O   GLN   173      19.539   8.644   8.419  1.00 10.00      A   
ATOM   1570  N   PRO   174      20.540   7.999  10.338  1.00 10.00      A   
ATOM   1571  CA  PRO   174      20.555   9.340  10.932  1.00 10.00      A   
ATOM   1572  CB  PRO   174      21.166   9.116  12.324  1.00 10.00      A   
ATOM   1573  CG  PRO   174      20.991   7.659  12.584  1.00 10.00      A   
ATOM   1574  CD  PRO   174      21.104   6.990  11.246  1.00 10.00      A   
ATOM   1575  C   PRO   174      21.430  10.277  10.111  1.00 10.00      A   
ATOM   1576  O   PRO   174      22.534   9.909   9.709  1.00 10.00      A   
ATOM   1577  N   VAL   175      20.940  11.478   9.855  1.00 10.00      A   
ATOM   1578  HN  VAL   175      20.056  11.727  10.209  1.00 10.00      A   
ATOM   1579  CA  VAL   175      21.685  12.440   9.062  1.00 10.00      A   
ATOM   1580  CB  VAL   175      21.015  12.655   7.683  1.00 10.00      A   
ATOM   1581  CG1 VAL   175      20.026  13.815   7.688  1.00 10.00      A   
ATOM   1582  CG2 VAL   175      22.053  12.799   6.584  1.00 10.00      A   
ATOM   1583  C   VAL   175      21.859  13.759   9.817  1.00 10.00      A   
ATOM   1584  O   VAL   175      20.999  14.148  10.604  1.00 10.00      A   
ATOM   1585  N   VAL   176      22.978  14.432   9.592  1.00 10.00      A   
ATOM   1586  HN  VAL   176      23.637  14.072   8.955  1.00 10.00      A   
ATOM   1587  CA  VAL   176      23.256  15.694  10.269  1.00 10.00      A   
ATOM   1588  CB  VAL   176      24.707  15.747  10.795  1.00 10.00      A   
ATOM   1589  CG1 VAL   176      24.929  16.991  11.646  1.00 10.00      A   
ATOM   1590  CG2 VAL   176      25.034  14.491  11.589  1.00 10.00      A   
ATOM   1591  C   VAL   176      23.007  16.892   9.353  1.00 10.00      A   
ATOM   1592  O   VAL   176      23.483  16.927   8.214  1.00 10.00      A   
ATOM   1593  N   ASN   177      22.254  17.864   9.859  1.00 10.00      A   
ATOM   1594  HN  ASN   177      21.891  17.761  10.768  1.00 10.00      A   
ATOM   1595  CA  ASN   177      21.942  19.076   9.110  1.00 10.00      A   
ATOM   1596  CB  ASN   177      20.715  19.767   9.712  1.00 10.00      A   
ATOM   1597  CG  ASN   177      19.413  19.289   9.099  1.00 10.00      A   
ATOM   1598  OD1 ASN   177      19.296  19.148   7.881  1.00 10.00      A   
ATOM   1599  ND2 ASN   177      18.424  19.042   9.940  1.00 10.00      A   
ATOM   1600 HD21 ASN   177      18.586  19.177  10.898  1.00 10.00      A   
ATOM   1601 HD22 ASN   177      17.572  18.724   9.574  1.00 10.00      A   
ATOM   1602  C   ASN   177      23.136  20.028   9.112  1.00 10.00      A   
ATOM   1603  O   ASN   177      23.398  20.709  10.104  1.00 10.00      A   
ATOM   1604  N   ILE   178      23.854  20.069   7.994  1.00 10.00      A   
ATOM   1605  HN  ILE   178      23.576  19.512   7.234  1.00 10.00      A   
ATOM   1606  CA  ILE   178      25.042  20.910   7.859  1.00 10.00      A   
ATOM   1607  CB  ILE   178      25.814  20.585   6.561  1.00 10.00      A   
ATOM   1608  CG1 ILE   178      26.148  19.092   6.501  1.00 10.00      A   
ATOM   1609  CG2 ILE   178      27.089  21.414   6.466  1.00 10.00      A   
ATOM   1610  CD1 ILE   178      26.785  18.659   5.197  1.00 10.00      A   
ATOM   1611  C   ILE   178      24.716  22.405   7.896  1.00 10.00      A   
ATOM   1612  O   ILE   178      25.414  23.182   8.551  1.00 10.00      A   
ATOM   1613  N   VAL   179      23.651  22.803   7.212  1.00 10.00      A   
ATOM   1614  HN  VAL   179      23.105  22.134   6.747  1.00 10.00      A   
ATOM   1615  CA  VAL   179      23.260  24.213   7.149  1.00 10.00      A   
ATOM   1616  CB  VAL   179      22.078  24.448   6.183  1.00 10.00      A   
ATOM   1617  CG1 VAL   179      21.756  25.932   6.075  1.00 10.00      A   
ATOM   1618  CG2 VAL   179      22.392  23.873   4.811  1.00 10.00      A   
ATOM   1619  C   VAL   179      22.925  24.773   8.530  1.00 10.00      A   
ATOM   1620  O   VAL   179      23.520  25.762   8.969  1.00 10.00      A   
ATOM   1621  N   GLU   180      21.979  24.135   9.212  1.00 10.00      A   
ATOM   1622  HN  GLU   180      21.537  23.358   8.804  1.00 10.00      A   
ATOM   1623  CA  GLU   180      21.567  24.569  10.542  1.00 10.00      A   
ATOM   1624  CB  GLU   180      20.391  23.729  11.051  1.00 10.00      A   
ATOM   1625  CG  GLU   180      19.097  23.934  10.277  1.00 10.00      A   
ATOM   1626  CD  GLU   180      17.931  23.167  10.869  1.00 10.00      A   
ATOM   1627  OE1 GLU   180      17.330  23.656  11.851  1.00 10.00      A   
ATOM   1628  OE2 GLU   180      17.608  22.076  10.354  1.00 10.00      A   
ATOM   1629  C   GLU   180      22.730  24.522  11.533  1.00 10.00      A   
ATOM   1630  O   GLU   180      22.824  25.363  12.430  1.00 10.00      A   
ATOM   1631  N   LEU   181      23.618  23.546  11.361  1.00 10.00      A   
ATOM   1632  HN  LEU   181      23.490  22.908  10.628  1.00 10.00      A   
ATOM   1633  CA  LEU   181      24.775  23.394  12.239  1.00 10.00      A   
ATOM   1634  CB  LEU   181      25.483  22.066  11.956  1.00 10.00      A   
ATOM   1635  CG  LEU   181      26.607  21.669  12.915  1.00 10.00      A   
ATOM   1636  CD1 LEU   181      26.065  21.460  14.319  1.00 10.00      A   
ATOM   1637  CD2 LEU   181      27.302  20.411  12.422  1.00 10.00      A   
ATOM   1638  C   LEU   181      25.749  24.562  12.082  1.00 10.00      A   
ATOM   1639  O   LEU   181      26.232  25.116  13.071  1.00 10.00      A   
ATOM   1640  N   ASN   182      26.025  24.941  10.839  1.00 10.00      A   
ATOM   1641  HN  ASN   182      25.601  24.470  10.087  1.00 10.00      A   
ATOM   1642  CA  ASN   182      26.943  26.042  10.563  1.00 10.00      A   
ATOM   1643  CB  ASN   182      27.200  26.185   9.062  1.00 10.00      A   
ATOM   1644  CG  ASN   182      28.341  25.312   8.573  1.00 10.00      A   
ATOM   1645  OD1 ASN   182      29.508  25.698   8.636  1.00 10.00      A   
ATOM   1646  ND2 ASN   182      28.013  24.125   8.086  1.00 10.00      A   
ATOM   1647 HD21 ASN   182      27.063  23.874   8.072  1.00 10.00      A   
ATOM   1648 HD22 ASN   182      28.732  23.545   7.752  1.00 10.00      A   
ATOM   1649  C   ASN   182      26.419  27.352  11.134  1.00 10.00      A   
ATOM   1650  O   ASN   182      27.171  28.131  11.723  1.00 10.00      A   
ATOM   1651  N   LEU   183      25.121  27.582  10.969  1.00 10.00      A   
ATOM   1652  HN  LEU   183      24.574  26.920  10.492  1.00 10.00      A   
ATOM   1653  CA  LEU   183      24.491  28.796  11.474  1.00 10.00      A   
ATOM   1654  CB  LEU   183      23.046  28.903  10.983  1.00 10.00      A   
ATOM   1655  CG  LEU   183      22.857  29.096   9.476  1.00 10.00      A   
ATOM   1656  CD1 LEU   183      21.379  29.156   9.126  1.00 10.00      A   
ATOM   1657  CD2 LEU   183      23.575  30.351   8.997  1.00 10.00      A   
ATOM   1658  C   LEU   183      24.547  28.841  12.997  1.00 10.00      A   
ATOM   1659  O   LEU   183      24.766  29.898  13.588  1.00 10.00      A   
ATOM   1660  N   ALA   184      24.362  27.684  13.624  1.00 10.00      A   
ATOM   1661  HN  ALA   184      24.189  26.875  13.097  1.00 10.00      A   
ATOM   1662  CA  ALA   184      24.401  27.589  15.078  1.00 10.00      A   
ATOM   1663  CB  ALA   184      23.964  26.207  15.538  1.00 10.00      A   
ATOM   1664  C   ALA   184      25.798  27.905  15.595  1.00 10.00      A   
ATOM   1665  O   ALA   184      25.956  28.604  16.592  1.00 10.00      A   
ATOM   1666  N   LEU   185      26.806  27.390  14.901  1.00 10.00      A   
ATOM   1667  HN  LEU   185      26.607  26.832  14.116  1.00 10.00      A   
ATOM   1668  CA  LEU   185      28.196  27.620  15.275  1.00 10.00      A   
ATOM   1669  CB  LEU   185      29.127  26.885  14.309  1.00 10.00      A   
ATOM   1670  CG  LEU   185      30.616  26.903  14.655  1.00 10.00      A   
ATOM   1671  CD1 LEU   185      30.890  26.061  15.892  1.00 10.00      A   
ATOM   1672  CD2 LEU   185      31.447  26.418  13.475  1.00 10.00      A   
ATOM   1673  C   LEU   185      28.502  29.116  15.268  1.00 10.00      A   
ATOM   1674  O   LEU   185      29.165  29.632  16.167  1.00 10.00      A   
ATOM   1675  N   ASP   186      27.995  29.802  14.250  1.00 10.00      A   
ATOM   1676  HN  ASP   186      27.477  29.323  13.566  1.00 10.00      A   
ATOM   1677  CA  ASP   186      28.189  31.243  14.111  1.00 10.00      A   
ATOM   1678  CB  ASP   186      27.617  31.724  12.773  1.00 10.00      A   
ATOM   1679  CG  ASP   186      27.631  33.235  12.619  1.00 10.00      A   
ATOM   1680  OD1 ASP   186      28.733  33.813  12.491  1.00 10.00      A   
ATOM   1681  OD2 ASP   186      26.541  33.846  12.594  1.00 10.00      A   
ATOM   1682  C   ASP   186      27.521  31.987  15.264  1.00 10.00      A   
ATOM   1683  O   ASP   186      28.107  32.888  15.863  1.00 10.00      A   
ATOM   1684  N   LYS   187      26.302  31.574  15.591  1.00 10.00      A   
ATOM   1685  HN  LYS   187      25.901  30.831  15.090  1.00 10.00      A   
ATOM   1686  CA  LYS   187      25.539  32.196  16.668  1.00 10.00      A   
ATOM   1687  CB  LYS   187      24.072  31.774  16.593  1.00 10.00      A   
ATOM   1688  CG  LYS   187      23.379  32.231  15.323  1.00 10.00      A   
ATOM   1689  CD  LYS   187      21.931  31.786  15.281  1.00 10.00      A   
ATOM   1690  CE  LYS   187      21.221  32.371  14.072  1.00 10.00      A   
ATOM   1691  NZ  LYS   187      21.218  33.858  14.102  1.00 10.00      A   
ATOM   1692  HZ1 LYS   187      20.806  34.238  13.219  1.00 10.00      A   
ATOM   1693  HZ2 LYS   187      22.187  34.219  14.201  1.00 10.00      A   
ATOM   1694  HZ3 LYS   187      20.654  34.198  14.908  1.00 10.00      A   
ATOM   1695  C   LYS   187      26.119  31.869  18.040  1.00 10.00      A   
ATOM   1696  O   LYS   187      25.853  32.568  19.019  1.00 10.00      A   
ATOM   1697  N   LEU   188      26.904  30.802  18.110  1.00 10.00      A   
ATOM   1698  HN  LEU   188      27.061  30.270  17.300  1.00 10.00      A   
ATOM   1699  CA  LEU   188      27.525  30.393  19.362  1.00 10.00      A   
ATOM   1700  CB  LEU   188      27.805  28.886  19.379  1.00 10.00      A   
ATOM   1701  CG  LEU   188      26.611  27.976  19.678  1.00 10.00      A   
ATOM   1702  CD1 LEU   188      27.040  26.518  19.686  1.00 10.00      A   
ATOM   1703  CD2 LEU   188      25.969  28.346  21.005  1.00 10.00      A   
ATOM   1704  C   LEU   188      28.809  31.169  19.616  1.00 10.00      A   
ATOM   1705  O   LEU   188      29.383  31.100  20.705  1.00 10.00      A   
ATOM   1706  N   ASP   189      29.268  31.893  18.604  1.00 10.00      A   
ATOM   1707  HN  ASP   189      28.783  31.886  17.749  1.00 10.00      A   
ATOM   1708  CA  ASP   189      30.479  32.695  18.734  1.00 10.00      A   
ATOM   1709  CB  ASP   189      31.250  32.747  17.412  1.00 10.00      A   
ATOM   1710  CG  ASP   189      32.756  32.727  17.605  1.00 10.00      A   
ATOM   1711  OD1 ASP   189      33.261  33.387  18.539  1.00 10.00      A   
ATOM   1712  OD2 ASP   189      33.448  32.047  16.816  1.00 10.00      A   
ATOM   1713  C   ASP   189      30.106  34.103  19.173  1.00 10.00      A   
ATOM   1714  O   ASP   189      30.930  34.846  19.706  1.00 10.00      A   
ATOM   1715  N   GLU   190      28.847  34.460  18.946  1.00 10.00      A   
ATOM   1716  HN  GLU   190      28.241  33.821  18.522  1.00 10.00      A   
ATOM   1717  CB  GLU   190      26.971  36.029  18.691  1.00 10.00      A   
ATOM   1718  CG  GLU   190      26.944  35.945  17.173  1.00 10.00      A   
ATOM   1719  CD  GLU   190      25.596  36.315  16.592  1.00 10.00      A   
ATOM   1720  OE1 GLU   190      24.594  35.647  16.921  1.00 10.00      A   
ATOM   1721  OE2 GLU   190      25.526  37.281  15.800  1.00 10.00      A   
ATOM   1722  CA  GLU   190      28.343  35.772  19.320  1.00 10.00      A   
ATOM   1723  C   GLU   190      28.245  35.887  20.836  1.00 10.00      A   
ATOM   1724  O   GLU   190      27.971  34.860  21.498  1.00 10.00      A   
ATOM   1725  OXT GLU   190      28.433  37.004  21.358  1.00 10.00      A   
ATOM   1726  CB  LYS     4      -5.978  -7.954  13.549  1.00 10.00      B   
ATOM   1727  CG  LYS     4      -7.091  -8.949  13.262  1.00 10.00      B   
ATOM   1728  CD  LYS     4      -7.605  -8.817  11.836  1.00 10.00      B   
ATOM   1729  CE  LYS     4      -8.786  -9.745  11.581  1.00 10.00      B   
ATOM   1730  NZ  LYS     4      -8.405 -11.180  11.679  1.00 10.00      B   
ATOM   1731  HZ1 LYS     4      -7.638 -11.395  11.011  1.00 10.00      B   
ATOM   1732  HZ2 LYS     4      -9.221 -11.784  11.454  1.00 10.00      B   
ATOM   1733  HZ3 LYS     4      -8.084 -11.400  12.643  1.00 10.00      B   
ATOM   1734  C   LYS     4      -4.225  -7.121  15.146  1.00 10.00      B   
ATOM   1735  O   LYS     4      -4.311  -5.891  15.126  1.00 10.00      B   
ATOM   1736  N   LYS     4      -6.521  -7.561  15.935  1.00 10.00      B   
ATOM   1737  HT1 LYS     4      -7.388  -8.113  15.782  1.00 10.00      B   
ATOM   1738  HT2 LYS     4      -6.736  -6.553  15.805  1.00 10.00      B   
ATOM   1739  HT3 LYS     4      -6.202  -7.710  16.912  1.00 10.00      B   
ATOM   1740  CA  LYS     4      -5.466  -7.990  14.992  1.00 10.00      B   
ATOM   1741  N   GLN     5      -3.076  -7.763  15.318  1.00 10.00      B   
ATOM   1742  HN  GLN     5      -3.077  -8.745  15.343  1.00 10.00      B   
ATOM   1743  CA  GLN     5      -1.814  -7.051  15.481  1.00 10.00      B   
ATOM   1744  CB  GLN     5      -0.799  -7.921  16.225  1.00 10.00      B   
ATOM   1745  CG  GLN     5      -1.119  -8.101  17.701  1.00 10.00      B   
ATOM   1746  CD  GLN     5      -0.144  -9.017  18.414  1.00 10.00      B   
ATOM   1747  OE1 GLN     5       0.362  -9.981  17.840  1.00 10.00      B   
ATOM   1748  NE2 GLN     5       0.125  -8.721  19.674  1.00 10.00      B   
ATOM   1749 HE21 GLN     5      -0.316  -7.940  20.069  1.00 10.00      B   
ATOM   1750 HE22 GLN     5       0.762  -9.290  20.160  1.00 10.00      B   
ATOM   1751  C   GLN     5      -1.257  -6.602  14.134  1.00 10.00      B   
ATOM   1752  O   GLN     5      -0.781  -5.474  13.999  1.00 10.00      B   
ATOM   1753  N   LEU     6      -1.320  -7.501  13.152  1.00 10.00      B   
ATOM   1754  HN  LEU     6      -1.695  -8.385  13.352  1.00 10.00      B   
ATOM   1755  CA  LEU     6      -0.849  -7.235  11.788  1.00 10.00      B   
ATOM   1756  CB  LEU     6      -1.523  -5.999  11.175  1.00 10.00      B   
ATOM   1757  CG  LEU     6      -3.056  -6.004  11.138  1.00 10.00      B   
ATOM   1758  CD1 LEU     6      -3.582  -4.681  10.601  1.00 10.00      B   
ATOM   1759  CD2 LEU     6      -3.575  -7.163  10.299  1.00 10.00      B   
ATOM   1760  C   LEU     6       0.675  -7.143  11.676  1.00 10.00      B   
ATOM   1761  O   LEU     6       1.305  -7.965  11.004  1.00 10.00      B   
ATOM   1762  N   ALA     7       1.261  -6.151  12.331  1.00 10.00      B   
ATOM   1763  HN  ALA     7       0.706  -5.548  12.873  1.00 10.00      B   
ATOM   1764  CA  ALA     7       2.703  -5.944  12.288  1.00 10.00      B   
ATOM   1765  CB  ALA     7       3.034  -4.472  12.458  1.00 10.00      B   
ATOM   1766  C   ALA     7       3.424  -6.771  13.343  1.00 10.00      B   
ATOM   1767  O   ALA     7       3.269  -6.538  14.543  1.00 10.00      B   
ATOM   1768  N   LEU     8       4.211  -7.731  12.883  1.00 10.00      B   
ATOM   1769  HN  LEU     8       4.284  -7.859  11.916  1.00 10.00      B   
ATOM   1770  CA  LEU     8       4.978  -8.597  13.766  1.00 10.00      B   
ATOM   1771  CB  LEU     8       4.208  -9.886  14.074  1.00 10.00      B   
ATOM   1772  CG  LEU     8       3.129  -9.794  15.156  1.00 10.00      B   
ATOM   1773  CD1 LEU     8       2.363 -11.102  15.256  1.00 10.00      B   
ATOM   1774  CD2 LEU     8       3.747  -9.430  16.498  1.00 10.00      B   
ATOM   1775  C   LEU     8       6.324  -8.933  13.138  1.00 10.00      B   
ATOM   1776  O   LEU     8       6.383  -9.543  12.070  1.00 10.00      B   
ATOM   1777  N   PHE     9       7.398  -8.510  13.789  1.00 10.00      B   
ATOM   1778  HN  PHE     9       7.284  -8.012  14.626  1.00 10.00      B   
ATOM   1779  CA  PHE     9       8.744  -8.766  13.293  1.00 10.00      B   
ATOM   1780  CB  PHE     9       9.713  -7.695  13.804  1.00 10.00      B   
ATOM   1781  CG  PHE     9      11.108  -7.816  13.263  1.00 10.00      B   
ATOM   1782  CD1 PHE     9      11.365  -7.623  11.915  1.00 10.00      B   
ATOM   1783  CD2 PHE     9      12.166  -8.122  14.101  1.00 10.00      B   
ATOM   1784  CE1 PHE     9      12.649  -7.733  11.415  1.00 10.00      B   
ATOM   1785  CE2 PHE     9      13.451  -8.234  13.610  1.00 10.00      B   
ATOM   1786  CZ  PHE     9      13.693  -8.040  12.265  1.00 10.00      B   
ATOM   1787  C   PHE     9       9.212 -10.159  13.704  1.00 10.00      B   
ATOM   1788  O   PHE     9       9.359 -11.051  12.868  1.00 10.00      B   
ATOM   1789  N   GLU    10       9.434 -10.346  14.995  1.00 10.00      B   
ATOM   1790  HN  GLU    10       9.299  -9.599  15.618  1.00 10.00      B   
ATOM   1791  CA  GLU    10       9.873 -11.629  15.513  1.00 10.00      B   
ATOM   1792  CB  GLU    10      11.266 -11.520  16.138  1.00 10.00      B   
ATOM   1793  CG  GLU    10      12.402 -11.627  15.134  1.00 10.00      B   
ATOM   1794  CD  GLU    10      13.754 -11.752  15.801  1.00 10.00      B   
ATOM   1795  OE1 GLU    10      14.048 -12.826  16.366  1.00 10.00      B   
ATOM   1796  OE2 GLU    10      14.534 -10.779  15.759  1.00 10.00      B   
ATOM   1797  C   GLU    10       8.877 -12.166  16.532  1.00 10.00      B   
ATOM   1798  O   GLU    10       8.982 -11.877  17.722  1.00 10.00      B   
ATOM   1799  N   PRO    11       7.888 -12.950  16.074  1.00 10.00      B   
ATOM   1800  CA  PRO    11       6.857 -13.533  16.943  1.00 10.00      B   
ATOM   1801  CB  PRO    11       5.801 -14.055  15.955  1.00 10.00      B   
ATOM   1802  CG  PRO    11       6.186 -13.499  14.623  1.00 10.00      B   
ATOM   1803  CD  PRO    11       7.670 -13.312  14.669  1.00 10.00      B   
ATOM   1804  C   PRO    11       7.396 -14.682  17.798  1.00 10.00      B   
ATOM   1805  O   PRO    11       6.632 -15.377  18.468  1.00 10.00      B   
ATOM   1806  N   THR    12       8.715 -14.876  17.750  1.00 10.00      B   
ATOM   1807  HN  THR    12       9.253 -14.283  17.189  1.00 10.00      B   
ATOM   1808  CA  THR    12       9.392 -15.921  18.514  1.00 10.00      B   
ATOM   1809  CB  THR    12       9.095 -15.806  20.023  1.00 10.00      B   
ATOM   1810  OG1 THR    12       9.187 -14.430  20.419  1.00 10.00      B   
ATOM   1811  HG1 THR    12       9.875 -13.997  19.905  1.00 10.00      B   
ATOM   1812  CG2 THR    12      10.080 -16.634  20.834  1.00 10.00      B   
ATOM   1813  C   THR    12       9.050 -17.325  18.009  1.00 10.00      B   
ATOM   1814  O   THR    12       9.863 -17.964  17.342  1.00 10.00      B   
ATOM   1815  N   LEU    13       7.835 -17.781  18.301  1.00 10.00      B   
ATOM   1816  HN  LEU    13       7.217 -17.196  18.798  1.00 10.00      B   
ATOM   1817  CA  LEU    13       7.379 -19.112  17.904  1.00 10.00      B   
ATOM   1818  CB  LEU    13       5.958 -19.353  18.407  1.00 10.00      B   
ATOM   1819  CG  LEU    13       5.789 -19.416  19.923  1.00 10.00      B   
ATOM   1820  CD1 LEU    13       4.315 -19.414  20.293  1.00 10.00      B   
ATOM   1821  CD2 LEU    13       6.486 -20.644  20.489  1.00 10.00      B   
ATOM   1822  C   LEU    13       7.446 -19.325  16.394  1.00 10.00      B   
ATOM   1823  O   LEU    13       7.851 -20.390  15.928  1.00 10.00      B   
ATOM   1824  N   VAL    14       7.046 -18.315  15.634  1.00 10.00      B   
ATOM   1825  HN  VAL    14       6.719 -17.496  16.061  1.00 10.00      B   
ATOM   1826  CA  VAL    14       7.069 -18.402  14.178  1.00 10.00      B   
ATOM   1827  CB  VAL    14       6.382 -17.184  13.523  1.00 10.00      B   
ATOM   1828  CG1 VAL    14       6.440 -17.274  12.004  1.00 10.00      B   
ATOM   1829  CG2 VAL    14       4.940 -17.075  13.994  1.00 10.00      B   
ATOM   1830  C   VAL    14       8.505 -18.528  13.672  1.00 10.00      B   
ATOM   1831  O   VAL    14       8.785 -19.297  12.758  1.00 10.00      B   
ATOM   1832  N   VAL    15       9.412 -17.794  14.300  1.00 10.00      B   
ATOM   1833  HN  VAL    15       9.133 -17.230  15.047  1.00 10.00      B   
ATOM   1834  CA  VAL    15      10.819 -17.819  13.917  1.00 10.00      B   
ATOM   1835  CB  VAL    15      11.627 -16.748  14.681  1.00 10.00      B   
ATOM   1836  CG1 VAL    15      13.069 -16.704  14.191  1.00 10.00      B   
ATOM   1837  CG2 VAL    15      10.974 -15.381  14.541  1.00 10.00      B   
ATOM   1838  C   VAL    15      11.419 -19.197  14.190  1.00 10.00      B   
ATOM   1839  O   VAL    15      12.159 -19.741  13.369  1.00 10.00      B   
ATOM   1840  N   GLN    16      11.070 -19.767  15.338  1.00 10.00      B   
ATOM   1841  HN  GLN    16      10.464 -19.287  15.945  1.00 10.00      B   
ATOM   1842  CA  GLN    16      11.571 -21.078  15.730  1.00 10.00      B   
ATOM   1843  CB  GLN    16      11.153 -21.408  17.162  1.00 10.00      B   
ATOM   1844  CG  GLN    16      11.833 -20.547  18.214  1.00 10.00      B   
ATOM   1845  CD  GLN    16      11.410 -20.903  19.623  1.00 10.00      B   
ATOM   1846  OE1 GLN    16      10.277 -21.330  19.857  1.00 10.00      B   
ATOM   1847  NE2 GLN    16      12.315 -20.726  20.571  1.00 10.00      B   
ATOM   1848 HE21 GLN    16      13.195 -20.380  20.312  1.00 10.00      B   
ATOM   1849 HE22 GLN    16      12.072 -20.955  21.494  1.00 10.00      B   
ATOM   1850  C   GLN    16      11.107 -22.173  14.775  1.00 10.00      B   
ATOM   1851  O   GLN    16      11.832 -23.131  14.521  1.00 10.00      B   
ATOM   1852  N   ALA    17       9.903 -22.023  14.242  1.00 10.00      B   
ATOM   1853  HN  ALA    17       9.368 -21.235  14.477  1.00 10.00      B   
ATOM   1854  CA  ALA    17       9.355 -23.006  13.317  1.00 10.00      B   
ATOM   1855  CB  ALA    17       7.836 -22.978  13.363  1.00 10.00      B   
ATOM   1856  C   ALA    17       9.848 -22.753  11.893  1.00 10.00      B   
ATOM   1857  O   ALA    17       9.677 -23.584  11.004  1.00 10.00      B   
ATOM   1858  N   LEU    18      10.464 -21.601  11.688  1.00 10.00      B   
ATOM   1859  HN  LEU    18      10.576 -20.980  12.439  1.00 10.00      B   
ATOM   1860  CA  LEU    18      10.974 -21.225  10.378  1.00 10.00      B   
ATOM   1861  CB  LEU    18      11.029 -19.700  10.262  1.00 10.00      B   
ATOM   1862  CG  LEU    18      10.120 -19.054   9.215  1.00 10.00      B   
ATOM   1863  CD1 LEU    18       8.669 -19.468   9.416  1.00 10.00      B   
ATOM   1864  CD2 LEU    18      10.249 -17.542   9.272  1.00 10.00      B   
ATOM   1865  C   LEU    18      12.362 -21.805  10.123  1.00 10.00      B   
ATOM   1866  O   LEU    18      12.703 -22.127   8.988  1.00 10.00      B   
ATOM   1867  N   LYS    19      13.149 -21.950  11.187  1.00 10.00      B   
ATOM   1868  HN  LYS    19      12.807 -21.690  12.067  1.00 10.00      B   
ATOM   1869  CA  LYS    19      14.513 -22.474  11.078  1.00 10.00      B   
ATOM   1870  CB  LYS    19      15.200 -22.532  12.448  1.00 10.00      B   
ATOM   1871  CG  LYS    19      14.666 -23.601  13.387  1.00 10.00      B   
ATOM   1872  CD  LYS    19      15.259 -23.457  14.780  1.00 10.00      B   
ATOM   1873  CE  LYS    19      14.942 -24.660  15.657  1.00 10.00      B   
ATOM   1874  NZ  LYS    19      13.487 -24.970  15.689  1.00 10.00      B   
ATOM   1875  HZ1 LYS    19      13.233 -25.590  14.886  1.00 10.00      B   
ATOM   1876  HZ2 LYS    19      12.927 -24.096  15.623  1.00 10.00      B   
ATOM   1877  HZ3 LYS    19      13.244 -25.456  16.576  1.00 10.00      B   
ATOM   1878  C   LYS    19      14.579 -23.824  10.354  1.00 10.00      B   
ATOM   1879  O   LYS    19      15.485 -24.066   9.556  1.00 10.00      B   
ATOM   1880  N   GLU    20      13.603 -24.690  10.605  1.00 10.00      B   
ATOM   1881  HN  GLU    20      12.893 -24.448  11.235  1.00 10.00      B   
ATOM   1882  CA  GLU    20      13.572 -25.999   9.960  1.00 10.00      B   
ATOM   1883  CB  GLU    20      12.674 -26.976  10.722  1.00 10.00      B   
ATOM   1884  CG  GLU    20      11.604 -26.313  11.567  1.00 10.00      B   
ATOM   1885  CD  GLU    20      11.775 -26.608  13.038  1.00 10.00      B   
ATOM   1886  OE1 GLU    20      10.798 -27.052  13.675  1.00 10.00      B   
ATOM   1887  OE2 GLU    20      12.891 -26.411  13.564  1.00 10.00      B   
ATOM   1888  C   GLU    20      13.129 -25.890   8.502  1.00 10.00      B   
ATOM   1889  O   GLU    20      13.465 -26.736   7.676  1.00 10.00      B   
ATOM   1890  N   ALA    21      12.385 -24.834   8.191  1.00 10.00      B   
ATOM   1891  HN  ALA    21      12.160 -24.185   8.892  1.00 10.00      B   
ATOM   1892  CA  ALA    21      11.901 -24.611   6.835  1.00 10.00      B   
ATOM   1893  CB  ALA    21      10.699 -23.678   6.847  1.00 10.00      B   
ATOM   1894  C   ALA    21      13.011 -24.041   5.962  1.00 10.00      B   
ATOM   1895  O   ALA    21      13.068 -24.302   4.759  1.00 10.00      B   
ATOM   1896  N   VAL    22      13.895 -23.271   6.585  1.00 10.00      B   
ATOM   1897  HN  VAL    22      13.783 -23.103   7.546  1.00 10.00      B   
ATOM   1898  CA  VAL    22      15.017 -22.662   5.882  1.00 10.00      B   
ATOM   1899  CB  VAL    22      15.753 -21.640   6.774  1.00 10.00      B   
ATOM   1900  CG1 VAL    22      16.955 -21.054   6.049  1.00 10.00      B   
ATOM   1901  CG2 VAL    22      14.810 -20.534   7.211  1.00 10.00      B   
ATOM   1902  C   VAL    22      16.002 -23.733   5.421  1.00 10.00      B   
ATOM   1903  O   VAL    22      16.487 -23.701   4.290  1.00 10.00      B   
ATOM   1904  N   LYS    23      16.267 -24.696   6.296  1.00 10.00      B   
ATOM   1905  HN  LYS    23      15.833 -24.674   7.177  1.00 10.00      B   
ATOM   1906  CA  LYS    23      17.196 -25.781   5.986  1.00 10.00      B   
ATOM   1907  CB  LYS    23      17.631 -26.520   7.250  1.00 10.00      B   
ATOM   1908  CG  LYS    23      18.517 -25.691   8.164  1.00 10.00      B   
ATOM   1909  CD  LYS    23      19.193 -26.553   9.216  1.00 10.00      B   
ATOM   1910  CE  LYS    23      20.037 -25.709  10.153  1.00 10.00      B   
ATOM   1911  NZ  LYS    23      20.704 -26.527  11.203  1.00 10.00      B   
ATOM   1912  HZ1 LYS    23      21.181 -25.905  11.889  1.00 10.00      B   
ATOM   1913  HZ2 LYS    23      21.413 -27.157  10.776  1.00 10.00      B   
ATOM   1914  HZ3 LYS    23      20.003 -27.106  11.707  1.00 10.00      B   
ATOM   1915  C   LYS    23      16.624 -26.751   4.957  1.00 10.00      B   
ATOM   1916  O   LYS    23      17.341 -27.602   4.428  1.00 10.00      B   
ATOM   1917  N   LYS    24      15.332 -26.628   4.679  1.00 10.00      B   
ATOM   1918  HN  LYS    24      14.804 -25.952   5.155  1.00 10.00      B   
ATOM   1919  CA  LYS    24      14.679 -27.480   3.692  1.00 10.00      B   
ATOM   1920  CB  LYS    24      13.168 -27.542   3.934  1.00 10.00      B   
ATOM   1921  CG  LYS    24      12.777 -28.460   5.083  1.00 10.00      B   
ATOM   1922  CD  LYS    24      11.283 -28.425   5.346  1.00 10.00      B   
ATOM   1923  CE  LYS    24      10.903 -29.365   6.477  1.00 10.00      B   
ATOM   1924  NZ  LYS    24       9.450 -29.312   6.791  1.00 10.00      B   
ATOM   1925  HZ1 LYS    24       8.892 -29.689   5.997  1.00 10.00      B   
ATOM   1926  HZ2 LYS    24       9.158 -28.332   6.969  1.00 10.00      B   
ATOM   1927  HZ3 LYS    24       9.250 -29.879   7.640  1.00 10.00      B   
ATOM   1928  C   LYS    24      14.987 -26.980   2.286  1.00 10.00      B   
ATOM   1929  O   LYS    24      14.843 -27.707   1.306  1.00 10.00      B   
ATOM   1930  N   LEU    25      15.432 -25.732   2.205  1.00 10.00      B   
ATOM   1931  HN  LEU    25      15.523 -25.204   3.029  1.00 10.00      B   
ATOM   1932  CA  LEU    25      15.789 -25.125   0.934  1.00 10.00      B   
ATOM   1933  CB  LEU    25      15.332 -23.664   0.896  1.00 10.00      B   
ATOM   1934  CG  LEU    25      13.823 -23.424   0.978  1.00 10.00      B   
ATOM   1935  CD1 LEU    25      13.528 -21.958   1.258  1.00 10.00      B   
ATOM   1936  CD2 LEU    25      13.142 -23.874  -0.305  1.00 10.00      B   
ATOM   1937  C   LEU    25      17.298 -25.205   0.733  1.00 10.00      B   
ATOM   1938  O   LEU    25      17.849 -24.599  -0.182  1.00 10.00      B   
ATOM   1939  N   ASN    26      17.956 -25.967   1.601  1.00 10.00      B   
ATOM   1940  HN  ASN    26      17.452 -26.426   2.303  1.00 10.00      B   
ATOM   1941  CA  ASN    26      19.404 -26.143   1.544  1.00 10.00      B   
ATOM   1942  CB  ASN    26      19.950 -26.727   2.850  1.00 10.00      B   
ATOM   1943  CG  ASN    26      20.978 -25.821   3.501  1.00 10.00      B   
ATOM   1944  OD1 ASN    26      20.943 -24.603   3.332  1.00 10.00      B   
ATOM   1945  ND2 ASN    26      21.896 -26.405   4.252  1.00 10.00      B   
ATOM   1946 HD21 ASN    26      21.866 -27.381   4.350  1.00 10.00      B   
ATOM   1947 HD22 ASN    26      22.573 -25.839   4.677  1.00 10.00      B   
ATOM   1948  C   ASN    26      19.884 -26.955   0.334  1.00 10.00      B   
ATOM   1949  O   ASN    26      20.889 -26.593  -0.276  1.00 10.00      B   
ATOM   1950  N   PRO    27      19.217 -28.081  -0.027  1.00 10.00      B   
ATOM   1951  CA  PRO    27      19.625 -28.888  -1.188  1.00 10.00      B   
ATOM   1952  CB  PRO    27      18.767 -30.152  -1.060  1.00 10.00      B   
ATOM   1953  CG  PRO    27      17.560 -29.703  -0.316  1.00 10.00      B   
ATOM   1954  CD  PRO    27      18.050 -28.676   0.662  1.00 10.00      B   
ATOM   1955  C   PRO    27      19.332 -28.175  -2.512  1.00 10.00      B   
ATOM   1956  O   PRO    27      19.144 -26.957  -2.541  1.00 10.00      B   
ATOM   1957  N   GLN    28      19.297 -28.929  -3.606  1.00 10.00      B   
ATOM   1958  HN  GLN    28      19.462 -29.894  -3.529  1.00 10.00      B   
ATOM   1959  CA  GLN    28      19.022 -28.355  -4.920  1.00 10.00      B   
ATOM   1960  CB  GLN    28      19.461 -29.295  -6.043  1.00 10.00      B   
ATOM   1961  CG  GLN    28      20.965 -29.425  -6.191  1.00 10.00      B   
ATOM   1962  CD  GLN    28      21.363 -30.251  -7.396  1.00 10.00      B   
ATOM   1963  OE1 GLN    28      20.652 -30.292  -8.402  1.00 10.00      B   
ATOM   1964  NE2 GLN    28      22.502 -30.914  -7.304  1.00 10.00      B   
ATOM   1965 HE21 GLN    28      23.017 -30.841  -6.472  1.00 10.00      B   
ATOM   1966 HE22 GLN    28      22.789 -31.447  -8.075  1.00 10.00      B   
ATOM   1967  C   GLN    28      17.547 -27.991  -5.075  1.00 10.00      B   
ATOM   1968  O   GLN    28      16.783 -28.700  -5.735  1.00 10.00      B   
ATOM   1969  N   ALA    29      17.152 -26.892  -4.447  1.00 10.00      B   
ATOM   1970  HN  ALA    29      17.808 -26.390  -3.914  1.00 10.00      B   
ATOM   1971  CA  ALA    29      15.777 -26.418  -4.506  1.00 10.00      B   
ATOM   1972  CB  ALA    29      15.082 -26.645  -3.172  1.00 10.00      B   
ATOM   1973  C   ALA    29      15.732 -24.939  -4.881  1.00 10.00      B   
ATOM   1974  O   ALA    29      14.670 -24.389  -5.158  1.00 10.00      B   
ATOM   1975  N   GLN    30      16.896 -24.306  -4.918  1.00 10.00      B   
ATOM   1976  HN  GLN    30      17.718 -24.802  -4.720  1.00 10.00      B   
ATOM   1977  CA  GLN    30      16.985 -22.888  -5.247  1.00 10.00      B   
ATOM   1978  CB  GLN    30      18.134 -22.237  -4.475  1.00 10.00      B   
ATOM   1979  CG  GLN    30      18.045 -22.419  -2.968  1.00 10.00      B   
ATOM   1980  CD  GLN    30      19.329 -22.040  -2.255  1.00 10.00      B   
ATOM   1981  OE1 GLN    30      20.050 -21.135  -2.674  1.00 10.00      B   
ATOM   1982  NE2 GLN    30      19.628 -22.739  -1.173  1.00 10.00      B   
ATOM   1983 HE21 GLN    30      19.008 -23.457  -0.893  1.00 10.00      B   
ATOM   1984 HE22 GLN    30      20.458 -22.524  -0.702  1.00 10.00      B   
ATOM   1985  C   GLN    30      17.174 -22.679  -6.745  1.00 10.00      B   
ATOM   1986  O   GLN    30      17.617 -21.619  -7.186  1.00 10.00      B   
ATOM   1987  N   TRP    31      16.815 -23.689  -7.528  1.00 10.00      B   
ATOM   1988  HN  TRP    31      16.452 -24.501  -7.118  1.00 10.00      B   
ATOM   1989  CA  TRP    31      16.947 -23.621  -8.981  1.00 10.00      B   
ATOM   1990  CB  TRP    31      16.833 -25.008  -9.623  1.00 10.00      B   
ATOM   1991  CG  TRP    31      15.607 -25.778  -9.229  1.00 10.00      B   
ATOM   1992  CD1 TRP    31      15.465 -26.595  -8.145  1.00 10.00      B   
ATOM   1993  CD2 TRP    31      14.353 -25.813  -9.923  1.00 10.00      B   
ATOM   1994  NE1 TRP    31      14.202 -27.129  -8.116  1.00 10.00      B   
ATOM   1995  HE1 TRP    31      13.858 -27.748  -7.432  1.00 10.00      B   
ATOM   1996  CE2 TRP    31      13.498 -26.663  -9.196  1.00 10.00      B   
ATOM   1997  CE3 TRP    31      13.869 -25.197 -11.081  1.00 10.00      B   
ATOM   1998  CZ2 TRP    31      12.190 -26.924  -9.598  1.00 10.00      B   
ATOM   1999  CZ3 TRP    31      12.570 -25.458 -11.476  1.00 10.00      B   
ATOM   2000  CH2 TRP    31      11.744 -26.308 -10.735  1.00 10.00      B   
ATOM   2001  C   TRP    31      15.944 -22.641  -9.591  1.00 10.00      B   
ATOM   2002  O   TRP    31      16.029 -22.295 -10.770  1.00 10.00      B   
ATOM   2003  N   ARG    32      14.994 -22.197  -8.774  1.00 10.00      B   
ATOM   2004  HN  ARG    32      14.977 -22.514  -7.849  1.00 10.00      B   
ATOM   2005  CA  ARG    32      13.989 -21.239  -9.216  1.00 10.00      B   
ATOM   2006  CB  ARG    32      12.689 -21.394  -8.418  1.00 10.00      B   
ATOM   2007  CG  ARG    32      12.050 -22.773  -8.497  1.00 10.00      B   
ATOM   2008  CD  ARG    32      12.539 -23.670  -7.372  1.00 10.00      B   
ATOM   2009  NE  ARG    32      11.445 -24.371  -6.702  1.00 10.00      B   
ATOM   2010  HE  ARG    32      10.975 -25.072  -7.210  1.00 10.00      B   
ATOM   2011  CZ  ARG    32      11.054 -24.115  -5.453  1.00 10.00      B   
ATOM   2012  NH1 ARG    32      11.665 -23.185  -4.736  1.00 10.00      B   
ATOM   2013 HH11 ARG    32      11.353 -22.993  -3.759  1.00 10.00      B   
ATOM   2014 HH12 ARG    32      12.459 -22.640  -5.140  1.00 10.00      B   
ATOM   2015  NH2 ARG    32      10.054 -24.795  -4.913  1.00 10.00      B   
ATOM   2016 HH21 ARG    32       9.752 -24.588  -3.935  1.00 10.00      B   
ATOM   2017 HH22 ARG    32       9.563 -25.538  -5.459  1.00 10.00      B   
ATOM   2018  C   ARG    32      14.528 -19.827  -9.045  1.00 10.00      B   
ATOM   2019  O   ARG    32      13.923 -18.853  -9.492  1.00 10.00      B   
ATOM   2020  N   ASN    33      15.673 -19.729  -8.385  1.00 10.00      B   
ATOM   2021  HN  ASN    33      16.107 -20.548  -8.060  1.00 10.00      B   
ATOM   2022  CA  ASN    33      16.319 -18.451  -8.145  1.00 10.00      B   
ATOM   2023  CB  ASN    33      16.407 -18.179  -6.636  1.00 10.00      B   
ATOM   2024  CG  ASN    33      16.801 -16.752  -6.304  1.00 10.00      B   
ATOM   2025  OD1 ASN    33      17.494 -16.087  -7.073  1.00 10.00      B   
ATOM   2026  ND2 ASN    33      16.385 -16.284  -5.137  1.00 10.00      B   
ATOM   2027 HD21 ASN    33      15.858 -16.882  -4.561  1.00 10.00      B   
ATOM   2028 HD22 ASN    33      16.601 -15.357  -4.902  1.00 10.00      B   
ATOM   2029  C   ASN    33      17.711 -18.477  -8.757  1.00 10.00      B   
ATOM   2030  O   ASN    33      18.675 -18.862  -8.099  1.00 10.00      B   
ATOM   2031  N   PRO    34      17.835 -18.080 -10.035  1.00 10.00      B   
ATOM   2032  CA  PRO    34      19.122 -18.067 -10.744  1.00 10.00      B   
ATOM   2033  CB  PRO    34      18.779 -17.483 -12.122  1.00 10.00      B   
ATOM   2034  CG  PRO    34      17.452 -16.824 -11.948  1.00 10.00      B   
ATOM   2035  CD  PRO    34      16.734 -17.619 -10.898  1.00 10.00      B   
ATOM   2036  C   PRO    34      20.160 -17.193 -10.045  1.00 10.00      B   
ATOM   2037  O   PRO    34      21.366 -17.397 -10.200  1.00 10.00      B   
ATOM   2038  N   VAL    35      19.690 -16.226  -9.266  1.00 10.00      B   
ATOM   2039  HN  VAL    35      18.719 -16.121  -9.166  1.00 10.00      B   
ATOM   2040  CA  VAL    35      20.578 -15.327  -8.547  1.00 10.00      B   
ATOM   2041  CB  VAL    35      19.834 -14.073  -8.045  1.00 10.00      B   
ATOM   2042  CG1 VAL    35      20.807 -13.072  -7.438  1.00 10.00      B   
ATOM   2043  CG2 VAL    35      19.041 -13.433  -9.172  1.00 10.00      B   
ATOM   2044  C   VAL    35      21.218 -16.045  -7.366  1.00 10.00      B   
ATOM   2045  O   VAL    35      22.442 -16.051  -7.219  1.00 10.00      B   
ATOM   2046  N   MET    36      20.386 -16.681  -6.550  1.00 10.00      B   
ATOM   2047  HN  MET    36      19.423 -16.671  -6.749  1.00 10.00      B   
ATOM   2048  CA  MET    36      20.860 -17.398  -5.371  1.00 10.00      B   
ATOM   2049  CB  MET    36      19.720 -17.668  -4.391  1.00 10.00      B   
ATOM   2050  CG  MET    36      19.479 -16.540  -3.401  1.00 10.00      B   
ATOM   2051  SD  MET    36      20.989 -16.013  -2.560  1.00 10.00      B   
ATOM   2052  CE  MET    36      21.475 -17.536  -1.751  1.00 10.00      B   
ATOM   2053  C   MET    36      21.574 -18.700  -5.721  1.00 10.00      B   
ATOM   2054  O   MET    36      22.487 -19.118  -5.010  1.00 10.00      B   
ATOM   2055  N   PHE    37      21.170 -19.329  -6.820  1.00 10.00      B   
ATOM   2056  HN  PHE    37      20.438 -18.944  -7.352  1.00 10.00      B   
ATOM   2057  CA  PHE    37      21.770 -20.591  -7.248  1.00 10.00      B   
ATOM   2058  CB  PHE    37      21.105 -21.115  -8.522  1.00 10.00      B   
ATOM   2059  CG  PHE    37      21.234 -22.602  -8.706  1.00 10.00      B   
ATOM   2060  CD1 PHE    37      20.658 -23.476  -7.799  1.00 10.00      B   
ATOM   2061  CD2 PHE    37      21.929 -23.123  -9.782  1.00 10.00      B   
ATOM   2062  CE1 PHE    37      20.774 -24.843  -7.962  1.00 10.00      B   
ATOM   2063  CE2 PHE    37      22.049 -24.490  -9.951  1.00 10.00      B   
ATOM   2064  CZ  PHE    37      21.471 -25.351  -9.040  1.00 10.00      B   
ATOM   2065  C   PHE    37      23.284 -20.467  -7.435  1.00 10.00      B   
ATOM   2066  O   PHE    37      24.038 -21.365  -7.063  1.00 10.00      B   
ATOM   2067  N   ILE    38      23.729 -19.351  -7.998  1.00 10.00      B   
ATOM   2068  HN  ILE    38      23.087 -18.664  -8.279  1.00 10.00      B   
ATOM   2069  CA  ILE    38      25.154 -19.130  -8.211  1.00 10.00      B   
ATOM   2070  CB  ILE    38      25.427 -17.921  -9.130  1.00 10.00      B   
ATOM   2071  CG1 ILE    38      24.827 -18.183 -10.517  1.00 10.00      B   
ATOM   2072  CG2 ILE    38      26.921 -17.643  -9.233  1.00 10.00      B   
ATOM   2073  CD1 ILE    38      25.150 -17.123 -11.546  1.00 10.00      B   
ATOM   2074  C   ILE    38      25.878 -18.972  -6.873  1.00 10.00      B   
ATOM   2075  O   ILE    38      26.997 -19.464  -6.696  1.00 10.00      B   
ATOM   2076  N   VAL    39      25.221 -18.308  -5.926  1.00 10.00      B   
ATOM   2077  HN  VAL    39      24.330 -17.951  -6.124  1.00 10.00      B   
ATOM   2078  CA  VAL    39      25.785 -18.107  -4.599  1.00 10.00      B   
ATOM   2079  CB  VAL    39      24.930 -17.130  -3.760  1.00 10.00      B   
ATOM   2080  CG1 VAL    39      25.607 -16.818  -2.434  1.00 10.00      B   
ATOM   2081  CG2 VAL    39      24.648 -15.851  -4.535  1.00 10.00      B   
ATOM   2082  C   VAL    39      25.858 -19.453  -3.882  1.00 10.00      B   
ATOM   2083  O   VAL    39      26.831 -19.758  -3.187  1.00 10.00      B   
ATOM   2084  N   TRP    40      24.818 -20.254  -4.081  1.00 10.00      B   
ATOM   2085  HN  TRP    40      24.073 -19.931  -4.636  1.00 10.00      B   
ATOM   2086  CA  TRP    40      24.728 -21.583  -3.499  1.00 10.00      B   
ATOM   2087  CB  TRP    40      23.404 -22.226  -3.929  1.00 10.00      B   
ATOM   2088  CG  TRP    40      23.141 -23.578  -3.344  1.00 10.00      B   
ATOM   2089  CD1 TRP    40      22.608 -23.846  -2.119  1.00 10.00      B   
ATOM   2090  CD2 TRP    40      23.389 -24.848  -3.962  1.00 10.00      B   
ATOM   2091  NE1 TRP    40      22.504 -25.201  -1.937  1.00 10.00      B   
ATOM   2092  HE1 TRP    40      22.147 -25.643  -1.132  1.00 10.00      B   
ATOM   2093  CE2 TRP    40      22.976 -25.839  -3.053  1.00 10.00      B   
ATOM   2094  CE3 TRP    40      23.909 -25.244  -5.199  1.00 10.00      B   
ATOM   2095  CZ2 TRP    40      23.083 -27.200  -3.333  1.00 10.00      B   
ATOM   2096  CZ3 TRP    40      24.014 -26.594  -5.476  1.00 10.00      B   
ATOM   2097  CH2 TRP    40      23.597 -27.556  -4.550  1.00 10.00      B   
ATOM   2098  C   TRP    40      25.904 -22.433  -3.972  1.00 10.00      B   
ATOM   2099  O   TRP    40      26.620 -23.031  -3.163  1.00 10.00      B   
ATOM   2100  N   ILE    41      26.104 -22.465  -5.288  1.00 10.00      B   
ATOM   2101  HN  ILE    41      25.491 -21.972  -5.877  1.00 10.00      B   
ATOM   2102  CA  ILE    41      27.201 -23.224  -5.883  1.00 10.00      B   
ATOM   2103  CB  ILE    41      27.150 -23.188  -7.427  1.00 10.00      B   
ATOM   2104  CG1 ILE    41      25.847 -23.812  -7.934  1.00 10.00      B   
ATOM   2105  CG2 ILE    41      28.351 -23.908  -8.024  1.00 10.00      B   
ATOM   2106  CD1 ILE    41      25.675 -23.748  -9.434  1.00 10.00      B   
ATOM   2107  C   ILE    41      28.542 -22.681  -5.398  1.00 10.00      B   
ATOM   2108  O   ILE    41      29.448 -23.445  -5.072  1.00 10.00      B   
ATOM   2109  N   GLY    42      28.653 -21.357  -5.341  1.00 10.00      B   
ATOM   2110  HN  GLY    42      27.895 -20.800  -5.620  1.00 10.00      B   
ATOM   2111  CA  GLY    42      29.876 -20.728  -4.880  1.00 10.00      B   
ATOM   2112  C   GLY    42      30.232 -21.176  -3.479  1.00 10.00      B   
ATOM   2113  O   GLY    42      31.393 -21.460  -3.181  1.00 10.00      B   
ATOM   2114  N   SER    43      29.226 -21.259  -2.621  1.00 10.00      B   
ATOM   2115  HN  SER    43      28.322 -21.017  -2.919  1.00 10.00      B   
ATOM   2116  CA  SER    43      29.427 -21.696  -1.248  1.00 10.00      B   
ATOM   2117  CB  SER    43      28.129 -21.553  -0.454  1.00 10.00      B   
ATOM   2118  OG  SER    43      27.591 -20.249  -0.596  1.00 10.00      B   
ATOM   2119  HG  SER    43      27.325 -20.109  -1.512  1.00 10.00      B   
ATOM   2120  C   SER    43      29.900 -23.146  -1.233  1.00 10.00      B   
ATOM   2121  O   SER    43      30.870 -23.489  -0.554  1.00 10.00      B   
ATOM   2122  N   LEU    44      29.229 -23.981  -2.025  1.00 10.00      B   
ATOM   2123  HN  LEU    44      28.486 -23.629  -2.569  1.00 10.00      B   
ATOM   2124  CA  LEU    44      29.563 -25.397  -2.118  1.00 10.00      B   
ATOM   2125  CB  LEU    44      28.558 -26.125  -3.017  1.00 10.00      B   
ATOM   2126  CG  LEU    44      28.719 -27.642  -3.134  1.00 10.00      B   
ATOM   2127  CD1 LEU    44      28.498 -28.313  -1.787  1.00 10.00      B   
ATOM   2128  CD2 LEU    44      27.762 -28.199  -4.176  1.00 10.00      B   
ATOM   2129  C   LEU    44      30.988 -25.589  -2.635  1.00 10.00      B   
ATOM   2130  O   LEU    44      31.758 -26.376  -2.078  1.00 10.00      B   
ATOM   2131  N   LEU    45      31.337 -24.857  -3.690  1.00 10.00      B   
ATOM   2132  HN  LEU    45      30.673 -24.250  -4.092  1.00 10.00      B   
ATOM   2133  CA  LEU    45      32.670 -24.938  -4.278  1.00 10.00      B   
ATOM   2134  CB  LEU    45      32.782 -24.028  -5.504  1.00 10.00      B   
ATOM   2135  CG  LEU    45      31.994 -24.458  -6.744  1.00 10.00      B   
ATOM   2136  CD1 LEU    45      32.224 -23.482  -7.889  1.00 10.00      B   
ATOM   2137  CD2 LEU    45      32.372 -25.874  -7.154  1.00 10.00      B   
ATOM   2138  C   LEU    45      33.739 -24.574  -3.258  1.00 10.00      B   
ATOM   2139  O   LEU    45      34.719 -25.301  -3.090  1.00 10.00      B   
ATOM   2140  N   THR    46      33.535 -23.457  -2.570  1.00 10.00      B   
ATOM   2141  HN  THR    46      32.735 -22.920  -2.757  1.00 10.00      B   
ATOM   2142  CA  THR    46      34.474 -23.002  -1.553  1.00 10.00      B   
ATOM   2143  CB  THR    46      34.024 -21.665  -0.929  1.00 10.00      B   
ATOM   2144  OG1 THR    46      33.697 -20.747  -1.984  1.00 10.00      B   
ATOM   2145  HG1 THR    46      32.789 -20.902  -2.277  1.00 10.00      B   
ATOM   2146  CG2 THR    46      35.134 -21.065  -0.079  1.00 10.00      B   
ATOM   2147  C   THR    46      34.638 -24.063  -0.466  1.00 10.00      B   
ATOM   2148  O   THR    46      35.749 -24.325  -0.004  1.00 10.00      B   
ATOM   2149  N   THR    47      33.527 -24.693  -0.089  1.00 10.00      B   
ATOM   2150  HN  THR    47      32.672 -24.444  -0.502  1.00 10.00      B   
ATOM   2151  CA  THR    47      33.547 -25.739   0.926  1.00 10.00      B   
ATOM   2152  CB  THR    47      32.130 -26.279   1.213  1.00 10.00      B   
ATOM   2153  OG1 THR    47      31.248 -25.185   1.488  1.00 10.00      B   
ATOM   2154  HG1 THR    47      31.406 -24.473   0.855  1.00 10.00      B   
ATOM   2155  CG2 THR    47      32.142 -27.221   2.409  1.00 10.00      B   
ATOM   2156  C   THR    47      34.450 -26.890   0.487  1.00 10.00      B   
ATOM   2157  O   THR    47      35.303 -27.345   1.251  1.00 10.00      B   
ATOM   2158  N   CYS    48      34.279 -27.326  -0.762  1.00 10.00      B   
ATOM   2159  HN  CYS    48      33.603 -26.893  -1.329  1.00 10.00      B   
ATOM   2160  CA  CYS    48      35.074 -28.418  -1.319  1.00 10.00      B   
ATOM   2161  CB  CYS    48      34.629 -28.728  -2.752  1.00 10.00      B   
ATOM   2162  SG  CYS    48      32.850 -29.012  -2.933  1.00 10.00      B   
ATOM   2163  HG  CYS    48      32.220 -27.884  -2.621  1.00 10.00      B   
ATOM   2164  C   CYS    48      36.562 -28.071  -1.290  1.00 10.00      B   
ATOM   2165  O   CYS    48      37.407 -28.928  -1.029  1.00 10.00      B   
ATOM   2166  N   ILE    49      36.870 -26.803  -1.541  1.00 10.00      B   
ATOM   2167  HN  ILE    49      36.149 -26.165  -1.738  1.00 10.00      B   
ATOM   2168  CA  ILE    49      38.248 -26.335  -1.538  1.00 10.00      B   
ATOM   2169  CB  ILE    49      38.365 -24.890  -2.075  1.00 10.00      B   
ATOM   2170  CG1 ILE    49      37.834 -24.814  -3.510  1.00 10.00      B   
ATOM   2171  CG2 ILE    49      39.809 -24.411  -2.018  1.00 10.00      B   
ATOM   2172  CD1 ILE    49      37.794 -23.411  -4.079  1.00 10.00      B   
ATOM   2173  C   ILE    49      38.855 -26.432  -0.136  1.00 10.00      B   
ATOM   2174  O   ILE    49      39.952 -26.967   0.032  1.00 10.00      B   
ATOM   2175  N   SER    50      38.129 -25.945   0.870  1.00 10.00      B   
ATOM   2176  HN  SER    50      37.250 -25.542   0.680  1.00 10.00      B   
ATOM   2177  CA  SER    50      38.613 -25.983   2.249  1.00 10.00      B   
ATOM   2178  CB  SER    50      37.626 -25.293   3.195  1.00 10.00      B   
ATOM   2179  OG  SER    50      36.333 -25.215   2.618  1.00 10.00      B   
ATOM   2180  HG  SER    50      36.034 -26.101   2.374  1.00 10.00      B   
ATOM   2181  C   SER    50      38.901 -27.415   2.710  1.00 10.00      B   
ATOM   2182  O   SER    50      39.886 -27.663   3.408  1.00 10.00      B   
ATOM   2183  N   ILE    51      38.048 -28.352   2.298  1.00 10.00      B   
ATOM   2184  HN  ILE    51      37.290 -28.092   1.732  1.00 10.00      B   
ATOM   2185  CA  ILE    51      38.213 -29.756   2.662  1.00 10.00      B   
ATOM   2186  CB  ILE    51      37.024 -30.609   2.169  1.00 10.00      B   
ATOM   2187  CG1 ILE    51      35.709 -30.052   2.713  1.00 10.00      B   
ATOM   2188  CG2 ILE    51      37.194 -32.067   2.581  1.00 10.00      B   
ATOM   2189  CD1 ILE    51      34.490 -30.523   1.954  1.00 10.00      B   
ATOM   2190  C   ILE    51      39.505 -30.307   2.068  1.00 10.00      B   
ATOM   2191  O   ILE    51      40.298 -30.951   2.760  1.00 10.00      B   
ATOM   2192  N   ALA    52      39.723 -30.029   0.790  1.00 10.00      B   
ATOM   2193  HN  ALA    52      39.060 -29.499   0.295  1.00 10.00      B   
ATOM   2194  CA  ALA    52      40.918 -30.492   0.100  1.00 10.00      B   
ATOM   2195  CB  ALA    52      40.810 -30.207  -1.388  1.00 10.00      B   
ATOM   2196  C   ALA    52      42.169 -29.840   0.676  1.00 10.00      B   
ATOM   2197  O   ALA    52      43.174 -30.507   0.909  1.00 10.00      B   
ATOM   2198  N   MET    53      42.088 -28.536   0.926  1.00 10.00      B   
ATOM   2199  HN  MET    53      41.248 -28.064   0.723  1.00 10.00      B   
ATOM   2200  CA  MET    53      43.213 -27.782   1.475  1.00 10.00      B   
ATOM   2201  CB  MET    53      42.877 -26.293   1.579  1.00 10.00      B   
ATOM   2202  CG  MET    53      42.820 -25.564   0.247  1.00 10.00      B   
ATOM   2203  SD  MET    53      42.308 -23.843   0.424  1.00 10.00      B   
ATOM   2204  CE  MET    53      43.672 -23.187   1.381  1.00 10.00      B   
ATOM   2205  C   MET    53      43.632 -28.307   2.841  1.00 10.00      B   
ATOM   2206  O   MET    53      44.821 -28.359   3.155  1.00 10.00      B   
ATOM   2207  N   ALA    54      42.649 -28.692   3.648  1.00 10.00      B   
ATOM   2208  HN  ALA    54      41.718 -28.614   3.340  1.00 10.00      B   
ATOM   2209  CA  ALA    54      42.914 -29.214   4.985  1.00 10.00      B   
ATOM   2210  CB  ALA    54      41.634 -29.239   5.806  1.00 10.00      B   
ATOM   2211  C   ALA    54      43.533 -30.606   4.922  1.00 10.00      B   
ATOM   2212  O   ALA    54      44.176 -31.057   5.872  1.00 10.00      B   
ATOM   2213  N   SER    55      43.341 -31.277   3.794  1.00 10.00      B   
ATOM   2214  HN  SER    55      42.834 -30.857   3.070  1.00 10.00      B   
ATOM   2215  CA  SER    55      43.875 -32.614   3.598  1.00 10.00      B   
ATOM   2216  CB  SER    55      42.905 -33.449   2.756  1.00 10.00      B   
ATOM   2217  OG  SER    55      41.566 -33.293   3.213  1.00 10.00      B   
ATOM   2218  HG  SER    55      41.251 -32.402   2.992  1.00 10.00      B   
ATOM   2219  C   SER    55      45.258 -32.559   2.946  1.00 10.00      B   
ATOM   2220  O   SER    55      46.149 -33.337   3.290  1.00 10.00      B   
ATOM   2221  N   GLY    56      45.434 -31.634   2.011  1.00 10.00      B   
ATOM   2222  HN  GLY    56      44.684 -31.049   1.763  1.00 10.00      B   
ATOM   2223  CA  GLY    56      46.712 -31.492   1.338  1.00 10.00      B   
ATOM   2224  C   GLY    56      46.570 -30.946  -0.068  1.00 10.00      B   
ATOM   2225  O   GLY    56      46.057 -31.628  -0.956  1.00 10.00      B   
ATOM   2226  N   ALA    57      47.023 -29.717  -0.272  1.00 10.00      B   
ATOM   2227  HN  ALA    57      47.431 -29.227   0.473  1.00 10.00      B   
ATOM   2228  CA  ALA    57      46.942 -29.077  -1.576  1.00 10.00      B   
ATOM   2229  CB  ALA    57      45.536 -28.541  -1.815  1.00 10.00      B   
ATOM   2230  C   ALA    57      47.969 -27.953  -1.681  1.00 10.00      B   
ATOM   2231  O   ALA    57      48.813 -27.794  -0.796  1.00 10.00      B   
ATOM   2232  N   MET    58      47.904 -27.193  -2.774  1.00 10.00      B   
ATOM   2233  HN  MET    58      47.233 -27.404  -3.462  1.00 10.00      B   
ATOM   2234  CA  MET    58      48.820 -26.073  -2.996  1.00 10.00      B   
ATOM   2235  CB  MET    58      48.548 -25.374  -4.334  1.00 10.00      B   
ATOM   2236  CG  MET    58      49.042 -26.126  -5.558  1.00 10.00      B   
ATOM   2237  SD  MET    58      48.516 -25.351  -7.101  1.00 10.00      B   
ATOM   2238  CE  MET    58      46.763 -25.724  -7.085  1.00 10.00      B   
ATOM   2239  C   MET    58      48.781 -25.067  -1.838  1.00 10.00      B   
ATOM   2240  O   MET    58      49.812 -24.795  -1.225  1.00 10.00      B   
ATOM   2241  N   PRO    59      47.605 -24.488  -1.517  1.00 10.00      B   
ATOM   2242  CA  PRO    59      47.482 -23.534  -0.421  1.00 10.00      B   
ATOM   2243  CB  PRO    59      46.251 -22.700  -0.807  1.00 10.00      B   
ATOM   2244  CG  PRO    59      45.682 -23.328  -2.045  1.00 10.00      B   
ATOM   2245  CD  PRO    59      46.312 -24.682  -2.180  1.00 10.00      B   
ATOM   2246  C   PRO    59      47.252 -24.248   0.912  1.00 10.00      B   
ATOM   2247  O   PRO    59      46.505 -25.228   0.988  1.00 10.00      B   
ATOM   2248  N   GLY    60      47.895 -23.757   1.962  1.00 10.00      B   
ATOM   2249  HN  GLY    60      48.475 -22.971   1.848  1.00 10.00      B   
ATOM   2250  CA  GLY    60      47.759 -24.367   3.269  1.00 10.00      B   
ATOM   2251  C   GLY    60      46.888 -23.566   4.216  1.00 10.00      B   
ATOM   2252  O   GLY    60      46.605 -24.011   5.332  1.00 10.00      B   
ATOM   2253  N   ASN    61      46.449 -22.392   3.779  1.00 10.00      B   
ATOM   2254  HN  ASN    61      46.697 -22.091   2.876  1.00 10.00      B   
ATOM   2255  CA  ASN    61      45.607 -21.538   4.613  1.00 10.00      B   
ATOM   2256  CB  ASN    61      45.694 -20.077   4.164  1.00 10.00      B   
ATOM   2257  CG  ASN    61      45.327 -19.101   5.266  1.00 10.00      B   
ATOM   2258  OD1 ASN    61      44.588 -19.436   6.194  1.00 10.00      B   
ATOM   2259  ND2 ASN    61      45.838 -17.886   5.172  1.00 10.00      B   
ATOM   2260 HD21 ASN    61      46.418 -17.686   4.406  1.00 10.00      B   
ATOM   2261 HD22 ASN    61      45.614 -17.231   5.869  1.00 10.00      B   
ATOM   2262  C   ASN    61      44.156 -22.016   4.592  1.00 10.00      B   
ATOM   2263  O   ASN    61      43.260 -21.322   4.101  1.00 10.00      B   
ATOM   2264  N   ALA    62      43.935 -23.212   5.121  1.00 10.00      B   
ATOM   2265  HN  ALA    62      44.693 -23.712   5.496  1.00 10.00      B   
ATOM   2266  CA  ALA    62      42.607 -23.807   5.167  1.00 10.00      B   
ATOM   2267  CB  ALA    62      42.692 -25.269   5.574  1.00 10.00      B   
ATOM   2268  C   ALA    62      41.696 -23.043   6.119  1.00 10.00      B   
ATOM   2269  O   ALA    62      40.484 -22.996   5.920  1.00 10.00      B   
ATOM   2270  N   LEU    63      42.289 -22.439   7.145  1.00 10.00      B   
ATOM   2271  HN  LEU    63      43.265 -22.506   7.241  1.00 10.00      B   
ATOM   2272  CA  LEU    63      41.528 -21.677   8.130  1.00 10.00      B   
ATOM   2273  CB  LEU    63      42.439 -21.181   9.256  1.00 10.00      B   
ATOM   2274  CG  LEU    63      43.009 -22.258  10.183  1.00 10.00      B   
ATOM   2275  CD1 LEU    63      44.013 -21.655  11.151  1.00 10.00      B   
ATOM   2276  CD2 LEU    63      41.893 -22.965  10.938  1.00 10.00      B   
ATOM   2277  C   LEU    63      40.805 -20.500   7.482  1.00 10.00      B   
ATOM   2278  O   LEU    63      39.652 -20.210   7.809  1.00 10.00      B   
ATOM   2279  N   PHE    64      41.487 -19.830   6.560  1.00 10.00      B   
ATOM   2280  HN  PHE    64      42.403 -20.110   6.346  1.00 10.00      B   
ATOM   2281  CA  PHE    64      40.912 -18.689   5.862  1.00 10.00      B   
ATOM   2282  CB  PHE    64      41.991 -17.963   5.046  1.00 10.00      B   
ATOM   2283  CG  PHE    64      41.579 -16.611   4.532  1.00 10.00      B   
ATOM   2284  CD1 PHE    64      41.507 -15.523   5.387  1.00 10.00      B   
ATOM   2285  CD2 PHE    64      41.269 -16.426   3.195  1.00 10.00      B   
ATOM   2286  CE1 PHE    64      41.129 -14.277   4.919  1.00 10.00      B   
ATOM   2287  CE2 PHE    64      40.890 -15.184   2.720  1.00 10.00      B   
ATOM   2288  CZ  PHE    64      40.822 -14.108   3.583  1.00 10.00      B   
ATOM   2289  C   PHE    64      39.770 -19.134   4.955  1.00 10.00      B   
ATOM   2290  O   PHE    64      38.688 -18.548   4.968  1.00 10.00      B   
ATOM   2291  N   SER    65      40.016 -20.186   4.183  1.00 10.00      B   
ATOM   2292  HN  SER    65      40.898 -20.617   4.228  1.00 10.00      B   
ATOM   2293  CA  SER    65      39.019 -20.717   3.262  1.00 10.00      B   
ATOM   2294  CB  SER    65      39.633 -21.837   2.419  1.00 10.00      B   
ATOM   2295  OG  SER    65      40.939 -21.486   1.996  1.00 10.00      B   
ATOM   2296  HG  SER    65      41.314 -22.215   1.481  1.00 10.00      B   
ATOM   2297  C   SER    65      37.784 -21.225   4.002  1.00 10.00      B   
ATOM   2298  O   SER    65      36.657 -20.935   3.607  1.00 10.00      B   
ATOM   2299  N   ALA    66      38.008 -21.963   5.087  1.00 10.00      B   
ATOM   2300  HN  ALA    66      38.936 -22.138   5.362  1.00 10.00      B   
ATOM   2301  CA  ALA    66      36.917 -22.520   5.882  1.00 10.00      B   
ATOM   2302  CB  ALA    66      37.463 -23.350   7.032  1.00 10.00      B   
ATOM   2303  C   ALA    66      35.980 -21.433   6.398  1.00 10.00      B   
ATOM   2304  O   ALA    66      34.761 -21.604   6.403  1.00 10.00      B   
ATOM   2305  N   ALA    67      36.554 -20.312   6.823  1.00 10.00      B   
ATOM   2306  HN  ALA    67      37.532 -20.235   6.793  1.00 10.00      B   
ATOM   2307  CA  ALA    67      35.766 -19.198   7.333  1.00 10.00      B   
ATOM   2308  CB  ALA    67      36.665 -18.143   7.953  1.00 10.00      B   
ATOM   2309  C   ALA    67      34.901 -18.602   6.225  1.00 10.00      B   
ATOM   2310  O   ALA    67      33.783 -18.149   6.470  1.00 10.00      B   
ATOM   2311  N   ILE    68      35.421 -18.613   5.002  1.00 10.00      B   
ATOM   2312  HN  ILE    68      36.319 -18.985   4.866  1.00 10.00      B   
ATOM   2313  CA  ILE    68      34.684 -18.089   3.861  1.00 10.00      B   
ATOM   2314  CB  ILE    68      35.571 -17.977   2.600  1.00 10.00      B   
ATOM   2315  CG1 ILE    68      36.789 -17.093   2.883  1.00 10.00      B   
ATOM   2316  CG2 ILE    68      34.770 -17.420   1.429  1.00 10.00      B   
ATOM   2317  CD1 ILE    68      37.790 -17.044   1.747  1.00 10.00      B   
ATOM   2318  C   ILE    68      33.486 -18.985   3.566  1.00 10.00      B   
ATOM   2319  O   ILE    68      32.359 -18.507   3.443  1.00 10.00      B   
ATOM   2320  N   SER    69      33.740 -20.288   3.476  1.00 10.00      B   
ATOM   2321  HN  SER    69      34.667 -20.604   3.583  1.00 10.00      B   
ATOM   2322  CA  SER    69      32.692 -21.267   3.208  1.00 10.00      B   
ATOM   2323  CB  SER    69      33.281 -22.680   3.239  1.00 10.00      B   
ATOM   2324  OG  SER    69      34.544 -22.715   2.593  1.00 10.00      B   
ATOM   2325  HG  SER    69      34.993 -23.539   2.808  1.00 10.00      B   
ATOM   2326  C   SER    69      31.566 -21.156   4.234  1.00 10.00      B   
ATOM   2327  O   SER    69      30.389 -21.100   3.873  1.00 10.00      B   
ATOM   2328  N   GLY    70      31.943 -21.100   5.510  1.00 10.00      B   
ATOM   2329  HN  GLY    70      32.901 -21.137   5.729  1.00 10.00      B   
ATOM   2330  CA  GLY    70      30.969 -20.998   6.579  1.00 10.00      B   
ATOM   2331  C   GLY    70      30.066 -19.786   6.437  1.00 10.00      B   
ATOM   2332  O   GLY    70      28.843 -19.903   6.525  1.00 10.00      B   
ATOM   2333  N   TRP    71      30.661 -18.625   6.197  1.00 10.00      B   
ATOM   2334  HN  TRP    71      31.640 -18.594   6.110  1.00 10.00      B   
ATOM   2335  CA  TRP    71      29.893 -17.397   6.048  1.00 10.00      B   
ATOM   2336  CB  TRP    71      30.798 -16.168   6.081  1.00 10.00      B   
ATOM   2337  CG  TRP    71      31.150 -15.749   7.476  1.00 10.00      B   
ATOM   2338  CD1 TRP    71      32.331 -15.962   8.126  1.00 10.00      B   
ATOM   2339  CD2 TRP    71      30.304 -15.053   8.400  1.00 10.00      B   
ATOM   2340  NE1 TRP    71      32.274 -15.442   9.393  1.00 10.00      B   
ATOM   2341  HE1 TRP    71      33.001 -15.468  10.054  1.00 10.00      B   
ATOM   2342  CE2 TRP    71      31.040 -14.879   9.587  1.00 10.00      B   
ATOM   2343  CE3 TRP    71      28.995 -14.560   8.340  1.00 10.00      B   
ATOM   2344  CZ2 TRP    71      30.515 -14.232  10.702  1.00 10.00      B   
ATOM   2345  CZ3 TRP    71      28.476 -13.918   9.449  1.00 10.00      B   
ATOM   2346  CH2 TRP    71      29.235 -13.761  10.615  1.00 10.00      B   
ATOM   2347  C   TRP    71      29.029 -17.418   4.793  1.00 10.00      B   
ATOM   2348  O   TRP    71      27.909 -16.902   4.792  1.00 10.00      B   
ATOM   2349  N   LEU    72      29.545 -18.022   3.730  1.00 10.00      B   
ATOM   2350  HN  LEU    72      30.448 -18.410   3.789  1.00 10.00      B   
ATOM   2351  CA  LEU    72      28.808 -18.119   2.477  1.00 10.00      B   
ATOM   2352  CB  LEU    72      29.665 -18.766   1.385  1.00 10.00      B   
ATOM   2353  CG  LEU    72      30.798 -17.910   0.815  1.00 10.00      B   
ATOM   2354  CD1 LEU    72      31.541 -18.660  -0.277  1.00 10.00      B   
ATOM   2355  CD2 LEU    72      30.266 -16.585   0.292  1.00 10.00      B   
ATOM   2356  C   LEU    72      27.510 -18.895   2.680  1.00 10.00      B   
ATOM   2357  O   LEU    72      26.448 -18.484   2.211  1.00 10.00      B   
ATOM   2358  N   TRP    73      27.597 -20.003   3.409  1.00 10.00      B   
ATOM   2359  HN  TRP    73      28.474 -20.282   3.755  1.00 10.00      B   
ATOM   2360  CA  TRP    73      26.424 -20.819   3.688  1.00 10.00      B   
ATOM   2361  CB  TRP    73      26.801 -22.132   4.376  1.00 10.00      B   
ATOM   2362  CG  TRP    73      27.339 -23.164   3.430  1.00 10.00      B   
ATOM   2363  CD1 TRP    73      28.627 -23.599   3.343  1.00 10.00      B   
ATOM   2364  CD2 TRP    73      26.604 -23.884   2.429  1.00 10.00      B   
ATOM   2365  NE1 TRP    73      28.744 -24.547   2.358  1.00 10.00      B   
ATOM   2366  HE1 TRP    73      29.580 -25.009   2.107  1.00 10.00      B   
ATOM   2367  CE2 TRP    73      27.516 -24.740   1.780  1.00 10.00      B   
ATOM   2368  CE3 TRP    73      25.264 -23.894   2.022  1.00 10.00      B   
ATOM   2369  CZ2 TRP    73      27.136 -25.587   0.742  1.00 10.00      B   
ATOM   2370  CZ3 TRP    73      24.890 -24.736   0.991  1.00 10.00      B   
ATOM   2371  CH2 TRP    73      25.821 -25.574   0.366  1.00 10.00      B   
ATOM   2372  C   TRP    73      25.416 -20.043   4.523  1.00 10.00      B   
ATOM   2373  O   TRP    73      24.208 -20.150   4.310  1.00 10.00      B   
ATOM   2374  N   ILE    74      25.920 -19.249   5.464  1.00 10.00      B   
ATOM   2375  HN  ILE    74      26.893 -19.214   5.589  1.00 10.00      B   
ATOM   2376  CA  ILE    74      25.063 -18.435   6.315  1.00 10.00      B   
ATOM   2377  CB  ILE    74      25.869 -17.715   7.420  1.00 10.00      B   
ATOM   2378  CG1 ILE    74      26.579 -18.735   8.315  1.00 10.00      B   
ATOM   2379  CG2 ILE    74      24.955 -16.828   8.258  1.00 10.00      B   
ATOM   2380  CD1 ILE    74      27.544 -18.115   9.303  1.00 10.00      B   
ATOM   2381  C   ILE    74      24.329 -17.407   5.456  1.00 10.00      B   
ATOM   2382  O   ILE    74      23.151 -17.118   5.676  1.00 10.00      B   
ATOM   2383  N   THR    75      25.031 -16.888   4.457  1.00 10.00      B   
ATOM   2384  HN  THR    75      25.962 -17.174   4.332  1.00 10.00      B   
ATOM   2385  CA  THR    75      24.464 -15.909   3.541  1.00 10.00      B   
ATOM   2386  CB  THR    75      25.534 -15.394   2.556  1.00 10.00      B   
ATOM   2387  OG1 THR    75      26.699 -14.981   3.290  1.00 10.00      B   
ATOM   2388  HG1 THR    75      27.039 -15.725   3.807  1.00 10.00      B   
ATOM   2389  CG2 THR    75      25.007 -14.212   1.756  1.00 10.00      B   
ATOM   2390  C   THR    75      23.304 -16.533   2.763  1.00 10.00      B   
ATOM   2391  O   THR    75      22.263 -15.903   2.556  1.00 10.00      B   
ATOM   2392  N   VAL    76      23.492 -17.786   2.350  1.00 10.00      B   
ATOM   2393  HN  VAL    76      24.353 -18.224   2.532  1.00 10.00      B   
ATOM   2394  CA  VAL    76      22.469 -18.519   1.618  1.00 10.00      B   
ATOM   2395  CB  VAL    76      22.993 -19.891   1.131  1.00 10.00      B   
ATOM   2396  CG1 VAL    76      21.889 -20.689   0.452  1.00 10.00      B   
ATOM   2397  CG2 VAL    76      24.177 -19.714   0.192  1.00 10.00      B   
ATOM   2398  C   VAL    76      21.241 -18.724   2.505  1.00 10.00      B   
ATOM   2399  O   VAL    76      20.099 -18.565   2.065  1.00 10.00      B   
ATOM   2400  N   LEU    77      21.494 -19.050   3.767  1.00 10.00      B   
ATOM   2401  HN  LEU    77      22.428 -19.158   4.051  1.00 10.00      B   
ATOM   2402  CA  LEU    77      20.430 -19.271   4.737  1.00 10.00      B   
ATOM   2403  CB  LEU    77      21.007 -19.740   6.073  1.00 10.00      B   
ATOM   2404  CG  LEU    77      21.676 -21.115   6.078  1.00 10.00      B   
ATOM   2405  CD1 LEU    77      22.347 -21.370   7.417  1.00 10.00      B   
ATOM   2406  CD2 LEU    77      20.665 -22.208   5.770  1.00 10.00      B   
ATOM   2407  C   LEU    77      19.601 -18.010   4.943  1.00 10.00      B   
ATOM   2408  O   LEU    77      18.384 -18.079   5.077  1.00 10.00      B   
ATOM   2409  N   PHE    78      20.266 -16.860   4.970  1.00 10.00      B   
ATOM   2410  HN  PHE    78      21.245 -16.870   4.873  1.00 10.00      B   
ATOM   2411  CA  PHE    78      19.583 -15.584   5.154  1.00 10.00      B   
ATOM   2412  CB  PHE    78      20.586 -14.434   5.254  1.00 10.00      B   
ATOM   2413  CG  PHE    78      21.282 -14.345   6.582  1.00 10.00      B   
ATOM   2414  CD1 PHE    78      20.663 -14.789   7.739  1.00 10.00      B   
ATOM   2415  CD2 PHE    78      22.548 -13.802   6.678  1.00 10.00      B   
ATOM   2416  CE1 PHE    78      21.299 -14.703   8.962  1.00 10.00      B   
ATOM   2417  CE2 PHE    78      23.192 -13.713   7.899  1.00 10.00      B   
ATOM   2418  CZ  PHE    78      22.564 -14.159   9.043  1.00 10.00      B   
ATOM   2419  C   PHE    78      18.594 -15.321   4.026  1.00 10.00      B   
ATOM   2420  O   PHE    78      17.475 -14.862   4.262  1.00 10.00      B   
ATOM   2421  N   ALA    79      19.006 -15.625   2.800  1.00 10.00      B   
ATOM   2422  HN  ALA    79      19.908 -15.990   2.675  1.00 10.00      B   
ATOM   2423  CA  ALA    79      18.149 -15.427   1.637  1.00 10.00      B   
ATOM   2424  CB  ALA    79      18.926 -15.674   0.358  1.00 10.00      B   
ATOM   2425  C   ALA    79      16.937 -16.348   1.711  1.00 10.00      B   
ATOM   2426  O   ALA    79      15.804 -15.928   1.467  1.00 10.00      B   
ATOM   2427  N   ASN    80      17.183 -17.603   2.068  1.00 10.00      B   
ATOM   2428  HN  ASN    80      18.110 -17.875   2.247  1.00 10.00      B   
ATOM   2429  CA  ASN    80      16.112 -18.587   2.188  1.00 10.00      B   
ATOM   2430  CB  ASN    80      16.679 -19.996   2.390  1.00 10.00      B   
ATOM   2431  CG  ASN    80      17.210 -20.609   1.106  1.00 10.00      B   
ATOM   2432  OD1 ASN    80      16.706 -20.335   0.017  1.00 10.00      B   
ATOM   2433  ND2 ASN    80      18.222 -21.456   1.226  1.00 10.00      B   
ATOM   2434 HD21 ASN    80      18.569 -21.645   2.123  1.00 10.00      B   
ATOM   2435 HD22 ASN    80      18.589 -21.852   0.407  1.00 10.00      B   
ATOM   2436  C   ASN    80      15.175 -18.220   3.335  1.00 10.00      B   
ATOM   2437  O   ASN    80      13.969 -18.462   3.272  1.00 10.00      B   
ATOM   2438  N   PHE    81      15.742 -17.619   4.377  1.00 10.00      B   
ATOM   2439  HN  PHE    81      16.714 -17.469   4.367  1.00 10.00      B   
ATOM   2440  CA  PHE    81      14.972 -17.192   5.540  1.00 10.00      B   
ATOM   2441  CB  PHE    81      15.904 -16.692   6.651  1.00 10.00      B   
ATOM   2442  CG  PHE    81      15.201 -16.312   7.928  1.00 10.00      B   
ATOM   2443  CD1 PHE    81      14.759 -17.290   8.804  1.00 10.00      B   
ATOM   2444  CD2 PHE    81      14.986 -14.980   8.251  1.00 10.00      B   
ATOM   2445  CE1 PHE    81      14.116 -16.950   9.980  1.00 10.00      B   
ATOM   2446  CE2 PHE    81      14.342 -14.632   9.425  1.00 10.00      B   
ATOM   2447  CZ  PHE    81      13.906 -15.619  10.290  1.00 10.00      B   
ATOM   2448  C   PHE    81      13.977 -16.100   5.152  1.00 10.00      B   
ATOM   2449  O   PHE    81      12.853 -16.067   5.648  1.00 10.00      B   
ATOM   2450  N   ALA    82      14.396 -15.222   4.248  1.00 10.00      B   
ATOM   2451  HN  ALA    82      15.304 -15.307   3.885  1.00 10.00      B   
ATOM   2452  CA  ALA    82      13.541 -14.136   3.781  1.00 10.00      B   
ATOM   2453  CB  ALA    82      14.304 -13.231   2.823  1.00 10.00      B   
ATOM   2454  C   ALA    82      12.289 -14.695   3.111  1.00 10.00      B   
ATOM   2455  O   ALA    82      11.183 -14.178   3.303  1.00 10.00      B   
ATOM   2456  N   GLU    83      12.467 -15.763   2.336  1.00 10.00      B   
ATOM   2457  HN  GLU    83      13.371 -16.125   2.222  1.00 10.00      B   
ATOM   2458  CA  GLU    83      11.353 -16.406   1.651  1.00 10.00      B   
ATOM   2459  CB  GLU    83      11.854 -17.387   0.588  1.00 10.00      B   
ATOM   2460  CG  GLU    83      12.751 -16.765  -0.475  1.00 10.00      B   
ATOM   2461  CD  GLU    83      13.012 -17.696  -1.646  1.00 10.00      B   
ATOM   2462  OE1 GLU    83      13.213 -17.196  -2.776  1.00 10.00      B   
ATOM   2463  OE2 GLU    83      13.018 -18.931  -1.447  1.00 10.00      B   
ATOM   2464  C   GLU    83      10.474 -17.141   2.658  1.00 10.00      B   
ATOM   2465  O   GLU    83       9.249 -17.032   2.622  1.00 10.00      B   
ATOM   2466  N   ALA    84      11.115 -17.877   3.562  1.00 10.00      B   
ATOM   2467  HN  ALA    84      12.099 -17.920   3.531  1.00 10.00      B   
ATOM   2468  CA  ALA    84      10.404 -18.632   4.590  1.00 10.00      B   
ATOM   2469  CB  ALA    84      11.377 -19.462   5.409  1.00 10.00      B   
ATOM   2470  C   ALA    84       9.595 -17.705   5.493  1.00 10.00      B   
ATOM   2471  O   ALA    84       8.484 -18.038   5.907  1.00 10.00      B   
ATOM   2472  N   LEU    85      10.155 -16.534   5.786  1.00 10.00      B   
ATOM   2473  HN  LEU    85      11.052 -16.331   5.434  1.00 10.00      B   
ATOM   2474  CA  LEU    85       9.483 -15.553   6.632  1.00 10.00      B   
ATOM   2475  CB  LEU    85      10.408 -14.367   6.918  1.00 10.00      B   
ATOM   2476  CG  LEU    85       9.858 -13.286   7.852  1.00 10.00      B   
ATOM   2477  CD1 LEU    85       9.594 -13.853   9.239  1.00 10.00      B   
ATOM   2478  CD2 LEU    85      10.817 -12.109   7.928  1.00 10.00      B   
ATOM   2479  C   LEU    85       8.197 -15.074   5.974  1.00 10.00      B   
ATOM   2480  O   LEU    85       7.165 -14.936   6.632  1.00 10.00      B   
ATOM   2481  N   ALA    86       8.263 -14.842   4.667  1.00 10.00      B   
ATOM   2482  HN  ALA    86       9.115 -14.982   4.198  1.00 10.00      B   
ATOM   2483  CA  ALA    86       7.104 -14.388   3.912  1.00 10.00      B   
ATOM   2484  CB  ALA    86       7.505 -14.050   2.484  1.00 10.00      B   
ATOM   2485  C   ALA    86       6.013 -15.454   3.933  1.00 10.00      B   
ATOM   2486  O   ALA    86       4.820 -15.144   4.031  1.00 10.00      B   
ATOM   2487  N   GLU    87       6.436 -16.711   3.848  1.00 10.00      B   
ATOM   2488  HN  GLU    87       7.399 -16.885   3.760  1.00 10.00      B   
ATOM   2489  CA  GLU    87       5.517 -17.834   3.871  1.00 10.00      B   
ATOM   2490  CB  GLU    87       6.234 -19.130   3.491  1.00 10.00      B   
ATOM   2491  CG  GLU    87       6.710 -19.180   2.053  1.00 10.00      B   
ATOM   2492  CD  GLU    87       6.674 -20.582   1.492  1.00 10.00      B   
ATOM   2493  OE1 GLU    87       7.557 -21.395   1.843  1.00 10.00      B   
ATOM   2494  OE2 GLU    87       5.751 -20.888   0.707  1.00 10.00      B   
ATOM   2495  C   GLU    87       4.884 -17.977   5.249  1.00 10.00      B   
ATOM   2496  O   GLU    87       3.663 -18.053   5.370  1.00 10.00      B   
ATOM   2497  N   GLY    88       5.722 -17.997   6.282  1.00 10.00      B   
ATOM   2498  HN  GLY    88       6.690 -17.930   6.115  1.00 10.00      B   
ATOM   2499  CA  GLY    88       5.236 -18.125   7.644  1.00 10.00      B   
ATOM   2500  C   GLY    88       4.271 -17.017   8.009  1.00 10.00      B   
ATOM   2501  O   GLY    88       3.246 -17.258   8.650  1.00 10.00      B   
ATOM   2502  N   ARG    89       4.592 -15.801   7.581  1.00 10.00      B   
ATOM   2503  HN  ARG    89       5.427 -15.677   7.075  1.00 10.00      B   
ATOM   2504  CA  ARG    89       3.749 -14.646   7.849  1.00 10.00      B   
ATOM   2505  CB  ARG    89       4.417 -13.370   7.323  1.00 10.00      B   
ATOM   2506  CG  ARG    89       3.833 -12.083   7.881  1.00 10.00      B   
ATOM   2507  CD  ARG    89       3.399 -11.139   6.771  1.00 10.00      B   
ATOM   2508  NE  ARG    89       4.527 -10.453   6.138  1.00 10.00      B   
ATOM   2509  HE  ARG    89       5.266 -11.012   5.798  1.00 10.00      B   
ATOM   2510  CZ  ARG    89       4.606  -9.128   6.002  1.00 10.00      B   
ATOM   2511  NH1 ARG    89       3.635  -8.348   6.465  1.00 10.00      B   
ATOM   2512 HH11 ARG    89       3.698  -7.313   6.358  1.00 10.00      B   
ATOM   2513 HH12 ARG    89       2.804  -8.767   6.939  1.00 10.00      B   
ATOM   2514  NH2 ARG    89       5.655  -8.583   5.399  1.00 10.00      B   
ATOM   2515 HH21 ARG    89       5.718  -7.543   5.288  1.00 10.00      B   
ATOM   2516 HH22 ARG    89       6.419  -9.190   5.027  1.00 10.00      B   
ATOM   2517  C   ARG    89       2.376 -14.834   7.202  1.00 10.00      B   
ATOM   2518  O   ARG    89       1.342 -14.606   7.833  1.00 10.00      B   
ATOM   2519  N   SER    90       2.376 -15.276   5.949  1.00 10.00      B   
ATOM   2520  HN  SER    90       3.233 -15.456   5.506  1.00 10.00      B   
ATOM   2521  CA  SER    90       1.137 -15.501   5.213  1.00 10.00      B   
ATOM   2522  CB  SER    90       1.434 -15.722   3.728  1.00 10.00      B   
ATOM   2523  OG  SER    90       2.236 -14.672   3.213  1.00 10.00      B   
ATOM   2524  HG  SER    90       3.171 -14.865   3.391  1.00 10.00      B   
ATOM   2525  C   SER    90       0.363 -16.692   5.782  1.00 10.00      B   
ATOM   2526  O   SER    90      -0.868 -16.666   5.863  1.00 10.00      B   
ATOM   2527  N   LYS    91       1.095 -17.726   6.185  1.00 10.00      B   
ATOM   2528  HN  LYS    91       2.075 -17.684   6.094  1.00 10.00      B   
ATOM   2529  CA  LYS    91       0.496 -18.926   6.751  1.00 10.00      B   
ATOM   2530  CB  LYS    91       1.588 -19.946   7.094  1.00 10.00      B   
ATOM   2531  CG  LYS    91       1.074 -21.290   7.585  1.00 10.00      B   
ATOM   2532  CD  LYS    91       2.201 -22.307   7.663  1.00 10.00      B   
ATOM   2533  CE  LYS    91       1.705 -23.653   8.166  1.00 10.00      B   
ATOM   2534  NZ  LYS    91       2.731 -24.717   8.006  1.00 10.00      B   
ATOM   2535  HZ1 LYS    91       3.637 -24.409   8.414  1.00 10.00      B   
ATOM   2536  HZ2 LYS    91       2.878 -24.926   7.001  1.00 10.00      B   
ATOM   2537  HZ3 LYS    91       2.426 -25.587   8.490  1.00 10.00      B   
ATOM   2538  C   LYS    91      -0.332 -18.584   7.987  1.00 10.00      B   
ATOM   2539  O   LYS    91      -1.479 -19.017   8.112  1.00 10.00      B   
ATOM   2540  N   ALA    92       0.246 -17.787   8.881  1.00 10.00      B   
ATOM   2541  HN  ALA    92       1.161 -17.472   8.718  1.00 10.00      B   
ATOM   2542  CA  ALA    92      -0.439 -17.376  10.100  1.00 10.00      B   
ATOM   2543  CB  ALA    92       0.521 -16.650  11.030  1.00 10.00      B   
ATOM   2544  C   ALA    92      -1.640 -16.495   9.771  1.00 10.00      B   
ATOM   2545  O   ALA    92      -2.693 -16.598  10.403  1.00 10.00      B   
ATOM   2546  N   GLN    93      -1.481 -15.642   8.763  1.00 10.00      B   
ATOM   2547  HN  GLN    93      -0.621 -15.620   8.291  1.00 10.00      B   
ATOM   2548  CA  GLN    93      -2.549 -14.742   8.338  1.00 10.00      B   
ATOM   2549  CB  GLN    93      -2.042 -13.796   7.242  1.00 10.00      B   
ATOM   2550  CG  GLN    93      -3.065 -12.777   6.748  1.00 10.00      B   
ATOM   2551  CD  GLN    93      -3.688 -11.963   7.868  1.00 10.00      B   
ATOM   2552  OE1 GLN    93      -3.096 -11.785   8.934  1.00 10.00      B   
ATOM   2553  NE2 GLN    93      -4.882 -11.451   7.628  1.00 10.00      B   
ATOM   2554 HE21 GLN    93      -5.295 -11.620   6.754  1.00 10.00      B   
ATOM   2555 HE22 GLN    93      -5.312 -10.924   8.335  1.00 10.00      B   
ATOM   2556  C   GLN    93      -3.761 -15.531   7.848  1.00 10.00      B   
ATOM   2557  O   GLN    93      -4.900 -15.232   8.219  1.00 10.00      B   
ATOM   2558  N   ALA    94      -3.508 -16.543   7.023  1.00 10.00      B   
ATOM   2559  HN  ALA    94      -2.577 -16.730   6.763  1.00 10.00      B   
ATOM   2560  CA  ALA    94      -4.573 -17.381   6.489  1.00 10.00      B   
ATOM   2561  CB  ALA    94      -4.059 -18.213   5.324  1.00 10.00      B   
ATOM   2562  C   ALA    94      -5.144 -18.287   7.576  1.00 10.00      B   
ATOM   2563  O   ALA    94      -6.334 -18.608   7.573  1.00 10.00      B   
ATOM   2564  N   ASN    95      -4.288 -18.685   8.512  1.00 10.00      B   
ATOM   2565  HN  ASN    95      -3.354 -18.389   8.461  1.00 10.00      B   
ATOM   2566  CA  ASN    95      -4.694 -19.556   9.610  1.00 10.00      B   
ATOM   2567  CB  ASN    95      -3.480 -19.956  10.452  1.00 10.00      B   
ATOM   2568  CG  ASN    95      -3.581 -21.367  10.994  1.00 10.00      B   
ATOM   2569  OD1 ASN    95      -4.669 -21.924  11.119  1.00 10.00      B   
ATOM   2570  ND2 ASN    95      -2.447 -21.949  11.336  1.00 10.00      B   
ATOM   2571 HD21 ASN    95      -1.611 -21.446  11.221  1.00 10.00      B   
ATOM   2572 HD22 ASN    95      -2.482 -22.866  11.687  1.00 10.00      B   
ATOM   2573  C   ASN    95      -5.731 -18.867  10.491  1.00 10.00      B   
ATOM   2574  O   ASN    95      -6.626 -19.512  11.043  1.00 10.00      B   
ATOM   2575  N   SER    96      -5.623 -17.548  10.597  1.00 10.00      B   
ATOM   2576  HN  SER    96      -4.899 -17.089  10.119  1.00 10.00      B   
ATOM   2577  CA  SER    96      -6.543 -16.763  11.408  1.00 10.00      B   
ATOM   2578  CB  SER    96      -5.960 -15.370  11.675  1.00 10.00      B   
ATOM   2579  OG  SER    96      -4.641 -15.447  12.199  1.00 10.00      B   
ATOM   2580  HG  SER    96      -4.240 -16.290  11.950  1.00 10.00      B   
ATOM   2581  C   SER    96      -7.913 -16.634  10.736  1.00 10.00      B   
ATOM   2582  O   SER    96      -8.853 -16.106  11.327  1.00 10.00      B   
ATOM   2583  N   LEU    97      -8.022 -17.114   9.503  1.00 10.00      B   
ATOM   2584  HN  LEU    97      -7.241 -17.526   9.081  1.00 10.00      B   
ATOM   2585  CA  LEU    97      -9.277 -17.039   8.763  1.00 10.00      B   
ATOM   2586  CB  LEU    97      -9.081 -16.278   7.448  1.00 10.00      B   
ATOM   2587  CG  LEU    97      -8.581 -14.835   7.566  1.00 10.00      B   
ATOM   2588  CD1 LEU    97      -8.225 -14.283   6.195  1.00 10.00      B   
ATOM   2589  CD2 LEU    97      -9.625 -13.958   8.244  1.00 10.00      B   
ATOM   2590  C   LEU    97      -9.849 -18.428   8.489  1.00 10.00      B   
ATOM   2591  O   LEU    97     -11.010 -18.701   8.794  1.00 10.00      B   
ATOM   2592  N   LYS    98      -9.025 -19.307   7.926  1.00 10.00      B   
ATOM   2593  HN  LYS    98      -8.104 -19.030   7.714  1.00 10.00      B   
ATOM   2594  CA  LYS    98      -9.453 -20.667   7.600  1.00 10.00      B   
ATOM   2595  CB  LYS    98      -8.367 -21.410   6.809  1.00 10.00      B   
ATOM   2596  CG  LYS    98      -7.132 -21.777   7.620  1.00 10.00      B   
ATOM   2597  CD  LYS    98      -6.260 -22.785   6.891  1.00 10.00      B   
ATOM   2598  CE  LYS    98      -5.267 -23.432   7.842  1.00 10.00      B   
ATOM   2599  NZ  LYS    98      -4.472 -24.500   7.184  1.00 10.00      B   
ATOM   2600  HZ1 LYS    98      -3.992 -25.073   7.904  1.00 10.00      B   
ATOM   2601  HZ2 LYS    98      -3.754 -24.082   6.552  1.00 10.00      B   
ATOM   2602  HZ3 LYS    98      -5.092 -25.116   6.624  1.00 10.00      B   
ATOM   2603  C   LYS    98      -9.842 -21.461   8.845  1.00 10.00      B   
ATOM   2604  O   LYS    98     -10.681 -22.363   8.784  1.00 10.00      B   
ATOM   2605  N   GLY    99      -9.248 -21.099   9.978  1.00 10.00      B   
ATOM   2606  HN  GLY    99      -8.616 -20.352   9.968  1.00 10.00      B   
ATOM   2607  CA  GLY    99      -9.524 -21.788  11.224  1.00 10.00      B   
ATOM   2608  C   GLY    99     -10.949 -21.602  11.705  1.00 10.00      B   
ATOM   2609  O   GLY    99     -11.411 -22.333  12.579  1.00 10.00      B   
ATOM   2610  N   VAL   100     -11.649 -20.628  11.135  1.00 10.00      B   
ATOM   2611  HN  VAL   100     -11.226 -20.077  10.442  1.00 10.00      B   
ATOM   2612  CA  VAL   100     -13.029 -20.354  11.516  1.00 10.00      B   
ATOM   2613  CB  VAL   100     -13.360 -18.848  11.415  1.00 10.00      B   
ATOM   2614  CG1 VAL   100     -14.700 -18.538  12.064  1.00 10.00      B   
ATOM   2615  CG2 VAL   100     -12.254 -18.008  12.039  1.00 10.00      B   
ATOM   2616  C   VAL   100     -14.001 -21.144  10.638  1.00 10.00      B   
ATOM   2617  O   VAL   100     -15.094 -21.511  11.073  1.00 10.00      B   
ATOM   2618  N   LYS   101     -13.578 -21.440   9.413  1.00 10.00      B   
ATOM   2619  HN  LYS   101     -12.679 -21.163   9.137  1.00 10.00      B   
ATOM   2620  CA  LYS   101     -14.421 -22.167   8.470  1.00 10.00      B   
ATOM   2621  CB  LYS   101     -13.868 -22.067   7.047  1.00 10.00      B   
ATOM   2622  CG  LYS   101     -14.890 -22.397   5.971  1.00 10.00      B   
ATOM   2623  CD  LYS   101     -14.271 -23.181   4.828  1.00 10.00      B   
ATOM   2624  CE  LYS   101     -15.345 -23.670   3.871  1.00 10.00      B   
ATOM   2625  NZ  LYS   101     -14.801 -24.559   2.812  1.00 10.00      B   
ATOM   2626  HZ1 LYS   101     -15.574 -24.915   2.217  1.00 10.00      B   
ATOM   2627  HZ2 LYS   101     -14.307 -25.368   3.237  1.00 10.00      B   
ATOM   2628  HZ3 LYS   101     -14.128 -24.029   2.208  1.00 10.00      B   
ATOM   2629  C   LYS   101     -14.601 -23.631   8.863  1.00 10.00      B   
ATOM   2630  O   LYS   101     -15.701 -24.175   8.765  1.00 10.00      B   
ATOM   2631  N   LYS   102     -13.531 -24.268   9.313  1.00 10.00      B   
ATOM   2632  HN  LYS   102     -12.678 -23.786   9.387  1.00 10.00      B   
ATOM   2633  CA  LYS   102     -13.592 -25.675   9.699  1.00 10.00      B   
ATOM   2634  CB  LYS   102     -12.263 -26.380   9.417  1.00 10.00      B   
ATOM   2635  CG  LYS   102     -12.054 -26.725   7.952  1.00 10.00      B   
ATOM   2636  CD  LYS   102     -10.792 -27.547   7.750  1.00 10.00      B   
ATOM   2637  CE  LYS   102     -10.611 -27.923   6.287  1.00 10.00      B   
ATOM   2638  NZ  LYS   102      -9.322 -28.620   6.043  1.00 10.00      B   
ATOM   2639  HZ1 LYS   102      -9.287 -29.508   6.583  1.00 10.00      B   
ATOM   2640  HZ2 LYS   102      -8.527 -28.021   6.341  1.00 10.00      B   
ATOM   2641  HZ3 LYS   102      -9.216 -28.837   5.033  1.00 10.00      B   
ATOM   2642  C   LYS   102     -14.016 -25.868  11.155  1.00 10.00      B   
ATOM   2643  O   LYS   102     -13.484 -26.731  11.856  1.00 10.00      B   
ATOM   2644  N   THR   103     -14.983 -25.074  11.597  1.00 10.00      B   
ATOM   2645  HN  THR   103     -15.367 -24.411  10.986  1.00 10.00      B   
ATOM   2646  CA  THR   103     -15.487 -25.159  12.964  1.00 10.00      B   
ATOM   2647  CB  THR   103     -14.741 -24.189  13.901  1.00 10.00      B   
ATOM   2648  OG1 THR   103     -14.167 -23.117  13.139  1.00 10.00      B   
ATOM   2649  HG1 THR   103     -14.836 -22.743  12.550  1.00 10.00      B   
ATOM   2650  CG2 THR   103     -13.645 -24.914  14.669  1.00 10.00      B   
ATOM   2651  C   THR   103     -16.982 -24.857  13.017  1.00 10.00      B   
ATOM   2652  O   THR   103     -17.473 -24.249  13.969  1.00 10.00      B   
ATOM   2653  N   ALA   104     -17.704 -25.288  11.990  1.00 10.00      B   
ATOM   2654  HN  ALA   104     -17.264 -25.779  11.264  1.00 10.00      B   
ATOM   2655  CA  ALA   104     -19.137 -25.051  11.924  1.00 10.00      B   
ATOM   2656  CB  ALA   104     -19.428 -23.828  11.066  1.00 10.00      B   
ATOM   2657  C   ALA   104     -19.878 -26.264  11.379  1.00 10.00      B   
ATOM   2658  O   ALA   104     -19.306 -27.083  10.652  1.00 10.00      B   
ATOM   2659  N   PHE   105     -21.145 -26.381  11.752  1.00 10.00      B   
ATOM   2660  HN  PHE   105     -21.528 -25.704  12.350  1.00 10.00      B   
ATOM   2661  CA  PHE   105     -21.994 -27.475  11.297  1.00 10.00      B   
ATOM   2662  CB  PHE   105     -22.416 -28.384  12.460  1.00 10.00      B   
ATOM   2663  CG  PHE   105     -22.861 -27.661  13.702  1.00 10.00      B   
ATOM   2664  CD1 PHE   105     -24.180 -27.265  13.857  1.00 10.00      B   
ATOM   2665  CD2 PHE   105     -21.959 -27.388  14.717  1.00 10.00      B   
ATOM   2666  CE1 PHE   105     -24.590 -26.611  15.003  1.00 10.00      B   
ATOM   2667  CE2 PHE   105     -22.362 -26.731  15.864  1.00 10.00      B   
ATOM   2668  CZ  PHE   105     -23.680 -26.343  16.007  1.00 10.00      B   
ATOM   2669  C   PHE   105     -23.205 -26.907  10.566  1.00 10.00      B   
ATOM   2670  O   PHE   105     -23.415 -25.691  10.572  1.00 10.00      B   
ATOM   2671  N   ALA   106     -24.007 -27.762   9.948  1.00 10.00      B   
ATOM   2672  HN  ALA   106     -23.826 -28.726  10.000  1.00 10.00      B   
ATOM   2673  CA  ALA   106     -25.161 -27.281   9.202  1.00 10.00      B   
ATOM   2674  CB  ALA   106     -24.799 -27.079   7.739  1.00 10.00      B   
ATOM   2675  C   ALA   106     -26.376 -28.194   9.320  1.00 10.00      B   
ATOM   2676  O   ALA   106     -26.256 -29.409   9.498  1.00 10.00      B   
ATOM   2677  N   ARG   107     -27.546 -27.577   9.222  1.00 10.00      B   
ATOM   2678  HN  ARG   107     -27.552 -26.601   9.101  1.00 10.00      B   
ATOM   2679  CA  ARG   107     -28.823 -28.276   9.270  1.00 10.00      B   
ATOM   2680  CB  ARG   107     -29.456 -28.261  10.672  1.00 10.00      B   
ATOM   2681  CG  ARG   107     -28.641 -27.555  11.739  1.00 10.00      B   
ATOM   2682  CD  ARG   107     -28.935 -26.067  11.760  1.00 10.00      B   
ATOM   2683  NE  ARG   107     -27.745 -25.292  12.097  1.00 10.00      B   
ATOM   2684  HE  ARG   107     -27.124 -25.083  11.364  1.00 10.00      B   
ATOM   2685  CZ  ARG   107     -27.460 -24.862  13.324  1.00 10.00      B   
ATOM   2686  NH1 ARG   107     -28.283 -25.124  14.333  1.00 10.00      B   
ATOM   2687 HH11 ARG   107     -29.156 -25.674  14.169  1.00 10.00      B   
ATOM   2688 HH12 ARG   107     -28.064 -24.784  15.296  1.00 10.00      B   
ATOM   2689  NH2 ARG   107     -26.348 -24.182  13.546  1.00 10.00      B   
ATOM   2690 HH21 ARG   107     -26.118 -23.841  14.516  1.00 10.00      B   
ATOM   2691 HH22 ARG   107     -25.688 -23.980  12.763  1.00 10.00      B   
ATOM   2692  C   ARG   107     -29.754 -27.623   8.264  1.00 10.00      B   
ATOM   2693  O   ARG   107     -30.058 -26.433   8.367  1.00 10.00      B   
ATOM   2694  N   LYS   108     -30.182 -28.389   7.280  1.00 10.00      B   
ATOM   2695  HN  LYS   108     -29.921 -29.334   7.258  1.00 10.00      B   
ATOM   2696  CA  LYS   108     -31.049 -27.869   6.240  1.00 10.00      B   
ATOM   2697  CB  LYS   108     -30.491 -28.216   4.858  1.00 10.00      B   
ATOM   2698  CG  LYS   108     -30.429 -29.702   4.546  1.00 10.00      B   
ATOM   2699  CD  LYS   108     -29.691 -29.947   3.242  1.00 10.00      B   
ATOM   2700  CE  LYS   108     -29.833 -31.386   2.776  1.00 10.00      B   
ATOM   2701  NZ  LYS   108     -29.145 -31.607   1.477  1.00 10.00      B   
ATOM   2702  HZ1 LYS   108     -29.125 -30.721   0.925  1.00 10.00      B   
ATOM   2703  HZ2 LYS   108     -29.645 -32.332   0.926  1.00 10.00      B   
ATOM   2704  HZ3 LYS   108     -28.166 -31.927   1.636  1.00 10.00      B   
ATOM   2705  C   LYS   108     -32.476 -28.372   6.384  1.00 10.00      B   
ATOM   2706  O   LYS   108     -32.755 -29.282   7.169  1.00 10.00      B   
ATOM   2707  N   LEU   109     -33.368 -27.765   5.617  1.00 10.00      B   
ATOM   2708  HN  LEU   109     -33.066 -27.055   5.004  1.00 10.00      B   
ATOM   2709  CA  LEU   109     -34.774 -28.126   5.628  1.00 10.00      B   
ATOM   2710  CB  LEU   109     -35.635 -26.862   5.695  1.00 10.00      B   
ATOM   2711  CG  LEU   109     -35.343 -25.900   6.845  1.00 10.00      B   
ATOM   2712  CD1 LEU   109     -36.068 -24.579   6.636  1.00 10.00      B   
ATOM   2713  CD2 LEU   109     -35.735 -26.523   8.176  1.00 10.00      B   
ATOM   2714  C   LEU   109     -35.102 -28.887   4.355  1.00 10.00      B   
ATOM   2715  O   LEU   109     -34.451 -28.696   3.330  1.00 10.00      B   
ATOM   2716  N   ARG   110     -36.100 -29.755   4.415  1.00 10.00      B   
ATOM   2717  HN  ARG   110     -36.570 -29.892   5.269  1.00 10.00      B   
ATOM   2718  CA  ARG   110     -36.495 -30.530   3.243  1.00 10.00      B   
ATOM   2719  CB  ARG   110     -37.066 -31.897   3.638  1.00 10.00      B   
ATOM   2720  CG  ARG   110     -36.170 -32.707   4.567  1.00 10.00      B   
ATOM   2721  CD  ARG   110     -34.745 -32.812   4.041  1.00 10.00      B   
ATOM   2722  NE  ARG   110     -34.529 -34.008   3.224  1.00 10.00      B   
ATOM   2723  HE  ARG   110     -35.187 -34.198   2.516  1.00 10.00      B   
ATOM   2724  CZ  ARG   110     -33.511 -34.856   3.396  1.00 10.00      B   
ATOM   2725  NH1 ARG   110     -32.616 -34.652   4.357  1.00 10.00      B   
ATOM   2726 HH11 ARG   110     -31.825 -35.318   4.486  1.00 10.00      B   
ATOM   2727 HH12 ARG   110     -32.702 -33.820   5.000  1.00 10.00      B   
ATOM   2728  NH2 ARG   110     -33.381 -35.907   2.594  1.00 10.00      B   
ATOM   2729 HH21 ARG   110     -32.586 -36.573   2.719  1.00 10.00      B   
ATOM   2730 HH22 ARG   110     -34.075 -36.076   1.830  1.00 10.00      B   
ATOM   2731  C   ARG   110     -37.484 -29.751   2.375  1.00 10.00      B   
ATOM   2732  O   ARG   110     -37.883 -30.207   1.303  1.00 10.00      B   
ATOM   2733  N   GLU   111     -37.865 -28.567   2.850  1.00 10.00      B   
ATOM   2734  HN  GLU   111     -37.496 -28.261   3.705  1.00 10.00      B   
ATOM   2735  CA  GLU   111     -38.791 -27.698   2.133  1.00 10.00      B   
ATOM   2736  CB  GLU   111     -40.158 -27.661   2.826  1.00 10.00      B   
ATOM   2737  CG  GLU   111     -40.958 -28.947   2.670  1.00 10.00      B   
ATOM   2738  CD  GLU   111     -42.355 -28.858   3.247  1.00 10.00      B   
ATOM   2739  OE1 GLU   111     -43.180 -28.086   2.707  1.00 10.00      B   
ATOM   2740  OE2 GLU   111     -42.642 -29.568   4.233  1.00 10.00      B   
ATOM   2741  C   GLU   111     -38.199 -26.294   2.025  1.00 10.00      B   
ATOM   2742  O   GLU   111     -37.522 -25.831   2.947  1.00 10.00      B   
ATOM   2743  N   PRO   112     -38.445 -25.599   0.902  1.00 10.00      B   
ATOM   2744  CA  PRO   112     -37.907 -24.253   0.663  1.00 10.00      B   
ATOM   2745  CB  PRO   112     -38.041 -24.108  -0.852  1.00 10.00      B   
ATOM   2746  CG  PRO   112     -39.247 -24.915  -1.193  1.00 10.00      B   
ATOM   2747  CD  PRO   112     -39.269 -26.071  -0.231  1.00 10.00      B   
ATOM   2748  C   PRO   112     -38.687 -23.142   1.373  1.00 10.00      B   
ATOM   2749  O   PRO   112     -39.102 -22.165   0.744  1.00 10.00      B   
ATOM   2750  N   LYS   113     -38.877 -23.285   2.677  1.00 10.00      B   
ATOM   2751  HN  LYS   113     -38.531 -24.089   3.128  1.00 10.00      B   
ATOM   2752  CA  LYS   113     -39.590 -22.283   3.459  1.00 10.00      B   
ATOM   2753  CB  LYS   113     -41.090 -22.281   3.123  1.00 10.00      B   
ATOM   2754  CG  LYS   113     -41.873 -21.166   3.801  1.00 10.00      B   
ATOM   2755  CD  LYS   113     -43.355 -21.228   3.473  1.00 10.00      B   
ATOM   2756  CE  LYS   113     -43.658 -20.607   2.120  1.00 10.00      B   
ATOM   2757  NZ  LYS   113     -45.122 -20.457   1.899  1.00 10.00      B   
ATOM   2758  HZ1 LYS   113     -45.306 -20.092   0.939  1.00 10.00      B   
ATOM   2759  HZ2 LYS   113     -45.525 -19.795   2.592  1.00 10.00      B   
ATOM   2760  HZ3 LYS   113     -45.597 -21.377   2.002  1.00 10.00      B   
ATOM   2761  C   LYS   113     -39.387 -22.528   4.948  1.00 10.00      B   
ATOM   2762  O   LYS   113     -39.274 -23.679   5.381  1.00 10.00      B   
ATOM   2763  N   TYR   114     -39.326 -21.444   5.717  1.00 10.00      B   
ATOM   2764  HN  TYR   114     -39.395 -20.554   5.291  1.00 10.00      B   
ATOM   2765  CA  TYR   114     -39.151 -21.523   7.163  1.00 10.00      B   
ATOM   2766  CB  TYR   114     -39.170 -20.114   7.764  1.00 10.00      B   
ATOM   2767  CG  TYR   114     -38.751 -20.046   9.216  1.00 10.00      B   
ATOM   2768  CD1 TYR   114     -37.495 -20.482   9.620  1.00 10.00      B   
ATOM   2769  CD2 TYR   114     -39.605 -19.529  10.180  1.00 10.00      B   
ATOM   2770  CE1 TYR   114     -37.103 -20.406  10.945  1.00 10.00      B   
ATOM   2771  CE2 TYR   114     -39.223 -19.452  11.506  1.00 10.00      B   
ATOM   2772  CZ  TYR   114     -37.970 -19.890  11.882  1.00 10.00      B   
ATOM   2773  OH  TYR   114     -37.579 -19.805  13.201  1.00 10.00      B   
ATOM   2774  HH  TYR   114     -36.614 -19.659  13.243  1.00 10.00      B   
ATOM   2775  C   TYR   114     -40.251 -22.378   7.792  1.00 10.00      B   
ATOM   2776  O   TYR   114     -41.429 -22.237   7.457  1.00 10.00      B   
ATOM   2777  N   GLY   115     -39.860 -23.267   8.695  1.00 10.00      B   
ATOM   2778  HN  GLY   115     -38.911 -23.329   8.933  1.00 10.00      B   
ATOM   2779  CA  GLY   115     -40.821 -24.137   9.341  1.00 10.00      B   
ATOM   2780  C   GLY   115     -40.980 -25.443   8.593  1.00 10.00      B   
ATOM   2781  O   GLY   115     -42.052 -25.737   8.062  1.00 10.00      B   
ATOM   2782  N   ALA   116     -39.910 -26.224   8.544  1.00 10.00      B   
ATOM   2783  HN  ALA   116     -39.093 -25.941   9.001  1.00 10.00      B   
ATOM   2784  CA  ALA   116     -39.920 -27.504   7.849  1.00 10.00      B   
ATOM   2785  CB  ALA   116     -39.418 -27.336   6.422  1.00 10.00      B   
ATOM   2786  C   ALA   116     -39.066 -28.517   8.598  1.00 10.00      B   
ATOM   2787  O   ALA   116     -38.391 -28.167   9.566  1.00 10.00      B   
ATOM   2788  N   ALA   117     -39.105 -29.764   8.152  1.00 10.00      B   
ATOM   2789  HN  ALA   117     -39.671 -29.977   7.378  1.00 10.00      B   
ATOM   2790  CA  ALA   117     -38.330 -30.826   8.777  1.00 10.00      B   
ATOM   2791  CB  ALA   117     -38.782 -32.183   8.259  1.00 10.00      B   
ATOM   2792  C   ALA   117     -36.843 -30.625   8.511  1.00 10.00      B   
ATOM   2793  O   ALA   117     -36.407 -30.585   7.355  1.00 10.00      B   
ATOM   2794  N   ALA   118     -36.071 -30.502   9.579  1.00 10.00      B   
ATOM   2795  HN  ALA   118     -36.477 -30.562  10.469  1.00 10.00      B   
ATOM   2796  CA  ALA   118     -34.635 -30.294   9.471  1.00 10.00      B   
ATOM   2797  CB  ALA   118     -34.212 -29.101  10.309  1.00 10.00      B   
ATOM   2798  C   ALA   118     -33.868 -31.538   9.901  1.00 10.00      B   
ATOM   2799  O   ALA   118     -34.307 -32.280  10.782  1.00 10.00      B   
ATOM   2800  N   ASP   119     -32.733 -31.773   9.266  1.00 10.00      B   
ATOM   2801  HN  ASP   119     -32.444 -31.156   8.557  1.00 10.00      B   
ATOM   2802  CA  ASP   119     -31.896 -32.922   9.587  1.00 10.00      B   
ATOM   2803  CB  ASP   119     -31.855 -33.934   8.436  1.00 10.00      B   
ATOM   2804  CG  ASP   119     -31.617 -33.294   7.085  1.00 10.00      B   
ATOM   2805  OD1 ASP   119     -30.444 -33.174   6.678  1.00 10.00      B   
ATOM   2806  OD2 ASP   119     -32.609 -32.940   6.411  1.00 10.00      B   
ATOM   2807  C   ASP   119     -30.495 -32.463   9.972  1.00 10.00      B   
ATOM   2808  O   ASP   119     -30.309 -31.315  10.370  1.00 10.00      B   
ATOM   2809  N   LYS   120     -29.515 -33.345   9.854  1.00 10.00      B   
ATOM   2810  HN  LYS   120     -29.710 -34.240   9.505  1.00 10.00      B   
ATOM   2811  CA  LYS   120     -28.150 -33.002  10.217  1.00 10.00      B   
ATOM   2812  CB  LYS   120     -27.808 -33.577  11.594  1.00 10.00      B   
ATOM   2813  CG  LYS   120     -26.655 -32.880  12.294  1.00 10.00      B   
ATOM   2814  CD  LYS   120     -26.382 -33.507  13.649  1.00 10.00      B   
ATOM   2815  CE  LYS   120     -25.306 -32.748  14.401  1.00 10.00      B   
ATOM   2816  NZ  LYS   120     -24.932 -33.435  15.661  1.00 10.00      B   
ATOM   2817  HZ1 LYS   120     -24.587 -34.394  15.459  1.00 10.00      B   
ATOM   2818  HZ2 LYS   120     -25.756 -33.503  16.291  1.00 10.00      B   
ATOM   2819  HZ3 LYS   120     -24.180 -32.906  16.149  1.00 10.00      B   
ATOM   2820  C   LYS   120     -27.153 -33.498   9.176  1.00 10.00      B   
ATOM   2821  O   LYS   120     -26.925 -34.703   9.047  1.00 10.00      B   
ATOM   2822  N   VAL   121     -26.584 -32.565   8.424  1.00 10.00      B   
ATOM   2823  HN  VAL   121     -26.845 -31.629   8.555  1.00 10.00      B   
ATOM   2824  CA  VAL   121     -25.598 -32.884   7.393  1.00 10.00      B   
ATOM   2825  CB  VAL   121     -26.205 -32.774   5.971  1.00 10.00      B   
ATOM   2826  CG1 VAL   121     -25.145 -32.981   4.898  1.00 10.00      B   
ATOM   2827  CG2 VAL   121     -27.343 -33.766   5.786  1.00 10.00      B   
ATOM   2828  C   VAL   121     -24.407 -31.932   7.507  1.00 10.00      B   
ATOM   2829  O   VAL   121     -24.594 -30.716   7.577  1.00 10.00      B   
ATOM   2830  N   PRO   122     -23.173 -32.471   7.545  1.00 10.00      B   
ATOM   2831  CA  PRO   122     -21.947 -31.669   7.655  1.00 10.00      B   
ATOM   2832  CB  PRO   122     -20.810 -32.689   7.478  1.00 10.00      B   
ATOM   2833  CG  PRO   122     -21.464 -33.933   6.976  1.00 10.00      B   
ATOM   2834  CD  PRO   122     -22.872 -33.907   7.492  1.00 10.00      B   
ATOM   2835  C   PRO   122     -21.856 -30.574   6.592  1.00 10.00      B   
ATOM   2836  O   PRO   122     -22.258 -30.767   5.440  1.00 10.00      B   
ATOM   2837  N   ALA   123     -21.310 -29.427   6.985  1.00 10.00      B   
ATOM   2838  HN  ALA   123     -20.995 -29.346   7.911  1.00 10.00      B   
ATOM   2839  CA  ALA   123     -21.171 -28.282   6.090  1.00 10.00      B   
ATOM   2840  CB  ALA   123     -20.596 -27.091   6.842  1.00 10.00      B   
ATOM   2841  C   ALA   123     -20.318 -28.609   4.865  1.00 10.00      B   
ATOM   2842  O   ALA   123     -20.483 -28.009   3.805  1.00 10.00      B   
ATOM   2843  N   ASP   124     -19.420 -29.576   5.008  1.00 10.00      B   
ATOM   2844  HN  ASP   124     -19.342 -30.030   5.871  1.00 10.00      B   
ATOM   2845  CA  ASP   124     -18.545 -29.978   3.913  1.00 10.00      B   
ATOM   2846  CB  ASP   124     -17.293 -30.670   4.453  1.00 10.00      B   
ATOM   2847  CG  ASP   124     -16.062 -29.787   4.401  1.00 10.00      B   
ATOM   2848  OD1 ASP   124     -15.916 -28.909   5.280  1.00 10.00      B   
ATOM   2849  OD2 ASP   124     -15.227 -29.969   3.490  1.00 10.00      B   
ATOM   2850  C   ASP   124     -19.263 -30.898   2.931  1.00 10.00      B   
ATOM   2851  O   ASP   124     -18.655 -31.425   1.999  1.00 10.00      B   
ATOM   2852  N   GLN   125     -20.560 -31.101   3.144  1.00 10.00      B   
ATOM   2853  HN  GLN   125     -20.995 -30.669   3.913  1.00 10.00      B   
ATOM   2854  CA  GLN   125     -21.351 -31.960   2.271  1.00 10.00      B   
ATOM   2855  CB  GLN   125     -21.871 -33.175   3.040  1.00 10.00      B   
ATOM   2856  CG  GLN   125     -20.787 -34.160   3.440  1.00 10.00      B   
ATOM   2857  CD  GLN   125     -20.297 -34.996   2.277  1.00 10.00      B   
ATOM   2858  OE1 GLN   125     -20.805 -36.086   2.030  1.00 10.00      B   
ATOM   2859  NE2 GLN   125     -19.300 -34.497   1.558  1.00 10.00      B   
ATOM   2860 HE21 GLN   125     -18.933 -33.620   1.812  1.00 10.00      B   
ATOM   2861 HE22 GLN   125     -18.971 -35.023   0.793  1.00 10.00      B   
ATOM   2862  C   GLN   125     -22.506 -31.196   1.631  1.00 10.00      B   
ATOM   2863  O   GLN   125     -23.323 -31.778   0.915  1.00 10.00      B   
ATOM   2864  N   LEU   126     -22.559 -29.890   1.883  1.00 10.00      B   
ATOM   2865  HN  LEU   126     -21.874 -29.483   2.453  1.00 10.00      B   
ATOM   2866  CA  LEU   126     -23.608 -29.046   1.327  1.00 10.00      B   
ATOM   2867  CB  LEU   126     -23.695 -27.725   2.093  1.00 10.00      B   
ATOM   2868  CG  LEU   126     -24.230 -27.808   3.525  1.00 10.00      B   
ATOM   2869  CD1 LEU   126     -24.233 -26.431   4.171  1.00 10.00      B   
ATOM   2870  CD2 LEU   126     -25.624 -28.419   3.539  1.00 10.00      B   
ATOM   2871  C   LEU   126     -23.334 -28.775  -0.145  1.00 10.00      B   
ATOM   2872  O   LEU   126     -22.174 -28.711  -0.562  1.00 10.00      B   
ATOM   2873  N   ARG   127     -24.395 -28.639  -0.930  1.00 10.00      B   
ATOM   2874  HN  ARG   127     -25.301 -28.711  -0.538  1.00 10.00      B   
ATOM   2875  CA  ARG   127     -24.263 -28.386  -2.357  1.00 10.00      B   
ATOM   2876  CB  ARG   127     -24.905 -29.520  -3.163  1.00 10.00      B   
ATOM   2877  CG  ARG   127     -24.291 -30.893  -2.936  1.00 10.00      B   
ATOM   2878  CD  ARG   127     -22.851 -30.954  -3.426  1.00 10.00      B   
ATOM   2879  NE  ARG   127     -21.889 -30.766  -2.339  1.00 10.00      B   
ATOM   2880  HE  ARG   127     -22.012 -29.975  -1.760  1.00 10.00      B   
ATOM   2881  CZ  ARG   127     -20.870 -31.591  -2.095  1.00 10.00      B   
ATOM   2882  NH1 ARG   127     -20.685 -32.664  -2.854  1.00 10.00      B   
ATOM   2883 HH11 ARG   127     -19.888 -33.313  -2.663  1.00 10.00      B   
ATOM   2884 HH12 ARG   127     -21.332 -32.863  -3.648  1.00 10.00      B   
ATOM   2885  NH2 ARG   127     -20.043 -31.344  -1.083  1.00 10.00      B   
ATOM   2886 HH21 ARG   127     -19.241 -31.989  -0.887  1.00 10.00      B   
ATOM   2887 HH22 ARG   127     -20.186 -30.505  -0.484  1.00 10.00      B   
ATOM   2888  C   ARG   127     -24.902 -27.061  -2.749  1.00 10.00      B   
ATOM   2889  O   ARG   127     -25.629 -26.447  -1.964  1.00 10.00      B   
ATOM   2890  N   LYS   128     -24.618 -26.626  -3.969  1.00 10.00      B   
ATOM   2891  HN  LYS   128     -24.007 -27.154  -4.532  1.00 10.00      B   
ATOM   2892  CA  LYS   128     -25.168 -25.387  -4.495  1.00 10.00      B   
ATOM   2893  CB  LYS   128     -24.518 -25.056  -5.837  1.00 10.00      B   
ATOM   2894  CG  LYS   128     -24.917 -23.714  -6.422  1.00 10.00      B   
ATOM   2895  CD  LYS   128     -24.065 -23.381  -7.636  1.00 10.00      B   
ATOM   2896  CE  LYS   128     -24.334 -21.976  -8.148  1.00 10.00      B   
ATOM   2897  NZ  LYS   128     -23.292 -21.533  -9.115  1.00 10.00      B   
ATOM   2898  HZ1 LYS   128     -22.346 -21.591  -8.680  1.00 10.00      B   
ATOM   2899  HZ2 LYS   128     -23.467 -20.550  -9.403  1.00 10.00      B   
ATOM   2900  HZ3 LYS   128     -23.311 -22.137  -9.963  1.00 10.00      B   
ATOM   2901  C   LYS   128     -26.678 -25.519  -4.658  1.00 10.00      B   
ATOM   2902  O   LYS   128     -27.159 -26.363  -5.417  1.00 10.00      B   
ATOM   2903  N   GLY   129     -27.421 -24.691  -3.940  1.00 10.00      B   
ATOM   2904  HN  GLY   129     -26.983 -24.014  -3.376  1.00 10.00      B   
ATOM   2905  CA  GLY   129     -28.868 -24.747  -4.012  1.00 10.00      B   
ATOM   2906  C   GLY   129     -29.492 -25.379  -2.783  1.00 10.00      B   
ATOM   2907  O   GLY   129     -30.714 -25.489  -2.693  1.00 10.00      B   
ATOM   2908  N   ASP   130     -28.652 -25.796  -1.840  1.00 10.00      B   
ATOM   2909  HN  ASP   130     -27.687 -25.693  -1.980  1.00 10.00      B   
ATOM   2910  CA  ASP   130     -29.132 -26.413  -0.606  1.00 10.00      B   
ATOM   2911  CB  ASP   130     -27.992 -27.116   0.139  1.00 10.00      B   
ATOM   2912  CG  ASP   130     -28.017 -28.625  -0.021  1.00 10.00      B   
ATOM   2913  OD1 ASP   130     -29.111 -29.227   0.070  1.00 10.00      B   
ATOM   2914  OD2 ASP   130     -26.940 -29.224  -0.224  1.00 10.00      B   
ATOM   2915  C   ASP   130     -29.778 -25.368   0.294  1.00 10.00      B   
ATOM   2916  O   ASP   130     -29.172 -24.335   0.593  1.00 10.00      B   
ATOM   2917  N   ILE   131     -31.007 -25.633   0.709  1.00 10.00      B   
ATOM   2918  HN  ILE   131     -31.433 -26.472   0.430  1.00 10.00      B   
ATOM   2919  CA  ILE   131     -31.748 -24.716   1.569  1.00 10.00      B   
ATOM   2920  CB  ILE   131     -33.263 -24.750   1.265  1.00 10.00      B   
ATOM   2921  CG1 ILE   131     -33.522 -24.626  -0.242  1.00 10.00      B   
ATOM   2922  CG2 ILE   131     -33.997 -23.655   2.028  1.00 10.00      B   
ATOM   2923  CD1 ILE   131     -33.024 -23.335  -0.855  1.00 10.00      B   
ATOM   2924  C   ILE   131     -31.520 -25.054   3.041  1.00 10.00      B   
ATOM   2925  O   ILE   131     -32.205 -25.906   3.610  1.00 10.00      B   
ATOM   2926  N   VAL   132     -30.551 -24.385   3.656  1.00 10.00      B   
ATOM   2927  HN  VAL   132     -30.047 -23.708   3.161  1.00 10.00      B   
ATOM   2928  CA  VAL   132     -30.236 -24.626   5.060  1.00 10.00      B   
ATOM   2929  CB  VAL   132     -28.714 -24.612   5.332  1.00 10.00      B   
ATOM   2930  CG1 VAL   132     -27.983 -25.527   4.360  1.00 10.00      B   
ATOM   2931  CG2 VAL   132     -28.154 -23.196   5.274  1.00 10.00      B   
ATOM   2932  C   VAL   132     -30.921 -23.608   5.965  1.00 10.00      B   
ATOM   2933  O   VAL   132     -31.399 -22.569   5.501  1.00 10.00      B   
ATOM   2934  N   LEU   133     -30.963 -23.903   7.255  1.00 10.00      B   
ATOM   2935  HN  LEU   133     -30.564 -24.744   7.572  1.00 10.00      B   
ATOM   2936  CA  LEU   133     -31.585 -23.009   8.214  1.00 10.00      B   
ATOM   2937  CB  LEU   133     -32.780 -23.686   8.890  1.00 10.00      B   
ATOM   2938  CG  LEU   133     -33.534 -22.842   9.923  1.00 10.00      B   
ATOM   2939  CD1 LEU   133     -34.124 -21.599   9.275  1.00 10.00      B   
ATOM   2940  CD2 LEU   133     -34.616 -23.662  10.600  1.00 10.00      B   
ATOM   2941  C   LEU   133     -30.576 -22.559   9.262  1.00 10.00      B   
ATOM   2942  O   LEU   133     -29.837 -23.372   9.820  1.00 10.00      B   
ATOM   2943  N   VAL   134     -30.532 -21.255   9.503  1.00 10.00      B   
ATOM   2944  HN  VAL   134     -31.127 -20.656   9.003  1.00 10.00      B   
ATOM   2945  CA  VAL   134     -29.631 -20.686  10.490  1.00 10.00      B   
ATOM   2946  CB  VAL   134     -28.461 -19.912   9.837  1.00 10.00      B   
ATOM   2947  CG1 VAL   134     -27.546 -19.326  10.903  1.00 10.00      B   
ATOM   2948  CG2 VAL   134     -27.668 -20.813   8.899  1.00 10.00      B   
ATOM   2949  C   VAL   134     -30.410 -19.748  11.408  1.00 10.00      B   
ATOM   2950  O   VAL   134     -30.966 -18.744  10.958  1.00 10.00      B   
ATOM   2951  N   GLU   135     -30.468 -20.096  12.683  1.00 10.00      B   
ATOM   2952  HN  GLU   135     -30.016 -20.914  12.977  1.00 10.00      B   
ATOM   2953  CA  GLU   135     -31.177 -19.289  13.665  1.00 10.00      B   
ATOM   2954  CB  GLU   135     -31.927 -20.185  14.650  1.00 10.00      B   
ATOM   2955  CG  GLU   135     -33.049 -20.994  14.019  1.00 10.00      B   
ATOM   2956  CD  GLU   135     -34.420 -20.505  14.435  1.00 10.00      B   
ATOM   2957  OE1 GLU   135     -34.989 -19.639  13.741  1.00 10.00      B   
ATOM   2958  OE2 GLU   135     -34.940 -20.991  15.462  1.00 10.00      B   
ATOM   2959  C   GLU   135     -30.207 -18.378  14.407  1.00 10.00      B   
ATOM   2960  O   GLU   135     -28.998 -18.628  14.423  1.00 10.00      B   
ATOM   2961  N   ALA   136     -30.741 -17.327  15.019  1.00 10.00      B   
ATOM   2962  HN  ALA   136     -31.712 -17.192  14.969  1.00 10.00      B   
ATOM   2963  CA  ALA   136     -29.935 -16.364  15.759  1.00 10.00      B   
ATOM   2964  CB  ALA   136     -30.813 -15.253  16.309  1.00 10.00      B   
ATOM   2965  C   ALA   136     -29.152 -17.028  16.888  1.00 10.00      B   
ATOM   2966  O   ALA   136     -29.712 -17.778  17.690  1.00 10.00      B   
ATOM   2967  N   GLY   137     -27.858 -16.747  16.936  1.00 10.00      B   
ATOM   2968  HN  GLY   137     -27.471 -16.141  16.263  1.00 10.00      B   
ATOM   2969  CA  GLY   137     -27.008 -17.305  17.965  1.00 10.00      B   
ATOM   2970  C   GLY   137     -25.889 -18.161  17.406  1.00 10.00      B   
ATOM   2971  O   GLY   137     -24.814 -18.253  18.004  1.00 10.00      B   
ATOM   2972  N   ASP   138     -26.122 -18.773  16.252  1.00 10.00      B   
ATOM   2973  HN  ASP   138     -26.981 -18.629  15.797  1.00 10.00      B   
ATOM   2974  CA  ASP   138     -25.122 -19.643  15.637  1.00 10.00      B   
ATOM   2975  CB  ASP   138     -25.776 -20.907  15.077  1.00 10.00      B   
ATOM   2976  CG  ASP   138     -24.930 -22.146  15.291  1.00 10.00      B   
ATOM   2977  OD1 ASP   138     -23.744 -22.146  14.897  1.00 10.00      B   
ATOM   2978  OD2 ASP   138     -25.455 -23.134  15.842  1.00 10.00      B   
ATOM   2979  C   ASP   138     -24.339 -18.922  14.544  1.00 10.00      B   
ATOM   2980  O   ASP   138     -24.513 -17.718  14.329  1.00 10.00      B   
ATOM   2981  N   ILE   139     -23.480 -19.668  13.860  1.00 10.00      B   
ATOM   2982  HN  ILE   139     -23.407 -20.628  14.077  1.00 10.00      B   
ATOM   2983  CA  ILE   139     -22.653 -19.123  12.792  1.00 10.00      B   
ATOM   2984  CB  ILE   139     -21.149 -19.338  13.058  1.00 10.00      B   
ATOM   2985  CG1 ILE   139     -20.870 -20.791  13.457  1.00 10.00      B   
ATOM   2986  CG2 ILE   139     -20.655 -18.379  14.129  1.00 10.00      B   
ATOM   2987  CD1 ILE   139     -19.402 -21.110  13.654  1.00 10.00      B   
ATOM   2988  C   ILE   139     -23.017 -19.735  11.441  1.00 10.00      B   
ATOM   2989  O   ILE   139     -23.484 -20.876  11.366  1.00 10.00      B   
ATOM   2990  N   ILE   140     -22.813 -18.960  10.382  1.00 10.00      B   
ATOM   2991  HN  ILE   140     -22.459 -18.052  10.520  1.00 10.00      B   
ATOM   2992  CA  ILE   140     -23.104 -19.403   9.024  1.00 10.00      B   
ATOM   2993  CB  ILE   140     -23.074 -18.217   8.032  1.00 10.00      B   
ATOM   2994  CG1 ILE   140     -24.020 -17.100   8.487  1.00 10.00      B   
ATOM   2995  CG2 ILE   140     -23.418 -18.676   6.622  1.00 10.00      B   
ATOM   2996  CD1 ILE   140     -25.487 -17.475   8.474  1.00 10.00      B   
ATOM   2997  C   ILE   140     -22.085 -20.450   8.582  1.00 10.00      B   
ATOM   2998  O   ILE   140     -20.878 -20.234   8.699  1.00 10.00      B   
ATOM   2999  N   PRO   141     -22.551 -21.607   8.090  1.00 10.00      B   
ATOM   3000  CA  PRO   141     -21.671 -22.680   7.643  1.00 10.00      B   
ATOM   3001  CB  PRO   141     -22.554 -23.922   7.775  1.00 10.00      B   
ATOM   3002  CG  PRO   141     -23.955 -23.431   7.589  1.00 10.00      B   
ATOM   3003  CD  PRO   141     -23.976 -21.968   7.958  1.00 10.00      B   
ATOM   3004  C   PRO   141     -21.176 -22.512   6.200  1.00 10.00      B   
ATOM   3005  O   PRO   141     -19.970 -22.492   5.945  1.00 10.00      B   
ATOM   3006  N   CYS   142     -22.098 -22.375   5.260  1.00 10.00      B   
ATOM   3007  HN  CYS   142     -23.043 -22.355   5.516  1.00 10.00      B   
ATOM   3008  CA  CYS   142     -21.744 -22.242   3.857  1.00 10.00      B   
ATOM   3009  C   CYS   142     -22.190 -20.894   3.290  1.00 10.00      B   
ATOM   3010  O   CYS   142     -23.208 -20.341   3.706  1.00 10.00      B   
ATOM   3011  CB  CYS   142     -22.349 -23.412   3.070  1.00 10.00      B   
ATOM   3012  SG  CYS   142     -22.694 -23.095   1.312  1.00 10.00      B   
ATOM   3013  N   ASP   143     -21.400 -20.367   2.358  1.00 10.00      B   
ATOM   3014  HN  ASP   143     -20.602 -20.862   2.082  1.00 10.00      B   
ATOM   3015  CA  ASP   143     -21.691 -19.087   1.717  1.00 10.00      B   
ATOM   3016  CB  ASP   143     -20.461 -18.590   0.944  1.00 10.00      B   
ATOM   3017  CG  ASP   143     -20.743 -17.384   0.063  1.00 10.00      B   
ATOM   3018  OD1 ASP   143     -21.020 -17.571  -1.137  1.00 10.00      B   
ATOM   3019  OD2 ASP   143     -20.662 -16.244   0.560  1.00 10.00      B   
ATOM   3020  C   ASP   143     -22.881 -19.216   0.775  1.00 10.00      B   
ATOM   3021  O   ASP   143     -22.936 -20.130  -0.054  1.00 10.00      B   
ATOM   3022  N   GLY   144     -23.833 -18.307   0.903  1.00 10.00      B   
ATOM   3023  HN  GLY   144     -23.737 -17.590   1.572  1.00 10.00      B   
ATOM   3024  CA  GLY   144     -24.999 -18.354   0.056  1.00 10.00      B   
ATOM   3025  C   GLY   144     -25.744 -17.040  -0.008  1.00 10.00      B   
ATOM   3026  O   GLY   144     -25.319 -16.042   0.578  1.00 10.00      B   
ATOM   3027  N   GLU   145     -26.848 -17.041  -0.742  1.00 10.00      B   
ATOM   3028  HN  GLU   145     -27.108 -17.869  -1.205  1.00 10.00      B   
ATOM   3029  CA  GLU   145     -27.680 -15.858  -0.895  1.00 10.00      B   
ATOM   3030  CB  GLU   145     -28.007 -15.637  -2.373  1.00 10.00      B   
ATOM   3031  CG  GLU   145     -26.779 -15.579  -3.270  1.00 10.00      B   
ATOM   3032  CD  GLU   145     -27.124 -15.517  -4.743  1.00 10.00      B   
ATOM   3033  OE1 GLU   145     -27.132 -14.407  -5.314  1.00 10.00      B   
ATOM   3034  OE2 GLU   145     -27.384 -16.580  -5.346  1.00 10.00      B   
ATOM   3035  C   GLU   145     -28.965 -16.019  -0.090  1.00 10.00      B   
ATOM   3036  O   GLU   145     -29.592 -17.080  -0.119  1.00 10.00      B   
ATOM   3037  N   VAL   146     -29.349 -14.975   0.632  1.00 10.00      B   
ATOM   3038  HN  VAL   146     -28.810 -14.155   0.608  1.00 10.00      B   
ATOM   3039  CA  VAL   146     -30.553 -15.014   1.457  1.00 10.00      B   
ATOM   3040  CB  VAL   146     -30.583 -13.897   2.524  1.00 10.00      B   
ATOM   3041  CG1 VAL   146     -31.227 -14.409   3.802  1.00 10.00      B   
ATOM   3042  CG2 VAL   146     -29.192 -13.354   2.807  1.00 10.00      B   
ATOM   3043  C   VAL   146     -31.817 -14.923   0.608  1.00 10.00      B   
ATOM   3044  O   VAL   146     -31.940 -14.051  -0.257  1.00 10.00      B   
ATOM   3045  N   ILE   147     -32.752 -15.829   0.857  1.00 10.00      B   
ATOM   3046  HN  ILE   147     -32.593 -16.503   1.557  1.00 10.00      B   
ATOM   3047  CA  ILE   147     -34.008 -15.849   0.120  1.00 10.00      B   
ATOM   3048  CB  ILE   147     -34.190 -17.145  -0.698  1.00 10.00      B   
ATOM   3049  CG1 ILE   147     -33.943 -18.383   0.172  1.00 10.00      B   
ATOM   3050  CG2 ILE   147     -33.270 -17.141  -1.909  1.00 10.00      B   
ATOM   3051  CD1 ILE   147     -34.276 -19.692  -0.513  1.00 10.00      B   
ATOM   3052  C   ILE   147     -35.209 -15.653   1.042  1.00 10.00      B   
ATOM   3053  O   ILE   147     -36.309 -15.351   0.578  1.00 10.00      B   
ATOM   3054  N   GLU   148     -34.999 -15.808   2.347  1.00 10.00      B   
ATOM   3055  HN  GLU   148     -34.100 -16.028   2.669  1.00 10.00      B   
ATOM   3056  CA  GLU   148     -36.080 -15.646   3.311  1.00 10.00      B   
ATOM   3057  CB  GLU   148     -36.878 -16.946   3.452  1.00 10.00      B   
ATOM   3058  CG  GLU   148     -38.115 -16.831   4.332  1.00 10.00      B   
ATOM   3059  CD  GLU   148     -39.197 -17.817   3.950  1.00 10.00      B   
ATOM   3060  OE1 GLU   148     -39.142 -18.978   4.405  1.00 10.00      B   
ATOM   3061  OE2 GLU   148     -40.110 -17.434   3.185  1.00 10.00      B   
ATOM   3062  C   GLU   148     -35.550 -15.192   4.667  1.00 10.00      B   
ATOM   3063  O   GLU   148     -34.536 -15.705   5.151  1.00 10.00      B   
ATOM   3064  N   GLY   149     -36.226 -14.219   5.264  1.00 10.00      B   
ATOM   3065  HN  GLY   149     -37.001 -13.821   4.811  1.00 10.00      B   
ATOM   3066  CA  GLY   149     -35.821 -13.720   6.561  1.00 10.00      B   
ATOM   3067  C   GLY   149     -35.206 -12.336   6.491  1.00 10.00      B   
ATOM   3068  O   GLY   149     -35.126 -11.731   5.417  1.00 10.00      B   
ATOM   3069  N   GLY   150     -34.781 -11.838   7.639  1.00 10.00      B   
ATOM   3070  HN  GLY   150     -34.895 -12.366   8.459  1.00 10.00      B   
ATOM   3071  CA  GLY   150     -34.161 -10.531   7.716  1.00 10.00      B   
ATOM   3072  C   GLY   150     -33.499 -10.331   9.061  1.00 10.00      B   
ATOM   3073  O   GLY   150     -34.175 -10.312  10.090  1.00 10.00      B   
ATOM   3074  N   ALA   151     -32.181 -10.191   9.063  1.00 10.00      B   
ATOM   3075  HN  ALA   151     -31.695 -10.185   8.209  1.00 10.00      B   
ATOM   3076  CA  ALA   151     -31.439 -10.017  10.305  1.00 10.00      B   
ATOM   3077  CB  ALA   151     -31.283 -11.354  11.011  1.00 10.00      B   
ATOM   3078  C   ALA   151     -30.067  -9.410  10.050  1.00 10.00      B   
ATOM   3079  O   ALA   151     -29.663  -9.217   8.902  1.00 10.00      B   
ATOM   3080  N   SER   152     -29.358  -9.113  11.129  1.00 10.00      B   
ATOM   3081  HN  SER   152     -29.742  -9.279  12.016  1.00 10.00      B   
ATOM   3082  CA  SER   152     -28.028  -8.540  11.045  1.00 10.00      B   
ATOM   3083  CB  SER   152     -27.925  -7.347  11.993  1.00 10.00      B   
ATOM   3084  OG  SER   152     -29.171  -6.676  12.098  1.00 10.00      B   
ATOM   3085  HG  SER   152     -29.168  -6.125  12.890  1.00 10.00      B   
ATOM   3086  C   SER   152     -26.989  -9.595  11.416  1.00 10.00      B   
ATOM   3087  O   SER   152     -27.194 -10.384  12.343  1.00 10.00      B   
ATOM   3088  N   VAL   153     -25.882  -9.614  10.691  1.00 10.00      B   
ATOM   3089  HN  VAL   153     -25.757  -8.942   9.980  1.00 10.00      B   
ATOM   3090  CA  VAL   153     -24.826 -10.583  10.944  1.00 10.00      B   
ATOM   3091  CB  VAL   153     -24.472 -11.412   9.689  1.00 10.00      B   
ATOM   3092  CG1 VAL   153     -25.628 -12.323   9.299  1.00 10.00      B   
ATOM   3093  CG2 VAL   153     -24.082 -10.511   8.526  1.00 10.00      B   
ATOM   3094  C   VAL   153     -23.571  -9.903  11.481  1.00 10.00      B   
ATOM   3095  O   VAL   153     -23.309  -8.736  11.189  1.00 10.00      B   
ATOM   3096  N   ASP   154     -22.810 -10.640  12.271  1.00 10.00      B   
ATOM   3097  HN  ASP   154     -23.080 -11.567  12.461  1.00 10.00      B   
ATOM   3098  CA  ASP   154     -21.578 -10.133  12.853  1.00 10.00      B   
ATOM   3099  CB  ASP   154     -21.535 -10.433  14.353  1.00 10.00      B   
ATOM   3100  CG  ASP   154     -20.284  -9.904  15.022  1.00 10.00      B   
ATOM   3101  OD1 ASP   154     -19.726  -8.898  14.545  1.00 10.00      B   
ATOM   3102  OD2 ASP   154     -19.851 -10.495  16.033  1.00 10.00      B   
ATOM   3103  C   ASP   154     -20.382 -10.761  12.149  1.00 10.00      B   
ATOM   3104  O   ASP   154     -20.128 -11.963  12.276  1.00 10.00      B   
ATOM   3105  N   GLU   155     -19.660  -9.945  11.399  1.00 10.00      B   
ATOM   3106  HN  GLU   155     -19.910  -8.999  11.350  1.00 10.00      B   
ATOM   3107  CA  GLU   155     -18.506 -10.409  10.643  1.00 10.00      B   
ATOM   3108  CB  GLU   155     -18.461  -9.701   9.287  1.00 10.00      B   
ATOM   3109  CG  GLU   155     -19.789  -9.725   8.540  1.00 10.00      B   
ATOM   3110  CD  GLU   155     -19.714  -9.065   7.179  1.00 10.00      B   
ATOM   3111  OE1 GLU   155     -20.347  -9.577   6.228  1.00 10.00      B   
ATOM   3112  OE2 GLU   155     -19.024  -8.031   7.055  1.00 10.00      B   
ATOM   3113  C   GLU   155     -17.200 -10.192  11.411  1.00 10.00      B   
ATOM   3114  O   GLU   155     -16.135 -10.009  10.817  1.00 10.00      B   
ATOM   3115  N   SER   156     -17.287 -10.251  12.733  1.00 10.00      B   
ATOM   3116  HN  SER   156     -18.161 -10.422  13.145  1.00 10.00      B   
ATOM   3117  CA  SER   156     -16.127 -10.062  13.598  1.00 10.00      B   
ATOM   3118  CB  SER   156     -16.575 -10.066  15.059  1.00 10.00      B   
ATOM   3119  OG  SER   156     -17.418 -11.179  15.318  1.00 10.00      B   
ATOM   3120  HG  SER   156     -18.296 -10.858  15.594  1.00 10.00      B   
ATOM   3121  C   SER   156     -15.068 -11.144  13.381  1.00 10.00      B   
ATOM   3122  O   SER   156     -13.878 -10.914  13.591  1.00 10.00      B   
ATOM   3123  N   ALA   157     -15.510 -12.316  12.946  1.00 10.00      B   
ATOM   3124  HN  ALA   157     -16.469 -12.431  12.784  1.00 10.00      B   
ATOM   3125  CA  ALA   157     -14.611 -13.443  12.715  1.00 10.00      B   
ATOM   3126  CB  ALA   157     -15.403 -14.731  12.570  1.00 10.00      B   
ATOM   3127  C   ALA   157     -13.696 -13.232  11.508  1.00 10.00      B   
ATOM   3128  O   ALA   157     -12.623 -13.828  11.429  1.00 10.00      B   
ATOM   3129  N   ILE   158     -14.107 -12.381  10.576  1.00 10.00      B   
ATOM   3130  HN  ILE   158     -14.954 -11.906  10.696  1.00 10.00      B   
ATOM   3131  CA  ILE   158     -13.300 -12.127   9.388  1.00 10.00      B   
ATOM   3132  CB  ILE   158     -14.056 -12.424   8.072  1.00 10.00      B   
ATOM   3133  CG1 ILE   158     -15.508 -11.931   8.136  1.00 10.00      B   
ATOM   3134  CG2 ILE   158     -14.003 -13.912   7.757  1.00 10.00      B   
ATOM   3135  CD1 ILE   158     -16.186 -11.842   6.785  1.00 10.00      B   
ATOM   3136  C   ILE   158     -12.740 -10.707   9.369  1.00 10.00      B   
ATOM   3137  O   ILE   158     -11.525 -10.511   9.422  1.00 10.00      B   
ATOM   3138  N   THR   159     -13.627  -9.723   9.303  1.00 10.00      B   
ATOM   3139  HN  THR   159     -14.585  -9.938   9.266  1.00 10.00      B   
ATOM   3140  CA  THR   159     -13.225  -8.325   9.273  1.00 10.00      B   
ATOM   3141  CB  THR   159     -14.380  -7.457   8.751  1.00 10.00      B   
ATOM   3142  OG1 THR   159     -15.527  -8.296   8.540  1.00 10.00      B   
ATOM   3143  HG1 THR   159     -16.166  -7.835   7.984  1.00 10.00      B   
ATOM   3144  CG2 THR   159     -13.993  -6.796   7.437  1.00 10.00      B   
ATOM   3145  C   THR   159     -12.819  -7.849  10.665  1.00 10.00      B   
ATOM   3146  O   THR   159     -11.822  -7.144  10.826  1.00 10.00      B   
ATOM   3147  N   GLY   160     -13.594  -8.250  11.665  1.00 10.00      B   
ATOM   3148  HN  GLY   160     -14.373  -8.811  11.470  1.00 10.00      B   
ATOM   3149  CA  GLY   160     -13.301  -7.864  13.030  1.00 10.00      B   
ATOM   3150  C   GLY   160     -13.761  -6.457  13.340  1.00 10.00      B   
ATOM   3151  O   GLY   160     -12.950  -5.587  13.659  1.00 10.00      B   
ATOM   3152  N   GLU   161     -15.063  -6.230  13.236  1.00 10.00      B   
ATOM   3153  HN  GLU   161     -15.657  -6.962  12.972  1.00 10.00      B   
ATOM   3154  CA  GLU   161     -15.636  -4.920  13.507  1.00 10.00      B   
ATOM   3155  CB  GLU   161     -15.495  -4.002  12.288  1.00 10.00      B   
ATOM   3156  CG  GLU   161     -15.919  -4.628  10.968  1.00 10.00      B   
ATOM   3157  CD  GLU   161     -15.721  -3.687   9.797  1.00 10.00      B   
ATOM   3158  OE1 GLU   161     -16.611  -2.849   9.547  1.00 10.00      B   
ATOM   3159  OE2 GLU   161     -14.664  -3.765   9.136  1.00 10.00      B   
ATOM   3160  C   GLU   161     -17.095  -5.044  13.940  1.00 10.00      B   
ATOM   3161  O   GLU   161     -17.507  -6.084  14.456  1.00 10.00      B   
ATOM   3162  N   ALA   163     -17.868  -3.983  13.737  1.00 10.00      B   
ATOM   3163  HN  ALA   163     -17.481  -3.185  13.321  1.00 10.00      B   
ATOM   3164  CA  ALA   163     -19.278  -3.975  14.107  1.00 10.00      B   
ATOM   3165  CB  ALA   163     -19.798  -2.542  14.144  1.00 10.00      B   
ATOM   3166  C   ALA   163     -20.104  -4.825  13.138  1.00 10.00      B   
ATOM   3167  O   ALA   163     -19.685  -5.064  12.003  1.00 10.00      B   
ATOM   3168  N   PRO   164     -21.286  -5.297  13.575  1.00 10.00      B   
ATOM   3169  CA  PRO   164     -22.168  -6.124  12.740  1.00 10.00      B   
ATOM   3170  CB  PRO   164     -23.233  -6.612  13.727  1.00 10.00      B   
ATOM   3171  CG  PRO   164     -23.266  -5.566  14.785  1.00 10.00      B   
ATOM   3172  CD  PRO   164     -21.854  -5.073  14.918  1.00 10.00      B   
ATOM   3173  C   PRO   164     -22.816  -5.321  11.608  1.00 10.00      B   
ATOM   3174  O   PRO   164     -22.766  -4.087  11.593  1.00 10.00      B   
ATOM   3175  N   VAL   165     -23.422  -6.026  10.662  1.00 10.00      B   
ATOM   3176  HN  VAL   165     -23.439  -7.010  10.732  1.00 10.00      B   
ATOM   3177  CA  VAL   165     -24.077  -5.393   9.528  1.00 10.00      B   
ATOM   3178  CB  VAL   165     -23.122  -5.291   8.311  1.00 10.00      B   
ATOM   3179  CG1 VAL   165     -22.528  -6.645   7.964  1.00 10.00      B   
ATOM   3180  CG2 VAL   165     -23.805  -4.660   7.104  1.00 10.00      B   
ATOM   3181  C   VAL   165     -25.346  -6.164   9.162  1.00 10.00      B   
ATOM   3182  O   VAL   165     -25.366  -7.396   9.206  1.00 10.00      B   
ATOM   3183  N   ILE   166     -26.406  -5.436   8.835  1.00 10.00      B   
ATOM   3184  HN  ILE   166     -26.332  -4.457   8.833  1.00 10.00      B   
ATOM   3185  CA  ILE   166     -27.681  -6.053   8.481  1.00 10.00      B   
ATOM   3186  CB  ILE   166     -28.854  -5.048   8.555  1.00 10.00      B   
ATOM   3187  CG1 ILE   166     -28.811  -4.066   7.381  1.00 10.00      B   
ATOM   3188  CG2 ILE   166     -28.842  -4.297   9.880  1.00 10.00      B   
ATOM   3189  CD1 ILE   166     -30.152  -3.445   7.058  1.00 10.00      B   
ATOM   3190  C   ILE   166     -27.649  -6.678   7.087  1.00 10.00      B   
ATOM   3191  O   ILE   166     -26.812  -6.330   6.250  1.00 10.00      B   
ATOM   3192  N   ARG   167     -28.560  -7.614   6.856  1.00 10.00      B   
ATOM   3193  HN  ARG   167     -29.184  -7.860   7.576  1.00 10.00      B   
ATOM   3194  CA  ARG   167     -28.680  -8.293   5.573  1.00 10.00      B   
ATOM   3195  CB  ARG   167     -28.007  -9.671   5.623  1.00 10.00      B   
ATOM   3196  CG  ARG   167     -26.496  -9.630   5.836  1.00 10.00      B   
ATOM   3197  CD  ARG   167     -25.744  -9.437   4.526  1.00 10.00      B   
ATOM   3198  NE  ARG   167     -24.744  -8.368   4.605  1.00 10.00      B   
ATOM   3199  HE  ARG   167     -25.071  -7.445   4.498  1.00 10.00      B   
ATOM   3200  CZ  ARG   167     -23.436  -8.563   4.818  1.00 10.00      B   
ATOM   3201  NH1 ARG   167     -22.950  -9.789   4.974  1.00 10.00      B   
ATOM   3202 HH11 ARG   167     -23.580 -10.614   4.925  1.00 10.00      B   
ATOM   3203 HH12 ARG   167     -21.925  -9.927   5.153  1.00 10.00      B   
ATOM   3204  NH2 ARG   167     -22.608  -7.526   4.829  1.00 10.00      B   
ATOM   3205 HH21 ARG   167     -21.582  -7.671   4.994  1.00 10.00      B   
ATOM   3206 HH22 ARG   167     -22.973  -6.563   4.669  1.00 10.00      B   
ATOM   3207  C   ARG   167     -30.160  -8.430   5.214  1.00 10.00      B   
ATOM   3208  O   ARG   167     -31.022  -8.371   6.093  1.00 10.00      B   
ATOM   3209  N   GLU   168     -30.460  -8.601   3.932  1.00 10.00      B   
ATOM   3210  HN  GLU   168     -29.735  -8.668   3.269  1.00 10.00      B   
ATOM   3211  CA  GLU   168     -31.845  -8.725   3.484  1.00 10.00      B   
ATOM   3212  CB  GLU   168     -32.337  -7.408   2.867  1.00 10.00      B   
ATOM   3213  CG  GLU   168     -31.602  -7.004   1.599  1.00 10.00      B   
ATOM   3214  CD  GLU   168     -31.946  -5.605   1.123  1.00 10.00      B   
ATOM   3215  OE1 GLU   168     -33.071  -5.127   1.388  1.00 10.00      B   
ATOM   3216  OE2 GLU   168     -31.093  -4.984   0.456  1.00 10.00      B   
ATOM   3217  C   GLU   168     -32.007  -9.872   2.492  1.00 10.00      B   
ATOM   3218  O   GLU   168     -31.028 -10.360   1.926  1.00 10.00      B   
ATOM   3219  N   SER   169     -33.245 -10.286   2.275  1.00 10.00      B   
ATOM   3220  HN  SER   169     -33.987  -9.844   2.743  1.00 10.00      B   
ATOM   3221  CA  SER   169     -33.537 -11.374   1.359  1.00 10.00      B   
ATOM   3222  CB  SER   169     -34.439 -12.399   2.039  1.00 10.00      B   
ATOM   3223  OG  SER   169     -33.880 -12.826   3.266  1.00 10.00      B   
ATOM   3224  HG  SER   169     -34.304 -12.351   3.993  1.00 10.00      B   
ATOM   3225  C   SER   169     -34.199 -10.860   0.088  1.00 10.00      B   
ATOM   3226  O   SER   169     -35.244 -10.210   0.139  1.00 10.00      B   
ATOM   3227  N   GLY   170     -33.568 -11.133  -1.048  1.00 10.00      B   
ATOM   3228  HN  GLY   170     -32.726 -11.636  -1.017  1.00 10.00      B   
ATOM   3229  CA  GLY   170     -34.108 -10.705  -2.330  1.00 10.00      B   
ATOM   3230  C   GLY   170     -33.788  -9.259  -2.657  1.00 10.00      B   
ATOM   3231  O   GLY   170     -34.148  -8.762  -3.724  1.00 10.00      B   
ATOM   3232  N   GLY   171     -33.105  -8.585  -1.745  1.00 10.00      B   
ATOM   3233  HN  GLY   171     -32.841  -9.032  -0.917  1.00 10.00      B   
ATOM   3234  CA  GLY   171     -32.750  -7.200  -1.962  1.00 10.00      B   
ATOM   3235  C   GLY   171     -31.342  -7.051  -2.499  1.00 10.00      B   
ATOM   3236  O   GLY   171     -30.978  -7.685  -3.491  1.00 10.00      B   
ATOM   3237  N   ASP   172     -30.548  -6.223  -1.839  1.00 10.00      B   
ATOM   3238  HN  ASP   172     -30.896  -5.751  -1.046  1.00 10.00      B   
ATOM   3239  CA  ASP   172     -29.172  -5.990  -2.248  1.00 10.00      B   
ATOM   3240  CB  ASP   172     -28.863  -4.491  -2.300  1.00 10.00      B   
ATOM   3241  CG  ASP   172     -29.557  -3.792  -3.454  1.00 10.00      B   
ATOM   3242  OD1 ASP   172     -29.353  -4.208  -4.618  1.00 10.00      B   
ATOM   3243  OD2 ASP   172     -30.324  -2.833  -3.211  1.00 10.00      B   
ATOM   3244  C   ASP   172     -28.205  -6.700  -1.313  1.00 10.00      B   
ATOM   3245  O   ASP   172     -27.273  -7.366  -1.760  1.00 10.00      B   
ATOM   3246  N   PHE   173     -28.447  -6.591  -0.010  1.00 10.00      B   
ATOM   3247  HN  PHE   173     -29.227  -6.070   0.293  1.00 10.00      B   
ATOM   3248  CA  PHE   173     -27.579  -7.233   0.977  1.00 10.00      B   
ATOM   3249  CB  PHE   173     -27.627  -6.519   2.338  1.00 10.00      B   
ATOM   3250  CG  PHE   173     -27.969  -5.056   2.289  1.00 10.00      B   
ATOM   3251  CD1 PHE   173     -29.081  -4.574   2.958  1.00 10.00      B   
ATOM   3252  CD2 PHE   173     -27.186  -4.166   1.577  1.00 10.00      B   
ATOM   3253  CE1 PHE   173     -29.402  -3.231   2.924  1.00 10.00      B   
ATOM   3254  CE2 PHE   173     -27.501  -2.822   1.538  1.00 10.00      B   
ATOM   3255  CZ  PHE   173     -28.612  -2.353   2.209  1.00 10.00      B   
ATOM   3256  C   PHE   173     -27.968  -8.698   1.161  1.00 10.00      B   
ATOM   3257  O   PHE   173     -28.307  -9.123   2.262  1.00 10.00      B   
ATOM   3258  N   ALA   174     -27.907  -9.466   0.086  1.00 10.00      B   
ATOM   3259  HN  ALA   174     -27.608  -9.073  -0.767  1.00 10.00      B   
ATOM   3260  CA  ALA   174     -28.277 -10.877   0.141  1.00 10.00      B   
ATOM   3261  CB  ALA   174     -29.156 -11.243  -1.046  1.00 10.00      B   
ATOM   3262  C   ALA   174     -27.055 -11.787   0.207  1.00 10.00      B   
ATOM   3263  O   ALA   174     -27.179 -13.011   0.192  1.00 10.00      B   
ATOM   3264  N   SER   175     -25.882 -11.186   0.305  1.00 10.00      B   
ATOM   3265  HN  SER   175     -25.846 -10.211   0.338  1.00 10.00      B   
ATOM   3266  CA  SER   175     -24.643 -11.941   0.363  1.00 10.00      B   
ATOM   3267  CB  SER   175     -23.519 -11.122  -0.265  1.00 10.00      B   
ATOM   3268  OG  SER   175     -23.953 -10.541  -1.483  1.00 10.00      B   
ATOM   3269  HG  SER   175     -23.849  -9.582  -1.442  1.00 10.00      B   
ATOM   3270  C   SER   175     -24.283 -12.323   1.795  1.00 10.00      B   
ATOM   3271  O   SER   175     -24.004 -11.460   2.629  1.00 10.00      B   
ATOM   3272  N   VAL   176     -24.316 -13.618   2.079  1.00 10.00      B   
ATOM   3273  HN  VAL   176     -24.582 -14.257   1.379  1.00 10.00      B   
ATOM   3274  CA  VAL   176     -23.977 -14.124   3.402  1.00 10.00      B   
ATOM   3275  CB  VAL   176     -25.219 -14.629   4.167  1.00 10.00      B   
ATOM   3276  CG1 VAL   176     -24.814 -15.353   5.440  1.00 10.00      B   
ATOM   3277  CG2 VAL   176     -26.145 -13.469   4.498  1.00 10.00      B   
ATOM   3278  C   VAL   176     -22.947 -15.246   3.286  1.00 10.00      B   
ATOM   3279  O   VAL   176     -23.241 -16.324   2.770  1.00 10.00      B   
ATOM   3280  N   THR   177     -21.740 -14.978   3.755  1.00 10.00      B   
ATOM   3281  HN  THR   177     -21.564 -14.096   4.148  1.00 10.00      B   
ATOM   3282  CA  THR   177     -20.663 -15.953   3.695  1.00 10.00      B   
ATOM   3283  CB  THR   177     -19.338 -15.270   3.296  1.00 10.00      B   
ATOM   3284  OG1 THR   177     -19.557 -14.487   2.115  1.00 10.00      B   
ATOM   3285  HG1 THR   177     -19.963 -15.057   1.434  1.00 10.00      B   
ATOM   3286  CG2 THR   177     -18.259 -16.301   3.008  1.00 10.00      B   
ATOM   3287  C   THR   177     -20.489 -16.685   5.024  1.00 10.00      B   
ATOM   3288  O   THR   177     -20.752 -16.128   6.089  1.00 10.00      B   
ATOM   3289  N   GLY   178     -20.059 -17.941   4.949  1.00 10.00      B   
ATOM   3290  HN  GLY   178     -19.887 -18.335   4.069  1.00 10.00      B   
ATOM   3291  CA  GLY   178     -19.843 -18.732   6.147  1.00 10.00      B   
ATOM   3292  C   GLY   178     -18.754 -18.150   7.025  1.00 10.00      B   
ATOM   3293  O   GLY   178     -17.834 -17.496   6.532  1.00 10.00      B   
ATOM   3294  N   GLY   179     -18.861 -18.381   8.322  1.00 10.00      B   
ATOM   3295  HN  GLY   179     -19.618 -18.917   8.655  1.00 10.00      B   
ATOM   3296  CA  GLY   179     -17.874 -17.866   9.248  1.00 10.00      B   
ATOM   3297  C   GLY   179     -18.395 -16.678  10.028  1.00 10.00      B   
ATOM   3298  O   GLY   179     -17.852 -16.327  11.074  1.00 10.00      B   
ATOM   3299  N   THR   180     -19.447 -16.052   9.519  1.00 10.00      B   
ATOM   3300  HN  THR   180     -19.835 -16.371   8.677  1.00 10.00      B   
ATOM   3301  CA  THR   180     -20.036 -14.905  10.186  1.00 10.00      B   
ATOM   3302  CB  THR   180     -20.706 -13.949   9.181  1.00 10.00      B   
ATOM   3303  OG1 THR   180     -21.635 -14.673   8.361  1.00 10.00      B   
ATOM   3304  HG1 THR   180     -21.966 -15.439   8.844  1.00 10.00      B   
ATOM   3305  CG2 THR   180     -19.654 -13.308   8.288  1.00 10.00      B   
ATOM   3306  C   THR   180     -21.051 -15.360  11.229  1.00 10.00      B   
ATOM   3307  O   THR   180     -21.597 -16.458  11.128  1.00 10.00      B   
ATOM   3308  N   ARG   181     -21.290 -14.519  12.223  1.00 10.00      B   
ATOM   3309  HN  ARG   181     -20.826 -13.652  12.239  1.00 10.00      B   
ATOM   3310  CA  ARG   181     -22.229 -14.835  13.292  1.00 10.00      B   
ATOM   3311  CB  ARG   181     -21.639 -14.394  14.638  1.00 10.00      B   
ATOM   3312  CG  ARG   181     -20.208 -14.857  14.871  1.00 10.00      B   
ATOM   3313  CD  ARG   181     -19.407 -13.837  15.666  1.00 10.00      B   
ATOM   3314  NE  ARG   181     -19.853 -13.736  17.057  1.00 10.00      B   
ATOM   3315  HE  ARG   181     -20.715 -14.143  17.281  1.00 10.00      B   
ATOM   3316  CZ  ARG   181     -19.151 -13.134  18.020  1.00 10.00      B   
ATOM   3317  NH1 ARG   181     -17.971 -12.594  17.748  1.00 10.00      B   
ATOM   3318 HH11 ARG   181     -17.585 -12.627  16.779  1.00 10.00      B   
ATOM   3319 HH12 ARG   181     -17.424 -12.127  18.506  1.00 10.00      B   
ATOM   3320  NH2 ARG   181     -19.634 -13.064  19.256  1.00 10.00      B   
ATOM   3321 HH21 ARG   181     -20.568 -13.468  19.482  1.00 10.00      B   
ATOM   3322 HH22 ARG   181     -19.075 -12.598  20.008  1.00 10.00      B   
ATOM   3323  C   ARG   181     -23.555 -14.119  13.070  1.00 10.00      B   
ATOM   3324  O   ARG   181     -23.621 -13.142  12.330  1.00 10.00      B   
ATOM   3325  N   ILE   182     -24.608 -14.609  13.706  1.00 10.00      B   
ATOM   3326  HN  ILE   182     -24.501 -15.406  14.266  1.00 10.00      B   
ATOM   3327  CA  ILE   182     -25.923 -13.994  13.600  1.00 10.00      B   
ATOM   3328  CB  ILE   182     -26.867 -14.788  12.666  1.00 10.00      B   
ATOM   3329  CG1 ILE   182     -28.132 -13.984  12.355  1.00 10.00      B   
ATOM   3330  CG2 ILE   182     -27.220 -16.153  13.243  1.00 10.00      B   
ATOM   3331  CD1 ILE   182     -28.991 -14.603  11.276  1.00 10.00      B   
ATOM   3332  C   ILE   182     -26.515 -13.877  15.001  1.00 10.00      B   
ATOM   3333  O   ILE   182     -26.351 -14.780  15.820  1.00 10.00      B   
ATOM   3334  N   LEU   183     -27.173 -12.763  15.297  1.00 10.00      B   
ATOM   3335  HN  LEU   183     -27.274 -12.065  14.618  1.00 10.00      B   
ATOM   3336  CA  LEU   183     -27.734 -12.563  16.628  1.00 10.00      B   
ATOM   3337  CB  LEU   183     -26.821 -11.644  17.446  1.00 10.00      B   
ATOM   3338  CG  LEU   183     -25.387 -12.135  17.660  1.00 10.00      B   
ATOM   3339  CD1 LEU   183     -24.485 -10.990  18.091  1.00 10.00      B   
ATOM   3340  CD2 LEU   183     -25.357 -13.261  18.684  1.00 10.00      B   
ATOM   3341  C   LEU   183     -29.151 -11.999  16.614  1.00 10.00      B   
ATOM   3342  O   LEU   183     -29.909 -12.216  17.554  1.00 10.00      B   
ATOM   3343  N   SER   184     -29.511 -11.282  15.559  1.00 10.00      B   
ATOM   3344  HN  SER   184     -28.875 -11.147  14.826  1.00 10.00      B   
ATOM   3345  CA  SER   184     -30.832 -10.669  15.476  1.00 10.00      B   
ATOM   3346  CB  SER   184     -30.871  -9.623  14.366  1.00 10.00      B   
ATOM   3347  OG  SER   184     -29.584  -9.075  14.148  1.00 10.00      B   
ATOM   3348  HG  SER   184     -29.514  -8.230  14.610  1.00 10.00      B   
ATOM   3349  C   SER   184     -31.974 -11.679  15.311  1.00 10.00      B   
ATOM   3350  O   SER   184     -32.639 -12.045  16.284  1.00 10.00      B   
ATOM   3351  N   ASP   185     -32.196 -12.129  14.084  1.00 10.00      B   
ATOM   3352  HN  ASP   185     -31.606 -11.845  13.355  1.00 10.00      B   
ATOM   3353  CA  ASP   185     -33.285 -13.060  13.791  1.00 10.00      B   
ATOM   3354  CB  ASP   185     -34.348 -12.360  12.934  1.00 10.00      B   
ATOM   3355  CG  ASP   185     -35.630 -12.073  13.683  1.00 10.00      B   
ATOM   3356  OD1 ASP   185     -35.813 -10.922  14.136  1.00 10.00      B   
ATOM   3357  OD2 ASP   185     -36.467 -12.988  13.811  1.00 10.00      B   
ATOM   3358  C   ASP   185     -32.777 -14.287  13.049  1.00 10.00      B   
ATOM   3359  O   ASP   185     -31.594 -14.619  13.119  1.00 10.00      B   
ATOM   3360  N   TRP   186     -33.684 -14.957  12.350  1.00 10.00      B   
ATOM   3361  HN  TRP   186     -34.614 -14.644  12.354  1.00 10.00      B   
ATOM   3362  CA  TRP   186     -33.350 -16.141  11.576  1.00 10.00      B   
ATOM   3363  CB  TRP   186     -34.452 -17.200  11.709  1.00 10.00      B   
ATOM   3364  CG  TRP   186     -35.840 -16.678  11.479  1.00 10.00      B   
ATOM   3365  CD1 TRP   186     -36.692 -16.184  12.422  1.00 10.00      B   
ATOM   3366  CD2 TRP   186     -36.540 -16.604  10.231  1.00 10.00      B   
ATOM   3367  NE1 TRP   186     -37.873 -15.799  11.840  1.00 10.00      B   
ATOM   3368  HE1 TRP   186     -38.641 -15.409  12.313  1.00 10.00      B   
ATOM   3369  CE2 TRP   186     -37.806 -16.046  10.495  1.00 10.00      B   
ATOM   3370  CE3 TRP   186     -36.217 -16.950   8.915  1.00 10.00      B   
ATOM   3371  CZ2 TRP   186     -38.749 -15.827   9.493  1.00 10.00      B   
ATOM   3372  CZ3 TRP   186     -37.154 -16.732   7.922  1.00 10.00      B   
ATOM   3373  CH2 TRP   186     -38.405 -16.176   8.215  1.00 10.00      B   
ATOM   3374  C   TRP   186     -33.153 -15.770  10.112  1.00 10.00      B   
ATOM   3375  O   TRP   186     -33.667 -14.748   9.647  1.00 10.00      B   
ATOM   3376  N   LEU   187     -32.410 -16.594   9.394  1.00 10.00      B   
ATOM   3377  HN  LEU   187     -32.030 -17.394   9.820  1.00 10.00      B   
ATOM   3378  CA  LEU   187     -32.149 -16.348   7.985  1.00 10.00      B   
ATOM   3379  CB  LEU   187     -30.807 -15.628   7.794  1.00 10.00      B   
ATOM   3380  CG  LEU   187     -30.785 -14.120   8.069  1.00 10.00      B   
ATOM   3381  CD1 LEU   187     -29.397 -13.557   7.815  1.00 10.00      B   
ATOM   3382  CD2 LEU   187     -31.808 -13.403   7.206  1.00 10.00      B   
ATOM   3383  C   LEU   187     -32.147 -17.650   7.194  1.00 10.00      B   
ATOM   3384  O   LEU   187     -31.694 -18.690   7.684  1.00 10.00      B   
ATOM   3385  N   VAL   188     -32.687 -17.590   5.986  1.00 10.00      B   
ATOM   3386  HN  VAL   188     -33.080 -16.740   5.681  1.00 10.00      B   
ATOM   3387  CA  VAL   188     -32.730 -18.742   5.096  1.00 10.00      B   
ATOM   3388  CB  VAL   188     -34.179 -19.123   4.705  1.00 10.00      B   
ATOM   3389  CG1 VAL   188     -34.191 -20.354   3.807  1.00 10.00      B   
ATOM   3390  CG2 VAL   188     -35.030 -19.358   5.944  1.00 10.00      B   
ATOM   3391  C   VAL   188     -31.930 -18.420   3.837  1.00 10.00      B   
ATOM   3392  O   VAL   188     -32.375 -17.646   2.986  1.00 10.00      B   
ATOM   3393  N   ILE   189     -30.738 -18.991   3.737  1.00 10.00      B   
ATOM   3394  HN  ILE   189     -30.436 -19.596   4.445  1.00 10.00      B   
ATOM   3395  CA  ILE   189     -29.868 -18.745   2.598  1.00 10.00      B   
ATOM   3396  CB  ILE   189     -28.465 -18.265   3.036  1.00 10.00      B   
ATOM   3397  CG1 ILE   189     -27.747 -19.347   3.854  1.00 10.00      B   
ATOM   3398  CG2 ILE   189     -28.560 -16.969   3.825  1.00 10.00      B   
ATOM   3399  CD1 ILE   189     -26.305 -19.020   4.176  1.00 10.00      B   
ATOM   3400  C   ILE   189     -29.718 -19.984   1.723  1.00 10.00      B   
ATOM   3401  O   ILE   189     -29.954 -21.112   2.167  1.00 10.00      B   
ATOM   3402  N   GLU   190     -29.333 -19.752   0.478  1.00 10.00      B   
ATOM   3403  HN  GLU   190     -29.189 -18.821   0.195  1.00 10.00      B   
ATOM   3404  CA  GLU   190     -29.121 -20.815  -0.490  1.00 10.00      B   
ATOM   3405  CB  GLU   190     -30.037 -20.597  -1.699  1.00 10.00      B   
ATOM   3406  CG  GLU   190     -29.949 -21.680  -2.763  1.00 10.00      B   
ATOM   3407  CD  GLU   190     -30.518 -21.233  -4.093  1.00 10.00      B   
ATOM   3408  OE1 GLU   190     -31.735 -21.400  -4.315  1.00 10.00      B   
ATOM   3409  OE2 GLU   190     -29.752 -20.697  -4.922  1.00 10.00      B   
ATOM   3410  C   GLU   190     -27.661 -20.798  -0.932  1.00 10.00      B   
ATOM   3411  O   GLU   190     -27.192 -19.801  -1.478  1.00 10.00      B   
ATOM   3412  N   CYS   191     -26.949 -21.890  -0.671  1.00 10.00      B   
ATOM   3413  HN  CYS   191     -27.385 -22.640  -0.216  1.00 10.00      B   
ATOM   3414  CA  CYS   191     -25.533 -22.006  -1.027  1.00 10.00      B   
ATOM   3415  C   CYS   191     -25.281 -21.718  -2.502  1.00 10.00      B   
ATOM   3416  O   CYS   191     -25.818 -22.398  -3.380  1.00 10.00      B   
ATOM   3417  CB  CYS   191     -24.983 -23.387  -0.661  1.00 10.00      B   
ATOM   3418  SG  CYS   191     -24.646 -23.620   1.114  1.00 10.00      B   
ATOM   3419  N   SER   192     -24.458 -20.710  -2.760  1.00 10.00      B   
ATOM   3420  HN  SER   192     -24.079 -20.199  -2.011  1.00 10.00      B   
ATOM   3421  CA  SER   192     -24.122 -20.313  -4.117  1.00 10.00      B   
ATOM   3422  CB  SER   192     -23.970 -18.794  -4.170  1.00 10.00      B   
ATOM   3423  OG  SER   192     -24.189 -18.229  -2.887  1.00 10.00      B   
ATOM   3424  HG  SER   192     -23.504 -17.577  -2.699  1.00 10.00      B   
ATOM   3425  C   SER   192     -22.836 -20.987  -4.596  1.00 10.00      B   
ATOM   3426  O   SER   192     -22.537 -20.997  -5.792  1.00 10.00      B   
ATOM   3427  N   VAL   193     -22.080 -21.554  -3.664  1.00 10.00      B   
ATOM   3428  HN  VAL   193     -22.374 -21.530  -2.726  1.00 10.00      B   
ATOM   3429  CA  VAL   193     -20.827 -22.223  -3.997  1.00 10.00      B   
ATOM   3430  CB  VAL   193     -19.597 -21.354  -3.649  1.00 10.00      B   
ATOM   3431  CG1 VAL   193     -19.441 -20.212  -4.643  1.00 10.00      B   
ATOM   3432  CG2 VAL   193     -19.697 -20.822  -2.227  1.00 10.00      B   
ATOM   3433  C   VAL   193     -20.713 -23.559  -3.273  1.00 10.00      B   
ATOM   3434  O   VAL   193     -21.305 -23.751  -2.212  1.00 10.00      B   
ATOM   3435  N   ASN   194     -19.954 -24.475  -3.855  1.00 10.00      B   
ATOM   3436  HN  ASN   194     -19.513 -24.262  -4.709  1.00 10.00      B   
ATOM   3437  CA  ASN   194     -19.753 -25.793  -3.268  1.00 10.00      B   
ATOM   3438  CB  ASN   194     -19.824 -26.879  -4.351  1.00 10.00      B   
ATOM   3439  CG  ASN   194     -21.156 -26.922  -5.075  1.00 10.00      B   
ATOM   3440  OD1 ASN   194     -22.078 -27.631  -4.669  1.00 10.00      B   
ATOM   3441  ND2 ASN   194     -21.263 -26.167  -6.158  1.00 10.00      B   
ATOM   3442 HD21 ASN   194     -20.479 -25.624  -6.426  1.00 10.00      B   
ATOM   3443 HD22 ASN   194     -22.109 -26.176  -6.650  1.00 10.00      B   
ATOM   3444  C   ASN   194     -18.392 -25.849  -2.579  1.00 10.00      B   
ATOM   3445  O   ASN   194     -17.510 -25.046  -2.891  1.00 10.00      B   
ATOM   3446  N   PRO   195     -18.208 -26.779  -1.620  1.00 10.00      B   
ATOM   3447  CA  PRO   195     -16.937 -26.938  -0.901  1.00 10.00      B   
ATOM   3448  CB  PRO   195     -17.138 -28.231  -0.108  1.00 10.00      B   
ATOM   3449  CG  PRO   195     -18.610 -28.319   0.089  1.00 10.00      B   
ATOM   3450  CD  PRO   195     -19.229 -27.730  -1.148  1.00 10.00      B   
ATOM   3451  C   PRO   195     -15.766 -27.087  -1.868  1.00 10.00      B   
ATOM   3452  O   PRO   195     -15.618 -28.118  -2.535  1.00 10.00      B   
ATOM   3453  N   GLY   196     -14.954 -26.045  -1.955  1.00 10.00      B   
ATOM   3454  HN  GLY   196     -15.132 -25.252  -1.398  1.00 10.00      B   
ATOM   3455  CA  GLY   196     -13.816 -26.050  -2.851  1.00 10.00      B   
ATOM   3456  C   GLY   196     -13.869 -24.870  -3.797  1.00 10.00      B   
ATOM   3457  O   GLY   196     -12.837 -24.353  -4.224  1.00 10.00      B   
ATOM   3458  N   GLU   197     -15.085 -24.438  -4.113  1.00 10.00      B   
ATOM   3459  HN  GLU   197     -15.867 -24.891  -3.722  1.00 10.00      B   
ATOM   3460  CA  GLU   197     -15.300 -23.304  -5.004  1.00 10.00      B   
ATOM   3461  CB  GLU   197     -16.554 -23.531  -5.852  1.00 10.00      B   
ATOM   3462  CG  GLU   197     -16.647 -24.916  -6.463  1.00 10.00      B   
ATOM   3463  CD  GLU   197     -17.976 -25.166  -7.142  1.00 10.00      B   
ATOM   3464  OE1 GLU   197     -19.012 -24.676  -6.637  1.00 10.00      B   
ATOM   3465  OE2 GLU   197     -17.991 -25.865  -8.179  1.00 10.00      B   
ATOM   3466  C   GLU   197     -15.479 -22.051  -4.163  1.00 10.00      B   
ATOM   3467  O   GLU   197     -15.496 -20.935  -4.676  1.00 10.00      B   
ATOM   3468  N   THR   198     -15.615 -22.272  -2.863  1.00 10.00      B   
ATOM   3469  HN  THR   198     -15.596 -23.196  -2.542  1.00 10.00      B   
ATOM   3470  CA  THR   198     -15.798 -21.209  -1.890  1.00 10.00      B   
ATOM   3471  CB  THR   198     -15.795 -21.821  -0.479  1.00 10.00      B   
ATOM   3472  OG1 THR   198     -16.136 -23.216  -0.577  1.00 10.00      B   
ATOM   3473  HG1 THR   198     -16.888 -23.401  -0.005  1.00 10.00      B   
ATOM   3474  CG2 THR   198     -16.802 -21.123   0.420  1.00 10.00      B   
ATOM   3475  C   THR   198     -14.685 -20.164  -1.988  1.00 10.00      B   
ATOM   3476  O   THR   198     -13.508 -20.504  -2.135  1.00 10.00      B   
ATOM   3477  N   PHE   199     -15.060 -18.894  -1.892  1.00 10.00      B   
ATOM   3478  HN  PHE   199     -16.011 -18.688  -1.759  1.00 10.00      B   
ATOM   3479  CA  PHE   199     -14.102 -17.796  -1.980  1.00 10.00      B   
ATOM   3480  CB  PHE   199     -14.812 -16.443  -1.948  1.00 10.00      B   
ATOM   3481  CG  PHE   199     -15.866 -16.282  -3.007  1.00 10.00      B   
ATOM   3482  CD1 PHE   199     -15.618 -16.654  -4.318  1.00 10.00      B   
ATOM   3483  CD2 PHE   199     -17.106 -15.757  -2.690  1.00 10.00      B   
ATOM   3484  CE1 PHE   199     -16.589 -16.509  -5.291  1.00 10.00      B   
ATOM   3485  CE2 PHE   199     -18.079 -15.608  -3.656  1.00 10.00      B   
ATOM   3486  CZ  PHE   199     -17.821 -15.983  -4.959  1.00 10.00      B   
ATOM   3487  C   PHE   199     -13.041 -17.882  -0.885  1.00 10.00      B   
ATOM   3488  O   PHE   199     -11.899 -17.461  -1.081  1.00 10.00      B   
ATOM   3489  N   LEU   200     -13.423 -18.420   0.265  1.00 10.00      B   
ATOM   3490  HN  LEU   200     -14.355 -18.701   0.372  1.00 10.00      B   
ATOM   3491  CA  LEU   200     -12.496 -18.585   1.375  1.00 10.00      B   
ATOM   3492  CB  LEU   200     -13.241 -19.060   2.625  1.00 10.00      B   
ATOM   3493  CG  LEU   200     -14.219 -18.065   3.253  1.00 10.00      B   
ATOM   3494  CD1 LEU   200     -15.093 -18.756   4.289  1.00 10.00      B   
ATOM   3495  CD2 LEU   200     -13.471 -16.894   3.871  1.00 10.00      B   
ATOM   3496  C   LEU   200     -11.423 -19.599   1.001  1.00 10.00      B   
ATOM   3497  O   LEU   200     -10.232 -19.379   1.223  1.00 10.00      B   
ATOM   3498  N   ASP   201     -11.863 -20.698   0.404  1.00 10.00      B   
ATOM   3499  HN  ASP   201     -12.827 -20.801   0.252  1.00 10.00      B   
ATOM   3500  CA  ASP   201     -10.970 -21.769  -0.019  1.00 10.00      B   
ATOM   3501  CB  ASP   201     -11.768 -22.990  -0.490  1.00 10.00      B   
ATOM   3502  CG  ASP   201     -12.569 -23.638   0.626  1.00 10.00      B   
ATOM   3503  OD1 ASP   201     -13.398 -22.946   1.251  1.00 10.00      B   
ATOM   3504  OD2 ASP   201     -12.380 -24.849   0.881  1.00 10.00      B   
ATOM   3505  C   ASP   201     -10.017 -21.292  -1.111  1.00 10.00      B   
ATOM   3506  O   ASP   201      -8.893 -21.787  -1.221  1.00 10.00      B   
ATOM   3507  N   ARG   202     -10.469 -20.327  -1.914  1.00 10.00      B   
ATOM   3508  HN  ARG   202     -11.384 -19.993  -1.788  1.00 10.00      B   
ATOM   3509  CA  ARG   202      -9.650 -19.764  -2.985  1.00 10.00      B   
ATOM   3510  CB  ARG   202     -10.426 -18.695  -3.758  1.00 10.00      B   
ATOM   3511  CG  ARG   202     -11.634 -19.211  -4.518  1.00 10.00      B   
ATOM   3512  CD  ARG   202     -12.442 -18.064  -5.107  1.00 10.00      B   
ATOM   3513  NE  ARG   202     -11.745 -17.391  -6.205  1.00 10.00      B   
ATOM   3514  HE  ARG   202     -10.987 -17.872  -6.609  1.00 10.00      B   
ATOM   3515  CZ  ARG   202     -12.060 -16.182  -6.675  1.00 10.00      B   
ATOM   3516  NH1 ARG   202     -13.070 -15.495  -6.151  1.00 10.00      B   
ATOM   3517 HH11 ARG   202     -13.315 -14.551  -6.524  1.00 10.00      B   
ATOM   3518 HH12 ARG   202     -13.617 -15.888  -5.359  1.00 10.00      B   
ATOM   3519  NH2 ARG   202     -11.373 -15.667  -7.683  1.00 10.00      B   
ATOM   3520 HH21 ARG   202     -11.617 -14.726  -8.058  1.00 10.00      B   
ATOM   3521 HH22 ARG   202     -10.582 -16.201  -8.104  1.00 10.00      B   
ATOM   3522  C   ARG   202      -8.387 -19.143  -2.404  1.00 10.00      B   
ATOM   3523  O   ARG   202      -7.300 -19.283  -2.960  1.00 10.00      B   
ATOM   3524  N   MET   203      -8.544 -18.471  -1.269  1.00 10.00      B   
ATOM   3525  HN  MET   203      -9.440 -18.410  -0.876  1.00 10.00      B   
ATOM   3526  CA  MET   203      -7.426 -17.828  -0.593  1.00 10.00      B   
ATOM   3527  CB  MET   203      -7.928 -16.919   0.532  1.00 10.00      B   
ATOM   3528  CG  MET   203      -8.857 -15.804   0.084  1.00 10.00      B   
ATOM   3529  SD  MET   203      -9.239 -14.645   1.413  1.00 10.00      B   
ATOM   3530  CE  MET   203     -10.021 -15.732   2.605  1.00 10.00      B   
ATOM   3531  C   MET   203      -6.488 -18.875  -0.010  1.00 10.00      B   
ATOM   3532  O   MET   203      -5.270 -18.752  -0.101  1.00 10.00      B   
ATOM   3533  N   ILE   204      -7.072 -19.914   0.575  1.00 10.00      B   
ATOM   3534  HN  ILE   204      -8.051 -19.955   0.600  1.00 10.00      B   
ATOM   3535  CA  ILE   204      -6.303 -20.997   1.180  1.00 10.00      B   
ATOM   3536  CB  ILE   204      -7.230 -22.052   1.820  1.00 10.00      B   
ATOM   3537  CG1 ILE   204      -8.150 -21.387   2.848  1.00 10.00      B   
ATOM   3538  CG2 ILE   204      -6.417 -23.164   2.468  1.00 10.00      B   
ATOM   3539  CD1 ILE   204      -9.280 -22.273   3.329  1.00 10.00      B   
ATOM   3540  C   ILE   204      -5.402 -21.672   0.152  1.00 10.00      B   
ATOM   3541  O   ILE   204      -4.207 -21.842   0.380  1.00 10.00      B   
ATOM   3542  N   ALA   205      -5.979 -22.014  -0.994  1.00 10.00      B   
ATOM   3543  HN  ALA   205      -6.936 -21.819  -1.125  1.00 10.00      B   
ATOM   3544  CA  ALA   205      -5.238 -22.675  -2.064  1.00 10.00      B   
ATOM   3545  CB  ALA   205      -6.194 -23.138  -3.152  1.00 10.00      B   
ATOM   3546  C   ALA   205      -4.162 -21.769  -2.657  1.00 10.00      B   
ATOM   3547  O   ALA   205      -3.190 -22.249  -3.244  1.00 10.00      B   
ATOM   3548  N   MET   206      -4.344 -20.464  -2.503  1.00 10.00      B   
ATOM   3549  HN  MET   206      -5.143 -20.148  -2.030  1.00 10.00      B   
ATOM   3550  CA  MET   206      -3.398 -19.486  -3.024  1.00 10.00      B   
ATOM   3551  CB  MET   206      -4.109 -18.156  -3.296  1.00 10.00      B   
ATOM   3552  CG  MET   206      -3.187 -17.029  -3.736  1.00 10.00      B   
ATOM   3553  SD  MET   206      -4.030 -15.438  -3.851  1.00 10.00      B   
ATOM   3554  CE  MET   206      -4.539 -15.188  -2.151  1.00 10.00      B   
ATOM   3555  C   MET   206      -2.237 -19.270  -2.058  1.00 10.00      B   
ATOM   3556  O   MET   206      -1.099 -19.059  -2.479  1.00 10.00      B   
ATOM   3557  N   VAL   207      -2.527 -19.322  -0.767  1.00 10.00      B   
ATOM   3558  HN  VAL   207      -3.453 -19.495  -0.489  1.00 10.00      B   
ATOM   3559  CA  VAL   207      -1.503 -19.122   0.249  1.00 10.00      B   
ATOM   3560  CB  VAL   207      -2.103 -18.568   1.560  1.00 10.00      B   
ATOM   3561  CG1 VAL   207      -1.033 -18.435   2.634  1.00 10.00      B   
ATOM   3562  CG2 VAL   207      -2.769 -17.223   1.309  1.00 10.00      B   
ATOM   3563  C   VAL   207      -0.740 -20.414   0.535  1.00 10.00      B   
ATOM   3564  O   VAL   207       0.493 -20.445   0.478  1.00 10.00      B   
ATOM   3565  N   GLU   208      -1.475 -21.481   0.826  1.00 10.00      B   
ATOM   3566  HN  GLU   208      -2.453 -21.409   0.813  1.00 10.00      B   
ATOM   3567  CA  GLU   208      -0.864 -22.764   1.134  1.00 10.00      B   
ATOM   3568  CB  GLU   208      -1.747 -23.575   2.085  1.00 10.00      B   
ATOM   3569  CG  GLU   208      -2.066 -22.862   3.391  1.00 10.00      B   
ATOM   3570  CD  GLU   208      -2.742 -23.760   4.410  1.00 10.00      B   
ATOM   3571  OE1 GLU   208      -3.686 -24.484   4.039  1.00 10.00      B   
ATOM   3572  OE2 GLU   208      -2.335 -23.735   5.595  1.00 10.00      B   
ATOM   3573  C   GLU   208      -0.572 -23.549  -0.139  1.00 10.00      B   
ATOM   3574  O   GLU   208      -1.471 -24.133  -0.750  1.00 10.00      B   
ATOM   3575  N   GLY   209       0.689 -23.543  -0.535  1.00 10.00      B   
ATOM   3576  HN  GLY   209       1.351 -23.044  -0.009  1.00 10.00      B   
ATOM   3577  CA  GLY   209       1.108 -24.243  -1.729  1.00 10.00      B   
ATOM   3578  C   GLY   209       1.956 -23.360  -2.618  1.00 10.00      B   
ATOM   3579  O   GLY   209       1.765 -22.145  -2.652  1.00 10.00      B   
ATOM   3580  N   ALA   210       2.900 -23.957  -3.330  1.00 10.00      B   
ATOM   3581  HN  ALA   210       3.021 -24.928  -3.252  1.00 10.00      B   
ATOM   3582  CA  ALA   210       3.769 -23.203  -4.222  1.00 10.00      B   
ATOM   3583  CB  ALA   210       5.102 -23.918  -4.403  1.00 10.00      B   
ATOM   3584  C   ALA   210       3.089 -22.970  -5.570  1.00 10.00      B   
ATOM   3585  O   ALA   210       3.533 -23.475  -6.603  1.00 10.00      B   
ATOM   3586  N   GLN   211       2.002 -22.207  -5.549  1.00 10.00      B   
ATOM   3587  HN  GLN   211       1.699 -21.835  -4.694  1.00 10.00      B   
ATOM   3588  CA  GLN   211       1.251 -21.907  -6.759  1.00 10.00      B   
ATOM   3589  CB  GLN   211      -0.237 -22.209  -6.563  1.00 10.00      B   
ATOM   3590  CG  GLN   211      -0.548 -23.689  -6.408  1.00 10.00      B   
ATOM   3591  CD  GLN   211      -0.031 -24.519  -7.567  1.00 10.00      B   
ATOM   3592  OE1 GLN   211       0.047 -24.046  -8.702  1.00 10.00      B   
ATOM   3593  NE2 GLN   211       0.323 -25.763  -7.291  1.00 10.00      B   
ATOM   3594 HE21 GLN   211       0.231 -26.078  -6.366  1.00 10.00      B   
ATOM   3595 HE22 GLN   211       0.668 -26.321  -8.022  1.00 10.00      B   
ATOM   3596  C   GLN   211       1.442 -20.460  -7.188  1.00 10.00      B   
ATOM   3597  O   GLN   211       1.040 -20.075  -8.283  1.00 10.00      B   
ATOM   3598  N   ARG   212       2.051 -19.667  -6.312  1.00 10.00      B   
ATOM   3599  HN  ARG   212       2.322 -20.035  -5.448  1.00 10.00      B   
ATOM   3600  CA  ARG   212       2.310 -18.258  -6.593  1.00 10.00      B   
ATOM   3601  CB  ARG   212       2.963 -17.568  -5.388  1.00 10.00      B   
ATOM   3602  CG  ARG   212       4.235 -18.236  -4.886  1.00 10.00      B   
ATOM   3603  CD  ARG   212       4.697 -17.631  -3.573  1.00 10.00      B   
ATOM   3604  NE  ARG   212       3.780 -17.936  -2.480  1.00 10.00      B   
ATOM   3605  HE  ARG   212       2.896 -17.499  -2.496  1.00 10.00      B   
ATOM   3606  CZ  ARG   212       4.061 -18.770  -1.481  1.00 10.00      B   
ATOM   3607  NH1 ARG   212       5.236 -19.385  -1.430  1.00 10.00      B   
ATOM   3608 HH11 ARG   212       5.947 -19.222  -2.176  1.00 10.00      B   
ATOM   3609 HH12 ARG   212       5.457 -20.039  -0.637  1.00 10.00      B   
ATOM   3610  NH2 ARG   212       3.160 -18.986  -0.529  1.00 10.00      B   
ATOM   3611 HH21 ARG   212       3.372 -19.636   0.255  1.00 10.00      B   
ATOM   3612 HH22 ARG   212       2.233 -18.502  -0.563  1.00 10.00      B   
ATOM   3613  C   ARG   212       3.178 -18.096  -7.839  1.00 10.00      B   
ATOM   3614  O   ARG   212       4.323 -18.548  -7.881  1.00 10.00      B   
ATOM   3615  N   ARG   213       2.619 -17.473  -8.859  1.00 10.00      B   
ATOM   3616  HN  ARG   213       1.690 -17.160  -8.782  1.00 10.00      B   
ATOM   3617  CA  ARG   213       3.343 -17.251 -10.095  1.00 10.00      B   
ATOM   3618  CB  ARG   213       2.393 -17.296 -11.289  1.00 10.00      B   
ATOM   3619  CG  ARG   213       1.932 -18.694 -11.658  1.00 10.00      B   
ATOM   3620  CD  ARG   213       1.148 -18.684 -12.958  1.00 10.00      B   
ATOM   3621  NE  ARG   213       1.023 -20.024 -13.531  1.00 10.00      B   
ATOM   3622  HE  ARG   213       0.914 -20.773 -12.899  1.00 10.00      B   
ATOM   3623  CZ  ARG   213       1.055 -20.282 -14.841  1.00 10.00      B   
ATOM   3624  NH1 ARG   213       1.204 -19.291 -15.716  1.00 10.00      B   
ATOM   3625 HH11 ARG   213       1.224 -19.491 -16.742  1.00 10.00      B   
ATOM   3626 HH12 ARG   213       1.305 -18.308 -15.382  1.00 10.00      B   
ATOM   3627  NH2 ARG   213       0.948 -21.532 -15.275  1.00 10.00      B   
ATOM   3628 HH21 ARG   213       0.841 -22.320 -14.596  1.00 10.00      B   
ATOM   3629 HH22 ARG   213       0.973 -21.737 -16.300  1.00 10.00      B   
ATOM   3630  C   ARG   213       4.077 -15.921 -10.062  1.00 10.00      B   
ATOM   3631  O   ARG   213       3.655 -14.983  -9.382  1.00 10.00      B   
ATOM   3632  N   LYS   214       5.182 -15.851 -10.786  1.00 10.00      B   
ATOM   3633  HN  LYS   214       5.471 -16.636 -11.296  1.00 10.00      B   
ATOM   3634  CA  LYS   214       5.971 -14.632 -10.850  1.00 10.00      B   
ATOM   3635  CB  LYS   214       7.355 -14.920 -11.439  1.00 10.00      B   
ATOM   3636  CG  LYS   214       8.094 -16.079 -10.781  1.00 10.00      B   
ATOM   3637  CD  LYS   214       8.649 -15.698  -9.416  1.00 10.00      B   
ATOM   3638  CE  LYS   214       9.329 -16.886  -8.748  1.00 10.00      B   
ATOM   3639  NZ  LYS   214      10.095 -16.482  -7.537  1.00 10.00      B   
ATOM   3640  HZ1 LYS   214      10.516 -17.313  -7.078  1.00 10.00      B   
ATOM   3641  HZ2 LYS   214       9.469 -16.007  -6.859  1.00 10.00      B   
ATOM   3642  HZ3 LYS   214      10.858 -15.825  -7.803  1.00 10.00      B   
ATOM   3643  C   LYS   214       5.247 -13.601 -11.706  1.00 10.00      B   
ATOM   3644  O   LYS   214       4.721 -13.927 -12.774  1.00 10.00      B   
ATOM   3645  N   THR   215       5.204 -12.369 -11.232  1.00 10.00      B   
ATOM   3646  HN  THR   215       5.639 -12.166 -10.367  1.00 10.00      B   
ATOM   3647  CA  THR   215       4.532 -11.307 -11.958  1.00 10.00      B   
ATOM   3648  CB  THR   215       4.297 -10.074 -11.065  1.00 10.00      B   
ATOM   3649  OG1 THR   215       5.536  -9.643 -10.487  1.00 10.00      B   
ATOM   3650  HG1 THR   215       5.770 -10.224  -9.743  1.00 10.00      B   
ATOM   3651  CG2 THR   215       3.306 -10.403  -9.960  1.00 10.00      B   
ATOM   3652  C   THR   215       5.325 -10.912 -13.205  1.00 10.00      B   
ATOM   3653  O   THR   215       6.536 -11.137 -13.271  1.00 10.00      B   
ATOM   3654  N   PRO   216       4.654 -10.327 -14.217  1.00 10.00      B   
ATOM   3655  CA  PRO   216       5.306  -9.905 -15.463  1.00 10.00      B   
ATOM   3656  CB  PRO   216       4.194  -9.183 -16.239  1.00 10.00      B   
ATOM   3657  CG  PRO   216       3.110  -8.936 -15.243  1.00 10.00      B   
ATOM   3658  CD  PRO   216       3.212 -10.041 -14.235  1.00 10.00      B   
ATOM   3659  C   PRO   216       6.471  -8.952 -15.201  1.00 10.00      B   
ATOM   3660  O   PRO   216       7.487  -8.988 -15.897  1.00 10.00      B   
ATOM   3661  N   ASN   217       6.320  -8.115 -14.181  1.00 10.00      B   
ATOM   3662  HN  ASN   217       5.493  -8.145 -13.659  1.00 10.00      B   
ATOM   3663  CA  ASN   217       7.356  -7.155 -13.817  1.00 10.00      B   
ATOM   3664  CB  ASN   217       6.776  -6.028 -12.960  1.00 10.00      B   
ATOM   3665  CG  ASN   217       5.752  -5.195 -13.710  1.00 10.00      B   
ATOM   3666  OD1 ASN   217       5.847  -5.019 -14.925  1.00 10.00      B   
ATOM   3667  ND2 ASN   217       4.761  -4.686 -12.995  1.00 10.00      B   
ATOM   3668 HD21 ASN   217       4.741  -4.875 -12.019  1.00 10.00      B   
ATOM   3669 HD22 ASN   217       4.083  -4.148 -13.456  1.00 10.00      B   
ATOM   3670  C   ASN   217       8.501  -7.852 -13.091  1.00 10.00      B   
ATOM   3671  O   ASN   217       9.667  -7.495 -13.270  1.00 10.00      B   
ATOM   3672  N   GLU   218       8.156  -8.851 -12.277  1.00 10.00      B   
ATOM   3673  HN  GLU   218       7.208  -9.069 -12.168  1.00 10.00      B   
ATOM   3674  CA  GLU   218       9.144  -9.628 -11.533  1.00 10.00      B   
ATOM   3675  CB  GLU   218       8.445 -10.719 -10.725  1.00 10.00      B   
ATOM   3676  CG  GLU   218       8.472 -10.516  -9.224  1.00 10.00      B   
ATOM   3677  CD  GLU   218       7.641 -11.556  -8.501  1.00 10.00      B   
ATOM   3678  OE1 GLU   218       6.431 -11.662  -8.804  1.00 10.00      B   
ATOM   3679  OE2 GLU   218       8.190 -12.273  -7.634  1.00 10.00      B   
ATOM   3680  C   GLU   218      10.111 -10.291 -12.497  1.00 10.00      B   
ATOM   3681  O   GLU   218      11.327 -10.162 -12.361  1.00 10.00      B   
ATOM   3682  N   ILE   219       9.554 -10.986 -13.481  1.00 10.00      B   
ATOM   3683  HN  ILE   219       8.573 -11.033 -13.533  1.00 10.00      B   
ATOM   3684  CA  ILE   219      10.351 -11.683 -14.479  1.00 10.00      B   
ATOM   3685  CB  ILE   219       9.462 -12.427 -15.496  1.00 10.00      B   
ATOM   3686  CG1 ILE   219       8.442 -13.304 -14.762  1.00 10.00      B   
ATOM   3687  CG2 ILE   219      10.322 -13.279 -16.418  1.00 10.00      B   
ATOM   3688  CD1 ILE   219       7.347 -13.852 -15.651  1.00 10.00      B   
ATOM   3689  C   ILE   219      11.276 -10.714 -15.206  1.00 10.00      B   
ATOM   3690  O   ILE   219      12.448 -11.014 -15.428  1.00 10.00      B   
ATOM   3691  N   ALA   220      10.752  -9.540 -15.545  1.00 10.00      B   
ATOM   3692  HN  ALA   220       9.815  -9.354 -15.324  1.00 10.00      B   
ATOM   3693  CA  ALA   220      11.536  -8.521 -16.237  1.00 10.00      B   
ATOM   3694  CB  ALA   220      10.674  -7.307 -16.552  1.00 10.00      B   
ATOM   3695  C   ALA   220      12.748  -8.123 -15.398  1.00 10.00      B   
ATOM   3696  O   ALA   220      13.867  -8.015 -15.907  1.00 10.00      B   
ATOM   3697  N   LEU   221      12.516  -7.924 -14.104  1.00 10.00      B   
ATOM   3698  HN  LEU   221      11.599  -8.023 -13.763  1.00 10.00      B   
ATOM   3699  CA  LEU   221      13.578  -7.554 -13.179  1.00 10.00      B   
ATOM   3700  CB  LEU   221      12.994  -7.141 -11.827  1.00 10.00      B   
ATOM   3701  CG  LEU   221      12.099  -5.902 -11.819  1.00 10.00      B   
ATOM   3702  CD1 LEU   221      11.449  -5.725 -10.457  1.00 10.00      B   
ATOM   3703  CD2 LEU   221      12.891  -4.661 -12.203  1.00 10.00      B   
ATOM   3704  C   LEU   221      14.550  -8.714 -12.991  1.00 10.00      B   
ATOM   3705  O   LEU   221      15.760  -8.511 -12.863  1.00 10.00      B   
ATOM   3706  N   THR   222      14.009  -9.926 -12.986  1.00 10.00      B   
ATOM   3707  HN  THR   222      13.036 -10.012 -13.090  1.00 10.00      B   
ATOM   3708  CA  THR   222      14.811 -11.131 -12.826  1.00 10.00      B   
ATOM   3709  CB  THR   222      13.923 -12.391 -12.756  1.00 10.00      B   
ATOM   3710  OG1 THR   222      12.913 -12.204 -11.757  1.00 10.00      B   
ATOM   3711  HG1 THR   222      12.382 -11.430 -11.979  1.00 10.00      B   
ATOM   3712  CG2 THR   222      14.751 -13.617 -12.400  1.00 10.00      B   
ATOM   3713  C   THR   222      15.816 -11.267 -13.970  1.00 10.00      B   
ATOM   3714  O   THR   222      16.980 -11.595 -13.745  1.00 10.00      B   
ATOM   3715  N   ILE   223      15.364 -10.991 -15.192  1.00 10.00      B   
ATOM   3716  HN  ILE   223      14.422 -10.739 -15.309  1.00 10.00      B   
ATOM   3717  CA  ILE   223      16.232 -11.068 -16.363  1.00 10.00      B   
ATOM   3718  CB  ILE   223      15.468 -10.731 -17.662  1.00 10.00      B   
ATOM   3719  CG1 ILE   223      14.324 -11.729 -17.877  1.00 10.00      B   
ATOM   3720  CG2 ILE   223      16.411 -10.733 -18.858  1.00 10.00      B   
ATOM   3721  CD1 ILE   223      13.374 -11.345 -18.992  1.00 10.00      B   
ATOM   3722  C   ILE   223      17.426 -10.126 -16.207  1.00 10.00      B   
ATOM   3723  O   ILE   223      18.560 -10.475 -16.545  1.00 10.00      B   
ATOM   3724  N   LEU   224      17.161  -8.942 -15.666  1.00 10.00      B   
ATOM   3725  HN  LEU   224      16.239  -8.735 -15.407  1.00 10.00      B   
ATOM   3726  CA  LEU   224      18.201  -7.947 -15.446  1.00 10.00      B   
ATOM   3727  CB  LEU   224      17.591  -6.626 -14.965  1.00 10.00      B   
ATOM   3728  CG  LEU   224      16.706  -5.888 -15.973  1.00 10.00      B   
ATOM   3729  CD1 LEU   224      15.932  -4.772 -15.292  1.00 10.00      B   
ATOM   3730  CD2 LEU   224      17.546  -5.335 -17.115  1.00 10.00      B   
ATOM   3731  C   LEU   224      19.224  -8.457 -14.434  1.00 10.00      B   
ATOM   3732  O   LEU   224      20.430  -8.254 -14.595  1.00 10.00      B   
ATOM   3733  N   LEU   225      18.733  -9.136 -13.402  1.00 10.00      B   
ATOM   3734  HN  LEU   225      17.761  -9.269 -13.336  1.00 10.00      B   
ATOM   3735  CA  LEU   225      19.596  -9.692 -12.367  1.00 10.00      B   
ATOM   3736  CB  LEU   225      18.759 -10.260 -11.217  1.00 10.00      B   
ATOM   3737  CG  LEU   225      17.840  -9.269 -10.499  1.00 10.00      B   
ATOM   3738  CD1 LEU   225      16.974  -9.982  -9.474  1.00 10.00      B   
ATOM   3739  CD2 LEU   225      18.652  -8.166  -9.842  1.00 10.00      B   
ATOM   3740  C   LEU   225      20.490 -10.778 -12.958  1.00 10.00      B   
ATOM   3741  O   LEU   225      21.657 -10.913 -12.584  1.00 10.00      B   
ATOM   3742  N   ILE   226      19.929 -11.547 -13.889  1.00 10.00      B   
ATOM   3743  HN  ILE   226      18.990 -11.390 -14.132  1.00 10.00      B   
ATOM   3744  CA  ILE   226      20.663 -12.615 -14.557  1.00 10.00      B   
ATOM   3745  CB  ILE   226      19.727 -13.505 -15.405  1.00 10.00      B   
ATOM   3746  CG1 ILE   226      18.666 -14.163 -14.516  1.00 10.00      B   
ATOM   3747  CG2 ILE   226      20.523 -14.562 -16.158  1.00 10.00      B   
ATOM   3748  CD1 ILE   226      17.555 -14.842 -15.288  1.00 10.00      B   
ATOM   3749  C   ILE   226      21.751 -12.022 -15.452  1.00 10.00      B   
ATOM   3750  O   ILE   226      22.881 -12.512 -15.485  1.00 10.00      B   
ATOM   3751  N   ALA   227      21.402 -10.960 -16.171  1.00 10.00      B   
ATOM   3752  HN  ALA   227      20.481 -10.622 -16.109  1.00 10.00      B   
ATOM   3753  CA  ALA   227      22.344 -10.292 -17.059  1.00 10.00      B   
ATOM   3754  CB  ALA   227      21.650  -9.183 -17.834  1.00 10.00      B   
ATOM   3755  C   ALA   227      23.527  -9.736 -16.269  1.00 10.00      B   
ATOM   3756  O   ALA   227      24.683  -9.915 -16.655  1.00 10.00      B   
ATOM   3757  N   LEU   228      23.227  -9.085 -15.151  1.00 10.00      B   
ATOM   3758  HN  LEU   228      22.282  -8.984 -14.895  1.00 10.00      B   
ATOM   3759  CA  LEU   228      24.257  -8.504 -14.300  1.00 10.00      B   
ATOM   3760  CB  LEU   228      23.628  -7.749 -13.125  1.00 10.00      B   
ATOM   3761  CG  LEU   228      22.924  -6.432 -13.457  1.00 10.00      B   
ATOM   3762  CD1 LEU   228      22.260  -5.860 -12.212  1.00 10.00      B   
ATOM   3763  CD2 LEU   228      23.908  -5.433 -14.047  1.00 10.00      B   
ATOM   3764  C   LEU   228      25.216  -9.566 -13.776  1.00 10.00      B   
ATOM   3765  O   LEU   228      26.435  -9.391 -13.830  1.00 10.00      B   
ATOM   3766  N   THR   229      24.664 -10.674 -13.293  1.00 10.00      B   
ATOM   3767  HN  THR   229      23.687 -10.772 -13.310  1.00 10.00      B   
ATOM   3768  CA  THR   229      25.477 -11.754 -12.747  1.00 10.00      B   
ATOM   3769  CB  THR   229      24.628 -12.823 -12.038  1.00 10.00      B   
ATOM   3770  OG1 THR   229      23.393 -12.994 -12.742  1.00 10.00      B   
ATOM   3771  HG1 THR   229      22.736 -12.379 -12.389  1.00 10.00      B   
ATOM   3772  CG2 THR   229      24.331 -12.391 -10.610  1.00 10.00      B   
ATOM   3773  C   THR   229      26.377 -12.385 -13.807  1.00 10.00      B   
ATOM   3774  O   THR   229      27.479 -12.844 -13.499  1.00 10.00      B   
ATOM   3775  N   ILE   230      25.914 -12.402 -15.053  1.00 10.00      B   
ATOM   3776  HN  ILE   230      25.016 -12.047 -15.240  1.00 10.00      B   
ATOM   3777  CA  ILE   230      26.706 -12.951 -16.148  1.00 10.00      B   
ATOM   3778  CB  ILE   230      25.913 -12.974 -17.478  1.00 10.00      B   
ATOM   3779  CG1 ILE   230      24.806 -14.033 -17.414  1.00 10.00      B   
ATOM   3780  CG2 ILE   230      26.832 -13.237 -18.666  1.00 10.00      B   
ATOM   3781  CD1 ILE   230      23.867 -14.014 -18.601  1.00 10.00      B   
ATOM   3782  C   ILE   230      27.980 -12.128 -16.313  1.00 10.00      B   
ATOM   3783  O   ILE   230      29.075 -12.675 -16.467  1.00 10.00      B   
ATOM   3784  N   VAL   231      27.829 -10.811 -16.232  1.00 10.00      B   
ATOM   3785  HN  VAL   231      26.929 -10.442 -16.085  1.00 10.00      B   
ATOM   3786  CA  VAL   231      28.957  -9.899 -16.353  1.00 10.00      B   
ATOM   3787  CB  VAL   231      28.501  -8.424 -16.345  1.00 10.00      B   
ATOM   3788  CG1 VAL   231      29.685  -7.490 -16.558  1.00 10.00      B   
ATOM   3789  CG2 VAL   231      27.439  -8.186 -17.406  1.00 10.00      B   
ATOM   3790  C   VAL   231      29.935 -10.128 -15.205  1.00 10.00      B   
ATOM   3791  O   VAL   231      31.147 -10.195 -15.413  1.00 10.00      B   
ATOM   3792  N   PHE   232      29.394 -10.264 -13.994  1.00 10.00      B   
ATOM   3793  HN  PHE   232      28.418 -10.190 -13.895  1.00 10.00      B   
ATOM   3794  CA  PHE   232      30.217 -10.499 -12.811  1.00 10.00      B   
ATOM   3795  CB  PHE   232      29.362 -10.523 -11.538  1.00 10.00      B   
ATOM   3796  CG  PHE   232      28.602  -9.250 -11.281  1.00 10.00      B   
ATOM   3797  CD1 PHE   232      27.301  -9.290 -10.803  1.00 10.00      B   
ATOM   3798  CD2 PHE   232      29.185  -8.012 -11.514  1.00 10.00      B   
ATOM   3799  CE1 PHE   232      26.597  -8.124 -10.567  1.00 10.00      B   
ATOM   3800  CE2 PHE   232      28.485  -6.844 -11.280  1.00 10.00      B   
ATOM   3801  CZ  PHE   232      27.190  -6.899 -10.804  1.00 10.00      B   
ATOM   3802  C   PHE   232      30.996 -11.803 -12.949  1.00 10.00      B   
ATOM   3803  O   PHE   232      32.163 -11.887 -12.558  1.00 10.00      B   
ATOM   3804  N   LEU   233      30.345 -12.815 -13.513  1.00 10.00      B   
ATOM   3805  HN  LEU   233      29.409 -12.685 -13.788  1.00 10.00      B   
ATOM   3806  CA  LEU   233      30.972 -14.114 -13.724  1.00 10.00      B   
ATOM   3807  CB  LEU   233      29.963 -15.111 -14.304  1.00 10.00      B   
ATOM   3808  CG  LEU   233      28.941 -15.698 -13.330  1.00 10.00      B   
ATOM   3809  CD1 LEU   233      27.845 -16.432 -14.090  1.00 10.00      B   
ATOM   3810  CD2 LEU   233      29.624 -16.628 -12.337  1.00 10.00      B   
ATOM   3811  C   LEU   233      32.158 -13.987 -14.670  1.00 10.00      B   
ATOM   3812  O   LEU   233      33.241 -14.504 -14.394  1.00 10.00      B   
ATOM   3813  N   LEU   234      31.942 -13.281 -15.777  1.00 10.00      B   
ATOM   3814  HN  LEU   234      31.053 -12.884 -15.921  1.00 10.00      B   
ATOM   3815  CA  LEU   234      32.976 -13.072 -16.786  1.00 10.00      B   
ATOM   3816  CB  LEU   234      32.402 -12.355 -18.012  1.00 10.00      B   
ATOM   3817  CG  LEU   234      31.254 -13.060 -18.739  1.00 10.00      B   
ATOM   3818  CD1 LEU   234      30.714 -12.188 -19.862  1.00 10.00      B   
ATOM   3819  CD2 LEU   234      31.707 -14.408 -19.281  1.00 10.00      B   
ATOM   3820  C   LEU   234      34.148 -12.277 -16.223  1.00 10.00      B   
ATOM   3821  O   LEU   234      35.308 -12.648 -16.415  1.00 10.00      B   
ATOM   3822  N   ALA   235      33.836 -11.192 -15.519  1.00 10.00      B   
ATOM   3823  HN  ALA   235      32.888 -10.957 -15.398  1.00 10.00      B   
ATOM   3824  CA  ALA   235      34.859 -10.331 -14.929  1.00 10.00      B   
ATOM   3825  CB  ALA   235      34.224  -9.114 -14.270  1.00 10.00      B   
ATOM   3826  C   ALA   235      35.729 -11.091 -13.933  1.00 10.00      B   
ATOM   3827  O   ALA   235      36.952 -10.964 -13.943  1.00 10.00      B   
ATOM   3828  N   THR   236      35.094 -11.890 -13.090  1.00 10.00      B   
ATOM   3829  HN  THR   236      34.115 -11.953 -13.134  1.00 10.00      B   
ATOM   3830  CA  THR   236      35.811 -12.666 -12.089  1.00 10.00      B   
ATOM   3831  CB  THR   236      34.842 -13.231 -11.035  1.00 10.00      B   
ATOM   3832  OG1 THR   236      33.967 -12.179 -10.596  1.00 10.00      B   
ATOM   3833  HG1 THR   236      33.180 -12.157 -11.160  1.00 10.00      B   
ATOM   3834  CG2 THR   236      35.607 -13.774  -9.837  1.00 10.00      B   
ATOM   3835  C   THR   236      36.616 -13.803 -12.725  1.00 10.00      B   
ATOM   3836  O   THR   236      37.728 -14.107 -12.292  1.00 10.00      B   
ATOM   3837  N   ALA   237      36.060 -14.413 -13.765  1.00 10.00      B   
ATOM   3838  HN  ALA   237      35.175 -14.121 -14.074  1.00 10.00      B   
ATOM   3839  CA  ALA   237      36.727 -15.516 -14.452  1.00 10.00      B   
ATOM   3840  CB  ALA   237      35.773 -16.196 -15.422  1.00 10.00      B   
ATOM   3841  C   ALA   237      37.982 -15.046 -15.183  1.00 10.00      B   
ATOM   3842  O   ALA   237      38.988 -15.756 -15.234  1.00 10.00      B   
ATOM   3843  N   THR   238      37.935 -13.839 -15.729  1.00 10.00      B   
ATOM   3844  HN  THR   238      37.121 -13.300 -15.634  1.00 10.00      B   
ATOM   3845  CA  THR   238      39.070 -13.299 -16.463  1.00 10.00      B   
ATOM   3846  CB  THR   238      38.649 -12.162 -17.415  1.00 10.00      B   
ATOM   3847  OG1 THR   238      37.630 -11.365 -16.796  1.00 10.00      B   
ATOM   3848  HG1 THR   238      36.795 -11.857 -16.792  1.00 10.00      B   
ATOM   3849  CG2 THR   238      38.118 -12.730 -18.722  1.00 10.00      B   
ATOM   3850  C   THR   238      40.176 -12.817 -15.528  1.00 10.00      B   
ATOM   3851  O   THR   238      41.311 -12.609 -15.955  1.00 10.00      B   
ATOM   3852  N   LEU   239      39.850 -12.670 -14.248  1.00 10.00      B   
ATOM   3853  HN  LEU   239      38.935 -12.874 -13.959  1.00 10.00      B   
ATOM   3854  CA  LEU   239      40.823 -12.211 -13.264  1.00 10.00      B   
ATOM   3855  CB  LEU   239      40.146 -11.885 -11.931  1.00 10.00      B   
ATOM   3856  CG  LEU   239      39.345 -10.583 -11.885  1.00 10.00      B   
ATOM   3857  CD1 LEU   239      38.667 -10.416 -10.533  1.00 10.00      B   
ATOM   3858  CD2 LEU   239      40.239  -9.392 -12.188  1.00 10.00      B   
ATOM   3859  C   LEU   239      41.936 -13.232 -13.056  1.00 10.00      B   
ATOM   3860  O   LEU   239      43.069 -12.867 -12.743  1.00 10.00      B   
ATOM   3861  N   TRP   240      41.611 -14.506 -13.246  1.00 10.00      B   
ATOM   3862  HN  TRP   240      40.695 -14.730 -13.514  1.00 10.00      B   
ATOM   3863  CA  TRP   240      42.588 -15.575 -13.071  1.00 10.00      B   
ATOM   3864  CB  TRP   240      41.937 -16.964 -13.121  1.00 10.00      B   
ATOM   3865  CG  TRP   240      42.860 -18.080 -12.734  1.00 10.00      B   
ATOM   3866  CD1 TRP   240      43.351 -18.344 -11.488  1.00 10.00      B   
ATOM   3867  CD2 TRP   240      43.399 -19.090 -13.597  1.00 10.00      B   
ATOM   3868  NE1 TRP   240      44.168 -19.448 -11.524  1.00 10.00      B   
ATOM   3869  HE1 TRP   240      44.645 -19.835 -10.753  1.00 10.00      B   
ATOM   3870  CE2 TRP   240      44.213 -19.925 -12.807  1.00 10.00      B   
ATOM   3871  CE3 TRP   240      43.278 -19.364 -14.964  1.00 10.00      B   
ATOM   3872  CZ2 TRP   240      44.893 -21.019 -13.334  1.00 10.00      B   
ATOM   3873  CZ3 TRP   240      43.956 -20.450 -15.485  1.00 10.00      B   
ATOM   3874  CH2 TRP   240      44.755 -21.262 -14.672  1.00 10.00      B   
ATOM   3875  C   TRP   240      43.770 -15.450 -14.045  1.00 10.00      B   
ATOM   3876  O   TRP   240      44.905 -15.282 -13.602  1.00 10.00      B   
ATOM   3877  N   PRO   241      43.537 -15.511 -15.378  1.00 10.00      B   
ATOM   3878  CA  PRO   241      44.621 -15.393 -16.359  1.00 10.00      B   
ATOM   3879  CB  PRO   241      43.922 -15.564 -17.713  1.00 10.00      B   
ATOM   3880  CG  PRO   241      42.487 -15.271 -17.447  1.00 10.00      B   
ATOM   3881  CD  PRO   241      42.231 -15.711 -16.035  1.00 10.00      B   
ATOM   3882  C   PRO   241      45.330 -14.039 -16.283  1.00 10.00      B   
ATOM   3883  O   PRO   241      46.545 -13.958 -16.460  1.00 10.00      B   
ATOM   3884  N   PHE   242      44.574 -12.977 -16.002  1.00 10.00      B   
ATOM   3885  HN  PHE   242      43.609 -13.095 -15.858  1.00 10.00      B   
ATOM   3886  CA  PHE   242      45.154 -11.638 -15.908  1.00 10.00      B   
ATOM   3887  CB  PHE   242      44.073 -10.572 -15.720  1.00 10.00      B   
ATOM   3888  CG  PHE   242      43.262 -10.284 -16.954  1.00 10.00      B   
ATOM   3889  CD1 PHE   242      42.009  -9.703 -16.851  1.00 10.00      B   
ATOM   3890  CD2 PHE   242      43.750 -10.593 -18.214  1.00 10.00      B   
ATOM   3891  CE1 PHE   242      41.256  -9.438 -17.979  1.00 10.00      B   
ATOM   3892  CE2 PHE   242      43.003 -10.331 -19.346  1.00 10.00      B   
ATOM   3893  CZ  PHE   242      41.754  -9.752 -19.229  1.00 10.00      B   
ATOM   3894  C   PHE   242      46.177 -11.558 -14.781  1.00 10.00      B   
ATOM   3895  O   PHE   242      47.273 -11.028 -14.964  1.00 10.00      B   
ATOM   3896  N   SER   243      45.820 -12.096 -13.622  1.00 10.00      B   
ATOM   3897  HN  SER   243      44.929 -12.496 -13.534  1.00 10.00      B   
ATOM   3898  CA  SER   243      46.711 -12.087 -12.473  1.00 10.00      B   
ATOM   3899  CB  SER   243      45.919 -12.345 -11.188  1.00 10.00      B   
ATOM   3900  OG  SER   243      44.753 -11.535 -11.143  1.00 10.00      B   
ATOM   3901  HG  SER   243      44.031 -11.988 -11.601  1.00 10.00      B   
ATOM   3902  C   SER   243      47.830 -13.117 -12.635  1.00 10.00      B   
ATOM   3903  O   SER   243      48.957 -12.900 -12.189  1.00 10.00      B   
ATOM   3904  N   ALA   244      47.516 -14.229 -13.294  1.00 10.00      B   
ATOM   3905  HN  ALA   244      46.600 -14.343 -13.632  1.00 10.00      B   
ATOM   3906  CA  ALA   244      48.489 -15.293 -13.520  1.00 10.00      B   
ATOM   3907  CB  ALA   244      47.805 -16.530 -14.086  1.00 10.00      B   
ATOM   3908  C   ALA   244      49.597 -14.826 -14.453  1.00 10.00      B   
ATOM   3909  O   ALA   244      50.757 -15.206 -14.296  1.00 10.00      B   
ATOM   3910  N   TRP   245      49.233 -13.999 -15.426  1.00 10.00      B   
ATOM   3911  HN  TRP   245      48.287 -13.744 -15.509  1.00 10.00      B   
ATOM   3912  CA  TRP   245      50.197 -13.475 -16.383  1.00 10.00      B   
ATOM   3913  CB  TRP   245      49.482 -12.815 -17.566  1.00 10.00      B   
ATOM   3914  CG  TRP   245      50.303 -12.794 -18.819  1.00 10.00      B   
ATOM   3915  CD1 TRP   245      50.418 -13.796 -19.740  1.00 10.00      B   
ATOM   3916  CD2 TRP   245      51.133 -11.723 -19.286  1.00 10.00      B   
ATOM   3917  NE1 TRP   245      51.266 -13.415 -20.749  1.00 10.00      B   
ATOM   3918  HE1 TRP   245      51.512 -13.965 -21.525  1.00 10.00      B   
ATOM   3919  CE2 TRP   245      51.717 -12.146 -20.495  1.00 10.00      B   
ATOM   3920  CE3 TRP   245      51.434 -10.446 -18.801  1.00 10.00      B   
ATOM   3921  CZ2 TRP   245      52.590 -11.340 -21.223  1.00 10.00      B   
ATOM   3922  CZ3 TRP   245      52.300  -9.649 -19.524  1.00 10.00      B   
ATOM   3923  CH2 TRP   245      52.865 -10.097 -20.723  1.00 10.00      B   
ATOM   3924  C   TRP   245      51.136 -12.480 -15.708  1.00 10.00      B   
ATOM   3925  O   TRP   245      52.298 -12.340 -16.095  1.00 10.00      B   
ATOM   3926  N   GLY   246      50.633 -11.813 -14.681  1.00 10.00      B   
ATOM   3927  HN  GLY   246      49.708 -11.984 -14.406  1.00 10.00      B   
ATOM   3928  CA  GLY   246      51.430 -10.839 -13.965  1.00 10.00      B   
ATOM   3929  C   GLY   246      52.261 -11.466 -12.865  1.00 10.00      B   
ATOM   3930  O   GLY   246      52.898 -10.764 -12.081  1.00 10.00      B   
ATOM   3931  N   GLY   247      52.249 -12.788 -12.795  1.00 10.00      B   
ATOM   3932  HN  GLY   247      51.708 -13.304 -13.431  1.00 10.00      B   
ATOM   3933  CA  GLY   247      53.016 -13.476 -11.783  1.00 10.00      B   
ATOM   3934  C   GLY   247      52.179 -14.478 -11.026  1.00 10.00      B   
ATOM   3935  O   GLY   247      51.672 -15.436 -11.608  1.00 10.00      B   
ATOM   3936  N   ASN   248      52.030 -14.257  -9.734  1.00 10.00      B   
ATOM   3937  HN  ASN   248      52.453 -13.466  -9.332  1.00 10.00      B   
ATOM   3938  CA  ASN   248      51.249 -15.149  -8.893  1.00 10.00      B   
ATOM   3939  CB  ASN   248      51.828 -15.214  -7.479  1.00 10.00      B   
ATOM   3940  CG  ASN   248      53.120 -16.007  -7.414  1.00 10.00      B   
ATOM   3941  OD1 ASN   248      53.343 -16.924  -8.205  1.00 10.00      B   
ATOM   3942  ND2 ASN   248      53.979 -15.664  -6.468  1.00 10.00      B   
ATOM   3943 HD21 ASN   248      53.740 -14.926  -5.867  1.00 10.00      B   
ATOM   3944 HD22 ASN   248      54.822 -16.164  -6.402  1.00 10.00      B   
ATOM   3945  C   ASN   248      49.792 -14.712  -8.859  1.00 10.00      B   
ATOM   3946  O   ASN   248      49.468 -13.620  -8.385  1.00 10.00      B   
ATOM   3947  N   ALA   249      48.923 -15.572  -9.369  1.00 10.00      B   
ATOM   3948  HN  ALA   249      49.252 -16.425  -9.725  1.00 10.00      B   
ATOM   3949  CA  ALA   249      47.494 -15.295  -9.415  1.00 10.00      B   
ATOM   3950  CB  ALA   249      46.789 -16.287 -10.326  1.00 10.00      B   
ATOM   3951  C   ALA   249      46.873 -15.316  -8.023  1.00 10.00      B   
ATOM   3952  O   ALA   249      47.515 -15.707  -7.044  1.00 10.00      B   
ATOM   3953  N   VAL   250      45.623 -14.887  -7.942  1.00 10.00      B   
ATOM   3954  HN  VAL   250      45.164 -14.596  -8.760  1.00 10.00      B   
ATOM   3955  CA  VAL   250      44.899 -14.854  -6.681  1.00 10.00      B   
ATOM   3956  CB  VAL   250      43.810 -13.753  -6.687  1.00 10.00      B   
ATOM   3957  CG1 VAL   250      43.405 -13.381  -5.270  1.00 10.00      B   
ATOM   3958  CG2 VAL   250      44.286 -12.522  -7.446  1.00 10.00      B   
ATOM   3959  C   VAL   250      44.245 -16.212  -6.434  1.00 10.00      B   
ATOM   3960  O   VAL   250      43.967 -16.957  -7.379  1.00 10.00      B   
ATOM   3961  N   SER   251      44.017 -16.537  -5.169  1.00 10.00      B   
ATOM   3962  HN  SER   251      44.267 -15.904  -4.463  1.00 10.00      B   
ATOM   3963  CA  SER   251      43.404 -17.803  -4.796  1.00 10.00      B   
ATOM   3964  CB  SER   251      43.471 -17.987  -3.282  1.00 10.00      B   
ATOM   3965  OG  SER   251      44.812 -17.905  -2.827  1.00 10.00      B   
ATOM   3966  HG  SER   251      45.227 -17.114  -3.191  1.00 10.00      B   
ATOM   3967  C   SER   251      41.957 -17.885  -5.283  1.00 10.00      B   
ATOM   3968  O   SER   251      41.263 -16.869  -5.376  1.00 10.00      B   
ATOM   3969  N   VAL   252      41.509 -19.102  -5.578  1.00 10.00      B   
ATOM   3970  HN  VAL   252      42.107 -19.871  -5.455  1.00 10.00      B   
ATOM   3971  CA  VAL   252      40.152 -19.335  -6.063  1.00 10.00      B   
ATOM   3972  CB  VAL   252      39.917 -20.823  -6.409  1.00 10.00      B   
ATOM   3973  CG1 VAL   252      38.637 -20.992  -7.219  1.00 10.00      B   
ATOM   3974  CG2 VAL   252      41.109 -21.400  -7.163  1.00 10.00      B   
ATOM   3975  C   VAL   252      39.128 -18.892  -5.025  1.00 10.00      B   
ATOM   3976  O   VAL   252      38.075 -18.349  -5.364  1.00 10.00      B   
ATOM   3977  N   THR   253      39.464 -19.105  -3.757  1.00 10.00      B   
ATOM   3978  HN  THR   253      40.325 -19.532  -3.557  1.00 10.00      B   
ATOM   3979  CA  THR   253      38.596 -18.730  -2.650  1.00 10.00      B   
ATOM   3980  CB  THR   253      39.242 -19.130  -1.313  1.00 10.00      B   
ATOM   3981  OG1 THR   253      40.671 -19.070  -1.452  1.00 10.00      B   
ATOM   3982  HG1 THR   253      41.083 -19.179  -0.588  1.00 10.00      B   
ATOM   3983  CG2 THR   253      38.832 -20.545  -0.928  1.00 10.00      B   
ATOM   3984  C   THR   253      38.334 -17.226  -2.654  1.00 10.00      B   
ATOM   3985  O   THR   253      37.208 -16.775  -2.431  1.00 10.00      B   
ATOM   3986  N   VAL   254      39.377 -16.458  -2.935  1.00 10.00      B   
ATOM   3987  HN  VAL   254      40.242 -16.880  -3.120  1.00 10.00      B   
ATOM   3988  CA  VAL   254      39.267 -15.010  -2.974  1.00 10.00      B   
ATOM   3989  CB  VAL   254      40.651 -14.340  -3.036  1.00 10.00      B   
ATOM   3990  CG1 VAL   254      40.524 -12.835  -2.859  1.00 10.00      B   
ATOM   3991  CG2 VAL   254      41.576 -14.926  -1.980  1.00 10.00      B   
ATOM   3992  C   VAL   254      38.431 -14.570  -4.171  1.00 10.00      B   
ATOM   3993  O   VAL   254      37.652 -13.620  -4.081  1.00 10.00      B   
ATOM   3994  N   LEU   255      38.589 -15.278  -5.288  1.00 10.00      B   
ATOM   3995  HN  LEU   255      39.226 -16.024  -5.296  1.00 10.00      B   
ATOM   3996  CA  LEU   255      37.841 -14.973  -6.500  1.00 10.00      B   
ATOM   3997  CB  LEU   255      38.285 -15.880  -7.651  1.00 10.00      B   
ATOM   3998  CG  LEU   255      39.725 -15.701  -8.144  1.00 10.00      B   
ATOM   3999  CD1 LEU   255      40.052 -16.724  -9.221  1.00 10.00      B   
ATOM   4000  CD2 LEU   255      39.951 -14.286  -8.660  1.00 10.00      B   
ATOM   4001  C   LEU   255      36.345 -15.126  -6.252  1.00 10.00      B   
ATOM   4002  O   LEU   255      35.557 -14.244  -6.594  1.00 10.00      B   
ATOM   4003  N   VAL   256      35.966 -16.240  -5.635  1.00 10.00      B   
ATOM   4004  HN  VAL   256      36.647 -16.904  -5.379  1.00 10.00      B   
ATOM   4005  CA  VAL   256      34.567 -16.508  -5.328  1.00 10.00      B   
ATOM   4006  CB  VAL   256      34.369 -17.938  -4.783  1.00 10.00      B   
ATOM   4007  CG1 VAL   256      32.917 -18.176  -4.391  1.00 10.00      B   
ATOM   4008  CG2 VAL   256      34.807 -18.961  -5.820  1.00 10.00      B   
ATOM   4009  C   VAL   256      34.031 -15.488  -4.328  1.00 10.00      B   
ATOM   4010  O   VAL   256      32.901 -15.017  -4.459  1.00 10.00      B   
ATOM   4011  N   ALA   257      34.856 -15.136  -3.347  1.00 10.00      B   
ATOM   4012  HN  ALA   257      35.748 -15.545  -3.301  1.00 10.00      B   
ATOM   4013  CA  ALA   257      34.470 -14.162  -2.332  1.00 10.00      B   
ATOM   4014  CB  ALA   257      35.594 -13.961  -1.327  1.00 10.00      B   
ATOM   4015  C   ALA   257      34.084 -12.834  -2.977  1.00 10.00      B   
ATOM   4016  O   ALA   257      33.099 -12.203  -2.587  1.00 10.00      B   
ATOM   4017  N   LEU   258      34.868 -12.417  -3.968  1.00 10.00      B   
ATOM   4018  HN  LEU   258      35.652 -12.954  -4.217  1.00 10.00      B   
ATOM   4019  CA  LEU   258      34.601 -11.176  -4.681  1.00 10.00      B   
ATOM   4020  CB  LEU   258      35.800 -10.790  -5.550  1.00 10.00      B   
ATOM   4021  CG  LEU   258      35.577  -9.663  -6.564  1.00 10.00      B   
ATOM   4022  CD1 LEU   258      35.220  -8.361  -5.862  1.00 10.00      B   
ATOM   4023  CD2 LEU   258      36.807  -9.481  -7.436  1.00 10.00      B   
ATOM   4024  C   LEU   258      33.345 -11.317  -5.536  1.00 10.00      B   
ATOM   4025  O   LEU   258      32.519 -10.406  -5.599  1.00 10.00      B   
ATOM   4026  N   LEU   259      33.201 -12.475  -6.174  1.00 10.00      B   
ATOM   4027  HN  LEU   259      33.894 -13.164  -6.076  1.00 10.00      B   
ATOM   4028  CA  LEU   259      32.048 -12.750  -7.021  1.00 10.00      B   
ATOM   4029  CB  LEU   259      32.142 -14.163  -7.597  1.00 10.00      B   
ATOM   4030  CG  LEU   259      30.981 -14.608  -8.483  1.00 10.00      B   
ATOM   4031  CD1 LEU   259      31.061 -13.939  -9.846  1.00 10.00      B   
ATOM   4032  CD2 LEU   259      30.966 -16.120  -8.621  1.00 10.00      B   
ATOM   4033  C   LEU   259      30.748 -12.592  -6.240  1.00 10.00      B   
ATOM   4034  O   LEU   259      29.839 -11.884  -6.671  1.00 10.00      B   
ATOM   4035  N   VAL   260      30.680 -13.241  -5.083  1.00 10.00      B   
ATOM   4036  HN  VAL   260      31.450 -13.780  -4.793  1.00 10.00      B   
ATOM   4037  CA  VAL   260      29.495 -13.179  -4.232  1.00 10.00      B   
ATOM   4038  CB  VAL   260      29.640 -14.091  -2.990  1.00 10.00      B   
ATOM   4039  CG1 VAL   260      28.412 -13.995  -2.097  1.00 10.00      B   
ATOM   4040  CG2 VAL   260      29.872 -15.534  -3.416  1.00 10.00      B   
ATOM   4041  C   VAL   260      29.207 -11.742  -3.794  1.00 10.00      B   
ATOM   4042  O   VAL   260      28.049 -11.340  -3.664  1.00 10.00      B   
ATOM   4043  N   CYS   261      30.268 -10.968  -3.590  1.00 10.00      B   
ATOM   4044  HN  CYS   261      31.163 -11.344  -3.725  1.00 10.00      B   
ATOM   4045  CA  CYS   261      30.136  -9.579  -3.174  1.00 10.00      B   
ATOM   4046  CB  CYS   261      31.479  -9.031  -2.688  1.00 10.00      B   
ATOM   4047  SG  CYS   261      32.063  -9.767  -1.145  1.00 10.00      B   
ATOM   4048  HG  CYS   261      32.579 -10.958  -1.435  1.00 10.00      B   
ATOM   4049  C   CYS   261      29.579  -8.705  -4.296  1.00 10.00      B   
ATOM   4050  O   CYS   261      28.960  -7.673  -4.036  1.00 10.00      B   
ATOM   4051  N   LEU   262      29.805  -9.124  -5.537  1.00 10.00      B   
ATOM   4052  HN  LEU   262      30.308  -9.956  -5.678  1.00 10.00      B   
ATOM   4053  CA  LEU   262      29.318  -8.382  -6.694  1.00 10.00      B   
ATOM   4054  CB  LEU   262      30.237  -8.583  -7.903  1.00 10.00      B   
ATOM   4055  CG  LEU   262      31.639  -7.983  -7.789  1.00 10.00      B   
ATOM   4056  CD1 LEU   262      32.384  -8.101  -9.109  1.00 10.00      B   
ATOM   4057  CD2 LEU   262      31.572  -6.532  -7.331  1.00 10.00      B   
ATOM   4058  C   LEU   262      27.891  -8.795  -7.028  1.00 10.00      B   
ATOM   4059  O   LEU   262      27.080  -7.974  -7.450  1.00 10.00      B   
ATOM   4060  N   ILE   263      27.599 -10.077  -6.842  1.00 10.00      B   
ATOM   4061  HN  ILE   263      28.303 -10.686  -6.529  1.00 10.00      B   
ATOM   4062  CA  ILE   263      26.266 -10.608  -7.093  1.00 10.00      B   
ATOM   4063  CB  ILE   263      26.220 -12.123  -6.770  1.00 10.00      B   
ATOM   4064  CG1 ILE   263      27.084 -12.915  -7.756  1.00 10.00      B   
ATOM   4065  CG2 ILE   263      24.794 -12.657  -6.765  1.00 10.00      B   
ATOM   4066  CD1 ILE   263      27.269 -14.369  -7.375  1.00 10.00      B   
ATOM   4067  C   ILE   263      25.255  -9.875  -6.210  1.00 10.00      B   
ATOM   4068  O   ILE   263      25.538  -9.604  -5.041  1.00 10.00      B   
ATOM   4069  N   PRO   264      24.085  -9.499  -6.767  1.00 10.00      B   
ATOM   4070  CA  PRO   264      23.036  -8.808  -6.007  1.00 10.00      B   
ATOM   4071  CB  PRO   264      22.015  -8.413  -7.080  1.00 10.00      B   
ATOM   4072  CG  PRO   264      22.242  -9.376  -8.195  1.00 10.00      B   
ATOM   4073  CD  PRO   264      23.711  -9.690  -8.180  1.00 10.00      B   
ATOM   4074  C   PRO   264      22.398  -9.727  -4.960  1.00 10.00      B   
ATOM   4075  O   PRO   264      21.214 -10.065  -5.046  1.00 10.00      B   
ATOM   4076  N   THR   265      23.196 -10.118  -3.972  1.00 10.00      B   
ATOM   4077  HN  THR   265      24.133  -9.810  -3.970  1.00 10.00      B   
ATOM   4078  CA  THR   265      22.754 -10.995  -2.900  1.00 10.00      B   
ATOM   4079  CB  THR   265      23.949 -11.389  -2.012  1.00 10.00      B   
ATOM   4080  OG1 THR   265      25.100 -10.624  -2.410  1.00 10.00      B   
ATOM   4081  HG1 THR   265      25.756 -11.208  -2.809  1.00 10.00      B   
ATOM   4082  CG2 THR   265      24.255 -12.873  -2.155  1.00 10.00      B   
ATOM   4083  C   THR   265      21.687 -10.326  -2.040  1.00 10.00      B   
ATOM   4084  O   THR   265      20.970 -10.986  -1.286  1.00 10.00      B   
ATOM   4085  N   THR   266      21.582  -9.013  -2.165  1.00 10.00      B   
ATOM   4086  HN  THR   266      22.194  -8.541  -2.770  1.00 10.00      B   
ATOM   4087  CA  THR   266      20.607  -8.243  -1.415  1.00 10.00      B   
ATOM   4088  CB  THR   266      21.166  -6.849  -1.099  1.00 10.00      B   
ATOM   4089  OG1 THR   266      22.331  -6.622  -1.908  1.00 10.00      B   
ATOM   4090  HG1 THR   266      23.122  -6.821  -1.395  1.00 10.00      B   
ATOM   4091  CG2 THR   266      21.545  -6.754   0.367  1.00 10.00      B   
ATOM   4092  C   THR   266      19.301  -8.099  -2.192  1.00 10.00      B   
ATOM   4093  O   THR   266      18.367  -7.447  -1.732  1.00 10.00      B   
ATOM   4094  N   ILE   267      19.238  -8.708  -3.371  1.00 10.00      B   
ATOM   4095  HN  ILE   267      20.013  -9.217  -3.692  1.00 10.00      B   
ATOM   4096  CA  ILE   267      18.039  -8.633  -4.198  1.00 10.00      B   
ATOM   4097  CB  ILE   267      18.308  -7.910  -5.537  1.00 10.00      B   
ATOM   4098  CG1 ILE   267      18.845  -6.496  -5.295  1.00 10.00      B   
ATOM   4099  CG2 ILE   267      17.044  -7.861  -6.385  1.00 10.00      B   
ATOM   4100  CD1 ILE   267      19.131  -5.730  -6.568  1.00 10.00      B   
ATOM   4101  C   ILE   267      17.475 -10.019  -4.491  1.00 10.00      B   
ATOM   4102  O   ILE   267      16.263 -10.220  -4.440  1.00 10.00      B   
ATOM   4103  N   GLY   268      18.364 -10.967  -4.784  1.00 10.00      B   
ATOM   4104  HN  GLY   268      19.319 -10.741  -4.778  1.00 10.00      B   
ATOM   4105  CA  GLY   268      17.956 -12.327  -5.115  1.00 10.00      B   
ATOM   4106  C   GLY   268      16.940 -12.935  -4.163  1.00 10.00      B   
ATOM   4107  O   GLY   268      15.923 -13.473  -4.600  1.00 10.00      B   
ATOM   4108  N   GLY   269      17.211 -12.854  -2.869  1.00 10.00      B   
ATOM   4109  HN  GLY   269      18.035 -12.409  -2.577  1.00 10.00      B   
ATOM   4110  CA  GLY   269      16.303 -13.417  -1.887  1.00 10.00      B   
ATOM   4111  C   GLY   269      15.152 -12.490  -1.553  1.00 10.00      B   
ATOM   4112  O   GLY   269      14.018 -12.932  -1.366  1.00 10.00      B   
ATOM   4113  N   LEU   270      15.439 -11.196  -1.493  1.00 10.00      B   
ATOM   4114  HN  LEU   270      16.359 -10.905  -1.660  1.00 10.00      B   
ATOM   4115  CA  LEU   270      14.424 -10.202  -1.172  1.00 10.00      B   
ATOM   4116  CB  LEU   270      15.060  -8.847  -0.846  1.00 10.00      B   
ATOM   4117  CG  LEU   270      15.761  -8.747   0.512  1.00 10.00      B   
ATOM   4118  CD1 LEU   270      16.303  -7.345   0.734  1.00 10.00      B   
ATOM   4119  CD2 LEU   270      14.816  -9.140   1.638  1.00 10.00      B   
ATOM   4120  C   LEU   270      13.383 -10.064  -2.278  1.00 10.00      B   
ATOM   4121  O   LEU   270      12.277  -9.587  -2.034  1.00 10.00      B   
ATOM   4122  N   LEU   271      13.740 -10.482  -3.491  1.00 10.00      B   
ATOM   4123  HN  LEU   271      14.648 -10.838  -3.625  1.00 10.00      B   
ATOM   4124  CA  LEU   271      12.829 -10.416  -4.630  1.00 10.00      B   
ATOM   4125  CB  LEU   271      13.504 -10.963  -5.893  1.00 10.00      B   
ATOM   4126  CG  LEU   271      12.670 -10.928  -7.176  1.00 10.00      B   
ATOM   4127  CD1 LEU   271      12.429  -9.494  -7.626  1.00 10.00      B   
ATOM   4128  CD2 LEU   271      13.345 -11.731  -8.276  1.00 10.00      B   
ATOM   4129  C   LEU   271      11.556 -11.199  -4.338  1.00 10.00      B   
ATOM   4130  O   LEU   271      10.450 -10.652  -4.381  1.00 10.00      B   
ATOM   4131  N   SER   272      11.723 -12.477  -4.016  1.00 10.00      B   
ATOM   4132  HN  SER   272      12.631 -12.851  -3.985  1.00 10.00      B   
ATOM   4133  CA  SER   272      10.596 -13.342  -3.709  1.00 10.00      B   
ATOM   4134  CB  SER   272      11.072 -14.789  -3.588  1.00 10.00      B   
ATOM   4135  OG  SER   272      12.463 -14.886  -3.865  1.00 10.00      B   
ATOM   4136  HG  SER   272      12.839 -15.637  -3.366  1.00 10.00      B   
ATOM   4137  C   SER   272       9.918 -12.898  -2.418  1.00 10.00      B   
ATOM   4138  O   SER   272       8.698 -12.992  -2.279  1.00 10.00      B   
ATOM   4139  N   ALA   273      10.720 -12.397  -1.486  1.00 10.00      B   
ATOM   4140  HN  ALA   273      11.683 -12.344  -1.667  1.00 10.00      B   
ATOM   4141  CA  ALA   273      10.212 -11.929  -0.204  1.00 10.00      B   
ATOM   4142  CB  ALA   273      11.357 -11.505   0.702  1.00 10.00      B   
ATOM   4143  C   ALA   273       9.220 -10.784  -0.395  1.00 10.00      B   
ATOM   4144  O   ALA   273       8.120 -10.814   0.148  1.00 10.00      B   
ATOM   4145  N   ILE   274       9.608  -9.788  -1.184  1.00 10.00      B   
ATOM   4146  HN  ILE   274      10.501  -9.823  -1.595  1.00 10.00      B   
ATOM   4147  CA  ILE   274       8.744  -8.638  -1.449  1.00 10.00      B   
ATOM   4148  CB  ILE   274       9.475  -7.540  -2.256  1.00 10.00      B   
ATOM   4149  CG1 ILE   274      10.636  -6.962  -1.441  1.00 10.00      B   
ATOM   4150  CG2 ILE   274       8.512  -6.432  -2.674  1.00 10.00      B   
ATOM   4151  CD1 ILE   274      11.504  -5.995  -2.215  1.00 10.00      B   
ATOM   4152  C   ILE   274       7.484  -9.070  -2.198  1.00 10.00      B   
ATOM   4153  O   ILE   274       6.381  -8.606  -1.895  1.00 10.00      B   
ATOM   4154  N   GLY   275       7.656  -9.971  -3.164  1.00 10.00      B   
ATOM   4155  HN  GLY   275       8.561 -10.308  -3.351  1.00 10.00      B   
ATOM   4156  CA  GLY   275       6.532 -10.460  -3.942  1.00 10.00      B   
ATOM   4157  C   GLY   275       5.462 -11.092  -3.074  1.00 10.00      B   
ATOM   4158  O   GLY   275       4.277 -10.788  -3.210  1.00 10.00      B   
ATOM   4159  N   VAL   276       5.882 -11.958  -2.166  1.00 10.00      B   
ATOM   4160  HN  VAL   276       6.844 -12.154  -2.097  1.00 10.00      B   
ATOM   4161  CA  VAL   276       4.947 -12.625  -1.272  1.00 10.00      B   
ATOM   4162  CB  VAL   276       5.585 -13.849  -0.583  1.00 10.00      B   
ATOM   4163  CG1 VAL   276       4.564 -14.583   0.275  1.00 10.00      B   
ATOM   4164  CG2 VAL   276       6.183 -14.787  -1.618  1.00 10.00      B   
ATOM   4165  C   VAL   276       4.418 -11.654  -0.217  1.00 10.00      B   
ATOM   4166  O   VAL   276       3.219 -11.637   0.074  1.00 10.00      B   
ATOM   4167  N   ALA   277       5.315 -10.826   0.326  1.00 10.00      B   
ATOM   4168  HN  ALA   277       6.251 -10.875   0.027  1.00 10.00      B   
ATOM   4169  CA  ALA   277       4.954  -9.849   1.354  1.00 10.00      B   
ATOM   4170  CB  ALA   277       6.175  -9.065   1.816  1.00 10.00      B   
ATOM   4171  C   ALA   277       3.865  -8.898   0.877  1.00 10.00      B   
ATOM   4172  O   ALA   277       2.980  -8.527   1.647  1.00 10.00      B   
ATOM   4173  N   GLY   278       3.937  -8.508  -0.391  1.00 10.00      B   
ATOM   4174  HN  GLY   278       4.673  -8.837  -0.954  1.00 10.00      B   
ATOM   4175  CA  GLY   278       2.944  -7.607  -0.949  1.00 10.00      B   
ATOM   4176  C   GLY   278       1.539  -8.154  -0.806  1.00 10.00      B   
ATOM   4177  O   GLY   278       0.620  -7.439  -0.401  1.00 10.00      B   
ATOM   4178  N   MET   279       1.384  -9.435  -1.111  1.00 10.00      B   
ATOM   4179  HN  MET   279       2.162  -9.950  -1.414  1.00 10.00      B   
ATOM   4180  CA  MET   279       0.091 -10.097  -1.016  1.00 10.00      B   
ATOM   4181  CB  MET   279       0.123 -11.460  -1.714  1.00 10.00      B   
ATOM   4182  CG  MET   279       0.177 -11.374  -3.233  1.00 10.00      B   
ATOM   4183  SD  MET   279      -1.349 -10.738  -3.954  1.00 10.00      B   
ATOM   4184  CE  MET   279      -2.474 -12.087  -3.616  1.00 10.00      B   
ATOM   4185  C   MET   279      -0.346 -10.236   0.439  1.00 10.00      B   
ATOM   4186  O   MET   279      -1.519 -10.046   0.762  1.00 10.00      B   
ATOM   4187  N   SER   280       0.603 -10.554   1.318  1.00 10.00      B   
ATOM   4188  HN  SER   280       1.522 -10.709   1.002  1.00 10.00      B   
ATOM   4189  CA  SER   280       0.313 -10.697   2.740  1.00 10.00      B   
ATOM   4190  CB  SER   280       1.556 -11.175   3.493  1.00 10.00      B   
ATOM   4191  OG  SER   280       2.333 -12.042   2.688  1.00 10.00      B   
ATOM   4192  HG  SER   280       2.147 -12.961   2.929  1.00 10.00      B   
ATOM   4193  C   SER   280      -0.166  -9.369   3.319  1.00 10.00      B   
ATOM   4194  O   SER   280      -1.076  -9.328   4.151  1.00 10.00      B   
ATOM   4195  N   ARG   281       0.451  -8.281   2.865  1.00 10.00      B   
ATOM   4196  HN  ARG   281       1.174  -8.384   2.205  1.00 10.00      B   
ATOM   4197  CA  ARG   281       0.091  -6.946   3.318  1.00 10.00      B   
ATOM   4198  CB  ARG   281       1.096  -5.920   2.800  1.00 10.00      B   
ATOM   4199  CG  ARG   281       2.478  -6.028   3.424  1.00 10.00      B   
ATOM   4200  CD  ARG   281       3.406  -4.969   2.857  1.00 10.00      B   
ATOM   4201  NE  ARG   281       2.875  -3.628   3.068  1.00 10.00      B   
ATOM   4202  HE  ARG   281       2.312  -3.486   3.866  1.00 10.00      B   
ATOM   4203  CZ  ARG   281       3.097  -2.597   2.259  1.00 10.00      B   
ATOM   4204  NH1 ARG   281       3.854  -2.738   1.175  1.00 10.00      B   
ATOM   4205 HH11 ARG   281       4.034  -1.926   0.549  1.00 10.00      B   
ATOM   4206 HH12 ARG   281       4.274  -3.666   0.945  1.00 10.00      B   
ATOM   4207  NH2 ARG   281       2.548  -1.426   2.539  1.00 10.00      B   
ATOM   4208 HH21 ARG   281       2.713  -0.601   1.915  1.00 10.00      B   
ATOM   4209 HH22 ARG   281       1.945  -1.320   3.386  1.00 10.00      B   
ATOM   4210  C   ARG   281      -1.307  -6.586   2.834  1.00 10.00      B   
ATOM   4211  O   ARG   281      -2.082  -5.951   3.552  1.00 10.00      B   
ATOM   4212  N   MET   282      -1.621  -7.001   1.611  1.00 10.00      B   
ATOM   4213  HN  MET   282      -0.952  -7.495   1.087  1.00 10.00      B   
ATOM   4214  CA  MET   282      -2.925  -6.738   1.020  1.00 10.00      B   
ATOM   4215  CB  MET   282      -2.941  -7.164  -0.453  1.00 10.00      B   
ATOM   4216  CG  MET   282      -4.157  -6.683  -1.230  1.00 10.00      B   
ATOM   4217  SD  MET   282      -4.179  -4.894  -1.453  1.00 10.00      B   
ATOM   4218  CE  MET   282      -2.739  -4.671  -2.494  1.00 10.00      B   
ATOM   4219  C   MET   282      -4.006  -7.484   1.787  1.00 10.00      B   
ATOM   4220  O   MET   282      -5.041  -6.912   2.138  1.00 10.00      B   
ATOM   4221  N   LEU   283      -3.742  -8.756   2.070  1.00 10.00      B   
ATOM   4222  HN  LEU   283      -2.889  -9.144   1.767  1.00 10.00      B   
ATOM   4223  CA  LEU   283      -4.681  -9.598   2.803  1.00 10.00      B   
ATOM   4224  CB  LEU   283      -4.183 -11.046   2.845  1.00 10.00      B   
ATOM   4225  CG  LEU   283      -4.107 -11.780   1.501  1.00 10.00      B   
ATOM   4226  CD1 LEU   283      -3.387 -13.110   1.656  1.00 10.00      B   
ATOM   4227  CD2 LEU   283      -5.498 -11.985   0.918  1.00 10.00      B   
ATOM   4228  C   LEU   283      -4.890  -9.076   4.220  1.00 10.00      B   
ATOM   4229  O   LEU   283      -5.942  -9.284   4.821  1.00 10.00      B   
ATOM   4230  N   GLY   284      -3.886  -8.385   4.745  1.00 10.00      B   
ATOM   4231  HN  GLY   284      -3.073  -8.243   4.214  1.00 10.00      B   
ATOM   4232  CA  GLY   284      -3.974  -7.838   6.087  1.00 10.00      B   
ATOM   4233  C   GLY   284      -4.909  -6.645   6.160  1.00 10.00      B   
ATOM   4234  O   GLY   284      -5.345  -6.252   7.243  1.00 10.00      B   
ATOM   4235  N   ALA   285      -5.217  -6.069   5.003  1.00 10.00      B   
ATOM   4236  HN  ALA   285      -4.837  -6.433   4.175  1.00 10.00      B   
ATOM   4237  CA  ALA   285      -6.109  -4.919   4.927  1.00 10.00      B   
ATOM   4238  CB  ALA   285      -5.588  -3.914   3.910  1.00 10.00      B   
ATOM   4239  C   ALA   285      -7.520  -5.371   4.565  1.00 10.00      B   
ATOM   4240  O   ALA   285      -8.380  -4.556   4.220  1.00 10.00      B   
ATOM   4241  N   ASN   286      -7.737  -6.685   4.646  1.00 10.00      B   
ATOM   4242  HN  ASN   286      -6.997  -7.265   4.928  1.00 10.00      B   
ATOM   4243  CA  ASN   286      -9.029  -7.300   4.340  1.00 10.00      B   
ATOM   4244  CB  ASN   286     -10.160  -6.725   5.204  1.00 10.00      B   
ATOM   4245  CG  ASN   286      -9.952  -6.963   6.687  1.00 10.00      B   
ATOM   4246  OD1 ASN   286      -9.373  -7.971   7.093  1.00 10.00      B   
ATOM   4247  ND2 ASN   286     -10.419  -6.032   7.503  1.00 10.00      B   
ATOM   4248 HD21 ASN   286     -10.868  -5.253   7.110  1.00 10.00      B   
ATOM   4249 HD22 ASN   286     -10.295  -6.158   8.467  1.00 10.00      B   
ATOM   4250  C   ASN   286      -9.359  -7.209   2.854  1.00 10.00      B   
ATOM   4251  O   ASN   286     -10.528  -7.205   2.460  1.00 10.00      B   
ATOM   4252  N   VAL   287      -8.318  -7.140   2.033  1.00 10.00      B   
ATOM   4253  HN  VAL   287      -7.414  -7.143   2.411  1.00 10.00      B   
ATOM   4254  CA  VAL   287      -8.477  -7.072   0.586  1.00 10.00      B   
ATOM   4255  CB  VAL   287      -7.625  -5.947  -0.038  1.00 10.00      B   
ATOM   4256  CG1 VAL   287      -7.959  -5.772  -1.510  1.00 10.00      B   
ATOM   4257  CG2 VAL   287      -7.818  -4.639   0.712  1.00 10.00      B   
ATOM   4258  C   VAL   287      -8.072  -8.409  -0.025  1.00 10.00      B   
ATOM   4259  O   VAL   287      -6.971  -8.903   0.217  1.00 10.00      B   
ATOM   4260  N   ILE   288      -8.963  -8.997  -0.805  1.00 10.00      B   
ATOM   4261  HN  ILE   288      -9.827  -8.550  -0.973  1.00 10.00      B   
ATOM   4262  CA  ILE   288      -8.698 -10.285  -1.424  1.00 10.00      B   
ATOM   4263  CB  ILE   288      -9.923 -11.209  -1.306  1.00 10.00      B   
ATOM   4264  CG1 ILE   288     -10.424 -11.234   0.140  1.00 10.00      B   
ATOM   4265  CG2 ILE   288      -9.577 -12.613  -1.778  1.00 10.00      B   
ATOM   4266  CD1 ILE   288     -11.842 -11.736   0.295  1.00 10.00      B   
ATOM   4267  C   ILE   288      -8.327 -10.143  -2.895  1.00 10.00      B   
ATOM   4268  O   ILE   288      -9.114  -9.647  -3.700  1.00 10.00      B   
ATOM   4269  N   ALA   289      -7.123 -10.577  -3.236  1.00 10.00      B   
ATOM   4270  HN  ALA   289      -6.537 -10.945  -2.543  1.00 10.00      B   
ATOM   4271  CA  ALA   289      -6.645 -10.528  -4.610  1.00 10.00      B   
ATOM   4272  CB  ALA   289      -5.411  -9.647  -4.712  1.00 10.00      B   
ATOM   4273  C   ALA   289      -6.332 -11.941  -5.076  1.00 10.00      B   
ATOM   4274  O   ALA   289      -5.720 -12.714  -4.344  1.00 10.00      B   
ATOM   4275  N   THR   290      -6.768 -12.285  -6.278  1.00 10.00      B   
ATOM   4276  HN  THR   290      -7.269 -11.631  -6.816  1.00 10.00      B   
ATOM   4277  CA  THR   290      -6.539 -13.623  -6.813  1.00 10.00      B   
ATOM   4278  CB  THR   290      -7.498 -13.930  -7.976  1.00 10.00      B   
ATOM   4279  OG1 THR   290      -8.747 -13.258  -7.755  1.00 10.00      B   
ATOM   4280  HG1 THR   290      -9.057 -12.882  -8.588  1.00 10.00      B   
ATOM   4281  CG2 THR   290      -7.748 -15.427  -8.081  1.00 10.00      B   
ATOM   4282  C   THR   290      -5.097 -13.827  -7.280  1.00 10.00      B   
ATOM   4283  O   THR   290      -4.580 -14.944  -7.253  1.00 10.00      B   
ATOM   4284  N   SER   291      -4.449 -12.758  -7.714  1.00 10.00      B   
ATOM   4285  HN  SER   291      -4.895 -11.889  -7.715  1.00 10.00      B   
ATOM   4286  CA  SER   291      -3.080 -12.855  -8.187  1.00 10.00      B   
ATOM   4287  CB  SER   291      -3.069 -13.231  -9.673  1.00 10.00      B   
ATOM   4288  OG  SER   291      -3.897 -12.361 -10.432  1.00 10.00      B   
ATOM   4289  HG  SER   291      -4.611 -12.871 -10.835  1.00 10.00      B   
ATOM   4290  C   SER   291      -2.328 -11.548  -7.966  1.00 10.00      B   
ATOM   4291  O   SER   291      -2.936 -10.478  -7.885  1.00 10.00      B   
ATOM   4292  N   GLY   292      -1.004 -11.639  -7.877  1.00 10.00      B   
ATOM   4293  HN  GLY   292      -0.576 -12.519  -7.947  1.00 10.00      B   
ATOM   4294  CA  GLY   292      -0.187 -10.458  -7.679  1.00 10.00      B   
ATOM   4295  C   GLY   292      -0.126  -9.610  -8.935  1.00 10.00      B   
ATOM   4296  O   GLY   292       0.260  -8.440  -8.894  1.00 10.00      B   
ATOM   4297  N   ARG   293      -0.521 -10.207 -10.058  1.00 10.00      B   
ATOM   4298  HN  ARG   293      -0.805 -11.146 -10.021  1.00 10.00      B   
ATOM   4299  CA  ARG   293      -0.533  -9.515 -11.341  1.00 10.00      B   
ATOM   4300  CB  ARG   293      -0.936 -10.469 -12.470  1.00 10.00      B   
ATOM   4301  CG  ARG   293      -0.033 -11.686 -12.608  1.00 10.00      B   
ATOM   4302  CD  ARG   293      -0.500 -12.602 -13.728  1.00 10.00      B   
ATOM   4303  NE  ARG   293      -0.346 -11.991 -15.049  1.00 10.00      B   
ATOM   4304  HE  ARG   293      -0.617 -11.049 -15.144  1.00 10.00      B   
ATOM   4305  CZ  ARG   293       0.146 -12.625 -16.113  1.00 10.00      B   
ATOM   4306  NH1 ARG   293       0.523 -13.896 -16.021  1.00 10.00      B   
ATOM   4307 HH11 ARG   293       0.451 -14.401 -15.110  1.00 10.00      B   
ATOM   4308 HH12 ARG   293       0.905 -14.395 -16.855  1.00 10.00      B   
ATOM   4309  NH2 ARG   293       0.250 -11.986 -17.272  1.00 10.00      B   
ATOM   4310 HH21 ARG   293       0.629 -12.479 -18.113  1.00 10.00      B   
ATOM   4311 HH22 ARG   293      -0.044 -10.987 -17.348  1.00 10.00      B   
ATOM   4312  C   ARG   293      -1.477  -8.317 -11.300  1.00 10.00      B   
ATOM   4313  O   ARG   293      -1.224  -7.297 -11.939  1.00 10.00      B   
ATOM   4314  N   ALA   294      -2.559  -8.449 -10.537  1.00 10.00      B   
ATOM   4315  HN  ALA   294      -2.707  -9.294 -10.059  1.00 10.00      B   
ATOM   4316  CA  ALA   294      -3.531  -7.374 -10.395  1.00 10.00      B   
ATOM   4317  CB  ALA   294      -4.795  -7.892  -9.725  1.00 10.00      B   
ATOM   4318  C   ALA   294      -2.926  -6.229  -9.587  1.00 10.00      B   
ATOM   4319  O   ALA   294      -3.145  -5.057  -9.888  1.00 10.00      B   
ATOM   4320  N   VAL   295      -2.144  -6.585  -8.575  1.00 10.00      B   
ATOM   4321  HN  VAL   295      -1.999  -7.537  -8.398  1.00 10.00      B   
ATOM   4322  CA  VAL   295      -1.492  -5.597  -7.719  1.00 10.00      B   
ATOM   4323  CB  VAL   295      -0.774  -6.260  -6.525  1.00 10.00      B   
ATOM   4324  CG1 VAL   295      -0.261  -5.209  -5.549  1.00 10.00      B   
ATOM   4325  CG2 VAL   295      -1.702  -7.238  -5.819  1.00 10.00      B   
ATOM   4326  C   VAL   295      -0.489  -4.780  -8.530  1.00 10.00      B   
ATOM   4327  O   VAL   295      -0.388  -3.563  -8.369  1.00 10.00      B   
ATOM   4328  N   GLU   296       0.232  -5.460  -9.418  1.00 10.00      B   
ATOM   4329  HN  GLU   296       0.104  -6.429  -9.491  1.00 10.00      B   
ATOM   4330  CA  GLU   296       1.219  -4.808 -10.273  1.00 10.00      B   
ATOM   4331  CB  GLU   296       1.966  -5.848 -11.114  1.00 10.00      B   
ATOM   4332  CG  GLU   296       2.821  -6.813 -10.309  1.00 10.00      B   
ATOM   4333  CD  GLU   296       4.052  -6.159  -9.711  1.00 10.00      B   
ATOM   4334  OE1 GLU   296       4.736  -5.400 -10.430  1.00 10.00      B   
ATOM   4335  OE2 GLU   296       4.350  -6.416  -8.525  1.00 10.00      B   
ATOM   4336  C   GLU   296       0.546  -3.794 -11.196  1.00 10.00      B   
ATOM   4337  O   GLU   296       1.104  -2.735 -11.490  1.00 10.00      B   
ATOM   4338  N   ALA   297      -0.659  -4.123 -11.651  1.00 10.00      B   
ATOM   4339  HN  ALA   297      -1.055  -4.978 -11.381  1.00 10.00      B   
ATOM   4340  CA  ALA   297      -1.410  -3.245 -12.543  1.00 10.00      B   
ATOM   4341  CB  ALA   297      -2.514  -4.020 -13.245  1.00 10.00      B   
ATOM   4342  C   ALA   297      -1.990  -2.058 -11.782  1.00 10.00      B   
ATOM   4343  O   ALA   297      -2.133  -0.964 -12.330  1.00 10.00      B   
ATOM   4344  N   ALA   298      -2.299  -2.276 -10.507  1.00 10.00      B   
ATOM   4345  HN  ALA   298      -2.146  -3.170 -10.124  1.00 10.00      B   
ATOM   4346  CA  ALA   298      -2.865  -1.231  -9.663  1.00 10.00      B   
ATOM   4347  CB  ALA   298      -3.332  -1.808  -8.336  1.00 10.00      B   
ATOM   4348  C   ALA   298      -1.876  -0.095  -9.434  1.00 10.00      B   
ATOM   4349  O   ALA   298      -2.266   1.014  -9.079  1.00 10.00      B   
ATOM   4350  N   GLY   299      -0.597  -0.370  -9.655  1.00 10.00      B   
ATOM   4351  HN  GLY   299      -0.343  -1.274  -9.941  1.00 10.00      B   
ATOM   4352  CA  GLY   299       0.424   0.642  -9.467  1.00 10.00      B   
ATOM   4353  C   GLY   299       0.419   1.708 -10.549  1.00 10.00      B   
ATOM   4354  O   GLY   299       1.171   2.681 -10.468  1.00 10.00      B   
ATOM   4355  N   ASP   300      -0.425   1.535 -11.563  1.00 10.00      B   
ATOM   4356  HN  ASP   300      -0.999   0.740 -11.579  1.00 10.00      B   
ATOM   4357  CA  ASP   300      -0.508   2.496 -12.657  1.00 10.00      B   
ATOM   4358  CB  ASP   300       0.190   1.952 -13.907  1.00 10.00      B   
ATOM   4359  CG  ASP   300       1.518   2.629 -14.184  1.00 10.00      B   
ATOM   4360  OD1 ASP   300       1.516   3.778 -14.683  1.00 10.00      B   
ATOM   4361  OD2 ASP   300       2.574   2.008 -13.921  1.00 10.00      B   
ATOM   4362  C   ASP   300      -1.956   2.860 -12.984  1.00 10.00      B   
ATOM   4363  O   ASP   300      -2.274   3.207 -14.125  1.00 10.00      B   
ATOM   4364  N   VAL   301      -2.831   2.783 -11.984  1.00 10.00      B   
ATOM   4365  HN  VAL   301      -2.522   2.503 -11.097  1.00 10.00      B   
ATOM   4366  CA  VAL   301      -4.245   3.113 -12.174  1.00 10.00      B   
ATOM   4367  CB  VAL   301      -5.091   2.786 -10.923  1.00 10.00      B   
ATOM   4368  CG1 VAL   301      -6.505   3.332 -11.065  1.00 10.00      B   
ATOM   4369  CG2 VAL   301      -5.132   1.285 -10.686  1.00 10.00      B   
ATOM   4370  C   VAL   301      -4.413   4.588 -12.539  1.00 10.00      B   
ATOM   4371  O   VAL   301      -3.871   5.470 -11.870  1.00 10.00      B   
ATOM   4372  N   ASP   302      -5.160   4.850 -13.603  1.00 10.00      B   
ATOM   4373  HN  ASP   302      -5.571   4.108 -14.095  1.00 10.00      B   
ATOM   4374  CA  ASP   302      -5.383   6.217 -14.057  1.00 10.00      B   
ATOM   4375  CB  ASP   302      -4.911   6.379 -15.506  1.00 10.00      B   
ATOM   4376  CG  ASP   302      -4.215   7.703 -15.751  1.00 10.00      B   
ATOM   4377  OD1 ASP   302      -4.303   8.597 -14.888  1.00 10.00      B   
ATOM   4378  OD2 ASP   302      -3.566   7.852 -16.809  1.00 10.00      B   
ATOM   4379  C   ASP   302      -6.853   6.613 -13.938  1.00 10.00      B   
ATOM   4380  O   ASP   302      -7.197   7.593 -13.276  1.00 10.00      B   
ATOM   4381  N   VAL   303      -7.722   5.840 -14.573  1.00 10.00      B   
ATOM   4382  HN  VAL   303      -7.394   5.054 -15.063  1.00 10.00      B   
ATOM   4383  CA  VAL   303      -9.153   6.120 -14.550  1.00 10.00      B   
ATOM   4384  CB  VAL   303      -9.767   6.050 -15.968  1.00 10.00      B   
ATOM   4385  CG1 VAL   303     -11.239   6.439 -15.940  1.00 10.00      B   
ATOM   4386  CG2 VAL   303      -8.995   6.936 -16.937  1.00 10.00      B   
ATOM   4387  C   VAL   303      -9.892   5.147 -13.634  1.00 10.00      B   
ATOM   4388  O   VAL   303      -9.779   3.927 -13.785  1.00 10.00      B   
ATOM   4389  N   LEU   304     -10.641   5.690 -12.686  1.00 10.00      B   
ATOM   4390  HN  LEU   304     -10.685   6.670 -12.610  1.00 10.00      B   
ATOM   4391  CA  LEU   304     -11.405   4.878 -11.752  1.00 10.00      B   
ATOM   4392  CB  LEU   304     -10.936   5.126 -10.315  1.00 10.00      B   
ATOM   4393  CG  LEU   304     -11.802   4.522  -9.204  1.00 10.00      B   
ATOM   4394  CD1 LEU   304     -11.785   3.000  -9.266  1.00 10.00      B   
ATOM   4395  CD2 LEU   304     -11.342   5.010  -7.841  1.00 10.00      B   
ATOM   4396  C   LEU   304     -12.894   5.181 -11.878  1.00 10.00      B   
ATOM   4397  O   LEU   304     -13.315   6.334 -11.764  1.00 10.00      B   
ATOM   4398  N   LEU   305     -13.683   4.146 -12.121  1.00 10.00      B   
ATOM   4399  HN  LEU   305     -13.286   3.249 -12.206  1.00 10.00      B   
ATOM   4400  CA  LEU   305     -15.123   4.299 -12.264  1.00 10.00      B   
ATOM   4401  CB  LEU   305     -15.582   3.804 -13.638  1.00 10.00      B   
ATOM   4402  CG  LEU   305     -14.887   4.435 -14.850  1.00 10.00      B   
ATOM   4403  CD1 LEU   305     -15.331   3.761 -16.138  1.00 10.00      B   
ATOM   4404  CD2 LEU   305     -15.163   5.928 -14.913  1.00 10.00      B   
ATOM   4405  C   LEU   305     -15.855   3.556 -11.152  1.00 10.00      B   
ATOM   4406  O   LEU   305     -15.706   2.341 -10.998  1.00 10.00      B   
ATOM   4407  N   LEU   306     -16.640   4.294 -10.380  1.00 10.00      B   
ATOM   4408  HN  LEU   306     -16.728   5.255 -10.568  1.00 10.00      B   
ATOM   4409  CA  LEU   306     -17.393   3.721  -9.272  1.00 10.00      B   
ATOM   4410  CB  LEU   306     -17.102   4.496  -7.985  1.00 10.00      B   
ATOM   4411  CG  LEU   306     -15.630   4.671  -7.612  1.00 10.00      B   
ATOM   4412  CD1 LEU   306     -15.484   5.673  -6.479  1.00 10.00      B   
ATOM   4413  CD2 LEU   306     -15.013   3.339  -7.226  1.00 10.00      B   
ATOM   4414  C   LEU   306     -18.888   3.775  -9.564  1.00 10.00      B   
ATOM   4415  O   LEU   306     -19.376   4.744 -10.153  1.00 10.00      B   
ATOM   4416  N   ASP   307     -19.612   2.739  -9.152  1.00 10.00      B   
ATOM   4417  HN  ASP   307     -19.169   1.988  -8.698  1.00 10.00      B   
ATOM   4418  CA  ASP   307     -21.055   2.693  -9.369  1.00 10.00      B   
ATOM   4419  CB  ASP   307     -21.546   1.269  -9.630  1.00 10.00      B   
ATOM   4420  CG  ASP   307     -22.917   1.251 -10.284  1.00 10.00      B   
ATOM   4421  OD1 ASP   307     -22.986   1.183 -11.531  1.00 10.00      B   
ATOM   4422  OD2 ASP   307     -23.934   1.307  -9.561  1.00 10.00      B   
ATOM   4423  C   ASP   307     -21.814   3.314  -8.199  1.00 10.00      B   
ATOM   4424  O   ASP   307     -21.478   3.101  -7.031  1.00 10.00      B   
ATOM   4425  N   LYS   308     -22.838   4.085  -8.529  1.00 10.00      B   
ATOM   4426  HN  LYS   308     -23.048   4.207  -9.482  1.00 10.00      B   
ATOM   4427  CA  LYS   308     -23.662   4.765  -7.537  1.00 10.00      B   
ATOM   4428  CB  LYS   308     -24.497   5.848  -8.239  1.00 10.00      B   
ATOM   4429  CG  LYS   308     -25.623   6.448  -7.411  1.00 10.00      B   
ATOM   4430  CD  LYS   308     -26.561   7.269  -8.285  1.00 10.00      B   
ATOM   4431  CE  LYS   308     -27.829   7.641  -7.539  1.00 10.00      B   
ATOM   4432  NZ  LYS   308     -28.757   8.440  -8.382  1.00 10.00      B   
ATOM   4433  HZ1 LYS   308     -28.284   9.299  -8.719  1.00 10.00      B   
ATOM   4434  HZ2 LYS   308     -29.594   8.714  -7.829  1.00 10.00      B   
ATOM   4435  HZ3 LYS   308     -29.070   7.879  -9.211  1.00 10.00      B   
ATOM   4436  C   LYS   308     -24.570   3.787  -6.784  1.00 10.00      B   
ATOM   4437  O   LYS   308     -24.966   4.043  -5.645  1.00 10.00      B   
ATOM   4438  N   THR   309     -24.858   2.654  -7.403  1.00 10.00      B   
ATOM   4439  HN  THR   309     -24.448   2.462  -8.278  1.00 10.00      B   
ATOM   4440  CA  THR   309     -25.744   1.664  -6.813  1.00 10.00      B   
ATOM   4441  CB  THR   309     -26.683   1.064  -7.880  1.00 10.00      B   
ATOM   4442  OG1 THR   309     -26.606   1.855  -9.079  1.00 10.00      B   
ATOM   4443  HG1 THR   309     -25.715   1.766  -9.456  1.00 10.00      B   
ATOM   4444  CG2 THR   309     -28.120   1.040  -7.378  1.00 10.00      B   
ATOM   4445  C   THR   309     -24.988   0.534  -6.114  1.00 10.00      B   
ATOM   4446  O   THR   309     -24.643  -0.471  -6.737  1.00 10.00      B   
ATOM   4447  N   GLY   310     -24.720   0.711  -4.824  1.00 10.00      B   
ATOM   4448  HN  GLY   310     -24.993   1.543  -4.390  1.00 10.00      B   
ATOM   4449  CA  GLY   310     -24.044  -0.317  -4.056  1.00 10.00      B   
ATOM   4450  C   GLY   310     -22.618   0.018  -3.667  1.00 10.00      B   
ATOM   4451  O   GLY   310     -22.166  -0.361  -2.586  1.00 10.00      B   
ATOM   4452  N   THR   311     -21.903   0.721  -4.529  1.00 10.00      B   
ATOM   4453  HN  THR   311     -22.310   1.010  -5.372  1.00 10.00      B   
ATOM   4454  CA  THR   311     -20.513   1.052  -4.251  1.00 10.00      B   
ATOM   4455  CB  THR   311     -19.672   1.003  -5.537  1.00 10.00      B   
ATOM   4456  OG1 THR   311     -20.045  -0.156  -6.297  1.00 10.00      B   
ATOM   4457  HG1 THR   311     -20.546  -0.764  -5.733  1.00 10.00      B   
ATOM   4458  CG2 THR   311     -18.192   0.932  -5.202  1.00 10.00      B   
ATOM   4459  C   THR   311     -20.344   2.408  -3.557  1.00 10.00      B   
ATOM   4460  O   THR   311     -19.704   2.497  -2.511  1.00 10.00      B   
ATOM   4461  N   ILE   312     -20.914   3.457  -4.145  1.00 10.00      B   
ATOM   4462  HN  ILE   312     -21.411   3.323  -4.981  1.00 10.00      B   
ATOM   4463  CA  ILE   312     -20.807   4.809  -3.589  1.00 10.00      B   
ATOM   4464  CB  ILE   312     -21.525   5.859  -4.475  1.00 10.00      B   
ATOM   4465  CG1 ILE   312     -20.770   6.042  -5.796  1.00 10.00      B   
ATOM   4466  CG2 ILE   312     -21.680   7.196  -3.757  1.00 10.00      B   
ATOM   4467  CD1 ILE   312     -19.340   6.515  -5.631  1.00 10.00      B   
ATOM   4468  C   ILE   312     -21.325   4.882  -2.152  1.00 10.00      B   
ATOM   4469  O   ILE   312     -20.716   5.522  -1.291  1.00 10.00      B   
ATOM   4470  N   THR   313     -22.434   4.216  -1.892  1.00 10.00      B   
ATOM   4471  HN  THR   313     -22.866   3.708  -2.606  1.00 10.00      B   
ATOM   4472  CA  THR   313     -23.027   4.222  -0.569  1.00 10.00      B   
ATOM   4473  CB  THR   313     -24.409   4.893  -0.617  1.00 10.00      B   
ATOM   4474  OG1 THR   313     -24.970   4.702  -1.923  1.00 10.00      B   
ATOM   4475  HG1 THR   313     -25.910   4.469  -1.837  1.00 10.00      B   
ATOM   4476  CG2 THR   313     -24.288   6.384  -0.340  1.00 10.00      B   
ATOM   4477  C   THR   313     -23.168   2.803  -0.034  1.00 10.00      B   
ATOM   4478  O   THR   313     -22.563   1.876  -0.565  1.00 10.00      B   
ATOM   4479  N   LEU   314     -23.974   2.632   1.010  1.00 10.00      B   
ATOM   4480  HN  LEU   314     -24.450   3.406   1.387  1.00 10.00      B   
ATOM   4481  CA  LEU   314     -24.183   1.317   1.603  1.00 10.00      B   
ATOM   4482  CB  LEU   314     -24.679   1.442   3.049  1.00 10.00      B   
ATOM   4483  CG  LEU   314     -23.697   2.028   4.066  1.00 10.00      B   
ATOM   4484  CD1 LEU   314     -24.371   2.181   5.420  1.00 10.00      B   
ATOM   4485  CD2 LEU   314     -22.456   1.156   4.181  1.00 10.00      B   
ATOM   4486  C   LEU   314     -25.189   0.523   0.784  1.00 10.00      B   
ATOM   4487  O   LEU   314     -25.294  -0.693   0.919  1.00 10.00      B   
ATOM   4488  N   GLY   315     -25.932   1.224  -0.063  1.00 10.00      B   
ATOM   4489  HN  GLY   315     -25.805   2.196  -0.126  1.00 10.00      B   
ATOM   4490  CA  GLY   315     -26.925   0.570  -0.887  1.00 10.00      B   
ATOM   4491  C   GLY   315     -28.253   0.462  -0.171  1.00 10.00      B   
ATOM   4492  O   GLY   315     -29.103  -0.350  -0.536  1.00 10.00      B   
ATOM   4493  N   ASN   316     -28.428   1.286   0.860  1.00 10.00      B   
ATOM   4494  HN  ASN   316     -27.711   1.908   1.100  1.00 10.00      B   
ATOM   4495  CA  ASN   316     -29.662   1.290   1.636  1.00 10.00      B   
ATOM   4496  CB  ASN   316     -29.517   2.141   2.901  1.00 10.00      B   
ATOM   4497  CG  ASN   316     -29.443   1.303   4.167  1.00 10.00      B   
ATOM   4498  OD1 ASN   316     -28.887   0.204   4.171  1.00 10.00      B   
ATOM   4499  ND2 ASN   316     -30.009   1.814   5.250  1.00 10.00      B   
ATOM   4500 HD21 ASN   316     -30.439   2.691   5.180  1.00 10.00      B   
ATOM   4501 HD22 ASN   316     -29.976   1.292   6.083  1.00 10.00      B   
ATOM   4502  C   ASN   316     -30.815   1.797   0.783  1.00 10.00      B   
ATOM   4503  O   ASN   316     -31.926   1.274   0.854  1.00 10.00      B   
ATOM   4504  N   ARG   317     -30.531   2.836  -0.007  1.00 10.00      B   
ATOM   4505  HN  ARG   317     -29.625   3.225   0.034  1.00 10.00      B   
ATOM   4506  CA  ARG   317     -31.509   3.434  -0.920  1.00 10.00      B   
ATOM   4507  CB  ARG   317     -31.888   2.429  -2.020  1.00 10.00      B   
ATOM   4508  CG  ARG   317     -30.690   1.824  -2.742  1.00 10.00      B   
ATOM   4509  CD  ARG   317     -31.038   0.502  -3.410  1.00 10.00      B   
ATOM   4510  NE  ARG   317     -31.509   0.683  -4.785  1.00 10.00      B   
ATOM   4511  HE  ARG   317     -31.806   1.588  -5.042  1.00 10.00      B   
ATOM   4512  CZ  ARG   317     -31.551  -0.292  -5.697  1.00 10.00      B   
ATOM   4513  NH1 ARG   317     -31.153  -1.524  -5.389  1.00 10.00      B   
ATOM   4514 HH11 ARG   317     -30.800  -1.747  -4.420  1.00 10.00      B   
ATOM   4515 HH12 ARG   317     -31.184  -2.280  -6.104  1.00 10.00      B   
ATOM   4516  NH2 ARG   317     -31.987  -0.029  -6.925  1.00 10.00      B   
ATOM   4517 HH21 ARG   317     -32.294   0.938  -7.176  1.00 10.00      B   
ATOM   4518 HH22 ARG   317     -32.023  -0.784  -7.644  1.00 10.00      B   
ATOM   4519  C   ARG   317     -32.753   3.918  -0.178  1.00 10.00      B   
ATOM   4520  O   ARG   317     -33.858   3.918  -0.724  1.00 10.00      B   
ATOM   4521  N   GLN   318     -32.561   4.351   1.061  1.00 10.00      B   
ATOM   4522  HN  GLN   318     -31.654   4.366   1.427  1.00 10.00      B   
ATOM   4523  CA  GLN   318     -33.665   4.812   1.888  1.00 10.00      B   
ATOM   4524  CB  GLN   318     -34.221   3.642   2.703  1.00 10.00      B   
ATOM   4525  CG  GLN   318     -33.169   2.916   3.525  1.00 10.00      B   
ATOM   4526  CD  GLN   318     -33.647   1.580   4.054  1.00 10.00      B   
ATOM   4527  OE1 GLN   318     -34.185   1.493   5.155  1.00 10.00      B   
ATOM   4528  NE2 GLN   318     -33.448   0.529   3.276  1.00 10.00      B   
ATOM   4529 HE21 GLN   318     -33.006   0.669   2.407  1.00 10.00      B   
ATOM   4530 HE22 GLN   318     -33.745  -0.348   3.598  1.00 10.00      B   
ATOM   4531  C   GLN   318     -33.236   5.939   2.820  1.00 10.00      B   
ATOM   4532  O   GLN   318     -32.073   6.018   3.218  1.00 10.00      B   
ATOM   4533  N   ALA   319     -34.195   6.797   3.163  1.00 10.00      B   
ATOM   4534  HN  ALA   319     -35.101   6.655   2.814  1.00 10.00      B   
ATOM   4535  CA  ALA   319     -33.963   7.933   4.051  1.00 10.00      B   
ATOM   4536  CB  ALA   319     -33.202   9.037   3.331  1.00 10.00      B   
ATOM   4537  C   ALA   319     -35.298   8.466   4.554  1.00 10.00      B   
ATOM   4538  O   ALA   319     -36.350   7.911   4.237  1.00 10.00      B   
ATOM   4539  N   SER   320     -35.259   9.538   5.333  1.00 10.00      B   
ATOM   4540  HN  SER   320     -34.389   9.939   5.561  1.00 10.00      B   
ATOM   4541  CA  SER   320     -36.470  10.135   5.865  1.00 10.00      B   
ATOM   4542  CB  SER   320     -36.765   9.583   7.260  1.00 10.00      B   
ATOM   4543  OG  SER   320     -36.739   8.165   7.250  1.00 10.00      B   
ATOM   4544  HG  SER   320     -36.693   7.854   6.336  1.00 10.00      B   
ATOM   4545  C   SER   320     -36.361  11.656   5.902  1.00 10.00      B   
ATOM   4546  O   SER   320     -35.914  12.237   6.893  1.00 10.00      B   
ATOM   4547  N   GLU   321     -36.756  12.293   4.807  1.00 10.00      B   
ATOM   4548  HN  GLU   321     -37.081  11.771   4.043  1.00 10.00      B   
ATOM   4549  CA  GLU   321     -36.717  13.745   4.706  1.00 10.00      B   
ATOM   4550  CB  GLU   321     -36.670  14.162   3.237  1.00 10.00      B   
ATOM   4551  CG  GLU   321     -35.271  14.423   2.712  1.00 10.00      B   
ATOM   4552  CD  GLU   321     -34.838  15.863   2.900  1.00 10.00      B   
ATOM   4553  OE1 GLU   321     -35.683  16.702   3.283  1.00 10.00      B   
ATOM   4554  OE2 GLU   321     -33.656  16.172   2.647  1.00 10.00      B   
ATOM   4555  C   GLU   321     -37.931  14.368   5.388  1.00 10.00      B   
ATOM   4556  O   GLU   321     -38.789  13.661   5.915  1.00 10.00      B   
ATOM   4557  N   PHE   322     -38.007  15.689   5.361  1.00 10.00      B   
ATOM   4558  HN  PHE   322     -37.306  16.196   4.902  1.00 10.00      B   
ATOM   4559  CA  PHE   322     -39.118  16.406   5.976  1.00 10.00      B   
ATOM   4560  CB  PHE   322     -38.698  17.838   6.335  1.00 10.00      B   
ATOM   4561  CG  PHE   322     -39.741  18.615   7.090  1.00 10.00      B   
ATOM   4562  CD1 PHE   322     -40.240  18.146   8.294  1.00 10.00      B   
ATOM   4563  CD2 PHE   322     -40.219  19.818   6.596  1.00 10.00      B   
ATOM   4564  CE1 PHE   322     -41.198  18.858   8.988  1.00 10.00      B   
ATOM   4565  CE2 PHE   322     -41.176  20.535   7.285  1.00 10.00      B   
ATOM   4566  CZ  PHE   322     -41.667  20.056   8.484  1.00 10.00      B   
ATOM   4567  C   PHE   322     -40.325  16.419   5.044  1.00 10.00      B   
ATOM   4568  O   PHE   322     -40.178  16.581   3.833  1.00 10.00      B   
ATOM   4569  N   ILE   323     -41.512  16.233   5.608  1.00 10.00      B   
ATOM   4570  HN  ILE   323     -41.568  16.104   6.576  1.00 10.00      B   
ATOM   4571  CA  ILE   323     -42.738  16.221   4.823  1.00 10.00      B   
ATOM   4572  CB  ILE   323     -43.534  14.917   5.043  1.00 10.00      B   
ATOM   4573  CG1 ILE   323     -42.590  13.711   5.010  1.00 10.00      B   
ATOM   4574  CG2 ILE   323     -44.618  14.768   3.985  1.00 10.00      B   
ATOM   4575  CD1 ILE   323     -43.156  12.474   5.667  1.00 10.00      B   
ATOM   4576  C   ILE   323     -43.609  17.423   5.182  1.00 10.00      B   
ATOM   4577  O   ILE   323     -44.388  17.378   6.137  1.00 10.00      B   
ATOM   4578  N   PRO   324     -43.460  18.529   4.435  1.00 10.00      B   
ATOM   4579  CA  PRO   324     -44.220  19.753   4.661  1.00 10.00      B   
ATOM   4580  CB  PRO   324     -43.332  20.847   4.046  1.00 10.00      B   
ATOM   4581  CG  PRO   324     -42.167  20.144   3.417  1.00 10.00      B   
ATOM   4582  CD  PRO   324     -42.530  18.690   3.316  1.00 10.00      B   
ATOM   4583  C   PRO   324     -45.573  19.725   3.955  1.00 10.00      B   
ATOM   4584  O   PRO   324     -45.668  19.348   2.781  1.00 10.00      B   
ATOM   4585  N   ALA   325     -46.611  20.133   4.669  1.00 10.00      B   
ATOM   4586  HN  ALA   325     -46.467  20.433   5.590  1.00 10.00      B   
ATOM   4587  CA  ALA   325     -47.959  20.157   4.126  1.00 10.00      B   
ATOM   4588  CB  ALA   325     -48.592  18.783   4.231  1.00 10.00      B   
ATOM   4589  C   ALA   325     -48.809  21.172   4.870  1.00 10.00      B   
ATOM   4590  O   ALA   325     -48.606  21.410   6.060  1.00 10.00      B   
ATOM   4591  N   GLN   326     -49.751  21.773   4.164  1.00 10.00      B   
ATOM   4592  HN  GLN   326     -49.853  21.546   3.216  1.00 10.00      B   
ATOM   4593  CA  GLN   326     -50.639  22.759   4.756  1.00 10.00      B   
ATOM   4594  CB  GLN   326     -51.204  23.682   3.672  1.00 10.00      B   
ATOM   4595  CG  GLN   326     -52.058  24.824   4.198  1.00 10.00      B   
ATOM   4596  CD  GLN   326     -51.324  25.720   5.174  1.00 10.00      B   
ATOM   4597  OE1 GLN   326     -50.102  25.870   5.111  1.00 10.00      B   
ATOM   4598  NE2 GLN   326     -52.065  26.324   6.084  1.00 10.00      B   
ATOM   4599 HE21 GLN   326     -53.033  26.159   6.080  1.00 10.00      B   
ATOM   4600 HE22 GLN   326     -51.620  26.921   6.724  1.00 10.00      B   
ATOM   4601  C   GLN   326     -51.767  22.066   5.509  1.00 10.00      B   
ATOM   4602  O   GLN   326     -52.505  21.262   4.939  1.00 10.00      B   
ATOM   4603  N   GLY   327     -51.876  22.362   6.796  1.00 10.00      B   
ATOM   4604  HN  GLY   327     -51.243  22.995   7.200  1.00 10.00      B   
ATOM   4605  CA  GLY   327     -52.908  21.759   7.611  1.00 10.00      B   
ATOM   4606  C   GLY   327     -52.378  20.576   8.390  1.00 10.00      B   
ATOM   4607  O   GLY   327     -53.109  19.939   9.151  1.00 10.00      B   
ATOM   4608  N   VAL   328     -51.101  20.279   8.198  1.00 10.00      B   
ATOM   4609  HN  VAL   328     -50.567  20.832   7.585  1.00 10.00      B   
ATOM   4610  CA  VAL   328     -50.464  19.165   8.879  1.00 10.00      B   
ATOM   4611  CB  VAL   328     -49.751  18.223   7.882  1.00 10.00      B   
ATOM   4612  CG1 VAL   328     -49.035  17.094   8.611  1.00 10.00      B   
ATOM   4613  CG2 VAL   328     -50.748  17.660   6.881  1.00 10.00      B   
ATOM   4614  C   VAL   328     -49.472  19.671   9.919  1.00 10.00      B   
ATOM   4615  O   VAL   328     -48.593  20.479   9.617  1.00 10.00      B   
ATOM   4616  N   ASP   329     -49.631  19.200  11.147  1.00 10.00      B   
ATOM   4617  HN  ASP   329     -50.355  18.560  11.323  1.00 10.00      B   
ATOM   4618  CA  ASP   329     -48.754  19.590  12.246  1.00 10.00      B   
ATOM   4619  CB  ASP   329     -49.391  19.168  13.577  1.00 10.00      B   
ATOM   4620  CG  ASP   329     -48.788  19.848  14.790  1.00 10.00      B   
ATOM   4621  OD1 ASP   329     -47.654  19.498  15.171  1.00 10.00      B   
ATOM   4622  OD2 ASP   329     -49.456  20.727  15.378  1.00 10.00      B   
ATOM   4623  C   ASP   329     -47.389  18.924  12.084  1.00 10.00      B   
ATOM   4624  O   ASP   329     -47.245  17.965  11.321  1.00 10.00      B   
ATOM   4625  N   GLU   330     -46.393  19.422  12.796  1.00 10.00      B   
ATOM   4626  HN  GLU   330     -46.566  20.174  13.402  1.00 10.00      B   
ATOM   4627  CA  GLU   330     -45.053  18.863  12.721  1.00 10.00      B   
ATOM   4628  CB  GLU   330     -44.003  19.889  13.134  1.00 10.00      B   
ATOM   4629  CG  GLU   330     -43.631  20.845  12.015  1.00 10.00      B   
ATOM   4630  CD  GLU   330     -42.640  21.903  12.441  1.00 10.00      B   
ATOM   4631  OE1 GLU   330     -41.695  21.578  13.191  1.00 10.00      B   
ATOM   4632  OE2 GLU   330     -42.793  23.067  12.009  1.00 10.00      B   
ATOM   4633  C   GLU   330     -44.944  17.594  13.557  1.00 10.00      B   
ATOM   4634  O   GLU   330     -44.049  16.773  13.347  1.00 10.00      B   
ATOM   4635  N   LYS   331     -45.862  17.435  14.501  1.00 10.00      B   
ATOM   4636  HN  LYS   331     -46.536  18.144  14.640  1.00 10.00      B   
ATOM   4637  CA  LYS   331     -45.884  16.255  15.355  1.00 10.00      B   
ATOM   4638  CB  LYS   331     -46.668  16.530  16.638  1.00 10.00      B   
ATOM   4639  CG  LYS   331     -45.975  17.488  17.589  1.00 10.00      B   
ATOM   4640  CD  LYS   331     -46.747  17.634  18.886  1.00 10.00      B   
ATOM   4641  CE  LYS   331     -45.912  18.344  19.934  1.00 10.00      B   
ATOM   4642  NZ  LYS   331     -46.628  18.472  21.226  1.00 10.00      B   
ATOM   4643  HZ1 LYS   331     -47.395  19.171  21.145  1.00 10.00      B   
ATOM   4644  HZ2 LYS   331     -45.972  18.780  21.968  1.00 10.00      B   
ATOM   4645  HZ3 LYS   331     -47.039  17.559  21.499  1.00 10.00      B   
ATOM   4646  C   LYS   331     -46.480  15.067  14.609  1.00 10.00      B   
ATOM   4647  O   LYS   331     -46.229  13.910  14.946  1.00 10.00      B   
ATOM   4648  N   THR   332     -47.261  15.364  13.578  1.00 10.00      B   
ATOM   4649  HN  THR   332     -47.428  16.304  13.360  1.00 10.00      B   
ATOM   4650  CA  THR   332     -47.891  14.332  12.771  1.00 10.00      B   
ATOM   4651  CB  THR   332     -49.092  14.893  11.995  1.00 10.00      B   
ATOM   4652  OG1 THR   332     -49.156  16.309  12.191  1.00 10.00      B   
ATOM   4653  HG1 THR   332     -48.576  16.748  11.556  1.00 10.00      B   
ATOM   4654  CG2 THR   332     -50.387  14.263  12.478  1.00 10.00      B   
ATOM   4655  C   THR   332     -46.902  13.719  11.787  1.00 10.00      B   
ATOM   4656  O   THR   332     -47.254  12.819  11.026  1.00 10.00      B   
ATOM   4657  N   LEU   333     -45.660  14.204  11.814  1.00 10.00      B   
ATOM   4658  HN  LEU   333     -45.443  14.919  12.447  1.00 10.00      B   
ATOM   4659  CA  LEU   333     -44.618  13.702  10.925  1.00 10.00      B   
ATOM   4660  CB  LEU   333     -43.291  14.421  11.194  1.00 10.00      B   
ATOM   4661  CG  LEU   333     -42.144  14.109  10.231  1.00 10.00      B   
ATOM   4662  CD1 LEU   333     -42.442  14.656   8.844  1.00 10.00      B   
ATOM   4663  CD2 LEU   333     -40.831  14.666  10.760  1.00 10.00      B   
ATOM   4664  C   LEU   333     -44.446  12.193  11.092  1.00 10.00      B   
ATOM   4665  O   LEU   333     -44.317  11.461  10.112  1.00 10.00      B   
ATOM   4666  N   ALA   334     -44.466  11.737  12.339  1.00 10.00      B   
ATOM   4667  HN  ALA   334     -44.584  12.371  13.078  1.00 10.00      B   
ATOM   4668  CA  ALA   334     -44.318  10.318  12.638  1.00 10.00      B   
ATOM   4669  CB  ALA   334     -43.072  10.079  13.476  1.00 10.00      B   
ATOM   4670  C   ALA   334     -45.555   9.788  13.354  1.00 10.00      B   
ATOM   4671  O   ALA   334     -45.458   8.967  14.266  1.00 10.00      B   
ATOM   4672  N   ASP   335     -46.721  10.259  12.935  1.00 10.00      B   
ATOM   4673  HN  ASP   335     -46.744  10.906  12.196  1.00 10.00      B   
ATOM   4674  CA  ASP   335     -47.971   9.824  13.549  1.00 10.00      B   
ATOM   4675  CB  ASP   335     -48.969  10.979  13.659  1.00 10.00      B   
ATOM   4676  CG  ASP   335     -49.906  10.829  14.843  1.00 10.00      B   
ATOM   4677  OD1 ASP   335     -49.444  10.993  15.995  1.00 10.00      B   
ATOM   4678  OD2 ASP   335     -51.108  10.567  14.631  1.00 10.00      B   
ATOM   4679  C   ASP   335     -48.579   8.661  12.777  1.00 10.00      B   
ATOM   4680  O   ASP   335     -48.436   7.507  13.169  1.00 10.00      B   
ATOM   4681  N   ALA   336     -49.219   8.963  11.657  1.00 10.00      B   
ATOM   4682  HN  ALA   336     -49.275   9.901  11.370  1.00 10.00      B   
ATOM   4683  CA  ALA   336     -49.840   7.932  10.839  1.00 10.00      B   
ATOM   4684  CB  ALA   336     -51.067   8.486  10.133  1.00 10.00      B   
ATOM   4685  C   ALA   336     -48.847   7.376   9.827  1.00 10.00      B   
ATOM   4686  O   ALA   336     -48.857   6.182   9.523  1.00 10.00      B   
ATOM   4687  N   ALA   337     -47.986   8.250   9.321  1.00 10.00      B   
ATOM   4688  HN  ALA   337     -48.037   9.187   9.611  1.00 10.00      B   
ATOM   4689  CA  ALA   337     -46.982   7.867   8.336  1.00 10.00      B   
ATOM   4690  CB  ALA   337     -46.193   9.086   7.882  1.00 10.00      B   
ATOM   4691  C   ALA   337     -46.048   6.786   8.871  1.00 10.00      B   
ATOM   4692  O   ALA   337     -45.692   5.853   8.151  1.00 10.00      B   
ATOM   4693  N   GLN   338     -45.680   6.898  10.143  1.00 10.00      B   
ATOM   4694  HN  GLN   338     -46.022   7.645  10.672  1.00 10.00      B   
ATOM   4695  CA  GLN   338     -44.783   5.931  10.770  1.00 10.00      B   
ATOM   4696  CB  GLN   338     -44.357   6.413  12.159  1.00 10.00      B   
ATOM   4697  CG  GLN   338     -43.222   5.610  12.774  1.00 10.00      B   
ATOM   4698  CD  GLN   338     -43.683   4.705  13.902  1.00 10.00      B   
ATOM   4699  OE1 GLN   338     -43.672   5.094  15.067  1.00 10.00      B   
ATOM   4700  NE2 GLN   338     -44.082   3.490  13.567  1.00 10.00      B   
ATOM   4701 HE21 GLN   338     -44.063   3.238  12.617  1.00 10.00      B   
ATOM   4702 HE22 GLN   338     -44.384   2.890  14.282  1.00 10.00      B   
ATOM   4703  C   GLN   338     -45.431   4.553  10.852  1.00 10.00      B   
ATOM   4704  O   GLN   338     -44.757   3.527  10.742  1.00 10.00      B   
ATOM   4705  N   LEU   339     -46.742   4.531  11.045  1.00 10.00      B   
ATOM   4706  HN  LEU   339     -47.228   5.377  11.133  1.00 10.00      B   
ATOM   4707  CA  LEU   339     -47.475   3.278  11.126  1.00 10.00      B   
ATOM   4708  CB  LEU   339     -48.898   3.522  11.629  1.00 10.00      B   
ATOM   4709  CG  LEU   339     -49.018   4.112  13.034  1.00 10.00      B   
ATOM   4710  CD1 LEU   339     -50.447   4.553  13.310  1.00 10.00      B   
ATOM   4711  CD2 LEU   339     -48.552   3.109  14.079  1.00 10.00      B   
ATOM   4712  C   LEU   339     -47.500   2.615   9.754  1.00 10.00      B   
ATOM   4713  O   LEU   339     -47.489   1.390   9.638  1.00 10.00      B   
ATOM   4714  N   ALA   340     -47.501   3.445   8.714  1.00 10.00      B   
ATOM   4715  HN  ALA   340     -47.498   4.413   8.878  1.00 10.00      B   
ATOM   4716  CA  ALA   340     -47.509   2.957   7.341  1.00 10.00      B   
ATOM   4717  CB  ALA   340     -47.835   4.086   6.374  1.00 10.00      B   
ATOM   4718  C   ALA   340     -46.165   2.325   7.002  1.00 10.00      B   
ATOM   4719  O   ALA   340     -46.074   1.459   6.134  1.00 10.00      B   
ATOM   4720  N   SER   341     -45.123   2.756   7.708  1.00 10.00      B   
ATOM   4721  HN  SER   341     -45.258   3.454   8.385  1.00 10.00      B   
ATOM   4722  CA  SER   341     -43.785   2.225   7.504  1.00 10.00      B   
ATOM   4723  CB  SER   341     -42.754   3.157   8.141  1.00 10.00      B   
ATOM   4724  OG  SER   341     -43.205   4.502   8.111  1.00 10.00      B   
ATOM   4725  HG  SER   341     -43.683   4.660   7.290  1.00 10.00      B   
ATOM   4726  C   SER   341     -43.683   0.829   8.114  1.00 10.00      B   
ATOM   4727  O   SER   341     -42.853   0.015   7.709  1.00 10.00      B   
ATOM   4728  N   LEU   342     -44.539   0.559   9.093  1.00 10.00      B   
ATOM   4729  HN  LEU   342     -45.175   1.250   9.379  1.00 10.00      B   
ATOM   4730  CA  LEU   342     -44.561  -0.743   9.745  1.00 10.00      B   
ATOM   4731  CB  LEU   342     -45.169  -0.642  11.148  1.00 10.00      B   
ATOM   4732  CG  LEU   342     -44.390   0.184  12.169  1.00 10.00      B   
ATOM   4733  CD1 LEU   342     -45.150   0.255  13.485  1.00 10.00      B   
ATOM   4734  CD2 LEU   342     -43.002  -0.400  12.384  1.00 10.00      B   
ATOM   4735  C   LEU   342     -45.370  -1.718   8.907  1.00 10.00      B   
ATOM   4736  O   LEU   342     -45.129  -2.926   8.926  1.00 10.00      B   
ATOM   4737  N   ALA   343     -46.333  -1.177   8.171  1.00 10.00      B   
ATOM   4738  HN  ALA   343     -46.468  -0.206   8.203  1.00 10.00      B   
ATOM   4739  CA  ALA   343     -47.192  -1.979   7.318  1.00 10.00      B   
ATOM   4740  CB  ALA   343     -48.403  -1.172   6.886  1.00 10.00      B   
ATOM   4741  C   ALA   343     -46.426  -2.470   6.102  1.00 10.00      B   
ATOM   4742  O   ALA   343     -46.701  -3.550   5.579  1.00 10.00      B   
ATOM   4743  N   ASP   344     -45.463  -1.672   5.659  1.00 10.00      B   
ATOM   4744  HN  ASP   344     -45.294  -0.826   6.122  1.00 10.00      B   
ATOM   4745  CA  ASP   344     -44.650  -2.026   4.507  1.00 10.00      B   
ATOM   4746  CB  ASP   344     -43.811  -0.833   4.052  1.00 10.00      B   
ATOM   4747  CG  ASP   344     -43.402  -0.924   2.594  1.00 10.00      B   
ATOM   4748  OD1 ASP   344     -43.181  -2.048   2.091  1.00 10.00      B   
ATOM   4749  OD2 ASP   344     -43.294   0.132   1.942  1.00 10.00      B   
ATOM   4750  C   ASP   344     -43.746  -3.200   4.846  1.00 10.00      B   
ATOM   4751  O   ASP   344     -43.177  -3.264   5.936  1.00 10.00      B   
ATOM   4752  N   GLU   345     -43.619  -4.128   3.911  1.00 10.00      B   
ATOM   4753  HN  GLU   345     -44.081  -4.007   3.055  1.00 10.00      B   
ATOM   4754  CA  GLU   345     -42.791  -5.305   4.114  1.00 10.00      B   
ATOM   4755  CB  GLU   345     -43.395  -6.508   3.386  1.00 10.00      B   
ATOM   4756  CG  GLU   345     -44.851  -6.779   3.728  1.00 10.00      B   
ATOM   4757  CD  GLU   345     -45.410  -7.960   2.969  1.00 10.00      B   
ATOM   4758  OE1 GLU   345     -45.803  -7.785   1.796  1.00 10.00      B   
ATOM   4759  OE2 GLU   345     -45.450  -9.073   3.542  1.00 10.00      B   
ATOM   4760  C   GLU   345     -41.375  -5.057   3.611  1.00 10.00      B   
ATOM   4761  O   GLU   345     -40.446  -5.789   3.954  1.00 10.00      B   
ATOM   4762  N   THR   346     -41.211  -4.017   2.805  1.00 10.00      B   
ATOM   4763  HN  THR   346     -41.985  -3.446   2.589  1.00 10.00      B   
ATOM   4764  CA  THR   346     -39.912  -3.688   2.249  1.00 10.00      B   
ATOM   4765  CB  THR   346     -40.033  -2.750   1.029  1.00 10.00      B   
ATOM   4766  OG1 THR   346     -40.656  -1.518   1.415  1.00 10.00      B   
ATOM   4767  HG1 THR   346     -41.587  -1.685   1.649  1.00 10.00      B   
ATOM   4768  CG2 THR   346     -40.867  -3.405  -0.059  1.00 10.00      B   
ATOM   4769  C   THR   346     -39.005  -3.055   3.303  1.00 10.00      B   
ATOM   4770  O   THR   346     -39.439  -2.204   4.083  1.00 10.00      B   
ATOM   4771  N   PRO   347     -37.729  -3.473   3.346  1.00 10.00      B   
ATOM   4772  CA  PRO   347     -36.749  -2.938   4.299  1.00 10.00      B   
ATOM   4773  CB  PRO   347     -35.455  -3.675   3.935  1.00 10.00      B   
ATOM   4774  CG  PRO   347     -35.904  -4.904   3.228  1.00 10.00      B   
ATOM   4775  CD  PRO   347     -37.146  -4.514   2.484  1.00 10.00      B   
ATOM   4776  C   PRO   347     -36.565  -1.434   4.114  1.00 10.00      B   
ATOM   4777  O   PRO   347     -36.175  -0.725   5.039  1.00 10.00      B   
ATOM   4778  N   GLU   348     -36.871  -0.965   2.910  1.00 10.00      B   
ATOM   4779  HN  GLU   348     -37.181  -1.593   2.225  1.00 10.00      B   
ATOM   4780  CA  GLU   348     -36.762   0.446   2.567  1.00 10.00      B   
ATOM   4781  CB  GLU   348     -37.068   0.644   1.078  1.00 10.00      B   
ATOM   4782  CG  GLU   348     -36.231  -0.220   0.148  1.00 10.00      B   
ATOM   4783  CD  GLU   348     -36.985  -0.634  -1.099  1.00 10.00      B   
ATOM   4784  OE1 GLU   348     -37.704  -1.658  -1.048  1.00 10.00      B   
ATOM   4785  OE2 GLU   348     -36.863   0.053  -2.134  1.00 10.00      B   
ATOM   4786  C   GLU   348     -37.724   1.286   3.404  1.00 10.00      B   
ATOM   4787  O   GLU   348     -37.446   2.443   3.709  1.00 10.00      B   
ATOM   4788  N   GLY   349     -38.850   0.688   3.783  1.00 10.00      B   
ATOM   4789  HN  GLY   349     -39.008  -0.248   3.526  1.00 10.00      B   
ATOM   4790  CA  GLY   349     -39.847   1.392   4.570  1.00 10.00      B   
ATOM   4791  C   GLY   349     -39.494   1.477   6.042  1.00 10.00      B   
ATOM   4792  O   GLY   349     -40.041   2.302   6.772  1.00 10.00      B   
ATOM   4793  N   ARG   350     -38.563   0.643   6.480  1.00 10.00      B   
ATOM   4794  HN  ARG   350     -38.137   0.024   5.849  1.00 10.00      B   
ATOM   4795  CA  ARG   350     -38.155   0.632   7.878  1.00 10.00      B   
ATOM   4796  CB  ARG   350     -37.436  -0.667   8.241  1.00 10.00      B   
ATOM   4797  CG  ARG   350     -38.375  -1.810   8.590  1.00 10.00      B   
ATOM   4798  CD  ARG   350     -37.641  -2.943   9.292  1.00 10.00      B   
ATOM   4799  NE  ARG   350     -36.800  -3.715   8.378  1.00 10.00      B   
ATOM   4800  HE  ARG   350     -35.848  -3.460   8.316  1.00 10.00      B   
ATOM   4801  CZ  ARG   350     -37.241  -4.736   7.642  1.00 10.00      B   
ATOM   4802  NH1 ARG   350     -38.515  -5.111   7.708  1.00 10.00      B   
ATOM   4803 HH11 ARG   350     -38.863  -5.911   7.129  1.00 10.00      B   
ATOM   4804 HH12 ARG   350     -39.179  -4.609   8.336  1.00 10.00      B   
ATOM   4805  NH2 ARG   350     -36.403  -5.385   6.844  1.00 10.00      B   
ATOM   4806 HH21 ARG   350     -35.400  -5.098   6.789  1.00 10.00      B   
ATOM   4807 HH22 ARG   350     -36.743  -6.188   6.270  1.00 10.00      B   
ATOM   4808  C   ARG   350     -37.295   1.842   8.233  1.00 10.00      B   
ATOM   4809  O   ARG   350     -37.050   2.112   9.409  1.00 10.00      B   
ATOM   4810  N   SER   351     -36.855   2.574   7.219  1.00 10.00      B   
ATOM   4811  HN  SER   351     -37.094   2.317   6.306  1.00 10.00      B   
ATOM   4812  CA  SER   351     -36.025   3.749   7.428  1.00 10.00      B   
ATOM   4813  CB  SER   351     -35.562   4.312   6.084  1.00 10.00      B   
ATOM   4814  OG  SER   351     -36.660   4.479   5.203  1.00 10.00      B   
ATOM   4815  HG  SER   351     -36.733   3.708   4.621  1.00 10.00      B   
ATOM   4816  C   SER   351     -36.774   4.821   8.213  1.00 10.00      B   
ATOM   4817  O   SER   351     -36.245   5.390   9.163  1.00 10.00      B   
ATOM   4818  N   ILE   352     -38.024   5.055   7.833  1.00 10.00      B   
ATOM   4819  HN  ILE   352     -38.399   4.532   7.094  1.00 10.00      B   
ATOM   4820  CA  ILE   352     -38.859   6.068   8.480  1.00 10.00      B   
ATOM   4821  CB  ILE   352     -40.214   6.216   7.755  1.00 10.00      B   
ATOM   4822  CG1 ILE   352     -39.998   6.323   6.241  1.00 10.00      B   
ATOM   4823  CG2 ILE   352     -40.970   7.432   8.269  1.00 10.00      B   
ATOM   4824  CD1 ILE   352     -41.275   6.240   5.435  1.00 10.00      B   
ATOM   4825  C   ILE   352     -39.101   5.747   9.955  1.00 10.00      B   
ATOM   4826  O   ILE   352     -39.320   6.642  10.771  1.00 10.00      B   
ATOM   4827  N   VAL   353     -39.019   4.473  10.302  1.00 10.00      B   
ATOM   4828  HN  VAL   353     -38.790   3.807   9.620  1.00 10.00      B   
ATOM   4829  CA  VAL   353     -39.250   4.037  11.670  1.00 10.00      B   
ATOM   4830  CB  VAL   353     -39.493   2.510  11.742  1.00 10.00      B   
ATOM   4831  CG1 VAL   353     -40.103   2.117  13.081  1.00 10.00      B   
ATOM   4832  CG2 VAL   353     -40.375   2.039  10.594  1.00 10.00      B   
ATOM   4833  C   VAL   353     -38.079   4.407  12.586  1.00 10.00      B   
ATOM   4834  O   VAL   353     -38.227   4.443  13.810  1.00 10.00      B   
ATOM   4835  N   ILE   354     -36.920   4.694  11.999  1.00 10.00      B   
ATOM   4836  HN  ILE   354     -36.854   4.672  11.019  1.00 10.00      B   
ATOM   4837  CA  ILE   354     -35.741   5.033  12.792  1.00 10.00      B   
ATOM   4838  CB  ILE   354     -34.663   3.929  12.709  1.00 10.00      B   
ATOM   4839  CG1 ILE   354     -35.299   2.537  12.808  1.00 10.00      B   
ATOM   4840  CG2 ILE   354     -33.630   4.122  13.809  1.00 10.00      B   
ATOM   4841  CD1 ILE   354     -34.347   1.401  12.499  1.00 10.00      B   
ATOM   4842  C   ILE   354     -35.117   6.373  12.387  1.00 10.00      B   
ATOM   4843  O   ILE   354     -34.842   7.219  13.240  1.00 10.00      B   
ATOM   4844  N   LEU   355     -34.913   6.570  11.088  1.00 10.00      B   
ATOM   4845  HN  LEU   355     -35.196   5.877  10.447  1.00 10.00      B   
ATOM   4846  CA  LEU   355     -34.291   7.790  10.574  1.00 10.00      B   
ATOM   4847  CB  LEU   355     -33.958   7.649   9.089  1.00 10.00      B   
ATOM   4848  CG  LEU   355     -32.813   6.695   8.743  1.00 10.00      B   
ATOM   4849  CD1 LEU   355     -32.692   6.535   7.237  1.00 10.00      B   
ATOM   4850  CD2 LEU   355     -31.504   7.199   9.334  1.00 10.00      B   
ATOM   4851  C   LEU   355     -35.136   9.034  10.813  1.00 10.00      B   
ATOM   4852  O   LEU   355     -34.599  10.126  10.988  1.00 10.00      B   
ATOM   4853  N   ALA   356     -36.452   8.876  10.821  1.00 10.00      B   
ATOM   4854  HN  ALA   356     -36.831   7.984  10.665  1.00 10.00      B   
ATOM   4855  CA  ALA   356     -37.348  10.005  11.044  1.00 10.00      B   
ATOM   4856  CB  ALA   356     -38.708   9.749  10.414  1.00 10.00      B   
ATOM   4857  C   ALA   356     -37.491  10.312  12.533  1.00 10.00      B   
ATOM   4858  O   ALA   356     -38.172  11.264  12.920  1.00 10.00      B   
ATOM   4859  N   LYS   357     -36.832   9.514  13.363  1.00 10.00      B   
ATOM   4860  HN  LYS   357     -36.286   8.785  12.995  1.00 10.00      B   
ATOM   4861  CA  LYS   357     -36.896   9.693  14.805  1.00 10.00      B   
ATOM   4862  CB  LYS   357     -37.387   8.407  15.479  1.00 10.00      B   
ATOM   4863  CG  LYS   357     -38.749   7.936  14.995  1.00 10.00      B   
ATOM   4864  CD  LYS   357     -39.306   6.842  15.887  1.00 10.00      B   
ATOM   4865  CE  LYS   357     -40.619   6.313  15.340  1.00 10.00      B   
ATOM   4866  NZ  LYS   357     -41.296   5.398  16.296  1.00 10.00      B   
ATOM   4867  HZ1 LYS   357     -42.220   5.098  15.914  1.00 10.00      B   
ATOM   4868  HZ2 LYS   357     -41.459   5.885  17.202  1.00 10.00      B   
ATOM   4869  HZ3 LYS   357     -40.714   4.554  16.469  1.00 10.00      B   
ATOM   4870  C   LYS   357     -35.546  10.105  15.380  1.00 10.00      B   
ATOM   4871  O   LYS   357     -35.333  10.039  16.589  1.00 10.00      B   
ATOM   4872  N   GLN   358     -34.641  10.552  14.518  1.00 10.00      B   
ATOM   4873  HN  GLN   358     -34.870  10.609  13.565  1.00 10.00      B   
ATOM   4874  CA  GLN   358     -33.313  10.964  14.966  1.00 10.00      B   
ATOM   4875  CB  GLN   358     -32.308  10.981  13.808  1.00 10.00      B   
ATOM   4876  CG  GLN   358     -32.540  12.079  12.780  1.00 10.00      B   
ATOM   4877  CD  GLN   358     -31.429  12.160  11.748  1.00 10.00      B   
ATOM   4878  OE1 GLN   358     -30.430  12.853  11.943  1.00 10.00      B   
ATOM   4879  NE2 GLN   358     -31.599  11.465  10.637  1.00 10.00      B   
ATOM   4880 HE21 GLN   358     -32.423  10.944  10.537  1.00 10.00      B   
ATOM   4881 HE22 GLN   358     -30.888  11.493   9.959  1.00 10.00      B   
ATOM   4882  C   GLN   358     -33.353  12.319  15.672  1.00 10.00      B   
ATOM   4883  O   GLN   358     -32.466  12.648  16.458  1.00 10.00      B   
ATOM   4884  N   ARG   359     -34.385  13.103  15.384  1.00 10.00      B   
ATOM   4885  HN  ARG   359     -35.053  12.797  14.732  1.00 10.00      B   
ATOM   4886  CA  ARG   359     -34.536  14.419  15.992  1.00 10.00      B   
ATOM   4887  CB  ARG   359     -34.371  15.511  14.932  1.00 10.00      B   
ATOM   4888  CG  ARG   359     -32.990  15.553  14.301  1.00 10.00      B   
ATOM   4889  CD  ARG   359     -33.036  16.140  12.901  1.00 10.00      B   
ATOM   4890  NE  ARG   359     -33.383  17.561  12.906  1.00 10.00      B   
ATOM   4891  HE  ARG   359     -33.268  18.051  13.751  1.00 10.00      B   
ATOM   4892  CZ  ARG   359     -33.835  18.218  11.841  1.00 10.00      B   
ATOM   4893  NH1 ARG   359     -34.017  17.574  10.697  1.00 10.00      B   
ATOM   4894 HH11 ARG   359     -34.373  18.083   9.857  1.00 10.00      B   
ATOM   4895 HH12 ARG   359     -33.800  16.556  10.628  1.00 10.00      B   
ATOM   4896  NH2 ARG   359     -34.112  19.515  11.927  1.00 10.00      B   
ATOM   4897 HH21 ARG   359     -33.964  20.025  12.828  1.00 10.00      B   
ATOM   4898 HH22 ARG   359     -34.471  20.035  11.095  1.00 10.00      B   
ATOM   4899  C   ARG   359     -35.892  14.557  16.675  1.00 10.00      B   
ATOM   4900  O   ARG   359     -36.335  15.663  16.972  1.00 10.00      B   
ATOM   4901  N   PHE   360     -36.549  13.429  16.916  1.00 10.00      B   
ATOM   4902  HN  PHE   360     -36.136  12.575  16.672  1.00 10.00      B   
ATOM   4903  CA  PHE   360     -37.862  13.432  17.560  1.00 10.00      B   
ATOM   4904  CB  PHE   360     -38.985  13.402  16.514  1.00 10.00      B   
ATOM   4905  CG  PHE   360     -38.975  14.568  15.564  1.00 10.00      B   
ATOM   4906  CD1 PHE   360     -38.416  14.446  14.302  1.00 10.00      B   
ATOM   4907  CD2 PHE   360     -39.511  15.787  15.939  1.00 10.00      B   
ATOM   4908  CE1 PHE   360     -38.399  15.516  13.429  1.00 10.00      B   
ATOM   4909  CE2 PHE   360     -39.499  16.861  15.071  1.00 10.00      B   
ATOM   4910  CZ  PHE   360     -38.939  16.728  13.815  1.00 10.00      B   
ATOM   4911  C   PHE   360     -37.991  12.240  18.503  1.00 10.00      B   
ATOM   4912  O   PHE   360     -38.137  12.405  19.715  1.00 10.00      B   
ATOM   4913  N   ASN   361     -37.939  11.042  17.922  1.00 10.00      B   
ATOM   4914  HN  ASN   361     -37.848  11.000  16.951  1.00 10.00      B   
ATOM   4915  CA  ASN   361     -38.024   9.787  18.673  1.00 10.00      B   
ATOM   4916  CB  ASN   361     -36.914   9.669  19.722  1.00 10.00      B   
ATOM   4917  CG  ASN   361     -36.081   8.414  19.553  1.00 10.00      B   
ATOM   4918  OD1 ASN   361     -36.548   7.408  19.014  1.00 10.00      B   
ATOM   4919  ND2 ASN   361     -34.838   8.467  20.005  1.00 10.00      B   
ATOM   4920 HD21 ASN   361     -34.531   9.304  20.414  1.00 10.00      B   
ATOM   4921 HD22 ASN   361     -34.275   7.669  19.917  1.00 10.00      B   
ATOM   4922  C   ASN   361     -39.394   9.568  19.303  1.00 10.00      B   
ATOM   4923  O   ASN   361     -39.509   9.377  20.516  1.00 10.00      B   
ATOM   4924  N   LEU   362     -40.430   9.606  18.478  1.00 10.00      B   
ATOM   4925  HN  LEU   362     -40.281   9.781  17.524  1.00 10.00      B   
ATOM   4926  CA  LEU   362     -41.789   9.393  18.960  1.00 10.00      B   
ATOM   4927  CB  LEU   362     -42.814   9.983  17.987  1.00 10.00      B   
ATOM   4928  CG  LEU   362     -42.838  11.508  17.869  1.00 10.00      B   
ATOM   4929  CD1 LEU   362     -44.006  11.956  17.006  1.00 10.00      B   
ATOM   4930  CD2 LEU   362     -42.904  12.156  19.243  1.00 10.00      B   
ATOM   4931  C   LEU   362     -42.043   7.903  19.150  1.00 10.00      B   
ATOM   4932  O   LEU   362     -41.945   7.124  18.205  1.00 10.00      B   
ATOM   4933  N   ARG   363     -42.357   7.508  20.373  1.00 10.00      B   
ATOM   4934  HN  ARG   363     -42.424   8.177  21.090  1.00 10.00      B   
ATOM   4935  CA  ARG   363     -42.612   6.109  20.679  1.00 10.00      B   
ATOM   4936  CB  ARG   363     -41.445   5.524  21.479  1.00 10.00      B   
ATOM   4937  CG  ARG   363     -40.235   5.152  20.639  1.00 10.00      B   
ATOM   4938  CD  ARG   363     -39.064   4.745  21.516  1.00 10.00      B   
ATOM   4939  NE  ARG   363     -37.967   4.163  20.741  1.00 10.00      B   
ATOM   4940  HE  ARG   363     -38.198   3.465  20.083  1.00 10.00      B   
ATOM   4941  CZ  ARG   363     -36.687   4.516  20.877  1.00 10.00      B   
ATOM   4942  NH1 ARG   363     -36.345   5.457  21.745  1.00 10.00      B   
ATOM   4943 HH11 ARG   363     -35.346   5.733  21.851  1.00 10.00      B   
ATOM   4944 HH12 ARG   363     -37.075   5.931  22.325  1.00 10.00      B   
ATOM   4945  NH2 ARG   363     -35.751   3.929  20.136  1.00 10.00      B   
ATOM   4946 HH21 ARG   363     -34.749   4.206  20.240  1.00 10.00      B   
ATOM   4947 HH22 ARG   363     -36.012   3.189  19.449  1.00 10.00      B   
ATOM   4948  C   ARG   363     -43.909   5.943  21.460  1.00 10.00      B   
ATOM   4949  O   ARG   363     -44.066   5.000  22.232  1.00 10.00      B   
ATOM   4950  N   GLU   364     -44.849   6.852  21.240  1.00 10.00      B   
ATOM   4951  HN  GLU   364     -44.681   7.569  20.590  1.00 10.00      B   
ATOM   4952  CA  GLU   364     -46.131   6.808  21.935  1.00 10.00      B   
ATOM   4953  CB  GLU   364     -46.649   8.227  22.179  1.00 10.00      B   
ATOM   4954  CG  GLU   364     -45.756   9.052  23.093  1.00 10.00      B   
ATOM   4955  CD  GLU   364     -45.987  10.539  22.942  1.00 10.00      B   
ATOM   4956  OE1 GLU   364     -45.070  11.242  22.468  1.00 10.00      B   
ATOM   4957  OE2 GLU   364     -47.086  11.013  23.299  1.00 10.00      B   
ATOM   4958  C   GLU   364     -47.153   5.978  21.162  1.00 10.00      B   
ATOM   4959  O   GLU   364     -48.362   6.210  21.247  1.00 10.00      B   
ATOM   4960  N   ARG   365     -46.653   4.999  20.418  1.00 10.00      B   
ATOM   4961  HN  ARG   365     -45.684   4.856  20.416  1.00 10.00      B   
ATOM   4962  CA  ARG   365     -47.490   4.114  19.621  1.00 10.00      B   
ATOM   4963  CB  ARG   365     -47.341   4.428  18.125  1.00 10.00      B   
ATOM   4964  CG  ARG   365     -48.029   5.712  17.679  1.00 10.00      B   
ATOM   4965  CD  ARG   365     -49.538   5.617  17.847  1.00 10.00      B   
ATOM   4966  NE  ARG   365     -50.226   6.832  17.411  1.00 10.00      B   
ATOM   4967  HE  ARG   365     -50.360   6.951  16.441  1.00 10.00      B   
ATOM   4968  CZ  ARG   365     -50.689   7.769  18.240  1.00 10.00      B   
ATOM   4969  NH1 ARG   365     -50.550   7.625  19.555  1.00 10.00      B   
ATOM   4970 HH11 ARG   365     -50.071   6.784  19.941  1.00 10.00      B   
ATOM   4971 HH12 ARG   365     -50.921   8.354  20.208  1.00 10.00      B   
ATOM   4972  NH2 ARG   365     -51.297   8.840  17.755  1.00 10.00      B   
ATOM   4973 HH21 ARG   365     -51.410   8.954  16.722  1.00 10.00      B   
ATOM   4974 HH22 ARG   365     -51.657   9.580  18.398  1.00 10.00      B   
ATOM   4975  C   ARG   365     -47.104   2.663  19.881  1.00 10.00      B   
ATOM   4976  O   ARG   365     -46.080   2.385  20.511  1.00 10.00      B   
ATOM   4977  N   ASP   366     -47.925   1.745  19.403  1.00 10.00      B   
ATOM   4978  HN  ASP   366     -48.726   2.028  18.911  1.00 10.00      B   
ATOM   4979  CA  ASP   366     -47.667   0.326  19.578  1.00 10.00      B   
ATOM   4980  CB  ASP   366     -48.698  -0.294  20.523  1.00 10.00      B   
ATOM   4981  CG  ASP   366     -48.194  -1.562  21.187  1.00 10.00      B   
ATOM   4982  OD1 ASP   366     -47.257  -1.478  22.013  1.00 10.00      B   
ATOM   4983  OD2 ASP   366     -48.733  -2.648  20.886  1.00 10.00      B   
ATOM   4984  C   ASP   366     -47.684  -0.373  18.226  1.00 10.00      B   
ATOM   4985  O   ASP   366     -47.981   0.252  17.209  1.00 10.00      B   
ATOM   4986  N   VAL   367     -47.370  -1.660  18.216  1.00 10.00      B   
ATOM   4987  HN  VAL   367     -47.166  -2.110  19.065  1.00 10.00      B   
ATOM   4988  CA  VAL   367     -47.335  -2.428  16.974  1.00 10.00      B   
ATOM   4989  CB  VAL   367     -46.655  -3.800  17.160  1.00 10.00      B   
ATOM   4990  CG1 VAL   367     -46.402  -4.464  15.814  1.00 10.00      B   
ATOM   4991  CG2 VAL   367     -45.356  -3.652  17.939  1.00 10.00      B   
ATOM   4992  C   VAL   367     -48.737  -2.626  16.396  1.00 10.00      B   
ATOM   4993  O   VAL   367     -49.151  -1.905  15.490  1.00 10.00      B   
ATOM   4994  N   GLN   368     -49.473  -3.591  16.936  1.00 10.00      B   
ATOM   4995  HN  GLN   368     -49.103  -4.122  17.674  1.00 10.00      B   
ATOM   4996  CA  GLN   368     -50.817  -3.877  16.456  1.00 10.00      B   
ATOM   4997  CB  GLN   368     -50.841  -5.167  15.629  1.00 10.00      B   
ATOM   4998  CG  GLN   368     -50.172  -6.360  16.295  1.00 10.00      B   
ATOM   4999  CD  GLN   368     -50.201  -7.603  15.429  1.00 10.00      B   
ATOM   5000  OE1 GLN   368     -51.077  -7.765  14.578  1.00 10.00      B   
ATOM   5001  NE2 GLN   368     -49.243  -8.489  15.632  1.00 10.00      B   
ATOM   5002 HE21 GLN   368     -48.569  -8.297  16.322  1.00 10.00      B   
ATOM   5003 HE22 GLN   368     -49.252  -9.311  15.096  1.00 10.00      B   
ATOM   5004  C   GLN   368     -51.831  -3.927  17.595  1.00 10.00      B   
ATOM   5005  O   GLN   368     -52.399  -4.977  17.905  1.00 10.00      B   
ATOM   5006  N   SER   369     -52.045  -2.784  18.226  1.00 10.00      B   
ATOM   5007  HN  SER   369     -51.542  -1.986  17.953  1.00 10.00      B   
ATOM   5008  CA  SER   369     -52.996  -2.688  19.322  1.00 10.00      B   
ATOM   5009  CB  SER   369     -52.331  -2.096  20.567  1.00 10.00      B   
ATOM   5010  OG  SER   369     -51.323  -2.965  21.065  1.00 10.00      B   
ATOM   5011  HG  SER   369     -50.446  -2.644  20.790  1.00 10.00      B   
ATOM   5012  C   SER   369     -54.225  -1.875  18.919  1.00 10.00      B   
ATOM   5013  O   SER   369     -55.343  -2.170  19.345  1.00 10.00      B   
ATOM   5014  N   LEU   370     -54.019  -0.869  18.072  1.00 10.00      B   
ATOM   5015  HN  LEU   370     -53.109  -0.693  17.749  1.00 10.00      B   
ATOM   5016  CA  LEU   370     -55.112  -0.015  17.614  1.00 10.00      B   
ATOM   5017  CB  LEU   370     -54.648   1.438  17.509  1.00 10.00      B   
ATOM   5018  CG  LEU   370     -54.458   2.187  18.828  1.00 10.00      B   
ATOM   5019  CD1 LEU   370     -54.132   3.649  18.568  1.00 10.00      B   
ATOM   5020  CD2 LEU   370     -55.695   2.058  19.704  1.00 10.00      B   
ATOM   5021  C   LEU   370     -55.665  -0.483  16.274  1.00 10.00      B   
ATOM   5022  O   LEU   370     -55.966   0.331  15.401  1.00 10.00      B   
ATOM   5023  N   HIS   371     -55.806  -1.796  16.126  1.00 10.00      B   
ATOM   5024  HN  HIS   371     -55.551  -2.384  16.868  1.00 10.00      B   
ATOM   5025  CA  HIS   371     -56.322  -2.392  14.890  1.00 10.00      B   
ATOM   5026  CB  HIS   371     -57.755  -1.940  14.593  1.00 10.00      B   
ATOM   5027  CG  HIS   371     -58.798  -2.700  15.347  1.00 10.00      B   
ATOM   5028  ND1 HIS   371     -59.525  -3.732  14.795  1.00 10.00      B   
ATOM   5029  HD1 HIS   371     -59.450  -4.058  13.871  1.00 10.00      B   
ATOM   5030  CD2 HIS   371     -59.237  -2.573  16.621  1.00 10.00      B   
ATOM   5031  CE1 HIS   371     -60.365  -4.206  15.696  1.00 10.00      B   
ATOM   5032  NE2 HIS   371     -60.208  -3.519  16.810  1.00 10.00      B   
ATOM   5033  HE2 HIS   371     -60.711  -3.663  17.641  1.00 10.00      B   
ATOM   5034  C   HIS   371     -55.407  -2.085  13.713  1.00 10.00      B   
ATOM   5035  O   HIS   371     -55.835  -1.539  12.694  1.00 10.00      B   
ATOM   5036  N   ALA   372     -54.141  -2.441  13.863  1.00 10.00      B   
ATOM   5037  HN  ALA   372     -53.867  -2.890  14.689  1.00 10.00      B   
ATOM   5038  CA  ALA   372     -53.158  -2.206  12.826  1.00 10.00      B   
ATOM   5039  CB  ALA   372     -51.756  -2.204  13.412  1.00 10.00      B   
ATOM   5040  C   ALA   372     -53.283  -3.253  11.731  1.00 10.00      B   
ATOM   5041  O   ALA   372     -52.585  -4.270  11.739  1.00 10.00      B   
ATOM   5042  N   THR   373     -54.207  -3.019  10.813  1.00 10.00      B   
ATOM   5043  HN  THR   373     -54.773  -2.223  10.897  1.00 10.00      B   
ATOM   5044  CA  THR   373     -54.430  -3.925   9.705  1.00 10.00      B   
ATOM   5045  CB  THR   373     -55.817  -3.691   9.076  1.00 10.00      B   
ATOM   5046  OG1 THR   373     -56.737  -3.304  10.108  1.00 10.00      B   
ATOM   5047  HG1 THR   373     -56.864  -2.345  10.083  1.00 10.00      B   
ATOM   5048  CG2 THR   373     -56.319  -4.964   8.410  1.00 10.00      B   
ATOM   5049  C   THR   373     -53.349  -3.735   8.646  1.00 10.00      B   
ATOM   5050  O   THR   373     -53.495  -2.919   7.732  1.00 10.00      B   
ATOM   5051  N   PHE   374     -52.255  -4.468   8.801  1.00 10.00      B   
ATOM   5052  HN  PHE   374     -52.193  -5.071   9.571  1.00 10.00      B   
ATOM   5053  CA  PHE   374     -51.141  -4.393   7.868  1.00 10.00      B   
ATOM   5054  CB  PHE   374     -49.910  -5.118   8.431  1.00 10.00      B   
ATOM   5055  CG  PHE   374     -49.468  -4.658   9.793  1.00 10.00      B   
ATOM   5056  CD1 PHE   374     -49.598  -5.491  10.894  1.00 10.00      B   
ATOM   5057  CD2 PHE   374     -48.920  -3.398   9.975  1.00 10.00      B   
ATOM   5058  CE1 PHE   374     -49.184  -5.080  12.146  1.00 10.00      B   
ATOM   5059  CE2 PHE   374     -48.504  -2.979  11.224  1.00 10.00      B   
ATOM   5060  CZ  PHE   374     -48.640  -3.820  12.312  1.00 10.00      B   
ATOM   5061  C   PHE   374     -51.517  -5.015   6.530  1.00 10.00      B   
ATOM   5062  O   PHE   374     -51.904  -6.179   6.468  1.00 10.00      B   
ATOM   5063  N   VAL   375     -51.415  -4.233   5.468  1.00 10.00      B   
ATOM   5064  HN  VAL   375     -51.116  -3.305   5.578  1.00 10.00      B   
ATOM   5065  CA  VAL   375     -51.726  -4.718   4.134  1.00 10.00      B   
ATOM   5066  CB  VAL   375     -52.603  -3.716   3.347  1.00 10.00      B   
ATOM   5067  CG1 VAL   375     -52.957  -4.264   1.971  1.00 10.00      B   
ATOM   5068  CG2 VAL   375     -53.866  -3.386   4.130  1.00 10.00      B   
ATOM   5069  C   VAL   375     -50.428  -4.975   3.375  1.00 10.00      B   
ATOM   5070  O   VAL   375     -49.648  -4.049   3.141  1.00 10.00      B   
ATOM   5071  N   PRO   376     -50.172  -6.245   3.009  1.00 10.00      B   
ATOM   5072  CA  PRO   376     -48.961  -6.640   2.283  1.00 10.00      B   
ATOM   5073  CB  PRO   376     -49.130  -8.152   2.076  1.00 10.00      B   
ATOM   5074  CG  PRO   376     -50.583  -8.414   2.282  1.00 10.00      B   
ATOM   5075  CD  PRO   376     -51.050  -7.395   3.276  1.00 10.00      B   
ATOM   5076  C   PRO   376     -48.838  -5.934   0.937  1.00 10.00      B   
ATOM   5077  O   PRO   376     -49.790  -5.301   0.465  1.00 10.00      B   
ATOM   5078  N   PHE   377     -47.663  -6.044   0.324  1.00 10.00      B   
ATOM   5079  HN  PHE   377     -46.947  -6.572   0.751  1.00 10.00      B   
ATOM   5080  CA  PHE   377     -47.416  -5.412  -0.963  1.00 10.00      B   
ATOM   5081  CB  PHE   377     -45.967  -5.617  -1.403  1.00 10.00      B   
ATOM   5082  CG  PHE   377     -45.526  -4.675  -2.486  1.00 10.00      B   
ATOM   5083  CD1 PHE   377     -45.299  -3.337  -2.211  1.00 10.00      B   
ATOM   5084  CD2 PHE   377     -45.343  -5.129  -3.781  1.00 10.00      B   
ATOM   5085  CE1 PHE   377     -44.895  -2.468  -3.205  1.00 10.00      B   
ATOM   5086  CE2 PHE   377     -44.939  -4.267  -4.779  1.00 10.00      B   
ATOM   5087  CZ  PHE   377     -44.717  -2.934  -4.493  1.00 10.00      B   
ATOM   5088  C   PHE   377     -48.386  -5.932  -2.018  1.00 10.00      B   
ATOM   5089  O   PHE   377     -48.322  -7.095  -2.426  1.00 10.00      B   
ATOM   5090  N   THR   378     -49.296  -5.066  -2.439  1.00 10.00      B   
ATOM   5091  HN  THR   378     -49.295  -4.158  -2.067  1.00 10.00      B   
ATOM   5092  CA  THR   378     -50.298  -5.424  -3.429  1.00 10.00      B   
ATOM   5093  CB  THR   378     -51.415  -4.369  -3.493  1.00 10.00      B   
ATOM   5094  OG1 THR   378     -50.832  -3.058  -3.551  1.00 10.00      B   
ATOM   5095  HG1 THR   378     -50.434  -2.846  -2.693  1.00 10.00      B   
ATOM   5096  CG2 THR   378     -52.305  -4.468  -2.261  1.00 10.00      B   
ATOM   5097  C   THR   378     -49.683  -5.618  -4.813  1.00 10.00      B   
ATOM   5098  O   THR   378     -48.811  -4.856  -5.231  1.00 10.00      B   
ATOM   5099  N   ALA   379     -50.139  -6.648  -5.512  1.00 10.00      B   
ATOM   5100  HN  ALA   379     -50.819  -7.231  -5.112  1.00 10.00      B   
ATOM   5101  CA  ALA   379     -49.638  -6.952  -6.843  1.00 10.00      B   
ATOM   5102  CB  ALA   379     -49.884  -8.415  -7.163  1.00 10.00      B   
ATOM   5103  C   ALA   379     -50.282  -6.061  -7.901  1.00 10.00      B   
ATOM   5104  O   ALA   379     -49.596  -5.523  -8.771  1.00 10.00      B   
ATOM   5105  N   GLN   380     -51.597  -5.898  -7.814  1.00 10.00      B   
ATOM   5106  HN  GLN   380     -52.084  -6.331  -7.080  1.00 10.00      B   
ATOM   5107  CA  GLN   380     -52.334  -5.084  -8.772  1.00 10.00      B   
ATOM   5108  CB  GLN   380     -53.824  -5.443  -8.749  1.00 10.00      B   
ATOM   5109  CG  GLN   380     -54.158  -6.765  -9.421  1.00 10.00      B   
ATOM   5110  CD  GLN   380     -55.600  -7.178  -9.206  1.00 10.00      B   
ATOM   5111  OE1 GLN   380     -56.194  -6.884  -8.168  1.00 10.00      B   
ATOM   5112  NE2 GLN   380     -56.173  -7.860 -10.187  1.00 10.00      B   
ATOM   5113 HE21 GLN   380     -55.639  -8.060 -10.987  1.00 10.00      B   
ATOM   5114 HE22 GLN   380     -57.109  -8.136 -10.076  1.00 10.00      B   
ATOM   5115  C   GLN   380     -52.149  -3.598  -8.493  1.00 10.00      B   
ATOM   5116  O   GLN   380     -51.888  -2.810  -9.405  1.00 10.00      B   
ATOM   5117  N   SER   381     -52.285  -3.219  -7.230  1.00 10.00      B   
ATOM   5118  HN  SER   381     -52.510  -3.889  -6.549  1.00 10.00      B   
ATOM   5119  CA  SER   381     -52.138  -1.827  -6.833  1.00 10.00      B   
ATOM   5120  CB  SER   381     -52.815  -1.581  -5.484  1.00 10.00      B   
ATOM   5121  OG  SER   381     -54.115  -2.143  -5.461  1.00 10.00      B   
ATOM   5122  HG  SER   381     -54.457  -2.118  -4.562  1.00 10.00      B   
ATOM   5123  C   SER   381     -50.672  -1.401  -6.786  1.00 10.00      B   
ATOM   5124  O   SER   381     -50.365  -0.215  -6.930  1.00 10.00      B   
ATOM   5125  N   ARG   382     -49.777  -2.373  -6.590  1.00 10.00      B   
ATOM   5126  HN  ARG   382     -50.096  -3.293  -6.481  1.00 10.00      B   
ATOM   5127  CA  ARG   382     -48.333  -2.115  -6.527  1.00 10.00      B   
ATOM   5128  CB  ARG   382     -47.790  -1.664  -7.889  1.00 10.00      B   
ATOM   5129  CG  ARG   382     -47.498  -2.809  -8.842  1.00 10.00      B   
ATOM   5130  CD  ARG   382     -46.329  -3.643  -8.348  1.00 10.00      B   
ATOM   5131  NE  ARG   382     -46.178  -4.889  -9.098  1.00 10.00      B   
ATOM   5132  HE  ARG   382     -46.899  -5.129  -9.727  1.00 10.00      B   
ATOM   5133  CZ  ARG   382     -45.126  -5.702  -8.988  1.00 10.00      B   
ATOM   5134  NH1 ARG   382     -44.139  -5.407  -8.153  1.00 10.00      B   
ATOM   5135 HH11 ARG   382     -44.173  -4.533  -7.588  1.00 10.00      B   
ATOM   5136 HH12 ARG   382     -43.317  -6.047  -8.064  1.00 10.00      B   
ATOM   5137  NH2 ARG   382     -45.072  -6.817  -9.702  1.00 10.00      B   
ATOM   5138 HH21 ARG   382     -44.250  -7.458  -9.617  1.00 10.00      B   
ATOM   5139 HH22 ARG   382     -45.845  -7.061 -10.357  1.00 10.00      B   
ATOM   5140  C   ARG   382     -47.984  -1.106  -5.438  1.00 10.00      B   
ATOM   5141  O   ARG   382     -47.164  -0.207  -5.644  1.00 10.00      B   
ATOM   5142  N   MET   383     -48.594  -1.273  -4.272  1.00 10.00      B   
ATOM   5143  HN  MET   383     -49.209  -2.032  -4.157  1.00 10.00      B   
ATOM   5144  CA  MET   383     -48.368  -0.365  -3.155  1.00 10.00      B   
ATOM   5145  CB  MET   383     -49.327   0.825  -3.256  1.00 10.00      B   
ATOM   5146  CG  MET   383     -50.797   0.436  -3.191  1.00 10.00      B   
ATOM   5147  SD  MET   383     -51.902   1.847  -2.986  1.00 10.00      B   
ATOM   5148  CE  MET   383     -51.354   2.899  -4.327  1.00 10.00      B   
ATOM   5149  C   MET   383     -48.588  -1.059  -1.816  1.00 10.00      B   
ATOM   5150  O   MET   383     -49.121  -2.168  -1.758  1.00 10.00      B   
ATOM   5151  N   SER   384     -48.176  -0.392  -0.752  1.00 10.00      B   
ATOM   5152  HN  SER   384     -47.738   0.475  -0.875  1.00 10.00      B   
ATOM   5153  CA  SER   384     -48.343  -0.902   0.600  1.00 10.00      B   
ATOM   5154  CB  SER   384     -47.003  -0.848   1.341  1.00 10.00      B   
ATOM   5155  OG  SER   384     -45.917  -0.974   0.435  1.00 10.00      B   
ATOM   5156  HG  SER   384     -45.166  -1.377   0.889  1.00 10.00      B   
ATOM   5157  C   SER   384     -49.375  -0.036   1.317  1.00 10.00      B   
ATOM   5158  O   SER   384     -49.607   1.106   0.915  1.00 10.00      B   
ATOM   5159  N   GLY   385     -50.004  -0.566   2.356  1.00 10.00      B   
ATOM   5160  HN  GLY   385     -49.798  -1.484   2.639  1.00 10.00      B   
ATOM   5161  CA  GLY   385     -50.997   0.209   3.074  1.00 10.00      B   
ATOM   5162  C   GLY   385     -51.327  -0.372   4.430  1.00 10.00      B   
ATOM   5163  O   GLY   385     -50.888  -1.471   4.766  1.00 10.00      B   
ATOM   5164  N   ILE   386     -52.100   0.372   5.210  1.00 10.00      B   
ATOM   5165  HN  ILE   386     -52.413   1.247   4.882  1.00 10.00      B   
ATOM   5166  CA  ILE   386     -52.499  -0.067   6.537  1.00 10.00      B   
ATOM   5167  CB  ILE   386     -51.416   0.244   7.600  1.00 10.00      B
[truncated: 207,982 more chars]
