# Supplementary material for: Large-scale discovery of protein interactions at residue resolution using co-evolution calculated from genomic sequences
Source: Nat Commun. 2021 Mar 2;12:1396. doi: 10.1038/s41467-021-21636-z (PMC7925567; doi:10.1038/s41467-021-21636-z)
Supplement: Supplementary file 13 — Supplementary Data 11 [file 41467_2021_21636_MOESM13_ESM.zip › supplementary_prediction/cep_tp00607_KDPC_KDPB/models/structures_haddock-sorted.stat]

#struc haddock-score rmsd_all Einter Enb Evdw+0.1Eelec Evdw Eelec Eair Ecdih Ecoup Esani Evean Edani #NOEviol #Dihedviol #Jviol #Saniviol #veanviol #Daniviol bsa dH Edesolv
haddock_10w.pdb -48.94112 0.000 744.512 -163.614 -92.6649 -84.7816 -78.8326 908.126 0 0 0 0 0 5 0 0 0 0 0 2501.31 -191685 -39.2056
haddock_6w.pdb -44.8948 3.401 703.544 -227.466 -90.1178 -74.8569 -152.609 931.011 0 0 0 0 0 5 0 0 0 0 0 2665.18 -186218 -32.6172
haddock_1w.pdb -41.82308 5.518 763.763 -115.498 -80.2462 -76.3293 -39.1689 879.261 0 0 0 0 0 5 0 0 0 0 0 2400.91 -190903 -45.5861
haddock_4w.pdb -36.52106 1.871 739.776 -128.759 -85.6621 -80.8735 -47.8858 868.536 0 0 0 0 0 4 0 0 0 0 0 2738.1 -181685 -32.924
haddock_7w.pdb -34.80824 5.641 719.34 -147.367 -82.2118 -74.9724 -72.3942 866.707 0 0 0 0 0 5 0 0 0 0 0 2844.65 -190943 -32.0277
haddock_3w.pdb -34.633 5.723 753.372 -126.23 -79.9276 -74.7829 -51.447 879.602 0 0 0 0 0 5 0 0 0 0 0 2339.59 -200853 -37.5209
haddock_97w.pdb -31.7142 17.750 607.965 -314.839 -79.6384 -53.505 -261.334 922.804 0 0 0 0 0 5 0 0 0 0 0 2203.36 -191660 -18.2228
haddock_11w.pdb -31.0841 14.127 802.383 -217.833 -101.553 -88.6332 -129.2 1020.22 0 0 0 0 0 5 0 0 0 0 0 3123.49 -176009 -18.6329
haddock_47w.pdb -30.183 17.345 675.926 -215.079 -88.5118 -74.4488 -140.63 891.004 0 0 0 0 0 5 0 0 0 0 0 2313.21 -196238 -16.7086
haddock_81w.pdb -30.03336 18.407 825.785 -142.751 -90.7352 -84.9557 -57.7953 968.536 0 0 0 0 0 5 0 0 0 0 0 2549.42 -186112 -30.3722
haddock_80w.pdb -29.89 17.078 670.608 -256.871 -82.3367 -62.944 -193.927 927.48 0 0 0 0 0 5 0 0 0 0 0 2004.97 -196471 -20.9086
haddock_45w.pdb -28.724 18.800 830.756 -109.674 -75.0871 -71.244 -38.4305 940.431 0 0 0 0 0 4 0 0 0 0 0 2723.18 -191029 -43.837
haddock_12w.pdb -28.62438 3.036 769.401 -101.101 -64.2005 -60.1004 -41.0009 870.502 0 0 0 0 0 4 0 0 0 0 0 2161.05 -196365 -47.374
haddock_75w.pdb -27.6778 17.363 704.462 -200.282 -80.6991 -67.4121 -132.87 904.744 0 0 0 0 0 5 0 0 0 0 0 2236.53 -201381 -24.1661
haddock_20w.pdb -26.03428 14.192 859.954 -100.64 -78.1885 -75.6939 -24.9459 960.594 0 0 0 0 0 5 0 0 0 0 0 2905.47 -181158 -41.4106
haddock_52w.pdb -23.83756 18.730 878.728 -51.542 -60.6353 -61.6457 10.1037 930.269 0 0 0 0 0 4 0 0 0 0 0 2489.97 -191050 -57.2395
haddock_46w.pdb -20.74498 18.768 840.969 -83.676 -66.3803 -64.4586 -19.2174 924.645 0 0 0 0 0 4 0 0 0 0 0 2669.53 -190734 -44.9074
haddock_70w.pdb -19.01048 13.683 883.003 -147.255 -78.6889 -71.0704 -76.1849 1030.26 0 0 0 0 0 5 0 0 0 0 0 2563.5 -186068 -35.7291
haddock_67w.pdb -18.0737 17.863 663.789 -278.462 -73.6776 -50.9238 -227.538 942.25 0 0 0 0 0 5 0 0 0 0 0 2106.99 -191290 -15.8673
haddock_60w.pdb -16.78732 17.322 760.575 -141.783 -76.7924 -69.5712 -72.2121 902.359 0 0 0 0 0 5 0 0 0 0 0 2215.75 -196348 -23.0096
haddock_87w.pdb -15.9451 18.350 867.99 -105.671 -76.7903 -73.5813 -32.0895 973.66 0 0 0 0 0 5 0 0 0 0 0 2360.09 -186348 -33.3119
haddock_9w.pdb -15.23316 2.720 778.635 -114.149 -66.2968 -60.9799 -53.1688 892.784 0 0 0 0 0 5 0 0 0 0 0 2301.25 -201517 -32.8979
haddock_16w.pdb -14.9152 15.563 768.59 -165.703 -65.5772 -54.4521 -111.251 934.293 0 0 0 0 0 5 0 0 0 0 0 2186.69 -186462 -31.6422
haddock_35w.pdb -14.48146 17.453 776.948 -128.345 -75.3486 -69.4601 -58.8853 905.294 0 0 0 0 0 5 0 0 0 0 0 2321.92 -196625 -23.7737
haddock_85w.pdb -14.382 17.373 727.758 -178.134 -68.5345 -56.3568 -121.777 905.892 0 0 0 0 0 5 0 0 0 0 0 2056.77 -201396 -24.259
haddock_100w.pdb -13.46776 13.198 931.349 -103.358 -66.9536 -62.9087 -40.4488 1034.71 0 0 0 0 0 5 0 0 0 0 0 2312.48 -196550 -45.9403
haddock_44w.pdb -11.7487 13.521 875.632 -137.921 -85.4832 -79.6568 -58.264 1013.55 0 0 0 0 0 5 0 0 0 0 0 2855.98 -186196 -21.7941
haddock_8w.pdb -10.97912 2.822 786.924 -118.678 -56.0193 -49.0572 -69.6206 905.602 0 0 0 0 0 5 0 0 0 0 0 2071.73 -201402 -38.558
haddock_17w.pdb -10.7108 11.356 712.755 -167.44 -69.048 -58.1155 -109.325 880.196 0 0 0 0 0 5 0 0 0 0 0 2012.31 -216331 -18.7499
haddock_2w.pdb -10.46836 2.420 748.066 -129.997 -72.9813 -66.6462 -63.3508 878.063 0 0 0 0 0 5 0 0 0 0 0 2546.67 -196751 -18.9583
haddock_25w.pdb -8.6282 13.411 821.203 -88.609 -52.6094 -48.6095 -39.9995 909.812 0 0 0 0 0 5 0 0 0 0 0 1774.28 -206134 -43
haddock_43w.pdb -7.8637 17.545 737.499 -177.147 -60.7059 -47.768 -129.379 914.646 0 0 0 0 0 5 0 0 0 0 0 2063.59 -196451 -25.6845
haddock_56w.pdb -7.6994 14.715 727.72 -209.868 -66.2598 -50.3033 -159.565 937.588 0 0 0 0 0 5 0 0 0 0 0 1659.2 -186355 -19.2419
haddock_51w.pdb -5.84346 17.416 825.721 -92.4 -66.4964 -63.6182 -28.7818 918.121 0 0 0 0 0 5 0 0 0 0 0 2211.11 -191434 -28.281
haddock_98w.pdb -4.2583 13.553 691.395 -216.007 -57.7289 -40.1425 -175.864 907.401 0 0 0 0 0 5 0 0 0 0 0 1455.18 -192123 -19.6831
haddock_95w.pdb -4.2079 14.835 640.065 -292.69 -55.0964 -28.6971 -263.993 932.755 0 0 0 0 0 5 0 0 0 0 0 1315.92 -191872 -15.9877
haddock_57w.pdb -3.48298 17.471 783.389 -128.263 -69.1529 -62.5852 -65.6774 911.651 0 0 0 0 0 5 0 0 0 0 0 2208.01 -196491 -18.9274
haddock_32w.pdb -2.4003 14.597 726.793 -185.728 -55.3725 -40.8885 -144.84 912.521 0 0 0 0 0 5 0 0 0 0 0 1533.16 -196765 -23.7959
haddock_36w.pdb -0.53994 15.647 770.799 -134.045 -58.8197 -50.4613 -83.5837 904.844 0 0 0 0 0 5 0 0 0 0 0 1931.45 -195857 -23.8463
haddock_34w.pdb -0.309081978 18.885 898.536 -49.6587 -49.5818 -49.5733 -8.540989E-02 948.195 0 0 0 0 0 4 0 0 0 0 0 2050.54 -191365 -45.5382
haddock_22w.pdb 0.01946 17.481 752.992 -150.989 -66.7711 -57.4135 -93.5757 903.981 0 0 0 0 0 5 0 0 0 0 0 2106.4 -196366 -14.25
haddock_14w.pdb 0.68554 3.288 809.539 -71.4378 -49.9505 -47.563 -23.8748 880.977 0 0 0 0 0 4 0 0 0 0 0 1954.42 -196616 -35.0742
haddock_69w.pdb 0.68748 10.787 764.978 -75.1771 -61.7396 -60.2465 -14.9306 840.155 0 0 0 0 0 4 0 0 0 0 0 1886.03 -206611 -20.0954
haddock_71w.pdb 1.40184 19.141 890.481 -83.0933 -52.0624 -48.6145 -34.4788 973.574 0 0 0 0 0 5 0 0 0 0 0 1809.45 -186355 -40.4453
haddock_19w.pdb 1.67136 15.682 810.02 -128.306 -68.8318 -62.2235 -66.0827 938.326 0 0 0 0 0 5 0 0 0 0 0 2268.33 -186392 -16.7212
haddock_61w.pdb 1.77924 17.445 778.934 -142.783 -62.7772 -53.8877 -88.8953 921.717 0 0 0 0 0 5 0 0 0 0 0 1976.46 -201450 -18.7257
haddock_99w.pdb 1.9187 14.772 761.472 -178.191 -61.2621 -48.27 -129.921 939.663 0 0 0 0 0 5 0 0 0 0 0 2143.39 -195975 -17.7934
haddock_41w.pdb 2.17694 14.285 775.225 -86.4735 -50.462 -46.4607 -40.0128 861.698 0 0 0 0 0 4 0 0 0 0 0 1580.69 -206639 -29.5296
haddock_26w.pdb 2.85634 11.413 757.897 -126.317 -63.7165 -56.7609 -69.5563 884.214 0 0 0 0 0 5 0 0 0 0 0 1906.2 -216019 -14.8929
haddock_37w.pdb 3.37054 4.093 790.208 -120.91 -59.8591 -53.0756 -67.8348 911.118 0 0 0 0 0 4 0 0 0 0 0 1929.7 -206153 -21.0987
haddock_65w.pdb 3.73541 17.498 730.872 -198.852 -68.5563 -54.079 -144.773 929.724 0 0 0 0 0 5 0 0 0 0 0 1968.28 -196665 -6.20339
haddock_48w.pdb 4.10158 17.623 840.49 -82.4306 -65.0911 -63.1645 -19.2661 922.92 0 0 0 0 0 5 0 0 0 0 0 2015.05 -196361 -21.1727
haddock_68w.pdb 4.2315 17.487 764.057 -180.733 -57.9922 -44.3543 -136.379 944.79 0 0 0 0 0 5 0 0 0 0 0 1788.48 -201437 -18.6174
haddock_90w.pdb 4.43168 10.593 765.174 -95.2537 -55.2104 -50.7611 -44.4926 860.428 0 0 0 0 0 4 0 0 0 0 0 1964.89 -201471 -21.9515
haddock_30w.pdb 5.18746 15.924 836.651 -97.4248 -45.5747 -39.8136 -57.6112 934.076 0 0 0 0 0 5 0 0 0 0 0 1722.35 -181460 -36.8843
haddock_58w.pdb 6.69174 10.541 777.06 -67.3096 -54.9123 -53.5348 -13.7748 844.37 0 0 0 0 0 4 0 0 0 0 0 1727.09 -211286 -21.4555
haddock_5w.pdb 7.32906 5.453 805.231 -89.6526 -59.4106 -56.0504 -33.6022 894.884 0 0 0 0 0 5 0 0 0 0 0 2292.26 -191259 -19.3885
haddock_29w.pdb 7.41432 14.441 799.82 -63.4131 -49.1936 -47.6137 -15.7994 863.233 0 0 0 0 0 4 0 0 0 0 0 1632.61 -206351 -28.1354
haddock_91w.pdb 8.24404 15.333 871.829 -74.1949 -59.8477 -58.2536 -15.9413 946.024 0 0 0 0 0 5 0 0 0 0 0 2060.59 -181233 -24.9165
haddock_92w.pdb 8.25146 18.655 868.241 -100.446 -51.6764 -46.2575 -54.1887 968.688 0 0 0 0 0 5 0 0 0 0 0 1772.63 -186439 -31.5221
haddock_31w.pdb 8.4841 17.472 798.594 -103.064 -65.5416 -61.3725 -41.691 901.658 0 0 0 0 0 5 0 0 0 0 0 2099.28 -196308 -11.971
haddock_63w.pdb 8.597 11.401 857.89 -87.254 -46.6078 -42.0915 -45.1625 945.144 0 0 0 0 0 5 0 0 0 0 0 1762.33 -206698 -34.7934
haddock_86w.pdb 9.35158 12.430 640.986 -266.782 -54.3772 -30.7767 -236.005 907.768 0 0 0 0 0 5 0 0 0 0 0 1507.18 -176878 -3.44752
haddock_73w.pdb 10.5025 14.645 709.043 -209.004 -50.0423 -32.3799 -176.624 918.047 0 0 0 0 0 5 0 0 0 0 0 1273.52 -191571 -13.5975
haddock_15w.pdb 11.55705 18.561 787.833 -149.879 -68.9672 -59.9771 -89.9014 937.711 0 0 0 0 0 5 0 0 0 0 0 2316.7 -196201 -4.25667
haddock_33w.pdb 11.60858 3.871 811.98 -85.2683 -49.1931 -45.1847 -40.0836 897.248 0 0 0 0 0 4 0 0 0 0 0 1755.79 -206290 -24.9148
haddock_49w.pdb 12.4913 2.280 798.024 -97.8944 -55.8217 -51.1469 -46.7475 895.918 0 0 0 0 0 4 0 0 0 0 0 1685.26 -201704 -16.6041
haddock_24w.pdb 12.71488 14.024 769.669 -81.6624 -57.6076 -54.9348 -26.7276 851.332 0 0 0 0 0 4 0 0 0 0 0 1847.4 -206222 -12.138
haddock_64w.pdb 12.78154 10.588 738.648 -102.241 -59.4379 -54.682 -47.5593 840.889 0 0 0 0 0 4 0 0 0 0 0 1854.17 -216129 -7.1135
haddock_40w.pdb 12.92045 11.078 751.71 -131.773 -59.9623 -51.9833 -79.7899 883.483 0 0 0 0 0 5 0 0 0 0 0 1983.7 -216430 -7.48657
haddock_77w.pdb 13.87216 11.215 811.682 -62.0185 -51.7858 -50.6488 -11.3697 873.7 0 0 0 0 0 4 0 0 0 0 0 1481.27 -206563 -20.5751
haddock_78w.pdb 14.48304 15.098 852.861 -76.3468 -56.992 -54.8415 -21.5053 929.208 0 0 0 0 0 5 0 0 0 0 0 2178.95 -196058 -19.2952
haddock_93w.pdb 16.3416 16.728 767.065 -128.207 -49.8284 -41.1196 -87.0875 895.272 0 0 0 0 0 5 0 0 0 0 0 1468.79 -191263 -14.6485
haddock_28w.pdb 16.8481 13.026 841.711 -59.8947 -49.9857 -48.8847 -11.01 901.606 0 0 0 0 0 5 0 0 0 0 0 1765.77 -201343 -22.2258
haddock_59w.pdb 17.37609 10.826 767.156 -79.1139 -54.8785 -52.1857 -26.9282 846.27 0 0 0 0 0 4 0 0 0 0 0 1784.6 -211303 -9.67957
haddock_18w.pdb 17.77452 15.020 852.178 -80.4294 -49.5028 -46.0665 -34.3629 932.607 0 0 0 0 0 5 0 0 0 0 0 1889.14 -191442 -22.5471
haddock_55w.pdb 18.14645 18.917 957.669 -28.5054 -36.0822 -36.9241 8.41875 986.175 0 0 0 0 0 5 0 0 0 0 0 1847.55 -191264 -45.2307
haddock_74w.pdb 19.65542 15.576 836.974 -57.8786 -41.217 -39.3657 -18.5129 894.852 0 0 0 0 0 5 0 0 0 0 0 1256.6 -186740 -26.7615
haddock_23w.pdb 21.71446 14.794 847.657 -90.3117 -56.1232 -52.3245 -37.9872 937.968 0 0 0 0 0 5 0 0 0 0 0 1815.02 -186332 -12.1604
haddock_39w.pdb 22.18833 12.897 816.701 -82.4166 -59.6966 -57.1721 -25.2445 899.118 0 0 0 0 0 5 0 0 0 0 0 1903.91 -201084 -5.50247
haddock_83w.pdb 22.27618 17.367 741.118 -173.316 -63.5035 -51.3021 -122.014 914.434 0 0 0 0 0 5 0 0 0 0 0 1809.07 -201760 6.53768
haddock_38w.pdb 22.567518 5.323 864.358 -47.6058 -43.3943 -42.9264 -4.67941 911.964 0 0 0 0 0 4 0 0 0 0 0 1541.35 -201730 -24.7666
haddock_27w.pdb 24.20666 17.512 832.252 -89.6938 -65.1434 -62.4156 -27.2782 921.946 0 0 0 0 0 5 0 0 0 0 0 2055.08 -196570 -0.1167
haddock_13w.pdb 24.4814 15.422 820.212 -91.9705 -48.2314 -43.3715 -48.599 912.182 0 0 0 0 0 5 0 0 0 0 0 1676.24 -195877 -13.6455
haddock_21w.pdb 25.12816 14.967 861.257 -89.3442 -36.9532 -31.132 -58.2122 950.601 0 0 0 0 0 5 0 0 0 0 0 1383.36 -186291 -27.1575
haddock_72w.pdb 25.46318 16.570 792.764 -95.9411 -44.2329 -38.4875 -57.4536 888.705 0 0 0 0 0 5 0 0 0 0 0 1550.05 -191143 -13.4291
haddock_50w.pdb 26.31932 5.450 872.233 -114.957 -47.9116 -40.4622 -74.4944 987.19 0 0 0 0 0 5 0 0 0 0 0 1654.27 -196470 -17.0386
haddock_96w.pdb 27.280198 12.384 683.565 -237.423 -44.2441 -22.7798 -214.643 920.988 0 0 0 0 0 5 0 0 0 0 0 1349.03 -181585 0.889798
haddock_82w.pdb 27.95822 14.854 826.304 -75.5313 -39.5516 -35.5539 -39.9774 901.835 0 0 0 0 0 5 0 0 0 0 0 1326.72 -191617 -18.6759
haddock_54w.pdb 28.88743 11.224 774.957 -87.2459 -44.5048 -39.7558 -47.4901 862.203 0 0 0 0 0 4 0 0 0 0 0 1537.77 -206647 -8.07905
haddock_88w.pdb 29.81319 13.568 714.517 -211.321 -38.8435 -19.6793 -191.642 925.838 0 0 0 0 0 5 0 0 0 0 0 1112.3 -192008 -4.76291
haddock_66w.pdb 29.972004 10.732 941.873 -48.8258 -45.5925 -45.2333 -3.59248 990.699 0 0 0 0 0 5 0 0 0 0 0 1721.95 -196417 -23.1461
haddock_89w.pdb 31.20823 14.975 750.604 -155.638 -49.6065 -37.8252 -117.813 906.242 0 0 0 0 0 5 0 0 0 0 0 1425.24 -201391 1.97183
haddock_62w.pdb 34.45776 15.123 861.865 -73.5811 -43.3526 -39.9939 -33.5872 935.446 0 0 0 0 0 5 0 0 0 0 0 1731.98 -186506 -12.3755
haddock_84w.pdb 38.14298 10.902 773.116 -78.9787 -55.7613 -53.1816 -25.7971 852.095 0 0 0 0 0 4 0 0 0 0 0 1764.13 -211221 11.2745
haddock_94w.pdb 40.0945 13.712 686.415 -232.853 -48.142 -27.6186 -205.234 919.267 0 0 0 0 0 5 0 0 0 0 0 1189.55 -186812 16.8332
haddock_76w.pdb 41.51436 16.728 839.273 -65.8523 -33.0764 -29.4346 -36.4177 905.125 0 0 0 0 0 5 0 0 0 0 0 1303.44 -191197 -12.28
haddock_53w.pdb 44.97724 15.069 870.252 -63.1295 -31.6661 -28.1702 -34.9593 933.382 0 0 0 0 0 5 0 0 0 0 0 1453.01 -186562 -13.1989
haddock_42w.pdb 47.605374 15.197 889.399 -38.6468 -34.6786 -34.2377 -4.40913 928.046 0 0 0 0 0 5 0 0 0 0 0 1471.69 -186450 -10.0797
haddock_79w.pdb 49.54343 16.656 849.898 -60.5922 -31.0965 -27.8192 -32.773 910.49 0 0 0 0 0 5 0 0 0 0 0 1202.96 -191121 -7.13177
                      
