# Supplementary material for: Large-scale discovery of protein interactions at residue resolution using co-evolution calculated from genomic sequences
Source: Nat Commun. 2021 Mar 2;12:1396. doi: 10.1038/s41467-021-21636-z (PMC7925567; doi:10.1038/s41467-021-21636-z)
Supplement: Supplementary file 13 — Supplementary Data 11 [file 41467_2021_21636_MOESM13_ESM.zip › supplementary_prediction/cep_tp00607_KDPC_KDPB/models/haddock_top_7_haddock_97w.pdb]

REMARK FILENAME="haddock_97w.pdb0"
REMARK ===============================================================
REMARK HADDOCK run for haddock
REMARK initial structure: haddock_97.pdb
REMARK final NOE weights: unambig 50 amb: 50
REMARK ===============================================================
REMARK            total,bonds,angles,improper,dihe,vdw,elec,air,cdih,coup,rdcs,vean,dani,xpcs,rg
REMARK energies: 607.965, 0, 0, 0, 0, -53.505, -261.334, 922.804, 0, 0, 0, 0, 0, 0, 0
REMARK ===============================================================
REMARK            bonds,angles,impropers,dihe,air,cdih,coup,rdcs,vean,dani,xpcs
REMARK rms-dev.: 0,0,0,0,36.9632,0,0, 0, 0, 0, 0
REMARK ===============================================================
REMARK               air,cdih,coup,rdcs,vean,dani,xpcs
REMARK               >0.3,>5,>1,>0,>5,>0.2,>0.2
REMARK violations.: 5, 0, 0, 0, 0, 0, 0
REMARK ===============================================================
REMARK                        CVpartition#,violations,rms
REMARK AIRs cross-validation: 2, 0, NaN
REMARK ===============================================================
REMARK NCS energy: 0
REMARK ===============================================================
REMARK Symmetry energy: 0
REMARK ===============================================================
REMARK Desolvation energy: -18.2228
REMARK Internal energy free molecules: 159673
REMARK Internal energy complex: -31654.2
REMARK Binding energy: -191660
REMARK ===============================================================
REMARK buried surface area: 2203.36
REMARK ===============================================================
REMARK water - chain1: 0 0 0
REMARK water - chain2: 0 0 0
REMARK water - chain3: 0 0 0
REMARK water - chain4: 0 0 0
REMARK water - chain5: 0 0 0
REMARK water - chain6: 0 0 0
REMARK ===============================================================
REMARK water - water: 0 0 0
REMARK ===============================================================
REMARK DATE:05-Aug-2020  14:35:17       created by user: he47
REMARK VERSION:1.3
ATOM      1  CB  LEU     4      67.876  46.707  22.783  1.00 10.00      A   
ATOM      2  CG  LEU     4      69.035  46.088  23.567  1.00 10.00      A   
ATOM      3  CD1 LEU     4      70.308  46.106  22.737  1.00 10.00      A   
ATOM      4  CD2 LEU     4      69.247  46.820  24.882  1.00 10.00      A   
ATOM      5  C   LEU     4      65.433  47.257  22.571  1.00 10.00      A   
ATOM      6  O   LEU     4      64.542  46.717  21.909  1.00 10.00      A   
ATOM      7  N   LEU     4      66.151  44.978  23.186  1.00 10.00      A   
ATOM      8  HT1 LEU     4      65.175  44.804  23.490  1.00 10.00      A   
ATOM      9  HT2 LEU     4      66.791  44.417  23.778  1.00 10.00      A   
ATOM     10  HT3 LEU     4      66.252  44.674  22.198  1.00 10.00      A   
ATOM     11  CA  LEU     4      66.468  46.416  23.311  1.00 10.00      A   
ATOM     12  N   ARG     5      65.566  48.576  22.682  1.00 10.00      A   
ATOM     13  HN  ARG     5      66.310  48.935  23.218  1.00 10.00      A   
ATOM     14  CA  ARG     5      64.647  49.518  22.043  1.00 10.00      A   
ATOM     15  CB  ARG     5      65.010  50.966  22.376  1.00 10.00      A   
ATOM     16  CG  ARG     5      64.674  51.371  23.800  1.00 10.00      A   
ATOM     17  CD  ARG     5      65.380  52.656  24.195  1.00 10.00      A   
ATOM     18  NE  ARG     5      65.031  53.766  23.313  1.00 10.00      A   
ATOM     19  HE  ARG     5      64.355  53.593  22.620  1.00 10.00      A   
ATOM     20  CZ  ARG     5      65.570  54.979  23.395  1.00 10.00      A   
ATOM     21  NH1 ARG     5      66.490  55.241  24.317  1.00 10.00      A   
ATOM     22 HH11 ARG     5      66.912  56.193  24.383  1.00 10.00      A   
ATOM     23 HH12 ARG     5      66.795  54.494  24.984  1.00 10.00      A   
ATOM     24  NH2 ARG     5      65.185  55.932  22.552  1.00 10.00      A   
ATOM     25 HH21 ARG     5      64.460  55.730  21.830  1.00 10.00      A   
ATOM     26 HH22 ARG     5      65.607  56.889  22.607  1.00 10.00      A   
ATOM     27  C   ARG     5      64.495  49.317  20.527  1.00 10.00      A   
ATOM     28  O   ARG     5      63.367  49.279  20.033  1.00 10.00      A   
ATOM     29  N   PRO     6      65.607  49.203  19.760  1.00 10.00      A   
ATOM     30  CA  PRO     6      65.548  48.999  18.303  1.00 10.00      A   
ATOM     31  CB  PRO     6      66.999  48.670  17.910  1.00 10.00      A   
ATOM     32  CG  PRO     6      67.735  48.488  19.196  1.00 10.00      A   
ATOM     33  CD  PRO     6      67.000  49.303  20.217  1.00 10.00      A   
ATOM     34  C   PRO     6      64.613  47.853  17.907  1.00 10.00      A   
ATOM     35  O   PRO     6      63.902  47.941  16.905  1.00 10.00      A   
ATOM     36  N   ALA     7      64.614  46.788  18.703  1.00 10.00      A   
ATOM     37  HN  ALA     7      65.201  46.779  19.484  1.00 10.00      A   
ATOM     38  CA  ALA     7      63.761  45.635  18.442  1.00 10.00      A   
ATOM     39  CB  ALA     7      64.127  44.487  19.372  1.00 10.00      A   
ATOM     40  C   ALA     7      62.298  46.017  18.627  1.00 10.00      A   
ATOM     41  O   ALA     7      61.444  45.679  17.804  1.00 10.00      A   
ATOM     42  N   LEU     8      62.023  46.747  19.702  1.00 10.00      A   
ATOM     43  HN  LEU     8      62.753  46.993  20.310  1.00 10.00      A   
ATOM     44  CA  LEU     8      60.669  47.193  20.007  1.00 10.00      A   
ATOM     45  CB  LEU     8      60.628  47.858  21.385  1.00 10.00      A   
ATOM     46  CG  LEU     8      61.259  47.070  22.537  1.00 10.00      A   
ATOM     47  CD1 LEU     8      61.332  47.931  23.786  1.00 10.00      A   
ATOM     48  CD2 LEU     8      60.484  45.790  22.810  1.00 10.00      A   
ATOM     49  C   LEU     8      60.174  48.165  18.942  1.00 10.00      A   
ATOM     50  O   LEU     8      58.976  48.259  18.675  1.00 10.00      A   
ATOM     51  N   SER     9      61.110  48.879  18.327  1.00 10.00      A   
ATOM     52  HN  SER     9      62.051  48.756  18.586  1.00 10.00      A   
ATOM     53  CA  SER     9      60.780  49.838  17.281  1.00 10.00      A   
ATOM     54  CB  SER     9      61.996  50.709  16.957  1.00 10.00      A   
ATOM     55  OG  SER     9      62.573  51.241  18.141  1.00 10.00      A   
ATOM     56  HG  SER     9      62.426  50.632  18.875  1.00 10.00      A   
ATOM     57  C   SER     9      60.285  49.116  16.027  1.00 10.00      A   
ATOM     58  O   SER     9      59.536  49.673  15.224  1.00 10.00      A   
ATOM     59  N   THR    10      60.705  47.872  15.866  1.00 10.00      A   
ATOM     60  HN  THR    10      61.320  47.483  16.524  1.00 10.00      A   
ATOM     61  CA  THR    10      60.294  47.074  14.728  1.00 10.00      A   
ATOM     62  CB  THR    10      61.365  46.028  14.381  1.00 10.00      A   
ATOM     63  OG1 THR    10      62.662  46.630  14.477  1.00 10.00      A   
ATOM     64  HG1 THR    10      63.334  45.940  14.456  1.00 10.00      A   
ATOM     65  CG2 THR    10      61.156  45.504  12.969  1.00 10.00      A   
ATOM     66  C   THR    10      58.980  46.363  15.031  1.00 10.00      A   
ATOM     67  O   THR    10      58.123  46.222  14.157  1.00 10.00      A   
ATOM     68  N   PHE    11      58.822  45.938  16.284  1.00 10.00      A   
ATOM     69  HN  PHE    11      59.540  46.098  16.934  1.00 10.00      A   
ATOM     70  CA  PHE    11      57.618  45.235  16.718  1.00 10.00      A   
ATOM     71  CB  PHE    11      57.698  44.868  18.203  1.00 10.00      A   
ATOM     72  CG  PHE    11      58.666  43.760  18.514  1.00 10.00      A   
ATOM     73  CD1 PHE    11      59.440  43.804  19.660  1.00 10.00      A   
ATOM     74  CD2 PHE    11      58.802  42.675  17.663  1.00 10.00      A   
ATOM     75  CE1 PHE    11      60.330  42.787  19.954  1.00 10.00      A   
ATOM     76  CE2 PHE    11      59.690  41.656  17.950  1.00 10.00      A   
ATOM     77  CZ  PHE    11      60.456  41.712  19.097  1.00 10.00      A   
ATOM     78  C   PHE    11      56.357  46.044  16.439  1.00 10.00      A   
ATOM     79  O   PHE    11      55.393  45.523  15.881  1.00 10.00      A   
ATOM     80  N   ILE    12      56.377  47.321  16.809  1.00 10.00      A   
ATOM     81  HN  ILE    12      57.181  47.682  17.239  1.00 10.00      A   
ATOM     82  CA  ILE    12      55.227  48.194  16.597  1.00 10.00      A   
ATOM     83  CB  ILE    12      55.436  49.598  17.203  1.00 10.00      A   
ATOM     84  CG1 ILE    12      56.783  50.187  16.767  1.00 10.00      A   
ATOM     85  CG2 ILE    12      55.338  49.545  18.722  1.00 10.00      A   
ATOM     86  CD1 ILE    12      57.035  51.590  17.276  1.00 10.00      A   
ATOM     87  C   ILE    12      54.871  48.305  15.115  1.00 10.00      A   
ATOM     88  O   ILE    12      53.698  48.394  14.756  1.00 10.00      A   
ATOM     89  N   PHE    13      55.889  48.268  14.260  1.00 10.00      A   
ATOM     90  HN  PHE    13      56.800  48.173  14.607  1.00 10.00      A   
ATOM     91  CA  PHE    13      55.683  48.357  12.821  1.00 10.00      A   
ATOM     92  CB  PHE    13      57.004  48.658  12.102  1.00 10.00      A   
ATOM     93  CG  PHE    13      56.893  48.686  10.601  1.00 10.00      A   
ATOM     94  CD1 PHE    13      56.172  49.682   9.963  1.00 10.00      A   
ATOM     95  CD2 PHE    13      57.510  47.714   9.831  1.00 10.00      A   
ATOM     96  CE1 PHE    13      56.069  49.708   8.584  1.00 10.00      A   
ATOM     97  CE2 PHE    13      57.412  47.733   8.453  1.00 10.00      A   
ATOM     98  CZ  PHE    13      56.690  48.732   7.829  1.00 10.00      A   
ATOM     99  C   PHE    13      55.073  47.063  12.292  1.00 10.00      A   
ATOM    100  O   PHE    13      54.155  47.086  11.469  1.00 10.00      A   
ATOM    101  N   LEU    14      55.581  45.936  12.788  1.00 10.00      A   
ATOM    102  HN  LEU    14      56.308  45.990  13.448  1.00 10.00      A   
ATOM    103  CA  LEU    14      55.096  44.623  12.379  1.00 10.00      A   
ATOM    104  CB  LEU    14      55.908  43.518  13.059  1.00 10.00      A   
ATOM    105  CG  LEU    14      57.400  43.474  12.721  1.00 10.00      A   
ATOM    106  CD1 LEU    14      58.134  42.523  13.654  1.00 10.00      A   
ATOM    107  CD2 LEU    14      57.609  43.072  11.269  1.00 10.00      A   
ATOM    108  C   LEU    14      53.618  44.465  12.711  1.00 10.00      A   
ATOM    109  O   LEU    14      52.859  43.859  11.954  1.00 10.00      A   
ATOM    110  N   LEU    15      53.214  45.020  13.845  1.00 10.00      A   
ATOM    111  HN  LEU    15      53.869  45.483  14.414  1.00 10.00      A   
ATOM    112  CA  LEU    15      51.826  44.948  14.274  1.00 10.00      A   
ATOM    113  CB  LEU    15      51.682  45.441  15.715  1.00 10.00      A   
ATOM    114  CG  LEU    15      52.513  44.712  16.773  1.00 10.00      A   
ATOM    115  CD1 LEU    15      52.316  45.346  18.140  1.00 10.00      A   
ATOM    116  CD2 LEU    15      52.171  43.232  16.812  1.00 10.00      A   
ATOM    117  C   LEU    15      50.929  45.766  13.352  1.00 10.00      A   
ATOM    118  O   LEU    15      49.780  45.405  13.104  1.00 10.00      A   
ATOM    119  N   LEU    16      51.468  46.863  12.835  1.00 10.00      A   
ATOM    120  HN  LEU    16      52.396  47.088  13.057  1.00 10.00      A   
ATOM    121  CA  LEU    16      50.718  47.744  11.949  1.00 10.00      A   
ATOM    122  CB  LEU    16      51.374  49.126  11.886  1.00 10.00      A   
ATOM    123  CG  LEU    16      51.441  49.906  13.198  1.00 10.00      A   
ATOM    124  CD1 LEU    16      52.183  51.218  13.007  1.00 10.00      A   
ATOM    125  CD2 LEU    16      50.047  50.149  13.745  1.00 10.00      A   
ATOM    126  C   LEU    16      50.596  47.169  10.543  1.00 10.00      A   
ATOM    127  O   LEU    16      49.524  47.202   9.939  1.00 10.00      A   
ATOM    128  N   ILE    17      51.691  46.637  10.023  1.00 10.00      A   
ATOM    129  HN  ILE    17      52.519  46.623  10.553  1.00 10.00      A   
ATOM    130  CA  ILE    17      51.691  46.083   8.676  1.00 10.00      A   
ATOM    131  CB  ILE    17      53.106  46.042   8.040  1.00 10.00      A   
ATOM    132  CG1 ILE    17      53.043  45.621   6.569  1.00 10.00      A   
ATOM    133  CG2 ILE    17      54.067  45.156   8.821  1.00 10.00      A   
ATOM    134  CD1 ILE    17      52.467  46.682   5.657  1.00 10.00      A   
ATOM    135  C   ILE    17      50.989  44.725   8.584  1.00 10.00      A   
ATOM    136  O   ILE    17      50.067  44.554   7.786  1.00 10.00      A   
ATOM    137  N   THR    18      51.393  43.779   9.420  1.00 10.00      A   
ATOM    138  HN  THR    18      52.105  43.978  10.069  1.00 10.00      A   
ATOM    139  CA  THR    18      50.815  42.443   9.395  1.00 10.00      A   
ATOM    140  CB  THR    18      51.750  41.423  10.071  1.00 10.00      A   
ATOM    141  OG1 THR    18      53.108  41.744   9.740  1.00 10.00      A   
ATOM    142  HG1 THR    18      53.187  41.825   8.780  1.00 10.00      A   
ATOM    143  CG2 THR    18      51.443  40.016   9.582  1.00 10.00      A   
ATOM    144  C   THR    18      49.433  42.388  10.045  1.00 10.00      A   
ATOM    145  O   THR    18      48.527  41.732   9.533  1.00 10.00      A   
ATOM    146  N   GLY    19      49.263  43.091  11.155  1.00 10.00      A   
ATOM    147  HN  GLY    19      50.008  43.621  11.514  1.00 10.00      A   
ATOM    148  CA  GLY    19      47.985  43.071  11.846  1.00 10.00      A   
ATOM    149  C   GLY    19      47.136  44.296  11.578  1.00 10.00      A   
ATOM    150  O   GLY    19      46.285  44.662  12.394  1.00 10.00      A   
ATOM    151  N   GLY    20      47.354  44.931  10.440  1.00 10.00      A   
ATOM    152  HN  GLY    20      48.039  44.596   9.826  1.00 10.00      A   
ATOM    153  CA  GLY    20      46.589  46.112  10.101  1.00 10.00      A   
ATOM    154  C   GLY    20      46.371  46.256   8.610  1.00 10.00      A   
ATOM    155  O   GLY    20      45.280  45.997   8.110  1.00 10.00      A   
ATOM    156  N   VAL    21      47.419  46.648   7.900  1.00 10.00      A   
ATOM    157  HN  VAL    21      48.274  46.814   8.363  1.00 10.00      A   
ATOM    158  CA  VAL    21      47.344  46.852   6.454  1.00 10.00      A   
ATOM    159  CB  VAL    21      48.637  47.494   5.902  1.00 10.00      A   
ATOM    160  CG1 VAL    21      48.438  47.961   4.468  1.00 10.00      A   
ATOM    161  CG2 VAL    21      49.086  48.650   6.786  1.00 10.00      A   
ATOM    162  C   VAL    21      47.063  45.554   5.697  1.00 10.00      A   
ATOM    163  O   VAL    21      46.165  45.502   4.854  1.00 10.00      A   
ATOM    164  N   TYR    22      47.830  44.513   6.013  1.00 10.00      A   
ATOM    165  HN  TYR    22      48.515  44.622   6.710  1.00 10.00      A   
ATOM    166  CA  TYR    22      47.696  43.213   5.356  1.00 10.00      A   
ATOM    167  CB  TYR    22      48.636  42.168   5.975  1.00 10.00      A   
ATOM    168  CG  TYR    22      48.577  40.814   5.306  1.00 10.00      A   
ATOM    169  CD1 TYR    22      49.084  40.624   4.027  1.00 10.00      A   
ATOM    170  CD2 TYR    22      48.012  39.725   5.954  1.00 10.00      A   
ATOM    171  CE1 TYR    22      49.029  39.387   3.413  1.00 10.00      A   
ATOM    172  CE2 TYR    22      47.953  38.486   5.350  1.00 10.00      A   
ATOM    173  CZ  TYR    22      48.462  38.321   4.079  1.00 10.00      A   
ATOM    174  OH  TYR    22      48.403  37.082   3.474  1.00 10.00      A   
ATOM    175  HH  TYR    22      49.262  36.878   3.073  1.00 10.00      A   
ATOM    176  C   TYR    22      46.246  42.704   5.274  1.00 10.00      A   
ATOM    177  O   TYR    22      45.736  42.490   4.173  1.00 10.00      A   
ATOM    178  N   PRO    23      45.552  42.502   6.417  1.00 10.00      A   
ATOM    179  CA  PRO    23      44.166  42.010   6.408  1.00 10.00      A   
ATOM    180  CB  PRO    23      43.852  41.773   7.888  1.00 10.00      A   
ATOM    181  CG  PRO    23      44.795  42.661   8.620  1.00 10.00      A   
ATOM    182  CD  PRO    23      46.044  42.717   7.790  1.00 10.00      A   
ATOM    183  C   PRO    23      43.191  43.023   5.810  1.00 10.00      A   
ATOM    184  O   PRO    23      42.137  42.651   5.286  1.00 10.00      A   
ATOM    185  N   LEU    24      43.543  44.302   5.888  1.00 10.00      A   
ATOM    186  HN  LEU    24      44.390  44.542   6.324  1.00 10.00      A   
ATOM    187  CA  LEU    24      42.697  45.355   5.347  1.00 10.00      A   
ATOM    188  CB  LEU    24      43.227  46.735   5.744  1.00 10.00      A   
ATOM    189  CG  LEU    24      42.416  47.939   5.256  1.00 10.00      A   
ATOM    190  CD1 LEU    24      41.075  48.012   5.969  1.00 10.00      A   
ATOM    191  CD2 LEU    24      43.200  49.227   5.446  1.00 10.00      A   
ATOM    192  C   LEU    24      42.611  45.241   3.832  1.00 10.00      A   
ATOM    193  O   LEU    24      41.520  45.274   3.261  1.00 10.00      A   
ATOM    194  N   LEU    25      43.766  45.076   3.193  1.00 10.00      A   
ATOM    195  HN  LEU    25      44.599  45.031   3.717  1.00 10.00      A   
ATOM    196  CA  LEU    25      43.837  44.957   1.741  1.00 10.00      A   
ATOM    197  CB  LEU    25      45.287  44.763   1.291  1.00 10.00      A   
ATOM    198  CG  LEU    25      46.284  45.843   1.722  1.00 10.00      A   
ATOM    199  CD1 LEU    25      47.697  45.462   1.308  1.00 10.00      A   
ATOM    200  CD2 LEU    25      45.902  47.197   1.145  1.00 10.00      A   
ATOM    201  C   LEU    25      42.982  43.797   1.249  1.00 10.00      A   
ATOM    202  O   LEU    25      42.235  43.931   0.278  1.00 10.00      A   
ATOM    203  N   THR    26      43.078  42.667   1.943  1.00 10.00      A   
ATOM    204  HN  THR    26      43.682  42.633   2.715  1.00 10.00      A   
ATOM    205  CA  THR    26      42.321  41.475   1.585  1.00 10.00      A   
ATOM    206  CB  THR    26      42.692  40.295   2.501  1.00 10.00      A   
ATOM    207  OG1 THR    26      44.110  40.300   2.728  1.00 10.00      A   
ATOM    208  HG1 THR    26      44.381  39.439   3.072  1.00 10.00      A   
ATOM    209  CG2 THR    26      42.294  38.975   1.860  1.00 10.00      A   
ATOM    210  C   THR    26      40.813  41.726   1.662  1.00 10.00      A   
ATOM    211  O   THR    26      40.051  41.253   0.819  1.00 10.00      A   
ATOM    212  N   THR    27      40.394  42.481   2.667  1.00 10.00      A   
ATOM    213  HN  THR    27      41.048  42.837   3.305  1.00 10.00      A   
ATOM    214  CA  THR    27      38.986  42.793   2.850  1.00 10.00      A   
ATOM    215  CB  THR    27      38.720  43.298   4.282  1.00 10.00      A   
ATOM    216  OG1 THR    27      39.243  42.344   5.217  1.00 10.00      A   
ATOM    217  HG1 THR    27      40.131  42.614   5.489  1.00 10.00      A   
ATOM    218  CG2 THR    27      37.228  43.467   4.526  1.00 10.00      A   
ATOM    219  C   THR    27      38.513  43.832   1.831  1.00 10.00      A   
ATOM    220  O   THR    27      37.448  43.683   1.226  1.00 10.00      A   
ATOM    221  N   VAL    28      39.320  44.870   1.632  1.00 10.00      A   
ATOM    222  HN  VAL    28      40.166  44.925   2.135  1.00 10.00      A   
ATOM    223  CA  VAL    28      38.986  45.931   0.690  1.00 10.00      A   
ATOM    224  CB  VAL    28      40.009  47.088   0.735  1.00 10.00      A   
ATOM    225  CG1 VAL    28      39.720  48.109  -0.353  1.00 10.00      A   
ATOM    226  CG2 VAL    28      39.994  47.762   2.098  1.00 10.00      A   
ATOM    227  C   VAL    28      38.877  45.388  -0.734  1.00 10.00      A   
ATOM    228  O   VAL    28      37.834  45.517  -1.377  1.00 10.00      A   
ATOM    229  N   LEU    29      39.945  44.760  -1.211  1.00 10.00      A   
ATOM    230  HN  LEU    29      40.743  44.668  -0.641  1.00 10.00      A   
ATOM    231  CA  LEU    29      39.967  44.201  -2.558  1.00 10.00      A   
ATOM    232  CB  LEU    29      41.382  43.751  -2.926  1.00 10.00      A   
ATOM    233  CG  LEU    29      42.476  44.816  -2.831  1.00 10.00      A   
ATOM    234  CD1 LEU    29      43.848  44.186  -3.011  1.00 10.00      A   
ATOM    235  CD2 LEU    29      42.250  45.924  -3.849  1.00 10.00      A   
ATOM    236  C   LEU    29      39.001  43.028  -2.680  1.00 10.00      A   
ATOM    237  O   LEU    29      38.419  42.794  -3.739  1.00 10.00      A   
ATOM    238  N   GLY    30      38.831  42.298  -1.584  1.00 10.00      A   
ATOM    239  HN  GLY    30      39.321  42.535  -0.769  1.00 10.00      A   
ATOM    240  CA  GLY    30      37.940  41.155  -1.578  1.00 10.00      A   
ATOM    241  C   GLY    30      36.519  41.523  -1.944  1.00 10.00      A   
ATOM    242  O   GLY    30      35.945  40.944  -2.862  1.00 10.00      A   
ATOM    243  N   GLN    31      35.963  42.505  -1.246  1.00 10.00      A   
ATOM    244  HN  GLN    31      36.486  42.945  -0.538  1.00 10.00      A   
ATOM    245  CA  GLN    31      34.596  42.945  -1.499  1.00 10.00      A   
ATOM    246  CB  GLN    31      34.079  43.800  -0.346  1.00 10.00      A   
ATOM    247  CG  GLN    31      33.765  43.008   0.910  1.00 10.00      A   
ATOM    248  CD  GLN    31      33.201  43.875   2.011  1.00 10.00      A   
ATOM    249  OE1 GLN    31      32.535  44.874   1.748  1.00 10.00      A   
ATOM    250  NE2 GLN    31      33.459  43.495   3.248  1.00 10.00      A   
ATOM    251 HE21 GLN    31      33.991  42.680   3.377  1.00 10.00      A   
ATOM    252 HE22 GLN    31      33.119  44.044   3.984  1.00 10.00      A   
ATOM    253  C   GLN    31      34.466  43.699  -2.819  1.00 10.00      A   
ATOM    254  O   GLN    31      33.410  43.671  -3.453  1.00 10.00      A   
ATOM    255  N   TRP    32      35.533  44.376  -3.226  1.00 10.00      A   
ATOM    256  HN  TRP    32      36.346  44.366  -2.677  1.00 10.00      A   
ATOM    257  CA  TRP    32      35.519  45.134  -4.470  1.00 10.00      A   
ATOM    258  CB  TRP    32      36.750  46.037  -4.578  1.00 10.00      A   
ATOM    259  CG  TRP    32      36.618  47.340  -3.847  1.00 10.00      A   
ATOM    260  CD1 TRP    32      35.515  47.812  -3.196  1.00 10.00      A   
ATOM    261  CD2 TRP    32      37.631  48.341  -3.700  1.00 10.00      A   
ATOM    262  NE1 TRP    32      35.782  49.043  -2.648  1.00 10.00      A   
ATOM    263  HE1 TRP    32      35.147  49.588  -2.127  1.00 10.00      A   
ATOM    264  CE2 TRP    32      37.074  49.389  -2.942  1.00 10.00      A   
ATOM    265  CE3 TRP    32      38.958  48.448  -4.129  1.00 10.00      A   
ATOM    266  CZ2 TRP    32      37.796  50.534  -2.611  1.00 10.00      A   
ATOM    267  CZ3 TRP    32      39.671  49.583  -3.800  1.00 10.00      A   
ATOM    268  CH2 TRP    32      39.091  50.610  -3.045  1.00 10.00      A   
ATOM    269  C   TRP    32      35.446  44.207  -5.677  1.00 10.00      A   
ATOM    270  O   TRP    32      34.714  44.474  -6.633  1.00 10.00      A   
ATOM    271  N   TRP    33      36.194  43.115  -5.623  1.00 10.00      A   
ATOM    272  HN  TRP    33      36.749  42.953  -4.828  1.00 10.00      A   
ATOM    273  CA  TRP    33      36.219  42.159  -6.717  1.00 10.00      A   
ATOM    274  CB  TRP    33      37.602  41.519  -6.857  1.00 10.00      A   
ATOM    275  CG  TRP    33      38.658  42.494  -7.281  1.00 10.00      A   
ATOM    276  CD1 TRP    33      39.678  42.985  -6.519  1.00 10.00      A   
ATOM    277  CD2 TRP    33      38.790  43.108  -8.568  1.00 10.00      A   
ATOM    278  NE1 TRP    33      40.435  43.868  -7.248  1.00 10.00      A   
ATOM    279  HE1 TRP    33      41.225  44.354  -6.919  1.00 10.00      A   
ATOM    280  CE2 TRP    33      39.912  43.959  -8.511  1.00 10.00      A   
ATOM    281  CE3 TRP    33      38.070  43.022  -9.765  1.00 10.00      A   
ATOM    282  CZ2 TRP    33      40.330  44.717  -9.600  1.00 10.00      A   
ATOM    283  CZ3 TRP    33      38.489  43.776 -10.845  1.00 10.00      A   
ATOM    284  CH2 TRP    33      39.607  44.612 -10.755  1.00 10.00      A   
ATOM    285  C   TRP    33      35.136  41.095  -6.583  1.00 10.00      A   
ATOM    286  O   TRP    33      34.527  40.699  -7.576  1.00 10.00      A   
ATOM    287  N   PHE    34      34.886  40.642  -5.360  1.00 10.00      A   
ATOM    288  HN  PHE    34      35.386  41.007  -4.597  1.00 10.00      A   
ATOM    289  CA  PHE    34      33.876  39.615  -5.118  1.00 10.00      A   
ATOM    290  CB  PHE    34      34.532  38.295  -4.689  1.00 10.00      A   
ATOM    291  CG  PHE    34      35.584  37.786  -5.634  1.00 10.00      A   
ATOM    292  CD1 PHE    34      36.930  37.927  -5.336  1.00 10.00      A   
ATOM    293  CD2 PHE    34      35.227  37.165  -6.822  1.00 10.00      A   
ATOM    294  CE1 PHE    34      37.900  37.461  -6.201  1.00 10.00      A   
ATOM    295  CE2 PHE    34      36.191  36.696  -7.691  1.00 10.00      A   
ATOM    296  CZ  PHE    34      37.530  36.844  -7.381  1.00 10.00      A   
ATOM    297  C   PHE    34      32.878  40.064  -4.054  1.00 10.00      A   
ATOM    298  O   PHE    34      33.055  39.779  -2.869  1.00 10.00      A   
ATOM    299  N   PRO    35      31.806  40.758  -4.461  1.00 10.00      A   
ATOM    300  CA  PRO    35      30.783  41.251  -3.531  1.00 10.00      A   
ATOM    301  CB  PRO    35      29.966  42.218  -4.390  1.00 10.00      A   
ATOM    302  CG  PRO    35      30.121  41.706  -5.780  1.00 10.00      A   
ATOM    303  CD  PRO    35      31.505  41.121  -5.860  1.00 10.00      A   
ATOM    304  C   PRO    35      29.888  40.134  -2.989  1.00 10.00      A   
ATOM    305  O   PRO    35      29.128  40.340  -2.040  1.00 10.00      A   
ATOM    306  N   TRP    36      29.975  38.958  -3.595  1.00 10.00      A   
ATOM    307  HN  TRP    36      30.594  38.853  -4.352  1.00 10.00      A   
ATOM    308  CA  TRP    36      29.172  37.819  -3.167  1.00 10.00      A   
ATOM    309  CB  TRP    36      28.480  37.173  -4.371  1.00 10.00      A   
ATOM    310  CG  TRP    36      27.575  36.027  -4.028  1.00 10.00      A   
ATOM    311  CD1 TRP    36      26.365  36.095  -3.399  1.00 10.00      A   
ATOM    312  CD2 TRP    36      27.803  34.638  -4.307  1.00 10.00      A   
ATOM    313  NE1 TRP    36      25.827  34.837  -3.268  1.00 10.00      A   
ATOM    314  HE1 TRP    36      24.963  34.627  -2.851  1.00 10.00      A   
ATOM    315  CE2 TRP    36      26.691  33.927  -3.818  1.00 10.00      A   
ATOM    316  CE3 TRP    36      28.840  33.927  -4.923  1.00 10.00      A   
ATOM    317  CZ2 TRP    36      26.585  32.542  -3.926  1.00 10.00      A   
ATOM    318  CZ3 TRP    36      28.732  32.553  -5.028  1.00 10.00      A   
ATOM    319  CH2 TRP    36      27.613  31.874  -4.532  1.00 10.00      A   
ATOM    320  C   TRP    36      30.024  36.798  -2.417  1.00 10.00      A   
ATOM    321  O   TRP    36      29.653  36.340  -1.335  1.00 10.00      A   
ATOM    322  N   GLN    37      31.177  36.458  -2.987  1.00 10.00      A   
ATOM    323  HN  GLN    37      31.425  36.862  -3.847  1.00 10.00      A   
ATOM    324  CA  GLN    37      32.075  35.489  -2.368  1.00 10.00      A   
ATOM    325  CB  GLN    37      33.248  35.148  -3.287  1.00 10.00      A   
ATOM    326  CG  GLN    37      32.843  34.440  -4.569  1.00 10.00      A   
ATOM    327  CD  GLN    37      33.999  33.713  -5.225  1.00 10.00      A   
ATOM    328  OE1 GLN    37      35.160  34.112  -5.100  1.00 10.00      A   
ATOM    329  NE2 GLN    37      33.688  32.641  -5.934  1.00 10.00      A   
ATOM    330 HE21 GLN    37      32.743  32.385  -5.997  1.00 10.00      A   
ATOM    331 HE22 GLN    37      34.414  32.142  -6.361  1.00 10.00      A   
ATOM    332  C   GLN    37      32.576  35.979  -1.016  1.00 10.00      A   
ATOM    333  O   GLN    37      32.578  35.230  -0.040  1.00 10.00      A   
ATOM    334  N   ALA    38      32.969  37.247  -0.951  1.00 10.00      A   
ATOM    335  HN  ALA    38      32.926  37.807  -1.756  1.00 10.00      A   
ATOM    336  CA  ALA    38      33.467  37.826   0.293  1.00 10.00      A   
ATOM    337  CB  ALA    38      34.317  39.052   0.010  1.00 10.00      A   
ATOM    338  C   ALA    38      32.316  38.170   1.234  1.00 10.00      A   
ATOM    339  O   ALA    38      32.527  38.624   2.355  1.00 10.00      A   
ATOM    340  N   ASN    39      31.096  37.940   0.768  1.00 10.00      A   
ATOM    341  HN  ASN    39      30.995  37.569  -0.134  1.00 10.00      A   
ATOM    342  CA  ASN    39      29.904  38.216   1.560  1.00 10.00      A   
ATOM    343  CB  ASN    39      28.783  38.731   0.651  1.00 10.00      A   
ATOM    344  CG  ASN    39      27.827  39.695   1.330  1.00 10.00      A   
ATOM    345  OD1 ASN    39      27.542  39.587   2.523  1.00 10.00      A   
ATOM    346  ND2 ASN    39      27.328  40.656   0.566  1.00 10.00      A   
ATOM    347 HD21 ASN    39      27.602  40.689  -0.378  1.00 10.00      A   
ATOM    348 HD22 ASN    39      26.699  41.290   0.970  1.00 10.00      A   
ATOM    349  C   ASN    39      29.455  36.944   2.269  1.00 10.00      A   
ATOM    350  O   ASN    39      28.489  36.945   3.028  1.00 10.00      A   
ATOM    351  N   GLY    40      30.172  35.855   2.011  1.00 10.00      A   
ATOM    352  HN  GLY    40      30.939  35.918   1.403  1.00 10.00      A   
ATOM    353  CA  GLY    40      29.842  34.585   2.627  1.00 10.00      A   
ATOM    354  C   GLY    40      29.042  33.680   1.709  1.00 10.00      A   
ATOM    355  O   GLY    40      28.572  32.623   2.134  1.00 10.00      A   
ATOM    356  N   SER    41      28.891  34.096   0.450  1.00 10.00      A   
ATOM    357  HN  SER    41      29.296  34.947   0.181  1.00 10.00      A   
ATOM    358  CA  SER    41      28.149  33.325  -0.543  1.00 10.00      A   
ATOM    359  CB  SER    41      28.923  32.062  -0.934  1.00 10.00      A   
ATOM    360  OG  SER    41      30.236  32.393  -1.374  1.00 10.00      A   
ATOM    361  HG  SER    41      30.493  31.808  -2.100  1.00 10.00      A   
ATOM    362  C   SER    41      26.738  32.992  -0.044  1.00 10.00      A   
ATOM    363  O   SER    41      26.277  31.849  -0.138  1.00 10.00      A   
ATOM    364  N   LEU    42      26.063  34.007   0.485  1.00 10.00      A   
ATOM    365  HN  LEU    42      26.487  34.889   0.521  1.00 10.00      A   
ATOM    366  CA  LEU    42      24.714  33.852   1.013  1.00 10.00      A   
ATOM    367  CB  LEU    42      24.473  34.863   2.141  1.00 10.00      A   
ATOM    368  CG  LEU    42      25.328  34.699   3.400  1.00 10.00      A   
ATOM    369  CD1 LEU    42      25.373  36.002   4.185  1.00 10.00      A   
ATOM    370  CD2 LEU    42      24.782  33.579   4.271  1.00 10.00      A   
ATOM    371  C   LEU    42      23.669  34.057  -0.077  1.00 10.00      A   
ATOM    372  O   LEU    42      23.759  34.996  -0.875  1.00 10.00      A   
ATOM    373  N   ILE    43      22.687  33.172  -0.114  1.00 10.00      A   
ATOM    374  HN  ILE    43      22.688  32.428   0.532  1.00 10.00      A   
ATOM    375  CA  ILE    43      21.612  33.263  -1.089  1.00 10.00      A   
ATOM    376  CB  ILE    43      21.262  31.883  -1.686  1.00 10.00      A   
ATOM    377  CG1 ILE    43      22.494  31.282  -2.374  1.00 10.00      A   
ATOM    378  CG2 ILE    43      20.103  32.003  -2.669  1.00 10.00      A   
ATOM    379  CD1 ILE    43      22.295  29.870  -2.877  1.00 10.00      A   
ATOM    380  C   ILE    43      20.379  33.870  -0.430  1.00 10.00      A   
ATOM    381  O   ILE    43      19.735  33.239   0.412  1.00 10.00      A   
ATOM    382  N   ARG    44      20.077  35.107  -0.792  1.00 10.00      A   
ATOM    383  HN  ARG    44      20.631  35.558  -1.467  1.00 10.00      A   
ATOM    384  CA  ARG    44      18.934  35.808  -0.232  1.00 10.00      A   
ATOM    385  CB  ARG    44      19.363  37.129   0.418  1.00 10.00      A   
ATOM    386  CG  ARG    44      20.556  37.009   1.354  1.00 10.00      A   
ATOM    387  CD  ARG    44      20.558  38.112   2.402  1.00 10.00      A   
ATOM    388  NE  ARG    44      20.561  39.451   1.816  1.00 10.00      A   
ATOM    389  HE  ARG    44      20.350  39.529   0.855  1.00 10.00      A   
ATOM    390  CZ  ARG    44      20.823  40.559   2.506  1.00 10.00      A   
ATOM    391  NH1 ARG    44      21.106  40.489   3.805  1.00 10.00      A   
ATOM    392 HH11 ARG    44      21.312  41.355   4.348  1.00 10.00      A   
ATOM    393 HH12 ARG    44      21.124  39.562   4.288  1.00 10.00      A   
ATOM    394  NH2 ARG    44      20.802  41.738   1.898  1.00 10.00      A   
ATOM    395 HH21 ARG    44      20.577  41.798   0.880  1.00 10.00      A   
ATOM    396 HH22 ARG    44      21.006  42.610   2.431  1.00 10.00      A   
ATOM    397  C   ARG    44      17.892  36.071  -1.306  1.00 10.00      A   
ATOM    398  O   ARG    44      18.126  36.842  -2.237  1.00 10.00      A   
ATOM    399  N   GLU    45      16.751  35.415  -1.179  1.00 10.00      A   
ATOM    400  HN  GLU    45      16.627  34.820  -0.409  1.00 10.00      A   
ATOM    401  CA  GLU    45      15.668  35.576  -2.131  1.00 10.00      A   
ATOM    402  CB  GLU    45      14.913  34.260  -2.321  1.00 10.00      A   
ATOM    403  CG  GLU    45      15.759  33.136  -2.901  1.00 10.00      A   
ATOM    404  CD  GLU    45      15.958  33.252  -4.399  1.00 10.00      A   
ATOM    405  OE1 GLU    45      16.142  34.383  -4.901  1.00 10.00      A   
ATOM    406  OE2 GLU    45      15.936  32.210  -5.088  1.00 10.00      A   
ATOM    407  C   GLU    45      14.725  36.666  -1.650  1.00 10.00      A   
ATOM    408  O   GLU    45      13.763  36.400  -0.924  1.00 10.00      A   
ATOM    409  N   GLY    46      15.030  37.896  -2.032  1.00 10.00      A   
ATOM    410  HN  GLY    46      15.825  38.043  -2.586  1.00 10.00      A   
ATOM    411  CA  GLY    46      14.215  39.021  -1.633  1.00 10.00      A   
ATOM    412  C   GLY    46      14.452  39.395  -0.186  1.00 10.00      A   
ATOM    413  O   GLY    46      15.489  39.966   0.153  1.00 10.00      A   
ATOM    414  N   ASP    47      13.503  39.054   0.674  1.00 10.00      A   
ATOM    415  HN  ASP    47      12.702  38.589   0.344  1.00 10.00      A   
ATOM    416  CA  ASP    47      13.612  39.356   2.095  1.00 10.00      A   
ATOM    417  CB  ASP    47      12.389  40.140   2.582  1.00 10.00      A   
ATOM    418  CG  ASP    47      12.507  41.628   2.317  1.00 10.00      A   
ATOM    419  OD1 ASP    47      13.444  42.265   2.849  1.00 10.00      A   
ATOM    420  OD2 ASP    47      11.660  42.177   1.581  1.00 10.00      A   
ATOM    421  C   ASP    47      13.781  38.083   2.911  1.00 10.00      A   
ATOM    422  O   ASP    47      13.566  38.076   4.126  1.00 10.00      A   
ATOM    423  N   THR    48      14.168  37.007   2.241  1.00 10.00      A   
ATOM    424  HN  THR    48      14.324  37.073   1.276  1.00 10.00      A   
ATOM    425  CA  THR    48      14.361  35.727   2.903  1.00 10.00      A   
ATOM    426  CB  THR    48      13.342  34.689   2.407  1.00 10.00      A   
ATOM    427  OG1 THR    48      12.084  35.338   2.186  1.00 10.00      A   
ATOM    428  HG1 THR    48      11.608  35.398   3.022  1.00 10.00      A   
ATOM    429  CG2 THR    48      13.163  33.582   3.437  1.00 10.00      A   
ATOM    430  C   THR    48      15.769  35.190   2.675  1.00 10.00      A   
ATOM    431  O   THR    48      16.172  34.916   1.540  1.00 10.00      A   
ATOM    432  N   VAL    49      16.516  35.052   3.758  1.00 10.00      A   
ATOM    433  HN  VAL    49      16.141  35.299   4.634  1.00 10.00      A   
ATOM    434  CA  VAL    49      17.870  34.537   3.692  1.00 10.00      A   
ATOM    435  CB  VAL    49      18.736  35.078   4.849  1.00 10.00      A   
ATOM    436  CG1 VAL    49      20.205  34.759   4.613  1.00 10.00      A   
ATOM    437  CG2 VAL    49      18.526  36.575   5.029  1.00 10.00      A   
ATOM    438  C   VAL    49      17.837  33.016   3.772  1.00 10.00      A   
ATOM    439  O   VAL    49      17.533  32.452   4.824  1.00 10.00      A   
ATOM    440  N   ARG    50      18.140  32.358   2.660  1.00 10.00      A   
ATOM    441  HN  ARG    50      18.380  32.864   1.853  1.00 10.00      A   
ATOM    442  CA  ARG    50      18.134  30.902   2.613  1.00 10.00      A   
ATOM    443  CB  ARG    50      18.054  30.405   1.166  1.00 10.00      A   
ATOM    444  CG  ARG    50      16.672  30.534   0.539  1.00 10.00      A   
ATOM    445  CD  ARG    50      15.625  29.796   1.362  1.00 10.00      A   
ATOM    446  NE  ARG    50      14.371  29.603   0.633  1.00 10.00      A   
ATOM    447  HE  ARG    50      13.980  30.391   0.189  1.00 10.00      A   
ATOM    448  CZ  ARG    50      13.742  28.429   0.542  1.00 10.00      A   
ATOM    449  NH1 ARG    50      14.253  27.356   1.136  1.00 10.00      A   
ATOM    450 HH11 ARG    50      15.148  27.429   1.672  1.00 10.00      A   
ATOM    451 HH12 ARG    50      13.769  26.434   1.070  1.00 10.00      A   
ATOM    452  NH2 ARG    50      12.601  28.329  -0.132  1.00 10.00      A   
ATOM    453 HH21 ARG    50      12.112  27.408  -0.202  1.00 10.00      A   
ATOM    454 HH22 ARG    50      12.185  29.166  -0.595  1.00 10.00      A   
ATOM    455  C   ARG    50      19.359  30.328   3.320  1.00 10.00      A   
ATOM    456  O   ARG    50      19.302  29.249   3.910  1.00 10.00      A   
ATOM    457  N   GLY    51      20.466  31.054   3.252  1.00 10.00      A   
ATOM    458  HN  GLY    51      20.460  31.893   2.747  1.00 10.00      A   
ATOM    459  CA  GLY    51      21.683  30.611   3.900  1.00 10.00      A   
ATOM    460  C   GLY    51      22.882  30.664   2.979  1.00 10.00      A   
ATOM    461  O   GLY    51      22.788  31.172   1.859  1.00 10.00      A   
ATOM    462  N   SER    52      24.010  30.158   3.457  1.00 10.00      A   
ATOM    463  HN  SER    52      24.025  29.798   4.368  1.00 10.00      A   
ATOM    464  CA  SER    52      25.236  30.136   2.681  1.00 10.00      A   
ATOM    465  CB  SER    52      26.427  30.220   3.633  1.00 10.00      A   
ATOM    466  OG  SER    52      25.979  30.415   4.966  1.00 10.00      A   
ATOM    467  HG  SER    52      26.420  31.186   5.344  1.00 10.00      A   
ATOM    468  C   SER    52      25.316  28.860   1.847  1.00 10.00      A   
ATOM    469  O   SER    52      25.144  27.752   2.366  1.00 10.00      A   
ATOM    470  N   ALA    53      25.608  29.019   0.560  1.00 10.00      A   
ATOM    471  HN  ALA    53      25.769  29.928   0.216  1.00 10.00      A   
ATOM    472  CA  ALA    53      25.695  27.887  -0.359  1.00 10.00      A   
ATOM    473  CB  ALA    53      25.649  28.368  -1.800  1.00 10.00      A   
ATOM    474  C   ALA    53      26.941  27.037  -0.118  1.00 10.00      A   
ATOM    475  O   ALA    53      27.106  25.981  -0.728  1.00 10.00      A   
ATOM    476  N   LEU    54      27.813  27.495   0.770  1.00 10.00      A   
ATOM    477  HN  LEU    54      27.633  28.344   1.221  1.00 10.00      A   
ATOM    478  CA  LEU    54      29.038  26.768   1.075  1.00 10.00      A   
ATOM    479  CB  LEU    54      30.239  27.718   1.090  1.00 10.00      A   
ATOM    480  CG  LEU    54      30.550  28.442  -0.224  1.00 10.00      A   
ATOM    481  CD1 LEU    54      31.774  29.331  -0.067  1.00 10.00      A   
ATOM    482  CD2 LEU    54      30.752  27.447  -1.358  1.00 10.00      A   
ATOM    483  C   LEU    54      28.943  26.019   2.402  1.00 10.00      A   
ATOM    484  O   LEU    54      29.857  25.284   2.772  1.00 10.00      A   
ATOM    485  N   ILE    55      27.835  26.197   3.111  1.00 10.00      A   
ATOM    486  HN  ILE    55      27.128  26.777   2.762  1.00 10.00      A   
ATOM    487  CA  ILE    55      27.647  25.533   4.396  1.00 10.00      A   
ATOM    488  CB  ILE    55      27.137  26.502   5.488  1.00 10.00      A   
ATOM    489  CG1 ILE    55      28.197  27.574   5.774  1.00 10.00      A   
ATOM    490  CG2 ILE    55      26.783  25.740   6.760  1.00 10.00      A   
ATOM    491  CD1 ILE    55      27.836  28.527   6.894  1.00 10.00      A   
ATOM    492  C   ILE    55      26.707  24.336   4.277  1.00 10.00      A   
ATOM    493  O   ILE    55      27.113  23.196   4.500  1.00 10.00      A   
ATOM    494  N   GLY    56      25.458  24.600   3.919  1.00 10.00      A   
ATOM    495  HN  GLY    56      25.189  25.528   3.756  1.00 10.00      A   
ATOM    496  CA  GLY    56      24.485  23.534   3.788  1.00 10.00      A   
ATOM    497  C   GLY    56      23.362  23.680   4.792  1.00 10.00      A   
ATOM    498  O   GLY    56      23.512  24.375   5.798  1.00 10.00      A   
ATOM    499  N   GLN    57      22.238  23.029   4.525  1.00 10.00      A   
ATOM    500  HN  GLN    57      22.188  22.469   3.721  1.00 10.00      A   
ATOM    501  CA  GLN    57      21.085  23.105   5.412  1.00 10.00      A   
ATOM    502  CB  GLN    57      19.930  23.855   4.737  1.00 10.00      A   
ATOM    503  CG  GLN    57      20.284  25.256   4.261  1.00 10.00      A   
ATOM    504  CD  GLN    57      20.792  26.145   5.378  1.00 10.00      A   
ATOM    505  OE1 GLN    57      20.371  26.023   6.530  1.00 10.00      A   
ATOM    506  NE2 GLN    57      21.697  27.050   5.047  1.00 10.00      A   
ATOM    507 HE21 GLN    57      21.979  27.100   4.107  1.00 10.00      A   
ATOM    508 HE22 GLN    57      22.059  27.625   5.755  1.00 10.00      A   
ATOM    509  C   GLN    57      20.622  21.716   5.825  1.00 10.00      A   
ATOM    510  O   GLN    57      20.877  20.732   5.126  1.00 10.00      A   
ATOM    511  N   ASN    58      19.953  21.643   6.965  1.00 10.00      A   
ATOM    512  HN  ASN    58      19.807  22.462   7.485  1.00 10.00      A   
ATOM    513  CA  ASN    58      19.436  20.379   7.472  1.00 10.00      A   
ATOM    514  CB  ASN    58      19.178  20.477   8.980  1.00 10.00      A   
ATOM    515  CG  ASN    58      18.735  19.161   9.590  1.00 10.00      A   
ATOM    516  OD1 ASN    58      19.139  18.086   9.144  1.00 10.00      A   
ATOM    517  ND2 ASN    58      17.904  19.235  10.617  1.00 10.00      A   
ATOM    518 HD21 ASN    58      17.624  20.125  10.927  1.00 10.00      A   
ATOM    519 HD22 ASN    58      17.598  18.400  11.026  1.00 10.00      A   
ATOM    520  C   ASN    58      18.152  20.007   6.737  1.00 10.00      A   
ATOM    521  O   ASN    58      17.070  20.488   7.074  1.00 10.00      A   
ATOM    522  N   PHE    59      18.282  19.171   5.716  1.00 10.00      A   
ATOM    523  HN  PHE    59      19.173  18.829   5.487  1.00 10.00      A   
ATOM    524  CA  PHE    59      17.136  18.747   4.925  1.00 10.00      A   
ATOM    525  CB  PHE    59      17.550  18.455   3.481  1.00 10.00      A   
ATOM    526  CG  PHE    59      18.155  19.638   2.781  1.00 10.00      A   
ATOM    527  CD1 PHE    59      19.457  19.588   2.310  1.00 10.00      A   
ATOM    528  CD2 PHE    59      17.426  20.801   2.600  1.00 10.00      A   
ATOM    529  CE1 PHE    59      20.019  20.676   1.672  1.00 10.00      A   
ATOM    530  CE2 PHE    59      17.982  21.892   1.962  1.00 10.00      A   
ATOM    531  CZ  PHE    59      19.281  21.829   1.498  1.00 10.00      A   
ATOM    532  C   PHE    59      16.450  17.537   5.543  1.00 10.00      A   
ATOM    533  O   PHE    59      16.829  16.389   5.293  1.00 10.00      A   
ATOM    534  N   THR    60      15.449  17.803   6.365  1.00 10.00      A   
ATOM    535  HN  THR    60      15.218  18.737   6.551  1.00 10.00      A   
ATOM    536  CA  THR    60      14.696  16.754   7.026  1.00 10.00      A   
ATOM    537  CB  THR    60      14.308  17.195   8.444  1.00 10.00      A   
ATOM    538  OG1 THR    60      14.370  18.628   8.518  1.00 10.00      A   
ATOM    539  HG1 THR    60      13.837  18.933   9.262  1.00 10.00      A   
ATOM    540  CG2 THR    60      15.257  16.597   9.472  1.00 10.00      A   
ATOM    541  C   THR    60      13.430  16.418   6.243  1.00 10.00      A   
ATOM    542  O   THR    60      12.730  15.450   6.561  1.00 10.00      A   
ATOM    543  N   GLY    61      13.139  17.228   5.231  1.00 10.00      A   
ATOM    544  HN  GLY    61      13.732  17.988   5.040  1.00 10.00      A   
ATOM    545  CA  GLY    61      11.962  17.010   4.409  1.00 10.00      A   
ATOM    546  C   GLY    61      12.051  15.726   3.609  1.00 10.00      A   
ATOM    547  O   GLY    61      13.101  15.406   3.051  1.00 10.00      A   
ATOM    548  N   ASN    62      10.945  14.996   3.544  1.00 10.00      A   
ATOM    549  HN  ASN    62      10.133  15.318   3.994  1.00 10.00      A   
ATOM    550  CA  ASN    62      10.900  13.729   2.817  1.00 10.00      A   
ATOM    551  CB  ASN    62       9.621  12.955   3.150  1.00 10.00      A   
ATOM    552  CG  ASN    62       9.538  12.547   4.609  1.00 10.00      A   
ATOM    553  OD1 ASN    62      10.159  11.570   5.032  1.00 10.00      A   
ATOM    554  ND2 ASN    62       8.771  13.293   5.389  1.00 10.00      A   
ATOM    555 HD21 ASN    62       8.309  14.064   4.988  1.00 10.00      A   
ATOM    556 HD22 ASN    62       8.681  13.038   6.332  1.00 10.00      A   
ATOM    557  C   ASN    62      11.008  13.949   1.314  1.00 10.00      A   
ATOM    558  O   ASN    62      11.545  13.114   0.590  1.00 10.00      A   
ATOM    559  N   GLY    63      10.513  15.089   0.854  1.00 10.00      A   
ATOM    560  HN  GLY    63      10.108  15.722   1.481  1.00 10.00      A   
ATOM    561  CA  GLY    63      10.566  15.405  -0.561  1.00 10.00      A   
ATOM    562  C   GLY    63      11.856  16.104  -0.942  1.00 10.00      A   
ATOM    563  O   GLY    63      11.999  16.597  -2.062  1.00 10.00      A   
ATOM    564  N   TYR    64      12.793  16.155  -0.005  1.00 10.00      A   
ATOM    565  HN  TYR    64      12.621  15.740   0.867  1.00 10.00      A   
ATOM    566  CA  TYR    64      14.076  16.793  -0.238  1.00 10.00      A   
ATOM    567  CB  TYR    64      14.266  17.990   0.702  1.00 10.00      A   
ATOM    568  CG  TYR    64      13.362  19.170   0.396  1.00 10.00      A   
ATOM    569  CD1 TYR    64      12.028  19.174   0.790  1.00 10.00      A   
ATOM    570  CD2 TYR    64      13.842  20.279  -0.290  1.00 10.00      A   
ATOM    571  CE1 TYR    64      11.202  20.246   0.507  1.00 10.00      A   
ATOM    572  CE2 TYR    64      13.023  21.357  -0.575  1.00 10.00      A   
ATOM    573  CZ  TYR    64      11.703  21.335  -0.176  1.00 10.00      A   
ATOM    574  OH  TYR    64      10.878  22.408  -0.455  1.00 10.00      A   
ATOM    575  HH  TYR    64      11.273  22.950  -1.154  1.00 10.00      A   
ATOM    576  C   TYR    64      15.209  15.787  -0.065  1.00 10.00      A   
ATOM    577  O   TYR    64      15.136  14.900   0.789  1.00 10.00      A   
ATOM    578  N   PHE    65      16.231  15.912  -0.900  1.00 10.00      A   
ATOM    579  HN  PHE    65      16.204  16.617  -1.581  1.00 10.00      A   
ATOM    580  CA  PHE    65      17.386  15.019  -0.851  1.00 10.00      A   
ATOM    581  CB  PHE    65      18.371  15.344  -1.977  1.00 10.00      A   
ATOM    582  CG  PHE    65      18.027  14.710  -3.295  1.00 10.00      A   
ATOM    583  CD1 PHE    65      17.241  15.378  -4.220  1.00 10.00      A   
ATOM    584  CD2 PHE    65      18.494  13.444  -3.608  1.00 10.00      A   
ATOM    585  CE1 PHE    65      16.927  14.795  -5.432  1.00 10.00      A   
ATOM    586  CE2 PHE    65      18.184  12.855  -4.818  1.00 10.00      A   
ATOM    587  CZ  PHE    65      17.399  13.531  -5.732  1.00 10.00      A   
ATOM    588  C   PHE    65      18.095  15.082   0.500  1.00 10.00      A   
ATOM    589  O   PHE    65      18.324  16.163   1.047  1.00 10.00      A   
ATOM    590  N   HIS    66      18.441  13.915   1.025  1.00 10.00      A   
ATOM    591  HN  HIS    66      18.233  13.088   0.530  1.00 10.00      A   
ATOM    592  CA  HIS    66      19.122  13.821   2.307  1.00 10.00      A   
ATOM    593  CB  HIS    66      18.911  12.426   2.908  1.00 10.00      A   
ATOM    594  CG  HIS    66      19.388  12.284   4.322  1.00 10.00      A   
ATOM    595  ND1 HIS    66      20.706  12.048   4.654  1.00 10.00      A   
ATOM    596  HD1 HIS    66      21.457  11.972   4.021  1.00 10.00      A   
ATOM    597  CD2 HIS    66      18.711  12.334   5.494  1.00 10.00      A   
ATOM    598  CE1 HIS    66      20.818  11.957   5.965  1.00 10.00      A   
ATOM    599  NE2 HIS    66      19.624  12.127   6.496  1.00 10.00      A   
ATOM    600  HE2 HIS    66      19.423  12.103   7.457  1.00 10.00      A   
ATOM    601  C   HIS    66      20.613  14.099   2.138  1.00 10.00      A   
ATOM    602  O   HIS    66      21.242  13.601   1.201  1.00 10.00      A   
ATOM    603  N   GLY    67      21.170  14.888   3.050  1.00 10.00      A   
ATOM    604  HN  GLY    67      20.619  15.248   3.776  1.00 10.00      A   
ATOM    605  CA  GLY    67      22.580  15.221   2.990  1.00 10.00      A   
ATOM    606  C   GLY    67      23.431  14.322   3.869  1.00 10.00      A   
ATOM    607  O   GLY    67      23.182  13.118   3.962  1.00 10.00      A   
ATOM    608  N   ARG    68      24.419  14.911   4.533  1.00 10.00      A   
ATOM    609  HN  ARG    68      24.529  15.886   4.460  1.00 10.00      A   
ATOM    610  CA  ARG    68      25.323  14.162   5.400  1.00 10.00      A   
ATOM    611  CB  ARG    68      26.783  14.433   5.012  1.00 10.00      A   
ATOM    612  CG  ARG    68      27.056  14.350   3.517  1.00 10.00      A   
ATOM    613  CD  ARG    68      28.254  13.465   3.211  1.00 10.00      A   
ATOM    614  NE  ARG    68      29.506  14.034   3.703  1.00 10.00      A   
ATOM    615  HE  ARG    68      29.717  14.964   3.431  1.00 10.00      A   
ATOM    616  CZ  ARG    68      30.374  13.381   4.478  1.00 10.00      A   
ATOM    617  NH1 ARG    68      30.130  12.134   4.854  1.00 10.00      A   
ATOM    618 HH11 ARG    68      29.254  11.653   4.545  1.00 10.00      A   
ATOM    619 HH12 ARG    68      30.810  11.625   5.460  1.00 10.00      A   
ATOM    620  NH2 ARG    68      31.489  13.981   4.871  1.00 10.00      A   
ATOM    621 HH21 ARG    68      31.692  14.968   4.573  1.00 10.00      A   
ATOM    622 HH22 ARG    68      32.172  13.479   5.478  1.00 10.00      A   
ATOM    623  C   ARG    68      25.096  14.532   6.864  1.00 10.00      A   
ATOM    624  O   ARG    68      24.956  15.709   7.197  1.00 10.00      A   
ATOM    625  N   PRO    69      25.048  13.532   7.753  1.00 10.00      A   
ATOM    626  CA  PRO    69      24.836  13.751   9.187  1.00 10.00      A   
ATOM    627  CB  PRO    69      24.599  12.336   9.745  1.00 10.00      A   
ATOM    628  CG  PRO    69      24.425  11.458   8.549  1.00 10.00      A   
ATOM    629  CD  PRO    69      25.195  12.108   7.439  1.00 10.00      A   
ATOM    630  C   PRO    69      26.056  14.388   9.853  1.00 10.00      A   
ATOM    631  O   PRO    69      27.055  13.715  10.119  1.00 10.00      A   
ATOM    632  N   SER    70      25.967  15.687  10.111  1.00 10.00      A   
ATOM    633  HN  SER    70      25.154  16.167   9.851  1.00 10.00      A   
ATOM    634  CA  SER    70      27.050  16.432  10.740  1.00 10.00      A   
ATOM    635  CB  SER    70      26.685  17.915  10.774  1.00 10.00      A   
ATOM    636  OG  SER    70      25.774  18.229   9.733  1.00 10.00      A   
ATOM    637  HG  SER    70      26.256  18.279   8.896  1.00 10.00      A   
ATOM    638  C   SER    70      27.323  15.939  12.157  1.00 10.00      A   
ATOM    639  O   SER    70      28.478  15.737  12.541  1.00 10.00      A   
ATOM    640  N   ALA    71      26.246  15.734  12.918  1.00 10.00      A   
ATOM    641  HN  ALA    71      25.360  15.887  12.532  1.00 10.00      A   
ATOM    642  CA  ALA    71      26.340  15.282  14.301  1.00 10.00      A   
ATOM    643  CB  ALA    71      26.912  13.873  14.393  1.00 10.00      A   
ATOM    644  C   ALA    71      27.128  16.276  15.152  1.00 10.00      A   
ATOM    645  O   ALA    71      28.157  15.940  15.749  1.00 10.00      A   
ATOM    646  N   THR    72      26.640  17.510  15.183  1.00 10.00      A   
ATOM    647  HN  THR    72      25.827  17.713  14.675  1.00 10.00      A   
ATOM    648  CA  THR    72      27.268  18.571  15.949  1.00 10.00      A   
ATOM    649  CB  THR    72      26.838  19.949  15.405  1.00 10.00      A   
ATOM    650  OG1 THR    72      25.867  19.770  14.357  1.00 10.00      A   
ATOM    651  HG1 THR    72      25.007  20.109  14.652  1.00 10.00      A   
ATOM    652  CG2 THR    72      28.039  20.699  14.847  1.00 10.00      A   
ATOM    653  C   THR    72      26.886  18.454  17.425  1.00 10.00      A   
ATOM    654  O   THR    72      26.217  17.497  17.823  1.00 10.00      A   
ATOM    655  N   ALA    73      27.308  19.422  18.233  1.00 10.00      A   
ATOM    656  HN  ALA    73      27.848  20.152  17.864  1.00 10.00      A   
ATOM    657  CA  ALA    73      27.007  19.417  19.661  1.00 10.00      A   
ATOM    658  CB  ALA    73      27.618  20.632  20.341  1.00 10.00      A   
ATOM    659  C   ALA    73      25.504  19.361  19.922  1.00 10.00      A   
ATOM    660  O   ALA    73      25.037  18.584  20.758  1.00 10.00      A   
ATOM    661  N   GLU    74      24.751  20.190  19.212  1.00 10.00      A   
ATOM    662  HN  GLU    74      25.181  20.801  18.573  1.00 10.00      A   
ATOM    663  CA  GLU    74      23.305  20.225  19.374  1.00 10.00      A   
ATOM    664  CB  GLU    74      22.844  21.622  19.800  1.00 10.00      A   
ATOM    665  CG  GLU    74      23.216  21.980  21.230  1.00 10.00      A   
ATOM    666  CD  GLU    74      23.136  23.466  21.504  1.00 10.00      A   
ATOM    667  OE1 GLU    74      22.191  24.119  21.014  1.00 10.00      A   
ATOM    668  OE2 GLU    74      24.023  23.988  22.216  1.00 10.00      A   
ATOM    669  C   GLU    74      22.577  19.765  18.113  1.00 10.00      A   
ATOM    670  O   GLU    74      22.393  18.567  17.894  1.00 10.00      A   
ATOM    671  N   MET    75      22.179  20.717  17.284  1.00 10.00      A   
ATOM    672  HN  MET    75      22.373  21.650  17.504  1.00 10.00      A   
ATOM    673  CA  MET    75      21.459  20.416  16.052  1.00 10.00      A   
ATOM    674  CB  MET    75      20.471  21.551  15.747  1.00 10.00      A   
ATOM    675  CG  MET    75      19.555  21.294  14.563  1.00 10.00      A   
ATOM    676  SD  MET    75      18.037  22.265  14.627  1.00 10.00      A   
ATOM    677  CE  MET    75      18.691  23.932  14.596  1.00 10.00      A   
ATOM    678  C   MET    75      22.430  20.226  14.889  1.00 10.00      A   
ATOM    679  O   MET    75      23.457  20.899  14.823  1.00 10.00      A   
ATOM    680  N   PRO    76      22.143  19.280  13.976  1.00 10.00      A   
ATOM    681  CA  PRO    76      22.996  19.025  12.807  1.00 10.00      A   
ATOM    682  CB  PRO    76      22.284  17.882  12.074  1.00 10.00      A   
ATOM    683  CG  PRO    76      20.888  17.897  12.598  1.00 10.00      A   
ATOM    684  CD  PRO    76      20.989  18.367  14.018  1.00 10.00      A   
ATOM    685  C   PRO    76      23.104  20.252  11.903  1.00 10.00      A   
ATOM    686  O   PRO    76      22.235  21.128  11.924  1.00 10.00      A   
ATOM    687  N   TYR    77      24.182  20.303  11.120  1.00 10.00      A   
ATOM    688  HN  TYR    77      24.826  19.563  11.152  1.00 10.00      A   
ATOM    689  CA  TYR    77      24.442  21.415  10.202  1.00 10.00      A   
ATOM    690  CB  TYR    77      23.336  21.552   9.149  1.00 10.00      A   
ATOM    691  CG  TYR    77      23.326  20.451   8.114  1.00 10.00      A   
ATOM    692  CD1 TYR    77      22.645  19.263   8.341  1.00 10.00      A   
ATOM    693  CD2 TYR    77      23.994  20.602   6.904  1.00 10.00      A   
ATOM    694  CE1 TYR    77      22.629  18.258   7.395  1.00 10.00      A   
ATOM    695  CE2 TYR    77      23.984  19.601   5.951  1.00 10.00      A   
ATOM    696  CZ  TYR    77      23.300  18.431   6.203  1.00 10.00      A   
ATOM    697  OH  TYR    77      23.276  17.432   5.258  1.00 10.00      A   
ATOM    698  HH  TYR    77      22.490  16.892   5.396  1.00 10.00      A   
ATOM    699  C   TYR    77      24.632  22.726  10.956  1.00 10.00      A   
ATOM    700  O   TYR    77      24.441  23.806  10.399  1.00 10.00      A   
ATOM    701  N   ASN    78      25.029  22.614  12.218  1.00 10.00      A   
ATOM    702  HN  ASN    78      25.188  21.722  12.587  1.00 10.00      A   
ATOM    703  CA  ASN    78      25.238  23.779  13.069  1.00 10.00      A   
ATOM    704  CB  ASN    78      25.172  23.371  14.541  1.00 10.00      A   
ATOM    705  CG  ASN    78      25.446  24.515  15.493  1.00 10.00      A   
ATOM    706  OD1 ASN    78      26.578  24.709  15.932  1.00 10.00      A   
ATOM    707  ND2 ASN    78      24.416  25.277  15.821  1.00 10.00      A   
ATOM    708 HD21 ASN    78      23.538  25.064  15.434  1.00 10.00      A   
ATOM    709 HD22 ASN    78      24.563  26.022  16.442  1.00 10.00      A   
ATOM    710  C   ASN    78      26.570  24.460  12.761  1.00 10.00      A   
ATOM    711  O   ASN    78      27.640  23.878  12.957  1.00 10.00      A   
ATOM    712  N   PRO    79      26.519  25.712  12.281  1.00 10.00      A   
ATOM    713  CA  PRO    79      27.714  26.476  11.933  1.00 10.00      A   
ATOM    714  CB  PRO    79      27.171  27.492  10.930  1.00 10.00      A   
ATOM    715  CG  PRO    79      25.783  27.764  11.403  1.00 10.00      A   
ATOM    716  CD  PRO    79      25.285  26.484  12.028  1.00 10.00      A   
ATOM    717  C   PRO    79      28.324  27.194  13.136  1.00 10.00      A   
ATOM    718  O   PRO    79      29.284  27.949  12.996  1.00 10.00      A   
ATOM    719  N   GLN    80      27.761  26.969  14.318  1.00 10.00      A   
ATOM    720  HN  GLN    80      26.992  26.362  14.377  1.00 10.00      A   
ATOM    721  CA  GLN    80      28.268  27.603  15.528  1.00 10.00      A   
ATOM    722  CB  GLN    80      27.168  27.727  16.586  1.00 10.00      A   
ATOM    723  CG  GLN    80      25.921  28.452  16.107  1.00 10.00      A   
ATOM    724  CD  GLN    80      26.208  29.864  15.638  1.00 10.00      A   
ATOM    725  OE1 GLN    80      27.131  30.519  16.127  1.00 10.00      A   
ATOM    726  NE2 GLN    80      25.418  30.342  14.692  1.00 10.00      A   
ATOM    727 HE21 GLN    80      24.697  29.764  14.351  1.00 10.00      A   
ATOM    728 HE22 GLN    80      25.580  31.253  14.368  1.00 10.00      A   
ATOM    729  C   GLN    80      29.448  26.820  16.086  1.00 10.00      A   
ATOM    730  O   GLN    80      30.429  27.398  16.549  1.00 10.00      A   
ATOM    731  N   ALA    81      29.343  25.500  16.038  1.00 10.00      A   
ATOM    732  HN  ALA    81      28.527  25.098  15.665  1.00 10.00      A   
ATOM    733  CA  ALA    81      30.400  24.632  16.535  1.00 10.00      A   
ATOM    734  CB  ALA    81      29.805  23.401  17.198  1.00 10.00      A   
ATOM    735  C   ALA    81      31.345  24.226  15.411  1.00 10.00      A   
ATOM    736  O   ALA    81      32.566  24.259  15.574  1.00 10.00      A   
ATOM    737  N   SER    82      30.764  23.857  14.270  1.00 10.00      A   
ATOM    738  HN  SER    82      29.787  23.875  14.210  1.00 10.00      A   
ATOM    739  CA  SER    82      31.529  23.436  13.099  1.00 10.00      A   
ATOM    740  CB  SER    82      32.271  24.621  12.477  1.00 10.00      A   
ATOM    741  OG  SER    82      31.408  25.737  12.332  1.00 10.00      A   
ATOM    742  HG  SER    82      31.761  26.476  12.835  1.00 10.00      A   
ATOM    743  C   SER    82      32.493  22.298  13.438  1.00 10.00      A   
ATOM    744  O   SER    82      33.714  22.449  13.356  1.00 10.00      A   
ATOM    745  N   GLY    83      31.935  21.168  13.840  1.00 10.00      A   
ATOM    746  HN  GLY    83      30.959  21.105  13.903  1.00 10.00      A   
ATOM    747  CA  GLY    83      32.749  20.025  14.185  1.00 10.00      A   
ATOM    748  C   GLY    83      32.014  18.729  13.945  1.00 10.00      A   
ATOM    749  O   GLY    83      30.788  18.719  13.843  1.00 10.00      A   
ATOM    750  N   GLY    84      32.758  17.640  13.847  1.00 10.00      A   
ATOM    751  HN  GLY    84      33.733  17.713  13.938  1.00 10.00      A   
ATOM    752  CA  GLY    84      32.151  16.348  13.617  1.00 10.00      A   
ATOM    753  C   GLY    84      32.416  15.393  14.758  1.00 10.00      A   
ATOM    754  O   GLY    84      33.079  15.752  15.733  1.00 10.00      A   
ATOM    755  N   SER    85      31.893  14.185  14.648  1.00 10.00      A   
ATOM    756  HN  SER    85      31.364  13.962  13.855  1.00 10.00      A   
ATOM    757  CA  SER    85      32.082  13.175  15.673  1.00 10.00      A   
ATOM    758  CB  SER    85      30.970  12.137  15.571  1.00 10.00      A   
ATOM    759  OG  SER    85      29.805  12.712  15.001  1.00 10.00      A   
ATOM    760  HG  SER    85      29.583  13.524  15.476  1.00 10.00      A   
ATOM    761  C   SER    85      33.441  12.506  15.510  1.00 10.00      A   
ATOM    762  O   SER    85      33.710  11.866  14.493  1.00 10.00      A   
ATOM    763  N   ASN    86      34.296  12.663  16.504  1.00 10.00      A   
ATOM    764  HN  ASN    86      34.023  13.179  17.296  1.00 10.00      A   
ATOM    765  CA  ASN    86      35.629  12.074  16.466  1.00 10.00      A   
ATOM    766  CB  ASN    86      36.661  12.981  17.153  1.00 10.00      A   
ATOM    767  CG  ASN    86      36.245  13.439  18.541  1.00 10.00      A   
ATOM    768  OD1 ASN    86      35.195  14.054  18.720  1.00 10.00      A   
ATOM    769  ND2 ASN    86      37.073  13.151  19.530  1.00 10.00      A   
ATOM    770 HD21 ASN    86      37.898  12.666  19.316  1.00 10.00      A   
ATOM    771 HD22 ASN    86      36.828  13.431  20.437  1.00 10.00      A   
ATOM    772  C   ASN    86      35.626  10.674  17.073  1.00 10.00      A   
ATOM    773  O   ASN    86      36.157  10.446  18.159  1.00 10.00      A   
ATOM    774  N   LEU    87      35.009   9.738  16.367  1.00 10.00      A   
ATOM    775  HN  LEU    87      34.607   9.977  15.505  1.00 10.00      A   
ATOM    776  CA  LEU    87      34.923   8.362  16.831  1.00 10.00      A   
ATOM    777  CB  LEU    87      33.508   7.816  16.627  1.00 10.00      A   
ATOM    778  CG  LEU    87      32.404   8.472  17.458  1.00 10.00      A   
ATOM    779  CD1 LEU    87      31.044   7.931  17.053  1.00 10.00      A   
ATOM    780  CD2 LEU    87      32.644   8.249  18.944  1.00 10.00      A   
ATOM    781  C   LEU    87      35.936   7.479  16.115  1.00 10.00      A   
ATOM    782  O   LEU    87      36.301   7.740  14.967  1.00 10.00      A   
ATOM    783  N   ALA    88      36.388   6.439  16.801  1.00 10.00      A   
ATOM    784  HN  ALA    88      36.060   6.293  17.710  1.00 10.00      A   
ATOM    785  CA  ALA    88      37.359   5.508  16.245  1.00 10.00      A   
ATOM    786  CB  ALA    88      38.462   5.245  17.259  1.00 10.00      A   
ATOM    787  C   ALA    88      36.684   4.199  15.841  1.00 10.00      A   
ATOM    788  O   ALA    88      35.578   3.896  16.290  1.00 10.00      A   
ATOM    789  N   VAL    89      37.365   3.422  15.006  1.00 10.00      A   
ATOM    790  HN  VAL    89      38.251   3.715  14.701  1.00 10.00      A   
ATOM    791  CA  VAL    89      36.836   2.147  14.526  1.00 10.00      A   
ATOM    792  CB  VAL    89      37.735   1.544  13.424  1.00 10.00      A   
ATOM    793  CG1 VAL    89      37.114   0.282  12.840  1.00 10.00      A   
ATOM    794  CG2 VAL    89      37.996   2.567  12.330  1.00 10.00      A   
ATOM    795  C   VAL    89      36.681   1.140  15.668  1.00 10.00      A   
ATOM    796  O   VAL    89      35.758   0.324  15.674  1.00 10.00      A   
ATOM    797  N   SER    90      37.573   1.221  16.647  1.00 10.00      A   
ATOM    798  HN  SER    90      38.275   1.902  16.599  1.00 10.00      A   
ATOM    799  CA  SER    90      37.544   0.316  17.791  1.00 10.00      A   
ATOM    800  CB  SER    90      38.924   0.279  18.448  1.00 10.00      A   
ATOM    801  OG  SER    90      39.703   1.393  18.033  1.00 10.00      A   
ATOM    802  HG  SER    90      39.711   2.055  18.735  1.00 10.00      A   
ATOM    803  C   SER    90      36.473   0.721  18.810  1.00 10.00      A   
ATOM    804  O   SER    90      36.316   0.082  19.851  1.00 10.00      A   
ATOM    805  N   ASN    91      35.736   1.782  18.505  1.00 10.00      A   
ATOM    806  HN  ASN    91      35.893   2.246  17.654  1.00 10.00      A   
ATOM    807  CA  ASN    91      34.686   2.267  19.393  1.00 10.00      A   
ATOM    808  CB  ASN    91      34.559   3.789  19.278  1.00 10.00      A   
ATOM    809  CG  ASN    91      33.494   4.369  20.184  1.00 10.00      A   
ATOM    810  OD1 ASN    91      32.334   4.449  19.803  1.00 10.00      A   
ATOM    811  ND2 ASN    91      33.882   4.782  21.385  1.00 10.00      A   
ATOM    812 HD21 ASN    91      34.830   4.690  21.625  1.00 10.00      A   
ATOM    813 HD22 ASN    91      33.203   5.169  21.987  1.00 10.00      A   
ATOM    814  C   ASN    91      33.359   1.574  19.073  1.00 10.00      A   
ATOM    815  O   ASN    91      32.890   1.614  17.934  1.00 10.00      A   
ATOM    816  N   PRO    92      32.738   0.927  20.076  1.00 10.00      A   
ATOM    817  CA  PRO    92      31.476   0.190  19.896  1.00 10.00      A   
ATOM    818  CB  PRO    92      31.272  -0.505  21.244  1.00 10.00      A   
ATOM    819  CG  PRO    92      32.026   0.334  22.217  1.00 10.00      A   
ATOM    820  CD  PRO    92      33.219   0.858  21.469  1.00 10.00      A   
ATOM    821  C   PRO    92      30.279   1.084  19.571  1.00 10.00      A   
ATOM    822  O   PRO    92      29.326   0.644  18.928  1.00 10.00      A   
ATOM    823  N   GLU    93      30.329   2.338  20.004  1.00 10.00      A   
ATOM    824  HN  GLU    93      31.120   2.646  20.494  1.00 10.00      A   
ATOM    825  CA  GLU    93      29.233   3.268  19.755  1.00 10.00      A   
ATOM    826  CB  GLU    93      29.414   4.561  20.553  1.00 10.00      A   
ATOM    827  CG  GLU    93      29.661   4.338  22.035  1.00 10.00      A   
ATOM    828  CD  GLU    93      28.589   3.484  22.678  1.00 10.00      A   
ATOM    829  OE1 GLU    93      27.529   4.031  23.050  1.00 10.00      A   
ATOM    830  OE2 GLU    93      28.802   2.263  22.816  1.00 10.00      A   
ATOM    831  C   GLU    93      29.101   3.566  18.266  1.00 10.00      A   
ATOM    832  O   GLU    93      28.000   3.801  17.765  1.00 10.00      A   
ATOM    833  N   LEU    94      30.229   3.533  17.564  1.00 10.00      A   
ATOM    834  HN  LEU    94      31.070   3.333  18.026  1.00 10.00      A   
ATOM    835  CA  LEU    94      30.251   3.786  16.132  1.00 10.00      A   
ATOM    836  CB  LEU    94      31.690   3.768  15.605  1.00 10.00      A   
ATOM    837  CG  LEU    94      31.871   4.061  14.112  1.00 10.00      A   
ATOM    838  CD1 LEU    94      31.525   5.507  13.801  1.00 10.00      A   
ATOM    839  CD2 LEU    94      33.288   3.738  13.666  1.00 10.00      A   
ATOM    840  C   LEU    94      29.408   2.747  15.394  1.00 10.00      A   
ATOM    841  O   LEU    94      28.600   3.092  14.533  1.00 10.00      A   
ATOM    842  N   ASP    95      29.588   1.480  15.758  1.00 10.00      A   
ATOM    843  HN  ASP    95      30.231   1.276  16.467  1.00 10.00      A   
ATOM    844  CA  ASP    95      28.845   0.385  15.135  1.00 10.00      A   
ATOM    845  CB  ASP    95      29.302  -0.966  15.697  1.00 10.00      A   
ATOM    846  CG  ASP    95      28.551  -2.142  15.097  1.00 10.00      A   
ATOM    847  OD1 ASP    95      27.689  -2.728  15.790  1.00 10.00      A   
ATOM    848  OD2 ASP    95      28.825  -2.491  13.929  1.00 10.00      A   
ATOM    849  C   ASP    95      27.346   0.557  15.352  1.00 10.00      A   
ATOM    850  O   ASP    95      26.546   0.377  14.433  1.00 10.00      A   
ATOM    851  N   LYS    96      26.978   0.921  16.576  1.00 10.00      A   
ATOM    852  HN  LYS    96      27.669   1.047  17.263  1.00 10.00      A   
ATOM    853  CA  LYS    96      25.581   1.129  16.932  1.00 10.00      A   
ATOM    854  CB  LYS    96      25.459   1.454  18.424  1.00 10.00      A   
ATOM    855  CG  LYS    96      25.959   0.350  19.340  1.00 10.00      A   
ATOM    856  CD  LYS    96      26.165   0.857  20.757  1.00 10.00      A   
ATOM    857  CE  LYS    96      26.779  -0.213  21.641  1.00 10.00      A   
ATOM    858  NZ  LYS    96      27.073   0.296  23.006  1.00 10.00      A   
ATOM    859  HZ1 LYS    96      26.195   0.602  23.475  1.00 10.00      A   
ATOM    860  HZ2 LYS    96      27.728   1.109  22.954  1.00 10.00      A   
ATOM    861  HZ3 LYS    96      27.516  -0.451  23.578  1.00 10.00      A   
ATOM    862  C   LYS    96      24.965   2.247  16.093  1.00 10.00      A   
ATOM    863  O   LYS    96      23.810   2.158  15.672  1.00 10.00      A   
ATOM    864  N   LEU    97      25.747   3.292  15.845  1.00 10.00      A   
ATOM    865  HN  LEU    97      26.660   3.306  16.209  1.00 10.00      A   
ATOM    866  CA  LEU    97      25.283   4.421  15.052  1.00 10.00      A   
ATOM    867  CB  LEU    97      26.241   5.607  15.176  1.00 10.00      A   
ATOM    868  CG  LEU    97      26.255   6.326  16.525  1.00 10.00      A   
ATOM    869  CD1 LEU    97      27.257   7.470  16.506  1.00 10.00      A   
ATOM    870  CD2 LEU    97      24.864   6.835  16.876  1.00 10.00      A   
ATOM    871  C   LEU    97      25.113   4.026  13.590  1.00 10.00      A   
ATOM    872  O   LEU    97      24.129   4.400  12.951  1.00 10.00      A   
ATOM    873  N   ILE    98      26.073   3.268  13.070  1.00 10.00      A   
ATOM    874  HN  ILE    98      26.839   3.013  13.631  1.00 10.00      A   
ATOM    875  CA  ILE    98      26.022   2.811  11.685  1.00 10.00      A   
ATOM    876  CB  ILE    98      27.271   1.979  11.304  1.00 10.00      A   
ATOM    877  CG1 ILE    98      28.537   2.836  11.406  1.00 10.00      A   
ATOM    878  CG2 ILE    98      27.133   1.405   9.899  1.00 10.00      A   
ATOM    879  CD1 ILE    98      29.822   2.044  11.291  1.00 10.00      A   
ATOM    880  C   ILE    98      24.765   1.977  11.449  1.00 10.00      A   
ATOM    881  O   ILE    98      24.021   2.206  10.490  1.00 10.00      A   
ATOM    882  N   ALA    99      24.526   1.028  12.347  1.00 10.00      A   
ATOM    883  HN  ALA    99      25.155   0.909  13.093  1.00 10.00      A   
ATOM    884  CA  ALA    99      23.364   0.153  12.256  1.00 10.00      A   
ATOM    885  CB  ALA    99      23.378  -0.856  13.393  1.00 10.00      A   
ATOM    886  C   ALA    99      22.065   0.957  12.271  1.00 10.00      A   
ATOM    887  O   ALA    99      21.172   0.725  11.454  1.00 10.00      A   
ATOM    888  N   ALA   100      21.979   1.916  13.191  1.00 10.00      A   
ATOM    889  HN  ALA   100      22.734   2.060  13.803  1.00 10.00      A   
ATOM    890  CA  ALA   100      20.792   2.759  13.321  1.00 10.00      A   
ATOM    891  CB  ALA   100      20.890   3.632  14.565  1.00 10.00      A   
ATOM    892  C   ALA   100      20.581   3.622  12.080  1.00 10.00      A   
ATOM    893  O   ALA   100      19.446   3.838  11.649  1.00 10.00      A   
ATOM    894  N   ARG   101      21.676   4.118  11.513  1.00 10.00      A   
ATOM    895  HN  ARG   101      22.553   3.922  11.913  1.00 10.00      A   
ATOM    896  CA  ARG   101      21.606   4.954  10.321  1.00 10.00      A   
ATOM    897  CB  ARG   101      22.991   5.482   9.944  1.00 10.00      A   
ATOM    898  CG  ARG   101      22.961   6.789   9.168  1.00 10.00      A   
ATOM    899  CD  ARG   101      23.284   7.969  10.067  1.00 10.00      A   
ATOM    900  NE  ARG   101      24.684   7.962  10.481  1.00 10.00      A   
ATOM    901  HE  ARG   101      25.358   7.800   9.782  1.00 10.00      A   
ATOM    902  CZ  ARG   101      25.101   8.165  11.730  1.00 10.00      A   
ATOM    903  NH1 ARG   101      24.229   8.391  12.704  1.00 10.00      A   
ATOM    904 HH11 ARG   101      24.564   8.552  13.680  1.00 10.00      A   
ATOM    905 HH12 ARG   101      23.208   8.412  12.501  1.00 10.00      A   
ATOM    906  NH2 ARG   101      26.400   8.127  12.005  1.00 10.00      A   
ATOM    907 HH21 ARG   101      26.741   8.283  12.980  1.00 10.00      A   
ATOM    908 HH22 ARG   101      27.092   7.939  11.245  1.00 10.00      A   
ATOM    909  C   ARG   101      21.012   4.172   9.157  1.00 10.00      A   
ATOM    910  O   ARG   101      20.087   4.639   8.493  1.00 10.00      A   
ATOM    911  N   VAL   102      21.541   2.977   8.925  1.00 10.00      A   
ATOM    912  HN  VAL   102      22.280   2.662   9.495  1.00 10.00      A   
ATOM    913  CA  VAL   102      21.059   2.124   7.845  1.00 10.00      A   
ATOM    914  CB  VAL   102      21.913   0.846   7.699  1.00 10.00      A   
ATOM    915  CG1 VAL   102      21.398  -0.017   6.557  1.00 10.00      A   
ATOM    916  CG2 VAL   102      23.375   1.205   7.473  1.00 10.00      A   
ATOM    917  C   VAL   102      19.602   1.742   8.090  1.00 10.00      A   
ATOM    918  O   VAL   102      18.796   1.687   7.159  1.00 10.00      A   
ATOM    919  N   ALA   103      19.269   1.502   9.355  1.00 10.00      A   
ATOM    920  HN  ALA   103      19.959   1.568  10.053  1.00 10.00      A   
ATOM    921  CA  ALA   103      17.911   1.132   9.736  1.00 10.00      A   
ATOM    922  CB  ALA   103      17.833   0.857  11.229  1.00 10.00      A   
ATOM    923  C   ALA   103      16.917   2.218   9.337  1.00 10.00      A   
ATOM    924  O   ALA   103      15.805   1.925   8.895  1.00 10.00      A   
ATOM    925  N   ALA   104      17.327   3.471   9.489  1.00 10.00      A   
ATOM    926  HN  ALA   104      18.223   3.637   9.854  1.00 10.00      A   
ATOM    927  CA  ALA   104      16.483   4.603   9.133  1.00 10.00      A   
ATOM    928  CB  ALA   104      17.007   5.881   9.776  1.00 10.00      A   
ATOM    929  C   ALA   104      16.402   4.758   7.618  1.00 10.00      A   
ATOM    930  O   ALA   104      15.344   5.069   7.068  1.00 10.00      A   
ATOM    931  N   LEU   105      17.524   4.528   6.947  1.00 10.00      A   
ATOM    932  HN  LEU   105      18.338   4.285   7.444  1.00 10.00      A   
ATOM    933  CA  LEU   105      17.582   4.634   5.496  1.00 10.00      A   
ATOM    934  CB  LEU   105      19.014   4.449   4.993  1.00 10.00      A   
ATOM    935  CG  LEU   105      20.024   5.514   5.428  1.00 10.00      A   
ATOM    936  CD1 LEU   105      21.409   5.189   4.888  1.00 10.00      A   
ATOM    937  CD2 LEU   105      19.578   6.897   4.973  1.00 10.00      A   
ATOM    938  C   LEU   105      16.656   3.620   4.832  1.00 10.00      A   
ATOM    939  O   LEU   105      15.847   3.977   3.976  1.00 10.00      A   
ATOM    940  N   ARG   106      16.760   2.365   5.254  1.00 10.00      A   
ATOM    941  HN  ARG   106      17.419   2.149   5.951  1.00 10.00      A   
ATOM    942  CA  ARG   106      15.937   1.295   4.696  1.00 10.00      A   
ATOM    943  CB  ARG   106      16.451  -0.076   5.150  1.00 10.00      A   
ATOM    944  CG  ARG   106      16.308  -0.328   6.641  1.00 10.00      A   
ATOM    945  CD  ARG   106      16.998  -1.614   7.064  1.00 10.00      A   
ATOM    946  NE  ARG   106      16.805  -1.893   8.491  1.00 10.00      A   
ATOM    947  HE  ARG   106      15.965  -1.584   8.901  1.00 10.00      A   
ATOM    948  CZ  ARG   106      17.690  -2.532   9.261  1.00 10.00      A   
ATOM    949  NH1 ARG   106      18.834  -2.973   8.751  1.00 10.00      A   
ATOM    950 HH11 ARG   106      19.519  -3.477   9.357  1.00 10.00      A   
ATOM    951 HH12 ARG   106      19.056  -2.819   7.745  1.00 10.00      A   
ATOM    952  NH2 ARG   106      17.425  -2.730  10.545  1.00 10.00      A   
ATOM    953 HH21 ARG   106      18.110  -3.230  11.154  1.00 10.00      A   
ATOM    954 HH22 ARG   106      16.521  -2.379  10.957  1.00 10.00      A   
ATOM    955  C   ARG   106      14.460   1.458   5.060  1.00 10.00      A   
ATOM    956  O   ARG   106      13.585   0.899   4.402  1.00 10.00      A   
ATOM    957  N   ALA   107      14.185   2.222   6.112  1.00 10.00      A   
ATOM    958  HN  ALA   107      14.922   2.644   6.603  1.00 10.00      A   
ATOM    959  CA  ALA   107      12.811   2.445   6.555  1.00 10.00      A   
ATOM    960  CB  ALA   107      12.783   2.865   8.017  1.00 10.00      A   
ATOM    961  C   ALA   107      12.108   3.484   5.685  1.00 10.00      A   
ATOM    962  O   ALA   107      10.973   3.280   5.240  1.00 10.00      A   
ATOM    963  N   ALA   108      12.794   4.590   5.436  1.00 10.00      A   
ATOM    964  HN  ALA   108      13.696   4.688   5.811  1.00 10.00      A   
ATOM    965  CA  ALA   108      12.242   5.668   4.626  1.00 10.00      A   
ATOM    966  CB  ALA   108      12.940   6.976   4.953  1.00 10.00      A   
ATOM    967  C   ALA   108      12.370   5.360   3.140  1.00 10.00      A   
ATOM    968  O   ALA   108      11.558   5.809   2.329  1.00 10.00      A   
ATOM    969  N   ASN   109      13.390   4.588   2.790  1.00 10.00      A   
ATOM    970  HN  ASN   109      13.997   4.249   3.486  1.00 10.00      A   
ATOM    971  CA  ASN   109      13.632   4.222   1.400  1.00 10.00      A   
ATOM    972  CB  ASN   109      15.034   4.666   0.957  1.00 10.00      A   
ATOM    973  CG  ASN   109      15.325   6.136   1.195  1.00 10.00      A   
ATOM    974  OD1 ASN   109      15.097   6.979   0.330  1.00 10.00      A   
ATOM    975  ND2 ASN   109      15.852   6.449   2.366  1.00 10.00      A   
ATOM    976 HD21 ASN   109      16.022   5.722   3.005  1.00 10.00      A   
ATOM    977 HD22 ASN   109      16.054   7.393   2.548  1.00 10.00      A   
ATOM    978  C   ASN   109      13.502   2.713   1.206  1.00 10.00      A   
ATOM    979  O   ASN   109      14.499   1.989   1.238  1.00 10.00      A   
ATOM    980  N   PRO   110      12.270   2.207   1.028  1.00 10.00      A   
ATOM    981  CA  PRO   110      12.044   0.776   0.818  1.00 10.00      A   
ATOM    982  CB  PRO   110      10.531   0.626   0.976  1.00 10.00      A   
ATOM    983  CG  PRO   110       9.973   1.967   0.639  1.00 10.00      A   
ATOM    984  CD  PRO   110      11.014   2.980   1.023  1.00 10.00      A   
ATOM    985  C   PRO   110      12.482   0.355  -0.581  1.00 10.00      A   
ATOM    986  O   PRO   110      13.181  -0.641  -0.755  1.00 10.00      A   
ATOM    987  N   ASP   111      12.073   1.137  -1.573  1.00 10.00      A   
ATOM    988  HN  ASP   111      11.516   1.918  -1.364  1.00 10.00      A   
ATOM    989  CA  ASP   111      12.417   0.878  -2.964  1.00 10.00      A   
ATOM    990  CB  ASP   111      11.274   1.292  -3.907  1.00 10.00      A   
ATOM    991  CG  ASP   111      10.700   2.666  -3.610  1.00 10.00      A   
ATOM    992  OD1 ASP   111      10.758   3.544  -4.495  1.00 10.00      A   
ATOM    993  OD2 ASP   111      10.158   2.864  -2.497  1.00 10.00      A   
ATOM    994  C   ASP   111      13.719   1.576  -3.332  1.00 10.00      A   
ATOM    995  O   ASP   111      13.796   2.319  -4.312  1.00 10.00      A   
ATOM    996  N   ALA   112      14.741   1.326  -2.528  1.00 10.00      A   
ATOM    997  HN  ALA   112      14.606   0.722  -1.766  1.00 10.00      A   
ATOM    998  CA  ALA   112      16.053   1.914  -2.737  1.00 10.00      A   
ATOM    999  CB  ALA   112      16.613   2.415  -1.416  1.00 10.00      A   
ATOM   1000  C   ALA   112      17.004   0.897  -3.356  1.00 10.00      A   
ATOM   1001  O   ALA   112      16.574  -0.143  -3.858  1.00 10.00      A   
ATOM   1002  N   SER   113      18.293   1.206  -3.338  1.00 10.00      A   
ATOM   1003  HN  SER   113      18.575   2.055  -2.942  1.00 10.00      A   
ATOM   1004  CA  SER   113      19.299   0.312  -3.887  1.00 10.00      A   
ATOM   1005  CB  SER   113      20.437   1.112  -4.529  1.00 10.00      A   
ATOM   1006  OG  SER   113      19.928   2.116  -5.396  1.00 10.00      A   
ATOM   1007  HG  SER   113      19.965   1.800  -6.309  1.00 10.00      A   
ATOM   1008  C   SER   113      19.836  -0.619  -2.800  1.00 10.00      A   
ATOM   1009  O   SER   113      19.758  -0.306  -1.609  1.00 10.00      A   
ATOM   1010  N   ALA   114      20.387  -1.755  -3.214  1.00 10.00      A   
ATOM   1011  HN  ALA   114      20.431  -1.943  -4.174  1.00 10.00      A   
ATOM   1012  CA  ALA   114      20.921  -2.733  -2.273  1.00 10.00      A   
ATOM   1013  CB  ALA   114      21.063  -4.092  -2.940  1.00 10.00      A   
ATOM   1014  C   ALA   114      22.249  -2.284  -1.665  1.00 10.00      A   
ATOM   1015  O   ALA   114      22.731  -2.876  -0.698  1.00 10.00      A   
ATOM   1016  N   SER   115      22.843  -1.248  -2.240  1.00 10.00      A   
ATOM   1017  HN  SER   115      22.425  -0.818  -3.014  1.00 10.00      A   
ATOM   1018  CA  SER   115      24.099  -0.723  -1.744  1.00 10.00      A   
ATOM   1019  CB  SER   115      24.956  -0.260  -2.919  1.00 10.00      A   
ATOM   1020  OG  SER   115      24.148   0.328  -3.926  1.00 10.00      A   
ATOM   1021  HG  SER   115      24.392   1.255  -4.024  1.00 10.00      A   
ATOM   1022  C   SER   115      23.835   0.436  -0.791  1.00 10.00      A   
ATOM   1023  O   SER   115      22.828   1.136  -0.923  1.00 10.00      A   
ATOM   1024  N   VAL   116      24.726   0.636   0.167  1.00 10.00      A   
ATOM   1025  HN  VAL   116      25.514   0.053   0.222  1.00 10.00      A   
ATOM   1026  CA  VAL   116      24.569   1.714   1.132  1.00 10.00      A   
ATOM   1027  CB  VAL   116      24.519   1.212   2.595  1.00 10.00      A   
ATOM   1028  CG1 VAL   116      23.154   0.620   2.911  1.00 10.00      A   
ATOM   1029  CG2 VAL   116      25.619   0.197   2.869  1.00 10.00      A   
ATOM   1030  C   VAL   116      25.665   2.764   0.972  1.00 10.00      A   
ATOM   1031  O   VAL   116      26.855   2.445   0.999  1.00 10.00      A   
ATOM   1032  N   PRO   117      25.276   4.027   0.759  1.00 10.00      A   
ATOM   1033  CA  PRO   117      26.224   5.128   0.603  1.00 10.00      A   
ATOM   1034  CB  PRO   117      25.361   6.293   0.096  1.00 10.00      A   
ATOM   1035  CG  PRO   117      24.029   5.699  -0.230  1.00 10.00      A   
ATOM   1036  CD  PRO   117      23.888   4.483   0.636  1.00 10.00      A   
ATOM   1037  C   PRO   117      26.857   5.490   1.940  1.00 10.00      A   
ATOM   1038  O   PRO   117      26.206   6.074   2.809  1.00 10.00      A   
ATOM   1039  N   VAL   118      28.127   5.137   2.102  1.00 10.00      A   
ATOM   1040  HN  VAL   118      28.592   4.686   1.369  1.00 10.00      A   
ATOM   1041  CA  VAL   118      28.853   5.410   3.338  1.00 10.00      A   
ATOM   1042  CB  VAL   118      30.280   4.822   3.333  1.00 10.00      A   
ATOM   1043  CG1 VAL   118      30.249   3.364   3.755  1.00 10.00      A   
ATOM   1044  CG2 VAL   118      30.936   4.975   1.966  1.00 10.00      A   
ATOM   1045  C   VAL   118      28.918   6.898   3.643  1.00 10.00      A   
ATOM   1046  O   VAL   118      28.997   7.297   4.804  1.00 10.00      A   
ATOM   1047  N   GLU   119      28.872   7.711   2.602  1.00 10.00      A   
ATOM   1048  HN  GLU   119      28.815   7.326   1.694  1.00 10.00      A   
ATOM   1049  CA  GLU   119      28.922   9.155   2.746  1.00 10.00      A   
ATOM   1050  CB  GLU   119      28.973   9.823   1.370  1.00 10.00      A   
ATOM   1051  CG  GLU   119      30.108   9.331   0.483  1.00 10.00      A   
ATOM   1052  CD  GLU   119      29.690   8.207  -0.451  1.00 10.00      A   
ATOM   1053  OE1 GLU   119      29.000   7.267   0.003  1.00 10.00      A   
ATOM   1054  OE2 GLU   119      30.050   8.261  -1.645  1.00 10.00      A   
ATOM   1055  C   GLU   119      27.725   9.672   3.538  1.00 10.00      A   
ATOM   1056  O   GLU   119      27.834  10.655   4.267  1.00 10.00      A   
ATOM   1057  N   LEU   120      26.595   8.990   3.416  1.00 10.00      A   
ATOM   1058  HN  LEU   120      26.573   8.191   2.846  1.00 10.00      A   
ATOM   1059  CA  LEU   120      25.386   9.396   4.115  1.00 10.00      A   
ATOM   1060  CB  LEU   120      24.144   9.057   3.287  1.00 10.00      A   
ATOM   1061  CG  LEU   120      24.142   9.529   1.830  1.00 10.00      A   
ATOM   1062  CD1 LEU   120      22.848   9.118   1.138  1.00 10.00      A   
ATOM   1063  CD2 LEU   120      24.343  11.036   1.742  1.00 10.00      A   
ATOM   1064  C   LEU   120      25.289   8.733   5.487  1.00 10.00      A   
ATOM   1065  O   LEU   120      24.342   8.970   6.238  1.00 10.00      A   
ATOM   1066  N   VAL   121      26.276   7.908   5.813  1.00 10.00      A   
ATOM   1067  HN  VAL   121      27.017   7.775   5.184  1.00 10.00      A   
ATOM   1068  CA  VAL   121      26.288   7.205   7.091  1.00 10.00      A   
ATOM   1069  CB  VAL   121      26.468   5.680   6.893  1.00 10.00      A   
ATOM   1070  CG1 VAL   121      26.372   4.944   8.220  1.00 10.00      A   
ATOM   1071  CG2 VAL   121      25.440   5.139   5.910  1.00 10.00      A   
ATOM   1072  C   VAL   121      27.397   7.735   8.002  1.00 10.00      A   
ATOM   1073  O   VAL   121      27.236   7.796   9.225  1.00 10.00      A   
ATOM   1074  N   THR   122      28.509   8.132   7.398  1.00 10.00      A   
ATOM   1075  HN  THR   122      28.560   8.090   6.419  1.00 10.00      A   
ATOM   1076  CA  THR   122      29.657   8.642   8.139  1.00 10.00      A   
ATOM   1077  CB  THR   122      30.932   8.606   7.269  1.00 10.00      A   
ATOM   1078  OG1 THR   122      30.625   9.077   5.947  1.00 10.00      A   
ATOM   1079  HG1 THR   122      30.263   8.351   5.424  1.00 10.00      A   
ATOM   1080  CG2 THR   122      31.480   7.189   7.182  1.00 10.00      A   
ATOM   1081  C   THR   122      29.427  10.066   8.650  1.00 10.00      A   
ATOM   1082  O   THR   122      28.418  10.699   8.328  1.00 10.00      A   
ATOM   1083  N   ALA   123      30.354  10.553   9.465  1.00 10.00      A   
ATOM   1084  HN  ALA   123      31.124   9.993   9.703  1.00 10.00      A   
ATOM   1085  CA  ALA   123      30.259  11.898  10.014  1.00 10.00      A   
ATOM   1086  CB  ALA   123      30.777  11.930  11.446  1.00 10.00      A   
ATOM   1087  C   ALA   123      31.026  12.891   9.149  1.00 10.00      A   
ATOM   1088  O   ALA   123      31.990  12.525   8.474  1.00 10.00      A   
ATOM   1089  N   SER   124      30.587  14.140   9.167  1.00 10.00      A   
ATOM   1090  HN  SER   124      29.795  14.360   9.700  1.00 10.00      A   
ATOM   1091  CA  SER   124      31.231  15.195   8.399  1.00 10.00      A   
ATOM   1092  CB  SER   124      30.299  16.403   8.325  1.00 10.00      A   
ATOM   1093  OG  SER   124      28.957  15.989   8.117  1.00 10.00      A   
ATOM   1094  HG  SER   124      28.456  16.709   7.716  1.00 10.00      A   
ATOM   1095  C   SER   124      32.561  15.591   9.043  1.00 10.00      A   
ATOM   1096  O   SER   124      32.756  15.405  10.247  1.00 10.00      A   
ATOM   1097  N   ALA   125      33.473  16.131   8.243  1.00 10.00      A   
ATOM   1098  HN  ALA   125      33.264  16.255   7.291  1.00 10.00      A   
ATOM   1099  CA  ALA   125      34.779  16.544   8.741  1.00 10.00      A   
ATOM   1100  CB  ALA   125      35.756  16.722   7.590  1.00 10.00      A   
ATOM   1101  C   ALA   125      34.677  17.828   9.557  1.00 10.00      A   
ATOM   1102  O   ALA   125      34.950  17.835  10.758  1.00 10.00      A   
ATOM   1103  N   SER   126      34.263  18.908   8.907  1.00 10.00      A   
ATOM   1104  HN  SER   126      34.043  18.840   7.951  1.00 10.00      A   
ATOM   1105  CA  SER   126      34.132  20.198   9.574  1.00 10.00      A   
ATOM   1106  CB  SER   126      34.635  21.318   8.655  1.00 10.00      A   
ATOM   1107  OG  SER   126      34.335  21.040   7.294  1.00 10.00      A   
ATOM   1108  HG  SER   126      34.185  21.873   6.823  1.00 10.00      A   
ATOM   1109  C   SER   126      32.690  20.459  10.003  1.00 10.00      A   
ATOM   1110  O   SER   126      32.298  21.597  10.259  1.00 10.00      A   
ATOM   1111  N   GLY   127      31.901  19.395  10.080  1.00 10.00      A   
ATOM   1112  HN  GLY   127      32.265  18.512   9.864  1.00 10.00      A   
ATOM   1113  CA  GLY   127      30.512  19.527  10.474  1.00 10.00      A   
ATOM   1114  C   GLY   127      29.627  19.928   9.310  1.00 10.00      A   
ATOM   1115  O   GLY   127      28.739  19.179   8.905  1.00 10.00      A   
ATOM   1116  N   LEU   128      29.879  21.106   8.764  1.00 10.00      A   
ATOM   1117  HN  LEU   128      30.611  21.653   9.123  1.00 10.00      A   
ATOM   1118  CA  LEU   128      29.104  21.608   7.640  1.00 10.00      A   
ATOM   1119  CB  LEU   128      29.177  23.134   7.554  1.00 10.00      A   
ATOM   1120  CG  LEU   128      30.561  23.764   7.724  1.00 10.00      A   
ATOM   1121  CD1 LEU   128      30.775  24.859   6.691  1.00 10.00      A   
ATOM   1122  CD2 LEU   128      30.723  24.325   9.129  1.00 10.00      A   
ATOM   1123  C   LEU   128      29.555  20.966   6.331  1.00 10.00      A   
ATOM   1124  O   LEU   128      30.372  21.520   5.593  1.00 10.00      A   
ATOM   1125  N   ASP   129      29.034  19.782   6.064  1.00 10.00      A   
ATOM   1126  HN  ASP   129      28.406  19.381   6.705  1.00 10.00      A   
ATOM   1127  CA  ASP   129      29.370  19.053   4.852  1.00 10.00      A   
ATOM   1128  CB  ASP   129      29.803  17.628   5.189  1.00 10.00      A   
ATOM   1129  CG  ASP   129      30.599  16.970   4.080  1.00 10.00      A   
ATOM   1130  OD1 ASP   129      30.040  16.743   2.987  1.00 10.00      A   
ATOM   1131  OD2 ASP   129      31.784  16.644   4.309  1.00 10.00      A   
ATOM   1132  C   ASP   129      28.178  19.026   3.909  1.00 10.00      A   
ATOM   1133  O   ASP   129      27.194  18.324   4.147  1.00 10.00      A   
ATOM   1134  N   ASN   130      28.272  19.804   2.849  1.00 10.00      A   
ATOM   1135  HN  ASN   130      29.081  20.344   2.725  1.00 10.00      A   
ATOM   1136  CA  ASN   130      27.210  19.894   1.859  1.00 10.00      A   
ATOM   1137  CB  ASN   130      26.757  21.351   1.703  1.00 10.00      A   
ATOM   1138  CG  ASN   130      27.850  22.276   1.186  1.00 10.00      A   
ATOM   1139  OD1 ASN   130      29.039  22.075   1.449  1.00 10.00      A   
ATOM   1140  ND2 ASN   130      27.453  23.302   0.448  1.00 10.00      A   
ATOM   1141 HD21 ASN   130      26.494  23.406   0.279  1.00 10.00      A   
ATOM   1142 HD22 ASN   130      28.136  23.911   0.094  1.00 10.00      A   
ATOM   1143  C   ASN   130      27.672  19.342   0.516  1.00 10.00      A   
ATOM   1144  O   ASN   130      27.195  19.762  -0.541  1.00 10.00      A   
ATOM   1145  N   ASN   131      28.590  18.386   0.560  1.00 10.00      A   
ATOM   1146  HN  ASN   131      28.907  18.061   1.434  1.00 10.00      A   
ATOM   1147  CA  ASN   131      29.125  17.789  -0.655  1.00 10.00      A   
ATOM   1148  CB  ASN   131      30.645  17.972  -0.724  1.00 10.00      A   
ATOM   1149  CG  ASN   131      31.080  19.418  -0.581  1.00 10.00      A   
ATOM   1150  OD1 ASN   131      31.080  20.182  -1.546  1.00 10.00      A   
ATOM   1151  ND2 ASN   131      31.470  19.802   0.625  1.00 10.00      A   
ATOM   1152 HD21 ASN   131      31.458  19.142   1.351  1.00 10.00      A   
ATOM   1153 HD22 ASN   131      31.761  20.732   0.742  1.00 10.00      A   
ATOM   1154  C   ASN   131      28.781  16.310  -0.723  1.00 10.00      A   
ATOM   1155  O   ASN   131      29.249  15.518   0.095  1.00 10.00      A   
ATOM   1156  N   ILE   132      27.958  15.939  -1.694  1.00 10.00      A   
ATOM   1157  HN  ILE   132      27.618  16.613  -2.324  1.00 10.00      A   
ATOM   1158  CA  ILE   132      27.558  14.548  -1.857  1.00 10.00      A   
ATOM   1159  CB  ILE   132      26.031  14.358  -1.739  1.00 10.00      A   
ATOM   1160  CG1 ILE   132      25.290  15.304  -2.687  1.00 10.00      A   
ATOM   1161  CG2 ILE   132      25.577  14.559  -0.299  1.00 10.00      A   
ATOM   1162  CD1 ILE   132      23.814  15.004  -2.826  1.00 10.00      A   
ATOM   1163  C   ILE   132      28.040  13.987  -3.187  1.00 10.00      A   
ATOM   1164  O   ILE   132      28.262  14.731  -4.146  1.00 10.00      A   
ATOM   1165  N   THR   133      28.206  12.676  -3.231  1.00 10.00      A   
ATOM   1166  HN  THR   133      28.026  12.142  -2.428  1.00 10.00      A   
ATOM   1167  CA  THR   133      28.657  11.993  -4.428  1.00 10.00      A   
ATOM   1168  CB  THR   133      29.339  10.675  -4.035  1.00 10.00      A   
ATOM   1169  OG1 THR   133      28.836  10.268  -2.756  1.00 10.00      A   
ATOM   1170  HG1 THR   133      29.368   9.524  -2.420  1.00 10.00      A   
ATOM   1171  CG2 THR   133      30.846  10.859  -3.947  1.00 10.00      A   
ATOM   1172  C   THR   133      27.472  11.688  -5.345  1.00 10.00      A   
ATOM   1173  O   THR   133      26.332  11.580  -4.879  1.00 10.00      A   
ATOM   1174  N   PRO   134      27.724  11.546  -6.658  1.00 10.00      A   
ATOM   1175  CA  PRO   134      26.676  11.258  -7.646  1.00 10.00      A   
ATOM   1176  CB  PRO   134      27.460  11.055  -8.948  1.00 10.00      A   
ATOM   1177  CG  PRO   134      28.724  11.814  -8.745  1.00 10.00      A   
ATOM   1178  CD  PRO   134      29.053  11.670  -7.288  1.00 10.00      A   
ATOM   1179  C   PRO   134      25.875  10.000  -7.308  1.00 10.00      A   
ATOM   1180  O   PRO   134      24.644  10.030  -7.283  1.00 10.00      A   
ATOM   1181  N   GLN   135      26.574   8.904  -7.020  1.00 10.00      A   
ATOM   1182  HN  GLN   135      27.556   8.944  -7.036  1.00 10.00      A   
ATOM   1183  CA  GLN   135      25.913   7.642  -6.696  1.00 10.00      A   
ATOM   1184  CB  GLN   135      26.909   6.479  -6.645  1.00 10.00      A   
ATOM   1185  CG  GLN   135      26.269   5.107  -6.818  1.00 10.00      A   
ATOM   1186  CD  GLN   135      25.607   4.933  -8.173  1.00 10.00      A   
ATOM   1187  OE1 GLN   135      26.036   5.520  -9.168  1.00 10.00      A   
ATOM   1188  NE2 GLN   135      24.557   4.129  -8.224  1.00 10.00      A   
ATOM   1189 HE21 GLN   135      24.265   3.692  -7.396  1.00 10.00      A   
ATOM   1190 HE22 GLN   135      24.110   4.003  -9.090  1.00 10.00      A   
ATOM   1191  C   GLN   135      25.115   7.734  -5.396  1.00 10.00      A   
ATOM   1192  O   GLN   135      24.106   7.049  -5.231  1.00 10.00      A   
ATOM   1193  N   ALA   136      25.565   8.584  -4.477  1.00 10.00      A   
ATOM   1194  HN  ALA   136      26.375   9.104  -4.658  1.00 10.00      A   
ATOM   1195  CA  ALA   136      24.870   8.764  -3.206  1.00 10.00      A   
ATOM   1196  CB  ALA   136      25.701   9.602  -2.246  1.00 10.00      A   
ATOM   1197  C   ALA   136      23.518   9.414  -3.457  1.00 10.00      A   
ATOM   1198  O   ALA   136      22.508   9.033  -2.866  1.00 10.00      A   
ATOM   1199  N   ALA   137      23.509  10.389  -4.359  1.00 10.00      A   
ATOM   1200  HN  ALA   137      24.353  10.650  -4.793  1.00 10.00      A   
ATOM   1201  CA  ALA   137      22.284  11.085  -4.715  1.00 10.00      A   
ATOM   1202  CB  ALA   137      22.601  12.363  -5.475  1.00 10.00      A   
ATOM   1203  C   ALA   137      21.397  10.174  -5.554  1.00 10.00      A   
ATOM   1204  O   ALA   137      20.178  10.145  -5.382  1.00 10.00      A   
ATOM   1205  N   ALA   138      22.026   9.417  -6.453  1.00 10.00      A   
ATOM   1206  HN  ALA   138      23.002   9.503  -6.547  1.00 10.00      A   
ATOM   1207  CA  ALA   138      21.315   8.487  -7.323  1.00 10.00      A   
ATOM   1208  CB  ALA   138      22.270   7.871  -8.335  1.00 10.00      A   
ATOM   1209  C   ALA   138      20.619   7.393  -6.520  1.00 10.00      A   
ATOM   1210  O   ALA   138      19.611   6.832  -6.954  1.00 10.00      A   
ATOM   1211  N   TRP   139      21.164   7.100  -5.349  1.00 10.00      A   
ATOM   1212  HN  TRP   139      21.971   7.583  -5.067  1.00 10.00      A   
ATOM   1213  CA  TRP   139      20.614   6.079  -4.472  1.00 10.00      A   
ATOM   1214  CB  TRP   139      21.541   5.880  -3.265  1.00 10.00      A   
ATOM   1215  CG  TRP   139      21.022   4.925  -2.231  1.00 10.00      A   
ATOM   1216  CD1 TRP   139      21.116   3.565  -2.248  1.00 10.00      A   
ATOM   1217  CD2 TRP   139      20.333   5.262  -1.019  1.00 10.00      A   
ATOM   1218  NE1 TRP   139      20.524   3.034  -1.129  1.00 10.00      A   
ATOM   1219  HE1 TRP   139      20.466   2.077  -0.915  1.00 10.00      A   
ATOM   1220  CE2 TRP   139      20.037   4.055  -0.357  1.00 10.00      A   
ATOM   1221  CE3 TRP   139      19.937   6.467  -0.432  1.00 10.00      A   
ATOM   1222  CZ2 TRP   139      19.365   4.017   0.862  1.00 10.00      A   
ATOM   1223  CZ3 TRP   139      19.271   6.428   0.776  1.00 10.00      A   
ATOM   1224  CH2 TRP   139      18.992   5.212   1.411  1.00 10.00      A   
ATOM   1225  C   TRP   139      19.207   6.445  -4.006  1.00 10.00      A   
ATOM   1226  O   TRP   139      18.351   5.575  -3.848  1.00 10.00      A   
ATOM   1227  N   GLN   140      18.964   7.732  -3.804  1.00 10.00      A   
ATOM   1228  HN  GLN   140      19.673   8.391  -3.982  1.00 10.00      A   
ATOM   1229  CA  GLN   140      17.663   8.192  -3.333  1.00 10.00      A   
ATOM   1230  CB  GLN   140      17.813   9.145  -2.142  1.00 10.00      A   
ATOM   1231  CG  GLN   140      18.974  10.122  -2.263  1.00 10.00      A   
ATOM   1232  CD  GLN   140      19.145  10.999  -1.034  1.00 10.00      A   
ATOM   1233  OE1 GLN   140      18.179  11.335  -0.346  1.00 10.00      A   
ATOM   1234  NE2 GLN   140      20.381  11.374  -0.746  1.00 10.00      A   
ATOM   1235 HE21 GLN   140      21.106  11.067  -1.333  1.00 10.00      A   
ATOM   1236 HE22 GLN   140      20.523  11.950   0.034  1.00 10.00      A   
ATOM   1237  C   GLN   140      16.824   8.827  -4.440  1.00 10.00      A   
ATOM   1238  O   GLN   140      15.798   9.448  -4.162  1.00 10.00      A   
ATOM   1239  N   ILE   141      17.244   8.656  -5.691  1.00 10.00      A   
ATOM   1240  HN  ILE   141      18.060   8.137  -5.858  1.00 10.00      A   
ATOM   1241  CA  ILE   141      16.509   9.223  -6.825  1.00 10.00      A   
ATOM   1242  CB  ILE   141      17.220   9.028  -8.191  1.00 10.00      A   
ATOM   1243  CG1 ILE   141      18.444   9.941  -8.295  1.00 10.00      A   
ATOM   1244  CG2 ILE   141      16.261   9.295  -9.350  1.00 10.00      A   
ATOM   1245  CD1 ILE   141      19.168   9.848  -9.624  1.00 10.00      A   
ATOM   1246  C   ILE   141      15.058   8.722  -6.899  1.00 10.00      A   
ATOM   1247  O   ILE   141      14.132   9.532  -6.860  1.00 10.00      A   
ATOM   1248  N   PRO   142      14.832   7.390  -6.998  1.00 10.00      A   
ATOM   1249  CA  PRO   142      13.479   6.825  -7.095  1.00 10.00      A   
ATOM   1250  CB  PRO   142      13.707   5.314  -6.984  1.00 10.00      A   
ATOM   1251  CG  PRO   142      15.101   5.111  -7.461  1.00 10.00      A   
ATOM   1252  CD  PRO   142      15.864   6.329  -7.026  1.00 10.00      A   
ATOM   1253  C   PRO   142      12.551   7.302  -5.982  1.00 10.00      A   
ATOM   1254  O   PRO   142      11.407   7.680  -6.234  1.00 10.00      A   
ATOM   1255  N   ARG   143      13.054   7.292  -4.755  1.00 10.00      A   
ATOM   1256  HN  ARG   143      13.976   6.978  -4.621  1.00 10.00      A   
ATOM   1257  CA  ARG   143      12.273   7.712  -3.598  1.00 10.00      A   
ATOM   1258  CB  ARG   143      13.069   7.512  -2.308  1.00 10.00      A   
ATOM   1259  CG  ARG   143      12.240   7.648  -1.043  1.00 10.00      A   
ATOM   1260  CD  ARG   143      12.598   8.909  -0.275  1.00 10.00      A   
ATOM   1261  NE  ARG   143      11.618   9.201   0.770  1.00 10.00      A   
ATOM   1262  HE  ARG   143      10.666   9.121   0.526  1.00 10.00      A   
ATOM   1263  CZ  ARG   143      11.938   9.565   2.014  1.00 10.00      A   
ATOM   1264  NH1 ARG   143      13.210   9.687   2.375  1.00 10.00      A   
ATOM   1265 HH11 ARG   143      13.968   9.496   1.688  1.00 10.00      A   
ATOM   1266 HH12 ARG   143      13.457   9.975   3.349  1.00 10.00      A   
ATOM   1267  NH2 ARG   143      10.982   9.805   2.896  1.00 10.00      A   
ATOM   1268 HH21 ARG   143       9.981   9.710   2.622  1.00 10.00      A   
ATOM   1269 HH22 ARG   143      11.225  10.091   3.870  1.00 10.00      A   
ATOM   1270  C   ARG   143      11.806   9.161  -3.715  1.00 10.00      A   
ATOM   1271  O   ARG   143      10.616   9.448  -3.576  1.00 10.00      A   
ATOM   1272  N   VAL   144      12.736  10.067  -3.991  1.00 10.00      A   
ATOM   1273  HN  VAL   144      13.669   9.777  -4.119  1.00 10.00      A   
ATOM   1274  CA  VAL   144      12.405  11.485  -4.111  1.00 10.00      A   
ATOM   1275  CB  VAL   144      13.661  12.383  -4.052  1.00 10.00      A   
ATOM   1276  CG1 VAL   144      13.271  13.854  -4.027  1.00 10.00      A   
ATOM   1277  CG2 VAL   144      14.505  12.042  -2.832  1.00 10.00      A   
ATOM   1278  C   VAL   144      11.603  11.773  -5.383  1.00 10.00      A   
ATOM   1279  O   VAL   144      10.702  12.618  -5.381  1.00 10.00      A   
ATOM   1280  N   ALA   145      11.920  11.059  -6.459  1.00 10.00      A   
ATOM   1281  HN  ALA   145      12.655  10.404  -6.399  1.00 10.00      A   
ATOM   1282  CA  ALA   145      11.224  11.234  -7.734  1.00 10.00      A   
ATOM   1283  CB  ALA   145      11.854  10.375  -8.820  1.00 10.00      A   
ATOM   1284  C   ALA   145       9.741  10.911  -7.599  1.00 10.00      A   
ATOM   1285  O   ALA   145       8.896  11.542  -8.231  1.00 10.00      A   
ATOM   1286  N   LYS   146       9.430   9.927  -6.767  1.00 10.00      A   
ATOM   1287  HN  LYS   146      10.149   9.450  -6.297  1.00 10.00      A   
ATOM   1288  CA  LYS   146       8.049   9.530  -6.543  1.00 10.00      A   
ATOM   1289  CB  LYS   146       7.970   8.068  -6.100  1.00 10.00      A   
ATOM   1290  CG  LYS   146       8.468   7.081  -7.141  1.00 10.00      A   
ATOM   1291  CD  LYS   146       8.694   5.710  -6.531  1.00 10.00      A   
ATOM   1292  CE  LYS   146       9.526   4.827  -7.444  1.00 10.00      A   
ATOM   1293  NZ  LYS   146       9.698   3.463  -6.881  1.00 10.00      A   
ATOM   1294  HZ1 LYS   146      10.085   3.520  -5.907  1.00 10.00      A   
ATOM   1295  HZ2 LYS   146      10.353   2.911  -7.470  1.00 10.00      A   
ATOM   1296  HZ3 LYS   146       8.780   2.974  -6.848  1.00 10.00      A   
ATOM   1297  C   LYS   146       7.393  10.438  -5.512  1.00 10.00      A   
ATOM   1298  O   LYS   146       6.193  10.706  -5.583  1.00 10.00      A   
ATOM   1299  N   ALA   147       8.191  10.918  -4.562  1.00 10.00      A   
ATOM   1300  HN  ALA   147       9.139  10.662  -4.559  1.00 10.00      A   
ATOM   1301  CA  ALA   147       7.693  11.806  -3.518  1.00 10.00      A   
ATOM   1302  CB  ALA   147       8.751  12.027  -2.444  1.00 10.00      A   
ATOM   1303  C   ALA   147       7.239  13.137  -4.109  1.00 10.00      A   
ATOM   1304  O   ALA   147       6.173  13.647  -3.770  1.00 10.00      A   
ATOM   1305  N   ARG   148       8.042  13.686  -5.012  1.00 10.00      A   
ATOM   1306  HN  ARG   148       8.882  13.231  -5.249  1.00 10.00      A   
ATOM   1307  CA  ARG   148       7.708  14.953  -5.652  1.00 10.00      A   
ATOM   1308  CB  ARG   148       8.968  15.779  -5.929  1.00 10.00      A   
ATOM   1309  CG  ARG   148       9.620  16.382  -4.691  1.00 10.00      A   
ATOM   1310  CD  ARG   148       8.599  17.077  -3.800  1.00 10.00      A   
ATOM   1311  NE  ARG   148       7.673  17.912  -4.563  1.00 10.00      A   
ATOM   1312  HE  ARG   148       8.061  18.524  -5.230  1.00 10.00      A   
ATOM   1313  CZ  ARG   148       6.348  17.884  -4.413  1.00 10.00      A   
ATOM   1314  NH1 ARG   148       5.791  17.070  -3.525  1.00 10.00      A   
ATOM   1315 HH11 ARG   148       6.387  16.445  -2.940  1.00 10.00      A   
ATOM   1316 HH12 ARG   148       4.755  17.046  -3.409  1.00 10.00      A   
ATOM   1317  NH2 ARG   148       5.586  18.671  -5.158  1.00 10.00      A   
ATOM   1318 HH21 ARG   148       4.548  18.660  -5.048  1.00 10.00      A   
ATOM   1319 HH22 ARG   148       6.028  19.315  -5.868  1.00 10.00      A   
ATOM   1320  C   ARG   148       6.935  14.727  -6.946  1.00 10.00      A   
ATOM   1321  O   ARG   148       6.379  15.666  -7.518  1.00 10.00      A   
ATOM   1322  N   ASN   149       6.905  13.472  -7.391  1.00 10.00      A   
ATOM   1323  HN  ASN   149       7.368  12.779  -6.874  1.00 10.00      A   
ATOM   1324  CA  ASN   149       6.217  13.086  -8.621  1.00 10.00      A   
ATOM   1325  CB  ASN   149       4.698  13.251  -8.505  1.00 10.00      A   
ATOM   1326  CG  ASN   149       3.955  12.639  -9.680  1.00 10.00      A   
ATOM   1327  OD1 ASN   149       4.388  11.636 -10.250  1.00 10.00      A   
ATOM   1328  ND2 ASN   149       2.842  13.245 -10.061  1.00 10.00      A   
ATOM   1329 HD21 ASN   149       2.559  14.050  -9.574  1.00 10.00      A   
ATOM   1330 HD22 ASN   149       2.342  12.863 -10.813  1.00 10.00      A   
ATOM   1331  C   ASN   149       6.764  13.847  -9.825  1.00 10.00      A   
ATOM   1332  O   ASN   149       6.035  14.554 -10.527  1.00 10.00      A   
ATOM   1333  N   LEU   150       8.058  13.709 -10.050  1.00 10.00      A   
ATOM   1334  HN  LEU   150       8.592  13.140  -9.452  1.00 10.00      A   
ATOM   1335  CA  LEU   150       8.711  14.374 -11.166  1.00 10.00      A   
ATOM   1336  CB  LEU   150       9.901  15.208 -10.682  1.00 10.00      A   
ATOM   1337  CG  LEU   150       9.573  16.433  -9.824  1.00 10.00      A   
ATOM   1338  CD1 LEU   150      10.841  17.197  -9.480  1.00 10.00      A   
ATOM   1339  CD2 LEU   150       8.581  17.339 -10.537  1.00 10.00      A   
ATOM   1340  C   LEU   150       9.175  13.352 -12.191  1.00 10.00      A   
ATOM   1341  O   LEU   150       9.076  12.142 -11.962  1.00 10.00      A   
ATOM   1342  N   SER   151       9.663  13.838 -13.321  1.00 10.00      A   
ATOM   1343  HN  SER   151       9.697  14.812 -13.449  1.00 10.00      A   
ATOM   1344  CA  SER   151      10.153  12.971 -14.376  1.00 10.00      A   
ATOM   1345  CB  SER   151      10.154  13.713 -15.715  1.00 10.00      A   
ATOM   1346  OG  SER   151      10.763  12.939 -16.736  1.00 10.00      A   
ATOM   1347  HG  SER   151      10.120  12.777 -17.438  1.00 10.00      A   
ATOM   1348  C   SER   151      11.559  12.486 -14.044  1.00 10.00      A   
ATOM   1349  O   SER   151      12.449  13.290 -13.761  1.00 10.00      A   
ATOM   1350  N   VAL   152      11.750  11.173 -14.080  1.00 10.00      A   
ATOM   1351  HN  VAL   152      10.996  10.590 -14.309  1.00 10.00      A   
ATOM   1352  CA  VAL   152      13.045  10.573 -13.780  1.00 10.00      A   
ATOM   1353  CB  VAL   152      12.992   9.033 -13.880  1.00 10.00      A   
ATOM   1354  CG1 VAL   152      14.303   8.415 -13.412  1.00 10.00      A   
ATOM   1355  CG2 VAL   152      11.821   8.481 -13.079  1.00 10.00      A   
ATOM   1356  C   VAL   152      14.129  11.104 -14.717  1.00 10.00      A   
ATOM   1357  O   VAL   152      15.237  11.423 -14.282  1.00 10.00      A   
ATOM   1358  N   GLU   153      13.798  11.218 -15.997  1.00 10.00      A   
ATOM   1359  HN  GLU   153      12.892  10.972 -16.282  1.00 10.00      A   
ATOM   1360  CA  GLU   153      14.746  11.704 -16.991  1.00 10.00      A   
ATOM   1361  CB  GLU   153      14.187  11.525 -18.402  1.00 10.00      A   
ATOM   1362  CG  GLU   153      13.988  10.072 -18.800  1.00 10.00      A   
ATOM   1363  CD  GLU   153      13.413   9.913 -20.189  1.00 10.00      A   
ATOM   1364  OE1 GLU   153      12.171   9.879 -20.324  1.00 10.00      A   
ATOM   1365  OE2 GLU   153      14.197   9.790 -21.152  1.00 10.00      A   
ATOM   1366  C   GLU   153      15.113  13.164 -16.747  1.00 10.00      A   
ATOM   1367  O   GLU   153      16.272  13.556 -16.893  1.00 10.00      A   
ATOM   1368  N   GLN   154      14.130  13.961 -16.350  1.00 10.00      A   
ATOM   1369  HN  GLN   154      13.230  13.589 -16.224  1.00 10.00      A   
ATOM   1370  CA  GLN   154      14.361  15.377 -16.097  1.00 10.00      A   
ATOM   1371  CB  GLN   154      13.056  16.174 -16.159  1.00 10.00      A   
ATOM   1372  CG  GLN   154      12.260  15.976 -17.442  1.00 10.00      A   
ATOM   1373  CD  GLN   154      13.102  16.101 -18.699  1.00 10.00      A   
ATOM   1374  OE1 GLN   154      14.086  16.845 -18.740  1.00 10.00      A   
ATOM   1375  NE2 GLN   154      12.719  15.372 -19.734  1.00 10.00      A   
ATOM   1376 HE21 GLN   154      11.924  14.800 -19.631  1.00 10.00      A   
ATOM   1377 HE22 GLN   154      13.238  15.432 -20.563  1.00 10.00      A   
ATOM   1378  C   GLN   154      15.076  15.603 -14.769  1.00 10.00      A   
ATOM   1379  O   GLN   154      15.853  16.549 -14.627  1.00 10.00      A   
ATOM   1380  N   LEU   155      14.810  14.739 -13.794  1.00 10.00      A   
ATOM   1381  HN  LEU   155      14.156  14.021 -13.951  1.00 10.00      A   
ATOM   1382  CA  LEU   155      15.448  14.849 -12.486  1.00 10.00      A   
ATOM   1383  CB  LEU   155      14.775  13.921 -11.469  1.00 10.00      A   
ATOM   1384  CG  LEU   155      15.271  14.026 -10.022  1.00 10.00      A   
ATOM   1385  CD1 LEU   155      14.972  15.404  -9.448  1.00 10.00      A   
ATOM   1386  CD2 LEU   155      14.648  12.938  -9.159  1.00 10.00      A   
ATOM   1387  C   LEU   155      16.933  14.527 -12.596  1.00 10.00      A   
ATOM   1388  O   LEU   155      17.776  15.213 -12.014  1.00 10.00      A   
ATOM   1389  N   THR   156      17.245  13.487 -13.359  1.00 10.00      A   
ATOM   1390  HN  THR   156      16.525  12.979 -13.790  1.00 10.00      A   
ATOM   1391  CA  THR   156      18.627  13.073 -13.568  1.00 10.00      A   
ATOM   1392  CB  THR   156      18.691  11.779 -14.410  1.00 10.00      A   
ATOM   1393  OG1 THR   156      17.807  10.799 -13.847  1.00 10.00      A   
ATOM   1394  HG1 THR   156      16.896  11.009 -14.088  1.00 10.00      A   
ATOM   1395  CG2 THR   156      20.104  11.216 -14.428  1.00 10.00      A   
ATOM   1396  C   THR   156      19.412  14.190 -14.267  1.00 10.00      A   
ATOM   1397  O   THR   156      20.613  14.363 -14.043  1.00 10.00      A   
ATOM   1398  N   GLN   157      18.710  14.956 -15.097  1.00 10.00      A   
ATOM   1399  HN  GLN   157      17.759  14.766 -15.225  1.00 10.00      A   
ATOM   1400  CA  GLN   157      19.312  16.067 -15.825  1.00 10.00      A   
ATOM   1401  CB  GLN   157      18.337  16.576 -16.894  1.00 10.00      A   
ATOM   1402  CG  GLN   157      18.980  17.400 -17.998  1.00 10.00      A   
ATOM   1403  CD  GLN   157      19.989  16.610 -18.809  1.00 10.00      A   
ATOM   1404  OE1 GLN   157      19.906  15.385 -18.913  1.00 10.00      A   
ATOM   1405  NE2 GLN   157      20.942  17.308 -19.401  1.00 10.00      A   
ATOM   1406 HE21 GLN   157      20.941  18.283 -19.287  1.00 10.00      A   
ATOM   1407 HE22 GLN   157      21.609  16.822 -19.929  1.00 10.00      A   
ATOM   1408  C   GLN   157      19.660  17.194 -14.855  1.00 10.00      A   
ATOM   1409  O   GLN   157      20.716  17.818 -14.960  1.00 10.00      A   
ATOM   1410  N   LEU   158      18.769  17.428 -13.896  1.00 10.00      A   
ATOM   1411  HN  LEU   158      17.954  16.881 -13.861  1.00 10.00      A   
ATOM   1412  CA  LEU   158      18.963  18.472 -12.894  1.00 10.00      A   
ATOM   1413  CB  LEU   158      17.709  18.620 -12.027  1.00 10.00      A   
ATOM   1414  CG  LEU   158      17.786  19.646 -10.892  1.00 10.00      A   
ATOM   1415  CD1 LEU   158      17.866  21.060 -11.446  1.00 10.00      A   
ATOM   1416  CD2 LEU   158      16.601  19.500  -9.948  1.00 10.00      A   
ATOM   1417  C   LEU   158      20.166  18.161 -12.012  1.00 10.00      A   
ATOM   1418  O   LEU   158      20.977  19.039 -11.719  1.00 10.00      A   
ATOM   1419  N   ILE   159      20.274  16.906 -11.594  1.00 10.00      A   
ATOM   1420  HN  ILE   159      19.585  16.255 -11.853  1.00 10.00      A   
ATOM   1421  CA  ILE   159      21.382  16.474 -10.751  1.00 10.00      A   
ATOM   1422  CB  ILE   159      21.218  15.002 -10.312  1.00 10.00      A   
ATOM   1423  CG1 ILE   159      19.930  14.842  -9.499  1.00 10.00      A   
ATOM   1424  CG2 ILE   159      22.421  14.538  -9.501  1.00 10.00      A   
ATOM   1425  CD1 ILE   159      19.592  13.410  -9.154  1.00 10.00      A   
ATOM   1426  C   ILE   159      22.711  16.665 -11.479  1.00 10.00      A   
ATOM   1427  O   ILE   159      23.683  17.158 -10.901  1.00 10.00      A   
ATOM   1428  N   ALA   160      22.735  16.305 -12.759  1.00 10.00      A   
ATOM   1429  HN  ALA   160      21.923  15.933 -13.165  1.00 10.00      A   
ATOM   1430  CA  ALA   160      23.937  16.441 -13.574  1.00 10.00      A   
ATOM   1431  CB  ALA   160      23.738  15.762 -14.919  1.00 10.00      A   
ATOM   1432  C   ALA   160      24.297  17.913 -13.766  1.00 10.00      A   
ATOM   1433  O   ALA   160      25.469  18.269 -13.891  1.00 10.00      A   
ATOM   1434  N   LYS   161      23.277  18.762 -13.776  1.00 10.00      A   
ATOM   1435  HN  LYS   161      22.365  18.409 -13.678  1.00 10.00      A   
ATOM   1436  CA  LYS   161      23.463  20.198 -13.942  1.00 10.00      A   
ATOM   1437  CB  LYS   161      22.098  20.875 -14.125  1.00 10.00      A   
ATOM   1438  CG  LYS   161      22.150  22.340 -14.535  1.00 10.00      A   
ATOM   1439  CD  LYS   161      20.747  22.906 -14.717  1.00 10.00      A   
ATOM   1440  CE  LYS   161      20.780  24.368 -15.140  1.00 10.00      A   
ATOM   1441  NZ  LYS   161      19.415  24.917 -15.359  1.00 10.00      A   
ATOM   1442  HZ1 LYS   161      19.468  25.929 -15.588  1.00 10.00      A   
ATOM   1443  HZ2 LYS   161      18.836  24.799 -14.503  1.00 10.00      A   
ATOM   1444  HZ3 LYS   161      18.950  24.420 -16.147  1.00 10.00      A   
ATOM   1445  C   LYS   161      24.188  20.792 -12.733  1.00 10.00      A   
ATOM   1446  O   LYS   161      24.912  21.780 -12.855  1.00 10.00      A   
ATOM   1447  N   TYR   162      24.008  20.169 -11.574  1.00 10.00      A   
ATOM   1448  HN  TYR   162      23.434  19.371 -11.543  1.00 10.00      A   
ATOM   1449  CA  TYR   162      24.637  20.643 -10.347  1.00 10.00      A   
ATOM   1450  CB  TYR   162      23.610  20.768  -9.223  1.00 10.00      A   
ATOM   1451  CG  TYR   162      22.686  21.951  -9.386  1.00 10.00      A   
ATOM   1452  CD1 TYR   162      21.312  21.779  -9.482  1.00 10.00      A   
ATOM   1453  CD2 TYR   162      23.191  23.242  -9.444  1.00 10.00      A   
ATOM   1454  CE1 TYR   162      20.467  22.861  -9.631  1.00 10.00      A   
ATOM   1455  CE2 TYR   162      22.355  24.328  -9.595  1.00 10.00      A   
ATOM   1456  CZ  TYR   162      20.994  24.133  -9.685  1.00 10.00      A   
ATOM   1457  OH  TYR   162      20.157  25.216  -9.824  1.00 10.00      A   
ATOM   1458  HH  TYR   162      19.574  25.266  -9.056  1.00 10.00      A   
ATOM   1459  C   TYR   162      25.812  19.767  -9.917  1.00 10.00      A   
ATOM   1460  O   TYR   162      26.270  19.840  -8.776  1.00 10.00      A   
ATOM   1461  N   SER   163      26.295  18.941 -10.832  1.00 10.00      A   
ATOM   1462  HN  SER   163      25.883  18.918 -11.722  1.00 10.00      A   
ATOM   1463  CA  SER   163      27.429  18.074 -10.551  1.00 10.00      A   
ATOM   1464  CB  SER   163      27.277  16.740 -11.282  1.00 10.00      A   
ATOM   1465  OG  SER   163      26.150  16.020 -10.804  1.00 10.00      A   
ATOM   1466  HG  SER   163      25.402  16.626 -10.683  1.00 10.00      A   
ATOM   1467  C   SER   163      28.724  18.764 -10.966  1.00 10.00      A   
ATOM   1468  O   SER   163      29.077  18.787 -12.147  1.00 10.00      A   
ATOM   1469  N   GLN   164      29.415  19.336  -9.993  1.00 10.00      A   
ATOM   1470  HN  GLN   164      29.087  19.266  -9.067  1.00 10.00      A   
ATOM   1471  CA  GLN   164      30.661  20.034 -10.252  1.00 10.00      A   
ATOM   1472  CB  GLN   164      30.938  21.073  -9.164  1.00 10.00      A   
ATOM   1473  CG  GLN   164      30.135  22.354  -9.318  1.00 10.00      A   
ATOM   1474  CD  GLN   164      30.398  23.340  -8.198  1.00 10.00      A   
ATOM   1475  OE1 GLN   164      29.704  23.344  -7.181  1.00 10.00      A   
ATOM   1476  NE2 GLN   164      31.400  24.186  -8.376  1.00 10.00      A   
ATOM   1477 HE21 GLN   164      31.910  24.133  -9.214  1.00 10.00      A   
ATOM   1478 HE22 GLN   164      31.600  24.825  -7.659  1.00 10.00      A   
ATOM   1479  C   GLN   164      31.823  19.060 -10.364  1.00 10.00      A   
ATOM   1480  O   GLN   164      32.035  18.218  -9.487  1.00 10.00      A   
ATOM   1481  N   GLN   165      32.554  19.163 -11.462  1.00 10.00      A   
ATOM   1482  HN  GLN   165      32.311  19.835 -12.136  1.00 10.00      A   
ATOM   1483  CA  GLN   165      33.704  18.309 -11.702  1.00 10.00      A   
ATOM   1484  CB  GLN   165      33.576  17.615 -13.061  1.00 10.00      A   
ATOM   1485  CG  GLN   165      32.357  16.717 -13.199  1.00 10.00      A   
ATOM   1486  CD  GLN   165      32.263  16.076 -14.569  1.00 10.00      A   
ATOM   1487  OE1 GLN   165      32.732  16.631 -15.563  1.00 10.00      A   
ATOM   1488  NE2 GLN   165      31.651  14.906 -14.639  1.00 10.00      A   
ATOM   1489 HE21 GLN   165      31.294  14.517 -13.813  1.00 10.00      A   
ATOM   1490 HE22 GLN   165      31.581  14.472 -15.516  1.00 10.00      A   
ATOM   1491  C   GLN   165      34.983  19.136 -11.665  1.00 10.00      A   
ATOM   1492  O   GLN   165      34.997  20.287 -12.109  1.00 10.00      A   
ATOM   1493  N   PRO   166      36.069  18.574 -11.119  1.00 10.00      A   
ATOM   1494  CA  PRO   166      37.355  19.269 -11.042  1.00 10.00      A   
ATOM   1495  CB  PRO   166      38.157  18.406 -10.064  1.00 10.00      A   
ATOM   1496  CG  PRO   166      37.590  17.038 -10.222  1.00 10.00      A   
ATOM   1497  CD  PRO   166      36.128  17.223 -10.524  1.00 10.00      A   
ATOM   1498  C   PRO   166      38.047  19.306 -12.403  1.00 10.00      A   
ATOM   1499  O   PRO   166      37.569  18.702 -13.368  1.00 10.00      A   
ATOM   1500  N   LEU   167      39.163  20.022 -12.482  1.00 10.00      A   
ATOM   1501  HN  LEU   167      39.482  20.501 -11.687  1.00 10.00      A   
ATOM   1502  CA  LEU   167      39.919  20.126 -13.726  1.00 10.00      A   
ATOM   1503  CB  LEU   167      41.051  21.147 -13.593  1.00 10.00      A   
ATOM   1504  CG  LEU   167      40.630  22.612 -13.454  1.00 10.00      A   
ATOM   1505  CD1 LEU   167      41.842  23.489 -13.193  1.00 10.00      A   
ATOM   1506  CD2 LEU   167      39.888  23.080 -14.697  1.00 10.00      A   
ATOM   1507  C   LEU   167      40.482  18.769 -14.126  1.00 10.00      A   
ATOM   1508  O   LEU   167      40.581  18.449 -15.307  1.00 10.00      A   
ATOM   1509  N   VAL   168      40.863  17.983 -13.131  1.00 10.00      A   
ATOM   1510  HN  VAL   168      40.776  18.304 -12.211  1.00 10.00      A   
ATOM   1511  CA  VAL   168      41.398  16.650 -13.363  1.00 10.00      A   
ATOM   1512  CB  VAL   168      42.919  16.572 -13.093  1.00 10.00      A   
ATOM   1513  CG1 VAL   168      43.450  15.167 -13.339  1.00 10.00      A   
ATOM   1514  CG2 VAL   168      43.672  17.575 -13.955  1.00 10.00      A   
ATOM   1515  C   VAL   168      40.657  15.654 -12.478  1.00 10.00      A   
ATOM   1516  O   VAL   168      40.546  15.851 -11.266  1.00 10.00      A   
ATOM   1517  N   LYS   169      40.158  14.587 -13.090  1.00 10.00      A   
ATOM   1518  HN  LYS   169      40.298  14.493 -14.058  1.00 10.00      A   
ATOM   1519  CA  LYS   169      39.399  13.555 -12.384  1.00 10.00      A   
ATOM   1520  CB  LYS   169      38.812  12.559 -13.386  1.00 10.00      A   
ATOM   1521  CG  LYS   169      37.985  13.224 -14.476  1.00 10.00      A   
ATOM   1522  CD  LYS   169      37.302  12.212 -15.378  1.00 10.00      A   
ATOM   1523  CE  LYS   169      36.398  12.909 -16.384  1.00 10.00      A   
ATOM   1524  NZ  LYS   169      35.706  11.945 -17.279  1.00 10.00      A   
ATOM   1525  HZ1 LYS   169      35.015  12.444 -17.873  1.00 10.00      A   
ATOM   1526  HZ2 LYS   169      35.208  11.227 -16.718  1.00 10.00      A   
ATOM   1527  HZ3 LYS   169      36.394  11.469 -17.896  1.00 10.00      A   
ATOM   1528  C   LYS   169      40.226  12.830 -11.323  1.00 10.00      A   
ATOM   1529  O   LYS   169      39.684  12.126 -10.471  1.00 10.00      A   
ATOM   1530  N   TYR   170      41.536  13.010 -11.371  1.00 10.00      A   
ATOM   1531  HN  TYR   170      41.915  13.584 -12.070  1.00 10.00      A   
ATOM   1532  CA  TYR   170      42.421  12.369 -10.411  1.00 10.00      A   
ATOM   1533  CB  TYR   170      43.618  11.731 -11.113  1.00 10.00      A   
ATOM   1534  CG  TYR   170      43.217  10.597 -12.031  1.00 10.00      A   
ATOM   1535  CD1 TYR   170      43.185  10.764 -13.410  1.00 10.00      A   
ATOM   1536  CD2 TYR   170      42.851   9.363 -11.514  1.00 10.00      A   
ATOM   1537  CE1 TYR   170      42.800   9.731 -14.247  1.00 10.00      A   
ATOM   1538  CE2 TYR   170      42.469   8.326 -12.339  1.00 10.00      A   
ATOM   1539  CZ  TYR   170      42.443   8.513 -13.703  1.00 10.00      A   
ATOM   1540  OH  TYR   170      42.056   7.479 -14.526  1.00 10.00      A   
ATOM   1541  HH  TYR   170      42.700   7.378 -15.234  1.00 10.00      A   
ATOM   1542  C   TYR   170      42.840  13.330  -9.301  1.00 10.00      A   
ATOM   1543  O   TYR   170      43.673  13.002  -8.454  1.00 10.00      A   
ATOM   1544  N   ILE   171      42.254  14.522  -9.317  1.00 10.00      A   
ATOM   1545  HN  ILE   171      41.613  14.728 -10.032  1.00 10.00      A   
ATOM   1546  CA  ILE   171      42.529  15.529  -8.300  1.00 10.00      A   
ATOM   1547  CB  ILE   171      42.546  16.955  -8.904  1.00 10.00      A   
ATOM   1548  CG1 ILE   171      43.800  17.162  -9.756  1.00 10.00      A   
ATOM   1549  CG2 ILE   171      42.457  18.021  -7.817  1.00 10.00      A   
ATOM   1550  CD1 ILE   171      43.916  18.551 -10.348  1.00 10.00      A   
ATOM   1551  C   ILE   171      41.453  15.447  -7.225  1.00 10.00      A   
ATOM   1552  O   ILE   171      41.729  15.580  -6.032  1.00 10.00      A   
ATOM   1553  N   GLY   172      40.230  15.206  -7.668  1.00 10.00      A   
ATOM   1554  HN  GLY   172      40.084  15.094  -8.631  1.00 10.00      A   
ATOM   1555  CA  GLY   172      39.109  15.093  -6.767  1.00 10.00      A   
ATOM   1556  C   GLY   172      37.970  14.350  -7.424  1.00 10.00      A   
ATOM   1557  O   GLY   172      38.069  13.972  -8.592  1.00 10.00      A   
ATOM   1558  N   GLN   173      36.890  14.151  -6.690  1.00 10.00      A   
ATOM   1559  HN  GLN   173      36.859  14.509  -5.776  1.00 10.00      A   
ATOM   1560  CA  GLN   173      35.732  13.442  -7.213  1.00 10.00      A   
ATOM   1561  CB  GLN   173      35.267  12.364  -6.223  1.00 10.00      A   
ATOM   1562  CG  GLN   173      34.832  12.892  -4.863  1.00 10.00      A   
ATOM   1563  CD  GLN   173      35.907  12.754  -3.800  1.00 10.00      A   
ATOM   1564  OE1 GLN   173      36.735  11.843  -3.843  1.00 10.00      A   
ATOM   1565  NE2 GLN   173      35.905  13.659  -2.836  1.00 10.00      A   
ATOM   1566 HE21 GLN   173      35.219  14.364  -2.858  1.00 10.00      A   
ATOM   1567 HE22 GLN   173      36.587  13.591  -2.134  1.00 10.00      A   
ATOM   1568  C   GLN   173      34.596  14.419  -7.516  1.00 10.00      A   
ATOM   1569  O   GLN   173      34.565  15.520  -6.961  1.00 10.00      A   
ATOM   1570  N   PRO   174      33.669  14.047  -8.418  1.00 10.00      A   
ATOM   1571  CA  PRO   174      32.526  14.899  -8.774  1.00 10.00      A   
ATOM   1572  CB  PRO   174      31.762  14.071  -9.816  1.00 10.00      A   
ATOM   1573  CG  PRO   174      32.757  13.086 -10.325  1.00 10.00      A   
ATOM   1574  CD  PRO   174      33.663  12.781  -9.169  1.00 10.00      A   
ATOM   1575  C   PRO   174      31.639  15.169  -7.561  1.00 10.00      A   
ATOM   1576  O   PRO   174      31.209  14.241  -6.873  1.00 10.00      A   
ATOM   1577  N   VAL   175      31.374  16.439  -7.303  1.00 10.00      A   
ATOM   1578  HN  VAL   175      31.730  17.134  -7.901  1.00 10.00      A   
ATOM   1579  CA  VAL   175      30.558  16.833  -6.167  1.00 10.00      A   
ATOM   1580  CB  VAL   175      31.298  17.859  -5.278  1.00 10.00      A   
ATOM   1581  CG1 VAL   175      30.369  18.438  -4.221  1.00 10.00      A   
ATOM   1582  CG2 VAL   175      32.520  17.225  -4.629  1.00 10.00      A   
ATOM   1583  C   VAL   175      29.235  17.431  -6.624  1.00 10.00      A   
ATOM   1584  O   VAL   175      29.206  18.362  -7.429  1.00 10.00      A   
ATOM   1585  N   VAL   176      28.142  16.886  -6.116  1.00 10.00      A   
ATOM   1586  HN  VAL   176      28.227  16.132  -5.492  1.00 10.00      A   
ATOM   1587  CA  VAL   176      26.817  17.381  -6.457  1.00 10.00      A   
ATOM   1588  CB  VAL   176      25.788  16.236  -6.567  1.00 10.00      A   
ATOM   1589  CG1 VAL   176      24.488  16.743  -7.172  1.00 10.00      A   
ATOM   1590  CG2 VAL   176      26.350  15.085  -7.390  1.00 10.00      A   
ATOM   1591  C   VAL   176      26.353  18.374  -5.399  1.00 10.00      A   
ATOM   1592  O   VAL   176      26.236  18.027  -4.222  1.00 10.00      A   
ATOM   1593  N   ASN   177      26.110  19.609  -5.815  1.00 10.00      A   
ATOM   1594  HN  ASN   177      26.223  19.824  -6.768  1.00 10.00      A   
ATOM   1595  CA  ASN   177      25.664  20.651  -4.896  1.00 10.00      A   
ATOM   1596  CB  ASN   177      25.781  22.032  -5.546  1.00 10.00      A   
ATOM   1597  CG  ASN   177      25.626  23.164  -4.546  1.00 10.00      A   
ATOM   1598  OD1 ASN   177      24.514  23.524  -4.171  1.00 10.00      A   
ATOM   1599  ND2 ASN   177      26.740  23.737  -4.109  1.00 10.00      A   
ATOM   1600 HD21 ASN   177      27.599  23.404  -4.449  1.00 10.00      A   
ATOM   1601 HD22 ASN   177      26.662  24.480  -3.474  1.00 10.00      A   
ATOM   1602  C   ASN   177      24.226  20.393  -4.458  1.00 10.00      A   
ATOM   1603  O   ASN   177      23.344  20.182  -5.290  1.00 10.00      A   
ATOM   1604  N   ILE   178      23.996  20.399  -3.153  1.00 10.00      A   
ATOM   1605  HN  ILE   178      24.740  20.580  -2.540  1.00 10.00      A   
ATOM   1606  CA  ILE   178      22.666  20.148  -2.608  1.00 10.00      A   
ATOM   1607  CB  ILE   178      22.723  19.414  -1.250  1.00 10.00      A   
ATOM   1608  CG1 ILE   178      23.954  18.507  -1.168  1.00 10.00      A   
ATOM   1609  CG2 ILE   178      21.451  18.603  -1.039  1.00 10.00      A   
ATOM   1610  CD1 ILE   178      24.210  17.956   0.219  1.00 10.00      A   
ATOM   1611  C   ILE   178      21.890  21.447  -2.421  1.00 10.00      A   
ATOM   1612  O   ILE   178      20.685  21.498  -2.661  1.00 10.00      A   
ATOM   1613  N   VAL   179      22.591  22.493  -2.002  1.00 10.00      A   
ATOM   1614  HN  VAL   179      23.559  22.391  -1.860  1.00 10.00      A   
ATOM   1615  CA  VAL   179      21.970  23.793  -1.754  1.00 10.00      A   
ATOM   1616  CB  VAL   179      22.999  24.828  -1.243  1.00 10.00      A   
ATOM   1617  CG1 VAL   179      22.311  26.143  -0.904  1.00 10.00      A   
ATOM   1618  CG2 VAL   179      23.741  24.290  -0.028  1.00 10.00      A   
ATOM   1619  C   VAL   179      21.267  24.337  -2.998  1.00 10.00      A   
ATOM   1620  O   VAL   179      20.055  24.556  -2.991  1.00 10.00      A   
ATOM   1621  N   GLU   180      22.029  24.526  -4.067  1.00 10.00      A   
ATOM   1622  HN  GLU   180      22.986  24.297  -4.017  1.00 10.00      A   
ATOM   1623  CA  GLU   180      21.493  25.051  -5.316  1.00 10.00      A   
ATOM   1624  CB  GLU   180      22.625  25.312  -6.315  1.00 10.00      A   
ATOM   1625  CG  GLU   180      23.673  26.301  -5.830  1.00 10.00      A   
ATOM   1626  CD  GLU   180      24.667  26.682  -6.912  1.00 10.00      A   
ATOM   1627  OE1 GLU   180      25.768  26.090  -6.955  1.00 10.00      A   
ATOM   1628  OE2 GLU   180      24.353  27.579  -7.723  1.00 10.00      A   
ATOM   1629  C   GLU   180      20.466  24.097  -5.925  1.00 10.00      A   
ATOM   1630  O   GLU   180      19.529  24.529  -6.595  1.00 10.00      A   
ATOM   1631  N   LEU   181      20.640  22.802  -5.670  1.00 10.00      A   
ATOM   1632  HN  LEU   181      21.389  22.527  -5.104  1.00 10.00      A   
ATOM   1633  CA  LEU   181      19.738  21.782  -6.202  1.00 10.00      A   
ATOM   1634  CB  LEU   181      20.343  20.383  -6.044  1.00 10.00      A   
ATOM   1635  CG  LEU   181      19.584  19.234  -6.715  1.00 10.00      A   
ATOM   1636  CD1 LEU   181      20.510  18.434  -7.618  1.00 10.00      A   
ATOM   1637  CD2 LEU   181      18.940  18.331  -5.674  1.00 10.00      A   
ATOM   1638  C   LEU   181      18.369  21.846  -5.532  1.00 10.00      A   
ATOM   1639  O   LEU   181      17.341  21.920  -6.208  1.00 10.00      A   
ATOM   1640  N   ASN   182      18.359  21.821  -4.203  1.00 10.00      A   
ATOM   1641  HN  ASN   182      19.215  21.763  -3.716  1.00 10.00      A   
ATOM   1642  CA  ASN   182      17.109  21.873  -3.450  1.00 10.00      A   
ATOM   1643  CB  ASN   182      17.324  21.542  -1.971  1.00 10.00      A   
ATOM   1644  CG  ASN   182      17.117  20.065  -1.673  1.00 10.00      A   
ATOM   1645  OD1 ASN   182      16.267  19.409  -2.277  1.00 10.00      A   
ATOM   1646  ND2 ASN   182      17.897  19.527  -0.746  1.00 10.00      A   
ATOM   1647 HD21 ASN   182      18.557  20.102  -0.306  1.00 10.00      A   
ATOM   1648 HD22 ASN   182      17.782  18.576  -0.538  1.00 10.00      A   
ATOM   1649  C   ASN   182      16.408  23.214  -3.631  1.00 10.00      A   
ATOM   1650  O   ASN   182      15.179  23.299  -3.555  1.00 10.00      A   
ATOM   1651  N   LEU   183      17.190  24.261  -3.875  1.00 10.00      A   
ATOM   1652  HN  LEU   183      18.166  24.141  -3.894  1.00 10.00      A   
ATOM   1653  CA  LEU   183      16.626  25.584  -4.102  1.00 10.00      A   
ATOM   1654  CB  LEU   183      17.685  26.676  -3.944  1.00 10.00      A   
ATOM   1655  CG  LEU   183      18.070  27.030  -2.505  1.00 10.00      A   
ATOM   1656  CD1 LEU   183      19.078  28.168  -2.484  1.00 10.00      A   
ATOM   1657  CD2 LEU   183      16.836  27.390  -1.690  1.00 10.00      A   
ATOM   1658  C   LEU   183      15.999  25.646  -5.488  1.00 10.00      A   
ATOM   1659  O   LEU   183      14.972  26.293  -5.692  1.00 10.00      A   
ATOM   1660  N   ALA   184      16.620  24.951  -6.436  1.00 10.00      A   
ATOM   1661  HN  ALA   184      17.443  24.468  -6.211  1.00 10.00      A   
ATOM   1662  CA  ALA   184      16.118  24.900  -7.799  1.00 10.00      A   
ATOM   1663  CB  ALA   184      17.137  24.262  -8.729  1.00 10.00      A   
ATOM   1664  C   ALA   184      14.815  24.119  -7.829  1.00 10.00      A   
ATOM   1665  O   ALA   184      13.886  24.469  -8.552  1.00 10.00      A   
ATOM   1666  N   LEU   185      14.753  23.064  -7.022  1.00 10.00      A   
ATOM   1667  HN  LEU   185      15.541  22.831  -6.482  1.00 10.00      A   
ATOM   1668  CA  LEU   185      13.561  22.235  -6.928  1.00 10.00      A   
ATOM   1669  CB  LEU   185      13.781  21.095  -5.932  1.00 10.00      A   
ATOM   1670  CG  LEU   185      12.568  20.206  -5.655  1.00 10.00      A   
ATOM   1671  CD1 LEU   185      12.365  19.205  -6.781  1.00 10.00      A   
ATOM   1672  CD2 LEU   185      12.706  19.501  -4.316  1.00 10.00      A   
ATOM   1673  C   LEU   185      12.367  23.075  -6.492  1.00 10.00      A   
ATOM   1674  O   LEU   185      11.256  22.900  -6.988  1.00 10.00      A   
ATOM   1675  N   ASP   186      12.618  24.004  -5.578  1.00 10.00      A   
ATOM   1676  HN  ASP   186      13.534  24.098  -5.235  1.00 10.00      A   
ATOM   1677  CA  ASP   186      11.577  24.886  -5.065  1.00 10.00      A   
ATOM   1678  CB  ASP   186      12.154  25.806  -3.986  1.00 10.00      A   
ATOM   1679  CG  ASP   186      11.270  25.896  -2.760  1.00 10.00      A   
ATOM   1680  OD1 ASP   186      11.411  25.038  -1.859  1.00 10.00      A   
ATOM   1681  OD2 ASP   186      10.435  26.827  -2.685  1.00 10.00      A   
ATOM   1682  C   ASP   186      10.973  25.722  -6.190  1.00 10.00      A   
ATOM   1683  O   ASP   186       9.776  26.013  -6.196  1.00 10.00      A   
ATOM   1684  N   LYS   187      11.811  26.090  -7.149  1.00 10.00      A   
ATOM   1685  HN  LYS   187      12.751  25.815  -7.089  1.00 10.00      A   
ATOM   1686  CA  LYS   187      11.378  26.888  -8.288  1.00 10.00      A   
ATOM   1687  CB  LYS   187      12.569  27.651  -8.883  1.00 10.00      A   
ATOM   1688  CG  LYS   187      13.342  28.505  -7.890  1.00 10.00      A   
ATOM   1689  CD  LYS   187      14.707  28.888  -8.446  1.00 10.00      A   
ATOM   1690  CE  LYS   187      15.514  29.707  -7.447  1.00 10.00      A   
ATOM   1691  NZ  LYS   187      15.124  31.144  -7.444  1.00 10.00      A   
ATOM   1692  HZ1 LYS   187      15.581  31.639  -6.644  1.00 10.00      A   
ATOM   1693  HZ2 LYS   187      14.096  31.236  -7.345  1.00 10.00      A   
ATOM   1694  HZ3 LYS   187      15.418  31.603  -8.333  1.00 10.00      A   
ATOM   1695  C   LYS   187      10.756  25.998  -9.365  1.00 10.00      A   
ATOM   1696  O   LYS   187       9.792  26.384 -10.026  1.00 10.00      A   
ATOM   1697  N   LEU   188      11.311  24.805  -9.530  1.00 10.00      A   
ATOM   1698  HN  LEU   188      12.074  24.549  -8.962  1.00 10.00      A   
ATOM   1699  CA  LEU   188      10.828  23.863 -10.538  1.00 10.00      A   
ATOM   1700  CB  LEU   188      11.855  22.761 -10.795  1.00 10.00      A   
ATOM   1701  CG  LEU   188      13.204  23.212 -11.352  1.00 10.00      A   
ATOM   1702  CD1 LEU   188      14.167  22.039 -11.405  1.00 10.00      A   
ATOM   1703  CD2 LEU   188      13.043  23.837 -12.732  1.00 10.00      A   
ATOM   1704  C   LEU   188       9.487  23.248 -10.159  1.00 10.00      A   
ATOM   1705  O   LEU   188       8.710  22.861 -11.031  1.00 10.00      A   
ATOM   1706  N   ASP   189       9.213  23.163  -8.865  1.00 10.00      A   
ATOM   1707  HN  ASP   189       9.877  23.480  -8.212  1.00 10.00      A   
ATOM   1708  CA  ASP   189       7.959  22.588  -8.387  1.00 10.00      A   
ATOM   1709  CB  ASP   189       8.048  22.229  -6.903  1.00 10.00      A   
ATOM   1710  CG  ASP   189       6.969  21.254  -6.471  1.00 10.00      A   
ATOM   1711  OD1 ASP   189       6.965  20.103  -6.957  1.00 10.00      A   
ATOM   1712  OD2 ASP   189       6.124  21.627  -5.631  1.00 10.00      A   
ATOM   1713  C   ASP   189       6.776  23.520  -8.652  1.00 10.00      A   
ATOM   1714  O   ASP   189       5.616  23.114  -8.560  1.00 10.00      A   
ATOM   1715  N   GLU   190       7.078  24.767  -8.993  1.00 10.00      A   
ATOM   1716  HN  GLU   190       8.019  25.028  -9.061  1.00 10.00      A   
ATOM   1717  CB  GLU   190       6.609  27.175  -9.160  1.00 10.00      A   
ATOM   1718  CG  GLU   190       7.298  27.470  -7.839  1.00 10.00      A   
ATOM   1719  CD  GLU   190       7.577  28.947  -7.649  1.00 10.00      A   
ATOM   1720  OE1 GLU   190       8.588  29.446  -8.190  1.00 10.00      A   
ATOM   1721  OE2 GLU   190       6.780  29.620  -6.959  1.00 10.00      A   
ATOM   1722  CA  GLU   190       6.047  25.755  -9.286  1.00 10.00      A   
ATOM   1723  C   GLU   190       5.509  25.541 -10.697  1.00 10.00      A   
ATOM   1724  O   GLU   190       6.165  26.006 -11.657  1.00 10.00      A   
ATOM   1725  OXT GLU   190       4.449  24.893 -10.848  1.00 10.00      A   
ATOM   1726  CB  LYS     4      -5.046  -0.846  12.088  1.00 10.00      B   
ATOM   1727  CG  LYS     4      -6.117  -1.671  12.784  1.00 10.00      B   
ATOM   1728  CD  LYS     4      -6.818  -2.607  11.814  1.00 10.00      B   
ATOM   1729  CE  LYS     4      -8.139  -3.107  12.379  1.00 10.00      B   
ATOM   1730  NZ  LYS     4      -7.971  -3.814  13.678  1.00 10.00      B   
ATOM   1731  HZ1 LYS     4      -7.320  -4.623  13.572  1.00 10.00      B   
ATOM   1732  HZ2 LYS     4      -8.889  -4.164  14.014  1.00 10.00      B   
ATOM   1733  HZ3 LYS     4      -7.584  -3.164  14.393  1.00 10.00      B   
ATOM   1734  C   LYS     4      -3.221   0.863  12.230  1.00 10.00      B   
ATOM   1735  O   LYS     4      -3.611   1.739  11.454  1.00 10.00      B   
ATOM   1736  N   LYS     4      -5.097   0.912  13.833  1.00 10.00      B   
ATOM   1737  HT1 LYS     4      -5.761   0.341  14.391  1.00 10.00      B   
ATOM   1738  HT2 LYS     4      -5.637   1.547  13.211  1.00 10.00      B   
ATOM   1739  HT3 LYS     4      -4.525   1.491  14.481  1.00 10.00      B   
ATOM   1740  CA  LYS     4      -4.217   0.033  13.030  1.00 10.00      B   
ATOM   1741  N   GLN     5      -1.935   0.593  12.433  1.00 10.00      B   
ATOM   1742  HN  GLN     5      -1.690  -0.109  13.076  1.00 10.00      B   
ATOM   1743  CA  GLN     5      -0.881   1.314  11.730  1.00 10.00      B   
ATOM   1744  CB  GLN     5       0.443   1.198  12.484  1.00 10.00      B   
ATOM   1745  CG  GLN     5       0.527   2.079  13.717  1.00 10.00      B   
ATOM   1746  CD  GLN     5       1.118   1.360  14.911  1.00 10.00      B   
ATOM   1747  OE1 GLN     5       0.957   0.150  15.069  1.00 10.00      B   
ATOM   1748  NE2 GLN     5       1.801   2.100  15.765  1.00 10.00      B   
ATOM   1749 HE21 GLN     5       1.888   3.058  15.581  1.00 10.00      B   
ATOM   1750 HE22 GLN     5       2.192   1.659  16.552  1.00 10.00      B   
ATOM   1751  C   GLN     5      -0.724   0.798  10.307  1.00 10.00      B   
ATOM   1752  O   GLN     5      -0.547   1.584   9.373  1.00 10.00      B   
ATOM   1753  N   LEU     6      -0.774  -0.529  10.164  1.00 10.00      B   
ATOM   1754  HN  LEU     6      -0.882  -1.082  10.969  1.00 10.00      B   
ATOM   1755  CA  LEU     6      -0.658  -1.206   8.866  1.00 10.00      B   
ATOM   1756  CB  LEU     6      -1.681  -0.672   7.854  1.00 10.00      B   
ATOM   1757  CG  LEU     6      -3.132  -0.612   8.340  1.00 10.00      B   
ATOM   1758  CD1 LEU     6      -3.991   0.177   7.366  1.00 10.00      B   
ATOM   1759  CD2 LEU     6      -3.691  -2.012   8.537  1.00 10.00      B   
ATOM   1760  C   LEU     6       0.763  -1.161   8.299  1.00 10.00      B   
ATOM   1761  O   LEU     6       1.365  -2.201   8.028  1.00 10.00      B   
ATOM   1762  N   ALA     7       1.297   0.040   8.130  1.00 10.00      B   
ATOM   1763  HN  ALA     7       0.775   0.832   8.382  1.00 10.00      B   
ATOM   1764  CA  ALA     7       2.637   0.214   7.590  1.00 10.00      B   
ATOM   1765  CB  ALA     7       2.701   1.453   6.707  1.00 10.00      B   
ATOM   1766  C   ALA     7       3.680   0.285   8.700  1.00 10.00      B   
ATOM   1767  O   ALA     7       3.934   1.349   9.268  1.00 10.00      B   
ATOM   1768  N   LEU     8       4.269  -0.857   9.014  1.00 10.00      B   
ATOM   1769  HN  LEU     8       4.015  -1.672   8.532  1.00 10.00      B   
ATOM   1770  CA  LEU     8       5.291  -0.938  10.049  1.00 10.00      B   
ATOM   1771  CB  LEU     8       4.793  -1.777  11.232  1.00 10.00      B   
ATOM   1772  CG  LEU     8       3.697  -1.152  12.094  1.00 10.00      B   
ATOM   1773  CD1 LEU     8       3.143  -2.176  13.072  1.00 10.00      B   
ATOM   1774  CD2 LEU     8       4.232   0.062  12.835  1.00 10.00      B   
ATOM   1775  C   LEU     8       6.566  -1.549   9.478  1.00 10.00      B   
ATOM   1776  O   LEU     8       6.625  -1.872   8.290  1.00 10.00      B   
ATOM   1777  N   PHE     9       7.585  -1.690  10.315  1.00 10.00      B   
ATOM   1778  HN  PHE     9       7.488  -1.392  11.243  1.00 10.00      B   
ATOM   1779  CA  PHE     9       8.848  -2.272   9.885  1.00 10.00      B   
ATOM   1780  CB  PHE     9       9.751  -1.205   9.255  1.00 10.00      B   
ATOM   1781  CG  PHE     9      10.977  -1.756   8.581  1.00 10.00      B   
ATOM   1782  CD1 PHE     9      10.924  -2.950   7.877  1.00 10.00      B   
ATOM   1783  CD2 PHE     9      12.183  -1.080   8.651  1.00 10.00      B   
ATOM   1784  CE1 PHE     9      12.050  -3.457   7.258  1.00 10.00      B   
ATOM   1785  CE2 PHE     9      13.312  -1.581   8.034  1.00 10.00      B   
ATOM   1786  CZ  PHE     9      13.247  -2.771   7.337  1.00 10.00      B   
ATOM   1787  C   PHE     9       9.552  -2.964  11.049  1.00 10.00      B   
ATOM   1788  O   PHE     9       9.586  -4.193  11.122  1.00 10.00      B   
ATOM   1789  N   GLU    10      10.092  -2.172  11.970  1.00 10.00      B   
ATOM   1790  HN  GLU    10      10.015  -1.198  11.869  1.00 10.00      B   
ATOM   1791  CA  GLU    10      10.796  -2.712  13.128  1.00 10.00      B   
ATOM   1792  CB  GLU    10      12.270  -2.292  13.108  1.00 10.00      B   
ATOM   1793  CG  GLU    10      13.041  -2.768  11.886  1.00 10.00      B   
ATOM   1794  CD  GLU    10      14.499  -2.354  11.910  1.00 10.00      B   
ATOM   1795  OE1 GLU    10      15.226  -2.778  12.832  1.00 10.00      B   
ATOM   1796  OE2 GLU    10      14.934  -1.613  10.998  1.00 10.00      B   
ATOM   1797  C   GLU    10      10.134  -2.262  14.433  1.00 10.00      B   
ATOM   1798  O   GLU    10      10.473  -1.213  14.984  1.00 10.00      B   
ATOM   1799  N   PRO    11       9.164  -3.046  14.935  1.00 10.00      B   
ATOM   1800  CA  PRO    11       8.443  -2.737  16.172  1.00 10.00      B   
ATOM   1801  CB  PRO    11       7.119  -3.509  16.013  1.00 10.00      B   
ATOM   1802  CG  PRO    11       7.210  -4.237  14.703  1.00 10.00      B   
ATOM   1803  CD  PRO    11       8.663  -4.281  14.331  1.00 10.00      B   
ATOM   1804  C   PRO    11       9.187  -3.222  17.418  1.00 10.00      B   
ATOM   1805  O   PRO    11       8.684  -3.100  18.536  1.00 10.00      B   
ATOM   1806  N   THR    12      10.374  -3.787  17.210  1.00 10.00      B   
ATOM   1807  HN  THR    12      10.708  -3.852  16.291  1.00 10.00      B   
ATOM   1808  CA  THR    12      11.211  -4.294  18.299  1.00 10.00      B   
ATOM   1809  CB  THR    12      11.532  -3.206  19.348  1.00 10.00      B   
ATOM   1810  OG1 THR    12      12.015  -2.025  18.688  1.00 10.00      B   
ATOM   1811  HG1 THR    12      12.579  -1.535  19.292  1.00 10.00      B   
ATOM   1812  CG2 THR    12      12.591  -3.698  20.323  1.00 10.00      B   
ATOM   1813  C   THR    12      10.633  -5.544  18.983  1.00 10.00      B   
ATOM   1814  O   THR    12      11.181  -6.636  18.842  1.00 10.00      B   
ATOM   1815  N   LEU    13       9.519  -5.380  19.698  1.00 10.00      B   
ATOM   1816  HN  LEU    13       9.106  -4.486  19.734  1.00 10.00      B   
ATOM   1817  CA  LEU    13       8.883  -6.484  20.426  1.00 10.00      B   
ATOM   1818  CB  LEU    13       7.597  -6.015  21.115  1.00 10.00      B   
ATOM   1819  CG  LEU    13       7.752  -4.940  22.193  1.00 10.00      B   
ATOM   1820  CD1 LEU    13       6.402  -4.593  22.800  1.00 10.00      B   
ATOM   1821  CD2 LEU    13       8.722  -5.393  23.272  1.00 10.00      B   
ATOM   1822  C   LEU    13       8.588  -7.688  19.533  1.00 10.00      B   
ATOM   1823  O   LEU    13       8.778  -8.835  19.940  1.00 10.00      B   
ATOM   1824  N   VAL    14       8.120  -7.427  18.320  1.00 10.00      B   
ATOM   1825  HN  VAL    14       7.980  -6.497  18.053  1.00 10.00      B   
ATOM   1826  CA  VAL    14       7.801  -8.496  17.381  1.00 10.00      B   
ATOM   1827  CB  VAL    14       7.066  -7.958  16.137  1.00 10.00      B   
ATOM   1828  CG1 VAL    14       6.637  -9.098  15.226  1.00 10.00      B   
ATOM   1829  CG2 VAL    14       5.863  -7.126  16.555  1.00 10.00      B   
ATOM   1830  C   VAL    14       9.067  -9.234  16.954  1.00 10.00      B   
ATOM   1831  O   VAL    14       9.081 -10.459  16.851  1.00 10.00      B   
ATOM   1832  N   VAL    15      10.137  -8.476  16.745  1.00 10.00      B   
ATOM   1833  HN  VAL    15      10.071  -7.511  16.888  1.00 10.00      B   
ATOM   1834  CA  VAL    15      11.415  -9.042  16.327  1.00 10.00      B   
ATOM   1835  CB  VAL    15      12.449  -7.933  16.025  1.00 10.00      B   
ATOM   1836  CG1 VAL    15      13.713  -8.517  15.408  1.00 10.00      B   
ATOM   1837  CG2 VAL    15      11.850  -6.871  15.113  1.00 10.00      B   
ATOM   1838  C   VAL    15      11.968  -9.976  17.405  1.00 10.00      B   
ATOM   1839  O   VAL    15      12.542 -11.022  17.101  1.00 10.00      B   
ATOM   1840  N   GLN    16      11.760  -9.603  18.664  1.00 10.00      B   
ATOM   1841  HN  GLN    16      11.280  -8.766  18.837  1.00 10.00      B   
ATOM   1842  CA  GLN    16      12.232 -10.395  19.795  1.00 10.00      B   
ATOM   1843  CB  GLN    16      11.967  -9.663  21.108  1.00 10.00      B   
ATOM   1844  CG  GLN    16      12.723  -8.352  21.242  1.00 10.00      B   
ATOM   1845  CD  GLN    16      12.363  -7.598  22.505  1.00 10.00      B   
ATOM   1846  OE1 GLN    16      11.237  -7.687  22.995  1.00 10.00      B   
ATOM   1847  NE2 GLN    16      13.318  -6.854  23.043  1.00 10.00      B   
ATOM   1848 HE21 GLN    16      14.197  -6.832  22.600  1.00 10.00      B   
ATOM   1849 HE22 GLN    16      13.113  -6.356  23.863  1.00 10.00      B   
ATOM   1850  C   GLN    16      11.590 -11.780  19.820  1.00 10.00      B   
ATOM   1851  O   GLN    16      12.215 -12.758  20.233  1.00 10.00      B   
ATOM   1852  N   ALA    17      10.346 -11.861  19.374  1.00 10.00      B   
ATOM   1853  HN  ALA    17       9.895 -11.048  19.059  1.00 10.00      B   
ATOM   1854  CA  ALA    17       9.635 -13.129  19.342  1.00 10.00      B   
ATOM   1855  CB  ALA    17       8.138 -12.898  19.479  1.00 10.00      B   
ATOM   1856  C   ALA    17       9.944 -13.880  18.051  1.00 10.00      B   
ATOM   1857  O   ALA    17      10.099 -15.104  18.048  1.00 10.00      B   
ATOM   1858  N   LEU    18      10.049 -13.133  16.960  1.00 10.00      B   
ATOM   1859  HN  LEU    18       9.924 -12.160  17.037  1.00 10.00      B   
ATOM   1860  CA  LEU    18      10.332 -13.704  15.648  1.00 10.00      B   
ATOM   1861  CB  LEU    18      10.118 -12.660  14.550  1.00 10.00      B   
ATOM   1862  CG  LEU    18       8.788 -12.733  13.791  1.00 10.00      B   
ATOM   1863  CD1 LEU    18       7.614 -12.870  14.749  1.00 10.00      B   
ATOM   1864  CD2 LEU    18       8.614 -11.510  12.908  1.00 10.00      B   
ATOM   1865  C   LEU    18      11.737 -14.290  15.566  1.00 10.00      B   
ATOM   1866  O   LEU    18      11.972 -15.242  14.828  1.00 10.00      B   
ATOM   1867  N   LYS    19      12.667 -13.728  16.332  1.00 10.00      B   
ATOM   1868  HN  LYS    19      12.425 -12.955  16.889  1.00 10.00      B   
ATOM   1869  CA  LYS    19      14.049 -14.208  16.337  1.00 10.00      B   
ATOM   1870  CB  LYS    19      14.925 -13.358  17.267  1.00 10.00      B   
ATOM   1871  CG  LYS    19      14.755 -13.668  18.745  1.00 10.00      B   
ATOM   1872  CD  LYS    19      15.896 -13.101  19.572  1.00 10.00      B   
ATOM   1873  CE  LYS    19      15.810 -13.550  21.022  1.00 10.00      B   
ATOM   1874  NZ  LYS    19      14.578 -13.058  21.694  1.00 10.00      B   
ATOM   1875  HZ1 LYS    19      13.738 -13.533  21.302  1.00 10.00      B   
ATOM   1876  HZ2 LYS    19      14.478 -12.034  21.554  1.00 10.00      B   
ATOM   1877  HZ3 LYS    19      14.626 -13.250  22.714  1.00 10.00      B   
ATOM   1878  C   LYS    19      14.128 -15.682  16.735  1.00 10.00      B   
ATOM   1879  O   LYS    19      15.012 -16.414  16.287  1.00 10.00      B   
ATOM   1880  N   GLU    20      13.190 -16.116  17.568  1.00 10.00      B   
ATOM   1881  HN  GLU    20      12.502 -15.492  17.881  1.00 10.00      B   
ATOM   1882  CA  GLU    20      13.157 -17.494  18.019  1.00 10.00      B   
ATOM   1883  CB  GLU    20      12.541 -17.593  19.411  1.00 10.00      B   
ATOM   1884  CG  GLU    20      13.472 -17.103  20.511  1.00 10.00      B   
ATOM   1885  CD  GLU    20      12.728 -16.539  21.700  1.00 10.00      B   
ATOM   1886  OE1 GLU    20      11.848 -17.239  22.244  1.00 10.00      B   
ATOM   1887  OE2 GLU    20      13.023 -15.392  22.100  1.00 10.00      B   
ATOM   1888  C   GLU    20      12.421 -18.369  17.019  1.00 10.00      B   
ATOM   1889  O   GLU    20      12.670 -19.568  16.930  1.00 10.00      B   
ATOM   1890  N   ALA    21      11.535 -17.752  16.246  1.00 10.00      B   
ATOM   1891  HN  ALA    21      11.396 -16.789  16.352  1.00 10.00      B   
ATOM   1892  CA  ALA    21      10.777 -18.470  15.233  1.00 10.00      B   
ATOM   1893  CB  ALA    21       9.617 -17.621  14.730  1.00 10.00      B   
ATOM   1894  C   ALA    21      11.704 -18.840  14.084  1.00 10.00      B   
ATOM   1895  O   ALA    21      11.548 -19.885  13.456  1.00 10.00      B   
ATOM   1896  N   VAL    22      12.673 -17.968  13.825  1.00 10.00      B   
ATOM   1897  HN  VAL    22      12.719 -17.141  14.353  1.00 10.00      B   
ATOM   1898  CA  VAL    22      13.655 -18.187  12.767  1.00 10.00      B   
ATOM   1899  CB  VAL    22      14.581 -16.961  12.605  1.00 10.00      B   
ATOM   1900  CG1 VAL    22      15.628 -17.202  11.529  1.00 10.00      B   
ATOM   1901  CG2 VAL    22      13.769 -15.717  12.288  1.00 10.00      B   
ATOM   1902  C   VAL    22      14.499 -19.418  13.082  1.00 10.00      B   
ATOM   1903  O   VAL    22      14.786 -20.233  12.207  1.00 10.00      B   
ATOM   1904  N   LYS    23      14.859 -19.566  14.351  1.00 10.00      B   
ATOM   1905  HN  LYS    23      14.575 -18.898  15.009  1.00 10.00      B   
ATOM   1906  CA  LYS    23      15.665 -20.699  14.788  1.00 10.00      B   
ATOM   1907  CB  LYS    23      16.235 -20.475  16.189  1.00 10.00      B   
ATOM   1908  CG  LYS    23      17.430 -19.537  16.209  1.00 10.00      B   
ATOM   1909  CD  LYS    23      18.176 -19.602  17.530  1.00 10.00      B   
ATOM   1910  CE  LYS    23      19.466 -18.798  17.466  1.00 10.00      B   
ATOM   1911  NZ  LYS    23      20.194 -18.806  18.762  1.00 10.00      B   
ATOM   1912  HZ1 LYS    23      21.005 -18.159  18.723  1.00 10.00      B   
ATOM   1913  HZ2 LYS    23      20.544 -19.761  18.968  1.00 10.00      B   
ATOM   1914  HZ3 LYS    23      19.562 -18.508  19.531  1.00 10.00      B   
ATOM   1915  C   LYS    23      14.889 -22.009  14.709  1.00 10.00      B   
ATOM   1916  O   LYS    23      15.467 -23.093  14.795  1.00 10.00      B   
ATOM   1917  N   LYS    24      13.578 -21.908  14.549  1.00 10.00      B   
ATOM   1918  HN  LYS    24      13.169 -21.018  14.509  1.00 10.00      B   
ATOM   1919  CA  LYS    24      12.729 -23.085  14.432  1.00 10.00      B   
ATOM   1920  CB  LYS    24      11.318 -22.804  14.958  1.00 10.00      B   
ATOM   1921  CG  LYS    24      11.259 -22.576  16.460  1.00 10.00      B   
ATOM   1922  CD  LYS    24       9.831 -22.397  16.946  1.00 10.00      B   
ATOM   1923  CE  LYS    24       9.786 -22.254  18.459  1.00 10.00      B   
ATOM   1924  NZ  LYS    24       8.398 -22.104  18.969  1.00 10.00      B   
ATOM   1925  HZ1 LYS    24       8.410 -21.916  19.992  1.00 10.00      B   
ATOM   1926  HZ2 LYS    24       7.853 -22.970  18.794  1.00 10.00      B   
ATOM   1927  HZ3 LYS    24       7.923 -21.313  18.490  1.00 10.00      B   
ATOM   1928  C   LYS    24      12.687 -23.553  12.982  1.00 10.00      B   
ATOM   1929  O   LYS    24      12.149 -24.614  12.668  1.00 10.00      B   
ATOM   1930  N   LEU    25      13.271 -22.750  12.103  1.00 10.00      B   
ATOM   1931  HN  LEU    25      13.676 -21.910  12.418  1.00 10.00      B   
ATOM   1932  CA  LEU    25      13.331 -23.069  10.686  1.00 10.00      B   
ATOM   1933  CB  LEU    25      12.908 -21.856   9.852  1.00 10.00      B   
ATOM   1934  CG  LEU    25      11.616 -21.151  10.277  1.00 10.00      B   
ATOM   1935  CD1 LEU    25      11.374 -19.913   9.428  1.00 10.00      B   
ATOM   1936  CD2 LEU    25      10.428 -22.097  10.202  1.00 10.00      B   
ATOM   1937  C   LEU    25      14.753 -23.493  10.328  1.00 10.00      B   
ATOM   1938  O   LEU    25      15.100 -23.644   9.157  1.00 10.00      B   
ATOM   1939  N   ASN    26      15.564 -23.685  11.363  1.00 10.00      B   
ATOM   1940  HN  ASN    26      15.216 -23.540  12.267  1.00 10.00      B   
ATOM   1941  CA  ASN    26      16.959 -24.093  11.205  1.00 10.00      B   
ATOM   1942  CB  ASN    26      17.729 -23.988  12.527  1.00 10.00      B   
ATOM   1943  CG  ASN    26      18.253 -22.590  12.806  1.00 10.00      B   
ATOM   1944  OD1 ASN    26      17.619 -21.594  12.467  1.00 10.00      B   
ATOM   1945  ND2 ASN    26      19.418 -22.509  13.430  1.00 10.00      B   
ATOM   1946 HD21 ASN    26      19.874 -23.343  13.673  1.00 10.00      B   
ATOM   1947 HD22 ASN    26      19.778 -21.618  13.631  1.00 10.00      B   
ATOM   1948  C   ASN    26      17.132 -25.492  10.595  1.00 10.00      B   
ATOM   1949  O   ASN    26      18.012 -25.676   9.756  1.00 10.00      B   
ATOM   1950  N   PRO    27      16.339 -26.512  11.020  1.00 10.00      B   
ATOM   1951  CA  PRO    27      16.450 -27.876  10.470  1.00 10.00      B   
ATOM   1952  CB  PRO    27      15.450 -28.689  11.304  1.00 10.00      B   
ATOM   1953  CG  PRO    27      14.500 -27.681  11.847  1.00 10.00      B   
ATOM   1954  CD  PRO    27      15.315 -26.446  12.082  1.00 10.00      B   
ATOM   1955  C   PRO    27      16.096 -27.964   8.980  1.00 10.00      B   
ATOM   1956  O   PRO    27      15.894 -26.952   8.309  1.00 10.00      B   
ATOM   1957  N   GLN    28      15.988 -29.190   8.480  1.00 10.00      B   
ATOM   1958  HN  GLN    28      16.120 -29.954   9.079  1.00 10.00      B   
ATOM   1959  CA  GLN    28      15.678 -29.446   7.074  1.00 10.00      B   
ATOM   1960  CB  GLN    28      16.057 -30.882   6.706  1.00 10.00      B   
ATOM   1961  CG  GLN    28      17.518 -31.230   6.941  1.00 10.00      B   
ATOM   1962  CD  GLN    28      17.789 -32.714   6.781  1.00 10.00      B   
ATOM   1963  OE1 GLN    28      17.107 -33.403   6.022  1.00 10.00      B   
ATOM   1964  NE2 GLN    28      18.785 -33.218   7.491  1.00 10.00      B   
ATOM   1965 HE21 GLN    28      19.291 -32.615   8.075  1.00 10.00      B   
ATOM   1966 HE22 GLN    28      18.978 -34.178   7.403  1.00 10.00      B   
ATOM   1967  C   GLN    28      14.202 -29.205   6.750  1.00 10.00      B   
ATOM   1968  O   GLN    28      13.611 -29.919   5.941  1.00 10.00      B   
ATOM   1969  N   ALA    29      13.621 -28.183   7.357  1.00 10.00      B   
ATOM   1970  HN  ALA    29      14.152 -27.627   7.968  1.00 10.00      B   
ATOM   1971  CA  ALA    29      12.221 -27.853   7.128  1.00 10.00      B   
ATOM   1972  CB  ALA    29      11.612 -27.234   8.377  1.00 10.00      B   
ATOM   1973  C   ALA    29      12.087 -26.913   5.936  1.00 10.00      B   
ATOM   1974  O   ALA    29      10.983 -26.607   5.488  1.00 10.00      B   
ATOM   1975  N   GLN    30      13.231 -26.486   5.409  1.00 10.00      B   
ATOM   1976  HN  GLN    30      14.077 -26.786   5.805  1.00 10.00      B   
ATOM   1977  CA  GLN    30      13.267 -25.576   4.269  1.00 10.00      B   
ATOM   1978  CB  GLN    30      14.505 -24.681   4.343  1.00 10.00      B   
ATOM   1979  CG  GLN    30      14.738 -24.060   5.709  1.00 10.00      B   
ATOM   1980  CD  GLN    30      15.966 -23.177   5.744  1.00 10.00      B   
ATOM   1981  OE1 GLN    30      16.283 -22.489   4.775  1.00 10.00      B   
ATOM   1982  NE2 GLN    30      16.669 -23.196   6.864  1.00 10.00      B   
ATOM   1983 HE21 GLN    30      16.354 -23.773   7.599  1.00 10.00      B   
ATOM   1984 HE22 GLN    30      17.473 -22.639   6.917  1.00 10.00      B   
ATOM   1985  C   GLN    30      13.264 -26.341   2.952  1.00 10.00      B   
ATOM   1986  O   GLN    30      13.670 -25.817   1.918  1.00 10.00      B   
ATOM   1987  N   TRP    31      12.791 -27.582   2.991  1.00 10.00      B   
ATOM   1988  HN  TRP    31      12.474 -27.943   3.844  1.00 10.00      B   
ATOM   1989  CA  TRP    31      12.733 -28.421   1.796  1.00 10.00      B   
ATOM   1990  CB  TRP    31      12.396 -29.875   2.148  1.00 10.00      B   
ATOM   1991  CG  TRP    31      11.060 -30.064   2.806  1.00 10.00      B   
ATOM   1992  CD1 TRP    31      10.749 -29.817   4.110  1.00 10.00      B   
ATOM   1993  CD2 TRP    31       9.860 -30.557   2.195  1.00 10.00      B   
ATOM   1994  NE1 TRP    31       9.429 -30.109   4.346  1.00 10.00      B   
ATOM   1995  HE1 TRP    31       8.970 -30.008   5.207  1.00 10.00      B   
ATOM   1996  CE2 TRP    31       8.862 -30.570   3.188  1.00 10.00      B   
ATOM   1997  CE3 TRP    31       9.532 -30.984   0.904  1.00 10.00      B   
ATOM   1998  CZ2 TRP    31       7.560 -30.993   2.931  1.00 10.00      B   
ATOM   1999  CZ3 TRP    31       8.240 -31.405   0.650  1.00 10.00      B   
ATOM   2000  CH2 TRP    31       7.269 -31.406   1.658  1.00 10.00      B   
ATOM   2001  C   TRP    31      11.754 -27.859   0.766  1.00 10.00      B   
ATOM   2002  O   TRP    31      11.773 -28.247  -0.404  1.00 10.00      B   
ATOM   2003  N   ARG    32      10.905 -26.937   1.214  1.00 10.00      B   
ATOM   2004  HN  ARG    32      10.939 -26.682   2.158  1.00 10.00      B   
ATOM   2005  CA  ARG    32       9.927 -26.297   0.342  1.00 10.00      B   
ATOM   2006  CB  ARG    32       8.802 -25.662   1.164  1.00 10.00      B   
ATOM   2007  CG  ARG    32       8.092 -26.610   2.116  1.00 10.00      B   
ATOM   2008  CD  ARG    32       6.963 -25.899   2.848  1.00 10.00      B   
ATOM   2009  NE  ARG    32       5.873 -25.549   1.938  1.00 10.00      B   
ATOM   2010  HE  ARG    32       5.348 -26.293   1.559  1.00 10.00      B   
ATOM   2011  CZ  ARG    32       5.535 -24.299   1.612  1.00 10.00      B   
ATOM   2012  NH1 ARG    32       6.208 -23.265   2.107  1.00 10.00      B   
ATOM   2013 HH11 ARG    32       5.940 -22.291   1.845  1.00 10.00      B   
ATOM   2014 HH12 ARG    32       6.999 -23.418   2.771  1.00 10.00      B   
ATOM   2015  NH2 ARG    32       4.535 -24.093   0.768  1.00 10.00      B   
ATOM   2016 HH21 ARG    32       4.263 -23.122   0.497  1.00 10.00      B   
ATOM   2017 HH22 ARG    32       4.009 -24.906   0.372  1.00 10.00      B   
ATOM   2018  C   ARG    32      10.607 -25.220  -0.496  1.00 10.00      B   
ATOM   2019  O   ARG    32      10.039 -24.715  -1.466  1.00 10.00      B   
ATOM   2020  N   ASN    33      11.826 -24.877  -0.102  1.00 10.00      B   
ATOM   2021  HN  ASN    33      12.216 -25.327   0.680  1.00 10.00      B   
ATOM   2022  CA  ASN    33      12.613 -23.865  -0.790  1.00 10.00      B   
ATOM   2023  CB  ASN    33      12.947 -22.727   0.181  1.00 10.00      B   
ATOM   2024  CG  ASN    33      13.565 -21.512  -0.484  1.00 10.00      B   
ATOM   2025  OD1 ASN    33      14.207 -21.607  -1.530  1.00 10.00      B   
ATOM   2026  ND2 ASN    33      13.387 -20.355   0.133  1.00 10.00      B   
ATOM   2027 HD21 ASN    33      12.873 -20.354   0.972  1.00 10.00      B   
ATOM   2028 HD22 ASN    33      13.773 -19.546  -0.269  1.00 10.00      B   
ATOM   2029  C   ASN    33      13.900 -24.494  -1.310  1.00 10.00      B   
ATOM   2030  O   ASN    33      14.922 -24.487  -0.626  1.00 10.00      B   
ATOM   2031  N   PRO    34      13.862 -25.049  -2.532  1.00 10.00      B   
ATOM   2032  CA  PRO    34      15.026 -25.708  -3.142  1.00 10.00      B   
ATOM   2033  CB  PRO    34      14.505 -26.176  -4.508  1.00 10.00      B   
ATOM   2034  CG  PRO    34      13.292 -25.345  -4.763  1.00 10.00      B   
ATOM   2035  CD  PRO    34      12.689 -25.073  -3.418  1.00 10.00      B   
ATOM   2036  C   PRO    34      16.210 -24.759  -3.317  1.00 10.00      B   
ATOM   2037  O   PRO    34      17.363 -25.184  -3.304  1.00 10.00      B   
ATOM   2038  N   VAL    35      15.916 -23.473  -3.458  1.00 10.00      B   
ATOM   2039  HN  VAL    35      14.978 -23.193  -3.427  1.00 10.00      B   
ATOM   2040  CA  VAL    35      16.953 -22.465  -3.638  1.00 10.00      B   
ATOM   2041  CB  VAL    35      16.351 -21.104  -4.054  1.00 10.00      B   
ATOM   2042  CG1 VAL    35      17.448 -20.080  -4.296  1.00 10.00      B   
ATOM   2043  CG2 VAL    35      15.484 -21.262  -5.294  1.00 10.00      B   
ATOM   2044  C   VAL    35      17.763 -22.292  -2.356  1.00 10.00      B   
ATOM   2045  O   VAL    35      18.989 -22.391  -2.364  1.00 10.00      B   
ATOM   2046  N   MET    36      17.067 -22.065  -1.252  1.00 10.00      B   
ATOM   2047  HN  MET    36      16.086 -22.032  -1.303  1.00 10.00      B   
ATOM   2048  CA  MET    36      17.726 -21.872   0.037  1.00 10.00      B   
ATOM   2049  CB  MET    36      16.806 -21.178   1.043  1.00 10.00      B   
ATOM   2050  CG  MET    36      16.743 -19.666   0.884  1.00 10.00      B   
ATOM   2051  SD  MET    36      18.375 -18.891   0.858  1.00 10.00      B   
ATOM   2052  CE  MET    36      19.057 -19.480   2.408  1.00 10.00      B   
ATOM   2053  C   MET    36      18.239 -23.185   0.609  1.00 10.00      B   
ATOM   2054  O   MET    36      19.205 -23.198   1.370  1.00 10.00      B   
ATOM   2055  N   PHE    37      17.600 -24.288   0.233  1.00 10.00      B   
ATOM   2056  HN  PHE    37      16.830 -24.213  -0.374  1.00 10.00      B   
ATOM   2057  CA  PHE    37      18.000 -25.604   0.714  1.00 10.00      B   
ATOM   2058  CB  PHE    37      17.043 -26.688   0.216  1.00 10.00      B   
ATOM   2059  CG  PHE    37      16.955 -27.875   1.133  1.00 10.00      B   
ATOM   2060  CD1 PHE    37      16.635 -27.707   2.472  1.00 10.00      B   
ATOM   2061  CD2 PHE    37      17.188 -29.155   0.659  1.00 10.00      B   
ATOM   2062  CE1 PHE    37      16.551 -28.794   3.319  1.00 10.00      B   
ATOM   2063  CE2 PHE    37      17.106 -30.246   1.501  1.00 10.00      B   
ATOM   2064  CZ  PHE    37      16.786 -30.065   2.833  1.00 10.00      B   
ATOM   2065  C   PHE    37      19.433 -25.926   0.307  1.00 10.00      B   
ATOM   2066  O   PHE    37      20.194 -26.503   1.084  1.00 10.00      B   
ATOM   2067  N   ILE    38      19.803 -25.544  -0.910  1.00 10.00      B   
ATOM   2068  HN  ILE    38      19.150 -25.094  -1.492  1.00 10.00      B   
ATOM   2069  CA  ILE    38      21.155 -25.783  -1.400  1.00 10.00      B   
ATOM   2070  CB  ILE    38      21.290 -25.458  -2.905  1.00 10.00      B   
ATOM   2071  CG1 ILE    38      20.355 -26.361  -3.717  1.00 10.00      B   
ATOM   2072  CG2 ILE    38      22.730 -25.621  -3.375  1.00 10.00      B   
ATOM   2073  CD1 ILE    38      20.310 -26.039  -5.194  1.00 10.00      B   
ATOM   2074  C   ILE    38      22.154 -24.966  -0.582  1.00 10.00      B   
ATOM   2075  O   ILE    38      23.260 -25.424  -0.285  1.00 10.00      B   
ATOM   2076  N   VAL    39      21.743 -23.761  -0.199  1.00 10.00      B   
ATOM   2077  HN  VAL    39      20.847 -23.459  -0.461  1.00 10.00      B   
ATOM   2078  CA  VAL    39      22.582 -22.879   0.607  1.00 10.00      B   
ATOM   2079  CB  VAL    39      21.970 -21.465   0.712  1.00 10.00      B   
ATOM   2080  CG1 VAL    39      22.890 -20.528   1.478  1.00 10.00      B   
ATOM   2081  CG2 VAL    39      21.674 -20.908  -0.673  1.00 10.00      B   
ATOM   2082  C   VAL    39      22.739 -23.470   2.006  1.00 10.00      B   
ATOM   2083  O   VAL    39      23.808 -23.388   2.616  1.00 10.00      B   
ATOM   2084  N   TRP    40      21.659 -24.066   2.501  1.00 10.00      B   
ATOM   2085  HN  TRP    40      20.831 -24.063   1.971  1.00 10.00      B   
ATOM   2086  CA  TRP    40      21.652 -24.707   3.808  1.00 10.00      B   
ATOM   2087  CB  TRP    40      20.263 -25.300   4.075  1.00 10.00      B   
ATOM   2088  CG  TRP    40      20.084 -25.881   5.446  1.00 10.00      B   
ATOM   2089  CD1 TRP    40      19.597 -25.240   6.547  1.00 10.00      B   
ATOM   2090  CD2 TRP    40      20.375 -27.224   5.862  1.00 10.00      B   
ATOM   2091  NE1 TRP    40      19.573 -26.095   7.620  1.00 10.00      B   
ATOM   2092  HE1 TRP    40      19.259 -25.866   8.527  1.00 10.00      B   
ATOM   2093  CE2 TRP    40      20.047 -27.316   7.227  1.00 10.00      B   
ATOM   2094  CE3 TRP    40      20.887 -28.354   5.215  1.00 10.00      B   
ATOM   2095  CZ2 TRP    40      20.207 -28.491   7.956  1.00 10.00      B   
ATOM   2096  CZ3 TRP    40      21.045 -29.518   5.939  1.00 10.00      B   
ATOM   2097  CH2 TRP    40      20.708 -29.578   7.296  1.00 10.00      B   
ATOM   2098  C   TRP    40      22.706 -25.811   3.832  1.00 10.00      B   
ATOM   2099  O   TRP    40      23.518 -25.897   4.757  1.00 10.00      B   
ATOM   2100  N   ILE    41      22.696 -26.637   2.789  1.00 10.00      B   
ATOM   2101  HN  ILE    41      22.019 -26.508   2.087  1.00 10.00      B   
ATOM   2102  CA  ILE    41      23.649 -27.731   2.661  1.00 10.00      B   
ATOM   2103  CB  ILE    41      23.339 -28.600   1.420  1.00 10.00      B   
ATOM   2104  CG1 ILE    41      21.913 -29.152   1.507  1.00 10.00      B   
ATOM   2105  CG2 ILE    41      24.339 -29.742   1.295  1.00 10.00      B   
ATOM   2106  CD1 ILE    41      21.404 -29.759   0.217  1.00 10.00      B   
ATOM   2107  C   ILE    41      25.071 -27.181   2.572  1.00 10.00      B   
ATOM   2108  O   ILE    41      25.989 -27.706   3.200  1.00 10.00      B   
ATOM   2109  N   GLY    42      25.235 -26.105   1.806  1.00 10.00      B   
ATOM   2110  HN  GLY    42      24.459 -25.728   1.339  1.00 10.00      B   
ATOM   2111  CA  GLY    42      26.541 -25.484   1.653  1.00 10.00      B   
ATOM   2112  C   GLY    42      27.088 -25.000   2.982  1.00 10.00      B   
ATOM   2113  O   GLY    42      28.274 -25.174   3.280  1.00 10.00      B   
ATOM   2114  N   SER    43      26.214 -24.410   3.787  1.00 10.00      B   
ATOM   2115  HN  SER    43      25.286 -24.300   3.484  1.00 10.00      B   
ATOM   2116  CA  SER    43      26.593 -23.916   5.101  1.00 10.00      B   
ATOM   2117  CB  SER    43      25.412 -23.182   5.745  1.00 10.00      B   
ATOM   2118  OG  SER    43      24.861 -22.220   4.857  1.00 10.00      B   
ATOM   2119  HG  SER    43      24.505 -22.664   4.078  1.00 10.00      B   
ATOM   2120  C   SER    43      27.035 -25.084   5.979  1.00 10.00      B   
ATOM   2121  O   SER    43      28.082 -25.030   6.628  1.00 10.00      B   
ATOM   2122  N   LEU    44      26.246 -26.154   5.956  1.00 10.00      B   
ATOM   2123  HN  LEU    44      25.439 -26.136   5.394  1.00 10.00      B   
ATOM   2124  CA  LEU    44      26.537 -27.349   6.736  1.00 10.00      B   
ATOM   2125  CB  LEU    44      25.406 -28.370   6.585  1.00 10.00      B   
ATOM   2126  CG  LEU    44      25.545 -29.661   7.395  1.00 10.00      B   
ATOM   2127  CD1 LEU    44      25.417 -29.379   8.885  1.00 10.00      B   
ATOM   2128  CD2 LEU    44      24.515 -30.686   6.947  1.00 10.00      B   
ATOM   2129  C   LEU    44      27.863 -27.970   6.308  1.00 10.00      B   
ATOM   2130  O   LEU    44      28.687 -28.335   7.148  1.00 10.00      B   
ATOM   2131  N   LEU    45      28.064 -28.082   4.999  1.00 10.00      B   
ATOM   2132  HN  LEU    45      27.360 -27.779   4.379  1.00 10.00      B   
ATOM   2133  CA  LEU    45      29.295 -28.655   4.455  1.00 10.00      B   
ATOM   2134  CB  LEU    45      29.261 -28.687   2.922  1.00 10.00      B   
ATOM   2135  CG  LEU    45      28.335 -29.722   2.280  1.00 10.00      B   
ATOM   2136  CD1 LEU    45      28.362 -29.590   0.766  1.00 10.00      B   
ATOM   2137  CD2 LEU    45      28.725 -31.131   2.702  1.00 10.00      B   
ATOM   2138  C   LEU    45      30.518 -27.878   4.930  1.00 10.00      B   
ATOM   2139  O   LEU    45      31.454 -28.457   5.477  1.00 10.00      B   
ATOM   2140  N   THR    46      30.488 -26.563   4.740  1.00 10.00      B   
ATOM   2141  HN  THR    46      29.701 -26.160   4.311  1.00 10.00      B   
ATOM   2142  CA  THR    46      31.592 -25.700   5.142  1.00 10.00      B   
ATOM   2143  CB  THR    46      31.314 -24.231   4.765  1.00 10.00      B   
ATOM   2144  OG1 THR    46      30.825 -24.183   3.415  1.00 10.00      B   
ATOM   2145  HG1 THR    46      29.865 -24.310   3.414  1.00 10.00      B   
ATOM   2146  CG2 THR    46      32.585 -23.400   4.859  1.00 10.00      B   
ATOM   2147  C   THR    46      31.869 -25.822   6.642  1.00 10.00      B   
ATOM   2148  O   THR    46      33.024 -25.812   7.071  1.00 10.00      B   
ATOM   2149  N   THR    47      30.807 -25.971   7.427  1.00 10.00      B   
ATOM   2150  HN  THR    47      29.913 -25.991   7.023  1.00 10.00      B   
ATOM   2151  CA  THR    47      30.940 -26.110   8.874  1.00 10.00      B   
ATOM   2152  CB  THR    47      29.565 -26.141   9.567  1.00 10.00      B   
ATOM   2153  OG1 THR    47      28.806 -24.989   9.178  1.00 10.00      B   
ATOM   2154  HG1 THR    47      28.728 -24.961   8.215  1.00 10.00      B   
ATOM   2155  CG2 THR    47      29.726 -26.141  11.080  1.00 10.00      B   
ATOM   2156  C   THR    47      31.713 -27.382   9.220  1.00 10.00      B   
ATOM   2157  O   THR    47      32.567 -27.385  10.106  1.00 10.00      B   
ATOM   2158  N   CYS    48      31.419 -28.455   8.501  1.00 10.00      B   
ATOM   2159  HN  CYS    48      30.731 -28.391   7.806  1.00 10.00      B   
ATOM   2160  CA  CYS    48      32.090 -29.726   8.721  1.00 10.00      B   
ATOM   2161  CB  CYS    48      31.394 -30.834   7.932  1.00 10.00      B   
ATOM   2162  SG  CYS    48      29.622 -30.967   8.259  1.00 10.00      B   
ATOM   2163  HG  CYS    48      29.041 -29.861   7.810  1.00 10.00      B   
ATOM   2164  C   CYS    48      33.557 -29.630   8.315  1.00 10.00      B   
ATOM   2165  O   CYS    48      34.433 -30.212   8.959  1.00 10.00      B   
ATOM   2166  N   ILE    49      33.813 -28.880   7.250  1.00 10.00      B   
ATOM   2167  HN  ILE    49      33.065 -28.450   6.781  1.00 10.00      B   
ATOM   2168  CA  ILE    49      35.167 -28.691   6.748  1.00 10.00      B   
ATOM   2169  CB  ILE    49      35.173 -28.024   5.355  1.00 10.00      B   
ATOM   2170  CG1 ILE    49      34.371 -28.875   4.364  1.00 10.00      B   
ATOM   2171  CG2 ILE    49      36.598 -27.840   4.855  1.00 10.00      B   
ATOM   2172  CD1 ILE    49      34.144 -28.210   3.023  1.00 10.00      B   
ATOM   2173  C   ILE    49      36.006 -27.871   7.727  1.00 10.00      B   
ATOM   2174  O   ILE    49      37.162 -28.202   7.994  1.00 10.00      B   
ATOM   2175  N   SER    50      35.414 -26.817   8.282  1.00 10.00      B   
ATOM   2176  HN  SER    50      34.483 -26.613   8.049  1.00 10.00      B   
ATOM   2177  CA  SER    50      36.114 -25.961   9.233  1.00 10.00      B   
ATOM   2178  CB  SER    50      35.284 -24.720   9.574  1.00 10.00      B   
ATOM   2179  OG  SER    50      33.896 -25.005   9.573  1.00 10.00      B   
ATOM   2180  HG  SER    50      33.502 -24.702   8.742  1.00 10.00      B   
ATOM   2181  C   SER    50      36.487 -26.741  10.492  1.00 10.00      B   
ATOM   2182  O   SER    50      37.551 -26.526  11.078  1.00 10.00      B   
ATOM   2183  N   ILE    51      35.605 -27.650  10.898  1.00 10.00      B   
ATOM   2184  HN  ILE    51      34.763 -27.755  10.403  1.00 10.00      B   
ATOM   2185  CA  ILE    51      35.850 -28.484  12.064  1.00 10.00      B   
ATOM   2186  CB  ILE    51      34.591 -29.290  12.464  1.00 10.00      B   
ATOM   2187  CG1 ILE    51      33.465 -28.352  12.906  1.00 10.00      B   
ATOM   2188  CG2 ILE    51      34.917 -30.284  13.571  1.00 10.00      B   
ATOM   2189  CD1 ILE    51      32.124 -29.035  13.064  1.00 10.00      B   
ATOM   2190  C   ILE    51      36.991 -29.449  11.761  1.00 10.00      B   
ATOM   2191  O   ILE    51      37.915 -29.611  12.559  1.00 10.00      B   
ATOM   2192  N   ALA    52      36.929 -30.064  10.586  1.00 10.00      B   
ATOM   2193  HN  ALA    52      36.168 -29.878   9.992  1.00 10.00      B   
ATOM   2194  CA  ALA    52      37.948 -31.011  10.155  1.00 10.00      B   
ATOM   2195  CB  ALA    52      37.555 -31.655   8.836  1.00 10.00      B   
ATOM   2196  C   ALA    52      39.309 -30.336  10.036  1.00 10.00      B   
ATOM   2197  O   ALA    52      40.318 -30.888  10.467  1.00 10.00      B   
ATOM   2198  N   MET    53      39.328 -29.135   9.463  1.00 10.00      B   
ATOM   2199  HN  MET    53      38.484 -28.747   9.139  1.00 10.00      B   
ATOM   2200  CA  MET    53      40.568 -28.384   9.293  1.00 10.00      B   
ATOM   2201  CB  MET    53      40.323 -27.082   8.527  1.00 10.00      B   
ATOM   2202  CG  MET    53      40.202 -27.245   7.021  1.00 10.00      B   
ATOM   2203  SD  MET    53      40.024 -25.660   6.174  1.00 10.00      B   
ATOM   2204  CE  MET    53      39.713 -26.198   4.496  1.00 10.00      B   
ATOM   2205  C   MET    53      41.214 -28.073  10.637  1.00 10.00      B   
ATOM   2206  O   MET    53      42.435 -28.079  10.762  1.00 10.00      B   
ATOM   2207  N   ALA    54      40.389 -27.805  11.642  1.00 10.00      B   
ATOM   2208  HN  ALA    54      39.420 -27.807  11.482  1.00 10.00      B   
ATOM   2209  CA  ALA    54      40.891 -27.494  12.975  1.00 10.00      B   
ATOM   2210  CB  ALA    54      39.850 -26.734  13.779  1.00 10.00      B   
ATOM   2211  C   ALA    54      41.330 -28.755  13.715  1.00 10.00      B   
ATOM   2212  O   ALA    54      42.225 -28.709  14.557  1.00 10.00      B   
ATOM   2213  N   SER    55      40.700 -29.878  13.395  1.00 10.00      B   
ATOM   2214  HN  SER    55      39.997 -29.857  12.715  1.00 10.00      B   
ATOM   2215  CA  SER    55      41.031 -31.142  14.034  1.00 10.00      B   
ATOM   2216  CB  SER    55      39.852 -32.113  13.929  1.00 10.00      B   
ATOM   2217  OG  SER    55      38.647 -31.503  14.373  1.00 10.00      B   
ATOM   2218  HG  SER    55      38.370 -30.833  13.732  1.00 10.00      B   
ATOM   2219  C   SER    55      42.285 -31.754  13.415  1.00 10.00      B   
ATOM   2220  O   SER    55      43.183 -32.211  14.122  1.00 10.00      B   
ATOM   2221  N   GLY    56      42.347 -31.740  12.094  1.00 10.00      B   
ATOM   2222  HN  GLY    56      41.605 -31.343  11.581  1.00 10.00      B   
ATOM   2223  CA  GLY    56      43.482 -32.298  11.392  1.00 10.00      B   
ATOM   2224  C   GLY    56      43.133 -32.629   9.959  1.00 10.00      B   
ATOM   2225  O   GLY    56      42.456 -33.625   9.689  1.00 10.00      B   
ATOM   2226  N   ALA    57      43.573 -31.784   9.042  1.00 10.00      B   
ATOM   2227  HN  ALA    57      44.110 -31.011   9.323  1.00 10.00      B   
ATOM   2228  CA  ALA    57      43.300 -31.975   7.625  1.00 10.00      B   
ATOM   2229  CB  ALA    57      42.012 -31.257   7.241  1.00 10.00      B   
ATOM   2230  C   ALA    57      44.464 -31.461   6.786  1.00 10.00      B   
ATOM   2231  O   ALA    57      45.520 -31.114   7.322  1.00 10.00      B   
ATOM   2232  N   MET    58      44.275 -31.419   5.474  1.00 10.00      B   
ATOM   2233  HN  MET    58      43.418 -31.724   5.104  1.00 10.00      B   
ATOM   2234  CA  MET    58      45.312 -30.932   4.572  1.00 10.00      B   
ATOM   2235  CB  MET    58      45.038 -31.319   3.112  1.00 10.00      B   
ATOM   2236  CG  MET    58      45.226 -32.799   2.811  1.00 10.00      B   
ATOM   2237  SD  MET    58      45.033 -33.191   1.058  1.00 10.00      B   
ATOM   2238  CE  MET    58      43.325 -32.718   0.786  1.00 10.00      B   
ATOM   2239  C   MET    58      45.532 -29.421   4.728  1.00 10.00      B   
ATOM   2240  O   MET    58      46.640 -28.993   5.051  1.00 10.00      B   
ATOM   2241  N   PRO    59      44.493 -28.582   4.517  1.00 10.00      B   
ATOM   2242  CA  PRO    59      44.623 -27.131   4.659  1.00 10.00      B   
ATOM   2243  CB  PRO    59      43.329 -26.579   4.038  1.00 10.00      B   
ATOM   2244  CG  PRO    59      42.686 -27.744   3.359  1.00 10.00      B   
ATOM   2245  CD  PRO    59      43.126 -28.954   4.123  1.00 10.00      B   
ATOM   2246  C   PRO    59      44.720 -26.735   6.130  1.00 10.00      B   
ATOM   2247  O   PRO    59      43.969 -27.237   6.969  1.00 10.00      B   
ATOM   2248  N   GLY    60      45.651 -25.843   6.439  1.00 10.00      B   
ATOM   2249  HN  GLY    60      46.220 -25.475   5.728  1.00 10.00      B   
ATOM   2250  CA  GLY    60      45.838 -25.408   7.809  1.00 10.00      B   
ATOM   2251  C   GLY    60      45.063 -24.148   8.138  1.00 10.00      B   
ATOM   2252  O   GLY    60      45.015 -23.725   9.294  1.00 10.00      B   
ATOM   2253  N   ASN    61      44.450 -23.544   7.129  1.00 10.00      B   
ATOM   2254  HN  ASN    61      44.513 -23.927   6.229  1.00 10.00      B   
ATOM   2255  CA  ASN    61      43.681 -22.323   7.332  1.00 10.00      B   
ATOM   2256  CB  ASN    61      43.638 -21.483   6.053  1.00 10.00      B   
ATOM   2257  CG  ASN    61      43.374 -20.013   6.318  1.00 10.00      B   
ATOM   2258  OD1 ASN    61      42.824 -19.641   7.358  1.00 10.00      B   
ATOM   2259  ND2 ASN    61      43.766 -19.166   5.379  1.00 10.00      B   
ATOM   2260 HD21 ASN    61      44.202 -19.530   4.577  1.00 10.00      B   
ATOM   2261 HD22 ASN    61      43.598 -18.208   5.515  1.00 10.00      B   
ATOM   2262  C   ASN    61      42.266 -22.645   7.809  1.00 10.00      B   
ATOM   2263  O   ASN    61      41.303 -22.573   7.043  1.00 10.00      B   
ATOM   2264  N   ALA    62      42.153 -23.010   9.078  1.00 10.00      B   
ATOM   2265  HN  ALA    62      42.963 -23.061   9.631  1.00 10.00      B   
ATOM   2266  CA  ALA    62      40.865 -23.343   9.671  1.00 10.00      B   
ATOM   2267  CB  ALA    62      41.062 -24.217  10.899  1.00 10.00      B   
ATOM   2268  C   ALA    62      40.096 -22.080  10.034  1.00 10.00      B   
ATOM   2269  O   ALA    62      38.880 -22.117  10.241  1.00 10.00      B   
ATOM   2270  N   LEU    63      40.817 -20.967  10.117  1.00 10.00      B   
ATOM   2271  HN  LEU    63      41.782 -21.014   9.956  1.00 10.00      B   
ATOM   2272  CA  LEU    63      40.217 -19.684  10.448  1.00 10.00      B   
ATOM   2273  CB  LEU    63      41.305 -18.645  10.746  1.00 10.00      B   
ATOM   2274  CG  LEU    63      42.255 -18.958  11.908  1.00 10.00      B   
ATOM   2275  CD1 LEU    63      43.362 -17.920  11.978  1.00 10.00      B   
ATOM   2276  CD2 LEU    63      41.495 -19.013  13.223  1.00 10.00      B   
ATOM   2277  C   LEU    63      39.331 -19.197   9.307  1.00 10.00      B   
ATOM   2278  O   LEU    63      38.193 -18.776   9.525  1.00 10.00      B   
ATOM   2279  N   PHE    64      39.851 -19.292   8.090  1.00 10.00      B   
ATOM   2280  HN  PHE    64      40.753 -19.665   7.986  1.00 10.00      B   
ATOM   2281  CA  PHE    64      39.128 -18.857   6.903  1.00 10.00      B   
ATOM   2282  CB  PHE    64      40.025 -18.972   5.668  1.00 10.00      B   
ATOM   2283  CG  PHE    64      39.643 -18.053   4.541  1.00 10.00      B   
ATOM   2284  CD1 PHE    64      39.751 -16.679   4.679  1.00 10.00      B   
ATOM   2285  CD2 PHE    64      39.182 -18.566   3.341  1.00 10.00      B   
ATOM   2286  CE1 PHE    64      39.407 -15.834   3.642  1.00 10.00      B   
ATOM   2287  CE2 PHE    64      38.835 -17.726   2.300  1.00 10.00      B   
ATOM   2288  CZ  PHE    64      38.947 -16.358   2.451  1.00 10.00      B   
ATOM   2289  C   PHE    64      37.852 -19.668   6.705  1.00 10.00      B   
ATOM   2290  O   PHE    64      36.783 -19.107   6.468  1.00 10.00      B   
ATOM   2291  N   SER    65      37.965 -20.988   6.821  1.00 10.00      B   
ATOM   2292  HN  SER    65      38.840 -21.379   7.031  1.00 10.00      B   
ATOM   2293  CA  SER    65      36.820 -21.870   6.647  1.00 10.00      B   
ATOM   2294  CB  SER    65      37.269 -23.328   6.700  1.00 10.00      B   
ATOM   2295  OG  SER    65      38.444 -23.458   7.481  1.00 10.00      B   
ATOM   2296  HG  SER    65      39.076 -24.028   7.020  1.00 10.00      B   
ATOM   2297  C   SER    65      35.749 -21.604   7.698  1.00 10.00      B   
ATOM   2298  O   SER    65      34.557 -21.576   7.385  1.00 10.00      B   
ATOM   2299  N   ALA    66      36.178 -21.404   8.942  1.00 10.00      B   
ATOM   2300  HN  ALA    66      37.143 -21.441   9.128  1.00 10.00      B   
ATOM   2301  CA  ALA    66      35.254 -21.134  10.039  1.00 10.00      B   
ATOM   2302  CB  ALA    66      35.993 -21.105  11.367  1.00 10.00      B   
ATOM   2303  C   ALA    66      34.499 -19.828   9.810  1.00 10.00      B   
ATOM   2304  O   ALA    66      33.296 -19.744  10.059  1.00 10.00      B   
ATOM   2305  N   ALA    67      35.212 -18.823   9.314  1.00 10.00      B   
ATOM   2306  HN  ALA    67      36.163 -18.962   9.128  1.00 10.00      B   
ATOM   2307  CA  ALA    67      34.623 -17.518   9.040  1.00 10.00      B   
ATOM   2308  CB  ALA    67      35.691 -16.565   8.524  1.00 10.00      B   
ATOM   2309  C   ALA    67      33.492 -17.639   8.026  1.00 10.00      B   
ATOM   2310  O   ALA    67      32.387 -17.138   8.247  1.00 10.00      B   
ATOM   2311  N   ILE    68      33.774 -18.327   6.922  1.00 10.00      B   
ATOM   2312  HN  ILE    68      34.674 -18.702   6.812  1.00 10.00      B   
ATOM   2313  CA  ILE    68      32.789 -18.527   5.867  1.00 10.00      B   
ATOM   2314  CB  ILE    68      33.391 -19.291   4.666  1.00 10.00      B   
ATOM   2315  CG1 ILE    68      34.626 -18.561   4.135  1.00 10.00      B   
ATOM   2316  CG2 ILE    68      32.358 -19.451   3.557  1.00 10.00      B   
ATOM   2317  CD1 ILE    68      35.388 -19.338   3.084  1.00 10.00      B   
ATOM   2318  C   ILE    68      31.575 -19.283   6.399  1.00 10.00      B   
ATOM   2319  O   ILE    68      30.434 -18.945   6.080  1.00 10.00      B   
ATOM   2320  N   SER    69      31.831 -20.288   7.233  1.00 10.00      B   
ATOM   2321  HN  SER    69      32.763 -20.487   7.463  1.00 10.00      B   
ATOM   2322  CA  SER    69      30.764 -21.096   7.819  1.00 10.00      B   
ATOM   2323  CB  SER    69      31.355 -22.200   8.700  1.00 10.00      B   
ATOM   2324  OG  SER    69      32.343 -22.942   8.004  1.00 10.00      B   
ATOM   2325  HG  SER    69      33.055 -22.350   7.726  1.00 10.00      B   
ATOM   2326  C   SER    69      29.819 -20.230   8.646  1.00 10.00      B   
ATOM   2327  O   SER    69      28.596 -20.337   8.528  1.00 10.00      B   
ATOM   2328  N   GLY    70      30.401 -19.366   9.472  1.00 10.00      B   
ATOM   2329  HN  GLY    70      31.380 -19.326   9.513  1.00 10.00      B   
ATOM   2330  CA  GLY    70      29.616 -18.489  10.312  1.00 10.00      B   
ATOM   2331  C   GLY    70      28.695 -17.594   9.512  1.00 10.00      B   
ATOM   2332  O   GLY    70      27.497 -17.523   9.789  1.00 10.00      B   
ATOM   2333  N   TRP    71      29.248 -16.931   8.503  1.00 10.00      B   
ATOM   2334  HN  TRP    71      30.206 -17.051   8.318  1.00 10.00      B   
ATOM   2335  CA  TRP    71      28.470 -16.030   7.662  1.00 10.00      B   
ATOM   2336  CB  TRP    71      29.379 -15.166   6.790  1.00 10.00      B   
ATOM   2337  CG  TRP    71      29.762 -13.868   7.428  1.00 10.00      B   
ATOM   2338  CD1 TRP    71      30.862 -13.627   8.194  1.00 10.00      B   
ATOM   2339  CD2 TRP    71      29.042 -12.633   7.357  1.00 10.00      B   
ATOM   2340  NE1 TRP    71      30.873 -12.317   8.604  1.00 10.00      B   
ATOM   2341  HE1 TRP    71      31.564 -11.902   9.165  1.00 10.00      B   
ATOM   2342  CE2 TRP    71      29.767 -11.685   8.102  1.00 10.00      B   
ATOM   2343  CE3 TRP    71      27.855 -12.235   6.734  1.00 10.00      B   
ATOM   2344  CZ2 TRP    71      29.347 -10.365   8.243  1.00 10.00      B   
ATOM   2345  CZ3 TRP    71      27.440 -10.925   6.874  1.00 10.00      B   
ATOM   2346  CH2 TRP    71      28.183 -10.005   7.622  1.00 10.00      B   
ATOM   2347  C   TRP    71      27.442 -16.769   6.809  1.00 10.00      B   
ATOM   2348  O   TRP    71      26.349 -16.259   6.575  1.00 10.00      B   
ATOM   2349  N   LEU    72      27.789 -17.970   6.354  1.00 10.00      B   
ATOM   2350  HN  LEU    72      28.680 -18.327   6.570  1.00 10.00      B   
ATOM   2351  CA  LEU    72      26.880 -18.766   5.530  1.00 10.00      B   
ATOM   2352  CB  LEU    72      27.542 -20.059   5.049  1.00 10.00      B   
ATOM   2353  CG  LEU    72      28.494 -19.926   3.858  1.00 10.00      B   
ATOM   2354  CD1 LEU    72      28.994 -21.290   3.413  1.00 10.00      B   
ATOM   2355  CD2 LEU    72      27.821 -19.197   2.706  1.00 10.00      B   
ATOM   2356  C   LEU    72      25.586 -19.069   6.274  1.00 10.00      B   
ATOM   2357  O   LEU    72      24.496 -18.985   5.705  1.00 10.00      B   
ATOM   2358  N   TRP    73      25.707 -19.400   7.555  1.00 10.00      B   
ATOM   2359  HN  TRP    73      26.603 -19.448   7.956  1.00 10.00      B   
ATOM   2360  CA  TRP    73      24.537 -19.694   8.372  1.00 10.00      B   
ATOM   2361  CB  TRP    73      24.937 -20.261   9.736  1.00 10.00      B   
ATOM   2362  CG  TRP    73      25.315 -21.711   9.688  1.00 10.00      B   
ATOM   2363  CD1 TRP    73      26.560 -22.236   9.855  1.00 10.00      B   
ATOM   2364  CD2 TRP    73      24.440 -22.822   9.453  1.00 10.00      B   
ATOM   2365  NE1 TRP    73      26.518 -23.601   9.736  1.00 10.00      B   
ATOM   2366  HE1 TRP    73      27.295 -24.206   9.813  1.00 10.00      B   
ATOM   2367  CE2 TRP    73      25.230 -23.988   9.488  1.00 10.00      B   
ATOM   2368  CE3 TRP    73      23.068 -22.944   9.215  1.00 10.00      B   
ATOM   2369  CZ2 TRP    73      24.695 -25.258   9.296  1.00 10.00      B   
ATOM   2370  CZ3 TRP    73      22.539 -24.206   9.024  1.00 10.00      B   
ATOM   2371  CH2 TRP    73      23.350 -25.345   9.065  1.00 10.00      B   
ATOM   2372  C   TRP    73      23.687 -18.444   8.539  1.00 10.00      B   
ATOM   2373  O   TRP    73      22.459 -18.518   8.608  1.00 10.00      B   
ATOM   2374  N   ILE    74      24.351 -17.293   8.584  1.00 10.00      B   
ATOM   2375  HN  ILE    74      25.330 -17.303   8.516  1.00 10.00      B   
ATOM   2376  CA  ILE    74      23.663 -16.018   8.721  1.00 10.00      B   
ATOM   2377  CB  ILE    74      24.655 -14.847   8.915  1.00 10.00      B   
ATOM   2378  CG1 ILE    74      25.545 -15.097  10.137  1.00 10.00      B   
ATOM   2379  CG2 ILE    74      23.905 -13.533   9.072  1.00 10.00      B   
ATOM   2380  CD1 ILE    74      26.677 -14.102  10.294  1.00 10.00      B   
ATOM   2381  C   ILE    74      22.797 -15.769   7.489  1.00 10.00      B   
ATOM   2382  O   ILE    74      21.669 -15.281   7.596  1.00 10.00      B   
ATOM   2383  N   THR    75      23.327 -16.133   6.322  1.00 10.00      B   
ATOM   2384  HN  THR    75      24.239 -16.503   6.307  1.00 10.00      B   
ATOM   2385  CA  THR    75      22.609 -15.984   5.062  1.00 10.00      B   
ATOM   2386  CB  THR    75      23.474 -16.471   3.879  1.00 10.00      B   
ATOM   2387  OG1 THR    75      24.816 -15.989   4.035  1.00 10.00      B   
ATOM   2388  HG1 THR    75      25.212 -15.861   3.167  1.00 10.00      B   
ATOM   2389  CG2 THR    75      22.918 -15.968   2.556  1.00 10.00      B   
ATOM   2390  C   THR    75      21.311 -16.794   5.105  1.00 10.00      B   
ATOM   2391  O   THR    75      20.258 -16.335   4.654  1.00 10.00      B   
ATOM   2392  N   VAL    76      21.396 -17.995   5.668  1.00 10.00      B   
ATOM   2393  HN  VAL    76      22.265 -18.301   6.006  1.00 10.00      B   
ATOM   2394  CA  VAL    76      20.235 -18.867   5.798  1.00 10.00      B   
ATOM   2395  CB  VAL    76      20.638 -20.287   6.252  1.00 10.00      B   
ATOM   2396  CG1 VAL    76      19.423 -21.200   6.312  1.00 10.00      B   
ATOM   2397  CG2 VAL    76      21.693 -20.870   5.326  1.00 10.00      B   
ATOM   2398  C   VAL    76      19.250 -18.274   6.805  1.00 10.00      B   
ATOM   2399  O   VAL    76      18.038 -18.260   6.575  1.00 10.00      B   
ATOM   2400  N   LEU    77      19.787 -17.772   7.916  1.00 10.00      B   
ATOM   2401  HN  LEU    77      20.762 -17.823   8.040  1.00 10.00      B   
ATOM   2402  CA  LEU    77      18.973 -17.160   8.961  1.00 10.00      B   
ATOM   2403  CB  LEU    77      19.844 -16.740  10.151  1.00 10.00      B   
ATOM   2404  CG  LEU    77      20.408 -17.872  11.014  1.00 10.00      B   
ATOM   2405  CD1 LEU    77      21.558 -17.360  11.869  1.00 10.00      B   
ATOM   2406  CD2 LEU    77      19.318 -18.470  11.891  1.00 10.00      B   
ATOM   2407  C   LEU    77      18.216 -15.951   8.420  1.00 10.00      B   
ATOM   2408  O   LEU    77      17.031 -15.786   8.688  1.00 10.00      B   
ATOM   2409  N   PHE    78      18.908 -15.120   7.648  1.00 10.00      B   
ATOM   2410  HN  PHE    78      19.858 -15.312   7.472  1.00 10.00      B   
ATOM   2411  CA  PHE    78      18.306 -13.924   7.065  1.00 10.00      B   
ATOM   2412  CB  PHE    78      19.341 -13.111   6.286  1.00 10.00      B   
ATOM   2413  CG  PHE    78      20.207 -12.231   7.145  1.00 10.00      B   
ATOM   2414  CD1 PHE    78      19.815 -11.887   8.430  1.00 10.00      B   
ATOM   2415  CD2 PHE    78      21.412 -11.744   6.664  1.00 10.00      B   
ATOM   2416  CE1 PHE    78      20.611 -11.080   9.220  1.00 10.00      B   
ATOM   2417  CE2 PHE    78      22.212 -10.935   7.447  1.00 10.00      B   
ATOM   2418  CZ  PHE    78      21.811 -10.602   8.726  1.00 10.00      B   
ATOM   2419  C   PHE    78      17.123 -14.268   6.169  1.00 10.00      B   
ATOM   2420  O   PHE    78      16.097 -13.586   6.196  1.00 10.00      B   
ATOM   2421  N   ALA    79      17.266 -15.331   5.385  1.00 10.00      B   
ATOM   2422  HN  ALA    79      18.109 -15.834   5.409  1.00 10.00      B   
ATOM   2423  CA  ALA    79      16.201 -15.765   4.492  1.00 10.00      B   
ATOM   2424  CB  ALA    79      16.684 -16.895   3.602  1.00 10.00      B   
ATOM   2425  C   ALA    79      14.982 -16.197   5.294  1.00 10.00      B   
ATOM   2426  O   ALA    79      13.852 -15.810   4.988  1.00 10.00      B   
ATOM   2427  N   ASN    80      15.222 -16.981   6.338  1.00 10.00      B   
ATOM   2428  HN  ASN    80      16.146 -17.253   6.533  1.00 10.00      B   
ATOM   2429  CA  ASN    80      14.147 -17.454   7.198  1.00 10.00      B   
ATOM   2430  CB  ASN    80      14.655 -18.523   8.164  1.00 10.00      B   
ATOM   2431  CG  ASN    80      14.687 -19.904   7.543  1.00 10.00      B   
ATOM   2432  OD1 ASN    80      13.900 -20.219   6.648  1.00 10.00      B   
ATOM   2433  ND2 ASN    80      15.601 -20.740   8.013  1.00 10.00      B   
ATOM   2434 HD21 ASN    80      16.199 -20.423   8.724  1.00 10.00      B   
ATOM   2435 HD22 ASN    80      15.636 -21.646   7.638  1.00 10.00      B   
ATOM   2436  C   ASN    80      13.535 -16.296   7.971  1.00 10.00      B   
ATOM   2437  O   ASN    80      12.329 -16.265   8.214  1.00 10.00      B   
ATOM   2438  N   PHE    81      14.375 -15.339   8.348  1.00 10.00      B   
ATOM   2439  HN  PHE    81      15.333 -15.432   8.137  1.00 10.00      B   
ATOM   2440  CA  PHE    81      13.923 -14.166   9.079  1.00 10.00      B   
ATOM   2441  CB  PHE    81      15.110 -13.299   9.509  1.00 10.00      B   
ATOM   2442  CG  PHE    81      14.718 -12.082  10.301  1.00 10.00      B   
ATOM   2443  CD1 PHE    81      14.252 -12.204  11.601  1.00 10.00      B   
ATOM   2444  CD2 PHE    81      14.810 -10.819   9.743  1.00 10.00      B   
ATOM   2445  CE1 PHE    81      13.884 -11.089  12.329  1.00 10.00      B   
ATOM   2446  CE2 PHE    81      14.445  -9.700  10.465  1.00 10.00      B   
ATOM   2447  CZ  PHE    81      13.981  -9.835  11.759  1.00 10.00      B   
ATOM   2448  C   PHE    81      12.957 -13.353   8.233  1.00 10.00      B   
ATOM   2449  O   PHE    81      11.943 -12.875   8.731  1.00 10.00      B   
ATOM   2450  N   ALA    82      13.277 -13.206   6.951  1.00 10.00      B   
ATOM   2451  HN  ALA    82      14.111 -13.606   6.618  1.00 10.00      B   
ATOM   2452  CA  ALA    82      12.431 -12.458   6.030  1.00 10.00      B   
ATOM   2453  CB  ALA    82      13.086 -12.371   4.661  1.00 10.00      B   
ATOM   2454  C   ALA    82      11.056 -13.108   5.927  1.00 10.00      B   
ATOM   2455  O   ALA    82      10.028 -12.429   5.979  1.00 10.00      B   
ATOM   2456  N   GLU    83      11.051 -14.430   5.799  1.00 10.00      B   
ATOM   2457  HN  GLU    83      11.907 -14.907   5.763  1.00 10.00      B   
ATOM   2458  CA  GLU    83       9.813 -15.192   5.703  1.00 10.00      B   
ATOM   2459  CB  GLU    83      10.125 -16.659   5.378  1.00 10.00      B   
ATOM   2460  CG  GLU    83       8.910 -17.504   5.020  1.00 10.00      B   
ATOM   2461  CD  GLU    83       9.292 -18.874   4.498  1.00 10.00      B   
ATOM   2462  OE1 GLU    83       9.708 -18.970   3.324  1.00 10.00      B   
ATOM   2463  OE2 GLU    83       9.182 -19.863   5.259  1.00 10.00      B   
ATOM   2464  C   GLU    83       9.027 -15.085   7.009  1.00 10.00      B   
ATOM   2465  O   GLU    83       7.816 -14.846   7.004  1.00 10.00      B   
ATOM   2466  N   ALA    84       9.733 -15.231   8.127  1.00 10.00      B   
ATOM   2467  HN  ALA    84      10.702 -15.400   8.062  1.00 10.00      B   
ATOM   2468  CA  ALA    84       9.113 -15.149   9.446  1.00 10.00      B   
ATOM   2469  CB  ALA    84      10.101 -15.553  10.530  1.00 10.00      B   
ATOM   2470  C   ALA    84       8.570 -13.747   9.714  1.00 10.00      B   
ATOM   2471  O   ALA    84       7.510 -13.591  10.317  1.00 10.00      B   
ATOM   2472  N   LEU    85       9.302 -12.736   9.255  1.00 10.00      B   
ATOM   2473  HN  LEU    85      10.148 -12.933   8.790  1.00 10.00      B   
ATOM   2474  CA  LEU    85       8.902 -11.343   9.433  1.00 10.00      B   
ATOM   2475  CB  LEU    85       9.975 -10.396   8.882  1.00 10.00      B   
ATOM   2476  CG  LEU    85       9.839  -8.916   9.253  1.00 10.00      B   
ATOM   2477  CD1 LEU    85      10.010  -8.720  10.751  1.00 10.00      B   
ATOM   2478  CD2 LEU    85      10.851  -8.078   8.489  1.00 10.00      B   
ATOM   2479  C   LEU    85       7.566 -11.077   8.753  1.00 10.00      B   
ATOM   2480  O   LEU    85       6.716 -10.356   9.285  1.00 10.00      B   
ATOM   2481  N   ALA    86       7.385 -11.673   7.579  1.00 10.00      B   
ATOM   2482  HN  ALA    86       8.102 -12.233   7.211  1.00 10.00      B   
ATOM   2483  CA  ALA    86       6.148 -11.518   6.829  1.00 10.00      B   
ATOM   2484  CB  ALA    86       6.307 -12.048   5.411  1.00 10.00      B   
ATOM   2485  C   ALA    86       5.011 -12.231   7.550  1.00 10.00      B   
ATOM   2486  O   ALA    86       3.914 -11.688   7.689  1.00 10.00      B   
ATOM   2487  N   GLU    87       5.292 -13.441   8.028  1.00 10.00      B   
ATOM   2488  HN  GLU    87       6.192 -13.816   7.880  1.00 10.00      B   
ATOM   2489  CA  GLU    87       4.305 -14.238   8.753  1.00 10.00      B   
ATOM   2490  CB  GLU    87       4.874 -15.624   9.068  1.00 10.00      B   
ATOM   2491  CG  GLU    87       4.998 -16.537   7.860  1.00 10.00      B   
ATOM   2492  CD  GLU    87       3.707 -17.263   7.550  1.00 10.00      B   
ATOM   2493  OE1 GLU    87       3.619 -18.480   7.830  1.00 10.00      B   
ATOM   2494  OE2 GLU    87       2.769 -16.626   7.027  1.00 10.00      B   
ATOM   2495  C   GLU    87       3.888 -13.548  10.050  1.00 10.00      B   
ATOM   2496  O   GLU    87       2.712 -13.545  10.419  1.00 10.00      B   
ATOM   2497  N   GLY    88       4.864 -12.960  10.734  1.00 10.00      B   
ATOM   2498  HN  GLY    88       5.784 -13.003  10.387  1.00 10.00      B   
ATOM   2499  CA  GLY    88       4.598 -12.270  11.984  1.00 10.00      B   
ATOM   2500  C   GLY    88       3.737 -11.039  11.793  1.00 10.00      B   
ATOM   2501  O   GLY    88       3.059 -10.596  12.722  1.00 10.00      B   
ATOM   2502  N   ARG    89       3.763 -10.484  10.585  1.00 10.00      B   
ATOM   2503  HN  ARG    89       4.328 -10.883   9.890  1.00 10.00      B   
ATOM   2504  CA  ARG    89       2.969  -9.304  10.268  1.00 10.00      B   
ATOM   2505  CB  ARG    89       3.441  -8.650   8.965  1.00 10.00      B   
ATOM   2506  CG  ARG    89       2.677  -7.388   8.596  1.00 10.00      B   
ATOM   2507  CD  ARG    89       3.170  -6.800   7.287  1.00 10.00      B   
ATOM   2508  NE  ARG    89       4.431  -6.076   7.442  1.00 10.00      B   
ATOM   2509  HE  ARG    89       5.132  -6.500   7.987  1.00 10.00      B   
ATOM   2510  CZ  ARG    89       4.670  -4.887   6.896  1.00 10.00      B   
ATOM   2511  NH1 ARG    89       3.739  -4.289   6.163  1.00 10.00      B   
ATOM   2512 HH11 ARG    89       3.928  -3.358   5.732  1.00 10.00      B   
ATOM   2513 HH12 ARG    89       2.810  -4.744   6.017  1.00 10.00      B   
ATOM   2514  NH2 ARG    89       5.838  -4.295   7.080  1.00 10.00      B   
ATOM   2515 HH21 ARG    89       6.027  -3.363   6.654  1.00 10.00      B   
ATOM   2516 HH22 ARG    89       6.579  -4.755   7.657  1.00 10.00      B   
ATOM   2517  C   ARG    89       1.492  -9.668  10.175  1.00 10.00      B   
ATOM   2518  O   ARG    89       0.634  -8.967  10.716  1.00 10.00      B   
ATOM   2519  N   SER    90       1.203 -10.774   9.496  1.00 10.00      B   
ATOM   2520  HN  SER    90       1.929 -11.297   9.085  1.00 10.00      B   
ATOM   2521  CA  SER    90      -0.168 -11.236   9.341  1.00 10.00      B   
ATOM   2522  CB  SER    90      -0.215 -12.424   8.380  1.00 10.00      B   
ATOM   2523  OG  SER    90       1.095 -12.812   7.995  1.00 10.00      B   
ATOM   2524  HG  SER    90       1.274 -13.701   8.330  1.00 10.00      B   
ATOM   2525  C   SER    90      -0.753 -11.619  10.697  1.00 10.00      B   
ATOM   2526  O   SER    90      -1.909 -11.316  10.994  1.00 10.00      B   
ATOM   2527  N   LYS    91       0.071 -12.263  11.519  1.00 10.00      B   
ATOM   2528  HN  LYS    91       0.981 -12.472  11.213  1.00 10.00      B   
ATOM   2529  CA  LYS    91      -0.336 -12.681  12.855  1.00 10.00      B   
ATOM   2530  CB  LYS    91       0.839 -13.368  13.561  1.00 10.00      B   
ATOM   2531  CG  LYS    91       0.538 -13.860  14.968  1.00 10.00      B   
ATOM   2532  CD  LYS    91       1.803 -14.360  15.651  1.00 10.00      B   
ATOM   2533  CE  LYS    91       1.532 -14.800  17.081  1.00 10.00      B   
ATOM   2534  NZ  LYS    91       2.769 -15.278  17.755  1.00 10.00      B   
ATOM   2535  HZ1 LYS    91       3.455 -14.502  17.841  1.00 10.00      B   
ATOM   2536  HZ2 LYS    91       3.200 -16.046  17.204  1.00 10.00      B   
ATOM   2537  HZ3 LYS    91       2.545 -15.634  18.705  1.00 10.00      B   
ATOM   2538  C   LYS    91      -0.796 -11.472  13.663  1.00 10.00      B   
ATOM   2539  O   LYS    91      -1.820 -11.514  14.339  1.00 10.00      B   
ATOM   2540  N   ALA    92      -0.042 -10.386  13.560  1.00 10.00      B   
ATOM   2541  HN  ALA    92       0.755 -10.412  12.986  1.00 10.00      B   
ATOM   2542  CA  ALA    92      -0.359  -9.158  14.276  1.00 10.00      B   
ATOM   2543  CB  ALA    92       0.819  -8.202  14.214  1.00 10.00      B   
ATOM   2544  C   ALA    92      -1.613  -8.491  13.715  1.00 10.00      B   
ATOM   2545  O   ALA    92      -2.419  -7.931  14.461  1.00 10.00      B   
ATOM   2546  N   GLN    93      -1.770  -8.553  12.398  1.00 10.00      B   
ATOM   2547  HN  GLN    93      -1.091  -9.012  11.859  1.00 10.00      B   
ATOM   2548  CA  GLN    93      -2.922  -7.956  11.730  1.00 10.00      B   
ATOM   2549  CB  GLN    93      -2.715  -7.929  10.209  1.00 10.00      B   
ATOM   2550  CG  GLN    93      -3.934  -7.492   9.400  1.00 10.00      B   
ATOM   2551  CD  GLN    93      -4.295  -6.027   9.590  1.00 10.00      B   
ATOM   2552  OE1 GLN    93      -4.070  -5.446  10.651  1.00 10.00      B   
ATOM   2553  NE2 GLN    93      -4.865  -5.421   8.561  1.00 10.00      B   
ATOM   2554 HE21 GLN    93      -5.020  -5.940   7.745  1.00 10.00      B   
ATOM   2555 HE22 GLN    93      -5.109  -4.478   8.657  1.00 10.00      B   
ATOM   2556  C   GLN    93      -4.208  -8.696  12.083  1.00 10.00      B   
ATOM   2557  O   GLN    93      -5.188  -8.084  12.513  1.00 10.00      B   
ATOM   2558  N   ALA    94      -4.191 -10.014  11.924  1.00 10.00      B   
ATOM   2559  HN  ALA    94      -3.368 -10.448  11.604  1.00 10.00      B   
ATOM   2560  CA  ALA    94      -5.359 -10.836  12.216  1.00 10.00      B   
ATOM   2561  CB  ALA    94      -5.121 -12.280  11.794  1.00 10.00      B   
ATOM   2562  C   ALA    94      -5.729 -10.764  13.693  1.00 10.00      B   
ATOM   2563  O   ALA    94      -6.906 -10.758  14.047  1.00 10.00      B   
ATOM   2564  N   ASN    95      -4.715 -10.682  14.549  1.00 10.00      B   
ATOM   2565  HN  ASN    95      -3.798 -10.674  14.198  1.00 10.00      B   
ATOM   2566  CA  ASN    95      -4.922 -10.618  15.995  1.00 10.00      B   
ATOM   2567  CB  ASN    95      -3.583 -10.616  16.737  1.00 10.00      B   
ATOM   2568  CG  ASN    95      -3.569 -11.546  17.937  1.00 10.00      B   
ATOM   2569  OD1 ASN    95      -4.604 -11.820  18.547  1.00 10.00      B   
ATOM   2570  ND2 ASN    95      -2.395 -12.048  18.283  1.00 10.00      B   
ATOM   2571 HD21 ASN    95      -1.605 -11.798  17.753  1.00 10.00      B   
ATOM   2572 HD22 ASN    95      -2.358 -12.645  19.060  1.00 10.00      B   
ATOM   2573  C   ASN    95      -5.740  -9.395  16.398  1.00 10.00      B   
ATOM   2574  O   ASN    95      -6.440  -9.415  17.411  1.00 10.00      B   
ATOM   2575  N   SER    96      -5.670  -8.339  15.593  1.00 10.00      B   
ATOM   2576  HN  SER    96      -5.112  -8.386  14.787  1.00 10.00      B   
ATOM   2577  CA  SER    96      -6.403  -7.112  15.881  1.00 10.00      B   
ATOM   2578  CB  SER    96      -5.818  -5.933  15.096  1.00 10.00      B   
ATOM   2579  OG  SER    96      -6.199  -5.962  13.728  1.00 10.00      B   
ATOM   2580  HG  SER    96      -5.756  -6.704  13.284  1.00 10.00      B   
ATOM   2581  C   SER    96      -7.900  -7.266  15.601  1.00 10.00      B   
ATOM   2582  O   SER    96      -8.702  -6.404  15.960  1.00 10.00      B   
ATOM   2583  N   LEU    97      -8.267  -8.366  14.952  1.00 10.00      B   
ATOM   2584  HN  LEU    97      -7.581  -9.014  14.686  1.00 10.00      B   
ATOM   2585  CA  LEU    97      -9.660  -8.636  14.629  1.00 10.00      B   
ATOM   2586  CB  LEU    97      -9.843  -8.775  13.116  1.00 10.00      B   
ATOM   2587  CG  LEU    97      -9.573  -7.517  12.289  1.00 10.00      B   
ATOM   2588  CD1 LEU    97      -9.681  -7.823  10.804  1.00 10.00      B   
ATOM   2589  CD2 LEU    97     -10.527  -6.399  12.681  1.00 10.00      B   
ATOM   2590  C   LEU    97     -10.140  -9.893  15.338  1.00 10.00      B   
ATOM   2591  O   LEU    97     -11.251  -9.934  15.866  1.00 10.00      B   
ATOM   2592  N   LYS    98      -9.291 -10.914  15.355  1.00 10.00      B   
ATOM   2593  HN  LYS    98      -8.425 -10.822  14.900  1.00 10.00      B   
ATOM   2594  CA  LYS    98      -9.610 -12.182  16.007  1.00 10.00      B   
ATOM   2595  CB  LYS    98      -8.449 -13.163  15.820  1.00 10.00      B   
ATOM   2596  CG  LYS    98      -8.650 -14.519  16.475  1.00 10.00      B   
ATOM   2597  CD  LYS    98      -7.370 -15.336  16.422  1.00 10.00      B   
ATOM   2598  CE  LYS    98      -7.502 -16.643  17.186  1.00 10.00      B   
ATOM   2599  NZ  LYS    98      -6.177 -17.275  17.427  1.00 10.00      B   
ATOM   2600  HZ1 LYS    98      -5.593 -16.663  18.033  1.00 10.00      B   
ATOM   2601  HZ2 LYS    98      -5.676 -17.424  16.518  1.00 10.00      B   
ATOM   2602  HZ3 LYS    98      -6.296 -18.196  17.897  1.00 10.00      B   
ATOM   2603  C   LYS    98      -9.877 -11.970  17.494  1.00 10.00      B   
ATOM   2604  O   LYS    98     -10.706 -12.656  18.094  1.00 10.00      B   
ATOM   2605  N   GLY    99      -9.183 -11.001  18.075  1.00 10.00      B   
ATOM   2606  HN  GLY    99      -8.545 -10.482  17.540  1.00 10.00      B   
ATOM   2607  CA  GLY    99      -9.349 -10.704  19.484  1.00 10.00      B   
ATOM   2608  C   GLY    99     -10.703 -10.099  19.803  1.00 10.00      B   
ATOM   2609  O   GLY    99     -11.055  -9.943  20.969  1.00 10.00      B   
ATOM   2610  N   VAL   100     -11.461  -9.753  18.767  1.00 10.00      B   
ATOM   2611  HN  VAL   100     -11.123  -9.897  17.858  1.00 10.00      B   
ATOM   2612  CA  VAL   100     -12.781  -9.166  18.947  1.00 10.00      B   
ATOM   2613  CB  VAL   100     -13.000  -7.960  17.999  1.00 10.00      B   
ATOM   2614  CG1 VAL   100     -14.208  -7.139  18.432  1.00 10.00      B   
ATOM   2615  CG2 VAL   100     -11.757  -7.084  17.936  1.00 10.00      B   
ATOM   2616  C   VAL   100     -13.867 -10.219  18.696  1.00 10.00      B   
ATOM   2617  O   VAL   100     -15.043 -10.009  19.001  1.00 10.00      B   
ATOM   2618  N   LYS   101     -13.463 -11.367  18.165  1.00 10.00      B   
ATOM   2619  HN  LYS   101     -12.510 -11.498  17.974  1.00 10.00      B   
ATOM   2620  CA  LYS   101     -14.407 -12.435  17.867  1.00 10.00      B   
ATOM   2621  CB  LYS   101     -13.841 -13.384  16.806  1.00 10.00      B   
ATOM   2622  CG  LYS   101     -14.859 -14.384  16.273  1.00 10.00      B   
ATOM   2623  CD  LYS   101     -14.245 -15.759  16.073  1.00 10.00      B   
ATOM   2624  CE  LYS   101     -15.318 -16.806  15.822  1.00 10.00      B   
ATOM   2625  NZ  LYS   101     -14.760 -18.184  15.817  1.00 10.00      B   
ATOM   2626  HZ1 LYS   101     -14.176 -18.339  16.663  1.00 10.00      B   
ATOM   2627  HZ2 LYS   101     -14.170 -18.333  14.966  1.00 10.00      B   
ATOM   2628  HZ3 LYS   101     -15.530 -18.881  15.813  1.00 10.00      B   
ATOM   2629  C   LYS   101     -14.790 -13.220  19.120  1.00 10.00      B   
ATOM   2630  O   LYS   101     -15.955 -13.564  19.310  1.00 10.00      B   
ATOM   2631  N   LYS   102     -13.819 -13.490  19.980  1.00 10.00      B   
ATOM   2632  HN  LYS   102     -12.913 -13.158  19.803  1.00 10.00      B   
ATOM   2633  CA  LYS   102     -14.079 -14.253  21.199  1.00 10.00      B   
ATOM   2634  CB  LYS   102     -12.977 -15.283  21.449  1.00 10.00      B   
ATOM   2635  CG  LYS   102     -12.908 -16.379  20.401  1.00 10.00      B   
ATOM   2636  CD  LYS   102     -12.304 -17.650  20.974  1.00 10.00      B   
ATOM   2637  CE  LYS   102     -12.221 -18.747  19.926  1.00 10.00      B   
ATOM   2638  NZ  LYS   102     -11.725 -20.027  20.494  1.00 10.00      B   
ATOM   2639  HZ1 LYS   102     -12.464 -20.473  21.071  1.00 10.00      B   
ATOM   2640  HZ2 LYS   102     -10.891 -19.855  21.094  1.00 10.00      B   
ATOM   2641  HZ3 LYS   102     -11.459 -20.678  19.729  1.00 10.00      B   
ATOM   2642  C   LYS   102     -14.254 -13.345  22.413  1.00 10.00      B   
ATOM   2643  O   LYS   102     -13.672 -13.584  23.475  1.00 10.00      B   
ATOM   2644  N   THR   103     -15.067 -12.316  22.254  1.00 10.00      B   
ATOM   2645  HN  THR   103     -15.508 -12.188  21.389  1.00 10.00      B   
ATOM   2646  CA  THR   103     -15.329 -11.367  23.326  1.00 10.00      B   
ATOM   2647  CB  THR   103     -14.411 -10.135  23.195  1.00 10.00      B   
ATOM   2648  OG1 THR   103     -13.947 -10.032  21.841  1.00 10.00      B   
ATOM   2649  HG1 THR   103     -14.691  -9.840  21.261  1.00 10.00      B   
ATOM   2650  CG2 THR   103     -13.215 -10.259  24.126  1.00 10.00      B   
ATOM   2651  C   THR   103     -16.784 -10.910  23.296  1.00 10.00      B   
ATOM   2652  O   THR   103     -17.088  -9.748  23.567  1.00 10.00      B   
ATOM   2653  N   ALA   104     -17.686 -11.825  22.974  1.00 10.00      B   
ATOM   2654  HN  ALA   104     -17.399 -12.747  22.792  1.00 10.00      B   
ATOM   2655  CA  ALA   104     -19.099 -11.490  22.899  1.00 10.00      B   
ATOM   2656  CB  ALA   104     -19.519 -11.297  21.450  1.00 10.00      B   
ATOM   2657  C   ALA   104     -19.975 -12.538  23.570  1.00 10.00      B   
ATOM   2658  O   ALA   104     -19.605 -13.708  23.676  1.00 10.00      B   
ATOM   2659  N   PHE   105     -21.139 -12.099  24.021  1.00 10.00      B   
ATOM   2660  HN  PHE   105     -21.359 -11.149  23.910  1.00 10.00      B   
ATOM   2661  CA  PHE   105     -22.108 -12.970  24.670  1.00 10.00      B   
ATOM   2662  CB  PHE   105     -22.340 -12.546  26.126  1.00 10.00      B   
ATOM   2663  CG  PHE   105     -21.997 -11.110  26.413  1.00 10.00      B   
ATOM   2664  CD1 PHE   105     -22.956 -10.120  26.301  1.00 10.00      B   
ATOM   2665  CD2 PHE   105     -20.713 -10.753  26.791  1.00 10.00      B   
ATOM   2666  CE1 PHE   105     -22.644  -8.799  26.559  1.00 10.00      B   
ATOM   2667  CE2 PHE   105     -20.393  -9.434  27.051  1.00 10.00      B   
ATOM   2668  CZ  PHE   105     -21.361  -8.455  26.935  1.00 10.00      B   
ATOM   2669  C   PHE   105     -23.409 -12.930  23.883  1.00 10.00      B   
ATOM   2670  O   PHE   105     -23.809 -11.872  23.393  1.00 10.00      B   
ATOM   2671  N   ALA   106     -24.072 -14.067  23.761  1.00 10.00      B   
ATOM   2672  HN  ALA   106     -23.735 -14.874  24.207  1.00 10.00      B   
ATOM   2673  CA  ALA   106     -25.304 -14.136  22.995  1.00 10.00      B   
ATOM   2674  CB  ALA   106     -25.220 -15.232  21.947  1.00 10.00      B   
ATOM   2675  C   ALA   106     -26.534 -14.328  23.868  1.00 10.00      B   
ATOM   2676  O   ALA   106     -26.460 -14.870  24.974  1.00 10.00      B   
ATOM   2677  N   ARG   107     -27.654 -13.849  23.356  1.00 10.00      B   
ATOM   2678  HN  ARG   107     -27.614 -13.393  22.485  1.00 10.00      B   
ATOM   2679  CA  ARG   107     -28.944 -13.955  24.014  1.00 10.00      B   
ATOM   2680  CB  ARG   107     -29.245 -12.677  24.804  1.00 10.00      B   
ATOM   2681  CG  ARG   107     -28.402 -12.501  26.055  1.00 10.00      B   
ATOM   2682  CD  ARG   107     -27.831 -11.097  26.144  1.00 10.00      B   
ATOM   2683  NE  ARG   107     -26.740 -10.887  25.192  1.00 10.00      B   
ATOM   2684  HE  ARG   107     -26.376 -11.681  24.745  1.00 10.00      B   
ATOM   2685  CZ  ARG   107     -26.229  -9.692  24.897  1.00 10.00      B   
ATOM   2686  NH1 ARG   107     -26.718  -8.599  25.474  1.00 10.00      B   
ATOM   2687 HH11 ARG   107     -27.505  -8.674  26.157  1.00 10.00      B   
ATOM   2688 HH12 ARG   107     -26.311  -7.653  25.248  1.00 10.00      B   
ATOM   2689  NH2 ARG   107     -25.224  -9.592  24.032  1.00 10.00      B   
ATOM   2690 HH21 ARG   107     -24.819  -8.645  23.795  1.00 10.00      B   
ATOM   2691 HH22 ARG   107     -24.825 -10.449  23.585  1.00 10.00      B   
ATOM   2692  C   ARG   107     -29.992 -14.143  22.930  1.00 10.00      B   
ATOM   2693  O   ARG   107     -30.157 -13.274  22.074  1.00 10.00      B   
ATOM   2694  N   LYS   108     -30.670 -15.278  22.936  1.00 10.00      B   
ATOM   2695  HN  LYS   108     -30.502 -15.941  23.641  1.00 10.00      B   
ATOM   2696  CA  LYS   108     -31.673 -15.557  21.920  1.00 10.00      B   
ATOM   2697  CB  LYS   108     -31.409 -16.912  21.256  1.00 10.00      B   
ATOM   2698  CG  LYS   108     -31.707 -18.117  22.133  1.00 10.00      B   
ATOM   2699  CD  LYS   108     -30.795 -19.286  21.795  1.00 10.00      B   
ATOM   2700  CE  LYS   108     -31.582 -20.577  21.641  1.00 10.00      B   
ATOM   2701  NZ  LYS   108     -32.408 -20.577  20.405  1.00 10.00      B   
ATOM   2702  HZ1 LYS   108     -31.842 -20.231  19.596  1.00 10.00      B   
ATOM   2703  HZ2 LYS   108     -33.236 -19.957  20.521  1.00 10.00      B   
ATOM   2704  HZ3 LYS   108     -32.738 -21.541  20.192  1.00 10.00      B   
ATOM   2705  C   LYS   108     -33.088 -15.485  22.478  1.00 10.00      B   
ATOM   2706  O   LYS   108     -33.315 -15.722  23.666  1.00 10.00      B   
ATOM   2707  N   LEU   109     -34.034 -15.151  21.613  1.00 10.00      B   
ATOM   2708  HN  LEU   109     -33.790 -14.985  20.677  1.00 10.00      B   
ATOM   2709  CA  LEU   109     -35.428 -15.045  22.010  1.00 10.00      B   
ATOM   2710  CB  LEU   109     -36.142 -13.969  21.187  1.00 10.00      B   
ATOM   2711  CG  LEU   109     -35.973 -12.526  21.660  1.00 10.00      B   
ATOM   2712  CD1 LEU   109     -36.794 -11.585  20.793  1.00 10.00      B   
ATOM   2713  CD2 LEU   109     -36.384 -12.400  23.114  1.00 10.00      B   
ATOM   2714  C   LEU   109     -36.134 -16.377  21.827  1.00 10.00      B   
ATOM   2715  O   LEU   109     -35.818 -17.132  20.910  1.00 10.00      B   
ATOM   2716  N   ARG   110     -37.090 -16.666  22.699  1.00 10.00      B   
ATOM   2717  HN  ARG   110     -37.283 -16.030  23.429  1.00 10.00      B   
ATOM   2718  CA  ARG   110     -37.844 -17.914  22.614  1.00 10.00      B   
ATOM   2719  CB  ARG   110     -38.368 -18.332  23.989  1.00 10.00      B   
ATOM   2720  CG  ARG   110     -37.287 -18.458  25.056  1.00 10.00      B   
ATOM   2721  CD  ARG   110     -36.072 -19.228  24.552  1.00 10.00      B   
ATOM   2722  NE  ARG   110     -36.411 -20.590  24.145  1.00 10.00      B   
ATOM   2723  HE  ARG   110     -37.353 -20.766  23.916  1.00 10.00      B   
ATOM   2724  CZ  ARG   110     -35.536 -21.592  24.082  1.00 10.00      B   
ATOM   2725  NH1 ARG   110     -34.258 -21.391  24.395  1.00 10.00      B   
ATOM   2726 HH11 ARG   110     -33.579 -22.181  24.347  1.00 10.00      B   
ATOM   2727 HH12 ARG   110     -33.922 -20.439  24.699  1.00 10.00      B   
ATOM   2728  NH2 ARG   110     -35.936 -22.798  23.691  1.00 10.00      B   
ATOM   2729 HH21 ARG   110     -35.257 -23.587  23.644  1.00 10.00      B   
ATOM   2730 HH22 ARG   110     -36.935 -22.963  23.430  1.00 10.00      B   
ATOM   2731  C   ARG   110     -38.982 -17.795  21.598  1.00 10.00      B   
ATOM   2732  O   ARG   110     -39.755 -18.731  21.391  1.00 10.00      B   
ATOM   2733  N   GLU   111     -39.064 -16.628  20.973  1.00 10.00      B   
ATOM   2734  HN  GLU   111     -38.414 -15.931  21.195  1.00 10.00      B   
ATOM   2735  CA  GLU   111     -40.067 -16.338  19.957  1.00 10.00      B   
ATOM   2736  CB  GLU   111     -41.217 -15.510  20.541  1.00 10.00      B   
ATOM   2737  CG  GLU   111     -42.263 -16.324  21.289  1.00 10.00      B   
ATOM   2738  CD  GLU   111     -43.008 -17.291  20.389  1.00 10.00      B   
ATOM   2739  OE1 GLU   111     -43.626 -16.840  19.402  1.00 10.00      B   
ATOM   2740  OE2 GLU   111     -42.989 -18.509  20.668  1.00 10.00      B   
ATOM   2741  C   GLU   111     -39.396 -15.573  18.820  1.00 10.00      B   
ATOM   2742  O   GLU   111     -38.409 -14.877  19.044  1.00 10.00      B   
ATOM   2743  N   PRO   112     -39.904 -15.697  17.588  1.00 10.00      B   
ATOM   2744  CA  PRO   112     -39.331 -15.022  16.418  1.00 10.00      B   
ATOM   2745  CB  PRO   112     -39.993 -15.733  15.228  1.00 10.00      B   
ATOM   2746  CG  PRO   112     -40.728 -16.898  15.808  1.00 10.00      B   
ATOM   2747  CD  PRO   112     -41.059 -16.519  17.218  1.00 10.00      B   
ATOM   2748  C   PRO   112     -39.641 -13.524  16.370  1.00 10.00      B   
ATOM   2749  O   PRO   112     -39.149 -12.808  15.496  1.00 10.00      B   
ATOM   2750  N   LYS   113     -40.453 -13.051  17.300  1.00 10.00      B   
ATOM   2751  HN  LYS   113     -40.804 -13.658  17.983  1.00 10.00      B   
ATOM   2752  CA  LYS   113     -40.817 -11.640  17.342  1.00 10.00      B   
ATOM   2753  CB  LYS   113     -42.334 -11.473  17.225  1.00 10.00      B   
ATOM   2754  CG  LYS   113     -42.907 -11.920  15.889  1.00 10.00      B   
ATOM   2755  CD  LYS   113     -44.409 -11.712  15.832  1.00 10.00      B   
ATOM   2756  CE  LYS   113     -44.962 -12.084  14.465  1.00 10.00      B   
ATOM   2757  NZ  LYS   113     -46.447 -12.127  14.452  1.00 10.00      B   
ATOM   2758  HZ1 LYS   113     -46.786 -12.558  13.570  1.00 10.00      B   
ATOM   2759  HZ2 LYS   113     -46.838 -11.167  14.524  1.00 10.00      B   
ATOM   2760  HZ3 LYS   113     -46.798 -12.690  15.255  1.00 10.00      B   
ATOM   2761  C   LYS   113     -40.312 -10.993  18.623  1.00 10.00      B   
ATOM   2762  O   LYS   113     -40.190 -11.660  19.652  1.00 10.00      B   
ATOM   2763  N   TYR   114     -40.023  -9.698  18.558  1.00 10.00      B   
ATOM   2764  HN  TYR   114     -40.149  -9.219  17.704  1.00 10.00      B   
ATOM   2765  CA  TYR   114     -39.523  -8.967  19.719  1.00 10.00      B   
ATOM   2766  CB  TYR   114     -39.088  -7.553  19.326  1.00 10.00      B   
ATOM   2767  CG  TYR   114     -38.336  -6.817  20.415  1.00 10.00      B   
ATOM   2768  CD1 TYR   114     -37.083  -7.248  20.832  1.00 10.00      B   
ATOM   2769  CD2 TYR   114     -38.876  -5.693  21.028  1.00 10.00      B   
ATOM   2770  CE1 TYR   114     -36.391  -6.584  21.828  1.00 10.00      B   
ATOM   2771  CE2 TYR   114     -38.189  -5.022  22.024  1.00 10.00      B   
ATOM   2772  CZ  TYR   114     -36.947  -5.472  22.421  1.00 10.00      B   
ATOM   2773  OH  TYR   114     -36.261  -4.807  23.413  1.00 10.00      B   
ATOM   2774  HH  TYR   114     -35.354  -5.160  23.477  1.00 10.00      B   
ATOM   2775  C   TYR   114     -40.570  -8.907  20.829  1.00 10.00      B   
ATOM   2776  O   TYR   114     -41.765  -8.759  20.564  1.00 10.00      B   
ATOM   2777  N   GLY   115     -40.115  -9.013  22.073  1.00 10.00      B   
ATOM   2778  HN  GLY   115     -39.150  -9.122  22.228  1.00 10.00      B   
ATOM   2779  CA  GLY   115     -41.025  -8.973  23.200  1.00 10.00      B   
ATOM   2780  C   GLY   115     -41.357 -10.360  23.706  1.00 10.00      B   
ATOM   2781  O   GLY   115     -42.525 -10.749  23.762  1.00 10.00      B   
ATOM   2782  N   ALA   116     -40.329 -11.108  24.070  1.00 10.00      B   
ATOM   2783  HN  ALA   116     -39.421 -10.733  24.019  1.00 10.00      B   
ATOM   2784  CA  ALA   116     -40.510 -12.464  24.563  1.00 10.00      B   
ATOM   2785  CB  ALA   116     -40.568 -13.440  23.398  1.00 10.00      B   
ATOM   2786  C   ALA   116     -39.383 -12.845  25.509  1.00 10.00      B   
ATOM   2787  O   ALA   116     -38.439 -12.079  25.701  1.00 10.00      B   
ATOM   2788  N   ALA   117     -39.489 -14.030  26.094  1.00 10.00      B   
ATOM   2789  HN  ALA   117     -40.278 -14.585  25.905  1.00 10.00      B   
ATOM   2790  CA  ALA   117     -38.474 -14.524  27.016  1.00 10.00      B   
ATOM   2791  CB  ALA   117     -38.971 -15.767  27.739  1.00 10.00      B   
ATOM   2792  C   ALA   117     -37.172 -14.818  26.279  1.00 10.00      B   
ATOM   2793  O   ALA   117     -37.184 -15.244  25.121  1.00 10.00      B   
ATOM   2794  N   ALA   118     -36.056 -14.579  26.948  1.00 10.00      B   
ATOM   2795  HN  ALA   118     -36.110 -14.235  27.868  1.00 10.00      B   
ATOM   2796  CA  ALA   118     -34.749 -14.815  26.359  1.00 10.00      B   
ATOM   2797  CB  ALA   118     -34.124 -13.498  25.922  1.00 10.00      B   
ATOM   2798  C   ALA   118     -33.835 -15.531  27.343  1.00 10.00      B   
ATOM   2799  O   ALA   118     -34.088 -15.532  28.549  1.00 10.00      B   
ATOM   2800  N   ASP   119     -32.779 -16.137  26.824  1.00 10.00      B   
ATOM   2801  HN  ASP   119     -32.634 -16.098  25.852  1.00 10.00      B   
ATOM   2802  CA  ASP   119     -31.816 -16.852  27.651  1.00 10.00      B   
ATOM   2803  CB  ASP   119     -31.822 -18.355  27.348  1.00 10.00      B   
ATOM   2804  CG  ASP   119     -31.824 -18.673  25.867  1.00 10.00      B   
ATOM   2805  OD1 ASP   119     -30.931 -18.178  25.147  1.00 10.00      B   
ATOM   2806  OD2 ASP   119     -32.722 -19.435  25.424  1.00 10.00      B   
ATOM   2807  C   ASP   119     -30.423 -16.263  27.465  1.00 10.00      B   
ATOM   2808  O   ASP   119     -30.283 -15.141  26.970  1.00 10.00      B   
ATOM   2809  N   LYS   120     -29.397 -17.009  27.864  1.00 10.00      B   
ATOM   2810  HN  LYS   120     -29.568 -17.895  28.248  1.00 10.00      B   
ATOM   2811  CA  LYS   120     -28.024 -16.538  27.742  1.00 10.00      B   
ATOM   2812  CB  LYS   120     -27.518 -16.006  29.083  1.00 10.00      B   
ATOM   2813  CG  LYS   120     -26.368 -15.022  28.962  1.00 10.00      B   
ATOM   2814  CD  LYS   120     -25.888 -14.571  30.328  1.00 10.00      B   
ATOM   2815  CE  LYS   120     -24.841 -13.479  30.210  1.00 10.00      B   
ATOM   2816  NZ  LYS   120     -24.470 -12.920  31.536  1.00 10.00      B   
ATOM   2817  HZ1 LYS   120     -25.319 -12.583  32.033  1.00 10.00      B   
ATOM   2818  HZ2 LYS   120     -23.816 -12.121  31.417  1.00 10.00      B   
ATOM   2819  HZ3 LYS   120     -24.007 -13.648  32.116  1.00 10.00      B   
ATOM   2820  C   LYS   120     -27.095 -17.629  27.212  1.00 10.00      B   
ATOM   2821  O   LYS   120     -26.072 -17.948  27.824  1.00 10.00      B   
ATOM   2822  N   VAL   121     -27.457 -18.207  26.077  1.00 10.00      B   
ATOM   2823  HN  VAL   121     -28.292 -17.927  25.642  1.00 10.00      B   
ATOM   2824  CA  VAL   121     -26.640 -19.248  25.458  1.00 10.00      B   
ATOM   2825  CB  VAL   121     -27.431 -20.026  24.378  1.00 10.00      B   
ATOM   2826  CG1 VAL   121     -26.550 -21.060  23.689  1.00 10.00      B   
ATOM   2827  CG2 VAL   121     -28.648 -20.696  24.994  1.00 10.00      B   
ATOM   2828  C   VAL   121     -25.392 -18.623  24.831  1.00 10.00      B   
ATOM   2829  O   VAL   121     -25.500 -17.648  24.089  1.00 10.00      B   
ATOM   2830  N   PRO   122     -24.192 -19.153  25.157  1.00 10.00      B   
ATOM   2831  CA  PRO   122     -22.914 -18.650  24.630  1.00 10.00      B   
ATOM   2832  CB  PRO   122     -21.886 -19.713  25.050  1.00 10.00      B   
ATOM   2833  CG  PRO   122     -22.677 -20.849  25.611  1.00 10.00      B   
ATOM   2834  CD  PRO   122     -23.980 -20.275  26.080  1.00 10.00      B   
ATOM   2835  C   PRO   122     -22.918 -18.470  23.110  1.00 10.00      B   
ATOM   2836  O   PRO   122     -23.478 -19.285  22.371  1.00 10.00      B   
ATOM   2837  N   ALA   123     -22.264 -17.406  22.657  1.00 10.00      B   
ATOM   2838  HN  ALA   123     -21.806 -16.824  23.301  1.00 10.00      B   
ATOM   2839  CA  ALA   123     -22.194 -17.074  21.236  1.00 10.00      B   
ATOM   2840  CB  ALA   123     -21.520 -15.725  21.039  1.00 10.00      B   
ATOM   2841  C   ALA   123     -21.486 -18.146  20.414  1.00 10.00      B   
ATOM   2842  O   ALA   123     -21.772 -18.322  19.229  1.00 10.00      B   
ATOM   2843  N   ASP   124     -20.576 -18.873  21.045  1.00 10.00      B   
ATOM   2844  HN  ASP   124     -20.403 -18.711  21.994  1.00 10.00      B   
ATOM   2845  CA  ASP   124     -19.831 -19.915  20.349  1.00 10.00      B   
ATOM   2846  CB  ASP   124     -18.502 -20.193  21.054  1.00 10.00      B   
ATOM   2847  CG  ASP   124     -17.457 -20.786  20.128  1.00 10.00      B   
ATOM   2848  OD1 ASP   124     -16.942 -21.885  20.431  1.00 10.00      B   
ATOM   2849  OD2 ASP   124     -17.131 -20.146  19.102  1.00 10.00      B   
ATOM   2850  C   ASP   124     -20.654 -21.195  20.210  1.00 10.00      B   
ATOM   2851  O   ASP   124     -20.217 -22.161  19.586  1.00 10.00      B   
ATOM   2852  N   GLN   125     -21.852 -21.195  20.782  1.00 10.00      B   
ATOM   2853  HN  GLN   125     -22.158 -20.391  21.259  1.00 10.00      B   
ATOM   2854  CA  GLN   125     -22.729 -22.356  20.713  1.00 10.00      B   
ATOM   2855  CB  GLN   125     -23.167 -22.801  22.111  1.00 10.00      B   
ATOM   2856  CG  GLN   125     -22.032 -23.252  23.015  1.00 10.00      B   
ATOM   2857  CD  GLN   125     -21.136 -24.300  22.378  1.00 10.00      B   
ATOM   2858  OE1 GLN   125     -21.568 -25.092  21.537  1.00 10.00      B   
ATOM   2859  NE2 GLN   125     -19.878 -24.310  22.784  1.00 10.00      B   
ATOM   2860 HE21 GLN   125     -19.606 -23.651  23.461  1.00 10.00      B   
ATOM   2861 HE22 GLN   125     -19.267 -24.973  22.397  1.00 10.00      B   
ATOM   2862  C   GLN   125     -23.951 -22.061  19.859  1.00 10.00      B   
ATOM   2863  O   GLN   125     -24.937 -22.798  19.894  1.00 10.00      B   
ATOM   2864  N   LEU   126     -23.887 -20.979  19.098  1.00 10.00      B   
ATOM   2865  HN  LEU   126     -23.076 -20.428  19.116  1.00 10.00      B   
ATOM   2866  CA  LEU   126     -24.996 -20.594  18.235  1.00 10.00      B   
ATOM   2867  CB  LEU   126     -24.960 -19.095  17.926  1.00 10.00      B   
ATOM   2868  CG  LEU   126     -25.186 -18.151  19.111  1.00 10.00      B   
ATOM   2869  CD1 LEU   126     -25.092 -16.704  18.658  1.00 10.00      B   
ATOM   2870  CD2 LEU   126     -26.533 -18.416  19.767  1.00 10.00      B   
ATOM   2871  C   LEU   126     -24.997 -21.402  16.942  1.00 10.00      B   
ATOM   2872  O   LEU   126     -23.945 -21.837  16.469  1.00 10.00      B   
ATOM   2873  N   ARG   127     -26.179 -21.598  16.375  1.00 10.00      B   
ATOM   2874  HN  ARG   127     -26.978 -21.213  16.794  1.00 10.00      B   
ATOM   2875  CA  ARG   127     -26.326 -22.357  15.139  1.00 10.00      B   
ATOM   2876  CB  ARG   127     -27.231 -23.573  15.369  1.00 10.00      B   
ATOM   2877  CG  ARG   127     -26.852 -24.441  16.561  1.00 10.00      B   
ATOM   2878  CD  ARG   127     -25.714 -25.394  16.231  1.00 10.00      B   
ATOM   2879  NE  ARG   127     -24.406 -24.815  16.539  1.00 10.00      B   
ATOM   2880  HE  ARG   127     -24.034 -24.167  15.893  1.00 10.00      B   
ATOM   2881  CZ  ARG   127     -23.694 -25.117  17.624  1.00 10.00      B   
ATOM   2882  NH1 ARG   127     -24.163 -25.986  18.515  1.00 10.00      B   
ATOM   2883 HH11 ARG   127     -23.608 -26.224  19.366  1.00 10.00      B   
ATOM   2884 HH12 ARG   127     -25.093 -26.440  18.365  1.00 10.00      B   
ATOM   2885  NH2 ARG   127     -22.509 -24.553  17.810  1.00 10.00      B   
ATOM   2886 HH21 ARG   127     -21.944 -24.780  18.657  1.00 10.00      B   
ATOM   2887 HH22 ARG   127     -22.134 -23.885  17.101  1.00 10.00      B   
ATOM   2888  C   ARG   127     -26.932 -21.474  14.053  1.00 10.00      B   
ATOM   2889  O   ARG   127     -27.402 -20.369  14.334  1.00 10.00      B   
ATOM   2890  N   LYS   128     -26.915 -21.958  12.818  1.00 10.00      B   
ATOM   2891  HN  LYS   128     -26.513 -22.841  12.654  1.00 10.00      B   
ATOM   2892  CA  LYS   128     -27.475 -21.213  11.701  1.00 10.00      B   
ATOM   2893  CB  LYS   128     -26.971 -21.780  10.370  1.00 10.00      B   
ATOM   2894  CG  LYS   128     -27.644 -21.194   9.137  1.00 10.00      B   
ATOM   2895  CD  LYS   128     -27.173 -21.884   7.868  1.00 10.00      B   
ATOM   2896  CE  LYS   128     -27.924 -21.380   6.644  1.00 10.00      B   
ATOM   2897  NZ  LYS   128     -27.649 -19.946   6.361  1.00 10.00      B   
ATOM   2898  HZ1 LYS   128     -26.625 -19.756   6.428  1.00 10.00      B   
ATOM   2899  HZ2 LYS   128     -28.150 -19.337   7.039  1.00 10.00      B   
ATOM   2900  HZ3 LYS   128     -27.968 -19.704   5.402  1.00 10.00      B   
ATOM   2901  C   LYS   128     -28.996 -21.267  11.748  1.00 10.00      B   
ATOM   2902  O   LYS   128     -29.578 -22.327  11.968  1.00 10.00      B   
ATOM   2903  N   GLY   129     -29.634 -20.124  11.544  1.00 10.00      B   
ATOM   2904  HN  GLY   129     -29.117 -19.307  11.370  1.00 10.00      B   
ATOM   2905  CA  GLY   129     -31.079 -20.071  11.569  1.00 10.00      B   
ATOM   2906  C   GLY   129     -31.618 -19.992  12.981  1.00 10.00      B   
ATOM   2907  O   GLY   129     -32.528 -20.739  13.350  1.00 10.00      B   
ATOM   2908  N   ASP   130     -31.045 -19.103  13.778  1.00 10.00      B   
ATOM   2909  HN  ASP   130     -30.315 -18.551  13.432  1.00 10.00      B   
ATOM   2910  CA  ASP   130     -31.473 -18.922  15.157  1.00 10.00      B   
ATOM   2911  CB  ASP   130     -30.396 -19.419  16.122  1.00 10.00      B   
ATOM   2912  CG  ASP   130     -30.978 -20.037  17.376  1.00 10.00      B   
ATOM   2913  OD1 ASP   130     -31.131 -19.323  18.387  1.00 10.00      B   
ATOM   2914  OD2 ASP   130     -31.279 -21.249  17.363  1.00 10.00      B   
ATOM   2915  C   ASP   130     -31.762 -17.453  15.417  1.00 10.00      B   
ATOM   2916  O   ASP   130     -30.973 -16.587  15.038  1.00 10.00      B   
ATOM   2917  N   ILE   131     -32.892 -17.176  16.053  1.00 10.00      B   
ATOM   2918  HN  ILE   131     -33.477 -17.915  16.330  1.00 10.00      B   
ATOM   2919  CA  ILE   131     -33.293 -15.803  16.347  1.00 10.00      B   
ATOM   2920  CB  ILE   131     -34.825 -15.694  16.522  1.00 10.00      B   
ATOM   2921  CG1 ILE   131     -35.554 -16.220  15.280  1.00 10.00      B   
ATOM   2922  CG2 ILE   131     -35.244 -14.261  16.825  1.00 10.00      B   
ATOM   2923  CD1 ILE   131     -35.183 -15.509  13.994  1.00 10.00      B   
ATOM   2924  C   ILE   131     -32.598 -15.258  17.596  1.00 10.00      B   
ATOM   2925  O   ILE   131     -32.966 -15.595  18.725  1.00 10.00      B   
ATOM   2926  N   VAL   132     -31.596 -14.415  17.391  1.00 10.00      B   
ATOM   2927  HN  VAL   132     -31.350 -14.175  16.469  1.00 10.00      B   
ATOM   2928  CA  VAL   132     -30.864 -13.817  18.498  1.00 10.00      B   
ATOM   2929  CB  VAL   132     -29.333 -13.880  18.303  1.00 10.00      B   
ATOM   2930  CG1 VAL   132     -28.848 -15.323  18.333  1.00 10.00      B   
ATOM   2931  CG2 VAL   132     -28.915 -13.197  17.009  1.00 10.00      B   
ATOM   2932  C   VAL   132     -31.307 -12.372  18.698  1.00 10.00      B   
ATOM   2933  O   VAL   132     -31.811 -11.733  17.768  1.00 10.00      B   
ATOM   2934  N   LEU   133     -31.127 -11.859  19.904  1.00 10.00      B   
ATOM   2935  HN  LEU   133     -30.707 -12.407  20.607  1.00 10.00      B   
ATOM   2936  CA  LEU   133     -31.533 -10.498  20.215  1.00 10.00      B   
ATOM   2937  CB  LEU   133     -32.634 -10.508  21.277  1.00 10.00      B   
ATOM   2938  CG  LEU   133     -33.116  -9.139  21.761  1.00 10.00      B   
ATOM   2939  CD1 LEU   133     -33.720  -8.346  20.611  1.00 10.00      B   
ATOM   2940  CD2 LEU   133     -34.112  -9.290  22.897  1.00 10.00      B   
ATOM   2941  C   LEU   133     -30.365  -9.654  20.698  1.00 10.00      B   
ATOM   2942  O   LEU   133     -29.527 -10.117  21.474  1.00 10.00      B   
ATOM   2943  N   VAL   134     -30.314  -8.417  20.220  1.00 10.00      B   
ATOM   2944  HN  VAL   134     -31.000  -8.125  19.583  1.00 10.00      B   
ATOM   2945  CA  VAL   134     -29.278  -7.473  20.611  1.00 10.00      B   
ATOM   2946  CB  VAL   134     -28.211  -7.259  19.512  1.00 10.00      B   
ATOM   2947  CG1 VAL   134     -27.265  -8.448  19.439  1.00 10.00      B   
ATOM   2948  CG2 VAL   134     -28.858  -7.003  18.158  1.00 10.00      B   
ATOM   2949  C   VAL   134     -29.917  -6.137  20.984  1.00 10.00      B   
ATOM   2950  O   VAL   134     -30.707  -5.576  20.217  1.00 10.00      B   
ATOM   2951  N   GLU   135     -29.595  -5.649  22.169  1.00 10.00      B   
ATOM   2952  HN  GLU   135     -28.965  -6.145  22.734  1.00 10.00      B   
ATOM   2953  CA  GLU   135     -30.145  -4.388  22.651  1.00 10.00      B   
ATOM   2954  CB  GLU   135     -30.380  -4.460  24.161  1.00 10.00      B   
ATOM   2955  CG  GLU   135     -31.448  -5.459  24.582  1.00 10.00      B   
ATOM   2956  CD  GLU   135     -32.850  -4.881  24.538  1.00 10.00      B   
ATOM   2957  OE1 GLU   135     -33.018  -3.691  24.881  1.00 10.00      B   
ATOM   2958  OE2 GLU   135     -33.796  -5.619  24.183  1.00 10.00      B   
ATOM   2959  C   GLU   135     -29.216  -3.225  22.317  1.00 10.00      B   
ATOM   2960  O   GLU   135     -28.071  -3.431  21.920  1.00 10.00      B   
ATOM   2961  N   ALA   136     -29.712  -2.006  22.488  1.00 10.00      B   
ATOM   2962  HN  ALA   136     -30.630  -1.906  22.821  1.00 10.00      B   
ATOM   2963  CA  ALA   136     -28.925  -0.812  22.200  1.00 10.00      B   
ATOM   2964  CB  ALA   136     -29.809   0.424  22.205  1.00 10.00      B   
ATOM   2965  C   ALA   136     -27.774  -0.659  23.192  1.00 10.00      B   
ATOM   2966  O   ALA   136     -27.984  -0.631  24.407  1.00 10.00      B   
ATOM   2967  N   GLY   137     -26.559  -0.572  22.670  1.00 10.00      B   
ATOM   2968  HN  GLY   137     -26.450  -0.613  21.693  1.00 10.00      B   
ATOM   2969  CA  GLY   137     -25.392  -0.431  23.516  1.00 10.00      B   
ATOM   2970  C   GLY   137     -24.689  -1.757  23.727  1.00 10.00      B   
ATOM   2971  O   GLY   137     -23.919  -1.919  24.676  1.00 10.00      B   
ATOM   2972  N   ASP   138     -24.954  -2.705  22.840  1.00 10.00      B   
ATOM   2973  HN  ASP   138     -25.560  -2.505  22.096  1.00 10.00      B   
ATOM   2974  CA  ASP   138     -24.355  -4.029  22.928  1.00 10.00      B   
ATOM   2975  CB  ASP   138     -25.447  -5.096  23.048  1.00 10.00      B   
ATOM   2976  CG  ASP   138     -25.042  -6.256  23.935  1.00 10.00      B   
ATOM   2977  OD1 ASP   138     -24.305  -7.147  23.465  1.00 10.00      B   
ATOM   2978  OD2 ASP   138     -25.477  -6.291  25.108  1.00 10.00      B   
ATOM   2979  C   ASP   138     -23.472  -4.306  21.714  1.00 10.00      B   
ATOM   2980  O   ASP   138     -23.175  -3.402  20.931  1.00 10.00      B   
ATOM   2981  N   ILE   139     -23.064  -5.557  21.557  1.00 10.00      B   
ATOM   2982  HN  ILE   139     -23.362  -6.242  22.203  1.00 10.00      B   
ATOM   2983  CA  ILE   139     -22.211  -5.959  20.448  1.00 10.00      B   
ATOM   2984  CB  ILE   139     -20.789  -6.330  20.919  1.00 10.00      B   
ATOM   2985  CG1 ILE   139     -20.848  -7.230  22.160  1.00 10.00      B   
ATOM   2986  CG2 ILE   139     -19.977  -5.074  21.192  1.00 10.00      B   
ATOM   2987  CD1 ILE   139     -19.493  -7.659  22.678  1.00 10.00      B   
ATOM   2988  C   ILE   139     -22.818  -7.135  19.690  1.00 10.00      B   
ATOM   2989  O   ILE   139     -23.580  -7.923  20.251  1.00 10.00      B   
ATOM   2990  N   ILE   140     -22.483  -7.242  18.415  1.00 10.00      B   
ATOM   2991  HN  ILE   140     -21.870  -6.579  18.024  1.00 10.00      B   
ATOM   2992  CA  ILE   140     -23.000  -8.318  17.577  1.00 10.00      B   
ATOM   2993  CB  ILE   140     -23.071  -7.897  16.094  1.00 10.00      B   
ATOM   2994  CG1 ILE   140     -23.850  -6.583  15.942  1.00 10.00      B   
ATOM   2995  CG2 ILE   140     -23.698  -8.999  15.250  1.00 10.00      B   
ATOM   2996  CD1 ILE   140     -25.232  -6.604  16.558  1.00 10.00      B   
ATOM   2997  C   ILE   140     -22.154  -9.587  17.718  1.00 10.00      B   
ATOM   2998  O   ILE   140     -20.965  -9.595  17.383  1.00 10.00      B   
ATOM   2999  N   PRO   141     -22.761 -10.675  18.223  1.00 10.00      B   
ATOM   3000  CA  PRO   141     -22.076 -11.949  18.435  1.00 10.00      B   
ATOM   3001  CB  PRO   141     -22.991 -12.696  19.424  1.00 10.00      B   
ATOM   3002  CG  PRO   141     -24.090 -11.741  19.773  1.00 10.00      B   
ATOM   3003  CD  PRO   141     -24.161 -10.749  18.649  1.00 10.00      B   
ATOM   3004  C   PRO   141     -21.901 -12.771  17.155  1.00 10.00      B   
ATOM   3005  O   PRO   141     -20.778 -12.990  16.700  1.00 10.00      B   
ATOM   3006  N   CYS   142     -23.007 -13.223  16.579  1.00 10.00      B   
ATOM   3007  HN  CYS   142     -23.874 -12.996  16.966  1.00 10.00      B   
ATOM   3008  CA  CYS   142     -22.960 -14.041  15.374  1.00 10.00      B   
ATOM   3009  C   CYS   142     -23.166 -13.210  14.116  1.00 10.00      B   
ATOM   3010  O   CYS   142     -23.698 -12.101  14.168  1.00 10.00      B   
ATOM   3011  CB  CYS   142     -24.010 -15.158  15.442  1.00 10.00      B   
ATOM   3012  SG  CYS   142     -25.738 -14.584  15.300  1.00 10.00      B   
ATOM   3013  N   ASP   143     -22.736 -13.763  12.991  1.00 10.00      B   
ATOM   3014  HN  ASP   143     -22.319 -14.652  13.028  1.00 10.00      B   
ATOM   3015  CA  ASP   143     -22.874 -13.110  11.697  1.00 10.00      B   
ATOM   3016  CB  ASP   143     -21.691 -13.497  10.802  1.00 10.00      B   
ATOM   3017  CG  ASP   143     -21.683 -12.796   9.456  1.00 10.00      B   
ATOM   3018  OD1 ASP   143     -22.516 -13.137   8.591  1.00 10.00      B   
ATOM   3019  OD2 ASP   143     -20.820 -11.915   9.251  1.00 10.00      B   
ATOM   3020  C   ASP   143     -24.175 -13.574  11.059  1.00 10.00      B   
ATOM   3021  O   ASP   143     -24.412 -14.779  10.930  1.00 10.00      B   
ATOM   3022  N   GLY   144     -25.029 -12.633  10.684  1.00 10.00      B   
ATOM   3023  HN  GLY   144     -24.794 -11.685  10.802  1.00 10.00      B   
ATOM   3024  CA  GLY   144     -26.292 -13.000  10.083  1.00 10.00      B   
ATOM   3025  C   GLY   144     -27.018 -11.834   9.451  1.00 10.00      B   
ATOM   3026  O   GLY   144     -26.415 -10.803   9.145  1.00 10.00      B   
ATOM   3027  N   GLU   145     -28.317 -12.005   9.261  1.00 10.00      B   
ATOM   3028  HN  GLU   145     -28.729 -12.851   9.543  1.00 10.00      B   
ATOM   3029  CA  GLU   145     -29.155 -10.980   8.654  1.00 10.00      B   
ATOM   3030  CB  GLU   145     -29.813 -11.535   7.386  1.00 10.00      B   
ATOM   3031  CG  GLU   145     -28.853 -12.238   6.439  1.00 10.00      B   
ATOM   3032  CD  GLU   145     -29.443 -13.495   5.826  1.00 10.00      B   
ATOM   3033  OE1 GLU   145     -30.689 -13.611   5.767  1.00 10.00      B   
ATOM   3034  OE2 GLU   145     -28.662 -14.369   5.385  1.00 10.00      B   
ATOM   3035  C   GLU   145     -30.235 -10.529   9.631  1.00 10.00      B   
ATOM   3036  O   GLU   145     -30.773 -11.343  10.386  1.00 10.00      B   
ATOM   3037  N   VAL   146     -30.539  -9.236   9.627  1.00 10.00      B   
ATOM   3038  HN  VAL   146     -30.063  -8.635   9.012  1.00 10.00      B   
ATOM   3039  CA  VAL   146     -31.569  -8.688  10.506  1.00 10.00      B   
ATOM   3040  CB  VAL   146     -31.296  -7.219  10.903  1.00 10.00      B   
ATOM   3041  CG1 VAL   146     -30.259  -7.149  12.010  1.00 10.00      B   
ATOM   3042  CG2 VAL   146     -30.849  -6.399   9.700  1.00 10.00      B   
ATOM   3043  C   VAL   146     -32.939  -8.792   9.847  1.00 10.00      B   
ATOM   3044  O   VAL   146     -33.056  -8.668   8.625  1.00 10.00      B   
ATOM   3045  N   ILE   147     -33.971  -9.033  10.648  1.00 10.00      B   
ATOM   3046  HN  ILE   147     -33.818  -9.137  11.614  1.00 10.00      B   
ATOM   3047  CA  ILE   147     -35.326  -9.160  10.116  1.00 10.00      B   
ATOM   3048  CB  ILE   147     -35.872 -10.598  10.241  1.00 10.00      B   
ATOM   3049  CG1 ILE   147     -35.666 -11.147  11.656  1.00 10.00      B   
ATOM   3050  CG2 ILE   147     -35.226 -11.506   9.204  1.00 10.00      B   
ATOM   3051  CD1 ILE   147     -36.411 -12.436  11.925  1.00 10.00      B   
ATOM   3052  C   ILE   147     -36.311  -8.177  10.747  1.00 10.00      B   
ATOM   3053  O   ILE   147     -37.182  -7.640  10.065  1.00 10.00      B   
ATOM   3054  N   GLU   148     -36.171  -7.933  12.040  1.00 10.00      B   
ATOM   3055  HN  GLU   148     -35.447  -8.367  12.536  1.00 10.00      B   
ATOM   3056  CA  GLU   148     -37.068  -7.024  12.741  1.00 10.00      B   
ATOM   3057  CB  GLU   148     -37.912  -7.798  13.757  1.00 10.00      B   
ATOM   3058  CG  GLU   148     -39.067  -7.008  14.347  1.00 10.00      B   
ATOM   3059  CD  GLU   148     -40.148  -7.900  14.924  1.00 10.00      B   
ATOM   3060  OE1 GLU   148     -40.904  -8.507  14.133  1.00 10.00      B   
ATOM   3061  OE2 GLU   148     -40.258  -7.987  16.166  1.00 10.00      B   
ATOM   3062  C   GLU   148     -36.283  -5.911  13.426  1.00 10.00      B   
ATOM   3063  O   GLU   148     -35.191  -6.146  13.950  1.00 10.00      B   
ATOM   3064  N   GLY   149     -36.837  -4.704  13.410  1.00 10.00      B   
ATOM   3065  HN  GLY   149     -37.705  -4.578  12.968  1.00 10.00      B   
ATOM   3066  CA  GLY   149     -36.175  -3.571  14.028  1.00 10.00      B   
ATOM   3067  C   GLY   149     -35.551  -2.649  12.998  1.00 10.00      B   
ATOM   3068  O   GLY   149     -35.854  -2.748  11.806  1.00 10.00      B   
ATOM   3069  N   GLY   150     -34.686  -1.752  13.450  1.00 10.00      B   
ATOM   3070  HN  GLY   150     -34.499  -1.708  14.414  1.00 10.00      B   
ATOM   3071  CA  GLY   150     -34.027  -0.828  12.547  1.00 10.00      B   
ATOM   3072  C   GLY   150     -33.139   0.144  13.293  1.00 10.00      B   
ATOM   3073  O   GLY   150     -33.629   1.109  13.883  1.00 10.00      B   
ATOM   3074  N   ALA   151     -31.834  -0.103  13.267  1.00 10.00      B   
ATOM   3075  HN  ALA   151     -31.500  -0.871  12.758  1.00 10.00      B   
ATOM   3076  CA  ALA   151     -30.882   0.754  13.963  1.00 10.00      B   
ATOM   3077  CB  ALA   151     -30.689   0.266  15.390  1.00 10.00      B   
ATOM   3078  C   ALA   151     -29.538   0.798  13.242  1.00 10.00      B   
ATOM   3079  O   ALA   151     -29.340   0.117  12.233  1.00 10.00      B   
ATOM   3080  N   SER   152     -28.622   1.598  13.774  1.00 10.00      B   
ATOM   3081  HN  SER   152     -28.849   2.114  14.577  1.00 10.00      B   
ATOM   3082  CA  SER   152     -27.291   1.746  13.208  1.00 10.00      B   
ATOM   3083  CB  SER   152     -26.984   3.235  12.994  1.00 10.00      B   
ATOM   3084  OG  SER   152     -25.675   3.440  12.485  1.00 10.00      B   
ATOM   3085  HG  SER   152     -25.482   2.770  11.816  1.00 10.00      B   
ATOM   3086  C   SER   152     -26.241   1.116  14.124  1.00 10.00      B   
ATOM   3087  O   SER   152     -26.338   1.191  15.354  1.00 10.00      B   
ATOM   3088  N   VAL   153     -25.248   0.479  13.522  1.00 10.00      B   
ATOM   3089  HN  VAL   153     -25.229   0.434  12.541  1.00 10.00      B   
ATOM   3090  CA  VAL   153     -24.183  -0.154  14.281  1.00 10.00      B   
ATOM   3091  CB  VAL   153     -24.146  -1.688  14.090  1.00 10.00      B   
ATOM   3092  CG1 VAL   153     -25.457  -2.322  14.522  1.00 10.00      B   
ATOM   3093  CG2 VAL   153     -23.815  -2.059  12.655  1.00 10.00      B   
ATOM   3094  C   VAL   153     -22.826   0.444  13.920  1.00 10.00      B   
ATOM   3095  O   VAL   153     -22.601   0.873  12.784  1.00 10.00      B   
ATOM   3096  N   ASP   154     -21.940   0.492  14.900  1.00 10.00      B   
ATOM   3097  HN  ASP   154     -22.199   0.165  15.793  1.00 10.00      B   
ATOM   3098  CA  ASP   154     -20.600   1.021  14.705  1.00 10.00      B   
ATOM   3099  CB  ASP   154     -20.057   1.576  16.022  1.00 10.00      B   
ATOM   3100  CG  ASP   154     -18.563   1.782  15.982  1.00 10.00      B   
ATOM   3101  OD1 ASP   154     -18.088   2.533  15.109  1.00 10.00      B   
ATOM   3102  OD2 ASP   154     -17.854   1.184  16.816  1.00 10.00      B   
ATOM   3103  C   ASP   154     -19.672  -0.065  14.173  1.00 10.00      B   
ATOM   3104  O   ASP   154     -19.638  -1.178  14.704  1.00 10.00      B   
ATOM   3105  N   GLU   155     -18.924   0.260  13.128  1.00 10.00      B   
ATOM   3106  HN  GLU   155     -18.984   1.167  12.761  1.00 10.00      B   
ATOM   3107  CA  GLU   155     -18.010  -0.695  12.517  1.00 10.00      B   
ATOM   3108  CB  GLU   155     -18.282  -0.814  11.010  1.00 10.00      B   
ATOM   3109  CG  GLU   155     -19.751  -1.014  10.649  1.00 10.00      B   
ATOM   3110  CD  GLU   155     -19.949  -1.675   9.296  1.00 10.00      B   
ATOM   3111  OE1 GLU   155     -20.826  -2.566   9.190  1.00 10.00      B   
ATOM   3112  OE2 GLU   155     -19.234  -1.311   8.336  1.00 10.00      B   
ATOM   3113  C   GLU   155     -16.550  -0.311  12.774  1.00 10.00      B   
ATOM   3114  O   GLU   155     -15.636  -0.843  12.140  1.00 10.00      B   
ATOM   3115  N   SER   156     -16.328   0.604  13.720  1.00 10.00      B   
ATOM   3116  HN  SER   156     -17.091   0.998  14.202  1.00 10.00      B   
ATOM   3117  CA  SER   156     -14.973   1.049  14.051  1.00 10.00      B   
ATOM   3118  CB  SER   156     -14.995   2.247  15.008  1.00 10.00      B   
ATOM   3119  OG  SER   156     -15.393   1.859  16.313  1.00 10.00      B   
ATOM   3120  HG  SER   156     -16.363   1.754  16.339  1.00 10.00      B   
ATOM   3121  C   SER   156     -14.148  -0.090  14.645  1.00 10.00      B   
ATOM   3122  O   SER   156     -12.919  -0.096  14.559  1.00 10.00      B   
ATOM   3123  N   ALA   157     -14.834  -1.057  15.235  1.00 10.00      B   
ATOM   3124  HN  ALA   157     -15.810  -0.995  15.265  1.00 10.00      B   
ATOM   3125  CA  ALA   157     -14.175  -2.203  15.842  1.00 10.00      B   
ATOM   3126  CB  ALA   157     -15.155  -2.985  16.701  1.00 10.00      B   
ATOM   3127  C   ALA   157     -13.560  -3.106  14.779  1.00 10.00      B   
ATOM   3128  O   ALA   157     -12.639  -3.873  15.060  1.00 10.00      B   
ATOM   3129  N   ILE   158     -14.062  -2.999  13.556  1.00 10.00      B   
ATOM   3130  HN  ILE   158     -14.777  -2.349  13.387  1.00 10.00      B   
ATOM   3131  CA  ILE   158     -13.562  -3.813  12.458  1.00 10.00      B   
ATOM   3132  CB  ILE   158     -14.709  -4.359  11.579  1.00 10.00      B   
ATOM   3133  CG1 ILE   158     -15.751  -5.077  12.446  1.00 10.00      B   
ATOM   3134  CG2 ILE   158     -14.161  -5.298  10.511  1.00 10.00      B   
ATOM   3135  CD1 ILE   158     -16.995  -5.508  11.694  1.00 10.00      B   
ATOM   3136  C   ILE   158     -12.581  -3.026  11.588  1.00 10.00      B   
ATOM   3137  O   ILE   158     -11.384  -3.313  11.576  1.00 10.00      B   
ATOM   3138  N   THR   159     -13.093  -2.028  10.878  1.00 10.00      B   
ATOM   3139  HN  THR   159     -14.051  -1.829  10.949  1.00 10.00      B   
ATOM   3140  CA  THR   159     -12.271  -1.218   9.990  1.00 10.00      B   
ATOM   3141  CB  THR   159     -13.093  -0.767   8.770  1.00 10.00      B   
ATOM   3142  OG1 THR   159     -14.391  -0.333   9.210  1.00 10.00      B   
ATOM   3143  HG1 THR   159     -15.071  -0.882   8.795  1.00 10.00      B   
ATOM   3144  CG2 THR   159     -13.252  -1.912   7.786  1.00 10.00      B   
ATOM   3145  C   THR   159     -11.736   0.025  10.692  1.00 10.00      B   
ATOM   3146  O   THR   159     -10.568   0.393  10.538  1.00 10.00      B   
ATOM   3147  N   GLY   160     -12.599   0.665  11.462  1.00 10.00      B   
ATOM   3148  HN  GLY   160     -13.508   0.310  11.555  1.00 10.00      B   
ATOM   3149  CA  GLY   160     -12.216   1.870  12.163  1.00 10.00      B   
ATOM   3150  C   GLY   160     -12.920   3.081  11.594  1.00 10.00      B   
ATOM   3151  O   GLY   160     -12.517   4.218  11.840  1.00 10.00      B   
ATOM   3152  N   GLU   161     -13.971   2.829  10.824  1.00 10.00      B   
ATOM   3153  HN  GLU   161     -14.229   1.898  10.662  1.00 10.00      B   
ATOM   3154  CA  GLU   161     -14.753   3.894  10.211  1.00 10.00      B   
ATOM   3155  CB  GLU   161     -15.394   3.392   8.912  1.00 10.00      B   
ATOM   3156  CG  GLU   161     -14.471   3.420   7.703  1.00 10.00      B   
ATOM   3157  CD  GLU   161     -14.113   4.831   7.281  1.00 10.00      B   
ATOM   3158  OE1 GLU   161     -14.890   5.445   6.522  1.00 10.00      B   
ATOM   3159  OE2 GLU   161     -13.050   5.334   7.706  1.00 10.00      B   
ATOM   3160  C   GLU   161     -15.838   4.382  11.165  1.00 10.00      B   
ATOM   3161  O   GLU   161     -15.772   4.142  12.373  1.00 10.00      B   
ATOM   3162  N   ALA   163     -16.829   5.068  10.614  1.00 10.00      B   
ATOM   3163  HN  ALA   163     -16.820   5.222   9.646  1.00 10.00      B   
ATOM   3164  CA  ALA   163     -17.937   5.592  11.396  1.00 10.00      B   
ATOM   3165  CB  ALA   163     -18.299   6.988  10.906  1.00 10.00      B   
ATOM   3166  C   ALA   163     -19.140   4.659  11.280  1.00 10.00      B   
ATOM   3167  O   ALA   163     -19.231   3.885  10.321  1.00 10.00      B   
ATOM   3168  N   PRO   164     -20.072   4.710  12.253  1.00 10.00      B   
ATOM   3169  CA  PRO   164     -21.276   3.866  12.246  1.00 10.00      B   
ATOM   3170  CB  PRO   164     -22.072   4.362  13.457  1.00 10.00      B   
ATOM   3171  CG  PRO   164     -21.056   4.979  14.351  1.00 10.00      B   
ATOM   3172  CD  PRO   164     -20.025   5.582  13.442  1.00 10.00      B   
ATOM   3173  C   PRO   164     -22.099   4.053  10.976  1.00 10.00      B   
ATOM   3174  O   PRO   164     -22.150   5.146  10.409  1.00 10.00      B   
ATOM   3175  N   VAL   165     -22.734   2.984  10.528  1.00 10.00      B   
ATOM   3176  HN  VAL   165     -22.659   2.138  11.026  1.00 10.00      B   
ATOM   3177  CA  VAL   165     -23.549   3.033   9.323  1.00 10.00      B   
ATOM   3178  CB  VAL   165     -22.857   2.330   8.129  1.00 10.00      B   
ATOM   3179  CG1 VAL   165     -22.737   0.833   8.357  1.00 10.00      B   
ATOM   3180  CG2 VAL   165     -23.564   2.634   6.815  1.00 10.00      B   
ATOM   3181  C   VAL   165     -24.932   2.440   9.583  1.00 10.00      B   
ATOM   3182  O   VAL   165     -25.091   1.564  10.438  1.00 10.00      B   
ATOM   3183  N   ILE   166     -25.929   2.946   8.871  1.00 10.00      B   
ATOM   3184  HN  ILE   166     -25.737   3.651   8.219  1.00 10.00      B   
ATOM   3185  CA  ILE   166     -27.303   2.479   9.023  1.00 10.00      B   
ATOM   3186  CB  ILE   166     -28.312   3.640   8.870  1.00 10.00      B   
ATOM   3187  CG1 ILE   166     -28.140   4.337   7.515  1.00 10.00      B   
ATOM   3188  CG2 ILE   166     -28.160   4.635  10.011  1.00 10.00      B   
ATOM   3189  CD1 ILE   166     -29.250   5.311   7.177  1.00 10.00      B   
ATOM   3190  C   ILE   166     -27.633   1.399   8.000  1.00 10.00      B   
ATOM   3191  O   ILE   166     -27.002   1.321   6.947  1.00 10.00      B   
ATOM   3192  N   ARG   167     -28.623   0.576   8.314  1.00 10.00      B   
ATOM   3193  HN  ARG   167     -29.093   0.697   9.169  1.00 10.00      B   
ATOM   3194  CA  ARG   167     -29.048  -0.494   7.418  1.00 10.00      B   
ATOM   3195  CB  ARG   167     -28.112  -1.708   7.503  1.00 10.00      B   
ATOM   3196  CG  ARG   167     -28.140  -2.468   8.820  1.00 10.00      B   
ATOM   3197  CD  ARG   167     -26.892  -3.327   8.980  1.00 10.00      B   
ATOM   3198  NE  ARG   167     -25.723  -2.527   9.358  1.00 10.00      B   
ATOM   3199  HE  ARG   167     -25.892  -1.700   9.864  1.00 10.00      B   
ATOM   3200  CZ  ARG   167     -24.461  -2.860   9.071  1.00 10.00      B   
ATOM   3201  NH1 ARG   167     -24.199  -3.972   8.406  1.00 10.00      B   
ATOM   3202 HH11 ARG   167     -24.976  -4.601   8.103  1.00 10.00      B   
ATOM   3203 HH12 ARG   167     -23.212  -4.229   8.179  1.00 10.00      B   
ATOM   3204  NH2 ARG   167     -23.464  -2.076   9.453  1.00 10.00      B   
ATOM   3205 HH21 ARG   167     -22.466  -2.337   9.229  1.00 10.00      B   
ATOM   3206 HH22 ARG   167     -23.659  -1.201   9.976  1.00 10.00      B   
ATOM   3207  C   ARG   167     -30.505  -0.875   7.680  1.00 10.00      B   
ATOM   3208  O   ARG   167     -31.093  -0.446   8.677  1.00 10.00      B   
ATOM   3209  N   GLU   168     -31.084  -1.672   6.794  1.00 10.00      B   
ATOM   3210  HN  GLU   168     -30.556  -2.016   6.039  1.00 10.00      B   
ATOM   3211  CA  GLU   168     -32.480  -2.077   6.926  1.00 10.00      B   
ATOM   3212  CB  GLU   168     -33.228  -1.829   5.616  1.00 10.00      B   
ATOM   3213  CG  GLU   168     -32.544  -2.420   4.396  1.00 10.00      B   
ATOM   3214  CD  GLU   168     -32.866  -1.662   3.130  1.00 10.00      B   
ATOM   3215  OE1 GLU   168     -32.207  -0.635   2.871  1.00 10.00      B   
ATOM   3216  OE2 GLU   168     -33.770  -2.098   2.386  1.00 10.00      B   
ATOM   3217  C   GLU   168     -32.619  -3.536   7.356  1.00 10.00      B   
ATOM   3218  O   GLU   168     -31.682  -4.323   7.248  1.00 10.00      B   
ATOM   3219  N   SER   169     -33.801  -3.890   7.837  1.00 10.00      B   
ATOM   3220  HN  SER   169     -34.513  -3.221   7.891  1.00 10.00      B   
ATOM   3221  CA  SER   169     -34.068  -5.247   8.289  1.00 10.00      B   
ATOM   3222  CB  SER   169     -34.658  -5.214   9.697  1.00 10.00      B   
ATOM   3223  OG  SER   169     -34.043  -4.205  10.476  1.00 10.00      B   
ATOM   3224  HG  SER   169     -34.727  -3.657  10.886  1.00 10.00      B   
ATOM   3225  C   SER   169     -35.021  -5.962   7.335  1.00 10.00      B   
ATOM   3226  O   SER   169     -36.202  -5.625   7.255  1.00 10.00      B   
ATOM   3227  N   GLY   170     -34.498  -6.940   6.606  1.00 10.00      B   
ATOM   3228  HN  GLY   170     -33.551  -7.167   6.716  1.00 10.00      B   
ATOM   3229  CA  GLY   170     -35.316  -7.686   5.667  1.00 10.00      B   
ATOM   3230  C   GLY   170     -35.319  -7.066   4.284  1.00 10.00      B   
ATOM   3231  O   GLY   170     -35.958  -7.581   3.365  1.00 10.00      B   
ATOM   3232  N   GLY   171     -34.608  -5.958   4.141  1.00 10.00      B   
ATOM   3233  HN  GLY   171     -34.129  -5.595   4.912  1.00 10.00      B   
ATOM   3234  CA  GLY   171     -34.534  -5.279   2.861  1.00 10.00      B   
ATOM   3235  C   GLY   171     -33.261  -5.620   2.117  1.00 10.00      B   
ATOM   3236  O   GLY   171     -32.844  -6.778   2.093  1.00 10.00      B   
ATOM   3237  N   ASP   172     -32.634  -4.617   1.518  1.00 10.00      B   
ATOM   3238  HN  ASP   172     -33.012  -3.708   1.579  1.00 10.00      B   
ATOM   3239  CA  ASP   172     -31.395  -4.828   0.772  1.00 10.00      B   
ATOM   3240  CB  ASP   172     -31.120  -3.671  -0.190  1.00 10.00      B   
ATOM   3241  CG  ASP   172     -31.865  -3.806  -1.498  1.00 10.00      B   
ATOM   3242  OD1 ASP   172     -31.413  -4.572  -2.376  1.00 10.00      B   
ATOM   3243  OD2 ASP   172     -32.915  -3.156  -1.660  1.00 10.00      B   
ATOM   3244  C   ASP   172     -30.217  -4.999   1.715  1.00 10.00      B   
ATOM   3245  O   ASP   172     -29.694  -6.103   1.876  1.00 10.00      B   
ATOM   3246  N   PHE   173     -29.813  -3.904   2.343  1.00 10.00      B   
ATOM   3247  HN  PHE   173     -30.278  -3.057   2.169  1.00 10.00      B   
ATOM   3248  CA  PHE   173     -28.695  -3.917   3.277  1.00 10.00      B   
ATOM   3249  CB  PHE   173     -28.122  -2.503   3.442  1.00 10.00      B   
ATOM   3250  CG  PHE   173     -27.261  -2.037   2.300  1.00 10.00      B   
ATOM   3251  CD1 PHE   173     -27.713  -2.102   0.990  1.00 10.00      B   
ATOM   3252  CD2 PHE   173     -25.994  -1.531   2.540  1.00 10.00      B   
ATOM   3253  CE1 PHE   173     -26.921  -1.675  -0.057  1.00 10.00      B   
ATOM   3254  CE2 PHE   173     -25.197  -1.101   1.500  1.00 10.00      B   
ATOM   3255  CZ  PHE   173     -25.659  -1.174   0.199  1.00 10.00      B   
ATOM   3256  C   PHE   173     -29.132  -4.463   4.633  1.00 10.00      B   
ATOM   3257  O   PHE   173     -29.433  -3.701   5.548  1.00 10.00      B   
ATOM   3258  N   ALA   174     -29.181  -5.784   4.748  1.00 10.00      B   
ATOM   3259  HN  ALA   174     -28.939  -6.339   3.973  1.00 10.00      B   
ATOM   3260  CA  ALA   174     -29.591  -6.432   5.989  1.00 10.00      B   
ATOM   3261  CB  ALA   174     -30.825  -7.292   5.751  1.00 10.00      B   
ATOM   3262  C   ALA   174     -28.460  -7.272   6.571  1.00 10.00      B   
ATOM   3263  O   ALA   174     -28.617  -7.901   7.620  1.00 10.00      B   
ATOM   3264  N   SER   175     -27.328  -7.277   5.883  1.00 10.00      B   
ATOM   3265  HN  SER   175     -27.275  -6.755   5.054  1.00 10.00      B   
ATOM   3266  CA  SER   175     -26.167  -8.040   6.313  1.00 10.00      B   
ATOM   3267  CB  SER   175     -25.129  -8.070   5.188  1.00 10.00      B   
ATOM   3268  OG  SER   175     -24.174  -9.095   5.396  1.00 10.00      B   
ATOM   3269  HG  SER   175     -24.625  -9.955   5.371  1.00 10.00      B   
ATOM   3270  C   SER   175     -25.544  -7.431   7.564  1.00 10.00      B   
ATOM   3271  O   SER   175     -25.342  -6.220   7.633  1.00 10.00      B   
ATOM   3272  N   VAL   176     -25.272  -8.271   8.557  1.00 10.00      B   
ATOM   3273  HN  VAL   176     -25.511  -9.219   8.459  1.00 10.00      B   
ATOM   3274  CA  VAL   176     -24.651  -7.827   9.800  1.00 10.00      B   
ATOM   3275  CB  VAL   176     -25.659  -7.799  10.975  1.00 10.00      B   
ATOM   3276  CG1 VAL   176     -25.005  -7.246  12.233  1.00 10.00      B   
ATOM   3277  CG2 VAL   176     -26.890  -6.984  10.614  1.00 10.00      B   
ATOM   3278  C   VAL   176     -23.492  -8.756  10.158  1.00 10.00      B   
ATOM   3279  O   VAL   176     -23.687  -9.957  10.358  1.00 10.00      B   
ATOM   3280  N   THR   177     -22.290  -8.200  10.224  1.00 10.00      B   
ATOM   3281  HN  THR   177     -22.194  -7.237  10.053  1.00 10.00      B   
ATOM   3282  CA  THR   177     -21.106  -8.976  10.554  1.00 10.00      B   
ATOM   3283  CB  THR   177     -19.899  -8.519   9.709  1.00 10.00      B   
ATOM   3284  OG1 THR   177     -20.271  -8.525   8.323  1.00 10.00      B   
ATOM   3285  HG1 THR   177     -21.029  -9.114   8.201  1.00 10.00      B   
ATOM   3286  CG2 THR   177     -18.704  -9.440   9.911  1.00 10.00      B   
ATOM   3287  C   THR   177     -20.778  -8.851  12.040  1.00 10.00      B   
ATOM   3288  O   THR   177     -20.847  -7.760  12.608  1.00 10.00      B   
ATOM   3289  N   GLY   178     -20.450  -9.980  12.664  1.00 10.00      B   
ATOM   3290  HN  GLY   178     -20.440 -10.818  12.158  1.00 10.00      B   
ATOM   3291  CA  GLY   178     -20.114  -9.990  14.075  1.00 10.00      B   
ATOM   3292  C   GLY   178     -18.937  -9.091  14.402  1.00 10.00      B   
ATOM   3293  O   GLY   178     -17.956  -9.043  13.657  1.00 10.00      B   
ATOM   3294  N   GLY   179     -19.030  -8.382  15.518  1.00 10.00      B   
ATOM   3295  HN  GLY   179     -19.827  -8.478  16.084  1.00 10.00      B   
ATOM   3296  CA  GLY   179     -17.966  -7.483  15.919  1.00 10.00      B   
ATOM   3297  C   GLY   179     -18.410  -6.034  15.903  1.00 10.00      B   
ATOM   3298  O   GLY   179     -17.721  -5.162  16.432  1.00 10.00      B   
ATOM   3299  N   THR   180     -19.561  -5.779  15.295  1.00 10.00      B   
ATOM   3300  HN  THR   180     -20.064  -6.518  14.895  1.00 10.00      B   
ATOM   3301  CA  THR   180     -20.104  -4.432  15.213  1.00 10.00      B   
ATOM   3302  CB  THR   180     -21.114  -4.310  14.056  1.00 10.00      B   
ATOM   3303  OG1 THR   180     -21.789  -5.560  13.879  1.00 10.00      B   
ATOM   3304  HG1 THR   180     -21.365  -6.060  13.168  1.00 10.00      B   
ATOM   3305  CG2 THR   180     -20.405  -3.944  12.762  1.00 10.00      B   
ATOM   3306  C   THR   180     -20.768  -4.041  16.533  1.00 10.00      B   
ATOM   3307  O   THR   180     -21.218  -4.906  17.292  1.00 10.00      B   
ATOM   3308  N   ARG   181     -20.810  -2.746  16.813  1.00 10.00      B   
ATOM   3309  HN  ARG   181     -20.435  -2.104  16.169  1.00 10.00      B   
ATOM   3310  CA  ARG   181     -21.402  -2.251  18.050  1.00 10.00      B   
ATOM   3311  CB  ARG   181     -20.453  -1.263  18.734  1.00 10.00      B   
ATOM   3312  CG  ARG   181     -19.100  -1.851  19.096  1.00 10.00      B   
ATOM   3313  CD  ARG   181     -18.077  -0.760  19.364  1.00 10.00      B   
ATOM   3314  NE  ARG   181     -18.462   0.094  20.485  1.00 10.00      B   
ATOM   3315  HE  ARG   181     -18.714  -0.354  21.325  1.00 10.00      B   
ATOM   3316  CZ  ARG   181     -18.493   1.425  20.437  1.00 10.00      B   
ATOM   3317  NH1 ARG   181     -18.165   2.067  19.323  1.00 10.00      B   
ATOM   3318 HH11 ARG   181     -17.883   1.533  18.462  1.00 10.00      B   
ATOM   3319 HH12 ARG   181     -18.188   3.110  19.296  1.00 10.00      B   
ATOM   3320  NH2 ARG   181     -18.867   2.116  21.506  1.00 10.00      B   
ATOM   3321 HH21 ARG   181     -19.139   1.619  22.385  1.00 10.00      B   
ATOM   3322 HH22 ARG   181     -18.894   3.159  21.472  1.00 10.00      B   
ATOM   3323  C   ARG   181     -22.743  -1.576  17.788  1.00 10.00      B   
ATOM   3324  O   ARG   181     -22.797  -0.481  17.228  1.00 10.00      B   
ATOM   3325  N   ILE   182     -23.819  -2.231  18.186  1.00 10.00      B   
ATOM   3326  HN  ILE   182     -23.715  -3.099  18.632  1.00 10.00      B   
ATOM   3327  CA  ILE   182     -25.155  -1.679  18.005  1.00 10.00      B   
ATOM   3328  CB  ILE   182     -26.227  -2.794  18.022  1.00 10.00      B   
ATOM   3329  CG1 ILE   182     -27.641  -2.218  17.950  1.00 10.00      B   
ATOM   3330  CG2 ILE   182     -26.061  -3.724  19.218  1.00 10.00      B   
ATOM   3331  CD1 ILE   182     -28.705  -3.269  17.726  1.00 10.00      B   
ATOM   3332  C   ILE   182     -25.414  -0.633  19.093  1.00 10.00      B   
ATOM   3333  O   ILE   182     -25.426  -0.953  20.278  1.00 10.00      B   
ATOM   3334  N   LEU   183     -25.613   0.621  18.697  1.00 10.00      B   
ATOM   3335  HN  LEU   183     -25.635   0.828  17.739  1.00 10.00      B   
ATOM   3336  CA  LEU   183     -25.802   1.692  19.672  1.00 10.00      B   
ATOM   3337  CB  LEU   183     -24.665   2.714  19.558  1.00 10.00      B   
ATOM   3338  CG  LEU   183     -23.241   2.171  19.700  1.00 10.00      B   
ATOM   3339  CD1 LEU   183     -22.232   3.217  19.247  1.00 10.00      B   
ATOM   3340  CD2 LEU   183     -22.964   1.754  21.136  1.00 10.00      B   
ATOM   3341  C   LEU   183     -27.146   2.411  19.574  1.00 10.00      B   
ATOM   3342  O   LEU   183     -27.681   2.852  20.592  1.00 10.00      B   
ATOM   3343  N   SER   184     -27.689   2.536  18.368  1.00 10.00      B   
ATOM   3344  HN  SER   184     -27.233   2.150  17.589  1.00 10.00      B   
ATOM   3345  CA  SER   184     -28.949   3.253  18.171  1.00 10.00      B   
ATOM   3346  CB  SER   184     -29.268   3.379  16.684  1.00 10.00      B   
ATOM   3347  OG  SER   184     -28.080   3.514  15.928  1.00 10.00      B   
ATOM   3348  HG  SER   184     -27.543   4.225  16.303  1.00 10.00      B   
ATOM   3349  C   SER   184     -30.141   2.656  18.927  1.00 10.00      B   
ATOM   3350  O   SER   184     -30.566   3.188  19.955  1.00 10.00      B   
ATOM   3351  N   ASP   185     -30.666   1.550  18.422  1.00 10.00      B   
ATOM   3352  HN  ASP   185     -30.247   1.131  17.644  1.00 10.00      B   
ATOM   3353  CA  ASP   185     -31.834   0.916  19.016  1.00 10.00      B   
ATOM   3354  CB  ASP   185     -33.055   1.264  18.161  1.00 10.00      B   
ATOM   3355  CG  ASP   185     -34.360   1.187  18.916  1.00 10.00      B   
ATOM   3356  OD1 ASP   185     -34.655   2.106  19.707  1.00 10.00      B   
ATOM   3357  OD2 ASP   185     -35.106   0.214  18.701  1.00 10.00      B   
ATOM   3358  C   ASP   185     -31.632  -0.599  19.070  1.00 10.00      B   
ATOM   3359  O   ASP   185     -30.506  -1.071  18.942  1.00 10.00      B   
ATOM   3360  N   TRP   186     -32.711  -1.356  19.249  1.00 10.00      B   
ATOM   3361  HN  TRP   186     -33.593  -0.929  19.323  1.00 10.00      B   
ATOM   3362  CA  TRP   186     -32.620  -2.813  19.310  1.00 10.00      B   
ATOM   3363  CB  TRP   186     -33.634  -3.404  20.304  1.00 10.00      B   
ATOM   3364  CG  TRP   186     -35.049  -2.936  20.111  1.00 10.00      B   
ATOM   3365  CD1 TRP   186     -35.677  -1.942  20.798  1.00 10.00      B   
ATOM   3366  CD2 TRP   186     -36.014  -3.452  19.180  1.00 10.00      B   
ATOM   3367  NE1 TRP   186     -36.965  -1.795  20.349  1.00 10.00      B   
ATOM   3368  HE1 TRP   186     -37.613  -1.139  20.685  1.00 10.00      B   
ATOM   3369  CE2 TRP   186     -37.198  -2.710  19.356  1.00 10.00      B   
ATOM   3370  CE3 TRP   186     -35.989  -4.459  18.211  1.00 10.00      B   
ATOM   3371  CZ2 TRP   186     -38.347  -2.947  18.605  1.00 10.00      B   
ATOM   3372  CZ3 TRP   186     -37.130  -4.694  17.467  1.00 10.00      B   
ATOM   3373  CH2 TRP   186     -38.292  -3.939  17.666  1.00 10.00      B   
ATOM   3374  C   TRP   186     -32.805  -3.421  17.927  1.00 10.00      B   
ATOM   3375  O   TRP   186     -33.292  -2.751  17.009  1.00 10.00      B   
ATOM   3376  N   LEU   187     -32.422  -4.683  17.775  1.00 10.00      B   
ATOM   3377  HN  LEU   187     -32.047  -5.170  18.543  1.00 10.00      B   
ATOM   3378  CA  LEU   187     -32.544  -5.361  16.494  1.00 10.00      B   
ATOM   3379  CB  LEU   187     -31.344  -5.030  15.600  1.00 10.00      B   
ATOM   3380  CG  LEU   187     -31.529  -3.871  14.621  1.00 10.00      B   
ATOM   3381  CD1 LEU   187     -30.182  -3.323  14.184  1.00 10.00      B   
ATOM   3382  CD2 LEU   187     -32.336  -4.321  13.415  1.00 10.00      B   
ATOM   3383  C   LEU   187     -32.661  -6.872  16.655  1.00 10.00      B   
ATOM   3384  O   LEU   187     -32.066  -7.465  17.560  1.00 10.00      B   
ATOM   3385  N   VAL   188     -33.442  -7.486  15.774  1.00 10.00      B   
ATOM   3386  HN  VAL   188     -33.913  -6.947  15.098  1.00 10.00      B   
ATOM   3387  CA  VAL   188     -33.629  -8.931  15.775  1.00 10.00      B   
ATOM   3388  CB  VAL   188     -35.118  -9.296  15.591  1.00 10.00      B   
ATOM   3389  CG1 VAL   188     -35.303 -10.803  15.475  1.00 10.00      B   
ATOM   3390  CG2 VAL   188     -35.946  -8.741  16.740  1.00 10.00      B   
ATOM   3391  C   VAL   188     -32.814  -9.529  14.630  1.00 10.00      B   
ATOM   3392  O   VAL   188     -33.111  -9.286  13.454  1.00 10.00      B   
ATOM   3393  N   ILE   189     -31.787 -10.301  14.969  1.00 10.00      B   
ATOM   3394  HN  ILE   189     -31.623 -10.499  15.920  1.00 10.00      B   
ATOM   3395  CA  ILE   189     -30.914 -10.888  13.957  1.00 10.00      B   
ATOM   3396  CB  ILE   189     -29.427 -10.526  14.207  1.00 10.00      B   
ATOM   3397  CG1 ILE   189     -29.294  -9.149  14.861  1.00 10.00      B   
ATOM   3398  CG2 ILE   189     -28.632 -10.578  12.910  1.00 10.00      B   
ATOM   3399  CD1 ILE   189     -27.872  -8.775  15.213  1.00 10.00      B   
ATOM   3400  C   ILE   189     -31.032 -12.405  13.924  1.00 10.00      B   
ATOM   3401  O   ILE   189     -31.448 -13.031  14.897  1.00 10.00      B   
ATOM   3402  N   GLU   190     -30.679 -12.981  12.789  1.00 10.00      B   
ATOM   3403  HN  GLU   190     -30.402 -12.414  12.035  1.00 10.00      B   
ATOM   3404  CA  GLU   190     -30.693 -14.418  12.609  1.00 10.00      B   
ATOM   3405  CB  GLU   190     -31.788 -14.819  11.618  1.00 10.00      B   
ATOM   3406  CG  GLU   190     -31.976 -16.322  11.480  1.00 10.00      B   
ATOM   3407  CD  GLU   190     -32.597 -16.712  10.156  1.00 10.00      B   
ATOM   3408  OE1 GLU   190     -33.829 -16.609  10.020  1.00 10.00      B   
ATOM   3409  OE2 GLU   190     -31.847 -17.129   9.247  1.00 10.00      B   
ATOM   3410  C   GLU   190     -29.331 -14.845  12.077  1.00 10.00      B   
ATOM   3411  O   GLU   190     -28.952 -14.458  10.971  1.00 10.00      B   
ATOM   3412  N   CYS   191     -28.586 -15.602  12.878  1.00 10.00      B   
ATOM   3413  HN  CYS   191     -28.931 -15.846  13.764  1.00 10.00      B   
ATOM   3414  CA  CYS   191     -27.260 -16.069  12.479  1.00 10.00      B   
ATOM   3415  C   CYS   191     -27.327 -16.841  11.162  1.00 10.00      B   
ATOM   3416  O   CYS   191     -28.075 -17.814  11.036  1.00 10.00      B   
ATOM   3417  CB  CYS   191     -26.643 -16.943  13.578  1.00 10.00      B   
ATOM   3418  SG  CYS   191     -26.842 -16.294  15.273  1.00 10.00      B   
ATOM   3419  N   SER   192     -26.547 -16.401  10.183  1.00 10.00      B   
ATOM   3420  HN  SER   192     -25.971 -15.617  10.343  1.00 10.00      B   
ATOM   3421  CA  SER   192     -26.533 -17.032   8.873  1.00 10.00      B   
ATOM   3422  CB  SER   192     -26.385 -15.970   7.782  1.00 10.00      B   
ATOM   3423  OG  SER   192     -27.436 -15.022   7.857  1.00 10.00      B   
ATOM   3424  HG  SER   192     -27.761 -14.834   6.964  1.00 10.00      B   
ATOM   3425  C   SER   192     -25.432 -18.079   8.746  1.00 10.00      B   
ATOM   3426  O   SER   192     -25.543 -19.002   7.941  1.00 10.00      B   
ATOM   3427  N   VAL   193     -24.378 -17.940   9.535  1.00 10.00      B   
ATOM   3428  HN  VAL   193     -24.342 -17.189  10.168  1.00 10.00      B   
ATOM   3429  CA  VAL   193     -23.269 -18.886   9.485  1.00 10.00      B   
ATOM   3430  CB  VAL   193     -21.989 -18.256   8.896  1.00 10.00      B   
ATOM   3431  CG1 VAL   193     -22.127 -18.060   7.394  1.00 10.00      B   
ATOM   3432  CG2 VAL   193     -21.674 -16.936   9.580  1.00 10.00      B   
ATOM   3433  C   VAL   193     -22.967 -19.461  10.863  1.00 10.00      B   
ATOM   3434  O   VAL   193     -23.211 -18.813  11.883  1.00 10.00      B   
ATOM   3435  N   ASN   194     -22.439 -20.676  10.882  1.00 10.00      B   
ATOM   3436  HN  ASN   194     -22.261 -21.133  10.030  1.00 10.00      B   
ATOM   3437  CA  ASN   194     -22.098 -21.352  12.129  1.00 10.00      B   
ATOM   3438  CB  ASN   194     -22.266 -22.869  11.972  1.00 10.00      B   
ATOM   3439  CG  ASN   194     -23.682 -23.289  11.650  1.00 10.00      B   
ATOM   3440  OD1 ASN   194     -24.501 -23.493  12.546  1.00 10.00      B   
ATOM   3441  ND2 ASN   194     -23.973 -23.445  10.369  1.00 10.00      B   
ATOM   3442 HD21 ASN   194     -23.256 -23.282   9.706  1.00 10.00      B   
ATOM   3443 HD22 ASN   194     -24.884 -23.714  10.128  1.00 10.00      B   
ATOM   3444  C   ASN   194     -20.653 -21.059  12.497  1.00 10.00      B   
ATOM   3445  O   ASN   194     -19.859 -20.696  11.628  1.00 10.00      B   
ATOM   3446  N   PRO   195     -20.294 -21.188  13.790  1.00 10.00      B   
ATOM   3447  CA  PRO   195     -18.920 -20.967  14.255  1.00 10.00      B   
ATOM   3448  CB  PRO   195     -18.952 -21.471  15.699  1.00 10.00      B   
ATOM   3449  CG  PRO   195     -20.366 -21.288  16.124  1.00 10.00      B   
ATOM   3450  CD  PRO   195     -21.203 -21.532  14.899  1.00 10.00      B   
ATOM   3451  C   PRO   195     -17.934 -21.796  13.433  1.00 10.00      B   
ATOM   3452  O   PRO   195     -17.964 -23.029  13.462  1.00 10.00      B   
ATOM   3453  N   GLY   196     -17.073 -21.111  12.697  1.00 10.00      B   
ATOM   3454  HN  GLY   196     -17.089 -20.130  12.728  1.00 10.00      B   
ATOM   3455  CA  GLY   196     -16.110 -21.785  11.854  1.00 10.00      B   
ATOM   3456  C   GLY   196     -16.325 -21.431  10.397  1.00 10.00      B   
ATOM   3457  O   GLY   196     -15.370 -21.322   9.627  1.00 10.00      B   
ATOM   3458  N   GLU   197     -17.590 -21.236  10.027  1.00 10.00      B   
ATOM   3459  HN  GLU   197     -18.303 -21.338  10.697  1.00 10.00      B   
ATOM   3460  CA  GLU   197     -17.956 -20.876   8.662  1.00 10.00      B   
ATOM   3461  CB  GLU   197     -19.323 -21.464   8.303  1.00 10.00      B   
ATOM   3462  CG  GLU   197     -19.508 -22.917   8.703  1.00 10.00      B   
ATOM   3463  CD  GLU   197     -20.848 -23.473   8.268  1.00 10.00      B   
ATOM   3464  OE1 GLU   197     -21.891 -22.923   8.684  1.00 10.00      B   
ATOM   3465  OE2 GLU   197     -20.865 -24.470   7.510  1.00 10.00      B   
ATOM   3466  C   GLU   197     -18.008 -19.359   8.525  1.00 10.00      B   
ATOM   3467  O   GLU   197     -18.157 -18.822   7.425  1.00 10.00      B   
ATOM   3468  N   THR   198     -17.898 -18.682   9.662  1.00 10.00      B   
ATOM   3469  HN  THR   198     -17.801 -19.177  10.498  1.00 10.00      B   
ATOM   3470  CA  THR   198     -17.922 -17.231   9.715  1.00 10.00      B   
ATOM   3471  CB  THR   198     -17.743 -16.755  11.171  1.00 10.00      B   
ATOM   3472  OG1 THR   198     -17.834 -17.883  12.058  1.00 10.00      B   
ATOM   3473  HG1 THR   198     -16.950 -18.062  12.435  1.00 10.00      B   
ATOM   3474  CG2 THR   198     -18.808 -15.736  11.542  1.00 10.00      B   
ATOM   3475  C   THR   198     -16.799 -16.645   8.858  1.00 10.00      B   
ATOM   3476  O   THR   198     -15.694 -17.194   8.808  1.00 10.00      B   
ATOM   3477  N   PHE   199     -17.080 -15.524   8.198  1.00 10.00      B   
ATOM   3478  HN  PHE   199     -17.971 -15.120   8.297  1.00 10.00      B   
ATOM   3479  CA  PHE   199     -16.097 -14.869   7.342  1.00 10.00      B   
ATOM   3480  CB  PHE   199     -16.725 -13.682   6.604  1.00 10.00      B   
ATOM   3481  CG  PHE   199     -17.916 -14.054   5.764  1.00 10.00      B   
ATOM   3482  CD1 PHE   199     -17.751 -14.738   4.570  1.00 10.00      B   
ATOM   3483  CD2 PHE   199     -19.200 -13.726   6.171  1.00 10.00      B   
ATOM   3484  CE1 PHE   199     -18.843 -15.087   3.798  1.00 10.00      B   
ATOM   3485  CE2 PHE   199     -20.296 -14.070   5.405  1.00 10.00      B   
ATOM   3486  CZ  PHE   199     -20.118 -14.753   4.216  1.00 10.00      B   
ATOM   3487  C   PHE   199     -14.889 -14.420   8.158  1.00 10.00      B   
ATOM   3488  O   PHE   199     -13.770 -14.340   7.647  1.00 10.00      B   
ATOM   3489  N   LEU   200     -15.126 -14.142   9.434  1.00 10.00      B   
ATOM   3490  HN  LEU   200     -16.044 -14.208   9.769  1.00 10.00      B   
ATOM   3491  CA  LEU   200     -14.068 -13.725  10.340  1.00 10.00      B   
ATOM   3492  CB  LEU   200     -14.668 -13.247  11.664  1.00 10.00      B   
ATOM   3493  CG  LEU   200     -15.745 -12.167  11.566  1.00 10.00      B   
ATOM   3494  CD1 LEU   200     -16.428 -11.977  12.910  1.00 10.00      B   
ATOM   3495  CD2 LEU   200     -15.148 -10.856  11.076  1.00 10.00      B   
ATOM   3496  C   LEU   200     -13.108 -14.882  10.598  1.00 10.00      B   
ATOM   3497  O   LEU   200     -11.899 -14.684  10.720  1.00 10.00      B   
ATOM   3498  N   ASP   201     -13.660 -16.094  10.661  1.00 10.00      B   
ATOM   3499  HN  ASP   201     -14.626 -16.183  10.538  1.00 10.00      B   
ATOM   3500  CA  ASP   201     -12.864 -17.296  10.897  1.00 10.00      B   
ATOM   3501  CB  ASP   201     -13.762 -18.495  11.226  1.00 10.00      B   
ATOM   3502  CG  ASP   201     -14.242 -18.515  12.665  1.00 10.00      B   
ATOM   3503  OD1 ASP   201     -13.401 -18.643  13.582  1.00 10.00      B   
ATOM   3504  OD2 ASP   201     -15.469 -18.415  12.889  1.00 10.00      B   
ATOM   3505  C   ASP   201     -12.019 -17.617   9.675  1.00 10.00      B   
ATOM   3506  O   ASP   201     -10.927 -18.176   9.789  1.00 10.00      B   
ATOM   3507  N   ARG   202     -12.529 -17.239   8.504  1.00 10.00      B   
ATOM   3508  HN  ARG   202     -13.406 -16.799   8.491  1.00 10.00      B   
ATOM   3509  CA  ARG   202     -11.834 -17.473   7.241  1.00 10.00      B   
ATOM   3510  CB  ARG   202     -12.683 -17.001   6.057  1.00 10.00      B   
ATOM   3511  CG  ARG   202     -13.927 -17.838   5.802  1.00 10.00      B   
ATOM   3512  CD  ARG   202     -14.625 -17.408   4.521  1.00 10.00      B   
ATOM   3513  NE  ARG   202     -13.771 -17.582   3.346  1.00 10.00      B   
ATOM   3514  HE  ARG   202     -13.077 -18.276   3.394  1.00 10.00      B   
ATOM   3515  CZ  ARG   202     -13.881 -16.871   2.229  1.00 10.00      B   
ATOM   3516  NH1 ARG   202     -14.818 -15.938   2.119  1.00 10.00      B   
ATOM   3517 HH11 ARG   202     -14.902 -15.383   1.240  1.00 10.00      B   
ATOM   3518 HH12 ARG   202     -15.472 -15.756   2.907  1.00 10.00      B   
ATOM   3519  NH2 ARG   202     -13.051 -17.099   1.220  1.00 10.00      B   
ATOM   3520 HH21 ARG   202     -13.130 -16.551   0.333  1.00 10.00      B   
ATOM   3521 HH22 ARG   202     -12.309 -17.830   1.307  1.00 10.00      B   
ATOM   3522  C   ARG   202     -10.478 -16.773   7.224  1.00 10.00      B   
ATOM   3523  O   ARG   202      -9.538 -17.238   6.579  1.00 10.00      B   
ATOM   3524  N   MET   203     -10.383 -15.656   7.935  1.00 10.00      B   
ATOM   3525  HN  MET   203     -11.170 -15.333   8.424  1.00 10.00      B   
ATOM   3526  CA  MET   203      -9.136 -14.904   8.013  1.00 10.00      B   
ATOM   3527  CB  MET   203      -9.387 -13.476   8.506  1.00 10.00      B   
ATOM   3528  CG  MET   203     -10.012 -12.559   7.470  1.00 10.00      B   
ATOM   3529  SD  MET   203     -10.187 -10.861   8.056  1.00 10.00      B   
ATOM   3530  CE  MET   203     -11.403 -11.068   9.356  1.00 10.00      B   
ATOM   3531  C   MET   203      -8.169 -15.605   8.954  1.00 10.00      B   
ATOM   3532  O   MET   203      -6.984 -15.750   8.651  1.00 10.00      B   
ATOM   3533  N   ILE   204      -8.699 -16.052  10.088  1.00 10.00      B   
ATOM   3534  HN  ILE   204      -9.653 -15.908  10.251  1.00 10.00      B   
ATOM   3535  CA  ILE   204      -7.911 -16.746  11.103  1.00 10.00      B   
ATOM   3536  CB  ILE   204      -8.777 -17.116  12.326  1.00 10.00      B   
ATOM   3537  CG1 ILE   204      -9.563 -15.900  12.822  1.00 10.00      B   
ATOM   3538  CG2 ILE   204      -7.910 -17.684  13.440  1.00 10.00      B   
ATOM   3539  CD1 ILE   204     -10.641 -16.241  13.831  1.00 10.00      B   
ATOM   3540  C   ILE   204      -7.302 -18.023  10.536  1.00 10.00      B   
ATOM   3541  O   ILE   204      -6.093 -18.234  10.618  1.00 10.00      B   
ATOM   3542  N   ALA   205      -8.151 -18.857   9.943  1.00 10.00      B   
ATOM   3543  HN  ALA   205      -9.105 -18.615   9.903  1.00 10.00      B   
ATOM   3544  CA  ALA   205      -7.718 -20.123   9.361  1.00 10.00      B   
ATOM   3545  CB  ALA   205      -8.923 -20.908   8.862  1.00 10.00      B   
ATOM   3546  C   ALA   205      -6.715 -19.916   8.228  1.00 10.00      B   
ATOM   3547  O   ALA   205      -5.921 -20.805   7.921  1.00 10.00      B   
ATOM   3548  N   MET   206      -6.758 -18.749   7.602  1.00 10.00      B   
ATOM   3549  HN  MET   206      -7.414 -18.075   7.886  1.00 10.00      B   
ATOM   3550  CA  MET   206      -5.848 -18.444   6.507  1.00 10.00      B   
ATOM   3551  CB  MET   206      -6.426 -17.329   5.632  1.00 10.00      B   
ATOM   3552  CG  MET   206      -5.610 -17.017   4.387  1.00 10.00      B   
ATOM   3553  SD  MET   206      -6.442 -15.855   3.284  1.00 10.00      B   
ATOM   3554  CE  MET   206      -6.401 -14.354   4.264  1.00 10.00      B   
ATOM   3555  C   MET   206      -4.480 -18.040   7.043  1.00 10.00      B   
ATOM   3556  O   MET   206      -3.461 -18.627   6.679  1.00 10.00      B   
ATOM   3557  N   VAL   207      -4.476 -17.047   7.923  1.00 10.00      B   
ATOM   3558  HN  VAL   207      -5.333 -16.642   8.186  1.00 10.00      B   
ATOM   3559  CA  VAL   207      -3.245 -16.535   8.516  1.00 10.00      B   
ATOM   3560  CB  VAL   207      -3.515 -15.250   9.330  1.00 10.00      B   
ATOM   3561  CG1 VAL   207      -2.284 -14.820  10.114  1.00 10.00      B   
ATOM   3562  CG2 VAL   207      -3.978 -14.131   8.412  1.00 10.00      B   
ATOM   3563  C   VAL   207      -2.564 -17.572   9.406  1.00 10.00      B   
ATOM   3564  O   VAL   207      -1.352 -17.788   9.308  1.00 10.00      B   
ATOM   3565  N   GLU   208      -3.341 -18.209  10.268  1.00 10.00      B   
ATOM   3566  HN  GLU   208      -4.304 -18.009  10.290  1.00 10.00      B   
ATOM   3567  CA  GLU   208      -2.805 -19.209  11.178  1.00 10.00      B   
ATOM   3568  CB  GLU   208      -3.644 -19.296  12.449  1.00 10.00      B   
ATOM   3569  CG  GLU   208      -3.610 -18.047  13.312  1.00 10.00      B   
ATOM   3570  CD  GLU   208      -4.416 -18.212  14.582  1.00 10.00      B   
ATOM   3571  OE1 GLU   208      -4.665 -19.369  14.990  1.00 10.00      B   
ATOM   3572  OE2 GLU   208      -4.801 -17.190  15.186  1.00 10.00      B   
ATOM   3573  C   GLU   208      -2.732 -20.575  10.517  1.00 10.00      B   
ATOM   3574  O   GLU   208      -3.729 -21.298  10.440  1.00 10.00      B   
ATOM   3575  N   GLY   209      -1.549 -20.932  10.052  1.00 10.00      B   
ATOM   3576  HN  GLY   209      -0.788 -20.319  10.151  1.00 10.00      B   
ATOM   3577  CA  GLY   209      -1.367 -22.213   9.407  1.00 10.00      B   
ATOM   3578  C   GLY   209      -0.541 -22.114   8.144  1.00 10.00      B   
ATOM   3579  O   GLY   209      -0.492 -21.062   7.501  1.00 10.00      B   
ATOM   3580  N   ALA   210       0.102 -23.214   7.783  1.00 10.00      B   
ATOM   3581  HN  ALA   210       0.015 -24.023   8.339  1.00 10.00      B   
ATOM   3582  CA  ALA   210       0.934 -23.263   6.589  1.00 10.00      B   
ATOM   3583  CB  ALA   210       2.239 -23.988   6.887  1.00 10.00      B   
ATOM   3584  C   ALA   210       0.188 -23.947   5.448  1.00 10.00      B   
ATOM   3585  O   ALA   210       0.777 -24.681   4.653  1.00 10.00      B   
ATOM   3586  N   GLN   211      -1.113 -23.686   5.360  1.00 10.00      B   
ATOM   3587  HN  GLN   211      -1.525 -23.072   6.007  1.00 10.00      B   
ATOM   3588  CA  GLN   211      -1.939 -24.279   4.319  1.00 10.00      B   
ATOM   3589  CB  GLN   211      -3.333 -24.625   4.849  1.00 10.00      B   
ATOM   3590  CG  GLN   211      -3.353 -25.785   5.830  1.00 10.00      B   
ATOM   3591  CD  GLN   211      -2.678 -27.028   5.281  1.00 10.00      B   
ATOM   3592  OE1 GLN   211      -2.675 -27.273   4.074  1.00 10.00      B   
ATOM   3593  NE2 GLN   211      -2.093 -27.818   6.163  1.00 10.00      B   
ATOM   3594 HE21 GLN   211      -2.125 -27.560   7.109  1.00 10.00      B   
ATOM   3595 HE22 GLN   211      -1.650 -28.630   5.836  1.00 10.00      B   
ATOM   3596  C   GLN   211      -2.040 -23.367   3.106  1.00 10.00      B   
ATOM   3597  O   GLN   211      -2.832 -23.607   2.195  1.00 10.00      B   
ATOM   3598  N   ARG   212      -1.237 -22.317   3.102  1.00 10.00      B   
ATOM   3599  HN  ARG   212      -0.634 -22.174   3.861  1.00 10.00      B   
ATOM   3600  CA  ARG   212      -1.216 -21.378   1.995  1.00 10.00      B   
ATOM   3601  CB  ARG   212      -0.853 -19.975   2.489  1.00 10.00      B   
ATOM   3602  CG  ARG   212      -2.008 -19.230   3.143  1.00 10.00      B   
ATOM   3603  CD  ARG   212      -1.508 -18.133   4.068  1.00 10.00      B   
ATOM   3604  NE  ARG   212      -0.846 -18.670   5.255  1.00 10.00      B   
ATOM   3605  HE  ARG   212      -1.246 -19.469   5.670  1.00 10.00      B   
ATOM   3606  CZ  ARG   212       0.236 -18.132   5.813  1.00 10.00      B   
ATOM   3607  NH1 ARG   212       0.785 -17.038   5.302  1.00 10.00      B   
ATOM   3608 HH11 ARG   212       0.373 -16.586   4.456  1.00 10.00      B   
ATOM   3609 HH12 ARG   212       1.638 -16.619   5.755  1.00 10.00      B   
ATOM   3610  NH2 ARG   212       0.780 -18.695   6.881  1.00 10.00      B   
ATOM   3611 HH21 ARG   212       1.636 -18.273   7.320  1.00 10.00      B   
ATOM   3612 HH22 ARG   212       0.360 -19.563   7.292  1.00 10.00      B   
ATOM   3613  C   ARG   212      -0.223 -21.853   0.940  1.00 10.00      B   
ATOM   3614  O   ARG   212       0.989 -21.763   1.127  1.00 10.00      B   
ATOM   3615  N   ARG   213      -0.741 -22.390  -0.152  1.00 10.00      B   
ATOM   3616  HN  ARG   213      -1.716 -22.442  -0.246  1.00 10.00      B   
ATOM   3617  CA  ARG   213       0.107 -22.891  -1.222  1.00 10.00      B   
ATOM   3618  CB  ARG   213      -0.618 -23.964  -2.039  1.00 10.00      B   
ATOM   3619  CG  ARG   213      -1.948 -23.521  -2.632  1.00 10.00      B   
ATOM   3620  CD  ARG   213      -2.665 -24.685  -3.299  1.00 10.00      B   
ATOM   3621  NE  ARG   213      -2.780 -25.837  -2.404  1.00 10.00      B   
ATOM   3622  HE  ARG   213      -2.606 -25.684  -1.447  1.00 10.00      B   
ATOM   3623  CZ  ARG   213      -3.101 -27.065  -2.808  1.00 10.00      B   
ATOM   3624  NH1 ARG   213      -3.338 -27.308  -4.090  1.00 10.00      B   
ATOM   3625 HH11 ARG   213      -3.590 -28.270  -4.405  1.00 10.00      B   
ATOM   3626 HH12 ARG   213      -3.275 -26.537  -4.791  1.00 10.00      B   
ATOM   3627  NH2 ARG   213      -3.165 -28.055  -1.929  1.00 10.00      B   
ATOM   3628 HH21 ARG   213      -2.962 -27.878  -0.918  1.00 10.00      B   
ATOM   3629 HH22 ARG   213      -3.418 -29.017  -2.241  1.00 10.00      B   
ATOM   3630  C   ARG   213       0.588 -21.765  -2.124  1.00 10.00      B   
ATOM   3631  O   ARG   213      -0.038 -20.703  -2.203  1.00 10.00      B   
ATOM   3632  N   LYS   214       1.701 -22.008  -2.794  1.00 10.00      B   
ATOM   3633  HN  LYS   214       2.144 -22.876  -2.678  1.00 10.00      B   
ATOM   3634  CA  LYS   214       2.287 -21.033  -3.697  1.00 10.00      B   
ATOM   3635  CB  LYS   214       3.689 -21.487  -4.109  1.00 10.00      B   
ATOM   3636  CG  LYS   214       4.543 -21.950  -2.938  1.00 10.00      B   
ATOM   3637  CD  LYS   214       5.969 -22.248  -3.365  1.00 10.00      B   
ATOM   3638  CE  LYS   214       6.814 -22.722  -2.190  1.00 10.00      B   
ATOM   3639  NZ  LYS   214       8.245 -22.868  -2.568  1.00 10.00      B   
ATOM   3640  HZ1 LYS   214       8.791 -23.286  -1.787  1.00 10.00      B   
ATOM   3641  HZ2 LYS   214       8.651 -21.938  -2.798  1.00 10.00      B   
ATOM   3642  HZ3 LYS   214       8.330 -23.484  -3.403  1.00 10.00      B   
ATOM   3643  C   LYS   214       1.404 -20.850  -4.925  1.00 10.00      B   
ATOM   3644  O   LYS   214       0.784 -21.802  -5.400  1.00 10.00      B   
ATOM   3645  N   THR   215       1.339 -19.627  -5.424  1.00 10.00      B   
ATOM   3646  HN  THR   215       1.855 -18.908  -4.998  1.00 10.00      B   
ATOM   3647  CA  THR   215       0.524 -19.316  -6.589  1.00 10.00      B   
ATOM   3648  CB  THR   215       0.311 -17.796  -6.702  1.00 10.00      B   
ATOM   3649  OG1 THR   215       1.575 -17.122  -6.599  1.00 10.00      B   
ATOM   3650  HG1 THR   215       1.439 -16.163  -6.691  1.00 10.00      B   
ATOM   3651  CG2 THR   215      -0.611 -17.313  -5.595  1.00 10.00      B   
ATOM   3652  C   THR   215       1.173 -19.830  -7.873  1.00 10.00      B   
ATOM   3653  O   THR   215       2.373 -20.104  -7.895  1.00 10.00      B   
ATOM   3654  N   PRO   216       0.388 -19.974  -8.961  1.00 10.00      B   
ATOM   3655  CA  PRO   216       0.896 -20.444 -10.255  1.00 10.00      B   
ATOM   3656  CB  PRO   216      -0.283 -20.224 -11.218  1.00 10.00      B   
ATOM   3657  CG  PRO   216      -1.268 -19.392 -10.465  1.00 10.00      B   
ATOM   3658  CD  PRO   216      -1.056 -19.713  -9.016  1.00 10.00      B   
ATOM   3659  C   PRO   216       2.107 -19.632 -10.708  1.00 10.00      B   
ATOM   3660  O   PRO   216       3.088 -20.186 -11.205  1.00 10.00      B   
ATOM   3661  N   ASN   217       2.040 -18.318 -10.506  1.00 10.00      B   
ATOM   3662  HN  ASN   217       1.238 -17.940 -10.090  1.00 10.00      B   
ATOM   3663  CA  ASN   217       3.131 -17.429 -10.885  1.00 10.00      B   
ATOM   3664  CB  ASN   217       2.739 -15.959 -10.701  1.00 10.00      B   
ATOM   3665  CG  ASN   217       1.851 -15.434 -11.814  1.00 10.00      B   
ATOM   3666  OD1 ASN   217       1.894 -15.920 -12.945  1.00 10.00      B   
ATOM   3667  ND2 ASN   217       1.048 -14.431 -11.504  1.00 10.00      B   
ATOM   3668 HD21 ASN   217       1.075 -14.080 -10.574  1.00 10.00      B   
ATOM   3669 HD22 ASN   217       0.460 -14.070 -12.201  1.00 10.00      B   
ATOM   3670  C   ASN   217       4.372 -17.740 -10.066  1.00 10.00      B   
ATOM   3671  O   ASN   217       5.475 -17.815 -10.602  1.00 10.00      B   
ATOM   3672  N   GLU   218       4.183 -17.932  -8.764  1.00 10.00      B   
ATOM   3673  HN  GLU   218       3.276 -17.864  -8.396  1.00 10.00      B   
ATOM   3674  CA  GLU   218       5.288 -18.245  -7.867  1.00 10.00      B   
ATOM   3675  CB  GLU   218       4.798 -18.330  -6.418  1.00 10.00      B   
ATOM   3676  CG  GLU   218       5.910 -18.478  -5.389  1.00 10.00      B   
ATOM   3677  CD  GLU   218       5.453 -18.136  -3.984  1.00 10.00      B   
ATOM   3678  OE1 GLU   218       4.754 -17.114  -3.815  1.00 10.00      B   
ATOM   3679  OE2 GLU   218       5.799 -18.878  -3.042  1.00 10.00      B   
ATOM   3680  C   GLU   218       5.941 -19.558  -8.280  1.00 10.00      B   
ATOM   3681  O   GLU   218       7.164 -19.651  -8.382  1.00 10.00      B   
ATOM   3682  N   ILE   219       5.111 -20.561  -8.537  1.00 10.00      B   
ATOM   3683  HN  ILE   219       4.144 -20.416  -8.434  1.00 10.00      B   
ATOM   3684  CA  ILE   219       5.589 -21.875  -8.955  1.00 10.00      B   
ATOM   3685  CB  ILE   219       4.419 -22.863  -9.159  1.00 10.00      B   
ATOM   3686  CG1 ILE   219       3.640 -23.053  -7.855  1.00 10.00      B   
ATOM   3687  CG2 ILE   219       4.924 -24.204  -9.675  1.00 10.00      B   
ATOM   3688  CD1 ILE   219       2.330 -23.793  -8.028  1.00 10.00      B   
ATOM   3689  C   ILE   219       6.390 -21.765 -10.250  1.00 10.00      B   
ATOM   3690  O   ILE   219       7.501 -22.293 -10.350  1.00 10.00      B   
ATOM   3691  N   ALA   220       5.825 -21.061 -11.229  1.00 10.00      B   
ATOM   3692  HN  ALA   220       4.938 -20.663 -11.079  1.00 10.00      B   
ATOM   3693  CA  ALA   220       6.476 -20.869 -12.521  1.00 10.00      B   
ATOM   3694  CB  ALA   220       5.580 -20.067 -13.453  1.00 10.00      B   
ATOM   3695  C   ALA   220       7.823 -20.179 -12.352  1.00 10.00      B   
ATOM   3696  O   ALA   220       8.820 -20.587 -12.950  1.00 10.00      B   
ATOM   3697  N   LEU   221       7.852 -19.141 -11.523  1.00 10.00      B   
ATOM   3698  HN  LEU   221       7.023 -18.859 -11.075  1.00 10.00      B   
ATOM   3699  CA  LEU   221       9.079 -18.403 -11.270  1.00 10.00      B   
ATOM   3700  CB  LEU   221       8.800 -17.147 -10.444  1.00 10.00      B   
ATOM   3701  CG  LEU   221       7.913 -16.092 -11.111  1.00 10.00      B   
ATOM   3702  CD1 LEU   221       7.705 -14.902 -10.192  1.00 10.00      B   
ATOM   3703  CD2 LEU   221       8.505 -15.649 -12.438  1.00 10.00      B   
ATOM   3704  C   LEU   221      10.106 -19.289 -10.577  1.00 10.00      B   
ATOM   3705  O   LEU   221      11.305 -19.186 -10.838  1.00 10.00      B   
ATOM   3706  N   THR   222       9.628 -20.178  -9.709  1.00 10.00      B   
ATOM   3707  HN  THR   222       8.662 -20.211  -9.540  1.00 10.00      B   
ATOM   3708  CA  THR   222      10.510 -21.095  -9.001  1.00 10.00      B   
ATOM   3709  CB  THR   222       9.754 -21.954  -7.966  1.00 10.00      B   
ATOM   3710  OG1 THR   222       8.951 -21.115  -7.126  1.00 10.00      B   
ATOM   3711  HG1 THR   222       8.510 -20.442  -7.663  1.00 10.00      B   
ATOM   3712  CG2 THR   222      10.738 -22.725  -7.097  1.00 10.00      B   
ATOM   3713  C   THR   222      11.229 -22.011  -9.990  1.00 10.00      B   
ATOM   3714  O   THR   222      12.406 -22.317  -9.816  1.00 10.00      B   
ATOM   3715  N   ILE   223      10.517 -22.429 -11.037  1.00 10.00      B   
ATOM   3716  HN  ILE   223       9.581 -22.139 -11.124  1.00 10.00      B   
ATOM   3717  CA  ILE   223      11.091 -23.301 -12.060  1.00 10.00      B   
ATOM   3718  CB  ILE   223      10.062 -23.636 -13.163  1.00 10.00      B   
ATOM   3719  CG1 ILE   223       8.810 -24.269 -12.548  1.00 10.00      B   
ATOM   3720  CG2 ILE   223      10.672 -24.564 -14.205  1.00 10.00      B   
ATOM   3721  CD1 ILE   223       7.642 -24.374 -13.506  1.00 10.00      B   
ATOM   3722  C   ILE   223      12.310 -22.634 -12.690  1.00 10.00      B   
ATOM   3723  O   ILE   223      13.348 -23.269 -12.895  1.00 10.00      B   
ATOM   3724  N   LEU   224      12.179 -21.341 -12.963  1.00 10.00      B   
ATOM   3725  HN  LEU   224      11.328 -20.894 -12.761  1.00 10.00      B   
ATOM   3726  CA  LEU   224      13.262 -20.567 -13.555  1.00 10.00      B   
ATOM   3727  CB  LEU   224      12.756 -19.185 -13.986  1.00 10.00      B   
ATOM   3728  CG  LEU   224      11.506 -19.162 -14.873  1.00 10.00      B   
ATOM   3729  CD1 LEU   224      11.060 -17.731 -15.134  1.00 10.00      B   
ATOM   3730  CD2 LEU   224      11.762 -19.894 -16.182  1.00 10.00      B   
ATOM   3731  C   LEU   224      14.403 -20.414 -12.557  1.00 10.00      B   
ATOM   3732  O   LEU   224      15.578 -20.509 -12.919  1.00 10.00      B   
ATOM   3733  N   LEU   225      14.042 -20.190 -11.294  1.00 10.00      B   
ATOM   3734  HN  LEU   225      13.085 -20.120 -11.076  1.00 10.00      B   
ATOM   3735  CA  LEU   225      15.021 -20.031 -10.228  1.00 10.00      B   
ATOM   3736  CB  LEU   225      14.336 -19.655  -8.912  1.00 10.00      B   
ATOM   3737  CG  LEU   225      13.777 -18.232  -8.818  1.00 10.00      B   
ATOM   3738  CD1 LEU   225      13.069 -18.025  -7.489  1.00 10.00      B   
ATOM   3739  CD2 LEU   225      14.885 -17.206  -9.000  1.00 10.00      B   
ATOM   3740  C   LEU   225      15.839 -21.301 -10.048  1.00 10.00      B   
ATOM   3741  O   LEU   225      17.065 -21.248  -9.981  1.00 10.00      B   
ATOM   3742  N   ILE   226      15.150 -22.441  -9.976  1.00 10.00      B   
ATOM   3743  HN  ILE   226      14.166 -22.407 -10.029  1.00 10.00      B   
ATOM   3744  CA  ILE   226      15.810 -23.736  -9.813  1.00 10.00      B   
ATOM   3745  CB  ILE   226      14.794 -24.896  -9.707  1.00 10.00      B   
ATOM   3746  CG1 ILE   226      13.867 -24.687  -8.509  1.00 10.00      B   
ATOM   3747  CG2 ILE   226      15.514 -26.234  -9.589  1.00 10.00      B   
ATOM   3748  CD1 ILE   226      12.697 -25.647  -8.468  1.00 10.00      B   
ATOM   3749  C   ILE   226      16.761 -24.003 -10.974  1.00 10.00      B   
ATOM   3750  O   ILE   226      17.866 -24.512 -10.780  1.00 10.00      B   
ATOM   3751  N   ALA   227      16.327 -23.638 -12.178  1.00 10.00      B   
ATOM   3752  HN  ALA   227      15.434 -23.235 -12.264  1.00 10.00      B   
ATOM   3753  CA  ALA   227      17.139 -23.826 -13.375  1.00 10.00      B   
ATOM   3754  CB  ALA   227      16.396 -23.331 -14.607  1.00 10.00      B   
ATOM   3755  C   ALA   227      18.478 -23.111 -13.231  1.00 10.00      B   
ATOM   3756  O   ALA   227      19.518 -23.627 -13.638  1.00 10.00      B   
ATOM   3757  N   LEU   228      18.444 -21.931 -12.622  1.00 10.00      B   
ATOM   3758  HN  LEU   228      17.583 -21.585 -12.302  1.00 10.00      B   
ATOM   3759  CA  LEU   228      19.648 -21.145 -12.408  1.00 10.00      B   
ATOM   3760  CB  LEU   228      19.291 -19.740 -11.915  1.00 10.00      B   
ATOM   3761  CG  LEU   228      18.484 -18.871 -12.883  1.00 10.00      B   
ATOM   3762  CD1 LEU   228      18.050 -17.578 -12.210  1.00 10.00      B   
ATOM   3763  CD2 LEU   228      19.290 -18.578 -14.139  1.00 10.00      B   
ATOM   3764  C   LEU   228      20.571 -21.841 -11.412  1.00 10.00      B   
ATOM   3765  O   LEU   228      21.775 -21.956 -11.644  1.00 10.00      B   
ATOM   3766  N   THR   229      19.996 -22.330 -10.318  1.00 10.00      B   
ATOM   3767  HN  THR   229      19.025 -22.233 -10.199  1.00 10.00      B   
ATOM   3768  CA  THR   229      20.766 -23.017  -9.289  1.00 10.00      B   
ATOM   3769  CB  THR   229      19.887 -23.377  -8.078  1.00 10.00      B   
ATOM   3770  OG1 THR   229      18.585 -22.808  -8.251  1.00 10.00      B   
ATOM   3771  HG1 THR   229      18.500 -22.033  -7.683  1.00 10.00      B   
ATOM   3772  CG2 THR   229      20.496 -22.820  -6.803  1.00 10.00      B   
ATOM   3773  C   THR   229      21.420 -24.280  -9.848  1.00 10.00      B   
ATOM   3774  O   THR   229      22.540 -24.630  -9.470  1.00 10.00      B   
ATOM   3775  N   ILE   230      20.719 -24.955 -10.755  1.00 10.00      B   
ATOM   3776  HN  ILE   230      19.823 -24.633 -11.005  1.00 10.00      B   
ATOM   3777  CA  ILE   230      21.242 -26.166 -11.379  1.00 10.00      B   
ATOM   3778  CB  ILE   230      20.192 -26.849 -12.286  1.00 10.00      B   
ATOM   3779  CG1 ILE   230      19.010 -27.353 -11.451  1.00 10.00      B   
ATOM   3780  CG2 ILE   230      20.815 -27.997 -13.071  1.00 10.00      B   
ATOM   3781  CD1 ILE   230      17.855 -27.883 -12.275  1.00 10.00      B   
ATOM   3782  C   ILE   230      22.488 -25.832 -12.197  1.00 10.00      B   
ATOM   3783  O   ILE   230      23.501 -26.533 -12.126  1.00 10.00      B   
ATOM   3784  N   VAL   231      22.410 -24.740 -12.948  1.00 10.00      B   
ATOM   3785  HN  VAL   231      21.578 -24.219 -12.948  1.00 10.00      B   
ATOM   3786  CA  VAL   231      23.525 -24.294 -13.772  1.00 10.00      B   
ATOM   3787  CB  VAL   231      23.136 -23.087 -14.651  1.00 10.00      B   
ATOM   3788  CG1 VAL   231      24.325 -22.611 -15.473  1.00 10.00      B   
ATOM   3789  CG2 VAL   231      21.974 -23.448 -15.561  1.00 10.00      B   
ATOM   3790  C   VAL   231      24.715 -23.924 -12.891  1.00 10.00      B   
ATOM   3791  O   VAL   231      25.855 -24.297 -13.177  1.00 10.00      B   
ATOM   3792  N   PHE   232      24.436 -23.209 -11.807  1.00 10.00      B   
ATOM   3793  HN  PHE   232      23.503 -22.947 -11.634  1.00 10.00      B   
ATOM   3794  CA  PHE   232      25.476 -22.796 -10.873  1.00 10.00      B   
ATOM   3795  CB  PHE   232      24.914 -21.844  -9.819  1.00 10.00      B   
ATOM   3796  CG  PHE   232      24.510 -20.504 -10.368  1.00 10.00      B   
ATOM   3797  CD1 PHE   232      23.322 -19.914  -9.979  1.00 10.00      B   
ATOM   3798  CD2 PHE   232      25.318 -19.839 -11.279  1.00 10.00      B   
ATOM   3799  CE1 PHE   232      22.944 -18.683 -10.483  1.00 10.00      B   
ATOM   3800  CE2 PHE   232      24.948 -18.608 -11.785  1.00 10.00      B   
ATOM   3801  CZ  PHE   232      23.759 -18.030 -11.388  1.00 10.00      B   
ATOM   3802  C   PHE   232      26.133 -24.007 -10.218  1.00 10.00      B   
ATOM   3803  O   PHE   232      27.350 -24.037 -10.031  1.00 10.00      B   
ATOM   3804  N   LEU   233      25.321 -25.011  -9.893  1.00 10.00      B   
ATOM   3805  HN  LEU   233      24.357 -24.920 -10.067  1.00 10.00      B   
ATOM   3806  CA  LEU   233      25.817 -26.235  -9.275  1.00 10.00      B   
ATOM   3807  CB  LEU   233      24.659 -27.164  -8.895  1.00 10.00      B   
ATOM   3808  CG  LEU   233      24.141 -27.058  -7.459  1.00 10.00      B   
ATOM   3809  CD1 LEU   233      22.905 -27.924  -7.270  1.00 10.00      B   
ATOM   3810  CD2 LEU   233      25.225 -27.445  -6.466  1.00 10.00      B   
ATOM   3811  C   LEU   233      26.773 -26.968 -10.207  1.00 10.00      B   
ATOM   3812  O   LEU   233      27.828 -27.438  -9.784  1.00 10.00      B   
ATOM   3813  N   LEU   234      26.399 -27.064 -11.475  1.00 10.00      B   
ATOM   3814  HN  LEU   234      25.542 -26.669 -11.755  1.00 10.00      B   
ATOM   3815  CA  LEU   234      27.229 -27.741 -12.460  1.00 10.00      B   
ATOM   3816  CB  LEU   234      26.454 -27.971 -13.760  1.00 10.00      B   
ATOM   3817  CG  LEU   234      25.327 -29.004 -13.692  1.00 10.00      B   
ATOM   3818  CD1 LEU   234      24.553 -29.039 -15.000  1.00 10.00      B   
ATOM   3819  CD2 LEU   234      25.882 -30.382 -13.358  1.00 10.00      B   
ATOM   3820  C   LEU   234      28.508 -26.958 -12.731  1.00 10.00      B   
ATOM   3821  O   LEU   234      29.566 -27.543 -12.970  1.00 10.00      B   
ATOM   3822  N   ALA   235      28.409 -25.634 -12.673  1.00 10.00      B   
ATOM   3823  HN  ALA   235      27.540 -25.231 -12.460  1.00 10.00      B   
ATOM   3824  CA  ALA   235      29.552 -24.765 -12.915  1.00 10.00      B   
ATOM   3825  CB  ALA   235      29.107 -23.314 -13.001  1.00 10.00      B   
ATOM   3826  C   ALA   235      30.620 -24.932 -11.838  1.00 10.00      B   
ATOM   3827  O   ALA   235      31.789 -25.159 -12.145  1.00 10.00      B   
ATOM   3828  N   THR   236      30.212 -24.846 -10.579  1.00 10.00      B   
ATOM   3829  HN  THR   236      29.259 -24.695 -10.391  1.00 10.00      B   
ATOM   3830  CA  THR   236      31.142 -24.976  -9.464  1.00 10.00      B   
ATOM   3831  CB  THR   236      30.477 -24.587  -8.131  1.00 10.00      B   
ATOM   3832  OG1 THR   236      29.095 -24.965  -8.165  1.00 10.00      B   
ATOM   3833  HG1 THR   236      28.569 -24.232  -8.513  1.00 10.00      B   
ATOM   3834  CG2 THR   236      30.583 -23.087  -7.899  1.00 10.00      B   
ATOM   3835  C   THR   236      31.710 -26.391  -9.362  1.00 10.00      B   
ATOM   3836  O   THR   236      32.890 -26.576  -9.061  1.00 10.00      B   
ATOM   3837  N   ALA   237      30.871 -27.384  -9.636  1.00 10.00      B   
ATOM   3838  HN  ALA   237      29.940 -27.172  -9.874  1.00 10.00      B   
ATOM   3839  CA  ALA   237      31.289 -28.782  -9.568  1.00 10.00      B   
ATOM   3840  CB  ALA   237      30.098 -29.710  -9.741  1.00 10.00      B   
ATOM   3841  C   ALA   237      32.372 -29.111 -10.593  1.00 10.00      B   
ATOM   3842  O   ALA   237      33.245 -29.942 -10.340  1.00 10.00      B   
ATOM   3843  N   THR   238      32.320 -28.455 -11.746  1.00 10.00      B   
ATOM   3844  HN  THR   238      31.610 -27.796 -11.892  1.00 10.00      B   
ATOM   3845  CA  THR   238      33.300 -28.696 -12.798  1.00 10.00      B   
ATOM   3846  CB  THR   238      32.715 -28.461 -14.205  1.00 10.00      B   
ATOM   3847  OG1 THR   238      31.882 -27.294 -14.198  1.00 10.00      B   
ATOM   3848  HG1 THR   238      30.999 -27.527 -13.872  1.00 10.00      B   
ATOM   3849  CG2 THR   238      31.900 -29.664 -14.656  1.00 10.00      B   
ATOM   3850  C   THR   238      34.557 -27.848 -12.606  1.00 10.00      B   
ATOM   3851  O   THR   238      35.596 -28.118 -13.208  1.00 10.00      B   
ATOM   3852  N   LEU   239      34.469 -26.838 -11.748  1.00 10.00      B   
ATOM   3853  HN  LEU   239      33.622 -26.680 -11.280  1.00 10.00      B   
ATOM   3854  CA  LEU   239      35.605 -25.961 -11.488  1.00 10.00      B   
ATOM   3855  CB  LEU   239      35.179 -24.729 -10.684  1.00 10.00      B   
ATOM   3856  CG  LEU   239      34.429 -23.645 -11.463  1.00 10.00      B   
ATOM   3857  CD1 LEU   239      34.051 -22.492 -10.548  1.00 10.00      B   
ATOM   3858  CD2 LEU   239      35.263 -23.150 -12.636  1.00 10.00      B   
ATOM   3859  C   LEU   239      36.727 -26.707 -10.774  1.00 10.00      B   
ATOM   3860  O   LEU   239      37.903 -26.376 -10.937  1.00 10.00      B   
ATOM   3861  N   TRP   240      36.361 -27.721  -9.997  1.00 10.00      B   
ATOM   3862  HN  TRP   240      35.409 -27.944  -9.917  1.00 10.00      B   
ATOM   3863  CA  TRP   240      37.345 -28.509  -9.261  1.00 10.00      B   
ATOM   3864  CB  TRP   240      36.686 -29.440  -8.234  1.00 10.00      B   
ATOM   3865  CG  TRP   240      37.655 -30.037  -7.260  1.00 10.00      B   
ATOM   3866  CD1 TRP   240      38.195 -29.427  -6.167  1.00 10.00      B   
ATOM   3867  CD2 TRP   240      38.203 -31.361  -7.292  1.00 10.00      B   
ATOM   3868  NE1 TRP   240      39.045 -30.286  -5.515  1.00 10.00      B   
ATOM   3869  HE1 TRP   240      39.553 -30.076  -4.699  1.00 10.00      B   
ATOM   3870  CE2 TRP   240      39.068 -31.480  -6.186  1.00 10.00      B   
ATOM   3871  CE3 TRP   240      38.049 -32.456  -8.146  1.00 10.00      B   
ATOM   3872  CZ2 TRP   240      39.773 -32.650  -5.914  1.00 10.00      B   
ATOM   3873  CZ3 TRP   240      38.749 -33.614  -7.873  1.00 10.00      B   
ATOM   3874  CH2 TRP   240      39.601 -33.703  -6.767  1.00 10.00      B   
ATOM   3875  C   TRP   240      38.299 -29.267 -10.200  1.00 10.00      B   
ATOM   3876  O   TRP   240      39.507 -29.043 -10.158  1.00 10.00      B   
ATOM   3877  N   PRO   241      37.788 -30.165 -11.073  1.00 10.00      B   
ATOM   3878  CA  PRO   241      38.639 -30.919 -12.002  1.00 10.00      B   
ATOM   3879  CB  PRO   241      37.659 -31.802 -12.785  1.00 10.00      B   
ATOM   3880  CG  PRO   241      36.317 -31.196 -12.561  1.00 10.00      B   
ATOM   3881  CD  PRO   241      36.370 -30.542 -11.212  1.00 10.00      B   
ATOM   3882  C   PRO   241      39.411 -30.003 -12.950  1.00 10.00      B   
ATOM   3883  O   PRO   241      40.519 -30.331 -13.381  1.00 10.00      B   
ATOM   3884  N   PHE   242      38.830 -28.846 -13.257  1.00 10.00      B   
ATOM   3885  HN  PHE   242      37.949 -28.639 -12.878  1.00 10.00      B   
ATOM   3886  CA  PHE   242      39.468 -27.885 -14.147  1.00 10.00      B   
ATOM   3887  CB  PHE   242      38.484 -26.800 -14.590  1.00 10.00      B   
ATOM   3888  CG  PHE   242      37.579 -27.218 -15.714  1.00 10.00      B   
ATOM   3889  CD1 PHE   242      36.290 -26.715 -15.802  1.00 10.00      B   
ATOM   3890  CD2 PHE   242      38.015 -28.114 -16.681  1.00 10.00      B   
ATOM   3891  CE1 PHE   242      35.452 -27.094 -16.829  1.00 10.00      B   
ATOM   3892  CE2 PHE   242      37.181 -28.498 -17.713  1.00 10.00      B   
ATOM   3893  CZ  PHE   242      35.898 -27.988 -17.786  1.00 10.00      B   
ATOM   3894  C   PHE   242      40.696 -27.259 -13.496  1.00 10.00      B   
ATOM   3895  O   PHE   242      41.726 -27.074 -14.147  1.00 10.00      B   
ATOM   3896  N   SER   243      40.591 -26.943 -12.211  1.00 10.00      B   
ATOM   3897  HN  SER   243      39.749 -27.121 -11.738  1.00 10.00      B   
ATOM   3898  CA  SER   243      41.704 -26.340 -11.490  1.00 10.00      B   
ATOM   3899  CB  SER   243      41.206 -25.519 -10.297  1.00 10.00      B   
ATOM   3900  OG  SER   243      40.246 -26.240  -9.543  1.00 10.00      B   
ATOM   3901  HG  SER   243      39.383 -26.169  -9.973  1.00 10.00      B   
ATOM   3902  C   SER   243      42.705 -27.402 -11.042  1.00 10.00      B   
ATOM   3903  O   SER   243      43.901 -27.133 -10.931  1.00 10.00      B   
ATOM   3904  N   ALA   244      42.208 -28.612 -10.800  1.00 10.00      B   
ATOM   3905  HN  ALA   244      41.242 -28.758 -10.900  1.00 10.00      B   
ATOM   3906  CA  ALA   244      43.052 -29.724 -10.376  1.00 10.00      B   
ATOM   3907  CB  ALA   244      42.203 -30.931 -10.004  1.00 10.00      B   
ATOM   3908  C   ALA   244      44.047 -30.089 -11.467  1.00 10.00      B   
ATOM   3909  O   ALA   244      45.184 -30.463 -11.186  1.00 10.00      B   
ATOM   3910  N   TRP   245      43.616 -29.958 -12.716  1.00 10.00      B   
ATOM   3911  HN  TRP   245      42.698 -29.645 -12.872  1.00 10.00      B   
ATOM   3912  CA  TRP   245      44.468 -30.267 -13.858  1.00 10.00      B   
ATOM   3913  CB  TRP   245      43.614 -30.541 -15.099  1.00 10.00      B   
ATOM   3914  CG  TRP   245      44.284 -31.403 -16.127  1.00 10.00      B   
ATOM   3915  CD1 TRP   245      44.635 -32.714 -15.991  1.00 10.00      B   
ATOM   3916  CD2 TRP   245      44.677 -31.020 -17.452  1.00 10.00      B   
ATOM   3917  NE1 TRP   245      45.222 -33.170 -17.143  1.00 10.00      B   
ATOM   3918  HE1 TRP   245      45.557 -34.079 -17.289  1.00 10.00      B   
ATOM   3919  CE2 TRP   245      45.261 -32.151 -18.057  1.00 10.00      B   
ATOM   3920  CE3 TRP   245      44.594 -29.833 -18.184  1.00 10.00      B   
ATOM   3921  CZ2 TRP   245      45.755 -32.131 -19.358  1.00 10.00      B   
ATOM   3922  CZ3 TRP   245      45.086 -29.815 -19.473  1.00 10.00      B   
ATOM   3923  CH2 TRP   245      45.659 -30.955 -20.048  1.00 10.00      B   
ATOM   3924  C   TRP   245      45.439 -29.118 -14.124  1.00 10.00      B   
ATOM   3925  O   TRP   245      46.394 -29.258 -14.891  1.00 10.00      B   
ATOM   3926  N   GLY   246      45.194 -27.986 -13.470  1.00 10.00      B   
ATOM   3927  HN  GLY   246      44.431 -27.944 -12.857  1.00 10.00      B   
ATOM   3928  CA  GLY   246      46.045 -26.823 -13.633  1.00 10.00      B   
ATOM   3929  C   GLY   246      47.046 -26.695 -12.502  1.00 10.00      B   
ATOM   3930  O   GLY   246      47.398 -25.588 -12.086  1.00 10.00      B   
ATOM   3931  N   GLY   247      47.491 -27.833 -11.994  1.00 10.00      B   
ATOM   3932  HN  GLY   247      47.159 -28.681 -12.356  1.00 10.00      B   
ATOM   3933  CA  GLY   247      48.454 -27.839 -10.916  1.00 10.00      B   
ATOM   3934  C   GLY   247      47.797 -27.891  -9.554  1.00 10.00      B   
ATOM   3935  O   GLY   247      47.532 -28.971  -9.027  1.00 10.00      B   
ATOM   3936  N   ASN   248      47.527 -26.724  -8.988  1.00 10.00      B   
ATOM   3937  HN  ASN   248      47.747 -25.899  -9.470  1.00 10.00      B   
ATOM   3938  CA  ASN   248      46.906 -26.635  -7.674  1.00 10.00      B   
ATOM   3939  CB  ASN   248      47.496 -25.458  -6.894  1.00 10.00      B   
ATOM   3940  CG  ASN   248      48.074 -25.867  -5.553  1.00 10.00      B   
ATOM   3941  OD1 ASN   248      47.557 -26.764  -4.886  1.00 10.00      B   
ATOM   3942  ND2 ASN   248      49.160 -25.219  -5.156  1.00 10.00      B   
ATOM   3943 HD21 ASN   248      49.527 -24.524  -5.747  1.00 10.00      B   
ATOM   3944 HD22 ASN   248      49.553 -25.455  -4.286  1.00 10.00      B   
ATOM   3945  C   ASN   248      45.396 -26.478  -7.799  1.00 10.00      B   
ATOM   3946  O   ASN   248      44.913 -25.537  -8.432  1.00 10.00      B   
ATOM   3947  N   ALA   249      44.655 -27.399  -7.198  1.00 10.00      B   
ATOM   3948  HN  ALA   249      45.097 -28.117  -6.695  1.00 10.00      B   
ATOM   3949  CA  ALA   249      43.197 -27.366  -7.252  1.00 10.00      B   
ATOM   3950  CB  ALA   249      42.630 -28.751  -6.973  1.00 10.00      B   
ATOM   3951  C   ALA   249      42.632 -26.360  -6.256  1.00 10.00      B   
ATOM   3952  O   ALA   249      43.248 -26.083  -5.225  1.00 10.00      B   
ATOM   3953  N   VAL   250      41.463 -25.815  -6.570  1.00 10.00      B   
ATOM   3954  HN  VAL   250      41.022 -26.075  -7.409  1.00 10.00      B   
ATOM   3955  CA  VAL   250      40.812 -24.847  -5.695  1.00 10.00      B   
ATOM   3956  CB  VAL   250      39.752 -24.018  -6.460  1.00 10.00      B   
ATOM   3957  CG1 VAL   250      39.031 -23.052  -5.529  1.00 10.00      B   
ATOM   3958  CG2 VAL   250      40.398 -23.263  -7.614  1.00 10.00      B   
ATOM   3959  C   VAL   250      40.157 -25.563  -4.514  1.00 10.00      B   
ATOM   3960  O   VAL   250      39.523 -26.605  -4.685  1.00 10.00      B   
ATOM   3961  N   SER   251      40.329 -25.008  -3.321  1.00 10.00      B   
ATOM   3962  HN  SER   251      40.851 -24.181  -3.251  1.00 10.00      B   
ATOM   3963  CA  SER   251      39.760 -25.586  -2.113  1.00 10.00      B   
ATOM   3964  CB  SER   251      40.296 -24.861  -0.872  1.00 10.00      B   
ATOM   3965  OG  SER   251      39.853 -25.485   0.324  1.00 10.00      B   
ATOM   3966  HG  SER   251      39.470 -24.814   0.909  1.00 10.00      B   
ATOM   3967  C   SER   251      38.232 -25.538  -2.153  1.00 10.00      B   
ATOM   3968  O   SER   251      37.641 -24.602  -2.700  1.00 10.00      B   
ATOM   3969  N   VAL   252      37.604 -26.548  -1.558  1.00 10.00      B   
ATOM   3970  HN  VAL   252      38.138 -27.248  -1.123  1.00 10.00      B   
ATOM   3971  CA  VAL   252      36.146 -26.651  -1.524  1.00 10.00      B   
ATOM   3972  CB  VAL   252      35.688 -27.947  -0.822  1.00 10.00      B   
ATOM   3973  CG1 VAL   252      34.200 -28.180  -1.034  1.00 10.00      B   
ATOM   3974  CG2 VAL   252      36.493 -29.140  -1.318  1.00 10.00      B   
ATOM   3975  C   VAL   252      35.522 -25.447  -0.821  1.00 10.00      B   
ATOM   3976  O   VAL   252      34.421 -25.018  -1.167  1.00 10.00      B   
ATOM   3977  N   THR   253      36.244 -24.893   0.147  1.00 10.00      B   
ATOM   3978  HN  THR   253      37.123 -25.267   0.362  1.00 10.00      B   
ATOM   3979  CA  THR   253      35.771 -23.740   0.899  1.00 10.00      B   
ATOM   3980  CB  THR   253      36.800 -23.327   1.966  1.00 10.00      B   
ATOM   3981  OG1 THR   253      38.117 -23.694   1.523  1.00 10.00      B   
ATOM   3982  HG1 THR   253      38.717 -22.945   1.654  1.00 10.00      B   
ATOM   3983  CG2 THR   253      36.504 -24.024   3.284  1.00 10.00      B   
ATOM   3984  C   THR   253      35.496 -22.559  -0.030  1.00 10.00      B   
ATOM   3985  O   THR   253      34.514 -21.834   0.137  1.00 10.00      B   
ATOM   3986  N   VAL   254      36.363 -22.387  -1.020  1.00 10.00      B   
ATOM   3987  HN  VAL   254      37.115 -23.009  -1.107  1.00 10.00      B   
ATOM   3988  CA  VAL   254      36.223 -21.308  -1.986  1.00 10.00      B   
ATOM   3989  CB  VAL   254      37.532 -21.085  -2.774  1.00 10.00      B   
ATOM   3990  CG1 VAL   254      37.462 -19.809  -3.600  1.00 10.00      B   
ATOM   3991  CG2 VAL   254      38.725 -21.045  -1.830  1.00 10.00      B   
ATOM   3992  C   VAL   254      35.089 -21.626  -2.958  1.00 10.00      B   
ATOM   3993  O   VAL   254      34.326 -20.743  -3.351  1.00 10.00      B   
ATOM   3994  N   LEU   255      34.981 -22.900  -3.327  1.00 10.00      B   
ATOM   3995  HN  LEU   255      35.623 -23.552  -2.973  1.00 10.00      B   
ATOM   3996  CA  LEU   255      33.945 -23.356  -4.247  1.00 10.00      B   
ATOM   3997  CB  LEU   255      34.118 -24.845  -4.553  1.00 10.00      B   
ATOM   3998  CG  LEU   255      35.389 -25.234  -5.309  1.00 10.00      B   
ATOM   3999  CD1 LEU   255      35.502 -26.746  -5.420  1.00 10.00      B   
ATOM   4000  CD2 LEU   255      35.418 -24.588  -6.687  1.00 10.00      B   
ATOM   4001  C   LEU   255      32.550 -23.090  -3.689  1.00 10.00      B   
ATOM   4002  O   LEU   255      31.701 -22.522  -4.373  1.00 10.00      B   
ATOM   4003  N   VAL   256      32.324 -23.494  -2.442  1.00 10.00      B   
ATOM   4004  HN  VAL   256      33.045 -23.947  -1.948  1.00 10.00      B   
ATOM   4005  CA  VAL   256      31.031 -23.293  -1.792  1.00 10.00      B   
ATOM   4006  CB  VAL   256      30.965 -23.973  -0.407  1.00 10.00      B   
ATOM   4007  CG1 VAL   256      29.627 -23.699   0.267  1.00 10.00      B   
ATOM   4008  CG2 VAL   256      31.187 -25.472  -0.544  1.00 10.00      B   
ATOM   4009  C   VAL   256      30.720 -21.806  -1.655  1.00 10.00      B   
ATOM   4010  O   VAL   256      29.595 -21.371  -1.908  1.00 10.00      B   
ATOM   4011  N   ALA   257      31.729 -21.028  -1.272  1.00 10.00      B   
ATOM   4012  HN  ALA   257      32.603 -21.436  -1.082  1.00 10.00      B   
ATOM   4013  CA  ALA   257      31.567 -19.589  -1.117  1.00 10.00      B   
ATOM   4014  CB  ALA   257      32.851 -18.953  -0.608  1.00 10.00      B   
ATOM   4015  C   ALA   257      31.129 -18.957  -2.432  1.00 10.00      B   
ATOM   4016  O   ALA   257      30.270 -18.076  -2.451  1.00 10.00      B   
ATOM   4017  N   LEU   258      31.715 -19.424  -3.530  1.00 10.00      B   
ATOM   4018  HN  LEU   258      32.397 -20.126  -3.448  1.00 10.00      B   
ATOM   4019  CA  LEU   258      31.374 -18.920  -4.852  1.00 10.00      B   
ATOM   4020  CB  LEU   258      32.408 -19.371  -5.887  1.00 10.00      B   
ATOM   4021  CG  LEU   258      32.131 -18.971  -7.339  1.00 10.00      B   
ATOM   4022  CD1 LEU   258      32.144 -17.457  -7.492  1.00 10.00      B   
ATOM   4023  CD2 LEU   258      33.138 -19.617  -8.275  1.00 10.00      B   
ATOM   4024  C   LEU   258      29.986 -19.403  -5.254  1.00 10.00      B   
ATOM   4025  O   LEU   258      29.200 -18.651  -5.829  1.00 10.00      B   
ATOM   4026  N   LEU   259      29.697 -20.659  -4.942  1.00 10.00      B   
ATOM   4027  HN  LEU   259      30.379 -21.210  -4.494  1.00 10.00      B   
ATOM   4028  CA  LEU   259      28.407 -21.254  -5.252  1.00 10.00      B   
ATOM   4029  CB  LEU   259      28.343 -22.682  -4.698  1.00 10.00      B   
ATOM   4030  CG  LEU   259      27.020 -23.432  -4.871  1.00 10.00      B   
ATOM   4031  CD1 LEU   259      26.706 -23.637  -6.345  1.00 10.00      B   
ATOM   4032  CD2 LEU   259      27.065 -24.764  -4.138  1.00 10.00      B   
ATOM   4033  C   LEU   259      27.277 -20.410  -4.675  1.00 10.00      B   
ATOM   4034  O   LEU   259      26.394 -19.962  -5.403  1.00 10.00      B   
ATOM   4035  N   VAL   260      27.341 -20.163  -3.372  1.00 10.00      B   
ATOM   4036  HN  VAL   260      28.094 -20.529  -2.853  1.00 10.00      B   
ATOM   4037  CA  VAL   260      26.324 -19.370  -2.685  1.00 10.00      B   
ATOM   4038  CB  VAL   260      26.547 -19.361  -1.156  1.00 10.00      B   
ATOM   4039  CG1 VAL   260      25.447 -18.582  -0.447  1.00 10.00      B   
ATOM   4040  CG2 VAL   260      26.624 -20.783  -0.620  1.00 10.00      B   
ATOM   4041  C   VAL   260      26.296 -17.933  -3.208  1.00 10.00      B   
ATOM   4042  O   VAL   260      25.237 -17.312  -3.288  1.00 10.00      B   
ATOM   4043  N   CYS   261      27.462 -17.419  -3.581  1.00 10.00      B   
ATOM   4044  HN  CYS   261      28.271 -17.968  -3.508  1.00 10.00      B   
ATOM   4045  CA  CYS   261      27.570 -16.061  -4.095  1.00 10.00      B   
ATOM   4046  CB  CYS   261      29.033 -15.625  -4.188  1.00 10.00      B   
ATOM   4047  SG  CYS   261      29.777 -15.172  -2.606  1.00 10.00      B   
ATOM   4048  HG  CYS   261      30.151 -16.296  -2.002  1.00 10.00      B   
ATOM   4049  C   CYS   261      26.886 -15.902  -5.450  1.00 10.00      B   
ATOM   4050  O   CYS   261      26.423 -14.812  -5.788  1.00 10.00      B   
ATOM   4051  N   LEU   262      26.839 -16.975  -6.228  1.00 10.00      B   
ATOM   4052  HN  LEU   262      27.243 -17.814  -5.915  1.00 10.00      B   
ATOM   4053  CA  LEU   262      26.206 -16.933  -7.539  1.00 10.00      B   
ATOM   4054  CB  LEU   262      26.911 -17.868  -8.524  1.00 10.00      B   
ATOM   4055  CG  LEU   262      28.368 -17.526  -8.862  1.00 10.00      B   
ATOM   4056  CD1 LEU   262      28.877 -18.394 -10.002  1.00 10.00      B   
ATOM   4057  CD2 LEU   262      28.523 -16.050  -9.200  1.00 10.00      B   
ATOM   4058  C   LEU   262      24.721 -17.257  -7.432  1.00 10.00      B   
ATOM   4059  O   LEU   262      23.911 -16.765  -8.216  1.00 10.00      B   
ATOM   4060  N   ILE   263      24.371 -18.086  -6.455  1.00 10.00      B   
ATOM   4061  HN  ILE   263      25.068 -18.457  -5.875  1.00 10.00      B   
ATOM   4062  CA  ILE   263      22.980 -18.462  -6.223  1.00 10.00      B   
ATOM   4063  CB  ILE   263      22.865 -19.481  -5.058  1.00 10.00      B   
ATOM   4064  CG1 ILE   263      23.446 -20.840  -5.463  1.00 10.00      B   
ATOM   4065  CG2 ILE   263      21.421 -19.635  -4.585  1.00 10.00      B   
ATOM   4066  CD1 ILE   263      23.545 -21.830  -4.320  1.00 10.00      B   
ATOM   4067  C   ILE   263      22.154 -17.217  -5.895  1.00 10.00      B   
ATOM   4068  O   ILE   263      22.591 -16.368  -5.117  1.00 10.00      B   
ATOM   4069  N   PRO   264      20.970 -17.068  -6.518  1.00 10.00      B   
ATOM   4070  CA  PRO   264      20.076 -15.930  -6.269  1.00 10.00      B   
ATOM   4071  CB  PRO   264      19.002 -16.061  -7.361  1.00 10.00      B   
ATOM   4072  CG  PRO   264      19.546 -17.055  -8.332  1.00 10.00      B   
ATOM   4073  CD  PRO   264      20.424 -17.972  -7.535  1.00 10.00      B   
ATOM   4074  C   PRO   264      19.433 -16.018  -4.880  1.00 10.00      B   
ATOM   4075  O   PRO   264      18.208 -16.107  -4.744  1.00 10.00      B   
ATOM   4076  N   THR   265      20.279 -15.983  -3.861  1.00 10.00      B   
ATOM   4077  HN  THR   265      21.242 -15.898  -4.054  1.00 10.00      B   
ATOM   4078  CA  THR   265      19.859 -16.066  -2.469  1.00 10.00      B   
ATOM   4079  CB  THR   265      21.089 -15.959  -1.553  1.00 10.00      B   
ATOM   4080  OG1 THR   265      22.189 -15.433  -2.316  1.00 10.00      B   
ATOM   4081  HG1 THR   265      22.827 -16.137  -2.486  1.00 10.00      B   
ATOM   4082  CG2 THR   265      21.470 -17.327  -1.017  1.00 10.00      B   
ATOM   4083  C   THR   265      18.875 -14.956  -2.115  1.00 10.00      B   
ATOM   4084  O   THR   265      17.934 -15.166  -1.348  1.00 10.00      B   
ATOM   4085  N   THR   266      19.090 -13.786  -2.703  1.00 10.00      B   
ATOM   4086  HN  THR   266      19.849 -13.696  -3.320  1.00 10.00      B   
ATOM   4087  CA  THR   266      18.245 -12.627  -2.469  1.00 10.00      B   
ATOM   4088  CB  THR   266      18.760 -11.434  -3.294  1.00 10.00      B   
ATOM   4089  OG1 THR   266      19.529 -11.932  -4.403  1.00 10.00      B   
ATOM   4090  HG1 THR   266      19.070 -11.726  -5.235  1.00 10.00      B   
ATOM   4091  CG2 THR   266      19.643 -10.539  -2.440  1.00 10.00      B   
ATOM   4092  C   THR   266      16.792 -12.917  -2.847  1.00 10.00      B   
ATOM   4093  O   THR   266      15.861 -12.527  -2.138  1.00 10.00      B   
ATOM   4094  N   ILE   267      16.606 -13.625  -3.957  1.00 10.00      B   
ATOM   4095  HN  ILE   267      17.387 -13.932  -4.465  1.00 10.00      B   
ATOM   4096  CA  ILE   267      15.271 -13.967  -4.429  1.00 10.00      B   
ATOM   4097  CB  ILE   267      15.264 -14.287  -5.942  1.00 10.00      B   
ATOM   4098  CG1 ILE   267      16.102 -13.264  -6.714  1.00 10.00      B   
ATOM   4099  CG2 ILE   267      13.837 -14.313  -6.475  1.00 10.00      B   
ATOM   4100  CD1 ILE   267      16.381 -13.659  -8.148  1.00 10.00      B   
ATOM   4101  C   ILE   267      14.746 -15.181  -3.674  1.00 10.00      B   
ATOM   4102  O   ILE   267      13.579 -15.230  -3.294  1.00 10.00      B   
ATOM   4103  N   GLY   268      15.630 -16.142  -3.437  1.00 10.00      B   
ATOM   4104  HN  GLY   268      16.558 -16.024  -3.741  1.00 10.00      B   
ATOM   4105  CA  GLY   268      15.253 -17.360  -2.741  1.00 10.00      B   
ATOM   4106  C   GLY   268      14.659 -17.114  -1.366  1.00 10.00      B   
ATOM   4107  O   GLY   268      13.761 -17.839  -0.937  1.00 10.00      B   
ATOM   4108  N   GLY   269      15.152 -16.098  -0.674  1.00 10.00      B   
ATOM   4109  HN  GLY   269      15.874 -15.557  -1.060  1.00 10.00      B   
ATOM   4110  CA  GLY   269      14.650 -15.792   0.651  1.00 10.00      B   
ATOM   4111  C   GLY   269      13.454 -14.858   0.646  1.00 10.00      B   
ATOM   4112  O   GLY   269      12.720 -14.785   1.628  1.00 10.00      B   
ATOM   4113  N   LEU   270      13.241 -14.152  -0.456  1.00 10.00      B   
ATOM   4114  HN  LEU   270      13.839 -14.264  -1.224  1.00 10.00      B   
ATOM   4115  CA  LEU   270      12.128 -13.212  -0.539  1.00 10.00      B   
ATOM   4116  CB  LEU   270      12.593 -11.856  -1.074  1.00 10.00      B   
ATOM   4117  CG  LEU   270      13.411 -10.993  -0.110  1.00 10.00      B   
ATOM   4118  CD1 LEU   270      13.847  -9.706  -0.792  1.00 10.00      B   
ATOM   4119  CD2 LEU   270      12.612 -10.684   1.148  1.00 10.00      B   
ATOM   4120  C   LEU   270      10.960 -13.739  -1.367  1.00 10.00      B   
ATOM   4121  O   LEU   270       9.865 -13.182  -1.317  1.00 10.00      B   
ATOM   4122  N   LEU   271      11.191 -14.814  -2.115  1.00 10.00      B   
ATOM   4123  HN  LEU   271      12.088 -15.215  -2.107  1.00 10.00      B   
ATOM   4124  CA  LEU   271      10.158 -15.406  -2.965  1.00 10.00      B   
ATOM   4125  CB  LEU   271      10.659 -16.697  -3.619  1.00 10.00      B   
ATOM   4126  CG  LEU   271       9.693 -17.383  -4.590  1.00 10.00      B   
ATOM   4127  CD1 LEU   271       9.429 -16.502  -5.800  1.00 10.00      B   
ATOM   4128  CD2 LEU   271      10.229 -18.739  -5.018  1.00 10.00      B   
ATOM   4129  C   LEU   271       8.862 -15.666  -2.203  1.00 10.00      B   
ATOM   4130  O   LEU   271       7.798 -15.181  -2.591  1.00 10.00      B   
ATOM   4131  N   SER   272       8.955 -16.417  -1.115  1.00 10.00      B   
ATOM   4132  HN  SER   272       9.828 -16.773  -0.846  1.00 10.00      B   
ATOM   4133  CA  SER   272       7.789 -16.731  -0.308  1.00 10.00      B   
ATOM   4134  CB  SER   272       8.104 -17.907   0.617  1.00 10.00      B   
ATOM   4135  OG  SER   272       9.501 -17.997   0.865  1.00 10.00      B   
ATOM   4136  HG  SER   272       9.643 -18.321   1.777  1.00 10.00      B   
ATOM   4137  C   SER   272       7.343 -15.514   0.497  1.00 10.00      B   
ATOM   4138  O   SER   272       6.150 -15.322   0.743  1.00 10.00      B   
ATOM   4139  N   ALA   273       8.307 -14.684   0.887  1.00 10.00      B   
ATOM   4140  HN  ALA   273       9.234 -14.885   0.646  1.00 10.00      B   
ATOM   4141  CA  ALA   273       8.020 -13.484   1.665  1.00 10.00      B   
ATOM   4142  CB  ALA   273       9.308 -12.762   2.034  1.00 10.00      B   
ATOM   4143  C   ALA   273       7.067 -12.553   0.919  1.00 10.00      B   
ATOM   4144  O   ALA   273       6.142 -12.002   1.513  1.00 10.00      B   
ATOM   4145  N   ILE   274       7.293 -12.390  -0.383  1.00 10.00      B   
ATOM   4146  HN  ILE   274       8.057 -12.853  -0.797  1.00 10.00      B   
ATOM   4147  CA  ILE   274       6.446 -11.532  -1.209  1.00 10.00      B   
ATOM   4148  CB  ILE   274       6.966 -11.450  -2.663  1.00 10.00      B   
ATOM   4149  CG1 ILE   274       8.383 -10.875  -2.695  1.00 10.00      B   
ATOM   4150  CG2 ILE   274       6.036 -10.606  -3.526  1.00 10.00      B   
ATOM   4151  CD1 ILE   274       9.091 -11.064  -4.019  1.00 10.00      B   
ATOM   4152  C   ILE   274       5.007 -12.046  -1.214  1.00 10.00      B   
ATOM   4153  O   ILE   274       4.058 -11.271  -1.089  1.00 10.00      B   
ATOM   4154  N   GLY   275       4.859 -13.361  -1.333  1.00 10.00      B   
ATOM   4155  HN  GLY   275       5.655 -13.929  -1.402  1.00 10.00      B   
ATOM   4156  CA  GLY   275       3.542 -13.966  -1.353  1.00 10.00      B   
ATOM   4157  C   GLY   275       2.781 -13.740  -0.062  1.00 10.00      B   
ATOM   4158  O   GLY   275       1.566 -13.532  -0.076  1.00 10.00      B   
ATOM   4159  N   VAL   276       3.494 -13.775   1.056  1.00 10.00      B   
ATOM   4160  HN  VAL   276       4.460 -13.950   1.003  1.00 10.00      B   
ATOM   4161  CA  VAL   276       2.879 -13.572   2.359  1.00 10.00      B   
ATOM   4162  CB  VAL   276       3.751 -14.145   3.495  1.00 10.00      B   
ATOM   4163  CG1 VAL   276       3.068 -13.973   4.842  1.00 10.00      B   
ATOM   4164  CG2 VAL   276       4.060 -15.612   3.242  1.00 10.00      B   
ATOM   4165  C   VAL   276       2.614 -12.089   2.612  1.00 10.00      B   
ATOM   4166  O   VAL   276       1.512 -11.705   3.008  1.00 10.00      B   
ATOM   4167  N   ALA   277       3.623 -11.260   2.356  1.00 10.00      B   
ATOM   4168  HN  ALA   277       4.470 -11.630   2.016  1.00 10.00      B   
ATOM   4169  CA  ALA   277       3.515  -9.820   2.564  1.00 10.00      B   
ATOM   4170  CB  ALA   277       4.836  -9.133   2.251  1.00 10.00      B   
ATOM   4171  C   ALA   277       2.387  -9.216   1.737  1.00 10.00      B   
ATOM   4172  O   ALA   277       1.646  -8.356   2.222  1.00 10.00      B   
ATOM   4173  N   GLY   278       2.257  -9.674   0.495  1.00 10.00      B   
ATOM   4174  HN  GLY   278       2.882 -10.358   0.166  1.00 10.00      B   
ATOM   4175  CA  GLY   278       1.216  -9.175  -0.382  1.00 10.00      B   
ATOM   4176  C   GLY   278      -0.174  -9.374   0.192  1.00 10.00      B   
ATOM   4177  O   GLY   278      -0.990  -8.452   0.188  1.00 10.00      B   
ATOM   4178  N   MET   279      -0.437 -10.573   0.701  1.00 10.00      B   
ATOM   4179  HN  MET   279       0.260 -11.264   0.679  1.00 10.00      B   
ATOM   4180  CA  MET   279      -1.737 -10.887   1.289  1.00 10.00      B   
ATOM   4181  CB  MET   279      -1.842 -12.375   1.635  1.00 10.00      B   
ATOM   4182  CG  MET   279      -1.952 -13.285   0.422  1.00 10.00      B   
ATOM   4183  SD  MET   279      -3.516 -13.098  -0.459  1.00 10.00      B   
ATOM   4184  CE  MET   279      -4.652 -13.893   0.676  1.00 10.00      B   
ATOM   4185  C   MET   279      -1.995 -10.032   2.525  1.00 10.00      B   
ATOM   4186  O   MET   279      -3.113  -9.566   2.747  1.00 10.00      B   
ATOM   4187  N   SER   280      -0.951  -9.816   3.315  1.00 10.00      B   
ATOM   4188  HN  SER   280      -0.084 -10.218   3.086  1.00 10.00      B   
ATOM   4189  CA  SER   280      -1.059  -9.005   4.519  1.00 10.00      B   
ATOM   4190  CB  SER   280       0.223  -9.113   5.346  1.00 10.00      B   
ATOM   4191  OG  SER   280       0.584 -10.473   5.531  1.00 10.00      B   
ATOM   4192  HG  SER   280       1.480 -10.526   5.883  1.00 10.00      B   
ATOM   4193  C   SER   280      -1.355  -7.549   4.161  1.00 10.00      B   
ATOM   4194  O   SER   280      -2.104  -6.866   4.860  1.00 10.00      B   
ATOM   4195  N   ARG   281      -0.776  -7.087   3.056  1.00 10.00      B   
ATOM   4196  HN  ARG   281      -0.186  -7.682   2.539  1.00 10.00      B   
ATOM   4197  CA  ARG   281      -0.994  -5.723   2.595  1.00 10.00      B   
ATOM   4198  CB  ARG   281       0.005  -5.340   1.500  1.00 10.00      B   
ATOM   4199  CG  ARG   281       1.422  -5.116   2.005  1.00 10.00      B   
ATOM   4200  CD  ARG   281       2.320  -4.574   0.907  1.00 10.00      B   
ATOM   4201  NE  ARG   281       1.885  -3.255   0.449  1.00 10.00      B   
ATOM   4202  HE  ARG   281       1.646  -2.594   1.138  1.00 10.00      B   
ATOM   4203  CZ  ARG   281       1.818  -2.894  -0.830  1.00 10.00      B   
ATOM   4204  NH1 ARG   281       2.158  -3.750  -1.788  1.00 10.00      B   
ATOM   4205 HH11 ARG   281       2.098  -3.465  -2.791  1.00 10.00      B   
ATOM   4206 HH12 ARG   281       2.489  -4.706  -1.543  1.00 10.00      B   
ATOM   4207  NH2 ARG   281       1.397  -1.679  -1.150  1.00 10.00      B   
ATOM   4208 HH21 ARG   281       1.342  -1.389  -2.153  1.00 10.00      B   
ATOM   4209 HH22 ARG   281       1.121  -1.004  -0.403  1.00 10.00      B   
ATOM   4210  C   ARG   281      -2.422  -5.567   2.089  1.00 10.00      B   
ATOM   4211  O   ARG   281      -3.031  -4.508   2.235  1.00 10.00      B   
ATOM   4212  N   MET   282      -2.952  -6.633   1.499  1.00 10.00      B   
ATOM   4213  HN  MET   282      -2.407  -7.443   1.396  1.00 10.00      B   
ATOM   4214  CA  MET   282      -4.318  -6.628   0.990  1.00 10.00      B   
ATOM   4215  CB  MET   282      -4.626  -7.952   0.285  1.00 10.00      B   
ATOM   4216  CG  MET   282      -5.914  -7.946  -0.522  1.00 10.00      B   
ATOM   4217  SD  MET   282      -5.842  -6.830  -1.938  1.00 10.00      B   
ATOM   4218  CE  MET   282      -4.562  -7.614  -2.917  1.00 10.00      B   
ATOM   4219  C   MET   282      -5.292  -6.409   2.143  1.00 10.00      B   
ATOM   4220  O   MET   282      -6.237  -5.626   2.040  1.00 10.00      B   
ATOM   4221  N   LEU   283      -5.031  -7.089   3.255  1.00 10.00      B   
ATOM   4222  HN  LEU   283      -4.255  -7.690   3.275  1.00 10.00      B   
ATOM   4223  CA  LEU   283      -5.864  -6.971   4.444  1.00 10.00      B   
ATOM   4224  CB  LEU   283      -5.414  -7.972   5.512  1.00 10.00      B   
ATOM   4225  CG  LEU   283      -5.606  -9.455   5.179  1.00 10.00      B   
ATOM   4226  CD1 LEU   283      -4.908 -10.326   6.214  1.00 10.00      B   
ATOM   4227  CD2 LEU   283      -7.086  -9.800   5.102  1.00 10.00      B   
ATOM   4228  C   LEU   283      -5.798  -5.551   4.998  1.00 10.00      B   
ATOM   4229  O   LEU   283      -6.753  -5.059   5.591  1.00 10.00      B   
ATOM   4230  N   GLY   284      -4.660  -4.896   4.787  1.00 10.00      B   
ATOM   4231  HN  GLY   284      -3.930  -5.346   4.307  1.00 10.00      B   
ATOM   4232  CA  GLY   284      -4.484  -3.534   5.256  1.00 10.00      B   
ATOM   4233  C   GLY   284      -5.321  -2.545   4.464  1.00 10.00      B   
ATOM   4234  O   GLY   284      -5.534  -1.413   4.892  1.00 10.00      B   
ATOM   4235  N   ALA   285      -5.794  -2.977   3.302  1.00 10.00      B   
ATOM   4236  HN  ALA   285      -5.587  -3.893   3.012  1.00 10.00      B   
ATOM   4237  CA  ALA   285      -6.620  -2.136   2.448  1.00 10.00      B   
ATOM   4238  CB  ALA   285      -6.181  -2.263   0.995  1.00 10.00      B   
ATOM   4239  C   ALA   285      -8.091  -2.507   2.603  1.00 10.00      B   
ATOM   4240  O   ALA   285      -8.939  -2.071   1.823  1.00 10.00      B   
ATOM   4241  N   ASN   286      -8.374  -3.316   3.626  1.00 10.00      B   
ATOM   4242  HN  ASN   286      -7.638  -3.612   4.203  1.00 10.00      B   
ATOM   4243  CA  ASN   286      -9.732  -3.778   3.930  1.00 10.00      B   
ATOM   4244  CB  ASN   286     -10.724  -2.614   4.082  1.00 10.00      B   
ATOM   4245  CG  ASN   286     -10.437  -1.717   5.271  1.00 10.00      B   
ATOM   4246  OD1 ASN   286      -9.769  -2.112   6.225  1.00 10.00      B   
ATOM   4247  ND2 ASN   286     -10.952  -0.497   5.221  1.00 10.00      B   
ATOM   4248 HD21 ASN   286     -11.487  -0.249   4.425  1.00 10.00      B   
ATOM   4249 HD22 ASN   286     -10.788   0.110   5.974  1.00 10.00      B   
ATOM   4250  C   ASN   286     -10.240  -4.767   2.887  1.00 10.00      B   
ATOM   4251  O   ASN   286     -11.443  -4.879   2.668  1.00 10.00      B   
ATOM   4252  N   VAL   287      -9.324  -5.485   2.251  1.00 10.00      B   
ATOM   4253  HN  VAL   287      -8.377  -5.359   2.465  1.00 10.00      B   
ATOM   4254  CA  VAL   287      -9.701  -6.459   1.238  1.00 10.00      B   
ATOM   4255  CB  VAL   287      -8.955  -6.226  -0.090  1.00 10.00      B   
ATOM   4256  CG1 VAL   287      -9.642  -6.970  -1.223  1.00 10.00      B   
ATOM   4257  CG2 VAL   287      -8.850  -4.744  -0.406  1.00 10.00      B   
ATOM   4258  C   VAL   287      -9.416  -7.878   1.715  1.00 10.00      B   
ATOM   4259  O   VAL   287      -8.276  -8.217   2.039  1.00 10.00      B   
ATOM   4260  N   ILE   288     -10.454  -8.696   1.764  1.00 10.00      B   
ATOM   4261  HN  ILE   288     -11.342  -8.361   1.498  1.00 10.00      B   
ATOM   4262  CA  ILE   288     -10.318 -10.079   2.194  1.00 10.00      B   
ATOM   4263  CB  ILE   288     -11.417 -10.474   3.207  1.00 10.00      B   
ATOM   4264  CG1 ILE   288     -11.414  -9.521   4.407  1.00 10.00      B   
ATOM   4265  CG2 ILE   288     -11.229 -11.915   3.667  1.00 10.00      B   
ATOM   4266  CD1 ILE   288     -12.600  -9.697   5.332  1.00 10.00      B   
ATOM   4267  C   ILE   288     -10.387 -11.013   0.990  1.00 10.00      B   
ATOM   4268  O   ILE   288     -11.445 -11.167   0.375  1.00 10.00      B   
ATOM   4269  N   ALA   289      -9.259 -11.618   0.648  1.00 10.00      B   
ATOM   4270  HN  ALA   289      -8.446 -11.452   1.173  1.00 10.00      B   
ATOM   4271  CA  ALA   289      -9.196 -12.537  -0.478  1.00 10.00      B   
ATOM   4272  CB  ALA   289      -7.955 -12.265  -1.320  1.00 10.00      B   
ATOM   4273  C   ALA   289      -9.203 -13.977   0.016  1.00 10.00      B   
ATOM   4274  O   ALA   289      -8.875 -14.245   1.171  1.00 10.00      B   
ATOM   4275  N   THR   290      -9.591 -14.897  -0.857  1.00 10.00      B   
ATOM   4276  HN  THR   290      -9.853 -14.619  -1.761  1.00 10.00      B   
ATOM   4277  CA  THR   290      -9.638 -16.311  -0.511  1.00 10.00      B   
ATOM   4278  CB  THR   290     -10.678 -17.050  -1.383  1.00 10.00      B   
ATOM   4279  OG1 THR   290     -11.928 -16.344  -1.321  1.00 10.00      B   
ATOM   4280  HG1 THR   290     -11.816 -15.461  -1.701  1.00 10.00      B   
ATOM   4281  CG2 THR   290     -10.883 -18.481  -0.903  1.00 10.00      B   
ATOM   4282  C   THR   290      -8.261 -16.951  -0.688  1.00 10.00      B   
ATOM   4283  O   THR   290      -7.858 -17.825   0.084  1.00 10.00      B   
ATOM   4284  N   SER   291      -7.538 -16.501  -1.703  1.00 10.00      B   
ATOM   4285  HN  SER   291      -7.911 -15.808  -2.289  1.00 10.00      B   
ATOM   4286  CA  SER   291      -6.212 -17.016  -1.982  1.00 10.00      B   
ATOM   4287  CB  SER   291      -6.322 -18.315  -2.782  1.00 10.00      B   
ATOM   4288  OG  SER   291      -7.070 -18.113  -3.969  1.00 10.00      B   
ATOM   4289  HG  SER   291      -7.769 -18.775  -4.024  1.00 10.00      B   
ATOM   4290  C   SER   291      -5.413 -15.990  -2.771  1.00 10.00      B   
ATOM   4291  O   SER   291      -5.969 -14.998  -3.256  1.00 10.00      B   
ATOM   4292  N   GLY   292      -4.116 -16.230  -2.910  1.00 10.00      B   
ATOM   4293  HN  GLY   292      -3.727 -17.030  -2.496  1.00 10.00      B   
ATOM   4294  CA  GLY   292      -3.271 -15.316  -3.651  1.00 10.00      B   
ATOM   4295  C   GLY   292      -3.549 -15.368  -5.140  1.00 10.00      B   
ATOM   4296  O   GLY   292      -3.108 -14.502  -5.889  1.00 10.00      B   
ATOM   4297  N   ARG   293      -4.304 -16.380  -5.559  1.00 10.00      B   
ATOM   4298  HN  ARG   293      -4.650 -17.017  -4.899  1.00 10.00      B   
ATOM   4299  CA  ARG   293      -4.646 -16.563  -6.966  1.00 10.00      B   
ATOM   4300  CB  ARG   293      -5.489 -17.828  -7.150  1.00 10.00      B   
ATOM   4301  CG  ARG   293      -4.990 -19.023  -6.353  1.00 10.00      B   
ATOM   4302  CD  ARG   293      -5.832 -20.261  -6.613  1.00 10.00      B   
ATOM   4303  NE  ARG   293      -5.356 -21.013  -7.770  1.00 10.00      B   
ATOM   4304  HE  ARG   293      -5.695 -20.743  -8.655  1.00 10.00      B   
ATOM   4305  CZ  ARG   293      -4.497 -22.029  -7.692  1.00 10.00      B   
ATOM   4306  NH1 ARG   293      -4.024 -22.414  -6.511  1.00 10.00      B   
ATOM   4307 HH11 ARG   293      -4.323 -21.923  -5.641  1.00 10.00      B   
ATOM   4308 HH12 ARG   293      -3.346 -23.206  -6.451  1.00 10.00      B   
ATOM   4309  NH2 ARG   293      -4.113 -22.660  -8.793  1.00 10.00      B   
ATOM   4310 HH21 ARG   293      -3.439 -23.455  -8.735  1.00 10.00      B   
ATOM   4311 HH22 ARG   293      -4.483 -22.364  -9.722  1.00 10.00      B   
ATOM   4312  C   ARG   293      -5.397 -15.354  -7.506  1.00 10.00      B   
ATOM   4313  O   ARG   293      -5.113 -14.871  -8.602  1.00 10.00      B   
ATOM   4314  N   ALA   294      -6.343 -14.856  -6.720  1.00 10.00      B   
ATOM   4315  HN  ALA   294      -6.520 -15.281  -5.854  1.00 10.00      B   
ATOM   4316  CA  ALA   294      -7.129 -13.698  -7.119  1.00 10.00      B   
ATOM   4317  CB  ALA   294      -8.286 -13.480  -6.159  1.00 10.00      B   
ATOM   4318  C   ALA   294      -6.253 -12.451  -7.202  1.00 10.00      B   
ATOM   4319  O   ALA   294      -6.484 -11.575  -8.033  1.00 10.00      B   
ATOM   4320  N   VAL   295      -5.239 -12.388  -6.349  1.00 10.00      B   
ATOM   4321  HN  VAL   295      -5.099 -13.125  -5.718  1.00 10.00      B   
ATOM   4322  CA  VAL   295      -4.323 -11.254  -6.326  1.00 10.00      B   
ATOM   4323  CB  VAL   295      -3.423 -11.284  -5.073  1.00 10.00      B   
ATOM   4324  CG1 VAL   295      -2.558 -10.035  -4.994  1.00 10.00      B   
ATOM   4325  CG2 VAL   295      -4.263 -11.437  -3.811  1.00 10.00      B   
ATOM   4326  C   VAL   295      -3.455 -11.250  -7.581  1.00 10.00      B   
ATOM   4327  O   VAL   295      -3.304 -10.220  -8.241  1.00 10.00      B   
ATOM   4328  N   GLU   296      -2.905 -12.413  -7.912  1.00 10.00      B   
ATOM   4329  HN  GLU   296      -3.065 -13.196  -7.340  1.00 10.00      B   
ATOM   4330  CA  GLU   296      -2.056 -12.557  -9.092  1.00 10.00      B   
ATOM   4331  CB  GLU   296      -1.470 -13.971  -9.159  1.00 10.00      B   
ATOM   4332  CG  GLU   296      -0.757 -14.417  -7.890  1.00 10.00      B   
ATOM   4333  CD  GLU   296       0.738 -14.162  -7.913  1.00 10.00      B   
ATOM   4334  OE1 GLU   296       1.253 -13.691  -8.944  1.00 10.00      B   
ATOM   4335  OE2 GLU   296       1.406 -14.459  -6.896  1.00 10.00      B   
ATOM   4336  C   GLU   296      -2.854 -12.273 -10.361  1.00 10.00      B   
ATOM   4337  O   GLU   296      -2.346 -11.674 -11.311  1.00 10.00      B   
ATOM   4338  N   ALA   297      -4.109 -12.709 -10.366  1.00 10.00      B   
ATOM   4339  HN  ALA   297      -4.449 -13.190  -9.580  1.00 10.00      B   
ATOM   4340  CA  ALA   297      -4.989 -12.507 -11.511  1.00 10.00      B   
ATOM   4341  CB  ALA   297      -6.180 -13.451 -11.441  1.00 10.00      B   
ATOM   4342  C   ALA   297      -5.460 -11.058 -11.606  1.00 10.00      B   
ATOM   4343  O   ALA   297      -5.692 -10.544 -12.702  1.00 10.00      B   
ATOM   4344  N   ALA   298      -5.583 -10.400 -10.456  1.00 10.00      B   
ATOM   4345  HN  ALA   298      -5.376 -10.864  -9.615  1.00 10.00      B   
ATOM   4346  CA  ALA   298      -6.027  -9.010 -10.405  1.00 10.00      B   
ATOM   4347  CB  ALA   298      -6.155  -8.537  -8.966  1.00 10.00      B   
ATOM   4348  C   ALA   298      -5.086  -8.096 -11.181  1.00 10.00      B   
ATOM   4349  O   ALA   298      -5.509  -7.090 -11.749  1.00 10.00      B   
ATOM   4350  N   GLY   299      -3.813  -8.468 -11.230  1.00 10.00      B   
ATOM   4351  HN  GLY   299      -3.536  -9.297 -10.779  1.00 10.00      B   
ATOM   4352  CA  GLY   299      -2.834  -7.673 -11.942  1.00 10.00      B   
ATOM   4353  C   GLY   299      -2.987  -7.768 -13.451  1.00 10.00      B   
ATOM   4354  O   GLY   299      -2.280  -7.084 -14.197  1.00 10.00      B   
ATOM   4355  N   ASP   300      -3.906  -8.614 -13.907  1.00 10.00      B   
ATOM   4356  HN  ASP   300      -4.440  -9.136 -13.267  1.00 10.00      B   
ATOM   4357  CA  ASP   300      -4.139  -8.789 -15.335  1.00 10.00      B   
ATOM   4358  CB  ASP   300      -3.778 -10.211 -15.770  1.00 10.00      B   
ATOM   4359  CG  ASP   300      -3.101 -10.253 -17.125  1.00 10.00      B   
ATOM   4360  OD1 ASP   300      -3.778 -10.561 -18.132  1.00 10.00      B   
ATOM   4361  OD2 ASP   300      -1.880  -9.983 -17.190  1.00 10.00      B   
ATOM   4362  C   ASP   300      -5.584  -8.469 -15.709  1.00 10.00      B   
ATOM   4363  O   ASP   300      -6.024  -8.751 -16.824  1.00 10.00      B   
ATOM   4364  N   VAL   301      -6.322  -7.877 -14.771  1.00 10.00      B   
ATOM   4365  HN  VAL   301      -5.919  -7.676 -13.901  1.00 10.00      B   
ATOM   4366  CA  VAL   301      -7.717  -7.509 -15.012  1.00 10.00      B   
ATOM   4367  CB  VAL   301      -8.415  -7.012 -13.727  1.00 10.00      B   
ATOM   4368  CG1 VAL   301      -9.791  -6.442 -14.040  1.00 10.00      B   
ATOM   4369  CG2 VAL   301      -8.532  -8.142 -12.718  1.00 10.00      B   
ATOM   4370  C   VAL   301      -7.799  -6.434 -16.088  1.00 10.00      B   
ATOM   4371  O   VAL   301      -7.225  -5.354 -15.947  1.00 10.00      B   
ATOM   4372  N   ASP   302      -8.513  -6.738 -17.161  1.00 10.00      B   
ATOM   4373  HN  ASP   302      -8.962  -7.611 -17.206  1.00 10.00      B   
ATOM   4374  CA  ASP   302      -8.652  -5.808 -18.274  1.00 10.00      B   
ATOM   4375  CB  ASP   302      -8.475  -6.545 -19.606  1.00 10.00      B   
ATOM   4376  CG  ASP   302      -8.371  -5.604 -20.790  1.00 10.00      B   
ATOM   4377  OD1 ASP   302      -7.256  -5.116 -21.076  1.00 10.00      B   
ATOM   4378  OD2 ASP   302      -9.399  -5.356 -21.452  1.00 10.00      B   
ATOM   4379  C   ASP   302      -9.998  -5.091 -18.244  1.00 10.00      B   
ATOM   4380  O   ASP   302     -10.087  -3.905 -18.565  1.00 10.00      B   
ATOM   4381  N   VAL   303     -11.043  -5.810 -17.859  1.00 10.00      B   
ATOM   4382  HN  VAL   303     -10.913  -6.748 -17.601  1.00 10.00      B   
ATOM   4383  CA  VAL   303     -12.384  -5.236 -17.796  1.00 10.00      B   
ATOM   4384  CB  VAL   303     -13.286  -5.776 -18.939  1.00 10.00      B   
ATOM   4385  CG1 VAL   303     -14.588  -4.992 -19.033  1.00 10.00      B   
ATOM   4386  CG2 VAL   303     -12.556  -5.759 -20.274  1.00 10.00      B   
ATOM   4387  C   VAL   303     -13.030  -5.569 -16.454  1.00 10.00      B   
ATOM   4388  O   VAL   303     -12.697  -6.577 -15.833  1.00 10.00      B   
ATOM   4389  N   LEU   304     -13.929  -4.710 -15.996  1.00 10.00      B   
ATOM   4390  HN  LEU   304     -14.131  -3.902 -16.516  1.00 10.00      B   
ATOM   4391  CA  LEU   304     -14.632  -4.933 -14.739  1.00 10.00      B   
ATOM   4392  CB  LEU   304     -13.947  -4.218 -13.567  1.00 10.00      B   
ATOM   4393  CG  LEU   304     -13.265  -2.880 -13.864  1.00 10.00      B   
ATOM   4394  CD1 LEU   304     -14.275  -1.748 -13.902  1.00 10.00      B   
ATOM   4395  CD2 LEU   304     -12.191  -2.594 -12.828  1.00 10.00      B   
ATOM   4396  C   LEU   304     -16.097  -4.527 -14.854  1.00 10.00      B   
ATOM   4397  O   LEU   304     -16.424  -3.520 -15.488  1.00 10.00      B   
ATOM   4398  N   LEU   305     -16.973  -5.320 -14.252  1.00 10.00      B   
ATOM   4399  HN  LEU   305     -16.648  -6.111 -13.763  1.00 10.00      B   
ATOM   4400  CA  LEU   305     -18.403  -5.049 -14.282  1.00 10.00      B   
ATOM   4401  CB  LEU   305     -19.167  -6.249 -14.852  1.00 10.00      B   
ATOM   4402  CG  LEU   305     -18.737  -6.742 -16.236  1.00 10.00      B   
ATOM   4403  CD1 LEU   305     -19.577  -7.933 -16.666  1.00 10.00      B   
ATOM   4404  CD2 LEU   305     -18.839  -5.625 -17.260  1.00 10.00      B   
ATOM   4405  C   LEU   305     -18.906  -4.743 -12.878  1.00 10.00      B   
ATOM   4406  O   LEU   305     -18.571  -5.449 -11.925  1.00 10.00      B   
ATOM   4407  N   LEU   306     -19.695  -3.688 -12.750  1.00 10.00      B   
ATOM   4408  HN  LEU   306     -19.921  -3.159 -13.547  1.00 10.00      B   
ATOM   4409  CA  LEU   306     -20.242  -3.294 -11.458  1.00 10.00      B   
ATOM   4410  CB  LEU   306     -19.632  -1.968 -10.993  1.00 10.00      B   
ATOM   4411  CG  LEU   306     -18.159  -1.992 -10.579  1.00 10.00      B   
ATOM   4412  CD1 LEU   306     -17.254  -1.749 -11.778  1.00 10.00      B   
ATOM   4413  CD2 LEU   306     -17.892  -0.965  -9.491  1.00 10.00      B   
ATOM   4414  C   LEU   306     -21.754  -3.151 -11.544  1.00 10.00      B   
ATOM   4415  O   LEU   306     -22.273  -2.619 -12.528  1.00 10.00      B   
ATOM   4416  N   ASP   307     -22.457  -3.627 -10.523  1.00 10.00      B   
ATOM   4417  HN  ASP   307     -21.990  -4.055  -9.772  1.00 10.00      B   
ATOM   4418  CA  ASP   307     -23.911  -3.530 -10.502  1.00 10.00      B   
ATOM   4419  CB  ASP   307     -24.542  -4.655  -9.682  1.00 10.00      B   
ATOM   4420  CG  ASP   307     -26.059  -4.669  -9.781  1.00 10.00      B   
ATOM   4421  OD1 ASP   307     -26.587  -4.910 -10.888  1.00 10.00      B   
ATOM   4422  OD2 ASP   307     -26.734  -4.450  -8.749  1.00 10.00      B   
ATOM   4423  C   ASP   307     -24.352  -2.170  -9.972  1.00 10.00      B   
ATOM   4424  O   ASP   307     -23.794  -1.654  -9.003  1.00 10.00      B   
ATOM   4425  N   LYS   308     -25.344  -1.593 -10.627  1.00 10.00      B   
ATOM   4426  HN  LYS   308     -25.731  -2.059 -11.404  1.00 10.00      B   
ATOM   4427  CA  LYS   308     -25.869  -0.290 -10.248  1.00 10.00      B   
ATOM   4428  CB  LYS   308     -26.957   0.132 -11.242  1.00 10.00      B   
ATOM   4429  CG  LYS   308     -27.464   1.550 -11.055  1.00 10.00      B   
ATOM   4430  CD  LYS   308     -28.983   1.600 -11.016  1.00 10.00      B   
ATOM   4431  CE  LYS   308     -29.575   1.759 -12.406  1.00 10.00      B   
ATOM   4432  NZ  LYS   308     -31.060   1.728 -12.375  1.00 10.00      B   
ATOM   4433  HZ1 LYS   308     -31.456   2.204 -13.213  1.00 10.00      B   
ATOM   4434  HZ2 LYS   308     -31.413   2.206 -11.524  1.00 10.00      B   
ATOM   4435  HZ3 LYS   308     -31.401   0.737 -12.369  1.00 10.00      B   
ATOM   4436  C   LYS   308     -26.436  -0.302  -8.828  1.00 10.00      B   
ATOM   4437  O   LYS   308     -26.245   0.644  -8.062  1.00 10.00      B   
ATOM   4438  N   THR   309     -27.103  -1.386  -8.474  1.00 10.00      B   
ATOM   4439  HN  THR   309     -27.176  -2.133  -9.107  1.00 10.00      B   
ATOM   4440  CA  THR   309     -27.728  -1.509  -7.168  1.00 10.00      B   
ATOM   4441  CB  THR   309     -28.892  -2.515  -7.212  1.00 10.00      B   
ATOM   4442  OG1 THR   309     -28.957  -3.107  -8.520  1.00 10.00      B   
ATOM   4443  HG1 THR   309     -28.179  -3.684  -8.650  1.00 10.00      B   
ATOM   4444  CG2 THR   309     -30.206  -1.813  -6.917  1.00 10.00      B   
ATOM   4445  C   THR   309     -26.756  -1.894  -6.046  1.00 10.00      B   
ATOM   4446  O   THR   309     -26.190  -2.988  -6.037  1.00 10.00      B   
ATOM   4447  N   GLY   310     -26.549  -0.966  -5.115  1.00 10.00      B   
ATOM   4448  HN  GLY   310     -26.985  -0.091  -5.210  1.00 10.00      B   
ATOM   4449  CA  GLY   310     -25.692  -1.223  -3.963  1.00 10.00      B   
ATOM   4450  C   GLY   310     -24.198  -1.136  -4.222  1.00 10.00      B   
ATOM   4451  O   GLY   310     -23.425  -0.884  -3.300  1.00 10.00      B   
ATOM   4452  N   THR   311     -23.776  -1.346  -5.457  1.00 10.00      B   
ATOM   4453  HN  THR   311     -24.426  -1.539  -6.165  1.00 10.00      B   
ATOM   4454  CA  THR   311     -22.356  -1.301  -5.772  1.00 10.00      B   
ATOM   4455  CB  THR   311     -21.973  -2.357  -6.822  1.00 10.00      B   
ATOM   4456  OG1 THR   311     -22.646  -3.586  -6.516  1.00 10.00      B   
ATOM   4457  HG1 THR   311     -23.408  -3.402  -5.961  1.00 10.00      B   
ATOM   4458  CG2 THR   311     -20.471  -2.594  -6.812  1.00 10.00      B   
ATOM   4459  C   THR   311     -21.889   0.086  -6.215  1.00 10.00      B   
ATOM   4460  O   THR   311     -20.908   0.610  -5.691  1.00 10.00      B   
ATOM   4461  N   ILE   312     -22.586   0.674  -7.180  1.00 10.00      B   
ATOM   4462  HN  ILE   312     -23.354   0.207  -7.570  1.00 10.00      B   
ATOM   4463  CA  ILE   312     -22.224   1.994  -7.687  1.00 10.00      B   
ATOM   4464  CB  ILE   312     -22.967   2.309  -9.006  1.00 10.00      B   
ATOM   4465  CG1 ILE   312     -22.557   1.322 -10.102  1.00 10.00      B   
ATOM   4466  CG2 ILE   312     -22.716   3.744  -9.455  1.00 10.00      B   
ATOM   4467  CD1 ILE   312     -21.088   1.383 -10.473  1.00 10.00      B   
ATOM   4468  C   ILE   312     -22.520   3.088  -6.664  1.00 10.00      B   
ATOM   4469  O   ILE   312     -21.625   3.824  -6.240  1.00 10.00      B   
ATOM   4470  N   THR   313     -23.776   3.183  -6.270  1.00 10.00      B   
ATOM   4471  HN  THR   313     -24.439   2.556  -6.628  1.00 10.00      B   
ATOM   4472  CA  THR   313     -24.205   4.189  -5.318  1.00 10.00      B   
ATOM   4473  CB  THR   313     -25.562   4.755  -5.751  1.00 10.00      B   
ATOM   4474  OG1 THR   313     -26.373   3.678  -6.237  1.00 10.00      B   
ATOM   4475  HG1 THR   313     -27.301   3.836  -5.989  1.00 10.00      B   
ATOM   4476  CG2 THR   313     -25.373   5.778  -6.860  1.00 10.00      B   
ATOM   4477  C   THR   313     -24.324   3.600  -3.916  1.00 10.00      B   
ATOM   4478  O   THR   313     -23.753   2.548  -3.628  1.00 10.00      B   
ATOM   4479  N   LEU   314     -25.066   4.283  -3.047  1.00 10.00      B   
ATOM   4480  HN  LEU   314     -25.487   5.126  -3.333  1.00 10.00      B   
ATOM   4481  CA  LEU   314     -25.263   3.823  -1.679  1.00 10.00      B   
ATOM   4482  CB  LEU   314     -25.886   4.928  -0.820  1.00 10.00      B   
ATOM   4483  CG  LEU   314     -24.913   5.936  -0.205  1.00 10.00      B   
ATOM   4484  CD1 LEU   314     -25.674   7.100   0.409  1.00 10.00      B   
ATOM   4485  CD2 LEU   314     -24.041   5.261   0.843  1.00 10.00      B   
ATOM   4486  C   LEU   314     -26.129   2.568  -1.637  1.00 10.00      B   
ATOM   4487  O   LEU   314     -25.956   1.717  -0.770  1.00 10.00      B   
ATOM   4488  N   GLY   315     -27.058   2.460  -2.581  1.00 10.00      B   
ATOM   4489  HN  GLY   315     -27.154   3.175  -3.243  1.00 10.00      B   
ATOM   4490  CA  GLY   315     -27.933   1.305  -2.634  1.00 10.00      B   
ATOM   4491  C   GLY   315     -29.029   1.376  -1.591  1.00 10.00      B   
ATOM   4492  O   GLY   315     -29.504   0.351  -1.104  1.00 10.00      B   
ATOM   4493  N   ASN   316     -29.436   2.591  -1.252  1.00 10.00      B   
ATOM   4494  HN  ASN   316     -29.026   3.370  -1.685  1.00 10.00      B   
ATOM   4495  CA  ASN   316     -30.476   2.792  -0.249  1.00 10.00      B   
ATOM   4496  CB  ASN   316     -30.097   3.925   0.707  1.00 10.00      B   
ATOM   4497  CG  ASN   316     -29.458   3.426   1.991  1.00 10.00      B   
ATOM   4498  OD1 ASN   316     -28.789   2.393   2.013  1.00 10.00      B   
ATOM   4499  ND2 ASN   316     -29.664   4.155   3.077  1.00 10.00      B   
ATOM   4500 HD21 ASN   316     -30.209   4.964   2.998  1.00 10.00      B   
ATOM   4501 HD22 ASN   316     -29.263   3.849   3.919  1.00 10.00      B   
ATOM   4502  C   ASN   316     -31.838   3.055  -0.885  1.00 10.00      B   
ATOM   4503  O   ASN   316     -32.852   3.114  -0.186  1.00 10.00      B   
ATOM   4504  N   ARG   317     -31.840   3.219  -2.212  1.00 10.00      B   
ATOM   4505  HN  ARG   317     -30.985   3.154  -2.692  1.00 10.00      B   
ATOM   4506  CA  ARG   317     -33.060   3.470  -2.991  1.00 10.00      B   
ATOM   4507  CB  ARG   317     -33.898   2.190  -3.119  1.00 10.00      B   
ATOM   4508  CG  ARG   317     -33.118   0.948  -3.526  1.00 10.00      B   
ATOM   4509  CD  ARG   317     -34.058  -0.209  -3.830  1.00 10.00      B   
ATOM   4510  NE  ARG   317     -33.392  -1.510  -3.753  1.00 10.00      B   
ATOM   4511  HE  ARG   317     -33.071  -1.806  -2.865  1.00 10.00      B   
ATOM   4512  CZ  ARG   317     -33.212  -2.319  -4.796  1.00 10.00      B   
ATOM   4513  NH1 ARG   317     -33.649  -1.968  -6.000  1.00 10.00      B   
ATOM   4514 HH11 ARG   317     -34.132  -1.052  -6.138  1.00 10.00      B   
ATOM   4515 HH12 ARG   317     -33.509  -2.603  -6.816  1.00 10.00      B   
ATOM   4516  NH2 ARG   317     -32.594  -3.483  -4.634  1.00 10.00      B   
ATOM   4517 HH21 ARG   317     -32.243  -3.768  -3.684  1.00 10.00      B   
ATOM   4518 HH22 ARG   317     -32.453  -4.122  -5.449  1.00 10.00      B   
ATOM   4519  C   ARG   317     -33.909   4.600  -2.400  1.00 10.00      B   
ATOM   4520  O   ARG   317     -35.131   4.477  -2.285  1.00 10.00      B   
ATOM   4521  N   GLN   318     -33.270   5.707  -2.040  1.00 10.00      B   
ATOM   4522  HN  GLN   318     -32.301   5.774  -2.184  1.00 10.00      B   
ATOM   4523  CA  GLN   318     -33.986   6.830  -1.450  1.00 10.00      B   
ATOM   4524  CB  GLN   318     -34.067   6.680   0.069  1.00 10.00      B   
ATOM   4525  CG  GLN   318     -32.727   6.472   0.751  1.00 10.00      B   
ATOM   4526  CD  GLN   318     -32.872   6.058   2.201  1.00 10.00      B   
ATOM   4527  OE1 GLN   318     -32.866   6.893   3.106  1.00 10.00      B   
ATOM   4528  NE2 GLN   318     -33.006   4.762   2.431  1.00 10.00      B   
ATOM   4529 HE21 GLN   318     -33.005   4.148   1.659  1.00 10.00      B   
ATOM   4530 HE22 GLN   318     -33.100   4.461   3.358  1.00 10.00      B   
ATOM   4531  C   GLN   318     -33.372   8.174  -1.822  1.00 10.00      B   
ATOM   4532  O   GLN   318     -32.156   8.294  -1.975  1.00 10.00      B   
ATOM   4533  N   ALA   319     -34.234   9.175  -1.966  1.00 10.00      B   
ATOM   4534  HN  ALA   319     -35.189   8.998  -1.824  1.00 10.00      B   
ATOM   4535  CA  ALA   319     -33.825  10.532  -2.316  1.00 10.00      B   
ATOM   4536  CB  ALA   319     -33.266  10.582  -3.729  1.00 10.00      B   
ATOM   4537  C   ALA   319     -35.017  11.477  -2.188  1.00 10.00      B   
ATOM   4538  O   ALA   319     -36.107  11.056  -1.804  1.00 10.00      B   
ATOM   4539  N   SER   320     -34.812  12.751  -2.500  1.00 10.00      B   
ATOM   4540  HN  SER   320     -33.923  13.033  -2.801  1.00 10.00      B   
ATOM   4541  CA  SER   320     -35.879  13.740  -2.415  1.00 10.00      B   
ATOM   4542  CB  SER   320     -35.997  14.274  -0.983  1.00 10.00      B   
ATOM   4543  OG  SER   320     -36.235  13.223  -0.059  1.00 10.00      B   
ATOM   4544  HG  SER   320     -36.328  12.386  -0.538  1.00 10.00      B   
ATOM   4545  C   SER   320     -35.631  14.892  -3.388  1.00 10.00      B   
ATOM   4546  O   SER   320     -34.552  15.493  -3.394  1.00 10.00      B   
ATOM   4547  N   GLU   321     -36.627  15.189  -4.212  1.00 10.00      B   
ATOM   4548  HN  GLU   321     -37.457  14.672  -4.163  1.00 10.00      B   
ATOM   4549  CA  GLU   321     -36.524  16.266  -5.186  1.00 10.00      B   
ATOM   4550  CB  GLU   321     -36.642  15.721  -6.611  1.00 10.00      B   
ATOM   4551  CG  GLU   321     -35.378  15.051  -7.127  1.00 10.00      B   
ATOM   4552  CD  GLU   321     -34.168  15.962  -7.067  1.00 10.00      B   
ATOM   4553  OE1 GLU   321     -34.339  17.204  -7.123  1.00 10.00      B   
ATOM   4554  OE2 GLU   321     -33.038  15.443  -6.967  1.00 10.00      B   
ATOM   4555  C   GLU   321     -37.590  17.326  -4.938  1.00 10.00      B   
ATOM   4556  O   GLU   321     -38.545  17.094  -4.193  1.00 10.00      B   
ATOM   4557  N   PHE   322     -37.417  18.486  -5.559  1.00 10.00      B   
ATOM   4558  HN  PHE   322     -36.636  18.600  -6.140  1.00 10.00      B   
ATOM   4559  CA  PHE   322     -38.357  19.591  -5.418  1.00 10.00      B   
ATOM   4560  CB  PHE   322     -37.741  20.877  -5.989  1.00 10.00      B   
ATOM   4561  CG  PHE   322     -38.515  22.130  -5.683  1.00 10.00      B   
ATOM   4562  CD1 PHE   322     -38.342  22.792  -4.478  1.00 10.00      B   
ATOM   4563  CD2 PHE   322     -39.417  22.645  -6.599  1.00 10.00      B   
ATOM   4564  CE1 PHE   322     -39.055  23.942  -4.194  1.00 10.00      B   
ATOM   4565  CE2 PHE   322     -40.132  23.794  -6.322  1.00 10.00      B   
ATOM   4566  CZ  PHE   322     -39.952  24.443  -5.118  1.00 10.00      B   
ATOM   4567  C   PHE   322     -39.659  19.267  -6.143  1.00 10.00      B   
ATOM   4568  O   PHE   322     -39.639  18.794  -7.278  1.00 10.00      B   
ATOM   4569  N   ILE   323     -40.785  19.516  -5.487  1.00 10.00      B   
ATOM   4570  HN  ILE   323     -40.744  19.898  -4.587  1.00 10.00      B   
ATOM   4571  CA  ILE   323     -42.085  19.239  -6.081  1.00 10.00      B   
ATOM   4572  CB  ILE   323     -42.927  18.270  -5.220  1.00 10.00      B   
ATOM   4573  CG1 ILE   323     -42.774  18.585  -3.728  1.00 10.00      B   
ATOM   4574  CG2 ILE   323     -42.542  16.827  -5.509  1.00 10.00      B   
ATOM   4575  CD1 ILE   323     -43.730  17.821  -2.836  1.00 10.00      B   
ATOM   4576  C   ILE   323     -42.875  20.522  -6.346  1.00 10.00      B   
ATOM   4577  O   ILE   323     -43.550  21.045  -5.459  1.00 10.00      B   
ATOM   4578  N   PRO   324     -42.775  21.063  -7.568  1.00 10.00      B   
ATOM   4579  CA  PRO   324     -43.487  22.269  -7.960  1.00 10.00      B   
ATOM   4580  CB  PRO   324     -42.577  22.874  -9.031  1.00 10.00      B   
ATOM   4581  CG  PRO   324     -41.767  21.738  -9.576  1.00 10.00      B   
ATOM   4582  CD  PRO   324     -41.950  20.548  -8.666  1.00 10.00      B   
ATOM   4583  C   PRO   324     -44.856  21.939  -8.551  1.00 10.00      B   
ATOM   4584  O   PRO   324     -44.961  21.178  -9.519  1.00 10.00      B   
ATOM   4585  N   ALA   325     -45.899  22.504  -7.960  1.00 10.00      B   
ATOM   4586  HN  ALA   325     -45.749  23.105  -7.198  1.00 10.00      B   
ATOM   4587  CA  ALA   325     -47.260  22.271  -8.416  1.00 10.00      B   
ATOM   4588  CB  ALA   325     -47.861  21.073  -7.698  1.00 10.00      B   
ATOM   4589  C   ALA   325     -48.121  23.511  -8.202  1.00 10.00      B   
ATOM   4590  O   ALA   325     -47.834  24.334  -7.330  1.00 10.00      B   
ATOM   4591  N   GLN   326     -49.169  23.639  -9.000  1.00 10.00      B   
ATOM   4592  HN  GLN   326     -49.340  22.946  -9.672  1.00 10.00      B   
ATOM   4593  CA  GLN   326     -50.074  24.778  -8.907  1.00 10.00      B   
ATOM   4594  CB  GLN   326     -51.013  24.822 -10.114  1.00 10.00      B   
ATOM   4595  CG  GLN   326     -50.580  25.784 -11.208  1.00 10.00      B   
ATOM   4596  CD  GLN   326     -49.150  25.558 -11.659  1.00 10.00      B   
ATOM   4597  OE1 GLN   326     -48.887  24.737 -12.538  1.00 10.00      B   
ATOM   4598  NE2 GLN   326     -48.218  26.283 -11.063  1.00 10.00      B   
ATOM   4599 HE21 GLN   326     -48.498  26.920 -10.367  1.00 10.00      B   
ATOM   4600 HE22 GLN   326     -47.285  26.163 -11.344  1.00 10.00      B   
ATOM   4601  C   GLN   326     -50.884  24.744  -7.620  1.00 10.00      B   
ATOM   4602  O   GLN   326     -51.482  23.723  -7.280  1.00 10.00      B   
ATOM   4603  N   GLY   327     -50.883  25.858  -6.903  1.00 10.00      B   
ATOM   4604  HN  GLY   327     -50.363  26.631  -7.220  1.00 10.00      B   
ATOM   4605  CA  GLY   327     -51.629  25.951  -5.663  1.00 10.00      B   
ATOM   4606  C   GLY   327     -50.782  25.631  -4.450  1.00 10.00      B   
ATOM   4607  O   GLY   327     -51.071  26.087  -3.344  1.00 10.00      B   
ATOM   4608  N   VAL   328     -49.734  24.851  -4.658  1.00 10.00      B   
ATOM   4609  HN  VAL   328     -49.548  24.534  -5.565  1.00 10.00      B   
ATOM   4610  CA  VAL   328     -48.844  24.464  -3.577  1.00 10.00      B   
ATOM   4611  CB  VAL   328     -48.317  23.023  -3.762  1.00 10.00      B   
ATOM   4612  CG1 VAL   328     -47.372  22.642  -2.631  1.00 10.00      B   
ATOM   4613  CG2 VAL   328     -49.478  22.041  -3.839  1.00 10.00      B   
ATOM   4614  C   VAL   328     -47.672  25.430  -3.488  1.00 10.00      B   
ATOM   4615  O   VAL   328     -46.982  25.674  -4.477  1.00 10.00      B   
ATOM   4616  N   ASP   329     -47.464  25.985  -2.305  1.00 10.00      B   
ATOM   4617  HN  ASP   329     -48.051  25.750  -1.555  1.00 10.00      B   
ATOM   4618  CA  ASP   329     -46.375  26.926  -2.082  1.00 10.00      B   
ATOM   4619  CB  ASP   329     -46.755  27.933  -0.991  1.00 10.00      B   
ATOM   4620  CG  ASP   329     -45.688  28.985  -0.762  1.00 10.00      B   
ATOM   4621  OD1 ASP   329     -45.489  29.841  -1.653  1.00 10.00      B   
ATOM   4622  OD2 ASP   329     -45.037  28.954   0.303  1.00 10.00      B   
ATOM   4623  C   ASP   329     -45.102  26.179  -1.696  1.00 10.00      B   
ATOM   4624  O   ASP   329     -45.162  25.022  -1.273  1.00 10.00      B   
ATOM   4625  N   GLU   330     -43.958  26.838  -1.841  1.00 10.00      B   
ATOM   4626  HN  GLU   330     -43.980  27.756  -2.184  1.00 10.00      B   
ATOM   4627  CA  GLU   330     -42.670  26.239  -1.515  1.00 10.00      B   
ATOM   4628  CB  GLU   330     -41.523  27.172  -1.912  1.00 10.00      B   
ATOM   4629  CG  GLU   330     -40.142  26.573  -1.711  1.00 10.00      B   
ATOM   4630  CD  GLU   330     -39.029  27.567  -1.951  1.00 10.00      B   
ATOM   4631  OE1 GLU   330     -38.788  28.423  -1.074  1.00 10.00      B   
ATOM   4632  OE2 GLU   330     -38.373  27.483  -3.008  1.00 10.00      B   
ATOM   4633  C   GLU   330     -42.574  25.881  -0.032  1.00 10.00      B   
ATOM   4634  O   GLU   330     -41.996  24.860   0.329  1.00 10.00      B   
ATOM   4635  N   LYS   331     -43.153  26.713   0.825  1.00 10.00      B   
ATOM   4636  HN  LYS   331     -43.612  27.516   0.487  1.00 10.00      B   
ATOM   4637  CA  LYS   331     -43.115  26.462   2.263  1.00 10.00      B   
ATOM   4638  CB  LYS   331     -43.631  27.674   3.036  1.00 10.00      B   
ATOM   4639  CG  LYS   331     -42.694  28.869   3.014  1.00 10.00      B   
ATOM   4640  CD  LYS   331     -43.342  30.080   3.659  1.00 10.00      B   
ATOM   4641  CE  LYS   331     -42.409  31.277   3.652  1.00 10.00      B   
ATOM   4642  NZ  LYS   331     -43.135  32.539   3.943  1.00 10.00      B   
ATOM   4643  HZ1 LYS   331     -43.486  32.535   4.924  1.00 10.00      B   
ATOM   4644  HZ2 LYS   331     -43.942  32.644   3.296  1.00 10.00      B   
ATOM   4645  HZ3 LYS   331     -42.501  33.353   3.819  1.00 10.00      B   
ATOM   4646  C   LYS   331     -43.913  25.212   2.633  1.00 10.00      B   
ATOM   4647  O   LYS   331     -43.575  24.506   3.585  1.00 10.00      B   
ATOM   4648  N   THR   332     -44.955  24.931   1.862  1.00 10.00      B   
ATOM   4649  HN  THR   332     -45.163  25.519   1.106  1.00 10.00      B   
ATOM   4650  CA  THR   332     -45.803  23.770   2.111  1.00 10.00      B   
ATOM   4651  CB  THR   332     -47.235  24.002   1.599  1.00 10.00      B   
ATOM   4652  OG1 THR   332     -47.200  24.861   0.451  1.00 10.00      B   
ATOM   4653  HG1 THR   332     -46.536  24.536  -0.176  1.00 10.00      B   
ATOM   4654  CG2 THR   332     -48.084  24.645   2.682  1.00 10.00      B   
ATOM   4655  C   THR   332     -45.230  22.502   1.481  1.00 10.00      B   
ATOM   4656  O   THR   332     -45.860  21.444   1.508  1.00 10.00      B   
ATOM   4657  N   LEU   333     -44.019  22.611   0.939  1.00 10.00      B   
ATOM   4658  HN  LEU   333     -43.559  23.478   0.969  1.00 10.00      B   
ATOM   4659  CA  LEU   333     -43.353  21.480   0.301  1.00 10.00      B   
ATOM   4660  CB  LEU   333     -41.982  21.905  -0.227  1.00 10.00      B   
ATOM   4661  CG  LEU   333     -41.551  21.303  -1.563  1.00 10.00      B   
ATOM   4662  CD1 LEU   333     -42.108  22.117  -2.722  1.00 10.00      B   
ATOM   4663  CD2 LEU   333     -40.036  21.211  -1.645  1.00 10.00      B   
ATOM   4664  C   LEU   333     -43.180  20.325   1.280  1.00 10.00      B   
ATOM   4665  O   LEU   333     -43.167  19.160   0.890  1.00 10.00      B   
ATOM   4666  N   ALA   334     -43.050  20.656   2.556  1.00 10.00      B   
ATOM   4667  HN  ALA   334     -43.075  21.604   2.811  1.00 10.00      B   
ATOM   4668  CA  ALA   334     -42.874  19.647   3.585  1.00 10.00      B   
ATOM   4669  CB  ALA   334     -41.521  19.810   4.257  1.00 10.00      B   
ATOM   4670  C   ALA   334     -44.004  19.703   4.611  1.00 10.00      B   
ATOM   4671  O   ALA   334     -43.804  19.394   5.789  1.00 10.00      B   
ATOM   4672  N   ASP   335     -45.191  20.102   4.161  1.00 10.00      B   
ATOM   4673  HN  ASP   335     -45.288  20.353   3.217  1.00 10.00      B   
ATOM   4674  CA  ASP   335     -46.353  20.178   5.043  1.00 10.00      B   
ATOM   4675  CB  ASP   335     -47.404  21.147   4.484  1.00 10.00      B   
ATOM   4676  CG  ASP   335     -48.596  21.339   5.408  1.00 10.00      B   
ATOM   4677  OD1 ASP   335     -48.506  22.166   6.343  1.00 10.00      B   
ATOM   4678  OD2 ASP   335     -49.637  20.681   5.190  1.00 10.00      B   
ATOM   4679  C   ASP   335     -46.949  18.787   5.235  1.00 10.00      B   
ATOM   4680  O   ASP   335     -46.533  18.041   6.125  1.00 10.00      B   
ATOM   4681  N   ALA   336     -47.892  18.423   4.377  1.00 10.00      B   
ATOM   4682  HN  ALA   336     -48.187  19.058   3.690  1.00 10.00      B   
ATOM   4683  CA  ALA   336     -48.523  17.115   4.453  1.00 10.00      B   
ATOM   4684  CB  ALA   336     -49.817  17.103   3.654  1.00 10.00      B   
ATOM   4685  C   ALA   336     -47.568  16.039   3.948  1.00 10.00      B   
ATOM   4686  O   ALA   336     -47.705  14.863   4.284  1.00 10.00      B   
ATOM   4687  N   ALA   337     -46.590  16.461   3.151  1.00 10.00      B   
ATOM   4688  HN  ALA   337     -46.538  17.413   2.929  1.00 10.00      B   
ATOM   4689  CA  ALA   337     -45.598  15.548   2.595  1.00 10.00      B   
ATOM   4690  CB  ALA   337     -44.677  16.284   1.634  1.00 10.00      B   
ATOM   4691  C   ALA   337     -44.794  14.876   3.703  1.00 10.00      B   
ATOM   4692  O   ALA   337     -44.556  13.670   3.664  1.00 10.00      B   
ATOM   4693  N   GLN   338     -44.394  15.656   4.704  1.00 10.00      B   
ATOM   4694  HN  GLN   338     -44.624  16.609   4.692  1.00 10.00      B   
ATOM   4695  CA  GLN   338     -43.626  15.118   5.819  1.00 10.00      B   
ATOM   4696  CB  GLN   338     -43.160  16.232   6.754  1.00 10.00      B   
ATOM   4697  CG  GLN   338     -42.379  15.723   7.957  1.00 10.00      B   
ATOM   4698  CD  GLN   338     -42.468  16.647   9.153  1.00 10.00      B   
ATOM   4699  OE1 GLN   338     -42.560  17.867   9.007  1.00 10.00      B   
ATOM   4700  NE2 GLN   338     -42.432  16.077  10.342  1.00 10.00      B   
ATOM   4701 HE21 GLN   338     -42.347  15.102  10.387  1.00 10.00      B   
ATOM   4702 HE22 GLN   338     -42.495  16.652  11.136  1.00 10.00      B   
ATOM   4703  C   GLN   338     -44.465  14.115   6.599  1.00 10.00      B   
ATOM   4704  O   GLN   338     -43.995  13.033   6.947  1.00 10.00      B   
ATOM   4705  N   LEU   339     -45.714  14.483   6.853  1.00 10.00      B   
ATOM   4706  HN  LEU   339     -46.023  15.359   6.539  1.00 10.00      B   
ATOM   4707  CA  LEU   339     -46.637  13.626   7.585  1.00 10.00      B   
ATOM   4708  CB  LEU   339     -47.987  14.329   7.747  1.00 10.00      B   
ATOM   4709  CG  LEU   339     -47.939  15.732   8.356  1.00 10.00      B   
ATOM   4710  CD1 LEU   339     -49.295  16.414   8.252  1.00 10.00      B   
ATOM   4711  CD2 LEU   339     -47.473  15.673   9.802  1.00 10.00      B   
ATOM   4712  C   LEU   339     -46.819  12.305   6.854  1.00 10.00      B   
ATOM   4713  O   LEU   339     -46.776  11.234   7.459  1.00 10.00      B   
ATOM   4714  N   ALA   340     -47.001  12.396   5.543  1.00 10.00      B   
ATOM   4715  HN  ALA   340     -47.024  13.287   5.125  1.00 10.00      B   
ATOM   4716  CA  ALA   340     -47.179  11.219   4.706  1.00 10.00      B   
ATOM   4717  CB  ALA   340     -47.511  11.640   3.287  1.00 10.00      B   
ATOM   4718  C   ALA   340     -45.927  10.351   4.724  1.00 10.00      B   
ATOM   4719  O   ALA   340     -46.007   9.122   4.698  1.00 10.00      B   
ATOM   4720  N   SER   341     -44.770  10.996   4.785  1.00 10.00      B   
ATOM   4721  HN  SER   341     -44.771  11.977   4.805  1.00 10.00      B   
ATOM   4722  CA  SER   341     -43.501  10.285   4.813  1.00 10.00      B   
ATOM   4723  CB  SER   341     -42.348  11.245   4.524  1.00 10.00      B   
ATOM   4724  OG  SER   341     -42.562  11.929   3.301  1.00 10.00      B   
ATOM   4725  HG  SER   341     -43.278  12.570   3.411  1.00 10.00      B   
ATOM   4726  C   SER   341     -43.298   9.576   6.153  1.00 10.00      B   
ATOM   4727  O   SER   341     -42.687   8.509   6.216  1.00 10.00      B   
ATOM   4728  N   LEU   342     -43.830  10.165   7.218  1.00 10.00      B   
ATOM   4729  HN  LEU   342     -44.307  11.015   7.104  1.00 10.00      B   
ATOM   4730  CA  LEU   342     -43.711   9.588   8.554  1.00 10.00      B   
ATOM   4731  CB  LEU   342     -43.958  10.653   9.623  1.00 10.00      B   
ATOM   4732  CG  LEU   342     -42.864  11.709   9.796  1.00 10.00      B   
ATOM   4733  CD1 LEU   342     -43.311  12.774  10.785  1.00 10.00      B   
ATOM   4734  CD2 LEU   342     -41.568  11.063  10.257  1.00 10.00      B   
ATOM   4735  C   LEU   342     -44.687   8.431   8.745  1.00 10.00      B   
ATOM   4736  O   LEU   342     -44.527   7.616   9.655  1.00 10.00      B   
ATOM   4737  N   ALA   343     -45.692   8.364   7.878  1.00 10.00      B   
ATOM   4738  HN  ALA   343     -45.759   9.040   7.171  1.00 10.00      B   
ATOM   4739  CA  ALA   343     -46.700   7.312   7.950  1.00 10.00      B   
ATOM   4740  CB  ALA   343     -47.976   7.757   7.260  1.00 10.00      B   
ATOM   4741  C   ALA   343     -46.192   6.014   7.335  1.00 10.00      B   
ATOM   4742  O   ALA   343     -46.744   4.944   7.583  1.00 10.00      B   
ATOM   4743  N   ASP   344     -45.145   6.114   6.531  1.00 10.00      B   
ATOM   4744  HN  ASP   344     -44.735   6.990   6.382  1.00 10.00      B   
ATOM   4745  CA  ASP   344     -44.575   4.940   5.884  1.00 10.00      B   
ATOM   4746  CB  ASP   344     -43.995   5.297   4.516  1.00 10.00      B   
ATOM   4747  CG  ASP   344     -43.991   4.118   3.563  1.00 10.00      B   
ATOM   4748  OD1 ASP   344     -43.399   3.072   3.904  1.00 10.00      B   
ATOM   4749  OD2 ASP   344     -44.584   4.230   2.467  1.00 10.00      B   
ATOM   4750  C   ASP   344     -43.503   4.318   6.771  1.00 10.00      B   
ATOM   4751  O   ASP   344     -42.701   5.028   7.378  1.00 10.00      B   
ATOM   4752  N   GLU   345     -43.489   2.996   6.838  1.00 10.00      B   
ATOM   4753  HN  GLU   345     -44.138   2.485   6.311  1.00 10.00      B   
ATOM   4754  CA  GLU   345     -42.528   2.284   7.668  1.00 10.00      B   
ATOM   4755  CB  GLU   345     -43.162   1.023   8.264  1.00 10.00      B   
ATOM   4756  CG  GLU   345     -44.446   1.266   9.041  1.00 10.00      B   
ATOM   4757  CD  GLU   345     -44.233   2.113  10.276  1.00 10.00      B   
ATOM   4758  OE1 GLU   345     -43.647   1.609  11.257  1.00 10.00      B   
ATOM   4759  OE2 GLU   345     -44.662   3.286  10.280  1.00 10.00      B   
ATOM   4760  C   GLU   345     -41.268   1.910   6.894  1.00 10.00      B   
ATOM   4761  O   GLU   345     -40.321   1.373   7.472  1.00 10.00      B   
ATOM   4762  N   THR   346     -41.250   2.182   5.593  1.00 10.00      B   
ATOM   4763  HN  THR   346     -42.030   2.613   5.173  1.00 10.00      B   
ATOM   4764  CA  THR   346     -40.085   1.850   4.778  1.00 10.00      B   
ATOM   4765  CB  THR   346     -40.417   1.746   3.274  1.00 10.00      B   
ATOM   4766  OG1 THR   346     -41.068   2.942   2.830  1.00 10.00      B   
ATOM   4767  HG1 THR   346     -41.962   2.975   3.213  1.00 10.00      B   
ATOM   4768  CG2 THR   346     -41.318   0.550   3.004  1.00 10.00      B   
ATOM   4769  C   THR   346     -38.949   2.848   4.987  1.00 10.00      B   
ATOM   4770  O   THR   346     -39.161   4.063   4.958  1.00 10.00      B   
ATOM   4771  N   PRO   347     -37.725   2.346   5.221  1.00 10.00      B   
ATOM   4772  CA  PRO   347     -36.547   3.191   5.424  1.00 10.00      B   
ATOM   4773  CB  PRO   347     -35.388   2.198   5.583  1.00 10.00      B   
ATOM   4774  CG  PRO   347     -35.913   0.893   5.089  1.00 10.00      B   
ATOM   4775  CD  PRO   347     -37.397   0.916   5.328  1.00 10.00      B   
ATOM   4776  C   PRO   347     -36.300   4.126   4.242  1.00 10.00      B   
ATOM   4777  O   PRO   347     -35.780   5.230   4.415  1.00 10.00      B   
ATOM   4778  N   GLU   348     -36.684   3.688   3.044  1.00 10.00      B   
ATOM   4779  HN  GLU   348     -37.085   2.786   2.968  1.00 10.00      B   
ATOM   4780  CA  GLU   348     -36.514   4.497   1.841  1.00 10.00      B   
ATOM   4781  CB  GLU   348     -36.914   3.716   0.581  1.00 10.00      B   
ATOM   4782  CG  GLU   348     -36.392   2.290   0.518  1.00 10.00      B   
ATOM   4783  CD  GLU   348     -37.396   1.284   1.040  1.00 10.00      B   
ATOM   4784  OE1 GLU   348     -37.404   1.034   2.258  1.00 10.00      B   
ATOM   4785  OE2 GLU   348     -38.184   0.744   0.231  1.00 10.00      B   
ATOM   4786  C   GLU   348     -37.350   5.770   1.930  1.00 10.00      B   
ATOM   4787  O   GLU   348     -36.896   6.854   1.569  1.00 10.00      B   
ATOM   4788  N   GLY   349     -38.564   5.632   2.447  1.00 10.00      B   
ATOM   4789  HN  GLY   349     -38.854   4.748   2.762  1.00 10.00      B   
ATOM   4790  CA  GLY   349     -39.460   6.766   2.562  1.00 10.00      B   
ATOM   4791  C   GLY   349     -39.101   7.708   3.697  1.00 10.00      B   
ATOM   4792  O   GLY   349     -39.643   8.812   3.789  1.00 10.00      B   
ATOM   4793  N   ARG   350     -38.183   7.287   4.559  1.00 10.00      B   
ATOM   4794  HN  ARG   350     -37.777   6.402   4.432  1.00 10.00      B   
ATOM   4795  CA  ARG   350     -37.768   8.112   5.691  1.00 10.00      B   
ATOM   4796  CB  ARG   350     -37.174   7.260   6.817  1.00 10.00      B   
ATOM   4797  CG  ARG   350     -38.158   6.293   7.455  1.00 10.00      B   
ATOM   4798  CD  ARG   350     -37.739   5.921   8.872  1.00 10.00      B   
ATOM   4799  NE  ARG   350     -36.497   5.146   8.909  1.00 10.00      B   
ATOM   4800  HE  ARG   350     -35.652   5.648   8.921  1.00 10.00      B   
ATOM   4801  CZ  ARG   350     -36.449   3.814   8.939  1.00 10.00      B   
ATOM   4802  NH1 ARG   350     -37.572   3.101   8.936  1.00 10.00      B   
ATOM   4803 HH11 ARG   350     -37.535   2.058   8.958  1.00 10.00      B   
ATOM   4804 HH12 ARG   350     -38.501   3.582   8.914  1.00 10.00      B   
ATOM   4805  NH2 ARG   350     -35.272   3.202   8.987  1.00 10.00      B   
ATOM   4806 HH21 ARG   350     -34.390   3.764   9.003  1.00 10.00      B   
ATOM   4807 HH22 ARG   350     -35.215   2.159   9.013  1.00 10.00      B   
ATOM   4808  C   ARG   350     -36.780   9.193   5.262  1.00 10.00      B   
ATOM   4809  O   ARG   350     -36.515  10.138   6.006  1.00 10.00      B   
ATOM   4810  N   SER   351     -36.254   9.058   4.052  1.00 10.00      B   
ATOM   4811  HN  SER   351     -36.518   8.293   3.499  1.00 10.00      B   
ATOM   4812  CA  SER   351     -35.291  10.015   3.524  1.00 10.00      B   
ATOM   4813  CB  SER   351     -34.681   9.486   2.226  1.00 10.00      B   
ATOM   4814  OG  SER   351     -35.688   9.198   1.269  1.00 10.00      B   
ATOM   4815  HG  SER   351     -36.002   8.291   1.390  1.00 10.00      B   
ATOM   4816  C   SER   351     -35.934  11.378   3.280  1.00 10.00      B   
ATOM   4817  O   SER   351     -35.305  12.416   3.479  1.00 10.00      B   
ATOM   4818  N   ILE   352     -37.201  11.366   2.887  1.00 10.00      B   
ATOM   4819  HN  ILE   352     -37.659  10.504   2.788  1.00 10.00      B   
ATOM   4820  CA  ILE   352     -37.937  12.593   2.595  1.00 10.00      B   
ATOM   4821  CB  ILE   352     -39.316  12.285   1.973  1.00 10.00      B   
ATOM   4822  CG1 ILE   352     -39.181  11.167   0.932  1.00 10.00      B   
ATOM   4823  CG2 ILE   352     -39.913  13.534   1.332  1.00 10.00      B   
ATOM   4824  CD1 ILE   352     -40.499  10.689   0.368  1.00 10.00      B   
ATOM   4825  C   ILE   352     -38.107  13.464   3.841  1.00 10.00      B   
ATOM   4826  O   ILE   352     -38.372  14.661   3.744  1.00 10.00      B   
ATOM   4827  N   VAL   353     -37.926  12.870   5.010  1.00 10.00      B   
ATOM   4828  HN  VAL   353     -37.694  11.918   5.031  1.00 10.00      B   
ATOM   4829  CA  VAL   353     -38.061  13.599   6.264  1.00 10.00      B   
ATOM   4830  CB  VAL   353     -38.467  12.657   7.424  1.00 10.00      B   
ATOM   4831  CG1 VAL   353     -38.969  13.450   8.621  1.00 10.00      B   
ATOM   4832  CG2 VAL   353     -39.520  11.656   6.966  1.00 10.00      B   
ATOM   4833  C   VAL   353     -36.750  14.310   6.617  1.00 10.00      B   
ATOM   4834  O   VAL   353     -36.712  15.168   7.500  1.00 10.00      B   
ATOM   4835  N   ILE   354     -35.681  13.962   5.909  1.00 10.00      B   
ATOM   4836  HN  ILE   354     -35.775  13.292   5.197  1.00 10.00      B   
ATOM   4837  CA  ILE   354     -34.370  14.555   6.168  1.00 10.00      B   
ATOM   4838  CB  ILE   354     -33.348  13.481   6.607  1.00 10.00      B   
ATOM   4839  CG1 ILE   354     -33.918  12.635   7.751  1.00 10.00      B   
ATOM   4840  CG2 ILE   354     -32.033  14.129   7.024  1.00 10.00      B   
ATOM   4841  CD1 ILE   354     -33.094  11.408   8.083  1.00 10.00      B   
ATOM   4842  C   ILE   354     -33.824  15.292   4.944  1.00 10.00      B   
ATOM   4843  O   ILE   354     -33.469  16.470   5.022  1.00 10.00      B   
ATOM   4844  N   LEU   355     -33.774  14.594   3.814  1.00 10.00      B   
ATOM   4845  HN  LEU   355     -34.114  13.669   3.810  1.00 10.00      B   
ATOM   4846  CA  LEU   355     -33.243  15.159   2.573  1.00 10.00      B   
ATOM   4847  CB  LEU   355     -33.147  14.088   1.484  1.00 10.00      B   
ATOM   4848  CG  LEU   355     -32.092  13.003   1.702  1.00 10.00      B   
ATOM   4849  CD1 LEU   355     -32.132  11.983   0.575  1.00 10.00      B   
ATOM   4850  CD2 LEU   355     -30.708  13.623   1.816  1.00 10.00      B   
ATOM   4851  C   LEU   355     -34.058  16.345   2.074  1.00 10.00      B   
ATOM   4852  O   LEU   355     -33.502  17.382   1.711  1.00 10.00      B   
ATOM   4853  N   ALA   356     -35.378  16.201   2.072  1.00 10.00      B   
ATOM   4854  HN  ALA   356     -35.768  15.358   2.390  1.00 10.00      B   
ATOM   4855  CA  ALA   356     -36.261  17.268   1.608  1.00 10.00      B   
ATOM   4856  CB  ALA   356     -37.687  16.762   1.467  1.00 10.00      B   
ATOM   4857  C   ALA   356     -36.212  18.479   2.533  1.00 10.00      B   
ATOM   4858  O   ALA   356     -36.720  19.549   2.199  1.00 10.00      B   
ATOM   4859  N   LYS   357     -35.589  18.312   3.689  1.00 10.00      B   
ATOM   4860  HN  LYS   357     -35.191  17.439   3.897  1.00 10.00      B   
ATOM   4861  CA  LYS   357     -35.481  19.391   4.654  1.00 10.00      B   
ATOM   4862  CB  LYS   357     -35.900  18.920   6.046  1.00 10.00      B   
ATOM   4863  CG  LYS   357     -37.356  18.503   6.150  1.00 10.00      B   
ATOM   4864  CD  LYS   357     -37.829  18.540   7.592  1.00 10.00      B   
ATOM   4865  CE  LYS   357     -39.298  18.173   7.707  1.00 10.00      B   
ATOM   4866  NZ  LYS   357     -39.826  18.435   9.073  1.00 10.00      B   
ATOM   4867  HZ1 LYS   357     -40.834  18.177   9.125  1.00 10.00      B   
ATOM   4868  HZ2 LYS   357     -39.730  19.445   9.310  1.00 10.00      B   
ATOM   4869  HZ3 LYS   357     -39.300  17.874   9.775  1.00 10.00      B   
ATOM   4870  C   LYS   357     -34.073  19.967   4.705  1.00 10.00      B   
ATOM   4871  O   LYS   357     -33.782  20.814   5.545  1.00 10.00      B   
ATOM   4872  N   GLN   358     -33.206  19.536   3.797  1.00 10.00      B   
ATOM   4873  HN  GLN   358     -33.489  18.869   3.131  1.00 10.00      B   
ATOM   4874  CA  GLN   358     -31.834  20.032   3.783  1.00 10.00      B   
ATOM   4875  CB  GLN   358     -30.949  19.250   2.805  1.00 10.00      B   
ATOM   4876  CG  GLN   358     -31.092  19.646   1.344  1.00 10.00      B   
ATOM   4877  CD  GLN   358     -30.060  18.968   0.466  1.00 10.00      B   
ATOM   4878  OE1 GLN   358     -28.938  19.455   0.315  1.00 10.00      B   
ATOM   4879  NE2 GLN   358     -30.437  17.847  -0.129  1.00 10.00      B   
ATOM   4880 HE21 GLN   358     -31.354  17.523   0.026  1.00 10.00      B   
ATOM   4881 HE22 GLN   358     -29.789  17.383  -0.697  1.00 10.00      B   
ATOM   4882  C   GLN   358     -31.780  21.535   3.511  1.00 10.00      B   
ATOM   4883  O   GLN   358     -30.845  22.219   3.929  1.00 10.00      B   
ATOM   4884  N   ARG   359     -32.792  22.050   2.821  1.00 10.00      B   
ATOM   4885  HN  ARG   359     -33.513  21.459   2.512  1.00 10.00      B   
ATOM   4886  CA  ARG   359     -32.852  23.470   2.507  1.00 10.00      B   
ATOM   4887  CB  ARG   359     -33.027  23.684   0.999  1.00 10.00      B   
ATOM   4888  CG  ARG   359     -32.001  22.961   0.138  1.00 10.00      B   
ATOM   4889  CD  ARG   359     -31.846  23.619  -1.226  1.00 10.00      B   
ATOM   4890  NE  ARG   359     -33.124  23.780  -1.924  1.00 10.00      B   
ATOM   4891  HE  ARG   359     -33.941  23.541  -1.431  1.00 10.00      B   
ATOM   4892  CZ  ARG   359     -33.241  24.216  -3.181  1.00 10.00      B   
ATOM   4893  NH1 ARG   359     -32.158  24.532  -3.885  1.00 10.00      B   
ATOM   4894 HH11 ARG   359     -32.248  24.873  -4.869  1.00 10.00      B   
ATOM   4895 HH12 ARG   359     -31.208  24.435  -3.461  1.00 10.00      B   
ATOM   4896  NH2 ARG   359     -34.444  24.340  -3.731  1.00 10.00      B   
ATOM   4897 HH21 ARG   359     -35.301  24.097  -3.183  1.00 10.00      B   
ATOM   4898 HH22 ARG   359     -34.540  24.682  -4.713  1.00 10.00      B   
ATOM   4899  C   ARG   359     -33.992  24.146   3.268  1.00 10.00      B   
ATOM   4900  O   ARG   359     -34.417  25.246   2.918  1.00 10.00      B   
ATOM   4901  N   PHE   360     -34.480  23.488   4.315  1.00 10.00      B   
ATOM   4902  HN  PHE   360     -34.082  22.628   4.569  1.00 10.00      B   
ATOM   4903  CA  PHE   360     -35.579  24.028   5.110  1.00 10.00      B   
ATOM   4904  CB  PHE   360     -36.912  23.401   4.689  1.00 10.00      B   
ATOM   4905  CG  PHE   360     -37.577  24.083   3.527  1.00 10.00      B   
ATOM   4906  CD1 PHE   360     -37.836  23.390   2.357  1.00 10.00      B   
ATOM   4907  CD2 PHE   360     -37.950  25.414   3.609  1.00 10.00      B   
ATOM   4908  CE1 PHE   360     -38.455  24.012   1.291  1.00 10.00      B   
ATOM   4909  CE2 PHE   360     -38.567  26.044   2.546  1.00 10.00      B   
ATOM   4910  CZ  PHE   360     -38.822  25.340   1.385  1.00 10.00      B   
ATOM   4911  C   PHE   360     -35.350  23.799   6.600  1.00 10.00      B   
ATOM   4912  O   PHE   360     -35.182  24.750   7.367  1.00 10.00      B   
ATOM   4913  N   ASN   361     -35.355  22.524   6.992  1.00 10.00      B   
ATOM   4914  HN  ASN   361     -35.488  21.829   6.316  1.00 10.00      B   
ATOM   4915  CA  ASN   361     -35.152  22.111   8.383  1.00 10.00      B   
ATOM   4916  CB  ASN   361     -33.785  22.558   8.910  1.00 10.00      B   
ATOM   4917  CG  ASN   361     -32.966  21.410   9.476  1.00 10.00      B   
ATOM   4918  OD1 ASN   361     -33.504  20.464  10.059  1.00 10.00      B   
ATOM   4919  ND2 ASN   361     -31.655  21.481   9.295  1.00 10.00      B   
ATOM   4920 HD21 ASN   361     -31.295  22.257   8.812  1.00 10.00      B   
ATOM   4921 HD22 ASN   361     -31.097  20.755   9.650  1.00 10.00      B   
ATOM   4922  C   ASN   361     -36.279  22.595   9.289  1.00 10.00      B   
ATOM   4923  O   ASN   361     -36.071  22.880  10.468  1.00 10.00      B   
ATOM   4924  N   LEU   362     -37.483  22.667   8.736  1.00 10.00      B   
ATOM   4925  HN  LEU   362     -37.597  22.410   7.797  1.00 10.00      B   
ATOM   4926  CA  LEU   362     -38.644  23.109   9.490  1.00 10.00      B   
ATOM   4927  CB  LEU   362     -39.724  23.646   8.546  1.00 10.00      B   
ATOM   4928  CG  LEU   362     -39.277  24.693   7.525  1.00 10.00      B   
ATOM   4929  CD1 LEU   362     -40.353  24.903   6.470  1.00 10.00      B   
ATOM   4930  CD2 LEU   362     -38.933  26.005   8.214  1.00 10.00      B   
ATOM   4931  C   LEU   362     -39.206  21.954  10.306  1.00 10.00      B   
ATOM   4932  O   LEU   362     -39.913  21.095   9.782  1.00 10.00      B   
ATOM   4933  N   ARG   363     -38.874  21.919  11.581  1.00 10.00      B   
ATOM   4934  HN  ARG   363     -38.281  22.615  11.946  1.00 10.00      B   
ATOM   4935  CA  ARG   363     -39.353  20.863  12.458  1.00 10.00      B   
ATOM   4936  CB  ARG   363     -38.184  20.224  13.208  1.00 10.00      B   
ATOM   4937  CG  ARG   363     -37.181  19.532  12.302  1.00 10.00      B   
ATOM   4938  CD  ARG   363     -35.806  20.164  12.421  1.00 10.00      B   
ATOM   4939  NE  ARG   363     -35.226  19.952  13.747  1.00 10.00      B   
ATOM   4940  HE  ARG   363     -35.825  20.054  14.522  1.00 10.00      B   
ATOM   4941  CZ  ARG   363     -33.946  19.643  13.960  1.00 10.00      B   
ATOM   4942  NH1 ARG   363     -33.111  19.502  12.936  1.00 10.00      B   
ATOM   4943 HH11 ARG   363     -32.111  19.257  13.105  1.00 10.00      B   
ATOM   4944 HH12 ARG   363     -33.448  19.642  11.958  1.00 10.00      B   
ATOM   4945  NH2 ARG   363     -33.508  19.454  15.199  1.00 10.00      B   
ATOM   4946 HH21 ARG   363     -32.508  19.210  15.374  1.00 10.00      B   
ATOM   4947 HH22 ARG   363     -34.164  19.553  16.008  1.00 10.00      B   
ATOM   4948  C   ARG   363     -40.389  21.399  13.437  1.00 10.00      B   
ATOM   4949  O   ARG   363     -40.531  20.897  14.551  1.00 10.00      B   
ATOM   4950  N   GLU   364     -41.127  22.414  13.001  1.00 10.00      B   
ATOM   4951  HN  GLU   364     -40.971  22.756  12.096  1.00 10.00      B   
ATOM   4952  CA  GLU   364     -42.157  23.042  13.828  1.00 10.00      B   
ATOM   4953  CB  GLU   364     -42.400  24.479  13.366  1.00 10.00      B   
ATOM   4954  CG  GLU   364     -41.132  25.285  13.152  1.00 10.00      B   
ATOM   4955  CD  GLU   364     -41.413  26.751  12.915  1.00 10.00      B   
ATOM   4956  OE1 GLU   364     -41.860  27.099  11.804  1.00 10.00      B   
ATOM   4957  OE2 GLU   364     -41.190  27.562  13.841  1.00 10.00      B   
ATOM   4958  C   GLU   364     -43.466  22.258  13.780  1.00 10.00      B   
ATOM   4959  O   GLU   364     -44.553  22.836  13.770  1.00 10.00      B   
ATOM   4960  N   ARG   365     -43.361  20.940  13.754  1.00 10.00      B   
ATOM   4961  HN  ARG   365     -42.469  20.531  13.790  1.00 10.00      B   
ATOM   4962  CA  ARG   365     -44.532  20.082  13.702  1.00 10.00      B   
ATOM   4963  CB  ARG   365     -44.618  19.366  12.353  1.00 10.00      B   
ATOM   4964  CG  ARG   365     -44.999  20.260  11.183  1.00 10.00      B   
ATOM   4965  CD  ARG   365     -46.427  20.774  11.309  1.00 10.00      B   
ATOM   4966  NE  ARG   365     -46.484  22.107  11.916  1.00 10.00      B   
ATOM   4967  HE  ARG   365     -45.868  22.292  12.663  1.00 10.00      B   
ATOM   4968  CZ  ARG   365     -47.314  23.071  11.512  1.00 10.00      B   
ATOM   4969  NH1 ARG   365     -48.151  22.847  10.508  1.00 10.00      B   
ATOM   4970 HH11 ARG   365     -48.163  21.917  10.034  1.00 10.00      B   
ATOM   4971 HH12 ARG   365     -48.799  23.597  10.178  1.00 10.00      B   
ATOM   4972  NH2 ARG   365     -47.297  24.258  12.110  1.00 10.00      B   
ATOM   4973 HH21 ARG   365     -46.637  24.441  12.897  1.00 10.00      B   
ATOM   4974 HH22 ARG   365     -47.945  25.014  11.795  1.00 10.00      B   
ATOM   4975  C   ARG   365     -44.494  19.067  14.833  1.00 10.00      B   
ATOM   4976  O   ARG   365     -43.547  19.040  15.625  1.00 10.00      B   
ATOM   4977  N   ASP   366     -45.518  18.241  14.908  1.00 10.00      B   
ATOM   4978  HN  ASP   366     -46.238  18.308  14.243  1.00 10.00      B   
ATOM   4979  CA  ASP   366     -45.604  17.223  15.941  1.00 10.00      B   
ATOM   4980  CB  ASP   366     -47.005  17.232  16.564  1.00 10.00      B   
ATOM   4981  CG  ASP   366     -47.029  16.710  17.987  1.00 10.00      B   
ATOM   4982  OD1 ASP   366     -46.934  15.479  18.177  1.00 10.00      B   
ATOM   4983  OD2 ASP   366     -47.158  17.529  18.922  1.00 10.00      B   
ATOM   4984  C   ASP   366     -45.306  15.859  15.328  1.00 10.00      B   
ATOM   4985  O   ASP   366     -44.850  15.774  14.186  1.00 10.00      B   
ATOM   4986  N   VAL   367     -45.556  14.801  16.079  1.00 10.00      B   
ATOM   4987  HN  VAL   367     -45.927  14.930  16.986  1.00 10.00      B   
ATOM   4988  CA  VAL   367     -45.322  13.453  15.595  1.00 10.00      B   
ATOM   4989  CB  VAL   367     -44.311  12.681  16.470  1.00 10.00      B   
ATOM   4990  CG1 VAL   367     -44.012  11.314  15.870  1.00 10.00      B   
ATOM   4991  CG2 VAL   367     -43.028  13.477  16.641  1.00 10.00      B   
ATOM   4992  C   VAL   367     -46.635  12.685  15.528  1.00 10.00      B   
ATOM   4993  O   VAL   367     -47.029  12.211  14.462  1.00 10.00      B   
ATOM   4994  N   GLN   368     -47.331  12.592  16.657  1.00 10.00      B   
ATOM   4995  HN  GLN   368     -46.982  13.008  17.477  1.00 10.00      B   
ATOM   4996  CA  GLN   368     -48.596  11.868  16.700  1.00 10.00      B   
ATOM   4997  CB  GLN   368     -48.389  10.457  17.256  1.00 10.00      B   
ATOM   4998  CG  GLN   368     -48.084  10.411  18.745  1.00 10.00      B   
ATOM   4999  CD  GLN   368     -48.058   9.001  19.298  1.00 10.00      B   
ATOM   5000  OE1 GLN   368     -48.729   8.104  18.787  1.00 10.00      B   
ATOM   5001  NE2 GLN   368     -47.283   8.797  20.348  1.00 10.00      B   
ATOM   5002 HE21 GLN   368     -46.775   9.559  20.702  1.00 10.00      B   
ATOM   5003 HE22 GLN   368     -47.250   7.895  20.734  1.00 10.00      B   
ATOM   5004  C   GLN   368     -49.663  12.596  17.515  1.00 10.00      B   
ATOM   5005  O   GLN   368     -50.838  12.228  17.464  1.00 10.00      B   
ATOM   5006  N   SER   369     -49.271  13.635  18.244  1.00 10.00      B   
ATOM   5007  HN  SER   369     -48.330  13.921  18.218  1.00 10.00      B   
ATOM   5008  CA  SER   369     -50.213  14.373  19.083  1.00 10.00      B   
ATOM   5009  CB  SER   369     -49.476  15.364  19.979  1.00 10.00      B   
ATOM   5010  OG  SER   369     -48.225  14.835  20.391  1.00 10.00      B   
ATOM   5011  HG  SER   369     -47.552  15.049  19.721  1.00 10.00      B   
ATOM   5012  C   SER   369     -51.298  15.076  18.265  1.00 10.00      B   
ATOM   5013  O   SER   369     -52.374  15.383  18.779  1.00 10.00      B   
ATOM   5014  N   LEU   370     -51.027  15.312  16.986  1.00 10.00      B   
ATOM   5015  HN  LEU   370     -50.158  15.037  16.621  1.00 10.00      B   
ATOM   5016  CA  LEU   370     -51.996  15.966  16.112  1.00 10.00      B   
ATOM   5017  CB  LEU   370     -51.300  16.815  15.043  1.00 10.00      B   
ATOM   5018  CG  LEU   370     -50.713  18.148  15.517  1.00 10.00      B   
ATOM   5019  CD1 LEU   370     -49.925  18.817  14.402  1.00 10.00      B   
ATOM   5020  CD2 LEU   370     -51.809  19.072  16.024  1.00 10.00      B   
ATOM   5021  C   LEU   370     -52.938  14.948  15.473  1.00 10.00      B   
ATOM   5022  O   LEU   370     -53.573  15.226  14.456  1.00 10.00      B   
ATOM   5023  N   HIS   371     -53.026  13.772  16.095  1.00 10.00      B   
ATOM   5024  HN  HIS   371     -52.475  13.620  16.892  1.00 10.00      B   
ATOM   5025  CA  HIS   371     -53.888  12.689  15.627  1.00 10.00      B   
ATOM   5026  CB  HIS   371     -55.363  13.109  15.573  1.00 10.00      B   
ATOM   5027  CG  HIS   371     -55.910  13.602  16.879  1.00 10.00      B   
ATOM   5028  ND1 HIS   371     -56.274  12.763  17.909  1.00 10.00      B   
ATOM   5029  HD1 HIS   371     -56.213  11.782  17.902  1.00 10.00      B   
ATOM   5030  CD2 HIS   371     -56.154  14.860  17.322  1.00 10.00      B   
ATOM   5031  CE1 HIS   371     -56.717  13.479  18.924  1.00 10.00      B   
ATOM   5032  NE2 HIS   371     -56.655  14.752  18.595  1.00 10.00      B   
ATOM   5033  HE2 HIS   371     -56.932  15.501  19.171  1.00 10.00      B   
ATOM   5034  C   HIS   371     -53.414  12.150  14.283  1.00 10.00      B   
ATOM   5035  O   HIS   371     -54.106  12.259  13.269  1.00 10.00      B   
ATOM   5036  N   ALA   372     -52.227  11.561  14.286  1.00 10.00      B   
ATOM   5037  HN  ALA   372     -51.738  11.477  15.133  1.00 10.00      B   
ATOM   5038  CA  ALA   372     -51.643  11.015  13.072  1.00 10.00      B   
ATOM   5039  CB  ALA   372     -50.141  11.248  13.054  1.00 10.00      B   
ATOM   5040  C   ALA   372     -51.954   9.532  12.932  1.00 10.00      B   
ATOM   5041  O   ALA   372     -51.424   8.704  13.675  1.00 10.00      B   
ATOM   5042  N   THR   373     -52.833   9.207  11.993  1.00 10.00      B   
ATOM   5043  HN  THR   373     -53.245   9.916  11.458  1.00 10.00      B   
ATOM   5044  CA  THR   373     -53.209   7.824  11.741  1.00 10.00      B   
ATOM   5045  CB  THR   373     -54.540   7.756  10.970  1.00 10.00      B   
ATOM   5046  OG1 THR   373     -55.310   8.938  11.243  1.00 10.00      B   
ATOM   5047  HG1 THR   373     -55.507   8.980  12.185  1.00 10.00      B   
ATOM   5048  CG2 THR   373     -55.335   6.528  11.385  1.00 10.00      B   
ATOM   5049  C   THR   373     -52.120   7.136  10.922  1.00 10.00      B   
ATOM   5050  O   THR   373     -52.055   7.296   9.704  1.00 10.00      B   
ATOM   5051  N   PHE   374     -51.259   6.389  11.598  1.00 10.00      B   
ATOM   5052  HN  PHE   374     -51.362   6.302  12.570  1.00 10.00      B   
ATOM   5053  CA  PHE   374     -50.165   5.696  10.933  1.00 10.00      B   
ATOM   5054  CB  PHE   374     -49.032   5.384  11.917  1.00 10.00      B   
ATOM   5055  CG  PHE   374     -48.358   6.601  12.479  1.00 10.00      B   
ATOM   5056  CD1 PHE   374     -48.457   6.901  13.825  1.00 10.00      B   
ATOM   5057  CD2 PHE   374     -47.625   7.446  11.660  1.00 10.00      B   
ATOM   5058  CE1 PHE   374     -47.839   8.019  14.348  1.00 10.00      B   
ATOM   5059  CE2 PHE   374     -47.004   8.566  12.176  1.00 10.00      B   
ATOM   5060  CZ  PHE   374     -47.111   8.853  13.522  1.00 10.00      B   
ATOM   5061  C   PHE   374     -50.637   4.425  10.239  1.00 10.00      B   
ATOM   5062  O   PHE   374     -51.010   3.449  10.893  1.00 10.00      B   
ATOM   5063  N   VAL   375     -50.643   4.459   8.912  1.00 10.00      B   
ATOM   5064  HN  VAL   375     -50.370   5.284   8.455  1.00 10.00      B   
ATOM   5065  CA  VAL   375     -51.044   3.314   8.107  1.00 10.00      B   
ATOM   5066  CB  VAL   375     -52.324   3.602   7.292  1.00 10.00      B   
ATOM   5067  CG1 VAL   375     -52.671   2.430   6.385  1.00 10.00      B   
ATOM   5068  CG2 VAL   375     -53.485   3.913   8.222  1.00 10.00      B   
ATOM   5069  C   VAL   375     -49.904   2.930   7.167  1.00 10.00      B   
ATOM   5070  O   VAL   375     -49.592   3.661   6.221  1.00 10.00      B   
ATOM   5071  N   PRO   376     -49.261   1.785   7.436  1.00 10.00      B   
ATOM   5072  CA  PRO   376     -48.138   1.298   6.636  1.00 10.00      B   
ATOM   5073  CB  PRO   376     -47.487   0.264   7.553  1.00 10.00      B   
ATOM   5074  CG  PRO   376     -48.610  -0.266   8.377  1.00 10.00      B   
ATOM   5075  CD  PRO   376     -49.584   0.870   8.549  1.00 10.00      B   
ATOM   5076  C   PRO   376     -48.584   0.642   5.335  1.00 10.00      B   
ATOM   5077  O   PRO   376     -49.751   0.741   4.942  1.00 10.00      B   
ATOM   5078  N   PHE   377     -47.637  -0.029   4.685  1.00 10.00      B   
ATOM   5079  HN  PHE   377     -46.736  -0.058   5.070  1.00 10.00      B   
ATOM   5080  CA  PHE   377     -47.881  -0.718   3.424  1.00 10.00      B   
ATOM   5081  CB  PHE   377     -46.650  -1.546   3.035  1.00 10.00      B   
ATOM   5082  CG  PHE   377     -46.674  -2.076   1.627  1.00 10.00      B   
ATOM   5083  CD1 PHE   377     -46.421  -1.236   0.552  1.00 10.00      B   
ATOM   5084  CD2 PHE   377     -46.943  -3.413   1.380  1.00 10.00      B   
ATOM   5085  CE1 PHE   377     -46.438  -1.720  -0.742  1.00 10.00      B   
ATOM   5086  CE2 PHE   377     -46.963  -3.904   0.090  1.00 10.00      B   
ATOM   5087  CZ  PHE   377     -46.709  -3.056  -0.973  1.00 10.00      B   
ATOM   5088  C   PHE   377     -49.112  -1.614   3.515  1.00 10.00      B   
ATOM   5089  O   PHE   377     -49.157  -2.551   4.311  1.00 10.00      B   
ATOM   5090  N   THR   378     -50.116  -1.298   2.714  1.00 10.00      B   
ATOM   5091  HN  THR   378     -50.028  -0.522   2.126  1.00 10.00      B   
ATOM   5092  CA  THR   378     -51.349  -2.063   2.695  1.00 10.00      B   
ATOM   5093  CB  THR   378     -52.548  -1.155   2.371  1.00 10.00      B   
ATOM   5094  OG1 THR   378     -52.165  -0.227   1.351  1.00 10.00      B   
ATOM   5095  HG1 THR   378     -51.723   0.531   1.765  1.00 10.00      B   
ATOM   5096  CG2 THR   378     -52.984  -0.380   3.605  1.00 10.00      B   
ATOM   5097  C   THR   378     -51.278  -3.180   1.664  1.00 10.00      B   
ATOM   5098  O   THR   378     -50.505  -3.106   0.710  1.00 10.00      B   
ATOM   5099  N   ALA   379     -52.085  -4.209   1.856  1.00 10.00      B   
ATOM   5100  HN  ALA   379     -52.667  -4.220   2.647  1.00 10.00      B   
ATOM   5101  CA  ALA   379     -52.115  -5.334   0.933  1.00 10.00      B   
ATOM   5102  CB  ALA   379     -52.466  -6.617   1.673  1.00 10.00      B   
ATOM   5103  C   ALA   379     -53.108  -5.084  -0.196  1.00 10.00      B   
ATOM   5104  O   ALA   379     -52.834  -5.378  -1.357  1.00 10.00      B   
ATOM   5105  N   GLN   380     -54.259  -4.523   0.155  1.00 10.00      B   
ATOM   5106  HN  GLN   380     -54.410  -4.298   1.098  1.00 10.00      B   
ATOM   5107  CA  GLN   380     -55.306  -4.240  -0.821  1.00 10.00      B   
ATOM   5108  CB  GLN   380     -56.662  -4.093  -0.126  1.00 10.00      B   
ATOM   5109  CG  GLN   380     -57.395  -5.402   0.102  1.00 10.00      B   
ATOM   5110  CD  GLN   380     -58.702  -5.205   0.841  1.00 10.00      B   
ATOM   5111  OE1 GLN   380     -58.818  -4.331   1.699  1.00 10.00      B   
ATOM   5112  NE2 GLN   380     -59.699  -6.004   0.503  1.00 10.00      B   
ATOM   5113 HE21 GLN   380     -59.541  -6.671  -0.200  1.00 10.00      B   
ATOM   5114 HE22 GLN   380     -60.557  -5.898   0.967  1.00 10.00      B   
ATOM   5115  C   GLN   380     -55.011  -2.987  -1.636  1.00 10.00      B   
ATOM   5116  O   GLN   380     -55.446  -2.866  -2.780  1.00 10.00      B   
ATOM   5117  N   SER   381     -54.275  -2.055  -1.052  1.00 10.00      B   
ATOM   5118  HN  SER   381     -53.947  -2.198  -0.142  1.00 10.00      B   
ATOM   5119  CA  SER   381     -53.959  -0.812  -1.735  1.00 10.00      B   
ATOM   5120  CB  SER   381     -54.295   0.367  -0.825  1.00 10.00      B   
ATOM   5121  OG  SER   381     -55.309   0.006   0.102  1.00 10.00      B   
ATOM   5122  HG  SER   381     -55.498   0.759   0.672  1.00 10.00      B   
ATOM   5123  C   SER   381     -52.501  -0.752  -2.181  1.00 10.00      B   
ATOM   5124  O   SER   381     -52.171  -0.050  -3.136  1.00 10.00      B   
ATOM   5125  N   ARG   382     -51.643  -1.494  -1.484  1.00 10.00      B   
ATOM   5126  HN  ARG   382     -51.978  -2.029  -0.738  1.00 10.00      B   
ATOM   5127  CA  ARG   382     -50.212  -1.533  -1.785  1.00 10.00      B   
ATOM   5128  CB  ARG   382     -49.932  -2.165  -3.150  1.00 10.00      B   
ATOM   5129  CG  ARG   382     -50.244  -3.650  -3.214  1.00 10.00      B   
ATOM   5130  CD  ARG   382     -49.258  -4.379  -4.111  1.00 10.00      B   
ATOM   5131  NE  ARG   382     -48.736  -5.585  -3.470  1.00 10.00      B   
ATOM   5132  HE  ARG   382     -49.395  -6.220  -3.107  1.00 10.00      B   
ATOM   5133  CZ  ARG   382     -47.442  -5.872  -3.351  1.00 10.00      B   
ATOM   5134  NH1 ARG   382     -46.520  -5.043  -3.829  1.00 10.00      B   
ATOM   5135 HH11 ARG   382     -46.801  -4.158  -4.308  1.00 10.00      B   
ATOM   5136 HH12 ARG   382     -45.507  -5.276  -3.726  1.00 10.00      B   
ATOM   5137  NH2 ARG   382     -47.066  -6.987  -2.736  1.00 10.00      B   
ATOM   5138 HH21 ARG   382     -46.052  -7.216  -2.639  1.00 10.00      B   
ATOM   5139 HH22 ARG   382     -47.782  -7.640  -2.346  1.00 10.00      B   
ATOM   5140  C   ARG   382     -49.586  -0.146  -1.671  1.00 10.00      B   
ATOM   5141  O   ARG   382     -48.769   0.259  -2.502  1.00 10.00      B   
ATOM   5142  N   MET   383     -49.976   0.571  -0.625  1.00 10.00      B   
ATOM   5143  HN  MET   383     -50.621   0.186   0.002  1.00 10.00      B   
ATOM   5144  CA  MET   383     -49.474   1.914  -0.380  1.00 10.00      B   
ATOM   5145  CB  MET   383     -50.213   2.920  -1.268  1.00 10.00      B   
ATOM   5146  CG  MET   383     -51.686   3.095  -0.919  1.00 10.00      B   
ATOM   5147  SD  MET   383     -52.546   4.242  -2.016  1.00 10.00      B   
ATOM   5148  CE  MET   383     -52.308   3.437  -3.597  1.00 10.00      B   
ATOM   5149  C   MET   383     -49.674   2.295   1.080  1.00 10.00      B   
ATOM   5150  O   MET   383     -50.368   1.596   1.819  1.00 10.00      B   
ATOM   5151  N   SER   384     -49.067   3.396   1.488  1.00 10.00      B   
ATOM   5152  HN  SER   384     -48.511   3.899   0.859  1.00 10.00      B   
ATOM   5153  CA  SER   384     -49.200   3.879   2.851  1.00 10.00      B   
ATOM   5154  CB  SER   384     -47.837   4.318   3.387  1.00 10.00      B   
ATOM   5155  OG  SER   384     -47.107   5.032   2.400  1.00 10.00      B   
ATOM   5156  HG  SER   384     -46.185   4.722   2.401  1.00 10.00      B   
ATOM   5157  C   SER   384     -50.176   5.049   2.884  1.00 10.00      B   
ATOM   5158  O   SER   384     -50.571   5.567   1.834  1.00 10.00      B   
ATOM   5159  N   GLY   385     -50.567   5.467   4.074  1.00 10.00      B   
ATOM   5160  HN  GLY   385     -50.230   5.020   4.885  1.00 10.00      B   
ATOM   5161  CA  GLY   385     -51.487   6.574   4.188  1.00 10.00      B   
ATOM   5162  C   GLY   385     -51.542   7.142   5.584  1.00 10.00      B   
ATOM   5163  O   GLY   385     -51.192   6.464   6.549  1.00 10.00      B   
ATOM   5164  N   ILE   386     -51.967   8.392   5.688  1.00 10.00      B   
ATOM   5165  HN  ILE   386     -52.209   8.884   4.870  1.00 10.00      B   
ATOM   5166  CA  ILE   386     -52.079   9.060   6.973  1.00 10.00      B   
ATOM   5167  CB  ILE   386     -50.752   9.726   7.412  1.00 10.00      B
[truncated: 207,982 more chars]
