# Supplementary material for: Large-scale discovery of protein interactions at residue resolution using co-evolution calculated from genomic sequences
Source: Nat Commun. 2021 Mar 2;12:1396. doi: 10.1038/s41467-021-21636-z (PMC7925567; doi:10.1038/s41467-021-21636-z)
Supplement: Supplementary file 13 — Supplementary Data 11 [file 41467_2021_21636_MOESM13_ESM.zip › supplementary_prediction/cep_tp00607_KDPC_KDPB/models/haddock_top_2_haddock_6w.pdb]

REMARK FILENAME="haddock_6w.pdb0"
REMARK ===============================================================
REMARK HADDOCK run for haddock
REMARK initial structure: haddock_6.pdb
REMARK final NOE weights: unambig 50 amb: 50
REMARK ===============================================================
REMARK            total,bonds,angles,improper,dihe,vdw,elec,air,cdih,coup,rdcs,vean,dani,xpcs,rg
REMARK energies: 703.544, 0, 0, 0, 0, -74.8569, -152.609, 931.011, 0, 0, 0, 0, 0, 0, 0
REMARK ===============================================================
REMARK            bonds,angles,impropers,dihe,air,cdih,coup,rdcs,vean,dani,xpcs
REMARK rms-dev.: 0,0,0,0,40.9663,0,0, 0, 0, 0, 0
REMARK ===============================================================
REMARK               air,cdih,coup,rdcs,vean,dani,xpcs
REMARK               >0.3,>5,>1,>0,>5,>0.2,>0.2
REMARK violations.: 5, 0, 0, 0, 0, 0, 0
REMARK ===============================================================
REMARK                        CVpartition#,violations,rms
REMARK AIRs cross-validation: 1, 0, NaN
REMARK ===============================================================
REMARK NCS energy: 0
REMARK ===============================================================
REMARK Symmetry energy: 0
REMARK ===============================================================
REMARK Desolvation energy: -32.6172
REMARK Internal energy free molecules: 154534
REMARK Internal energy complex: -31423.5
REMARK Binding energy: -186218
REMARK ===============================================================
REMARK buried surface area: 2665.18
REMARK ===============================================================
REMARK water - chain1: 0 0 0
REMARK water - chain2: 0 0 0
REMARK water - chain3: 0 0 0
REMARK water - chain4: 0 0 0
REMARK water - chain5: 0 0 0
REMARK water - chain6: 0 0 0
REMARK ===============================================================
REMARK water - water: 0 0 0
REMARK ===============================================================
REMARK DATE:05-Aug-2020  13:26:17       created by user: he47
REMARK VERSION:1.3
ATOM      1  CB  LEU     4      25.749  13.894   0.117  1.00 10.00      A   
ATOM      2  CG  LEU     4      26.882  13.501   1.066  1.00 10.00      A   
ATOM      3  CD1 LEU     4      27.791  12.473   0.411  1.00 10.00      A   
ATOM      4  CD2 LEU     4      27.678  14.726   1.496  1.00 10.00      A   
ATOM      5  C   LEU     4      24.102  15.690  -0.449  1.00 10.00      A   
ATOM      6  O   LEU     4      22.878  15.768  -0.587  1.00 10.00      A   
ATOM      7  N   LEU     4      23.646  14.132   1.410  1.00 10.00      A   
ATOM      8  HT1 LEU     4      23.367  13.283   0.888  1.00 10.00      A   
ATOM      9  HT2 LEU     4      22.813  14.746   1.524  1.00 10.00      A   
ATOM     10  HT3 LEU     4      23.991  13.857   2.359  1.00 10.00      A   
ATOM     11  CA  LEU     4      24.703  14.861   0.675  1.00 10.00      A   
ATOM     12  N   ARG     5      24.973  16.292  -1.257  1.00 10.00      A   
ATOM     13  HN  ARG     5      25.932  16.155  -1.104  1.00 10.00      A   
ATOM     14  CA  ARG     5      24.556  17.139  -2.372  1.00 10.00      A   
ATOM     15  CB  ARG     5      25.762  17.793  -3.055  1.00 10.00      A   
ATOM     16  CG  ARG     5      26.503  18.793  -2.182  1.00 10.00      A   
ATOM     17  CD  ARG     5      28.007  18.575  -2.242  1.00 10.00      A   
ATOM     18  NE  ARG     5      28.537  18.759  -3.591  1.00 10.00      A   
ATOM     19  HE  ARG     5      27.982  19.262  -4.230  1.00 10.00      A   
ATOM     20  CZ  ARG     5      29.712  18.289  -3.999  1.00 10.00      A   
ATOM     21  NH1 ARG     5      30.488  17.605  -3.165  1.00 10.00      A   
ATOM     22 HH11 ARG     5      31.408  17.240  -3.488  1.00 10.00      A   
ATOM     23 HH12 ARG     5      30.178  17.431  -2.184  1.00 10.00      A   
ATOM     24  NH2 ARG     5      30.117  18.513  -5.243  1.00 10.00      A   
ATOM     25 HH21 ARG     5      29.518  19.059  -5.900  1.00 10.00      A   
ATOM     26 HH22 ARG     5      31.040  18.142  -5.568  1.00 10.00      A   
ATOM     27  C   ARG     5      23.660  16.421  -3.394  1.00 10.00      A   
ATOM     28  O   ARG     5      22.588  16.930  -3.713  1.00 10.00      A   
ATOM     29  N   PRO     6      24.067  15.234  -3.919  1.00 10.00      A   
ATOM     30  CA  PRO     6      23.274  14.483  -4.908  1.00 10.00      A   
ATOM     31  CB  PRO     6      23.978  13.119  -4.999  1.00 10.00      A   
ATOM     32  CG  PRO     6      24.969  13.103  -3.883  1.00 10.00      A   
ATOM     33  CD  PRO     6      25.326  14.535  -3.622  1.00 10.00      A   
ATOM     34  C   PRO     6      21.810  14.303  -4.504  1.00 10.00      A   
ATOM     35  O   PRO     6      20.916  14.333  -5.352  1.00 10.00      A   
ATOM     36  N   ALA     7      21.568  14.135  -3.209  1.00 10.00      A   
ATOM     37  HN  ALA     7      22.317  14.140  -2.578  1.00 10.00      A   
ATOM     38  CA  ALA     7      20.214  13.953  -2.704  1.00 10.00      A   
ATOM     39  CB  ALA     7      20.241  13.604  -1.224  1.00 10.00      A   
ATOM     40  C   ALA     7      19.368  15.202  -2.941  1.00 10.00      A   
ATOM     41  O   ALA     7      18.211  15.113  -3.359  1.00 10.00      A   
ATOM     42  N   LEU     8      19.963  16.365  -2.706  1.00 10.00      A   
ATOM     43  HN  LEU     8      20.903  16.375  -2.422  1.00 10.00      A   
ATOM     44  CA  LEU     8      19.260  17.631  -2.877  1.00 10.00      A   
ATOM     45  CB  LEU     8      20.020  18.784  -2.219  1.00 10.00      A   
ATOM     46  CG  LEU     8      20.086  18.758  -0.688  1.00 10.00      A   
ATOM     47  CD1 LEU     8      20.734  20.027  -0.160  1.00 10.00      A   
ATOM     48  CD2 LEU     8      18.699  18.573  -0.086  1.00 10.00      A   
ATOM     49  C   LEU     8      18.981  17.934  -4.345  1.00 10.00      A   
ATOM     50  O   LEU     8      17.892  18.396  -4.689  1.00 10.00      A   
ATOM     51  N   SER     9      19.954  17.651  -5.209  1.00 10.00      A   
ATOM     52  HN  SER     9      20.801  17.276  -4.879  1.00 10.00      A   
ATOM     53  CA  SER     9      19.802  17.895  -6.638  1.00 10.00      A   
ATOM     54  CB  SER     9      21.120  17.635  -7.367  1.00 10.00      A   
ATOM     55  OG  SER     9      22.093  17.108  -6.479  1.00 10.00      A   
ATOM     56  HG  SER     9      22.676  16.514  -6.967  1.00 10.00      A   
ATOM     57  C   SER     9      18.684  17.039  -7.229  1.00 10.00      A   
ATOM     58  O   SER     9      18.117  17.367  -8.271  1.00 10.00      A   
ATOM     59  N   THR    10      18.371  15.943  -6.555  1.00 10.00      A   
ATOM     60  HN  THR    10      18.871  15.726  -5.738  1.00 10.00      A   
ATOM     61  CA  THR    10      17.315  15.051  -7.001  1.00 10.00      A   
ATOM     62  CB  THR    10      17.563  13.609  -6.508  1.00 10.00      A   
ATOM     63  OG1 THR    10      18.924  13.237  -6.782  1.00 10.00      A   
ATOM     64  HG1 THR    10      19.509  13.675  -6.149  1.00 10.00      A   
ATOM     65  CG2 THR    10      16.628  12.630  -7.201  1.00 10.00      A   
ATOM     66  C   THR    10      15.950  15.546  -6.511  1.00 10.00      A   
ATOM     67  O   THR    10      14.974  15.565  -7.263  1.00 10.00      A   
ATOM     68  N   PHE    11      15.899  15.991  -5.260  1.00 10.00      A   
ATOM     69  HN  PHE    11      16.718  15.995  -4.719  1.00 10.00      A   
ATOM     70  CA  PHE    11      14.655  16.472  -4.670  1.00 10.00      A   
ATOM     71  CB  PHE    11      14.768  16.599  -3.153  1.00 10.00      A   
ATOM     72  CG  PHE    11      14.305  15.373  -2.427  1.00 10.00      A   
ATOM     73  CD1 PHE    11      15.214  14.544  -1.793  1.00 10.00      A   
ATOM     74  CD2 PHE    11      12.959  15.045  -2.388  1.00 10.00      A   
ATOM     75  CE1 PHE    11      14.788  13.408  -1.133  1.00 10.00      A   
ATOM     76  CE2 PHE    11      12.527  13.913  -1.730  1.00 10.00      A   
ATOM     77  CZ  PHE    11      13.443  13.092  -1.101  1.00 10.00      A   
ATOM     78  C   PHE    11      14.164  17.777  -5.289  1.00 10.00      A   
ATOM     79  O   PHE    11      12.964  17.940  -5.523  1.00 10.00      A   
ATOM     80  N   ILE    12      15.082  18.701  -5.561  1.00 10.00      A   
ATOM     81  HN  ILE    12      16.025  18.524  -5.346  1.00 10.00      A   
ATOM     82  CA  ILE    12      14.711  19.984  -6.154  1.00 10.00      A   
ATOM     83  CB  ILE    12      15.905  20.955  -6.309  1.00 10.00      A   
ATOM     84  CG1 ILE    12      17.023  20.332  -7.150  1.00 10.00      A   
ATOM     85  CG2 ILE    12      16.425  21.396  -4.947  1.00 10.00      A   
ATOM     86  CD1 ILE    12      18.111  21.308  -7.547  1.00 10.00      A   
ATOM     87  C   ILE    12      14.000  19.802  -7.495  1.00 10.00      A   
ATOM     88  O   ILE    12      13.115  20.581  -7.850  1.00 10.00      A   
ATOM     89  N   PHE    13      14.376  18.760  -8.228  1.00 10.00      A   
ATOM     90  HN  PHE    13      15.079  18.167  -7.891  1.00 10.00      A   
ATOM     91  CA  PHE    13      13.767  18.476  -9.517  1.00 10.00      A   
ATOM     92  CB  PHE    13      14.632  17.497 -10.321  1.00 10.00      A   
ATOM     93  CG  PHE    13      14.028  17.090 -11.637  1.00 10.00      A   
ATOM     94  CD1 PHE    13      13.744  18.038 -12.607  1.00 10.00      A   
ATOM     95  CD2 PHE    13      13.740  15.761 -11.900  1.00 10.00      A   
ATOM     96  CE1 PHE    13      13.185  17.668 -13.815  1.00 10.00      A   
ATOM     97  CE2 PHE    13      13.182  15.383 -13.105  1.00 10.00      A   
ATOM     98  CZ  PHE    13      12.903  16.339 -14.063  1.00 10.00      A   
ATOM     99  C   PHE    13      12.359  17.916  -9.326  1.00 10.00      A   
ATOM    100  O   PHE    13      11.428  18.285 -10.044  1.00 10.00      A   
ATOM    101  N   LEU    14      12.209  17.037  -8.339  1.00 10.00      A   
ATOM    102  HN  LEU    14      12.988  16.792  -7.796  1.00 10.00      A   
ATOM    103  CA  LEU    14      10.919  16.425  -8.043  1.00 10.00      A   
ATOM    104  CB  LEU    14      11.059  15.395  -6.920  1.00 10.00      A   
ATOM    105  CG  LEU    14      12.042  14.252  -7.178  1.00 10.00      A   
ATOM    106  CD1 LEU    14      12.236  13.425  -5.920  1.00 10.00      A   
ATOM    107  CD2 LEU    14      11.563  13.378  -8.325  1.00 10.00      A   
ATOM    108  C   LEU    14       9.896  17.486  -7.654  1.00 10.00      A   
ATOM    109  O   LEU    14       8.737  17.435  -8.075  1.00 10.00      A   
ATOM    110  N   LEU    15      10.342  18.465  -6.876  1.00 10.00      A   
ATOM    111  HN  LEU    15      11.281  18.452  -6.582  1.00 10.00      A   
ATOM    112  CA  LEU    15       9.476  19.549  -6.430  1.00 10.00      A   
ATOM    113  CB  LEU    15      10.197  20.402  -5.388  1.00 10.00      A   
ATOM    114  CG  LEU    15      10.512  19.717  -4.058  1.00 10.00      A   
ATOM    115  CD1 LEU    15      11.409  20.597  -3.201  1.00 10.00      A   
ATOM    116  CD2 LEU    15       9.229  19.370  -3.319  1.00 10.00      A   
ATOM    117  C   LEU    15       9.026  20.422  -7.598  1.00 10.00      A   
ATOM    118  O   LEU    15       8.056  21.171  -7.489  1.00 10.00      A   
ATOM    119  N   LEU    16       9.729  20.321  -8.718  1.00 10.00      A   
ATOM    120  HN  LEU    16      10.490  19.702  -8.752  1.00 10.00      A   
ATOM    121  CA  LEU    16       9.395  21.102  -9.898  1.00 10.00      A   
ATOM    122  CB  LEU    16      10.664  21.598 -10.603  1.00 10.00      A   
ATOM    123  CG  LEU    16      11.525  22.591  -9.819  1.00 10.00      A   
ATOM    124  CD1 LEU    16      12.808  22.901 -10.573  1.00 10.00      A   
ATOM    125  CD2 LEU    16      10.748  23.866  -9.529  1.00 10.00      A   
ATOM    126  C   LEU    16       8.526  20.302 -10.866  1.00 10.00      A   
ATOM    127  O   LEU    16       7.536  20.812 -11.394  1.00 10.00      A   
ATOM    128  N   ILE    17       8.884  19.040 -11.086  1.00 10.00      A   
ATOM    129  HN  ILE    17       9.675  18.677 -10.625  1.00 10.00      A   
ATOM    130  CA  ILE    17       8.138  18.184 -12.004  1.00 10.00      A   
ATOM    131  CB  ILE    17       8.933  16.923 -12.436  1.00 10.00      A   
ATOM    132  CG1 ILE    17       8.183  16.143 -13.518  1.00 10.00      A   
ATOM    133  CG2 ILE    17       9.282  16.025 -11.256  1.00 10.00      A   
ATOM    134  CD1 ILE    17       8.138  16.851 -14.854  1.00 10.00      A   
ATOM    135  C   ILE    17       6.748  17.815 -11.467  1.00 10.00      A   
ATOM    136  O   ILE    17       5.744  17.969 -12.164  1.00 10.00      A   
ATOM    137  N   THR    18       6.684  17.354 -10.228  1.00 10.00      A   
ATOM    138  HN  THR    18       7.510  17.250  -9.704  1.00 10.00      A   
ATOM    139  CA  THR    18       5.413  16.969  -9.635  1.00 10.00      A   
ATOM    140  CB  THR    18       5.576  15.756  -8.706  1.00 10.00      A   
ATOM    141  OG1 THR    18       6.958  15.374  -8.661  1.00 10.00      A   
ATOM    142  HG1 THR    18       7.353  15.707  -7.842  1.00 10.00      A   
ATOM    143  CG2 THR    18       4.748  14.588  -9.211  1.00 10.00      A   
ATOM    144  C   THR    18       4.770  18.117  -8.866  1.00 10.00      A   
ATOM    145  O   THR    18       3.549  18.174  -8.733  1.00 10.00      A   
ATOM    146  N   GLY    19       5.592  19.036  -8.373  1.00 10.00      A   
ATOM    147  HN  GLY    19       6.558  18.946  -8.513  1.00 10.00      A   
ATOM    148  CA  GLY    19       5.072  20.159  -7.611  1.00 10.00      A   
ATOM    149  C   GLY    19       4.734  21.369  -8.463  1.00 10.00      A   
ATOM    150  O   GLY    19       4.065  22.294  -7.994  1.00 10.00      A   
ATOM    151  N   GLY    20       5.184  21.372  -9.712  1.00 10.00      A   
ATOM    152  HN  GLY    20       5.708  20.612 -10.040  1.00 10.00      A   
ATOM    153  CA  GLY    20       4.913  22.498 -10.586  1.00 10.00      A   
ATOM    154  C   GLY    20       4.281  22.096 -11.901  1.00 10.00      A   
ATOM    155  O   GLY    20       3.151  22.483 -12.194  1.00 10.00      A   
ATOM    156  N   VAL    21       5.003  21.307 -12.686  1.00 10.00      A   
ATOM    157  HN  VAL    21       5.893  21.020 -12.384  1.00 10.00      A   
ATOM    158  CA  VAL    21       4.519  20.863 -13.993  1.00 10.00      A   
ATOM    159  CB  VAL    21       5.567  19.993 -14.719  1.00 10.00      A   
ATOM    160  CG1 VAL    21       5.104  19.650 -16.126  1.00 10.00      A   
ATOM    161  CG2 VAL    21       6.913  20.698 -14.758  1.00 10.00      A   
ATOM    162  C   VAL    21       3.195  20.103 -13.893  1.00 10.00      A   
ATOM    163  O   VAL    21       2.242  20.406 -14.612  1.00 10.00      A   
ATOM    164  N   TYR    22       3.140  19.131 -12.988  1.00 10.00      A   
ATOM    165  HN  TYR    22       3.931  18.954 -12.437  1.00 10.00      A   
ATOM    166  CA  TYR    22       1.940  18.312 -12.795  1.00 10.00      A   
ATOM    167  CB  TYR    22       2.135  17.277 -11.679  1.00 10.00      A   
ATOM    168  CG  TYR    22       0.976  16.320 -11.511  1.00 10.00      A   
ATOM    169  CD1 TYR    22       0.757  15.298 -12.423  1.00 10.00      A   
ATOM    170  CD2 TYR    22       0.107  16.434 -10.433  1.00 10.00      A   
ATOM    171  CE1 TYR    22      -0.302  14.424 -12.272  1.00 10.00      A   
ATOM    172  CE2 TYR    22      -0.955  15.566 -10.273  1.00 10.00      A   
ATOM    173  CZ  TYR    22      -1.151  14.559 -11.193  1.00 10.00      A   
ATOM    174  OH  TYR    22      -2.202  13.685 -11.038  1.00 10.00      A   
ATOM    175  HH  TYR    22      -1.967  12.831 -11.419  1.00 10.00      A   
ATOM    176  C   TYR    22       0.656  19.139 -12.593  1.00 10.00      A   
ATOM    177  O   TYR    22      -0.279  19.029 -13.394  1.00 10.00      A   
ATOM    178  N   PRO    23       0.573  19.980 -11.536  1.00 10.00      A   
ATOM    179  CA  PRO    23      -0.623  20.794 -11.284  1.00 10.00      A   
ATOM    180  CB  PRO    23      -0.327  21.488  -9.950  1.00 10.00      A   
ATOM    181  CG  PRO    23       1.155  21.453  -9.821  1.00 10.00      A   
ATOM    182  CD  PRO    23       1.605  20.194 -10.504  1.00 10.00      A   
ATOM    183  C   PRO    23      -0.870  21.829 -12.383  1.00 10.00      A   
ATOM    184  O   PRO    23      -2.019  22.156 -12.692  1.00 10.00      A   
ATOM    185  N   LEU    24       0.205  22.335 -12.977  1.00 10.00      A   
ATOM    186  HN  LEU    24       1.099  22.029 -12.697  1.00 10.00      A   
ATOM    187  CA  LEU    24       0.094  23.333 -14.036  1.00 10.00      A   
ATOM    188  CB  LEU    24       1.470  23.890 -14.408  1.00 10.00      A   
ATOM    189  CG  LEU    24       1.484  25.111 -15.332  1.00 10.00      A   
ATOM    190  CD1 LEU    24       0.793  26.295 -14.670  1.00 10.00      A   
ATOM    191  CD2 LEU    24       2.910  25.470 -15.719  1.00 10.00      A   
ATOM    192  C   LEU    24      -0.591  22.750 -15.268  1.00 10.00      A   
ATOM    193  O   LEU    24      -1.603  23.280 -15.733  1.00 10.00      A   
ATOM    194  N   LEU    25      -0.049  21.645 -15.775  1.00 10.00      A   
ATOM    195  HN  LEU    25       0.745  21.260 -15.341  1.00 10.00      A   
ATOM    196  CA  LEU    25      -0.598  20.986 -16.953  1.00 10.00      A   
ATOM    197  CB  LEU    25       0.241  19.763 -17.333  1.00 10.00      A   
ATOM    198  CG  LEU    25       1.644  20.043 -17.875  1.00 10.00      A   
ATOM    199  CD1 LEU    25       2.329  18.744 -18.271  1.00 10.00      A   
ATOM    200  CD2 LEU    25       1.586  20.999 -19.057  1.00 10.00      A   
ATOM    201  C   LEU    25      -2.047  20.574 -16.733  1.00 10.00      A   
ATOM    202  O   LEU    25      -2.898  20.801 -17.588  1.00 10.00      A   
ATOM    203  N   THR    26      -2.322  19.991 -15.574  1.00 10.00      A   
ATOM    204  HN  THR    26      -1.598  19.852 -14.925  1.00 10.00      A   
ATOM    205  CA  THR    26      -3.666  19.541 -15.240  1.00 10.00      A   
ATOM    206  CB  THR    26      -3.684  18.822 -13.877  1.00 10.00      A   
ATOM    207  OG1 THR    26      -2.653  17.820 -13.865  1.00 10.00      A   
ATOM    208  HG1 THR    26      -1.824  18.215 -13.557  1.00 10.00      A   
ATOM    209  CG2 THR    26      -5.027  18.154 -13.630  1.00 10.00      A   
ATOM    210  C   THR    26      -4.676  20.696 -15.252  1.00 10.00      A   
ATOM    211  O   THR    26      -5.823  20.523 -15.664  1.00 10.00      A   
ATOM    212  N   THR    27      -4.240  21.878 -14.829  1.00 10.00      A   
ATOM    213  HN  THR    27      -3.311  21.969 -14.531  1.00 10.00      A   
ATOM    214  CA  THR    27      -5.119  23.041 -14.802  1.00 10.00      A   
ATOM    215  CB  THR    27      -4.585  24.135 -13.858  1.00 10.00      A   
ATOM    216  OG1 THR    27      -4.311  23.554 -12.575  1.00 10.00      A   
ATOM    217  HG1 THR    27      -3.450  23.110 -12.600  1.00 10.00      A   
ATOM    218  CG2 THR    27      -5.610  25.247 -13.689  1.00 10.00      A   
ATOM    219  C   THR    27      -5.328  23.611 -16.207  1.00 10.00      A   
ATOM    220  O   THR    27      -6.461  23.866 -16.617  1.00 10.00      A   
ATOM    221  N   VAL    28      -4.234  23.780 -16.946  1.00 10.00      A   
ATOM    222  HN  VAL    28      -3.359  23.532 -16.571  1.00 10.00      A   
ATOM    223  CA  VAL    28      -4.300  24.321 -18.300  1.00 10.00      A   
ATOM    224  CB  VAL    28      -2.892  24.542 -18.897  1.00 10.00      A   
ATOM    225  CG1 VAL    28      -2.981  25.074 -20.321  1.00 10.00      A   
ATOM    226  CG2 VAL    28      -2.089  25.496 -18.026  1.00 10.00      A   
ATOM    227  C   VAL    28      -5.104  23.402 -19.214  1.00 10.00      A   
ATOM    228  O   VAL    28      -6.051  23.837 -19.871  1.00 10.00      A   
ATOM    229  N   LEU    29      -4.743  22.122 -19.228  1.00 10.00      A   
ATOM    230  HN  LEU    29      -3.996  21.824 -18.657  1.00 10.00      A   
ATOM    231  CA  LEU    29      -5.433  21.145 -20.063  1.00 10.00      A   
ATOM    232  CB  LEU    29      -4.665  19.822 -20.103  1.00 10.00      A   
ATOM    233  CG  LEU    29      -3.208  19.900 -20.565  1.00 10.00      A   
ATOM    234  CD1 LEU    29      -2.558  18.528 -20.503  1.00 10.00      A   
ATOM    235  CD2 LEU    29      -3.116  20.476 -21.969  1.00 10.00      A   
ATOM    236  C   LEU    29      -6.858  20.925 -19.566  1.00 10.00      A   
ATOM    237  O   LEU    29      -7.746  20.548 -20.330  1.00 10.00      A   
ATOM    238  N   GLY    30      -7.071  21.173 -18.280  1.00 10.00      A   
ATOM    239  HN  GLY    30      -6.327  21.473 -17.717  1.00 10.00      A   
ATOM    240  CA  GLY    30      -8.387  21.008 -17.703  1.00 10.00      A   
ATOM    241  C   GLY    30      -9.366  22.028 -18.246  1.00 10.00      A   
ATOM    242  O   GLY    30     -10.451  21.674 -18.697  1.00 10.00      A   
ATOM    243  N   GLN    31      -8.966  23.292 -18.230  1.00 10.00      A   
ATOM    244  HN  GLN    31      -8.074  23.507 -17.877  1.00 10.00      A   
ATOM    245  CA  GLN    31      -9.818  24.372 -18.719  1.00 10.00      A   
ATOM    246  CB  GLN    31      -9.290  25.731 -18.260  1.00 10.00      A   
ATOM    247  CG  GLN    31      -9.426  25.984 -16.769  1.00 10.00      A   
ATOM    248  CD  GLN    31      -8.979  27.378 -16.376  1.00 10.00      A   
ATOM    249  OE1 GLN    31      -9.065  28.318 -17.164  1.00 10.00      A   
ATOM    250  NE2 GLN    31      -8.517  27.527 -15.149  1.00 10.00      A   
ATOM    251 HE21 GLN    31      -8.491  26.739 -14.565  1.00 10.00      A   
ATOM    252 HE22 GLN    31      -8.223  28.419 -14.868  1.00 10.00      A   
ATOM    253  C   GLN    31      -9.933  24.354 -20.238  1.00 10.00      A   
ATOM    254  O   GLN    31     -10.914  24.839 -20.800  1.00 10.00      A   
ATOM    255  N   TRP    32      -8.926  23.801 -20.895  1.00 10.00      A   
ATOM    256  HN  TRP    32      -8.164  23.447 -20.389  1.00 10.00      A   
ATOM    257  CA  TRP    32      -8.909  23.728 -22.349  1.00 10.00      A   
ATOM    258  CB  TRP    32      -7.490  23.458 -22.858  1.00 10.00      A   
ATOM    259  CG  TRP    32      -6.680  24.696 -23.085  1.00 10.00      A   
ATOM    260  CD1 TRP    32      -7.073  25.987 -22.880  1.00 10.00      A   
ATOM    261  CD2 TRP    32      -5.333  24.757 -23.565  1.00 10.00      A   
ATOM    262  NE1 TRP    32      -6.053  26.845 -23.202  1.00 10.00      A   
ATOM    263  HE1 TRP    32      -6.090  27.826 -23.137  1.00 10.00      A   
ATOM    264  CE2 TRP    32      -4.973  26.114 -23.625  1.00 10.00      A   
ATOM    265  CE3 TRP    32      -4.397  23.792 -23.948  1.00 10.00      A   
ATOM    266  CZ2 TRP    32      -3.717  26.532 -24.053  1.00 10.00      A   
ATOM    267  CZ3 TRP    32      -3.152  24.209 -24.372  1.00 10.00      A   
ATOM    268  CH2 TRP    32      -2.822  25.567 -24.421  1.00 10.00      A   
ATOM    269  C   TRP    32      -9.861  22.665 -22.885  1.00 10.00      A   
ATOM    270  O   TRP    32     -10.378  22.792 -23.994  1.00 10.00      A   
ATOM    271  N   TRP    33     -10.087  21.615 -22.108  1.00 10.00      A   
ATOM    272  HN  TRP    33      -9.652  21.561 -21.231  1.00 10.00      A   
ATOM    273  CA  TRP    33     -10.965  20.539 -22.545  1.00 10.00      A   
ATOM    274  CB  TRP    33     -10.269  19.182 -22.432  1.00 10.00      A   
ATOM    275  CG  TRP    33      -9.105  19.042 -23.369  1.00 10.00      A   
ATOM    276  CD1 TRP    33      -7.782  19.208 -23.072  1.00 10.00      A   
ATOM    277  CD2 TRP    33      -9.162  18.713 -24.760  1.00 10.00      A   
ATOM    278  NE1 TRP    33      -7.016  19.015 -24.193  1.00 10.00      A   
ATOM    279  HE1 TRP    33      -6.037  19.083 -24.236  1.00 10.00      A   
ATOM    280  CE2 TRP    33      -7.839  18.703 -25.243  1.00 10.00      A   
ATOM    281  CE3 TRP    33     -10.205  18.426 -25.645  1.00 10.00      A   
ATOM    282  CZ2 TRP    33      -7.534  18.419 -26.570  1.00 10.00      A   
ATOM    283  CZ3 TRP    33      -9.899  18.143 -26.962  1.00 10.00      A   
ATOM    284  CH2 TRP    33      -8.575  18.141 -27.411  1.00 10.00      A   
ATOM    285  C   TRP    33     -12.309  20.545 -21.825  1.00 10.00      A   
ATOM    286  O   TRP    33     -13.336  20.215 -22.417  1.00 10.00      A   
ATOM    287  N   PHE    34     -12.303  20.921 -20.553  1.00 10.00      A   
ATOM    288  HN  PHE    34     -11.452  21.177 -20.131  1.00 10.00      A   
ATOM    289  CA  PHE    34     -13.528  20.976 -19.760  1.00 10.00      A   
ATOM    290  CB  PHE    34     -13.560  19.838 -18.732  1.00 10.00      A   
ATOM    291  CG  PHE    34     -13.607  18.458 -19.327  1.00 10.00      A   
ATOM    292  CD1 PHE    34     -12.457  17.692 -19.427  1.00 10.00      A   
ATOM    293  CD2 PHE    34     -14.802  17.924 -19.783  1.00 10.00      A   
ATOM    294  CE1 PHE    34     -12.496  16.420 -19.968  1.00 10.00      A   
ATOM    295  CE2 PHE    34     -14.850  16.654 -20.325  1.00 10.00      A   
ATOM    296  CZ  PHE    34     -13.695  15.901 -20.418  1.00 10.00      A   
ATOM    297  C   PHE    34     -13.630  22.320 -19.042  1.00 10.00      A   
ATOM    298  O   PHE    34     -13.446  22.393 -17.828  1.00 10.00      A   
ATOM    299  N   PRO    35     -13.946  23.401 -19.778  1.00 10.00      A   
ATOM    300  CA  PRO    35     -14.040  24.752 -19.211  1.00 10.00      A   
ATOM    301  CB  PRO    35     -14.460  25.627 -20.402  1.00 10.00      A   
ATOM    302  CG  PRO    35     -14.997  24.673 -21.416  1.00 10.00      A   
ATOM    303  CD  PRO    35     -14.246  23.391 -21.221  1.00 10.00      A   
ATOM    304  C   PRO    35     -15.053  24.869 -18.072  1.00 10.00      A   
ATOM    305  O   PRO    35     -14.748  25.434 -17.019  1.00 10.00      A   
ATOM    306  N   TRP    36     -16.247  24.325 -18.275  1.00 10.00      A   
ATOM    307  HN  TRP    36     -16.424  23.860 -19.122  1.00 10.00      A   
ATOM    308  CA  TRP    36     -17.300  24.399 -17.269  1.00 10.00      A   
ATOM    309  CB  TRP    36     -18.632  23.907 -17.843  1.00 10.00      A   
ATOM    310  CG  TRP    36     -19.830  24.364 -17.067  1.00 10.00      A   
ATOM    311  CD1 TRP    36     -20.157  25.651 -16.748  1.00 10.00      A   
ATOM    312  CD2 TRP    36     -20.867  23.540 -16.519  1.00 10.00      A   
ATOM    313  NE1 TRP    36     -21.325  25.677 -16.027  1.00 10.00      A   
ATOM    314  HE1 TRP    36     -21.765  26.486 -15.680  1.00 10.00      A   
ATOM    315  CE2 TRP    36     -21.783  24.395 -15.876  1.00 10.00      A   
ATOM    316  CE3 TRP    36     -21.108  22.164 -16.505  1.00 10.00      A   
ATOM    317  CZ2 TRP    36     -22.922  23.919 -15.233  1.00 10.00      A   
ATOM    318  CZ3 TRP    36     -22.241  21.693 -15.866  1.00 10.00      A   
ATOM    319  CH2 TRP    36     -23.132  22.568 -15.238  1.00 10.00      A   
ATOM    320  C   TRP    36     -16.940  23.619 -16.008  1.00 10.00      A   
ATOM    321  O   TRP    36     -17.006  24.151 -14.898  1.00 10.00      A   
ATOM    322  N   GLN    37     -16.541  22.362 -16.181  1.00 10.00      A   
ATOM    323  HN  GLN    37     -16.484  22.000 -17.092  1.00 10.00      A   
ATOM    324  CA  GLN    37     -16.188  21.511 -15.050  1.00 10.00      A   
ATOM    325  CB  GLN    37     -15.984  20.058 -15.485  1.00 10.00      A   
ATOM    326  CG  GLN    37     -17.239  19.395 -16.031  1.00 10.00      A   
ATOM    327  CD  GLN    37     -17.042  17.919 -16.318  1.00 10.00      A   
ATOM    328  OE1 GLN    37     -15.928  17.472 -16.587  1.00 10.00      A   
ATOM    329  NE2 GLN    37     -18.123  17.156 -16.272  1.00 10.00      A   
ATOM    330 HE21 GLN    37     -18.984  17.578 -16.059  1.00 10.00      A   
ATOM    331 HE22 GLN    37     -18.023  16.195 -16.455  1.00 10.00      A   
ATOM    332  C   GLN    37     -14.966  22.031 -14.294  1.00 10.00      A   
ATOM    333  O   GLN    37     -14.901  21.939 -13.067  1.00 10.00      A   
ATOM    334  N   ALA    38     -14.006  22.593 -15.020  1.00 10.00      A   
ATOM    335  HN  ALA    38     -14.104  22.645 -15.997  1.00 10.00      A   
ATOM    336  CA  ALA    38     -12.796  23.122 -14.397  1.00 10.00      A   
ATOM    337  CB  ALA    38     -11.714  23.369 -15.436  1.00 10.00      A   
ATOM    338  C   ALA    38     -13.079  24.397 -13.607  1.00 10.00      A   
ATOM    339  O   ALA    38     -12.285  24.796 -12.756  1.00 10.00      A   
ATOM    340  N   ASN    39     -14.209  25.037 -13.890  1.00 10.00      A   
ATOM    341  HN  ASN    39     -14.807  24.676 -14.578  1.00 10.00      A   
ATOM    342  CA  ASN    39     -14.581  26.267 -13.196  1.00 10.00      A   
ATOM    343  CB  ASN    39     -15.271  27.255 -14.139  1.00 10.00      A   
ATOM    344  CG  ASN    39     -14.290  28.195 -14.808  1.00 10.00      A   
ATOM    345  OD1 ASN    39     -13.952  29.249 -14.269  1.00 10.00      A   
ATOM    346  ND2 ASN    39     -13.826  27.822 -15.991  1.00 10.00      A   
ATOM    347 HD21 ASN    39     -14.142  26.967 -16.364  1.00 10.00      A   
ATOM    348 HD22 ASN    39     -13.187  28.411 -16.448  1.00 10.00      A   
ATOM    349  C   ASN    39     -15.449  25.986 -11.976  1.00 10.00      A   
ATOM    350  O   ASN    39     -15.749  26.887 -11.193  1.00 10.00      A   
ATOM    351  N   GLY    40     -15.846  24.730 -11.816  1.00 10.00      A   
ATOM    352  HN  GLY    40     -15.574  24.054 -12.470  1.00 10.00      A   
ATOM    353  CA  GLY    40     -16.664  24.350 -10.678  1.00 10.00      A   
ATOM    354  C   GLY    40     -18.110  24.080 -11.045  1.00 10.00      A   
ATOM    355  O   GLY    40     -18.934  23.819 -10.164  1.00 10.00      A   
ATOM    356  N   SER    41     -18.413  24.144 -12.341  1.00 10.00      A   
ATOM    357  HN  SER    41     -17.704  24.356 -12.982  1.00 10.00      A   
ATOM    358  CA  SER    41     -19.767  23.906 -12.841  1.00 10.00      A   
ATOM    359  CB  SER    41     -20.156  22.436 -12.665  1.00 10.00      A   
ATOM    360  OG  SER    41     -19.202  21.589 -13.284  1.00 10.00      A   
ATOM    361  HG  SER    41     -19.048  21.888 -14.184  1.00 10.00      A   
ATOM    362  C   SER    41     -20.780  24.832 -12.173  1.00 10.00      A   
ATOM    363  O   SER    41     -21.732  24.383 -11.524  1.00 10.00      A   
ATOM    364  N   LEU    42     -20.563  26.127 -12.335  1.00 10.00      A   
ATOM    365  HN  LEU    42     -19.797  26.421 -12.876  1.00 10.00      A   
ATOM    366  CA  LEU    42     -21.436  27.130 -11.751  1.00 10.00      A   
ATOM    367  CB  LEU    42     -20.635  28.392 -11.413  1.00 10.00      A   
ATOM    368  CG  LEU    42     -19.423  28.215 -10.497  1.00 10.00      A   
ATOM    369  CD1 LEU    42     -18.540  29.453 -10.545  1.00 10.00      A   
ATOM    370  CD2 LEU    42     -19.865  27.932  -9.070  1.00 10.00      A   
ATOM    371  C   LEU    42     -22.559  27.491 -12.711  1.00 10.00      A   
ATOM    372  O   LEU    42     -22.323  27.745 -13.894  1.00 10.00      A   
ATOM    373  N   ILE    43     -23.779  27.505 -12.201  1.00 10.00      A   
ATOM    374  HN  ILE    43     -23.907  27.276 -11.253  1.00 10.00      A   
ATOM    375  CA  ILE    43     -24.935  27.859 -13.004  1.00 10.00      A   
ATOM    376  CB  ILE    43     -26.197  27.098 -12.548  1.00 10.00      A   
ATOM    377  CG1 ILE    43     -25.927  25.590 -12.510  1.00 10.00      A   
ATOM    378  CG2 ILE    43     -27.363  27.406 -13.476  1.00 10.00      A   
ATOM    379  CD1 ILE    43     -27.069  24.778 -11.939  1.00 10.00      A   
ATOM    380  C   ILE    43     -25.179  29.355 -12.874  1.00 10.00      A   
ATOM    381  O   ILE    43     -25.416  29.858 -11.775  1.00 10.00      A   
ATOM    382  N   ARG    44     -25.102  30.066 -13.985  1.00 10.00      A   
ATOM    383  HN  ARG    44     -24.919  29.613 -14.836  1.00 10.00      A   
ATOM    384  CA  ARG    44     -25.295  31.505 -13.979  1.00 10.00      A   
ATOM    385  CB  ARG    44     -24.192  32.201 -14.779  1.00 10.00      A   
ATOM    386  CG  ARG    44     -22.820  32.118 -14.129  1.00 10.00      A   
ATOM    387  CD  ARG    44     -21.738  32.672 -15.039  1.00 10.00      A   
ATOM    388  NE  ARG    44     -20.431  32.675 -14.386  1.00 10.00      A   
ATOM    389  HE  ARG    44     -20.402  32.958 -13.444  1.00 10.00      A   
ATOM    390  CZ  ARG    44     -19.290  32.336 -14.985  1.00 10.00      A   
ATOM    391  NH1 ARG    44     -19.285  31.964 -16.252  1.00 10.00      A   
ATOM    392 HH11 ARG    44     -18.388  31.699 -16.719  1.00 10.00      A   
ATOM    393 HH12 ARG    44     -20.174  31.939 -16.792  1.00 10.00      A   
ATOM    394  NH2 ARG    44     -18.155  32.356 -14.306  1.00 10.00      A   
ATOM    395 HH21 ARG    44     -18.150  32.642 -13.303  1.00 10.00      A   
ATOM    396 HH22 ARG    44     -17.257  32.087 -14.770  1.00 10.00      A   
ATOM    397  C   ARG    44     -26.672  31.899 -14.502  1.00 10.00      A   
ATOM    398  O   ARG    44     -27.366  31.103 -15.144  1.00 10.00      A   
ATOM    399  N   GLU    45     -27.061  33.125 -14.187  1.00 10.00      A   
ATOM    400  HN  GLU    45     -26.464  33.684 -13.639  1.00 10.00      A   
ATOM    401  CA  GLU    45     -28.334  33.680 -14.607  1.00 10.00      A   
ATOM    402  CB  GLU    45     -29.269  33.792 -13.400  1.00 10.00      A   
ATOM    403  CG  GLU    45     -30.522  32.941 -13.503  1.00 10.00      A   
ATOM    404  CD  GLU    45     -31.452  33.414 -14.596  1.00 10.00      A   
ATOM    405  OE1 GLU    45     -32.109  34.458 -14.406  1.00 10.00      A   
ATOM    406  OE2 GLU    45     -31.532  32.744 -15.648  1.00 10.00      A   
ATOM    407  C   GLU    45     -28.084  35.057 -15.203  1.00 10.00      A   
ATOM    408  O   GLU    45     -28.556  36.071 -14.687  1.00 10.00      A   
ATOM    409  N   GLY    46     -27.311  35.083 -16.278  1.00 10.00      A   
ATOM    410  HN  GLY    46     -26.963  34.238 -16.640  1.00 10.00      A   
ATOM    411  CA  GLY    46     -26.973  36.334 -16.924  1.00 10.00      A   
ATOM    412  C   GLY    46     -25.669  36.875 -16.379  1.00 10.00      A   
ATOM    413  O   GLY    46     -24.666  36.938 -17.090  1.00 10.00      A   
ATOM    414  N   ASP    47     -25.687  37.259 -15.109  1.00 10.00      A   
ATOM    415  HN  ASP    47     -26.532  37.200 -14.612  1.00 10.00      A   
ATOM    416  CA  ASP    47     -24.500  37.779 -14.435  1.00 10.00      A   
ATOM    417  CB  ASP    47     -24.549  39.302 -14.321  1.00 10.00      A   
ATOM    418  CG  ASP    47     -23.675  39.993 -15.338  1.00 10.00      A   
ATOM    419  OD1 ASP    47     -22.438  39.816 -15.284  1.00 10.00      A   
ATOM    420  OD2 ASP    47     -24.217  40.723 -16.192  1.00 10.00      A   
ATOM    421  C   ASP    47     -24.380  37.178 -13.045  1.00 10.00      A   
ATOM    422  O   ASP    47     -23.278  36.907 -12.563  1.00 10.00      A   
ATOM    423  N   THR    48     -25.525  36.991 -12.399  1.00 10.00      A   
ATOM    424  HN  THR    48     -26.364  37.259 -12.826  1.00 10.00      A   
ATOM    425  CA  THR    48     -25.578  36.419 -11.066  1.00 10.00      A   
ATOM    426  CB  THR    48     -26.950  36.697 -10.429  1.00 10.00      A   
ATOM    427  OG1 THR    48     -27.648  37.663 -11.230  1.00 10.00      A   
ATOM    428  HG1 THR    48     -27.517  38.544 -10.857  1.00 10.00      A   
ATOM    429  CG2 THR    48     -26.783  37.239  -9.018  1.00 10.00      A   
ATOM    430  C   THR    48     -25.348  34.911 -11.121  1.00 10.00      A   
ATOM    431  O   THR    48     -25.623  34.270 -12.139  1.00 10.00      A   
ATOM    432  N   VAL    49     -24.829  34.351 -10.038  1.00 10.00      A   
ATOM    433  HN  VAL    49     -24.614  34.912  -9.261  1.00 10.00      A   
ATOM    434  CA  VAL    49     -24.564  32.923  -9.969  1.00 10.00      A   
ATOM    435  CB  VAL    49     -23.142  32.631  -9.436  1.00 10.00      A   
ATOM    436  CG1 VAL    49     -22.797  31.156  -9.584  1.00 10.00      A   
ATOM    437  CG2 VAL    49     -22.114  33.492 -10.156  1.00 10.00      A   
ATOM    438  C   VAL    49     -25.591  32.233  -9.078  1.00 10.00      A   
ATOM    439  O   VAL    49     -25.867  32.683  -7.965  1.00 10.00      A   
ATOM    440  N   ARG    50     -26.159  31.145  -9.577  1.00 10.00      A   
ATOM    441  HN  ARG    50     -25.896  30.837 -10.476  1.00 10.00      A   
ATOM    442  CA  ARG    50     -27.154  30.383  -8.836  1.00 10.00      A   
ATOM    443  CB  ARG    50     -28.206  29.809  -9.792  1.00 10.00      A   
ATOM    444  CG  ARG    50     -29.236  30.824 -10.263  1.00 10.00      A   
ATOM    445  CD  ARG    50     -30.064  31.335  -9.096  1.00 10.00      A   
ATOM    446  NE  ARG    50     -31.093  32.288  -9.510  1.00 10.00      A   
ATOM    447  HE  ARG    50     -31.417  32.232 -10.440  1.00 10.00      A   
ATOM    448  CZ  ARG    50     -31.615  33.208  -8.698  1.00 10.00      A   
ATOM    449  NH1 ARG    50     -31.212  33.287  -7.433  1.00 10.00      A   
ATOM    450 HH11 ARG    50     -30.480  32.635  -7.075  1.00 10.00      A   
ATOM    451 HH12 ARG    50     -31.622  34.003  -6.793  1.00 10.00      A   
ATOM    452  NH2 ARG    50     -32.542  34.045  -9.149  1.00 10.00      A   
ATOM    453 HH21 ARG    50     -32.955  34.763  -8.514  1.00 10.00      A   
ATOM    454 HH22 ARG    50     -32.861  33.992 -10.143  1.00 10.00      A   
ATOM    455  C   ARG    50     -26.485  29.260  -8.051  1.00 10.00      A   
ATOM    456  O   ARG    50     -27.152  28.409  -7.464  1.00 10.00      A   
ATOM    457  N   GLY    51     -25.162  29.265  -8.054  1.00 10.00      A   
ATOM    458  HN  GLY    51     -24.690  29.959  -8.557  1.00 10.00      A   
ATOM    459  CA  GLY    51     -24.411  28.259  -7.339  1.00 10.00      A   
ATOM    460  C   GLY    51     -23.937  27.148  -8.249  1.00 10.00      A   
ATOM    461  O   GLY    51     -24.255  27.127  -9.441  1.00 10.00      A   
ATOM    462  N   SER    52     -23.168  26.233  -7.691  1.00 10.00      A   
ATOM    463  HN  SER    52     -22.937  26.316  -6.742  1.00 10.00      A   
ATOM    464  CA  SER    52     -22.649  25.107  -8.442  1.00 10.00      A   
ATOM    465  CB  SER    52     -21.329  24.663  -7.818  1.00 10.00      A   
ATOM    466  OG  SER    52     -20.927  25.581  -6.810  1.00 10.00      A   
ATOM    467  HG  SER    52     -20.043  25.910  -7.012  1.00 10.00      A   
ATOM    468  C   SER    52     -23.654  23.961  -8.421  1.00 10.00      A   
ATOM    469  O   SER    52     -24.341  23.748  -7.421  1.00 10.00      A   
ATOM    470  N   ALA    53     -23.737  23.222  -9.517  1.00 10.00      A   
ATOM    471  HN  ALA    53     -23.163  23.439 -10.287  1.00 10.00      A   
ATOM    472  CA  ALA    53     -24.671  22.104  -9.614  1.00 10.00      A   
ATOM    473  CB  ALA    53     -24.975  21.796 -11.073  1.00 10.00      A   
ATOM    474  C   ALA    53     -24.145  20.859  -8.905  1.00 10.00      A   
ATOM    475  O   ALA    53     -24.804  19.820  -8.896  1.00 10.00      A   
ATOM    476  N   LEU    54     -22.965  20.970  -8.303  1.00 10.00      A   
ATOM    477  HN  LEU    54     -22.494  21.826  -8.327  1.00 10.00      A   
ATOM    478  CA  LEU    54     -22.355  19.842  -7.610  1.00 10.00      A   
ATOM    479  CB  LEU    54     -21.005  19.504  -8.246  1.00 10.00      A   
ATOM    480  CG  LEU    54     -21.017  19.225  -9.752  1.00 10.00      A   
ATOM    481  CD1 LEU    54     -19.599  19.042 -10.271  1.00 10.00      A   
ATOM    482  CD2 LEU    54     -21.872  18.007 -10.074  1.00 10.00      A   
ATOM    483  C   LEU    54     -22.176  20.111  -6.117  1.00 10.00      A   
ATOM    484  O   LEU    54     -21.448  19.388  -5.433  1.00 10.00      A   
ATOM    485  N   ILE    55     -22.831  21.151  -5.613  1.00 10.00      A   
ATOM    486  HN  ILE    55     -23.401  21.688  -6.199  1.00 10.00      A   
ATOM    487  CA  ILE    55     -22.731  21.492  -4.193  1.00 10.00      A   
ATOM    488  CB  ILE    55     -22.050  22.857  -3.950  1.00 10.00      A   
ATOM    489  CG1 ILE    55     -20.608  22.824  -4.466  1.00 10.00      A   
ATOM    490  CG2 ILE    55     -22.074  23.213  -2.469  1.00 10.00      A   
ATOM    491  CD1 ILE    55     -19.811  24.076  -4.164  1.00 10.00      A   
ATOM    492  C   ILE    55     -24.093  21.443  -3.504  1.00 10.00      A   
ATOM    493  O   ILE    55     -24.363  20.537  -2.716  1.00 10.00      A   
ATOM    494  N   GLY    56     -24.947  22.415  -3.798  1.00 10.00      A   
ATOM    495  HN  GLY    56     -24.678  23.125  -4.416  1.00 10.00      A   
ATOM    496  CA  GLY    56     -26.263  22.446  -3.192  1.00 10.00      A   
ATOM    497  C   GLY    56     -26.524  23.736  -2.437  1.00 10.00      A   
ATOM    498  O   GLY    56     -25.592  24.382  -1.951  1.00 10.00      A   
ATOM    499  N   GLN    57     -27.795  24.110  -2.341  1.00 10.00      A   
ATOM    500  HN  GLN    57     -28.489  23.541  -2.737  1.00 10.00      A   
ATOM    501  CA  GLN    57     -28.193  25.330  -1.648  1.00 10.00      A   
ATOM    502  CB  GLN    57     -28.669  26.384  -2.653  1.00 10.00      A   
ATOM    503  CG  GLN    57     -27.550  27.014  -3.467  1.00 10.00      A   
ATOM    504  CD  GLN    57     -26.655  27.902  -2.627  1.00 10.00      A   
ATOM    505  OE1 GLN    57     -27.114  28.558  -1.691  1.00 10.00      A   
ATOM    506  NE2 GLN    57     -25.372  27.919  -2.951  1.00 10.00      A   
ATOM    507 HE21 GLN    57     -25.077  27.365  -3.705  1.00 10.00      A   
ATOM    508 HE22 GLN    57     -24.765  28.477  -2.418  1.00 10.00      A   
ATOM    509  C   GLN    57     -29.296  25.040  -0.636  1.00 10.00      A   
ATOM    510  O   GLN    57     -29.898  23.966  -0.655  1.00 10.00      A   
ATOM    511  N   ASN    58     -29.559  26.000   0.241  1.00 10.00      A   
ATOM    512  HN  ASN    58     -29.056  26.841   0.196  1.00 10.00      A   
ATOM    513  CA  ASN    58     -30.590  25.844   1.261  1.00 10.00      A   
ATOM    514  CB  ASN    58     -30.306  26.765   2.452  1.00 10.00      A   
ATOM    515  CG  ASN    58     -31.304  26.603   3.583  1.00 10.00      A   
ATOM    516  OD1 ASN    58     -31.696  25.490   3.931  1.00 10.00      A   
ATOM    517  ND2 ASN    58     -31.726  27.714   4.159  1.00 10.00      A   
ATOM    518 HD21 ASN    58     -31.375  28.571   3.829  1.00 10.00      A   
ATOM    519 HD22 ASN    58     -32.376  27.640   4.890  1.00 10.00      A   
ATOM    520  C   ASN    58     -31.964  26.151   0.683  1.00 10.00      A   
ATOM    521  O   ASN    58     -32.187  27.234   0.138  1.00 10.00      A   
ATOM    522  N   PHE    59     -32.879  25.197   0.793  1.00 10.00      A   
ATOM    523  HN  PHE    59     -32.644  24.352   1.238  1.00 10.00      A   
ATOM    524  CA  PHE    59     -34.229  25.374   0.278  1.00 10.00      A   
ATOM    525  CB  PHE    59     -34.471  24.487  -0.946  1.00 10.00      A   
ATOM    526  CG  PHE    59     -33.660  24.876  -2.151  1.00 10.00      A   
ATOM    527  CD1 PHE    59     -32.597  24.092  -2.570  1.00 10.00      A   
ATOM    528  CD2 PHE    59     -33.963  26.021  -2.867  1.00 10.00      A   
ATOM    529  CE1 PHE    59     -31.850  24.448  -3.678  1.00 10.00      A   
ATOM    530  CE2 PHE    59     -33.219  26.383  -3.975  1.00 10.00      A   
ATOM    531  CZ  PHE    59     -32.162  25.593  -4.383  1.00 10.00      A   
ATOM    532  C   PHE    59     -35.265  25.090   1.359  1.00 10.00      A   
ATOM    533  O   PHE    59     -35.765  23.970   1.483  1.00 10.00      A   
ATOM    534  N   THR    60     -35.568  26.104   2.154  1.00 10.00      A   
ATOM    535  HN  THR    60     -35.115  26.965   2.028  1.00 10.00      A   
ATOM    536  CA  THR    60     -36.547  25.972   3.222  1.00 10.00      A   
ATOM    537  CB  THR    60     -36.156  26.830   4.440  1.00 10.00      A   
ATOM    538  OG1 THR    60     -35.219  27.839   4.035  1.00 10.00      A   
ATOM    539  HG1 THR    60     -35.643  28.433   3.399  1.00 10.00      A   
ATOM    540  CG2 THR    60     -35.529  25.966   5.523  1.00 10.00      A   
ATOM    541  C   THR    60     -37.934  26.381   2.735  1.00 10.00      A   
ATOM    542  O   THR    60     -38.917  26.297   3.474  1.00 10.00      A   
ATOM    543  N   GLY    61     -38.002  26.824   1.485  1.00 10.00      A   
ATOM    544  HN  GLY    61     -37.182  26.868   0.949  1.00 10.00      A   
ATOM    545  CA  GLY    61     -39.265  27.244   0.903  1.00 10.00      A   
ATOM    546  C   GLY    61     -40.257  26.104   0.778  1.00 10.00      A   
ATOM    547  O   GLY    61     -39.877  24.962   0.504  1.00 10.00      A   
ATOM    548  N   ASN    62     -41.528  26.413   0.984  1.00 10.00      A   
ATOM    549  HN  ASN    62     -41.766  27.346   1.194  1.00 10.00      A   
ATOM    550  CA  ASN    62     -42.584  25.412   0.903  1.00 10.00      A   
ATOM    551  CB  ASN    62     -43.867  25.919   1.570  1.00 10.00      A   
ATOM    552  CG  ASN    62     -43.792  25.871   3.088  1.00 10.00      A   
ATOM    553  OD1 ASN    62     -43.210  24.952   3.668  1.00 10.00      A   
ATOM    554  ND2 ASN    62     -44.369  26.865   3.744  1.00 10.00      A   
ATOM    555 HD21 ASN    62     -44.809  27.571   3.222  1.00 10.00      A   
ATOM    556 HD22 ASN    62     -44.333  26.857   4.726  1.00 10.00      A   
ATOM    557  C   ASN    62     -42.850  25.006  -0.541  1.00 10.00      A   
ATOM    558  O   ASN    62     -43.175  23.855  -0.823  1.00 10.00      A   
ATOM    559  N   GLY    63     -42.688  25.953  -1.455  1.00 10.00      A   
ATOM    560  HN  GLY    63     -42.420  26.853  -1.173  1.00 10.00      A   
ATOM    561  CA  GLY    63     -42.908  25.677  -2.862  1.00 10.00      A   
ATOM    562  C   GLY    63     -41.617  25.352  -3.588  1.00 10.00      A   
ATOM    563  O   GLY    63     -41.440  25.718  -4.751  1.00 10.00      A   
ATOM    564  N   TYR    64     -40.709  24.679  -2.891  1.00 10.00      A   
ATOM    565  HN  TYR    64     -40.914  24.428  -1.966  1.00 10.00      A   
ATOM    566  CA  TYR    64     -39.423  24.291  -3.457  1.00 10.00      A   
ATOM    567  CB  TYR    64     -38.316  25.237  -2.983  1.00 10.00      A   
ATOM    568  CG  TYR    64     -38.426  26.638  -3.535  1.00 10.00      A   
ATOM    569  CD1 TYR    64     -39.025  27.649  -2.798  1.00 10.00      A   
ATOM    570  CD2 TYR    64     -37.929  26.949  -4.794  1.00 10.00      A   
ATOM    571  CE1 TYR    64     -39.132  28.930  -3.297  1.00 10.00      A   
ATOM    572  CE2 TYR    64     -38.030  28.229  -5.302  1.00 10.00      A   
ATOM    573  CZ  TYR    64     -38.631  29.215  -4.549  1.00 10.00      A   
ATOM    574  OH  TYR    64     -38.736  30.492  -5.049  1.00 10.00      A   
ATOM    575  HH  TYR    64     -38.495  31.123  -4.357  1.00 10.00      A   
ATOM    576  C   TYR    64     -39.081  22.865  -3.047  1.00 10.00      A   
ATOM    577  O   TYR    64     -39.608  22.360  -2.055  1.00 10.00      A   
ATOM    578  N   PHE    65     -38.205  22.223  -3.806  1.00 10.00      A   
ATOM    579  HN  PHE    65     -37.814  22.686  -4.582  1.00 10.00      A   
ATOM    580  CA  PHE    65     -37.797  20.854  -3.513  1.00 10.00      A   
ATOM    581  CB  PHE    65     -37.189  20.188  -4.753  1.00 10.00      A   
ATOM    582  CG  PHE    65     -38.085  20.194  -5.960  1.00 10.00      A   
ATOM    583  CD1 PHE    65     -37.808  21.016  -7.038  1.00 10.00      A   
ATOM    584  CD2 PHE    65     -39.202  19.382  -6.017  1.00 10.00      A   
ATOM    585  CE1 PHE    65     -38.626  21.027  -8.151  1.00 10.00      A   
ATOM    586  CE2 PHE    65     -40.027  19.387  -7.127  1.00 10.00      A   
ATOM    587  CZ  PHE    65     -39.739  20.212  -8.195  1.00 10.00      A   
ATOM    588  C   PHE    65     -36.795  20.830  -2.363  1.00 10.00      A   
ATOM    589  O   PHE    65     -35.856  21.627  -2.330  1.00 10.00      A   
ATOM    590  N   HIS    66     -36.997  19.911  -1.428  1.00 10.00      A   
ATOM    591  HN  HIS    66     -37.749  19.286  -1.526  1.00 10.00      A   
ATOM    592  CA  HIS    66     -36.120  19.784  -0.273  1.00 10.00      A   
ATOM    593  CB  HIS    66     -36.952  19.683   1.016  1.00 10.00      A   
ATOM    594  CG  HIS    66     -36.187  19.942   2.285  1.00 10.00      A   
ATOM    595  ND1 HIS    66     -35.357  19.013   2.879  1.00 10.00      A   
ATOM    596  HD1 HIS    66     -35.153  18.113   2.533  1.00 10.00      A   
ATOM    597  CD2 HIS    66     -36.144  21.037   3.083  1.00 10.00      A   
ATOM    598  CE1 HIS    66     -34.845  19.524   3.984  1.00 10.00      A   
ATOM    599  NE2 HIS    66     -35.305  20.749   4.128  1.00 10.00      A   
ATOM    600  HE2 HIS    66     -35.078  21.357   4.867  1.00 10.00      A   
ATOM    601  C   HIS    66     -35.242  18.547  -0.425  1.00 10.00      A   
ATOM    602  O   HIS    66     -35.696  17.516  -0.923  1.00 10.00      A   
ATOM    603  N   GLY    67     -33.990  18.657  -0.009  1.00 10.00      A   
ATOM    604  HN  GLY    67     -33.679  19.512   0.357  1.00 10.00      A   
ATOM    605  CA  GLY    67     -33.074  17.538  -0.094  1.00 10.00      A   
ATOM    606  C   GLY    67     -32.700  17.007   1.273  1.00 10.00      A   
ATOM    607  O   GLY    67     -33.496  17.084   2.212  1.00 10.00      A   
ATOM    608  N   ARG    68     -31.491  16.477   1.384  1.00 10.00      A   
ATOM    609  HN  ARG    68     -30.905  16.458   0.597  1.00 10.00      A   
ATOM    610  CA  ARG    68     -31.003  15.928   2.640  1.00 10.00      A   
ATOM    611  CB  ARG    68     -29.920  14.875   2.388  1.00 10.00      A   
ATOM    612  CG  ARG    68     -30.417  13.606   1.720  1.00 10.00      A   
ATOM    613  CD  ARG    68     -29.329  12.547   1.682  1.00 10.00      A   
ATOM    614  NE  ARG    68     -29.767  11.338   0.988  1.00 10.00      A   
ATOM    615  HE  ARG    68     -30.321  10.700   1.495  1.00 10.00      A   
ATOM    616  CZ  ARG    68     -29.470  11.059  -0.276  1.00 10.00      A   
ATOM    617  NH1 ARG    68     -28.737  11.900  -0.993  1.00 10.00      A   
ATOM    618 HH11 ARG    68     -28.384  12.798  -0.569  1.00 10.00      A   
ATOM    619 HH12 ARG    68     -28.517  11.684  -1.992  1.00 10.00      A   
ATOM    620  NH2 ARG    68     -29.922   9.942  -0.825  1.00 10.00      A   
ATOM    621 HH21 ARG    68     -30.520   9.283  -0.260  1.00 10.00      A   
ATOM    622 HH22 ARG    68     -29.690   9.711  -1.815  1.00 10.00      A   
ATOM    623  C   ARG    68     -30.441  17.030   3.527  1.00 10.00      A   
ATOM    624  O   ARG    68     -29.744  17.931   3.045  1.00 10.00      A   
ATOM    625  N   PRO    69     -30.745  16.976   4.832  1.00 10.00      A   
ATOM    626  CA  PRO    69     -30.262  17.964   5.802  1.00 10.00      A   
ATOM    627  CB  PRO    69     -30.872  17.496   7.132  1.00 10.00      A   
ATOM    628  CG  PRO    69     -32.012  16.620   6.742  1.00 10.00      A   
ATOM    629  CD  PRO    69     -31.591  15.952   5.466  1.00 10.00      A   
ATOM    630  C   PRO    69     -28.742  17.937   5.888  1.00 10.00      A   
ATOM    631  O   PRO    69     -28.135  16.869   5.977  1.00 10.00      A   
ATOM    632  N   SER    70     -28.131  19.104   5.842  1.00 10.00      A   
ATOM    633  HN  SER    70     -28.665  19.921   5.751  1.00 10.00      A   
ATOM    634  CA  SER    70     -26.681  19.204   5.906  1.00 10.00      A   
ATOM    635  CB  SER    70     -26.228  20.548   5.344  1.00 10.00      A   
ATOM    636  OG  SER    70     -26.895  20.832   4.130  1.00 10.00      A   
ATOM    637  HG  SER    70     -26.601  20.207   3.454  1.00 10.00      A   
ATOM    638  C   SER    70     -26.166  19.044   7.329  1.00 10.00      A   
ATOM    639  O   SER    70     -25.220  18.293   7.571  1.00 10.00      A   
ATOM    640  N   ALA    71     -26.803  19.757   8.260  1.00 10.00      A   
ATOM    641  HN  ALA    71     -27.560  20.320   7.990  1.00 10.00      A   
ATOM    642  CA  ALA    71     -26.412  19.729   9.668  1.00 10.00      A   
ATOM    643  CB  ALA    71     -26.580  18.338  10.264  1.00 10.00      A   
ATOM    644  C   ALA    71     -24.983  20.238   9.832  1.00 10.00      A   
ATOM    645  O   ALA    71     -24.203  19.709  10.624  1.00 10.00      A   
ATOM    646  N   THR    72     -24.656  21.279   9.076  1.00 10.00      A   
ATOM    647  HN  THR    72     -25.332  21.662   8.477  1.00 10.00      A   
ATOM    648  CA  THR    72     -23.332  21.879   9.111  1.00 10.00      A   
ATOM    649  CB  THR    72     -23.161  22.869   7.944  1.00 10.00      A   
ATOM    650  OG1 THR    72     -24.428  23.057   7.295  1.00 10.00      A   
ATOM    651  HG1 THR    72     -24.791  23.919   7.551  1.00 10.00      A   
ATOM    652  CG2 THR    72     -22.158  22.340   6.931  1.00 10.00      A   
ATOM    653  C   THR    72     -23.085  22.603  10.437  1.00 10.00      A   
ATOM    654  O   THR    72     -24.026  22.866  11.193  1.00 10.00      A   
ATOM    655  N   ALA    73     -21.815  22.926  10.697  1.00 10.00      A   
ATOM    656  HN  ALA    73     -21.128  22.691  10.041  1.00 10.00      A   
ATOM    657  CA  ALA    73     -21.404  23.607  11.927  1.00 10.00      A   
ATOM    658  CB  ALA    73     -19.936  24.008  11.849  1.00 10.00      A   
ATOM    659  C   ALA    73     -22.271  24.824  12.250  1.00 10.00      A   
ATOM    660  O   ALA    73     -22.789  24.949  13.361  1.00 10.00      A   
ATOM    661  N   GLU    74     -22.431  25.719  11.282  1.00 10.00      A   
ATOM    662  HN  GLU    74     -22.009  25.570  10.414  1.00 10.00      A   
ATOM    663  CA  GLU    74     -23.232  26.917  11.489  1.00 10.00      A   
ATOM    664  CB  GLU    74     -22.444  28.180  11.129  1.00 10.00      A   
ATOM    665  CG  GLU    74     -21.161  28.359  11.917  1.00 10.00      A   
ATOM    666  CD  GLU    74     -20.455  29.652  11.584  1.00 10.00      A   
ATOM    667  OE1 GLU    74     -19.945  29.784  10.451  1.00 10.00      A   
ATOM    668  OE2 GLU    74     -20.400  30.545  12.458  1.00 10.00      A   
ATOM    669  C   GLU    74     -24.532  26.857  10.697  1.00 10.00      A   
ATOM    670  O   GLU    74     -25.490  26.200  11.108  1.00 10.00      A   
ATOM    671  N   MET    75     -24.549  27.532   9.554  1.00 10.00      A   
ATOM    672  HN  MET    75     -23.742  28.012   9.275  1.00 10.00      A   
ATOM    673  CA  MET    75     -25.724  27.574   8.698  1.00 10.00      A   
ATOM    674  CB  MET    75     -25.673  28.814   7.802  1.00 10.00      A   
ATOM    675  CG  MET    75     -25.932  30.120   8.535  1.00 10.00      A   
ATOM    676  SD  MET    75     -25.925  31.548   7.433  1.00 10.00      A   
ATOM    677  CE  MET    75     -27.221  31.091   6.283  1.00 10.00      A   
ATOM    678  C   MET    75     -25.805  26.320   7.838  1.00 10.00      A   
ATOM    679  O   MET    75     -24.787  25.683   7.572  1.00 10.00      A   
ATOM    680  N   PRO    76     -27.018  25.938   7.407  1.00 10.00      A   
ATOM    681  CA  PRO    76     -27.222  24.755   6.562  1.00 10.00      A   
ATOM    682  CB  PRO    76     -28.746  24.636   6.480  1.00 10.00      A   
ATOM    683  CG  PRO    76     -29.244  26.015   6.727  1.00 10.00      A   
ATOM    684  CD  PRO    76     -28.287  26.621   7.711  1.00 10.00      A   
ATOM    685  C   PRO    76     -26.631  24.959   5.169  1.00 10.00      A   
ATOM    686  O   PRO    76     -26.666  26.068   4.630  1.00 10.00      A   
ATOM    687  N   TYR    77     -26.086  23.885   4.600  1.00 10.00      A   
ATOM    688  HN  TYR    77     -26.099  23.035   5.087  1.00 10.00      A   
ATOM    689  CA  TYR    77     -25.472  23.925   3.273  1.00 10.00      A   
ATOM    690  CB  TYR    77     -26.499  24.243   2.178  1.00 10.00      A   
ATOM    691  CG  TYR    77     -27.493  23.130   1.934  1.00 10.00      A   
ATOM    692  CD1 TYR    77     -28.722  23.117   2.582  1.00 10.00      A   
ATOM    693  CD2 TYR    77     -27.202  22.087   1.062  1.00 10.00      A   
ATOM    694  CE1 TYR    77     -29.632  22.101   2.368  1.00 10.00      A   
ATOM    695  CE2 TYR    77     -28.109  21.066   0.840  1.00 10.00      A   
ATOM    696  CZ  TYR    77     -29.322  21.078   1.498  1.00 10.00      A   
ATOM    697  OH  TYR    77     -30.229  20.062   1.289  1.00 10.00      A   
ATOM    698  HH  TYR    77     -29.899  19.248   1.698  1.00 10.00      A   
ATOM    699  C   TYR    77     -24.303  24.904   3.238  1.00 10.00      A   
ATOM    700  O   TYR    77     -24.143  25.669   2.284  1.00 10.00      A   
ATOM    701  N   ASN    78     -23.502  24.877   4.296  1.00 10.00      A   
ATOM    702  HN  ASN    78     -23.698  24.250   5.023  1.00 10.00      A   
ATOM    703  CA  ASN    78     -22.339  25.747   4.409  1.00 10.00      A   
ATOM    704  CB  ASN    78     -22.079  26.090   5.880  1.00 10.00      A   
ATOM    705  CG  ASN    78     -20.873  26.986   6.082  1.00 10.00      A   
ATOM    706  OD1 ASN    78     -19.757  26.504   6.263  1.00 10.00      A   
ATOM    707  ND2 ASN    78     -21.086  28.293   6.049  1.00 10.00      A   
ATOM    708 HD21 ASN    78     -22.004  28.611   5.890  1.00 10.00      A   
ATOM    709 HD22 ASN    78     -20.322  28.894   6.192  1.00 10.00      A   
ATOM    710  C   ASN    78     -21.116  25.074   3.790  1.00 10.00      A   
ATOM    711  O   ASN    78     -20.632  24.059   4.295  1.00 10.00      A   
ATOM    712  N   PRO    79     -20.595  25.646   2.693  1.00 10.00      A   
ATOM    713  CA  PRO    79     -19.440  25.094   1.971  1.00 10.00      A   
ATOM    714  CB  PRO    79     -19.529  25.790   0.613  1.00 10.00      A   
ATOM    715  CG  PRO    79     -20.142  27.113   0.920  1.00 10.00      A   
ATOM    716  CD  PRO    79     -21.100  26.880   2.058  1.00 10.00      A   
ATOM    717  C   PRO    79     -18.095  25.398   2.633  1.00 10.00      A   
ATOM    718  O   PRO    79     -17.045  24.987   2.135  1.00 10.00      A   
ATOM    719  N   GLN    80     -18.121  26.113   3.747  1.00 10.00      A   
ATOM    720  HN  GLN    80     -18.981  26.412   4.107  1.00 10.00      A   
ATOM    721  CA  GLN    80     -16.894  26.457   4.451  1.00 10.00      A   
ATOM    722  CB  GLN    80     -17.025  27.818   5.139  1.00 10.00      A   
ATOM    723  CG  GLN    80     -17.310  28.960   4.177  1.00 10.00      A   
ATOM    724  CD  GLN    80     -16.270  29.070   3.082  1.00 10.00      A   
ATOM    725  OE1 GLN    80     -15.085  28.821   3.307  1.00 10.00      A   
ATOM    726  NE2 GLN    80     -16.701  29.433   1.884  1.00 10.00      A   
ATOM    727 HE21 GLN    80     -17.660  29.614   1.769  1.00 10.00      A   
ATOM    728 HE22 GLN    80     -16.046  29.497   1.155  1.00 10.00      A   
ATOM    729  C   GLN    80     -16.535  25.373   5.454  1.00 10.00      A   
ATOM    730  O   GLN    80     -15.361  25.145   5.753  1.00 10.00      A   
ATOM    731  N   ALA    81     -17.559  24.701   5.963  1.00 10.00      A   
ATOM    732  HN  ALA    81     -18.469  24.945   5.691  1.00 10.00      A   
ATOM    733  CA  ALA    81     -17.369  23.628   6.927  1.00 10.00      A   
ATOM    734  CB  ALA    81     -18.529  23.581   7.909  1.00 10.00      A   
ATOM    735  C   ALA    81     -17.210  22.284   6.225  1.00 10.00      A   
ATOM    736  O   ALA    81     -16.302  21.517   6.544  1.00 10.00      A   
ATOM    737  N   SER    82     -18.091  22.020   5.262  1.00 10.00      A   
ATOM    738  HN  SER    82     -18.769  22.694   5.046  1.00 10.00      A   
ATOM    739  CA  SER    82     -18.070  20.767   4.504  1.00 10.00      A   
ATOM    740  CB  SER    82     -16.843  20.710   3.588  1.00 10.00      A   
ATOM    741  OG  SER    82     -16.775  21.856   2.753  1.00 10.00      A   
ATOM    742  HG  SER    82     -16.749  21.574   1.827  1.00 10.00      A   
ATOM    743  C   SER    82     -18.117  19.546   5.429  1.00 10.00      A   
ATOM    744  O   SER    82     -17.261  18.663   5.360  1.00 10.00      A   
ATOM    745  N   GLY    83     -19.125  19.504   6.292  1.00 10.00      A   
ATOM    746  HN  GLY    83     -19.788  20.224   6.292  1.00 10.00      A   
ATOM    747  CA  GLY    83     -19.268  18.401   7.220  1.00 10.00      A   
ATOM    748  C   GLY    83     -20.618  18.429   7.904  1.00 10.00      A   
ATOM    749  O   GLY    83     -21.433  19.312   7.629  1.00 10.00      A   
ATOM    750  N   GLY    84     -20.856  17.473   8.793  1.00 10.00      A   
ATOM    751  HN  GLY    84     -20.167  16.799   8.976  1.00 10.00      A   
ATOM    752  CA  GLY    84     -22.123  17.417   9.499  1.00 10.00      A   
ATOM    753  C   GLY    84     -22.001  16.762  10.861  1.00 10.00      A   
ATOM    754  O   GLY    84     -20.892  16.606  11.386  1.00 10.00      A   
ATOM    755  N   SER    85     -23.134  16.365  11.427  1.00 10.00      A   
ATOM    756  HN  SER    85     -23.980  16.494  10.946  1.00 10.00      A   
ATOM    757  CA  SER    85     -23.158  15.731  12.737  1.00 10.00      A   
ATOM    758  CB  SER    85     -24.599  15.596  13.228  1.00 10.00      A   
ATOM    759  OG  SER    85     -25.332  16.775  12.955  1.00 10.00      A   
ATOM    760  HG  SER    85     -24.728  17.526  12.917  1.00 10.00      A   
ATOM    761  C   SER    85     -22.490  14.364  12.703  1.00 10.00      A   
ATOM    762  O   SER    85     -22.779  13.539  11.839  1.00 10.00      A   
ATOM    763  N   ASN    86     -21.589  14.135  13.645  1.00 10.00      A   
ATOM    764  HN  ASN    86     -21.383  14.845  14.294  1.00 10.00      A   
ATOM    765  CA  ASN    86     -20.878  12.867  13.740  1.00 10.00      A   
ATOM    766  CB  ASN    86     -19.385  13.099  13.998  1.00 10.00      A   
ATOM    767  CG  ASN    86     -19.095  13.893  15.262  1.00 10.00      A   
ATOM    768  OD1 ASN    86     -19.769  14.878  15.569  1.00 10.00      A   
ATOM    769  ND2 ASN    86     -18.085  13.471  16.004  1.00 10.00      A   
ATOM    770 HD21 ASN    86     -17.586  12.679  15.702  1.00 10.00      A   
ATOM    771 HD22 ASN    86     -17.874  13.965  16.822  1.00 10.00      A   
ATOM    772  C   ASN    86     -21.477  11.992  14.838  1.00 10.00      A   
ATOM    773  O   ASN    86     -20.797  11.146  15.424  1.00 10.00      A   
ATOM    774  N   LEU    87     -22.762  12.195  15.097  1.00 10.00      A   
ATOM    775  HN  LEU    87     -23.252  12.857  14.570  1.00 10.00      A   
ATOM    776  CA  LEU    87     -23.470  11.446  16.126  1.00 10.00      A   
ATOM    777  CB  LEU    87     -24.815  12.105  16.444  1.00 10.00      A   
ATOM    778  CG  LEU    87     -24.761  13.555  16.930  1.00 10.00      A   
ATOM    779  CD1 LEU    87     -26.161  14.084  17.187  1.00 10.00      A   
ATOM    780  CD2 LEU    87     -23.906  13.672  18.181  1.00 10.00      A   
ATOM    781  C   LEU    87     -23.683   9.996  15.707  1.00 10.00      A   
ATOM    782  O   LEU    87     -24.144   9.721  14.595  1.00 10.00      A   
ATOM    783  N   ALA    88     -23.324   9.077  16.594  1.00 10.00      A   
ATOM    784  HN  ALA    88     -22.939   9.364  17.450  1.00 10.00      A   
ATOM    785  CA  ALA    88     -23.486   7.656  16.334  1.00 10.00      A   
ATOM    786  CB  ALA    88     -22.352   6.870  16.976  1.00 10.00      A   
ATOM    787  C   ALA    88     -24.835   7.179  16.863  1.00 10.00      A   
ATOM    788  O   ALA    88     -25.491   7.887  17.630  1.00 10.00      A   
ATOM    789  N   VAL    89     -25.237   5.978  16.461  1.00 10.00      A   
ATOM    790  HN  VAL    89     -24.664   5.463  15.851  1.00 10.00      A   
ATOM    791  CA  VAL    89     -26.514   5.404  16.892  1.00 10.00      A   
ATOM    792  CB  VAL    89     -26.805   4.068  16.168  1.00 10.00      A   
ATOM    793  CG1 VAL    89     -28.149   3.492  16.593  1.00 10.00      A   
ATOM    794  CG2 VAL    89     -26.766   4.260  14.658  1.00 10.00      A   
ATOM    795  C   VAL    89     -26.533   5.183  18.408  1.00 10.00      A   
ATOM    796  O   VAL    89     -27.587   5.222  19.044  1.00 10.00      A   
ATOM    797  N   SER    90     -25.357   4.975  18.982  1.00 10.00      A   
ATOM    798  HN  SER    90     -24.548   4.969  18.428  1.00 10.00      A   
ATOM    799  CA  SER    90     -25.231   4.749  20.414  1.00 10.00      A   
ATOM    800  CB  SER    90     -23.877   4.108  20.708  1.00 10.00      A   
ATOM    801  OG  SER    90     -23.035   4.180  19.564  1.00 10.00      A   
ATOM    802  HG  SER    90     -22.397   4.897  19.686  1.00 10.00      A   
ATOM    803  C   SER    90     -25.397   6.048  21.206  1.00 10.00      A   
ATOM    804  O   SER    90     -25.457   6.035  22.435  1.00 10.00      A   
ATOM    805  N   ASN    91     -25.478   7.168  20.496  1.00 10.00      A   
ATOM    806  HN  ASN    91     -25.442   7.119  19.516  1.00 10.00      A   
ATOM    807  CA  ASN    91     -25.644   8.466  21.130  1.00 10.00      A   
ATOM    808  CB  ASN    91     -24.802   9.531  20.411  1.00 10.00      A   
ATOM    809  CG  ASN    91     -24.691  10.831  21.193  1.00 10.00      A   
ATOM    810  OD1 ASN    91     -25.628  11.252  21.865  1.00 10.00      A   
ATOM    811  ND2 ASN    91     -23.537  11.476  21.113  1.00 10.00      A   
ATOM    812 HD21 ASN    91     -22.827  11.088  20.561  1.00 10.00      A   
ATOM    813 HD22 ASN    91     -23.439  12.313  21.617  1.00 10.00      A   
ATOM    814  C   ASN    91     -27.121   8.855  21.137  1.00 10.00      A   
ATOM    815  O   ASN    91     -27.740   9.007  20.078  1.00 10.00      A   
ATOM    816  N   PRO    92     -27.702   9.020  22.336  1.00 10.00      A   
ATOM    817  CA  PRO    92     -29.118   9.378  22.506  1.00 10.00      A   
ATOM    818  CB  PRO    92     -29.320   9.367  24.024  1.00 10.00      A   
ATOM    819  CG  PRO    92     -27.954   9.535  24.593  1.00 10.00      A   
ATOM    820  CD  PRO    92     -27.020   8.859  23.632  1.00 10.00      A   
ATOM    821  C   PRO    92     -29.480  10.748  21.933  1.00 10.00      A   
ATOM    822  O   PRO    92     -30.647  11.007  21.630  1.00 10.00      A   
ATOM    823  N   GLU    93     -28.487  11.619  21.768  1.00 10.00      A   
ATOM    824  HN  GLU    93     -27.570  11.360  22.019  1.00 10.00      A   
ATOM    825  CA  GLU    93     -28.732  12.955  21.231  1.00 10.00      A   
ATOM    826  CB  GLU    93     -27.497  13.847  21.374  1.00 10.00      A   
ATOM    827  CG  GLU    93     -26.980  13.966  22.801  1.00 10.00      A   
ATOM    828  CD  GLU    93     -28.053  14.395  23.781  1.00 10.00      A   
ATOM    829  OE1 GLU    93     -28.117  15.597  24.118  1.00 10.00      A   
ATOM    830  OE2 GLU    93     -28.841  13.535  24.229  1.00 10.00      A   
ATOM    831  C   GLU    93     -29.188  12.883  19.778  1.00 10.00      A   
ATOM    832  O   GLU    93     -29.923  13.749  19.300  1.00 10.00      A   
ATOM    833  N   LEU    94     -28.761  11.834  19.085  1.00 10.00      A   
ATOM    834  HN  LEU    94     -28.181  11.172  19.525  1.00 10.00      A   
ATOM    835  CA  LEU    94     -29.136  11.639  17.692  1.00 10.00      A   
ATOM    836  CB  LEU    94     -28.263  10.562  17.041  1.00 10.00      A   
ATOM    837  CG  LEU    94     -28.519  10.286  15.556  1.00 10.00      A   
ATOM    838  CD1 LEU    94     -28.256  11.530  14.718  1.00 10.00      A   
ATOM    839  CD2 LEU    94     -27.665   9.123  15.074  1.00 10.00      A   
ATOM    840  C   LEU    94     -30.606  11.254  17.601  1.00 10.00      A   
ATOM    841  O   LEU    94     -31.314  11.668  16.686  1.00 10.00      A   
ATOM    842  N   ASP    95     -31.055  10.480  18.584  1.00 10.00      A   
ATOM    843  HN  ASP    95     -30.432  10.205  19.289  1.00 10.00      A   
ATOM    844  CA  ASP    95     -32.441  10.027  18.653  1.00 10.00      A   
ATOM    845  CB  ASP    95     -32.631   9.148  19.894  1.00 10.00      A   
ATOM    846  CG  ASP    95     -33.995   8.487  19.967  1.00 10.00      A   
ATOM    847  OD1 ASP    95     -34.108   7.303  19.582  1.00 10.00      A   
ATOM    848  OD2 ASP    95     -34.957   9.134  20.433  1.00 10.00      A   
ATOM    849  C   ASP    95     -33.376  11.229  18.719  1.00 10.00      A   
ATOM    850  O   ASP    95     -34.464  11.223  18.138  1.00 10.00      A   
ATOM    851  N   LYS    96     -32.923  12.267  19.417  1.00 10.00      A   
ATOM    852  HN  LYS    96     -32.041  12.200  19.843  1.00 10.00      A   
ATOM    853  CA  LYS    96     -33.691  13.498  19.567  1.00 10.00      A   
ATOM    854  CB  LYS    96     -33.016  14.430  20.576  1.00 10.00      A   
ATOM    855  CG  LYS    96     -33.024  13.918  22.005  1.00 10.00      A   
ATOM    856  CD  LYS    96     -32.033  14.685  22.861  1.00 10.00      A   
ATOM    857  CE  LYS    96     -32.178  14.329  24.328  1.00 10.00      A   
ATOM    858  NZ  LYS    96     -31.019  14.795  25.129  1.00 10.00      A   
ATOM    859  HZ1 LYS    96     -30.909  15.823  25.038  1.00 10.00      A   
ATOM    860  HZ2 LYS    96     -30.141  14.335  24.795  1.00 10.00      A   
ATOM    861  HZ3 LYS    96     -31.159  14.561  26.132  1.00 10.00      A   
ATOM    862  C   LYS    96     -33.826  14.210  18.228  1.00 10.00      A   
ATOM    863  O   LYS    96     -34.915  14.639  17.845  1.00 10.00      A   
ATOM    864  N   LEU    97     -32.711  14.322  17.514  1.00 10.00      A   
ATOM    865  HN  LEU    97     -31.875  13.956  17.875  1.00 10.00      A   
ATOM    866  CA  LEU    97     -32.698  14.978  16.211  1.00 10.00      A   
ATOM    867  CB  LEU    97     -31.274  15.089  15.664  1.00 10.00      A   
ATOM    868  CG  LEU    97     -30.356  16.077  16.393  1.00 10.00      A   
ATOM    869  CD1 LEU    97     -28.930  15.969  15.878  1.00 10.00      A   
ATOM    870  CD2 LEU    97     -30.874  17.499  16.246  1.00 10.00      A   
ATOM    871  C   LEU    97     -33.606  14.251  15.225  1.00 10.00      A   
ATOM    872  O   LEU    97     -34.332  14.883  14.455  1.00 10.00      A   
ATOM    873  N   ILE    98     -33.570  12.923  15.262  1.00 10.00      A   
ATOM    874  HN  ILE    98     -32.959  12.476  15.891  1.00 10.00      A   
ATOM    875  CA  ILE    98     -34.408  12.114  14.385  1.00 10.00      A   
ATOM    876  CB  ILE    98     -34.133  10.602  14.560  1.00 10.00      A   
ATOM    877  CG1 ILE    98     -32.685  10.277  14.183  1.00 10.00      A   
ATOM    878  CG2 ILE    98     -35.103   9.772  13.727  1.00 10.00      A   
ATOM    879  CD1 ILE    98     -32.274   8.855  14.490  1.00 10.00      A   
ATOM    880  C   ILE    98     -35.883  12.400  14.663  1.00 10.00      A   
ATOM    881  O   ILE    98     -36.639  12.755  13.759  1.00 10.00      A   
ATOM    882  N   ALA    99     -36.268  12.286  15.930  1.00 10.00      A   
ATOM    883  HN  ALA    99     -35.603  12.041  16.609  1.00 10.00      A   
ATOM    884  CA  ALA    99     -37.648  12.517  16.344  1.00 10.00      A   
ATOM    885  CB  ALA    99     -37.792  12.283  17.840  1.00 10.00      A   
ATOM    886  C   ALA    99     -38.115  13.923  15.982  1.00 10.00      A   
ATOM    887  O   ALA    99     -39.228  14.109  15.483  1.00 10.00      A   
ATOM    888  N   ALA   100     -37.259  14.908  16.236  1.00 10.00      A   
ATOM    889  HN  ALA   100     -36.387  14.691  16.642  1.00 10.00      A   
ATOM    890  CA  ALA   100     -37.578  16.301  15.947  1.00 10.00      A   
ATOM    891  CB  ALA   100     -36.477  17.216  16.460  1.00 10.00      A   
ATOM    892  C   ALA   100     -37.801  16.528  14.456  1.00 10.00      A   
ATOM    893  O   ALA   100     -38.731  17.234  14.060  1.00 10.00      A   
ATOM    894  N   ARG   101     -36.951  15.922  13.635  1.00 10.00      A   
ATOM    895  HN  ARG   101     -36.239  15.358  14.011  1.00 10.00      A   
ATOM    896  CA  ARG   101     -37.053  16.069  12.191  1.00 10.00      A   
ATOM    897  CB  ARG   101     -35.752  15.666  11.483  1.00 10.00      A   
ATOM    898  CG  ARG   101     -34.653  16.715  11.583  1.00 10.00      A   
ATOM    899  CD  ARG   101     -33.533  16.460  10.584  1.00 10.00      A   
ATOM    900  NE  ARG   101     -32.549  15.494  11.077  1.00 10.00      A   
ATOM    901  HE  ARG   101     -32.787  14.541  11.029  1.00 10.00      A   
ATOM    902  CZ  ARG   101     -31.356  15.832  11.568  1.00 10.00      A   
ATOM    903  NH1 ARG   101     -30.998  17.110  11.635  1.00 10.00      A   
ATOM    904 HH11 ARG   101     -30.062  17.372  12.021  1.00 10.00      A   
ATOM    905 HH12 ARG   101     -31.647  17.857  11.305  1.00 10.00      A   
ATOM    906  NH2 ARG   101     -30.518  14.890  11.989  1.00 10.00      A   
ATOM    907 HH21 ARG   101     -29.580  15.153  12.372  1.00 10.00      A   
ATOM    908 HH22 ARG   101     -30.789  13.883  11.939  1.00 10.00      A   
ATOM    909  C   ARG   101     -38.257  15.318  11.628  1.00 10.00      A   
ATOM    910  O   ARG   101     -38.956  15.834  10.762  1.00 10.00      A   
ATOM    911  N   VAL   102     -38.510  14.113  12.133  1.00 10.00      A   
ATOM    912  HN  VAL   102     -37.922  13.750  12.835  1.00 10.00      A   
ATOM    913  CA  VAL   102     -39.641  13.313  11.665  1.00 10.00      A   
ATOM    914  CB  VAL   102     -39.692  11.923  12.337  1.00 10.00      A   
ATOM    915  CG1 VAL   102     -41.007  11.219  12.025  1.00 10.00      A   
ATOM    916  CG2 VAL   102     -38.520  11.069  11.876  1.00 10.00      A   
ATOM    917  C   VAL   102     -40.963  14.049  11.890  1.00 10.00      A   
ATOM    918  O   VAL   102     -41.801  14.124  10.989  1.00 10.00      A   
ATOM    919  N   ALA   103     -41.136  14.604  13.087  1.00 10.00      A   
ATOM    920  HN  ALA   103     -40.431  14.511  13.765  1.00 10.00      A   
ATOM    921  CA  ALA   103     -42.351  15.341  13.420  1.00 10.00      A   
ATOM    922  CB  ALA   103     -42.285  15.854  14.850  1.00 10.00      A   
ATOM    923  C   ALA   103     -42.550  16.503  12.457  1.00 10.00      A   
ATOM    924  O   ALA   103     -43.656  16.738  11.965  1.00 10.00      A   
ATOM    925  N   ALA   104     -41.460  17.210  12.172  1.00 10.00      A   
ATOM    926  HN  ALA   104     -40.608  16.957  12.585  1.00 10.00      A   
ATOM    927  CA  ALA   104     -41.495  18.351  11.269  1.00 10.00      A   
ATOM    928  CB  ALA   104     -40.167  19.091  11.307  1.00 10.00      A   
ATOM    929  C   ALA   104     -41.827  17.919   9.842  1.00 10.00      A   
ATOM    930  O   ALA   104     -42.388  18.687   9.066  1.00 10.00      A   
ATOM    931  N   LEU   105     -41.479  16.686   9.506  1.00 10.00      A   
ATOM    932  HN  LEU   105     -41.026  16.121  10.169  1.00 10.00      A   
ATOM    933  CA  LEU   105     -41.742  16.151   8.179  1.00 10.00      A   
ATOM    934  CB  LEU   105     -40.803  14.984   7.878  1.00 10.00      A   
ATOM    935  CG  LEU   105     -39.309  15.300   7.876  1.00 10.00      A   
ATOM    936  CD1 LEU   105     -38.500  14.025   7.718  1.00 10.00      A   
ATOM    937  CD2 LEU   105     -38.966  16.298   6.781  1.00 10.00      A   
ATOM    938  C   LEU   105     -43.189  15.692   8.049  1.00 10.00      A   
ATOM    939  O   LEU   105     -43.848  15.965   7.047  1.00 10.00      A   
ATOM    940  N   ARG   106     -43.680  15.001   9.070  1.00 10.00      A   
ATOM    941  HN  ARG   106     -43.104  14.824   9.846  1.00 10.00      A   
ATOM    942  CA  ARG   106     -45.050  14.493   9.066  1.00 10.00      A   
ATOM    943  CB  ARG   106     -45.301  13.573  10.267  1.00 10.00      A   
ATOM    944  CG  ARG   106     -46.361  12.510  10.021  1.00 10.00      A   
ATOM    945  CD  ARG   106     -46.937  11.986  11.327  1.00 10.00      A   
ATOM    946  NE  ARG   106     -47.674  13.024  12.050  1.00 10.00      A   
ATOM    947  HE  ARG   106     -48.228  13.639  11.513  1.00 10.00      A   
ATOM    948  CZ  ARG   106     -47.645  13.177  13.372  1.00 10.00      A   
ATOM    949  NH1 ARG   106     -46.920  12.355  14.125  1.00 10.00      A   
ATOM    950 HH11 ARG   106     -46.895  12.476  15.162  1.00 10.00      A   
ATOM    951 HH12 ARG   106     -46.378  11.580  13.688  1.00 10.00      A   
ATOM    952  NH2 ARG   106     -48.334  14.158  13.941  1.00 10.00      A   
ATOM    953 HH21 ARG   106     -48.312  14.284  14.980  1.00 10.00      A   
ATOM    954 HH22 ARG   106     -48.902  14.810  13.355  1.00 10.00      A   
ATOM    955  C   ARG   106     -46.061  15.634   9.058  1.00 10.00      A   
ATOM    956  O   ARG   106     -47.112  15.541   8.425  1.00 10.00      A   
ATOM    957  N   ALA   107     -45.737  16.713   9.761  1.00 10.00      A   
ATOM    958  HN  ALA   107     -44.887  16.730  10.252  1.00 10.00      A   
ATOM    959  CA  ALA   107     -46.619  17.870   9.829  1.00 10.00      A   
ATOM    960  CB  ALA   107     -46.264  18.742  11.022  1.00 10.00      A   
ATOM    961  C   ALA   107     -46.569  18.675   8.532  1.00 10.00      A   
ATOM    962  O   ALA   107     -47.518  19.384   8.188  1.00 10.00      A   
ATOM    963  N   ALA   108     -45.462  18.547   7.810  1.00 10.00      A   
ATOM    964  HN  ALA   108     -44.747  17.961   8.134  1.00 10.00      A   
ATOM    965  CA  ALA   108     -45.280  19.257   6.553  1.00 10.00      A   
ATOM    966  CB  ALA   108     -43.801  19.462   6.264  1.00 10.00      A   
ATOM    967  C   ALA   108     -45.948  18.517   5.402  1.00 10.00      A   
ATOM    968  O   ALA   108     -46.459  19.137   4.469  1.00 10.00      A   
ATOM    969  N   ASN   109     -45.945  17.190   5.476  1.00 10.00      A   
ATOM    970  HN  ASN   109     -45.527  16.756   6.250  1.00 10.00      A   
ATOM    971  CA  ASN   109     -46.553  16.360   4.439  1.00 10.00      A   
ATOM    972  CB  ASN   109     -45.487  15.508   3.743  1.00 10.00      A   
ATOM    973  CG  ASN   109     -44.629  16.301   2.775  1.00 10.00      A   
ATOM    974  OD1 ASN   109     -44.922  16.367   1.583  1.00 10.00      A   
ATOM    975  ND2 ASN   109     -43.555  16.895   3.276  1.00 10.00      A   
ATOM    976 HD21 ASN   109     -43.372  16.792   4.235  1.00 10.00      A   
ATOM    977 HD22 ASN   109     -42.987  17.414   2.672  1.00 10.00      A   
ATOM    978  C   ASN   109     -47.624  15.454   5.036  1.00 10.00      A   
ATOM    979  O   ASN   109     -47.397  14.258   5.233  1.00 10.00      A   
ATOM    980  N   PRO   110     -48.808  16.010   5.338  1.00 10.00      A   
ATOM    981  CA  PRO   110     -49.913  15.256   5.928  1.00 10.00      A   
ATOM    982  CB  PRO   110     -50.829  16.346   6.511  1.00 10.00      A   
ATOM    983  CG  PRO   110     -50.119  17.645   6.285  1.00 10.00      A   
ATOM    984  CD  PRO   110     -49.173  17.417   5.147  1.00 10.00      A   
ATOM    985  C   PRO   110     -50.675  14.429   4.895  1.00 10.00      A   
ATOM    986  O   PRO   110     -51.246  13.389   5.224  1.00 10.00      A   
ATOM    987  N   ASP   111     -50.676  14.889   3.648  1.00 10.00      A   
ATOM    988  HN  ASP   111     -50.197  15.723   3.442  1.00 10.00      A   
ATOM    989  CA  ASP   111     -51.378  14.186   2.575  1.00 10.00      A   
ATOM    990  CB  ASP   111     -51.970  15.163   1.550  1.00 10.00      A   
ATOM    991  CG  ASP   111     -50.928  15.939   0.766  1.00 10.00      A   
ATOM    992  OD1 ASP   111     -50.147  16.695   1.385  1.00 10.00      A   
ATOM    993  OD2 ASP   111     -50.919  15.824  -0.481  1.00 10.00      A   
ATOM    994  C   ASP   111     -50.486  13.148   1.901  1.00 10.00      A   
ATOM    995  O   ASP   111     -50.830  12.592   0.854  1.00 10.00      A   
ATOM    996  N   ALA   112     -49.347  12.880   2.520  1.00 10.00      A   
ATOM    997  HN  ALA   112     -49.138  13.351   3.354  1.00 10.00      A   
ATOM    998  CA  ALA   112     -48.404  11.899   2.006  1.00 10.00      A   
ATOM    999  CB  ALA   112     -47.014  12.509   1.889  1.00 10.00      A   
ATOM   1000  C   ALA   112     -48.382  10.673   2.914  1.00 10.00      A   
ATOM   1001  O   ALA   112     -49.188  10.572   3.847  1.00 10.00      A   
ATOM   1002  N   SER   113     -47.469   9.749   2.640  1.00 10.00      A   
ATOM   1003  HN  SER   113     -46.861   9.888   1.885  1.00 10.00      A   
ATOM   1004  CA  SER   113     -47.341   8.532   3.431  1.00 10.00      A   
ATOM   1005  CB  SER   113     -46.346   7.575   2.765  1.00 10.00      A   
ATOM   1006  OG  SER   113     -46.332   6.312   3.410  1.00 10.00      A   
ATOM   1007  HG  SER   113     -46.879   5.695   2.907  1.00 10.00      A   
ATOM   1008  C   SER   113     -46.883   8.855   4.851  1.00 10.00      A   
ATOM   1009  O   SER   113     -46.233   9.875   5.085  1.00 10.00      A   
ATOM   1010  N   ALA   114     -47.230   7.984   5.793  1.00 10.00      A   
ATOM   1011  HN  ALA   114     -47.754   7.193   5.541  1.00 10.00      A   
ATOM   1012  CA  ALA   114     -46.850   8.172   7.188  1.00 10.00      A   
ATOM   1013  CB  ALA   114     -47.708   7.299   8.096  1.00 10.00      A   
ATOM   1014  C   ALA   114     -45.373   7.854   7.382  1.00 10.00      A   
ATOM   1015  O   ALA   114     -44.737   8.336   8.319  1.00 10.00      A   
ATOM   1016  N   SER   115     -44.838   7.034   6.489  1.00 10.00      A   
ATOM   1017  HN  SER   115     -45.400   6.678   5.770  1.00 10.00      A   
ATOM   1018  CA  SER   115     -43.441   6.653   6.541  1.00 10.00      A   
ATOM   1019  CB  SER   115     -43.268   5.252   5.953  1.00 10.00      A   
ATOM   1020  OG  SER   115     -44.407   4.879   5.189  1.00 10.00      A   
ATOM   1021  HG  SER   115     -44.426   5.391   4.370  1.00 10.00      A   
ATOM   1022  C   SER   115     -42.594   7.660   5.774  1.00 10.00      A   
ATOM   1023  O   SER   115     -42.671   7.741   4.544  1.00 10.00      A   
ATOM   1024  N   VAL   116     -41.801   8.434   6.502  1.00 10.00      A   
ATOM   1025  HN  VAL   116     -41.783   8.316   7.477  1.00 10.00      A   
ATOM   1026  CA  VAL   116     -40.945   9.441   5.889  1.00 10.00      A   
ATOM   1027  CB  VAL   116     -40.757  10.688   6.784  1.00 10.00      A   
ATOM   1028  CG1 VAL   116     -41.992  11.572   6.722  1.00 10.00      A   
ATOM   1029  CG2 VAL   116     -40.470  10.294   8.225  1.00 10.00      A   
ATOM   1030  C   VAL   116     -39.593   8.855   5.488  1.00 10.00      A   
ATOM   1031  O   VAL   116     -38.910   8.229   6.299  1.00 10.00      A   
ATOM   1032  N   PRO   117     -39.202   9.050   4.217  1.00 10.00      A   
ATOM   1033  CA  PRO   117     -37.938   8.538   3.677  1.00 10.00      A   
ATOM   1034  CB  PRO   117     -37.943   9.008   2.218  1.00 10.00      A   
ATOM   1035  CG  PRO   117     -39.371   9.295   1.916  1.00 10.00      A   
ATOM   1036  CD  PRO   117     -39.972   9.780   3.201  1.00 10.00      A   
ATOM   1037  C   PRO   117     -36.713   9.090   4.396  1.00 10.00      A   
ATOM   1038  O   PRO   117     -36.707  10.231   4.867  1.00 10.00      A   
ATOM   1039  N   VAL   118     -35.665   8.275   4.445  1.00 10.00      A   
ATOM   1040  HN  VAL   118     -35.739   7.390   4.035  1.00 10.00      A   
ATOM   1041  CA  VAL   118     -34.412   8.642   5.098  1.00 10.00      A   
ATOM   1042  CB  VAL   118     -33.401   7.475   5.089  1.00 10.00      A   
ATOM   1043  CG1 VAL   118     -33.760   6.452   6.154  1.00 10.00      A   
ATOM   1044  CG2 VAL   118     -33.338   6.823   3.713  1.00 10.00      A   
ATOM   1045  C   VAL   118     -33.763   9.869   4.458  1.00 10.00      A   
ATOM   1046  O   VAL   118     -32.925  10.518   5.075  1.00 10.00      A   
ATOM   1047  N   GLU   119     -34.161  10.187   3.230  1.00 10.00      A   
ATOM   1048  HN  GLU   119     -34.832   9.632   2.789  1.00 10.00      A   
ATOM   1049  CA  GLU   119     -33.617  11.340   2.518  1.00 10.00      A   
ATOM   1050  CB  GLU   119     -34.148  11.389   1.082  1.00 10.00      A   
ATOM   1051  CG  GLU   119     -33.196  10.840   0.030  1.00 10.00      A   
ATOM   1052  CD  GLU   119     -33.006   9.341   0.127  1.00 10.00      A   
ATOM   1053  OE1 GLU   119     -33.901   8.592  -0.326  1.00 10.00      A   
ATOM   1054  OE2 GLU   119     -31.958   8.907   0.640  1.00 10.00      A   
ATOM   1055  C   GLU   119     -33.951  12.650   3.232  1.00 10.00      A   
ATOM   1056  O   GLU   119     -33.248  13.643   3.085  1.00 10.00      A   
ATOM   1057  N   LEU   120     -35.030  12.651   4.003  1.00 10.00      A   
ATOM   1058  HN  LEU   120     -35.561  11.832   4.092  1.00 10.00      A   
ATOM   1059  CA  LEU   120     -35.438  13.851   4.720  1.00 10.00      A   
ATOM   1060  CB  LEU   120     -36.917  14.148   4.461  1.00 10.00      A   
ATOM   1061  CG  LEU   120     -37.324  14.329   2.996  1.00 10.00      A   
ATOM   1062  CD1 LEU   120     -38.836  14.439   2.871  1.00 10.00      A   
ATOM   1063  CD2 LEU   120     -36.649  15.554   2.399  1.00 10.00      A   
ATOM   1064  C   LEU   120     -35.183  13.712   6.220  1.00 10.00      A   
ATOM   1065  O   LEU   120     -35.202  14.698   6.959  1.00 10.00      A   
ATOM   1066  N   VAL   121     -34.929  12.485   6.660  1.00 10.00      A   
ATOM   1067  HN  VAL   121     -34.892  11.748   6.016  1.00 10.00      A   
ATOM   1068  CA  VAL   121     -34.689  12.210   8.075  1.00 10.00      A   
ATOM   1069  CB  VAL   121     -35.320  10.870   8.510  1.00 10.00      A   
ATOM   1070  CG1 VAL   121     -35.164  10.663  10.009  1.00 10.00      A   
ATOM   1071  CG2 VAL   121     -36.786  10.810   8.114  1.00 10.00      A   
ATOM   1072  C   VAL   121     -33.196  12.176   8.394  1.00 10.00      A   
ATOM   1073  O   VAL   121     -32.733  12.839   9.320  1.00 10.00      A   
ATOM   1074  N   THR   122     -32.451  11.409   7.617  1.00 10.00      A   
ATOM   1075  HN  THR   122     -32.869  10.945   6.860  1.00 10.00      A   
ATOM   1076  CA  THR   122     -31.021  11.263   7.822  1.00 10.00      A   
ATOM   1077  CB  THR   122     -30.536   9.908   7.263  1.00 10.00      A   
ATOM   1078  OG1 THR   122     -31.221   8.840   7.935  1.00 10.00      A   
ATOM   1079  HG1 THR   122     -32.026   9.179   8.338  1.00 10.00      A   
ATOM   1080  CG2 THR   122     -29.037   9.738   7.453  1.00 10.00      A   
ATOM   1081  C   THR   122     -30.246  12.406   7.166  1.00 10.00      A   
ATOM   1082  O   THR   122     -30.561  12.825   6.051  1.00 10.00      A   
ATOM   1083  N   ALA   123     -29.245  12.912   7.874  1.00 10.00      A   
ATOM   1084  HN  ALA   123     -29.054  12.544   8.764  1.00 10.00      A   
ATOM   1085  CA  ALA   123     -28.419  13.995   7.366  1.00 10.00      A   
ATOM   1086  CB  ALA   123     -27.715  14.700   8.514  1.00 10.00      A   
ATOM   1087  C   ALA   123     -27.404  13.464   6.358  1.00 10.00      A   
ATOM   1088  O   ALA   123     -27.015  12.294   6.413  1.00 10.00      A   
ATOM   1089  N   SER   124     -26.972  14.327   5.447  1.00 10.00      A   
ATOM   1090  HN  SER   124     -27.296  15.257   5.476  1.00 10.00      A   
ATOM   1091  CA  SER   124     -26.014  13.947   4.419  1.00 10.00      A   
ATOM   1092  CB  SER   124     -26.009  14.987   3.300  1.00 10.00      A   
ATOM   1093  OG  SER   124     -26.263  16.282   3.816  1.00 10.00      A   
ATOM   1094  HG  SER   124     -27.039  16.654   3.386  1.00 10.00      A   
ATOM   1095  C   SER   124     -24.613  13.769   4.998  1.00 10.00      A   
ATOM   1096  O   SER   124     -24.310  14.271   6.082  1.00 10.00      A   
ATOM   1097  N   ALA   125     -23.763  13.060   4.265  1.00 10.00      A   
ATOM   1098  HN  ALA   125     -24.062  12.699   3.400  1.00 10.00      A   
ATOM   1099  CA  ALA   125     -22.400  12.796   4.704  1.00 10.00      A   
ATOM   1100  CB  ALA   125     -21.728  11.805   3.766  1.00 10.00      A   
ATOM   1101  C   ALA   125     -21.569  14.073   4.823  1.00 10.00      A   
ATOM   1102  O   ALA   125     -21.158  14.459   5.917  1.00 10.00      A   
ATOM   1103  N   SER   126     -21.328  14.730   3.700  1.00 10.00      A   
ATOM   1104  HN  SER   126     -21.683  14.382   2.855  1.00 10.00      A   
ATOM   1105  CA  SER   126     -20.530  15.952   3.685  1.00 10.00      A   
ATOM   1106  CB  SER   126     -19.725  16.024   2.385  1.00 10.00      A   
ATOM   1107  OG  SER   126     -19.995  14.894   1.566  1.00 10.00      A   
ATOM   1108  HG  SER   126     -19.161  14.488   1.294  1.00 10.00      A   
ATOM   1109  C   SER   126     -21.390  17.203   3.850  1.00 10.00      A   
ATOM   1110  O   SER   126     -20.890  18.326   3.748  1.00 10.00      A   
ATOM   1111  N   GLY   127     -22.679  17.011   4.100  1.00 10.00      A   
ATOM   1112  HN  GLY   127     -23.022  16.096   4.176  1.00 10.00      A   
ATOM   1113  CA  GLY   127     -23.581  18.137   4.270  1.00 10.00      A   
ATOM   1114  C   GLY   127     -24.028  18.722   2.941  1.00 10.00      A   
ATOM   1115  O   GLY   127     -25.219  18.951   2.716  1.00 10.00      A   
ATOM   1116  N   LEU   128     -23.065  18.979   2.066  1.00 10.00      A   
ATOM   1117  HN  LEU   128     -22.134  18.798   2.321  1.00 10.00      A   
ATOM   1118  CA  LEU   128     -23.342  19.525   0.746  1.00 10.00      A   
ATOM   1119  CB  LEU   128     -22.094  20.211   0.183  1.00 10.00      A   
ATOM   1120  CG  LEU   128     -21.448  21.272   1.075  1.00 10.00      A   
ATOM   1121  CD1 LEU   128     -20.093  21.684   0.523  1.00 10.00      A   
ATOM   1122  CD2 LEU   128     -22.360  22.480   1.217  1.00 10.00      A   
ATOM   1123  C   LEU   128     -23.794  18.410  -0.189  1.00 10.00      A   
ATOM   1124  O   LEU   128     -22.980  17.793  -0.884  1.00 10.00      A   
ATOM   1125  N   ASP   129     -25.091  18.143  -0.189  1.00 10.00      A   
ATOM   1126  HN  ASP   129     -25.689  18.668   0.386  1.00 10.00      A   
ATOM   1127  CA  ASP   129     -25.649  17.095  -1.021  1.00 10.00      A   
ATOM   1128  CB  ASP   129     -25.983  15.869  -0.169  1.00 10.00      A   
ATOM   1129  CG  ASP   129     -26.583  14.737  -0.977  1.00 10.00      A   
ATOM   1130  OD1 ASP   129     -25.923  14.267  -1.928  1.00 10.00      A   
ATOM   1131  OD2 ASP   129     -27.707  14.302  -0.656  1.00 10.00      A   
ATOM   1132  C   ASP   129     -26.892  17.573  -1.751  1.00 10.00      A   
ATOM   1133  O   ASP   129     -27.865  18.000  -1.131  1.00 10.00      A   
ATOM   1134  N   ASN   130     -26.849  17.504  -3.069  1.00 10.00      A   
ATOM   1135  HN  ASN   130     -26.033  17.172  -3.501  1.00 10.00      A   
ATOM   1136  CA  ASN   130     -27.970  17.919  -3.903  1.00 10.00      A   
ATOM   1137  CB  ASN   130     -27.598  19.147  -4.743  1.00 10.00      A   
ATOM   1138  CG  ASN   130     -26.420  18.912  -5.677  1.00 10.00      A   
ATOM   1139  OD1 ASN   130     -25.265  19.060  -5.287  1.00 10.00      A   
ATOM   1140  ND2 ASN   130     -26.700  18.556  -6.920  1.00 10.00      A   
ATOM   1141 HD21 ASN   130     -27.643  18.457  -7.175  1.00 10.00      A   
ATOM   1142 HD22 ASN   130     -25.952  18.410  -7.540  1.00 10.00      A   
ATOM   1143  C   ASN   130     -28.396  16.773  -4.808  1.00 10.00      A   
ATOM   1144  O   ASN   130     -29.010  16.982  -5.858  1.00 10.00      A   
ATOM   1145  N   ASN   131     -28.078  15.561  -4.375  1.00 10.00      A   
ATOM   1146  HN  ASN   131     -27.626  15.470  -3.510  1.00 10.00      A   
ATOM   1147  CA  ASN   131     -28.391  14.360  -5.135  1.00 10.00      A   
ATOM   1148  CB  ASN   131     -27.124  13.513  -5.325  1.00 10.00      A   
ATOM   1149  CG  ASN   131     -25.871  14.335  -5.546  1.00 10.00      A   
ATOM   1150  OD1 ASN   131     -25.527  14.674  -6.675  1.00 10.00      A   
ATOM   1151  ND2 ASN   131     -25.170  14.645  -4.467  1.00 10.00      A   
ATOM   1152 HD21 ASN   131     -25.497  14.327  -3.589  1.00 10.00      A   
ATOM   1153 HD22 ASN   131     -24.355  15.182  -4.580  1.00 10.00      A   
ATOM   1154  C   ASN   131     -29.423  13.514  -4.406  1.00 10.00      A   
ATOM   1155  O   ASN   131     -29.071  12.738  -3.521  1.00 10.00      A   
ATOM   1156  N   ILE   132     -30.690  13.655  -4.766  1.00 10.00      A   
ATOM   1157  HN  ILE   132     -30.926  14.287  -5.482  1.00 10.00      A   
ATOM   1158  CA  ILE   132     -31.738  12.871  -4.123  1.00 10.00      A   
ATOM   1159  CB  ILE   132     -33.014  13.685  -3.835  1.00 10.00      A   
ATOM   1160  CG1 ILE   132     -33.396  14.548  -5.041  1.00 10.00      A   
ATOM   1161  CG2 ILE   132     -32.844  14.528  -2.579  1.00 10.00      A   
ATOM   1162  CD1 ILE   132     -34.755  15.203  -4.921  1.00 10.00      A   
ATOM   1163  C   ILE   132     -32.094  11.645  -4.954  1.00 10.00      A   
ATOM   1164  O   ILE   132     -31.699  11.534  -6.120  1.00 10.00      A   
ATOM   1165  N   THR   133     -32.828  10.725  -4.348  1.00 10.00      A   
ATOM   1166  HN  THR   133     -33.106  10.869  -3.420  1.00 10.00      A   
ATOM   1167  CA  THR   133     -33.243   9.509  -5.023  1.00 10.00      A   
ATOM   1168  CB  THR   133     -33.359   8.335  -4.026  1.00 10.00      A   
ATOM   1169  OG1 THR   133     -34.329   8.647  -3.016  1.00 10.00      A   
ATOM   1170  HG1 THR   133     -33.929   8.544  -2.136  1.00 10.00      A   
ATOM   1171  CG2 THR   133     -32.020   8.064  -3.362  1.00 10.00      A   
ATOM   1172  C   THR   133     -34.593   9.730  -5.700  1.00 10.00      A   
ATOM   1173  O   THR   133     -35.412  10.514  -5.217  1.00 10.00      A   
ATOM   1174  N   PRO   134     -34.842   9.058  -6.835  1.00 10.00      A   
ATOM   1175  CA  PRO   134     -36.110   9.182  -7.562  1.00 10.00      A   
ATOM   1176  CB  PRO   134     -35.962   8.187  -8.717  1.00 10.00      A   
ATOM   1177  CG  PRO   134     -34.493   8.018  -8.886  1.00 10.00      A   
ATOM   1178  CD  PRO   134     -33.904   8.146  -7.510  1.00 10.00      A   
ATOM   1179  C   PRO   134     -37.297   8.792  -6.680  1.00 10.00      A   
ATOM   1180  O   PRO   134     -38.399   9.324  -6.829  1.00 10.00      A   
ATOM   1181  N   GLN   135     -37.059   7.874  -5.750  1.00 10.00      A   
ATOM   1182  HN  GLN   135     -36.161   7.495  -5.675  1.00 10.00      A   
ATOM   1183  CA  GLN   135     -38.100   7.422  -4.840  1.00 10.00      A   
ATOM   1184  CB  GLN   135     -37.670   6.145  -4.112  1.00 10.00      A   
ATOM   1185  CG  GLN   135     -38.816   5.393  -3.446  1.00 10.00      A   
ATOM   1186  CD  GLN   135     -40.031   5.236  -4.345  1.00 10.00      A   
ATOM   1187  OE1 GLN   135     -40.150   4.264  -5.095  1.00 10.00      A   
ATOM   1188  NE2 GLN   135     -40.944   6.194  -4.277  1.00 10.00      A   
ATOM   1189 HE21 GLN   135     -40.787   6.944  -3.661  1.00 10.00      A   
ATOM   1190 HE22 GLN   135     -41.743   6.115  -4.841  1.00 10.00      A   
ATOM   1191  C   GLN   135     -38.456   8.525  -3.845  1.00 10.00      A   
ATOM   1192  O   GLN   135     -39.626   8.729  -3.520  1.00 10.00      A   
ATOM   1193  N   ALA   136     -37.443   9.251  -3.383  1.00 10.00      A   
ATOM   1194  HN  ALA   136     -36.530   9.048  -3.684  1.00 10.00      A   
ATOM   1195  CA  ALA   136     -37.654  10.341  -2.439  1.00 10.00      A   
ATOM   1196  CB  ALA   136     -36.357  10.703  -1.737  1.00 10.00      A   
ATOM   1197  C   ALA   136     -38.221  11.557  -3.160  1.00 10.00      A   
ATOM   1198  O   ALA   136     -39.035  12.300  -2.608  1.00 10.00      A   
ATOM   1199  N   ALA   137     -37.785  11.753  -4.398  1.00 10.00      A   
ATOM   1200  HN  ALA   137     -37.113  11.138  -4.771  1.00 10.00      A   
ATOM   1201  CA  ALA   137     -38.258  12.865  -5.210  1.00 10.00      A   
ATOM   1202  CB  ALA   137     -37.482  12.934  -6.518  1.00 10.00      A   
ATOM   1203  C   ALA   137     -39.751  12.719  -5.483  1.00 10.00      A   
ATOM   1204  O   ALA   137     -40.501  13.690  -5.426  1.00 10.00      A   
ATOM   1205  N   ALA   138     -40.177  11.490  -5.757  1.00 10.00      A   
ATOM   1206  HN  ALA   138     -39.528  10.755  -5.784  1.00 10.00      A   
ATOM   1207  CA  ALA   138     -41.582  11.209  -6.034  1.00 10.00      A   
ATOM   1208  CB  ALA   138     -41.733   9.833  -6.665  1.00 10.00      A   
ATOM   1209  C   ALA   138     -42.430  11.308  -4.769  1.00 10.00      A   
ATOM   1210  O   ALA   138     -43.653  11.440  -4.835  1.00 10.00      A   
ATOM   1211  N   TRP   139     -41.774  11.260  -3.620  1.00 10.00      A   
ATOM   1212  HN  TRP   139     -40.799  11.175  -3.631  1.00 10.00      A   
ATOM   1213  CA  TRP   139     -42.464  11.334  -2.341  1.00 10.00      A   
ATOM   1214  CB  TRP   139     -41.567  10.795  -1.224  1.00 10.00      A   
ATOM   1215  CG  TRP   139     -42.307  10.418   0.023  1.00 10.00      A   
ATOM   1216  CD1 TRP   139     -42.845   9.200   0.315  1.00 10.00      A   
ATOM   1217  CD2 TRP   139     -42.591  11.262   1.148  1.00 10.00      A   
ATOM   1218  NE1 TRP   139     -43.443   9.230   1.549  1.00 10.00      A   
ATOM   1219  HE1 TRP   139     -43.895   8.475   1.978  1.00 10.00      A   
ATOM   1220  CE2 TRP   139     -43.304  10.484   2.081  1.00 10.00      A   
ATOM   1221  CE3 TRP   139     -42.312  12.597   1.455  1.00 10.00      A   
ATOM   1222  CZ2 TRP   139     -43.741  10.997   3.299  1.00 10.00      A   
ATOM   1223  CZ3 TRP   139     -42.747  13.103   2.664  1.00 10.00      A   
ATOM   1224  CH2 TRP   139     -43.454  12.306   3.572  1.00 10.00      A   
ATOM   1225  C   TRP   139     -42.900  12.763  -2.024  1.00 10.00      A   
ATOM   1226  O   TRP   139     -43.946  12.983  -1.414  1.00 10.00      A   
ATOM   1227  N   GLN   140     -42.109  13.738  -2.451  1.00 10.00      A   
ATOM   1228  HN  GLN   140     -41.298  13.516  -2.957  1.00 10.00      A   
ATOM   1229  CA  GLN   140     -42.430  15.138  -2.183  1.00 10.00      A   
ATOM   1230  CB  GLN   140     -41.196  15.944  -1.765  1.00 10.00      A   
ATOM   1231  CG  GLN   140     -40.007  15.830  -2.705  1.00 10.00      A   
ATOM   1232  CD  GLN   140     -38.823  16.664  -2.250  1.00 10.00      A   
ATOM   1233  OE1 GLN   140     -38.986  17.742  -1.672  1.00 10.00      A   
ATOM   1234  NE2 GLN   140     -37.622  16.172  -2.508  1.00 10.00      A   
ATOM   1235 HE21 GLN   140     -37.564  15.315  -2.977  1.00 10.00      A   
ATOM   1236 HE22 GLN   140     -36.837  16.681  -2.200  1.00 10.00      A   
ATOM   1237  C   GLN   140     -43.176  15.808  -3.333  1.00 10.00      A   
ATOM   1238  O   GLN   140     -43.358  17.026  -3.335  1.00 10.00      A   
ATOM   1239  N   ILE   141     -43.616  15.007  -4.296  1.00 10.00      A   
ATOM   1240  HN  ILE   141     -43.437  14.046  -4.236  1.00 10.00      A   
ATOM   1241  CA  ILE   141     -44.360  15.527  -5.441  1.00 10.00      A   
ATOM   1242  CB  ILE   141     -44.668  14.440  -6.499  1.00 10.00      A   
ATOM   1243  CG1 ILE   141     -43.386  14.003  -7.208  1.00 10.00      A   
ATOM   1244  CG2 ILE   141     -45.694  14.935  -7.512  1.00 10.00      A   
ATOM   1245  CD1 ILE   141     -43.612  12.985  -8.306  1.00 10.00      A   
ATOM   1246  C   ILE   141     -45.651  16.239  -5.010  1.00 10.00      A   
ATOM   1247  O   ILE   141     -45.844  17.406  -5.348  1.00 10.00      A   
ATOM   1248  N   PRO   142     -46.549  15.565  -4.247  1.00 10.00      A   
ATOM   1249  CA  PRO   142     -47.811  16.172  -3.794  1.00 10.00      A   
ATOM   1250  CB  PRO   142     -48.383  15.134  -2.825  1.00 10.00      A   
ATOM   1251  CG  PRO   142     -47.790  13.843  -3.264  1.00 10.00      A   
ATOM   1252  CD  PRO   142     -46.418  14.170  -3.776  1.00 10.00      A   
ATOM   1253  C   PRO   142     -47.592  17.499  -3.070  1.00 10.00      A   
ATOM   1254  O   PRO   142     -48.374  18.439  -3.222  1.00 10.00      A   
ATOM   1255  N   ARG   143     -46.522  17.565  -2.289  1.00 10.00      A   
ATOM   1256  HN  ARG   143     -45.943  16.773  -2.212  1.00 10.00      A   
ATOM   1257  CA  ARG   143     -46.181  18.766  -1.537  1.00 10.00      A   
ATOM   1258  CB  ARG   143     -44.951  18.504  -0.664  1.00 10.00      A   
ATOM   1259  CG  ARG   143     -44.461  19.705   0.129  1.00 10.00      A   
ATOM   1260  CD  ARG   143     -43.147  19.392   0.823  1.00 10.00      A   
ATOM   1261  NE  ARG   143     -42.474  20.597   1.301  1.00 10.00      A   
ATOM   1262  HE  ARG   143     -42.729  20.934   2.191  1.00 10.00      A   
ATOM   1263  CZ  ARG   143     -41.537  21.250   0.615  1.00 10.00      A   
ATOM   1264  NH1 ARG   143     -41.155  20.814  -0.580  1.00 10.00      A   
ATOM   1265 HH11 ARG   143     -41.582  19.958  -0.986  1.00 10.00      A   
ATOM   1266 HH12 ARG   143     -40.421  21.333  -1.122  1.00 10.00      A   
ATOM   1267  NH2 ARG   143     -40.977  22.335   1.136  1.00 10.00      A   
ATOM   1268 HH21 ARG   143     -41.269  22.669   2.081  1.00 10.00      A   
ATOM   1269 HH22 ARG   143     -40.246  22.860   0.607  1.00 10.00      A   
ATOM   1270  C   ARG   143     -45.925  19.946  -2.470  1.00 10.00      A   
ATOM   1271  O   ARG   143     -46.544  21.003  -2.334  1.00 10.00      A   
ATOM   1272  N   VAL   144     -45.032  19.750  -3.433  1.00 10.00      A   
ATOM   1273  HN  VAL   144     -44.598  18.871  -3.512  1.00 10.00      A   
ATOM   1274  CA  VAL   144     -44.686  20.802  -4.384  1.00 10.00      A   
ATOM   1275  CB  VAL   144     -43.402  20.453  -5.168  1.00 10.00      A   
ATOM   1276  CG1 VAL   144     -43.029  21.568  -6.135  1.00 10.00      A   
ATOM   1277  CG2 VAL   144     -42.256  20.172  -4.207  1.00 10.00      A   
ATOM   1278  C   VAL   144     -45.830  21.068  -5.359  1.00 10.00      A   
ATOM   1279  O   VAL   144     -46.110  22.220  -5.701  1.00 10.00      A   
ATOM   1280  N   ALA   145     -46.498  20.001  -5.783  1.00 10.00      A   
ATOM   1281  HN  ALA   145     -46.230  19.110  -5.458  1.00 10.00      A   
ATOM   1282  CA  ALA   145     -47.609  20.108  -6.723  1.00 10.00      A   
ATOM   1283  CB  ALA   145     -48.171  18.733  -7.050  1.00 10.00      A   
ATOM   1284  C   ALA   145     -48.705  21.026  -6.195  1.00 10.00      A   
ATOM   1285  O   ALA   145     -49.226  21.861  -6.925  1.00 10.00      A   
ATOM   1286  N   LYS   146     -49.036  20.880  -4.919  1.00 10.00      A   
ATOM   1287  HN  LYS   146     -48.579  20.199  -4.379  1.00 10.00      A   
ATOM   1288  CA  LYS   146     -50.068  21.702  -4.301  1.00 10.00      A   
ATOM   1289  CB  LYS   146     -50.650  20.998  -3.078  1.00 10.00      A   
ATOM   1290  CG  LYS   146     -51.454  19.760  -3.428  1.00 10.00      A   
ATOM   1291  CD  LYS   146     -51.919  19.030  -2.185  1.00 10.00      A   
ATOM   1292  CE  LYS   146     -52.767  17.824  -2.548  1.00 10.00      A   
ATOM   1293  NZ  LYS   146     -53.156  17.043  -1.349  1.00 10.00      A   
ATOM   1294  HZ1 LYS   146     -52.320  16.553  -0.952  1.00 10.00      A   
ATOM   1295  HZ2 LYS   146     -53.871  16.335  -1.602  1.00 10.00      A   
ATOM   1296  HZ3 LYS   146     -53.552  17.673  -0.625  1.00 10.00      A   
ATOM   1297  C   LYS   146     -49.530  23.080  -3.928  1.00 10.00      A   
ATOM   1298  O   LYS   146     -50.273  24.063  -3.906  1.00 10.00      A   
ATOM   1299  N   ALA   147     -48.236  23.146  -3.644  1.00 10.00      A   
ATOM   1300  HN  ALA   147     -47.698  22.325  -3.672  1.00 10.00      A   
ATOM   1301  CA  ALA   147     -47.597  24.407  -3.282  1.00 10.00      A   
ATOM   1302  CB  ALA   147     -46.187  24.168  -2.767  1.00 10.00      A   
ATOM   1303  C   ALA   147     -47.575  25.365  -4.468  1.00 10.00      A   
ATOM   1304  O   ALA   147     -47.964  26.525  -4.350  1.00 10.00      A   
ATOM   1305  N   ARG   148     -47.140  24.865  -5.615  1.00 10.00      A   
ATOM   1306  HN  ARG   148     -46.855  23.925  -5.652  1.00 10.00      A   
ATOM   1307  CA  ARG   148     -47.069  25.678  -6.819  1.00 10.00      A   
ATOM   1308  CB  ARG   148     -45.904  25.223  -7.704  1.00 10.00      A   
ATOM   1309  CG  ARG   148     -44.562  25.135  -6.987  1.00 10.00      A   
ATOM   1310  CD  ARG   148     -44.115  26.486  -6.441  1.00 10.00      A   
ATOM   1311  NE  ARG   148     -43.808  27.451  -7.499  1.00 10.00      A   
ATOM   1312  HE  ARG   148     -44.535  27.686  -8.121  1.00 10.00      A   
ATOM   1313  CZ  ARG   148     -42.620  28.044  -7.654  1.00 10.00      A   
ATOM   1314  NH1 ARG   148     -41.610  27.766  -6.833  1.00 10.00      A   
ATOM   1315 HH11 ARG   148     -41.739  27.083  -6.051  1.00 10.00      A   
ATOM   1316 HH12 ARG   148     -40.687  28.234  -6.963  1.00 10.00      A   
ATOM   1317  NH2 ARG   148     -42.439  28.900  -8.649  1.00 10.00      A   
ATOM   1318 HH21 ARG   148     -41.508  29.376  -8.781  1.00 10.00      A   
ATOM   1319 HH22 ARG   148     -43.228  29.111  -9.312  1.00 10.00      A   
ATOM   1320  C   ARG   148     -48.381  25.602  -7.596  1.00 10.00      A   
ATOM   1321  O   ARG   148     -48.604  26.373  -8.530  1.00 10.00      A   
ATOM   1322  N   ASN   149     -49.240  24.666  -7.193  1.00 10.00      A   
ATOM   1323  HN  ASN   149     -48.989  24.090  -6.443  1.00 10.00      A   
ATOM   1324  CA  ASN   149     -50.540  24.452  -7.832  1.00 10.00      A   
ATOM   1325  CB  ASN   149     -51.458  25.670  -7.673  1.00 10.00      A   
ATOM   1326  CG  ASN   149     -52.887  25.395  -8.106  1.00 10.00      A   
ATOM   1327  OD1 ASN   149     -53.372  24.268  -8.012  1.00 10.00      A   
ATOM   1328  ND2 ASN   149     -53.574  26.424  -8.577  1.00 10.00      A   
ATOM   1329 HD21 ASN   149     -53.133  27.300  -8.618  1.00 10.00      A   
ATOM   1330 HD22 ASN   149     -54.496  26.267  -8.870  1.00 10.00      A   
ATOM   1331  C   ASN   149     -50.368  24.064  -9.300  1.00 10.00      A   
ATOM   1332  O   ASN   149     -50.888  24.720 -10.204  1.00 10.00      A   
ATOM   1333  N   LEU   150     -49.620  22.993  -9.524  1.00 10.00      A   
ATOM   1334  HN  LEU   150     -49.249  22.503  -8.758  1.00 10.00      A   
ATOM   1335  CA  LEU   150     -49.357  22.506 -10.870  1.00 10.00      A   
ATOM   1336  CB  LEU   150     -47.865  22.621 -11.201  1.00 10.00      A   
ATOM   1337  CG  LEU   150     -47.248  24.020 -11.138  1.00 10.00      A   
ATOM   1338  CD1 LEU   150     -45.733  23.935 -11.234  1.00 10.00      A   
ATOM   1339  CD2 LEU   150     -47.801  24.905 -12.243  1.00 10.00      A   
ATOM   1340  C   LEU   150     -49.807  21.057 -11.018  1.00 10.00      A   
ATOM   1341  O   LEU   150     -50.335  20.459 -10.078  1.00 10.00      A   
ATOM   1342  N   SER   151     -49.593  20.505 -12.200  1.00 10.00      A   
ATOM   1343  HN  SER   151     -49.177  21.043 -12.905  1.00 10.00      A   
ATOM   1344  CA  SER   151     -49.965  19.132 -12.486  1.00 10.00      A   
ATOM   1345  CB  SER   151     -50.168  18.945 -13.992  1.00 10.00      A   
ATOM   1346  OG  SER   151     -50.442  17.592 -14.315  1.00 10.00      A   
ATOM   1347  HG  SER   151     -51.286  17.541 -14.786  1.00 10.00      A   
ATOM   1348  C   SER   151     -48.913  18.156 -11.970  1.00 10.00      A   
ATOM   1349  O   SER   151     -47.706  18.391 -12.092  1.00 10.00      A   
ATOM   1350  N   VAL   152     -49.379  17.060 -11.391  1.00 10.00      A   
ATOM   1351  HN  VAL   152     -50.352  16.939 -11.320  1.00 10.00      A   
ATOM   1352  CA  VAL   152     -48.494  16.031 -10.865  1.00 10.00      A   
ATOM   1353  CB  VAL   152     -49.280  14.995 -10.027  1.00 10.00      A   
ATOM   1354  CG1 VAL   152     -48.383  13.850  -9.575  1.00 10.00      A   
ATOM   1355  CG2 VAL   152     -49.942  15.661  -8.830  1.00 10.00      A   
ATOM   1356  C   VAL   152     -47.793  15.321 -12.019  1.00 10.00      A   
ATOM   1357  O   VAL   152     -46.589  15.061 -11.967  1.00 10.00      A   
ATOM   1358  N   GLU   153     -48.558  15.053 -13.073  1.00 10.00      A   
ATOM   1359  HN  GLU   153     -49.498  15.333 -13.056  1.00 10.00      A   
ATOM   1360  CA  GLU   153     -48.051  14.367 -14.257  1.00 10.00      A   
ATOM   1361  CB  GLU   153     -49.158  14.250 -15.304  1.00 10.00      A   
ATOM   1362  CG  GLU   153     -50.392  13.505 -14.828  1.00 10.00      A   
ATOM   1363  CD  GLU   153     -51.621  13.836 -15.649  1.00 10.00      A   
ATOM   1364  OE1 GLU   153     -51.513  13.902 -16.893  1.00 10.00      A   
ATOM   1365  OE2 GLU   153     -52.703  14.025 -15.051  1.00 10.00      A   
ATOM   1366  C   GLU   153     -46.865  15.109 -14.858  1.00 10.00      A   
ATOM   1367  O   GLU   153     -45.820  14.515 -15.135  1.00 10.00      A   
ATOM   1368  N   GLN   154     -47.027  16.410 -15.047  1.00 10.00      A   
ATOM   1369  HN  GLN   154     -47.876  16.828 -14.792  1.00 10.00      A   
ATOM   1370  CA  GLN   154     -45.973  17.229 -15.626  1.00 10.00      A   
ATOM   1371  CB  GLN   154     -46.492  18.616 -16.011  1.00 10.00      A   
ATOM   1372  CG  GLN   154     -47.621  18.596 -17.035  1.00 10.00      A   
ATOM   1373  CD  GLN   154     -47.326  17.709 -18.236  1.00 10.00      A   
ATOM   1374  OE1 GLN   154     -46.173  17.531 -18.633  1.00 10.00      A   
ATOM   1375  NE2 GLN   154     -48.368  17.139 -18.819  1.00 10.00      A   
ATOM   1376 HE21 GLN   154     -49.261  17.314 -18.449  1.00 10.00      A   
ATOM   1377 HE22 GLN   154     -48.209  16.569 -19.601  1.00 10.00      A   
ATOM   1378  C   GLN   154     -44.765  17.322 -14.700  1.00 10.00      A   
ATOM   1379  O   GLN   154     -43.624  17.366 -15.160  1.00 10.00      A   
ATOM   1380  N   LEU   155     -45.016  17.329 -13.394  1.00 10.00      A   
ATOM   1381  HN  LEU   155     -45.946  17.296 -13.084  1.00 10.00      A   
ATOM   1382  CA  LEU   155     -43.938  17.398 -12.416  1.00 10.00      A   
ATOM   1383  CB  LEU   155     -44.481  17.577 -10.997  1.00 10.00      A   
ATOM   1384  CG  LEU   155     -43.457  17.990  -9.935  1.00 10.00      A   
ATOM   1385  CD1 LEU   155     -42.810  19.319 -10.299  1.00 10.00      A   
ATOM   1386  CD2 LEU   155     -44.105  18.070  -8.561  1.00 10.00      A   
ATOM   1387  C   LEU   155     -43.063  16.151 -12.501  1.00 10.00      A   
ATOM   1388  O   LEU   155     -41.839  16.232 -12.404  1.00 10.00      A   
ATOM   1389  N   THR   156     -43.699  15.003 -12.711  1.00 10.00      A   
ATOM   1390  HN  THR   156     -44.679  15.006 -12.790  1.00 10.00      A   
ATOM   1391  CA  THR   156     -42.979  13.739 -12.830  1.00 10.00      A   
ATOM   1392  CB  THR   156     -43.964  12.565 -12.991  1.00 10.00      A   
ATOM   1393  OG1 THR   156     -45.058  12.737 -12.079  1.00 10.00      A   
ATOM   1394  HG1 THR   156     -44.813  13.378 -11.403  1.00 10.00      A   
ATOM   1395  CG2 THR   156     -43.277  11.238 -12.705  1.00 10.00      A   
ATOM   1396  C   THR   156     -42.047  13.783 -14.041  1.00 10.00      A   
ATOM   1397  O   THR   156     -40.912  13.305 -13.989  1.00 10.00      A   
ATOM   1398  N   GLN   157     -42.531  14.395 -15.119  1.00 10.00      A   
ATOM   1399  HN  GLN   157     -43.433  14.777 -15.080  1.00 10.00      A   
ATOM   1400  CA  GLN   157     -41.762  14.521 -16.350  1.00 10.00      A   
ATOM   1401  CB  GLN   157     -42.662  15.037 -17.479  1.00 10.00      A   
ATOM   1402  CG  GLN   157     -42.034  14.987 -18.865  1.00 10.00      A   
ATOM   1403  CD  GLN   157     -41.679  13.580 -19.308  1.00 10.00      A   
ATOM   1404  OE1 GLN   157     -42.315  12.605 -18.903  1.00 10.00      A   
ATOM   1405  NE2 GLN   157     -40.670  13.464 -20.155  1.00 10.00      A   
ATOM   1406 HE21 GLN   157     -40.214  14.281 -20.449  1.00 10.00      A   
ATOM   1407 HE22 GLN   157     -40.422  12.563 -20.456  1.00 10.00      A   
ATOM   1408  C   GLN   157     -40.571  15.456 -16.146  1.00 10.00      A   
ATOM   1409  O   GLN   157     -39.504  15.261 -16.731  1.00 10.00      A   
ATOM   1410  N   LEU   158     -40.761  16.466 -15.306  1.00 10.00      A   
ATOM   1411  HN  LEU   158     -41.639  16.574 -14.879  1.00 10.00      A   
ATOM   1412  CA  LEU   158     -39.706  17.427 -15.011  1.00 10.00      A   
ATOM   1413  CB  LEU   158     -40.277  18.659 -14.305  1.00 10.00      A   
ATOM   1414  CG  LEU   158     -39.276  19.762 -13.952  1.00 10.00      A   
ATOM   1415  CD1 LEU   158     -38.661  20.363 -15.209  1.00 10.00      A   
ATOM   1416  CD2 LEU   158     -39.937  20.836 -13.102  1.00 10.00      A   
ATOM   1417  C   LEU   158     -38.614  16.786 -14.161  1.00 10.00      A   
ATOM   1418  O   LEU   158     -37.423  16.949 -14.434  1.00 10.00      A   
ATOM   1419  N   ILE   159     -39.027  16.049 -13.136  1.00 10.00      A   
ATOM   1420  HN  ILE   159     -39.992  15.960 -12.968  1.00 10.00      A   
ATOM   1421  CA  ILE   159     -38.085  15.375 -12.246  1.00 10.00      A   
ATOM   1422  CB  ILE   159     -38.814  14.663 -11.088  1.00 10.00      A   
ATOM   1423  CG1 ILE   159     -39.581  15.682 -10.240  1.00 10.00      A   
ATOM   1424  CG2 ILE   159     -37.831  13.884 -10.224  1.00 10.00      A   
ATOM   1425  CD1 ILE   159     -40.479  15.061  -9.194  1.00 10.00      A   
ATOM   1426  C   ILE   159     -37.234  14.371 -13.021  1.00 10.00      A   
ATOM   1427  O   ILE   159     -36.005  14.362 -12.909  1.00 10.00      A   
ATOM   1428  N   ALA   160     -37.897  13.552 -13.834  1.00 10.00      A   
ATOM   1429  HN  ALA   160     -38.878  13.625 -13.889  1.00 10.00      A   
ATOM   1430  CA  ALA   160     -37.216  12.543 -14.639  1.00 10.00      A   
ATOM   1431  CB  ALA   160     -38.230  11.629 -15.312  1.00 10.00      A   
ATOM   1432  C   ALA   160     -36.306  13.185 -15.680  1.00 10.00      A   
ATOM   1433  O   ALA   160     -35.353  12.567 -16.153  1.00 10.00      A   
ATOM   1434  N   LYS   161     -36.602  14.431 -16.022  1.00 10.00      A   
ATOM   1435  HN  LYS   161     -37.372  14.867 -15.601  1.00 10.00      A   
ATOM   1436  CA  LYS   161     -35.822  15.175 -17.002  1.00 10.00      A   
ATOM   1437  CB  LYS   161     -36.578  16.448 -17.402  1.00 10.00      A   
ATOM   1438  CG  LYS   161     -35.884  17.312 -18.442  1.00 10.00      A   
ATOM   1439  CD  LYS   161     -36.646  18.609 -18.661  1.00 10.00      A   
ATOM   1440  CE  LYS   161     -36.034  19.440 -19.775  1.00 10.00      A   
ATOM   1441  NZ  LYS   161     -36.853  20.644 -20.079  1.00 10.00      A   
ATOM   1442  HZ1 LYS   161     -36.865  21.284 -19.261  1.00 10.00      A   
ATOM   1443  HZ2 LYS   161     -37.829  20.365 -20.299  1.00 10.00      A   
ATOM   1444  HZ3 LYS   161     -36.457  21.150 -20.897  1.00 10.00      A   
ATOM   1445  C   LYS   161     -34.446  15.533 -16.444  1.00 10.00      A   
ATOM   1446  O   LYS   161     -33.459  15.587 -17.183  1.00 10.00      A   
ATOM   1447  N   TYR   162     -34.382  15.762 -15.137  1.00 10.00      A   
ATOM   1448  HN  TYR   162     -35.198  15.685 -14.596  1.00 10.00      A   
ATOM   1449  CA  TYR   162     -33.128  16.123 -14.488  1.00 10.00      A   
ATOM   1450  CB  TYR   162     -33.284  17.394 -13.650  1.00 10.00      A   
ATOM   1451  CG  TYR   162     -33.342  18.651 -14.487  1.00 10.00      A   
ATOM   1452  CD1 TYR   162     -34.558  19.221 -14.836  1.00 10.00      A   
ATOM   1453  CD2 TYR   162     -32.178  19.260 -14.940  1.00 10.00      A   
ATOM   1454  CE1 TYR   162     -34.613  20.364 -15.611  1.00 10.00      A   
ATOM   1455  CE2 TYR   162     -32.224  20.404 -15.712  1.00 10.00      A   
ATOM   1456  CZ  TYR   162     -33.444  20.952 -16.046  1.00 10.00      A   
ATOM   1457  OH  TYR   162     -33.492  22.091 -16.821  1.00 10.00      A   
ATOM   1458  HH  TYR   162     -32.857  22.007 -17.547  1.00 10.00      A   
ATOM   1459  C   TYR   162     -32.555  14.980 -13.658  1.00 10.00      A   
ATOM   1460  O   TYR   162     -31.723  15.195 -12.772  1.00 10.00      A   
ATOM   1461  N   SER   163     -33.008  13.767 -13.943  1.00 10.00      A   
ATOM   1462  HN  SER   163     -33.682  13.660 -14.645  1.00 10.00      A   
ATOM   1463  CA  SER   163     -32.520  12.590 -13.242  1.00 10.00      A   
ATOM   1464  CB  SER   163     -33.638  11.559 -13.085  1.00 10.00      A   
ATOM   1465  OG  SER   163     -34.698  12.063 -12.291  1.00 10.00      A   
ATOM   1466  HG  SER   163     -34.870  12.986 -12.528  1.00 10.00      A   
ATOM   1467  C   SER   163     -31.357  11.979 -14.015  1.00 10.00      A   
ATOM   1468  O   SER   163     -31.549  11.424 -15.100  1.00 10.00      A   
ATOM   1469  N   GLN   164     -30.159  12.089 -13.456  1.00 10.00      A   
ATOM   1470  HN  GLN   164     -30.079  12.529 -12.577  1.00 10.00      A   
ATOM   1471  CA  GLN   164     -28.961  11.562 -14.097  1.00 10.00      A   
ATOM   1472  CB  GLN   164     -27.693  12.144 -13.466  1.00 10.00      A   
ATOM   1473  CG  GLN   164     -27.508  13.638 -13.676  1.00 10.00      A   
ATOM   1474  CD  GLN   164     -26.074  14.083 -13.459  1.00 10.00      A   
ATOM   1475  OE1 GLN   164     -25.667  14.387 -12.336  1.00 10.00      A   
ATOM   1476  NE2 GLN   164     -25.299  14.133 -14.535  1.00 10.00      A   
ATOM   1477 HE21 GLN   164     -25.688  13.884 -15.403  1.00 10.00      A   
ATOM   1478 HE22 GLN   164     -24.368  14.420 -14.422  1.00 10.00      A   
ATOM   1479  C   GLN   164     -28.919  10.046 -14.021  1.00 10.00      A   
ATOM   1480  O   GLN   164     -29.071   9.462 -12.944  1.00 10.00      A   
ATOM   1481  N   GLN   165     -28.724   9.418 -15.166  1.00 10.00      A   
ATOM   1482  HN  GLN   165     -28.625   9.946 -15.990  1.00 10.00      A   
ATOM   1483  CA  GLN   165     -28.647   7.973 -15.241  1.00 10.00      A   
ATOM   1484  CB  GLN   165     -29.380   7.463 -16.484  1.00 10.00      A   
ATOM   1485  CG  GLN   165     -30.851   7.848 -16.523  1.00 10.00      A   
ATOM   1486  CD  GLN   165     -31.595   7.254 -17.706  1.00 10.00      A   
ATOM   1487  OE1 GLN   165     -31.026   7.034 -18.777  1.00 10.00      A   
ATOM   1488  NE2 GLN   165     -32.877   6.991 -17.518  1.00 10.00      A   
ATOM   1489 HE21 GLN   165     -33.268   7.190 -16.640  1.00 10.00      A   
ATOM   1490 HE22 GLN   165     -33.388   6.611 -18.265  1.00 10.00      A   
ATOM   1491  C   GLN   165     -27.186   7.541 -15.260  1.00 10.00      A   
ATOM   1492  O   GLN   165     -26.367   8.136 -15.963  1.00 10.00      A   
ATOM   1493  N   PRO   166     -26.835   6.521 -14.473  1.00 10.00      A   
ATOM   1494  CA  PRO   166     -25.460   6.019 -14.402  1.00 10.00      A   
ATOM   1495  CB  PRO   166     -25.494   5.092 -13.187  1.00 10.00      A   
ATOM   1496  CG  PRO   166     -26.905   4.619 -13.126  1.00 10.00      A   
ATOM   1497  CD  PRO   166     -27.746   5.777 -13.585  1.00 10.00      A   
ATOM   1498  C   PRO   166     -25.068   5.227 -15.646  1.00 10.00      A   
ATOM   1499  O   PRO   166     -25.925   4.845 -16.448  1.00 10.00      A   
ATOM   1500  N   LEU   167     -23.771   4.988 -15.805  1.00 10.00      A   
ATOM   1501  HN  LEU   167     -23.136   5.335 -15.143  1.00 10.00      A   
ATOM   1502  CA  LEU   167     -23.270   4.221 -16.938  1.00 10.00      A   
ATOM   1503  CB  LEU   167     -21.739   4.189 -16.931  1.00 10.00      A   
ATOM   1504  CG  LEU   167     -21.035   5.540 -16.783  1.00 10.00      A   
ATOM   1505  CD1 LEU   167     -19.530   5.348 -16.698  1.00 10.00      A   
ATOM   1506  CD2 LEU   167     -21.398   6.473 -17.931  1.00 10.00      A   
ATOM   1507  C   LEU   167     -23.816   2.808 -16.843  1.00 10.00      A   
ATOM   1508  O   LEU   167     -24.298   2.243 -17.822  1.00 10.00      A   
ATOM   1509  N   VAL   168     -23.736   2.258 -15.638  1.00 10.00      A   
ATOM   1510  HN  VAL   168     -23.319   2.770 -14.913  1.00 10.00      A   
ATOM   1511  CA  VAL   168     -24.244   0.929 -15.353  1.00 10.00      A   
ATOM   1512  CB  VAL   168     -23.134  -0.029 -14.871  1.00 10.00      A   
ATOM   1513  CG1 VAL   168     -23.685  -1.439 -14.697  1.00 10.00      A   
ATOM   1514  CG2 VAL   168     -21.966  -0.029 -15.846  1.00 10.00      A   
ATOM   1515  C   VAL   168     -25.317   1.043 -14.277  1.00 10.00      A   
ATOM   1516  O   VAL   168     -25.047   1.530 -13.176  1.00 10.00      A   
ATOM   1517  N   LYS   169     -26.522   0.594 -14.602  1.00 10.00      A   
ATOM   1518  HN  LYS   169     -26.653   0.211 -15.498  1.00 10.00      A   
ATOM   1519  CA  LYS   169     -27.668   0.657 -13.691  1.00 10.00      A   
ATOM   1520  CB  LYS   169     -28.900   0.032 -14.350  1.00 10.00      A   
ATOM   1521  CG  LYS   169     -29.363   0.746 -15.610  1.00 10.00      A   
ATOM   1522  CD  LYS   169     -30.220  -0.161 -16.477  1.00 10.00      A   
ATOM   1523  CE  LYS   169     -30.551   0.503 -17.804  1.00 10.00      A   
ATOM   1524  NZ  LYS   169     -31.239  -0.428 -18.737  1.00 10.00      A   
ATOM   1525  HZ1 LYS   169     -31.377   0.027 -19.662  1.00 10.00      A   
ATOM   1526  HZ2 LYS   169     -32.169  -0.693 -18.357  1.00 10.00      A   
ATOM   1527  HZ3 LYS   169     -30.672  -1.290 -18.869  1.00 10.00      A   
ATOM   1528  C   LYS   169     -27.407  -0.022 -12.348  1.00 10.00      A   
ATOM   1529  O   LYS   169     -28.043   0.305 -11.348  1.00 10.00      A   
ATOM   1530  N   TYR   170     -26.479  -0.967 -12.327  1.00 10.00      A   
ATOM   1531  HN  TYR   170     -25.999  -1.183 -13.151  1.00 10.00      A   
ATOM   1532  CA  TYR   170     -26.166  -1.689 -11.102  1.00 10.00      A   
ATOM   1533  CB  TYR   170     -25.910  -3.170 -11.391  1.00 10.00      A   
ATOM   1534  CG  TYR   170     -27.116  -3.860 -11.990  1.00 10.00      A   
ATOM   1535  CD1 TYR   170     -27.113  -4.297 -13.310  1.00 10.00      A   
ATOM   1536  CD2 TYR   170     -28.268  -4.050 -11.240  1.00 10.00      A   
ATOM   1537  CE1 TYR   170     -28.225  -4.910 -13.861  1.00 10.00      A   
ATOM   1538  CE2 TYR   170     -29.380  -4.665 -11.780  1.00 10.00      A   
ATOM   1539  CZ  TYR   170     -29.357  -5.087 -13.092  1.00 10.00      A   
ATOM   1540  OH  TYR   170     -30.468  -5.691 -13.636  1.00 10.00      A   
ATOM   1541  HH  TYR   170     -30.204  -6.506 -14.081  1.00 10.00      A   
ATOM   1542  C   TYR   170     -25.013  -1.055 -10.323  1.00 10.00      A   
ATOM   1543  O   TYR   170     -25.092  -0.911  -9.104  1.00 10.00      A   
ATOM   1544  N   ILE   171     -23.962  -0.652 -11.028  1.00 10.00      A   
ATOM   1545  HN  ILE   171     -23.971  -0.757 -11.999  1.00 10.00      A   
ATOM   1546  CA  ILE   171     -22.798  -0.046 -10.387  1.00 10.00      A   
ATOM   1547  CB  ILE   171     -21.587   0.025 -11.350  1.00 10.00      A   
ATOM   1548  CG1 ILE   171     -21.173  -1.384 -11.790  1.00 10.00      A   
ATOM   1549  CG2 ILE   171     -20.410   0.738 -10.695  1.00 10.00      A   
ATOM   1550  CD1 ILE   171     -20.031  -1.408 -12.784  1.00 10.00      A   
ATOM   1551  C   ILE   171     -23.118   1.351  -9.846  1.00 10.00      A   
ATOM   1552  O   ILE   171     -22.682   1.722  -8.756  1.00 10.00      A   
ATOM   1553  N   GLY   172     -23.890   2.115 -10.604  1.00 10.00      A   
ATOM   1554  HN  GLY   172     -24.239   1.762 -11.453  1.00 10.00      A   
ATOM   1555  CA  GLY   172     -24.239   3.455 -10.183  1.00 10.00      A   
ATOM   1556  C   GLY   172     -25.666   3.552  -9.685  1.00 10.00      A   
ATOM   1557  O   GLY   172     -26.294   2.539  -9.373  1.00 10.00      A   
ATOM   1558  N   GLN   173     -26.175   4.772  -9.611  1.00 10.00      A   
ATOM   1559  HN  GLN   173     -25.622   5.539  -9.876  1.00 10.00      A   
ATOM   1560  CA  GLN   173     -27.533   5.013  -9.151  1.00 10.00      A   
ATOM   1561  CB  GLN   173     -27.572   5.092  -7.621  1.00 10.00      A   
ATOM   1562  CG  GLN   173     -26.610   6.103  -7.013  1.00 10.00      A   
ATOM   1563  CD  GLN   173     -27.318   7.142  -6.169  1.00 10.00      A   
ATOM   1564  OE1 GLN   173     -28.448   7.529  -6.455  1.00 10.00      A   
ATOM   1565  NE2 GLN   173     -26.661   7.595  -5.115  1.00 10.00      A   
ATOM   1566 HE21 GLN   173     -25.762   7.238  -4.939  1.00 10.00      A   
ATOM   1567 HE22 GLN   173     -27.101   8.260  -4.546  1.00 10.00      A   
ATOM   1568  C   GLN   173     -28.073   6.303  -9.763  1.00 10.00      A   
ATOM   1569  O   GLN   173     -27.298   7.196 -10.115  1.00 10.00      A   
ATOM   1570  N   PRO   174     -29.402   6.405  -9.933  1.00 10.00      A   
ATOM   1571  CA  PRO   174     -30.043   7.597 -10.499  1.00 10.00      A   
ATOM   1572  CB  PRO   174     -31.511   7.185 -10.672  1.00 10.00      A   
ATOM   1573  CG  PRO   174     -31.527   5.701 -10.518  1.00 10.00      A   
ATOM   1574  CD  PRO   174     -30.387   5.368  -9.601  1.00 10.00      A   
ATOM   1575  C   PRO   174     -29.937   8.788  -9.551  1.00 10.00      A   
ATOM   1576  O   PRO   174     -30.394   8.734  -8.405  1.00 10.00      A   
ATOM   1577  N   VAL   175     -29.341   9.861 -10.040  1.00 10.00      A   
ATOM   1578  HN  VAL   175     -29.031   9.850 -10.972  1.00 10.00      A   
ATOM   1579  CA  VAL   175     -29.144  11.058  -9.241  1.00 10.00      A   
ATOM   1580  CB  VAL   175     -27.669  11.519  -9.300  1.00 10.00      A   
ATOM   1581  CG1 VAL   175     -27.502  12.907  -8.697  1.00 10.00      A   
ATOM   1582  CG2 VAL   175     -26.767  10.519  -8.595  1.00 10.00      A   
ATOM   1583  C   VAL   175     -30.049  12.195  -9.705  1.00 10.00      A   
ATOM   1584  O   VAL   175     -29.920  12.684 -10.828  1.00 10.00      A   
ATOM   1585  N   VAL   176     -30.972  12.606  -8.846  1.00 10.00      A   
ATOM   1586  HN  VAL   176     -31.048  12.169  -7.970  1.00 10.00      A   
ATOM   1587  CA  VAL   176     -31.872  13.704  -9.171  1.00 10.00      A   
ATOM   1588  CB  VAL   176     -33.278  13.495  -8.571  1.00 10.00      A   
ATOM   1589  CG1 VAL   176     -34.230  14.584  -9.046  1.00 10.00      A   
ATOM   1590  CG2 VAL   176     -33.818  12.116  -8.925  1.00 10.00      A   
ATOM   1591  C   VAL   176     -31.280  15.002  -8.634  1.00 10.00      A   
ATOM   1592  O   VAL   176     -31.137  15.169  -7.419  1.00 10.00      A   
ATOM   1593  N   ASN   177     -30.918  15.909  -9.536  1.00 10.00      A   
ATOM   1594  HN  ASN   177     -31.061  15.722 -10.491  1.00 10.00      A   
ATOM   1595  CA  ASN   177     -30.319  17.179  -9.138  1.00 10.00      A   
ATOM   1596  CB  ASN   177     -29.542  17.811 -10.295  1.00 10.00      A   
ATOM   1597  CG  ASN   177     -28.566  18.882  -9.834  1.00 10.00      A   
ATOM   1598  OD1 ASN   177     -28.722  19.477  -8.763  1.00 10.00      A   
ATOM   1599  ND2 ASN   177     -27.565  19.154 -10.649  1.00 10.00      A   
ATOM   1600 HD21 ASN   177     -27.512  18.663 -11.500  1.00 10.00      A   
ATOM   1601 HD22 ASN   177     -26.912  19.826 -10.372  1.00 10.00      A   
ATOM   1602  C   ASN   177     -31.360  18.159  -8.613  1.00 10.00      A   
ATOM   1603  O   ASN   177     -32.174  18.684  -9.374  1.00 10.00      A   
ATOM   1604  N   ILE   178     -31.319  18.408  -7.310  1.00 10.00      A   
ATOM   1605  HN  ILE   178     -30.646  17.949  -6.759  1.00 10.00      A   
ATOM   1606  CA  ILE   178     -32.251  19.329  -6.670  1.00 10.00      A   
ATOM   1607  CB  ILE   178     -32.090  19.317  -5.137  1.00 10.00      A   
ATOM   1608  CG1 ILE   178     -31.977  17.887  -4.617  1.00 10.00      A   
ATOM   1609  CG2 ILE   178     -33.257  20.036  -4.471  1.00 10.00      A   
ATOM   1610  CD1 ILE   178     -31.526  17.805  -3.178  1.00 10.00      A   
ATOM   1611  C   ILE   178     -32.036  20.760  -7.157  1.00 10.00      A   
ATOM   1612  O   ILE   178     -32.992  21.499  -7.384  1.00 10.00      A   
ATOM   1613  N   VAL   179     -30.775  21.136  -7.326  1.00 10.00      A   
ATOM   1614  HN  VAL   179     -30.058  20.486  -7.165  1.00 10.00      A   
ATOM   1615  CA  VAL   179     -30.422  22.484  -7.761  1.00 10.00      A   
ATOM   1616  CB  VAL   179     -28.892  22.669  -7.839  1.00 10.00      A   
ATOM   1617  CG1 VAL   179     -28.544  24.093  -8.244  1.00 10.00      A   
ATOM   1618  CG2 VAL   179     -28.245  22.323  -6.506  1.00 10.00      A   
ATOM   1619  C   VAL   179     -31.047  22.823  -9.112  1.00 10.00      A   
ATOM   1620  O   VAL   179     -31.814  23.780  -9.229  1.00 10.00      A   
ATOM   1621  N   GLU   180     -30.734  22.019 -10.119  1.00 10.00      A   
ATOM   1622  HN  GLU   180     -30.142  21.256  -9.953  1.00 10.00      A   
ATOM   1623  CA  GLU   180     -31.250  22.236 -11.465  1.00 10.00      A   
ATOM   1624  CB  GLU   180     -30.614  21.261 -12.453  1.00 10.00      A   
ATOM   1625  CG  GLU   180     -29.124  21.466 -12.658  1.00 10.00      A   
ATOM   1626  CD  GLU   180     -28.569  20.580 -13.755  1.00 10.00      A   
ATOM   1627  OE1 GLU   180     -28.356  19.376 -13.498  1.00 10.00      A   
ATOM   1628  OE2 GLU   180     -28.351  21.082 -14.880  1.00 10.00      A   
ATOM   1629  C   GLU   180     -32.768  22.117 -11.512  1.00 10.00      A   
ATOM   1630  O   GLU   180     -33.432  22.874 -12.222  1.00 10.00      A   
ATOM   1631  N   LEU   181     -33.308  21.176 -10.745  1.00 10.00      A   
ATOM   1632  HN  LEU   181     -32.719  20.612 -10.195  1.00 10.00      A   
ATOM   1633  CA  LEU   181     -34.748  20.951 -10.699  1.00 10.00      A   
ATOM   1634  CB  LEU   181     -35.063  19.698  -9.877  1.00 10.00      A   
ATOM   1635  CG  LEU   181     -36.450  19.085 -10.070  1.00 10.00      A   
ATOM   1636  CD1 LEU   181     -36.659  18.678 -11.521  1.00 10.00      A   
ATOM   1637  CD2 LEU   181     -36.639  17.894  -9.143  1.00 10.00      A   
ATOM   1638  C   LEU   181     -35.481  22.158 -10.123  1.00 10.00      A   
ATOM   1639  O   LEU   181     -36.458  22.631 -10.702  1.00 10.00      A   
ATOM   1640  N   ASN   182     -34.995  22.656  -8.989  1.00 10.00      A   
ATOM   1641  HN  ASN   182     -34.206  22.233  -8.581  1.00 10.00      A   
ATOM   1642  CA  ASN   182     -35.601  23.813  -8.330  1.00 10.00      A   
ATOM   1643  CB  ASN   182     -34.886  24.121  -7.010  1.00 10.00      A   
ATOM   1644  CG  ASN   182     -35.660  23.654  -5.794  1.00 10.00      A   
ATOM   1645  OD1 ASN   182     -36.884  23.755  -5.745  1.00 10.00      A   
ATOM   1646  ND2 ASN   182     -34.951  23.129  -4.807  1.00 10.00      A   
ATOM   1647 HD21 ASN   182     -33.979  23.073  -4.915  1.00 10.00      A   
ATOM   1648 HD22 ASN   182     -35.427  22.813  -4.008  1.00 10.00      A   
ATOM   1649  C   ASN   182     -35.563  25.034  -9.238  1.00 10.00      A   
ATOM   1650  O   ASN   182     -36.530  25.795  -9.313  1.00 10.00      A   
ATOM   1651  N   LEU   183     -34.444  25.209  -9.933  1.00 10.00      A   
ATOM   1652  HN  LEU   183     -33.709  24.566  -9.824  1.00 10.00      A   
ATOM   1653  CA  LEU   183     -34.278  26.332 -10.845  1.00 10.00      A   
ATOM   1654  CB  LEU   183     -32.837  26.411 -11.356  1.00 10.00      A   
ATOM   1655  CG  LEU   183     -31.767  26.785 -10.324  1.00 10.00      A   
ATOM   1656  CD1 LEU   183     -30.386  26.753 -10.959  1.00 10.00      A   
ATOM   1657  CD2 LEU   183     -32.052  28.152  -9.720  1.00 10.00      A   
ATOM   1658  C   LEU   183     -35.246  26.226 -12.015  1.00 10.00      A   
ATOM   1659  O   LEU   183     -35.929  27.194 -12.352  1.00 10.00      A   
ATOM   1660  N   ALA   184     -35.305  25.041 -12.619  1.00 10.00      A   
ATOM   1661  HN  ALA   184     -34.730  24.312 -12.295  1.00 10.00      A   
ATOM   1662  CA  ALA   184     -36.191  24.791 -13.751  1.00 10.00      A   
ATOM   1663  CB  ALA   184     -35.983  23.387 -14.294  1.00 10.00      A   
ATOM   1664  C   ALA   184     -37.648  24.994 -13.358  1.00 10.00      A   
ATOM   1665  O   ALA   184     -38.434  25.545 -14.126  1.00 10.00      A   
ATOM   1666  N   LEU   185     -37.994  24.555 -12.153  1.00 10.00      A   
ATOM   1667  HN  LEU   185     -37.316  24.117 -11.591  1.00 10.00      A   
ATOM   1668  CA  LEU   185     -39.353  24.691 -11.646  1.00 10.00      A   
ATOM   1669  CB  LEU   185     -39.447  24.115 -10.229  1.00 10.00      A   
ATOM   1670  CG  LEU   185     -40.783  24.308  -9.505  1.00 10.00      A   
ATOM   1671  CD1 LEU   185     -41.840  23.365 -10.063  1.00 10.00      A   
ATOM   1672  CD2 LEU   185     -40.616  24.113  -8.007  1.00 10.00      A   
ATOM   1673  C   LEU   185     -39.779  26.154 -11.640  1.00 10.00      A   
ATOM   1674  O   LEU   185     -40.853  26.504 -12.129  1.00 10.00      A   
ATOM   1675  N   ASP   186     -38.913  27.011 -11.112  1.00 10.00      A   
ATOM   1676  HN  ASP   186     -38.063  26.674 -10.753  1.00 10.00      A   
ATOM   1677  CA  ASP   186     -39.206  28.438 -11.044  1.00 10.00      A   
ATOM   1678  CB  ASP   186     -38.262  29.146 -10.073  1.00 10.00      A   
ATOM   1679  CG  ASP   186     -38.933  30.301  -9.356  1.00 10.00      A   
ATOM   1680  OD1 ASP   186     -40.043  30.101  -8.818  1.00 10.00      A   
ATOM   1681  OD2 ASP   186     -38.347  31.405  -9.307  1.00 10.00      A   
ATOM   1682  C   ASP   186     -39.139  29.083 -12.424  1.00 10.00      A   
ATOM   1683  O   ASP   186     -39.725  30.138 -12.660  1.00 10.00      A   
ATOM   1684  N   LYS   187     -38.430  28.439 -13.342  1.00 10.00      A   
ATOM   1685  HN  LYS   187     -37.987  27.597 -13.101  1.00 10.00      A   
ATOM   1686  CA  LYS   187     -38.299  28.953 -14.699  1.00 10.00      A   
ATOM   1687  CB  LYS   187     -36.996  28.488 -15.350  1.00 10.00      A   
ATOM   1688  CG  LYS   187     -35.772  29.262 -14.888  1.00 10.00      A   
ATOM   1689  CD  LYS   187     -34.511  28.786 -15.589  1.00 10.00      A   
ATOM   1690  CE  LYS   187     -33.334  29.689 -15.263  1.00 10.00      A   
ATOM   1691  NZ  LYS   187     -33.569  31.082 -15.722  1.00 10.00      A   
ATOM   1692  HZ1 LYS   187     -32.702  31.654 -15.597  1.00 10.00      A   
ATOM   1693  HZ2 LYS   187     -34.337  31.519 -15.176  1.00 10.00      A   
ATOM   1694  HZ3 LYS   187     -33.828  31.086 -16.723  1.00 10.00      A   
ATOM   1695  C   LYS   187     -39.504  28.566 -15.550  1.00 10.00      A   
ATOM   1696  O   LYS   187     -39.780  29.194 -16.569  1.00 10.00      A   
ATOM   1697  N   LEU   188     -40.209  27.523 -15.130  1.00 10.00      A   
ATOM   1698  HN  LEU   188     -39.914  27.036 -14.329  1.00 10.00      A   
ATOM   1699  CA  LEU   188     -41.402  27.070 -15.836  1.00 10.00      A   
ATOM   1700  CB  LEU   188     -41.533  25.545 -15.758  1.00 10.00      A   
ATOM   1701  CG  LEU   188     -40.522  24.739 -16.583  1.00 10.00      A   
ATOM   1702  CD1 LEU   188     -40.734  23.246 -16.385  1.00 10.00      A   
ATOM   1703  CD2 LEU   188     -40.618  25.104 -18.056  1.00 10.00      A   
ATOM   1704  C   LEU   188     -42.631  27.742 -15.242  1.00 10.00      A   
ATOM   1705  O   LEU   188     -43.738  27.639 -15.771  1.00 10.00      A   
ATOM   1706  N   ASP   189     -42.409  28.440 -14.135  1.00 10.00      A   
ATOM   1707  HN  ASP   189     -41.499  28.465 -13.771  1.00 10.00      A   
ATOM   1708  CA  ASP   189     -43.469  29.161 -13.434  1.00 10.00      A   
ATOM   1709  CB  ASP   189     -42.924  29.702 -12.106  1.00 10.00      A   
ATOM   1710  CG  ASP   189     -44.001  30.146 -11.139  1.00 10.00      A   
ATOM   1711  OD1 ASP   189     -44.476  29.300 -10.352  1.00 10.00      A   
ATOM   1712  OD2 ASP   189     -44.352  31.345 -11.130  1.00 10.00      A   
ATOM   1713  C   ASP   189     -43.950  30.324 -14.289  1.00 10.00      A   
ATOM   1714  O   ASP   189     -45.106  30.744 -14.211  1.00 10.00      A   
ATOM   1715  N   GLU   190     -43.042  30.827 -15.116  1.00 10.00      A   
ATOM   1716  HN  GLU   190     -42.148  30.428 -15.135  1.00 10.00      A   
ATOM   1717  CB  GLU   190     -42.130  32.897 -16.051  1.00 10.00      A   
ATOM   1718  CG  GLU   190     -40.782  32.210 -15.876  1.00 10.00      A   
ATOM   1719  CD  GLU   190     -39.668  33.173 -15.524  1.00 10.00      A   
ATOM   1720  OE1 GLU   190     -38.899  33.558 -16.428  1.00 10.00      A   
ATOM   1721  OE2 GLU   190     -39.551  33.550 -14.340  1.00 10.00      A   
ATOM   1722  CA  GLU   190     -43.328  31.942 -16.002  1.00 10.00      A   
ATOM   1723  C   GLU   190     -43.692  31.439 -17.399  1.00 10.00      A   
ATOM   1724  O   GLU   190     -44.887  31.149 -17.632  1.00 10.00      A   
ATOM   1725  OXT GLU   190     -42.790  31.320 -18.252  1.00 10.00      A   
ATOM   1726  CB  LYS     4       6.630  -3.662 -13.188  1.00 10.00      B   
ATOM   1727  CG  LYS     4       7.915  -4.433 -13.448  1.00 10.00      B   
ATOM   1728  CD  LYS     4       8.426  -5.109 -12.185  1.00 10.00      B   
ATOM   1729  CE  LYS     4       9.775  -5.776 -12.421  1.00 10.00      B   
ATOM   1730  NZ  LYS     4      10.211  -6.578 -11.246  1.00 10.00      B   
ATOM   1731  HZ1 LYS     4      10.218  -5.990 -10.390  1.00 10.00      B   
ATOM   1732  HZ2 LYS     4      11.169  -6.951 -11.400  1.00 10.00      B   
ATOM   1733  HZ3 LYS     4       9.564  -7.378 -11.099  1.00 10.00      B   
ATOM   1734  C   LYS     4       4.819  -2.162 -14.055  1.00 10.00      B   
ATOM   1735  O   LYS     4       4.933  -1.194 -13.306  1.00 10.00      B   
ATOM   1736  N   LYS     4       7.050  -2.144 -15.100  1.00 10.00      B   
ATOM   1737  HT1 LYS     4       7.816  -2.731 -15.486  1.00 10.00      B   
ATOM   1738  HT2 LYS     4       7.451  -1.470 -14.420  1.00 10.00      B   
ATOM   1739  HT3 LYS     4       6.611  -1.610 -15.877  1.00 10.00      B   
ATOM   1740  CA  LYS     4       6.037  -2.995 -14.433  1.00 10.00      B   
ATOM   1741  N   GLN     5       3.657  -2.543 -14.575  1.00 10.00      B   
ATOM   1742  HN  GLN     5       3.630  -3.331 -15.166  1.00 10.00      B   
ATOM   1743  CA  GLN     5       2.416  -1.827 -14.300  1.00 10.00      B   
ATOM   1744  CB  GLN     5       1.273  -2.348 -15.183  1.00 10.00      B   
ATOM   1745  CG  GLN     5       1.579  -2.352 -16.676  1.00 10.00      B   
ATOM   1746  CD  GLN     5       2.160  -3.671 -17.163  1.00 10.00      B   
ATOM   1747  OE1 GLN     5       2.795  -4.408 -16.403  1.00 10.00      B   
ATOM   1748  NE2 GLN     5       1.954  -3.974 -18.435  1.00 10.00      B   
ATOM   1749 HE21 GLN     5       1.443  -3.343 -18.986  1.00 10.00      B   
ATOM   1750 HE22 GLN     5       2.329  -4.815 -18.777  1.00 10.00      B   
ATOM   1751  C   GLN     5       2.037  -1.944 -12.828  1.00 10.00      B   
ATOM   1752  O   GLN     5       1.771  -0.936 -12.169  1.00 10.00      B   
ATOM   1753  N   LEU     6       2.004  -3.184 -12.334  1.00 10.00      B   
ATOM   1754  HN  LEU     6       2.200  -3.935 -12.937  1.00 10.00      B   
ATOM   1755  CA  LEU     6       1.667  -3.478 -10.937  1.00 10.00      B   
ATOM   1756  CB  LEU     6       2.593  -2.740  -9.964  1.00 10.00      B   
ATOM   1757  CG  LEU     6       4.090  -3.040 -10.094  1.00 10.00      B   
ATOM   1758  CD1 LEU     6       4.901  -2.103  -9.212  1.00 10.00      B   
ATOM   1759  CD2 LEU     6       4.381  -4.493  -9.744  1.00 10.00      B   
ATOM   1760  C   LEU     6       0.199  -3.182 -10.626  1.00 10.00      B   
ATOM   1761  O   LEU     6      -0.213  -3.185  -9.464  1.00 10.00      B   
ATOM   1762  N   ALA     7      -0.588  -2.948 -11.670  1.00 10.00      B   
ATOM   1763  HN  ALA     7      -0.206  -2.984 -12.572  1.00 10.00      B   
ATOM   1764  CA  ALA     7      -2.005  -2.646 -11.512  1.00 10.00      B   
ATOM   1765  CB  ALA     7      -2.205  -1.176 -11.174  1.00 10.00      B   
ATOM   1766  C   ALA     7      -2.790  -3.014 -12.765  1.00 10.00      B   
ATOM   1767  O   ALA     7      -2.779  -2.284 -13.753  1.00 10.00      B   
ATOM   1768  N   LEU     8      -3.455  -4.155 -12.718  1.00 10.00      B   
ATOM   1769  HN  LEU     8      -3.413  -4.695 -11.901  1.00 10.00      B   
ATOM   1770  CA  LEU     8      -4.260  -4.635 -13.833  1.00 10.00      B   
ATOM   1771  CB  LEU     8      -3.466  -5.623 -14.700  1.00 10.00      B   
ATOM   1772  CG  LEU     8      -2.376  -5.032 -15.598  1.00 10.00      B   
ATOM   1773  CD1 LEU     8      -1.572  -6.141 -16.263  1.00 10.00      B   
ATOM   1774  CD2 LEU     8      -2.981  -4.110 -16.646  1.00 10.00      B   
ATOM   1775  C   LEU     8      -5.510  -5.311 -13.293  1.00 10.00      B   
ATOM   1776  O   LEU     8      -5.514  -6.519 -13.049  1.00 10.00      B   
ATOM   1777  N   PHE     9      -6.554  -4.519 -13.078  1.00 10.00      B   
ATOM   1778  HN  PHE     9      -6.472  -3.562 -13.274  1.00 10.00      B   
ATOM   1779  CA  PHE     9      -7.815  -5.025 -12.545  1.00 10.00      B   
ATOM   1780  CB  PHE     9      -8.815  -3.883 -12.338  1.00 10.00      B   
ATOM   1781  CG  PHE     9     -10.092  -4.300 -11.661  1.00 10.00      B   
ATOM   1782  CD1 PHE     9     -10.075  -4.806 -10.369  1.00 10.00      B   
ATOM   1783  CD2 PHE     9     -11.307  -4.186 -12.314  1.00 10.00      B   
ATOM   1784  CE1 PHE     9     -11.247  -5.191  -9.744  1.00 10.00      B   
ATOM   1785  CE2 PHE     9     -12.482  -4.567 -11.695  1.00 10.00      B   
ATOM   1786  CZ  PHE     9     -12.452  -5.070 -10.408  1.00 10.00      B   
ATOM   1787  C   PHE     9      -8.415  -6.114 -13.431  1.00 10.00      B   
ATOM   1788  O   PHE     9      -8.622  -7.245 -12.985  1.00 10.00      B   
ATOM   1789  N   GLU    10      -8.687  -5.774 -14.683  1.00 10.00      B   
ATOM   1790  HN  GLU    10      -8.497  -4.861 -14.986  1.00 10.00      B   
ATOM   1791  CA  GLU    10      -9.262  -6.727 -15.619  1.00 10.00      B   
ATOM   1792  CB  GLU    10     -10.644  -6.272 -16.090  1.00 10.00      B   
ATOM   1793  CG  GLU    10     -11.759  -6.557 -15.097  1.00 10.00      B   
ATOM   1794  CD  GLU    10     -13.130  -6.273 -15.665  1.00 10.00      B   
ATOM   1795  OE1 GLU    10     -13.441  -6.788 -16.762  1.00 10.00      B   
ATOM   1796  OE2 GLU    10     -13.904  -5.532 -15.017  1.00 10.00      B   
ATOM   1797  C   GLU    10      -8.339  -6.969 -16.809  1.00 10.00      B   
ATOM   1798  O   GLU    10      -8.397  -6.258 -17.813  1.00 10.00      B   
ATOM   1799  N   PRO    11      -7.455  -7.973 -16.702  1.00 10.00      B   
ATOM   1800  CA  PRO    11      -6.516  -8.327 -17.767  1.00 10.00      B   
ATOM   1801  CB  PRO    11      -5.435  -9.147 -17.039  1.00 10.00      B   
ATOM   1802  CG  PRO    11      -5.801  -9.117 -15.590  1.00 10.00      B   
ATOM   1803  CD  PRO    11      -7.270  -8.829 -15.530  1.00 10.00      B   
ATOM   1804  C   PRO    11      -7.180  -9.180 -18.850  1.00 10.00      B   
ATOM   1805  O   PRO    11      -6.551  -9.540 -19.846  1.00 10.00      B   
ATOM   1806  N   THR    12      -8.457  -9.498 -18.636  1.00 10.00      B   
ATOM   1807  HN  THR    12      -8.888  -9.171 -17.820  1.00 10.00      B   
ATOM   1808  CA  THR    12      -9.246 -10.304 -19.564  1.00 10.00      B   
ATOM   1809  CB  THR    12      -9.267  -9.723 -20.993  1.00 10.00      B   
ATOM   1810  OG1 THR    12      -9.453  -8.302 -20.928  1.00 10.00      B   
ATOM   1811  HG1 THR    12      -9.755  -8.058 -20.044  1.00 10.00      B   
ATOM   1812  CG2 THR    12     -10.403 -10.337 -21.799  1.00 10.00      B   
ATOM   1813  C   THR    12      -8.815 -11.775 -19.588  1.00 10.00      B   
ATOM   1814  O   THR    12      -9.547 -12.644 -19.116  1.00 10.00      B   
ATOM   1815  N   LEU    13      -7.618 -12.047 -20.107  1.00 10.00      B   
ATOM   1816  HN  LEU    13      -7.054 -11.305 -20.423  1.00 10.00      B   
ATOM   1817  CA  LEU    13      -7.111 -13.416 -20.202  1.00 10.00      B   
ATOM   1818  CB  LEU    13      -5.730 -13.450 -20.860  1.00 10.00      B   
ATOM   1819  CG  LEU    13      -5.658 -12.924 -22.293  1.00 10.00      B   
ATOM   1820  CD1 LEU    13      -4.227 -12.962 -22.802  1.00 10.00      B   
ATOM   1821  CD2 LEU    13      -6.575 -13.724 -23.204  1.00 10.00      B   
ATOM   1822  C   LEU    13      -7.074 -14.102 -18.842  1.00 10.00      B   
ATOM   1823  O   LEU    13      -7.561 -15.225 -18.691  1.00 10.00      B   
ATOM   1824  N   VAL    14      -6.501 -13.416 -17.854  1.00 10.00      B   
ATOM   1825  HN  VAL    14      -6.112 -12.535 -18.050  1.00 10.00      B   
ATOM   1826  CA  VAL    14      -6.411 -13.949 -16.498  1.00 10.00      B   
ATOM   1827  CB  VAL    14      -5.682 -12.962 -15.555  1.00 10.00      B   
ATOM   1828  CG1 VAL    14      -5.740 -13.429 -14.106  1.00 10.00      B   
ATOM   1829  CG2 VAL    14      -4.237 -12.776 -15.993  1.00 10.00      B   
ATOM   1830  C   VAL    14      -7.804 -14.257 -15.947  1.00 10.00      B   
ATOM   1831  O   VAL    14      -8.007 -15.260 -15.266  1.00 10.00      B   
ATOM   1832  N   VAL    15      -8.764 -13.404 -16.284  1.00 10.00      B   
ATOM   1833  HN  VAL    15      -8.543 -12.649 -16.867  1.00 10.00      B   
ATOM   1834  CA  VAL    15     -10.141 -13.564 -15.826  1.00 10.00      B   
ATOM   1835  CB  VAL    15     -10.965 -12.283 -16.088  1.00 10.00      B   
ATOM   1836  CG1 VAL    15     -12.396 -12.440 -15.595  1.00 10.00      B   
ATOM   1837  CG2 VAL    15     -10.300 -11.077 -15.441  1.00 10.00      B   
ATOM   1838  C   VAL    15     -10.815 -14.755 -16.512  1.00 10.00      B   
ATOM   1839  O   VAL    15     -11.526 -15.534 -15.872  1.00 10.00      B   
ATOM   1840  N   GLN    16     -10.569 -14.903 -17.809  1.00 10.00      B   
ATOM   1841  HN  GLN    16      -9.978 -14.258 -18.260  1.00 10.00      B   
ATOM   1842  CA  GLN    16     -11.152 -15.989 -18.586  1.00 10.00      B   
ATOM   1843  CB  GLN    16     -10.777 -15.868 -20.063  1.00 10.00      B   
ATOM   1844  CG  GLN    16     -11.374 -14.655 -20.756  1.00 10.00      B   
ATOM   1845  CD  GLN    16     -11.073 -14.621 -22.241  1.00 10.00      B   
ATOM   1846  OE1 GLN    16     -10.058 -15.149 -22.696  1.00 10.00      B   
ATOM   1847  NE2 GLN    16     -11.955 -13.995 -23.006  1.00 10.00      B   
ATOM   1848 HE21 GLN    16     -12.743 -13.598 -22.574  1.00 10.00      B   
ATOM   1849 HE22 GLN    16     -11.782 -13.946 -23.972  1.00 10.00      B   
ATOM   1850  C   GLN    16     -10.738 -17.352 -18.047  1.00 10.00      B   
ATOM   1851  O   GLN    16     -11.550 -18.276 -17.984  1.00 10.00      B   
ATOM   1852  N   ALA    17      -9.477 -17.472 -17.653  1.00 10.00      B   
ATOM   1853  HN  ALA    17      -8.873 -16.701 -17.732  1.00 10.00      B   
ATOM   1854  CA  ALA    17      -8.968 -18.726 -17.114  1.00 10.00      B   
ATOM   1855  CB  ALA    17      -7.470 -18.838 -17.351  1.00 10.00      B   
ATOM   1856  C   ALA    17      -9.285 -18.851 -15.625  1.00 10.00      B   
ATOM   1857  O   ALA    17      -9.270 -19.948 -15.064  1.00 10.00      B   
ATOM   1858  N   LEU    18      -9.587 -17.724 -14.997  1.00 10.00      B   
ATOM   1859  HN  LEU    18      -9.602 -16.885 -15.502  1.00 10.00      B   
ATOM   1860  CA  LEU    18      -9.895 -17.697 -13.574  1.00 10.00      B   
ATOM   1861  CB  LEU    18      -9.910 -16.258 -13.063  1.00 10.00      B   
ATOM   1862  CG  LEU    18      -9.822 -16.084 -11.552  1.00 10.00      B   
ATOM   1863  CD1 LEU    18      -8.372 -15.913 -11.126  1.00 10.00      B   
ATOM   1864  CD2 LEU    18     -10.670 -14.908 -11.100  1.00 10.00      B   
ATOM   1865  C   LEU    18     -11.237 -18.355 -13.278  1.00 10.00      B   
ATOM   1866  O   LEU    18     -11.347 -19.175 -12.368  1.00 10.00      B   
ATOM   1867  N   LYS    19     -12.251 -18.001 -14.060  1.00 10.00      B   
ATOM   1868  HN  LYS    19     -12.093 -17.356 -14.783  1.00 10.00      B   
ATOM   1869  CA  LYS    19     -13.596 -18.540 -13.868  1.00 10.00      B   
ATOM   1870  CB  LYS    19     -14.591 -17.930 -14.860  1.00 10.00      B   
ATOM   1871  CG  LYS    19     -14.322 -18.267 -16.316  1.00 10.00      B   
ATOM   1872  CD  LYS    19     -15.354 -17.625 -17.226  1.00 10.00      B   
ATOM   1873  CE  LYS    19     -15.281 -18.194 -18.632  1.00 10.00      B   
ATOM   1874  NZ  LYS    19     -13.995 -17.866 -19.303  1.00 10.00      B   
ATOM   1875  HZ1 LYS    19     -14.007 -18.209 -20.287  1.00 10.00      B   
ATOM   1876  HZ2 LYS    19     -13.201 -18.318 -18.802  1.00 10.00      B   
ATOM   1877  HZ3 LYS    19     -13.847 -16.836 -19.310  1.00 10.00      B   
ATOM   1878  C   LYS    19     -13.629 -20.068 -13.917  1.00 10.00      B   
ATOM   1879  O   LYS    19     -14.440 -20.696 -13.236  1.00 10.00      B   
ATOM   1880  N   GLU    20     -12.731 -20.658 -14.702  1.00 10.00      B   
ATOM   1881  HN  GLU    20     -12.103 -20.103 -15.210  1.00 10.00      B   
ATOM   1882  CA  GLU    20     -12.654 -22.110 -14.823  1.00 10.00      B   
ATOM   1883  CB  GLU    20     -11.644 -22.504 -15.905  1.00 10.00      B   
ATOM   1884  CG  GLU    20     -11.763 -21.715 -17.198  1.00 10.00      B   
ATOM   1885  CD  GLU    20     -10.751 -22.148 -18.241  1.00 10.00      B   
ATOM   1886  OE1 GLU    20      -9.597 -22.452 -17.869  1.00 10.00      B   
ATOM   1887  OE2 GLU    20     -11.104 -22.192 -19.440  1.00 10.00      B   
ATOM   1888  C   GLU    20     -12.234 -22.722 -13.490  1.00 10.00      B   
ATOM   1889  O   GLU    20     -12.698 -23.798 -13.107  1.00 10.00      B   
ATOM   1890  N   ALA    21     -11.358 -22.014 -12.785  1.00 10.00      B   
ATOM   1891  HN  ALA    21     -11.036 -21.162 -13.148  1.00 10.00      B   
ATOM   1892  CA  ALA    21     -10.865 -22.459 -11.492  1.00 10.00      B   
ATOM   1893  CB  ALA    21      -9.548 -21.773 -11.167  1.00 10.00      B   
ATOM   1894  C   ALA    21     -11.895 -22.179 -10.405  1.00 10.00      B   
ATOM   1895  O   ALA    21     -12.027 -22.946  -9.452  1.00 10.00      B   
ATOM   1896  N   VAL    22     -12.621 -21.077 -10.559  1.00 10.00      B   
ATOM   1897  HN  VAL    22     -12.450 -20.502 -11.336  1.00 10.00      B   
ATOM   1898  CA  VAL    22     -13.654 -20.687  -9.603  1.00 10.00      B   
ATOM   1899  CB  VAL    22     -14.295 -19.331  -9.979  1.00 10.00      B   
ATOM   1900  CG1 VAL    22     -15.452 -18.992  -9.048  1.00 10.00      B   
ATOM   1901  CG2 VAL    22     -13.253 -18.226  -9.945  1.00 10.00      B   
ATOM   1902  C   VAL    22     -14.736 -21.760  -9.519  1.00 10.00      B   
ATOM   1903  O   VAL    22     -15.238 -22.070  -8.438  1.00 10.00      B   
ATOM   1904  N   LYS    23     -15.073 -22.344 -10.663  1.00 10.00      B   
ATOM   1905  HN  LYS    23     -14.632 -22.062 -11.494  1.00 10.00      B   
ATOM   1906  CA  LYS    23     -16.090 -23.388 -10.713  1.00 10.00      B   
ATOM   1907  CB  LYS    23     -16.466 -23.722 -12.158  1.00 10.00      B   
ATOM   1908  CG  LYS    23     -17.378 -22.696 -12.810  1.00 10.00      B   
ATOM   1909  CD  LYS    23     -17.829 -23.149 -14.189  1.00 10.00      B   
ATOM   1910  CE  LYS    23     -18.904 -22.231 -14.745  1.00 10.00      B   
ATOM   1911  NZ  LYS    23     -19.311 -22.617 -16.120  1.00 10.00      B   
ATOM   1912  HZ1 LYS    23     -20.099 -22.024 -16.443  1.00 10.00      B   
ATOM   1913  HZ2 LYS    23     -19.616 -23.610 -16.143  1.00 10.00      B   
ATOM   1914  HZ3 LYS    23     -18.514 -22.498 -16.776  1.00 10.00      B   
ATOM   1915  C   LYS    23     -15.639 -24.644  -9.973  1.00 10.00      B   
ATOM   1916  O   LYS    23     -16.459 -25.462  -9.563  1.00 10.00      B   
ATOM   1917  N   LYS    24     -14.333 -24.783  -9.789  1.00 10.00      B   
ATOM   1918  HN  LYS    24     -13.724 -24.091 -10.127  1.00 10.00      B   
ATOM   1919  CA  LYS    24     -13.783 -25.935  -9.089  1.00 10.00      B   
ATOM   1920  CB  LYS    24     -12.372 -26.251  -9.584  1.00 10.00      B   
ATOM   1921  CG  LYS    24     -12.309 -26.661 -11.045  1.00 10.00      B   
ATOM   1922  CD  LYS    24     -10.875 -26.868 -11.501  1.00 10.00      B   
ATOM   1923  CE  LYS    24     -10.812 -27.233 -12.972  1.00 10.00      B   
ATOM   1924  NZ  LYS    24      -9.414 -27.274 -13.473  1.00 10.00      B   
ATOM   1925  HZ1 LYS    24      -9.412 -27.329 -14.511  1.00 10.00      B   
ATOM   1926  HZ2 LYS    24      -8.914 -28.104 -13.092  1.00 10.00      B   
ATOM   1927  HZ3 LYS    24      -8.905 -26.414 -13.184  1.00 10.00      B   
ATOM   1928  C   LYS    24     -13.785 -25.698  -7.583  1.00 10.00      B   
ATOM   1929  O   LYS    24     -13.407 -26.568  -6.800  1.00 10.00      B   
ATOM   1930  N   LEU    25     -14.207 -24.506  -7.182  1.00 10.00      B   
ATOM   1931  HN  LEU    25     -14.477 -23.840  -7.855  1.00 10.00      B   
ATOM   1932  CA  LEU    25     -14.283 -24.158  -5.770  1.00 10.00      B   
ATOM   1933  CB  LEU    25     -13.775 -22.734  -5.537  1.00 10.00      B   
ATOM   1934  CG  LEU    25     -12.342 -22.442  -5.986  1.00 10.00      B   
ATOM   1935  CD1 LEU    25     -12.018 -20.968  -5.810  1.00 10.00      B   
ATOM   1936  CD2 LEU    25     -11.347 -23.304  -5.226  1.00 10.00      B   
ATOM   1937  C   LEU    25     -15.727 -24.284  -5.299  1.00 10.00      B   
ATOM   1938  O   LEU    25     -16.046 -24.039  -4.137  1.00 10.00      B   
ATOM   1939  N   ASN    26     -16.587 -24.685  -6.228  1.00 10.00      B   
ATOM   1940  HN  ASN    26     -16.250 -24.880  -7.128  1.00 10.00      B   
ATOM   1941  CA  ASN    26     -18.016 -24.855  -5.960  1.00 10.00      B   
ATOM   1942  CB  ASN    26     -18.816 -25.008  -7.256  1.00 10.00      B   
ATOM   1943  CG  ASN    26     -19.104 -23.682  -7.932  1.00 10.00      B   
ATOM   1944  OD1 ASN    26     -19.180 -22.641  -7.279  1.00 10.00      B   
ATOM   1945  ND2 ASN    26     -19.272 -23.711  -9.247  1.00 10.00      B   
ATOM   1946 HD21 ASN    26     -19.202 -24.577  -9.706  1.00 10.00      B   
ATOM   1947 HD22 ASN    26     -19.461 -22.868  -9.706  1.00 10.00      B   
ATOM   1948  C   ASN    26     -18.341 -25.997  -4.985  1.00 10.00      B   
ATOM   1949  O   ASN    26     -19.237 -25.842  -4.154  1.00 10.00      B   
ATOM   1950  N   PRO    27     -17.666 -27.172  -5.085  1.00 10.00      B   
ATOM   1951  CA  PRO    27     -17.908 -28.308  -4.178  1.00 10.00      B   
ATOM   1952  CB  PRO    27     -16.802 -29.312  -4.540  1.00 10.00      B   
ATOM   1953  CG  PRO    27     -15.838 -28.547  -5.380  1.00 10.00      B   
ATOM   1954  CD  PRO    27     -16.659 -27.524  -6.098  1.00 10.00      B   
ATOM   1955  C   PRO    27     -17.813 -27.932  -2.694  1.00 10.00      B   
ATOM   1956  O   PRO    27     -17.362 -26.839  -2.338  1.00 10.00      B   
ATOM   1957  N   GLN    28     -18.220 -28.862  -1.834  1.00 10.00      B   
ATOM   1958  HN  GLN    28     -18.537 -29.722  -2.183  1.00 10.00      B   
ATOM   1959  CA  GLN    28     -18.210 -28.648  -0.387  1.00 10.00      B   
ATOM   1960  CB  GLN    28     -19.098 -29.675   0.322  1.00 10.00      B   
ATOM   1961  CG  GLN    28     -18.829 -31.117  -0.079  1.00 10.00      B   
ATOM   1962  CD  GLN    28     -19.890 -32.072   0.426  1.00 10.00      B   
ATOM   1963  OE1 GLN    28     -21.052 -31.701   0.593  1.00 10.00      B   
ATOM   1964  NE2 GLN    28     -19.500 -33.312   0.671  1.00 10.00      B   
ATOM   1965 HE21 GLN    28     -18.557 -33.539   0.517  1.00 10.00      B   
ATOM   1966 HE22 GLN    28     -20.168 -33.953   0.992  1.00 10.00      B   
ATOM   1967  C   GLN    28     -16.798 -28.640   0.206  1.00 10.00      B   
ATOM   1968  O   GLN    28     -16.464 -29.447   1.072  1.00 10.00      B   
ATOM   1969  N   ALA    29     -15.978 -27.719  -0.272  1.00 10.00      B   
ATOM   1970  HN  ALA    29     -16.301 -27.125  -0.989  1.00 10.00      B   
ATOM   1971  CA  ALA    29     -14.614 -27.569   0.209  1.00 10.00      B   
ATOM   1972  CB  ALA    29     -13.623 -27.813  -0.920  1.00 10.00      B   
ATOM   1973  C   ALA    29     -14.438 -26.167   0.779  1.00 10.00      B   
ATOM   1974  O   ALA    29     -13.329 -25.736   1.094  1.00 10.00      B   
ATOM   1975  N   GLN    30     -15.558 -25.473   0.926  1.00 10.00      B   
ATOM   1976  HN  GLN    30     -16.408 -25.892   0.682  1.00 10.00      B   
ATOM   1977  CA  GLN    30     -15.564 -24.110   1.441  1.00 10.00      B   
ATOM   1978  CB  GLN    30     -16.676 -23.298   0.772  1.00 10.00      B   
ATOM   1979  CG  GLN    30     -16.586 -23.249  -0.745  1.00 10.00      B   
ATOM   1980  CD  GLN    30     -17.759 -22.521  -1.373  1.00 10.00      B   
ATOM   1981  OE1 GLN    30     -18.323 -21.600  -0.785  1.00 10.00      B   
ATOM   1982  NE2 GLN    30     -18.129 -22.926  -2.578  1.00 10.00      B   
ATOM   1983 HE21 GLN    30     -17.628 -23.664  -2.995  1.00 10.00      B   
ATOM   1984 HE22 GLN    30     -18.893 -22.481  -3.000  1.00 10.00      B   
ATOM   1985  C   GLN    30     -15.743 -24.092   2.957  1.00 10.00      B   
ATOM   1986  O   GLN    30     -16.127 -23.075   3.534  1.00 10.00      B   
ATOM   1987  N   TRP    31     -15.438 -25.213   3.607  1.00 10.00      B   
ATOM   1988  HN  TRP    31     -15.116 -25.986   3.099  1.00 10.00      B   
ATOM   1989  CA  TRP    31     -15.570 -25.316   5.061  1.00 10.00      B   
ATOM   1990  CB  TRP    31     -15.541 -26.770   5.544  1.00 10.00      B   
ATOM   1991  CG  TRP    31     -14.699 -27.684   4.708  1.00 10.00      B   
ATOM   1992  CD1 TRP    31     -15.131 -28.496   3.702  1.00 10.00      B   
ATOM   1993  CD2 TRP    31     -13.286 -27.894   4.816  1.00 10.00      B   
ATOM   1994  NE1 TRP    31     -14.075 -29.190   3.167  1.00 10.00      B   
ATOM   1995  HE1 TRP    31     -14.133 -29.836   2.427  1.00 10.00      B   
ATOM   1996  CE2 TRP    31     -12.931 -28.842   3.836  1.00 10.00      B   
ATOM   1997  CE3 TRP    31     -12.286 -27.372   5.641  1.00 10.00      B   
ATOM   1998  CZ2 TRP    31     -11.621 -29.279   3.661  1.00 10.00      B   
ATOM   1999  CZ3 TRP    31     -10.988 -27.807   5.467  1.00 10.00      B   
ATOM   2000  CH2 TRP    31     -10.666 -28.751   4.485  1.00 10.00      B   
ATOM   2001  C   TRP    31     -14.532 -24.470   5.793  1.00 10.00      B   
ATOM   2002  O   TRP    31     -14.583 -24.321   7.011  1.00 10.00      B   
ATOM   2003  N   ARG    32     -13.591 -23.917   5.037  1.00 10.00      B   
ATOM   2004  HN  ARG    32     -13.594 -24.090   4.076  1.00 10.00      B   
ATOM   2005  CA  ARG    32     -12.559 -23.056   5.601  1.00 10.00      B   
ATOM   2006  CB  ARG    32     -11.367 -22.949   4.649  1.00 10.00      B   
ATOM   2007  CG  ARG    32     -10.711 -24.271   4.296  1.00 10.00      B   
ATOM   2008  CD  ARG    32     -10.578 -24.410   2.791  1.00 10.00      B   
ATOM   2009  NE  ARG    32      -9.347 -25.088   2.401  1.00 10.00      B   
ATOM   2010  HE  ARG    32      -9.037 -25.831   2.969  1.00 10.00      B   
ATOM   2011  CZ  ARG    32      -8.638 -24.763   1.328  1.00 10.00      B   
ATOM   2012  NH1 ARG    32      -9.027 -23.766   0.542  1.00 10.00      B   
ATOM   2013 HH11 ARG    32      -8.464 -23.518  -0.300  1.00 10.00      B   
ATOM   2014 HH12 ARG    32      -9.895 -23.229   0.759  1.00 10.00      B   
ATOM   2015  NH2 ARG    32      -7.535 -25.434   1.039  1.00 10.00      B   
ATOM   2016 HH21 ARG    32      -6.975 -25.180   0.197  1.00 10.00      B   
ATOM   2017 HH22 ARG    32      -7.227 -26.225   1.649  1.00 10.00      B   
ATOM   2018  C   ARG    32     -13.146 -21.666   5.822  1.00 10.00      B   
ATOM   2019  O   ARG    32     -12.552 -20.818   6.488  1.00 10.00      B   
ATOM   2020  N   ASN    33     -14.316 -21.449   5.234  1.00 10.00      B   
ATOM   2021  HN  ASN    33     -14.726 -22.175   4.717  1.00 10.00      B   
ATOM   2022  CA  ASN    33     -15.024 -20.185   5.336  1.00 10.00      B   
ATOM   2023  CB  ASN    33     -15.206 -19.591   3.935  1.00 10.00      B   
ATOM   2024  CG  ASN    33     -15.664 -18.145   3.935  1.00 10.00      B   
ATOM   2025  OD1 ASN    33     -16.368 -17.694   4.841  1.00 10.00      B   
ATOM   2026  ND2 ASN    33     -15.286 -17.415   2.897  1.00 10.00      B   
ATOM   2027 HD21 ASN    33     -14.744 -17.845   2.197  1.00 10.00      B   
ATOM   2028 HD22 ASN    33     -15.554 -16.469   2.869  1.00 10.00      B   
ATOM   2029  C   ASN    33     -16.385 -20.424   5.984  1.00 10.00      B   
ATOM   2030  O   ASN    33     -17.366 -20.715   5.298  1.00 10.00      B   
ATOM   2031  N   PRO    34     -16.461 -20.304   7.319  1.00 10.00      B   
ATOM   2032  CA  PRO    34     -17.705 -20.528   8.071  1.00 10.00      B   
ATOM   2033  CB  PRO    34     -17.277 -20.362   9.534  1.00 10.00      B   
ATOM   2034  CG  PRO    34     -16.033 -19.545   9.477  1.00 10.00      B   
ATOM   2035  CD  PRO    34     -15.342 -19.933   8.204  1.00 10.00      B   
ATOM   2036  C   PRO    34     -18.798 -19.518   7.721  1.00 10.00      B   
ATOM   2037  O   PRO    34     -19.972 -19.735   8.014  1.00 10.00      B   
ATOM   2038  N   VAL    35     -18.408 -18.421   7.089  1.00 10.00      B   
ATOM   2039  HN  VAL    35     -17.461 -18.312   6.863  1.00 10.00      B   
ATOM   2040  CA  VAL    35     -19.357 -17.384   6.708  1.00 10.00      B   
ATOM   2041  CB  VAL    35     -18.677 -16.001   6.593  1.00 10.00      B   
ATOM   2042  CG1 VAL    35     -19.715 -14.894   6.473  1.00 10.00      B   
ATOM   2043  CG2 VAL    35     -17.762 -15.754   7.782  1.00 10.00      B   
ATOM   2044  C   VAL    35     -20.023 -17.731   5.381  1.00 10.00      B   
ATOM   2045  O   VAL    35     -21.250 -17.769   5.280  1.00 10.00      B   
ATOM   2046  N   MET    36     -19.205 -18.018   4.375  1.00 10.00      B   
ATOM   2047  HN  MET    36     -18.232 -18.003   4.527  1.00 10.00      B   
ATOM   2048  CA  MET    36     -19.715 -18.353   3.050  1.00 10.00      B   
ATOM   2049  CB  MET    36     -18.629 -18.226   1.983  1.00 10.00      B   
ATOM   2050  CG  MET    36     -18.435 -16.810   1.468  1.00 10.00      B   
ATOM   2051  SD  MET    36     -19.982 -16.029   0.965  1.00 10.00      B   
ATOM   2052  CE  MET    36     -20.530 -17.145  -0.326  1.00 10.00      B   
ATOM   2053  C   MET    36     -20.349 -19.736   3.007  1.00 10.00      B   
ATOM   2054  O   MET    36     -21.250 -19.985   2.206  1.00 10.00      B   
ATOM   2055  N   PHE    37     -19.886 -20.627   3.877  1.00 10.00      B   
ATOM   2056  HN  PHE    37     -19.159 -20.369   4.486  1.00 10.00      B   
ATOM   2057  CA  PHE    37     -20.418 -21.985   3.932  1.00 10.00      B   
ATOM   2058  CB  PHE    37     -19.698 -22.813   5.000  1.00 10.00      B   
ATOM   2059  CG  PHE    37     -19.704 -24.293   4.733  1.00 10.00      B   
ATOM   2060  CD1 PHE    37     -19.309 -24.789   3.500  1.00 10.00      B   
ATOM   2061  CD2 PHE    37     -20.099 -25.186   5.714  1.00 10.00      B   
ATOM   2062  CE1 PHE    37     -19.310 -26.147   3.250  1.00 10.00      B   
ATOM   2063  CE2 PHE    37     -20.102 -26.547   5.472  1.00 10.00      B   
ATOM   2064  CZ  PHE    37     -19.706 -27.028   4.237  1.00 10.00      B   
ATOM   2065  C   PHE    37     -21.920 -21.970   4.189  1.00 10.00      B   
ATOM   2066  O   PHE    37     -22.666 -22.752   3.606  1.00 10.00      B   
ATOM   2067  N   ILE    38     -22.362 -21.059   5.049  1.00 10.00      B   
ATOM   2068  HN  ILE    38     -21.720 -20.454   5.479  1.00 10.00      B   
ATOM   2069  CA  ILE    38     -23.779 -20.937   5.366  1.00 10.00      B   
ATOM   2070  CB  ILE    38     -24.023 -19.901   6.483  1.00 10.00      B   
ATOM   2071  CG1 ILE    38     -23.221 -20.277   7.730  1.00 10.00      B   
ATOM   2072  CG2 ILE    38     -25.508 -19.803   6.812  1.00 10.00      B   
ATOM   2073  CD1 ILE    38     -23.305 -19.258   8.845  1.00 10.00      B   
ATOM   2074  C   ILE    38     -24.554 -20.532   4.116  1.00 10.00      B   
ATOM   2075  O   ILE    38     -25.606 -21.098   3.811  1.00 10.00      B   
ATOM   2076  N   VAL    39     -24.006 -19.568   3.384  1.00 10.00      B   
ATOM   2077  HN  VAL    39     -23.154 -19.175   3.677  1.00 10.00      B   
ATOM   2078  CA  VAL    39     -24.625 -19.082   2.156  1.00 10.00      B   
ATOM   2079  CB  VAL    39     -23.843 -17.884   1.573  1.00 10.00      B   
ATOM   2080  CG1 VAL    39     -24.586 -17.280   0.390  1.00 10.00      B   
ATOM   2081  CG2 VAL    39     -23.594 -16.831   2.645  1.00 10.00      B   
ATOM   2082  C   VAL    39     -24.675 -20.204   1.122  1.00 10.00      B   
ATOM   2083  O   VAL    39     -25.654 -20.349   0.390  1.00 10.00      B   
ATOM   2084  N   TRP    40     -23.608 -20.993   1.081  1.00 10.00      B   
ATOM   2085  HN  TRP    40     -22.857 -20.804   1.688  1.00 10.00      B   
ATOM   2086  CA  TRP    40     -23.503 -22.123   0.166  1.00 10.00      B   
ATOM   2087  CB  TRP    40     -22.152 -22.820   0.369  1.00 10.00      B   
ATOM   2088  CG  TRP    40     -21.885 -23.965  -0.561  1.00 10.00      B   
ATOM   2089  CD1 TRP    40     -21.356 -23.895  -1.816  1.00 10.00      B   
ATOM   2090  CD2 TRP    40     -22.125 -25.355  -0.305  1.00 10.00      B   
ATOM   2091  NE1 TRP    40     -21.247 -25.153  -2.356  1.00 10.00      B   
ATOM   2092  HE1 TRP    40     -20.886 -25.363  -3.249  1.00 10.00      B   
ATOM   2093  CE2 TRP    40     -21.716 -26.067  -1.450  1.00 10.00      B   
ATOM   2094  CE3 TRP    40     -22.643 -26.067   0.781  1.00 10.00      B   
ATOM   2095  CZ2 TRP    40     -21.811 -27.453  -1.541  1.00 10.00      B   
ATOM   2096  CZ3 TRP    40     -22.738 -27.442   0.689  1.00 10.00      B   
ATOM   2097  CH2 TRP    40     -22.324 -28.121  -0.464  1.00 10.00      B   
ATOM   2098  C   TRP    40     -24.649 -23.100   0.420  1.00 10.00      B   
ATOM   2099  O   TRP    40     -25.360 -23.499  -0.506  1.00 10.00      B   
ATOM   2100  N   ILE    41     -24.834 -23.457   1.688  1.00 10.00      B   
ATOM   2101  HN  ILE    41     -24.231 -23.099   2.377  1.00 10.00      B   
ATOM   2102  CA  ILE    41     -25.896 -24.375   2.084  1.00 10.00      B   
ATOM   2103  CB  ILE    41     -25.833 -24.697   3.596  1.00 10.00      B   
ATOM   2104  CG1 ILE    41     -24.484 -25.327   3.951  1.00 10.00      B   
ATOM   2105  CG2 ILE    41     -26.969 -25.625   4.000  1.00 10.00      B   
ATOM   2106  CD1 ILE    41     -24.235 -25.452   5.439  1.00 10.00      B   
ATOM   2107  C   ILE    41     -27.263 -23.785   1.740  1.00 10.00      B   
ATOM   2108  O   ILE    41     -28.137 -24.479   1.222  1.00 10.00      B   
ATOM   2109  N   GLY    42     -27.426 -22.493   2.009  1.00 10.00      B   
ATOM   2110  HN  GLY    42     -26.685 -21.992   2.412  1.00 10.00      B   
ATOM   2111  CA  GLY    42     -28.679 -21.820   1.723  1.00 10.00      B   
ATOM   2112  C   GLY    42     -29.013 -21.847   0.247  1.00 10.00      B   
ATOM   2113  O   GLY    42     -30.155 -22.109  -0.136  1.00 10.00      B   
ATOM   2114  N   SER    43     -28.010 -21.595  -0.584  1.00 10.00      B   
ATOM   2115  HN  SER    43     -27.122 -21.403  -0.215  1.00 10.00      B   
ATOM   2116  CA  SER    43     -28.192 -21.602  -2.027  1.00 10.00      B   
ATOM   2117  CB  SER    43     -26.905 -21.152  -2.724  1.00 10.00      B   
ATOM   2118  OG  SER    43     -26.432 -19.933  -2.170  1.00 10.00      B   
ATOM   2119  HG  SER    43     -26.085 -20.095  -1.284  1.00 10.00      B   
ATOM   2120  C   SER    43     -28.593 -22.996  -2.495  1.00 10.00      B   
ATOM   2121  O   SER    43     -29.517 -23.155  -3.294  1.00 10.00      B   
ATOM   2122  N   LEU    44     -27.905 -24.002  -1.963  1.00 10.00      B   
ATOM   2123  HN  LEU    44     -27.182 -23.801  -1.324  1.00 10.00      B   
ATOM   2124  CA  LEU    44     -28.178 -25.391  -2.303  1.00 10.00      B   
ATOM   2125  CB  LEU    44     -27.169 -26.305  -1.603  1.00 10.00      B   
ATOM   2126  CG  LEU    44     -27.258 -27.797  -1.928  1.00 10.00      B   
ATOM   2127  CD1 LEU    44     -26.860 -28.057  -3.372  1.00 10.00      B   
ATOM   2128  CD2 LEU    44     -26.387 -28.602  -0.974  1.00 10.00      B   
ATOM   2129  C   LEU    44     -29.600 -25.783  -1.906  1.00 10.00      B   
ATOM   2130  O   LEU    44     -30.340 -26.364  -2.702  1.00 10.00      B   
ATOM   2131  N   LEU    45     -29.976 -25.450  -0.674  1.00 10.00      B   
ATOM   2132  HN  LEU    45     -29.338 -24.979  -0.089  1.00 10.00      B   
ATOM   2133  CA  LEU    45     -31.304 -25.767  -0.160  1.00 10.00      B   
ATOM   2134  CB  LEU    45     -31.432 -25.358   1.308  1.00 10.00      B   
ATOM   2135  CG  LEU    45     -30.632 -26.187   2.315  1.00 10.00      B   
ATOM   2136  CD1 LEU    45     -30.817 -25.643   3.723  1.00 10.00      B   
ATOM   2137  CD2 LEU    45     -31.039 -27.650   2.250  1.00 10.00      B   
ATOM   2138  C   LEU    45     -32.399 -25.108  -0.991  1.00 10.00      B   
ATOM   2139  O   LEU    45     -33.432 -25.721  -1.265  1.00 10.00      B   
ATOM   2140  N   THR    46     -32.166 -23.866  -1.397  1.00 10.00      B   
ATOM   2141  HN  THR    46     -31.324 -23.429  -1.144  1.00 10.00      B   
ATOM   2142  CA  THR    46     -33.133 -23.137  -2.205  1.00 10.00      B   
ATOM   2143  CB  THR    46     -32.694 -21.678  -2.444  1.00 10.00      B   
ATOM   2144  OG1 THR    46     -32.377 -21.069  -1.182  1.00 10.00      B   
ATOM   2145  HG1 THR    46     -31.568 -21.465  -0.824  1.00 10.00      B   
ATOM   2146  CG2 THR    46     -33.815 -20.886  -3.104  1.00 10.00      B   
ATOM   2147  C   THR    46     -33.367 -23.852  -3.537  1.00 10.00      B   
ATOM   2148  O   THR    46     -34.503 -23.953  -4.004  1.00 10.00      B   
ATOM   2149  N   THR    47     -32.294 -24.368  -4.133  1.00 10.00      B   
ATOM   2150  HN  THR    47     -31.410 -24.252  -3.722  1.00 10.00      B   
ATOM   2151  CA  THR    47     -32.398 -25.096  -5.391  1.00 10.00      B   
ATOM   2152  CB  THR    47     -31.011 -25.530  -5.901  1.00 10.00      B   
ATOM   2153  OG1 THR    47     -30.136 -24.395  -5.918  1.00 10.00      B   
ATOM   2154  HG1 THR    47     -30.150 -23.993  -6.798  1.00 10.00      B   
ATOM   2155  CG2 THR    47     -31.105 -26.111  -7.306  1.00 10.00      B   
ATOM   2156  C   THR    47     -33.284 -26.330  -5.209  1.00 10.00      B   
ATOM   2157  O   THR    47     -34.169 -26.598  -6.025  1.00 10.00      B   
ATOM   2158  N   CYS    48     -33.059 -27.061  -4.119  1.00 10.00      B   
ATOM   2159  HN  CYS    48     -32.342 -26.793  -3.502  1.00 10.00      B   
ATOM   2160  CA  CYS    48     -33.843 -28.256  -3.822  1.00 10.00      B   
ATOM   2161  CB  CYS    48     -33.336 -28.924  -2.544  1.00 10.00      B   
ATOM   2162  SG  CYS    48     -31.562 -29.263  -2.539  1.00 10.00      B   
ATOM   2163  HG  CYS    48     -31.289 -30.003  -1.471  1.00 10.00      B   
ATOM   2164  C   CYS    48     -35.324 -27.914  -3.689  1.00 10.00      B   
ATOM   2165  O   CYS    48     -36.182 -28.597  -4.251  1.00 10.00      B   
ATOM   2166  N   ILE    49     -35.618 -26.842  -2.955  1.00 10.00      B   
ATOM   2167  HN  ILE    49     -34.888 -26.336  -2.526  1.00 10.00      B   
ATOM   2168  CA  ILE    49     -36.997 -26.405  -2.764  1.00 10.00      B   
ATOM   2169  CB  ILE    49     -37.102 -25.217  -1.781  1.00 10.00      B   
ATOM   2170  CG1 ILE    49     -36.579 -25.623  -0.402  1.00 10.00      B   
ATOM   2171  CG2 ILE    49     -38.542 -24.724  -1.675  1.00 10.00      B   
ATOM   2172  CD1 ILE    49     -36.663 -24.521   0.634  1.00 10.00      B   
ATOM   2173  C   ILE    49     -37.623 -26.024  -4.101  1.00 10.00      B   
ATOM   2174  O   ILE    49     -38.763 -26.385  -4.384  1.00 10.00      B   
ATOM   2175  N   SER    50     -36.857 -25.326  -4.933  1.00 10.00      B   
ATOM   2176  HN  SER    50     -35.945 -25.090  -4.657  1.00 10.00      B   
ATOM   2177  CA  SER    50     -37.332 -24.903  -6.245  1.00 10.00      B   
ATOM   2178  CB  SER    50     -36.259 -24.083  -6.964  1.00 10.00      B   
ATOM   2179  OG  SER    50     -35.853 -22.979  -6.171  1.00 10.00      B   
ATOM   2180  HG  SER    50     -35.271 -23.286  -5.464  1.00 10.00      B   
ATOM   2181  C   SER    50     -37.757 -26.106  -7.089  1.00 10.00      B   
ATOM   2182  O   SER    50     -38.803 -26.081  -7.740  1.00 10.00      B   
ATOM   2183  N   ILE    51     -36.951 -27.162  -7.058  1.00 10.00      B   
ATOM   2184  HN  ILE    51     -36.128 -27.120  -6.524  1.00 10.00      B   
ATOM   2185  CA  ILE    51     -37.254 -28.378  -7.806  1.00 10.00      B   
ATOM   2186  CB  ILE    51     -36.068 -29.370  -7.787  1.00 10.00      B   
ATOM   2187  CG1 ILE    51     -34.803 -28.702  -8.338  1.00 10.00      B   
ATOM   2188  CG2 ILE    51     -36.400 -30.624  -8.586  1.00 10.00      B   
ATOM   2189  CD1 ILE    51     -33.538 -29.503  -8.114  1.00 10.00      B   
ATOM   2190  C   ILE    51     -38.494 -29.055  -7.221  1.00 10.00      B   
ATOM   2191  O   ILE    51     -39.381 -29.499  -7.952  1.00 10.00      B   
ATOM   2192  N   ALA    52     -38.556 -29.106  -5.895  1.00 10.00      B   
ATOM   2193  HN  ALA    52     -37.816 -28.728  -5.367  1.00 10.00      B   
ATOM   2194  CA  ALA    52     -39.682 -29.715  -5.197  1.00 10.00      B   
ATOM   2195  CB  ALA    52     -39.419 -29.740  -3.701  1.00 10.00      B   
ATOM   2196  C   ALA    52     -40.975 -28.965  -5.494  1.00 10.00      B   
ATOM   2197  O   ALA    52     -42.037 -29.572  -5.640  1.00 10.00      B   
ATOM   2198  N   MET    53     -40.873 -27.644  -5.591  1.00 10.00      B   
ATOM   2199  HN  MET    53     -39.993 -27.221  -5.458  1.00 10.00      B   
ATOM   2200  CA  MET    53     -42.027 -26.802  -5.878  1.00 10.00      B   
ATOM   2201  CB  MET    53     -41.711 -25.329  -5.612  1.00 10.00      B   
ATOM   2202  CG  MET    53     -41.596 -24.965  -4.140  1.00 10.00      B   
ATOM   2203  SD  MET    53     -41.180 -23.228  -3.890  1.00 10.00      B   
ATOM   2204  CE  MET    53     -42.672 -22.436  -4.480  1.00 10.00      B   
ATOM   2205  C   MET    53     -42.487 -26.987  -7.318  1.00 10.00      B   
ATOM   2206  O   MET    53     -43.665 -26.810  -7.632  1.00 10.00      B   
ATOM   2207  N   ALA    54     -41.552 -27.337  -8.192  1.00 10.00      B   
ATOM   2208  HN  ALA    54     -40.624 -27.445  -7.886  1.00 10.00      B   
ATOM   2209  CA  ALA    54     -41.871 -27.566  -9.594  1.00 10.00      B   
ATOM   2210  CB  ALA    54     -40.610 -27.515 -10.442  1.00 10.00      B   
ATOM   2211  C   ALA    54     -42.558 -28.915  -9.747  1.00 10.00      B   
ATOM   2212  O   ALA    54     -43.484 -29.069 -10.540  1.00 10.00      B   
ATOM   2213  N   SER    55     -42.095 -29.882  -8.969  1.00 10.00      B   
ATOM   2214  HN  SER    55     -41.345 -29.688  -8.366  1.00 10.00      B   
ATOM   2215  CA  SER    55     -42.649 -31.223  -8.991  1.00 10.00      B   
ATOM   2216  CB  SER    55     -41.704 -32.180  -8.256  1.00 10.00      B   
ATOM   2217  OG  SER    55     -42.283 -33.462  -8.104  1.00 10.00      B   
ATOM   2218  HG  SER    55     -41.772 -34.107  -8.611  1.00 10.00      B   
ATOM   2219  C   SER    55     -44.040 -31.249  -8.355  1.00 10.00      B   
ATOM   2220  O   SER    55     -45.022 -31.636  -8.996  1.00 10.00      B   
ATOM   2221  N   GLY    56     -44.124 -30.831  -7.097  1.00 10.00      B   
ATOM   2222  HN  GLY    56     -43.312 -30.525  -6.634  1.00 10.00      B   
ATOM   2223  CA  GLY    56     -45.396 -30.821  -6.403  1.00 10.00      B   
ATOM   2224  C   GLY    56     -45.239 -30.506  -4.931  1.00 10.00      B   
ATOM   2225  O   GLY    56     -44.931 -31.387  -4.127  1.00 10.00      B   
ATOM   2226  N   ALA    57     -45.440 -29.248  -4.578  1.00 10.00      B   
ATOM   2227  HN  ALA    57     -45.689 -28.591  -5.264  1.00 10.00      B   
ATOM   2228  CA  ALA    57     -45.315 -28.810  -3.197  1.00 10.00      B   
ATOM   2229  CB  ALA    57     -44.019 -28.037  -3.014  1.00 10.00      B   
ATOM   2230  C   ALA    57     -46.506 -27.947  -2.807  1.00 10.00      B   
ATOM   2231  O   ALA    57     -47.497 -27.880  -3.538  1.00 10.00      B   
ATOM   2232  N   MET    58     -46.412 -27.291  -1.660  1.00 10.00      B   
ATOM   2233  HN  MET    58     -45.600 -27.391  -1.115  1.00 10.00      B   
ATOM   2234  CA  MET    58     -47.486 -26.427  -1.189  1.00 10.00      B   
ATOM   2235  CB  MET    58     -47.345 -26.097   0.303  1.00 10.00      B   
ATOM   2236  CG  MET    58     -47.718 -27.240   1.235  1.00 10.00      B   
ATOM   2237  SD  MET    58     -47.555 -26.801   2.978  1.00 10.00      B   
ATOM   2238  CE  MET    58     -45.774 -26.839   3.175  1.00 10.00      B   
ATOM   2239  C   MET    58     -47.607 -25.164  -2.052  1.00 10.00      B   
ATOM   2240  O   MET    58     -48.651 -24.936  -2.662  1.00 10.00      B   
ATOM   2241  N   PRO    59     -46.554 -24.323  -2.133  1.00 10.00      B   
ATOM   2242  CA  PRO    59     -46.588 -23.111  -2.949  1.00 10.00      B   
ATOM   2243  CB  PRO    59     -45.476 -22.235  -2.348  1.00 10.00      B   
ATOM   2244  CG  PRO    59     -44.902 -23.016  -1.206  1.00 10.00      B   
ATOM   2245  CD  PRO    59     -45.265 -24.451  -1.446  1.00 10.00      B   
ATOM   2246  C   PRO    59     -46.283 -23.432  -4.413  1.00 10.00      B   
ATOM   2247  O   PRO    59     -45.405 -24.248  -4.710  1.00 10.00      B   
ATOM   2248  N   GLY    60     -47.004 -22.797  -5.328  1.00 10.00      B   
ATOM   2249  HN  GLY    60     -47.687 -22.150  -5.042  1.00 10.00      B   
ATOM   2250  CA  GLY    60     -46.793 -23.051  -6.745  1.00 10.00      B   
ATOM   2251  C   GLY    60     -45.940 -21.991  -7.417  1.00 10.00      B   
ATOM   2252  O   GLY    60     -45.657 -22.081  -8.612  1.00 10.00      B   
ATOM   2253  N   ASN    61     -45.530 -20.990  -6.649  1.00 10.00      B   
ATOM   2254  HN  ASN    61     -45.798 -20.974  -5.705  1.00 10.00      B   
ATOM   2255  CA  ASN    61     -44.704 -19.902  -7.171  1.00 10.00      B   
ATOM   2256  CB  ASN    61     -44.815 -18.673  -6.265  1.00 10.00      B   
ATOM   2257  CG  ASN    61     -44.445 -17.376  -6.965  1.00 10.00      B   
ATOM   2258  OD1 ASN    61     -43.768 -17.375  -7.995  1.00 10.00      B   
ATOM   2259  ND2 ASN    61     -44.876 -16.261  -6.398  1.00 10.00      B   
ATOM   2260 HD21 ASN    61     -45.401 -16.333  -5.573  1.00 10.00      B   
ATOM   2261 HD22 ASN    61     -44.646 -15.402  -6.818  1.00 10.00      B   
ATOM   2262  C   ASN    61     -43.242 -20.335  -7.290  1.00 10.00      B   
ATOM   2263  O   ASN    61     -42.367 -19.820  -6.587  1.00 10.00      B   
ATOM   2264  N   ALA    62     -42.985 -21.280  -8.187  1.00 10.00      B   
ATOM   2265  HN  ALA    62     -43.725 -21.633  -8.734  1.00 10.00      B   
ATOM   2266  CA  ALA    62     -41.639 -21.796  -8.395  1.00 10.00      B   
ATOM   2267  CB  ALA    62     -41.680 -23.094  -9.187  1.00 10.00      B   
ATOM   2268  C   ALA    62     -40.760 -20.767  -9.094  1.00 10.00      B   
ATOM   2269  O   ALA    62     -39.543 -20.754  -8.913  1.00 10.00      B   
ATOM   2270  N   LEU    63     -41.387 -19.904  -9.887  1.00 10.00      B   
ATOM   2271  HN  LEU    63     -42.360 -19.980  -9.993  1.00 10.00      B   
ATOM   2272  CA  LEU    63     -40.672 -18.862 -10.617  1.00 10.00      B   
ATOM   2273  CB  LEU    63     -41.633 -18.077 -11.512  1.00 10.00      B   
ATOM   2274  CG  LEU    63     -42.264 -18.849 -12.672  1.00 10.00      B   
ATOM   2275  CD1 LEU    63     -43.306 -17.992 -13.370  1.00 10.00      B   
ATOM   2276  CD2 LEU    63     -41.202 -19.305 -13.660  1.00 10.00      B   
ATOM   2277  C   LEU    63     -39.961 -17.910  -9.663  1.00 10.00      B   
ATOM   2278  O   LEU    63     -38.863 -17.430  -9.951  1.00 10.00      B   
ATOM   2279  N   PHE    64     -40.594 -17.649  -8.525  1.00 10.00      B   
ATOM   2280  HN  PHE    64     -41.467 -18.066  -8.359  1.00 10.00      B   
ATOM   2281  CA  PHE    64     -40.035 -16.754  -7.520  1.00 10.00      B   
ATOM   2282  CB  PHE    64     -41.117 -16.343  -6.518  1.00 10.00      B   
ATOM   2283  CG  PHE    64     -40.821 -15.072  -5.773  1.00 10.00      B   
ATOM   2284  CD1 PHE    64     -40.716 -13.863  -6.445  1.00 10.00      B   
ATOM   2285  CD2 PHE    64     -40.658 -15.085  -4.399  1.00 10.00      B   
ATOM   2286  CE1 PHE    64     -40.452 -12.692  -5.758  1.00 10.00      B   
ATOM   2287  CE2 PHE    64     -40.393 -13.920  -3.707  1.00 10.00      B   
ATOM   2288  CZ  PHE    64     -40.290 -12.721  -4.387  1.00 10.00      B   
ATOM   2289  C   PHE    64     -38.870 -17.415  -6.793  1.00 10.00      B   
ATOM   2290  O   PHE    64     -37.807 -16.818  -6.637  1.00 10.00      B   
ATOM   2291  N   SER    65     -39.073 -18.655  -6.364  1.00 10.00      B   
ATOM   2292  HN  SER    65     -39.944 -19.079  -6.521  1.00 10.00      B   
ATOM   2293  CA  SER    65     -38.047 -19.404  -5.651  1.00 10.00      B   
ATOM   2294  CB  SER    65     -38.615 -20.748  -5.207  1.00 10.00      B   
ATOM   2295  OG  SER    65     -39.971 -20.599  -4.811  1.00 10.00      B   
ATOM   2296  HG  SER    65     -40.316 -21.455  -4.521  1.00 10.00      B   
ATOM   2297  C   SER    65     -36.800 -19.612  -6.508  1.00 10.00      B   
ATOM   2298  O   SER    65     -35.678 -19.413  -6.042  1.00 10.00      B   
ATOM   2299  N   ALA    66     -37.008 -19.982  -7.769  1.00 10.00      B   
ATOM   2300  HN  ALA    66     -37.931 -20.102  -8.087  1.00 10.00      B   
ATOM   2301  CA  ALA    66     -35.906 -20.222  -8.693  1.00 10.00      B   
ATOM   2302  CB  ALA    66     -36.421 -20.772 -10.013  1.00 10.00      B   
ATOM   2303  C   ALA    66     -35.090 -18.957  -8.920  1.00 10.00      B   
ATOM   2304  O   ALA    66     -33.891 -19.019  -9.207  1.00 10.00      B   
ATOM   2305  N   ALA    67     -35.747 -17.813  -8.797  1.00 10.00      B   
ATOM   2306  HN  ALA    67     -36.702 -17.834  -8.577  1.00 10.00      B   
ATOM   2307  CA  ALA    67     -35.086 -16.528  -8.974  1.00 10.00      B   
ATOM   2308  CB  ALA    67     -36.116 -15.412  -9.076  1.00 10.00      B   
ATOM   2309  C   ALA    67     -34.133 -16.266  -7.814  1.00 10.00      B   
ATOM   2310  O   ALA    67     -33.085 -15.640  -7.982  1.00 10.00      B   
ATOM   2311  N   ILE    68     -34.500 -16.762  -6.641  1.00 10.00      B   
ATOM   2312  HN  ILE    68     -35.343 -17.261  -6.575  1.00 10.00      B   
ATOM   2313  CA  ILE    68     -33.682 -16.593  -5.449  1.00 10.00      B   
ATOM   2314  CB  ILE    68     -34.442 -16.994  -4.166  1.00 10.00      B   
ATOM   2315  CG1 ILE    68     -35.824 -16.338  -4.138  1.00 10.00      B   
ATOM   2316  CG2 ILE    68     -33.649 -16.595  -2.929  1.00 10.00      B   
ATOM   2317  CD1 ILE    68     -36.730 -16.861  -3.046  1.00 10.00      B   
ATOM   2318  C   ILE    68     -32.404 -17.417  -5.564  1.00 10.00      B   
ATOM   2319  O   ILE    68     -31.302 -16.884  -5.437  1.00 10.00      B   
ATOM   2320  N   SER    69     -32.557 -18.712  -5.840  1.00 10.00      B   
ATOM   2321  HN  SER    69     -33.464 -19.078  -5.958  1.00 10.00      B   
ATOM   2322  CA  SER    69     -31.414 -19.609  -5.976  1.00 10.00      B   
ATOM   2323  CB  SER    69     -31.899 -21.038  -6.224  1.00 10.00      B   
ATOM   2324  OG  SER    69     -33.207 -21.029  -6.769  1.00 10.00      B   
ATOM   2325  HG  SER    69     -33.259 -21.668  -7.490  1.00 10.00      B   
ATOM   2326  C   SER    69     -30.497 -19.155  -7.108  1.00 10.00      B   
ATOM   2327  O   SER    69     -29.273 -19.260  -7.009  1.00 10.00      B   
ATOM   2328  N   GLY    70     -31.106 -18.628  -8.166  1.00 10.00      B   
ATOM   2329  HN  GLY    70     -32.085 -18.564  -8.170  1.00 10.00      B   
ATOM   2330  CA  GLY    70     -30.353 -18.151  -9.307  1.00 10.00      B   
ATOM   2331  C   GLY    70     -29.328 -17.106  -8.920  1.00 10.00      B   
ATOM   2332  O   GLY    70     -28.186 -17.159  -9.369  1.00 10.00      B   
ATOM   2333  N   TRP    71     -29.734 -16.163  -8.077  1.00 10.00      B   
ATOM   2334  HN  TRP    71     -30.659 -16.181  -7.751  1.00 10.00      B   
ATOM   2335  CA  TRP    71     -28.842 -15.104  -7.622  1.00 10.00      B   
ATOM   2336  CB  TRP    71     -29.635 -13.857  -7.227  1.00 10.00      B   
ATOM   2337  CG  TRP    71     -29.982 -12.973  -8.384  1.00 10.00      B   
ATOM   2338  CD1 TRP    71     -31.119 -13.014  -9.134  1.00 10.00      B   
ATOM   2339  CD2 TRP    71     -29.178 -11.919  -8.927  1.00 10.00      B   
ATOM   2340  NE1 TRP    71     -31.077 -12.048 -10.110  1.00 10.00      B   
ATOM   2341  HE1 TRP    71     -31.782 -11.876 -10.774  1.00 10.00      B   
ATOM   2342  CE2 TRP    71     -29.895 -11.361 -10.004  1.00 10.00      B   
ATOM   2343  CE3 TRP    71     -27.924 -11.391  -8.606  1.00 10.00      B   
ATOM   2344  CZ2 TRP    71     -29.399 -10.302 -10.761  1.00 10.00      B   
ATOM   2345  CZ3 TRP    71     -27.433 -10.341  -9.358  1.00 10.00      B   
ATOM   2346  CH2 TRP    71     -28.169  -9.807 -10.424  1.00 10.00      B   
ATOM   2347  C   TRP    71     -27.972 -15.574  -6.458  1.00 10.00      B   
ATOM   2348  O   TRP    71     -26.827 -15.140  -6.311  1.00 10.00      B   
ATOM   2349  N   LEU    72     -28.517 -16.465  -5.634  1.00 10.00      B   
ATOM   2350  HN  LEU    72     -29.440 -16.766  -5.793  1.00 10.00      B   
ATOM   2351  CA  LEU    72     -27.785 -16.996  -4.486  1.00 10.00      B   
ATOM   2352  CB  LEU    72     -28.653 -17.951  -3.666  1.00 10.00      B   
ATOM   2353  CG  LEU    72     -29.694 -17.301  -2.753  1.00 10.00      B   
ATOM   2354  CD1 LEU    72     -30.353 -18.349  -1.870  1.00 10.00      B   
ATOM   2355  CD2 LEU    72     -29.064 -16.203  -1.909  1.00 10.00      B   
ATOM   2356  C   LEU    72     -26.505 -17.691  -4.924  1.00 10.00      B   
ATOM   2357  O   LEU    72     -25.434 -17.449  -4.364  1.00 10.00      B   
ATOM   2358  N   TRP    73     -26.613 -18.542  -5.937  1.00 10.00      B   
ATOM   2359  HN  TRP    73     -27.495 -18.701  -6.343  1.00 10.00      B   
ATOM   2360  CA  TRP    73     -25.452 -19.254  -6.449  1.00 10.00      B   
ATOM   2361  CB  TRP    73     -25.853 -20.306  -7.481  1.00 10.00      B   
ATOM   2362  CG  TRP    73     -26.312 -21.587  -6.854  1.00 10.00      B   
ATOM   2363  CD1 TRP    73     -27.595 -21.942  -6.561  1.00 10.00      B   
ATOM   2364  CD2 TRP    73     -25.487 -22.679  -6.430  1.00 10.00      B   
ATOM   2365  NE1 TRP    73     -27.622 -23.189  -5.984  1.00 10.00      B   
ATOM   2366  HE1 TRP    73     -28.435 -23.664  -5.684  1.00 10.00      B   
ATOM   2367  CE2 TRP    73     -26.342 -23.664  -5.894  1.00 10.00      B   
ATOM   2368  CE3 TRP    73     -24.110 -22.923  -6.455  1.00 10.00      B   
ATOM   2369  CZ2 TRP    73     -25.865 -24.870  -5.386  1.00 10.00      B   
ATOM   2370  CZ3 TRP    73     -23.640 -24.120  -5.950  1.00 10.00      B   
ATOM   2371  CH2 TRP    73     -24.514 -25.079  -5.423  1.00 10.00      B   
ATOM   2372  C   TRP    73     -24.433 -18.276  -7.020  1.00 10.00      B   
ATOM   2373  O   TRP    73     -23.227 -18.497  -6.924  1.00 10.00      B   
ATOM   2374  N   ILE    74     -24.928 -17.178  -7.591  1.00 10.00      B   
ATOM   2375  HN  ILE    74     -25.900 -17.058  -7.634  1.00 10.00      B   
ATOM   2376  CA  ILE    74     -24.058 -16.148  -8.148  1.00 10.00      B   
ATOM   2377  CB  ILE    74     -24.861 -15.064  -8.907  1.00 10.00      B   
ATOM   2378  CG1 ILE    74     -25.572 -15.678 -10.114  1.00 10.00      B   
ATOM   2379  CG2 ILE    74     -23.955 -13.925  -9.356  1.00 10.00      B   
ATOM   2380  CD1 ILE    74     -26.473 -14.713 -10.855  1.00 10.00      B   
ATOM   2381  C   ILE    74     -23.258 -15.510  -7.015  1.00 10.00      B   
ATOM   2382  O   ILE    74     -22.085 -15.181  -7.175  1.00 10.00      B   
ATOM   2383  N   THR    75     -23.901 -15.375  -5.859  1.00 10.00      B   
ATOM   2384  HN  THR    75     -24.837 -15.667  -5.799  1.00 10.00      B   
ATOM   2385  CA  THR    75     -23.259 -14.808  -4.681  1.00 10.00      B   
ATOM   2386  CB  THR    75     -24.261 -14.683  -3.514  1.00 10.00      B   
ATOM   2387  OG1 THR    75     -25.322 -13.792  -3.888  1.00 10.00      B   
ATOM   2388  HG1 THR    75     -25.827 -14.178  -4.617  1.00 10.00      B   
ATOM   2389  CG2 THR    75     -23.579 -14.152  -2.261  1.00 10.00      B   
ATOM   2390  C   THR    75     -22.081 -15.691  -4.260  1.00 10.00      B   
ATOM   2391  O   THR    75     -20.999 -15.193  -3.937  1.00 10.00      B   
ATOM   2392  N   VAL    76     -22.299 -17.004  -4.292  1.00 10.00      B   
ATOM   2393  HN  VAL    76     -23.185 -17.335  -4.560  1.00 10.00      B   
ATOM   2394  CA  VAL    76     -21.260 -17.966  -3.939  1.00 10.00      B   
ATOM   2395  CB  VAL    76     -21.812 -19.410  -3.884  1.00 10.00      B   
ATOM   2396  CG1 VAL    76     -20.726 -20.392  -3.464  1.00 10.00      B   
ATOM   2397  CG2 VAL    76     -23.005 -19.500  -2.942  1.00 10.00      B   
ATOM   2398  C   VAL    76     -20.130 -17.892  -4.962  1.00 10.00      B   
ATOM   2399  O   VAL    76     -18.948 -17.905  -4.607  1.00 10.00      B   
ATOM   2400  N   LEU    77     -20.509 -17.794  -6.234  1.00 10.00      B   
ATOM   2401  HN  LEU    77     -21.470 -17.797  -6.448  1.00 10.00      B   
ATOM   2402  CA  LEU    77     -19.540 -17.695  -7.318  1.00 10.00      B   
ATOM   2403  CB  LEU    77     -20.244 -17.680  -8.677  1.00 10.00      B   
ATOM   2404  CG  LEU    77     -20.896 -18.992  -9.110  1.00 10.00      B   
ATOM   2405  CD1 LEU    77     -21.760 -18.778 -10.345  1.00 10.00      B   
ATOM   2406  CD2 LEU    77     -19.839 -20.056  -9.369  1.00 10.00      B   
ATOM   2407  C   LEU    77     -18.683 -16.445  -7.163  1.00 10.00      B   
ATOM   2408  O   LEU    77     -17.464 -16.503  -7.287  1.00 10.00      B   
ATOM   2409  N   PHE    78     -19.330 -15.319  -6.876  1.00 10.00      B   
ATOM   2410  HN  PHE    78     -20.310 -15.342  -6.787  1.00 10.00      B   
ATOM   2411  CA  PHE    78     -18.629 -14.048  -6.701  1.00 10.00      B   
ATOM   2412  CB  PHE    78     -19.612 -12.900  -6.461  1.00 10.00      B   
ATOM   2413  CG  PHE    78     -20.078 -12.216  -7.714  1.00 10.00      B   
ATOM   2414  CD1 PHE    78     -19.213 -12.017  -8.776  1.00 10.00      B   
ATOM   2415  CD2 PHE    78     -21.380 -11.767  -7.827  1.00 10.00      B   
ATOM   2416  CE1 PHE    78     -19.639 -11.384  -9.929  1.00 10.00      B   
ATOM   2417  CE2 PHE    78     -21.814 -11.134  -8.976  1.00 10.00      B   
ATOM   2418  CZ  PHE    78     -20.943 -10.942 -10.028  1.00 10.00      B   
ATOM   2419  C   PHE    78     -17.618 -14.113  -5.563  1.00 10.00      B   
ATOM   2420  O   PHE    78     -16.498 -13.622  -5.695  1.00 10.00      B   
ATOM   2421  N   ALA    79     -18.015 -14.727  -4.454  1.00 10.00      B   
ATOM   2422  HN  ALA    79     -18.923 -15.097  -4.413  1.00 10.00      B   
ATOM   2423  CA  ALA    79     -17.144 -14.857  -3.291  1.00 10.00      B   
ATOM   2424  CB  ALA    79     -17.882 -15.527  -2.148  1.00 10.00      B   
ATOM   2425  C   ALA    79     -15.888 -15.640  -3.643  1.00 10.00      B   
ATOM   2426  O   ALA    79     -14.772 -15.222  -3.333  1.00 10.00      B   
ATOM   2427  N   ASN    80     -16.077 -16.772  -4.304  1.00 10.00      B   
ATOM   2428  HN  ASN    80     -16.993 -17.052  -4.520  1.00 10.00      B   
ATOM   2429  CA  ASN    80     -14.955 -17.609  -4.710  1.00 10.00      B   
ATOM   2430  CB  ASN    80     -15.437 -18.971  -5.219  1.00 10.00      B   
ATOM   2431  CG  ASN    80     -15.757 -19.948  -4.101  1.00 10.00      B   
ATOM   2432  OD1 ASN    80     -15.186 -19.883  -3.010  1.00 10.00      B   
ATOM   2433  ND2 ASN    80     -16.671 -20.871  -4.369  1.00 10.00      B   
ATOM   2434 HD21 ASN    80     -17.083 -20.873  -5.260  1.00 10.00      B   
ATOM   2435 HD22 ASN    80     -16.898 -21.515  -3.666  1.00 10.00      B   
ATOM   2436  C   ASN    80     -14.132 -16.909  -5.785  1.00 10.00      B   
ATOM   2437  O   ASN    80     -12.906 -16.986  -5.788  1.00 10.00      B   
ATOM   2438  N   PHE    81     -14.823 -16.213  -6.684  1.00 10.00      B   
ATOM   2439  HN  PHE    81     -15.803 -16.191  -6.613  1.00 10.00      B   
ATOM   2440  CA  PHE    81     -14.184 -15.485  -7.777  1.00 10.00      B   
ATOM   2441  CB  PHE    81     -15.254 -14.872  -8.692  1.00 10.00      B   
ATOM   2442  CG  PHE    81     -14.743 -14.367 -10.015  1.00 10.00      B   
ATOM   2443  CD1 PHE    81     -14.735 -15.189 -11.130  1.00 10.00      B   
ATOM   2444  CD2 PHE    81     -14.280 -13.068 -10.145  1.00 10.00      B   
ATOM   2445  CE1 PHE    81     -14.273 -14.727 -12.347  1.00 10.00      B   
ATOM   2446  CE2 PHE    81     -13.816 -12.600 -11.358  1.00 10.00      B   
ATOM   2447  CZ  PHE    81     -13.813 -13.430 -12.460  1.00 10.00      B   
ATOM   2448  C   PHE    81     -13.273 -14.391  -7.236  1.00 10.00      B   
ATOM   2449  O   PHE    81     -12.148 -14.220  -7.706  1.00 10.00      B   
ATOM   2450  N   ALA    82     -13.767 -13.664  -6.241  1.00 10.00      B   
ATOM   2451  HN  ALA    82     -14.673 -13.858  -5.914  1.00 10.00      B   
ATOM   2452  CA  ALA    82     -13.013 -12.584  -5.627  1.00 10.00      B   
ATOM   2453  CB  ALA    82     -13.840 -11.908  -4.543  1.00 10.00      B   
ATOM   2454  C   ALA    82     -11.692 -13.094  -5.059  1.00 10.00      B   
ATOM   2455  O   ALA    82     -10.627 -12.545  -5.352  1.00 10.00      B   
ATOM   2456  N   GLU    83     -11.767 -14.155  -4.264  1.00 10.00      B   
ATOM   2457  HN  GLU    83     -12.646 -14.550  -4.074  1.00 10.00      B   
ATOM   2458  CA  GLU    83     -10.578 -14.740  -3.657  1.00 10.00      B   
ATOM   2459  CB  GLU    83     -10.965 -15.793  -2.618  1.00 10.00      B   
ATOM   2460  CG  GLU    83      -9.835 -16.164  -1.673  1.00 10.00      B   
ATOM   2461  CD  GLU    83     -10.168 -17.344  -0.792  1.00 10.00      B   
ATOM   2462  OE1 GLU    83     -11.185 -17.285  -0.068  1.00 10.00      B   
ATOM   2463  OE2 GLU    83      -9.401 -18.331  -0.802  1.00 10.00      B   
ATOM   2464  C   GLU    83      -9.670 -15.355  -4.719  1.00 10.00      B   
ATOM   2465  O   GLU    83      -8.444 -15.243  -4.645  1.00 10.00      B   
ATOM   2466  N   ALA    84     -10.276 -15.997  -5.711  1.00 10.00      B   
ATOM   2467  HN  ALA    84     -11.259 -16.049  -5.720  1.00 10.00      B   
ATOM   2468  CA  ALA    84      -9.524 -16.627  -6.785  1.00 10.00      B   
ATOM   2469  CB  ALA    84     -10.446 -17.410  -7.706  1.00 10.00      B   
ATOM   2470  C   ALA    84      -8.722 -15.595  -7.570  1.00 10.00      B   
ATOM   2471  O   ALA    84      -7.574 -15.847  -7.941  1.00 10.00      B   
ATOM   2472  N   LEU    85      -9.322 -14.430  -7.806  1.00 10.00      B   
ATOM   2473  HN  LEU    85     -10.240 -14.286  -7.480  1.00 10.00      B   
ATOM   2474  CA  LEU    85      -8.655 -13.365  -8.547  1.00 10.00      B   
ATOM   2475  CB  LEU    85      -9.609 -12.199  -8.823  1.00 10.00      B   
ATOM   2476  CG  LEU    85      -9.099 -11.122  -9.787  1.00 10.00      B   
ATOM   2477  CD1 LEU    85      -8.735 -11.727 -11.137  1.00 10.00      B   
ATOM   2478  CD2 LEU    85     -10.134 -10.021  -9.955  1.00 10.00      B   
ATOM   2479  C   LEU    85      -7.413 -12.886  -7.804  1.00 10.00      B   
ATOM   2480  O   LEU    85      -6.370 -12.636  -8.414  1.00 10.00      B   
ATOM   2481  N   ALA    86      -7.530 -12.778  -6.484  1.00 10.00      B   
ATOM   2482  HN  ALA    86      -8.394 -12.981  -6.063  1.00 10.00      B   
ATOM   2483  CA  ALA    86      -6.417 -12.354  -5.646  1.00 10.00      B   
ATOM   2484  CB  ALA    86      -6.861 -12.253  -4.196  1.00 10.00      B   
ATOM   2485  C   ALA    86      -5.256 -13.334  -5.788  1.00 10.00      B   
ATOM   2486  O   ALA    86      -4.089 -12.935  -5.826  1.00 10.00      B   
ATOM   2487  N   GLU    87      -5.594 -14.617  -5.880  1.00 10.00      B   
ATOM   2488  HN  GLU    87      -6.543 -14.861  -5.829  1.00 10.00      B   
ATOM   2489  CA  GLU    87      -4.603 -15.670  -6.042  1.00 10.00      B   
ATOM   2490  CB  GLU    87      -5.257 -17.040  -5.893  1.00 10.00      B   
ATOM   2491  CG  GLU    87      -5.432 -17.511  -4.463  1.00 10.00      B   
ATOM   2492  CD  GLU    87      -5.642 -19.009  -4.385  1.00 10.00      B   
ATOM   2493  OE1 GLU    87      -5.880 -19.640  -5.440  1.00 10.00      B   
ATOM   2494  OE2 GLU    87      -5.559 -19.568  -3.273  1.00 10.00      B   
ATOM   2495  C   GLU    87      -3.939 -15.587  -7.411  1.00 10.00      B   
ATOM   2496  O   GLU    87      -2.712 -15.633  -7.517  1.00 10.00      B   
ATOM   2497  N   GLY    88      -4.760 -15.470  -8.453  1.00 10.00      B   
ATOM   2498  HN  GLY    88      -5.732 -15.446  -8.297  1.00 10.00      B   
ATOM   2499  CA  GLY    88      -4.250 -15.386  -9.811  1.00 10.00      B   
ATOM   2500  C   GLY    88      -3.301 -14.222  -9.999  1.00 10.00      B   
ATOM   2501  O   GLY    88      -2.261 -14.355 -10.645  1.00 10.00      B   
ATOM   2502  N   ARG    89      -3.657 -13.082  -9.419  1.00 10.00      B   
ATOM   2503  HN  ARG    89      -4.507 -13.045  -8.924  1.00 10.00      B   
ATOM   2504  CA  ARG    89      -2.836 -11.880  -9.512  1.00 10.00      B   
ATOM   2505  CB  ARG    89      -3.534 -10.705  -8.824  1.00 10.00      B   
ATOM   2506  CG  ARG    89      -3.077  -9.340  -9.311  1.00 10.00      B   
ATOM   2507  CD  ARG    89      -3.688  -8.223  -8.479  1.00 10.00      B   
ATOM   2508  NE  ARG    89      -2.955  -8.005  -7.233  1.00 10.00      B   
ATOM   2509  HE  ARG    89      -3.081  -8.662  -6.512  1.00 10.00      B   
ATOM   2510  CZ  ARG    89      -2.139  -6.975  -7.022  1.00 10.00      B   
ATOM   2511  NH1 ARG    89      -1.953  -6.065  -7.971  1.00 10.00      B   
ATOM   2512 HH11 ARG    89      -1.310  -5.260  -7.807  1.00 10.00      B   
ATOM   2513 HH12 ARG    89      -2.449  -6.151  -8.884  1.00 10.00      B   
ATOM   2514  NH2 ARG    89      -1.511  -6.858  -5.860  1.00 10.00      B   
ATOM   2515 HH21 ARG    89      -0.867  -6.054  -5.692  1.00 10.00      B   
ATOM   2516 HH22 ARG    89      -1.657  -7.573  -5.105  1.00 10.00      B   
ATOM   2517  C   ARG    89      -1.465 -12.113  -8.880  1.00 10.00      B   
ATOM   2518  O   ARG    89      -0.434 -11.730  -9.441  1.00 10.00      B   
ATOM   2519  N   SER    90      -1.464 -12.758  -7.719  1.00 10.00      B   
ATOM   2520  HN  SER    90      -2.317 -13.045  -7.331  1.00 10.00      B   
ATOM   2521  CA  SER    90      -0.227 -13.052  -7.007  1.00 10.00      B   
ATOM   2522  CB  SER    90      -0.535 -13.562  -5.598  1.00 10.00      B   
ATOM   2523  OG  SER    90      -1.387 -12.660  -4.909  1.00 10.00      B   
ATOM   2524  HG  SER    90      -2.306 -12.887  -5.087  1.00 10.00      B   
ATOM   2525  C   SER    90       0.608 -14.075  -7.773  1.00 10.00      B   
ATOM   2526  O   SER    90       1.836 -13.971  -7.840  1.00 10.00      B   
ATOM   2527  N   LYS    91      -0.071 -15.052  -8.367  1.00 10.00      B   
ATOM   2528  HN  LYS    91      -1.050 -15.074  -8.278  1.00 10.00      B   
ATOM   2529  CA  LYS    91       0.597 -16.091  -9.142  1.00 10.00      B   
ATOM   2530  CB  LYS    91      -0.405 -17.157  -9.599  1.00 10.00      B   
ATOM   2531  CG  LYS    91       0.206 -18.267 -10.443  1.00 10.00      B   
ATOM   2532  CD  LYS    91      -0.865 -19.180 -11.016  1.00 10.00      B   
ATOM   2533  CE  LYS    91      -0.279 -20.182 -11.998  1.00 10.00      B   
ATOM   2534  NZ  LYS    91      -1.339 -21.000 -12.648  1.00 10.00      B   
ATOM   2535  HZ1 LYS    91      -2.079 -20.383 -13.037  1.00 10.00      B   
ATOM   2536  HZ2 LYS    91      -1.772 -21.642 -11.953  1.00 10.00      B   
ATOM   2537  HZ3 LYS    91      -0.933 -21.566 -13.421  1.00 10.00      B   
ATOM   2538  C   LYS    91       1.304 -15.482 -10.347  1.00 10.00      B   
ATOM   2539  O   LYS    91       2.468 -15.779 -10.612  1.00 10.00      B   
ATOM   2540  N   ALA    92       0.596 -14.610 -11.059  1.00 10.00      B   
ATOM   2541  HN  ALA    92      -0.331 -14.414 -10.792  1.00 10.00      B   
ATOM   2542  CA  ALA    92       1.152 -13.948 -12.233  1.00 10.00      B   
ATOM   2543  CB  ALA    92       0.083 -13.128 -12.938  1.00 10.00      B   
ATOM   2544  C   ALA    92       2.337 -13.067 -11.846  1.00 10.00      B   
ATOM   2545  O   ALA    92       3.295 -12.924 -12.607  1.00 10.00      B   
ATOM   2546  N   GLN    93       2.266 -12.494 -10.651  1.00 10.00      B   
ATOM   2547  HN  GLN    93       1.474 -12.654 -10.093  1.00 10.00      B   
ATOM   2548  CA  GLN    93       3.326 -11.638 -10.145  1.00 10.00      B   
ATOM   2549  CB  GLN    93       2.875 -10.953  -8.848  1.00 10.00      B   
ATOM   2550  CG  GLN    93       3.860  -9.944  -8.276  1.00 10.00      B   
ATOM   2551  CD  GLN    93       4.327  -8.934  -9.304  1.00 10.00      B   
ATOM   2552  OE1 GLN    93       3.659  -7.932  -9.559  1.00 10.00      B   
ATOM   2553  NE2 GLN    93       5.487  -9.183  -9.890  1.00 10.00      B   
ATOM   2554 HE21 GLN    93       5.972  -9.997  -9.628  1.00 10.00      B   
ATOM   2555 HE22 GLN    93       5.816  -8.549 -10.563  1.00 10.00      B   
ATOM   2556  C   GLN    93       4.599 -12.449  -9.912  1.00 10.00      B   
ATOM   2557  O   GLN    93       5.659 -12.122 -10.446  1.00 10.00      B   
ATOM   2558  N   ALA    94       4.479 -13.527  -9.144  1.00 10.00      B   
ATOM   2559  HN  ALA    94       3.596 -13.757  -8.778  1.00 10.00      B   
ATOM   2560  CA  ALA    94       5.622 -14.382  -8.836  1.00 10.00      B   
ATOM   2561  CB  ALA    94       5.253 -15.391  -7.761  1.00 10.00      B   
ATOM   2562  C   ALA    94       6.137 -15.097 -10.082  1.00 10.00      B   
ATOM   2563  O   ALA    94       7.326 -15.410 -10.183  1.00 10.00      B   
ATOM   2564  N   ASN    95       5.232 -15.339 -11.028  1.00 10.00      B   
ATOM   2565  HN  ASN    95       4.301 -15.061 -10.875  1.00 10.00      B   
ATOM   2566  CA  ASN    95       5.564 -16.018 -12.278  1.00 10.00      B   
ATOM   2567  CB  ASN    95       4.323 -16.118 -13.173  1.00 10.00      B   
ATOM   2568  CG  ASN    95       4.582 -16.856 -14.474  1.00 10.00      B   
ATOM   2569  OD1 ASN    95       5.321 -17.842 -14.513  1.00 10.00      B   
ATOM   2570  ND2 ASN    95       3.982 -16.377 -15.552  1.00 10.00      B   
ATOM   2571 HD21 ASN    95       3.414 -15.585 -15.452  1.00 10.00      B   
ATOM   2572 HD22 ASN    95       4.132 -16.830 -16.409  1.00 10.00      B   
ATOM   2573  C   ASN    95       6.689 -15.311 -13.032  1.00 10.00      B   
ATOM   2574  O   ASN    95       7.529 -15.963 -13.652  1.00 10.00      B   
ATOM   2575  N   SER    96       6.715 -13.982 -12.953  1.00 10.00      B   
ATOM   2576  HN  SER    96       6.034 -13.522 -12.418  1.00 10.00      B   
ATOM   2577  CA  SER    96       7.730 -13.194 -13.644  1.00 10.00      B   
ATOM   2578  CB  SER    96       7.508 -11.692 -13.424  1.00 10.00      B   
ATOM   2579  OG  SER    96       7.582 -11.346 -12.048  1.00 10.00      B   
ATOM   2580  HG  SER    96       6.793 -11.670 -11.591  1.00 10.00      B   
ATOM   2581  C   SER    96       9.149 -13.607 -13.253  1.00 10.00      B   
ATOM   2582  O   SER    96      10.001 -13.811 -14.117  1.00 10.00      B   
ATOM   2583  N   LEU    97       9.390 -13.754 -11.954  1.00 10.00      B   
ATOM   2584  HN  LEU    97       8.667 -13.599 -11.314  1.00 10.00      B   
ATOM   2585  CA  LEU    97      10.706 -14.141 -11.461  1.00 10.00      B   
ATOM   2586  CB  LEU    97      10.904 -13.672 -10.018  1.00 10.00      B   
ATOM   2587  CG  LEU    97      11.051 -12.164  -9.808  1.00 10.00      B   
ATOM   2588  CD1 LEU    97      11.245 -11.850  -8.333  1.00 10.00      B   
ATOM   2589  CD2 LEU    97      12.209 -11.619 -10.629  1.00 10.00      B   
ATOM   2590  C   LEU    97      10.899 -15.650 -11.547  1.00 10.00      B   
ATOM   2591  O   LEU    97      12.019 -16.137 -11.708  1.00 10.00      B   
ATOM   2592  N   LYS    98       9.794 -16.378 -11.439  1.00 10.00      B   
ATOM   2593  HN  LYS    98       8.935 -15.919 -11.306  1.00 10.00      B   
ATOM   2594  CA  LYS    98       9.816 -17.834 -11.499  1.00 10.00      B   
ATOM   2595  CB  LYS    98       8.401 -18.392 -11.300  1.00 10.00      B   
ATOM   2596  CG  LYS    98       8.308 -19.908 -11.328  1.00 10.00      B   
ATOM   2597  CD  LYS    98       6.862 -20.368 -11.283  1.00 10.00      B   
ATOM   2598  CE  LYS    98       6.752 -21.875 -11.442  1.00 10.00      B   
ATOM   2599  NZ  LYS    98       5.341 -22.305 -11.611  1.00 10.00      B   
ATOM   2600  HZ1 LYS    98       4.938 -21.885 -12.472  1.00 10.00      B   
ATOM   2601  HZ2 LYS    98       4.769 -22.000 -10.789  1.00 10.00      B   
ATOM   2602  HZ3 LYS    98       5.290 -23.338 -11.685  1.00 10.00      B   
ATOM   2603  C   LYS    98      10.406 -18.328 -12.816  1.00 10.00      B   
ATOM   2604  O   LYS    98      11.313 -19.164 -12.826  1.00 10.00      B   
ATOM   2605  N   GLY    99       9.904 -17.792 -13.919  1.00 10.00      B   
ATOM   2606  HN  GLY    99       9.195 -17.115 -13.845  1.00 10.00      B   
ATOM   2607  CA  GLY    99      10.382 -18.196 -15.228  1.00 10.00      B   
ATOM   2608  C   GLY    99      11.816 -17.778 -15.501  1.00 10.00      B   
ATOM   2609  O   GLY    99      12.541 -18.476 -16.207  1.00 10.00      B   
ATOM   2610  N   VAL   100      12.228 -16.649 -14.934  1.00 10.00      B   
ATOM   2611  HN  VAL   100      11.607 -16.151 -14.363  1.00 10.00      B   
ATOM   2612  CA  VAL   100      13.584 -16.131 -15.135  1.00 10.00      B   
ATOM   2613  CB  VAL   100      13.739 -14.701 -14.568  1.00 10.00      B   
ATOM   2614  CG1 VAL   100      15.196 -14.254 -14.584  1.00 10.00      B   
ATOM   2615  CG2 VAL   100      12.885 -13.728 -15.364  1.00 10.00      B   
ATOM   2616  C   VAL   100      14.637 -17.056 -14.524  1.00 10.00      B   
ATOM   2617  O   VAL   100      15.678 -17.320 -15.132  1.00 10.00      B   
ATOM   2618  N   LYS   101      14.352 -17.566 -13.334  1.00 10.00      B   
ATOM   2619  HN  LYS   101      13.499 -17.332 -12.904  1.00 10.00      B   
ATOM   2620  CA  LYS   101      15.277 -18.459 -12.647  1.00 10.00      B   
ATOM   2621  CB  LYS   101      14.840 -18.667 -11.193  1.00 10.00      B   
ATOM   2622  CG  LYS   101      15.810 -19.499 -10.365  1.00 10.00      B   
ATOM   2623  CD  LYS   101      15.086 -20.275  -9.277  1.00 10.00      B   
ATOM   2624  CE  LYS   101      15.944 -21.411  -8.745  1.00 10.00      B   
ATOM   2625  NZ  LYS   101      15.163 -22.345  -7.894  1.00 10.00      B   
ATOM   2626  HZ1 LYS   101      15.733 -23.181  -7.664  1.00 10.00      B   
ATOM   2627  HZ2 LYS   101      14.304 -22.653  -8.390  1.00 10.00      B   
ATOM   2628  HZ3 LYS   101      14.883 -21.874  -7.002  1.00 10.00      B   
ATOM   2629  C   LYS   101      15.384 -19.805 -13.364  1.00 10.00      B   
ATOM   2630  O   LYS   101      16.393 -20.501 -13.259  1.00 10.00      B   
ATOM   2631  N   LYS   102      14.351 -20.157 -14.118  1.00 10.00      B   
ATOM   2632  HN  LYS   102      13.587 -19.551 -14.198  1.00 10.00      B   
ATOM   2633  CA  LYS   102      14.328 -21.425 -14.831  1.00 10.00      B   
ATOM   2634  CB  LYS   102      12.922 -22.025 -14.800  1.00 10.00      B   
ATOM   2635  CG  LYS   102      12.903 -23.533 -14.626  1.00 10.00      B   
ATOM   2636  CD  LYS   102      11.496 -24.037 -14.367  1.00 10.00      B   
ATOM   2637  CE  LYS   102      11.498 -25.523 -14.061  1.00 10.00      B   
ATOM   2638  NZ  LYS   102      10.133 -26.037 -13.778  1.00 10.00      B   
ATOM   2639  HZ1 LYS   102       9.556 -26.018 -14.644  1.00 10.00      B   
ATOM   2640  HZ2 LYS   102       9.672 -25.451 -13.053  1.00 10.00      B   
ATOM   2641  HZ3 LYS   102      10.184 -27.015 -13.430  1.00 10.00      B   
ATOM   2642  C   LYS   102      14.834 -21.298 -16.271  1.00 10.00      B   
ATOM   2643  O   LYS   102      14.230 -21.834 -17.201  1.00 10.00      B   
ATOM   2644  N   THR   103      15.949 -20.598 -16.453  1.00 10.00      B   
ATOM   2645  HN  THR   103      16.397 -20.198 -15.673  1.00 10.00      B   
ATOM   2646  CA  THR   103      16.540 -20.426 -17.782  1.00 10.00      B   
ATOM   2647  CB  THR   103      15.860 -19.299 -18.587  1.00 10.00      B   
ATOM   2648  OG1 THR   103      15.025 -18.519 -17.723  1.00 10.00      B   
ATOM   2649  HG1 THR   103      15.072 -18.876 -16.829  1.00 10.00      B   
ATOM   2650  CG2 THR   103      15.026 -19.876 -19.722  1.00 10.00      B   
ATOM   2651  C   THR   103      18.032 -20.133 -17.676  1.00 10.00      B   
ATOM   2652  O   THR   103      18.552 -19.244 -18.354  1.00 10.00      B   
ATOM   2653  N   ALA   104      18.721 -20.884 -16.828  1.00 10.00      B   
ATOM   2654  HN  ALA   104      18.264 -21.600 -16.330  1.00 10.00      B   
ATOM   2655  CA  ALA   104      20.149 -20.677 -16.631  1.00 10.00      B   
ATOM   2656  CB  ALA   104      20.395 -19.865 -15.371  1.00 10.00      B   
ATOM   2657  C   ALA   104      20.914 -21.988 -16.558  1.00 10.00      B   
ATOM   2658  O   ALA   104      20.378 -23.017 -16.145  1.00 10.00      B   
ATOM   2659  N   PHE   105      22.167 -21.936 -16.976  1.00 10.00      B   
ATOM   2660  HN  PHE   105      22.521 -21.081 -17.313  1.00 10.00      B   
ATOM   2661  CA  PHE   105      23.050 -23.089 -16.942  1.00 10.00      B   
ATOM   2662  CB  PHE   105      23.309 -23.651 -18.350  1.00 10.00      B   
ATOM   2663  CG  PHE   105      23.432 -22.614 -19.435  1.00 10.00      B   
ATOM   2664  CD1 PHE   105      24.661 -22.059 -19.748  1.00 10.00      B   
ATOM   2665  CD2 PHE   105      22.315 -22.198 -20.141  1.00 10.00      B   
ATOM   2666  CE1 PHE   105      24.776 -21.109 -20.743  1.00 10.00      B   
ATOM   2667  CE2 PHE   105      22.422 -21.247 -21.138  1.00 10.00      B   
ATOM   2668  CZ  PHE   105      23.654 -20.702 -21.439  1.00 10.00      B   
ATOM   2669  C   PHE   105      24.342 -22.677 -16.251  1.00 10.00      B   
ATOM   2670  O   PHE   105      24.863 -21.591 -16.504  1.00 10.00      B   
ATOM   2671  N   ALA   106      24.857 -23.528 -15.380  1.00 10.00      B   
ATOM   2672  HN  ALA   106      24.432 -24.400 -15.246  1.00 10.00      B   
ATOM   2673  CA  ALA   106      26.060 -23.196 -14.634  1.00 10.00      B   
ATOM   2674  CB  ALA   106      25.859 -23.473 -13.153  1.00 10.00      B   
ATOM   2675  C   ALA   106      27.301 -23.912 -15.142  1.00 10.00      B   
ATOM   2676  O   ALA   106      27.227 -24.861 -15.929  1.00 10.00      B   
ATOM   2677  N   ARG   107      28.438 -23.421 -14.687  1.00 10.00      B   
ATOM   2678  HN  ARG   107      28.406 -22.646 -14.085  1.00 10.00      B   
ATOM   2679  CA  ARG   107      29.735 -23.974 -15.020  1.00 10.00      B   
ATOM   2680  CB  ARG   107      30.315 -23.309 -16.274  1.00 10.00      B   
ATOM   2681  CG  ARG   107      30.608 -21.825 -16.123  1.00 10.00      B   
ATOM   2682  CD  ARG   107      31.052 -21.206 -17.435  1.00 10.00      B   
ATOM   2683  NE  ARG   107      29.956 -21.111 -18.397  1.00 10.00      B   
ATOM   2684  HE  ARG   107      29.854 -21.852 -19.036  1.00 10.00      B   
ATOM   2685  CZ  ARG   107      29.108 -20.084 -18.455  1.00 10.00      B   
ATOM   2686  NH1 ARG   107      29.222 -19.068 -17.607  1.00 10.00      B   
ATOM   2687 HH11 ARG   107      29.972 -19.064 -16.884  1.00 10.00      B   
ATOM   2688 HH12 ARG   107      28.558 -18.261 -17.670  1.00 10.00      B   
ATOM   2689  NH2 ARG   107      28.141 -20.068 -19.360  1.00 10.00      B   
ATOM   2690 HH21 ARG   107      27.474 -19.253 -19.399  1.00 10.00      B   
ATOM   2691 HH22 ARG   107      28.035 -20.853 -20.036  1.00 10.00      B   
ATOM   2692  C   ARG   107      30.639 -23.741 -13.821  1.00 10.00      B   
ATOM   2693  O   ARG   107      30.609 -22.663 -13.220  1.00 10.00      B   
ATOM   2694  N   LYS   108      31.415 -24.736 -13.456  1.00 10.00      B   
ATOM   2695  HN  LYS   108      31.421 -25.567 -13.982  1.00 10.00      B   
ATOM   2696  CA  LYS   108      32.286 -24.612 -12.304  1.00 10.00      B   
ATOM   2697  CB  LYS   108      31.917 -25.655 -11.243  1.00 10.00      B   
ATOM   2698  CG  LYS   108      32.288 -27.081 -11.622  1.00 10.00      B   
ATOM   2699  CD  LYS   108      32.018 -28.047 -10.481  1.00 10.00      B   
ATOM   2700  CE  LYS   108      30.529 -28.306 -10.314  1.00 10.00      B   
ATOM   2701  NZ  LYS   108      30.229 -29.079  -9.082  1.00 10.00      B   
ATOM   2702  HZ1 LYS   108      29.988 -28.426  -8.301  1.00 10.00      B   
ATOM   2703  HZ2 LYS   108      31.054 -29.646  -8.802  1.00 10.00      B   
ATOM   2704  HZ3 LYS   108      29.422 -29.713  -9.246  1.00 10.00      B   
ATOM   2705  C   LYS   108      33.741 -24.777 -12.693  1.00 10.00      B   
ATOM   2706  O   LYS   108      34.053 -25.183 -13.813  1.00 10.00      B   
ATOM   2707  N   LEU   109      34.621 -24.435 -11.772  1.00 10.00      B   
ATOM   2708  HN  LEU   109      34.303 -24.077 -10.914  1.00 10.00      B   
ATOM   2709  CA  LEU   109      36.048 -24.582 -11.983  1.00 10.00      B   
ATOM   2710  CB  LEU   109      36.789 -23.270 -11.704  1.00 10.00      B   
ATOM   2711  CG  LEU   109      36.668 -22.176 -12.765  1.00 10.00      B   
ATOM   2712  CD1 LEU   109      37.466 -20.948 -12.358  1.00 10.00      B   
ATOM   2713  CD2 LEU   109      37.137 -22.685 -14.114  1.00 10.00      B   
ATOM   2714  C   LEU   109      36.559 -25.670 -11.056  1.00 10.00      B   
ATOM   2715  O   LEU   109      36.017 -25.866  -9.968  1.00 10.00      B   
ATOM   2716  N   ARG   110      37.589 -26.386 -11.481  1.00 10.00      B   
ATOM   2717  HN  ARG   110      37.977 -26.199 -12.367  1.00 10.00      B   
ATOM   2718  CA  ARG   110      38.144 -27.454 -10.657  1.00 10.00      B   
ATOM   2719  CB  ARG   110      38.942 -28.453 -11.501  1.00 10.00      B   
ATOM   2720  CG  ARG   110      38.197 -29.004 -12.714  1.00 10.00      B   
ATOM   2721  CD  ARG   110      36.765 -29.405 -12.384  1.00 10.00      B   
ATOM   2722  NE  ARG   110      36.690 -30.540 -11.465  1.00 10.00      B   
ATOM   2723  HE  ARG   110      37.512 -30.779 -10.976  1.00 10.00      B   
ATOM   2724  CZ  ARG   110      35.586 -31.267 -11.270  1.00 10.00      B   
ATOM   2725  NH1 ARG   110      34.471 -30.987 -11.934  1.00 10.00      B   
ATOM   2726 HH11 ARG   110      33.608 -31.556 -11.783  1.00 10.00      B   
ATOM   2727 HH12 ARG   110      34.448 -30.191 -12.624  1.00 10.00      B   
ATOM   2728  NH2 ARG   110      35.600 -32.273 -10.406  1.00 10.00      B   
ATOM   2729 HH21 ARG   110      34.738 -32.844 -10.250  1.00 10.00      B   
ATOM   2730 HH22 ARG   110      36.469 -32.499  -9.877  1.00 10.00      B   
ATOM   2731  C   ARG   110      38.999 -26.881  -9.529  1.00 10.00      B   
ATOM   2732  O   ARG   110      39.439 -27.604  -8.635  1.00 10.00      B   
ATOM   2733  N   GLU   111      39.213 -25.572  -9.577  1.00 10.00      B   
ATOM   2734  HN  GLU   111      38.816 -25.056 -10.307  1.00 10.00      B   
ATOM   2735  CA  GLU   111      39.997 -24.869  -8.573  1.00 10.00      B   
ATOM   2736  CB  GLU   111      41.334 -24.415  -9.162  1.00 10.00      B   
ATOM   2737  CG  GLU   111      42.244 -25.553  -9.587  1.00 10.00      B   
ATOM   2738  CD  GLU   111      43.626 -25.078  -9.979  1.00 10.00      B   
ATOM   2739  OE1 GLU   111      43.939 -25.070 -11.189  1.00 10.00      B   
ATOM   2740  OE2 GLU   111      44.413 -24.717  -9.075  1.00 10.00      B   
ATOM   2741  C   GLU   111      39.216 -23.660  -8.072  1.00 10.00      B   
ATOM   2742  O   GLU   111      38.379 -23.120  -8.796  1.00 10.00      B   
ATOM   2743  N   PRO   112      39.469 -23.218  -6.831  1.00 10.00      B   
ATOM   2744  CA  PRO   112      38.777 -22.068  -6.248  1.00 10.00      B   
ATOM   2745  CB  PRO   112      38.960 -22.300  -4.748  1.00 10.00      B   
ATOM   2746  CG  PRO   112      40.276 -22.992  -4.636  1.00 10.00      B   
ATOM   2747  CD  PRO   112      40.431 -23.820  -5.885  1.00 10.00      B   
ATOM   2748  C   PRO   112      39.403 -20.732  -6.658  1.00 10.00      B   
ATOM   2749  O   PRO   112      39.494 -19.806  -5.851  1.00 10.00      B   
ATOM   2750  N   LYS   113      39.814 -20.628  -7.917  1.00 10.00      B   
ATOM   2751  HN  LYS   113      39.694 -21.391  -8.526  1.00 10.00      B   
ATOM   2752  CA  LYS   113      40.423 -19.405  -8.423  1.00 10.00      B   
ATOM   2753  CB  LYS   113      41.913 -19.367  -8.070  1.00 10.00      B   
ATOM   2754  CG  LYS   113      42.571 -18.014  -8.289  1.00 10.00      B   
ATOM   2755  CD  LYS   113      44.052 -18.054  -7.957  1.00 10.00      B   
ATOM   2756  CE  LYS   113      44.650 -16.658  -7.933  1.00 10.00      B   
ATOM   2757  NZ  LYS   113      46.089 -16.679  -7.560  1.00 10.00      B   
ATOM   2758  HZ1 LYS   113      46.451 -15.707  -7.478  1.00 10.00      B   
ATOM   2759  HZ2 LYS   113      46.640 -17.181  -8.285  1.00 10.00      B   
ATOM   2760  HZ3 LYS   113      46.218 -17.164  -6.649  1.00 10.00      B   
ATOM   2761  C   LYS   113      40.246 -19.307  -9.933  1.00 10.00      B   
ATOM   2762  O   LYS   113      40.209 -20.325 -10.625  1.00 10.00      B   
ATOM   2763  N   TYR   114      40.127 -18.083 -10.436  1.00 10.00      B   
ATOM   2764  HN  TYR   114      40.147 -17.306  -9.822  1.00 10.00      B   
ATOM   2765  CA  TYR   114      39.966 -17.856 -11.864  1.00 10.00      B   
ATOM   2766  CB  TYR   114      39.698 -16.376 -12.142  1.00 10.00      B   
ATOM   2767  CG  TYR   114      39.401 -16.059 -13.591  1.00 10.00      B   
ATOM   2768  CD1 TYR   114      38.200 -16.441 -14.172  1.00 10.00      B   
ATOM   2769  CD2 TYR   114      40.316 -15.366 -14.374  1.00 10.00      B   
ATOM   2770  CE1 TYR   114      37.918 -16.143 -15.491  1.00 10.00      B   
ATOM   2771  CE2 TYR   114      40.043 -15.066 -15.693  1.00 10.00      B   
ATOM   2772  CZ  TYR   114      38.842 -15.455 -16.246  1.00 10.00      B   
ATOM   2773  OH  TYR   114      38.563 -15.153 -17.556  1.00 10.00      B   
ATOM   2774  HH  TYR   114      37.631 -14.866 -17.629  1.00 10.00      B   
ATOM   2775  C   TYR   114      41.209 -18.314 -12.617  1.00 10.00      B   
ATOM   2776  O   TYR   114      42.332 -17.935 -12.271  1.00 10.00      B   
ATOM   2777  N   GLY   115      41.004 -19.120 -13.645  1.00 10.00      B   
ATOM   2778  HN  GLY   115      40.086 -19.379 -13.881  1.00 10.00      B   
ATOM   2779  CA  GLY   115      42.116 -19.622 -14.423  1.00 10.00      B   
ATOM   2780  C   GLY   115      42.370 -21.085 -14.145  1.00 10.00      B   
ATOM   2781  O   GLY   115      43.465 -21.467 -13.726  1.00 10.00      B   
ATOM   2782  N   ALA   116      41.356 -21.904 -14.380  1.00 10.00      B   
ATOM   2783  HN  ALA   116      40.515 -21.536 -14.728  1.00 10.00      B   
ATOM   2784  CA  ALA   116      41.454 -23.336 -14.147  1.00 10.00      B   
ATOM   2785  CB  ALA   116      41.090 -23.651 -12.704  1.00 10.00      B   
ATOM   2786  C   ALA   116      40.536 -24.095 -15.097  1.00 10.00      B   
ATOM   2787  O   ALA   116      39.781 -23.486 -15.857  1.00 10.00      B   
ATOM   2788  N   ALA   117      40.611 -25.421 -15.053  1.00 10.00      B   
ATOM   2789  HN  ALA   117      41.244 -25.842 -14.427  1.00 10.00      B   
ATOM   2790  CA  ALA   117      39.778 -26.269 -15.901  1.00 10.00      B   
ATOM   2791  CB  ALA   117      40.238 -27.713 -15.816  1.00 10.00      B   
ATOM   2792  C   ALA   117      38.317 -26.148 -15.483  1.00 10.00      B   
ATOM   2793  O   ALA   117      38.017 -26.057 -14.290  1.00 10.00      B   
ATOM   2794  N   ALA   118      37.414 -26.150 -16.456  1.00 10.00      B   
ATOM   2795  HN  ALA   118      37.707 -26.250 -17.387  1.00 10.00      B   
ATOM   2796  CA  ALA   118      35.992 -26.012 -16.175  1.00 10.00      B   
ATOM   2797  CB  ALA   118      35.506 -24.652 -16.645  1.00 10.00      B   
ATOM   2798  C   ALA   118      35.167 -27.102 -16.838  1.00 10.00      B   
ATOM   2799  O   ALA   118      35.626 -27.769 -17.767  1.00 10.00      B   
ATOM   2800  N   ASP   119      33.947 -27.269 -16.347  1.00 10.00      B   
ATOM   2801  HN  ASP   119      33.662 -26.712 -15.592  1.00 10.00      B   
ATOM   2802  CA  ASP   119      33.010 -28.250 -16.880  1.00 10.00      B   
ATOM   2803  CB  ASP   119      33.213 -29.645 -16.275  1.00 10.00      B   
ATOM   2804  CG  ASP   119      33.139 -29.678 -14.763  1.00 10.00      B   
ATOM   2805  OD1 ASP   119      34.177 -29.420 -14.111  1.00 10.00      B   
ATOM   2806  OD2 ASP   119      32.059 -29.991 -14.222  1.00 10.00      B   
ATOM   2807  C   ASP   119      31.576 -27.764 -16.692  1.00 10.00      B   
ATOM   2808  O   ASP   119      31.305 -26.910 -15.839  1.00 10.00      B   
ATOM   2809  N   LYS   120      30.670 -28.295 -17.496  1.00 10.00      B   
ATOM   2810  HN  LYS   120      30.948 -28.984 -18.134  1.00 10.00      B   
ATOM   2811  CA  LYS   120      29.273 -27.900 -17.450  1.00 10.00      B   
ATOM   2812  CB  LYS   120      28.639 -28.052 -18.835  1.00 10.00      B   
ATOM   2813  CG  LYS   120      27.341 -27.285 -19.022  1.00 10.00      B   
ATOM   2814  CD  LYS   120      26.860 -27.368 -20.459  1.00 10.00      B   
ATOM   2815  CE  LYS   120      25.492 -26.724 -20.637  1.00 10.00      B   
ATOM   2816  NZ  LYS   120      25.038 -26.783 -22.051  1.00 10.00      B   
ATOM   2817  HZ1 LYS   120      25.065 -27.766 -22.394  1.00 10.00      B   
ATOM   2818  HZ2 LYS   120      25.657 -26.205 -22.651  1.00 10.00      B   
ATOM   2819  HZ3 LYS   120      24.065 -26.426 -22.135  1.00 10.00      B   
ATOM   2820  C   LYS   120      28.492 -28.697 -16.409  1.00 10.00      B   
ATOM   2821  O   LYS   120      28.580 -29.927 -16.346  1.00 10.00      B   
ATOM   2822  N   VAL   121      27.731 -27.979 -15.592  1.00 10.00      B   
ATOM   2823  HN  VAL   121      27.710 -27.003 -15.703  1.00 10.00      B   
ATOM   2824  CA  VAL   121      26.917 -28.579 -14.540  1.00 10.00      B   
ATOM   2825  CB  VAL   121      27.642 -28.518 -13.169  1.00 10.00      B   
ATOM   2826  CG1 VAL   121      26.692 -28.820 -12.018  1.00 10.00      B   
ATOM   2827  CG2 VAL   121      28.821 -29.479 -13.140  1.00 10.00      B   
ATOM   2828  C   VAL   121      25.580 -27.840 -14.449  1.00 10.00      B   
ATOM   2829  O   VAL   121      25.544 -26.611 -14.502  1.00 10.00      B   
ATOM   2830  N   PRO   122      24.459 -28.573 -14.366  1.00 10.00      B   
ATOM   2831  CA  PRO   122      23.131 -27.964 -14.260  1.00 10.00      B   
ATOM   2832  CB  PRO   122      22.173 -29.160 -14.177  1.00 10.00      B   
ATOM   2833  CG  PRO   122      23.031 -30.326 -13.820  1.00 10.00      B   
ATOM   2834  CD  PRO   122      24.390 -30.041 -14.387  1.00 10.00      B   
ATOM   2835  C   PRO   122      23.012 -27.088 -13.015  1.00 10.00      B   
ATOM   2836  O   PRO   122      23.431 -27.479 -11.924  1.00 10.00      B   
ATOM   2837  N   ALA   123      22.431 -25.905 -13.185  1.00 10.00      B   
ATOM   2838  HN  ALA   123      22.100 -25.663 -14.077  1.00 10.00      B   
ATOM   2839  CA  ALA   123      22.261 -24.957 -12.090  1.00 10.00      B   
ATOM   2840  CB  ALA   123      21.747 -23.628 -12.621  1.00 10.00      B   
ATOM   2841  C   ALA   123      21.324 -25.500 -11.020  1.00 10.00      B   
ATOM   2842  O   ALA   123      21.328 -25.039  -9.879  1.00 10.00      B   
ATOM   2843  N   ASP   124      20.526 -26.487 -11.394  1.00 10.00      B   
ATOM   2844  HN  ASP   124      20.567 -26.806 -12.318  1.00 10.00      B   
ATOM   2845  CA  ASP   124      19.583 -27.102 -10.471  1.00 10.00      B   
ATOM   2846  CB  ASP   124      18.394 -27.677 -11.247  1.00 10.00      B   
ATOM   2847  CG  ASP   124      17.185 -27.948 -10.373  1.00 10.00      B   
ATOM   2848  OD1 ASP   124      16.567 -26.978  -9.882  1.00 10.00      B   
ATOM   2849  OD2 ASP   124      16.833 -29.133 -10.191  1.00 10.00      B   
ATOM   2850  C   ASP   124      20.264 -28.193  -9.644  1.00 10.00      B   
ATOM   2851  O   ASP   124      19.667 -28.769  -8.734  1.00 10.00      B   
ATOM   2852  N   GLN   125      21.527 -28.465  -9.953  1.00 10.00      B   
ATOM   2853  HN  GLN   125      21.965 -27.963 -10.675  1.00 10.00      B   
ATOM   2854  CA  GLN   125      22.283 -29.486  -9.243  1.00 10.00      B   
ATOM   2855  CB  GLN   125      22.799 -30.556 -10.208  1.00 10.00      B   
ATOM   2856  CG  GLN   125      21.764 -31.600 -10.595  1.00 10.00      B   
ATOM   2857  CD  GLN   125      21.229 -32.368  -9.401  1.00 10.00      B   
ATOM   2858  OE1 GLN   125      21.914 -32.527  -8.386  1.00 10.00      B   
ATOM   2859  NE2 GLN   125      20.007 -32.858  -9.514  1.00 10.00      B   
ATOM   2860 HE21 GLN   125      19.520 -32.701 -10.354  1.00 10.00      B   
ATOM   2861 HE22 GLN   125      19.633 -33.357  -8.757  1.00 10.00      B   
ATOM   2862  C   GLN   125      23.445 -28.883  -8.457  1.00 10.00      B   
ATOM   2863  O   GLN   125      24.319 -29.607  -7.968  1.00 10.00      B   
ATOM   2864  N   LEU   126      23.451 -27.564  -8.338  1.00 10.00      B   
ATOM   2865  HN  LEU   126      22.725 -27.045  -8.740  1.00 10.00      B   
ATOM   2866  CA  LEU   126      24.502 -26.870  -7.608  1.00 10.00      B   
ATOM   2867  CB  LEU   126      24.550 -25.396  -8.005  1.00 10.00      B   
ATOM   2868  CG  LEU   126      24.959 -25.104  -9.448  1.00 10.00      B   
ATOM   2869  CD1 LEU   126      24.849 -23.619  -9.738  1.00 10.00      B   
ATOM   2870  CD2 LEU   126      26.372 -25.599  -9.716  1.00 10.00      B   
ATOM   2871  C   LEU   126      24.275 -27.006  -6.110  1.00 10.00      B   
ATOM   2872  O   LEU   126      23.156 -26.822  -5.625  1.00 10.00      B   
ATOM   2873  N   ARG   127      25.331 -27.327  -5.381  1.00 10.00      B   
ATOM   2874  HN  ARG   127      26.204 -27.430  -5.817  1.00 10.00      B   
ATOM   2875  CA  ARG   127      25.231 -27.503  -3.941  1.00 10.00      B   
ATOM   2876  CB  ARG   127      25.741 -28.891  -3.537  1.00 10.00      B   
ATOM   2877  CG  ARG   127      25.063 -30.041  -4.268  1.00 10.00      B   
ATOM   2878  CD  ARG   127      23.553 -30.010  -4.078  1.00 10.00      B   
ATOM   2879  NE  ARG   127      22.856 -30.843  -5.060  1.00 10.00      B   
ATOM   2880  HE  ARG   127      23.224 -30.864  -5.971  1.00 10.00      B   
ATOM   2881  CZ  ARG   127      21.770 -31.570  -4.786  1.00 10.00      B   
ATOM   2882  NH1 ARG   127      21.257 -31.565  -3.562  1.00 10.00      B   
ATOM   2883 HH11 ARG   127      20.408 -32.135  -3.345  1.00 10.00      B   
ATOM   2884 HH12 ARG   127      21.700 -30.993  -2.810  1.00 10.00      B   
ATOM   2885  NH2 ARG   127      21.187 -32.291  -5.739  1.00 10.00      B   
ATOM   2886 HH21 ARG   127      20.337 -32.860  -5.520  1.00 10.00      B   
ATOM   2887 HH22 ARG   127      21.572 -32.296  -6.714  1.00 10.00      B   
ATOM   2888  C   ARG   127      25.997 -26.416  -3.199  1.00 10.00      B   
ATOM   2889  O   ARG   127      26.750 -25.651  -3.806  1.00 10.00      B   
ATOM   2890  N   LYS   128      25.793 -26.348  -1.888  1.00 10.00      B   
ATOM   2891  HN  LYS   128      25.170 -26.984  -1.471  1.00 10.00      B   
ATOM   2892  CA  LYS   128      26.462 -25.359  -1.053  1.00 10.00      B   
ATOM   2893  CB  LYS   128      25.902 -25.386   0.375  1.00 10.00      B   
ATOM   2894  CG  LYS   128      26.608 -24.444   1.342  1.00 10.00      B   
ATOM   2895  CD  LYS   128      25.968 -24.474   2.723  1.00 10.00      B   
ATOM   2896  CE  LYS   128      26.708 -23.566   3.694  1.00 10.00      B   
ATOM   2897  NZ  LYS   128      26.008 -23.467   5.004  1.00 10.00      B   
ATOM   2898  HZ1 LYS   128      25.060 -23.057   4.873  1.00 10.00      B   
ATOM   2899  HZ2 LYS   128      26.547 -22.861   5.656  1.00 10.00      B   
ATOM   2900  HZ3 LYS   128      25.910 -24.411   5.429  1.00 10.00      B   
ATOM   2901  C   LYS   128      27.966 -25.601  -1.028  1.00 10.00      B   
ATOM   2902  O   LYS   128      28.419 -26.724  -0.793  1.00 10.00      B   
ATOM   2903  N   GLY   129      28.730 -24.547  -1.286  1.00 10.00      B   
ATOM   2904  HN  GLY   129      28.305 -23.681  -1.485  1.00 10.00      B   
ATOM   2905  CA  GLY   129      30.175 -24.656  -1.276  1.00 10.00      B   
ATOM   2906  C   GLY   129      30.759 -24.890  -2.654  1.00 10.00      B   
ATOM   2907  O   GLY   129      31.977 -25.007  -2.806  1.00 10.00      B   
ATOM   2908  N   ASP   130      29.897 -24.960  -3.660  1.00 10.00      B   
ATOM   2909  HN  ASP   130      28.940 -24.853  -3.480  1.00 10.00      B   
ATOM   2910  CA  ASP   130      30.343 -25.187  -5.029  1.00 10.00      B   
ATOM   2911  CB  ASP   130      29.198 -25.707  -5.901  1.00 10.00      B   
ATOM   2912  CG  ASP   130      29.666 -26.719  -6.925  1.00 10.00      B   
ATOM   2913  OD1 ASP   130      30.856 -26.690  -7.308  1.00 10.00      B   
ATOM   2914  OD2 ASP   130      28.849 -27.563  -7.349  1.00 10.00      B   
ATOM   2915  C   ASP   130      30.919 -23.909  -5.622  1.00 10.00      B   
ATOM   2916  O   ASP   130      30.286 -22.852  -5.577  1.00 10.00      B   
ATOM   2917  N   ILE   131      32.125 -24.011  -6.162  1.00 10.00      B   
ATOM   2918  HN  ILE   131      32.567 -24.884  -6.176  1.00 10.00      B   
ATOM   2919  CA  ILE   131      32.800 -22.867  -6.759  1.00 10.00      B   
ATOM   2920  CB  ILE   131      34.338 -22.979  -6.618  1.00 10.00      B   
ATOM   2921  CG1 ILE   131      34.737 -23.282  -5.167  1.00 10.00      B   
ATOM   2922  CG2 ILE   131      35.022 -21.712  -7.113  1.00 10.00      B   
ATOM   2923  CD1 ILE   131      34.338 -22.207  -4.176  1.00 10.00      B   
ATOM   2924  C   ILE   131      32.439 -22.760  -8.237  1.00 10.00      B   
ATOM   2925  O   ILE   131      32.878 -23.575  -9.053  1.00 10.00      B   
ATOM   2926  N   VAL   132      31.639 -21.761  -8.574  1.00 10.00      B   
ATOM   2927  HN  VAL   132      31.334 -21.136  -7.879  1.00 10.00      B   
ATOM   2928  CA  VAL   132      31.212 -21.550  -9.954  1.00 10.00      B   
ATOM   2929  CB  VAL   132      29.678 -21.423 -10.066  1.00 10.00      B   
ATOM   2930  CG1 VAL   132      29.017 -22.782  -9.886  1.00 10.00      B   
ATOM   2931  CG2 VAL   132      29.146 -20.428  -9.046  1.00 10.00      B   
ATOM   2932  C   VAL   132      31.873 -20.309 -10.546  1.00 10.00      B   
ATOM   2933  O   VAL   132      32.442 -19.489  -9.817  1.00 10.00      B   
ATOM   2934  N   LEU   133      31.807 -20.175 -11.864  1.00 10.00      B   
ATOM   2935  HN  LEU   133      31.342 -20.858 -12.396  1.00 10.00      B   
ATOM   2936  CA  LEU   133      32.406 -19.036 -12.539  1.00 10.00      B   
ATOM   2937  CB  LEU   133      33.701 -19.440 -13.250  1.00 10.00      B   
ATOM   2938  CG  LEU   133      34.382 -18.349 -14.078  1.00 10.00      B   
ATOM   2939  CD1 LEU   133      34.865 -17.215 -13.186  1.00 10.00      B   
ATOM   2940  CD2 LEU   133      35.530 -18.929 -14.888  1.00 10.00      B   
ATOM   2941  C   LEU   133      31.439 -18.405 -13.530  1.00 10.00      B   
ATOM   2942  O   LEU   133      30.911 -19.075 -14.420  1.00 10.00      B   
ATOM   2943  N   VAL   134      31.206 -17.115 -13.363  1.00 10.00      B   
ATOM   2944  HN  VAL   134      31.648 -16.637 -12.622  1.00 10.00      B   
ATOM   2945  CA  VAL   134      30.322 -16.381 -14.249  1.00 10.00      B   
ATOM   2946  CB  VAL   134      29.180 -15.690 -13.475  1.00 10.00      B   
ATOM   2947  CG1 VAL   134      28.207 -15.021 -14.436  1.00 10.00      B   
ATOM   2948  CG2 VAL   134      28.452 -16.694 -12.593  1.00 10.00      B   
ATOM   2949  C   VAL   134      31.125 -15.340 -15.015  1.00 10.00      B   
ATOM   2950  O   VAL   134      31.744 -14.460 -14.417  1.00 10.00      B   
ATOM   2951  N   GLU   135      31.139 -15.461 -16.333  1.00 10.00      B   
ATOM   2952  HN  GLU   135      30.638 -16.189 -16.757  1.00 10.00      B   
ATOM   2953  CA  GLU   135      31.870 -14.530 -17.169  1.00 10.00      B   
ATOM   2954  CB  GLU   135      32.480 -15.253 -18.367  1.00 10.00      B   
ATOM   2955  CG  GLU   135      33.946 -15.608 -18.191  1.00 10.00      B   
ATOM   2956  CD  GLU   135      34.859 -14.415 -18.386  1.00 10.00      B   
ATOM   2957  OE1 GLU   135      34.366 -13.343 -18.799  1.00 10.00      B   
ATOM   2958  OE2 GLU   135      36.079 -14.550 -18.148  1.00 10.00      B   
ATOM   2959  C   GLU   135      30.965 -13.397 -17.625  1.00 10.00      B   
ATOM   2960  O   GLU   135      29.738 -13.534 -17.633  1.00 10.00      B   
ATOM   2961  N   ALA   136      31.576 -12.285 -18.003  1.00 10.00      B   
ATOM   2962  HN  ALA   136      32.558 -12.259 -17.992  1.00 10.00      B   
ATOM   2963  CA  ALA   136      30.841 -11.110 -18.450  1.00 10.00      B   
ATOM   2964  CB  ALA   136      31.804  -9.980 -18.784  1.00 10.00      B   
ATOM   2965  C   ALA   136      29.953 -11.433 -19.649  1.00 10.00      B   
ATOM   2966  O   ALA   136      30.441 -11.831 -20.708  1.00 10.00      B   
ATOM   2967  N   GLY   137      28.648 -11.263 -19.474  1.00 10.00      B   
ATOM   2968  HN  GLY   137      28.315 -10.947 -18.608  1.00 10.00      B   
ATOM   2969  CA  GLY   137      27.715 -11.538 -20.547  1.00 10.00      B   
ATOM   2970  C   GLY   137      26.692 -12.593 -20.177  1.00 10.00      B   
ATOM   2971  O   GLY   137      25.667 -12.733 -20.845  1.00 10.00      B   
ATOM   2972  N   ASP   138      26.971 -13.346 -19.122  1.00 10.00      B   
ATOM   2973  HN  ASP   138      27.812 -13.203 -18.636  1.00 10.00      B   
ATOM   2974  CA  ASP   138      26.056 -14.391 -18.673  1.00 10.00      B   
ATOM   2975  CB  ASP   138      26.826 -15.657 -18.287  1.00 10.00      B   
ATOM   2976  CG  ASP   138      26.085 -16.929 -18.660  1.00 10.00      B   
ATOM   2977  OD1 ASP   138      24.884 -17.044 -18.334  1.00 10.00      B   
ATOM   2978  OD2 ASP   138      26.698 -17.819 -19.286  1.00 10.00      B   
ATOM   2979  C   ASP   138      25.208 -13.904 -17.498  1.00 10.00      B   
ATOM   2980  O   ASP   138      25.205 -12.713 -17.169  1.00 10.00      B   
ATOM   2981  N   ILE   139      24.493 -14.824 -16.866  1.00 10.00      B   
ATOM   2982  HN  ILE   139      24.551 -15.765 -17.161  1.00 10.00      B   
ATOM   2983  CA  ILE   139      23.642 -14.491 -15.734  1.00 10.00      B   
ATOM   2984  CB  ILE   139      22.149 -14.737 -16.038  1.00 10.00      B   
ATOM   2985  CG1 ILE   139      21.940 -16.122 -16.657  1.00 10.00      B   
ATOM   2986  CG2 ILE   139      21.599 -13.645 -16.944  1.00 10.00      B   
ATOM   2987  CD1 ILE   139      20.488 -16.514 -16.806  1.00 10.00      B   
ATOM   2988  C   ILE   139      24.044 -15.284 -14.498  1.00 10.00      B   
ATOM   2989  O   ILE   139      24.879 -16.187 -14.570  1.00 10.00      B   
ATOM   2990  N   ILE   140      23.451 -14.929 -13.368  1.00 10.00      B   
ATOM   2991  HN  ILE   140      22.809 -14.185 -13.383  1.00 10.00      B   
ATOM   2992  CA  ILE   140      23.731 -15.593 -12.103  1.00 10.00      B   
ATOM   2993  CB  ILE   140      23.665 -14.585 -10.938  1.00 10.00      B   
ATOM   2994  CG1 ILE   140      24.665 -13.448 -11.167  1.00 10.00      B   
ATOM   2995  CG2 ILE   140      23.931 -15.266  -9.607  1.00 10.00      B   
ATOM   2996  CD1 ILE   140      26.096 -13.915 -11.330  1.00 10.00      B   
ATOM   2997  C   ILE   140      22.735 -16.724 -11.856  1.00 10.00      B   
ATOM   2998  O   ILE   140      21.550 -16.477 -11.634  1.00 10.00      B   
ATOM   2999  N   PRO   141      23.207 -17.979 -11.899  1.00 10.00      B   
ATOM   3000  CA  PRO   141      22.364 -19.160 -11.693  1.00 10.00      B   
ATOM   3001  CB  PRO   141      23.240 -20.326 -12.188  1.00 10.00      B   
ATOM   3002  CG  PRO   141      24.421 -19.689 -12.845  1.00 10.00      B   
ATOM   3003  CD  PRO   141      24.595 -18.357 -12.180  1.00 10.00      B   
ATOM   3004  C   PRO   141      21.956 -19.378 -10.232  1.00 10.00      B   
ATOM   3005  O   PRO   141      20.768 -19.345  -9.906  1.00 10.00      B   
ATOM   3006  N   CYS   142      22.934 -19.606  -9.359  1.00 10.00      B   
ATOM   3007  HN  CYS   142      23.864 -19.611  -9.671  1.00 10.00      B   
ATOM   3008  CA  CYS   142      22.655 -19.848  -7.945  1.00 10.00      B   
ATOM   3009  C   CYS   142      22.862 -18.590  -7.108  1.00 10.00      B   
ATOM   3010  O   CYS   142      23.385 -17.588  -7.594  1.00 10.00      B   
ATOM   3011  CB  CYS   142      23.560 -20.966  -7.407  1.00 10.00      B   
ATOM   3012  SG  CYS   142      25.233 -20.409  -6.925  1.00 10.00      B   
ATOM   3013  N   ASP   143      22.448 -18.653  -5.852  1.00 10.00      B   
ATOM   3014  HN  ASP   143      22.022 -19.475  -5.530  1.00 10.00      B   
ATOM   3015  CA  ASP   143      22.611 -17.537  -4.929  1.00 10.00      B   
ATOM   3016  CB  ASP   143      21.345 -17.369  -4.084  1.00 10.00      B   
ATOM   3017  CG  ASP   143      21.239 -16.015  -3.404  1.00 10.00      B   
ATOM   3018  OD1 ASP   143      20.263 -15.284  -3.688  1.00 10.00      B   
ATOM   3019  OD2 ASP   143      22.115 -15.682  -2.573  1.00 10.00      B   
ATOM   3020  C   ASP   143      23.807 -17.830  -4.028  1.00 10.00      B   
ATOM   3021  O   ASP   143      23.876 -18.898  -3.408  1.00 10.00      B   
ATOM   3022  N   GLY   144      24.760 -16.910  -3.978  1.00 10.00      B   
ATOM   3023  HN  GLY   144      24.661 -16.081  -4.493  1.00 10.00      B   
ATOM   3024  CA  GLY   144      25.937 -17.121  -3.162  1.00 10.00      B   
ATOM   3025  C   GLY   144      26.701 -15.847  -2.881  1.00 10.00      B   
ATOM   3026  O   GLY   144      26.174 -14.745  -3.056  1.00 10.00      B   
ATOM   3027  N   GLU   145      27.943 -16.002  -2.443  1.00 10.00      B   
ATOM   3028  HN  GLU   145      28.304 -16.909  -2.346  1.00 10.00      B   
ATOM   3029  CA  GLU   145      28.791 -14.867  -2.122  1.00 10.00      B   
ATOM   3030  CB  GLU   145      29.234 -14.912  -0.657  1.00 10.00      B   
ATOM   3031  CG  GLU   145      28.190 -14.406   0.323  1.00 10.00      B   
ATOM   3032  CD  GLU   145      28.614 -14.573   1.767  1.00 10.00      B   
ATOM   3033  OE1 GLU   145      29.371 -13.715   2.276  1.00 10.00      B   
ATOM   3034  OE2 GLU   145      28.189 -15.559   2.404  1.00 10.00      B   
ATOM   3035  C   GLU   145      30.007 -14.815  -3.036  1.00 10.00      B   
ATOM   3036  O   GLU   145      30.502 -15.849  -3.490  1.00 10.00      B   
ATOM   3037  N   VAL   146      30.472 -13.605  -3.306  1.00 10.00      B   
ATOM   3038  HN  VAL   146      30.018 -12.827  -2.923  1.00 10.00      B   
ATOM   3039  CA  VAL   146      31.631 -13.394  -4.161  1.00 10.00      B   
ATOM   3040  CB  VAL   146      31.657 -11.964  -4.740  1.00 10.00      B   
ATOM   3041  CG1 VAL   146      32.777 -11.825  -5.757  1.00 10.00      B   
ATOM   3042  CG2 VAL   146      30.319 -11.595  -5.358  1.00 10.00      B   
ATOM   3043  C   VAL   146      32.922 -13.616  -3.384  1.00 10.00      B   
ATOM   3044  O   VAL   146      33.086 -13.098  -2.277  1.00 10.00      B   
ATOM   3045  N   ILE   147      33.831 -14.391  -3.963  1.00 10.00      B   
ATOM   3046  HN  ILE   147      33.632 -14.791  -4.838  1.00 10.00      B   
ATOM   3047  CA  ILE   147      35.113 -14.666  -3.327  1.00 10.00      B   
ATOM   3048  CB  ILE   147      35.333 -16.173  -3.063  1.00 10.00      B   
ATOM   3049  CG1 ILE   147      35.125 -16.988  -4.343  1.00 10.00      B   
ATOM   3050  CG2 ILE   147      34.413 -16.662  -1.951  1.00 10.00      B   
ATOM   3051  CD1 ILE   147      35.544 -18.436  -4.221  1.00 10.00      B   
ATOM   3052  C   ILE   147      36.279 -14.102  -4.139  1.00 10.00      B   
ATOM   3053  O   ILE   147      37.355 -13.850  -3.597  1.00 10.00      B   
ATOM   3054  N   GLU   148      36.060 -13.897  -5.436  1.00 10.00      B   
ATOM   3055  HN  GLU   148      35.183 -14.112  -5.816  1.00 10.00      B   
ATOM   3056  CA  GLU   148      37.096 -13.359  -6.313  1.00 10.00      B   
ATOM   3057  CB  GLU   148      37.990 -14.488  -6.834  1.00 10.00      B   
ATOM   3058  CG  GLU   148      39.136 -14.024  -7.717  1.00 10.00      B   
ATOM   3059  CD  GLU   148      40.224 -15.067  -7.846  1.00 10.00      B   
ATOM   3060  OE1 GLU   148      40.231 -15.812  -8.852  1.00 10.00      B   
ATOM   3061  OE2 GLU   148      41.084 -15.139  -6.941  1.00 10.00      B   
ATOM   3062  C   GLU   148      36.479 -12.589  -7.480  1.00 10.00      B   
ATOM   3063  O   GLU   148      35.523 -13.055  -8.106  1.00 10.00      B   
ATOM   3064  N   GLY   149      37.016 -11.404  -7.750  1.00 10.00      B   
ATOM   3065  HN  GLY   149      37.750 -11.072  -7.189  1.00 10.00      B   
ATOM   3066  CA  GLY   149      36.521 -10.587  -8.841  1.00 10.00      B   
ATOM   3067  C   GLY   149      36.206  -9.166  -8.410  1.00 10.00      B   
ATOM   3068  O   GLY   149      36.987  -8.535  -7.694  1.00 10.00      B   
ATOM   3069  N   GLY   150      35.052  -8.673  -8.838  1.00 10.00      B   
ATOM   3070  HN  GLY   150      34.478  -9.234  -9.398  1.00 10.00      B   
ATOM   3071  CA  GLY   150      34.629  -7.327  -8.504  1.00 10.00      B   
ATOM   3072  C   GLY   150      34.106  -6.606  -9.729  1.00 10.00      B   
ATOM   3073  O   GLY   150      34.856  -5.910 -10.412  1.00 10.00      B   
ATOM   3074  N   ALA   151      32.822  -6.768 -10.011  1.00 10.00      B   
ATOM   3075  HN  ALA   151      32.258  -7.299  -9.406  1.00 10.00      B   
ATOM   3076  CA  ALA   151      32.218  -6.149 -11.182  1.00 10.00      B   
ATOM   3077  CB  ALA   151      32.148  -7.158 -12.319  1.00 10.00      B   
ATOM   3078  C   ALA   151      30.828  -5.612 -10.869  1.00 10.00      B   
ATOM   3079  O   ALA   151      30.353  -5.730  -9.741  1.00 10.00      B   
ATOM   3080  N   SER   152      30.188  -5.023 -11.870  1.00 10.00      B   
ATOM   3081  HN  SER   152      30.626  -4.959 -12.749  1.00 10.00      B   
ATOM   3082  CA  SER   152      28.852  -4.472 -11.714  1.00 10.00      B   
ATOM   3083  CB  SER   152      28.722  -3.175 -12.521  1.00 10.00      B   
ATOM   3084  OG  SER   152      27.558  -2.451 -12.163  1.00 10.00      B   
ATOM   3085  HG  SER   152      27.754  -1.506 -12.166  1.00 10.00      B   
ATOM   3086  C   SER   152      27.815  -5.484 -12.186  1.00 10.00      B   
ATOM   3087  O   SER   152      28.046  -6.219 -13.154  1.00 10.00      B   
ATOM   3088  N   VAL   153      26.682  -5.520 -11.500  1.00 10.00      B   
ATOM   3089  HN  VAL   153      26.558  -4.896 -10.746  1.00 10.00      B   
ATOM   3090  CA  VAL   153      25.607  -6.438 -11.839  1.00 10.00      B   
ATOM   3091  CB  VAL   153      25.345  -7.467 -10.716  1.00 10.00      B   
ATOM   3092  CG1 VAL   153      26.506  -8.441 -10.595  1.00 10.00      B   
ATOM   3093  CG2 VAL   153      25.085  -6.778  -9.385  1.00 10.00      B   
ATOM   3094  C   VAL   153      24.320  -5.682 -12.152  1.00 10.00      B   
ATOM   3095  O   VAL   153      23.977  -4.713 -11.473  1.00 10.00      B   
ATOM   3096  N   ASP   154      23.620  -6.124 -13.184  1.00 10.00      B   
ATOM   3097  HN  ASP   154      23.948  -6.908 -13.682  1.00 10.00      B   
ATOM   3098  CA  ASP   154      22.369  -5.497 -13.591  1.00 10.00      B   
ATOM   3099  CB  ASP   154      22.325  -5.328 -15.113  1.00 10.00      B   
ATOM   3100  CG  ASP   154      21.288  -4.317 -15.556  1.00 10.00      B   
ATOM   3101  OD1 ASP   154      20.112  -4.470 -15.180  1.00 10.00      B   
ATOM   3102  OD2 ASP   154      21.641  -3.369 -16.292  1.00 10.00      B   
ATOM   3103  C   ASP   154      21.190  -6.337 -13.112  1.00 10.00      B   
ATOM   3104  O   ASP   154      21.024  -7.487 -13.529  1.00 10.00      B   
ATOM   3105  N   GLU   155      20.374  -5.761 -12.239  1.00 10.00      B   
ATOM   3106  HN  GLU   155      20.541  -4.831 -11.969  1.00 10.00      B   
ATOM   3107  CA  GLU   155      19.230  -6.468 -11.673  1.00 10.00      B   
ATOM   3108  CB  GLU   155      19.137  -6.182 -10.172  1.00 10.00      B   
ATOM   3109  CG  GLU   155      20.421  -6.472  -9.409  1.00 10.00      B   
ATOM   3110  CD  GLU   155      20.459  -5.805  -8.051  1.00 10.00      B   
ATOM   3111  OE1 GLU   155      20.370  -4.561  -7.995  1.00 10.00      B   
ATOM   3112  OE2 GLU   155      20.587  -6.522  -7.034  1.00 10.00      B   
ATOM   3113  C   GLU   155      17.920  -6.096 -12.365  1.00 10.00      B   
ATOM   3114  O   GLU   155      16.891  -5.926 -11.711  1.00 10.00      B   
ATOM   3115  N   SER   156      17.955  -5.981 -13.685  1.00 10.00      B   
ATOM   3116  HN  SER   156      18.806  -6.120 -14.157  1.00 10.00      B   
ATOM   3117  CA  SER   156      16.764  -5.636 -14.457  1.00 10.00      B   
ATOM   3118  CB  SER   156      17.143  -5.337 -15.904  1.00 10.00      B   
ATOM   3119  OG  SER   156      18.370  -5.966 -16.237  1.00 10.00      B   
ATOM   3120  HG  SER   156      19.104  -5.388 -15.957  1.00 10.00      B   
ATOM   3121  C   SER   156      15.727  -6.755 -14.412  1.00 10.00      B   
ATOM   3122  O   SER   156      14.523  -6.502 -14.416  1.00 10.00      B   
ATOM   3123  N   ALA   157      16.203  -7.991 -14.367  1.00 10.00      B   
ATOM   3124  HN  ALA   157      17.172  -8.126 -14.369  1.00 10.00      B   
ATOM   3125  CA  ALA   157      15.322  -9.150 -14.327  1.00 10.00      B   
ATOM   3126  CB  ALA   157      16.110 -10.426 -14.581  1.00 10.00      B   
ATOM   3127  C   ALA   157      14.574  -9.234 -13.000  1.00 10.00      B   
ATOM   3128  O   ALA   157      13.401  -9.603 -12.960  1.00 10.00      B   
ATOM   3129  N   ILE   158      15.253  -8.876 -11.918  1.00 10.00      B   
ATOM   3130  HN  ILE   158      16.175  -8.564 -12.014  1.00 10.00      B   
ATOM   3131  CA  ILE   158      14.649  -8.923 -10.593  1.00 10.00      B   
ATOM   3132  CB  ILE   158      15.691  -9.222  -9.492  1.00 10.00      B   
ATOM   3133  CG1 ILE   158      16.585 -10.394  -9.912  1.00 10.00      B   
ATOM   3134  CG2 ILE   158      14.996  -9.533  -8.172  1.00 10.00      B   
ATOM   3135  CD1 ILE   158      17.742 -10.656  -8.972  1.00 10.00      B   
ATOM   3136  C   ILE   158      13.917  -7.619 -10.276  1.00 10.00      B   
ATOM   3137  O   ILE   158      12.710  -7.504 -10.499  1.00 10.00      B   
ATOM   3138  N   THR   159      14.653  -6.641  -9.767  1.00 10.00      B   
ATOM   3139  HN  THR   159      15.609  -6.793  -9.609  1.00 10.00      B   
ATOM   3140  CA  THR   159      14.088  -5.347  -9.412  1.00 10.00      B   
ATOM   3141  CB  THR   159      15.137  -4.509  -8.663  1.00 10.00      B   
ATOM   3142  OG1 THR   159      16.227  -5.364  -8.283  1.00 10.00      B   
ATOM   3143  HG1 THR   159      16.854  -4.865  -7.742  1.00 10.00      B   
ATOM   3144  CG2 THR   159      14.532  -3.885  -7.417  1.00 10.00      B   
ATOM   3145  C   THR   159      13.640  -4.587 -10.659  1.00 10.00      B   
ATOM   3146  O   THR   159      12.498  -4.123 -10.749  1.00 10.00      B   
ATOM   3147  N   GLY   160      14.539  -4.485 -11.625  1.00 10.00      B   
ATOM   3148  HN  GLY   160      15.421  -4.906 -11.508  1.00 10.00      B   
ATOM   3149  CA  GLY   160      14.234  -3.779 -12.848  1.00 10.00      B   
ATOM   3150  C   GLY   160      14.689  -2.339 -12.793  1.00 10.00      B   
ATOM   3151  O   GLY   160      13.919  -1.426 -13.098  1.00 10.00      B   
ATOM   3152  N   GLU   161      15.935  -2.127 -12.384  1.00 10.00      B   
ATOM   3153  HN  GLU   161      16.503  -2.891 -12.147  1.00 10.00      B   
ATOM   3154  CA  GLU   161      16.482  -0.783 -12.297  1.00 10.00      B   
ATOM   3155  CB  GLU   161      16.259  -0.165 -10.911  1.00 10.00      B   
ATOM   3156  CG  GLU   161      17.030  -0.814  -9.774  1.00 10.00      B   
ATOM   3157  CD  GLU   161      17.150   0.115  -8.583  1.00 10.00      B   
ATOM   3158  OE1 GLU   161      18.129   0.891  -8.523  1.00 10.00      B   
ATOM   3159  OE2 GLU   161      16.252   0.102  -7.716  1.00 10.00      B   
ATOM   3160  C   GLU   161      17.951  -0.745 -12.712  1.00 10.00      B   
ATOM   3161  O   GLU   161      18.458  -1.702 -13.303  1.00 10.00      B   
ATOM   3162  N   ALA   163      18.621   0.364 -12.416  1.00 10.00      B   
ATOM   3163  HN  ALA   163      18.158   1.083 -11.936  1.00 10.00      B   
ATOM   3164  CA  ALA   163      20.027   0.541 -12.767  1.00 10.00      B   
ATOM   3165  CB  ALA   163      20.480   1.950 -12.409  1.00 10.00      B   
ATOM   3166  C   ALA   163      20.919  -0.501 -12.087  1.00 10.00      B   
ATOM   3167  O   ALA   163      20.583  -1.016 -11.018  1.00 10.00      B   
ATOM   3168  N   PRO   164      22.064  -0.835 -12.710  1.00 10.00      B   
ATOM   3169  CA  PRO   164      23.005  -1.815 -12.160  1.00 10.00      B   
ATOM   3170  CB  PRO   164      23.954  -2.086 -13.329  1.00 10.00      B   
ATOM   3171  CG  PRO   164      23.923  -0.834 -14.133  1.00 10.00      B   
ATOM   3172  CD  PRO   164      22.526  -0.295 -14.003  1.00 10.00      B   
ATOM   3173  C   PRO   164      23.783  -1.257 -10.970  1.00 10.00      B   
ATOM   3174  O   PRO   164      23.756  -0.052 -10.706  1.00 10.00      B   
ATOM   3175  N   VAL   165      24.474  -2.134 -10.259  1.00 10.00      B   
ATOM   3176  HN  VAL   165      24.464  -3.081 -10.525  1.00 10.00      B   
ATOM   3177  CA  VAL   165      25.258  -1.735  -9.100  1.00 10.00      B   
ATOM   3178  CB  VAL   165      24.438  -1.839  -7.788  1.00 10.00      B   
ATOM   3179  CG1 VAL   165      24.033  -3.275  -7.491  1.00 10.00      B   
ATOM   3180  CG2 VAL   165      25.191  -1.229  -6.616  1.00 10.00      B   
ATOM   3181  C   VAL   165      26.541  -2.564  -9.008  1.00 10.00      B   
ATOM   3182  O   VAL   165      26.550  -3.753  -9.337  1.00 10.00      B   
ATOM   3183  N   ILE   166      27.623  -1.925  -8.585  1.00 10.00      B   
ATOM   3184  HN  ILE   166      27.552  -0.973  -8.355  1.00 10.00      B   
ATOM   3185  CA  ILE   166      28.913  -2.593  -8.456  1.00 10.00      B   
ATOM   3186  CB  ILE   166      30.081  -1.584  -8.503  1.00 10.00      B   
ATOM   3187  CG1 ILE   166      29.896  -0.502  -7.435  1.00 10.00      B   
ATOM   3188  CG2 ILE   166      30.193  -0.960  -9.885  1.00 10.00      B   
ATOM   3189  CD1 ILE   166      31.132   0.333  -7.190  1.00 10.00      B   
ATOM   3190  C   ILE   166      29.005  -3.386  -7.157  1.00 10.00      B   
ATOM   3191  O   ILE   166      28.154  -3.260  -6.277  1.00 10.00      B   
ATOM   3192  N   ARG   167      30.040  -4.209  -7.056  1.00 10.00      B   
ATOM   3193  HN  ARG   167      30.666  -4.279  -7.808  1.00 10.00      B   
ATOM   3194  CA  ARG   167      30.277  -5.020  -5.870  1.00 10.00      B   
ATOM   3195  CB  ARG   167      29.304  -6.198  -5.797  1.00 10.00      B   
ATOM   3196  CG  ARG   167      29.250  -7.060  -7.045  1.00 10.00      B   
ATOM   3197  CD  ARG   167      28.365  -8.278  -6.831  1.00 10.00      B   
ATOM   3198  NE  ARG   167      26.947  -7.930  -6.705  1.00 10.00      B   
ATOM   3199  HE  ARG   167      26.513  -7.528  -7.488  1.00 10.00      B   
ATOM   3200  CZ  ARG   167      26.223  -8.127  -5.597  1.00 10.00      B   
ATOM   3201  NH1 ARG   167      26.783  -8.653  -4.520  1.00 10.00      B   
ATOM   3202 HH11 ARG   167      27.792  -8.912  -4.524  1.00 10.00      B   
ATOM   3203 HH12 ARG   167      26.211  -8.810  -3.656  1.00 10.00      B   
ATOM   3204  NH2 ARG   167      24.942  -7.785  -5.557  1.00 10.00      B   
ATOM   3205 HH21 ARG   167      24.387  -7.943  -4.686  1.00 10.00      B   
ATOM   3206 HH22 ARG   167      24.480  -7.355  -6.387  1.00 10.00      B   
ATOM   3207  C   ARG   167      31.725  -5.502  -5.832  1.00 10.00      B   
ATOM   3208  O   ARG   167      32.412  -5.498  -6.856  1.00 10.00      B   
ATOM   3209  N   GLU   168      32.188  -5.907  -4.656  1.00 10.00      B   
ATOM   3210  HN  GLU   168      31.593  -5.897  -3.875  1.00 10.00      B   
ATOM   3211  CA  GLU   168      33.558  -6.375  -4.497  1.00 10.00      B   
ATOM   3212  CB  GLU   168      34.344  -5.460  -3.540  1.00 10.00      B   
ATOM   3213  CG  GLU   168      34.145  -5.713  -2.048  1.00 10.00      B   
ATOM   3214  CD  GLU   168      32.693  -5.799  -1.626  1.00 10.00      B   
ATOM   3215  OE1 GLU   168      32.015  -4.752  -1.571  1.00 10.00      B   
ATOM   3216  OE2 GLU   168      32.228  -6.917  -1.322  1.00 10.00      B   
ATOM   3217  C   GLU   168      33.601  -7.841  -4.065  1.00 10.00      B   
ATOM   3218  O   GLU   168      32.589  -8.542  -4.137  1.00 10.00      B   
ATOM   3219  N   SER   169      34.771  -8.308  -3.651  1.00 10.00      B   
ATOM   3220  HN  SER   169      35.552  -7.710  -3.640  1.00 10.00      B   
ATOM   3221  CA  SER   169      34.927  -9.686  -3.220  1.00 10.00      B   
ATOM   3222  CB  SER   169      35.991 -10.379  -4.066  1.00 10.00      B   
ATOM   3223  OG  SER   169      35.798 -10.089  -5.436  1.00 10.00      B   
ATOM   3224  HG  SER   169      36.237  -9.259  -5.651  1.00 10.00      B   
ATOM   3225  C   SER   169      35.284  -9.779  -1.740  1.00 10.00      B   
ATOM   3226  O   SER   169      36.383  -9.400  -1.332  1.00 10.00      B   
ATOM   3227  N   GLY   170      34.346 -10.286  -0.947  1.00 10.00      B   
ATOM   3228  HN  GLY   170      33.495 -10.567  -1.340  1.00 10.00      B   
ATOM   3229  CA  GLY   170      34.566 -10.442   0.481  1.00 10.00      B   
ATOM   3230  C   GLY   170      34.699  -9.122   1.218  1.00 10.00      B   
ATOM   3231  O   GLY   170      35.527  -8.993   2.126  1.00 10.00      B   
ATOM   3232  N   GLY   171      33.891  -8.146   0.830  1.00 10.00      B   
ATOM   3233  HN  GLY   171      33.258  -8.303   0.095  1.00 10.00      B   
ATOM   3234  CA  GLY   171      33.935  -6.851   1.470  1.00 10.00      B   
ATOM   3235  C   GLY   171      32.602  -6.472   2.080  1.00 10.00      B   
ATOM   3236  O   GLY   171      32.488  -6.326   3.297  1.00 10.00      B   
ATOM   3237  N   ASP   172      31.592  -6.326   1.233  1.00 10.00      B   
ATOM   3238  HN  ASP   172      31.750  -6.483   0.267  1.00 10.00      B   
ATOM   3239  CA  ASP   172      30.253  -5.960   1.678  1.00 10.00      B   
ATOM   3240  CB  ASP   172      30.078  -4.436   1.702  1.00 10.00      B   
ATOM   3241  CG  ASP   172      30.632  -3.787   2.952  1.00 10.00      B   
ATOM   3242  OD1 ASP   172      30.146  -4.107   4.062  1.00 10.00      B   
ATOM   3243  OD2 ASP   172      31.554  -2.951   2.832  1.00 10.00      B   
ATOM   3244  C   ASP   172      29.216  -6.561   0.745  1.00 10.00      B   
ATOM   3245  O   ASP   172      28.406  -7.398   1.146  1.00 10.00      B   
ATOM   3246  N   PHE   173      29.275  -6.155  -0.515  1.00 10.00      B   
ATOM   3247  HN  PHE   173      29.985  -5.527  -0.783  1.00 10.00      B   
ATOM   3248  CA  PHE   173      28.339  -6.632  -1.519  1.00 10.00      B   
ATOM   3249  CB  PHE   173      28.214  -5.621  -2.661  1.00 10.00      B   
ATOM   3250  CG  PHE   173      27.839  -4.235  -2.225  1.00 10.00      B   
ATOM   3251  CD1 PHE   173      28.800  -3.242  -2.123  1.00 10.00      B   
ATOM   3252  CD2 PHE   173      26.526  -3.923  -1.920  1.00 10.00      B   
ATOM   3253  CE1 PHE   173      28.457  -1.965  -1.727  1.00 10.00      B   
ATOM   3254  CE2 PHE   173      26.176  -2.647  -1.523  1.00 10.00      B   
ATOM   3255  CZ  PHE   173      27.143  -1.667  -1.426  1.00 10.00      B   
ATOM   3256  C   PHE   173      28.778  -7.985  -2.067  1.00 10.00      B   
ATOM   3257  O   PHE   173      29.208  -8.096  -3.216  1.00 10.00      B   
ATOM   3258  N   ALA   174      28.672  -9.013  -1.242  1.00 10.00      B   
ATOM   3259  HN  ALA   174      28.333  -8.864  -0.330  1.00 10.00      B   
ATOM   3260  CA  ALA   174      29.066 -10.352  -1.649  1.00 10.00      B   
ATOM   3261  CB  ALA   174      29.834 -11.042  -0.530  1.00 10.00      B   
ATOM   3262  C   ALA   174      27.861 -11.184  -2.069  1.00 10.00      B   
ATOM   3263  O   ALA   174      27.982 -12.089  -2.890  1.00 10.00      B   
ATOM   3264  N   SER   175      26.704 -10.859  -1.517  1.00 10.00      B   
ATOM   3265  HN  SER   175      26.670 -10.109  -0.888  1.00 10.00      B   
ATOM   3266  CA  SER   175      25.475 -11.583  -1.808  1.00 10.00      B   
ATOM   3267  CB  SER   175      24.427 -11.217  -0.760  1.00 10.00      B   
ATOM   3268  OG  SER   175      25.052 -10.845   0.458  1.00 10.00      B   
ATOM   3269  HG  SER   175      24.506 -10.183   0.910  1.00 10.00      B   
ATOM   3270  C   SER   175      24.944 -11.279  -3.209  1.00 10.00      B   
ATOM   3271  O   SER   175      24.566 -10.146  -3.511  1.00 10.00      B   
ATOM   3272  N   VAL   176      24.913 -12.292  -4.064  1.00 10.00      B   
ATOM   3273  HN  VAL   176      25.231 -13.178  -3.773  1.00 10.00      B   
ATOM   3274  CA  VAL   176      24.417 -12.123  -5.423  1.00 10.00      B   
ATOM   3275  CB  VAL   176      25.494 -12.445  -6.480  1.00 10.00      B   
ATOM   3276  CG1 VAL   176      25.028 -12.016  -7.864  1.00 10.00      B   
ATOM   3277  CG2 VAL   176      26.816 -11.784  -6.129  1.00 10.00      B   
ATOM   3278  C   VAL   176      23.215 -13.026  -5.658  1.00 10.00      B   
ATOM   3279  O   VAL   176      23.350 -14.249  -5.689  1.00 10.00      B   
ATOM   3280  N   THR   177      22.045 -12.419  -5.822  1.00 10.00      B   
ATOM   3281  HN  THR   177      22.005 -11.437  -5.794  1.00 10.00      B   
ATOM   3282  CA  THR   177      20.818 -13.170  -6.052  1.00 10.00      B   
ATOM   3283  CB  THR   177      19.583 -12.274  -5.837  1.00 10.00      B   
ATOM   3284  OG1 THR   177      19.825 -11.403  -4.723  1.00 10.00      B   
ATOM   3285  HG1 THR   177      20.475 -11.809  -4.140  1.00 10.00      B   
ATOM   3286  CG2 THR   177      18.349 -13.116  -5.543  1.00 10.00      B   
ATOM   3287  C   THR   177      20.789 -13.749  -7.468  1.00 10.00      B   
ATOM   3288  O   THR   177      21.382 -13.188  -8.394  1.00 10.00      B   
ATOM   3289  N   GLY   178      20.112 -14.879  -7.626  1.00 10.00      B   
ATOM   3290  HN  GLY   178      19.678 -15.289  -6.850  1.00 10.00      B   
ATOM   3291  CA  GLY   178      20.014 -15.510  -8.926  1.00 10.00      B   
ATOM   3292  C   GLY   178      19.138 -14.723  -9.884  1.00 10.00      B   
ATOM   3293  O   GLY   178      18.170 -14.084  -9.469  1.00 10.00      B   
ATOM   3294  N   GLY   179      19.477 -14.772 -11.165  1.00 10.00      B   
ATOM   3295  HN  GLY   179      20.251 -15.318 -11.437  1.00 10.00      B   
ATOM   3296  CA  GLY   179      18.715 -14.053 -12.168  1.00 10.00      B   
ATOM   3297  C   GLY   179      19.359 -12.734 -12.549  1.00 10.00      B   
ATOM   3298  O   GLY   179      18.924 -12.073 -13.491  1.00 10.00      B   
ATOM   3299  N   THR   180      20.392 -12.353 -11.815  1.00 10.00      B   
ATOM   3300  HN  THR   180      20.682 -12.922 -11.072  1.00 10.00      B   
ATOM   3301  CA  THR   180      21.101 -11.107 -12.071  1.00 10.00      B   
ATOM   3302  CB  THR   180      21.935 -10.707 -10.840  1.00 10.00      B   
ATOM   3303  OG1 THR   180      21.139 -10.892  -9.663  1.00 10.00      B   
ATOM   3304  HG1 THR   180      21.389 -11.722  -9.230  1.00 10.00      B   
ATOM   3305  CG2 THR   180      22.354  -9.251 -10.923  1.00 10.00      B   
ATOM   3306  C   THR   180      22.011 -11.229 -13.300  1.00 10.00      B   
ATOM   3307  O   THR   180      22.526 -12.307 -13.594  1.00 10.00      B   
ATOM   3308  N   ARG   181      22.195 -10.125 -14.015  1.00 10.00      B   
ATOM   3309  HN  ARG   181      21.758  -9.292 -13.731  1.00 10.00      B   
ATOM   3310  CA  ARG   181      23.037 -10.106 -15.208  1.00 10.00      B   
ATOM   3311  CB  ARG   181      22.343  -9.311 -16.319  1.00 10.00      B   
ATOM   3312  CG  ARG   181      20.896  -9.713 -16.570  1.00 10.00      B   
ATOM   3313  CD  ARG   181      20.100  -8.574 -17.194  1.00 10.00      B   
ATOM   3314  NE  ARG   181      20.509  -8.299 -18.569  1.00 10.00      B   
ATOM   3315  HE  ARG   181      21.139  -8.930 -18.981  1.00 10.00      B   
ATOM   3316  CZ  ARG   181      20.088  -7.257 -19.288  1.00 10.00      B   
ATOM   3317  NH1 ARG   181      19.241  -6.380 -18.769  1.00 10.00      B   
ATOM   3318 HH11 ARG   181      18.893  -6.495 -17.789  1.00 10.00      B   
ATOM   3319 HH12 ARG   181      18.919  -5.563 -19.337  1.00 10.00      B   
ATOM   3320  NH2 ARG   181      20.514  -7.095 -20.532  1.00 10.00      B   
ATOM   3321 HH21 ARG   181      21.179  -7.783 -20.953  1.00 10.00      B   
ATOM   3322 HH22 ARG   181      20.185  -6.280 -21.098  1.00 10.00      B   
ATOM   3323  C   ARG   181      24.390  -9.469 -14.890  1.00 10.00      B   
ATOM   3324  O   ARG   181      24.476  -8.574 -14.050  1.00 10.00      B   
ATOM   3325  N   ILE   182      25.442  -9.936 -15.549  1.00 10.00      B   
ATOM   3326  HN  ILE   182      25.315 -10.658 -16.205  1.00 10.00      B   
ATOM   3327  CA  ILE   182      26.785  -9.398 -15.336  1.00 10.00      B   
ATOM   3328  CB  ILE   182      27.779 -10.510 -14.931  1.00 10.00      B   
ATOM   3329  CG1 ILE   182      29.133  -9.930 -14.523  1.00 10.00      B   
ATOM   3330  CG2 ILE   182      27.938 -11.542 -16.035  1.00 10.00      B   
ATOM   3331  CD1 ILE   182      30.059 -10.946 -13.890  1.00 10.00      B   
ATOM   3332  C   ILE   182      27.257  -8.669 -16.601  1.00 10.00      B   
ATOM   3333  O   ILE   182      26.978  -9.118 -17.717  1.00 10.00      B   
ATOM   3334  N   LEU   183      27.964  -7.548 -16.438  1.00 10.00      B   
ATOM   3335  HN  LEU   183      28.184  -7.242 -15.533  1.00 10.00      B   
ATOM   3336  CA  LEU   183      28.403  -6.765 -17.592  1.00 10.00      B   
ATOM   3337  CB  LEU   183      27.585  -5.476 -17.679  1.00 10.00      B   
ATOM   3338  CG  LEU   183      26.066  -5.639 -17.689  1.00 10.00      B   
ATOM   3339  CD1 LEU   183      25.405  -4.425 -17.059  1.00 10.00      B   
ATOM   3340  CD2 LEU   183      25.563  -5.847 -19.108  1.00 10.00      B   
ATOM   3341  C   LEU   183      29.897  -6.420 -17.605  1.00 10.00      B   
ATOM   3342  O   LEU   183      30.539  -6.514 -18.651  1.00 10.00      B   
ATOM   3343  N   SER   184      30.445  -6.018 -16.460  1.00 10.00      B   
ATOM   3344  HN  SER   184      29.896  -5.986 -15.650  1.00 10.00      B   
ATOM   3345  CA  SER   184      31.853  -5.608 -16.380  1.00 10.00      B   
ATOM   3346  CB  SER   184      32.167  -4.984 -15.019  1.00 10.00      B   
ATOM   3347  OG  SER   184      31.026  -4.331 -14.487  1.00 10.00      B   
ATOM   3348  HG  SER   184      31.056  -3.392 -14.723  1.00 10.00      B   
ATOM   3349  C   SER   184      32.869  -6.704 -16.734  1.00 10.00      B   
ATOM   3350  O   SER   184      33.207  -6.890 -17.902  1.00 10.00      B   
ATOM   3351  N   ASP   185      33.355  -7.417 -15.724  1.00 10.00      B   
ATOM   3352  HN  ASP   185      33.022  -7.253 -14.821  1.00 10.00      B   
ATOM   3353  CA  ASP   185      34.358  -8.464 -15.932  1.00 10.00      B   
ATOM   3354  CB  ASP   185      35.653  -8.105 -15.186  1.00 10.00      B   
ATOM   3355  CG  ASP   185      36.846  -7.903 -16.103  1.00 10.00      B   
ATOM   3356  OD1 ASP   185      37.264  -8.874 -16.777  1.00 10.00      B   
ATOM   3357  OD2 ASP   185      37.378  -6.770 -16.152  1.00 10.00      B   
ATOM   3358  C   ASP   185      33.852  -9.806 -15.428  1.00 10.00      B   
ATOM   3359  O   ASP   185      32.650  -9.997 -15.249  1.00 10.00      B   
ATOM   3360  N   TRP   186      34.781 -10.725 -15.198  1.00 10.00      B   
ATOM   3361  HN  TRP   186      35.722 -10.500 -15.364  1.00 10.00      B   
ATOM   3362  CA  TRP   186      34.456 -12.056 -14.705  1.00 10.00      B   
ATOM   3363  CB  TRP   186      35.610 -13.021 -15.010  1.00 10.00      B   
ATOM   3364  CG  TRP   186      36.956 -12.507 -14.589  1.00 10.00      B   
ATOM   3365  CD1 TRP   186      37.831 -11.794 -15.354  1.00 10.00      B   
ATOM   3366  CD2 TRP   186      37.584 -12.667 -13.308  1.00 10.00      B   
ATOM   3367  NE1 TRP   186      38.956 -11.488 -14.628  1.00 10.00      B   
ATOM   3368  HE1 TRP   186      39.724 -10.974 -14.959  1.00 10.00      B   
ATOM   3369  CE2 TRP   186      38.832 -12.017 -13.371  1.00 10.00      B   
ATOM   3370  CE3 TRP   186      37.213 -13.295 -12.115  1.00 10.00      B   
ATOM   3371  CZ2 TRP   186      39.707 -11.972 -12.287  1.00 10.00      B   
ATOM   3372  CZ3 TRP   186      38.083 -13.250 -11.043  1.00 10.00      B   
ATOM   3373  CH2 TRP   186      39.317 -12.596 -11.136  1.00 10.00      B   
ATOM   3374  C   TRP   186      34.198 -12.020 -13.203  1.00 10.00      B   
ATOM   3375  O   TRP   186      34.585 -11.067 -12.522  1.00 10.00      B   
ATOM   3376  N   LEU   187      33.545 -13.055 -12.688  1.00 10.00      B   
ATOM   3377  HN  LEU   187      33.237 -13.778 -13.283  1.00 10.00      B   
ATOM   3378  CA  LEU   187      33.253 -13.131 -11.264  1.00 10.00      B   
ATOM   3379  CB  LEU   187      31.938 -12.417 -10.940  1.00 10.00      B   
ATOM   3380  CG  LEU   187      32.074 -10.973 -10.452  1.00 10.00      B   
ATOM   3381  CD1 LEU   187      30.713 -10.318 -10.291  1.00 10.00      B   
ATOM   3382  CD2 LEU   187      32.837 -10.936  -9.143  1.00 10.00      B   
ATOM   3383  C   LEU   187      33.222 -14.570 -10.752  1.00 10.00      B   
ATOM   3384  O   LEU   187      32.556 -15.435 -11.329  1.00 10.00      B   
ATOM   3385  N   VAL   188      33.959 -14.815  -9.672  1.00 10.00      B   
ATOM   3386  HN  VAL   188      34.483 -14.081  -9.276  1.00 10.00      B   
ATOM   3387  CA  VAL   188      34.015 -16.132  -9.047  1.00 10.00      B   
ATOM   3388  CB  VAL   188      35.463 -16.539  -8.695  1.00 10.00      B   
ATOM   3389  CG1 VAL   188      35.503 -17.956  -8.142  1.00 10.00      B   
ATOM   3390  CG2 VAL   188      36.368 -16.415  -9.912  1.00 10.00      B   
ATOM   3391  C   VAL   188      33.174 -16.113  -7.775  1.00 10.00      B   
ATOM   3392  O   VAL   188      33.455 -15.351  -6.843  1.00 10.00      B   
ATOM   3393  N   ILE   189      32.152 -16.951  -7.737  1.00 10.00      B   
ATOM   3394  HN  ILE   189      32.005 -17.563  -8.490  1.00 10.00      B   
ATOM   3395  CA  ILE   189      31.252 -17.002  -6.595  1.00 10.00      B   
ATOM   3396  CB  ILE   189      29.867 -16.429  -6.956  1.00 10.00      B   
ATOM   3397  CG1 ILE   189      29.496 -16.807  -8.396  1.00 10.00      B   
ATOM   3398  CG2 ILE   189      29.853 -14.918  -6.771  1.00 10.00      B   
ATOM   3399  CD1 ILE   189      28.259 -16.114  -8.917  1.00 10.00      B   
ATOM   3400  C   ILE   189      31.092 -18.416  -6.049  1.00 10.00      B   
ATOM   3401  O   ILE   189      31.483 -19.393  -6.691  1.00 10.00      B   
ATOM   3402  N   GLU   190      30.525 -18.507  -4.856  1.00 10.00      B   
ATOM   3403  HN  GLU   190      30.243 -17.683  -4.401  1.00 10.00      B   
ATOM   3404  CA  GLU   190      30.295 -19.783  -4.201  1.00 10.00      B   
ATOM   3405  CB  GLU   190      31.228 -19.931  -2.995  1.00 10.00      B   
ATOM   3406  CG  GLU   190      31.041 -21.225  -2.215  1.00 10.00      B   
ATOM   3407  CD  GLU   190      31.549 -21.128  -0.793  1.00 10.00      B   
ATOM   3408  OE1 GLU   190      32.456 -21.907  -0.422  1.00 10.00      B   
ATOM   3409  OE2 GLU   190      31.039 -20.274  -0.037  1.00 10.00      B   
ATOM   3410  C   GLU   190      28.842 -19.873  -3.746  1.00 10.00      B   
ATOM   3411  O   GLU   190      28.386 -19.044  -2.954  1.00 10.00      B   
ATOM   3412  N   CYS   191      28.120 -20.868  -4.254  1.00 10.00      B   
ATOM   3413  HN  CYS   191      28.541 -21.488  -4.887  1.00 10.00      B   
ATOM   3414  CA  CYS   191      26.716 -21.061  -3.894  1.00 10.00      B   
ATOM   3415  C   CYS   191      26.571 -21.294  -2.393  1.00 10.00      B   
ATOM   3416  O   CYS   191      27.118 -22.258  -1.852  1.00 10.00      B   
ATOM   3417  CB  CYS   191      26.119 -22.244  -4.664  1.00 10.00      B   
ATOM   3418  SG  CYS   191      26.238 -22.117  -6.481  1.00 10.00      B   
ATOM   3419  N   SER   192      25.848 -20.407  -1.722  1.00 10.00      B   
ATOM   3420  HN  SER   192      25.441 -19.650  -2.202  1.00 10.00      B   
ATOM   3421  CA  SER   192      25.648 -20.519  -0.286  1.00 10.00      B   
ATOM   3422  CB  SER   192      25.586 -19.127   0.341  1.00 10.00      B   
ATOM   3423  OG  SER   192      24.874 -18.231  -0.495  1.00 10.00      B   
ATOM   3424  HG  SER   192      24.933 -17.341  -0.134  1.00 10.00      B   
ATOM   3425  C   SER   192      24.382 -21.306   0.040  1.00 10.00      B   
ATOM   3426  O   SER   192      24.337 -22.050   1.019  1.00 10.00      B   
ATOM   3427  N   VAL   193      23.355 -21.143  -0.784  1.00 10.00      B   
ATOM   3428  HN  VAL   193      23.448 -20.544  -1.555  1.00 10.00      B   
ATOM   3429  CA  VAL   193      22.095 -21.839  -0.567  1.00 10.00      B   
ATOM   3430  CB  VAL   193      20.900 -20.868  -0.443  1.00 10.00      B   
ATOM   3431  CG1 VAL   193      20.912 -20.179   0.914  1.00 10.00      B   
ATOM   3432  CG2 VAL   193      20.910 -19.838  -1.565  1.00 10.00      B   
ATOM   3433  C   VAL   193      21.824 -22.869  -1.660  1.00 10.00      B   
ATOM   3434  O   VAL   193      22.159 -22.662  -2.830  1.00 10.00      B   
ATOM   3435  N   ASN   194      21.230 -23.982  -1.260  1.00 10.00      B   
ATOM   3436  HN  ASN   194      21.009 -24.086  -0.305  1.00 10.00      B   
ATOM   3437  CA  ASN   194      20.896 -25.065  -2.178  1.00 10.00      B   
ATOM   3438  CB  ASN   194      20.954 -26.406  -1.432  1.00 10.00      B   
ATOM   3439  CG  ASN   194      22.341 -26.753  -0.934  1.00 10.00      B   
ATOM   3440  OD1 ASN   194      23.131 -27.374  -1.642  1.00 10.00      B   
ATOM   3441  ND2 ASN   194      22.646 -26.350   0.289  1.00 10.00      B   
ATOM   3442 HD21 ASN   194      21.962 -25.846   0.798  1.00 10.00      B   
ATOM   3443 HD22 ASN   194      23.529 -26.576   0.646  1.00 10.00      B   
ATOM   3444  C   ASN   194      19.491 -24.866  -2.742  1.00 10.00      B   
ATOM   3445  O   ASN   194      18.740 -24.014  -2.258  1.00 10.00      B   
ATOM   3446  N   PRO   195      19.119 -25.622  -3.789  1.00 10.00      B   
ATOM   3447  CA  PRO   195      17.782 -25.532  -4.385  1.00 10.00      B   
ATOM   3448  CB  PRO   195      17.822 -26.561  -5.523  1.00 10.00      B   
ATOM   3449  CG  PRO   195      19.270 -26.755  -5.812  1.00 10.00      B   
ATOM   3450  CD  PRO   195      19.969 -26.598  -4.495  1.00 10.00      B   
ATOM   3451  C   PRO   195      16.708 -25.913  -3.368  1.00 10.00      B   
ATOM   3452  O   PRO   195      16.782 -26.974  -2.741  1.00 10.00      B   
ATOM   3453  N   GLY   196      15.728 -25.035  -3.188  1.00 10.00      B   
ATOM   3454  HN  GLY   196      15.728 -24.201  -3.705  1.00 10.00      B   
ATOM   3455  CA  GLY   196      14.656 -25.294  -2.243  1.00 10.00      B   
ATOM   3456  C   GLY   196      14.715 -24.357  -1.055  1.00 10.00      B   
ATOM   3457  O   GLY   196      13.699 -23.804  -0.632  1.00 10.00      B   
ATOM   3458  N   GLU   197      15.916 -24.172  -0.525  1.00 10.00      B   
ATOM   3459  HN  GLU   197      16.684 -24.642  -0.915  1.00 10.00      B   
ATOM   3460  CA  GLU   197      16.130 -23.288   0.614  1.00 10.00      B   
ATOM   3461  CB  GLU   197      17.210 -23.862   1.536  1.00 10.00      B   
ATOM   3462  CG  GLU   197      18.522 -24.170   0.831  1.00 10.00      B   
ATOM   3463  CD  GLU   197      19.537 -24.852   1.722  1.00 10.00      B   
ATOM   3464  OE1 GLU   197      20.747 -24.749   1.432  1.00 10.00      B   
ATOM   3465  OE2 GLU   197      19.133 -25.502   2.707  1.00 10.00      B   
ATOM   3466  C   GLU   197      16.542 -21.911   0.115  1.00 10.00      B   
ATOM   3467  O   GLU   197      16.929 -21.035   0.890  1.00 10.00      B   
ATOM   3468  N   THR   198      16.458 -21.746  -1.195  1.00 10.00      B   
ATOM   3469  HN  THR   198      16.135 -22.492  -1.744  1.00 10.00      B   
ATOM   3470  CA  THR   198      16.809 -20.506  -1.856  1.00 10.00      B   
ATOM   3471  CB  THR   198      16.904 -20.756  -3.372  1.00 10.00      B   
ATOM   3472  OG1 THR   198      17.033 -22.171  -3.594  1.00 10.00      B   
ATOM   3473  HG1 THR   198      17.803 -22.504  -3.113  1.00 10.00      B   
ATOM   3474  CG2 THR   198      18.114 -20.051  -3.962  1.00 10.00      B   
ATOM   3475  C   THR   198      15.749 -19.441  -1.577  1.00 10.00      B   
ATOM   3476  O   THR   198      14.571 -19.760  -1.405  1.00 10.00      B   
ATOM   3477  N   PHE   199      16.171 -18.183  -1.531  1.00 10.00      B   
ATOM   3478  HN  PHE   199      17.121 -17.990  -1.688  1.00 10.00      B   
ATOM   3479  CA  PHE   199      15.260 -17.073  -1.261  1.00 10.00      B   
ATOM   3480  CB  PHE   199      16.033 -15.761  -1.115  1.00 10.00      B   
ATOM   3481  CG  PHE   199      17.034 -15.776   0.008  1.00 10.00      B   
ATOM   3482  CD1 PHE   199      18.384 -15.953  -0.250  1.00 10.00      B   
ATOM   3483  CD2 PHE   199      16.622 -15.619   1.321  1.00 10.00      B   
ATOM   3484  CE1 PHE   199      19.304 -15.972   0.781  1.00 10.00      B   
ATOM   3485  CE2 PHE   199      17.537 -15.636   2.357  1.00 10.00      B   
ATOM   3486  CZ  PHE   199      18.880 -15.814   2.086  1.00 10.00      B   
ATOM   3487  C   PHE   199      14.187 -16.956  -2.339  1.00 10.00      B   
ATOM   3488  O   PHE   199      13.023 -16.679  -2.044  1.00 10.00      B   
ATOM   3489  N   LEU   200      14.584 -17.184  -3.585  1.00 10.00      B   
ATOM   3490  HN  LEU   200      15.530 -17.384  -3.753  1.00 10.00      B   
ATOM   3491  CA  LEU   200      13.661 -17.122  -4.710  1.00 10.00      B   
ATOM   3492  CB  LEU   200      14.422 -17.302  -6.026  1.00 10.00      B   
ATOM   3493  CG  LEU   200      15.472 -16.236  -6.351  1.00 10.00      B   
ATOM   3494  CD1 LEU   200      16.334 -16.674  -7.524  1.00 10.00      B   
ATOM   3495  CD2 LEU   200      14.804 -14.901  -6.648  1.00 10.00      B   
ATOM   3496  C   LEU   200      12.591 -18.199  -4.583  1.00 10.00      B   
ATOM   3497  O   LEU   200      11.404 -17.940  -4.784  1.00 10.00      B   
ATOM   3498  N   ASP   201      13.021 -19.399  -4.217  1.00 10.00      B   
ATOM   3499  HN  ASP   201      13.980 -19.532  -4.060  1.00 10.00      B   
ATOM   3500  CA  ASP   201      12.115 -20.534  -4.060  1.00 10.00      B   
ATOM   3501  CB  ASP   201      12.889 -21.837  -3.836  1.00 10.00      B   
ATOM   3502  CG  ASP   201      13.670 -22.266  -5.061  1.00 10.00      B   
ATOM   3503  OD1 ASP   201      14.534 -21.487  -5.518  1.00 10.00      B   
ATOM   3504  OD2 ASP   201      13.427 -23.380  -5.576  1.00 10.00      B   
ATOM   3505  C   ASP   201      11.115 -20.307  -2.935  1.00 10.00      B   
ATOM   3506  O   ASP   201       9.988 -20.803  -2.994  1.00 10.00      B   
ATOM   3507  N   ARG   202      11.531 -19.564  -1.911  1.00 10.00      B   
ATOM   3508  HN  ARG   202      12.450 -19.219  -1.916  1.00 10.00      B   
ATOM   3509  CA  ARG   202      10.660 -19.259  -0.777  1.00 10.00      B   
ATOM   3510  CB  ARG   202      11.393 -18.417   0.271  1.00 10.00      B   
ATOM   3511  CG  ARG   202      12.506 -19.145   1.006  1.00 10.00      B   
ATOM   3512  CD  ARG   202      13.110 -18.269   2.091  1.00 10.00      B   
ATOM   3513  NE  ARG   202      12.642 -18.644   3.426  1.00 10.00      B   
ATOM   3514  HE  ARG   202      12.514 -19.603   3.603  1.00 10.00      B   
ATOM   3515  CZ  ARG   202      12.368 -17.774   4.398  1.00 10.00      B   
ATOM   3516  NH1 ARG   202      12.505 -16.468   4.189  1.00 10.00      B   
ATOM   3517 HH11 ARG   202      12.294 -15.789   4.952  1.00 10.00      B   
ATOM   3518 HH12 ARG   202      12.819 -16.115   3.259  1.00 10.00      B   
ATOM   3519  NH2 ARG   202      11.979 -18.218   5.589  1.00 10.00      B   
ATOM   3520 HH21 ARG   202      11.764 -17.546   6.358  1.00 10.00      B   
ATOM   3521 HH22 ARG   202      11.888 -19.244   5.762  1.00 10.00      B   
ATOM   3522  C   ARG   202       9.418 -18.515  -1.249  1.00 10.00      B   
ATOM   3523  O   ARG   202       8.303 -18.800  -0.809  1.00 10.00      B   
ATOM   3524  N   MET   203       9.617 -17.566  -2.159  1.00 10.00      B   
ATOM   3525  HN  MET   203      10.530 -17.389  -2.474  1.00 10.00      B   
ATOM   3526  CA  MET   203       8.514 -16.786  -2.702  1.00 10.00      B   
ATOM   3527  CB  MET   203       9.029 -15.719  -3.668  1.00 10.00      B   
ATOM   3528  CG  MET   203       9.592 -14.480  -2.997  1.00 10.00      B   
ATOM   3529  SD  MET   203      10.130 -13.235  -4.187  1.00 10.00      B   
ATOM   3530  CE  MET   203      11.477 -14.102  -4.990  1.00 10.00      B   
ATOM   3531  C   MET   203       7.533 -17.693  -3.428  1.00 10.00      B   
ATOM   3532  O   MET   203       6.321 -17.606  -3.228  1.00 10.00      B   
ATOM   3533  N   ILE   204       8.072 -18.583  -4.254  1.00 10.00      B   
ATOM   3534  HN  ILE   204       9.048 -18.613  -4.347  1.00 10.00      B   
ATOM   3535  CA  ILE   204       7.257 -19.515  -5.023  1.00 10.00      B   
ATOM   3536  CB  ILE   204       8.119 -20.375  -5.973  1.00 10.00      B   
ATOM   3537  CG1 ILE   204       9.155 -19.511  -6.691  1.00 10.00      B   
ATOM   3538  CG2 ILE   204       7.238 -21.096  -6.985  1.00 10.00      B   
ATOM   3539  CD1 ILE   204      10.241 -20.314  -7.372  1.00 10.00      B   
ATOM   3540  C   ILE   204       6.474 -20.444  -4.098  1.00 10.00      B   
ATOM   3541  O   ILE   204       5.293 -20.698  -4.318  1.00 10.00      B   
ATOM   3542  N   ALA   205       7.136 -20.930  -3.054  1.00 10.00      B   
ATOM   3543  HN  ALA   205       8.075 -20.669  -2.921  1.00 10.00      B   
ATOM   3544  CA  ALA   205       6.511 -21.839  -2.100  1.00 10.00      B   
ATOM   3545  CB  ALA   205       7.551 -22.399  -1.140  1.00 10.00      B   
ATOM   3546  C   ALA   205       5.383 -21.162  -1.330  1.00 10.00      B   
ATOM   3547  O   ALA   205       4.387 -21.800  -0.976  1.00 10.00      B   
ATOM   3548  N   MET   206       5.545 -19.874  -1.069  1.00 10.00      B   
ATOM   3549  HN  MET   206       6.366 -19.424  -1.365  1.00 10.00      B   
ATOM   3550  CA  MET   206       4.542 -19.115  -0.340  1.00 10.00      B   
ATOM   3551  CB  MET   206       5.146 -17.825   0.214  1.00 10.00      B   
ATOM   3552  CG  MET   206       4.233 -17.075   1.171  1.00 10.00      B   
ATOM   3553  SD  MET   206       4.520 -15.296   1.151  1.00 10.00      B   
ATOM   3554  CE  MET   206       3.979 -14.893  -0.511  1.00 10.00      B   
ATOM   3555  C   MET   206       3.348 -18.788  -1.231  1.00 10.00      B   
ATOM   3556  O   MET   206       2.193 -18.925  -0.815  1.00 10.00      B   
ATOM   3557  N   VAL   207       3.632 -18.361  -2.458  1.00 10.00      B   
ATOM   3558  HN  VAL   207       4.575 -18.284  -2.731  1.00 10.00      B   
ATOM   3559  CA  VAL   207       2.583 -18.004  -3.408  1.00 10.00      B   
ATOM   3560  CB  VAL   207       3.137 -17.216  -4.616  1.00 10.00      B   
ATOM   3561  CG1 VAL   207       2.039 -16.950  -5.637  1.00 10.00      B   
ATOM   3562  CG2 VAL   207       3.761 -15.907  -4.157  1.00 10.00      B   
ATOM   3563  C   VAL   207       1.825 -19.236  -3.899  1.00 10.00      B   
ATOM   3564  O   VAL   207       0.601 -19.319  -3.759  1.00 10.00      B   
ATOM   3565  N   GLU   208       2.555 -20.192  -4.456  1.00 10.00      B   
ATOM   3566  HN  GLU   208       3.531 -20.089  -4.499  1.00 10.00      B   
ATOM   3567  CA  GLU   208       1.952 -21.409  -4.973  1.00 10.00      B   
ATOM   3568  CB  GLU   208       2.884 -22.106  -5.966  1.00 10.00      B   
ATOM   3569  CG  GLU   208       3.128 -21.324  -7.250  1.00 10.00      B   
ATOM   3570  CD  GLU   208       3.705 -22.184  -8.358  1.00 10.00      B   
ATOM   3571  OE1 GLU   208       3.935 -23.390  -8.125  1.00 10.00      B   
ATOM   3572  OE2 GLU   208       3.916 -21.665  -9.476  1.00 10.00      B   
ATOM   3573  C   GLU   208       1.594 -22.352  -3.838  1.00 10.00      B   
ATOM   3574  O   GLU   208       2.436 -22.686  -3.003  1.00 10.00      B   
ATOM   3575  N   GLY   209       0.342 -22.776  -3.808  1.00 10.00      B   
ATOM   3576  HN  GLY   209      -0.285 -22.478  -4.500  1.00 10.00      B   
ATOM   3577  CA  GLY   209      -0.108 -23.669  -2.769  1.00 10.00      B   
ATOM   3578  C   GLY   209      -1.057 -22.977  -1.817  1.00 10.00      B   
ATOM   3579  O   GLY   209      -1.225 -21.756  -1.875  1.00 10.00      B   
ATOM   3580  N   ALA   210      -1.680 -23.750  -0.943  1.00 10.00      B   
ATOM   3581  HN  ALA   210      -1.508 -24.716  -0.953  1.00 10.00      B   
ATOM   3582  CA  ALA   210      -2.615 -23.209   0.032  1.00 10.00      B   
ATOM   3583  CB  ALA   210      -3.944 -23.946  -0.045  1.00 10.00      B   
ATOM   3584  C   ALA   210      -2.021 -23.311   1.431  1.00 10.00      B   
ATOM   3585  O   ALA   210      -2.742 -23.395   2.426  1.00 10.00      B   
ATOM   3586  N   GLN   211      -0.694 -23.273   1.498  1.00 10.00      B   
ATOM   3587  HN  GLN   211      -0.176 -23.169   0.671  1.00 10.00      B   
ATOM   3588  CA  GLN   211       0.017 -23.369   2.767  1.00 10.00      B   
ATOM   3589  CB  GLN   211       1.411 -23.969   2.565  1.00 10.00      B   
ATOM   3590  CG  GLN   211       1.384 -25.441   2.191  1.00 10.00      B   
ATOM   3591  CD  GLN   211       0.596 -26.275   3.185  1.00 10.00      B   
ATOM   3592  OE1 GLN   211       0.603 -26.007   4.386  1.00 10.00      B   
ATOM   3593  NE2 GLN   211      -0.103 -27.284   2.692  1.00 10.00      B   
ATOM   3594 HE21 GLN   211      -0.076 -27.441   1.722  1.00 10.00      B   
ATOM   3595 HE22 GLN   211      -0.630 -27.829   3.315  1.00 10.00      B   
ATOM   3596  C   GLN   211       0.099 -22.018   3.468  1.00 10.00      B   
ATOM   3597  O   GLN   211       0.986 -21.779   4.288  1.00 10.00      B   
ATOM   3598  N   ARG   212      -0.835 -21.140   3.142  1.00 10.00      B   
ATOM   3599  HN  ARG   212      -1.518 -21.396   2.493  1.00 10.00      B   
ATOM   3600  CA  ARG   212      -0.892 -19.819   3.742  1.00 10.00      B   
ATOM   3601  CB  ARG   212      -1.515 -18.817   2.770  1.00 10.00      B   
ATOM   3602  CG  ARG   212      -0.606 -18.448   1.607  1.00 10.00      B   
ATOM   3603  CD  ARG   212      -1.391 -17.864   0.444  1.00 10.00      B   
ATOM   3604  NE  ARG   212      -1.766 -18.884  -0.536  1.00 10.00      B   
ATOM   3605  HE  ARG   212      -1.099 -19.578  -0.743  1.00 10.00      B   
ATOM   3606  CZ  ARG   212      -2.941 -18.921  -1.160  1.00 10.00      B   
ATOM   3607  NH1 ARG   212      -3.859 -17.997  -0.913  1.00 10.00      B   
ATOM   3608 HH11 ARG   212      -3.671 -17.235  -0.230  1.00 10.00      B   
ATOM   3609 HH12 ARG   212      -4.779 -18.032  -1.404  1.00 10.00      B   
ATOM   3610  NH2 ARG   212      -3.199 -19.885  -2.032  1.00 10.00      B   
ATOM   3611 HH21 ARG   212      -4.125 -19.915  -2.528  1.00 10.00      B   
ATOM   3612 HH22 ARG   212      -2.479 -20.623  -2.231  1.00 10.00      B   
ATOM   3613  C   ARG   212      -1.686 -19.891   5.041  1.00 10.00      B   
ATOM   3614  O   ARG   212      -2.779 -20.460   5.080  1.00 10.00      B   
ATOM   3615  N   ARG   213      -1.126 -19.337   6.104  1.00 10.00      B   
ATOM   3616  HN  ARG   213      -0.262 -18.882   6.007  1.00 10.00      B   
ATOM   3617  CA  ARG   213      -1.769 -19.368   7.409  1.00 10.00      B   
ATOM   3618  CB  ARG   213      -0.760 -19.768   8.489  1.00 10.00      B   
ATOM   3619  CG  ARG   213      -0.081 -21.102   8.223  1.00 10.00      B   
ATOM   3620  CD  ARG   213      -1.100 -22.229   8.159  1.00 10.00      B   
ATOM   3621  NE  ARG   213      -0.624 -23.365   7.370  1.00 10.00      B   
ATOM   3622  HE  ARG   213      -0.901 -23.404   6.425  1.00 10.00      B   
ATOM   3623  CZ  ARG   213       0.133 -24.348   7.855  1.00 10.00      B   
ATOM   3624  NH1 ARG   213       0.510 -24.338   9.125  1.00 10.00      B   
ATOM   3625 HH11 ARG   213       1.104 -25.107   9.503  1.00 10.00      B   
ATOM   3626 HH12 ARG   213       0.213 -23.566   9.758  1.00 10.00      B   
ATOM   3627  NH2 ARG   213       0.512 -25.344   7.066  1.00 10.00      B   
ATOM   3628 HH21 ARG   213       0.216 -25.368   6.062  1.00 10.00      B   
ATOM   3629 HH22 ARG   213       1.106 -26.113   7.443  1.00 10.00      B   
ATOM   3630  C   ARG   213      -2.413 -18.035   7.755  1.00 10.00      B   
ATOM   3631  O   ARG   213      -1.820 -16.976   7.547  1.00 10.00      B   
ATOM   3632  N   LYS   214      -3.625 -18.104   8.290  1.00 10.00      B   
ATOM   3633  HN  LYS   214      -4.030 -18.982   8.436  1.00 10.00      B   
ATOM   3634  CA  LYS   214      -4.363 -16.912   8.678  1.00 10.00      B   
ATOM   3635  CB  LYS   214      -5.826 -17.256   8.977  1.00 10.00      B   
ATOM   3636  CG  LYS   214      -6.562 -17.896   7.811  1.00 10.00      B   
ATOM   3637  CD  LYS   214      -8.022 -18.156   8.147  1.00 10.00      B   
ATOM   3638  CE  LYS   214      -8.761 -18.770   6.966  1.00 10.00      B   
ATOM   3639  NZ  LYS   214     -10.205 -18.986   7.260  1.00 10.00      B   
ATOM   3640  HZ1 LYS   214     -10.696 -19.335   6.414  1.00 10.00      B   
ATOM   3641  HZ2 LYS   214     -10.647 -18.095   7.556  1.00 10.00      B   
ATOM   3642  HZ3 LYS   214     -10.317 -19.684   8.023  1.00 10.00      B   
ATOM   3643  C   LYS   214      -3.720 -16.264   9.897  1.00 10.00      B   
ATOM   3644  O   LYS   214      -3.352 -16.950  10.857  1.00 10.00      B   
ATOM   3645  N   THR   215      -3.580 -14.952   9.847  1.00 10.00      B   
ATOM   3646  HN  THR   215      -3.890 -14.468   9.045  1.00 10.00      B   
ATOM   3647  CA  THR   215      -2.982 -14.201  10.940  1.00 10.00      B   
ATOM   3648  CB  THR   215      -2.544 -12.804  10.459  1.00 10.00      B   
ATOM   3649  OG1 THR   215      -3.658 -12.133   9.855  1.00 10.00      B   
ATOM   3650  HG1 THR   215      -3.874 -12.560   9.005  1.00 10.00      B   
ATOM   3651  CG2 THR   215      -1.421 -12.923   9.441  1.00 10.00      B   
ATOM   3652  C   THR   215      -3.965 -14.049  12.103  1.00 10.00      B   
ATOM   3653  O   THR   215      -5.177 -14.216  11.922  1.00 10.00      B   
ATOM   3654  N   PRO   216      -3.461 -13.737  13.318  1.00 10.00      B   
ATOM   3655  CA  PRO   216      -4.309 -13.549  14.503  1.00 10.00      B   
ATOM   3656  CB  PRO   216      -3.332 -13.034  15.561  1.00 10.00      B   
ATOM   3657  CG  PRO   216      -2.014 -13.575  15.138  1.00 10.00      B   
ATOM   3658  CD  PRO   216      -2.032 -13.566  13.635  1.00 10.00      B   
ATOM   3659  C   PRO   216      -5.394 -12.509  14.245  1.00 10.00      B   
ATOM   3660  O   PRO   216      -6.507 -12.617  14.762  1.00 10.00      B   
ATOM   3661  N   ASN   217      -5.061 -11.510  13.431  1.00 10.00      B   
ATOM   3662  HN  ASN   217      -4.153 -11.484  13.058  1.00 10.00      B   
ATOM   3663  CA  ASN   217      -6.002 -10.452  13.084  1.00 10.00      B   
ATOM   3664  CB  ASN   217      -5.321  -9.377  12.234  1.00 10.00      B   
ATOM   3665  CG  ASN   217      -5.048  -8.105  13.014  1.00 10.00      B   
ATOM   3666  OD1 ASN   217      -5.751  -7.787  13.975  1.00 10.00      B   
ATOM   3667  ND2 ASN   217      -4.034  -7.360  12.600  1.00 10.00      B   
ATOM   3668 HD21 ASN   217      -3.520  -7.664  11.811  1.00 10.00      B   
ATOM   3669 HD22 ASN   217      -3.831  -6.537  13.095  1.00 10.00      B   
ATOM   3670  C   ASN   217      -7.204 -11.018  12.341  1.00 10.00      B   
ATOM   3671  O   ASN   217      -8.352 -10.700  12.659  1.00 10.00      B   
ATOM   3672  N   GLU   218      -6.932 -11.870  11.359  1.00 10.00      B   
ATOM   3673  HN  GLU   218      -5.995 -12.089  11.161  1.00 10.00      B   
ATOM   3674  CA  GLU   218      -7.983 -12.495  10.570  1.00 10.00      B   
ATOM   3675  CB  GLU   218      -7.376 -13.310   9.429  1.00 10.00      B   
ATOM   3676  CG  GLU   218      -6.603 -12.496   8.407  1.00 10.00      B   
ATOM   3677  CD  GLU   218      -5.743 -13.373   7.523  1.00 10.00      B   
ATOM   3678  OE1 GLU   218      -4.504 -13.367   7.697  1.00 10.00      B   
ATOM   3679  OE2 GLU   218      -6.302 -14.084   6.663  1.00 10.00      B   
ATOM   3680  C   GLU   218      -8.826 -13.403  11.451  1.00 10.00      B   
ATOM   3681  O   GLU   218     -10.055 -13.360  11.402  1.00 10.00      B   
ATOM   3682  N   ILE   219      -8.152 -14.207  12.269  1.00 10.00      B   
ATOM   3683  HN  ILE   219      -7.169 -14.180  12.256  1.00 10.00      B   
ATOM   3684  CA  ILE   219      -8.823 -15.132  13.176  1.00 10.00      B   
ATOM   3685  CB  ILE   219      -7.801 -15.942  14.000  1.00 10.00      B   
ATOM   3686  CG1 ILE   219      -6.931 -16.792  13.068  1.00 10.00      B   
ATOM   3687  CG2 ILE   219      -8.503 -16.821  15.026  1.00 10.00      B   
ATOM   3688  CD1 ILE   219      -5.767 -17.468  13.759  1.00 10.00      B   
ATOM   3689  C   ILE   219      -9.772 -14.391  14.118  1.00 10.00      B   
ATOM   3690  O   ILE   219     -10.901 -14.828  14.351  1.00 10.00      B   
ATOM   3691  N   ALA   220      -9.310 -13.261  14.642  1.00 10.00      B   
ATOM   3692  HN  ALA   220      -8.402 -12.962  14.409  1.00 10.00      B   
ATOM   3693  CA  ALA   220     -10.114 -12.452  15.555  1.00 10.00      B   
ATOM   3694  CB  ALA   220      -9.278 -11.326  16.145  1.00 10.00      B   
ATOM   3695  C   ALA   220     -11.342 -11.890  14.845  1.00 10.00      B   
ATOM   3696  O   ALA   220     -12.400 -11.709  15.451  1.00 10.00      B   
ATOM   3697  N   LEU   221     -11.195 -11.620  13.555  1.00 10.00      B   
ATOM   3698  HN  LEU   221     -10.327 -11.785  13.130  1.00 10.00      B   
ATOM   3699  CA  LEU   221     -12.288 -11.087  12.757  1.00 10.00      B   
ATOM   3700  CB  LEU   221     -11.765 -10.434  11.475  1.00 10.00      B   
ATOM   3701  CG  LEU   221     -10.965  -9.141  11.655  1.00 10.00      B   
ATOM   3702  CD1 LEU   221     -10.424  -8.660  10.321  1.00 10.00      B   
ATOM   3703  CD2 LEU   221     -11.824  -8.065  12.302  1.00 10.00      B   
ATOM   3704  C   LEU   221     -13.306 -12.175  12.431  1.00 10.00      B   
ATOM   3705  O   LEU   221     -14.506 -11.910  12.363  1.00 10.00      B   
ATOM   3706  N   THR   222     -12.829 -13.405  12.245  1.00 10.00      B   
ATOM   3707  HN  THR   222     -11.859 -13.565  12.309  1.00 10.00      B   
ATOM   3708  CA  THR   222     -13.719 -14.519  11.945  1.00 10.00      B   
ATOM   3709  CB  THR   222     -12.949 -15.817  11.636  1.00 10.00      B   
ATOM   3710  OG1 THR   222     -11.591 -15.510  11.303  1.00 10.00      B   
ATOM   3711  HG1 THR   222     -11.562 -14.715  10.758  1.00 10.00      B   
ATOM   3712  CG2 THR   222     -13.594 -16.557  10.473  1.00 10.00      B   
ATOM   3713  C   THR   222     -14.665 -14.765  13.115  1.00 10.00      B   
ATOM   3714  O   THR   222     -15.829 -15.108  12.919  1.00 10.00      B   
ATOM   3715  N   ILE   223     -14.161 -14.560  14.330  1.00 10.00      B   
ATOM   3716  HN  ILE   223     -13.226 -14.269  14.415  1.00 10.00      B   
ATOM   3717  CA  ILE   223     -14.961 -14.750  15.536  1.00 10.00      B   
ATOM   3718  CB  ILE   223     -14.146 -14.442  16.811  1.00 10.00      B   
ATOM   3719  CG1 ILE   223     -12.877 -15.297  16.853  1.00 10.00      B   
ATOM   3720  CG2 ILE   223     -14.988 -14.682  18.057  1.00 10.00      B   
ATOM   3721  CD1 ILE   223     -11.871 -14.859  17.897  1.00 10.00      B   
ATOM   3722  C   ILE   223     -16.196 -13.854  15.498  1.00 10.00      B   
ATOM   3723  O   ILE   223     -17.310 -14.298  15.788  1.00 10.00      B   
ATOM   3724  N   LEU   224     -15.990 -12.600  15.111  1.00 10.00      B   
ATOM   3725  HN  LEU   224     -15.083 -12.321  14.873  1.00 10.00      B   
ATOM   3726  CA  LEU   224     -17.076 -11.634  15.023  1.00 10.00      B   
ATOM   3727  CB  LEU   224     -16.533 -10.239  14.692  1.00 10.00      B   
ATOM   3728  CG  LEU   224     -15.487  -9.667  15.652  1.00 10.00      B   
ATOM   3729  CD1 LEU   224     -15.063  -8.274  15.216  1.00 10.00      B   
ATOM   3730  CD2 LEU   224     -16.013  -9.648  17.078  1.00 10.00      B   
ATOM   3731  C   LEU   224     -18.085 -12.064  13.964  1.00 10.00      B   
ATOM   3732  O   LEU   224     -19.296 -12.027  14.190  1.00 10.00      B   
ATOM   3733  N   LEU   225     -17.571 -12.489  12.814  1.00 10.00      B   
ATOM   3734  HN  LEU   225     -16.596 -12.499  12.704  1.00 10.00      B   
ATOM   3735  CA  LEU   225     -18.412 -12.937  11.712  1.00 10.00      B   
ATOM   3736  CB  LEU   225     -17.554 -13.271  10.490  1.00 10.00      B   
ATOM   3737  CG  LEU   225     -16.702 -12.129   9.935  1.00 10.00      B   
ATOM   3738  CD1 LEU   225     -15.787 -12.633   8.831  1.00 10.00      B   
ATOM   3739  CD2 LEU   225     -17.585 -10.998   9.432  1.00 10.00      B   
ATOM   3740  C   LEU   225     -19.240 -14.150  12.118  1.00 10.00      B   
ATOM   3741  O   LEU   225     -20.426 -14.241  11.795  1.00 10.00      B   
ATOM   3742  N   ILE   226     -18.607 -15.076  12.834  1.00 10.00      B   
ATOM   3743  HN  ILE   226     -17.659 -14.941  13.057  1.00 10.00      B   
ATOM   3744  CA  ILE   226     -19.277 -16.284  13.299  1.00 10.00      B   
ATOM   3745  CB  ILE   226     -18.280 -17.287  13.924  1.00 10.00      B   
ATOM   3746  CG1 ILE   226     -17.321 -17.817  12.854  1.00 10.00      B   
ATOM   3747  CG2 ILE   226     -19.012 -18.444  14.596  1.00 10.00      B   
ATOM   3748  CD1 ILE   226     -16.163 -18.617  13.412  1.00 10.00      B   
ATOM   3749  C   ILE   226     -20.365 -15.932  14.310  1.00 10.00      B   
ATOM   3750  O   ILE   226     -21.480 -16.448  14.241  1.00 10.00      B   
ATOM   3751  N   ALA   227     -20.040 -15.035  15.233  1.00 10.00      B   
ATOM   3752  HN  ALA   227     -19.132 -14.656  15.235  1.00 10.00      B   
ATOM   3753  CA  ALA   227     -20.992 -14.606  16.248  1.00 10.00      B   
ATOM   3754  CB  ALA   227     -20.339 -13.618  17.203  1.00 10.00      B   
ATOM   3755  C   ALA   227     -22.223 -13.983  15.598  1.00 10.00      B   
ATOM   3756  O   ALA   227     -23.358 -14.323  15.936  1.00 10.00      B   
ATOM   3757  N   LEU   228     -21.986 -13.091  14.645  1.00 10.00      B   
ATOM   3758  HN  LEU   228     -21.056 -12.876  14.414  1.00 10.00      B   
ATOM   3759  CA  LEU   228     -23.067 -12.417  13.938  1.00 10.00      B   
ATOM   3760  CB  LEU   228     -22.518 -11.347  12.989  1.00 10.00      B   
ATOM   3761  CG  LEU   228     -21.931 -10.098  13.649  1.00 10.00      B   
ATOM   3762  CD1 LEU   228     -21.293  -9.194  12.606  1.00 10.00      B   
ATOM   3763  CD2 LEU   228     -22.999  -9.349  14.435  1.00 10.00      B   
ATOM   3764  C   LEU   228     -23.935 -13.408  13.171  1.00 10.00      B   
ATOM   3765  O   LEU   228     -25.162 -13.362  13.259  1.00 10.00      B   
ATOM   3766  N   THR   229     -23.297 -14.317  12.438  1.00 10.00      B   
ATOM   3767  HN  THR   229     -22.316 -14.323  12.426  1.00 10.00      B   
ATOM   3768  CA  THR   229     -24.027 -15.307  11.657  1.00 10.00      B   
ATOM   3769  CB  THR   229     -23.109 -16.154  10.751  1.00 10.00      B   
ATOM   3770  OG1 THR   229     -21.876 -16.438  11.422  1.00 10.00      B   
ATOM   3771  HG1 THR   229     -21.301 -15.660  11.382  1.00 10.00      B   
ATOM   3772  CG2 THR   229     -22.816 -15.413   9.455  1.00 10.00      B   
ATOM   3773  C   THR   229     -24.894 -16.203  12.541  1.00 10.00      B   
ATOM   3774  O   THR   229     -25.997 -16.584  12.148  1.00 10.00      B   
ATOM   3775  N   ILE   230     -24.400 -16.530  13.737  1.00 10.00      B   
ATOM   3776  HN  ILE   230     -23.505 -16.210  13.992  1.00 10.00      B   
ATOM   3777  CA  ILE   230     -25.157 -17.362  14.672  1.00 10.00      B   
ATOM   3778  CB  ILE   230     -24.324 -17.755  15.915  1.00 10.00      B   
ATOM   3779  CG1 ILE   230     -23.202 -18.717  15.513  1.00 10.00      B   
ATOM   3780  CG2 ILE   230     -25.207 -18.387  16.987  1.00 10.00      B   
ATOM   3781  CD1 ILE   230     -22.234 -19.041  16.632  1.00 10.00      B   
ATOM   3782  C   ILE   230     -26.427 -16.631  15.100  1.00 10.00      B   
ATOM   3783  O   ILE   230     -27.518 -17.206  15.102  1.00 10.00      B   
ATOM   3784  N   VAL   231     -26.279 -15.352  15.432  1.00 10.00      B   
ATOM   3785  HN  VAL   231     -25.382 -14.950  15.400  1.00 10.00      B   
ATOM   3786  CA  VAL   231     -27.410 -14.530  15.847  1.00 10.00      B   
ATOM   3787  CB  VAL   231     -26.960 -13.117  16.280  1.00 10.00      B   
ATOM   3788  CG1 VAL   231     -28.162 -12.255  16.642  1.00 10.00      B   
ATOM   3789  CG2 VAL   231     -26.000 -13.203  17.457  1.00 10.00      B   
ATOM   3790  C   VAL   231     -28.425 -14.421  14.710  1.00 10.00      B   
ATOM   3791  O   VAL   231     -29.632 -14.558  14.923  1.00 10.00      B   
ATOM   3792  N   PHE   232     -27.921 -14.188  13.501  1.00 10.00      B   
ATOM   3793  HN  PHE   232     -26.950 -14.080  13.403  1.00 10.00      B   
ATOM   3794  CA  PHE   232     -28.774 -14.076  12.322  1.00 10.00      B   
ATOM   3795  CB  PHE   232     -27.961 -13.670  11.084  1.00 10.00      B   
ATOM   3796  CG  PHE   232     -27.377 -12.282  11.146  1.00 10.00      B   
ATOM   3797  CD1 PHE   232     -26.145 -12.007  10.568  1.00 10.00      B   
ATOM   3798  CD2 PHE   232     -28.057 -11.255  11.779  1.00 10.00      B   
ATOM   3799  CE1 PHE   232     -25.604 -10.736  10.626  1.00 10.00      B   
ATOM   3800  CE2 PHE   232     -27.521  -9.982  11.840  1.00 10.00      B   
ATOM   3801  CZ  PHE   232     -26.294  -9.723  11.262  1.00 10.00      B   
ATOM   3802  C   PHE   232     -29.516 -15.388  12.065  1.00 10.00      B   
ATOM   3803  O   PHE   232     -30.691 -15.386  11.697  1.00 10.00      B   
ATOM   3804  N   LEU   233     -28.822 -16.504  12.271  1.00 10.00      B   
ATOM   3805  HN  LEU   233     -27.884 -16.436  12.561  1.00 10.00      B   
ATOM   3806  CA  LEU   233     -29.409 -17.825  12.075  1.00 10.00      B   
ATOM   3807  CB  LEU   233     -28.355 -18.917  12.282  1.00 10.00      B   
ATOM   3808  CG  LEU   233     -27.489 -19.269  11.072  1.00 10.00      B   
ATOM   3809  CD1 LEU   233     -26.292 -20.099  11.505  1.00 10.00      B   
ATOM   3810  CD2 LEU   233     -28.306 -20.020  10.032  1.00 10.00      B   
ATOM   3811  C   LEU   233     -30.573 -18.048  13.030  1.00 10.00      B   
ATOM   3812  O   LEU   233     -31.640 -18.505  12.625  1.00 10.00      B   
ATOM   3813  N   LEU   234     -30.364 -17.714  14.296  1.00 10.00      B   
ATOM   3814  HN  LEU   234     -29.489 -17.352  14.558  1.00 10.00      B   
ATOM   3815  CA  LEU   234     -31.397 -17.877  15.307  1.00 10.00      B   
ATOM   3816  CB  LEU   234     -30.839 -17.574  16.698  1.00 10.00      B   
ATOM   3817  CG  LEU   234     -29.708 -18.480  17.184  1.00 10.00      B   
ATOM   3818  CD1 LEU   234     -29.177 -17.991  18.522  1.00 10.00      B   
ATOM   3819  CD2 LEU   234     -30.181 -19.922  17.292  1.00 10.00      B   
ATOM   3820  C   LEU   234     -32.589 -16.975  15.017  1.00 10.00      B   
ATOM   3821  O   LEU   234     -33.741 -17.396  15.125  1.00 10.00      B   
ATOM   3822  N   ALA   235     -32.304 -15.739  14.631  1.00 10.00      B   
ATOM   3823  HN  ALA   235     -31.361 -15.469  14.551  1.00 10.00      B   
ATOM   3824  CA  ALA   235     -33.344 -14.766  14.330  1.00 10.00      B   
ATOM   3825  CB  ALA   235     -32.723 -13.408  14.043  1.00 10.00      B   
ATOM   3826  C   ALA   235     -34.220 -15.211  13.161  1.00 10.00      B   
ATOM   3827  O   ALA   235     -35.445 -15.151  13.239  1.00 10.00      B   
ATOM   3828  N   THR   236     -33.592 -15.670  12.088  1.00 10.00      B   
ATOM   3829  HN  THR   236     -32.613 -15.720  12.088  1.00 10.00      B   
ATOM   3830  CA  THR   236     -34.327 -16.102  10.908  1.00 10.00      B   
ATOM   3831  CB  THR   236     -33.414 -16.215   9.674  1.00 10.00      B   
ATOM   3832  OG1 THR   236     -32.187 -16.860  10.040  1.00 10.00      B   
ATOM   3833  HG1 THR   236     -31.600 -16.222  10.468  1.00 10.00      B   
ATOM   3834  CG2 THR   236     -33.111 -14.837   9.106  1.00 10.00      B   
ATOM   3835  C   THR   236     -35.058 -17.423  11.139  1.00 10.00      B   
ATOM   3836  O   THR   236     -36.160 -17.627  10.626  1.00 10.00      B   
ATOM   3837  N   ALA   237     -34.452 -18.312  11.919  1.00 10.00      B   
ATOM   3838  HN  ALA   237     -33.572 -18.091  12.301  1.00 10.00      B   
ATOM   3839  CA  ALA   237     -35.045 -19.616  12.209  1.00 10.00      B   
ATOM   3840  CB  ALA   237     -34.034 -20.530  12.883  1.00 10.00      B   
ATOM   3841  C   ALA   237     -36.301 -19.491  13.064  1.00 10.00      B   
ATOM   3842  O   ALA   237     -37.251 -20.260  12.902  1.00 10.00      B   
ATOM   3843  N   THR   238     -36.315 -18.511  13.958  1.00 10.00      B   
ATOM   3844  HN  THR   238     -35.543 -17.911  14.026  1.00 10.00      B   
ATOM   3845  CA  THR   238     -37.454 -18.305  14.843  1.00 10.00      B   
ATOM   3846  CB  THR   238     -37.039 -17.630  16.168  1.00 10.00      B   
ATOM   3847  OG1 THR   238     -36.142 -16.545  15.900  1.00 10.00      B   
ATOM   3848  HG1 THR   238     -35.267 -16.899  15.677  1.00 10.00      B   
ATOM   3849  CG2 THR   238     -36.346 -18.625  17.085  1.00 10.00      B   
ATOM   3850  C   THR   238     -38.572 -17.508  14.168  1.00 10.00      B   
ATOM   3851  O   THR   238     -39.670 -17.386  14.709  1.00 10.00      B   
ATOM   3852  N   LEU   239     -38.299 -16.987  12.976  1.00 10.00      B   
ATOM   3853  HN  LEU   239     -37.407 -17.121  12.587  1.00 10.00      B   
ATOM   3854  CA  LEU   239     -39.290 -16.206  12.238  1.00 10.00      B   
ATOM   3855  CB  LEU   239     -38.654 -15.500  11.041  1.00 10.00      B   
ATOM   3856  CG  LEU   239     -37.747 -14.311  11.361  1.00 10.00      B   
ATOM   3857  CD1 LEU   239     -37.155 -13.734  10.088  1.00 10.00      B   
ATOM   3858  CD2 LEU   239     -38.511 -13.245  12.129  1.00 10.00      B   
ATOM   3859  C   LEU   239     -40.462 -17.067  11.780  1.00 10.00      B   
ATOM   3860  O   LEU   239     -41.581 -16.572  11.628  1.00 10.00      B   
ATOM   3861  N   TRP   240     -40.206 -18.354  11.568  1.00 10.00      B   
ATOM   3862  HN  TRP   240     -39.297 -18.692  11.718  1.00 10.00      B   
ATOM   3863  CA  TRP   240     -41.247 -19.279  11.125  1.00 10.00      B   
ATOM   3864  CB  TRP   240     -40.658 -20.630  10.692  1.00 10.00      B   
ATOM   3865  CG  TRP   240     -41.666 -21.591  10.134  1.00 10.00      B   
ATOM   3866  CD1 TRP   240     -42.266 -21.537   8.908  1.00 10.00      B   
ATOM   3867  CD2 TRP   240     -42.188 -22.755  10.784  1.00 10.00      B   
ATOM   3868  NE1 TRP   240     -43.136 -22.592   8.759  1.00 10.00      B   
ATOM   3869  HE1 TRP   240     -43.690 -22.772   7.965  1.00 10.00      B   
ATOM   3870  CE2 TRP   240     -43.102 -23.354   9.897  1.00 10.00      B   
ATOM   3871  CE3 TRP   240     -41.972 -23.347  12.033  1.00 10.00      B   
ATOM   3872  CZ2 TRP   240     -43.796 -24.516  10.217  1.00 10.00      B   
ATOM   3873  CZ3 TRP   240     -42.663 -24.500  12.348  1.00 10.00      B   
ATOM   3874  CH2 TRP   240     -43.564 -25.072  11.443  1.00 10.00      B   
ATOM   3875  C   TRP   240     -42.365 -19.435  12.171  1.00 10.00      B   
ATOM   3876  O   TRP   240     -43.525 -19.137  11.879  1.00 10.00      B   
ATOM   3877  N   PRO   241     -42.048 -19.882  13.409  1.00 10.00      B   
ATOM   3878  CA  PRO   241     -43.062 -20.043  14.459  1.00 10.00      B   
ATOM   3879  CB  PRO   241     -42.281 -20.605  15.654  1.00 10.00      B   
ATOM   3880  CG  PRO   241     -40.857 -20.280  15.376  1.00 10.00      B   
ATOM   3881  CD  PRO   241     -40.710 -20.289  13.882  1.00 10.00      B   
ATOM   3882  C   PRO   241     -43.732 -18.715  14.822  1.00 10.00      B   
ATOM   3883  O   PRO   241     -44.866 -18.689  15.307  1.00 10.00      B   
ATOM   3884  N   PHE   242     -43.028 -17.614  14.581  1.00 10.00      B   
ATOM   3885  HN  PHE   242     -42.125 -17.697  14.207  1.00 10.00      B   
ATOM   3886  CA  PHE   242     -43.562 -16.289  14.870  1.00 10.00      B   
ATOM   3887  CB  PHE   242     -42.455 -15.232  14.859  1.00 10.00      B   
ATOM   3888  CG  PHE   242     -41.561 -15.263  16.065  1.00 10.00      B   
ATOM   3889  CD1 PHE   242     -40.295 -14.704  16.013  1.00 10.00      B   
ATOM   3890  CD2 PHE   242     -41.979 -15.852  17.248  1.00 10.00      B   
ATOM   3891  CE1 PHE   242     -39.462 -14.728  17.115  1.00 10.00      B   
ATOM   3892  CE2 PHE   242     -41.151 -15.879  18.354  1.00 10.00      B   
ATOM   3893  CZ  PHE   242     -39.890 -15.317  18.287  1.00 10.00      B   
ATOM   3894  C   PHE   242     -44.646 -15.906  13.871  1.00 10.00      B   
ATOM   3895  O   PHE   242     -45.707 -15.418  14.253  1.00 10.00      B   
ATOM   3896  N   SER   243     -44.377 -16.136  12.593  1.00 10.00      B   
ATOM   3897  HN  SER   243     -43.519 -16.540  12.345  1.00 10.00      B   
ATOM   3898  CA  SER   243     -45.333 -15.808  11.550  1.00 10.00      B   
ATOM   3899  CB  SER   243     -44.649 -15.748  10.182  1.00 10.00      B   
ATOM   3900  OG  SER   243     -43.746 -16.829  10.012  1.00 10.00      B   
ATOM   3901  HG  SER   243     -42.908 -16.620  10.442  1.00 10.00      B   
ATOM   3902  C   SER   243     -46.499 -16.792  11.548  1.00 10.00      B   
ATOM   3903  O   SER   243     -47.645 -16.409  11.315  1.00 10.00      B   
ATOM   3904  N   ALA   244     -46.201 -18.054  11.839  1.00 10.00      B   
ATOM   3905  HN  ALA   244     -45.264 -18.293  12.020  1.00 10.00      B   
ATOM   3906  CA  ALA   244     -47.217 -19.099  11.878  1.00 10.00      B   
ATOM   3907  CB  ALA   244     -46.580 -20.449  12.165  1.00 10.00      B   
ATOM   3908  C   ALA   244     -48.283 -18.792  12.922  1.00 10.00      B   
ATOM   3909  O   ALA   244     -49.475 -18.993  12.686  1.00 10.00      B   
ATOM   3910  N   TRP   245     -47.851 -18.292  14.072  1.00 10.00      B   
ATOM   3911  HN  TRP   245     -46.889 -18.149  14.201  1.00 10.00      B   
ATOM   3912  CA  TRP   245     -48.772 -17.959  15.151  1.00 10.00      B   
ATOM   3913  CB  TRP   245     -48.016 -17.731  16.461  1.00 10.00      B   
ATOM   3914  CG  TRP   245     -48.895 -17.788  17.674  1.00 10.00      B   
ATOM   3915  CD1 TRP   245     -49.402 -18.909  18.260  1.00 10.00      B   
ATOM   3916  CD2 TRP   245     -49.377 -16.680  18.448  1.00 10.00      B   
ATOM   3917  NE1 TRP   245     -50.162 -18.574  19.352  1.00 10.00      B   
ATOM   3918  HE1 TRP   245     -50.630 -19.210  19.941  1.00 10.00      B   
ATOM   3919  CE2 TRP   245     -50.164 -17.211  19.489  1.00 10.00      B   
ATOM   3920  CE3 TRP   245     -49.217 -15.294  18.363  1.00 10.00      B   
ATOM   3921  CZ2 TRP   245     -50.788 -16.404  20.438  1.00 10.00      B   
ATOM   3922  CZ3 TRP   245     -49.837 -14.495  19.305  1.00 10.00      B   
ATOM   3923  CH2 TRP   245     -50.613 -15.052  20.329  1.00 10.00      B   
ATOM   3924  C   TRP   245     -49.601 -16.727  14.802  1.00 10.00      B   
ATOM   3925  O   TRP   245     -50.671 -16.507  15.367  1.00 10.00      B   
ATOM   3926  N   GLY   246     -49.109 -15.936  13.859  1.00 10.00      B   
ATOM   3927  HN  GLY   246     -48.259 -16.169  13.431  1.00 10.00      B   
ATOM   3928  CA  GLY   246     -49.816 -14.740  13.452  1.00 10.00      B   
ATOM   3929  C   GLY   246     -50.872 -15.023  12.407  1.00 10.00      B   
ATOM   3930  O   GLY   246     -51.612 -14.126  12.005  1.00 10.00      B   
ATOM   3931  N   GLY   247     -50.942 -16.271  11.966  1.00 10.00      B   
ATOM   3932  HN  GLY   247     -50.317 -16.942  12.318  1.00 10.00      B   
ATOM   3933  CA  GLY   247     -51.917 -16.654  10.969  1.00 10.00      B   
ATOM   3934  C   GLY   247     -51.310 -17.546   9.911  1.00 10.00      B   
ATOM   3935  O   GLY   247     -51.574 -18.750   9.870  1.00 10.00      B   
ATOM   3936  N   ASN   248     -50.485 -16.963   9.059  1.00 10.00      B   
ATOM   3937  HN  ASN   248     -50.296 -16.005   9.151  1.00 10.00      B   
ATOM   3938  CA  ASN   248     -49.836 -17.719   7.998  1.00 10.00      B   
ATOM   3939  CB  ASN   248     -50.383 -17.330   6.623  1.00 10.00      B   
ATOM   3940  CG  ASN   248     -51.088 -18.484   5.934  1.00 10.00      B   
ATOM   3941  OD1 ASN   248     -50.796 -19.652   6.196  1.00 10.00      B   
ATOM   3942  ND2 ASN   248     -52.022 -18.166   5.046  1.00 10.00      B   
ATOM   3943 HD21 ASN   248     -52.203 -17.214   4.884  1.00 10.00      B   
ATOM   3944 HD22 ASN   248     -52.492 -18.894   4.585  1.00 10.00      B   
ATOM   3945  C   ASN   248     -48.330 -17.524   8.048  1.00 10.00      B   
ATOM   3946  O   ASN   248     -47.842 -16.393   8.067  1.00 10.00      B   
ATOM   3947  N   ALA   249     -47.600 -18.628   8.087  1.00 10.00      B   
ATOM   3948  HN  ALA   249     -48.050 -19.500   8.073  1.00 10.00      B   
ATOM   3949  CA  ALA   249     -46.149 -18.582   8.145  1.00 10.00      B   
ATOM   3950  CB  ALA   249     -45.596 -19.938   8.551  1.00 10.00      B   
ATOM   3951  C   ALA   249     -45.559 -18.151   6.810  1.00 10.00      B   
ATOM   3952  O   ALA   249     -46.176 -18.334   5.756  1.00 10.00      B   
ATOM   3953  N   VAL   250     -44.368 -17.576   6.864  1.00 10.00      B   
ATOM   3954  HN  VAL   250     -43.936 -17.458   7.738  1.00 10.00      B   
ATOM   3955  CA  VAL   250     -43.678 -17.122   5.667  1.00 10.00      B   
ATOM   3956  CB  VAL   250     -42.679 -15.989   6.001  1.00 10.00      B   
ATOM   3957  CG1 VAL   250     -42.100 -15.379   4.733  1.00 10.00      B   
ATOM   3958  CG2 VAL   250     -43.344 -14.916   6.854  1.00 10.00      B   
ATOM   3959  C   VAL   250     -42.928 -18.294   5.034  1.00 10.00      B   
ATOM   3960  O   VAL   250     -42.440 -19.178   5.743  1.00 10.00      B   
ATOM   3961  N   SER   251     -42.857 -18.305   3.707  1.00 10.00      B   
ATOM   3962  HN  SER   251     -43.277 -17.578   3.204  1.00 10.00      B   
ATOM   3963  CA  SER   251     -42.173 -19.362   2.973  1.00 10.00      B   
ATOM   3964  CB  SER   251     -42.312 -19.128   1.468  1.00 10.00      B   
ATOM   3965  OG  SER   251     -43.661 -18.857   1.121  1.00 10.00      B   
ATOM   3966  HG  SER   251     -43.758 -17.915   0.931  1.00 10.00      B   
ATOM   3967  C   SER   251     -40.697 -19.450   3.367  1.00 10.00      B   
ATOM   3968  O   SER   251     -40.042 -18.427   3.590  1.00 10.00      B   
ATOM   3969  N   VAL   252     -40.185 -20.676   3.440  1.00 10.00      B   
ATOM   3970  HN  VAL   252     -40.763 -21.443   3.231  1.00 10.00      B   
ATOM   3971  CA  VAL   252     -38.794 -20.924   3.816  1.00 10.00      B   
ATOM   3972  CB  VAL   252     -38.458 -22.431   3.777  1.00 10.00      B   
ATOM   3973  CG1 VAL   252     -37.102 -22.700   4.413  1.00 10.00      B   
ATOM   3974  CG2 VAL   252     -39.543 -23.238   4.471  1.00 10.00      B   
ATOM   3975  C   VAL   252     -37.832 -20.172   2.903  1.00 10.00      B   
ATOM   3976  O   VAL   252     -36.834 -19.617   3.364  1.00 10.00      B   
ATOM   3977  N   THR   253     -38.154 -20.139   1.617  1.00 10.00      B   
ATOM   3978  HN  THR   253     -38.975 -20.586   1.319  1.00 10.00      B   
ATOM   3979  CA  THR   253     -37.328 -19.461   0.629  1.00 10.00      B   
ATOM   3980  CB  THR   253     -37.955 -19.584  -0.772  1.00 10.00      B   
ATOM   3981  OG1 THR   253     -39.386 -19.564  -0.654  1.00 10.00      B   
ATOM   3982  HG1 THR   253     -39.761 -19.103  -1.416  1.00 10.00      B   
ATOM   3983  CG2 THR   253     -37.525 -20.883  -1.437  1.00 10.00      B   
ATOM   3984  C   THR   253     -37.147 -17.984   0.976  1.00 10.00      B   
ATOM   3985  O   THR   253     -36.052 -17.435   0.867  1.00 10.00      B   
ATOM   3986  N   VAL   254     -38.228 -17.355   1.413  1.00 10.00      B   
ATOM   3987  HN  VAL   254     -39.066 -17.857   1.496  1.00 10.00      B   
ATOM   3988  CA  VAL   254     -38.206 -15.945   1.778  1.00 10.00      B   
ATOM   3989  CB  VAL   254     -39.639 -15.389   1.945  1.00 10.00      B   
ATOM   3990  CG1 VAL   254     -39.624 -13.883   2.149  1.00 10.00      B   
ATOM   3991  CG2 VAL   254     -40.493 -15.750   0.740  1.00 10.00      B   
ATOM   3992  C   VAL   254     -37.417 -15.739   3.071  1.00 10.00      B   
ATOM   3993  O   VAL   254     -36.754 -14.715   3.256  1.00 10.00      B   
ATOM   3994  N   LEU   255     -37.480 -16.728   3.952  1.00 10.00      B   
ATOM   3995  HN  LEU   255     -38.016 -17.524   3.740  1.00 10.00      B   
ATOM   3996  CA  LEU   255     -36.774 -16.664   5.224  1.00 10.00      B   
ATOM   3997  CB  LEU   255     -37.247 -17.780   6.158  1.00 10.00      B   
ATOM   3998  CG  LEU   255     -38.722 -17.749   6.557  1.00 10.00      B   
ATOM   3999  CD1 LEU   255     -39.085 -18.993   7.352  1.00 10.00      B   
ATOM   4000  CD2 LEU   255     -39.047 -16.488   7.345  1.00 10.00      B   
ATOM   4001  C   LEU   255     -35.265 -16.757   5.015  1.00 10.00      B   
ATOM   4002  O   LEU   255     -34.502 -15.966   5.570  1.00 10.00      B   
ATOM   4003  N   VAL   256     -34.843 -17.721   4.206  1.00 10.00      B   
ATOM   4004  HN  VAL   256     -35.504 -18.322   3.790  1.00 10.00      B   
ATOM   4005  CA  VAL   256     -33.424 -17.914   3.922  1.00 10.00      B   
ATOM   4006  CB  VAL   256     -33.172 -19.200   3.106  1.00 10.00      B   
ATOM   4007  CG1 VAL   256     -31.687 -19.384   2.827  1.00 10.00      B   
ATOM   4008  CG2 VAL   256     -33.723 -20.413   3.843  1.00 10.00      B   
ATOM   4009  C   VAL   256     -32.855 -16.704   3.182  1.00 10.00      B   
ATOM   4010  O   VAL   256     -31.714 -16.303   3.419  1.00 10.00      B   
ATOM   4011  N   ALA   257     -33.663 -16.123   2.297  1.00 10.00      B   
ATOM   4012  HN  ALA   257     -34.555 -16.504   2.142  1.00 10.00      B   
ATOM   4013  CA  ALA   257     -33.251 -14.950   1.534  1.00 10.00      B   
ATOM   4014  CB  ALA   257     -34.376 -14.492   0.617  1.00 10.00      B   
ATOM   4015  C   ALA   257     -32.838 -13.825   2.477  1.00 10.00      B   
ATOM   4016  O   ALA   257     -31.793 -13.197   2.293  1.00 10.00      B   
ATOM   4017  N   LEU   258     -33.655 -13.599   3.505  1.00 10.00      B   
ATOM   4018  HN  LEU   258     -34.462 -14.150   3.601  1.00 10.00      B   
ATOM   4019  CA  LEU   258     -33.379 -12.562   4.494  1.00 10.00      B   
ATOM   4020  CB  LEU   258     -34.548 -12.412   5.473  1.00 10.00      B   
ATOM   4021  CG  LEU   258     -34.319 -11.474   6.665  1.00 10.00      B   
ATOM   4022  CD1 LEU   258     -34.085 -10.047   6.196  1.00 10.00      B   
ATOM   4023  CD2 LEU   258     -35.487 -11.538   7.635  1.00 10.00      B   
ATOM   4024  C   LEU   258     -32.094 -12.871   5.256  1.00 10.00      B   
ATOM   4025  O   LEU   258     -31.328 -11.968   5.594  1.00 10.00      B   
ATOM   4026  N   LEU   259     -31.862 -14.155   5.513  1.00 10.00      B   
ATOM   4027  HN  LEU   259     -32.509 -14.828   5.209  1.00 10.00      B   
ATOM   4028  CA  LEU   259     -30.668 -14.591   6.224  1.00 10.00      B   
ATOM   4029  CB  LEU   259     -30.673 -16.115   6.388  1.00 10.00      B   
ATOM   4030  CG  LEU   259     -29.402 -16.746   6.963  1.00 10.00      B   
ATOM   4031  CD1 LEU   259     -29.208 -16.332   8.413  1.00 10.00      B   
ATOM   4032  CD2 LEU   259     -29.448 -18.261   6.835  1.00 10.00      B   
ATOM   4033  C   LEU   259     -29.422 -14.146   5.472  1.00 10.00      B   
ATOM   4034  O   LEU   259     -28.526 -13.526   6.046  1.00 10.00      B   
ATOM   4035  N   VAL   260     -29.392 -14.435   4.176  1.00 10.00      B   
ATOM   4036  HN  VAL   260     -30.156 -14.907   3.775  1.00 10.00      B   
ATOM   4037  CA  VAL   260     -28.260 -14.061   3.335  1.00 10.00      B   
ATOM   4038  CB  VAL   260     -28.393 -14.638   1.911  1.00 10.00      B   
ATOM   4039  CG1 VAL   260     -27.087 -14.477   1.146  1.00 10.00      B   
ATOM   4040  CG2 VAL   260     -28.814 -16.099   1.956  1.00 10.00      B   
ATOM   4041  C   VAL   260     -28.150 -12.542   3.252  1.00 10.00      B   
ATOM   4042  O   VAL   260     -27.057 -11.987   3.178  1.00 10.00      B   
ATOM   4043  N   CYS   261     -29.298 -11.879   3.287  1.00 10.00      B   
ATOM   4044  HN  CYS   261     -30.137 -12.385   3.348  1.00 10.00      B   
ATOM   4045  CA  CYS   261     -29.352 -10.427   3.222  1.00 10.00      B   
ATOM   4046  CB  CYS   261     -30.791  -9.960   3.016  1.00 10.00      B   
ATOM   4047  SG  CYS   261     -31.466 -10.362   1.392  1.00 10.00      B   
ATOM   4048  HG  CYS   261     -31.311 -11.668   1.196  1.00 10.00      B   
ATOM   4049  C   CYS   261     -28.760  -9.767   4.465  1.00 10.00      B   
ATOM   4050  O   CYS   261     -28.399  -8.589   4.432  1.00 10.00      B   
ATOM   4051  N   LEU   262     -28.678 -10.516   5.554  1.00 10.00      B   
ATOM   4052  HN  LEU   262     -28.997 -11.443   5.521  1.00 10.00      B   
ATOM   4053  CA  LEU   262     -28.126  -9.995   6.799  1.00 10.00      B   
ATOM   4054  CB  LEU   262     -28.934 -10.493   8.000  1.00 10.00      B   
ATOM   4055  CG  LEU   262     -30.401 -10.059   8.049  1.00 10.00      B   
ATOM   4056  CD1 LEU   262     -31.083 -10.605   9.294  1.00 10.00      B   
ATOM   4057  CD2 LEU   262     -30.512  -8.544   7.994  1.00 10.00      B   
ATOM   4058  C   LEU   262     -26.660 -10.386   6.942  1.00 10.00      B   
ATOM   4059  O   LEU   262     -25.848  -9.619   7.467  1.00 10.00      B   
ATOM   4060  N   ILE   263     -26.332 -11.583   6.464  1.00 10.00      B   
ATOM   4061  HN  ILE   263     -27.031 -12.141   6.065  1.00 10.00      B   
ATOM   4062  CA  ILE   263     -24.968 -12.090   6.514  1.00 10.00      B   
ATOM   4063  CB  ILE   263     -24.869 -13.507   5.894  1.00 10.00      B   
ATOM   4064  CG1 ILE   263     -25.641 -14.520   6.744  1.00 10.00      B   
ATOM   4065  CG2 ILE   263     -23.415 -13.941   5.736  1.00 10.00      B   
ATOM   4066  CD1 ILE   263     -25.796 -15.877   6.089  1.00 10.00      B   
ATOM   4067  C   ILE   263     -24.023 -11.150   5.770  1.00 10.00      B   
ATOM   4068  O   ILE   263     -24.271 -10.792   4.617  1.00 10.00      B   
ATOM   4069  N   PRO   264     -22.941 -10.714   6.434  1.00 10.00      B   
ATOM   4070  CA  PRO   264     -21.950  -9.824   5.827  1.00 10.00      B   
ATOM   4071  CB  PRO   264     -21.097  -9.381   7.019  1.00 10.00      B   
ATOM   4072  CG  PRO   264     -21.232 -10.482   8.015  1.00 10.00      B   
ATOM   4073  CD  PRO   264     -22.616 -11.038   7.836  1.00 10.00      B   
ATOM   4074  C   PRO   264     -21.091 -10.563   4.796  1.00 10.00      B   
ATOM   4075  O   PRO   264     -19.894 -10.788   5.008  1.00 10.00      B   
ATOM   4076  N   THR   265     -21.718 -10.935   3.685  1.00 10.00      B   
ATOM   4077  HN  THR   265     -22.675 -10.728   3.588  1.00 10.00      B   
ATOM   4078  CA  THR   265     -21.050 -11.650   2.606  1.00 10.00      B   
ATOM   4079  CB  THR   265     -22.038 -11.946   1.468  1.00 10.00      B   
ATOM   4080  OG1 THR   265     -23.123 -11.013   1.550  1.00 10.00      B   
ATOM   4081  HG1 THR   265     -23.816 -11.271   0.928  1.00 10.00      B   
ATOM   4082  CG2 THR   265     -22.580 -13.361   1.596  1.00 10.00      B   
ATOM   4083  C   THR   265     -19.872 -10.853   2.060  1.00 10.00      B   
ATOM   4084  O   THR   265     -18.892 -11.427   1.585  1.00 10.00      B   
ATOM   4085  N   THR   266     -19.975  -9.527   2.145  1.00 10.00      B   
ATOM   4086  HN  THR   266     -20.789  -9.134   2.527  1.00 10.00      B   
ATOM   4087  CA  THR   266     -18.922  -8.640   1.679  1.00 10.00      B   
ATOM   4088  CB  THR   266     -19.280  -7.172   1.961  1.00 10.00      B   
ATOM   4089  OG1 THR   266     -20.595  -7.101   2.535  1.00 10.00      B   
ATOM   4090  HG1 THR   266     -20.967  -6.224   2.372  1.00 10.00      B   
ATOM   4091  CG2 THR   266     -19.251  -6.365   0.675  1.00 10.00      B   
ATOM   4092  C   THR   266     -17.606  -8.971   2.367  1.00 10.00      B   
ATOM   4093  O   THR   266     -16.546  -8.943   1.752  1.00 10.00      B   
ATOM   4094  N   ILE   267     -17.688  -9.305   3.646  1.00 10.00      B   
ATOM   4095  HN  ILE   267     -18.565  -9.324   4.080  1.00 10.00      B   
ATOM   4096  CA  ILE   267     -16.507  -9.657   4.410  1.00 10.00      B   
ATOM   4097  CB  ILE   267     -16.699  -9.394   5.919  1.00 10.00      B   
ATOM   4098  CG1 ILE   267     -17.209  -7.972   6.157  1.00 10.00      B   
ATOM   4099  CG2 ILE   267     -15.392  -9.618   6.666  1.00 10.00      B   
ATOM   4100  CD1 ILE   267     -17.476  -7.655   7.612  1.00 10.00      B   
ATOM   4101  C   ILE   267     -16.185 -11.129   4.202  1.00 10.00      B   
ATOM   4102  O   ILE   267     -15.030 -11.503   4.045  1.00 10.00      B   
ATOM   4103  N   GLY   268     -17.226 -11.950   4.168  1.00 10.00      B   
ATOM   4104  HN  GLY   268     -18.129 -11.579   4.265  1.00 10.00      B   
ATOM   4105  CA  GLY   268     -17.055 -13.381   3.990  1.00 10.00      B   
ATOM   4106  C   GLY   268     -16.287 -13.752   2.733  1.00 10.00      B   
ATOM   4107  O   GLY   268     -15.517 -14.710   2.734  1.00 10.00      B   
ATOM   4108  N   GLY   269     -16.486 -12.994   1.663  1.00 10.00      B   
ATOM   4109  HN  GLY   269     -17.113 -12.241   1.715  1.00 10.00      B   
ATOM   4110  CA  GLY   269     -15.802 -13.287   0.416  1.00 10.00      B   
ATOM   4111  C   GLY   269     -14.567 -12.437   0.171  1.00 10.00      B   
ATOM   4112  O   GLY   269     -13.769 -12.746  -0.711  1.00 10.00      B   
ATOM   4113  N   LEU   270     -14.390 -11.379   0.952  1.00 10.00      B   
ATOM   4114  HN  LEU   270     -15.042 -11.180   1.653  1.00 10.00      B   
ATOM   4115  CA  LEU   270     -13.242 -10.499   0.768  1.00 10.00      B   
ATOM   4116  CB  LEU   270     -13.675  -9.039   0.615  1.00 10.00      B   
ATOM   4117  CG  LEU   270     -14.389  -8.681  -0.692  1.00 10.00      B   
ATOM   4118  CD1 LEU   270     -14.854  -7.234  -0.671  1.00 10.00      B   
ATOM   4119  CD2 LEU   270     -13.480  -8.935  -1.886  1.00 10.00      B   
ATOM   4120  C   LEU   270     -12.186 -10.641   1.860  1.00 10.00      B   
ATOM   4121  O   LEU   270     -11.035 -10.273   1.647  1.00 10.00      B   
ATOM   4122  N   LEU   271     -12.565 -11.186   3.013  1.00 10.00      B   
ATOM   4123  HN  LEU   271     -13.501 -11.471   3.124  1.00 10.00      B   
ATOM   4124  CA  LEU   271     -11.632 -11.357   4.133  1.00 10.00      B   
ATOM   4125  CB  LEU   271     -12.310 -12.067   5.311  1.00 10.00      B   
ATOM   4126  CG  LEU   271     -11.453 -12.284   6.562  1.00 10.00      B   
ATOM   4127  CD1 LEU   271     -10.997 -10.954   7.138  1.00 10.00      B   
ATOM   4128  CD2 LEU   271     -12.219 -13.082   7.608  1.00 10.00      B   
ATOM   4129  C   LEU   271     -10.369 -12.105   3.715  1.00 10.00      B   
ATOM   4130  O   LEU   271      -9.254 -11.686   4.031  1.00 10.00      B   
ATOM   4131  N   SER   272     -10.547 -13.210   3.010  1.00 10.00      B   
ATOM   4132  HN  SER   272     -11.461 -13.507   2.801  1.00 10.00      B   
ATOM   4133  CA  SER   272      -9.421 -14.006   2.546  1.00 10.00      B   
ATOM   4134  CB  SER   272      -9.894 -15.419   2.207  1.00 10.00      B   
ATOM   4135  OG  SER   272     -11.250 -15.406   1.782  1.00 10.00      B   
ATOM   4136  HG  SER   272     -11.359 -16.043   1.053  1.00 10.00      B   
ATOM   4137  C   SER   272      -8.757 -13.350   1.337  1.00 10.00      B   
ATOM   4138  O   SER   272      -7.547 -13.469   1.136  1.00 10.00      B   
ATOM   4139  N   ALA   273      -9.557 -12.644   0.546  1.00 10.00      B   
ATOM   4140  HN  ALA   273     -10.507 -12.573   0.772  1.00 10.00      B   
ATOM   4141  CA  ALA   273      -9.060 -11.963  -0.643  1.00 10.00      B   
ATOM   4142  CB  ALA   273     -10.216 -11.428  -1.476  1.00 10.00      B   
ATOM   4143  C   ALA   273      -8.099 -10.839  -0.261  1.00 10.00      B   
ATOM   4144  O   ALA   273      -7.042 -10.685  -0.872  1.00 10.00      B   
ATOM   4145  N   ILE   274      -8.469 -10.067   0.761  1.00 10.00      B   
ATOM   4146  HN  ILE   274      -9.332 -10.244   1.204  1.00 10.00      B   
ATOM   4147  CA  ILE   274      -7.643  -8.961   1.236  1.00 10.00      B   
ATOM   4148  CB  ILE   274      -8.313  -8.212   2.416  1.00 10.00      B   
ATOM   4149  CG1 ILE   274      -9.597  -7.522   1.948  1.00 10.00      B   
ATOM   4150  CG2 ILE   274      -7.359  -7.194   3.029  1.00 10.00      B   
ATOM   4151  CD1 ILE   274     -10.360  -6.820   3.052  1.00 10.00      B   
ATOM   4152  C   ILE   274      -6.264  -9.461   1.658  1.00 10.00      B   
ATOM   4153  O   ILE   274      -5.253  -8.812   1.391  1.00 10.00      B   
ATOM   4154  N   GLY   275      -6.232 -10.624   2.301  1.00 10.00      B   
ATOM   4155  HN  GLY   275      -7.072 -11.095   2.481  1.00 10.00      B   
ATOM   4156  CA  GLY   275      -4.972 -11.195   2.743  1.00 10.00      B   
ATOM   4157  C   GLY   275      -4.020 -11.433   1.585  1.00 10.00      B   
ATOM   4158  O   GLY   275      -2.851 -11.048   1.637  1.00 10.00      B   
ATOM   4159  N   VAL   276      -4.527 -12.047   0.523  1.00 10.00      B   
ATOM   4160  HN  VAL   276      -5.471 -12.314   0.530  1.00 10.00      B   
ATOM   4161  CA  VAL   276      -3.713 -12.331  -0.652  1.00 10.00      B   
ATOM   4162  CB  VAL   276      -4.406 -13.333  -1.601  1.00 10.00      B   
ATOM   4163  CG1 VAL   276      -3.406 -13.903  -2.596  1.00 10.00      B   
ATOM   4164  CG2 VAL   276      -5.075 -14.454  -0.819  1.00 10.00      B   
ATOM   4165  C   VAL   276      -3.396 -11.042  -1.410  1.00 10.00      B   
ATOM   4166  O   VAL   276      -2.285 -10.859  -1.914  1.00 10.00      B   
ATOM   4167  N   ALA   277      -4.374 -10.141  -1.471  1.00 10.00      B   
ATOM   4168  HN  ALA   277      -5.237 -10.343  -1.044  1.00 10.00      B   
ATOM   4169  CA  ALA   277      -4.204  -8.862  -2.156  1.00 10.00      B   
ATOM   4170  CB  ALA   277      -5.528  -8.117  -2.241  1.00 10.00      B   
ATOM   4171  C   ALA   277      -3.153  -8.010  -1.455  1.00 10.00      B   
ATOM   4172  O   ALA   277      -2.441  -7.231  -2.090  1.00 10.00      B   
ATOM   4173  N   GLY   278      -3.069  -8.154  -0.139  1.00 10.00      B   
ATOM   4174  HN  GLY   278      -3.689  -8.765   0.322  1.00 10.00      B   
ATOM   4175  CA  GLY   278      -2.095  -7.411   0.627  1.00 10.00      B   
ATOM   4176  C   GLY   278      -0.697  -7.948   0.416  1.00 10.00      B   
ATOM   4177  O   GLY   278       0.256  -7.182   0.270  1.00 10.00      B   
ATOM   4178  N   MET   279      -0.582  -9.270   0.379  1.00 10.00      B   
ATOM   4179  HN  MET   279      -1.386  -9.823   0.502  1.00 10.00      B   
ATOM   4180  CA  MET   279       0.706  -9.919   0.179  1.00 10.00      B   
ATOM   4181  CB  MET   279       0.596 -11.435   0.363  1.00 10.00      B   
ATOM   4182  CG  MET   279       0.361 -11.875   1.800  1.00 10.00      B   
ATOM   4183  SD  MET   279       1.667 -11.341   2.926  1.00 10.00      B   
ATOM   4184  CE  MET   279       3.096 -12.169   2.233  1.00 10.00      B   
ATOM   4185  C   MET   279       1.278  -9.591  -1.198  1.00 10.00      B   
ATOM   4186  O   MET   279       2.475  -9.327  -1.335  1.00 10.00      B   
ATOM   4187  N   SER   280       0.420  -9.591  -2.213  1.00 10.00      B   
ATOM   4188  HN  SER   280      -0.526  -9.802  -2.048  1.00 10.00      B   
ATOM   4189  CA  SER   280       0.853  -9.290  -3.572  1.00 10.00      B   
ATOM   4190  CB  SER   280      -0.256  -9.615  -4.573  1.00 10.00      B   
ATOM   4191  OG  SER   280      -1.491  -9.055  -4.156  1.00 10.00      B   
ATOM   4192  HG  SER   280      -2.131  -9.766  -4.019  1.00 10.00      B   
ATOM   4193  C   SER   280       1.276  -7.828  -3.690  1.00 10.00      B   
ATOM   4194  O   SER   280       2.236  -7.500  -4.387  1.00 10.00      B   
ATOM   4195  N   ARG   281       0.557  -6.952  -2.992  1.00 10.00      B   
ATOM   4196  HN  ARG   281      -0.207  -7.276  -2.463  1.00 10.00      B   
ATOM   4197  CA  ARG   281       0.870  -5.527  -2.999  1.00 10.00      B   
ATOM   4198  CB  ARG   281      -0.202  -4.732  -2.251  1.00 10.00      B   
ATOM   4199  CG  ARG   281      -1.206  -4.035  -3.159  1.00 10.00      B   
ATOM   4200  CD  ARG   281      -2.540  -3.824  -2.458  1.00 10.00      B   
ATOM   4201  NE  ARG   281      -2.413  -3.020  -1.241  1.00 10.00      B   
ATOM   4202  HE  ARG   281      -1.977  -2.139  -1.326  1.00 10.00      B   
ATOM   4203  CZ  ARG   281      -2.865  -3.404  -0.046  1.00 10.00      B   
ATOM   4204  NH1 ARG   281      -3.475  -4.577   0.085  1.00 10.00      B   
ATOM   4205 HH11 ARG   281      -3.833  -4.886   1.016  1.00 10.00      B   
ATOM   4206 HH12 ARG   281      -3.601  -5.196  -0.745  1.00 10.00      B   
ATOM   4207  NH2 ARG   281      -2.712  -2.617   1.012  1.00 10.00      B   
ATOM   4208 HH21 ARG   281      -3.063  -2.921   1.946  1.00 10.00      B   
ATOM   4209 HH22 ARG   281      -2.240  -1.685   0.915  1.00 10.00      B   
ATOM   4210  C   ARG   281       2.234  -5.291  -2.365  1.00 10.00      B   
ATOM   4211  O   ARG   281       2.977  -4.399  -2.773  1.00 10.00      B   
ATOM   4212  N   MET   282       2.555  -6.107  -1.369  1.00 10.00      B   
ATOM   4213  HN  MET   282       1.909  -6.791  -1.086  1.00 10.00      B   
ATOM   4214  CA  MET   282       3.833  -6.010  -0.680  1.00 10.00      B   
ATOM   4215  CB  MET   282       3.807  -6.827   0.615  1.00 10.00      B   
ATOM   4216  CG  MET   282       5.077  -6.712   1.446  1.00 10.00      B   
ATOM   4217  SD  MET   282       5.333  -5.053   2.110  1.00 10.00      B   
ATOM   4218  CE  MET   282       3.931  -4.915   3.214  1.00 10.00      B   
ATOM   4219  C   MET   282       4.960  -6.498  -1.584  1.00 10.00      B   
ATOM   4220  O   MET   282       5.991  -5.837  -1.726  1.00 10.00      B   
ATOM   4221  N   LEU   283       4.746  -7.652  -2.211  1.00 10.00      B   
ATOM   4222  HN  LEU   283       3.900  -8.126  -2.063  1.00 10.00      B   
ATOM   4223  CA  LEU   283       5.738  -8.233  -3.108  1.00 10.00      B   
ATOM   4224  CB  LEU   283       5.281  -9.608  -3.595  1.00 10.00      B   
ATOM   4225  CG  LEU   283       6.329 -10.440  -4.333  1.00 10.00      B   
ATOM   4226  CD1 LEU   283       7.506 -10.751  -3.423  1.00 10.00      B   
ATOM   4227  CD2 LEU   283       5.714 -11.719  -4.877  1.00 10.00      B   
ATOM   4228  C   LEU   283       5.992  -7.315  -4.300  1.00 10.00      B   
ATOM   4229  O   LEU   283       7.135  -7.140  -4.731  1.00 10.00      B   
ATOM   4230  N   GLY   284       4.923  -6.713  -4.810  1.00 10.00      B   
ATOM   4231  HN  GLY   284       4.040  -6.888  -4.414  1.00 10.00      B   
ATOM   4232  CA  GLY   284       5.035  -5.812  -5.941  1.00 10.00      B   
ATOM   4233  C   GLY   284       5.754  -4.522  -5.595  1.00 10.00      B   
ATOM   4234  O   GLY   284       6.164  -3.776  -6.482  1.00 10.00      B   
ATOM   4235  N   ALA   285       5.920  -4.265  -4.302  1.00 10.00      B   
ATOM   4236  HN  ALA   285       5.578  -4.903  -3.639  1.00 10.00      B   
ATOM   4237  CA  ALA   285       6.599  -3.060  -3.843  1.00 10.00      B   
ATOM   4238  CB  ALA   285       5.950  -2.534  -2.573  1.00 10.00      B   
ATOM   4239  C   ALA   285       8.084  -3.329  -3.613  1.00 10.00      B   
ATOM   4240  O   ALA   285       8.785  -2.502  -3.033  1.00 10.00      B   
ATOM   4241  N   ASN   286       8.540  -4.496  -4.071  1.00 10.00      B   
ATOM   4242  HN  ASN   286       7.908  -5.100  -4.514  1.00 10.00      B   
ATOM   4243  CA  ASN   286       9.944  -4.920  -3.943  1.00 10.00      B   
ATOM   4244  CB  ASN   286      10.938  -3.831  -4.371  1.00 10.00      B   
ATOM   4245  CG  ASN   286      10.990  -3.616  -5.868  1.00 10.00      B   
ATOM   4246  OD1 ASN   286      10.637  -4.497  -6.651  1.00 10.00      B   
ATOM   4247  ND2 ASN   286      11.452  -2.444  -6.276  1.00 10.00      B   
ATOM   4248 HD21 ASN   286      11.727  -1.794  -5.597  1.00 10.00      B   
ATOM   4249 HD22 ASN   286      11.502  -2.276  -7.239  1.00 10.00      B   
ATOM   4250  C   ASN   286      10.282  -5.420  -2.541  1.00 10.00      B   
ATOM   4251  O   ASN   286      11.451  -5.615  -2.209  1.00 10.00      B   
ATOM   4252  N   VAL   287       9.264  -5.650  -1.727  1.00 10.00      B   
ATOM   4253  HN  VAL   287       8.348  -5.503  -2.042  1.00 10.00      B   
ATOM   4254  CA  VAL   287       9.482  -6.125  -0.369  1.00 10.00      B   
ATOM   4255  CB  VAL   287       8.644  -5.338   0.658  1.00 10.00      B   
ATOM   4256  CG1 VAL   287       9.139  -5.606   2.071  1.00 10.00      B   
ATOM   4257  CG2 VAL   287       8.682  -3.848   0.357  1.00 10.00      B   
ATOM   4258  C   VAL   287       9.160  -7.610  -0.255  1.00 10.00      B   
ATOM   4259  O   VAL   287       8.085  -8.058  -0.657  1.00 10.00      B   
ATOM   4260  N   ILE   288      10.102  -8.368   0.279  1.00 10.00      B   
ATOM   4261  HN  ILE   288      10.946  -7.951   0.573  1.00 10.00      B   
ATOM   4262  CA  ILE   288       9.927  -9.801   0.454  1.00 10.00      B   
ATOM   4263  CB  ILE   288      11.178 -10.587  -0.008  1.00 10.00      B   
ATOM   4264  CG1 ILE   288      11.662 -10.086  -1.373  1.00 10.00      B   
ATOM   4265  CG2 ILE   288      10.883 -12.080  -0.063  1.00 10.00      B   
ATOM   4266  CD1 ILE   288      12.998 -10.656  -1.799  1.00 10.00      B   
ATOM   4267  C   ILE   288       9.659 -10.112   1.922  1.00 10.00      B   
ATOM   4268  O   ILE   288      10.510  -9.884   2.779  1.00 10.00      B   
ATOM   4269  N   ALA   289       8.467 -10.606   2.210  1.00 10.00      B   
ATOM   4270  HN  ALA   289       7.822 -10.750   1.487  1.00 10.00      B   
ATOM   4271  CA  ALA   289       8.093 -10.949   3.574  1.00 10.00      B   
ATOM   4272  CB  ALA   289       6.808 -10.233   3.968  1.00 10.00      B   
ATOM   4273  C   ALA   289       7.919 -12.454   3.701  1.00 10.00      B   
ATOM   4274  O   ALA   289       7.422 -13.103   2.780  1.00 10.00      B   
ATOM   4275  N   THR   290       8.351 -13.012   4.826  1.00 10.00      B   
ATOM   4276  HN  THR   290       8.776 -12.448   5.510  1.00 10.00      B   
ATOM   4277  CA  THR   290       8.229 -14.445   5.058  1.00 10.00      B   
ATOM   4278  CB  THR   290       9.070 -14.895   6.268  1.00 10.00      B   
ATOM   4279  OG1 THR   290      10.409 -14.400   6.128  1.00 10.00      B   
ATOM   4280  HG1 THR   290      10.460 -13.824   5.353  1.00 10.00      B   
ATOM   4281  CG2 THR   290       9.106 -16.415   6.358  1.00 10.00      B   
ATOM   4282  C   THR   290       6.771 -14.845   5.275  1.00 10.00      B   
ATOM   4283  O   THR   290       6.290 -15.815   4.688  1.00 10.00      B   
ATOM   4284  N   SER   291       6.067 -14.087   6.101  1.00 10.00      B   
ATOM   4285  HN  SER   291       6.486 -13.307   6.519  1.00 10.00      B   
ATOM   4286  CA  SER   291       4.674 -14.374   6.390  1.00 10.00      B   
ATOM   4287  CB  SER   291       4.569 -15.203   7.673  1.00 10.00      B   
ATOM   4288  OG  SER   291       5.310 -14.601   8.725  1.00 10.00      B   
ATOM   4289  HG  SER   291       5.832 -15.277   9.175  1.00 10.00      B   
ATOM   4290  C   SER   291       3.892 -13.080   6.537  1.00 10.00      B   
ATOM   4291  O   SER   291       4.479 -12.002   6.669  1.00 10.00      B   
ATOM   4292  N   GLY   292       2.571 -13.187   6.514  1.00 10.00      B   
ATOM   4293  HN  GLY   292       2.157 -14.071   6.407  1.00 10.00      B   
ATOM   4294  CA  GLY   292       1.734 -12.016   6.654  1.00 10.00      B   
ATOM   4295  C   GLY   292       1.728 -11.512   8.080  1.00 10.00      B   
ATOM   4296  O   GLY   292       1.382 -10.360   8.342  1.00 10.00      B   
ATOM   4297  N   ARG   293       2.125 -12.384   9.004  1.00 10.00      B   
ATOM   4298  HN  ARG   293       2.372 -13.290   8.722  1.00 10.00      B   
ATOM   4299  CA  ARG   293       2.183 -12.040  10.422  1.00 10.00      B   
ATOM   4300  CB  ARG   293       2.664 -13.234  11.256  1.00 10.00      B   
ATOM   4301  CG  ARG   293       1.720 -14.428  11.246  1.00 10.00      B   
ATOM   4302  CD  ARG   293       1.998 -15.373  12.406  1.00 10.00      B   
ATOM   4303  NE  ARG   293       3.259 -16.100  12.253  1.00 10.00      B   
ATOM   4304  HE  ARG   293       3.802 -15.898  11.459  1.00 10.00      B   
ATOM   4305  CZ  ARG   293       3.699 -17.018  13.114  1.00 10.00      B   
ATOM   4306  NH1 ARG   293       2.988 -17.322  14.196  1.00 10.00      B   
ATOM   4307 HH11 ARG   293       2.077 -16.848  14.376  1.00 10.00      B   
ATOM   4308 HH12 ARG   293       3.338 -18.042  14.866  1.00 10.00      B   
ATOM   4309  NH2 ARG   293       4.859 -17.622  12.900  1.00 10.00      B   
ATOM   4310 HH21 ARG   293       5.210 -18.341  13.572  1.00 10.00      B   
ATOM   4311 HH22 ARG   293       5.426 -17.383  12.057  1.00 10.00      B   
ATOM   4312  C   ARG   293       3.082 -10.828  10.665  1.00 10.00      B   
ATOM   4313  O   ARG   293       2.837 -10.033  11.574  1.00 10.00      B   
ATOM   4314  N   ALA   294       4.116 -10.686   9.841  1.00 10.00      B   
ATOM   4315  HN  ALA   294       4.257 -11.348   9.130  1.00 10.00      B   
ATOM   4316  CA  ALA   294       5.041  -9.566   9.966  1.00 10.00      B   
ATOM   4317  CB  ALA   294       6.331  -9.856   9.214  1.00 10.00      B   
ATOM   4318  C   ALA   294       4.403  -8.276   9.458  1.00 10.00      B   
ATOM   4319  O   ALA   294       4.669  -7.191   9.971  1.00 10.00      B   
ATOM   4320  N   VAL   295       3.535  -8.411   8.463  1.00 10.00      B   
ATOM   4321  HN  VAL   295       3.335  -9.309   8.126  1.00 10.00      B   
ATOM   4322  CA  VAL   295       2.853  -7.265   7.872  1.00 10.00      B   
ATOM   4323  CB  VAL   295       2.160  -7.648   6.545  1.00 10.00      B   
ATOM   4324  CG1 VAL   295       1.607  -6.415   5.844  1.00 10.00      B   
ATOM   4325  CG2 VAL   295       3.120  -8.399   5.633  1.00 10.00      B   
ATOM   4326  C   VAL   295       1.814  -6.711   8.843  1.00 10.00      B   
ATOM   4327  O   VAL   295       1.696  -5.498   9.022  1.00 10.00      B   
ATOM   4328  N   GLU   296       1.082  -7.615   9.482  1.00 10.00      B   
ATOM   4329  HN  GLU   296       1.234  -8.567   9.295  1.00 10.00      B   
ATOM   4330  CA  GLU   296       0.050  -7.236  10.442  1.00 10.00      B   
ATOM   4331  CB  GLU   296      -0.700  -8.482  10.930  1.00 10.00      B   
ATOM   4332  CG  GLU   296      -1.359  -9.296   9.825  1.00 10.00      B   
ATOM   4333  CD  GLU   296      -2.626  -8.657   9.290  1.00 10.00      B   
ATOM   4334  OE1 GLU   296      -3.239  -7.841  10.012  1.00 10.00      B   
ATOM   4335  OE2 GLU   296      -3.023  -8.976   8.144  1.00 10.00      B   
ATOM   4336  C   GLU   296       0.657  -6.499  11.636  1.00 10.00      B   
ATOM   4337  O   GLU   296       0.096  -5.518  12.132  1.00 10.00      B   
ATOM   4338  N   ALA   297       1.814  -6.970  12.087  1.00 10.00      B   
ATOM   4339  HN  ALA   297       2.215  -7.749  11.647  1.00 10.00      B   
ATOM   4340  CA  ALA   297       2.499  -6.369  13.226  1.00 10.00      B   
ATOM   4341  CB  ALA   297       3.501  -7.349  13.817  1.00 10.00      B   
ATOM   4342  C   ALA   297       3.186  -5.057  12.849  1.00 10.00      B   
ATOM   4343  O   ALA   297       3.427  -4.206  13.707  1.00 10.00      B   
ATOM   4344  N   ALA   298       3.480  -4.889  11.563  1.00 10.00      B   
ATOM   4345  HN  ALA   298       3.243  -5.595  10.923  1.00 10.00      B   
ATOM   4346  CA  ALA   298       4.144  -3.683  11.077  1.00 10.00      B   
ATOM   4347  CB  ALA   298       4.507  -3.828   9.606  1.00 10.00      B   
ATOM   4348  C   ALA   298       3.286  -2.441  11.298  1.00 10.00      B   
ATOM   4349  O   ALA   298       3.804  -1.330  11.419  1.00 10.00      B   
ATOM   4350  N   GLY   299       1.977  -2.638  11.385  1.00 10.00      B   
ATOM   4351  HN  GLY   299       1.623  -3.550  11.309  1.00 10.00      B   
ATOM   4352  CA  GLY   299       1.068  -1.524  11.590  1.00 10.00      B   
ATOM   4353  C   GLY   299       1.058  -1.014  13.022  1.00 10.00      B   
ATOM   4354  O   GLY   299       0.321  -0.083  13.346  1.00 10.00      B   
ATOM   4355  N   ASP   300       1.872  -1.618  13.881  1.00 10.00      B   
ATOM   4356  HN  ASP   300       2.434  -2.359  13.568  1.00 10.00      B   
ATOM   4357  CA  ASP   300       1.942  -1.209  15.284  1.00 10.00      B   
ATOM   4358  CB  ASP   300       1.523  -2.370  16.194  1.00 10.00      B   
ATOM   4359  CG  ASP   300       0.892  -1.910  17.493  1.00 10.00      B   
ATOM   4360  OD1 ASP   300       1.596  -1.870  18.527  1.00 10.00      B   
ATOM   4361  OD2 ASP   300      -0.319  -1.598  17.493  1.00 10.00      B   
ATOM   4362  C   ASP   300       3.352  -0.741  15.647  1.00 10.00      B   
ATOM   4363  O   ASP   300       3.644  -0.436  16.804  1.00 10.00      B   
ATOM   4364  N   VAL   301       4.220  -0.676  14.646  1.00 10.00      B   
ATOM   4365  HN  VAL   301       3.920  -0.895  13.740  1.00 10.00      B   
ATOM   4366  CA  VAL   301       5.604  -0.260  14.854  1.00 10.00      B   
ATOM   4367  CB  VAL   301       6.515  -0.701  13.689  1.00 10.00      B   
ATOM   4368  CG1 VAL   301       7.927  -0.162  13.876  1.00 10.00      B   
ATOM   4369  CG2 VAL   301       6.532  -2.218  13.571  1.00 10.00      B   
ATOM   4370  C   VAL   301       5.709   1.250  15.041  1.00 10.00      B   
ATOM   4371  O   VAL   301       5.406   2.021  14.131  1.00 10.00      B   
ATOM   4372  N   ASP   302       6.137   1.661  16.229  1.00 10.00      B   
ATOM   4373  HN  ASP   302       6.340   0.996  16.920  1.00 10.00      B   
ATOM   4374  CA  ASP   302       6.288   3.077  16.541  1.00 10.00      B   
ATOM   4375  CB  ASP   302       5.469   3.430  17.783  1.00 10.00      B   
ATOM   4376  CG  ASP   302       4.392   4.460  17.514  1.00 10.00      B   
ATOM   4377  OD1 ASP   302       4.317   5.455  18.269  1.00 10.00      B   
ATOM   4378  OD2 ASP   302       3.597   4.272  16.566  1.00 10.00      B   
ATOM   4379  C   ASP   302       7.756   3.428  16.765  1.00 10.00      B   
ATOM   4380  O   ASP   302       8.129   4.599  16.821  1.00 10.00      B   
ATOM   4381  N   VAL   303       8.587   2.399  16.897  1.00 10.00      B   
ATOM   4382  HN  VAL   303       8.231   1.489  16.837  1.00 10.00      B   
ATOM   4383  CA  VAL   303      10.021   2.585  17.113  1.00 10.00      B   
ATOM   4384  CB  VAL   303      10.430   2.296  18.579  1.00 10.00      B   
ATOM   4385  CG1 VAL   303      11.927   2.498  18.777  1.00 10.00      B   
ATOM   4386  CG2 VAL   303       9.648   3.171  19.545  1.00 10.00      B   
ATOM   4387  C   VAL   303      10.811   1.659  16.193  1.00 10.00      B   
ATOM   4388  O   VAL   303      10.570   0.450  16.165  1.00 10.00      B   
ATOM   4389  N   LEU   304      11.748   2.225  15.440  1.00 10.00      B   
ATOM   4390  HN  LEU   304      11.898   3.193  15.503  1.00 10.00      B   
ATOM   4391  CA  LEU   304      12.567   1.439  14.529  1.00 10.00      B   
ATOM   4392  CB  LEU   304      12.134   1.637  13.069  1.00 10.00      B   
ATOM   4393  CG  LEU   304      11.974   3.080  12.574  1.00 10.00      B   
ATOM   4394  CD1 LEU   304      13.308   3.649  12.113  1.00 10.00      B   
ATOM   4395  CD2 LEU   304      10.954   3.146  11.449  1.00 10.00      B   
ATOM   4396  C   LEU   304      14.055   1.730  14.713  1.00 10.00      B   
ATOM   4397  O   LEU   304      14.448   2.856  15.032  1.00 10.00      B   
ATOM   4398  N   LEU   305      14.872   0.705  14.520  1.00 10.00      B   
ATOM   4399  HN  LEU   305      14.490  -0.171  14.272  1.00 10.00      B   
ATOM   4400  CA  LEU   305      16.316   0.830  14.652  1.00 10.00      B   
ATOM   4401  CB  LEU   305      16.850  -0.202  15.652  1.00 10.00      B   
ATOM   4402  CG  LEU   305      16.158  -0.257  17.016  1.00 10.00      B   
ATOM   4403  CD1 LEU   305      16.683  -1.425  17.836  1.00 10.00      B   
ATOM   4404  CD2 LEU   305      16.346   1.052  17.768  1.00 10.00      B   
ATOM   4405  C   LEU   305      16.970   0.607  13.295  1.00 10.00      B   
ATOM   4406  O   LEU   305      16.450  -0.149  12.472  1.00 10.00      B   
ATOM   4407  N   LEU   306      18.093   1.264  13.061  1.00 10.00      B   
ATOM   4408  HN  LEU   306      18.456   1.859  13.754  1.00 10.00      B   
ATOM   4409  CA  LEU   306      18.811   1.132  11.800  1.00 10.00      B   
ATOM   4410  CB  LEU   306      18.379   2.237  10.831  1.00 10.00      B   
ATOM   4411  CG  LEU   306      17.201   1.918   9.913  1.00 10.00      B   
ATOM   4412  CD1 LEU   306      16.226   3.082   9.876  1.00 10.00      B   
ATOM   4413  CD2 LEU   306      17.694   1.595   8.512  1.00 10.00      B   
ATOM   4414  C   LEU   306      20.307   1.241  12.034  1.00 10.00      B   
ATOM   4415  O   LEU   306      20.748   2.017  12.886  1.00 10.00      B   
ATOM   4416  N   ASP   307      21.084   0.458  11.293  1.00 10.00      B   
ATOM   4417  HN  ASP   307      20.676  -0.154  10.646  1.00 10.00      B   
ATOM   4418  CA  ASP   307      22.536   0.499  11.418  1.00 10.00      B   
ATOM   4419  CB  ASP   307      23.174  -0.850  11.061  1.00 10.00      B   
ATOM   4420  CG  ASP   307      24.603  -0.984  11.566  1.00 10.00      B   
ATOM   4421  OD1 ASP   307      24.798  -1.465  12.702  1.00 10.00      B   
ATOM   4422  OD2 ASP   307      25.542  -0.607  10.829  1.00 10.00      B   
ATOM   4423  C   ASP   307      23.090   1.615  10.538  1.00 10.00      B   
ATOM   4424  O   ASP   307      22.367   2.183   9.717  1.00 10.00      B   
ATOM   4425  N   LYS   308      24.361   1.930  10.701  1.00 10.00      B   
ATOM   4426  HN  LYS   308      24.901   1.420  11.343  1.00 10.00      B   
ATOM   4427  CA  LYS   308      24.984   3.001   9.938  1.00 10.00      B   
ATOM   4428  CB  LYS   308      25.732   3.927  10.903  1.00 10.00      B   
ATOM   4429  CG  LYS   308      26.198   5.245  10.305  1.00 10.00      B   
ATOM   4430  CD  LYS   308      27.712   5.380  10.388  1.00 10.00      B   
ATOM   4431  CE  LYS   308      28.210   5.238  11.820  1.00 10.00      B   
ATOM   4432  NZ  LYS   308      29.687   5.109  11.879  1.00 10.00      B   
ATOM   4433  HZ1 LYS   308      30.125   6.037  12.060  1.00 10.00      B   
ATOM   4434  HZ2 LYS   308      30.051   4.738  10.983  1.00 10.00      B   
ATOM   4435  HZ3 LYS   308      29.965   4.456  12.650  1.00 10.00      B   
ATOM   4436  C   LYS   308      25.944   2.456   8.880  1.00 10.00      B   
ATOM   4437  O   LYS   308      26.454   3.203   8.047  1.00 10.00      B   
ATOM   4438  N   THR   309      26.179   1.155   8.896  1.00 10.00      B   
ATOM   4439  HN  THR   309      25.725   0.584   9.561  1.00 10.00      B   
ATOM   4440  CA  THR   309      27.097   0.548   7.946  1.00 10.00      B   
ATOM   4441  CB  THR   309      28.038  -0.453   8.645  1.00 10.00      B   
ATOM   4442  OG1 THR   309      28.051  -0.189  10.061  1.00 10.00      B   
ATOM   4443  HG1 THR   309      27.151  -0.313  10.415  1.00 10.00      B   
ATOM   4444  CG2 THR   309      29.452  -0.323   8.096  1.00 10.00      B   
ATOM   4445  C   THR   309      26.373  -0.140   6.785  1.00 10.00      B   
ATOM   4446  O   THR   309      26.092  -1.337   6.839  1.00 10.00      B   
ATOM   4447  N   GLY   310      26.051   0.627   5.746  1.00 10.00      B   
ATOM   4448  HN  GLY   310      26.254   1.587   5.774  1.00 10.00      B   
ATOM   4449  CA  GLY   310      25.393   0.062   4.580  1.00 10.00      B   
ATOM   4450  C   GLY   310      23.895   0.279   4.564  1.00 10.00      B   
ATOM   4451  O   GLY   310      23.306   0.491   3.506  1.00 10.00      B   
ATOM   4452  N   THR   311      23.279   0.218   5.731  1.00 10.00      B   
ATOM   4453  HN  THR   311      23.800   0.024   6.540  1.00 10.00      B   
ATOM   4454  CA  THR   311      21.842   0.399   5.846  1.00 10.00      B   
ATOM   4455  CB  THR   311      21.371   0.053   7.263  1.00 10.00      B   
ATOM   4456  OG1 THR   311      22.421  -0.651   7.935  1.00 10.00      B   
ATOM   4457  HG1 THR   311      22.572  -1.507   7.488  1.00 10.00      B   
ATOM   4458  CG2 THR   311      20.136  -0.829   7.204  1.00 10.00      B   
ATOM   4459  C   THR   311      21.426   1.828   5.505  1.00 10.00      B   
ATOM   4460  O   THR   311      20.683   2.059   4.550  1.00 10.00      B   
ATOM   4461  N   ILE   312      21.902   2.782   6.297  1.00 10.00      B   
ATOM   4462  HN  ILE   312      22.476   2.533   7.053  1.00 10.00      B   
ATOM   4463  CA  ILE   312      21.584   4.187   6.078  1.00 10.00      B   
ATOM   4464  CB  ILE   312      21.893   5.037   7.335  1.00 10.00      B   
ATOM   4465  CG1 ILE   312      20.939   4.684   8.480  1.00 10.00      B   
ATOM   4466  CG2 ILE   312      21.837   6.530   7.028  1.00 10.00      B   
ATOM   4467  CD1 ILE   312      19.481   4.962   8.180  1.00 10.00      B   
ATOM   4468  C   ILE   312      22.369   4.735   4.889  1.00 10.00      B   
ATOM   4469  O   ILE   312      21.814   5.403   4.014  1.00 10.00      B   
ATOM   4470  N   THR   313      23.655   4.435   4.858  1.00 10.00      B   
ATOM   4471  HN  THR   313      24.035   3.879   5.569  1.00 10.00      B   
ATOM   4472  CA  THR   313      24.522   4.900   3.794  1.00 10.00      B   
ATOM   4473  CB  THR   313      25.967   4.992   4.297  1.00 10.00      B   
ATOM   4474  OG1 THR   313      26.278   3.803   5.034  1.00 10.00      B   
ATOM   4475  HG1 THR   313      27.220   3.588   4.909  1.00 10.00      B   
ATOM   4476  CG2 THR   313      26.139   6.206   5.201  1.00 10.00      B   
ATOM   4477  C   THR   313      24.460   3.967   2.586  1.00 10.00      B   
ATOM   4478  O   THR   313      23.547   3.151   2.467  1.00 10.00      B   
ATOM   4479  N   LEU   314      25.428   4.099   1.688  1.00 10.00      B   
ATOM   4480  HN  LEU   314      26.120   4.785   1.827  1.00 10.00      B   
ATOM   4481  CA  LEU   314      25.480   3.272   0.490  1.00 10.00      B   
ATOM   4482  CB  LEU   314      25.987   4.088  -0.700  1.00 10.00      B   
ATOM   4483  CG  LEU   314      24.940   4.917  -1.442  1.00 10.00      B   
ATOM   4484  CD1 LEU   314      25.610   5.851  -2.434  1.00 10.00      B   
ATOM   4485  CD2 LEU   314      23.948   4.005  -2.151  1.00 10.00      B   
ATOM   4486  C   LEU   314      26.362   2.047   0.685  1.00 10.00      B   
ATOM   4487  O   LEU   314      26.471   1.209  -0.211  1.00 10.00      B   
ATOM   4488  N   GLY   315      26.995   1.950   1.850  1.00 10.00      B   
ATOM   4489  HN  GLY   315      26.866   2.648   2.528  1.00 10.00      B   
ATOM   4490  CA  GLY   315      27.867   0.824   2.127  1.00 10.00      B   
ATOM   4491  C   GLY   315      29.109   0.857   1.261  1.00 10.00      B   
ATOM   4492  O   GLY   315      29.617  -0.180   0.835  1.00 10.00      B   
ATOM   4493  N   ASN   316      29.597   2.057   0.998  1.00 10.00      B   
ATOM   4494  HN  ASN   316      29.159   2.848   1.389  1.00 10.00      B   
ATOM   4495  CA  ASN   316      30.779   2.235   0.174  1.00 10.00      B   
ATOM   4496  CB  ASN   316      30.606   3.428  -0.769  1.00 10.00      B   
ATOM   4497  CG  ASN   316      30.342   3.005  -2.202  1.00 10.00      B   
ATOM   4498  OD1 ASN   316      31.263   2.907  -3.013  1.00 10.00      B   
ATOM   4499  ND2 ASN   316      29.083   2.751  -2.527  1.00 10.00      B   
ATOM   4500 HD21 ASN   316      28.396   2.848  -1.834  1.00 10.00      B   
ATOM   4501 HD22 ASN   316      28.888   2.472  -3.447  1.00 10.00      B   
ATOM   4502  C   ASN   316      32.003   2.418   1.051  1.00 10.00      B   
ATOM   4503  O   ASN   316      33.089   1.945   0.718  1.00 10.00      B   
ATOM   4504  N   ARG   317      31.808   3.120   2.170  1.00 10.00      B   
ATOM   4505  HN  ARG   317      30.908   3.486   2.346  1.00 10.00      B   
ATOM   4506  CA  ARG   317      32.875   3.377   3.140  1.00 10.00      B   
ATOM   4507  CB  ARG   317      33.368   2.061   3.762  1.00 10.00      B   
ATOM   4508  CG  ARG   317      32.273   1.229   4.420  1.00 10.00      B   
ATOM   4509  CD  ARG   317      32.554  -0.264   4.306  1.00 10.00      B   
ATOM   4510  NE  ARG   317      33.567  -0.716   5.259  1.00 10.00      B   
ATOM   4511  HE  ARG   317      34.091  -0.023   5.723  1.00 10.00      B   
ATOM   4512  CZ  ARG   317      33.823  -1.999   5.528  1.00 10.00      B   
ATOM   4513  NH1 ARG   317      33.155  -2.967   4.910  1.00 10.00      B   
ATOM   4514 HH11 ARG   317      32.410  -2.736   4.197  1.00 10.00      B   
ATOM   4515 HH12 ARG   317      33.359  -3.966   5.129  1.00 10.00      B   
ATOM   4516  NH2 ARG   317      34.758  -2.313   6.416  1.00 10.00      B   
ATOM   4517 HH21 ARG   317      35.292  -1.561   6.904  1.00 10.00      B   
ATOM   4518 HH22 ARG   317      34.965  -3.316   6.630  1.00 10.00      B   
ATOM   4519  C   ARG   317      34.034   4.134   2.492  1.00 10.00      B   
ATOM   4520  O   ARG   317      35.175   4.057   2.948  1.00 10.00      B   
ATOM   4521  N   GLN   318      33.721   4.886   1.443  1.00 10.00      B   
ATOM   4522  HN  GLN   318      32.783   4.950   1.164  1.00 10.00      B   
ATOM   4523  CA  GLN   318      34.724   5.640   0.708  1.00 10.00      B   
ATOM   4524  CB  GLN   318      35.207   4.824  -0.492  1.00 10.00      B   
ATOM   4525  CG  GLN   318      34.089   4.408  -1.436  1.00 10.00      B   
ATOM   4526  CD  GLN   318      34.497   3.311  -2.393  1.00 10.00      B   
ATOM   4527  OE1 GLN   318      34.944   3.576  -3.508  1.00 10.00      B   
ATOM   4528  NE2 GLN   318      34.342   2.071  -1.965  1.00 10.00      B   
ATOM   4529 HE21 GLN   318      33.977   1.931  -1.061  1.00 10.00      B   
ATOM   4530 HE22 GLN   318      34.594   1.339  -2.567  1.00 10.00      B   
ATOM   4531  C   GLN   318      34.158   6.974   0.237  1.00 10.00      B   
ATOM   4532  O   GLN   318      33.006   7.053  -0.198  1.00 10.00      B   
ATOM   4533  N   ALA   319      34.971   8.017   0.335  1.00 10.00      B   
ATOM   4534  HN  ALA   319      35.877   7.887   0.685  1.00 10.00      B   
ATOM   4535  CA  ALA   319      34.566   9.352  -0.076  1.00 10.00      B   
ATOM   4536  CB  ALA   319      33.785  10.035   1.036  1.00 10.00      B   
ATOM   4537  C   ALA   319      35.791  10.177  -0.432  1.00 10.00      B   
ATOM   4538  O   ALA   319      36.925   9.725  -0.259  1.00 10.00      B   
ATOM   4539  N   SER   320      35.566  11.378  -0.934  1.00 10.00      B   
ATOM   4540  HN  SER   320      34.639  11.681  -1.054  1.00 10.00      B   
ATOM   4541  CA  SER   320      36.655  12.266  -1.308  1.00 10.00      B   
ATOM   4542  CB  SER   320      37.149  11.943  -2.718  1.00 10.00      B   
ATOM   4543  OG  SER   320      37.602  10.603  -2.815  1.00 10.00      B   
ATOM   4544  HG  SER   320      37.545  10.179  -1.947  1.00 10.00      B   
ATOM   4545  C   SER   320      36.198  13.716  -1.235  1.00 10.00      B   
ATOM   4546  O   SER   320      35.306  14.133  -1.976  1.00 10.00      B   
ATOM   4547  N   GLU   321      36.796  14.478  -0.332  1.00 10.00      B   
ATOM   4548  HN  GLU   321      37.490  14.092   0.243  1.00 10.00      B   
ATOM   4549  CA  GLU   321      36.438  15.878  -0.175  1.00 10.00      B   
ATOM   4550  CB  GLU   321      36.204  16.218   1.294  1.00 10.00      B   
ATOM   4551  CG  GLU   321      35.230  15.296   2.001  1.00 10.00      B   
ATOM   4552  CD  GLU   321      34.526  15.987   3.145  1.00 10.00      B   
ATOM   4553  OE1 GLU   321      35.205  16.394   4.112  1.00 10.00      B   
ATOM   4554  OE2 GLU   321      33.285  16.125   3.083  1.00 10.00      B   
ATOM   4555  C   GLU   321      37.506  16.793  -0.758  1.00 10.00      B   
ATOM   4556  O   GLU   321      37.335  17.342  -1.847  1.00 10.00      B   
ATOM   4557  N   PHE   322      38.606  16.947  -0.032  1.00 10.00      B   
ATOM   4558  HN  PHE   322      38.688  16.469   0.824  1.00 10.00      B   
ATOM   4559  CA  PHE   322      39.698  17.807  -0.465  1.00 10.00      B   
ATOM   4560  CB  PHE   322      39.267  19.275  -0.360  1.00 10.00      B   
ATOM   4561  CG  PHE   322      39.905  20.181  -1.372  1.00 10.00      B   
ATOM   4562  CD1 PHE   322      39.408  20.256  -2.662  1.00 10.00      B   
ATOM   4563  CD2 PHE   322      40.999  20.959  -1.034  1.00 10.00      B   
ATOM   4564  CE1 PHE   322      39.989  21.090  -3.597  1.00 10.00      B   
ATOM   4565  CE2 PHE   322      41.585  21.795  -1.963  1.00 10.00      B   
ATOM   4566  CZ  PHE   322      41.079  21.860  -3.246  1.00 10.00      B   
ATOM   4567  C   PHE   322      40.918  17.569   0.415  1.00 10.00      B   
ATOM   4568  O   PHE   322      40.784  17.128   1.558  1.00 10.00      B   
ATOM   4569  N   ILE   323      42.099  17.844  -0.117  1.00 10.00      B   
ATOM   4570  HN  ILE   323      42.146  18.173  -1.038  1.00 10.00      B   
ATOM   4571  CA  ILE   323      43.334  17.675   0.638  1.00 10.00      B   
ATOM   4572  CB  ILE   323      44.177  16.470   0.156  1.00 10.00      B   
ATOM   4573  CG1 ILE   323      44.128  16.331  -1.369  1.00 10.00      B   
ATOM   4574  CG2 ILE   323      43.705  15.190   0.830  1.00 10.00      B   
ATOM   4575  CD1 ILE   323      45.105  15.318  -1.930  1.00 10.00      B   
ATOM   4576  C   ILE   323      44.161  18.958   0.600  1.00 10.00      B   
ATOM   4577  O   ILE   323      44.973  19.166  -0.302  1.00 10.00      B   
ATOM   4578  N   PRO   324      43.934  19.852   1.572  1.00 10.00      B   
ATOM   4579  CA  PRO   324      44.643  21.124   1.655  1.00 10.00      B   
ATOM   4580  CB  PRO   324      43.698  21.984   2.498  1.00 10.00      B   
ATOM   4581  CG  PRO   324      42.981  21.017   3.383  1.00 10.00      B   
ATOM   4582  CD  PRO   324      42.969  19.685   2.674  1.00 10.00      B   
ATOM   4583  C   PRO   324      45.999  20.981   2.343  1.00 10.00      B   
ATOM   4584  O   PRO   324      46.084  20.594   3.513  1.00 10.00      B   
ATOM   4585  N   ALA   325      47.056  21.280   1.606  1.00 10.00      B   
ATOM   4586  HN  ALA   325      46.925  21.566   0.673  1.00 10.00      B   
ATOM   4587  CA  ALA   325      48.407  21.196   2.132  1.00 10.00      B   
ATOM   4588  CB  ALA   325      49.093  19.936   1.627  1.00 10.00      B   
ATOM   4589  C   ALA   325      49.196  22.433   1.727  1.00 10.00      B   
ATOM   4590  O   ALA   325      49.428  22.668   0.540  1.00 10.00      B   
ATOM   4591  N   GLN   326      49.593  23.226   2.716  1.00 10.00      B   
ATOM   4592  HN  GLN   326      49.380  22.979   3.641  1.00 10.00      B   
ATOM   4593  CA  GLN   326      50.344  24.449   2.462  1.00 10.00      B   
ATOM   4594  CB  GLN   326      50.612  25.203   3.766  1.00 10.00      B   
ATOM   4595  CG  GLN   326      51.083  26.634   3.567  1.00 10.00      B   
ATOM   4596  CD  GLN   326      50.091  27.479   2.787  1.00 10.00      B   
ATOM   4597  OE1 GLN   326      48.879  27.288   2.878  1.00 10.00      B   
ATOM   4598  NE2 GLN   326      50.603  28.417   2.010  1.00 10.00      B   
ATOM   4599 HE21 GLN   326      51.580  28.511   1.981  1.00 10.00      B   
ATOM   4600 HE22 GLN   326      49.990  28.988   1.501  1.00 10.00      B   
ATOM   4601  C   GLN   326      51.649  24.153   1.729  1.00 10.00      B   
ATOM   4602  O   GLN   326      52.551  23.510   2.269  1.00 10.00      B   
ATOM   4603  N   GLY   327      51.734  24.615   0.493  1.00 10.00      B   
ATOM   4604  HN  GLY   327      50.977  25.107   0.105  1.00 10.00      B   
ATOM   4605  CA  GLY   327      52.919  24.390  -0.300  1.00 10.00      B   
ATOM   4606  C   GLY   327      52.608  23.570  -1.530  1.00 10.00      B   
ATOM   4607  O   GLY   327      53.311  23.656  -2.537  1.00 10.00      B   
ATOM   4608  N   VAL   328      51.548  22.776  -1.447  1.00 10.00      B   
ATOM   4609  HN  VAL   328      51.014  22.772  -0.620  1.00 10.00      B   
ATOM   4610  CA  VAL   328      51.133  21.935  -2.557  1.00 10.00      B   
ATOM   4611  CB  VAL   328      50.656  20.547  -2.070  1.00 10.00      B   
ATOM   4612  CG1 VAL   328      50.320  19.644  -3.249  1.00 10.00      B   
ATOM   4613  CG2 VAL   328      51.705  19.896  -1.182  1.00 10.00      B   
ATOM   4614  C   VAL   328      50.001  22.619  -3.311  1.00 10.00      B   
ATOM   4615  O   VAL   328      49.059  23.123  -2.700  1.00 10.00      B   
ATOM   4616  N   ASP   329      50.106  22.664  -4.630  1.00 10.00      B   
ATOM   4617  HN  ASP   329      50.892  22.271  -5.063  1.00 10.00      B   
ATOM   4618  CA  ASP   329      49.080  23.295  -5.446  1.00 10.00      B   
ATOM   4619  CB  ASP   329      49.633  23.692  -6.813  1.00 10.00      B   
ATOM   4620  CG  ASP   329      49.323  25.133  -7.155  1.00 10.00      B   
ATOM   4621  OD1 ASP   329      48.235  25.394  -7.708  1.00 10.00      B   
ATOM   4622  OD2 ASP   329      50.165  26.014  -6.863  1.00 10.00      B   
ATOM   4623  C   ASP   329      47.866  22.388  -5.602  1.00 10.00      B   
ATOM   4624  O   ASP   329      48.006  21.175  -5.785  1.00 10.00      B   
ATOM   4625  N   GLU   330      46.682  22.986  -5.536  1.00 10.00      B   
ATOM   4626  HN  GLU   330      46.651  23.956  -5.396  1.00 10.00      B   
ATOM   4627  CA  GLU   330      45.423  22.255  -5.657  1.00 10.00      B   
ATOM   4628  CB  GLU   330      44.238  23.186  -5.392  1.00 10.00      B   
ATOM   4629  CG  GLU   330      44.110  23.614  -3.938  1.00 10.00      B   
ATOM   4630  CD  GLU   330      43.222  24.829  -3.752  1.00 10.00      B   
ATOM   4631  OE1 GLU   330      42.162  24.919  -4.415  1.00 10.00      B   
ATOM   4632  OE2 GLU   330      43.573  25.700  -2.928  1.00 10.00      B   
ATOM   4633  C   GLU   330      45.282  21.587  -7.022  1.00 10.00      B   
ATOM   4634  O   GLU   330      44.563  20.600  -7.169  1.00 10.00      B   
ATOM   4635  N   LYS   331      45.977  22.122  -8.016  1.00 10.00      B   
ATOM   4636  HN  LYS   331      46.530  22.914  -7.843  1.00 10.00      B   
ATOM   4637  CA  LYS   331      45.929  21.564  -9.362  1.00 10.00      B   
ATOM   4638  CB  LYS   331      46.706  22.446 -10.336  1.00 10.00      B   
ATOM   4639  CG  LYS   331      46.122  23.833 -10.512  1.00 10.00      B   
ATOM   4640  CD  LYS   331      47.037  24.701 -11.354  1.00 10.00      B   
ATOM   4641  CE  LYS   331      46.421  26.062 -11.613  1.00 10.00      B   
ATOM   4642  NZ  LYS   331      47.333  26.935 -12.392  1.00 10.00      B   
ATOM   4643  HZ1 LYS   331      48.212  27.105 -11.860  1.00 10.00      B   
ATOM   4644  HZ2 LYS   331      46.876  27.847 -12.583  1.00 10.00      B   
ATOM   4645  HZ3 LYS   331      47.570  26.486 -13.298  1.00 10.00      B   
ATOM   4646  C   LYS   331      46.500  20.153  -9.372  1.00 10.00      B   
ATOM   4647  O   LYS   331      46.074  19.299 -10.148  1.00 10.00      B   
ATOM   4648  N   THR   332      47.450  19.914  -8.482  1.00 10.00      B   
ATOM   4649  HN  THR   332      47.725  20.633  -7.874  1.00 10.00      B   
ATOM   4650  CA  THR   332      48.090  18.617  -8.370  1.00 10.00      B   
ATOM   4651  CB  THR   332      49.591  18.779  -8.048  1.00 10.00      B   
ATOM   4652  OG1 THR   332      49.819  20.087  -7.498  1.00 10.00      B   
ATOM   4653  HG1 THR   332      49.312  20.186  -6.679  1.00 10.00      B   
ATOM   4654  CG2 THR   332      50.428  18.616  -9.308  1.00 10.00      B   
ATOM   4655  C   THR   332      47.420  17.780  -7.280  1.00 10.00      B   
ATOM   4656  O   THR   332      48.043  16.901  -6.688  1.00 10.00      B   
ATOM   4657  N   LEU   333      46.142  18.056  -7.028  1.00 10.00      B   
ATOM   4658  HN  LEU   333      45.699  18.766  -7.539  1.00 10.00      B   
ATOM   4659  CA  LEU   333      45.381  17.340  -6.011  1.00 10.00      B   
ATOM   4660  CB  LEU   333      43.950  17.878  -5.940  1.00 10.00      B   
ATOM   4661  CG  LEU   333      43.300  17.892  -4.556  1.00 10.00      B   
ATOM   4662  CD1 LEU   333      43.786  19.082  -3.746  1.00 10.00      B   
ATOM   4663  CD2 LEU   333      41.784  17.897  -4.675  1.00 10.00      B   
ATOM   4664  C   LEU   333      45.348  15.845  -6.301  1.00 10.00      B   
ATOM   4665  O   LEU   333      45.712  15.032  -5.454  1.00 10.00      B   
ATOM   4666  N   ALA   334      44.933  15.493  -7.509  1.00 10.00      B   
ATOM   4667  HN  ALA   334      44.682  16.190  -8.154  1.00 10.00      B   
ATOM   4668  CA  ALA   334      44.845  14.098  -7.906  1.00 10.00      B   
ATOM   4669  CB  ALA   334      43.527  13.834  -8.616  1.00 10.00      B   
ATOM   4670  C   ALA   334      46.025  13.703  -8.785  1.00 10.00      B   
ATOM   4671  O   ALA   334      45.883  12.914  -9.717  1.00 10.00      B   
ATOM   4672  N   ASP   335      47.189  14.258  -8.487  1.00 10.00      B   
ATOM   4673  HN  ASP   335      47.243  14.886  -7.735  1.00 10.00      B   
ATOM   4674  CA  ASP   335      48.392  13.954  -9.249  1.00 10.00      B   
ATOM   4675  CB  ASP   335      49.384  15.116  -9.173  1.00 10.00      B   
ATOM   4676  CG  ASP   335      50.745  14.770  -9.744  1.00 10.00      B   
ATOM   4677  OD1 ASP   335      50.858  14.620 -10.979  1.00 10.00      B   
ATOM   4678  OD2 ASP   335      51.709  14.662  -8.962  1.00 10.00      B   
ATOM   4679  C   ASP   335      49.034  12.672  -8.737  1.00 10.00      B   
ATOM   4680  O   ASP   335      49.021  11.646  -9.415  1.00 10.00      B   
ATOM   4681  N   ALA   336      49.582  12.735  -7.532  1.00 10.00      B   
ATOM   4682  HN  ALA   336      49.565  13.586  -7.045  1.00 10.00      B   
ATOM   4683  CA  ALA   336      50.218  11.581  -6.913  1.00 10.00      B   
ATOM   4684  CB  ALA   336      51.356  12.027  -6.009  1.00 10.00      B   
ATOM   4685  C   ALA   336      49.194  10.793  -6.111  1.00 10.00      B   
ATOM   4686  O   ALA   336      49.308   9.577  -5.957  1.00 10.00      B   
ATOM   4687  N   ALA   337      48.188  11.500  -5.604  1.00 10.00      B   
ATOM   4688  HN  ALA   337      48.164  12.470  -5.753  1.00 10.00      B   
ATOM   4689  CA  ALA   337      47.130  10.878  -4.819  1.00 10.00      B   
ATOM   4690  CB  ALA   337      46.156  11.928  -4.310  1.00 10.00      B   
ATOM   4691  C   ALA   337      46.399   9.820  -5.636  1.00 10.00      B   
ATOM   4692  O   ALA   337      46.130   8.726  -5.145  1.00 10.00      B   
ATOM   4693  N   GLN   338      46.101  10.149  -6.892  1.00 10.00      B   
ATOM   4694  HN  GLN   338      46.359  11.032  -7.226  1.00 10.00      B   
ATOM   4695  CA  GLN   338      45.408   9.222  -7.781  1.00 10.00      B   
ATOM   4696  CB  GLN   338      45.061   9.886  -9.116  1.00 10.00      B   
ATOM   4697  CG  GLN   338      44.293   8.986 -10.075  1.00 10.00      B   
ATOM   4698  CD  GLN   338      44.677   9.204 -11.528  1.00 10.00      B   
ATOM   4699  OE1 GLN   338      45.057  10.306 -11.924  1.00 10.00      B   
ATOM   4700  NE2 GLN   338      44.562   8.162 -12.337  1.00 10.00      B   
ATOM   4701 HE21 GLN   338      44.236   7.318 -11.960  1.00 10.00      B   
ATOM   4702 HE22 GLN   338      44.811   8.274 -13.281  1.00 10.00      B   
ATOM   4703  C   GLN   338      46.266   7.993  -8.031  1.00 10.00      B   
ATOM   4704  O   GLN   338      45.758   6.876  -8.086  1.00 10.00      B   
ATOM   4705  N   LEU   339      47.570   8.208  -8.178  1.00 10.00      B   
ATOM   4706  HN  LEU   339      47.912   9.124  -8.125  1.00 10.00      B   
ATOM   4707  CA  LEU   339      48.503   7.117  -8.413  1.00 10.00      B   
ATOM   4708  CB  LEU   339      49.921   7.655  -8.617  1.00 10.00      B   
ATOM   4709  CG  LEU   339      50.104   8.647  -9.769  1.00 10.00      B   
ATOM   4710  CD1 LEU   339      51.504   9.240  -9.748  1.00 10.00      B   
ATOM   4711  CD2 LEU   339      49.826   7.975 -11.106  1.00 10.00      B   
ATOM   4712  C   LEU   339      48.462   6.139  -7.246  1.00 10.00      B   
ATOM   4713  O   LEU   339      48.490   4.925  -7.437  1.00 10.00      B   
ATOM   4714  N   ALA   340      48.374   6.681  -6.038  1.00 10.00      B   
ATOM   4715  HN  ALA   340      48.363   7.659  -5.953  1.00 10.00      B   
ATOM   4716  CA  ALA   340      48.299   5.863  -4.838  1.00 10.00      B   
ATOM   4717  CB  ALA   340      48.373   6.733  -3.592  1.00 10.00      B   
ATOM   4718  C   ALA   340      47.016   5.038  -4.852  1.00 10.00      B   
ATOM   4719  O   ALA   340      46.996   3.891  -4.408  1.00 10.00      B   
ATOM   4720  N   SER   341      45.950   5.630  -5.380  1.00 10.00      B   
ATOM   4721  HN  SER   341      46.025   6.557  -5.694  1.00 10.00      B   
ATOM   4722  CA  SER   341      44.666   4.956  -5.483  1.00 10.00      B   
ATOM   4723  CB  SER   341      43.566   5.973  -5.786  1.00 10.00      B   
ATOM   4724  OG  SER   341      43.647   7.074  -4.900  1.00 10.00      B   
ATOM   4725  HG  SER   341      43.437   6.780  -4.009  1.00 10.00      B   
ATOM   4726  C   SER   341      44.706   3.878  -6.564  1.00 10.00      B   
ATOM   4727  O   SER   341      43.980   2.889  -6.493  1.00 10.00      B   
ATOM   4728  N   LEU   342      45.566   4.073  -7.560  1.00 10.00      B   
ATOM   4729  HN  LEU   342      46.105   4.894  -7.571  1.00 10.00      B   
ATOM   4730  CA  LEU   342      45.718   3.108  -8.644  1.00 10.00      B   
ATOM   4731  CB  LEU   342      46.512   3.710  -9.806  1.00 10.00      B   
ATOM   4732  CG  LEU   342      45.885   4.919 -10.506  1.00 10.00      B   
ATOM   4733  CD1 LEU   342      46.746   5.364 -11.679  1.00 10.00      B   
ATOM   4734  CD2 LEU   342      44.466   4.609 -10.963  1.00 10.00      B   
ATOM   4735  C   LEU   342      46.411   1.853  -8.129  1.00 10.00      B   
ATOM   4736  O   LEU   342      46.099   0.738  -8.548  1.00 10.00      B   
ATOM   4737  N   ALA   343      47.356   2.049  -7.216  1.00 10.00      B   
ATOM   4738  HN  ALA   343      47.574   2.968  -6.946  1.00 10.00      B   
ATOM   4739  CA  ALA   343      48.083   0.940  -6.614  1.00 10.00      B   
ATOM   4740  CB  ALA   343      49.403   1.422  -6.037  1.00 10.00      B   
ATOM   4741  C   ALA   343      47.231   0.303  -5.526  1.00 10.00      B   
ATOM   4742  O   ALA   343      47.529  -0.784  -5.030  1.00 10.00      B   
ATOM   4743  N   ASP   344      46.167   0.995  -5.158  1.00 10.00      B   
ATOM   4744  HN  ASP   344      45.983   1.856  -5.589  1.00 10.00      B   
ATOM   4745  CA  ASP   344      45.256   0.505  -4.144  1.00 10.00      B   
ATOM   4746  CB  ASP   344      44.651   1.660  -3.350  1.00 10.00      B   
ATOM   4747  CG  ASP   344      44.320   1.267  -1.928  1.00 10.00      B   
ATOM   4748  OD1 ASP   344      44.307   0.051  -1.630  1.00 10.00      B   
ATOM   4749  OD2 ASP   344      44.081   2.171  -1.095  1.00 10.00      B   
ATOM   4750  C   ASP   344      44.161  -0.321  -4.801  1.00 10.00      B   
ATOM   4751  O   ASP   344      43.206   0.220  -5.359  1.00 10.00      B   
ATOM   4752  N   GLU   345      44.314  -1.636  -4.743  1.00 10.00      B   
ATOM   4753  HN  GLU   345      45.095  -2.005  -4.281  1.00 10.00      B   
ATOM   4754  CA  GLU   345      43.354  -2.549  -5.352  1.00 10.00      B   
ATOM   4755  CB  GLU   345      44.010  -3.897  -5.658  1.00 10.00      B   
ATOM   4756  CG  GLU   345      45.335  -3.782  -6.398  1.00 10.00      B   
ATOM   4757  CD  GLU   345      45.705  -5.044  -7.150  1.00 10.00      B   
ATOM   4758  OE1 GLU   345      45.991  -6.074  -6.500  1.00 10.00      B   
ATOM   4759  OE2 GLU   345      45.720  -5.010  -8.397  1.00 10.00      B   
ATOM   4760  C   GLU   345      42.111  -2.729  -4.484  1.00 10.00      B   
ATOM   4761  O   GLU   345      41.194  -3.466  -4.845  1.00 10.00      B   
ATOM   4762  N   THR   346      42.084  -2.059  -3.339  1.00 10.00      B   
ATOM   4763  HN  THR   346      42.844  -1.492  -3.097  1.00 10.00      B   
ATOM   4764  CA  THR   346      40.942  -2.141  -2.444  1.00 10.00      B   
ATOM   4765  CB  THR   346      41.282  -1.644  -1.023  1.00 10.00      B   
ATOM   4766  OG1 THR   346      41.776  -0.298  -1.073  1.00 10.00      B   
ATOM   4767  HG1 THR   346      42.728  -0.306  -1.277  1.00 10.00      B   
ATOM   4768  CG2 THR   346      42.321  -2.546  -0.375  1.00 10.00      B   
ATOM   4769  C   THR   346      39.779  -1.327  -3.010  1.00 10.00      B   
ATOM   4770  O   THR   346      39.991  -0.297  -3.653  1.00 10.00      B   
ATOM   4771  N   PRO   347      38.533  -1.780  -2.793  1.00 10.00      B   
ATOM   4772  CA  PRO   347      37.346  -1.081  -3.294  1.00 10.00      B   
ATOM   4773  CB  PRO   347      36.171  -1.912  -2.761  1.00 10.00      B   
ATOM   4774  CG  PRO   347      36.749  -2.758  -1.676  1.00 10.00      B   
ATOM   4775  CD  PRO   347      38.181  -3.002  -2.054  1.00 10.00      B   
ATOM   4776  C   PRO   347      37.272   0.348  -2.771  1.00 10.00      B   
ATOM   4777  O   PRO   347      36.853   1.257  -3.483  1.00 10.00      B   
ATOM   4778  N   GLU   348      37.712   0.543  -1.533  1.00 10.00      B   
ATOM   4779  HN  GLU   348      38.064  -0.219  -1.026  1.00 10.00      B   
ATOM   4780  CA  GLU   348      37.691   1.859  -0.908  1.00 10.00      B   
ATOM   4781  CB  GLU   348      38.045   1.752   0.574  1.00 10.00      B   
ATOM   4782  CG  GLU   348      37.355   0.610   1.298  1.00 10.00      B   
ATOM   4783  CD  GLU   348      38.340  -0.390   1.853  1.00 10.00      B   
ATOM   4784  OE1 GLU   348      38.819  -0.187   2.988  1.00 10.00      B   
ATOM   4785  OE2 GLU   348      38.648  -1.381   1.158  1.00 10.00      B   
ATOM   4786  C   GLU   348      38.658   2.819  -1.596  1.00 10.00      B   
ATOM   4787  O   GLU   348      38.440   4.030  -1.608  1.00 10.00      B   
ATOM   4788  N   GLY   349      39.716   2.270  -2.180  1.00 10.00      B   
ATOM   4789  HN  GLY   349      39.823   1.294  -2.160  1.00 10.00      B   
ATOM   4790  CA  GLY   349      40.712   3.087  -2.847  1.00 10.00      B   
ATOM   4791  C   GLY   349      40.287   3.553  -4.228  1.00 10.00      B   
ATOM   4792  O   GLY   349      40.943   4.403  -4.827  1.00 10.00      B   
ATOM   4793  N   ARG   350      39.179   3.020  -4.727  1.00 10.00      B   
ATOM   4794  HN  ARG   350      38.682   2.362  -4.196  1.00 10.00      B   
ATOM   4795  CA  ARG   350      38.688   3.391  -6.048  1.00 10.00      B   
ATOM   4796  CB  ARG   350      37.981   2.218  -6.726  1.00 10.00      B   
ATOM   4797  CG  ARG   350      38.930   1.131  -7.201  1.00 10.00      B   
ATOM   4798  CD  ARG   350      38.247   0.172  -8.161  1.00 10.00      B   
ATOM   4799  NE  ARG   350      37.223  -0.642  -7.505  1.00 10.00      B   
ATOM   4800  HE  ARG   350      36.394  -0.187  -7.227  1.00 10.00      B   
ATOM   4801  CZ  ARG   350      37.354  -1.947  -7.266  1.00 10.00      B   
ATOM   4802  NH1 ARG   350      38.461  -2.582  -7.630  1.00 10.00      B   
ATOM   4803 HH11 ARG   350      38.564  -3.605  -7.447  1.00 10.00      B   
ATOM   4804 HH12 ARG   350      39.237  -2.064  -8.100  1.00 10.00      B   
ATOM   4805  NH2 ARG   350      36.376  -2.621  -6.666  1.00 10.00      B   
ATOM   4806 HH21 ARG   350      35.497  -2.131  -6.373  1.00 10.00      B   
ATOM   4807 HH22 ARG   350      36.483  -3.644  -6.484  1.00 10.00      B   
ATOM   4808  C   ARG   350      37.788   4.622  -5.998  1.00 10.00      B   
ATOM   4809  O   ARG   350      37.218   5.031  -7.011  1.00 10.00      B   
ATOM   4810  N   SER   351      37.669   5.215  -4.822  1.00 10.00      B   
ATOM   4811  HN  SER   351      38.144   4.844  -4.050  1.00 10.00      B   
ATOM   4812  CA  SER   351      36.845   6.401  -4.644  1.00 10.00      B   
ATOM   4813  CB  SER   351      36.528   6.586  -3.162  1.00 10.00      B   
ATOM   4814  OG  SER   351      37.701   6.434  -2.380  1.00 10.00      B   
ATOM   4815  HG  SER   351      37.726   5.544  -1.999  1.00 10.00      B   
ATOM   4816  C   SER   351      37.565   7.635  -5.173  1.00 10.00      B   
ATOM   4817  O   SER   351      37.039   8.364  -6.013  1.00 10.00      B   
ATOM   4818  N   ILE   352      38.788   7.832  -4.690  1.00 10.00      B   
ATOM   4819  HN  ILE   352      39.137   7.190  -4.035  1.00 10.00      B   
ATOM   4820  CA  ILE   352      39.626   8.970  -5.068  1.00 10.00      B   
ATOM   4821  CB  ILE   352      40.994   8.885  -4.350  1.00 10.00      B   
ATOM   4822  CG1 ILE   352      40.785   8.587  -2.860  1.00 10.00      B   
ATOM   4823  CG2 ILE   352      41.789  10.172  -4.525  1.00 10.00      B   
ATOM   4824  CD1 ILE   352      41.995   7.995  -2.172  1.00 10.00      B   
ATOM   4825  C   ILE   352      39.839   9.043  -6.583  1.00 10.00      B   
ATOM   4826  O   ILE   352      40.092  10.113  -7.135  1.00 10.00      B   
ATOM   4827  N   VAL   353      39.706   7.904  -7.247  1.00 10.00      B   
ATOM   4828  HN  VAL   353      39.478   7.092  -6.749  1.00 10.00      B   
ATOM   4829  CA  VAL   353      39.884   7.821  -8.694  1.00 10.00      B   
ATOM   4830  CB  VAL   353      39.790   6.358  -9.183  1.00 10.00      B   
ATOM   4831  CG1 VAL   353      40.045   6.260 -10.681  1.00 10.00      B   
ATOM   4832  CG2 VAL   353      40.763   5.474  -8.417  1.00 10.00      B   
ATOM   4833  C   VAL   353      38.855   8.673  -9.448  1.00 10.00      B   
ATOM   4834  O   VAL   353      39.155   9.236 -10.503  1.00 10.00      B   
ATOM   4835  N   ILE   354      37.647   8.787  -8.900  1.00 10.00      B   
ATOM   4836  HN  ILE   354      37.467   8.361  -8.036  1.00 10.00      B   
ATOM   4837  CA  ILE   354      36.594   9.558  -9.555  1.00 10.00      B   
ATOM   4838  CB  ILE   354      35.462   8.648 -10.084  1.00 10.00      B   
ATOM   4839  CG1 ILE   354      36.019   7.624 -11.083  1.00 10.00      B   
ATOM   4840  CG2 ILE   354      34.359   9.479 -10.730  1.00 10.00      B   
ATOM   4841  CD1 ILE   354      35.006   6.600 -11.551  1.00 10.00      B   
ATOM   4842  C   ILE   354      36.003  10.626  -8.635  1.00 10.00      B   
ATOM   4843  O   ILE   354      35.882  11.787  -9.023  1.00 10.00      B   
ATOM   4844  N   LEU   355      35.655  10.234  -7.412  1.00 10.00      B   
ATOM   4845  HN  LEU   355      35.802   9.296  -7.152  1.00 10.00      B   
ATOM   4846  CA  LEU   355      35.056  11.152  -6.440  1.00 10.00      B   
ATOM   4847  CB  LEU   355      34.717  10.429  -5.132  1.00 10.00      B   
ATOM   4848  CG  LEU   355      33.591   9.393  -5.199  1.00 10.00      B   
ATOM   4849  CD1 LEU   355      33.398   8.722  -3.847  1.00 10.00      B   
ATOM   4850  CD2 LEU   355      32.293  10.033  -5.673  1.00 10.00      B   
ATOM   4851  C   LEU   355      35.928  12.373  -6.159  1.00 10.00      B   
ATOM   4852  O   LEU   355      35.413  13.464  -5.918  1.00 10.00      B   
ATOM   4853  N   ALA   356      37.241  12.196  -6.189  1.00 10.00      B   
ATOM   4854  HN  ALA   356      37.603  11.304  -6.382  1.00 10.00      B   
ATOM   4855  CA  ALA   356      38.158  13.303  -5.932  1.00 10.00      B   
ATOM   4856  CB  ALA   356      39.510  12.791  -5.461  1.00 10.00      B   
ATOM   4857  C   ALA   356      38.323  14.180  -7.167  1.00 10.00      B   
ATOM   4858  O   ALA   356      38.716  15.344  -7.073  1.00 10.00      B   
ATOM   4859  N   LYS   357      37.999  13.623  -8.323  1.00 10.00      B   
ATOM   4860  HN  LYS   357      37.656  12.704  -8.331  1.00 10.00      B   
ATOM   4861  CA  LYS   357      38.121  14.345  -9.578  1.00 10.00      B   
ATOM   4862  CB  LYS   357      38.644  13.422 -10.681  1.00 10.00      B   
ATOM   4863  CG  LYS   357      40.072  12.946 -10.471  1.00 10.00      B   
ATOM   4864  CD  LYS   357      40.620  12.273 -11.720  1.00 10.00      B   
ATOM   4865  CE  LYS   357      42.069  11.855 -11.528  1.00 10.00      B   
ATOM   4866  NZ  LYS   357      42.688  11.383 -12.793  1.00 10.00      B   
ATOM   4867  HZ1 LYS   357      43.669  11.071 -12.618  1.00 10.00      B   
ATOM   4868  HZ2 LYS   357      42.703  12.152 -13.497  1.00 10.00      B   
ATOM   4869  HZ3 LYS   357      42.148  10.586 -13.181  1.00 10.00      B   
ATOM   4870  C   LYS   357      36.792  14.958  -9.999  1.00 10.00      B   
ATOM   4871  O   LYS   357      36.643  15.389 -11.138  1.00 10.00      B   
ATOM   4872  N   GLN   358      35.842  15.020  -9.067  1.00 10.00      B   
ATOM   4873  HN  GLN   358      36.032  14.672  -8.171  1.00 10.00      B   
ATOM   4874  CA  GLN   358      34.518  15.575  -9.344  1.00 10.00      B   
ATOM   4875  CB  GLN   358      33.634  15.538  -8.094  1.00 10.00      B   
ATOM   4876  CG  GLN   358      34.215  16.266  -6.893  1.00 10.00      B   
ATOM   4877  CD  GLN   358      33.301  16.211  -5.687  1.00 10.00      B   
ATOM   4878  OE1 GLN   358      32.470  17.094  -5.482  1.00 10.00      B   
ATOM   4879  NE2 GLN   358      33.445  15.170  -4.884  1.00 10.00      B   
ATOM   4880 HE21 GLN   358      34.129  14.499  -5.114  1.00 10.00      B   
ATOM   4881 HE22 GLN   358      32.868  15.107  -4.094  1.00 10.00      B   
ATOM   4882  C   GLN   358      34.590  16.994  -9.910  1.00 10.00      B   
ATOM   4883  O   GLN   358      33.768  17.379 -10.738  1.00 10.00      B   
ATOM   4884  N   ARG   359      35.575  17.769  -9.470  1.00 10.00      B   
ATOM   4885  HN  ARG   359      36.208  17.414  -8.812  1.00 10.00      B   
ATOM   4886  CA  ARG   359      35.730  19.138  -9.949  1.00 10.00      B   
ATOM   4887  CB  ARG   359      35.720  20.134  -8.784  1.00 10.00      B   
ATOM   4888  CG  ARG   359      34.515  20.006  -7.863  1.00 10.00      B   
ATOM   4889  CD  ARG   359      34.367  21.216  -6.954  1.00 10.00      B   
ATOM   4890  NE  ARG   359      35.628  21.586  -6.310  1.00 10.00      B   
ATOM   4891  HE  ARG   359      36.454  21.228  -6.708  1.00 10.00      B   
ATOM   4892  CZ  ARG   359      35.723  22.362  -5.227  1.00 10.00      B   
ATOM   4893  NH1 ARG   359      34.630  22.858  -4.656  1.00 10.00      B   
ATOM   4894 HH11 ARG   359      34.711  23.466  -3.812  1.00 10.00      B   
ATOM   4895 HH12 ARG   359      33.687  22.639  -5.042  1.00 10.00      B   
ATOM   4896  NH2 ARG   359      36.920  22.652  -4.725  1.00 10.00      B   
ATOM   4897 HH21 ARG   359      37.782  22.270  -5.173  1.00 10.00      B   
ATOM   4898 HH22 ARG   359      37.004  23.263  -3.881  1.00 10.00      B   
ATOM   4899  C   ARG   359      37.008  19.288 -10.773  1.00 10.00      B   
ATOM   4900  O   ARG   359      37.507  20.397 -10.964  1.00 10.00      B   
ATOM   4901  N   PHE   360      37.524  18.168 -11.270  1.00 10.00      B   
ATOM   4902  HN  PHE   360      37.059  17.318 -11.114  1.00 10.00      B   
ATOM   4903  CA  PHE   360      38.745  18.175 -12.070  1.00 10.00      B   
ATOM   4904  CB  PHE   360      39.937  17.646 -11.265  1.00 10.00      B   
ATOM   4905  CG  PHE   360      40.535  18.652 -10.322  1.00 10.00      B   
ATOM   4906  CD1 PHE   360      40.448  18.473  -8.952  1.00 10.00      B   
ATOM   4907  CD2 PHE   360      41.186  19.774 -10.807  1.00 10.00      B   
ATOM   4908  CE1 PHE   360      40.994  19.398  -8.083  1.00 10.00      B   
ATOM   4909  CE2 PHE   360      41.734  20.703  -9.944  1.00 10.00      B   
ATOM   4910  CZ  PHE   360      41.641  20.514  -8.579  1.00 10.00      B   
ATOM   4911  C   PHE   360      38.570  17.363 -13.350  1.00 10.00      B   
ATOM   4912  O   PHE   360      38.650  17.908 -14.453  1.00 10.00      B   
ATOM   4913  N   ASN   361      38.310  16.066 -13.184  1.00 10.00      B   
ATOM   4914  HN  ASN   361      38.227  15.716 -12.271  1.00 10.00      B   
ATOM   4915  CA  ASN   361      38.119  15.140 -14.306  1.00 10.00      B   
ATOM   4916  CB  ASN   361      36.852  15.459 -15.109  1.00 10.00      B   
ATOM   4917  CG  ASN   361      35.607  14.814 -14.532  1.00 10.00      B   
ATOM   4918  OD1 ASN   361      35.348  13.629 -14.751  1.00 10.00      B   
ATOM   4919  ND2 ASN   361      34.819  15.591 -13.802  1.00 10.00      B   
ATOM   4920 HD21 ASN   361      35.080  16.527 -13.675  1.00 10.00      B   
ATOM   4921 HD22 ASN   361      34.001  15.199 -13.420  1.00 10.00      B   
ATOM   4922  C   ASN   361      39.337  15.076 -15.222  1.00 10.00      B   
ATOM   4923  O   ASN   361      39.223  14.756 -16.406  1.00 10.00      B   
ATOM   4924  N   LEU   362      40.506  15.366 -14.667  1.00 10.00      B   
ATOM   4925  HN  LEU   362      40.538  15.599 -13.716  1.00 10.00      B   
ATOM   4926  CA  LEU   362      41.742  15.342 -15.437  1.00 10.00      B   
ATOM   4927  CB  LEU   362      42.854  16.099 -14.702  1.00 10.00      B   
ATOM   4928  CG  LEU   362      42.630  17.600 -14.492  1.00 10.00      B   
ATOM   4929  CD1 LEU   362      43.710  18.185 -13.596  1.00 10.00      B   
ATOM   4930  CD2 LEU   362      42.591  18.330 -15.826  1.00 10.00      B   
ATOM   4931  C   LEU   362      42.177  13.910 -15.725  1.00 10.00      B   
ATOM   4932  O   LEU   362      42.430  13.129 -14.808  1.00 10.00      B   
ATOM   4933  N   ARG   363      42.239  13.568 -17.001  1.00 10.00      B   
ATOM   4934  HN  ARG   363      42.004  14.236 -17.686  1.00 10.00      B   
ATOM   4935  CA  ARG   363      42.645  12.236 -17.428  1.00 10.00      B   
ATOM   4936  CB  ARG   363      41.528  11.581 -18.245  1.00 10.00      B   
ATOM   4937  CG  ARG   363      40.389  11.018 -17.412  1.00 10.00      B   
ATOM   4938  CD  ARG   363      39.214  10.625 -18.293  1.00 10.00      B   
ATOM   4939  NE  ARG   363      38.279   9.736 -17.605  1.00 10.00      B   
ATOM   4940  HE  ARG   363      38.499   8.776 -17.596  1.00 10.00      B   
ATOM   4941  CZ  ARG   363      37.166  10.144 -16.995  1.00 10.00      B   
ATOM   4942  NH1 ARG   363      36.845  11.434 -16.987  1.00 10.00      B   
ATOM   4943 HH11 ARG   363      35.972  11.754 -16.506  1.00 10.00      B   
ATOM   4944 HH12 ARG   363      37.459  12.134 -17.458  1.00 10.00      B   
ATOM   4945  NH2 ARG   363      36.366   9.255 -16.408  1.00 10.00      B   
ATOM   4946 HH21 ARG   363      35.493   9.568 -15.928  1.00 10.00      B   
ATOM   4947 HH22 ARG   363      36.608   8.238 -16.422  1.00 10.00      B   
ATOM   4948  C   ARG   363      43.910  12.330 -18.268  1.00 10.00      B   
ATOM   4949  O   ARG   363      44.078  11.612 -19.257  1.00 10.00      B   
ATOM   4950  N   GLU   364      44.809  13.212 -17.857  1.00 10.00      B   
ATOM   4951  HN  GLU   364      44.636  13.726 -17.038  1.00 10.00      B   
ATOM   4952  CA  GLU   364      46.055  13.429 -18.573  1.00 10.00      B   
ATOM   4953  CB  GLU   364      46.518  14.874 -18.394  1.00 10.00      B   
ATOM   4954  CG  GLU   364      45.391  15.892 -18.456  1.00 10.00      B   
ATOM   4955  CD  GLU   364      45.890  17.315 -18.394  1.00 10.00      B   
ATOM   4956  OE1 GLU   364      46.488  17.694 -17.367  1.00 10.00      B   
ATOM   4957  OE2 GLU   364      45.685  18.061 -19.373  1.00 10.00      B   
ATOM   4958  C   GLU   364      47.136  12.467 -18.094  1.00 10.00      B   
ATOM   4959  O   GLU   364      48.330  12.702 -18.297  1.00 10.00      B   
ATOM   4960  N   ARG   365      46.718  11.391 -17.447  1.00 10.00      B   
ATOM   4961  HN  ARG   365      45.755  11.258 -17.309  1.00 10.00      B   
ATOM   4962  CA  ARG   365      47.645  10.391 -16.948  1.00 10.00      B   
ATOM   4963  CB  ARG   365      47.457  10.181 -15.444  1.00 10.00      B   
ATOM   4964  CG  ARG   365      47.815  11.387 -14.588  1.00 10.00      B   
ATOM   4965  CD  ARG   365      49.275  11.786 -14.759  1.00 10.00      B   
ATOM   4966  NE  ARG   365      49.445  12.876 -15.721  1.00 10.00      B   
ATOM   4967  HE  ARG   365      49.179  12.699 -16.653  1.00 10.00      B   
ATOM   4968  CZ  ARG   365      49.928  14.078 -15.405  1.00 10.00      B   
ATOM   4969  NH1 ARG   365      50.293  14.342 -14.157  1.00 10.00      B   
ATOM   4970 HH11 ARG   365      50.207  13.608 -13.422  1.00 10.00      B   
ATOM   4971 HH12 ARG   365      50.664  15.285 -13.903  1.00 10.00      B   
ATOM   4972  NH2 ARG   365      50.052  15.013 -16.337  1.00 10.00      B   
ATOM   4973 HH21 ARG   365      49.777  14.815 -17.324  1.00 10.00      B   
ATOM   4974 HH22 ARG   365      50.428  15.954 -16.087  1.00 10.00      B   
ATOM   4975  C   ARG   365      47.447   9.077 -17.689  1.00 10.00      B   
ATOM   4976  O   ARG   365      46.424   8.873 -18.344  1.00 10.00      B   
ATOM   4977  N   ASP   366      48.432   8.200 -17.607  1.00 10.00      B   
ATOM   4978  HN  ASP   366      49.237   8.427 -17.092  1.00 10.00      B   
ATOM   4979  CA  ASP   366      48.352   6.906 -18.268  1.00 10.00      B   
ATOM   4980  CB  ASP   366      49.646   6.615 -19.034  1.00 10.00      B   
ATOM   4981  CG  ASP   366      49.421   5.811 -20.302  1.00 10.00      B   
ATOM   4982  OD1 ASP   366      48.594   4.876 -20.288  1.00 10.00      B   
ATOM   4983  OD2 ASP   366      50.089   6.098 -21.317  1.00 10.00      B   
ATOM   4984  C   ASP   366      48.082   5.810 -17.243  1.00 10.00      B   
ATOM   4985  O   ASP   366      47.936   6.087 -16.048  1.00 10.00      B   
ATOM   4986  N   VAL   367      48.013   4.574 -17.709  1.00 10.00      B   
ATOM   4987  HN  VAL   367      48.136   4.421 -18.677  1.00 10.00      B   
ATOM   4988  CA  VAL   367      47.763   3.438 -16.833  1.00 10.00      B   
ATOM   4989  CB  VAL   367      47.180   2.232 -17.604  1.00 10.00      B   
ATOM   4990  CG1 VAL   367      46.824   1.100 -16.648  1.00 10.00      B   
ATOM   4991  CG2 VAL   367      45.960   2.654 -18.410  1.00 10.00      B   
ATOM   4992  C   VAL   367      49.042   3.018 -16.115  1.00 10.00      B   
ATOM   4993  O   VAL   367      49.093   2.997 -14.884  1.00 10.00      B   
ATOM   4994  N   GLN   368      50.077   2.698 -16.883  1.00 10.00      B   
ATOM   4995  HN  GLN   368      49.979   2.733 -17.860  1.00 10.00      B   
ATOM   4996  CA  GLN   368      51.349   2.275 -16.309  1.00 10.00      B   
ATOM   4997  CB  GLN   368      51.273   0.809 -15.868  1.00 10.00      B   
ATOM   4998  CG  GLN   368      50.770  -0.141 -16.946  1.00 10.00      B   
ATOM   4999  CD  GLN   368      50.707  -1.583 -16.483  1.00 10.00      B   
ATOM   5000  OE1 GLN   368      51.483  -2.013 -15.625  1.00 10.00      B   
ATOM   5001  NE2 GLN   368      49.786  -2.343 -17.055  1.00 10.00      B   
ATOM   5002 HE21 GLN   368      49.205  -1.935 -17.736  1.00 10.00      B   
ATOM   5003 HE22 GLN   368      49.718  -3.283 -16.781  1.00 10.00      B   
ATOM   5004  C   GLN   368      52.504   2.479 -17.289  1.00 10.00      B   
ATOM   5005  O   GLN   368      53.392   1.634 -17.396  1.00 10.00      B   
ATOM   5006  N   SER   369      52.503   3.609 -17.979  1.00 10.00      B   
ATOM   5007  HN  SER   369      51.781   4.257 -17.838  1.00 10.00      B   
ATOM   5008  CA  SER   369      53.553   3.913 -18.946  1.00 10.00      B   
ATOM   5009  CB  SER   369      53.010   4.782 -20.078  1.00 10.00      B   
ATOM   5010  OG  SER   369      51.895   4.164 -20.687  1.00 10.00      B   
ATOM   5011  HG  SER   369      51.319   4.847 -21.063  1.00 10.00      B   
ATOM   5012  C   SER   369      54.748   4.592 -18.285  1.00 10.00      B   
ATOM   5013  O   SER   369      55.804   4.747 -18.895  1.00 10.00      B   
ATOM   5014  N   LEU   370      54.578   5.001 -17.037  1.00 10.00      B   
ATOM   5015  HN  LEU   370      53.708   4.871 -16.604  1.00 10.00      B   
ATOM   5016  CA  LEU   370      55.651   5.653 -16.299  1.00 10.00      B   
ATOM   5017  CB  LEU   370      55.114   6.854 -15.517  1.00 10.00      B   
ATOM   5018  CG  LEU   370      54.528   7.999 -16.345  1.00 10.00      B   
ATOM   5019  CD1 LEU   370      53.867   9.024 -15.439  1.00 10.00      B   
ATOM   5020  CD2 LEU   370      55.609   8.654 -17.192  1.00 10.00      B   
ATOM   5021  C   LEU   370      56.321   4.666 -15.353  1.00 10.00      B   
ATOM   5022  O   LEU   370      56.888   5.058 -14.331  1.00 10.00      B   
ATOM   5023  N   HIS   371      56.262   3.385 -15.717  1.00 10.00      B   
ATOM   5024  HN  HIS   371      55.818   3.154 -16.563  1.00 10.00      B   
ATOM   5025  CA  HIS   371      56.845   2.310 -14.914  1.00 10.00      B   
ATOM   5026  CB  HIS   371      58.371   2.434 -14.822  1.00 10.00      B   
ATOM   5027  CG  HIS   371      59.067   2.304 -16.142  1.00 10.00      B   
ATOM   5028  ND1 HIS   371      59.027   1.155 -16.906  1.00 10.00      B   
ATOM   5029  HD1 HIS   371      58.557   0.321 -16.673  1.00 10.00      B   
ATOM   5030  CD2 HIS   371      59.811   3.191 -16.841  1.00 10.00      B   
ATOM   5031  CE1 HIS   371      59.714   1.346 -18.015  1.00 10.00      B   
ATOM   5032  NE2 HIS   371      60.199   2.570 -18.000  1.00 10.00      B   
ATOM   5033  HE2 HIS   371      60.754   2.972 -18.706  1.00 10.00      B   
ATOM   5034  C   HIS   371      56.207   2.262 -13.534  1.00 10.00      B   
ATOM   5035  O   HIS   371      56.888   2.092 -12.518  1.00 10.00      B   
ATOM   5036  N   ALA   372      54.889   2.412 -13.515  1.00 10.00      B   
ATOM   5037  HN  ALA   372      54.416   2.524 -14.363  1.00 10.00      B   
ATOM   5038  CA  ALA   372      54.126   2.401 -12.279  1.00 10.00      B   
ATOM   5039  CB  ALA   372      52.690   2.831 -12.538  1.00 10.00      B   
ATOM   5040  C   ALA   372      54.162   1.031 -11.619  1.00 10.00      B   
ATOM   5041  O   ALA   372      53.495   0.096 -12.063  1.00 10.00      B   
ATOM   5042  N   THR   373      54.967   0.916 -10.577  1.00 10.00      B   
ATOM   5043  HN  THR   373      55.502   1.693 -10.299  1.00 10.00      B   
ATOM   5044  CA  THR   373      55.085  -0.325  -9.836  1.00 10.00      B   
ATOM   5045  CB  THR   373      56.444  -0.397  -9.117  1.00 10.00      B   
ATOM   5046  OG1 THR   373      57.488  -0.047 -10.041  1.00 10.00      B   
ATOM   5047  HG1 THR   373      57.163   0.631 -10.649  1.00 10.00      B   
ATOM   5048  CG2 THR   373      56.698  -1.793  -8.571  1.00 10.00      B   
ATOM   5049  C   THR   373      53.959  -0.400  -8.813  1.00 10.00      B   
ATOM   5050  O   THR   373      53.997   0.282  -7.786  1.00 10.00      B   
ATOM   5051  N   PHE   374      52.955  -1.212  -9.110  1.00 10.00      B   
ATOM   5052  HN  PHE   374      52.994  -1.737  -9.941  1.00 10.00      B   
ATOM   5053  CA  PHE   374      51.802  -1.358  -8.236  1.00 10.00      B   
ATOM   5054  CB  PHE   374      50.600  -1.902  -9.014  1.00 10.00      B   
ATOM   5055  CG  PHE   374      50.149  -1.024 -10.149  1.00 10.00      B   
ATOM   5056  CD1 PHE   374      50.357  -1.409 -11.463  1.00 10.00      B   
ATOM   5057  CD2 PHE   374      49.516   0.183  -9.902  1.00 10.00      B   
ATOM   5058  CE1 PHE   374      49.942  -0.608 -12.511  1.00 10.00      B   
ATOM   5059  CE2 PHE   374      49.098   0.990 -10.944  1.00 10.00      B   
ATOM   5060  CZ  PHE   374      49.314   0.594 -12.250  1.00 10.00      B   
ATOM   5061  C   PHE   374      52.101  -2.258  -7.044  1.00 10.00      B   
ATOM   5062  O   PHE   374      52.361  -3.454  -7.200  1.00 10.00      B   
ATOM   5063  N   VAL   375      52.076  -1.674  -5.856  1.00 10.00      B   
ATOM   5064  HN  VAL   375      51.890  -0.712  -5.798  1.00 10.00      B   
ATOM   5065  CA  VAL   375      52.312  -2.415  -4.626  1.00 10.00      B   
ATOM   5066  CB  VAL   375      53.502  -1.842  -3.823  1.00 10.00      B   
ATOM   5067  CG1 VAL   375      53.811  -2.716  -2.616  1.00 10.00      B   
ATOM   5068  CG2 VAL   375      54.731  -1.687  -4.707  1.00 10.00      B   
ATOM   5069  C   VAL   375      51.051  -2.355  -3.768  1.00 10.00      B   
ATOM   5070  O   VAL   375      50.743  -1.318  -3.171  1.00 10.00      B   
ATOM   5071  N   PRO   376      50.298  -3.465  -3.714  1.00 10.00      B   
ATOM   5072  CA  PRO   376      49.051  -3.545  -2.946  1.00 10.00      B   
ATOM   5073  CB  PRO   376      48.402  -4.825  -3.480  1.00 10.00      B   
ATOM   5074  CG  PRO   376      49.548  -5.675  -3.901  1.00 10.00      B   
ATOM   5075  CD  PRO   376      50.610  -4.733  -4.397  1.00 10.00      B   
ATOM   5076  C   PRO   376      49.289  -3.657  -1.440  1.00 10.00      B   
ATOM   5077  O   PRO   376      50.350  -3.280  -0.938  1.00 10.00      B   
ATOM   5078  N   PHE   377      48.293  -4.180  -0.729  1.00 10.00      B   
ATOM   5079  HN  PHE   377      47.478  -4.465  -1.191  1.00 10.00      B   
ATOM   5080  CA  PHE   377      48.374  -4.344   0.716  1.00 10.00      B   
ATOM   5081  CB  PHE   377      47.086  -4.979   1.247  1.00 10.00      B   
ATOM   5082  CG  PHE   377      46.864  -4.777   2.719  1.00 10.00      B   
ATOM   5083  CD1 PHE   377      46.401  -3.564   3.203  1.00 10.00      B   
ATOM   5084  CD2 PHE   377      47.114  -5.802   3.618  1.00 10.00      B   
ATOM   5085  CE1 PHE   377      46.194  -3.374   4.554  1.00 10.00      B   
ATOM   5086  CE2 PHE   377      46.910  -5.618   4.972  1.00 10.00      B   
ATOM   5087  CZ  PHE   377      46.448  -4.403   5.440  1.00 10.00      B   
ATOM   5088  C   PHE   377      49.585  -5.186   1.112  1.00 10.00      B   
ATOM   5089  O   PHE   377      49.721  -6.343   0.705  1.00 10.00      B   
ATOM   5090  N   THR   378      50.468  -4.593   1.897  1.00 10.00      B   
ATOM   5091  HN  THR   378      50.310  -3.668   2.179  1.00 10.00      B   
ATOM   5092  CA  THR   378      51.670  -5.270   2.350  1.00 10.00      B   
ATOM   5093  CB  THR   378      52.837  -4.272   2.451  1.00 10.00      B   
ATOM   5094  OG1 THR   378      52.312  -2.968   2.740  1.00 10.00      B   
ATOM   5095  HG1 THR   378      51.863  -2.622   1.953  1.00 10.00      B   
ATOM   5096  CG2 THR   378      53.607  -4.218   1.139  1.00 10.00      B   
ATOM   5097  C   THR   378      51.439  -5.942   3.703  1.00 10.00      B   
ATOM   5098  O   THR   378      50.454  -5.657   4.385  1.00 10.00      B   
ATOM   5099  N   ALA   379      52.343  -6.832   4.082  1.00 10.00      B   
ATOM   5100  HN  ALA   379      53.107  -7.018   3.493  1.00 10.00      B   
ATOM   5101  CA  ALA   379      52.231  -7.547   5.345  1.00 10.00      B   
ATOM   5102  CB  ALA   379      52.827  -8.942   5.215  1.00 10.00      B   
ATOM   5103  C   ALA   379      52.899  -6.779   6.483  1.00 10.00      B   
ATOM   5104  O   ALA   379      52.263  -6.453   7.485  1.00 10.00      B   
ATOM   5105  N   GLN   380      54.179  -6.479   6.318  1.00 10.00      B   
ATOM   5106  HN  GLN   380      54.628  -6.745   5.488  1.00 10.00      B   
ATOM   5107  CA  GLN   380      54.934  -5.763   7.339  1.00 10.00      B   
ATOM   5108  CB  GLN   380      56.436  -5.976   7.153  1.00 10.00      B   
ATOM   5109  CG  GLN   380      56.873  -7.425   7.285  1.00 10.00      B   
ATOM   5110  CD  GLN   380      58.378  -7.581   7.298  1.00 10.00      B   
ATOM   5111  OE1 GLN   380      59.106  -6.794   6.691  1.00 10.00      B   
ATOM   5112  NE2 GLN   380      58.853  -8.603   7.983  1.00 10.00      B   
ATOM   5113 HE21 GLN   380      58.213  -9.200   8.431  1.00 10.00      B   
ATOM   5114 HE22 GLN   380      59.825  -8.715   8.028  1.00 10.00      B   
ATOM   5115  C   GLN   380      54.605  -4.276   7.336  1.00 10.00      B   
ATOM   5116  O   GLN   380      54.661  -3.615   8.376  1.00 10.00      B   
ATOM   5117  N   SER   381      54.280  -3.746   6.166  1.00 10.00      B   
ATOM   5118  HN  SER   381      54.286  -4.310   5.364  1.00 10.00      B   
ATOM   5119  CA  SER   381      53.934  -2.337   6.046  1.00 10.00      B   
ATOM   5120  CB  SER   381      54.388  -1.788   4.690  1.00 10.00      B   
ATOM   5121  OG  SER   381      55.732  -2.155   4.415  1.00 10.00      B   
ATOM   5122  HG  SER   381      56.039  -1.690   3.624  1.00 10.00      B   
ATOM   5123  C   SER   381      52.434  -2.125   6.241  1.00 10.00      B   
ATOM   5124  O   SER   381      52.006  -1.068   6.707  1.00 10.00      B   
ATOM   5125  N   ARG   382      51.650  -3.147   5.889  1.00 10.00      B   
ATOM   5126  HN  ARG   382      52.066  -3.959   5.542  1.00 10.00      B   
ATOM   5127  CA  ARG   382      50.189  -3.103   6.005  1.00 10.00      B   
ATOM   5128  CB  ARG   382      49.736  -3.195   7.465  1.00 10.00      B   
ATOM   5129  CG  ARG   382      49.500  -4.617   7.941  1.00 10.00      B   
ATOM   5130  CD  ARG   382      48.490  -4.664   9.075  1.00 10.00      B   
ATOM   5131  NE  ARG   382      47.692  -5.887   9.032  1.00 10.00      B   
ATOM   5132  HE  ARG   382      48.090  -6.666   8.580  1.00 10.00      B   
ATOM   5133  CZ  ARG   382      46.478  -6.009   9.562  1.00 10.00      B   
ATOM   5134  NH1 ARG   382      45.911  -4.980  10.183  1.00 10.00      B   
ATOM   5135 HH11 ARG   382      46.415  -4.068  10.262  1.00 10.00      B   
ATOM   5136 HH12 ARG   382      44.959  -5.078  10.599  1.00 10.00      B   
ATOM   5137  NH2 ARG   382      45.825  -7.162   9.459  1.00 10.00      B   
ATOM   5138 HH21 ARG   382      44.873  -7.268   9.874  1.00 10.00      B   
ATOM   5139 HH22 ARG   382      46.263  -7.971   8.964  1.00 10.00      B   
ATOM   5140  C   ARG   382      49.600  -1.873   5.326  1.00 10.00      B   
ATOM   5141  O   ARG   382      48.612  -1.303   5.788  1.00 10.00      B   
ATOM   5142  N   MET   383      50.200  -1.484   4.213  1.00 10.00      B   
ATOM   5143  HN  MET   383      50.964  -1.999   3.874  1.00 10.00      B   
ATOM   5144  CA  MET   383      49.754  -0.320   3.476  1.00 10.00      B   
ATOM   5145  CB  MET   383      50.554   0.909   3.911  1.00 10.00      B   
ATOM   5146  CG  MET   383      52.050   0.810   3.651  1.00 10.00      B   
ATOM   5147  SD  MET   383      52.972   2.213   4.310  1.00 10.00      B   
ATOM   5148  CE  MET   383      52.402   2.214   6.008  1.00 10.00      B   
ATOM   5149  C   MET   383      49.919  -0.541   1.982  1.00 10.00      B   
ATOM   5150  O   MET   383      50.390  -1.594   1.551  1.00 10.00      B   
ATOM   5151  N   SER   384      49.534   0.453   1.204  1.00 10.00      B   
ATOM   5152  HN  SER   384      49.172   1.264   1.613  1.00 10.00      B   
ATOM   5153  CA  SER   384      49.645   0.386  -0.242  1.00 10.00      B   
ATOM   5154  CB  SER   384      48.273   0.625  -0.874  1.00 10.00      B   
ATOM   5155  OG  SER   384      47.256  -0.028  -0.126  1.00 10.00      B   
ATOM   5156  HG  SER   384      47.117  -0.913  -0.486  1.00 10.00      B   
ATOM   5157  C   SER   384      50.636   1.440  -0.717  1.00 10.00      B   
ATOM   5158  O   SER   384      50.839   2.452  -0.043  1.00 10.00      B   
ATOM   5159  N   GLY   385      51.267   1.203  -1.853  1.00 10.00      B   
ATOM   5160  HN  GLY   385      51.081   0.371  -2.354  1.00 10.00      B   
ATOM   5161  CA  GLY   385      52.222   2.156  -2.367  1.00 10.00      B   
ATOM   5162  C   GLY   385      52.455   1.978  -3.847  1.00 10.00      B   
ATOM   5163  O   GLY   385      52.247   0.893  -4.387  1.00 10.00      B   
ATOM   5164  N   ILE   386      52.884   3.034  -4.509  1.00 10.00      B   
ATOM   5165  HN  ILE   386      53.036   3.879  -4.028  1.00 10.00      B   
ATOM   5166  CA  ILE   386      53.138   2.969  -5.934  1.00 10.00      B   
ATOM   5167  CB  ILE   386      52.011   3.625  -6.766  1.00 10.00      B
[truncated: 207,982 more chars]
