# Supplementary material for: Large-scale discovery of protein interactions at residue resolution using co-evolution calculated from genomic sequences
Source: Nat Commun. 2021 Mar 2;12:1396. doi: 10.1038/s41467-021-21636-z (PMC7925567; doi:10.1038/s41467-021-21636-z)
Supplement: Supplementary file 13 — Supplementary Data 11 [file 41467_2021_21636_MOESM13_ESM.zip › supplementary_prediction/cep_tp00607_KDPC_KDPB/models/haddock_top_6_haddock_3w.pdb]

REMARK FILENAME="haddock_3w.pdb0"
REMARK ===============================================================
REMARK HADDOCK run for haddock
REMARK initial structure: haddock_3.pdb
REMARK final NOE weights: unambig 50 amb: 50
REMARK ===============================================================
REMARK            total,bonds,angles,improper,dihe,vdw,elec,air,cdih,coup,rdcs,vean,dani,xpcs,rg
REMARK energies: 753.372, 0, 0, 0, 0, -74.7829, -51.447, 879.602, 0, 0, 0, 0, 0, 0, 0
REMARK ===============================================================
REMARK            bonds,angles,impropers,dihe,air,cdih,coup,rdcs,vean,dani,xpcs
REMARK rms-dev.: 0,0,0,0,38.7222,0,0, 0, 0, 0, 0
REMARK ===============================================================
REMARK               air,cdih,coup,rdcs,vean,dani,xpcs
REMARK               >0.3,>5,>1,>0,>5,>0.2,>0.2
REMARK violations.: 5, 0, 0, 0, 0, 0, 0
REMARK ===============================================================
REMARK                        CVpartition#,violations,rms
REMARK AIRs cross-validation: 1, 0, NaN
REMARK ===============================================================
REMARK NCS energy: 0
REMARK ===============================================================
REMARK Symmetry energy: 0
REMARK ===============================================================
REMARK Desolvation energy: -37.5209
REMARK Internal energy free molecules: 169415
REMARK Internal energy complex: -31274.5
REMARK Binding energy: -200853
REMARK ===============================================================
REMARK buried surface area: 2339.59
REMARK ===============================================================
REMARK water - chain1: 0 0 0
REMARK water - chain2: 0 0 0
REMARK water - chain3: 0 0 0
REMARK water - chain4: 0 0 0
REMARK water - chain5: 0 0 0
REMARK water - chain6: 0 0 0
REMARK ===============================================================
REMARK water - water: 0 0 0
REMARK ===============================================================
REMARK DATE:05-Aug-2020  13:49:56       created by user: he47
REMARK VERSION:1.3
ATOM      1  CB  LEU     4     -14.461 -14.277  33.217  1.00 10.00      A   
ATOM      2  CG  LEU     4     -14.764 -13.003  34.007  1.00 10.00      A   
ATOM      3  CD1 LEU     4     -15.410 -11.957  33.112  1.00 10.00      A   
ATOM      4  CD2 LEU     4     -15.661 -13.317  35.194  1.00 10.00      A   
ATOM      5  C   LEU     4     -13.672 -16.661  33.233  1.00 10.00      A   
ATOM      6  O   LEU     4     -12.816 -17.015  32.422  1.00 10.00      A   
ATOM      7  N   LEU     4     -12.167 -14.839  33.973  1.00 10.00      A   
ATOM      8  HT1 LEU     4     -11.601 -15.472  34.571  1.00 10.00      A   
ATOM      9  HT2 LEU     4     -12.121 -13.879  34.365  1.00 10.00      A   
ATOM     10  HT3 LEU     4     -11.758 -14.828  33.017  1.00 10.00      A   
ATOM     11  CA  LEU     4     -13.573 -15.304  33.922  1.00 10.00      A   
ATOM     12  N   ARG     5     -14.724 -17.411  33.556  1.00 10.00      A   
ATOM     13  HN  ARG     5     -15.381 -17.058  34.196  1.00 10.00      A   
ATOM     14  CA  ARG     5     -14.936 -18.740  32.981  1.00 10.00      A   
ATOM     15  CB  ARG     5     -16.127 -19.460  33.626  1.00 10.00      A   
ATOM     16  CG  ARG     5     -15.808 -20.095  34.971  1.00 10.00      A   
ATOM     17  CD  ARG     5     -16.993 -20.033  35.921  1.00 10.00      A   
ATOM     18  NE  ARG     5     -18.091 -20.901  35.501  1.00 10.00      A   
ATOM     19  HE  ARG     5     -18.041 -21.287  34.593  1.00 10.00      A   
ATOM     20  CZ  ARG     5     -19.138 -21.202  36.270  1.00 10.00      A   
ATOM     21  NH1 ARG     5     -19.223 -20.713  37.501  1.00 10.00      A   
ATOM     22 HH11 ARG     5     -20.042 -20.953  38.107  1.00 10.00      A   
ATOM     23 HH12 ARG     5     -18.478 -20.085  37.869  1.00 10.00      A   
ATOM     24  NH2 ARG     5     -20.109 -21.978  35.807  1.00 10.00      A   
ATOM     25 HH21 ARG     5     -20.063 -22.351  34.833  1.00 10.00      A   
ATOM     26 HH22 ARG     5     -20.925 -22.216  36.411  1.00 10.00      A   
ATOM     27  C   ARG     5     -15.041 -18.728  31.450  1.00 10.00      A   
ATOM     28  O   ARG     5     -14.278 -19.428  30.782  1.00 10.00      A   
ATOM     29  N   PRO     6     -15.970 -17.943  30.860  1.00 10.00      A   
ATOM     30  CA  PRO     6     -16.129 -17.883  29.398  1.00 10.00      A   
ATOM     31  CB  PRO     6     -17.273 -16.882  29.187  1.00 10.00      A   
ATOM     32  CG  PRO     6     -17.374 -16.125  30.467  1.00 10.00      A   
ATOM     33  CD  PRO     6     -16.945 -17.073  31.546  1.00 10.00      A   
ATOM     34  C   PRO     6     -14.861 -17.408  28.686  1.00 10.00      A   
ATOM     35  O   PRO     6     -14.583 -17.813  27.558  1.00 10.00      A   
ATOM     36  N   ALA     7     -14.090 -16.559  29.355  1.00 10.00      A   
ATOM     37  HN  ALA     7     -14.364 -16.275  30.251  1.00 10.00      A   
ATOM     38  CA  ALA     7     -12.854 -16.035  28.788  1.00 10.00      A   
ATOM     39  CB  ALA     7     -12.253 -14.983  29.706  1.00 10.00      A   
ATOM     40  C   ALA     7     -11.850 -17.154  28.530  1.00 10.00      A   
ATOM     41  O   ALA     7     -11.162 -17.158  27.508  1.00 10.00      A   
ATOM     42  N   LEU     8     -11.784 -18.110  29.455  1.00 10.00      A   
ATOM     43  HN  LEU     8     -12.368 -18.053  30.240  1.00 10.00      A   
ATOM     44  CA  LEU     8     -10.869 -19.238  29.334  1.00 10.00      A   
ATOM     45  CB  LEU     8     -10.940 -20.123  30.583  1.00 10.00      A   
ATOM     46  CG  LEU     8     -10.670 -19.428  31.922  1.00 10.00      A   
ATOM     47  CD1 LEU     8     -10.793 -20.414  33.074  1.00 10.00      A   
ATOM     48  CD2 LEU     8      -9.298 -18.768  31.923  1.00 10.00      A   
ATOM     49  C   LEU     8     -11.193 -20.052  28.087  1.00 10.00      A   
ATOM     50  O   LEU     8     -10.292 -20.501  27.373  1.00 10.00      A   
ATOM     51  N   SER     9     -12.483 -20.216  27.818  1.00 10.00      A   
ATOM     52  HN  SER     9     -13.152 -19.826  28.421  1.00 10.00      A   
ATOM     53  CA  SER     9     -12.935 -20.963  26.655  1.00 10.00      A   
ATOM     54  CB  SER     9     -14.456 -21.100  26.682  1.00 10.00      A   
ATOM     55  OG  SER     9     -14.919 -21.291  28.010  1.00 10.00      A   
ATOM     56  HG  SER     9     -15.886 -21.267  28.015  1.00 10.00      A   
ATOM     57  C   SER     9     -12.487 -20.278  25.365  1.00 10.00      A   
ATOM     58  O   SER     9     -12.135 -20.937  24.388  1.00 10.00      A   
ATOM     59  N   THR    10     -12.488 -18.954  25.376  1.00 10.00      A   
ATOM     60  HN  THR    10     -12.783 -18.479  26.185  1.00 10.00      A   
ATOM     61  CA  THR    10     -12.072 -18.183  24.216  1.00 10.00      A   
ATOM     62  CB  THR    10     -12.388 -16.691  24.415  1.00 10.00      A   
ATOM     63  OG1 THR    10     -13.660 -16.561  25.068  1.00 10.00      A   
ATOM     64  HG1 THR    10     -13.639 -15.792  25.655  1.00 10.00      A   
ATOM     65  CG2 THR    10     -12.431 -15.969  23.078  1.00 10.00      A   
ATOM     66  C   THR    10     -10.573 -18.360  23.969  1.00 10.00      A   
ATOM     67  O   THR    10     -10.134 -18.516  22.828  1.00 10.00      A   
ATOM     68  N   PHE    11      -9.800 -18.367  25.052  1.00 10.00      A   
ATOM     69  HN  PHE    11     -10.216 -18.258  25.936  1.00 10.00      A   
ATOM     70  CA  PHE    11      -8.353 -18.528  24.962  1.00 10.00      A   
ATOM     71  CB  PHE    11      -7.690 -18.349  26.330  1.00 10.00      A   
ATOM     72  CG  PHE    11      -7.792 -16.958  26.885  1.00 10.00      A   
ATOM     73  CD1 PHE    11      -7.971 -16.753  28.243  1.00 10.00      A   
ATOM     74  CD2 PHE    11      -7.710 -15.854  26.052  1.00 10.00      A   
ATOM     75  CE1 PHE    11      -8.067 -15.477  28.759  1.00 10.00      A   
ATOM     76  CE2 PHE    11      -7.805 -14.575  26.562  1.00 10.00      A   
ATOM     77  CZ  PHE    11      -7.984 -14.386  27.917  1.00 10.00      A   
ATOM     78  C   PHE    11      -7.980 -19.883  24.368  1.00 10.00      A   
ATOM     79  O   PHE    11      -7.161 -19.959  23.450  1.00 10.00      A   
ATOM     80  N   ILE    12      -8.592 -20.950  24.882  1.00 10.00      A   
ATOM     81  HN  ILE    12      -9.244 -20.828  25.609  1.00 10.00      A   
ATOM     82  CA  ILE    12      -8.306 -22.297  24.392  1.00 10.00      A   
ATOM     83  CB  ILE    12      -8.858 -23.409  25.315  1.00 10.00      A   
ATOM     84  CG1 ILE    12     -10.381 -23.323  25.442  1.00 10.00      A   
ATOM     85  CG2 ILE    12      -8.199 -23.340  26.685  1.00 10.00      A   
ATOM     86  CD1 ILE    12     -10.999 -24.494  26.176  1.00 10.00      A   
ATOM     87  C   ILE    12      -8.809 -22.492  22.963  1.00 10.00      A   
ATOM     88  O   ILE    12      -8.270 -23.305  22.210  1.00 10.00      A   
ATOM     89  N   PHE    13      -9.835 -21.733  22.595  1.00 10.00      A   
ATOM     90  HN  PHE    13     -10.230 -21.114  23.247  1.00 10.00      A   
ATOM     91  CA  PHE    13     -10.398 -21.803  21.256  1.00 10.00      A   
ATOM     92  CB  PHE    13     -11.759 -21.101  21.216  1.00 10.00      A   
ATOM     93  CG  PHE    13     -12.349 -20.975  19.840  1.00 10.00      A   
ATOM     94  CD1 PHE    13     -12.744 -22.100  19.135  1.00 10.00      A   
ATOM     95  CD2 PHE    13     -12.512 -19.731  19.254  1.00 10.00      A   
ATOM     96  CE1 PHE    13     -13.290 -21.986  17.872  1.00 10.00      A   
ATOM     97  CE2 PHE    13     -13.057 -19.610  17.990  1.00 10.00      A   
ATOM     98  CZ  PHE    13     -13.447 -20.740  17.299  1.00 10.00      A   
ATOM     99  C   PHE    13      -9.441 -21.166  20.254  1.00 10.00      A   
ATOM    100  O   PHE    13      -9.180 -21.719  19.184  1.00 10.00      A   
ATOM    101  N   LEU    14      -8.906 -20.003  20.618  1.00 10.00      A   
ATOM    102  HN  LEU    14      -9.161 -19.613  21.483  1.00 10.00      A   
ATOM    103  CA  LEU    14      -7.967 -19.283  19.763  1.00 10.00      A   
ATOM    104  CB  LEU    14      -7.591 -17.937  20.387  1.00 10.00      A   
ATOM    105  CG  LEU    14      -8.701 -16.886  20.454  1.00 10.00      A   
ATOM    106  CD1 LEU    14      -8.266 -15.698  21.298  1.00 10.00      A   
ATOM    107  CD2 LEU    14      -9.097 -16.431  19.058  1.00 10.00      A   
ATOM    108  C   LEU    14      -6.712 -20.112  19.499  1.00 10.00      A   
ATOM    109  O   LEU    14      -6.089 -19.993  18.446  1.00 10.00      A   
ATOM    110  N   LEU    15      -6.356 -20.957  20.456  1.00 10.00      A   
ATOM    111  HN  LEU    15      -6.896 -21.006  21.274  1.00 10.00      A   
ATOM    112  CA  LEU    15      -5.181 -21.811  20.331  1.00 10.00      A   
ATOM    113  CB  LEU    15      -4.845 -22.456  21.678  1.00 10.00      A   
ATOM    114  CG  LEU    15      -4.310 -21.521  22.765  1.00 10.00      A   
ATOM    115  CD1 LEU    15      -4.389 -22.191  24.128  1.00 10.00      A   
ATOM    116  CD2 LEU    15      -2.879 -21.110  22.456  1.00 10.00      A   
ATOM    117  C   LEU    15      -5.396 -22.894  19.278  1.00 10.00      A   
ATOM    118  O   LEU    15      -4.442 -23.406  18.697  1.00 10.00      A   
ATOM    119  N   LEU    16      -6.652 -23.230  19.026  1.00 10.00      A   
ATOM    120  HN  LEU    16      -7.379 -22.768  19.500  1.00 10.00      A   
ATOM    121  CA  LEU    16      -6.984 -24.261  18.054  1.00 10.00      A   
ATOM    122  CB  LEU    16      -8.304 -24.937  18.426  1.00 10.00      A   
ATOM    123  CG  LEU    16      -8.289 -25.813  19.680  1.00 10.00      A   
ATOM    124  CD1 LEU    16      -9.709 -26.119  20.130  1.00 10.00      A   
ATOM    125  CD2 LEU    16      -7.527 -27.103  19.420  1.00 10.00      A   
ATOM    126  C   LEU    16      -7.064 -23.692  16.640  1.00 10.00      A   
ATOM    127  O   LEU    16      -6.513 -24.262  15.700  1.00 10.00      A   
ATOM    128  N   ILE    17      -7.740 -22.559  16.493  1.00 10.00      A   
ATOM    129  HN  ILE    17      -8.146 -22.136  17.282  1.00 10.00      A   
ATOM    130  CA  ILE    17      -7.899 -21.937  15.185  1.00 10.00      A   
ATOM    131  CB  ILE    17      -9.081 -20.932  15.146  1.00 10.00      A   
ATOM    132  CG1 ILE    17      -9.145 -20.192  13.805  1.00 10.00      A   
ATOM    133  CG2 ILE    17      -9.028 -19.951  16.309  1.00 10.00      A   
ATOM    134  CD1 ILE    17      -9.633 -21.047  12.654  1.00 10.00      A   
ATOM    135  C   ILE    17      -6.606 -21.287  14.681  1.00 10.00      A   
ATOM    136  O   ILE    17      -6.114 -21.623  13.602  1.00 10.00      A   
ATOM    137  N   THR    18      -6.044 -20.381  15.472  1.00 10.00      A   
ATOM    138  HN  THR    18      -6.460 -20.172  16.335  1.00 10.00      A   
ATOM    139  CA  THR    18      -4.827 -19.680  15.085  1.00 10.00      A   
ATOM    140  CB  THR    18      -4.587 -18.454  15.986  1.00 10.00      A   
ATOM    141  OG1 THR    18      -5.833 -18.042  16.571  1.00 10.00      A   
ATOM    142  HG1 THR    18      -5.920 -18.449  17.443  1.00 10.00      A   
ATOM    143  CG2 THR    18      -4.013 -17.303  15.175  1.00 10.00      A   
ATOM    144  C   THR    18      -3.601 -20.591  15.124  1.00 10.00      A   
ATOM    145  O   THR    18      -2.778 -20.572  14.207  1.00 10.00      A   
ATOM    146  N   GLY    19      -3.499 -21.402  16.170  1.00 10.00      A   
ATOM    147  HN  GLY    19      -4.198 -21.393  16.856  1.00 10.00      A   
ATOM    148  CA  GLY    19      -2.362 -22.294  16.308  1.00 10.00      A   
ATOM    149  C   GLY    19      -2.689 -23.736  15.973  1.00 10.00      A   
ATOM    150  O   GLY    19      -2.244 -24.657  16.662  1.00 10.00      A   
ATOM    151  N   GLY    20      -3.464 -23.940  14.918  1.00 10.00      A   
ATOM    152  HN  GLY    20      -3.797 -23.173  14.409  1.00 10.00      A   
ATOM    153  CA  GLY    20      -3.824 -25.285  14.521  1.00 10.00      A   
ATOM    154  C   GLY    20      -4.403 -25.341  13.125  1.00 10.00      A   
ATOM    155  O   GLY    20      -3.803 -25.918  12.218  1.00 10.00      A   
ATOM    156  N   VAL    21      -5.561 -24.719  12.949  1.00 10.00      A   
ATOM    157  HN  VAL    21      -5.974 -24.257  13.712  1.00 10.00      A   
ATOM    158  CA  VAL    21      -6.240 -24.708  11.657  1.00 10.00      A   
ATOM    159  CB  VAL    21      -7.687 -24.184  11.778  1.00 10.00      A   
ATOM    160  CG1 VAL    21      -8.417 -24.300  10.448  1.00 10.00      A   
ATOM    161  CG2 VAL    21      -8.439 -24.928  12.868  1.00 10.00      A   
ATOM    162  C   VAL    21      -5.486 -23.871  10.625  1.00 10.00      A   
ATOM    163  O   VAL    21      -5.243 -24.329   9.505  1.00 10.00      A   
ATOM    164  N   TYR    22      -5.119 -22.650  11.009  1.00 10.00      A   
ATOM    165  HN  TYR    22      -5.343 -22.348  11.917  1.00 10.00      A   
ATOM    166  CA  TYR    22      -4.402 -21.739  10.113  1.00 10.00      A   
ATOM    167  CB  TYR    22      -4.098 -20.392  10.783  1.00 10.00      A   
ATOM    168  CG  TYR    22      -3.747 -19.289   9.808  1.00 10.00      A   
ATOM    169  CD1 TYR    22      -4.742 -18.569   9.156  1.00 10.00      A   
ATOM    170  CD2 TYR    22      -2.422 -18.968   9.534  1.00 10.00      A   
ATOM    171  CE1 TYR    22      -4.429 -17.563   8.262  1.00 10.00      A   
ATOM    172  CE2 TYR    22      -2.102 -17.962   8.640  1.00 10.00      A   
ATOM    173  CZ  TYR    22      -3.107 -17.263   8.007  1.00 10.00      A   
ATOM    174  OH  TYR    22      -2.792 -16.262   7.115  1.00 10.00      A   
ATOM    175  HH  TYR    22      -3.425 -15.536   7.209  1.00 10.00      A   
ATOM    176  C   TYR    22      -3.141 -22.364   9.492  1.00 10.00      A   
ATOM    177  O   TYR    22      -3.043 -22.449   8.265  1.00 10.00      A   
ATOM    178  N   PRO    23      -2.160 -22.819  10.308  1.00 10.00      A   
ATOM    179  CA  PRO    23      -0.930 -23.429   9.786  1.00 10.00      A   
ATOM    180  CB  PRO    23      -0.128 -23.798  11.041  1.00 10.00      A   
ATOM    181  CG  PRO    23      -1.121 -23.791  12.150  1.00 10.00      A   
ATOM    182  CD  PRO    23      -2.154 -22.768  11.780  1.00 10.00      A   
ATOM    183  C   PRO    23      -1.215 -24.673   8.943  1.00 10.00      A   
ATOM    184  O   PRO    23      -0.494 -24.966   7.984  1.00 10.00      A   
ATOM    185  N   LEU    24      -2.279 -25.392   9.294  1.00 10.00      A   
ATOM    186  HN  LEU    24      -2.818 -25.102  10.061  1.00 10.00      A   
ATOM    187  CA  LEU    24      -2.663 -26.593   8.566  1.00 10.00      A   
ATOM    188  CB  LEU    24      -3.782 -27.338   9.301  1.00 10.00      A   
ATOM    189  CG  LEU    24      -4.215 -28.676   8.700  1.00 10.00      A   
ATOM    190  CD1 LEU    24      -3.106 -29.709   8.829  1.00 10.00      A   
ATOM    191  CD2 LEU    24      -5.495 -29.170   9.357  1.00 10.00      A   
ATOM    192  C   LEU    24      -3.101 -26.232   7.152  1.00 10.00      A   
ATOM    193  O   LEU    24      -2.708 -26.883   6.181  1.00 10.00      A   
ATOM    194  N   LEU    25      -3.896 -25.173   7.043  1.00 10.00      A   
ATOM    195  HN  LEU    25      -4.166 -24.692   7.858  1.00 10.00      A   
ATOM    196  CA  LEU    25      -4.384 -24.707   5.752  1.00 10.00      A   
ATOM    197  CB  LEU    25      -5.366 -23.547   5.929  1.00 10.00      A   
ATOM    198  CG  LEU    25      -6.734 -23.906   6.510  1.00 10.00      A   
ATOM    199  CD1 LEU    25      -7.548 -22.650   6.772  1.00 10.00      A   
ATOM    200  CD2 LEU    25      -7.484 -24.844   5.576  1.00 10.00      A   
ATOM    201  C   LEU    25      -3.225 -24.288   4.859  1.00 10.00      A   
ATOM    202  O   LEU    25      -3.183 -24.639   3.681  1.00 10.00      A   
ATOM    203  N   THR    26      -2.276 -23.556   5.436  1.00 10.00      A   
ATOM    204  HN  THR    26      -2.369 -23.311   6.385  1.00 10.00      A   
ATOM    205  CA  THR    26      -1.105 -23.096   4.701  1.00 10.00      A   
ATOM    206  CB  THR    26      -0.208 -22.223   5.599  1.00 10.00      A   
ATOM    207  OG1 THR    26      -1.023 -21.284   6.316  1.00 10.00      A   
ATOM    208  HG1 THR    26      -1.793 -21.051   5.783  1.00 10.00      A   
ATOM    209  CG2 THR    26       0.821 -21.468   4.770  1.00 10.00      A   
ATOM    210  C   THR    26      -0.297 -24.284   4.171  1.00 10.00      A   
ATOM    211  O   THR    26       0.331 -24.208   3.113  1.00 10.00      A   
ATOM    212  N   THR    27      -0.340 -25.388   4.907  1.00 10.00      A   
ATOM    213  HN  THR    27      -0.870 -25.391   5.731  1.00 10.00      A   
ATOM    214  CA  THR    27       0.374 -26.592   4.520  1.00 10.00      A   
ATOM    215  CB  THR    27       0.550 -27.546   5.722  1.00 10.00      A   
ATOM    216  OG1 THR    27       1.102 -26.823   6.834  1.00 10.00      A   
ATOM    217  HG1 THR    27       0.479 -26.139   7.118  1.00 10.00      A   
ATOM    218  CG2 THR    27       1.480 -28.695   5.363  1.00 10.00      A   
ATOM    219  C   THR    27      -0.360 -27.315   3.386  1.00 10.00      A   
ATOM    220  O   THR    27       0.233 -27.643   2.356  1.00 10.00      A   
ATOM    221  N   VAL    28      -1.660 -27.531   3.573  1.00 10.00      A   
ATOM    222  HN  VAL    28      -2.081 -27.223   4.408  1.00 10.00      A   
ATOM    223  CA  VAL    28      -2.478 -28.216   2.577  1.00 10.00      A   
ATOM    224  CB  VAL    28      -3.909 -28.486   3.098  1.00 10.00      A   
ATOM    225  CG1 VAL    28      -4.747 -29.184   2.036  1.00 10.00      A   
ATOM    226  CG2 VAL    28      -3.873 -29.317   4.372  1.00 10.00      A   
ATOM    227  C   VAL    28      -2.552 -27.422   1.275  1.00 10.00      A   
ATOM    228  O   VAL    28      -2.204 -27.926   0.209  1.00 10.00      A   
ATOM    229  N   LEU    29      -2.979 -26.171   1.371  1.00 10.00      A   
ATOM    230  HN  LEU    29      -3.215 -25.810   2.256  1.00 10.00      A   
ATOM    231  CA  LEU    29      -3.105 -25.313   0.196  1.00 10.00      A   
ATOM    232  CB  LEU    29      -3.791 -23.993   0.557  1.00 10.00      A   
ATOM    233  CG  LEU    29      -5.224 -24.091   1.085  1.00 10.00      A   
ATOM    234  CD1 LEU    29      -5.698 -22.736   1.588  1.00 10.00      A   
ATOM    235  CD2 LEU    29      -6.163 -24.627   0.014  1.00 10.00      A   
ATOM    236  C   LEU    29      -1.749 -25.037  -0.444  1.00 10.00      A   
ATOM    237  O   LEU    29      -1.663 -24.738  -1.634  1.00 10.00      A   
ATOM    238  N   GLY    30      -0.694 -25.137   0.347  1.00 10.00      A   
ATOM    239  HN  GLY    30      -0.820 -25.376   1.287  1.00 10.00      A   
ATOM    240  CA  GLY    30       0.635 -24.897  -0.163  1.00 10.00      A   
ATOM    241  C   GLY    30       1.127 -26.032  -1.035  1.00 10.00      A   
ATOM    242  O   GLY    30       1.565 -25.809  -2.164  1.00 10.00      A   
ATOM    243  N   GLN    31       1.017 -27.251  -0.528  1.00 10.00      A   
ATOM    244  HN  GLN    31       0.612 -27.365   0.361  1.00 10.00      A   
ATOM    245  CA  GLN    31       1.476 -28.428  -1.251  1.00 10.00      A   
ATOM    246  CB  GLN    31       1.555 -29.624  -0.306  1.00 10.00      A   
ATOM    247  CG  GLN    31       2.706 -30.575  -0.592  1.00 10.00      A   
ATOM    248  CD  GLN    31       2.791 -31.689   0.431  1.00 10.00      A   
ATOM    249  OE1 GLN    31       1.775 -32.129   0.970  1.00 10.00      A   
ATOM    250  NE2 GLN    31       4.002 -32.144   0.715  1.00 10.00      A   
ATOM    251 HE21 GLN    31       4.771 -31.740   0.256  1.00 10.00      A   
ATOM    252 HE22 GLN    31       4.084 -32.865   1.375  1.00 10.00      A   
ATOM    253  C   GLN    31       0.573 -28.754  -2.440  1.00 10.00      A   
ATOM    254  O   GLN    31       1.015 -29.368  -3.412  1.00 10.00      A   
ATOM    255  N   TRP    32      -0.690 -28.351  -2.356  1.00 10.00      A   
ATOM    256  HN  TRP    32      -0.992 -27.882  -1.547  1.00 10.00      A   
ATOM    257  CA  TRP    32      -1.646 -28.606  -3.430  1.00 10.00      A   
ATOM    258  CB  TRP    32      -3.083 -28.378  -2.953  1.00 10.00      A   
ATOM    259  CG  TRP    32      -3.701 -29.579  -2.300  1.00 10.00      A   
ATOM    260  CD1 TRP    32      -3.097 -30.774  -2.037  1.00 10.00      A   
ATOM    261  CD2 TRP    32      -5.049 -29.702  -1.833  1.00 10.00      A   
ATOM    262  NE1 TRP    32      -3.984 -31.633  -1.440  1.00 10.00      A   
ATOM    263  HE1 TRP    32      -3.784 -32.553  -1.158  1.00 10.00      A   
ATOM    264  CE2 TRP    32      -5.190 -30.998  -1.299  1.00 10.00      A   
ATOM    265  CE3 TRP    32      -6.149 -28.840  -1.811  1.00 10.00      A   
ATOM    266  CZ2 TRP    32      -6.387 -31.455  -0.753  1.00 10.00      A   
ATOM    267  CZ3 TRP    32      -7.335 -29.295  -1.268  1.00 10.00      A   
ATOM    268  CH2 TRP    32      -7.445 -30.589  -0.746  1.00 10.00      A   
ATOM    269  C   TRP    32      -1.355 -27.757  -4.662  1.00 10.00      A   
ATOM    270  O   TRP    32      -1.569 -28.199  -5.792  1.00 10.00      A   
ATOM    271  N   TRP    33      -0.864 -26.543  -4.449  1.00 10.00      A   
ATOM    272  HN  TRP    33      -0.704 -26.241  -3.531  1.00 10.00      A   
ATOM    273  CA  TRP    33      -0.562 -25.650  -5.555  1.00 10.00      A   
ATOM    274  CB  TRP    33      -1.026 -24.224  -5.251  1.00 10.00      A   
ATOM    275  CG  TRP    33      -2.519 -24.096  -5.142  1.00 10.00      A   
ATOM    276  CD1 TRP    33      -3.234 -23.725  -4.040  1.00 10.00      A   
ATOM    277  CD2 TRP    33      -3.481 -24.345  -6.174  1.00 10.00      A   
ATOM    278  NE1 TRP    33      -4.580 -23.722  -4.323  1.00 10.00      A   
ATOM    279  HE1 TRP    33      -5.300 -23.487  -3.692  1.00 10.00      A   
ATOM    280  CE2 TRP    33      -4.757 -24.101  -5.625  1.00 10.00      A   
ATOM    281  CE3 TRP    33      -3.388 -24.748  -7.508  1.00 10.00      A   
ATOM    282  CZ2 TRP    33      -5.928 -24.247  -6.364  1.00 10.00      A   
ATOM    283  CZ3 TRP    33      -4.551 -24.893  -8.237  1.00 10.00      A   
ATOM    284  CH2 TRP    33      -5.805 -24.643  -7.667  1.00 10.00      A   
ATOM    285  C   TRP    33       0.917 -25.690  -5.938  1.00 10.00      A   
ATOM    286  O   TRP    33       1.252 -25.871  -7.108  1.00 10.00      A   
ATOM    287  N   PHE    34       1.798 -25.543  -4.953  1.00 10.00      A   
ATOM    288  HN  PHE    34       1.474 -25.428  -4.032  1.00 10.00      A   
ATOM    289  CA  PHE    34       3.241 -25.563  -5.197  1.00 10.00      A   
ATOM    290  CB  PHE    34       3.859 -24.183  -4.929  1.00 10.00      A   
ATOM    291  CG  PHE    34       3.433 -23.117  -5.901  1.00 10.00      A   
ATOM    292  CD1 PHE    34       2.328 -22.323  -5.641  1.00 10.00      A   
ATOM    293  CD2 PHE    34       4.139 -22.909  -7.075  1.00 10.00      A   
ATOM    294  CE1 PHE    34       1.933 -21.343  -6.532  1.00 10.00      A   
ATOM    295  CE2 PHE    34       3.751 -21.930  -7.971  1.00 10.00      A   
ATOM    296  CZ  PHE    34       2.646 -21.147  -7.699  1.00 10.00      A   
ATOM    297  C   PHE    34       3.923 -26.631  -4.337  1.00 10.00      A   
ATOM    298  O   PHE    34       4.443 -26.335  -3.259  1.00 10.00      A   
ATOM    299  N   PRO    35       3.935 -27.888  -4.810  1.00 10.00      A   
ATOM    300  CA  PRO    35       4.532 -29.006  -4.072  1.00 10.00      A   
ATOM    301  CB  PRO    35       4.130 -30.237  -4.890  1.00 10.00      A   
ATOM    302  CG  PRO    35       3.886 -29.718  -6.265  1.00 10.00      A   
ATOM    303  CD  PRO    35       3.366 -28.319  -6.101  1.00 10.00      A   
ATOM    304  C   PRO    35       6.053 -28.912  -3.963  1.00 10.00      A   
ATOM    305  O   PRO    35       6.620 -29.221  -2.915  1.00 10.00      A   
ATOM    306  N   TRP    36       6.706 -28.473  -5.036  1.00 10.00      A   
ATOM    307  HN  TRP    36       6.198 -28.209  -5.835  1.00 10.00      A   
ATOM    308  CA  TRP    36       8.159 -28.364  -5.050  1.00 10.00      A   
ATOM    309  CB  TRP    36       8.660 -27.918  -6.428  1.00 10.00      A   
ATOM    310  CG  TRP    36      10.131 -28.131  -6.638  1.00 10.00      A   
ATOM    311  CD1 TRP    36      10.830 -29.287  -6.439  1.00 10.00      A   
ATOM    312  CD2 TRP    36      11.085 -27.160  -7.092  1.00 10.00      A   
ATOM    313  NE1 TRP    36      12.157 -29.098  -6.736  1.00 10.00      A   
ATOM    314  HE1 TRP    36      12.862 -29.783  -6.671  1.00 10.00      A   
ATOM    315  CE2 TRP    36      12.340 -27.801  -7.141  1.00 10.00      A   
ATOM    316  CE3 TRP    36      11.002 -25.814  -7.461  1.00 10.00      A   
ATOM    317  CZ2 TRP    36      13.499 -27.139  -7.544  1.00 10.00      A   
ATOM    318  CZ3 TRP    36      12.153 -25.159  -7.861  1.00 10.00      A   
ATOM    319  CH2 TRP    36      13.385 -25.823  -7.900  1.00 10.00      A   
ATOM    320  C   TRP    36       8.645 -27.409  -3.967  1.00 10.00      A   
ATOM    321  O   TRP    36       9.433 -27.789  -3.101  1.00 10.00      A   
ATOM    322  N   GLN    37       8.141 -26.184  -4.002  1.00 10.00      A   
ATOM    323  HN  GLN    37       7.495 -25.955  -4.700  1.00 10.00      A   
ATOM    324  CA  GLN    37       8.530 -25.171  -3.028  1.00 10.00      A   
ATOM    325  CB  GLN    37       7.950 -23.806  -3.389  1.00 10.00      A   
ATOM    326  CG  GLN    37       8.633 -23.147  -4.575  1.00 10.00      A   
ATOM    327  CD  GLN    37       8.294 -21.675  -4.701  1.00 10.00      A   
ATOM    328  OE1 GLN    37       7.205 -21.238  -4.325  1.00 10.00      A   
ATOM    329  NE2 GLN    37       9.228 -20.900  -5.230  1.00 10.00      A   
ATOM    330 HE21 GLN    37      10.074 -21.316  -5.504  1.00 10.00      A   
ATOM    331 HE22 GLN    37       9.037 -19.944  -5.324  1.00 10.00      A   
ATOM    332  C   GLN    37       8.142 -25.564  -1.607  1.00 10.00      A   
ATOM    333  O   GLN    37       8.905 -25.340  -0.667  1.00 10.00      A   
ATOM    334  N   ALA    38       6.965 -26.163  -1.455  1.00 10.00      A   
ATOM    335  HN  ALA    38       6.401 -26.318  -2.243  1.00 10.00      A   
ATOM    336  CA  ALA    38       6.486 -26.585  -0.143  1.00 10.00      A   
ATOM    337  CB  ALA    38       5.043 -27.052  -0.223  1.00 10.00      A   
ATOM    338  C   ALA    38       7.366 -27.686   0.440  1.00 10.00      A   
ATOM    339  O   ALA    38       7.521 -27.790   1.655  1.00 10.00      A   
ATOM    340  N   ASN    39       7.949 -28.499  -0.433  1.00 10.00      A   
ATOM    341  HN  ASN    39       7.791 -28.367  -1.393  1.00 10.00      A   
ATOM    342  CA  ASN    39       8.811 -29.592   0.004  1.00 10.00      A   
ATOM    343  CB  ASN    39       8.757 -30.781  -0.959  1.00 10.00      A   
ATOM    344  CG  ASN    39       7.517 -31.638  -0.762  1.00 10.00      A   
ATOM    345  OD1 ASN    39       6.933 -31.670   0.323  1.00 10.00      A   
ATOM    346  ND2 ASN    39       7.108 -32.347  -1.806  1.00 10.00      A   
ATOM    347 HD21 ASN    39       7.622 -32.286  -2.639  1.00 10.00      A   
ATOM    348 HD22 ASN    39       6.304 -32.902  -1.705  1.00 10.00      A   
ATOM    349  C   ASN    39      10.247 -29.131   0.233  1.00 10.00      A   
ATOM    350  O   ASN    39      11.099 -29.916   0.651  1.00 10.00      A   
ATOM    351  N   GLY    40      10.512 -27.857  -0.041  1.00 10.00      A   
ATOM    352  HN  GLY    40       9.795 -27.280  -0.384  1.00 10.00      A   
ATOM    353  CA  GLY    40      11.844 -27.311   0.169  1.00 10.00      A   
ATOM    354  C   GLY    40      12.607 -27.026  -1.114  1.00 10.00      A   
ATOM    355  O   GLY    40      13.736 -26.530  -1.063  1.00 10.00      A   
ATOM    356  N   SER    41      11.990 -27.319  -2.257  1.00 10.00      A   
ATOM    357  HN  SER    41      11.080 -27.687  -2.226  1.00 10.00      A   
ATOM    358  CA  SER    41      12.616 -27.108  -3.561  1.00 10.00      A   
ATOM    359  CB  SER    41      12.848 -25.619  -3.833  1.00 10.00      A   
ATOM    360  OG  SER    41      11.664 -24.871  -3.593  1.00 10.00      A   
ATOM    361  HG  SER    41      11.752 -23.997  -3.992  1.00 10.00      A   
ATOM    362  C   SER    41      13.916 -27.900  -3.669  1.00 10.00      A   
ATOM    363  O   SER    41      15.009 -27.330  -3.755  1.00 10.00      A   
ATOM    364  N   LEU    42      13.783 -29.220  -3.641  1.00 10.00      A   
ATOM    365  HN  LEU    42      12.883 -29.609  -3.570  1.00 10.00      A   
ATOM    366  CA  LEU    42      14.930 -30.108  -3.717  1.00 10.00      A   
ATOM    367  CB  LEU    42      14.703 -31.342  -2.839  1.00 10.00      A   
ATOM    368  CG  LEU    42      14.443 -31.089  -1.352  1.00 10.00      A   
ATOM    369  CD1 LEU    42      13.759 -32.291  -0.721  1.00 10.00      A   
ATOM    370  CD2 LEU    42      15.744 -30.779  -0.630  1.00 10.00      A   
ATOM    371  C   LEU    42      15.198 -30.554  -5.148  1.00 10.00      A   
ATOM    372  O   LEU    42      14.275 -30.870  -5.902  1.00 10.00      A   
ATOM    373  N   ILE    43      16.470 -30.579  -5.511  1.00 10.00      A   
ATOM    374  HN  ILE    43      17.157 -30.309  -4.860  1.00 10.00      A   
ATOM    375  CA  ILE    43      16.884 -31.010  -6.838  1.00 10.00      A   
ATOM    376  CB  ILE    43      18.014 -30.121  -7.397  1.00 10.00      A   
ATOM    377  CG1 ILE    43      17.584 -28.648  -7.391  1.00 10.00      A   
ATOM    378  CG2 ILE    43      18.390 -30.559  -8.806  1.00 10.00      A   
ATOM    379  CD1 ILE    43      18.709 -27.676  -7.675  1.00 10.00      A   
ATOM    380  C   ILE    43      17.357 -32.458  -6.749  1.00 10.00      A   
ATOM    381  O   ILE    43      18.373 -32.753  -6.116  1.00 10.00      A   
ATOM    382  N   ARG    44      16.608 -33.366  -7.350  1.00 10.00      A   
ATOM    383  HN  ARG    44      15.810 -33.084  -7.848  1.00 10.00      A   
ATOM    384  CA  ARG    44      16.950 -34.776  -7.292  1.00 10.00      A   
ATOM    385  CB  ARG    44      15.785 -35.584  -6.719  1.00 10.00      A   
ATOM    386  CG  ARG    44      15.390 -35.178  -5.310  1.00 10.00      A   
ATOM    387  CD  ARG    44      13.891 -34.979  -5.191  1.00 10.00      A   
ATOM    388  NE  ARG    44      13.158 -36.229  -5.354  1.00 10.00      A   
ATOM    389  HE  ARG    44      13.620 -36.971  -5.806  1.00 10.00      A   
ATOM    390  CZ  ARG    44      11.915 -36.419  -4.932  1.00 10.00      A   
ATOM    391  NH1 ARG    44      11.255 -35.433  -4.330  1.00 10.00      A   
ATOM    392 HH11 ARG    44      10.279 -35.583  -3.999  1.00 10.00      A   
ATOM    393 HH12 ARG    44      11.711 -34.506  -4.184  1.00 10.00      A   
ATOM    394  NH2 ARG    44      11.325 -37.593  -5.114  1.00 10.00      A   
ATOM    395 HH21 ARG    44      11.841 -38.373  -5.586  1.00 10.00      A   
ATOM    396 HH22 ARG    44      10.349 -37.750  -4.780  1.00 10.00      A   
ATOM    397  C   ARG    44      17.365 -35.337  -8.641  1.00 10.00      A   
ATOM    398  O   ARG    44      16.834 -34.958  -9.684  1.00 10.00      A   
ATOM    399  N   GLU    45      18.324 -36.242  -8.594  1.00 10.00      A   
ATOM    400  HN  GLU    45      18.707 -36.480  -7.719  1.00 10.00      A   
ATOM    401  CA  GLU    45      18.833 -36.908  -9.774  1.00 10.00      A   
ATOM    402  CB  GLU    45      20.354 -36.758  -9.846  1.00 10.00      A   
ATOM    403  CG  GLU    45      20.820 -35.381 -10.288  1.00 10.00      A   
ATOM    404  CD  GLU    45      20.299 -35.013 -11.660  1.00 10.00      A   
ATOM    405  OE1 GLU    45      20.342 -35.870 -12.571  1.00 10.00      A   
ATOM    406  OE2 GLU    45      19.853 -33.860 -11.849  1.00 10.00      A   
ATOM    407  C   GLU    45      18.454 -38.381  -9.702  1.00 10.00      A   
ATOM    408  O   GLU    45      19.235 -39.214  -9.238  1.00 10.00      A   
ATOM    409  N   GLY    46      17.233 -38.687 -10.118  1.00 10.00      A   
ATOM    410  HN  GLY    46      16.641 -37.975 -10.445  1.00 10.00      A   
ATOM    411  CA  GLY    46      16.758 -40.051 -10.077  1.00 10.00      A   
ATOM    412  C   GLY    46      16.278 -40.412  -8.692  1.00 10.00      A   
ATOM    413  O   GLY    46      15.082 -40.344  -8.401  1.00 10.00      A   
ATOM    414  N   ASP    47      17.216 -40.766  -7.827  1.00 10.00      A   
ATOM    415  HN  ASP    47      18.153 -40.781  -8.122  1.00 10.00      A   
ATOM    416  CA  ASP    47      16.894 -41.135  -6.456  1.00 10.00      A   
ATOM    417  CB  ASP    47      17.100 -42.635  -6.234  1.00 10.00      A   
ATOM    418  CG  ASP    47      15.895 -43.475  -6.605  1.00 10.00      A   
ATOM    419  OD1 ASP    47      15.006 -43.663  -5.748  1.00 10.00      A   
ATOM    420  OD2 ASP    47      15.843 -43.970  -7.751  1.00 10.00      A   
ATOM    421  C   ASP    47      17.749 -40.354  -5.468  1.00 10.00      A   
ATOM    422  O   ASP    47      17.395 -40.220  -4.296  1.00 10.00      A   
ATOM    423  N   THR    48      18.883 -39.851  -5.938  1.00 10.00      A   
ATOM    424  HN  THR    48      19.120 -40.001  -6.877  1.00 10.00      A   
ATOM    425  CA  THR    48      19.793 -39.088  -5.096  1.00 10.00      A   
ATOM    426  CB  THR    48      21.243 -39.248  -5.589  1.00 10.00      A   
ATOM    427  OG1 THR    48      21.381 -40.516  -6.251  1.00 10.00      A   
ATOM    428  HG1 THR    48      22.007 -40.426  -6.983  1.00 10.00      A   
ATOM    429  CG2 THR    48      22.218 -39.182  -4.425  1.00 10.00      A   
ATOM    430  C   THR    48      19.421 -37.608  -5.104  1.00 10.00      A   
ATOM    431  O   THR    48      18.999 -37.075  -6.128  1.00 10.00      A   
ATOM    432  N   VAL    49      19.568 -36.947  -3.966  1.00 10.00      A   
ATOM    433  HN  VAL    49      19.916 -37.416  -3.177  1.00 10.00      A   
ATOM    434  CA  VAL    49      19.240 -35.532  -3.862  1.00 10.00      A   
ATOM    435  CB  VAL    49      18.415 -35.231  -2.586  1.00 10.00      A   
ATOM    436  CG1 VAL    49      17.781 -33.849  -2.657  1.00 10.00      A   
ATOM    437  CG2 VAL    49      17.352 -36.300  -2.360  1.00 10.00      A   
ATOM    438  C   VAL    49      20.515 -34.692  -3.848  1.00 10.00      A   
ATOM    439  O   VAL    49      21.450 -34.986  -3.104  1.00 10.00      A   
ATOM    440  N   ARG    50      20.552 -33.656  -4.677  1.00 10.00      A   
ATOM    441  HN  ARG    50      19.776 -33.477  -5.257  1.00 10.00      A   
ATOM    442  CA  ARG    50      21.709 -32.772  -4.754  1.00 10.00      A   
ATOM    443  CB  ARG    50      21.979 -32.374  -6.209  1.00 10.00      A   
ATOM    444  CG  ARG    50      22.855 -33.356  -6.974  1.00 10.00      A   
ATOM    445  CD  ARG    50      24.308 -33.250  -6.538  1.00 10.00      A   
ATOM    446  NE  ARG    50      25.179 -34.142  -7.301  1.00 10.00      A   
ATOM    447  HE  ARG    50      24.920 -35.090  -7.345  1.00 10.00      A   
ATOM    448  CZ  ARG    50      26.286 -33.747  -7.930  1.00 10.00      A   
ATOM    449  NH1 ARG    50      26.663 -32.474  -7.885  1.00 10.00      A   
ATOM    450 HH11 ARG    50      26.096 -31.775  -7.356  1.00 10.00      A   
ATOM    451 HH12 ARG    50      27.528 -32.163  -8.381  1.00 10.00      A   
ATOM    452  NH2 ARG    50      27.016 -34.630  -8.606  1.00 10.00      A   
ATOM    453 HH21 ARG    50      27.884 -34.326  -9.099  1.00 10.00      A   
ATOM    454 HH22 ARG    50      26.723 -35.633  -8.649  1.00 10.00      A   
ATOM    455  C   ARG    50      21.488 -31.529  -3.897  1.00 10.00      A   
ATOM    456  O   ARG    50      22.133 -30.500  -4.095  1.00 10.00      A   
ATOM    457  N   GLY    51      20.569 -31.637  -2.945  1.00 10.00      A   
ATOM    458  HN  GLY    51      20.083 -32.481  -2.842  1.00 10.00      A   
ATOM    459  CA  GLY    51      20.270 -30.525  -2.067  1.00 10.00      A   
ATOM    460  C   GLY    51      19.104 -29.696  -2.567  1.00 10.00      A   
ATOM    461  O   GLY    51      18.306 -30.156  -3.390  1.00 10.00      A   
ATOM    462  N   SER    52      19.003 -28.475  -2.072  1.00 10.00      A   
ATOM    463  HN  SER    52      19.668 -28.165  -1.426  1.00 10.00      A   
ATOM    464  CA  SER    52      17.935 -27.578  -2.467  1.00 10.00      A   
ATOM    465  CB  SER    52      17.342 -26.899  -1.235  1.00 10.00      A   
ATOM    466  OG  SER    52      17.027 -27.853  -0.233  1.00 10.00      A   
ATOM    467  HG  SER    52      16.183 -28.268  -0.444  1.00 10.00      A   
ATOM    468  C   SER    52      18.451 -26.541  -3.460  1.00 10.00      A   
ATOM    469  O   SER    52      19.651 -26.464  -3.719  1.00 10.00      A   
ATOM    470  N   ALA    53      17.548 -25.744  -4.009  1.00 10.00      A   
ATOM    471  HN  ALA    53      16.603 -25.848  -3.764  1.00 10.00      A   
ATOM    472  CA  ALA    53      17.925 -24.729  -4.983  1.00 10.00      A   
ATOM    473  CB  ALA    53      16.801 -24.513  -5.985  1.00 10.00      A   
ATOM    474  C   ALA    53      18.321 -23.410  -4.329  1.00 10.00      A   
ATOM    475  O   ALA    53      19.087 -22.634  -4.903  1.00 10.00      A   
ATOM    476  N   LEU    54      17.818 -23.159  -3.129  1.00 10.00      A   
ATOM    477  HN  LEU    54      17.232 -23.821  -2.702  1.00 10.00      A   
ATOM    478  CA  LEU    54      18.115 -21.912  -2.436  1.00 10.00      A   
ATOM    479  CB  LEU    54      16.842 -21.079  -2.252  1.00 10.00      A   
ATOM    480  CG  LEU    54      16.212 -20.506  -3.526  1.00 10.00      A   
ATOM    481  CD1 LEU    54      14.897 -19.812  -3.205  1.00 10.00      A   
ATOM    482  CD2 LEU    54      17.174 -19.550  -4.219  1.00 10.00      A   
ATOM    483  C   LEU    54      18.808 -22.126  -1.092  1.00 10.00      A   
ATOM    484  O   LEU    54      18.412 -21.542  -0.082  1.00 10.00      A   
ATOM    485  N   ILE    55      19.838 -22.960  -1.069  1.00 10.00      A   
ATOM    486  HN  ILE    55      20.112 -23.414  -1.895  1.00 10.00      A   
ATOM    487  CA  ILE    55      20.579 -23.207   0.165  1.00 10.00      A   
ATOM    488  CB  ILE    55      20.295 -24.600   0.779  1.00 10.00      A   
ATOM    489  CG1 ILE    55      18.826 -24.702   1.210  1.00 10.00      A   
ATOM    490  CG2 ILE    55      21.214 -24.862   1.969  1.00 10.00      A   
ATOM    491  CD1 ILE    55      18.504 -25.942   2.020  1.00 10.00      A   
ATOM    492  C   ILE    55      22.078 -23.007  -0.060  1.00 10.00      A   
ATOM    493  O   ILE    55      22.630 -21.961   0.287  1.00 10.00      A   
ATOM    494  N   GLY    56      22.723 -23.997  -0.661  1.00 10.00      A   
ATOM    495  HN  GLY    56      22.232 -24.811  -0.917  1.00 10.00      A   
ATOM    496  CA  GLY    56      24.145 -23.902  -0.923  1.00 10.00      A   
ATOM    497  C   GLY    56      24.933 -25.018  -0.271  1.00 10.00      A   
ATOM    498  O   GLY    56      24.478 -25.628   0.699  1.00 10.00      A   
ATOM    499  N   GLN    57      26.118 -25.281  -0.800  1.00 10.00      A   
ATOM    500  HN  GLN    57      26.425 -24.749  -1.567  1.00 10.00      A   
ATOM    501  CA  GLN    57      26.983 -26.324  -0.267  1.00 10.00      A   
ATOM    502  CB  GLN    57      26.766 -27.646  -1.007  1.00 10.00      A   
ATOM    503  CG  GLN    57      26.185 -28.755  -0.141  1.00 10.00      A   
ATOM    504  CD  GLN    57      27.164 -29.256   0.906  1.00 10.00      A   
ATOM    505  OE1 GLN    57      28.376 -29.269   0.687  1.00 10.00      A   
ATOM    506  NE2 GLN    57      26.651 -29.664   2.055  1.00 10.00      A   
ATOM    507 HE21 GLN    57      25.676 -29.620   2.172  1.00 10.00      A   
ATOM    508 HE22 GLN    57      27.261 -29.998   2.744  1.00 10.00      A   
ATOM    509  C   GLN    57      28.442 -25.892  -0.346  1.00 10.00      A   
ATOM    510  O   GLN    57      28.747 -24.807  -0.846  1.00 10.00      A   
ATOM    511  N   ASN    58      29.338 -26.738   0.144  1.00 10.00      A   
ATOM    512  HN  ASN    58      29.035 -27.601   0.512  1.00 10.00      A   
ATOM    513  CA  ASN    58      30.760 -26.427   0.137  1.00 10.00      A   
ATOM    514  CB  ASN    58      31.470 -27.047   1.343  1.00 10.00      A   
ATOM    515  CG  ASN    58      32.899 -26.557   1.483  1.00 10.00      A   
ATOM    516  OD1 ASN    58      33.215 -25.428   1.106  1.00 10.00      A   
ATOM    517  ND2 ASN    58      33.768 -27.393   2.028  1.00 10.00      A   
ATOM    518 HD21 ASN    58      33.448 -28.277   2.311  1.00 10.00      A   
ATOM    519 HD22 ASN    58      34.701 -27.098   2.126  1.00 10.00      A   
ATOM    520  C   ASN    58      31.425 -26.884  -1.152  1.00 10.00      A   
ATOM    521  O   ASN    58      31.540 -28.083  -1.416  1.00 10.00      A   
ATOM    522  N   PHE    59      31.853 -25.924  -1.954  1.00 10.00      A   
ATOM    523  HN  PHE    59      31.720 -24.989  -1.693  1.00 10.00      A   
ATOM    524  CA  PHE    59      32.520 -26.220  -3.209  1.00 10.00      A   
ATOM    525  CB  PHE    59      31.976 -25.339  -4.335  1.00 10.00      A   
ATOM    526  CG  PHE    59      30.486 -25.423  -4.497  1.00 10.00      A   
ATOM    527  CD1 PHE    59      29.676 -24.353  -4.151  1.00 10.00      A   
ATOM    528  CD2 PHE    59      29.893 -26.575  -4.989  1.00 10.00      A   
ATOM    529  CE1 PHE    59      28.304 -24.430  -4.291  1.00 10.00      A   
ATOM    530  CE2 PHE    59      28.522 -26.658  -5.133  1.00 10.00      A   
ATOM    531  CZ  PHE    59      27.726 -25.585  -4.783  1.00 10.00      A   
ATOM    532  C   PHE    59      34.020 -26.026  -3.058  1.00 10.00      A   
ATOM    533  O   PHE    59      34.525 -24.904  -3.157  1.00 10.00      A   
ATOM    534  N   THR    60      34.716 -27.115  -2.779  1.00 10.00      A   
ATOM    535  HN  THR    60      34.248 -27.970  -2.681  1.00 10.00      A   
ATOM    536  CA  THR    60      36.155 -27.083  -2.601  1.00 10.00      A   
ATOM    537  CB  THR    60      36.576 -28.061  -1.495  1.00 10.00      A   
ATOM    538  OG1 THR    60      35.461 -28.905  -1.173  1.00 10.00      A   
ATOM    539  HG1 THR    60      35.735 -29.570  -0.531  1.00 10.00      A   
ATOM    540  CG2 THR    60      37.006 -27.301  -0.253  1.00 10.00      A   
ATOM    541  C   THR    60      36.871 -27.458  -3.893  1.00 10.00      A   
ATOM    542  O   THR    60      38.098 -27.349  -3.992  1.00 10.00      A   
ATOM    543  N   GLY    61      36.101 -27.899  -4.880  1.00 10.00      A   
ATOM    544  HN  GLY    61      35.132 -27.960  -4.738  1.00 10.00      A   
ATOM    545  CA  GLY    61      36.664 -28.290  -6.158  1.00 10.00      A   
ATOM    546  C   GLY    61      37.268 -27.120  -6.911  1.00 10.00      A   
ATOM    547  O   GLY    61      36.898 -25.967  -6.685  1.00 10.00      A   
ATOM    548  N   ASN    62      38.199 -27.411  -7.803  1.00 10.00      A   
ATOM    549  HN  ASN    62      38.449 -28.350  -7.946  1.00 10.00      A   
ATOM    550  CA  ASN    62      38.852 -26.369  -8.587  1.00 10.00      A   
ATOM    551  CB  ASN    62      40.272 -26.776  -8.977  1.00 10.00      A   
ATOM    552  CG  ASN    62      41.294 -26.468  -7.902  1.00 10.00      A   
ATOM    553  OD1 ASN    62      41.100 -25.570  -7.081  1.00 10.00      A   
ATOM    554  ND2 ASN    62      42.392 -27.210  -7.903  1.00 10.00      A   
ATOM    555 HD21 ASN    62      42.480 -27.908  -8.590  1.00 10.00      A   
ATOM    556 HD22 ASN    62      43.073 -27.030  -7.223  1.00 10.00      A   
ATOM    557  C   ASN    62      38.041 -26.045  -9.830  1.00 10.00      A   
ATOM    558  O   ASN    62      38.112 -24.936 -10.360  1.00 10.00      A   
ATOM    559  N   GLY    63      37.264 -27.019 -10.282  1.00 10.00      A   
ATOM    560  HN  GLY    63      37.250 -27.882  -9.811  1.00 10.00      A   
ATOM    561  CA  GLY    63      36.438 -26.826 -11.457  1.00 10.00      A   
ATOM    562  C   GLY    63      35.017 -26.454 -11.087  1.00 10.00      A   
ATOM    563  O   GLY    63      34.098 -26.575 -11.898  1.00 10.00      A   
ATOM    564  N   TYR    64      34.846 -25.999  -9.853  1.00 10.00      A   
ATOM    565  HN  TYR    64      35.627 -25.916  -9.270  1.00 10.00      A   
ATOM    566  CA  TYR    64      33.542 -25.603  -9.343  1.00 10.00      A   
ATOM    567  CB  TYR    64      33.132 -26.496  -8.167  1.00 10.00      A   
ATOM    568  CG  TYR    64      32.629 -27.862  -8.573  1.00 10.00      A   
ATOM    569  CD1 TYR    64      33.501 -28.932  -8.722  1.00 10.00      A   
ATOM    570  CD2 TYR    64      31.279 -28.082  -8.803  1.00 10.00      A   
ATOM    571  CE1 TYR    64      33.042 -30.181  -9.093  1.00 10.00      A   
ATOM    572  CE2 TYR    64      30.811 -29.325  -9.173  1.00 10.00      A   
ATOM    573  CZ  TYR    64      31.696 -30.372  -9.316  1.00 10.00      A   
ATOM    574  OH  TYR    64      31.235 -31.615  -9.687  1.00 10.00      A   
ATOM    575  HH  TYR    64      30.651 -31.524 -10.465  1.00 10.00      A   
ATOM    576  C   TYR    64      33.557 -24.147  -8.896  1.00 10.00      A   
ATOM    577  O   TYR    64      34.588 -23.633  -8.454  1.00 10.00      A   
ATOM    578  N   PHE    65      32.419 -23.484  -9.031  1.00 10.00      A   
ATOM    579  HN  PHE    65      31.644 -23.941  -9.422  1.00 10.00      A   
ATOM    580  CA  PHE    65      32.295 -22.093  -8.626  1.00 10.00      A   
ATOM    581  CB  PHE    65      31.023 -21.472  -9.210  1.00 10.00      A   
ATOM    582  CG  PHE    65      31.277 -20.530 -10.351  1.00 10.00      A   
ATOM    583  CD1 PHE    65      31.888 -20.972 -11.512  1.00 10.00      A   
ATOM    584  CD2 PHE    65      30.905 -19.199 -10.260  1.00 10.00      A   
ATOM    585  CE1 PHE    65      32.125 -20.106 -12.560  1.00 10.00      A   
ATOM    586  CE2 PHE    65      31.138 -18.328 -11.304  1.00 10.00      A   
ATOM    587  CZ  PHE    65      31.749 -18.782 -12.455  1.00 10.00      A   
ATOM    588  C   PHE    65      32.296 -21.983  -7.107  1.00 10.00      A   
ATOM    589  O   PHE    65      31.547 -22.685  -6.428  1.00 10.00      A   
ATOM    590  N   HIS    66      33.149 -21.115  -6.584  1.00 10.00      A   
ATOM    591  HN  HIS    66      33.715 -20.582  -7.182  1.00 10.00      A   
ATOM    592  CA  HIS    66      33.259 -20.924  -5.143  1.00 10.00      A   
ATOM    593  CB  HIS    66      34.601 -20.278  -4.791  1.00 10.00      A   
ATOM    594  CG  HIS    66      35.012 -20.441  -3.357  1.00 10.00      A   
ATOM    595  ND1 HIS    66      34.429 -19.752  -2.313  1.00 10.00      A   
ATOM    596  HD1 HIS    66      33.686 -19.105  -2.386  1.00 10.00      A   
ATOM    597  CD2 HIS    66      35.971 -21.217  -2.800  1.00 10.00      A   
ATOM    598  CE1 HIS    66      35.014 -20.098  -1.180  1.00 10.00      A   
ATOM    599  NE2 HIS    66      35.951 -20.985  -1.450  1.00 10.00      A   
ATOM    600  HE2 HIS    66      36.543 -21.409  -0.786  1.00 10.00      A   
ATOM    601  C   HIS    66      32.121 -20.055  -4.631  1.00 10.00      A   
ATOM    602  O   HIS    66      31.802 -19.027  -5.225  1.00 10.00      A   
ATOM    603  N   GLY    67      31.511 -20.479  -3.535  1.00 10.00      A   
ATOM    604  HN  GLY    67      31.801 -21.318  -3.116  1.00 10.00      A   
ATOM    605  CA  GLY    67      30.425 -19.720  -2.956  1.00 10.00      A   
ATOM    606  C   GLY    67      30.934 -18.648  -2.014  1.00 10.00      A   
ATOM    607  O   GLY    67      32.130 -18.339  -2.003  1.00 10.00      A   
ATOM    608  N   ARG    68      30.037 -18.092  -1.220  1.00 10.00      A   
ATOM    609  HN  ARG    68      29.107 -18.397  -1.260  1.00 10.00      A   
ATOM    610  CA  ARG    68      30.404 -17.054  -0.272  1.00 10.00      A   
ATOM    611  CB  ARG    68      29.286 -16.017  -0.148  1.00 10.00      A   
ATOM    612  CG  ARG    68      28.980 -15.298  -1.452  1.00 10.00      A   
ATOM    613  CD  ARG    68      28.437 -13.900  -1.210  1.00 10.00      A   
ATOM    614  NE  ARG    68      27.003 -13.901  -0.933  1.00 10.00      A   
ATOM    615  HE  ARG    68      26.470 -14.657  -1.293  1.00 10.00      A   
ATOM    616  CZ  ARG    68      26.381 -12.958  -0.226  1.00 10.00      A   
ATOM    617  NH1 ARG    68      27.071 -11.931   0.269  1.00 10.00      A   
ATOM    618 HH11 ARG    68      28.104 -11.864   0.113  1.00 10.00      A   
ATOM    619 HH12 ARG    68      26.591 -11.194   0.824  1.00 10.00      A   
ATOM    620  NH2 ARG    68      25.066 -13.041  -0.024  1.00 10.00      A   
ATOM    621 HH21 ARG    68      24.521 -13.856  -0.411  1.00 10.00      A   
ATOM    622 HH22 ARG    68      24.571 -12.308   0.521  1.00 10.00      A   
ATOM    623  C   ARG    68      30.729 -17.665   1.087  1.00 10.00      A   
ATOM    624  O   ARG    68      30.068 -18.613   1.521  1.00 10.00      A   
ATOM    625  N   PRO    69      31.761 -17.135   1.766  1.00 10.00      A   
ATOM    626  CA  PRO    69      32.193 -17.629   3.079  1.00 10.00      A   
ATOM    627  CB  PRO    69      33.219 -16.589   3.533  1.00 10.00      A   
ATOM    628  CG  PRO    69      33.745 -16.009   2.266  1.00 10.00      A   
ATOM    629  CD  PRO    69      32.589 -16.004   1.304  1.00 10.00      A   
ATOM    630  C   PRO    69      31.034 -17.714   4.068  1.00 10.00      A   
ATOM    631  O   PRO    69      30.269 -16.763   4.237  1.00 10.00      A   
ATOM    632  N   SER    70      30.899 -18.864   4.705  1.00 10.00      A   
ATOM    633  HN  SER    70      31.539 -19.589   4.527  1.00 10.00      A   
ATOM    634  CA  SER    70      29.831 -19.086   5.661  1.00 10.00      A   
ATOM    635  CB  SER    70      29.434 -20.558   5.632  1.00 10.00      A   
ATOM    636  OG  SER    70      29.691 -21.121   4.355  1.00 10.00      A   
ATOM    637  HG  SER    70      29.690 -20.421   3.691  1.00 10.00      A   
ATOM    638  C   SER    70      30.258 -18.695   7.071  1.00 10.00      A   
ATOM    639  O   SER    70      29.552 -17.954   7.754  1.00 10.00      A   
ATOM    640  N   ALA    71      31.420 -19.197   7.489  1.00 10.00      A   
ATOM    641  HN  ALA    71      31.932 -19.772   6.880  1.00 10.00      A   
ATOM    642  CA  ALA    71      31.961 -18.927   8.822  1.00 10.00      A   
ATOM    643  CB  ALA    71      32.266 -17.446   9.006  1.00 10.00      A   
ATOM    644  C   ALA    71      31.021 -19.444   9.910  1.00 10.00      A   
ATOM    645  O   ALA    71      30.859 -18.822  10.964  1.00 10.00      A   
ATOM    646  N   THR    72      30.427 -20.603   9.649  1.00 10.00      A   
ATOM    647  HN  THR    72      30.631 -21.061   8.805  1.00 10.00      A   
ATOM    648  CA  THR    72      29.492 -21.226  10.573  1.00 10.00      A   
ATOM    649  CB  THR    72      28.668 -22.309   9.853  1.00 10.00      A   
ATOM    650  OG1 THR    72      29.288 -22.621   8.598  1.00 10.00      A   
ATOM    651  HG1 THR    72      29.772 -23.455   8.681  1.00 10.00      A   
ATOM    652  CG2 THR    72      27.251 -21.820   9.595  1.00 10.00      A   
ATOM    653  C   THR    72      30.205 -21.831  11.786  1.00 10.00      A   
ATOM    654  O   THR    72      31.407 -21.629  11.982  1.00 10.00      A   
ATOM    655  N   ALA    73      29.451 -22.571  12.596  1.00 10.00      A   
ATOM    656  HN  ALA    73      28.504 -22.688  12.384  1.00 10.00      A   
ATOM    657  CA  ALA    73      29.986 -23.201  13.799  1.00 10.00      A   
ATOM    658  CB  ALA    73      28.859 -23.769  14.649  1.00 10.00      A   
ATOM    659  C   ALA    73      31.028 -24.276  13.488  1.00 10.00      A   
ATOM    660  O   ALA    73      32.229 -24.051  13.644  1.00 10.00      A   
ATOM    661  N   GLU    74      30.568 -25.443  13.054  1.00 10.00      A   
ATOM    662  HN  GLU    74      29.600 -25.566  12.942  1.00 10.00      A   
ATOM    663  CA  GLU    74      31.467 -26.550  12.742  1.00 10.00      A   
ATOM    664  CB  GLU    74      30.751 -27.892  12.901  1.00 10.00      A   
ATOM    665  CG  GLU    74      30.107 -28.112  14.257  1.00 10.00      A   
ATOM    666  CD  GLU    74      29.285 -29.383  14.291  1.00 10.00      A   
ATOM    667  OE1 GLU    74      28.288 -29.468  13.544  1.00 10.00      A   
ATOM    668  OE2 GLU    74      29.635 -30.304  15.060  1.00 10.00      A   
ATOM    669  C   GLU    74      32.037 -26.439  11.330  1.00 10.00      A   
ATOM    670  O   GLU    74      33.130 -25.910  11.124  1.00 10.00      A   
ATOM    671  N   MET    75      31.292 -26.950  10.362  1.00 10.00      A   
ATOM    672  HN  MET    75      30.425 -27.345  10.587  1.00 10.00      A   
ATOM    673  CA  MET    75      31.715 -26.933   8.969  1.00 10.00      A   
ATOM    674  CB  MET    75      31.353 -28.264   8.297  1.00 10.00      A   
ATOM    675  CG  MET    75      32.027 -29.478   8.912  1.00 10.00      A   
ATOM    676  SD  MET    75      31.802 -30.971   7.928  1.00 10.00      A   
ATOM    677  CE  MET    75      32.642 -30.500   6.417  1.00 10.00      A   
ATOM    678  C   MET    75      31.053 -25.783   8.222  1.00 10.00      A   
ATOM    679  O   MET    75      30.061 -25.228   8.694  1.00 10.00      A   
ATOM    680  N   PRO    76      31.599 -25.393   7.059  1.00 10.00      A   
ATOM    681  CA  PRO    76      31.031 -24.312   6.249  1.00 10.00      A   
ATOM    682  CB  PRO    76      32.103 -24.063   5.185  1.00 10.00      A   
ATOM    683  CG  PRO    76      32.826 -25.359   5.073  1.00 10.00      A   
ATOM    684  CD  PRO    76      32.818 -25.956   6.450  1.00 10.00      A   
ATOM    685  C   PRO    76      29.722 -24.742   5.592  1.00 10.00      A   
ATOM    686  O   PRO    76      29.523 -25.928   5.307  1.00 10.00      A   
ATOM    687  N   TYR    77      28.841 -23.772   5.345  1.00 10.00      A   
ATOM    688  HN  TYR    77      29.081 -22.844   5.567  1.00 10.00      A   
ATOM    689  CA  TYR    77      27.535 -24.032   4.732  1.00 10.00      A   
ATOM    690  CB  TYR    77      27.687 -24.538   3.291  1.00 10.00      A   
ATOM    691  CG  TYR    77      28.546 -23.654   2.409  1.00 10.00      A   
ATOM    692  CD1 TYR    77      29.908 -23.891   2.276  1.00 10.00      A   
ATOM    693  CD2 TYR    77      27.997 -22.588   1.707  1.00 10.00      A   
ATOM    694  CE1 TYR    77      30.700 -23.095   1.472  1.00 10.00      A   
ATOM    695  CE2 TYR    77      28.784 -21.786   0.901  1.00 10.00      A   
ATOM    696  CZ  TYR    77      30.134 -22.046   0.787  1.00 10.00      A   
ATOM    697  OH  TYR    77      30.920 -21.250  -0.017  1.00 10.00      A   
ATOM    698  HH  TYR    77      31.424 -21.803  -0.622  1.00 10.00      A   
ATOM    699  C   TYR    77      26.736 -25.024   5.574  1.00 10.00      A   
ATOM    700  O   TYR    77      26.020 -25.879   5.047  1.00 10.00      A   
ATOM    701  N   ASN    78      26.873 -24.892   6.888  1.00 10.00      A   
ATOM    702  HN  ASN    78      27.442 -24.174   7.234  1.00 10.00      A   
ATOM    703  CA  ASN    78      26.203 -25.772   7.835  1.00 10.00      A   
ATOM    704  CB  ASN    78      27.061 -25.902   9.097  1.00 10.00      A   
ATOM    705  CG  ASN    78      26.497 -26.870  10.114  1.00 10.00      A   
ATOM    706  OD1 ASN    78      25.659 -26.504  10.932  1.00 10.00      A   
ATOM    707  ND2 ASN    78      26.971 -28.107  10.093  1.00 10.00      A   
ATOM    708 HD21 ASN    78      27.656 -28.334   9.420  1.00 10.00      A   
ATOM    709 HD22 ASN    78      26.630 -28.746  10.752  1.00 10.00      A   
ATOM    710  C   ASN    78      24.810 -25.249   8.186  1.00 10.00      A   
ATOM    711  O   ASN    78      24.671 -24.225   8.862  1.00 10.00      A   
ATOM    712  N   PRO    79      23.758 -25.959   7.738  1.00 10.00      A   
ATOM    713  CA  PRO    79      22.362 -25.572   7.987  1.00 10.00      A   
ATOM    714  CB  PRO    79      21.576 -26.453   7.012  1.00 10.00      A   
ATOM    715  CG  PRO    79      22.423 -27.665   6.849  1.00 10.00      A   
ATOM    716  CD  PRO    79      23.849 -27.187   6.928  1.00 10.00      A   
ATOM    717  C   PRO    79      21.912 -25.837   9.423  1.00 10.00      A   
ATOM    718  O   PRO    79      20.792 -25.502   9.801  1.00 10.00      A   
ATOM    719  N   GLN    80      22.779 -26.442  10.222  1.00 10.00      A   
ATOM    720  HN  GLN    80      23.659 -26.696   9.874  1.00 10.00      A   
ATOM    721  CA  GLN    80      22.444 -26.730  11.610  1.00 10.00      A   
ATOM    722  CB  GLN    80      23.239 -27.929  12.138  1.00 10.00      A   
ATOM    723  CG  GLN    80      23.348 -29.093  11.164  1.00 10.00      A   
ATOM    724  CD  GLN    80      21.999 -29.622  10.720  1.00 10.00      A   
ATOM    725  OE1 GLN    80      21.024 -29.581  11.472  1.00 10.00      A   
ATOM    726  NE2 GLN    80      21.933 -30.116   9.492  1.00 10.00      A   
ATOM    727 HE21 GLN    80      22.749 -30.113   8.945  1.00 10.00      A   
ATOM    728 HE22 GLN    80      21.070 -30.467   9.177  1.00 10.00      A   
ATOM    729  C   GLN    80      22.703 -25.502  12.475  1.00 10.00      A   
ATOM    730  O   GLN    80      22.269 -25.426  13.626  1.00 10.00      A   
ATOM    731  N   ALA    81      23.417 -24.540  11.910  1.00 10.00      A   
ATOM    732  HN  ALA    81      23.733 -24.659  10.990  1.00 10.00      A   
ATOM    733  CA  ALA    81      23.740 -23.309  12.615  1.00 10.00      A   
ATOM    734  CB  ALA    81      25.246 -23.089  12.626  1.00 10.00      A   
ATOM    735  C   ALA    81      23.029 -22.127  11.965  1.00 10.00      A   
ATOM    736  O   ALA    81      22.291 -21.395  12.628  1.00 10.00      A   
ATOM    737  N   SER    82      23.248 -21.966  10.659  1.00 10.00      A   
ATOM    738  HN  SER    82      23.828 -22.605  10.195  1.00 10.00      A   
ATOM    739  CA  SER    82      22.643 -20.883   9.888  1.00 10.00      A   
ATOM    740  CB  SER    82      21.134 -21.100   9.740  1.00 10.00      A   
ATOM    741  OG  SER    82      20.860 -22.425   9.311  1.00 10.00      A   
ATOM    742  HG  SER    82      20.430 -22.911  10.022  1.00 10.00      A   
ATOM    743  C   SER    82      22.961 -19.506  10.482  1.00 10.00      A   
ATOM    744  O   SER    82      22.067 -18.699  10.752  1.00 10.00      A   
ATOM    745  N   GLY    83      24.247 -19.251  10.686  1.00 10.00      A   
ATOM    746  HN  GLY    83      24.916 -19.932  10.459  1.00 10.00      A   
ATOM    747  CA  GLY    83      24.678 -17.986  11.238  1.00 10.00      A   
ATOM    748  C   GLY    83      26.166 -17.784  11.063  1.00 10.00      A   
ATOM    749  O   GLY    83      26.958 -18.649  11.435  1.00 10.00      A   
ATOM    750  N   GLY    84      26.543 -16.653  10.484  1.00 10.00      A   
ATOM    751  HN  GLY    84      25.864 -16.002  10.210  1.00 10.00      A   
ATOM    752  CA  GLY    84      27.945 -16.361  10.272  1.00 10.00      A   
ATOM    753  C   GLY    84      28.502 -15.498  11.384  1.00 10.00      A   
ATOM    754  O   GLY    84      27.762 -15.085  12.279  1.00 10.00      A   
ATOM    755  N   SER    85      29.798 -15.231  11.339  1.00 10.00      A   
ATOM    756  HN  SER    85      30.336 -15.599  10.606  1.00 10.00      A   
ATOM    757  CA  SER    85      30.450 -14.413  12.353  1.00 10.00      A   
ATOM    758  CB  SER    85      31.970 -14.557  12.239  1.00 10.00      A   
ATOM    759  OG  SER    85      32.326 -15.882  11.885  1.00 10.00      A   
ATOM    760  HG  SER    85      32.367 -16.424  12.679  1.00 10.00      A   
ATOM    761  C   SER    85      30.059 -12.940  12.214  1.00 10.00      A   
ATOM    762  O   SER    85      30.396 -12.289  11.225  1.00 10.00      A   
ATOM    763  N   ASN    86      29.353 -12.419  13.208  1.00 10.00      A   
ATOM    764  HN  ASN    86      29.121 -12.983  13.980  1.00 10.00      A   
ATOM    765  CA  ASN    86      28.919 -11.027  13.195  1.00 10.00      A   
ATOM    766  CB  ASN    86      27.537 -10.858  13.850  1.00 10.00      A   
ATOM    767  CG  ASN    86      27.454 -11.370  15.282  1.00 10.00      A   
ATOM    768  OD1 ASN    86      28.067 -12.378  15.644  1.00 10.00      A   
ATOM    769  ND2 ASN    86      26.687 -10.676  16.106  1.00 10.00      A   
ATOM    770 HD21 ASN    86      26.221  -9.885  15.751  1.00 10.00      A   
ATOM    771 HD22 ASN    86      26.610 -10.979  17.036  1.00 10.00      A   
ATOM    772  C   ASN    86      29.965 -10.118  13.841  1.00 10.00      A   
ATOM    773  O   ASN    86      29.762  -9.563  14.922  1.00 10.00      A   
ATOM    774  N   LEU    87      31.091  -9.972  13.155  1.00 10.00      A   
ATOM    775  HN  LEU    87      31.178 -10.424  12.288  1.00 10.00      A   
ATOM    776  CA  LEU    87      32.195  -9.153  13.644  1.00 10.00      A   
ATOM    777  CB  LEU    87      33.537  -9.733  13.185  1.00 10.00      A   
ATOM    778  CG  LEU    87      33.878 -11.139  13.684  1.00 10.00      A   
ATOM    779  CD1 LEU    87      35.162 -11.635  13.039  1.00 10.00      A   
ATOM    780  CD2 LEU    87      34.003 -11.152  15.199  1.00 10.00      A   
ATOM    781  C   LEU    87      32.074  -7.707  13.175  1.00 10.00      A   
ATOM    782  O   LEU    87      31.619  -7.439  12.061  1.00 10.00      A   
ATOM    783  N   ALA    88      32.491  -6.782  14.028  1.00 10.00      A   
ATOM    784  HN  ALA    88      32.849  -7.061  14.901  1.00 10.00      A   
ATOM    785  CA  ALA    88      32.444  -5.363  13.703  1.00 10.00      A   
ATOM    786  CB  ALA    88      32.323  -4.538  14.975  1.00 10.00      A   
ATOM    787  C   ALA    88      33.689  -4.955  12.919  1.00 10.00      A   
ATOM    788  O   ALA    88      34.693  -5.669  12.926  1.00 10.00      A   
ATOM    789  N   VAL    89      33.633  -3.791  12.272  1.00 10.00      A   
ATOM    790  HN  VAL    89      32.817  -3.248  12.336  1.00 10.00      A   
ATOM    791  CA  VAL    89      34.754  -3.294  11.474  1.00 10.00      A   
ATOM    792  CB  VAL    89      34.297  -2.228  10.448  1.00 10.00      A   
ATOM    793  CG1 VAL    89      35.286  -2.121   9.293  1.00 10.00      A   
ATOM    794  CG2 VAL    89      32.903  -2.549   9.925  1.00 10.00      A   
ATOM    795  C   VAL    89      35.858  -2.722  12.370  1.00 10.00      A   
ATOM    796  O   VAL    89      36.856  -2.183  11.893  1.00 10.00      A   
ATOM    797  N   SER    90      35.670  -2.841  13.672  1.00 10.00      A   
ATOM    798  HN  SER    90      34.850  -3.261  14.003  1.00 10.00      A   
ATOM    799  CA  SER    90      36.644  -2.354  14.629  1.00 10.00      A   
ATOM    800  CB  SER    90      35.944  -1.492  15.678  1.00 10.00      A   
ATOM    801  OG  SER    90      34.610  -1.932  15.881  1.00 10.00      A   
ATOM    802  HG  SER    90      34.599  -2.593  16.588  1.00 10.00      A   
ATOM    803  C   SER    90      37.360  -3.523  15.293  1.00 10.00      A   
ATOM    804  O   SER    90      38.159  -3.340  16.215  1.00 10.00      A   
ATOM    805  N   ASN    91      37.076  -4.726  14.809  1.00 10.00      A   
ATOM    806  HN  ASN    91      36.455  -4.802  14.053  1.00 10.00      A   
ATOM    807  CA  ASN    91      37.676  -5.933  15.360  1.00 10.00      A   
ATOM    808  CB  ASN    91      36.690  -7.102  15.274  1.00 10.00      A   
ATOM    809  CG  ASN    91      37.000  -8.199  16.274  1.00 10.00      A   
ATOM    810  OD1 ASN    91      37.885  -9.026  16.052  1.00 10.00      A   
ATOM    811  ND2 ASN    91      36.268  -8.219  17.380  1.00 10.00      A   
ATOM    812 HD21 ASN    91      35.576  -7.529  17.494  1.00 10.00      A   
ATOM    813 HD22 ASN    91      36.440  -8.928  18.040  1.00 10.00      A   
ATOM    814  C   ASN    91      38.970  -6.281  14.629  1.00 10.00      A   
ATOM    815  O   ASN    91      38.984  -6.398  13.402  1.00 10.00      A   
ATOM    816  N   PRO    92      40.073  -6.469  15.377  1.00 10.00      A   
ATOM    817  CA  PRO    92      41.382  -6.794  14.798  1.00 10.00      A   
ATOM    818  CB  PRO    92      42.314  -6.887  16.014  1.00 10.00      A   
ATOM    819  CG  PRO    92      41.410  -7.076  17.184  1.00 10.00      A   
ATOM    820  CD  PRO    92      40.131  -6.366  16.844  1.00 10.00      A   
ATOM    821  C   PRO    92      41.380  -8.117  14.033  1.00 10.00      A   
ATOM    822  O   PRO    92      42.133  -8.289  13.073  1.00 10.00      A   
ATOM    823  N   GLU    93      40.528  -9.048  14.453  1.00 10.00      A   
ATOM    824  HN  GLU    93      39.936  -8.852  15.211  1.00 10.00      A   
ATOM    825  CA  GLU    93      40.447 -10.351  13.804  1.00 10.00      A   
ATOM    826  CB  GLU    93      39.619 -11.335  14.633  1.00 10.00      A   
ATOM    827  CG  GLU    93      40.187 -11.635  16.013  1.00 10.00      A   
ATOM    828  CD  GLU    93      41.647 -12.044  15.978  1.00 10.00      A   
ATOM    829  OE1 GLU    93      41.956 -13.147  15.475  1.00 10.00      A   
ATOM    830  OE2 GLU    93      42.494 -11.268  16.467  1.00 10.00      A   
ATOM    831  C   GLU    93      39.870 -10.235  12.396  1.00 10.00      A   
ATOM    832  O   GLU    93      40.199 -11.029  11.517  1.00 10.00      A   
ATOM    833  N   LEU    94      39.024  -9.229  12.185  1.00 10.00      A   
ATOM    834  HN  LEU    94      38.826  -8.610  12.915  1.00 10.00      A   
ATOM    835  CA  LEU    94      38.403  -9.015  10.883  1.00 10.00      A   
ATOM    836  CB  LEU    94      37.336  -7.919  10.953  1.00 10.00      A   
ATOM    837  CG  LEU    94      36.437  -7.780   9.722  1.00 10.00      A   
ATOM    838  CD1 LEU    94      35.529  -8.993   9.576  1.00 10.00      A   
ATOM    839  CD2 LEU    94      35.622  -6.497   9.792  1.00 10.00      A   
ATOM    840  C   LEU    94      39.456  -8.659   9.843  1.00 10.00      A   
ATOM    841  O   LEU    94      39.460  -9.209   8.741  1.00 10.00      A   
ATOM    842  N   ASP    95      40.350  -7.743  10.211  1.00 10.00      A   
ATOM    843  HN  ASP    95      40.275  -7.343  11.103  1.00 10.00      A   
ATOM    844  CA  ASP    95      41.435  -7.308   9.327  1.00 10.00      A   
ATOM    845  CB  ASP    95      42.343  -6.325  10.083  1.00 10.00      A   
ATOM    846  CG  ASP    95      43.380  -5.629   9.212  1.00 10.00      A   
ATOM    847  OD1 ASP    95      44.079  -6.309   8.433  1.00 10.00      A   
ATOM    848  OD2 ASP    95      43.526  -4.392   9.336  1.00 10.00      A   
ATOM    849  C   ASP    95      42.250  -8.519   8.885  1.00 10.00      A   
ATOM    850  O   ASP    95      42.528  -8.707   7.700  1.00 10.00      A   
ATOM    851  N   LYS    96      42.595  -9.351   9.858  1.00 10.00      A   
ATOM    852  HN  LYS    96      42.316  -9.144  10.774  1.00 10.00      A   
ATOM    853  CA  LYS    96      43.374 -10.559   9.614  1.00 10.00      A   
ATOM    854  CB  LYS    96      43.694 -11.246  10.942  1.00 10.00      A   
ATOM    855  CG  LYS    96      44.372 -10.334  11.953  1.00 10.00      A   
ATOM    856  CD  LYS    96      44.393 -10.952  13.341  1.00 10.00      A   
ATOM    857  CE  LYS    96      44.913  -9.965  14.378  1.00 10.00      A   
ATOM    858  NZ  LYS    96      44.950 -10.559  15.740  1.00 10.00      A   
ATOM    859  HZ1 LYS    96      45.532 -11.419  15.738  1.00 10.00      A   
ATOM    860  HZ2 LYS    96      43.983 -10.810  16.054  1.00 10.00      A   
ATOM    861  HZ3 LYS    96      45.355  -9.881  16.420  1.00 10.00      A   
ATOM    862  C   LYS    96      42.633 -11.519   8.686  1.00 10.00      A   
ATOM    863  O   LYS    96      43.231 -12.120   7.792  1.00 10.00      A   
ATOM    864  N   LEU    97      41.329 -11.660   8.900  1.00 10.00      A   
ATOM    865  HN  LEU    97      40.907 -11.164   9.636  1.00 10.00      A   
ATOM    866  CA  LEU    97      40.511 -12.542   8.073  1.00 10.00      A   
ATOM    867  CB  LEU    97      39.089 -12.652   8.628  1.00 10.00      A   
ATOM    868  CG  LEU    97      38.918 -13.530   9.869  1.00 10.00      A   
ATOM    869  CD1 LEU    97      37.523 -13.368  10.447  1.00 10.00      A   
ATOM    870  CD2 LEU    97      39.194 -14.987   9.536  1.00 10.00      A   
ATOM    871  C   LEU    97      40.475 -12.067   6.624  1.00 10.00      A   
ATOM    872  O   LEU    97      40.572 -12.870   5.694  1.00 10.00      A   
ATOM    873  N   ILE    98      40.334 -10.757   6.440  1.00 10.00      A   
ATOM    874  HN  ILE    98      40.261 -10.168   7.226  1.00 10.00      A   
ATOM    875  CA  ILE    98      40.292 -10.173   5.105  1.00 10.00      A   
ATOM    876  CB  ILE    98      39.991  -8.657   5.153  1.00 10.00      A   
ATOM    877  CG1 ILE    98      38.621  -8.415   5.791  1.00 10.00      A   
ATOM    878  CG2 ILE    98      40.036  -8.050   3.754  1.00 10.00      A   
ATOM    879  CD1 ILE    98      38.356  -6.968   6.145  1.00 10.00      A   
ATOM    880  C   ILE    98      41.618 -10.405   4.387  1.00 10.00      A   
ATOM    881  O   ILE    98      41.645 -10.864   3.243  1.00 10.00      A   
ATOM    882  N   ALA    99      42.710 -10.107   5.080  1.00 10.00      A   
ATOM    883  HN  ALA    99      42.612  -9.761   5.996  1.00 10.00      A   
ATOM    884  CA  ALA    99      44.053 -10.271   4.526  1.00 10.00      A   
ATOM    885  CB  ALA    99      45.100  -9.785   5.516  1.00 10.00      A   
ATOM    886  C   ALA    99      44.325 -11.721   4.137  1.00 10.00      A   
ATOM    887  O   ALA    99      44.821 -11.996   3.043  1.00 10.00      A   
ATOM    888  N   ALA   100      43.985 -12.644   5.031  1.00 10.00      A   
ATOM    889  HN  ALA   100      43.589 -12.358   5.885  1.00 10.00      A   
ATOM    890  CA  ALA   100      44.194 -14.068   4.789  1.00 10.00      A   
ATOM    891  CB  ALA   100      43.801 -14.882   6.013  1.00 10.00      A   
ATOM    892  C   ALA   100      43.425 -14.547   3.561  1.00 10.00      A   
ATOM    893  O   ALA   100      43.925 -15.362   2.782  1.00 10.00      A   
ATOM    894  N   ARG   101      42.211 -14.035   3.392  1.00 10.00      A   
ATOM    895  HN  ARG   101      41.866 -13.393   4.049  1.00 10.00      A   
ATOM    896  CA  ARG   101      41.380 -14.410   2.258  1.00 10.00      A   
ATOM    897  CB  ARG   101      39.945 -13.919   2.454  1.00 10.00      A   
ATOM    898  CG  ARG   101      38.902 -14.757   1.734  1.00 10.00      A   
ATOM    899  CD  ARG   101      38.161 -15.664   2.702  1.00 10.00      A   
ATOM    900  NE  ARG   101      37.214 -14.915   3.527  1.00 10.00      A   
ATOM    901  HE  ARG   101      36.844 -14.082   3.145  1.00 10.00      A   
ATOM    902  CZ  ARG   101      36.818 -15.284   4.741  1.00 10.00      A   
ATOM    903  NH1 ARG   101      37.282 -16.404   5.286  1.00 10.00      A   
ATOM    904 HH11 ARG   101      36.972 -16.692   6.239  1.00 10.00      A   
ATOM    905 HH12 ARG   101      37.960 -16.999   4.762  1.00 10.00      A   
ATOM    906  NH2 ARG   101      35.950 -14.533   5.409  1.00 10.00      A   
ATOM    907 HH21 ARG   101      35.634 -14.818   6.364  1.00 10.00      A   
ATOM    908 HH22 ARG   101      35.578 -13.652   4.983  1.00 10.00      A   
ATOM    909  C   ARG   101      41.957 -13.852   0.960  1.00 10.00      A   
ATOM    910  O   ARG   101      42.073 -14.566  -0.038  1.00 10.00      A   
ATOM    911  N   VAL   102      42.335 -12.577   0.987  1.00 10.00      A   
ATOM    912  HN  VAL   102      42.229 -12.064   1.821  1.00 10.00      A   
ATOM    913  CA  VAL   102      42.903 -11.918  -0.185  1.00 10.00      A   
ATOM    914  CB  VAL   102      43.160 -10.412   0.068  1.00 10.00      A   
ATOM    915  CG1 VAL   102      43.907  -9.780  -1.101  1.00 10.00      A   
ATOM    916  CG2 VAL   102      41.847  -9.683   0.311  1.00 10.00      A   
ATOM    917  C   VAL   102      44.196 -12.599  -0.631  1.00 10.00      A   
ATOM    918  O   VAL   102      44.396 -12.843  -1.823  1.00 10.00      A   
ATOM    919  N   ALA   103      45.059 -12.919   0.330  1.00 10.00      A   
ATOM    920  HN  ALA   103      44.835 -12.708   1.264  1.00 10.00      A   
ATOM    921  CA  ALA   103      46.332 -13.571   0.036  1.00 10.00      A   
ATOM    922  CB  ALA   103      47.105 -13.824   1.318  1.00 10.00      A   
ATOM    923  C   ALA   103      46.126 -14.877  -0.726  1.00 10.00      A   
ATOM    924  O   ALA   103      46.766 -15.118  -1.750  1.00 10.00      A   
ATOM    925  N   ALA   104      45.210 -15.701  -0.235  1.00 10.00      A   
ATOM    926  HN  ALA   104      44.713 -15.438   0.571  1.00 10.00      A   
ATOM    927  CA  ALA   104      44.920 -16.983  -0.862  1.00 10.00      A   
ATOM    928  CB  ALA   104      43.984 -17.800   0.016  1.00 10.00      A   
ATOM    929  C   ALA   104      44.318 -16.802  -2.252  1.00 10.00      A   
ATOM    930  O   ALA   104      44.741 -17.446  -3.210  1.00 10.00      A   
ATOM    931  N   LEU   105      43.343 -15.909  -2.358  1.00 10.00      A   
ATOM    932  HN  LEU   105      43.067 -15.408  -1.558  1.00 10.00      A   
ATOM    933  CA  LEU   105      42.669 -15.651  -3.625  1.00 10.00      A   
ATOM    934  CB  LEU   105      41.472 -14.717  -3.422  1.00 10.00      A   
ATOM    935  CG  LEU   105      40.301 -15.283  -2.617  1.00 10.00      A   
ATOM    936  CD1 LEU   105      39.209 -14.238  -2.465  1.00 10.00      A   
ATOM    937  CD2 LEU   105      39.756 -16.537  -3.280  1.00 10.00      A   
ATOM    938  C   LEU   105      43.615 -15.077  -4.678  1.00 10.00      A   
ATOM    939  O   LEU   105      43.577 -15.480  -5.842  1.00 10.00      A   
ATOM    940  N   ARG   106      44.469 -14.152  -4.264  1.00 10.00      A   
ATOM    941  HN  ARG   106      44.465 -13.886  -3.314  1.00 10.00      A   
ATOM    942  CA  ARG   106      45.408 -13.511  -5.178  1.00 10.00      A   
ATOM    943  CB  ARG   106      46.117 -12.342  -4.492  1.00 10.00      A   
ATOM    944  CG  ARG   106      46.491 -11.208  -5.430  1.00 10.00      A   
ATOM    945  CD  ARG   106      47.639 -10.387  -4.872  1.00 10.00      A   
ATOM    946  NE  ARG   106      48.922 -11.070  -5.029  1.00 10.00      A   
ATOM    947  HE  ARG   106      49.133 -11.428  -5.921  1.00 10.00      A   
ATOM    948  CZ  ARG   106      49.807 -11.234  -4.047  1.00 10.00      A   
ATOM    949  NH1 ARG   106      49.560 -10.751  -2.835  1.00 10.00      A   
ATOM    950 HH11 ARG   106      50.258 -10.877  -2.068  1.00 10.00      A   
ATOM    951 HH12 ARG   106      48.667 -10.246  -2.639  1.00 10.00      A   
ATOM    952  NH2 ARG   106      50.942 -11.883  -4.279  1.00 10.00      A   
ATOM    953 HH21 ARG   106      51.642 -12.010  -3.510  1.00 10.00      A   
ATOM    954 HH22 ARG   106      51.141 -12.274  -5.226  1.00 10.00      A   
ATOM    955  C   ARG   106      46.436 -14.498  -5.726  1.00 10.00      A   
ATOM    956  O   ARG   106      46.797 -14.437  -6.900  1.00 10.00      A   
ATOM    957  N   ALA   107      46.902 -15.405  -4.876  1.00 10.00      A   
ATOM    958  HN  ALA   107      46.578 -15.408  -3.949  1.00 10.00      A   
ATOM    959  CA  ALA   107      47.896 -16.393  -5.284  1.00 10.00      A   
ATOM    960  CB  ALA   107      48.631 -16.942  -4.072  1.00 10.00      A   
ATOM    961  C   ALA   107      47.272 -17.529  -6.086  1.00 10.00      A   
ATOM    962  O   ALA   107      47.932 -18.144  -6.925  1.00 10.00      A   
ATOM    963  N   ALA   108      46.002 -17.807  -5.828  1.00 10.00      A   
ATOM    964  HN  ALA   108      45.527 -17.290  -5.140  1.00 10.00      A   
ATOM    965  CA  ALA   108      45.303 -18.877  -6.528  1.00 10.00      A   
ATOM    966  CB  ALA   108      44.173 -19.431  -5.675  1.00 10.00      A   
ATOM    967  C   ALA   108      44.778 -18.425  -7.887  1.00 10.00      A   
ATOM    968  O   ALA   108      44.509 -19.248  -8.760  1.00 10.00      A   
ATOM    969  N   ASN   109      44.630 -17.121  -8.066  1.00 10.00      A   
ATOM    970  HN  ASN   109      44.864 -16.505  -7.339  1.00 10.00      A   
ATOM    971  CA  ASN   109      44.132 -16.579  -9.324  1.00 10.00      A   
ATOM    972  CB  ASN   109      42.748 -15.949  -9.131  1.00 10.00      A   
ATOM    973  CG  ASN   109      41.717 -16.918  -8.582  1.00 10.00      A   
ATOM    974  OD1 ASN   109      40.997 -17.574  -9.333  1.00 10.00      A   
ATOM    975  ND2 ASN   109      41.636 -17.009  -7.263  1.00 10.00      A   
ATOM    976 HD21 ASN   109      42.240 -16.452  -6.721  1.00 10.00      A   
ATOM    977 HD22 ASN   109      40.984 -17.632  -6.880  1.00 10.00      A   
ATOM    978  C   ASN   109      45.101 -15.540  -9.873  1.00 10.00      A   
ATOM    979  O   ASN   109      44.884 -14.338  -9.723  1.00 10.00      A   
ATOM    980  N   PRO   110      46.192 -15.987 -10.516  1.00 10.00      A   
ATOM    981  CA  PRO   110      47.205 -15.090 -11.072  1.00 10.00      A   
ATOM    982  CB  PRO   110      48.436 -15.990 -11.145  1.00 10.00      A   
ATOM    983  CG  PRO   110      47.880 -17.345 -11.428  1.00 10.00      A   
ATOM    984  CD  PRO   110      46.532 -17.406 -10.751  1.00 10.00      A   
ATOM    985  C   PRO   110      46.840 -14.584 -12.464  1.00 10.00      A   
ATOM    986  O   PRO   110      47.557 -13.776 -13.051  1.00 10.00      A   
ATOM    987  N   ASP   111      45.731 -15.073 -12.996  1.00 10.00      A   
ATOM    988  HN  ASP   111      45.205 -15.731 -12.490  1.00 10.00      A   
ATOM    989  CA  ASP   111      45.275 -14.671 -14.319  1.00 10.00      A   
ATOM    990  CB  ASP   111      45.057 -15.896 -15.207  1.00 10.00      A   
ATOM    991  CG  ASP   111      43.857 -16.727 -14.797  1.00 10.00      A   
ATOM    992  OD1 ASP   111      43.823 -17.202 -13.639  1.00 10.00      A   
ATOM    993  OD2 ASP   111      42.960 -16.924 -15.643  1.00 10.00      A   
ATOM    994  C   ASP   111      43.998 -13.850 -14.223  1.00 10.00      A   
ATOM    995  O   ASP   111      43.442 -13.418 -15.234  1.00 10.00      A   
ATOM    996  N   ALA   112      43.546 -13.625 -12.999  1.00 10.00      A   
ATOM    997  HN  ALA   112      44.043 -13.982 -12.236  1.00 10.00      A   
ATOM    998  CA  ALA   112      42.338 -12.850 -12.762  1.00 10.00      A   
ATOM    999  CB  ALA   112      41.536 -13.454 -11.621  1.00 10.00      A   
ATOM   1000  C   ALA   112      42.685 -11.397 -12.466  1.00 10.00      A   
ATOM   1001  O   ALA   112      43.833 -11.080 -12.142  1.00 10.00      A   
ATOM   1002  N   SER   113      41.693 -10.521 -12.567  1.00 10.00      A   
ATOM   1003  HN  SER   113      40.797 -10.843 -12.804  1.00 10.00      A   
ATOM   1004  CA  SER   113      41.892  -9.099 -12.318  1.00 10.00      A   
ATOM   1005  CB  SER   113      40.623  -8.317 -12.669  1.00 10.00      A   
ATOM   1006  OG  SER   113      40.211  -8.588 -14.003  1.00 10.00      A   
ATOM   1007  HG  SER   113      40.271  -9.538 -14.172  1.00 10.00      A   
ATOM   1008  C   SER   113      42.299  -8.850 -10.865  1.00 10.00      A   
ATOM   1009  O   SER   113      41.901  -9.597  -9.970  1.00 10.00      A   
ATOM   1010  N   ALA   114      43.095  -7.805 -10.643  1.00 10.00      A   
ATOM   1011  HN  ALA   114      43.374  -7.247 -11.401  1.00 10.00      A   
ATOM   1012  CA  ALA   114      43.571  -7.463  -9.306  1.00 10.00      A   
ATOM   1013  CB  ALA   114      44.522  -6.279  -9.365  1.00 10.00      A   
ATOM   1014  C   ALA   114      42.424  -7.171  -8.349  1.00 10.00      A   
ATOM   1015  O   ALA   114      42.476  -7.547  -7.179  1.00 10.00      A   
ATOM   1016  N   SER   115      41.396  -6.498  -8.852  1.00 10.00      A   
ATOM   1017  HN  SER   115      41.422  -6.222  -9.794  1.00 10.00      A   
ATOM   1018  CA  SER   115      40.230  -6.149  -8.056  1.00 10.00      A   
ATOM   1019  CB  SER   115      39.237  -5.392  -8.939  1.00 10.00      A   
ATOM   1020  OG  SER   115      39.820  -5.095 -10.201  1.00 10.00      A   
ATOM   1021  HG  SER   115      39.768  -4.142 -10.360  1.00 10.00      A   
ATOM   1022  C   SER   115      39.574  -7.399  -7.467  1.00 10.00      A   
ATOM   1023  O   SER   115      38.942  -8.181  -8.181  1.00 10.00      A   
ATOM   1024  N   VAL   116      39.730  -7.583  -6.163  1.00 10.00      A   
ATOM   1025  HN  VAL   116      40.234  -6.922  -5.645  1.00 10.00      A   
ATOM   1026  CA  VAL   116      39.172  -8.740  -5.480  1.00 10.00      A   
ATOM   1027  CB  VAL   116      39.922  -9.047  -4.163  1.00 10.00      A   
ATOM   1028  CG1 VAL   116      39.861 -10.532  -3.840  1.00 10.00      A   
ATOM   1029  CG2 VAL   116      41.366  -8.569  -4.221  1.00 10.00      A   
ATOM   1030  C   VAL   116      37.692  -8.522  -5.172  1.00 10.00      A   
ATOM   1031  O   VAL   116      37.312  -7.497  -4.600  1.00 10.00      A   
ATOM   1032  N   PRO   117      36.832  -9.468  -5.576  1.00 10.00      A   
ATOM   1033  CA  PRO   117      35.390  -9.385  -5.327  1.00 10.00      A   
ATOM   1034  CB  PRO   117      34.816 -10.531  -6.166  1.00 10.00      A   
ATOM   1035  CG  PRO   117      35.935 -11.503  -6.289  1.00 10.00      A   
ATOM   1036  CD  PRO   117      37.196 -10.686  -6.322  1.00 10.00      A   
ATOM   1037  C   PRO   117      35.061  -9.585  -3.847  1.00 10.00      A   
ATOM   1038  O   PRO   117      35.457 -10.581  -3.234  1.00 10.00      A   
ATOM   1039  N   VAL   118      34.323  -8.636  -3.283  1.00 10.00      A   
ATOM   1040  HN  VAL   118      34.009  -7.889  -3.834  1.00 10.00      A   
ATOM   1041  CA  VAL   118      33.944  -8.681  -1.874  1.00 10.00      A   
ATOM   1042  CB  VAL   118      33.215  -7.383  -1.452  1.00 10.00      A   
ATOM   1043  CG1 VAL   118      31.912  -7.206  -2.217  1.00 10.00      A   
ATOM   1044  CG2 VAL   118      32.977  -7.345   0.047  1.00 10.00      A   
ATOM   1045  C   VAL   118      33.071  -9.901  -1.568  1.00 10.00      A   
ATOM   1046  O   VAL   118      33.023 -10.379  -0.434  1.00 10.00      A   
ATOM   1047  N   GLU   119      32.410 -10.411  -2.596  1.00 10.00      A   
ATOM   1048  HN  GLU   119      32.506  -9.986  -3.483  1.00 10.00      A   
ATOM   1049  CA  GLU   119      31.537 -11.567  -2.472  1.00 10.00      A   
ATOM   1050  CB  GLU   119      30.789 -11.795  -3.790  1.00 10.00      A   
ATOM   1051  CG  GLU   119      29.935 -10.618  -4.245  1.00 10.00      A   
ATOM   1052  CD  GLU   119      30.713  -9.528  -4.970  1.00 10.00      A   
ATOM   1053  OE1 GLU   119      31.956  -9.627  -5.066  1.00 10.00      A   
ATOM   1054  OE2 GLU   119      30.078  -8.565  -5.450  1.00 10.00      A   
ATOM   1055  C   GLU   119      32.320 -12.825  -2.101  1.00 10.00      A   
ATOM   1056  O   GLU   119      31.776 -13.756  -1.513  1.00 10.00      A   
ATOM   1057  N   LEU   120      33.601 -12.845  -2.437  1.00 10.00      A   
ATOM   1058  HN  LEU   120      33.992 -12.067  -2.891  1.00 10.00      A   
ATOM   1059  CA  LEU   120      34.440 -13.997  -2.142  1.00 10.00      A   
ATOM   1060  CB  LEU   120      35.219 -14.424  -3.391  1.00 10.00      A   
ATOM   1061  CG  LEU   120      34.379 -14.823  -4.607  1.00 10.00      A   
ATOM   1062  CD1 LEU   120      35.275 -15.139  -5.793  1.00 10.00      A   
ATOM   1063  CD2 LEU   120      33.484 -16.009  -4.280  1.00 10.00      A   
ATOM   1064  C   LEU   120      35.402 -13.710  -0.996  1.00 10.00      A   
ATOM   1065  O   LEU   120      36.145 -14.593  -0.561  1.00 10.00      A   
ATOM   1066  N   VAL   121      35.379 -12.479  -0.502  1.00 10.00      A   
ATOM   1067  HN  VAL   121      34.747 -11.829  -0.870  1.00 10.00      A   
ATOM   1068  CA  VAL   121      36.260 -12.082   0.588  1.00 10.00      A   
ATOM   1069  CB  VAL   121      36.938 -10.721   0.317  1.00 10.00      A   
ATOM   1070  CG1 VAL   121      37.833 -10.324   1.481  1.00 10.00      A   
ATOM   1071  CG2 VAL   121      37.742 -10.771  -0.972  1.00 10.00      A   
ATOM   1072  C   VAL   121      35.502 -12.017   1.909  1.00 10.00      A   
ATOM   1073  O   VAL   121      35.857 -12.698   2.872  1.00 10.00      A   
ATOM   1074  N   THR   122      34.457 -11.207   1.947  1.00 10.00      A   
ATOM   1075  HN  THR   122      34.207 -10.707   1.142  1.00 10.00      A   
ATOM   1076  CA  THR   122      33.657 -11.045   3.150  1.00 10.00      A   
ATOM   1077  CB  THR   122      32.945  -9.677   3.158  1.00 10.00      A   
ATOM   1078  OG1 THR   122      33.893  -8.650   2.822  1.00 10.00      A   
ATOM   1079  HG1 THR   122      33.869  -7.962   3.494  1.00 10.00      A   
ATOM   1080  CG2 THR   122      32.356  -9.376   4.529  1.00 10.00      A   
ATOM   1081  C   THR   122      32.642 -12.181   3.289  1.00 10.00      A   
ATOM   1082  O   THR   122      32.016 -12.596   2.309  1.00 10.00      A   
ATOM   1083  N   ALA   123      32.501 -12.682   4.509  1.00 10.00      A   
ATOM   1084  HN  ALA   123      33.031 -12.302   5.242  1.00 10.00      A   
ATOM   1085  CA  ALA   123      31.581 -13.777   4.798  1.00 10.00      A   
ATOM   1086  CB  ALA   123      31.907 -14.391   6.152  1.00 10.00      A   
ATOM   1087  C   ALA   123      30.121 -13.326   4.749  1.00 10.00      A   
ATOM   1088  O   ALA   123      29.823 -12.159   4.491  1.00 10.00      A   
ATOM   1089  N   SER   124      29.215 -14.263   4.996  1.00 10.00      A   
ATOM   1090  HN  SER   124      29.514 -15.175   5.202  1.00 10.00      A   
ATOM   1091  CA  SER   124      27.792 -13.976   4.982  1.00 10.00      A   
ATOM   1092  CB  SER   124      27.084 -14.884   3.971  1.00 10.00      A   
ATOM   1093  OG  SER   124      27.459 -16.240   4.152  1.00 10.00      A   
ATOM   1094  HG  SER   124      28.406 -16.336   3.989  1.00 10.00      A   
ATOM   1095  C   SER   124      27.195 -14.153   6.377  1.00 10.00      A   
ATOM   1096  O   SER   124      27.542 -15.090   7.095  1.00 10.00      A   
ATOM   1097  N   ALA   125      26.298 -13.249   6.758  1.00 10.00      A   
ATOM   1098  HN  ALA   125      26.069 -12.518   6.148  1.00 10.00      A   
ATOM   1099  CA  ALA   125      25.659 -13.306   8.070  1.00 10.00      A   
ATOM   1100  CB  ALA   125      24.924 -12.004   8.354  1.00 10.00      A   
ATOM   1101  C   ALA   125      24.702 -14.489   8.171  1.00 10.00      A   
ATOM   1102  O   ALA   125      24.377 -14.946   9.268  1.00 10.00      A   
ATOM   1103  N   SER   126      24.261 -14.986   7.022  1.00 10.00      A   
ATOM   1104  HN  SER   126      24.564 -14.588   6.180  1.00 10.00      A   
ATOM   1105  CA  SER   126      23.341 -16.109   6.972  1.00 10.00      A   
ATOM   1106  CB  SER   126      22.659 -16.141   5.605  1.00 10.00      A   
ATOM   1107  OG  SER   126      23.556 -15.709   4.592  1.00 10.00      A   
ATOM   1108  HG  SER   126      23.144 -15.836   3.725  1.00 10.00      A   
ATOM   1109  C   SER   126      24.063 -17.427   7.223  1.00 10.00      A   
ATOM   1110  O   SER   126      23.448 -18.414   7.631  1.00 10.00      A   
ATOM   1111  N   GLY   127      25.371 -17.439   6.972  1.00 10.00      A   
ATOM   1112  HN  GLY   127      25.808 -16.618   6.657  1.00 10.00      A   
ATOM   1113  CA  GLY   127      26.158 -18.644   7.164  1.00 10.00      A   
ATOM   1114  C   GLY   127      25.841 -19.695   6.116  1.00 10.00      A   
ATOM   1115  O   GLY   127      26.232 -20.855   6.245  1.00 10.00      A   
ATOM   1116  N   LEU   128      25.132 -19.275   5.076  1.00 10.00      A   
ATOM   1117  HN  LEU   128      24.868 -18.331   5.036  1.00 10.00      A   
ATOM   1118  CA  LEU   128      24.735 -20.158   3.991  1.00 10.00      A   
ATOM   1119  CB  LEU   128      23.602 -21.082   4.448  1.00 10.00      A   
ATOM   1120  CG  LEU   128      23.936 -22.571   4.547  1.00 10.00      A   
ATOM   1121  CD1 LEU   128      22.777 -23.335   5.165  1.00 10.00      A   
ATOM   1122  CD2 LEU   128      24.278 -23.134   3.178  1.00 10.00      A   
ATOM   1123  C   LEU   128      24.262 -19.331   2.805  1.00 10.00      A   
ATOM   1124  O   LEU   128      23.168 -18.771   2.827  1.00 10.00      A   
ATOM   1125  N   ASP   129      25.093 -19.233   1.783  1.00 10.00      A   
ATOM   1126  HN  ASP   129      25.960 -19.688   1.819  1.00 10.00      A   
ATOM   1127  CA  ASP   129      24.740 -18.468   0.596  1.00 10.00      A   
ATOM   1128  CB  ASP   129      25.371 -17.077   0.626  1.00 10.00      A   
ATOM   1129  CG  ASP   129      24.808 -16.165  -0.444  1.00 10.00      A   
ATOM   1130  OD1 ASP   129      23.772 -15.509  -0.191  1.00 10.00      A   
ATOM   1131  OD2 ASP   129      25.405 -16.089  -1.536  1.00 10.00      A   
ATOM   1132  C   ASP   129      25.146 -19.210  -0.666  1.00 10.00      A   
ATOM   1133  O   ASP   129      26.174 -19.890  -0.697  1.00 10.00      A   
ATOM   1134  N   ASN   130      24.332 -19.084  -1.700  1.00 10.00      A   
ATOM   1135  HN  ASN   130      23.529 -18.527  -1.611  1.00 10.00      A   
ATOM   1136  CA  ASN   130      24.587 -19.753  -2.964  1.00 10.00      A   
ATOM   1137  CB  ASN   130      23.729 -21.022  -3.063  1.00 10.00      A   
ATOM   1138  CG  ASN   130      22.236 -20.740  -3.168  1.00 10.00      A   
ATOM   1139  OD1 ASN   130      21.725 -19.763  -2.618  1.00 10.00      A   
ATOM   1140  ND2 ASN   130      21.523 -21.598  -3.877  1.00 10.00      A   
ATOM   1141 HD21 ASN   130      21.987 -22.357  -4.289  1.00 10.00      A   
ATOM   1142 HD22 ASN   130      20.561 -21.433  -3.976  1.00 10.00      A   
ATOM   1143  C   ASN   130      24.275 -18.834  -4.137  1.00 10.00      A   
ATOM   1144  O   ASN   130      23.993 -19.301  -5.244  1.00 10.00      A   
ATOM   1145  N   ASN   131      24.353 -17.531  -3.907  1.00 10.00      A   
ATOM   1146  HN  ASN   131      24.641 -17.208  -3.019  1.00 10.00      A   
ATOM   1147  CA  ASN   131      24.052 -16.562  -4.952  1.00 10.00      A   
ATOM   1148  CB  ASN   131      22.601 -16.083  -4.828  1.00 10.00      A   
ATOM   1149  CG  ASN   131      21.639 -16.883  -5.690  1.00 10.00      A   
ATOM   1150  OD1 ASN   131      21.374 -16.527  -6.835  1.00 10.00      A   
ATOM   1151  ND2 ASN   131      21.104 -17.968  -5.145  1.00 10.00      A   
ATOM   1152 HD21 ASN   131      21.355 -18.197  -4.225  1.00 10.00      A   
ATOM   1153 HD22 ASN   131      20.487 -18.502  -5.690  1.00 10.00      A   
ATOM   1154  C   ASN   131      25.016 -15.381  -4.919  1.00 10.00      A   
ATOM   1155  O   ASN   131      24.973 -14.554  -4.007  1.00 10.00      A   
ATOM   1156  N   ILE   132      25.878 -15.301  -5.922  1.00 10.00      A   
ATOM   1157  HN  ILE   132      25.840 -15.973  -6.636  1.00 10.00      A   
ATOM   1158  CA  ILE   132      26.858 -14.223  -6.011  1.00 10.00      A   
ATOM   1159  CB  ILE   132      28.277 -14.741  -6.328  1.00 10.00      A   
ATOM   1160  CG1 ILE   132      28.257 -15.693  -7.528  1.00 10.00      A   
ATOM   1161  CG2 ILE   132      28.895 -15.404  -5.107  1.00 10.00      A   
ATOM   1162  CD1 ILE   132      29.630 -16.121  -7.998  1.00 10.00      A   
ATOM   1163  C   ILE   132      26.446 -13.207  -7.069  1.00 10.00      A   
ATOM   1164  O   ILE   132      25.429 -13.374  -7.736  1.00 10.00      A   
ATOM   1165  N   THR   133      27.243 -12.164  -7.224  1.00 10.00      A   
ATOM   1166  HN  THR   133      28.044 -12.087  -6.670  1.00 10.00      A   
ATOM   1167  CA  THR   133      26.961 -11.125  -8.199  1.00 10.00      A   
ATOM   1168  CB  THR   133      27.478  -9.767  -7.689  1.00 10.00      A   
ATOM   1169  OG1 THR   133      28.883  -9.880  -7.413  1.00 10.00      A   
ATOM   1170  HG1 THR   133      29.130  -9.268  -6.692  1.00 10.00      A   
ATOM   1171  CG2 THR   133      26.743  -9.355  -6.425  1.00 10.00      A   
ATOM   1172  C   THR   133      27.665 -11.434  -9.517  1.00 10.00      A   
ATOM   1173  O   THR   133      28.641 -12.191  -9.544  1.00 10.00      A   
ATOM   1174  N   PRO   134      27.188 -10.850 -10.631  1.00 10.00      A   
ATOM   1175  CA  PRO   134      27.804 -11.049 -11.949  1.00 10.00      A   
ATOM   1176  CB  PRO   134      26.897 -10.255 -12.901  1.00 10.00      A   
ATOM   1177  CG  PRO   134      25.622 -10.057 -12.151  1.00 10.00      A   
ATOM   1178  CD  PRO   134      26.008  -9.973 -10.703  1.00 10.00      A   
ATOM   1179  C   PRO   134      29.218 -10.470 -11.971  1.00 10.00      A   
ATOM   1180  O   PRO   134      30.042 -10.821 -12.817  1.00 10.00      A   
ATOM   1181  N   GLN   135      29.490  -9.586 -11.016  1.00 10.00      A   
ATOM   1182  HN  GLN   135      28.791  -9.359 -10.368  1.00 10.00      A   
ATOM   1183  CA  GLN   135      30.790  -8.951 -10.895  1.00 10.00      A   
ATOM   1184  CB  GLN   135      30.696  -7.752  -9.945  1.00 10.00      A   
ATOM   1185  CG  GLN   135      31.687  -6.642 -10.254  1.00 10.00      A   
ATOM   1186  CD  GLN   135      31.406  -5.952 -11.579  1.00 10.00      A   
ATOM   1187  OE1 GLN   135      30.253  -5.830 -12.004  1.00 10.00      A   
ATOM   1188  NE2 GLN   135      32.461  -5.499 -12.241  1.00 10.00      A   
ATOM   1189 HE21 GLN   135      33.348  -5.631 -11.844  1.00 10.00      A   
ATOM   1190 HE22 GLN   135      32.313  -5.050 -13.100  1.00 10.00      A   
ATOM   1191  C   GLN   135      31.815  -9.956 -10.373  1.00 10.00      A   
ATOM   1192  O   GLN   135      32.963  -9.978 -10.815  1.00 10.00      A   
ATOM   1193  N   ALA   136      31.383 -10.800  -9.441  1.00 10.00      A   
ATOM   1194  HN  ALA   136      30.452 -10.742  -9.137  1.00 10.00      A   
ATOM   1195  CA  ALA   136      32.260 -11.807  -8.854  1.00 10.00      A   
ATOM   1196  CB  ALA   136      31.790 -12.168  -7.454  1.00 10.00      A   
ATOM   1197  C   ALA   136      32.323 -13.055  -9.729  1.00 10.00      A   
ATOM   1198  O   ALA   136      33.343 -13.744  -9.783  1.00 10.00      A   
ATOM   1199  N   ALA   137      31.227 -13.338 -10.414  1.00 10.00      A   
ATOM   1200  HN  ALA   137      30.443 -12.752 -10.326  1.00 10.00      A   
ATOM   1201  CA  ALA   137      31.148 -14.502 -11.285  1.00 10.00      A   
ATOM   1202  CB  ALA   137      29.710 -14.731 -11.729  1.00 10.00      A   
ATOM   1203  C   ALA   137      32.065 -14.354 -12.495  1.00 10.00      A   
ATOM   1204  O   ALA   137      32.885 -15.231 -12.774  1.00 10.00      A   
ATOM   1205  N   ALA   138      31.942 -13.228 -13.193  1.00 10.00      A   
ATOM   1206  HN  ALA   138      31.286 -12.557 -12.905  1.00 10.00      A   
ATOM   1207  CA  ALA   138      32.748 -12.968 -14.384  1.00 10.00      A   
ATOM   1208  CB  ALA   138      32.243 -11.733 -15.114  1.00 10.00      A   
ATOM   1209  C   ALA   138      34.236 -12.836 -14.057  1.00 10.00      A   
ATOM   1210  O   ALA   138      35.094 -13.040 -14.918  1.00 10.00      A   
ATOM   1211  N   TRP   139      34.530 -12.508 -12.808  1.00 10.00      A   
ATOM   1212  HN  TRP   139      33.797 -12.367 -12.170  1.00 10.00      A   
ATOM   1213  CA  TRP   139      35.907 -12.338 -12.358  1.00 10.00      A   
ATOM   1214  CB  TRP   139      35.932 -11.754 -10.939  1.00 10.00      A   
ATOM   1215  CG  TRP   139      37.302 -11.627 -10.341  1.00 10.00      A   
ATOM   1216  CD1 TRP   139      38.206 -10.629 -10.558  1.00 10.00      A   
ATOM   1217  CD2 TRP   139      37.921 -12.530  -9.417  1.00 10.00      A   
ATOM   1218  NE1 TRP   139      39.349 -10.859  -9.834  1.00 10.00      A   
ATOM   1219  HE1 TRP   139      40.147 -10.283  -9.825  1.00 10.00      A   
ATOM   1220  CE2 TRP   139      39.199 -12.020  -9.124  1.00 10.00      A   
ATOM   1221  CE3 TRP   139      37.519 -13.724  -8.815  1.00 10.00      A   
ATOM   1222  CZ2 TRP   139      40.078 -12.659  -8.251  1.00 10.00      A   
ATOM   1223  CZ3 TRP   139      38.390 -14.357  -7.949  1.00 10.00      A   
ATOM   1224  CH2 TRP   139      39.655 -13.824  -7.675  1.00 10.00      A   
ATOM   1225  C   TRP   139      36.694 -13.649 -12.405  1.00 10.00      A   
ATOM   1226  O   TRP   139      37.854 -13.672 -12.827  1.00 10.00      A   
ATOM   1227  N   GLN   140      36.057 -14.741 -11.998  1.00 10.00      A   
ATOM   1228  HN  GLN   140      35.118 -14.676 -11.722  1.00 10.00      A   
ATOM   1229  CA  GLN   140      36.725 -16.038 -11.965  1.00 10.00      A   
ATOM   1230  CB  GLN   140      36.337 -16.827 -10.705  1.00 10.00      A   
ATOM   1231  CG  GLN   140      34.898 -17.319 -10.676  1.00 10.00      A   
ATOM   1232  CD  GLN   140      34.452 -17.731  -9.283  1.00 10.00      A   
ATOM   1233  OE1 GLN   140      34.651 -18.872  -8.860  1.00 10.00      A   
ATOM   1234  NE2 GLN   140      33.841 -16.804  -8.560  1.00 10.00      A   
ATOM   1235 HE21 GLN   140      33.713 -15.913  -8.957  1.00 10.00      A   
ATOM   1236 HE22 GLN   140      33.537 -17.044  -7.660  1.00 10.00      A   
ATOM   1237  C   GLN   140      36.492 -16.863 -13.228  1.00 10.00      A   
ATOM   1238  O   GLN   140      36.903 -18.022 -13.298  1.00 10.00      A   
ATOM   1239  N   ILE   141      35.849 -16.262 -14.226  1.00 10.00      A   
ATOM   1240  HN  ILE   141      35.553 -15.333 -14.113  1.00 10.00      A   
ATOM   1241  CA  ILE   141      35.574 -16.954 -15.489  1.00 10.00      A   
ATOM   1242  CB  ILE   141      34.784 -16.087 -16.501  1.00 10.00      A   
ATOM   1243  CG1 ILE   141      33.332 -15.929 -16.041  1.00 10.00      A   
ATOM   1244  CG2 ILE   141      34.832 -16.695 -17.901  1.00 10.00      A   
ATOM   1245  CD1 ILE   141      32.462 -15.146 -17.003  1.00 10.00      A   
ATOM   1246  C   ILE   141      36.844 -17.520 -16.142  1.00 10.00      A   
ATOM   1247  O   ILE   141      36.908 -18.718 -16.407  1.00 10.00      A   
ATOM   1248  N   PRO   142      37.876 -16.680 -16.402  1.00 10.00      A   
ATOM   1249  CA  PRO   142      39.122 -17.137 -17.036  1.00 10.00      A   
ATOM   1250  CB  PRO   142      40.047 -15.913 -16.962  1.00 10.00      A   
ATOM   1251  CG  PRO   142      39.397 -14.983 -15.995  1.00 10.00      A   
ATOM   1252  CD  PRO   142      37.926 -15.236 -16.115  1.00 10.00      A   
ATOM   1253  C   PRO   142      39.753 -18.330 -16.317  1.00 10.00      A   
ATOM   1254  O   PRO   142      40.153 -19.304 -16.953  1.00 10.00      A   
ATOM   1255  N   ARG   143      39.807 -18.260 -14.993  1.00 10.00      A   
ATOM   1256  HN  ARG   143      39.447 -17.468 -14.546  1.00 10.00      A   
ATOM   1257  CA  ARG   143      40.392 -19.325 -14.187  1.00 10.00      A   
ATOM   1258  CB  ARG   143      40.384 -18.934 -12.708  1.00 10.00      A   
ATOM   1259  CG  ARG   143      41.229 -19.836 -11.823  1.00 10.00      A   
ATOM   1260  CD  ARG   143      40.386 -20.529 -10.764  1.00 10.00      A   
ATOM   1261  NE  ARG   143      41.187 -21.454  -9.963  1.00 10.00      A   
ATOM   1262  HE  ARG   143      42.129 -21.571 -10.225  1.00 10.00      A   
ATOM   1263  CZ  ARG   143      40.723 -22.145  -8.920  1.00 10.00      A   
ATOM   1264  NH1 ARG   143      39.458 -22.012  -8.533  1.00 10.00      A   
ATOM   1265 HH11 ARG   143      38.816 -21.372  -9.047  1.00 10.00      A   
ATOM   1266 HH12 ARG   143      39.099 -22.551  -7.716  1.00 10.00      A   
ATOM   1267  NH2 ARG   143      41.536 -22.959  -8.253  1.00 10.00      A   
ATOM   1268 HH21 ARG   143      42.531 -23.066  -8.548  1.00 10.00      A   
ATOM   1269 HH22 ARG   143      41.182 -23.503  -7.432  1.00 10.00      A   
ATOM   1270  C   ARG   143      39.661 -20.654 -14.387  1.00 10.00      A   
ATOM   1271  O   ARG   143      40.286 -21.686 -14.630  1.00 10.00      A   
ATOM   1272  N   VAL   144      38.337 -20.619 -14.298  1.00 10.00      A   
ATOM   1273  HN  VAL   144      37.889 -19.761 -14.125  1.00 10.00      A   
ATOM   1274  CA  VAL   144      37.531 -21.824 -14.459  1.00 10.00      A   
ATOM   1275  CB  VAL   144      36.073 -21.613 -13.987  1.00 10.00      A   
ATOM   1276  CG1 VAL   144      35.289 -22.917 -14.043  1.00 10.00      A   
ATOM   1277  CG2 VAL   144      36.046 -21.040 -12.579  1.00 10.00      A   
ATOM   1278  C   VAL   144      37.545 -22.303 -15.910  1.00 10.00      A   
ATOM   1279  O   VAL   144      37.555 -23.507 -16.177  1.00 10.00      A   
ATOM   1280  N   ALA   145      37.563 -21.356 -16.839  1.00 10.00      A   
ATOM   1281  HN  ALA   145      37.559 -20.412 -16.559  1.00 10.00      A   
ATOM   1282  CA  ALA   145      37.581 -21.671 -18.263  1.00 10.00      A   
ATOM   1283  CB  ALA   145      37.440 -20.406 -19.094  1.00 10.00      A   
ATOM   1284  C   ALA   145      38.856 -22.418 -18.638  1.00 10.00      A   
ATOM   1285  O   ALA   145      38.831 -23.334 -19.457  1.00 10.00      A   
ATOM   1286  N   LYS   146      39.963 -22.028 -18.025  1.00 10.00      A   
ATOM   1287  HN  LYS   146      39.918 -21.282 -17.384  1.00 10.00      A   
ATOM   1288  CA  LYS   146      41.247 -22.663 -18.290  1.00 10.00      A   
ATOM   1289  CB  LYS   146      42.401 -21.739 -17.899  1.00 10.00      A   
ATOM   1290  CG  LYS   146      42.518 -20.503 -18.776  1.00 10.00      A   
ATOM   1291  CD  LYS   146      43.337 -19.417 -18.102  1.00 10.00      A   
ATOM   1292  CE  LYS   146      43.212 -18.099 -18.849  1.00 10.00      A   
ATOM   1293  NZ  LYS   146      43.891 -16.990 -18.133  1.00 10.00      A   
ATOM   1294  HZ1 LYS   146      43.474 -16.872 -17.179  1.00 10.00      A   
ATOM   1295  HZ2 LYS   146      43.782 -16.100 -18.661  1.00 10.00      A   
ATOM   1296  HZ3 LYS   146      44.903 -17.198 -18.031  1.00 10.00      A   
ATOM   1297  C   LYS   146      41.362 -23.999 -17.565  1.00 10.00      A   
ATOM   1298  O   LYS   146      42.029 -24.917 -18.043  1.00 10.00      A   
ATOM   1299  N   ALA   147      40.699 -24.105 -16.416  1.00 10.00      A   
ATOM   1300  HN  ALA   147      40.189 -23.333 -16.088  1.00 10.00      A   
ATOM   1301  CA  ALA   147      40.724 -25.330 -15.625  1.00 10.00      A   
ATOM   1302  CB  ALA   147      40.218 -25.066 -14.213  1.00 10.00      A   
ATOM   1303  C   ALA   147      39.907 -26.437 -16.288  1.00 10.00      A   
ATOM   1304  O   ALA   147      40.335 -27.593 -16.341  1.00 10.00      A   
ATOM   1305  N   ARG   148      38.730 -26.079 -16.795  1.00 10.00      A   
ATOM   1306  HN  ARG   148      38.437 -25.141 -16.716  1.00 10.00      A   
ATOM   1307  CA  ARG   148      37.857 -27.049 -17.454  1.00 10.00      A   
ATOM   1308  CB  ARG   148      36.382 -26.699 -17.236  1.00 10.00      A   
ATOM   1309  CG  ARG   148      35.937 -26.692 -15.781  1.00 10.00      A   
ATOM   1310  CD  ARG   148      36.199 -28.027 -15.104  1.00 10.00      A   
ATOM   1311  NE  ARG   148      35.353 -29.104 -15.617  1.00 10.00      A   
ATOM   1312  HE  ARG   148      34.766 -28.896 -16.381  1.00 10.00      A   
ATOM   1313  CZ  ARG   148      35.335 -30.339 -15.109  1.00 10.00      A   
ATOM   1314  NH1 ARG   148      36.131 -30.659 -14.094  1.00 10.00      A   
ATOM   1315 HH11 ARG   148      36.768 -29.942 -13.677  1.00 10.00      A   
ATOM   1316 HH12 ARG   148      36.117 -31.624 -13.703  1.00 10.00      A   
ATOM   1317  NH2 ARG   148      34.521 -31.255 -15.617  1.00 10.00      A   
ATOM   1318 HH21 ARG   148      34.510 -32.224 -15.228  1.00 10.00      A   
ATOM   1319 HH22 ARG   148      33.872 -31.006 -16.409  1.00 10.00      A   
ATOM   1320  C   ARG   148      38.154 -27.140 -18.946  1.00 10.00      A   
ATOM   1321  O   ARG   148      37.672 -28.048 -19.623  1.00 10.00      A   
ATOM   1322  N   ASN   149      38.953 -26.196 -19.444  1.00 10.00      A   
ATOM   1323  HN  ASN   149      39.304 -25.508 -18.842  1.00 10.00      A   
ATOM   1324  CA  ASN   149      39.319 -26.142 -20.861  1.00 10.00      A   
ATOM   1325  CB  ASN   149      40.107 -27.387 -21.285  1.00 10.00      A   
ATOM   1326  CG  ASN   149      40.569 -27.345 -22.732  1.00 10.00      A   
ATOM   1327  OD1 ASN   149      40.833 -26.277 -23.292  1.00 10.00      A   
ATOM   1328  ND2 ASN   149      40.661 -28.510 -23.351  1.00 10.00      A   
ATOM   1329 HD21 ASN   149      40.429 -29.323 -22.850  1.00 10.00      A   
ATOM   1330 HD22 ASN   149      40.960 -28.514 -24.286  1.00 10.00      A   
ATOM   1331  C   ASN   149      38.076 -25.936 -21.723  1.00 10.00      A   
ATOM   1332  O   ASN   149      37.729 -26.763 -22.570  1.00 10.00      A   
ATOM   1333  N   LEU   150      37.397 -24.826 -21.486  1.00 10.00      A   
ATOM   1334  HN  LEU   150      37.728 -24.200 -20.801  1.00 10.00      A   
ATOM   1335  CA  LEU   150      36.184 -24.499 -22.221  1.00 10.00      A   
ATOM   1336  CB  LEU   150      34.947 -24.652 -21.329  1.00 10.00      A   
ATOM   1337  CG  LEU   150      34.594 -26.076 -20.884  1.00 10.00      A   
ATOM   1338  CD1 LEU   150      33.407 -26.057 -19.933  1.00 10.00      A   
ATOM   1339  CD2 LEU   150      34.299 -26.963 -22.086  1.00 10.00      A   
ATOM   1340  C   LEU   150      36.251 -23.087 -22.798  1.00 10.00      A   
ATOM   1341  O   LEU   150      37.229 -22.365 -22.594  1.00 10.00      A   
ATOM   1342  N   SER   151      35.208 -22.699 -23.517  1.00 10.00      A   
ATOM   1343  HN  SER   151      34.450 -23.312 -23.631  1.00 10.00      A   
ATOM   1344  CA  SER   151      35.149 -21.383 -24.135  1.00 10.00      A   
ATOM   1345  CB  SER   151      34.236 -21.422 -25.363  1.00 10.00      A   
ATOM   1346  OG  SER   151      34.122 -20.145 -25.970  1.00 10.00      A   
ATOM   1347  HG  SER   151      33.658 -20.235 -26.816  1.00 10.00      A   
ATOM   1348  C   SER   151      34.680 -20.325 -23.137  1.00 10.00      A   
ATOM   1349  O   SER   151      33.700 -20.525 -22.415  1.00 10.00      A   
ATOM   1350  N   VAL   152      35.391 -19.199 -23.107  1.00 10.00      A   
ATOM   1351  HN  VAL   152      36.153 -19.106 -23.717  1.00 10.00      A   
ATOM   1352  CA  VAL   152      35.077 -18.097 -22.205  1.00 10.00      A   
ATOM   1353  CB  VAL   152      36.135 -16.973 -22.311  1.00 10.00      A   
ATOM   1354  CG1 VAL   152      35.834 -15.838 -21.341  1.00 10.00      A   
ATOM   1355  CG2 VAL   152      37.533 -17.525 -22.071  1.00 10.00      A   
ATOM   1356  C   VAL   152      33.691 -17.519 -22.494  1.00 10.00      A   
ATOM   1357  O   VAL   152      32.856 -17.404 -21.592  1.00 10.00      A   
ATOM   1358  N   GLU   153      33.442 -17.181 -23.755  1.00 10.00      A   
ATOM   1359  HN  GLU   153      34.137 -17.320 -24.432  1.00 10.00      A   
ATOM   1360  CA  GLU   153      32.163 -16.609 -24.158  1.00 10.00      A   
ATOM   1361  CB  GLU   153      32.203 -16.157 -25.618  1.00 10.00      A   
ATOM   1362  CG  GLU   153      33.233 -15.073 -25.893  1.00 10.00      A   
ATOM   1363  CD  GLU   153      32.977 -14.342 -27.192  1.00 10.00      A   
ATOM   1364  OE1 GLU   153      33.484 -14.790 -28.243  1.00 10.00      A   
ATOM   1365  OE2 GLU   153      32.267 -13.313 -27.168  1.00 10.00      A   
ATOM   1366  C   GLU   153      31.014 -17.583 -23.916  1.00 10.00      A   
ATOM   1367  O   GLU   153      29.936 -17.185 -23.472  1.00 10.00      A   
ATOM   1368  N   GLN   154      31.259 -18.860 -24.182  1.00 10.00      A   
ATOM   1369  HN  GLN   154      32.140 -19.118 -24.526  1.00 10.00      A   
ATOM   1370  CA  GLN   154      30.242 -19.882 -23.974  1.00 10.00      A   
ATOM   1371  CB  GLN   154      30.682 -21.225 -24.552  1.00 10.00      A   
ATOM   1372  CG  GLN   154      30.836 -21.214 -26.064  1.00 10.00      A   
ATOM   1373  CD  GLN   154      29.550 -20.865 -26.788  1.00 10.00      A   
ATOM   1374  OE1 GLN   154      28.455 -21.207 -26.341  1.00 10.00      A   
ATOM   1375  NE2 GLN   154      29.673 -20.169 -27.904  1.00 10.00      A   
ATOM   1376 HE21 GLN   154      30.576 -19.918 -28.197  1.00 10.00      A   
ATOM   1377 HE22 GLN   154      28.857 -19.931 -28.395  1.00 10.00      A   
ATOM   1378  C   GLN   154      29.922 -20.006 -22.490  1.00 10.00      A   
ATOM   1379  O   GLN   154      28.767 -20.181 -22.105  1.00 10.00      A   
ATOM   1380  N   LEU   155      30.954 -19.895 -21.660  1.00 10.00      A   
ATOM   1381  HN  LEU   155      31.858 -19.772 -22.029  1.00 10.00      A   
ATOM   1382  CA  LEU   155      30.780 -19.964 -20.217  1.00 10.00      A   
ATOM   1383  CB  LEU   155      32.137 -20.053 -19.508  1.00 10.00      A   
ATOM   1384  CG  LEU   155      32.099 -20.235 -17.987  1.00 10.00      A   
ATOM   1385  CD1 LEU   155      31.326 -21.491 -17.612  1.00 10.00      A   
ATOM   1386  CD2 LEU   155      33.509 -20.284 -17.422  1.00 10.00      A   
ATOM   1387  C   LEU   155      30.000 -18.743 -19.736  1.00 10.00      A   
ATOM   1388  O   LEU   155      29.184 -18.834 -18.823  1.00 10.00      A   
ATOM   1389  N   THR   156      30.241 -17.604 -20.383  1.00 10.00      A   
ATOM   1390  HN  THR   156      30.895 -17.601 -21.115  1.00 10.00      A   
ATOM   1391  CA  THR   156      29.552 -16.367 -20.040  1.00 10.00      A   
ATOM   1392  CB  THR   156      30.075 -15.180 -20.882  1.00 10.00      A   
ATOM   1393  OG1 THR   156      31.508 -15.141 -20.833  1.00 10.00      A   
ATOM   1394  HG1 THR   156      31.857 -16.036 -20.769  1.00 10.00      A   
ATOM   1395  CG2 THR   156      29.524 -13.860 -20.360  1.00 10.00      A   
ATOM   1396  C   THR   156      28.049 -16.532 -20.274  1.00 10.00      A   
ATOM   1397  O   THR   156      27.233 -16.156 -19.431  1.00 10.00      A   
ATOM   1398  N   GLN   157      27.700 -17.129 -21.411  1.00 10.00      A   
ATOM   1399  HN  GLN   157      28.403 -17.423 -22.031  1.00 10.00      A   
ATOM   1400  CA  GLN   157      26.303 -17.357 -21.765  1.00 10.00      A   
ATOM   1401  CB  GLN   157      26.199 -17.978 -23.159  1.00 10.00      A   
ATOM   1402  CG  GLN   157      24.817 -17.865 -23.778  1.00 10.00      A   
ATOM   1403  CD  GLN   157      24.529 -16.469 -24.295  1.00 10.00      A   
ATOM   1404  OE1 GLN   157      25.428 -15.770 -24.760  1.00 10.00      A   
ATOM   1405  NE2 GLN   157      23.279 -16.048 -24.208  1.00 10.00      A   
ATOM   1406 HE21 GLN   157      22.612 -16.652 -23.820  1.00 10.00      A   
ATOM   1407 HE22 GLN   157      23.067 -15.150 -24.546  1.00 10.00      A   
ATOM   1408  C   GLN   157      25.632 -18.269 -20.746  1.00 10.00      A   
ATOM   1409  O   GLN   157      24.494 -18.031 -20.338  1.00 10.00      A   
ATOM   1410  N   LEU   158      26.352 -19.306 -20.338  1.00 10.00      A   
ATOM   1411  HN  LEU   158      27.254 -19.432 -20.708  1.00 10.00      A   
ATOM   1412  CA  LEU   158      25.847 -20.265 -19.365  1.00 10.00      A   
ATOM   1413  CB  LEU   158      26.849 -21.409 -19.181  1.00 10.00      A   
ATOM   1414  CG  LEU   158      26.434 -22.533 -18.229  1.00 10.00      A   
ATOM   1415  CD1 LEU   158      25.158 -23.208 -18.712  1.00 10.00      A   
ATOM   1416  CD2 LEU   158      27.556 -23.547 -18.078  1.00 10.00      A   
ATOM   1417  C   LEU   158      25.561 -19.585 -18.027  1.00 10.00      A   
ATOM   1418  O   LEU   158      24.521 -19.813 -17.414  1.00 10.00      A   
ATOM   1419  N   ILE   159      26.488 -18.746 -17.585  1.00 10.00      A   
ATOM   1420  HN  ILE   159      27.305 -18.612 -18.116  1.00 10.00      A   
ATOM   1421  CA  ILE   159      26.326 -18.025 -16.328  1.00 10.00      A   
ATOM   1422  CB  ILE   159      27.614 -17.270 -15.939  1.00 10.00      A   
ATOM   1423  CG1 ILE   159      28.758 -18.265 -15.709  1.00 10.00      A   
ATOM   1424  CG2 ILE   159      27.392 -16.415 -14.698  1.00 10.00      A   
ATOM   1425  CD1 ILE   159      30.108 -17.615 -15.499  1.00 10.00      A   
ATOM   1426  C   ILE   159      25.151 -17.048 -16.421  1.00 10.00      A   
ATOM   1427  O   ILE   159      24.341 -16.935 -15.496  1.00 10.00      A   
ATOM   1428  N   ALA   160      25.044 -16.377 -17.562  1.00 10.00      A   
ATOM   1429  HN  ALA   160      25.713 -16.525 -18.267  1.00 10.00      A   
ATOM   1430  CA  ALA   160      23.970 -15.417 -17.795  1.00 10.00      A   
ATOM   1431  CB  ALA   160      24.230 -14.624 -19.067  1.00 10.00      A   
ATOM   1432  C   ALA   160      22.609 -16.105 -17.865  1.00 10.00      A   
ATOM   1433  O   ALA   160      21.567 -15.465 -17.701  1.00 10.00      A   
ATOM   1434  N   LYS   161      22.623 -17.411 -18.103  1.00 10.00      A   
ATOM   1435  HN  LYS   161      23.484 -17.862 -18.227  1.00 10.00      A   
ATOM   1436  CA  LYS   161      21.397 -18.189 -18.192  1.00 10.00      A   
ATOM   1437  CB  LYS   161      21.687 -19.584 -18.758  1.00 10.00      A   
ATOM   1438  CG  LYS   161      20.447 -20.432 -18.999  1.00 10.00      A   
ATOM   1439  CD  LYS   161      20.790 -21.909 -19.083  1.00 10.00      A   
ATOM   1440  CE  LYS   161      19.534 -22.761 -19.197  1.00 10.00      A   
ATOM   1441  NZ  LYS   161      19.806 -24.197 -18.922  1.00 10.00      A   
ATOM   1442  HZ1 LYS   161      18.916 -24.736 -18.913  1.00 10.00      A   
ATOM   1443  HZ2 LYS   161      20.267 -24.305 -17.994  1.00 10.00      A   
ATOM   1444  HZ3 LYS   161      20.431 -24.593 -19.654  1.00 10.00      A   
ATOM   1445  C   LYS   161      20.725 -18.307 -16.827  1.00 10.00      A   
ATOM   1446  O   LYS   161      19.504 -18.409 -16.735  1.00 10.00      A   
ATOM   1447  N   TYR   162      21.523 -18.272 -15.766  1.00 10.00      A   
ATOM   1448  HN  TYR   162      22.490 -18.160 -15.892  1.00 10.00      A   
ATOM   1449  CA  TYR   162      20.986 -18.389 -14.416  1.00 10.00      A   
ATOM   1450  CB  TYR   162      21.625 -19.562 -13.670  1.00 10.00      A   
ATOM   1451  CG  TYR   162      21.430 -20.887 -14.370  1.00 10.00      A   
ATOM   1452  CD1 TYR   162      22.493 -21.534 -14.988  1.00 10.00      A   
ATOM   1453  CD2 TYR   162      20.179 -21.485 -14.426  1.00 10.00      A   
ATOM   1454  CE1 TYR   162      22.312 -22.736 -15.644  1.00 10.00      A   
ATOM   1455  CE2 TYR   162      19.989 -22.688 -15.076  1.00 10.00      A   
ATOM   1456  CZ  TYR   162      21.059 -23.310 -15.683  1.00 10.00      A   
ATOM   1457  OH  TYR   162      20.872 -24.505 -16.342  1.00 10.00      A   
ATOM   1458  HH  TYR   162      21.391 -25.191 -15.909  1.00 10.00      A   
ATOM   1459  C   TYR   162      21.126 -17.085 -13.638  1.00 10.00      A   
ATOM   1460  O   TYR   162      21.140 -17.080 -12.404  1.00 10.00      A   
ATOM   1461  N   SER   163      21.225 -15.980 -14.365  1.00 10.00      A   
ATOM   1462  HN  SER   163      21.208 -16.048 -15.343  1.00 10.00      A   
ATOM   1463  CA  SER   163      21.341 -14.670 -13.745  1.00 10.00      A   
ATOM   1464  CB  SER   163      22.137 -13.721 -14.648  1.00 10.00      A   
ATOM   1465  OG  SER   163      23.427 -14.240 -14.931  1.00 10.00      A   
ATOM   1466  HG  SER   163      23.448 -15.187 -14.736  1.00 10.00      A   
ATOM   1467  C   SER   163      19.949 -14.100 -13.468  1.00 10.00      A   
ATOM   1468  O   SER   163      19.303 -13.542 -14.357  1.00 10.00      A   
ATOM   1469  N   GLN   164      19.490 -14.259 -12.234  1.00 10.00      A   
ATOM   1470  HN  GLN   164      20.065 -14.692 -11.564  1.00 10.00      A   
ATOM   1471  CA  GLN   164      18.175 -13.779 -11.834  1.00 10.00      A   
ATOM   1472  CB  GLN   164      17.703 -14.491 -10.564  1.00 10.00      A   
ATOM   1473  CG  GLN   164      17.420 -15.972 -10.759  1.00 10.00      A   
ATOM   1474  CD  GLN   164      16.830 -16.631  -9.526  1.00 10.00      A   
ATOM   1475  OE1 GLN   164      17.138 -16.256  -8.395  1.00 10.00      A   
ATOM   1476  NE2 GLN   164      15.976 -17.622  -9.734  1.00 10.00      A   
ATOM   1477 HE21 GLN   164      15.772 -17.874 -10.662  1.00 10.00      A   
ATOM   1478 HE22 GLN   164      15.581 -18.063  -8.954  1.00 10.00      A   
ATOM   1479  C   GLN   164      18.183 -12.270 -11.624  1.00 10.00      A   
ATOM   1480  O   GLN   164      18.859 -11.760 -10.728  1.00 10.00      A   
ATOM   1481  N   GLN   165      17.454 -11.565 -12.475  1.00 10.00      A   
ATOM   1482  HN  GLN   165      16.962 -12.033 -13.184  1.00 10.00      A   
ATOM   1483  CA  GLN   165      17.361 -10.116 -12.397  1.00 10.00      A   
ATOM   1484  CB  GLN   165      17.783  -9.488 -13.727  1.00 10.00      A   
ATOM   1485  CG  GLN   165      19.036 -10.110 -14.324  1.00 10.00      A   
ATOM   1486  CD  GLN   165      19.564  -9.347 -15.521  1.00 10.00      A   
ATOM   1487  OE1 GLN   165      18.815  -8.675 -16.228  1.00 10.00      A   
ATOM   1488  NE2 GLN   165      20.861  -9.454 -15.760  1.00 10.00      A   
ATOM   1489 HE21 GLN   165      21.399 -10.011 -15.160  1.00 10.00      A   
ATOM   1490 HE22 GLN   165      21.232  -8.974 -16.532  1.00 10.00      A   
ATOM   1491  C   GLN   165      15.932  -9.715 -12.050  1.00 10.00      A   
ATOM   1492  O   GLN   165      14.994 -10.078 -12.764  1.00 10.00      A   
ATOM   1493  N   PRO   166      15.748  -8.980 -10.942  1.00 10.00      A   
ATOM   1494  CA  PRO   166      14.421  -8.539 -10.488  1.00 10.00      A   
ATOM   1495  CB  PRO   166      14.713  -7.799  -9.178  1.00 10.00      A   
ATOM   1496  CG  PRO   166      16.151  -7.418  -9.271  1.00 10.00      A   
ATOM   1497  CD  PRO   166      16.818  -8.516 -10.045  1.00 10.00      A   
ATOM   1498  C   PRO   166      13.751  -7.596 -11.484  1.00 10.00      A   
ATOM   1499  O   PRO   166      14.395  -7.084 -12.406  1.00 10.00      A   
ATOM   1500  N   LEU   167      12.458  -7.367 -11.287  1.00 10.00      A   
ATOM   1501  HN  LEU   167      12.008  -7.796 -10.528  1.00 10.00      A   
ATOM   1502  CA  LEU   167      11.693  -6.491 -12.163  1.00 10.00      A   
ATOM   1503  CB  LEU   167      10.202  -6.564 -11.827  1.00 10.00      A   
ATOM   1504  CG  LEU   167       9.575  -7.962 -11.829  1.00 10.00      A   
ATOM   1505  CD1 LEU   167       8.107  -7.891 -11.435  1.00 10.00      A   
ATOM   1506  CD2 LEU   167       9.737  -8.626 -13.189  1.00 10.00      A   
ATOM   1507  C   LEU   167      12.189  -5.054 -12.053  1.00 10.00      A   
ATOM   1508  O   LEU   167      12.510  -4.416 -13.057  1.00 10.00      A   
ATOM   1509  N   VAL   168      12.266  -4.555 -10.828  1.00 10.00      A   
ATOM   1510  HN  VAL   168      12.012  -5.115 -10.063  1.00 10.00      A   
ATOM   1511  CA  VAL   168      12.724  -3.199 -10.589  1.00 10.00      A   
ATOM   1512  CB  VAL   168      11.881  -2.479  -9.515  1.00 10.00      A   
ATOM   1513  CG1 VAL   168      12.306  -1.023  -9.387  1.00 10.00      A   
ATOM   1514  CG2 VAL   168      10.398  -2.571  -9.849  1.00 10.00      A   
ATOM   1515  C   VAL   168      14.195  -3.188 -10.194  1.00 10.00      A   
ATOM   1516  O   VAL   168      14.571  -3.679  -9.127  1.00 10.00      A   
ATOM   1517  N   LYS   169      15.017  -2.610 -11.061  1.00 10.00      A   
ATOM   1518  HN  LYS   169      14.639  -2.233 -11.886  1.00 10.00      A   
ATOM   1519  CA  LYS   169      16.462  -2.526 -10.844  1.00 10.00      A   
ATOM   1520  CB  LYS   169      17.146  -1.929 -12.076  1.00 10.00      A   
ATOM   1521  CG  LYS   169      16.995  -2.753 -13.342  1.00 10.00      A   
ATOM   1522  CD  LYS   169      17.691  -2.086 -14.519  1.00 10.00      A   
ATOM   1523  CE  LYS   169      17.683  -2.979 -15.747  1.00 10.00      A   
ATOM   1524  NZ  LYS   169      18.475  -2.397 -16.862  1.00 10.00      A   
ATOM   1525  HZ1 LYS   169      18.533  -3.071 -17.652  1.00 10.00      A   
ATOM   1526  HZ2 LYS   169      19.440  -2.176 -16.542  1.00 10.00      A   
ATOM   1527  HZ3 LYS   169      18.029  -1.520 -17.201  1.00 10.00      A   
ATOM   1528  C   LYS   169      16.815  -1.691  -9.616  1.00 10.00      A   
ATOM   1529  O   LYS   169      17.943  -1.734  -9.126  1.00 10.00      A   
ATOM   1530  N   TYR   170      15.853  -0.929  -9.125  1.00 10.00      A   
ATOM   1531  HN  TYR   170      14.973  -0.936  -9.553  1.00 10.00      A   
ATOM   1532  CA  TYR   170      16.076  -0.080  -7.966  1.00 10.00      A   
ATOM   1533  CB  TYR   170      15.285   1.221  -8.097  1.00 10.00      A   
ATOM   1534  CG  TYR   170      15.488   1.900  -9.433  1.00 10.00      A   
ATOM   1535  CD1 TYR   170      14.512   1.841 -10.417  1.00 10.00      A   
ATOM   1536  CD2 TYR   170      16.664   2.583  -9.714  1.00 10.00      A   
ATOM   1537  CE1 TYR   170      14.699   2.444 -11.644  1.00 10.00      A   
ATOM   1538  CE2 TYR   170      16.858   3.192 -10.938  1.00 10.00      A   
ATOM   1539  CZ  TYR   170      15.872   3.117 -11.899  1.00 10.00      A   
ATOM   1540  OH  TYR   170      16.060   3.717 -13.124  1.00 10.00      A   
ATOM   1541  HH  TYR   170      16.987   3.636 -13.384  1.00 10.00      A   
ATOM   1542  C   TYR   170      15.738  -0.800  -6.667  1.00 10.00      A   
ATOM   1543  O   TYR   170      16.067  -0.324  -5.582  1.00 10.00      A   
ATOM   1544  N   ILE   171      15.089  -1.953  -6.779  1.00 10.00      A   
ATOM   1545  HN  ILE   171      14.863  -2.293  -7.671  1.00 10.00      A   
ATOM   1546  CA  ILE   171      14.723  -2.734  -5.604  1.00 10.00      A   
ATOM   1547  CB  ILE   171      13.390  -3.493  -5.801  1.00 10.00      A   
ATOM   1548  CG1 ILE   171      12.232  -2.504  -5.975  1.00 10.00      A   
ATOM   1549  CG2 ILE   171      13.125  -4.428  -4.627  1.00 10.00      A   
ATOM   1550  CD1 ILE   171      10.873  -3.156  -6.107  1.00 10.00      A   
ATOM   1551  C   ILE   171      15.838  -3.715  -5.250  1.00 10.00      A   
ATOM   1552  O   ILE   171      16.254  -3.810  -4.094  1.00 10.00      A   
ATOM   1553  N   GLY   172      16.335  -4.418  -6.257  1.00 10.00      A   
ATOM   1554  HN  GLY   172      15.984  -4.277  -7.162  1.00 10.00      A   
ATOM   1555  CA  GLY   172      17.394  -5.376  -6.038  1.00 10.00      A   
ATOM   1556  C   GLY   172      18.342  -5.442  -7.215  1.00 10.00      A   
ATOM   1557  O   GLY   172      18.041  -4.918  -8.289  1.00 10.00      A   
ATOM   1558  N   GLN   173      19.483  -6.081  -7.014  1.00 10.00      A   
ATOM   1559  HN  GLN   173      19.659  -6.475  -6.135  1.00 10.00      A   
ATOM   1560  CA  GLN   173      20.481  -6.221  -8.066  1.00 10.00      A   
ATOM   1561  CB  GLN   173      21.873  -5.861  -7.531  1.00 10.00      A   
ATOM   1562  CG  GLN   173      22.225  -6.517  -6.204  1.00 10.00      A   
ATOM   1563  CD  GLN   173      23.690  -6.359  -5.844  1.00 10.00      A   
ATOM   1564  OE1 GLN   173      24.346  -5.402  -6.256  1.00 10.00      A   
ATOM   1565  NE2 GLN   173      24.213  -7.294  -5.066  1.00 10.00      A   
ATOM   1566 HE21 GLN   173      23.632  -8.030  -4.768  1.00 10.00      A   
ATOM   1567 HE22 GLN   173      25.156  -7.213  -4.819  1.00 10.00      A   
ATOM   1568  C   GLN   173      20.478  -7.645  -8.617  1.00 10.00      A   
ATOM   1569  O   GLN   173      20.069  -8.579  -7.921  1.00 10.00      A   
ATOM   1570  N   PRO   174      20.906  -7.827  -9.879  1.00 10.00      A   
ATOM   1571  CA  PRO   174      20.963  -9.149 -10.518  1.00 10.00      A   
ATOM   1572  CB  PRO   174      21.578  -8.859 -11.891  1.00 10.00      A   
ATOM   1573  CG  PRO   174      21.289  -7.420 -12.133  1.00 10.00      A   
ATOM   1574  CD  PRO   174      21.357  -6.761 -10.788  1.00 10.00      A   
ATOM   1575  C   PRO   174      21.862 -10.101  -9.741  1.00 10.00      A   
ATOM   1576  O   PRO   174      22.971  -9.739  -9.344  1.00 10.00      A   
ATOM   1577  N   VAL   175      21.385 -11.314  -9.529  1.00 10.00      A   
ATOM   1578  HN  VAL   175      20.501 -11.556  -9.888  1.00 10.00      A   
ATOM   1579  CA  VAL   175      22.143 -12.304  -8.785  1.00 10.00      A   
ATOM   1580  CB  VAL   175      21.456 -12.617  -7.440  1.00 10.00      A   
ATOM   1581  CG1 VAL   175      20.275 -13.561  -7.608  1.00 10.00      A   
ATOM   1582  CG2 VAL   175      22.451 -13.130  -6.417  1.00 10.00      A   
ATOM   1583  C   VAL   175      22.346 -13.579  -9.608  1.00 10.00      A   
ATOM   1584  O   VAL   175      21.530 -13.906 -10.469  1.00 10.00      A   
ATOM   1585  N   VAL   176      23.445 -14.279  -9.357  1.00 10.00      A   
ATOM   1586  HN  VAL   176      24.064 -13.967  -8.656  1.00 10.00      A   
ATOM   1587  CA  VAL   176      23.761 -15.504 -10.083  1.00 10.00      A   
ATOM   1588  CB  VAL   176      25.163 -15.430 -10.723  1.00 10.00      A   
ATOM   1589  CG1 VAL   176      25.396 -16.611 -11.650  1.00 10.00      A   
ATOM   1590  CG2 VAL   176      25.346 -14.121 -11.474  1.00 10.00      A   
ATOM   1591  C   VAL   176      23.692 -16.721  -9.162  1.00 10.00      A   
ATOM   1592  O   VAL   176      24.313 -16.740  -8.097  1.00 10.00      A   
ATOM   1593  N   ASN   177      22.943 -17.736  -9.583  1.00 10.00      A   
ATOM   1594  HN  ASN   177      22.489 -17.665 -10.449  1.00 10.00      A   
ATOM   1595  CA  ASN   177      22.786 -18.957  -8.797  1.00 10.00      A   
ATOM   1596  CB  ASN   177      21.517 -19.708  -9.205  1.00 10.00      A   
ATOM   1597  CG  ASN   177      20.291 -19.223  -8.461  1.00 10.00      A   
ATOM   1598  OD1 ASN   177      19.972 -19.714  -7.373  1.00 10.00      A   
ATOM   1599  ND2 ASN   177      19.591 -18.260  -9.039  1.00 10.00      A   
ATOM   1600 HD21 ASN   177      19.897 -17.920  -9.907  1.00 10.00      A   
ATOM   1601 HD22 ASN   177      18.803 -17.917  -8.571  1.00 10.00      A   
ATOM   1602  C   ASN   177      24.001 -19.861  -8.945  1.00 10.00      A   
ATOM   1603  O   ASN   177      24.302 -20.342 -10.039  1.00 10.00      A   
ATOM   1604  N   ILE   178      24.698 -20.091  -7.842  1.00 10.00      A   
ATOM   1605  HN  ILE   178      24.406 -19.680  -6.994  1.00 10.00      A   
ATOM   1606  CA  ILE   178      25.893 -20.925  -7.853  1.00 10.00      A   
ATOM   1607  CB  ILE   178      26.780 -20.670  -6.614  1.00 10.00      A   
ATOM   1608  CG1 ILE   178      27.100 -19.177  -6.482  1.00 10.00      A   
ATOM   1609  CG2 ILE   178      28.064 -21.484  -6.697  1.00 10.00      A   
ATOM   1610  CD1 ILE   178      27.782 -18.809  -5.180  1.00 10.00      A   
ATOM   1611  C   ILE   178      25.553 -22.414  -7.944  1.00 10.00      A   
ATOM   1612  O   ILE   178      26.134 -23.144  -8.752  1.00 10.00      A   
ATOM   1613  N   VAL   179      24.599 -22.856  -7.133  1.00 10.00      A   
ATOM   1614  HN  VAL   179      24.144 -22.222  -6.542  1.00 10.00      A   
ATOM   1615  CA  VAL   179      24.202 -24.264  -7.115  1.00 10.00      A   
ATOM   1616  CB  VAL   179      23.168 -24.569  -6.007  1.00 10.00      A   
ATOM   1617  CG1 VAL   179      22.734 -26.030  -6.052  1.00 10.00      A   
ATOM   1618  CG2 VAL   179      23.740 -24.232  -4.639  1.00 10.00      A   
ATOM   1619  C   VAL   179      23.663 -24.711  -8.471  1.00 10.00      A   
ATOM   1620  O   VAL   179      24.142 -25.692  -9.040  1.00 10.00      A   
ATOM   1621  N   GLU   180      22.689 -23.971  -8.991  1.00 10.00      A   
ATOM   1622  HN  GLU   180      22.364 -23.187  -8.493  1.00 10.00      A   
ATOM   1623  CA  GLU   180      22.083 -24.298 -10.279  1.00 10.00      A   
ATOM   1624  CB  GLU   180      20.966 -23.310 -10.634  1.00 10.00      A   
ATOM   1625  CG  GLU   180      19.794 -23.324  -9.663  1.00 10.00      A   
ATOM   1626  CD  GLU   180      18.514 -22.792 -10.278  1.00 10.00      A   
ATOM   1627  OE1 GLU   180      17.897 -23.513 -11.094  1.00 10.00      A   
ATOM   1628  OE2 GLU   180      18.107 -21.659  -9.940  1.00 10.00      A   
ATOM   1629  C   GLU   180      23.121 -24.375 -11.401  1.00 10.00      A   
ATOM   1630  O   GLU   180      23.050 -25.252 -12.263  1.00 10.00      A   
ATOM   1631  N   LEU   181      24.090 -23.465 -11.379  1.00 10.00      A   
ATOM   1632  HN  LEU   181      24.098 -22.793 -10.666  1.00 10.00      A   
ATOM   1633  CA  LEU   181      25.134 -23.437 -12.398  1.00 10.00      A   
ATOM   1634  CB  LEU   181      25.955 -22.149 -12.307  1.00 10.00      A   
ATOM   1635  CG  LEU   181      27.041 -21.972 -13.372  1.00 10.00      A   
ATOM   1636  CD1 LEU   181      26.426 -21.854 -14.756  1.00 10.00      A   
ATOM   1637  CD2 LEU   181      27.912 -20.766 -13.062  1.00 10.00      A   
ATOM   1638  C   LEU   181      26.054 -24.649 -12.288  1.00 10.00      A   
ATOM   1639  O   LEU   181      26.326 -25.325 -13.283  1.00 10.00      A   
ATOM   1640  N   ASN   182      26.514 -24.927 -11.072  1.00 10.00      A   
ATOM   1641  HN  ASN   182      26.244 -24.358 -10.317  1.00 10.00      A   
ATOM   1642  CA  ASN   182      27.411 -26.054 -10.829  1.00 10.00      A   
ATOM   1643  CB  ASN   182      27.857 -26.098  -9.365  1.00 10.00      A   
ATOM   1644  CG  ASN   182      29.062 -25.217  -9.092  1.00 10.00      A   
ATOM   1645  OD1 ASN   182      29.934 -25.046  -9.945  1.00 10.00      A   
ATOM   1646  ND2 ASN   182      29.124 -24.650  -7.898  1.00 10.00      A   
ATOM   1647 HD21 ASN   182      28.401 -24.828  -7.264  1.00 10.00      A   
ATOM   1648 HD22 ASN   182      29.890 -24.070  -7.698  1.00 10.00      A   
ATOM   1649  C   ASN   182      26.769 -27.375 -11.234  1.00 10.00      A   
ATOM   1650  O   ASN   182      27.447 -28.293 -11.691  1.00 10.00      A   
ATOM   1651  N   LEU   183      25.457 -27.469 -11.068  1.00 10.00      A   
ATOM   1652  HN  LEU   183      24.963 -26.711 -10.688  1.00 10.00      A   
ATOM   1653  CA  LEU   183      24.739 -28.678 -11.436  1.00 10.00      A   
ATOM   1654  CB  LEU   183      23.382 -28.739 -10.734  1.00 10.00      A   
ATOM   1655  CG  LEU   183      23.420 -28.857  -9.209  1.00 10.00      A   
ATOM   1656  CD1 LEU   183      22.012 -28.928  -8.640  1.00 10.00      A   
ATOM   1657  CD2 LEU   183      24.234 -30.069  -8.784  1.00 10.00      A   
ATOM   1658  C   LEU   183      24.564 -28.754 -12.948  1.00 10.00      A   
ATOM   1659  O   LEU   183      24.671 -29.823 -13.545  1.00 10.00      A   
ATOM   1660  N   ALA   184      24.317 -27.605 -13.563  1.00 10.00      A   
ATOM   1661  HN  ALA   184      24.254 -26.783 -13.030  1.00 10.00      A   
ATOM   1662  CA  ALA   184      24.134 -27.527 -15.006  1.00 10.00      A   
ATOM   1663  CB  ALA   184      23.653 -26.143 -15.409  1.00 10.00      A   
ATOM   1664  C   ALA   184      25.424 -27.876 -15.736  1.00 10.00      A   
ATOM   1665  O   ALA   184      25.405 -28.584 -16.747  1.00 10.00      A   
ATOM   1666  N   LEU   185      26.541 -27.387 -15.209  1.00 10.00      A   
ATOM   1667  HN  LEU   185      26.485 -26.835 -14.396  1.00 10.00      A   
ATOM   1668  CA  LEU   185      27.845 -27.641 -15.804  1.00 10.00      A   
ATOM   1669  CB  LEU   185      28.934 -26.834 -15.096  1.00 10.00      A   
ATOM   1670  CG  LEU   185      30.348 -26.978 -15.669  1.00 10.00      A   
ATOM   1671  CD1 LEU   185      30.450 -26.308 -17.031  1.00 10.00      A   
ATOM   1672  CD2 LEU   185      31.381 -26.416 -14.707  1.00 10.00      A   
ATOM   1673  C   LEU   185      28.182 -29.125 -15.757  1.00 10.00      A   
ATOM   1674  O   LEU   185      28.789 -29.663 -16.682  1.00 10.00      A   
ATOM   1675  N   ASP   186      27.781 -29.784 -14.676  1.00 10.00      A   
ATOM   1676  HN  ASP   186      27.311 -29.295 -13.965  1.00 10.00      A   
ATOM   1677  CA  ASP   186      28.034 -31.213 -14.516  1.00 10.00      A   
ATOM   1678  CB  ASP   186      27.614 -31.689 -13.124  1.00 10.00      A   
ATOM   1679  CG  ASP   186      28.764 -32.280 -12.335  1.00 10.00      A   
ATOM   1680  OD1 ASP   186      29.467 -31.516 -11.640  1.00 10.00      A   
ATOM   1681  OD2 ASP   186      28.969 -33.511 -12.393  1.00 10.00      A   
ATOM   1682  C   ASP   186      27.299 -32.009 -15.587  1.00 10.00      A   
ATOM   1683  O   ASP   186      27.768 -33.056 -16.031  1.00 10.00      A   
ATOM   1684  N   LYS   187      26.148 -31.496 -16.002  1.00 10.00      A   
ATOM   1685  HN  LYS   187      25.825 -30.663 -15.598  1.00 10.00      A   
ATOM   1686  CA  LYS   187      25.344 -32.142 -17.031  1.00 10.00      A   
ATOM   1687  CB  LYS   187      23.895 -31.664 -16.959  1.00 10.00      A   
ATOM   1688  CG  LYS   187      23.185 -31.985 -15.658  1.00 10.00      A   
ATOM   1689  CD  LYS   187      21.738 -31.517 -15.698  1.00 10.00      A   
ATOM   1690  CE  LYS   187      20.987 -31.926 -14.445  1.00 10.00      A   
ATOM   1691  NZ  LYS   187      21.112 -33.382 -14.181  1.00 10.00      A   
ATOM   1692  HZ1 LYS   187      20.506 -33.655 -13.375  1.00 10.00      A   
ATOM   1693  HZ2 LYS   187      22.096 -33.619 -13.950  1.00 10.00      A   
ATOM   1694  HZ3 LYS   187      20.827 -33.927 -15.017  1.00 10.00      A   
ATOM   1695  C   LYS   187      25.902 -31.843 -18.417  1.00 10.00      A   
ATOM   1696  O   LYS   187      25.828 -32.675 -19.325  1.00 10.00      A   
ATOM   1697  N   LEU   188      26.460 -30.648 -18.574  1.00 10.00      A   
ATOM   1698  HN  LEU   188      26.485 -30.029 -17.811  1.00 10.00      A   
ATOM   1699  CA  LEU   188      27.028 -30.227 -19.848  1.00 10.00      A   
ATOM   1700  CB  LEU   188      27.163 -28.705 -19.914  1.00 10.00      A   
ATOM   1701  CG  LEU   188      25.853 -27.912 -19.949  1.00 10.00      A   
ATOM   1702  CD1 LEU   188      26.131 -26.435 -20.164  1.00 10.00      A   
ATOM   1703  CD2 LEU   188      24.921 -28.447 -21.024  1.00 10.00      A   
ATOM   1704  C   LEU   188      28.373 -30.896 -20.099  1.00 10.00      A   
ATOM   1705  O   LEU   188      28.910 -30.838 -21.202  1.00 10.00      A   
ATOM   1706  N   ASP   189      28.915 -31.527 -19.069  1.00 10.00      A   
ATOM   1707  HN  ASP   189      28.455 -31.517 -18.203  1.00 10.00      A   
ATOM   1708  CA  ASP   189      30.187 -32.225 -19.189  1.00 10.00      A   
ATOM   1709  CB  ASP   189      31.048 -32.023 -17.946  1.00 10.00      A   
ATOM   1710  CG  ASP   189      32.174 -31.040 -18.184  1.00 10.00      A   
ATOM   1711  OD1 ASP   189      32.618 -30.899 -19.346  1.00 10.00      A   
ATOM   1712  OD2 ASP   189      32.624 -30.401 -17.212  1.00 10.00      A   
ATOM   1713  C   ASP   189      29.952 -33.704 -19.447  1.00 10.00      A   
ATOM   1714  O   ASP   189      30.885 -34.507 -19.460  1.00 10.00      A   
ATOM   1715  N   GLU   190      28.689 -34.045 -19.653  1.00 10.00      A   
ATOM   1716  HN  GLU   190      28.003 -33.348 -19.625  1.00 10.00      A   
ATOM   1717  CB  GLU   190      27.460 -35.987 -18.780  1.00 10.00      A   
ATOM   1718  CG  GLU   190      28.244 -36.236 -17.504  1.00 10.00      A   
ATOM   1719  CD  GLU   190      27.644 -37.348 -16.667  1.00 10.00      A   
ATOM   1720  OE1 GLU   190      26.445 -37.268 -16.322  1.00 10.00      A   
ATOM   1721  OE2 GLU   190      28.370 -38.314 -16.349  1.00 10.00      A   
ATOM   1722  CA  GLU   190      28.285 -35.411 -19.935  1.00 10.00      A   
ATOM   1723  C   GLU   190      27.459 -35.433 -21.213  1.00 10.00      A   
ATOM   1724  O   GLU   190      27.633 -34.515 -22.044  1.00 10.00      A   
ATOM   1725  OXT GLU   190      26.636 -36.354 -21.384  1.00 10.00      A   
ATOM   1726  CB  LYS     4      -6.589   9.039 -13.598  1.00 10.00      B   
ATOM   1727  CG  LYS     4      -7.719  10.046 -13.466  1.00 10.00      B   
ATOM   1728  CD  LYS     4      -8.760   9.587 -12.456  1.00 10.00      B   
ATOM   1729  CE  LYS     4     -10.056  10.371 -12.600  1.00 10.00      B   
ATOM   1730  NZ  LYS     4      -9.852  11.825 -12.360  1.00 10.00      B   
ATOM   1731  HZ1 LYS     4      -9.603  11.992 -11.362  1.00 10.00      B   
ATOM   1732  HZ2 LYS     4     -10.721  12.354 -12.581  1.00 10.00      B   
ATOM   1733  HZ3 LYS     4      -9.084  12.184 -12.961  1.00 10.00      B   
ATOM   1734  C   LYS     4      -4.662   8.164 -14.924  1.00 10.00      B   
ATOM   1735  O   LYS     4      -5.090   7.023 -15.086  1.00 10.00      B   
ATOM   1736  N   LYS     4      -6.365   9.582 -15.998  1.00 10.00      B   
ATOM   1737  HT1 LYS     4      -6.946  10.437 -15.905  1.00 10.00      B   
ATOM   1738  HT2 LYS     4      -6.987   8.776 -16.211  1.00 10.00      B   
ATOM   1739  HT3 LYS     4      -5.701   9.709 -16.788  1.00 10.00      B   
ATOM   1740  CA  LYS     4      -5.620   9.332 -14.745  1.00 10.00      B   
ATOM   1741  N   GLN     5      -3.368   8.454 -14.907  1.00 10.00      B   
ATOM   1742  HN  GLN     5      -3.089   9.387 -14.780  1.00 10.00      B   
ATOM   1743  CA  GLN     5      -2.352   7.422 -15.071  1.00 10.00      B   
ATOM   1744  CB  GLN     5      -1.169   7.953 -15.884  1.00 10.00      B   
ATOM   1745  CG  GLN     5      -1.559   8.619 -17.197  1.00 10.00      B   
ATOM   1746  CD  GLN     5      -0.368   8.899 -18.092  1.00 10.00      B   
ATOM   1747  OE1 GLN     5       0.755   9.074 -17.621  1.00 10.00      B   
ATOM   1748  NE2 GLN     5      -0.609   8.962 -19.390  1.00 10.00      B   
ATOM   1749 HE21 GLN     5      -1.531   8.829 -19.698  1.00 10.00      B   
ATOM   1750 HE22 GLN     5       0.143   9.137 -19.994  1.00 10.00      B   
ATOM   1751  C   GLN     5      -1.875   6.913 -13.716  1.00 10.00      B   
ATOM   1752  O   GLN     5      -1.678   5.710 -13.530  1.00 10.00      B   
ATOM   1753  N   LEU     6      -1.675   7.846 -12.779  1.00 10.00      B   
ATOM   1754  HN  LEU     6      -1.837   8.787 -13.009  1.00 10.00      B   
ATOM   1755  CA  LEU     6      -1.228   7.521 -11.421  1.00 10.00      B   
ATOM   1756  CB  LEU     6      -2.213   6.571 -10.725  1.00 10.00      B   
ATOM   1757  CG  LEU     6      -3.682   7.009 -10.711  1.00 10.00      B   
ATOM   1758  CD1 LEU     6      -4.580   5.864 -10.272  1.00 10.00      B   
ATOM   1759  CD2 LEU     6      -3.878   8.221  -9.813  1.00 10.00      B   
ATOM   1760  C   LEU     6       0.191   6.945 -11.397  1.00 10.00      B   
ATOM   1761  O   LEU     6       0.643   6.422 -10.375  1.00 10.00      B   
ATOM   1762  N   ALA     7       0.894   7.056 -12.518  1.00 10.00      B   
ATOM   1763  HN  ALA     7       0.487   7.494 -13.294  1.00 10.00      B   
ATOM   1764  CA  ALA     7       2.254   6.544 -12.623  1.00 10.00      B   
ATOM   1765  CB  ALA     7       2.242   5.083 -13.046  1.00 10.00      B   
ATOM   1766  C   ALA     7       3.082   7.376 -13.598  1.00 10.00      B   
ATOM   1767  O   ALA     7       3.044   7.154 -14.811  1.00 10.00      B   
ATOM   1768  N   LEU     8       3.813   8.342 -13.059  1.00 10.00      B   
ATOM   1769  HN  LEU     8       3.789   8.470 -12.085  1.00 10.00      B   
ATOM   1770  CA  LEU     8       4.657   9.216 -13.858  1.00 10.00      B   
ATOM   1771  CB  LEU     8       3.887  10.474 -14.273  1.00 10.00      B   
ATOM   1772  CG  LEU     8       3.068  10.374 -15.561  1.00 10.00      B   
ATOM   1773  CD1 LEU     8       2.215  11.621 -15.744  1.00 10.00      B   
ATOM   1774  CD2 LEU     8       3.983  10.173 -16.761  1.00 10.00      B   
ATOM   1775  C   LEU     8       5.893   9.612 -13.063  1.00 10.00      B   
ATOM   1776  O   LEU     8       5.786  10.266 -12.026  1.00 10.00      B   
ATOM   1777  N   PHE     9       7.058   9.204 -13.540  1.00 10.00      B   
ATOM   1778  HN  PHE     9       7.078   8.680 -14.369  1.00 10.00      B   
ATOM   1779  CA  PHE     9       8.310   9.522 -12.870  1.00 10.00      B   
ATOM   1780  CB  PHE     9       9.344   8.414 -13.089  1.00 10.00      B   
ATOM   1781  CG  PHE     9      10.626   8.629 -12.335  1.00 10.00      B   
ATOM   1782  CD1 PHE     9      10.626   8.718 -10.952  1.00 10.00      B   
ATOM   1783  CD2 PHE     9      11.831   8.750 -13.008  1.00 10.00      B   
ATOM   1784  CE1 PHE     9      11.801   8.925 -10.256  1.00 10.00      B   
ATOM   1785  CE2 PHE     9      13.010   8.954 -12.319  1.00 10.00      B   
ATOM   1786  CZ  PHE     9      12.996   9.043 -10.940  1.00 10.00      B   
ATOM   1787  C   PHE     9       8.851  10.863 -13.354  1.00 10.00      B   
ATOM   1788  O   PHE     9       9.058  11.782 -12.561  1.00 10.00      B   
ATOM   1789  N   GLU    10       9.078  10.966 -14.658  1.00 10.00      B   
ATOM   1790  HN  GLU    10       8.898  10.194 -15.237  1.00 10.00      B   
ATOM   1791  CA  GLU    10       9.581  12.194 -15.254  1.00 10.00      B   
ATOM   1792  CB  GLU    10      10.932  11.967 -15.935  1.00 10.00      B   
ATOM   1793  CG  GLU    10      12.097  11.797 -14.973  1.00 10.00      B   
ATOM   1794  CD  GLU    10      13.436  12.004 -15.643  1.00 10.00      B   
ATOM   1795  OE1 GLU    10      13.980  11.034 -16.213  1.00 10.00      B   
ATOM   1796  OE2 GLU    10      13.954  13.142 -15.604  1.00 10.00      B   
ATOM   1797  C   GLU    10       8.569  12.755 -16.251  1.00 10.00      B   
ATOM   1798  O   GLU    10       8.630  12.461 -17.445  1.00 10.00      B   
ATOM   1799  N   PRO    11       7.614  13.571 -15.770  1.00 10.00      B   
ATOM   1800  CA  PRO    11       6.573  14.172 -16.605  1.00 10.00      B   
ATOM   1801  CB  PRO    11       5.483  14.575 -15.596  1.00 10.00      B   
ATOM   1802  CG  PRO    11       5.959  14.088 -14.264  1.00 10.00      B   
ATOM   1803  CD  PRO    11       7.449  13.958 -14.368  1.00 10.00      B   
ATOM   1804  C   PRO    11       7.068  15.402 -17.370  1.00 10.00      B   
ATOM   1805  O   PRO    11       6.272  16.242 -17.787  1.00 10.00      B   
ATOM   1806  N   THR    12       8.384  15.493 -17.535  1.00 10.00      B   
ATOM   1807  HN  THR    12       8.949  14.785 -17.166  1.00 10.00      B   
ATOM   1808  CA  THR    12       9.022  16.591 -18.257  1.00 10.00      B   
ATOM   1809  CB  THR    12       8.620  16.610 -19.745  1.00 10.00      B   
ATOM   1810  OG1 THR    12       8.637  15.268 -20.260  1.00 10.00      B   
ATOM   1811  HG1 THR    12       8.094  15.231 -21.060  1.00 10.00      B   
ATOM   1812  CG2 THR    12       9.588  17.462 -20.549  1.00 10.00      B   
ATOM   1813  C   THR    12       8.788  17.966 -17.615  1.00 10.00      B   
ATOM   1814  O   THR    12       9.619  18.437 -16.838  1.00 10.00      B   
ATOM   1815  N   LEU    13       7.650  18.585 -17.924  1.00 10.00      B   
ATOM   1816  HN  LEU    13       7.012  18.131 -18.521  1.00 10.00      B   
ATOM   1817  CA  LEU    13       7.313  19.913 -17.406  1.00 10.00      B   
ATOM   1818  CB  LEU    13       5.918  20.333 -17.878  1.00 10.00      B   
ATOM   1819  CG  LEU    13       5.641  20.216 -19.379  1.00 10.00      B   
ATOM   1820  CD1 LEU    13       4.221  20.654 -19.689  1.00 10.00      B   
ATOM   1821  CD2 LEU    13       6.641  21.039 -20.176  1.00 10.00      B   
ATOM   1822  C   LEU    13       7.380  19.979 -15.884  1.00 10.00      B   
ATOM   1823  O   LEU    13       7.923  20.929 -15.314  1.00 10.00      B   
ATOM   1824  N   VAL    14       6.834  18.960 -15.232  1.00 10.00      B   
ATOM   1825  HN  VAL    14       6.424  18.232 -15.745  1.00 10.00      B   
ATOM   1826  CA  VAL    14       6.818  18.899 -13.772  1.00 10.00      B   
ATOM   1827  CB  VAL    14       6.071  17.647 -13.263  1.00 10.00      B   
ATOM   1828  CG1 VAL    14       6.102  17.562 -11.742  1.00 10.00      B   
ATOM   1829  CG2 VAL    14       4.635  17.647 -13.766  1.00 10.00      B   
ATOM   1830  C   VAL    14       8.230  18.944 -13.187  1.00 10.00      B   
ATOM   1831  O   VAL    14       8.458  19.550 -12.141  1.00 10.00      B   
ATOM   1832  N   VAL    15       9.177  18.324 -13.884  1.00 10.00      B   
ATOM   1833  HN  VAL    15       8.943  17.894 -14.733  1.00 10.00      B   
ATOM   1834  CA  VAL    15      10.561  18.293 -13.426  1.00 10.00      B   
ATOM   1835  CB  VAL    15      11.338  17.117 -14.053  1.00 10.00      B   
ATOM   1836  CG1 VAL    15      12.735  17.017 -13.460  1.00 10.00      B   
ATOM   1837  CG2 VAL    15      10.583  15.812 -13.858  1.00 10.00      B   
ATOM   1838  C   VAL    15      11.268  19.609 -13.754  1.00 10.00      B   
ATOM   1839  O   VAL    15      12.043  20.131 -12.949  1.00 10.00      B   
ATOM   1840  N   GLN    16      10.982  20.146 -14.936  1.00 10.00      B   
ATOM   1841  HN  GLN    16      10.358  19.679 -15.534  1.00 10.00      B   
ATOM   1842  CA  GLN    16      11.581  21.402 -15.379  1.00 10.00      B   
ATOM   1843  CB  GLN    16      11.140  21.737 -16.803  1.00 10.00      B   
ATOM   1844  CG  GLN    16      11.709  20.810 -17.862  1.00 10.00      B   
ATOM   1845  CD  GLN    16      11.111  21.054 -19.231  1.00 10.00      B   
ATOM   1846  OE1 GLN    16       9.953  21.448 -19.354  1.00 10.00      B   
ATOM   1847  NE2 GLN    16      11.898  20.825 -20.269  1.00 10.00      B   
ATOM   1848 HE21 GLN    16      12.815  20.515 -20.098  1.00 10.00      B   
ATOM   1849 HE22 GLN    16      11.537  20.977 -21.168  1.00 10.00      B   
ATOM   1850  C   GLN    16      11.233  22.553 -14.441  1.00 10.00      B   
ATOM   1851  O   GLN    16      12.079  23.394 -14.129  1.00 10.00      B   
ATOM   1852  N   ALA    17       9.987  22.581 -13.986  1.00 10.00      B   
ATOM   1853  HN  ALA    17       9.359  21.877 -14.268  1.00 10.00      B   
ATOM   1854  CA  ALA    17       9.525  23.626 -13.083  1.00 10.00      B   
ATOM   1855  CB  ALA    17       8.040  23.879 -13.286  1.00 10.00      B   
ATOM   1856  C   ALA    17       9.807  23.256 -11.629  1.00 10.00      B   
ATOM   1857  O   ALA    17       9.600  24.061 -10.718  1.00 10.00      B   
ATOM   1858  N   LEU    18      10.289  22.038 -11.420  1.00 10.00      B   
ATOM   1859  HN  LEU    18      10.443  21.450 -12.187  1.00 10.00      B   
ATOM   1860  CA  LEU    18      10.597  21.548 -10.082  1.00 10.00      B   
ATOM   1861  CB  LEU    18      10.654  20.022 -10.077  1.00 10.00      B   
ATOM   1862  CG  LEU    18      10.447  19.348  -8.725  1.00 10.00      B   
ATOM   1863  CD1 LEU    18       8.961  19.192  -8.435  1.00 10.00      B   
ATOM   1864  CD2 LEU    18      11.156  18.004  -8.686  1.00 10.00      B   
ATOM   1865  C   LEU    18      11.928  22.100  -9.594  1.00 10.00      B   
ATOM   1866  O   LEU    18      12.052  22.519  -8.442  1.00 10.00      B   
ATOM   1867  N   LYS    19      12.918  22.110 -10.481  1.00 10.00      B   
ATOM   1868  HN  LYS    19      12.752  21.768 -11.388  1.00 10.00      B   
ATOM   1869  CA  LYS    19      14.252  22.601 -10.141  1.00 10.00      B   
ATOM   1870  CB  LYS    19      15.232  22.394 -11.301  1.00 10.00      B   
ATOM   1871  CG  LYS    19      15.044  23.339 -12.476  1.00 10.00      B   
ATOM   1872  CD  LYS    19      15.905  22.921 -13.656  1.00 10.00      B   
ATOM   1873  CE  LYS    19      16.107  24.061 -14.642  1.00 10.00      B   
ATOM   1874  NZ  LYS    19      14.819  24.615 -15.138  1.00 10.00      B   
ATOM   1875  HZ1 LYS    19      14.977  25.152 -16.017  1.00 10.00      B   
ATOM   1876  HZ2 LYS    19      14.400  25.257 -14.426  1.00 10.00      B   
ATOM   1877  HZ3 LYS    19      14.146  23.846 -15.334  1.00 10.00      B   
ATOM   1878  C   LYS    19      14.223  24.062  -9.698  1.00 10.00      B   
ATOM   1879  O   LYS    19      15.096  24.513  -8.953  1.00 10.00      B   
ATOM   1880  N   GLU    20      13.205  24.789 -10.142  1.00 10.00      B   
ATOM   1881  HN  GLU    20      12.541  24.369 -10.725  1.00 10.00      B   
ATOM   1882  CA  GLU    20      13.049  26.190  -9.790  1.00 10.00      B   
ATOM   1883  CB  GLU    20      11.938  26.826 -10.626  1.00 10.00      B   
ATOM   1884  CG  GLU    20      12.093  26.624 -12.130  1.00 10.00      B   
ATOM   1885  CD  GLU    20      13.380  27.215 -12.672  1.00 10.00      B   
ATOM   1886  OE1 GLU    20      13.778  28.307 -12.218  1.00 10.00      B   
ATOM   1887  OE2 GLU    20      14.002  26.593 -13.561  1.00 10.00      B   
ATOM   1888  C   GLU    20      12.736  26.330  -8.303  1.00 10.00      B   
ATOM   1889  O   GLU    20      13.138  27.299  -7.660  1.00 10.00      B   
ATOM   1890  N   ALA    21      12.030  25.346  -7.756  1.00 10.00      B   
ATOM   1891  HN  ALA    21      11.755  24.587  -8.313  1.00 10.00      B   
ATOM   1892  CA  ALA    21      11.667  25.356  -6.346  1.00 10.00      B   
ATOM   1893  CB  ALA    21      10.380  24.574  -6.119  1.00 10.00      B   
ATOM   1894  C   ALA    21      12.798  24.777  -5.502  1.00 10.00      B   
ATOM   1895  O   ALA    21      12.984  25.162  -4.348  1.00 10.00      B   
ATOM   1896  N   VAL    22      13.556  23.854  -6.094  1.00 10.00      B   
ATOM   1897  HN  VAL    22      13.348  23.588  -7.016  1.00 10.00      B   
ATOM   1898  CA  VAL    22      14.680  23.215  -5.411  1.00 10.00      B   
ATOM   1899  CB  VAL    22      15.358  22.161  -6.318  1.00 10.00      B   
ATOM   1900  CG1 VAL    22      16.589  21.569  -5.647  1.00 10.00      B   
ATOM   1901  CG2 VAL    22      14.373  21.060  -6.675  1.00 10.00      B   
ATOM   1902  C   VAL    22      15.711  24.256  -4.979  1.00 10.00      B   
ATOM   1903  O   VAL    22      16.249  24.199  -3.871  1.00 10.00      B   
ATOM   1904  N   LYS    23      15.960  25.222  -5.851  1.00 10.00      B   
ATOM   1905  HN  LYS    23      15.489  25.222  -6.712  1.00 10.00      B   
ATOM   1906  CA  LYS    23      16.920  26.278  -5.570  1.00 10.00      B   
ATOM   1907  CB  LYS    23      17.279  27.023  -6.855  1.00 10.00      B   
ATOM   1908  CG  LYS    23      18.000  26.164  -7.883  1.00 10.00      B   
ATOM   1909  CD  LYS    23      18.181  26.912  -9.193  1.00 10.00      B   
ATOM   1910  CE  LYS    23      18.920  26.072 -10.218  1.00 10.00      B   
ATOM   1911  NZ  LYS    23      19.068  26.783 -11.516  1.00 10.00      B   
ATOM   1912  HZ1 LYS    23      19.539  26.165 -12.210  1.00 10.00      B   
ATOM   1913  HZ2 LYS    23      19.638  27.647 -11.391  1.00 10.00      B   
ATOM   1914  HZ3 LYS    23      18.134  27.051 -11.883  1.00 10.00      B   
ATOM   1915  C   LYS    23      16.389  27.243  -4.514  1.00 10.00      B   
ATOM   1916  O   LYS    23      17.160  27.915  -3.829  1.00 10.00      B   
ATOM   1917  N   LYS    24      15.070  27.296  -4.372  1.00 10.00      B   
ATOM   1918  HN  LYS    24      14.503  26.727  -4.935  1.00 10.00      B   
ATOM   1919  CA  LYS    24      14.449  28.179  -3.393  1.00 10.00      B   
ATOM   1920  CB  LYS    24      12.986  28.442  -3.750  1.00 10.00      B   
ATOM   1921  CG  LYS    24      12.790  29.417  -4.899  1.00 10.00      B   
ATOM   1922  CD  LYS    24      11.316  29.636  -5.194  1.00 10.00      B   
ATOM   1923  CE  LYS    24      11.111  30.803  -6.144  1.00 10.00      B   
ATOM   1924  NZ  LYS    24       9.672  31.024  -6.449  1.00 10.00      B   
ATOM   1925  HZ1 LYS    24       9.558  31.854  -7.064  1.00 10.00      B   
ATOM   1926  HZ2 LYS    24       9.134  31.184  -5.572  1.00 10.00      B   
ATOM   1927  HZ3 LYS    24       9.275  30.192  -6.933  1.00 10.00      B   
ATOM   1928  C   LYS    24      14.557  27.593  -1.990  1.00 10.00      B   
ATOM   1929  O   LYS    24      14.464  28.312  -0.993  1.00 10.00      B   
ATOM   1930  N   LEU    25      14.757  26.283  -1.922  1.00 10.00      B   
ATOM   1931  HN  LEU    25      14.804  25.765  -2.754  1.00 10.00      B   
ATOM   1932  CA  LEU    25      14.894  25.589  -0.649  1.00 10.00      B   
ATOM   1933  CB  LEU    25      14.233  24.210  -0.722  1.00 10.00      B   
ATOM   1934  CG  LEU    25      12.711  24.196  -0.891  1.00 10.00      B   
ATOM   1935  CD1 LEU    25      12.222  22.803  -1.255  1.00 10.00      B   
ATOM   1936  CD2 LEU    25      12.025  24.686   0.374  1.00 10.00      B   
ATOM   1937  C   LEU    25      16.367  25.442  -0.279  1.00 10.00      B   
ATOM   1938  O   LEU    25      16.715  24.778   0.698  1.00 10.00      B   
ATOM   1939  N   ASN    26      17.229  26.068  -1.068  1.00 10.00      B   
ATOM   1940  HN  ASN    26      16.892  26.585  -1.828  1.00 10.00      B   
ATOM   1941  CA  ASN    26      18.666  26.007  -0.829  1.00 10.00      B   
ATOM   1942  CB  ASN    26      19.479  26.359  -2.077  1.00 10.00      B   
ATOM   1943  CG  ASN    26      20.729  25.511  -2.197  1.00 10.00      B   
ATOM   1944  OD1 ASN    26      20.727  24.330  -1.851  1.00 10.00      B   
ATOM   1945  ND2 ASN    26      21.809  26.104  -2.675  1.00 10.00      B   
ATOM   1946 HD21 ASN    26      21.750  27.054  -2.918  1.00 10.00      B   
ATOM   1947 HD22 ASN    26      22.626  25.572  -2.769  1.00 10.00      B   
ATOM   1948  C   ASN    26      19.114  26.840   0.379  1.00 10.00      B   
ATOM   1949  O   ASN    26      19.868  26.341   1.209  1.00 10.00      B   
ATOM   1950  N   PRO    27      18.677  28.122   0.503  1.00 10.00      B   
ATOM   1951  CA  PRO    27      19.061  28.977   1.641  1.00 10.00      B   
ATOM   1952  CB  PRO    27      18.391  30.323   1.328  1.00 10.00      B   
ATOM   1953  CG  PRO    27      17.299  29.994   0.372  1.00 10.00      B   
ATOM   1954  CD  PRO    27      17.810  28.846  -0.445  1.00 10.00      B   
ATOM   1955  C   PRO    27      18.556  28.431   2.982  1.00 10.00      B   
ATOM   1956  O   PRO    27      18.007  27.329   3.047  1.00 10.00      B   
ATOM   1957  N   GLN    28      18.745  29.212   4.046  1.00 10.00      B   
ATOM   1958  HN  GLN    28      19.185  30.082   3.925  1.00 10.00      B   
ATOM   1959  CA  GLN    28      18.322  28.815   5.391  1.00 10.00      B   
ATOM   1960  CB  GLN    28      18.633  29.918   6.403  1.00 10.00      B   
ATOM   1961  CG  GLN    28      20.111  30.059   6.732  1.00 10.00      B   
ATOM   1962  CD  GLN    28      20.390  31.197   7.694  1.00 10.00      B   
ATOM   1963  OE1 GLN    28      19.550  31.548   8.524  1.00 10.00      B   
ATOM   1964  NE2 GLN    28      21.575  31.773   7.597  1.00 10.00      B   
ATOM   1965 HE21 GLN    28      22.203  31.434   6.922  1.00 10.00      B   
ATOM   1966 HE22 GLN    28      21.779  32.520   8.201  1.00 10.00      B   
ATOM   1967  C   GLN    28      16.840  28.452   5.441  1.00 10.00      B   
ATOM   1968  O   GLN    28      15.972  29.325   5.494  1.00 10.00      B   
ATOM   1969  N   ALA    29      16.566  27.155   5.426  1.00 10.00      B   
ATOM   1970  HN  ALA    29      17.309  26.519   5.388  1.00 10.00      B   
ATOM   1971  CA  ALA    29      15.201  26.646   5.461  1.00 10.00      B   
ATOM   1972  CB  ALA    29      14.489  26.937   4.146  1.00 10.00      B   
ATOM   1973  C   ALA    29      15.198  25.146   5.731  1.00 10.00      B   
ATOM   1974  O   ALA    29      14.187  24.581   6.148  1.00 10.00      B   
ATOM   1975  N   GLN    30      16.340  24.505   5.508  1.00 10.00      B   
ATOM   1976  HN  GLN    30      17.115  25.007   5.189  1.00 10.00      B   
ATOM   1977  CA  GLN    30      16.469  23.067   5.717  1.00 10.00      B   
ATOM   1978  CB  GLN    30      17.562  22.496   4.813  1.00 10.00      B   
ATOM   1979  CG  GLN    30      17.418  22.881   3.351  1.00 10.00      B   
ATOM   1980  CD  GLN    30      18.558  22.362   2.500  1.00 10.00      B   
ATOM   1981  OE1 GLN    30      19.085  21.275   2.738  1.00 10.00      B   
ATOM   1982  NE2 GLN    30      18.946  23.139   1.502  1.00 10.00      B   
ATOM   1983 HE21 GLN    30      18.474  23.993   1.369  1.00 10.00      B   
ATOM   1984 HE22 GLN    30      19.700  22.844   0.948  1.00 10.00      B   
ATOM   1985  C   GLN    30      16.768  22.731   7.176  1.00 10.00      B   
ATOM   1986  O   GLN    30      17.309  21.669   7.482  1.00 10.00      B   
ATOM   1987  N   TRP    31      16.402  23.632   8.078  1.00 10.00      B   
ATOM   1988  HN  TRP    31      15.965  24.456   7.780  1.00 10.00      B   
ATOM   1989  CA  TRP    31      16.632  23.422   9.503  1.00 10.00      B   
ATOM   1990  CB  TRP    31      16.511  24.733  10.287  1.00 10.00      B   
ATOM   1991  CG  TRP    31      15.222  25.467  10.065  1.00 10.00      B   
ATOM   1992  CD1 TRP    31      14.957  26.381   9.087  1.00 10.00      B   
ATOM   1993  CD2 TRP    31      14.026  25.359  10.845  1.00 10.00      B   
ATOM   1994  NE1 TRP    31      13.670  26.840   9.203  1.00 10.00      B   
ATOM   1995  HE1 TRP    31      13.246  27.502   8.613  1.00 10.00      B   
ATOM   1996  CE2 TRP    31      13.077  26.231  10.276  1.00 10.00      B   
ATOM   1997  CE3 TRP    31      13.666  24.607  11.967  1.00 10.00      B   
ATOM   1998  CZ2 TRP    31      11.792  26.370  10.794  1.00 10.00      B   
ATOM   1999  CZ3 TRP    31      12.392  24.746  12.480  1.00 10.00      B   
ATOM   2000  CH2 TRP    31      11.469  25.621  11.894  1.00 10.00      B   
ATOM   2001  C   TRP    31      15.687  22.363  10.063  1.00 10.00      B   
ATOM   2002  O   TRP    31      15.866  21.881  11.182  1.00 10.00      B   
ATOM   2003  N   ARG    32      14.680  22.003   9.275  1.00 10.00      B   
ATOM   2004  HN  ARG    32      14.589  22.427   8.395  1.00 10.00      B   
ATOM   2005  CA  ARG    32      13.717  20.988   9.675  1.00 10.00      B   
ATOM   2006  CB  ARG    32      12.401  21.173   8.918  1.00 10.00      B   
ATOM   2007  CG  ARG    32      11.612  22.396   9.345  1.00 10.00      B   
ATOM   2008  CD  ARG    32      10.388  22.602   8.468  1.00 10.00      B   
ATOM   2009  NE  ARG    32       9.546  23.695   8.955  1.00 10.00      B   
ATOM   2010  HE  ARG    32       9.491  23.819   9.933  1.00 10.00      B   
ATOM   2011  CZ  ARG    32       8.850  24.514   8.166  1.00 10.00      B   
ATOM   2012  NH1 ARG    32       8.894  24.378   6.843  1.00 10.00      B   
ATOM   2013 HH11 ARG    32       8.343  25.022   6.231  1.00 10.00      B   
ATOM   2014 HH12 ARG    32       9.475  23.628   6.408  1.00 10.00      B   
ATOM   2015  NH2 ARG    32       8.114  25.482   8.698  1.00 10.00      B   
ATOM   2016 HH21 ARG    32       7.571  26.125   8.082  1.00 10.00      B   
ATOM   2017 HH22 ARG    32       8.071  25.604   9.739  1.00 10.00      B   
ATOM   2018  C   ARG    32      14.288  19.604   9.403  1.00 10.00      B   
ATOM   2019  O   ARG    32      13.707  18.586   9.784  1.00 10.00      B   
ATOM   2020  N   ASN    33      15.436  19.588   8.740  1.00 10.00      B   
ATOM   2021  HN  ASN    33      15.837  20.441   8.467  1.00 10.00      B   
ATOM   2022  CA  ASN    33      16.127  18.358   8.405  1.00 10.00      B   
ATOM   2023  CB  ASN    33      16.157  18.180   6.884  1.00 10.00      B   
ATOM   2024  CG  ASN    33      16.456  16.760   6.446  1.00 10.00      B   
ATOM   2025  OD1 ASN    33      17.229  16.039   7.081  1.00 10.00      B   
ATOM   2026  ND2 ASN    33      15.843  16.351   5.347  1.00 10.00      B   
ATOM   2027 HD21 ASN    33      15.245  16.983   4.890  1.00 10.00      B   
ATOM   2028 HD22 ASN    33      16.007  15.430   5.032  1.00 10.00      B   
ATOM   2029  C   ASN    33      17.549  18.422   8.952  1.00 10.00      B   
ATOM   2030  O   ASN    33      18.487  18.736   8.221  1.00 10.00      B   
ATOM   2031  N   PRO    34      17.727  18.134  10.256  1.00 10.00      B   
ATOM   2032  CA  PRO    34      19.038  18.180  10.920  1.00 10.00      B   
ATOM   2033  CB  PRO    34      18.769  17.620  12.324  1.00 10.00      B   
ATOM   2034  CG  PRO    34      17.419  16.989  12.249  1.00 10.00      B   
ATOM   2035  CD  PRO    34      16.663  17.739  11.194  1.00 10.00      B   
ATOM   2036  C   PRO    34      20.102  17.352  10.207  1.00 10.00      B   
ATOM   2037  O   PRO    34      21.274  17.731  10.165  1.00 10.00      B   
ATOM   2038  N   VAL    35      19.685  16.234   9.636  1.00 10.00      B   
ATOM   2039  HN  VAL    35      18.734  15.998   9.692  1.00 10.00      B   
ATOM   2040  CA  VAL    35      20.595  15.351   8.926  1.00 10.00      B   
ATOM   2041  CB  VAL    35      19.884  14.058   8.471  1.00 10.00      B   
ATOM   2042  CG1 VAL    35      20.874  13.080   7.854  1.00 10.00      B   
ATOM   2043  CG2 VAL    35      19.148  13.414   9.637  1.00 10.00      B   
ATOM   2044  C   VAL    35      21.187  16.054   7.708  1.00 10.00      B   
ATOM   2045  O   VAL    35      22.405  16.110   7.537  1.00 10.00      B   
ATOM   2046  N   MET    36      20.319  16.614   6.878  1.00 10.00      B   
ATOM   2047  HN  MET    36      19.359  16.566   7.083  1.00 10.00      B   
ATOM   2048  CA  MET    36      20.756  17.303   5.671  1.00 10.00      B   
ATOM   2049  CB  MET    36      19.624  17.391   4.646  1.00 10.00      B   
ATOM   2050  CG  MET    36      19.183  16.042   4.092  1.00 10.00      B   
ATOM   2051  SD  MET    36      20.567  14.970   3.644  1.00 10.00      B   
ATOM   2052  CE  MET    36      21.345  15.937   2.352  1.00 10.00      B   
ATOM   2053  C   MET    36      21.320  18.687   5.977  1.00 10.00      B   
ATOM   2054  O   MET    36      22.067  19.250   5.177  1.00 10.00      B   
ATOM   2055  N   PHE    37      20.961  19.232   7.134  1.00 10.00      B   
ATOM   2056  HN  PHE    37      20.344  18.742   7.723  1.00 10.00      B   
ATOM   2057  CA  PHE    37      21.441  20.546   7.544  1.00 10.00      B   
ATOM   2058  CB  PHE    37      20.760  20.992   8.842  1.00 10.00      B   
ATOM   2059  CG  PHE    37      20.805  22.475   9.082  1.00 10.00      B   
ATOM   2060  CD1 PHE    37      20.326  23.359   8.126  1.00 10.00      B   
ATOM   2061  CD2 PHE    37      21.323  22.985  10.262  1.00 10.00      B   
ATOM   2062  CE1 PHE    37      20.364  24.723   8.342  1.00 10.00      B   
ATOM   2063  CE2 PHE    37      21.365  24.348  10.484  1.00 10.00      B   
ATOM   2064  CZ  PHE    37      20.885  25.217   9.522  1.00 10.00      B   
ATOM   2065  C   PHE    37      22.955  20.533   7.715  1.00 10.00      B   
ATOM   2066  O   PHE    37      23.645  21.457   7.284  1.00 10.00      B   
ATOM   2067  N   ILE    38      23.469  19.471   8.328  1.00 10.00      B   
ATOM   2068  HN  ILE    38      22.867  18.763   8.649  1.00 10.00      B   
ATOM   2069  CA  ILE    38      24.904  19.335   8.540  1.00 10.00      B   
ATOM   2070  CB  ILE    38      25.239  18.103   9.404  1.00 10.00      B   
ATOM   2071  CG1 ILE    38      24.512  18.202  10.748  1.00 10.00      B   
ATOM   2072  CG2 ILE    38      26.742  17.994   9.617  1.00 10.00      B   
ATOM   2073  CD1 ILE    38      24.665  16.980  11.625  1.00 10.00      B   
ATOM   2074  C   ILE    38      25.619  19.241   7.195  1.00 10.00      B   
ATOM   2075  O   ILE    38      26.693  19.812   7.007  1.00 10.00      B   
ATOM   2076  N   VAL    39      25.000  18.532   6.258  1.00 10.00      B   
ATOM   2077  HN  VAL    39      24.145  18.102   6.474  1.00 10.00      B   
ATOM   2078  CA  VAL    39      25.555  18.372   4.919  1.00 10.00      B   
ATOM   2079  CB  VAL    39      24.721  17.375   4.087  1.00 10.00      B   
ATOM   2080  CG1 VAL    39      25.348  17.152   2.717  1.00 10.00      B   
ATOM   2081  CG2 VAL    39      24.573  16.056   4.830  1.00 10.00      B   
ATOM   2082  C   VAL    39      25.575  19.723   4.212  1.00 10.00      B   
ATOM   2083  O   VAL    39      26.545  20.075   3.538  1.00 10.00      B   
ATOM   2084  N   TRP    40      24.492  20.475   4.384  1.00 10.00      B   
ATOM   2085  HN  TRP    40      23.750  20.121   4.926  1.00 10.00      B   
ATOM   2086  CA  TRP    40      24.363  21.799   3.791  1.00 10.00      B   
ATOM   2087  CB  TRP    40      22.991  22.392   4.129  1.00 10.00      B   
ATOM   2088  CG  TRP    40      22.761  23.761   3.575  1.00 10.00      B   
ATOM   2089  CD1 TRP    40      22.493  24.083   2.280  1.00 10.00      B   
ATOM   2090  CD2 TRP    40      22.766  24.995   4.303  1.00 10.00      B   
ATOM   2091  NE1 TRP    40      22.335  25.439   2.155  1.00 10.00      B   
ATOM   2092  HE1 TRP    40      22.132  25.914   1.321  1.00 10.00      B   
ATOM   2093  CE2 TRP    40      22.495  26.022   3.380  1.00 10.00      B   
ATOM   2094  CE3 TRP    40      22.973  25.331   5.642  1.00 10.00      B   
ATOM   2095  CZ2 TRP    40      22.424  27.361   3.752  1.00 10.00      B   
ATOM   2096  CZ3 TRP    40      22.902  26.661   6.010  1.00 10.00      B   
ATOM   2097  CH2 TRP    40      22.629  27.660   5.068  1.00 10.00      B   
ATOM   2098  C   TRP    40      25.475  22.710   4.302  1.00 10.00      B   
ATOM   2099  O   TRP    40      26.161  23.372   3.520  1.00 10.00      B   
ATOM   2100  N   ILE    41      25.659  22.726   5.617  1.00 10.00      B   
ATOM   2101  HN  ILE    41      25.073  22.178   6.191  1.00 10.00      B   
ATOM   2102  CA  ILE    41      26.700  23.538   6.232  1.00 10.00      B   
ATOM   2103  CB  ILE    41      26.622  23.491   7.773  1.00 10.00      B   
ATOM   2104  CG1 ILE    41      25.278  24.052   8.239  1.00 10.00      B   
ATOM   2105  CG2 ILE    41      27.769  24.275   8.399  1.00 10.00      B   
ATOM   2106  CD1 ILE    41      25.027  23.904   9.722  1.00 10.00      B   
ATOM   2107  C   ILE    41      28.074  23.071   5.759  1.00 10.00      B   
ATOM   2108  O   ILE    41      28.956  23.887   5.489  1.00 10.00      B   
ATOM   2109  N   GLY    42      28.235  21.755   5.638  1.00 10.00      B   
ATOM   2110  HN  GLY    42      27.491  21.157   5.873  1.00 10.00      B   
ATOM   2111  CA  GLY    42      29.491  21.195   5.180  1.00 10.00      B   
ATOM   2112  C   GLY    42      29.825  21.669   3.781  1.00 10.00      B   
ATOM   2113  O   GLY    42      30.975  21.990   3.485  1.00 10.00      B   
ATOM   2114  N   SER    43      28.808  21.726   2.929  1.00 10.00      B   
ATOM   2115  HN  SER    43      27.914  21.456   3.238  1.00 10.00      B   
ATOM   2116  CA  SER    43      28.973  22.173   1.552  1.00 10.00      B   
ATOM   2117  CB  SER    43      27.691  21.905   0.760  1.00 10.00      B   
ATOM   2118  OG  SER    43      27.247  20.571   0.950  1.00 10.00      B   
ATOM   2119  HG  SER    43      27.065  20.420   1.885  1.00 10.00      B   
ATOM   2120  C   SER    43      29.311  23.661   1.522  1.00 10.00      B   
ATOM   2121  O   SER    43      30.125  24.116   0.718  1.00 10.00      B   
ATOM   2122  N   LEU    44      28.689  24.412   2.419  1.00 10.00      B   
ATOM   2123  HN  LEU    44      28.051  23.991   3.037  1.00 10.00      B   
ATOM   2124  CA  LEU    44      28.923  25.845   2.513  1.00 10.00      B   
ATOM   2125  CB  LEU    44      27.920  26.482   3.483  1.00 10.00      B   
ATOM   2126  CG  LEU    44      28.053  27.993   3.714  1.00 10.00      B   
ATOM   2127  CD1 LEU    44      27.643  28.768   2.471  1.00 10.00      B   
ATOM   2128  CD2 LEU    44      27.231  28.429   4.918  1.00 10.00      B   
ATOM   2129  C   LEU    44      30.350  26.119   2.978  1.00 10.00      B   
ATOM   2130  O   LEU    44      31.079  26.893   2.356  1.00 10.00      B   
ATOM   2131  N   LEU    45      30.748  25.451   4.056  1.00 10.00      B   
ATOM   2132  HN  LEU    45      30.123  24.825   4.486  1.00 10.00      B   
ATOM   2133  CA  LEU    45      32.079  25.619   4.622  1.00 10.00      B   
ATOM   2134  CB  LEU    45      32.238  24.813   5.917  1.00 10.00      B   
ATOM   2135  CG  LEU    45      31.372  25.255   7.102  1.00 10.00      B   
ATOM   2136  CD1 LEU    45      31.701  24.447   8.349  1.00 10.00      B   
ATOM   2137  CD2 LEU    45      31.541  26.742   7.365  1.00 10.00      B   
ATOM   2138  C   LEU    45      33.173  25.250   3.630  1.00 10.00      B   
ATOM   2139  O   LEU    45      34.149  25.984   3.482  1.00 10.00      B   
ATOM   2140  N   THR    46      33.004  24.122   2.940  1.00 10.00      B   
ATOM   2141  HN  THR    46      32.198  23.580   3.092  1.00 10.00      B   
ATOM   2142  CA  THR    46      33.993  23.676   1.961  1.00 10.00      B   
ATOM   2143  CB  THR    46      33.630  22.320   1.330  1.00 10.00      B   
ATOM   2144  OG1 THR    46      32.212  22.229   1.180  1.00 10.00      B   
ATOM   2145  HG1 THR    46      31.826  21.884   1.996  1.00 10.00      B   
ATOM   2146  CG2 THR    46      34.122  21.175   2.198  1.00 10.00      B   
ATOM   2147  C   THR    46      34.174  24.718   0.865  1.00 10.00      B   
ATOM   2148  O   THR    46      35.291  24.952   0.401  1.00 10.00      B   
ATOM   2149  N   THR    47      33.075  25.354   0.476  1.00 10.00      B   
ATOM   2150  HN  THR    47      32.217  25.121   0.892  1.00 10.00      B   
ATOM   2151  CA  THR    47      33.108  26.384  -0.552  1.00 10.00      B   
ATOM   2152  CB  THR    47      31.694  26.909  -0.860  1.00 10.00      B   
ATOM   2153  OG1 THR    47      30.846  25.807  -1.205  1.00 10.00      B   
ATOM   2154  HG1 THR    47      30.824  25.171  -0.472  1.00 10.00      B   
ATOM   2155  CG2 THR    47      31.720  27.892  -2.021  1.00 10.00      B   
ATOM   2156  C   THR    47      34.009  27.539  -0.120  1.00 10.00      B   
ATOM   2157  O   THR    47      34.869  27.985  -0.883  1.00 10.00      B   
ATOM   2158  N   CYS    48      33.826  27.991   1.119  1.00 10.00      B   
ATOM   2159  HN  CYS    48      33.132  27.578   1.681  1.00 10.00      B   
ATOM   2160  CA  CYS    48      34.628  29.079   1.667  1.00 10.00      B   
ATOM   2161  CB  CYS    48      34.161  29.429   3.082  1.00 10.00      B   
ATOM   2162  SG  CYS    48      32.385  29.733   3.222  1.00 10.00      B   
ATOM   2163  HG  CYS    48      31.900  29.875   1.996  1.00 10.00      B   
ATOM   2164  C   CYS    48      36.105  28.691   1.678  1.00 10.00      B   
ATOM   2165  O   CYS    48      36.981  29.526   1.447  1.00 10.00      B   
ATOM   2166  N   ILE    49      36.366  27.411   1.929  1.00 10.00      B   
ATOM   2167  HN  ILE    49      35.620  26.796   2.103  1.00 10.00      B   
ATOM   2168  CA  ILE    49      37.728  26.896   1.958  1.00 10.00      B   
ATOM   2169  CB  ILE    49      37.776  25.437   2.465  1.00 10.00      B   
ATOM   2170  CG1 ILE    49      37.204  25.347   3.883  1.00 10.00      B   
ATOM   2171  CG2 ILE    49      39.201  24.901   2.432  1.00 10.00      B   
ATOM   2172  CD1 ILE    49      37.037  23.931   4.391  1.00 10.00      B   
ATOM   2173  C   ILE    49      38.363  26.975   0.569  1.00 10.00      B   
ATOM   2174  O   ILE    49      39.475  27.475   0.419  1.00 10.00      B   
ATOM   2175  N   SER    50      37.641  26.497  -0.445  1.00 10.00      B   
ATOM   2176  HN  SER    50      36.753  26.116  -0.264  1.00 10.00      B   
ATOM   2177  CA  SER    50      38.141  26.516  -1.818  1.00 10.00      B   
ATOM   2178  CB  SER    50      37.148  25.842  -2.772  1.00 10.00      B   
ATOM   2179  OG  SER    50      35.863  25.724  -2.182  1.00 10.00      B   
ATOM   2180  HG  SER    50      35.533  26.602  -1.950  1.00 10.00      B   
ATOM   2181  C   SER    50      38.455  27.940  -2.280  1.00 10.00      B   
ATOM   2182  O   SER    50      39.462  28.177  -2.948  1.00 10.00      B   
ATOM   2183  N   ILE    51      37.600  28.886  -1.903  1.00 10.00      B   
ATOM   2184  HN  ILE    51      36.820  28.640  -1.360  1.00 10.00      B   
ATOM   2185  CA  ILE    51      37.796  30.281  -2.274  1.00 10.00      B   
ATOM   2186  CB  ILE    51      36.584  31.149  -1.881  1.00 10.00      B   
ATOM   2187  CG1 ILE    51      35.320  30.637  -2.576  1.00 10.00      B   
ATOM   2188  CG2 ILE    51      36.830  32.607  -2.241  1.00 10.00      B   
ATOM   2189  CD1 ILE    51      34.038  31.224  -2.026  1.00 10.00      B   
ATOM   2190  C   ILE    51      39.063  30.828  -1.621  1.00 10.00      B   
ATOM   2191  O   ILE    51      39.867  31.504  -2.266  1.00 10.00      B   
ATOM   2192  N   ALA    52      39.246  30.511  -0.344  1.00 10.00      B   
ATOM   2193  HN  ALA    52      38.566  29.971   0.119  1.00 10.00      B   
ATOM   2194  CA  ALA    52      40.419  30.954   0.395  1.00 10.00      B   
ATOM   2195  CB  ALA    52      40.264  30.632   1.872  1.00 10.00      B   
ATOM   2196  C   ALA    52      41.684  30.308  -0.165  1.00 10.00      B   
ATOM   2197  O   ALA    52      42.733  30.944  -0.247  1.00 10.00      B   
ATOM   2198  N   MET    53      41.572  29.045  -0.561  1.00 10.00      B   
ATOM   2199  HN  MET    53      40.703  28.591  -0.474  1.00 10.00      B   
ATOM   2200  CA  MET    53      42.705  28.310  -1.116  1.00 10.00      B   
ATOM   2201  CB  MET    53      42.384  26.818  -1.241  1.00 10.00      B   
ATOM   2202  CG  MET    53      42.345  26.070   0.082  1.00 10.00      B   
ATOM   2203  SD  MET    53      41.906  24.331  -0.116  1.00 10.00      B   
ATOM   2204  CE  MET    53      43.365  23.708  -0.945  1.00 10.00      B   
ATOM   2205  C   MET    53      43.121  28.869  -2.471  1.00 10.00      B   
ATOM   2206  O   MET    53      44.295  28.823  -2.835  1.00 10.00      B   
ATOM   2207  N   ALA    54      42.155  29.393  -3.216  1.00 10.00      B   
ATOM   2208  HN  ALA    54      41.232  29.389  -2.877  1.00 10.00      B   
ATOM   2209  CA  ALA    54      42.426  29.957  -4.531  1.00 10.00      B   
ATOM   2210  CB  ALA    54      41.128  30.157  -5.298  1.00 10.00      B   
ATOM   2211  C   ALA    54      43.188  31.273  -4.423  1.00 10.00      B   
ATOM   2212  O   ALA    54      43.930  31.651  -5.332  1.00 10.00      B   
ATOM   2213  N   SER    55      43.005  31.966  -3.312  1.00 10.00      B   
ATOM   2214  HN  SER    55      42.404  31.614  -2.621  1.00 10.00      B   
ATOM   2215  CA  SER    55      43.672  33.238  -3.090  1.00 10.00      B   
ATOM   2216  CB  SER    55      42.720  34.217  -2.397  1.00 10.00      B   
ATOM   2217  OG  SER    55      41.470  34.262  -3.075  1.00 10.00      B   
ATOM   2218  HG  SER    55      41.609  34.066  -4.013  1.00 10.00      B   
ATOM   2219  C   SER    55      44.972  33.060  -2.297  1.00 10.00      B   
ATOM   2220  O   SER    55      46.054  33.391  -2.784  1.00 10.00      B   
ATOM   2221  N   GLY    56      44.866  32.519  -1.088  1.00 10.00      B   
ATOM   2222  HN  GLY    56      43.978  32.254  -0.750  1.00 10.00      B   
ATOM   2223  CA  GLY    56      46.042  32.311  -0.259  1.00 10.00      B   
ATOM   2224  C   GLY    56      45.726  31.504   0.987  1.00 10.00      B   
ATOM   2225  O   GLY    56      45.116  32.013   1.932  1.00 10.00      B   
ATOM   2226  N   ALA    57      46.145  30.247   0.999  1.00 10.00      B   
ATOM   2227  HN  ALA    57      46.644  29.901   0.229  1.00 10.00      B   
ATOM   2228  CA  ALA    57      45.896  29.370   2.134  1.00 10.00      B   
ATOM   2229  CB  ALA    57      44.633  28.558   1.898  1.00 10.00      B   
ATOM   2230  C   ALA    57      47.080  28.440   2.362  1.00 10.00      B   
ATOM   2231  O   ALA    57      48.108  28.561   1.694  1.00 10.00      B   
ATOM   2232  N   MET    58      46.932  27.518   3.307  1.00 10.00      B   
ATOM   2233  HN  MET    58      46.089  27.477   3.809  1.00 10.00      B   
ATOM   2234  CA  MET    58      47.990  26.561   3.611  1.00 10.00      B   
ATOM   2235  CB  MET    58      47.704  25.792   4.906  1.00 10.00      B   
ATOM   2236  CG  MET    58      48.781  25.934   5.970  1.00 10.00      B   
ATOM   2237  SD  MET    58      48.151  25.624   7.632  1.00 10.00      B   
ATOM   2238  CE  MET    58      47.076  27.043   7.856  1.00 10.00      B   
ATOM   2239  C   MET    58      48.245  25.618   2.428  1.00 10.00      B   
ATOM   2240  O   MET    58      49.373  25.536   1.943  1.00 10.00      B   
ATOM   2241  N   PRO    59      47.217  24.881   1.948  1.00 10.00      B   
ATOM   2242  CA  PRO    59      47.361  23.985   0.800  1.00 10.00      B   
ATOM   2243  CB  PRO    59      46.241  22.950   1.009  1.00 10.00      B   
ATOM   2244  CG  PRO    59      45.486  23.385   2.231  1.00 10.00      B   
ATOM   2245  CD  PRO    59      45.850  24.819   2.478  1.00 10.00      B   
ATOM   2246  C   PRO    59      47.135  24.752  -0.504  1.00 10.00      B   
ATOM   2247  O   PRO    59      46.195  25.541  -0.612  1.00 10.00      B   
ATOM   2248  N   GLY    60      47.983  24.512  -1.493  1.00 10.00      B   
ATOM   2249  HN  GLY    60      48.691  23.842  -1.372  1.00 10.00      B   
ATOM   2250  CA  GLY    60      47.865  25.216  -2.756  1.00 10.00      B   
ATOM   2251  C   GLY    60      47.258  24.376  -3.861  1.00 10.00      B   
ATOM   2252  O   GLY    60      47.812  24.289  -4.955  1.00 10.00      B   
ATOM   2253  N   ASN    61      46.123  23.755  -3.578  1.00 10.00      B   
ATOM   2254  HN  ASN    61      45.738  23.854  -2.684  1.00 10.00      B   
ATOM   2255  CA  ASN    61      45.436  22.930  -4.565  1.00 10.00      B   
ATOM   2256  CB  ASN    61      45.838  21.454  -4.443  1.00 10.00      B   
ATOM   2257  CG  ASN    61      45.175  20.572  -5.490  1.00 10.00      B   
ATOM   2258  OD1 ASN    61      44.853  21.022  -6.592  1.00 10.00      B   
ATOM   2259  ND2 ASN    61      44.952  19.312  -5.147  1.00 10.00      B   
ATOM   2260 HD21 ASN    61      45.220  19.022  -4.246  1.00 10.00      B   
ATOM   2261 HD22 ASN    61      44.544  18.715  -5.806  1.00 10.00      B   
ATOM   2262  C   ASN    61      43.925  23.083  -4.439  1.00 10.00      B   
ATOM   2263  O   ASN    61      43.239  22.225  -3.883  1.00 10.00      B   
ATOM   2264  N   ALA    62      43.412  24.189  -4.956  1.00 10.00      B   
ATOM   2265  HN  ALA    62      44.010  24.838  -5.390  1.00 10.00      B   
ATOM   2266  CA  ALA    62      41.983  24.467  -4.902  1.00 10.00      B   
ATOM   2267  CB  ALA    62      41.730  25.964  -4.985  1.00 10.00      B   
ATOM   2268  C   ALA    62      41.247  23.738  -6.019  1.00 10.00      B   
ATOM   2269  O   ALA    62      40.021  23.803  -6.119  1.00 10.00      B   
ATOM   2270  N   LEU    63      42.007  23.034  -6.848  1.00 10.00      B   
ATOM   2271  HN  LEU    63      42.976  23.016  -6.703  1.00 10.00      B   
ATOM   2272  CA  LEU    63      41.444  22.289  -7.967  1.00 10.00      B   
ATOM   2273  CB  LEU    63      42.554  21.802  -8.899  1.00 10.00      B   
ATOM   2274  CG  LEU    63      43.462  22.887  -9.485  1.00 10.00      B   
ATOM   2275  CD1 LEU    63      44.576  22.264 -10.314  1.00 10.00      B   
ATOM   2276  CD2 LEU    63      42.652  23.867 -10.321  1.00 10.00      B   
ATOM   2277  C   LEU    63      40.597  21.116  -7.485  1.00 10.00      B   
ATOM   2278  O   LEU    63      39.574  20.787  -8.083  1.00 10.00      B   
ATOM   2279  N   PHE    64      41.026  20.489  -6.401  1.00 10.00      B   
ATOM   2280  HN  PHE    64      41.854  20.788  -5.970  1.00 10.00      B   
ATOM   2281  CA  PHE    64      40.297  19.362  -5.842  1.00 10.00      B   
ATOM   2282  CB  PHE    64      41.242  18.402  -5.119  1.00 10.00      B   
ATOM   2283  CG  PHE    64      41.693  17.250  -5.971  1.00 10.00      B   
ATOM   2284  CD1 PHE    64      42.793  17.374  -6.802  1.00 10.00      B   
ATOM   2285  CD2 PHE    64      41.012  16.044  -5.941  1.00 10.00      B   
ATOM   2286  CE1 PHE    64      43.207  16.318  -7.591  1.00 10.00      B   
ATOM   2287  CE2 PHE    64      41.419  14.982  -6.726  1.00 10.00      B   
ATOM   2288  CZ  PHE    64      42.519  15.120  -7.552  1.00 10.00      B   
ATOM   2289  C   PHE    64      39.198  19.840  -4.906  1.00 10.00      B   
ATOM   2290  O   PHE    64      38.088  19.310  -4.922  1.00 10.00      B   
ATOM   2291  N   SER    65      39.514  20.858  -4.110  1.00 10.00      B   
ATOM   2292  HN  SER    65      40.418  21.236  -4.155  1.00 10.00      B   
ATOM   2293  CA  SER    65      38.568  21.424  -3.160  1.00 10.00      B   
ATOM   2294  CB  SER    65      39.229  22.588  -2.422  1.00 10.00      B   
ATOM   2295  OG  SER    65      40.635  22.415  -2.380  1.00 10.00      B   
ATOM   2296  HG  SER    65      40.977  22.775  -1.552  1.00 10.00      B   
ATOM   2297  C   SER    65      37.291  21.891  -3.857  1.00 10.00      B   
ATOM   2298  O   SER    65      36.183  21.611  -3.396  1.00 10.00      B   
ATOM   2299  N   ALA    66      37.450  22.575  -4.987  1.00 10.00      B   
ATOM   2300  HN  ALA    66      38.358  22.746  -5.318  1.00 10.00      B   
ATOM   2301  CA  ALA    66      36.312  23.081  -5.746  1.00 10.00      B   
ATOM   2302  CB  ALA    66      36.782  23.891  -6.943  1.00 10.00      B   
ATOM   2303  C   ALA    66      35.398  21.947  -6.193  1.00 10.00      B   
ATOM   2304  O   ALA    66      34.173  22.082  -6.163  1.00 10.00      B   
ATOM   2305  N   ALA    67      35.999  20.826  -6.587  1.00 10.00      B   
ATOM   2306  HN  ALA    67      36.978  20.779  -6.567  1.00 10.00      B   
ATOM   2307  CA  ALA    67      35.241  19.663  -7.038  1.00 10.00      B   
ATOM   2308  CB  ALA    67      36.166  18.636  -7.674  1.00 10.00      B   
ATOM   2309  C   ALA    67      34.468  19.043  -5.879  1.00 10.00      B   
ATOM   2310  O   ALA    67      33.340  18.577  -6.049  1.00 10.00      B   
ATOM   2311  N   ILE    68      35.084  19.038  -4.700  1.00 10.00      B   
ATOM   2312  HN  ILE    68      35.989  19.415  -4.630  1.00 10.00      B   
ATOM   2313  CA  ILE    68      34.452  18.486  -3.511  1.00 10.00      B   
ATOM   2314  CB  ILE    68      35.428  18.430  -2.313  1.00 10.00      B   
ATOM   2315  CG1 ILE    68      36.642  17.562  -2.660  1.00 10.00      B   
ATOM   2316  CG2 ILE    68      34.726  17.892  -1.071  1.00 10.00      B   
ATOM   2317  CD1 ILE    68      37.753  17.611  -1.632  1.00 10.00      B   
ATOM   2318  C   ILE    68      33.226  19.315  -3.141  1.00 10.00      B   
ATOM   2319  O   ILE    68      32.113  18.793  -3.081  1.00 10.00      B   
ATOM   2320  N   SER    69      33.434  20.613  -2.932  1.00 10.00      B   
ATOM   2321  HN  SER    69      34.346  20.972  -3.010  1.00 10.00      B   
ATOM   2322  CA  SER    69      32.348  21.519  -2.580  1.00 10.00      B   
ATOM   2323  CB  SER    69      32.890  22.937  -2.393  1.00 10.00      B   
ATOM   2324  OG  SER    69      34.214  22.910  -1.877  1.00 10.00      B   
ATOM   2325  HG  SER    69      34.660  23.738  -2.096  1.00 10.00      B   
ATOM   2326  C   SER    69      31.273  21.511  -3.665  1.00 10.00      B   
ATOM   2327  O   SER    69      30.077  21.539  -3.370  1.00 10.00      B   
ATOM   2328  N   GLY    70      31.713  21.450  -4.918  1.00 10.00      B   
ATOM   2329  HN  GLY    70      32.680  21.413  -5.085  1.00 10.00      B   
ATOM   2330  CA  GLY    70      30.796  21.435  -6.037  1.00 10.00      B   
ATOM   2331  C   GLY    70      29.818  20.280  -5.965  1.00 10.00      B   
ATOM   2332  O   GLY    70      28.605  20.486  -6.030  1.00 10.00      B   
ATOM   2333  N   TRP    71      30.342  19.068  -5.807  1.00 10.00      B   
ATOM   2334  HN  TRP    71      31.318  18.972  -5.744  1.00 10.00      B   
ATOM   2335  CA  TRP    71      29.504  17.876  -5.724  1.00 10.00      B   
ATOM   2336  CB  TRP    71      30.334  16.597  -5.854  1.00 10.00      B   
ATOM   2337  CG  TRP    71      30.513  16.156  -7.273  1.00 10.00      B   
ATOM   2338  CD1 TRP    71      31.546  16.472  -8.107  1.00 10.00      B   
ATOM   2339  CD2 TRP    71      29.627  15.324  -8.032  1.00 10.00      B   
ATOM   2340  NE1 TRP    71      31.357  15.890  -9.336  1.00 10.00      B   
ATOM   2341  HE1 TRP    71      31.963  15.970 -10.103  1.00 10.00      B   
ATOM   2342  CE2 TRP    71      30.186  15.179  -9.316  1.00 10.00      B   
ATOM   2343  CE3 TRP    71      28.414  14.689  -7.747  1.00 10.00      B   
ATOM   2344  CZ2 TRP    71      29.575  14.424 -10.315  1.00 10.00      B   
ATOM   2345  CZ3 TRP    71      27.810  13.940  -8.740  1.00 10.00      B   
ATOM   2346  CH2 TRP    71      28.390  13.814 -10.008  1.00 10.00      B   
ATOM   2347  C   TRP    71      28.670  17.866  -4.450  1.00 10.00      B   
ATOM   2348  O   TRP    71      27.564  17.319  -4.427  1.00 10.00      B   
ATOM   2349  N   LEU    72      29.195  18.477  -3.394  1.00 10.00      B   
ATOM   2350  HN  LEU    72      30.087  18.883  -3.465  1.00 10.00      B   
ATOM   2351  CA  LEU    72      28.477  18.549  -2.130  1.00 10.00      B   
ATOM   2352  CB  LEU    72      29.351  19.152  -1.029  1.00 10.00      B   
ATOM   2353  CG  LEU    72      30.492  18.270  -0.515  1.00 10.00      B   
ATOM   2354  CD1 LEU    72      31.217  18.948   0.634  1.00 10.00      B   
ATOM   2355  CD2 LEU    72      29.970  16.908  -0.089  1.00 10.00      B   
ATOM   2356  C   LEU    72      27.190  19.352  -2.308  1.00 10.00      B   
ATOM   2357  O   LEU    72      26.126  18.960  -1.822  1.00 10.00      B   
ATOM   2358  N   TRP    73      27.284  20.460  -3.041  1.00 10.00      B   
ATOM   2359  HN  TRP    73      28.161  20.727  -3.402  1.00 10.00      B   
ATOM   2360  CA  TRP    73      26.120  21.294  -3.303  1.00 10.00      B   
ATOM   2361  CB  TRP    73      26.514  22.583  -4.024  1.00 10.00      B   
ATOM   2362  CG  TRP    73      27.045  23.635  -3.107  1.00 10.00      B   
ATOM   2363  CD1 TRP    73      28.330  24.076  -3.027  1.00 10.00      B   
ATOM   2364  CD2 TRP    73      26.303  24.378  -2.133  1.00 10.00      B   
ATOM   2365  NE1 TRP    73      28.436  25.048  -2.068  1.00 10.00      B   
ATOM   2366  HE1 TRP    73      29.269  25.520  -1.822  1.00 10.00      B   
ATOM   2367  CE2 TRP    73      27.204  25.254  -1.504  1.00 10.00      B   
ATOM   2368  CE3 TRP    73      24.962  24.389  -1.737  1.00 10.00      B   
ATOM   2369  CZ2 TRP    73      26.811  26.132  -0.495  1.00 10.00      B   
ATOM   2370  CZ3 TRP    73      24.574  25.259  -0.737  1.00 10.00      B   
ATOM   2371  CH2 TRP    73      25.493  26.121  -0.128  1.00 10.00      B   
ATOM   2372  C   TRP    73      25.095  20.522  -4.122  1.00 10.00      B   
ATOM   2373  O   TRP    73      23.890  20.636  -3.895  1.00 10.00      B   
ATOM   2374  N   ILE    74      25.585  19.727  -5.072  1.00 10.00      B   
ATOM   2375  HN  ILE    74      26.557  19.693  -5.213  1.00 10.00      B   
ATOM   2376  CA  ILE    74      24.716  18.914  -5.914  1.00 10.00      B   
ATOM   2377  CB  ILE    74      25.506  18.199  -7.033  1.00 10.00      B   
ATOM   2378  CG1 ILE    74      26.330  19.217  -7.828  1.00 10.00      B   
ATOM   2379  CG2 ILE    74      24.561  17.450  -7.961  1.00 10.00      B   
ATOM   2380  CD1 ILE    74      27.278  18.598  -8.833  1.00 10.00      B   
ATOM   2381  C   ILE    74      23.989  17.889  -5.048  1.00 10.00      B   
ATOM   2382  O   ILE    74      22.827  17.559  -5.293  1.00 10.00      B   
ATOM   2383  N   THR    75      24.679  17.413  -4.013  1.00 10.00      B   
ATOM   2384  HN  THR    75      25.599  17.723  -3.871  1.00 10.00      B   
ATOM   2385  CA  THR    75      24.106  16.450  -3.084  1.00 10.00      B   
ATOM   2386  CB  THR    75      25.158  15.975  -2.057  1.00 10.00      B   
ATOM   2387  OG1 THR    75      26.307  15.459  -2.748  1.00 10.00      B   
ATOM   2388  HG1 THR    75      26.636  16.120  -3.371  1.00 10.00      B   
ATOM   2389  CG2 THR    75      24.590  14.887  -1.153  1.00 10.00      B   
ATOM   2390  C   THR    75      22.920  17.085  -2.359  1.00 10.00      B   
ATOM   2391  O   THR    75      21.864  16.465  -2.211  1.00 10.00      B   
ATOM   2392  N   VAL    76      23.100  18.337  -1.934  1.00 10.00      B   
ATOM   2393  HN  VAL    76      23.969  18.771  -2.084  1.00 10.00      B   
ATOM   2394  CA  VAL    76      22.048  19.083  -1.250  1.00 10.00      B   
ATOM   2395  CB  VAL    76      22.561  20.467  -0.784  1.00 10.00      B   
ATOM   2396  CG1 VAL    76      21.442  21.274  -0.142  1.00 10.00      B   
ATOM   2397  CG2 VAL    76      23.728  20.311   0.181  1.00 10.00      B   
ATOM   2398  C   VAL    76      20.867  19.283  -2.198  1.00 10.00      B   
ATOM   2399  O   VAL    76      19.705  19.127  -1.814  1.00 10.00      B   
ATOM   2400  N   LEU    77      21.181  19.616  -3.449  1.00 10.00      B   
ATOM   2401  HN  LEU    77      22.128  19.735  -3.687  1.00 10.00      B   
ATOM   2402  CA  LEU    77      20.163  19.827  -4.469  1.00 10.00      B   
ATOM   2403  CB  LEU    77      20.797  20.319  -5.775  1.00 10.00      B   
ATOM   2404  CG  LEU    77      21.446  21.707  -5.732  1.00 10.00      B   
ATOM   2405  CD1 LEU    77      22.182  21.998  -7.032  1.00 10.00      B   
ATOM   2406  CD2 LEU    77      20.403  22.780  -5.447  1.00 10.00      B   
ATOM   2407  C   LEU    77      19.365  18.552  -4.716  1.00 10.00      B   
ATOM   2408  O   LEU    77      18.177  18.608  -5.025  1.00 10.00      B   
ATOM   2409  N   PHE    78      20.023  17.406  -4.586  1.00 10.00      B   
ATOM   2410  HN  PHE    78      20.978  17.426  -4.363  1.00 10.00      B   
ATOM   2411  CA  PHE    78      19.364  16.121  -4.780  1.00 10.00      B   
ATOM   2412  CB  PHE    78      20.385  14.979  -4.821  1.00 10.00      B   
ATOM   2413  CG  PHE    78      21.130  14.862  -6.120  1.00 10.00      B   
ATOM   2414  CD1 PHE    78      20.526  15.213  -7.316  1.00 10.00      B   
ATOM   2415  CD2 PHE    78      22.432  14.391  -6.146  1.00 10.00      B   
ATOM   2416  CE1 PHE    78      21.208  15.101  -8.512  1.00 10.00      B   
ATOM   2417  CE2 PHE    78      23.121  14.277  -7.339  1.00 10.00      B   
ATOM   2418  CZ  PHE    78      22.507  14.630  -8.526  1.00 10.00      B   
ATOM   2419  C   PHE    78      18.344  15.867  -3.672  1.00 10.00      B   
ATOM   2420  O   PHE    78      17.246  15.373  -3.927  1.00 10.00      B   
ATOM   2421  N   ALA    79      18.711  16.224  -2.445  1.00 10.00      B   
ATOM   2422  HN  ALA    79      19.596  16.623  -2.308  1.00 10.00      B   
ATOM   2423  CA  ALA    79      17.829  16.046  -1.298  1.00 10.00      B   
ATOM   2424  CB  ALA    79      18.549  16.424  -0.016  1.00 10.00      B   
ATOM   2425  C   ALA    79      16.576  16.894  -1.468  1.00 10.00      B   
ATOM   2426  O   ALA    79      15.455  16.405  -1.321  1.00 10.00      B   
ATOM   2427  N   ASN    80      16.777  18.165  -1.799  1.00 10.00      B   
ATOM   2428  HN  ASN    80      17.698  18.495  -1.899  1.00 10.00      B   
ATOM   2429  CA  ASN    80      15.664  19.083  -2.004  1.00 10.00      B   
ATOM   2430  CB  ASN    80      16.163  20.518  -2.198  1.00 10.00      B   
ATOM   2431  CG  ASN    80      16.553  21.187  -0.895  1.00 10.00      B   
ATOM   2432  OD1 ASN    80      16.062  20.827   0.176  1.00 10.00      B   
ATOM   2433  ND2 ASN    80      17.438  22.169  -0.974  1.00 10.00      B   
ATOM   2434 HD21 ASN    80      17.791  22.406  -1.857  1.00 10.00      B   
ATOM   2435 HD22 ASN    80      17.696  22.626  -0.145  1.00 10.00      B   
ATOM   2436  C   ASN    80      14.826  18.650  -3.199  1.00 10.00      B   
ATOM   2437  O   ASN    80      13.609  18.825  -3.213  1.00 10.00      B   
ATOM   2438  N   PHE    81      15.489  18.071  -4.197  1.00 10.00      B   
ATOM   2439  HN  PHE    81      16.462  17.964  -4.124  1.00 10.00      B   
ATOM   2440  CA  PHE    81      14.819  17.599  -5.401  1.00 10.00      B   
ATOM   2441  CB  PHE    81      15.852  17.111  -6.422  1.00 10.00      B   
ATOM   2442  CG  PHE    81      15.298  16.834  -7.792  1.00 10.00      B   
ATOM   2443  CD1 PHE    81      15.129  17.862  -8.704  1.00 10.00      B   
ATOM   2444  CD2 PHE    81      14.952  15.544  -8.168  1.00 10.00      B   
ATOM   2445  CE1 PHE    81      14.626  17.614  -9.964  1.00 10.00      B   
ATOM   2446  CE2 PHE    81      14.446  15.288  -9.427  1.00 10.00      B   
ATOM   2447  CZ  PHE    81      14.284  16.325 -10.325  1.00 10.00      B   
ATOM   2448  C   PHE    81      13.844  16.478  -5.061  1.00 10.00      B   
ATOM   2449  O   PHE    81      12.716  16.459  -5.552  1.00 10.00      B   
ATOM   2450  N   ALA    82      14.281  15.554  -4.205  1.00 10.00      B   
ATOM   2451  HN  ALA    82      15.193  15.629  -3.843  1.00 10.00      B   
ATOM   2452  CA  ALA    82      13.445  14.431  -3.796  1.00 10.00      B   
ATOM   2453  CB  ALA    82      14.228  13.479  -2.908  1.00 10.00      B   
ATOM   2454  C   ALA    82      12.185  14.915  -3.083  1.00 10.00      B   
ATOM   2455  O   ALA    82      11.075  14.473  -3.394  1.00 10.00      B   
ATOM   2456  N   GLU    83      12.365  15.823  -2.128  1.00 10.00      B   
ATOM   2457  HN  GLU    83      13.277  16.121  -1.917  1.00 10.00      B   
ATOM   2458  CA  GLU    83      11.244  16.378  -1.376  1.00 10.00      B   
ATOM   2459  CB  GLU    83      11.738  17.232  -0.208  1.00 10.00      B   
ATOM   2460  CG  GLU    83      12.259  16.428   0.972  1.00 10.00      B   
ATOM   2461  CD  GLU    83      12.226  17.212   2.269  1.00 10.00      B   
ATOM   2462  OE1 GLU    83      13.118  17.002   3.121  1.00 10.00      B   
ATOM   2463  OE2 GLU    83      11.301  18.036   2.451  1.00 10.00      B   
ATOM   2464  C   GLU    83      10.336  17.205  -2.279  1.00 10.00      B   
ATOM   2465  O   GLU    83       9.109  17.138  -2.177  1.00 10.00      B   
ATOM   2466  N   ALA    84      10.942  17.982  -3.166  1.00 10.00      B   
ATOM   2467  HN  ALA    84      11.926  18.002  -3.195  1.00 10.00      B   
ATOM   2468  CA  ALA    84      10.185  18.817  -4.086  1.00 10.00      B   
ATOM   2469  CB  ALA    84      11.106  19.763  -4.842  1.00 10.00      B   
ATOM   2470  C   ALA    84       9.378  17.963  -5.055  1.00 10.00      B   
ATOM   2471  O   ALA    84       8.233  18.287  -5.365  1.00 10.00      B   
ATOM   2472  N   LEU    85       9.979  16.872  -5.523  1.00 10.00      B   
ATOM   2473  HN  LEU    85      10.907  16.678  -5.247  1.00 10.00      B   
ATOM   2474  CA  LEU    85       9.311  15.967  -6.454  1.00 10.00      B   
ATOM   2475  CB  LEU    85      10.249  14.830  -6.877  1.00 10.00      B   
ATOM   2476  CG  LEU    85       9.749  13.907  -7.996  1.00 10.00      B   
ATOM   2477  CD1 LEU    85       9.490  14.692  -9.274  1.00 10.00      B   
ATOM   2478  CD2 LEU    85      10.746  12.784  -8.248  1.00 10.00      B   
ATOM   2479  C   LEU    85       8.034  15.408  -5.838  1.00 10.00      B   
ATOM   2480  O   LEU    85       7.035  15.203  -6.530  1.00 10.00      B   
ATOM   2481  N   ALA    86       8.069  15.171  -4.533  1.00 10.00      B   
ATOM   2482  HN  ALA    86       8.897  15.356  -4.035  1.00 10.00      B   
ATOM   2483  CA  ALA    86       6.913  14.648  -3.820  1.00 10.00      B   
ATOM   2484  CB  ALA    86       7.299  14.254  -2.403  1.00 10.00      B   
ATOM   2485  C   ALA    86       5.793  15.685  -3.815  1.00 10.00      B   
ATOM   2486  O   ALA    86       4.626  15.364  -4.060  1.00 10.00      B   
ATOM   2487  N   GLU    87       6.165  16.937  -3.556  1.00 10.00      B   
ATOM   2488  HN  GLU    87       7.112  17.124  -3.371  1.00 10.00      B   
ATOM   2489  CA  GLU    87       5.212  18.039  -3.536  1.00 10.00      B   
ATOM   2490  CB  GLU    87       5.881  19.308  -3.001  1.00 10.00      B   
ATOM   2491  CG  GLU    87       6.296  19.219  -1.542  1.00 10.00      B   
ATOM   2492  CD  GLU    87       5.662  20.294  -0.681  1.00 10.00      B   
ATOM   2493  OE1 GLU    87       4.704  20.953  -1.140  1.00 10.00      B   
ATOM   2494  OE2 GLU    87       6.109  20.474   0.471  1.00 10.00      B   
ATOM   2495  C   GLU    87       4.666  18.286  -4.940  1.00 10.00      B   
ATOM   2496  O   GLU    87       3.461  18.457  -5.126  1.00 10.00      B   
ATOM   2497  N   GLY    88       5.565  18.280  -5.924  1.00 10.00      B   
ATOM   2498  HN  GLY    88       6.512  18.136  -5.702  1.00 10.00      B   
ATOM   2499  CA  GLY    88       5.177  18.493  -7.306  1.00 10.00      B   
ATOM   2500  C   GLY    88       4.183  17.451  -7.778  1.00 10.00      B   
ATOM   2501  O   GLY    88       3.236  17.769  -8.499  1.00 10.00      B   
ATOM   2502  N   ARG    89       4.400  16.206  -7.364  1.00 10.00      B   
ATOM   2503  HN  ARG    89       5.185  16.018  -6.804  1.00 10.00      B   
ATOM   2504  CA  ARG    89       3.512  15.114  -7.729  1.00 10.00      B   
ATOM   2505  CB  ARG    89       4.114  13.772  -7.305  1.00 10.00      B   
ATOM   2506  CG  ARG    89       3.184  12.586  -7.512  1.00 10.00      B   
ATOM   2507  CD  ARG    89       3.588  11.405  -6.647  1.00 10.00      B   
ATOM   2508  NE  ARG    89       4.758  10.710  -7.174  1.00 10.00      B   
ATOM   2509  HE  ARG    89       5.547  11.258  -7.399  1.00 10.00      B   
ATOM   2510  CZ  ARG    89       4.819   9.392  -7.348  1.00 10.00      B   
ATOM   2511  NH1 ARG    89       3.781   8.626  -7.032  1.00 10.00      B   
ATOM   2512 HH11 ARG    89       3.827   7.590  -7.166  1.00 10.00      B   
ATOM   2513 HH12 ARG    89       2.910   9.057  -6.649  1.00 10.00      B   
ATOM   2514  NH2 ARG    89       5.905   8.845  -7.872  1.00 10.00      B   
ATOM   2515 HH21 ARG    89       5.959   7.811  -8.011  1.00 10.00      B   
ATOM   2516 HH22 ARG    89       6.709   9.447  -8.153  1.00 10.00      B   
ATOM   2517  C   ARG    89       2.150  15.302  -7.072  1.00 10.00      B   
ATOM   2518  O   ARG    89       1.112  15.182  -7.722  1.00 10.00      B   
ATOM   2519  N   SER    90       2.168  15.613  -5.780  1.00 10.00      B   
ATOM   2520  HN  SER    90       3.032  15.705  -5.323  1.00 10.00      B   
ATOM   2521  CA  SER    90       0.940  15.824  -5.024  1.00 10.00      B   
ATOM   2522  CB  SER    90       1.252  16.009  -3.535  1.00 10.00      B   
ATOM   2523  OG  SER    90       1.954  14.887  -3.020  1.00 10.00      B   
ATOM   2524  HG  SER    90       2.883  14.937  -3.284  1.00 10.00      B   
ATOM   2525  C   SER    90       0.163  17.022  -5.572  1.00 10.00      B   
ATOM   2526  O   SER    90      -1.064  16.993  -5.647  1.00 10.00      B   
ATOM   2527  N   LYS    91       0.891  18.061  -5.972  1.00 10.00      B   
ATOM   2528  HN  LYS    91       1.869  18.023  -5.878  1.00 10.00      B   
ATOM   2529  CA  LYS    91       0.283  19.265  -6.528  1.00 10.00      B   
ATOM   2530  CB  LYS    91       1.368  20.303  -6.833  1.00 10.00      B   
ATOM   2531  CG  LYS    91       0.866  21.575  -7.498  1.00 10.00      B   
ATOM   2532  CD  LYS    91       2.007  22.550  -7.736  1.00 10.00      B   
ATOM   2533  CE  LYS    91       1.531  23.777  -8.493  1.00 10.00      B   
ATOM   2534  NZ  LYS    91       2.560  24.850  -8.520  1.00 10.00      B   
ATOM   2535  HZ1 LYS    91       3.415  24.520  -9.013  1.00 10.00      B   
ATOM   2536  HZ2 LYS    91       2.815  25.123  -7.550  1.00 10.00      B   
ATOM   2537  HZ3 LYS    91       2.190  25.686  -9.011  1.00 10.00      B   
ATOM   2538  C   LYS    91      -0.506  18.936  -7.792  1.00 10.00      B   
ATOM   2539  O   LYS    91      -1.639  19.391  -7.967  1.00 10.00      B   
ATOM   2540  N   ALA    92       0.092  18.130  -8.663  1.00 10.00      B   
ATOM   2541  HN  ALA    92       0.990  17.789  -8.461  1.00 10.00      B   
ATOM   2542  CA  ALA    92      -0.555  17.735  -9.907  1.00 10.00      B   
ATOM   2543  CB  ALA    92       0.450  17.088 -10.843  1.00 10.00      B   
ATOM   2544  C   ALA    92      -1.714  16.784  -9.626  1.00 10.00      B   
ATOM   2545  O   ALA    92      -2.775  16.887 -10.242  1.00 10.00      B   
ATOM   2546  N   GLN    93      -1.495  15.867  -8.686  1.00 10.00      B   
ATOM   2547  HN  GLN    93      -0.615  15.838  -8.249  1.00 10.00      B   
ATOM   2548  CA  GLN    93      -2.508  14.893  -8.293  1.00 10.00      B   
ATOM   2549  CB  GLN    93      -1.939  13.958  -7.220  1.00 10.00      B   
ATOM   2550  CG  GLN    93      -2.672  12.634  -7.083  1.00 10.00      B   
ATOM   2551  CD  GLN    93      -2.401  11.705  -8.249  1.00 10.00      B   
ATOM   2552  OE1 GLN    93      -1.407  10.976  -8.262  1.00 10.00      B   
ATOM   2553  NE2 GLN    93      -3.287  11.714  -9.232  1.00 10.00      B   
ATOM   2554 HE21 GLN    93      -4.063  12.316  -9.158  1.00 10.00      B   
ATOM   2555 HE22 GLN    93      -3.135  11.123  -9.996  1.00 10.00      B   
ATOM   2556  C   GLN    93      -3.737  15.608  -7.745  1.00 10.00      B   
ATOM   2557  O   GLN    93      -4.872  15.269  -8.081  1.00 10.00      B   
ATOM   2558  N   ALA    94      -3.495  16.607  -6.906  1.00 10.00      B   
ATOM   2559  HN  ALA    94      -2.562  16.824  -6.675  1.00 10.00      B   
ATOM   2560  CA  ALA    94      -4.566  17.385  -6.307  1.00 10.00      B   
ATOM   2561  CB  ALA    94      -4.002  18.289  -5.225  1.00 10.00      B   
ATOM   2562  C   ALA    94      -5.289  18.212  -7.359  1.00 10.00      B   
ATOM   2563  O   ALA    94      -6.513  18.321  -7.340  1.00 10.00      B   
ATOM   2564  N   ASN    95      -4.520  18.783  -8.286  1.00 10.00      B   
ATOM   2565  HN  ASN    95      -3.549  18.650  -8.244  1.00 10.00      B   
ATOM   2566  CA  ASN    95      -5.076  19.607  -9.356  1.00 10.00      B   
ATOM   2567  CB  ASN    95      -3.968  20.170 -10.246  1.00 10.00      B   
ATOM   2568  CG  ASN    95      -3.630  21.612  -9.926  1.00 10.00      B   
ATOM   2569  OD1 ASN    95      -4.227  22.541 -10.475  1.00 10.00      B   
ATOM   2570  ND2 ASN    95      -2.666  21.812  -9.042  1.00 10.00      B   
ATOM   2571 HD21 ASN    95      -2.231  21.023  -8.643  1.00 10.00      B   
ATOM   2572 HD22 ASN    95      -2.414  22.735  -8.827  1.00 10.00      B   
ATOM   2573  C   ASN    95      -6.079  18.839 -10.206  1.00 10.00      B   
ATOM   2574  O   ASN    95      -7.024  19.422 -10.736  1.00 10.00      B   
ATOM   2575  N   SER    96      -5.880  17.527 -10.313  1.00 10.00      B   
ATOM   2576  HN  SER    96      -5.111  17.123  -9.857  1.00 10.00      B   
ATOM   2577  CA  SER    96      -6.765  16.673 -11.094  1.00 10.00      B   
ATOM   2578  CB  SER    96      -6.217  15.244 -11.123  1.00 10.00      B   
ATOM   2579  OG  SER    96      -4.839  15.238 -11.472  1.00 10.00      B   
ATOM   2580  HG  SER    96      -4.556  16.138 -11.682  1.00 10.00      B   
ATOM   2581  C   SER    96      -8.190  16.691 -10.537  1.00 10.00      B   
ATOM   2582  O   SER    96      -9.158  16.486 -11.269  1.00 10.00      B   
ATOM   2583  N   LEU    97      -8.308  16.948  -9.239  1.00 10.00      B   
ATOM   2584  HN  LEU    97      -7.498  17.112  -8.708  1.00 10.00      B   
ATOM   2585  CA  LEU    97      -9.607  16.999  -8.585  1.00 10.00      B   
ATOM   2586  CB  LEU    97      -9.585  16.179  -7.294  1.00 10.00      B   
ATOM   2587  CG  LEU    97      -9.289  14.688  -7.442  1.00 10.00      B   
ATOM   2588  CD1 LEU    97      -9.128  14.038  -6.077  1.00 10.00      B   
ATOM   2589  CD2 LEU    97     -10.383  13.998  -8.244  1.00 10.00      B   
ATOM   2590  C   LEU    97      -9.999  18.439  -8.276  1.00 10.00      B   
ATOM   2591  O   LEU    97     -11.143  18.840  -8.487  1.00 10.00      B   
ATOM   2592  N   LYS    98      -9.029  19.210  -7.799  1.00 10.00      B   
ATOM   2593  HN  LYS    98      -8.133  18.820  -7.679  1.00 10.00      B   
ATOM   2594  CA  LYS    98      -9.234  20.609  -7.433  1.00 10.00      B   
ATOM   2595  CB  LYS    98      -7.930  21.182  -6.864  1.00 10.00      B   
ATOM   2596  CG  LYS    98      -8.016  22.628  -6.404  1.00 10.00      B   
ATOM   2597  CD  LYS    98      -6.630  23.240  -6.259  1.00 10.00      B   
ATOM   2598  CE  LYS    98      -6.710  24.709  -5.879  1.00 10.00      B   
ATOM   2599  NZ  LYS    98      -5.432  25.426  -6.135  1.00 10.00      B   
ATOM   2600  HZ1 LYS    98      -5.153  25.318  -7.132  1.00 10.00      B   
ATOM   2601  HZ2 LYS    98      -4.671  25.042  -5.529  1.00 10.00      B   
ATOM   2602  HZ3 LYS    98      -5.541  26.439  -5.926  1.00 10.00      B   
ATOM   2603  C   LYS    98      -9.702  21.454  -8.617  1.00 10.00      B   
ATOM   2604  O   LYS    98     -10.515  22.364  -8.452  1.00 10.00      B   
ATOM   2605  N   GLY    99      -9.212  21.131  -9.810  1.00 10.00      B   
ATOM   2606  HN  GLY    99      -8.599  20.366  -9.884  1.00 10.00      B   
ATOM   2607  CA  GLY    99      -9.568  21.886 -11.004  1.00 10.00      B   
ATOM   2608  C   GLY    99     -11.032  21.772 -11.404  1.00 10.00      B   
ATOM   2609  O   GLY    99     -11.482  22.458 -12.322  1.00 10.00      B   
ATOM   2610  N   VAL   100     -11.777  20.916 -10.724  1.00 10.00      B   
ATOM   2611  HN  VAL   100     -11.370  20.391 -10.002  1.00 10.00      B   
ATOM   2612  CA  VAL   100     -13.190  20.729 -11.030  1.00 10.00      B   
ATOM   2613  CB  VAL   100     -13.604  19.245 -10.889  1.00 10.00      B   
ATOM   2614  CG1 VAL   100     -15.010  19.014 -11.422  1.00 10.00      B   
ATOM   2615  CG2 VAL   100     -12.608  18.339 -11.602  1.00 10.00      B   
ATOM   2616  C   VAL   100     -14.074  21.595 -10.126  1.00 10.00      B   
ATOM   2617  O   VAL   100     -15.199  21.940 -10.489  1.00 10.00      B   
ATOM   2618  N   LYS   101     -13.540  21.972  -8.967  1.00 10.00      B   
ATOM   2619  HN  LYS   101     -12.621  21.704  -8.758  1.00 10.00      B   
ATOM   2620  CA  LYS   101     -14.285  22.774  -7.997  1.00 10.00      B   
ATOM   2621  CB  LYS   101     -13.485  22.942  -6.703  1.00 10.00      B   
ATOM   2622  CG  LYS   101     -14.343  23.155  -5.465  1.00 10.00      B   
ATOM   2623  CD  LYS   101     -13.549  23.779  -4.327  1.00 10.00      B   
ATOM   2624  CE  LYS   101     -14.367  23.814  -3.044  1.00 10.00      B   
ATOM   2625  NZ  LYS   101     -14.051  25.002  -2.207  1.00 10.00      B   
ATOM   2626  HZ1 LYS   101     -13.052  25.268  -2.319  1.00 10.00      B   
ATOM   2627  HZ2 LYS   101     -14.223  24.790  -1.197  1.00 10.00      B   
ATOM   2628  HZ3 LYS   101     -14.648  25.806  -2.487  1.00 10.00      B   
ATOM   2629  C   LYS   101     -14.691  24.143  -8.550  1.00 10.00      B   
ATOM   2630  O   LYS   101     -15.879  24.470  -8.610  1.00 10.00      B   
ATOM   2631  N   LYS   102     -13.706  24.933  -8.967  1.00 10.00      B   
ATOM   2632  HN  LYS   102     -12.786  24.605  -8.931  1.00 10.00      B   
ATOM   2633  CA  LYS   102     -13.968  26.272  -9.490  1.00 10.00      B   
ATOM   2634  CB  LYS   102     -12.726  27.162  -9.353  1.00 10.00      B   
ATOM   2635  CG  LYS   102     -12.404  27.565  -7.921  1.00 10.00      B   
ATOM   2636  CD  LYS   102     -11.073  28.296  -7.838  1.00 10.00      B   
ATOM   2637  CE  LYS   102     -10.804  28.795  -6.426  1.00 10.00      B   
ATOM   2638  NZ  LYS   102      -9.390  29.215  -6.242  1.00 10.00      B   
ATOM   2639  HZ1 LYS   102      -9.170  30.017  -6.865  1.00 10.00      B   
ATOM   2640  HZ2 LYS   102      -8.749  28.430  -6.472  1.00 10.00      B   
ATOM   2641  HZ3 LYS   102      -9.226  29.500  -5.256  1.00 10.00      B   
ATOM   2642  C   LYS   102     -14.442  26.238 -10.941  1.00 10.00      B   
ATOM   2643  O   LYS   102     -13.768  26.750 -11.835  1.00 10.00      B   
ATOM   2644  N   THR   103     -15.598  25.623 -11.171  1.00 10.00      B   
ATOM   2645  HN  THR   103     -16.074  25.204 -10.419  1.00 10.00      B   
ATOM   2646  CA  THR   103     -16.160  25.533 -12.516  1.00 10.00      B   
ATOM   2647  CB  THR   103     -15.513  24.386 -13.324  1.00 10.00      B   
ATOM   2648  OG1 THR   103     -14.537  23.711 -12.521  1.00 10.00      B   
ATOM   2649  HG1 THR   103     -14.987  23.186 -11.844  1.00 10.00      B   
ATOM   2650  CG2 THR   103     -14.854  24.919 -14.587  1.00 10.00      B   
ATOM   2651  C   THR   103     -17.671  25.307 -12.481  1.00 10.00      B   
ATOM   2652  O   THR   103     -18.231  24.709 -13.398  1.00 10.00      B   
ATOM   2653  N   ALA   104     -18.338  25.801 -11.443  1.00 10.00      B   
ATOM   2654  HN  ALA   104     -17.861  26.305 -10.754  1.00 10.00      B   
ATOM   2655  CA  ALA   104     -19.778  25.612 -11.321  1.00 10.00      B   
ATOM   2656  CB  ALA   104     -20.076  24.384 -10.469  1.00 10.00      B   
ATOM   2657  C   ALA   104     -20.479  26.834 -10.738  1.00 10.00      B   
ATOM   2658  O   ALA   104     -19.837  27.747 -10.214  1.00 10.00      B   
ATOM   2659  N   PHE   105     -21.800  26.834 -10.843  1.00 10.00      B   
ATOM   2660  HN  PHE   105     -22.240  26.072 -11.283  1.00 10.00      B   
ATOM   2661  CA  PHE   105     -22.633  27.906 -10.320  1.00 10.00      B   
ATOM   2662  CB  PHE   105     -23.004  28.912 -11.421  1.00 10.00      B   
ATOM   2663  CG  PHE   105     -23.999  28.406 -12.431  1.00 10.00      B   
ATOM   2664  CD1 PHE   105     -25.290  28.913 -12.462  1.00 10.00      B   
ATOM   2665  CD2 PHE   105     -23.641  27.435 -13.356  1.00 10.00      B   
ATOM   2666  CE1 PHE   105     -26.206  28.460 -13.389  1.00 10.00      B   
ATOM   2667  CE2 PHE   105     -24.553  26.975 -14.287  1.00 10.00      B   
ATOM   2668  CZ  PHE   105     -25.837  27.490 -14.304  1.00 10.00      B   
ATOM   2669  C   PHE   105     -23.879  27.279  -9.706  1.00 10.00      B   
ATOM   2670  O   PHE   105     -24.139  26.096  -9.928  1.00 10.00      B   
ATOM   2671  N   ALA   106     -24.651  28.047  -8.950  1.00 10.00      B   
ATOM   2672  HN  ALA   106     -24.428  28.996  -8.825  1.00 10.00      B   
ATOM   2673  CA  ALA   106     -25.838  27.500  -8.311  1.00 10.00      B   
ATOM   2674  CB  ALA   106     -25.639  27.409  -6.808  1.00 10.00      B   
ATOM   2675  C   ALA   106     -27.102  28.284  -8.626  1.00 10.00      B   
ATOM   2676  O   ALA   106     -27.065  29.490  -8.884  1.00 10.00      B   
ATOM   2677  N   ARG   107     -28.213  27.568  -8.620  1.00 10.00      B   
ATOM   2678  HN  ARG   107     -28.147  26.602  -8.452  1.00 10.00      B   
ATOM   2679  CA  ARG   107     -29.525  28.142  -8.860  1.00 10.00      B   
ATOM   2680  CB  ARG   107     -30.115  27.597 -10.167  1.00 10.00      B   
ATOM   2681  CG  ARG   107     -29.115  27.490 -11.309  1.00 10.00      B   
ATOM   2682  CD  ARG   107     -29.714  26.770 -12.504  1.00 10.00      B   
ATOM   2683  NE  ARG   107     -28.780  25.813 -13.099  1.00 10.00      B   
ATOM   2684  HE  ARG   107     -28.052  25.476 -12.523  1.00 10.00      B   
ATOM   2685  CZ  ARG   107     -28.858  25.378 -14.359  1.00 10.00      B   
ATOM   2686  NH1 ARG   107     -29.824  25.816 -15.159  1.00 10.00      B   
ATOM   2687 HH11 ARG   107     -30.526  26.503 -14.813  1.00 10.00      B   
ATOM   2688 HH12 ARG   107     -29.885  25.475 -16.143  1.00 10.00      B   
ATOM   2689  NH2 ARG   107     -27.975  24.503 -14.819  1.00 10.00      B   
ATOM   2690 HH21 ARG   107     -28.040  24.164 -15.802  1.00 10.00      B   
ATOM   2691 HH22 ARG   107     -27.205  24.146 -14.196  1.00 10.00      B   
ATOM   2692  C   ARG   107     -30.414  27.755  -7.689  1.00 10.00      B   
ATOM   2693  O   ARG   107     -30.996  26.666  -7.673  1.00 10.00      B   
ATOM   2694  N   LYS   108     -30.488  28.625  -6.693  1.00 10.00      B   
ATOM   2695  HN  LYS   108     -30.016  29.482  -6.765  1.00 10.00      B   
ATOM   2696  CA  LYS   108     -31.278  28.347  -5.503  1.00 10.00      B   
ATOM   2697  CB  LYS   108     -30.797  29.175  -4.309  1.00 10.00      B   
ATOM   2698  CG  LYS   108     -31.219  30.636  -4.343  1.00 10.00      B   
ATOM   2699  CD  LYS   108     -30.996  31.295  -2.994  1.00 10.00      B   
ATOM   2700  CE  LYS   108     -31.654  32.663  -2.916  1.00 10.00      B   
ATOM   2701  NZ  LYS   108     -31.742  33.146  -1.511  1.00 10.00      B   
ATOM   2702  HZ1 LYS   108     -30.798  33.137  -1.068  1.00 10.00      B   
ATOM   2703  HZ2 LYS   108     -32.375  32.531  -0.960  1.00 10.00      B   
ATOM   2704  HZ3 LYS   108     -32.115  34.114  -1.484  1.00 10.00      B   
ATOM   2705  C   LYS   108     -32.764  28.566  -5.734  1.00 10.00      B   
ATOM   2706  O   LYS   108     -33.164  29.330  -6.614  1.00 10.00      B   
ATOM   2707  N   LEU   109     -33.572  27.898  -4.928  1.00 10.00      B   
ATOM   2708  HN  LEU   109     -33.182  27.314  -4.239  1.00 10.00      B   
ATOM   2709  CA  LEU   109     -35.016  28.016  -5.022  1.00 10.00      B   
ATOM   2710  CB  LEU   109     -35.679  26.640  -4.907  1.00 10.00      B   
ATOM   2711  CG  LEU   109     -35.459  25.679  -6.076  1.00 10.00      B   
ATOM   2712  CD1 LEU   109     -36.040  24.313  -5.754  1.00 10.00      B   
ATOM   2713  CD2 LEU   109     -36.080  26.235  -7.347  1.00 10.00      B   
ATOM   2714  C   LEU   109     -35.541  28.928  -3.920  1.00 10.00      B   
ATOM   2715  O   LEU   109     -34.943  29.030  -2.846  1.00 10.00      B   
ATOM   2716  N   ARG   110     -36.656  29.593  -4.190  1.00 10.00      B   
ATOM   2717  HN  ARG   110     -37.076  29.487  -5.078  1.00 10.00      B   
ATOM   2718  CA  ARG   110     -37.262  30.495  -3.214  1.00 10.00      B   
ATOM   2719  CB  ARG   110     -38.085  31.580  -3.913  1.00 10.00      B   
ATOM   2720  CG  ARG   110     -37.379  32.256  -5.079  1.00 10.00      B   
ATOM   2721  CD  ARG   110     -36.098  32.943  -4.642  1.00 10.00      B   
ATOM   2722  NE  ARG   110     -36.369  34.198  -3.948  1.00 10.00      B   
ATOM   2723  HE  ARG   110     -37.269  34.314  -3.564  1.00 10.00      B   
ATOM   2724  CZ  ARG   110     -35.475  35.172  -3.799  1.00 10.00      B   
ATOM   2725  NH1 ARG   110     -34.251  35.042  -4.299  1.00 10.00      B   
ATOM   2726 HH11 ARG   110     -33.552  35.808  -4.178  1.00 10.00      B   
ATOM   2727 HH12 ARG   110     -33.973  34.167  -4.818  1.00 10.00      B   
ATOM   2728  NH2 ARG   110     -35.814  36.289  -3.169  1.00 10.00      B   
ATOM   2729 HH21 ARG   110     -35.119  37.060  -3.053  1.00 10.00      B   
ATOM   2730 HH22 ARG   110     -36.777  36.404  -2.784  1.00 10.00      B   
ATOM   2731  C   ARG   110     -38.141  29.721  -2.234  1.00 10.00      B   
ATOM   2732  O   ARG   110     -38.588  30.259  -1.220  1.00 10.00      B   
ATOM   2733  N   GLU   111     -38.390  28.459  -2.557  1.00 10.00      B   
ATOM   2734  HN  GLU   111     -37.994  28.092  -3.372  1.00 10.00      B   
ATOM   2735  CA  GLU   111     -39.209  27.587  -1.727  1.00 10.00      B   
ATOM   2736  CB  GLU   111     -40.637  27.507  -2.275  1.00 10.00      B   
ATOM   2737  CG  GLU   111     -41.391  28.825  -2.274  1.00 10.00      B   
ATOM   2738  CD  GLU   111     -42.744  28.713  -2.934  1.00 10.00      B   
ATOM   2739  OE1 GLU   111     -42.917  29.261  -4.045  1.00 10.00      B   
ATOM   2740  OE2 GLU   111     -43.641  28.072  -2.349  1.00 10.00      B   
ATOM   2741  C   GLU   111     -38.592  26.192  -1.704  1.00 10.00      B   
ATOM   2742  O   GLU   111     -37.901  25.811  -2.648  1.00 10.00      B   
ATOM   2743  N   PRO   112     -38.835  25.413  -0.637  1.00 10.00      B   
ATOM   2744  CA  PRO   112     -38.289  24.055  -0.504  1.00 10.00      B   
ATOM   2745  CB  PRO   112     -38.428  23.793   0.996  1.00 10.00      B   
ATOM   2746  CG  PRO   112     -39.648  24.554   1.386  1.00 10.00      B   
ATOM   2747  CD  PRO   112     -39.657  25.792   0.533  1.00 10.00      B   
ATOM   2748  C   PRO   112     -39.093  23.022  -1.295  1.00 10.00      B   
ATOM   2749  O   PRO   112     -39.260  21.879  -0.861  1.00 10.00      B   
ATOM   2750  N   LYS   113     -39.572  23.424  -2.464  1.00 10.00      B   
ATOM   2751  HN  LYS   113     -39.373  24.337  -2.769  1.00 10.00      B   
ATOM   2752  CA  LYS   113     -40.359  22.550  -3.323  1.00 10.00      B   
ATOM   2753  CB  LYS   113     -41.849  22.886  -3.210  1.00 10.00      B   
ATOM   2754  CG  LYS   113     -42.525  22.357  -1.961  1.00 10.00      B   
ATOM   2755  CD  LYS   113     -44.022  22.613  -2.005  1.00 10.00      B   
ATOM   2756  CE  LYS   113     -44.732  21.896  -0.872  1.00 10.00      B   
ATOM   2757  NZ  LYS   113     -46.203  22.079  -0.933  1.00 10.00      B   
ATOM   2758  HZ1 LYS   113     -46.661  21.544  -0.168  1.00 10.00      B   
ATOM   2759  HZ2 LYS   113     -46.571  21.740  -1.843  1.00 10.00      B   
ATOM   2760  HZ3 LYS   113     -46.446  23.086  -0.828  1.00 10.00      B   
ATOM   2761  C   LYS   113     -39.925  22.711  -4.773  1.00 10.00      B   
ATOM   2762  O   LYS   113     -39.629  23.823  -5.220  1.00 10.00      B   
ATOM   2763  N   TYR   114     -39.876  21.606  -5.501  1.00 10.00      B   
ATOM   2764  HN  TYR   114     -40.103  20.744  -5.086  1.00 10.00      B   
ATOM   2765  CA  TYR   114     -39.495  21.644  -6.902  1.00 10.00      B   
ATOM   2766  CB  TYR   114     -39.269  20.231  -7.445  1.00 10.00      B   
ATOM   2767  CG  TYR   114     -39.043  20.189  -8.939  1.00 10.00      B   
ATOM   2768  CD1 TYR   114     -37.861  20.656  -9.495  1.00 10.00      B   
ATOM   2769  CD2 TYR   114     -40.020  19.699  -9.794  1.00 10.00      B   
ATOM   2770  CE1 TYR   114     -37.656  20.632 -10.860  1.00 10.00      B   
ATOM   2771  CE2 TYR   114     -39.822  19.670 -11.160  1.00 10.00      B   
ATOM   2772  CZ  TYR   114     -38.639  20.141 -11.687  1.00 10.00      B   
ATOM   2773  OH  TYR   114     -38.436  20.115 -13.048  1.00 10.00      B   
ATOM   2774  HH  TYR   114     -37.480  20.097 -13.230  1.00 10.00      B   
ATOM   2775  C   TYR   114     -40.575  22.357  -7.711  1.00 10.00      B   
ATOM   2776  O   TYR   114     -41.739  21.953  -7.703  1.00 10.00      B   
ATOM   2777  N   GLY   115     -40.192  23.423  -8.394  1.00 10.00      B   
ATOM   2778  HN  GLY   115     -39.252  23.703  -8.369  1.00 10.00      B   
ATOM   2779  CA  GLY   115     -41.144  24.171  -9.184  1.00 10.00      B   
ATOM   2780  C   GLY   115     -41.171  25.628  -8.785  1.00 10.00      B   
ATOM   2781  O   GLY   115     -41.734  26.468  -9.489  1.00 10.00      B   
ATOM   2782  N   ALA   116     -40.557  25.927  -7.648  1.00 10.00      B   
ATOM   2783  HN  ALA   116     -40.134  25.210  -7.132  1.00 10.00      B   
ATOM   2784  CA  ALA   116     -40.500  27.291  -7.145  1.00 10.00      B   
ATOM   2785  CB  ALA   116     -40.015  27.300  -5.705  1.00 10.00      B   
ATOM   2786  C   ALA   116     -39.590  28.152  -8.009  1.00 10.00      B   
ATOM   2787  O   ALA   116     -38.871  27.643  -8.871  1.00 10.00      B   
ATOM   2788  N   ALA   117     -39.624  29.456  -7.772  1.00 10.00      B   
ATOM   2789  HN  ALA   117     -40.218  29.801  -7.072  1.00 10.00      B   
ATOM   2790  CA  ALA   117     -38.793  30.384  -8.520  1.00 10.00      B   
ATOM   2791  CB  ALA   117     -39.241  31.817  -8.278  1.00 10.00      B   
ATOM   2792  C   ALA   117     -37.330  30.197  -8.132  1.00 10.00      B   
ATOM   2793  O   ALA   117     -37.026  29.789  -7.006  1.00 10.00      B   
ATOM   2794  N   ALA   118     -36.436  30.482  -9.065  1.00 10.00      B   
ATOM   2795  HN  ALA   118     -36.743  30.797  -9.941  1.00 10.00      B   
ATOM   2796  CA  ALA   118     -35.009  30.332  -8.823  1.00 10.00      B   
ATOM   2797  CB  ALA   118     -34.489  29.091  -9.537  1.00 10.00      B   
ATOM   2798  C   ALA   118     -34.234  31.561  -9.278  1.00 10.00      B   
ATOM   2799  O   ALA   118     -34.663  32.276 -10.188  1.00 10.00      B   
ATOM   2800  N   ASP   119     -33.106  31.813  -8.628  1.00 10.00      B   
ATOM   2801  HN  ASP   119     -32.834  31.221  -7.891  1.00 10.00      B   
ATOM   2802  CA  ASP   119     -32.252  32.942  -8.975  1.00 10.00      B   
ATOM   2803  CB  ASP   119     -32.514  34.181  -8.097  1.00 10.00      B   
ATOM   2804  CG  ASP   119     -32.284  33.975  -6.610  1.00 10.00      B   
ATOM   2805  OD1 ASP   119     -31.349  34.600  -6.063  1.00 10.00      B   
ATOM   2806  OD2 ASP   119     -33.071  33.241  -5.969  1.00 10.00      B   
ATOM   2807  C   ASP   119     -30.784  32.523  -8.982  1.00 10.00      B   
ATOM   2808  O   ASP   119     -30.399  31.584  -8.282  1.00 10.00      B   
ATOM   2809  N   LYS   120     -29.982  33.200  -9.797  1.00 10.00      B   
ATOM   2810  HN  LYS   120     -30.350  33.948 -10.310  1.00 10.00      B   
ATOM   2811  CA  LYS   120     -28.564  32.879  -9.930  1.00 10.00      B   
ATOM   2812  CB  LYS   120     -27.972  33.499 -11.202  1.00 10.00      B   
ATOM   2813  CG  LYS   120     -26.470  33.287 -11.348  1.00 10.00      B   
ATOM   2814  CD  LYS   120     -25.948  33.796 -12.684  1.00 10.00      B   
ATOM   2815  CE  LYS   120     -26.228  32.803 -13.800  1.00 10.00      B   
ATOM   2816  NZ  LYS   120     -25.448  33.108 -15.029  1.00 10.00      B   
ATOM   2817  HZ1 LYS   120     -24.427  33.022 -14.840  1.00 10.00      B   
ATOM   2818  HZ2 LYS   120     -25.649  34.074 -15.352  1.00 10.00      B   
ATOM   2819  HZ3 LYS   120     -25.705  32.443 -15.788  1.00 10.00      B   
ATOM   2820  C   LYS   120     -27.757  33.299  -8.708  1.00 10.00      B   
ATOM   2821  O   LYS   120     -27.671  34.484  -8.376  1.00 10.00      B   
ATOM   2822  N   VAL   121     -27.161  32.315  -8.050  1.00 10.00      B   
ATOM   2823  HN  VAL   121     -27.269  31.390  -8.371  1.00 10.00      B   
ATOM   2824  CA  VAL   121     -26.348  32.556  -6.868  1.00 10.00      B   
ATOM   2825  CB  VAL   121     -27.030  32.009  -5.590  1.00 10.00      B   
ATOM   2826  CG1 VAL   121     -26.161  32.225  -4.359  1.00 10.00      B   
ATOM   2827  CG2 VAL   121     -28.391  32.660  -5.396  1.00 10.00      B   
ATOM   2828  C   VAL   121     -24.986  31.890  -7.039  1.00 10.00      B   
ATOM   2829  O   VAL   121     -24.910  30.709  -7.387  1.00 10.00      B   
ATOM   2830  N   PRO   122     -23.893  32.645  -6.838  1.00 10.00      B   
ATOM   2831  CA  PRO   122     -22.537  32.105  -6.956  1.00 10.00      B   
ATOM   2832  CB  PRO   122     -21.633  33.293  -6.590  1.00 10.00      B   
ATOM   2833  CG  PRO   122     -22.526  34.269  -5.901  1.00 10.00      B   
ATOM   2834  CD  PRO   122     -23.891  34.074  -6.489  1.00 10.00      B   
ATOM   2835  C   PRO   122     -22.319  30.946  -5.983  1.00 10.00      B   
ATOM   2836  O   PRO   122     -22.742  31.009  -4.826  1.00 10.00      B   
ATOM   2837  N   ALA   123     -21.649  29.897  -6.453  1.00 10.00      B   
ATOM   2838  HN  ALA   123     -21.311  29.922  -7.372  1.00 10.00      B   
ATOM   2839  CA  ALA   123     -21.386  28.713  -5.635  1.00 10.00      B   
ATOM   2840  CB  ALA   123     -20.709  27.632  -6.467  1.00 10.00      B   
ATOM   2841  C   ALA   123     -20.545  29.052  -4.407  1.00 10.00      B   
ATOM   2842  O   ALA   123     -20.570  28.336  -3.408  1.00 10.00      B   
ATOM   2843  N   ASP   124     -19.804  30.147  -4.491  1.00 10.00      B   
ATOM   2844  HN  ASP   124     -19.821  30.668  -5.322  1.00 10.00      B   
ATOM   2845  CA  ASP   124     -18.959  30.590  -3.390  1.00 10.00      B   
ATOM   2846  CB  ASP   124     -17.993  31.680  -3.858  1.00 10.00      B   
ATOM   2847  CG  ASP   124     -16.729  31.129  -4.481  1.00 10.00      B   
ATOM   2848  OD1 ASP   124     -15.822  30.714  -3.728  1.00 10.00      B   
ATOM   2849  OD2 ASP   124     -16.628  31.122  -5.729  1.00 10.00      B   
ATOM   2850  C   ASP   124     -19.801  31.126  -2.239  1.00 10.00      B   
ATOM   2851  O   ASP   124     -19.448  30.973  -1.071  1.00 10.00      B   
ATOM   2852  N   GLN   125     -20.934  31.728  -2.573  1.00 10.00      B   
ATOM   2853  HN  GLN   125     -21.195  31.770  -3.518  1.00 10.00      B   
ATOM   2854  CA  GLN   125     -21.810  32.311  -1.568  1.00 10.00      B   
ATOM   2855  CB  GLN   125     -22.524  33.547  -2.119  1.00 10.00      B   
ATOM   2856  CG  GLN   125     -21.590  34.704  -2.426  1.00 10.00      B   
ATOM   2857  CD  GLN   125     -20.878  35.216  -1.191  1.00 10.00      B   
ATOM   2858  OE1 GLN   125     -21.442  35.236  -0.094  1.00 10.00      B   
ATOM   2859  NE2 GLN   125     -19.632  35.623  -1.355  1.00 10.00      B   
ATOM   2860 HE21 GLN   125     -19.242  35.570  -2.255  1.00 10.00      B   
ATOM   2861 HE22 GLN   125     -19.147  35.962  -0.572  1.00 10.00      B   
ATOM   2862  C   GLN   125     -22.814  31.305  -1.015  1.00 10.00      B   
ATOM   2863  O   GLN   125     -23.719  31.678  -0.269  1.00 10.00      B   
ATOM   2864  N   LEU   126     -22.664  30.038  -1.381  1.00 10.00      B   
ATOM   2865  HN  LEU   126     -21.939  29.795  -1.994  1.00 10.00      B   
ATOM   2866  CA  LEU   126     -23.558  28.999  -0.888  1.00 10.00      B   
ATOM   2867  CB  LEU   126     -23.454  27.736  -1.745  1.00 10.00      B   
ATOM   2868  CG  LEU   126     -24.074  27.807  -3.140  1.00 10.00      B   
ATOM   2869  CD1 LEU   126     -23.875  26.493  -3.878  1.00 10.00      B   
ATOM   2870  CD2 LEU   126     -25.551  28.158  -3.052  1.00 10.00      B   
ATOM   2871  C   LEU   126     -23.218  28.673   0.557  1.00 10.00      B   
ATOM   2872  O   LEU   126     -22.044  28.623   0.928  1.00 10.00      B   
ATOM   2873  N   ARG   127     -24.240  28.476   1.374  1.00 10.00      B   
ATOM   2874  HN  ARG   127     -25.155  28.535   1.024  1.00 10.00      B   
ATOM   2875  CA  ARG   127     -24.041  28.163   2.780  1.00 10.00      B   
ATOM   2876  CB  ARG   127     -24.494  29.335   3.654  1.00 10.00      B   
ATOM   2877  CG  ARG   127     -23.745  30.637   3.407  1.00 10.00      B   
ATOM   2878  CD  ARG   127     -22.271  30.511   3.758  1.00 10.00      B   
ATOM   2879  NE  ARG   127     -21.414  30.768   2.603  1.00 10.00      B   
ATOM   2880  HE  ARG   127     -21.456  30.120   1.859  1.00 10.00      B   
ATOM   2881  CZ  ARG   127     -20.590  31.812   2.507  1.00 10.00      B   
ATOM   2882  NH1 ARG   127     -20.506  32.689   3.498  1.00 10.00      B   
ATOM   2883 HH11 ARG   127     -19.860  33.508   3.422  1.00 10.00      B   
ATOM   2884 HH12 ARG   127     -21.080  32.565   4.361  1.00 10.00      B   
ATOM   2885  NH2 ARG   127     -19.842  31.979   1.424  1.00 10.00      B   
ATOM   2886 HH21 ARG   127     -19.200  32.800   1.357  1.00 10.00      B   
ATOM   2887 HH22 ARG   127     -19.888  31.297   0.632  1.00 10.00      B   
ATOM   2888  C   ARG   127     -24.809  26.907   3.164  1.00 10.00      B   
ATOM   2889  O   ARG   127     -25.680  26.451   2.421  1.00 10.00      B   
ATOM   2890  N   LYS   128     -24.478  26.347   4.319  1.00 10.00      B   
ATOM   2891  HN  LYS   128     -23.753  26.745   4.854  1.00 10.00      B   
ATOM   2892  CA  LYS   128     -25.148  25.154   4.809  1.00 10.00      B   
ATOM   2893  CB  LYS   128     -24.477  24.637   6.086  1.00 10.00      B   
ATOM   2894  CG  LYS   128     -25.080  23.349   6.630  1.00 10.00      B   
ATOM   2895  CD  LYS   128     -24.474  22.965   7.972  1.00 10.00      B   
ATOM   2896  CE  LYS   128     -23.062  22.425   7.814  1.00 10.00      B   
ATOM   2897  NZ  LYS   128     -22.505  21.929   9.101  1.00 10.00      B   
ATOM   2898  HZ1 LYS   128     -22.249  22.730   9.712  1.00 10.00      B   
ATOM   2899  HZ2 LYS   128     -21.654  21.357   8.926  1.00 10.00      B   
ATOM   2900  HZ3 LYS   128     -23.207  21.341   9.594  1.00 10.00      B   
ATOM   2901  C   LYS   128     -26.618  25.457   5.066  1.00 10.00      B   
ATOM   2902  O   LYS   128     -26.949  26.366   5.829  1.00 10.00      B   
ATOM   2903  N   GLY   129     -27.488  24.710   4.407  1.00 10.00      B   
ATOM   2904  HN  GLY   129     -27.157  23.997   3.815  1.00 10.00      B   
ATOM   2905  CA  GLY   129     -28.911  24.915   4.564  1.00 10.00      B   
ATOM   2906  C   GLY   129     -29.537  25.545   3.337  1.00 10.00      B   
ATOM   2907  O   GLY   129     -30.749  25.756   3.291  1.00 10.00      B   
ATOM   2908  N   ASP   130     -28.709  25.848   2.343  1.00 10.00      B   
ATOM   2909  HN  ASP   130     -27.752  25.665   2.447  1.00 10.00      B   
ATOM   2910  CA  ASP   130     -29.186  26.458   1.104  1.00 10.00      B   
ATOM   2911  CB  ASP   130     -28.043  27.155   0.361  1.00 10.00      B   
ATOM   2912  CG  ASP   130     -28.235  28.655   0.263  1.00 10.00      B   
ATOM   2913  OD1 ASP   130     -29.249  29.094  -0.324  1.00 10.00      B   
ATOM   2914  OD2 ASP   130     -27.369  29.405   0.768  1.00 10.00      B   
ATOM   2915  C   ASP   130     -29.840  25.423   0.195  1.00 10.00      B   
ATOM   2916  O   ASP   130     -29.277  24.350  -0.052  1.00 10.00      B   
ATOM   2917  N   ILE   131     -31.031  25.748  -0.288  1.00 10.00      B   
ATOM   2918  HN  ILE   131     -31.423  26.613  -0.042  1.00 10.00      B   
ATOM   2919  CA  ILE   131     -31.778  24.858  -1.170  1.00 10.00      B   
ATOM   2920  CB  ILE   131     -33.286  24.879  -0.829  1.00 10.00      B   
ATOM   2921  CG1 ILE   131     -33.523  24.601   0.660  1.00 10.00      B   
ATOM   2922  CG2 ILE   131     -34.055  23.888  -1.694  1.00 10.00      B   
ATOM   2923  CD1 ILE   131     -33.211  23.184   1.086  1.00 10.00      B   
ATOM   2924  C   ILE   131     -31.611  25.290  -2.625  1.00 10.00      B   
ATOM   2925  O   ILE   131     -32.098  26.350  -3.020  1.00 10.00      B   
ATOM   2926  N   VAL   132     -30.918  24.482  -3.416  1.00 10.00      B   
ATOM   2927  HN  VAL   132     -30.544  23.651  -3.050  1.00 10.00      B   
ATOM   2928  CA  VAL   132     -30.718  24.795  -4.826  1.00 10.00      B   
ATOM   2929  CB  VAL   132     -29.227  25.015  -5.193  1.00 10.00      B   
ATOM   2930  CG1 VAL   132     -28.540  25.927  -4.189  1.00 10.00      B   
ATOM   2931  CG2 VAL   132     -28.480  23.699  -5.335  1.00 10.00      B   
ATOM   2932  C   VAL   132     -31.315  23.695  -5.699  1.00 10.00      B   
ATOM   2933  O   VAL   132     -31.538  22.578  -5.231  1.00 10.00      B   
ATOM   2934  N   LEU   133     -31.565  24.007  -6.960  1.00 10.00      B   
ATOM   2935  HN  LEU   133     -31.357  24.914  -7.282  1.00 10.00      B   
ATOM   2936  CA  LEU   133     -32.137  23.040  -7.883  1.00 10.00      B   
ATOM   2937  CB  LEU   133     -33.478  23.548  -8.421  1.00 10.00      B   
ATOM   2938  CG  LEU   133     -34.098  22.749  -9.571  1.00 10.00      B   
ATOM   2939  CD1 LEU   133     -34.417  21.327  -9.138  1.00 10.00      B   
ATOM   2940  CD2 LEU   133     -35.341  23.447 -10.095  1.00 10.00      B   
ATOM   2941  C   LEU   133     -31.187  22.754  -9.037  1.00 10.00      B   
ATOM   2942  O   LEU   133     -30.779  23.668  -9.760  1.00 10.00      B   
ATOM   2943  N   VAL   134     -30.833  21.485  -9.202  1.00 10.00      B   
ATOM   2944  HN  VAL   134     -31.181  20.802  -8.583  1.00 10.00      B   
ATOM   2945  CA  VAL   134     -29.942  21.076 -10.276  1.00 10.00      B   
ATOM   2946  CB  VAL   134     -28.650  20.420  -9.742  1.00 10.00      B   
ATOM   2947  CG1 VAL   134     -27.635  20.246 -10.862  1.00 10.00      B   
ATOM   2948  CG2 VAL   134     -28.058  21.239  -8.603  1.00 10.00      B   
ATOM   2949  C   VAL   134     -30.648  20.104 -11.218  1.00 10.00      B   
ATOM   2950  O   VAL   134     -31.030  19.001 -10.818  1.00 10.00      B   
ATOM   2951  N   GLU   135     -30.847  20.532 -12.455  1.00 10.00      B   
ATOM   2952  HN  GLU   135     -30.554  21.434 -12.701  1.00 10.00      B   
ATOM   2953  CA  GLU   135     -31.491  19.700 -13.458  1.00 10.00      B   
ATOM   2954  CB  GLU   135     -32.208  20.566 -14.503  1.00 10.00      B   
ATOM   2955  CG  GLU   135     -33.478  21.243 -14.000  1.00 10.00      B   
ATOM   2956  CD  GLU   135     -34.734  20.428 -14.264  1.00 10.00      B   
ATOM   2957  OE1 GLU   135     -34.696  19.527 -15.130  1.00 10.00      B   
ATOM   2958  OE2 GLU   135     -35.774  20.697 -13.622  1.00 10.00      B   
ATOM   2959  C   GLU   135     -30.452  18.808 -14.133  1.00 10.00      B   
ATOM   2960  O   GLU   135     -29.253  19.096 -14.086  1.00 10.00      B   
ATOM   2961  N   ALA   136     -30.914  17.731 -14.751  1.00 10.00      B   
ATOM   2962  HN  ALA   136     -31.880  17.561 -14.756  1.00 10.00      B   
ATOM   2963  CA  ALA   136     -30.027  16.798 -15.430  1.00 10.00      B   
ATOM   2964  CB  ALA   136     -30.811  15.599 -15.937  1.00 10.00      B   
ATOM   2965  C   ALA   136     -29.279  17.481 -16.573  1.00 10.00      B   
ATOM   2966  O   ALA   136     -29.870  18.220 -17.365  1.00 10.00      B   
ATOM   2967  N   GLY   137     -27.976  17.241 -16.645  1.00 10.00      B   
ATOM   2968  HN  GLY   137     -27.556  16.644 -15.985  1.00 10.00      B   
ATOM   2969  CA  GLY   137     -27.171  17.837 -17.687  1.00 10.00      B   
ATOM   2970  C   GLY   137     -26.177  18.837 -17.140  1.00 10.00      B   
ATOM   2971  O   GLY   137     -25.287  19.292 -17.858  1.00 10.00      B   
ATOM   2972  N   ASP   138     -26.327  19.181 -15.868  1.00 10.00      B   
ATOM   2973  HN  ASP   138     -27.060  18.787 -15.347  1.00 10.00      B   
ATOM   2974  CA  ASP   138     -25.431  20.137 -15.224  1.00 10.00      B   
ATOM   2975  CB  ASP   138     -26.230  21.314 -14.656  1.00 10.00      B   
ATOM   2976  CG  ASP   138     -25.375  22.534 -14.370  1.00 10.00      B   
ATOM   2977  OD1 ASP   138     -24.247  22.617 -14.903  1.00 10.00      B   
ATOM   2978  OD2 ASP   138     -25.831  23.424 -13.620  1.00 10.00      B   
ATOM   2979  C   ASP   138     -24.625  19.462 -14.118  1.00 10.00      B   
ATOM   2980  O   ASP   138     -24.859  18.297 -13.790  1.00 10.00      B   
ATOM   2981  N   ILE   139     -23.671  20.187 -13.554  1.00 10.00      B   
ATOM   2982  HN  ILE   139     -23.529  21.111 -13.859  1.00 10.00      B   
ATOM   2983  CA  ILE   139     -22.839  19.658 -12.484  1.00 10.00      B   
ATOM   2984  CB  ILE   139     -21.341  19.947 -12.709  1.00 10.00      B   
ATOM   2985  CG1 ILE   139     -21.085  21.451 -12.844  1.00 10.00      B   
ATOM   2986  CG2 ILE   139     -20.839  19.208 -13.940  1.00 10.00      B   
ATOM   2987  CD1 ILE   139     -19.621  21.809 -12.978  1.00 10.00      B   
ATOM   2988  C   ILE   139     -23.289  20.203 -11.129  1.00 10.00      B   
ATOM   2989  O   ILE   139     -23.792  21.325 -11.035  1.00 10.00      B   
ATOM   2990  N   ILE   140     -23.107  19.398 -10.091  1.00 10.00      B   
ATOM   2991  HN  ILE   140     -22.672  18.529 -10.237  1.00 10.00      B   
ATOM   2992  CA  ILE   140     -23.511  19.768  -8.738  1.00 10.00      B   
ATOM   2993  CB  ILE   140     -23.546  18.527  -7.820  1.00 10.00      B   
ATOM   2994  CG1 ILE   140     -24.340  17.393  -8.479  1.00 10.00      B   
ATOM   2995  CG2 ILE   140     -24.133  18.870  -6.460  1.00 10.00      B   
ATOM   2996  CD1 ILE   140     -25.799  17.716  -8.726  1.00 10.00      B   
ATOM   2997  C   ILE   140     -22.574  20.820  -8.143  1.00 10.00      B   
ATOM   2998  O   ILE   140     -21.366  20.606  -8.053  1.00 10.00      B   
ATOM   2999  N   PRO   141     -23.129  21.972  -7.732  1.00 10.00      B   
ATOM   3000  CA  PRO   141     -22.350  23.066  -7.153  1.00 10.00      B   
ATOM   3001  CB  PRO   141     -23.296  24.264  -7.247  1.00 10.00      B   
ATOM   3002  CG  PRO   141     -24.664  23.672  -7.209  1.00 10.00      B   
ATOM   3003  CD  PRO   141     -24.562  22.304  -7.830  1.00 10.00      B   
ATOM   3004  C   PRO   141     -21.923  22.833  -5.699  1.00 10.00      B   
ATOM   3005  O   PRO   141     -20.761  23.041  -5.355  1.00 10.00      B   
ATOM   3006  N   CYS   142     -22.850  22.416  -4.843  1.00 10.00      B   
ATOM   3007  HN  CYS   142     -23.765  22.248  -5.161  1.00 10.00      B   
ATOM   3008  CA  CYS   142     -22.526  22.191  -3.435  1.00 10.00      B   
ATOM   3009  C   CYS   142     -22.815  20.755  -3.021  1.00 10.00      B   
ATOM   3010  O   CYS   142     -23.656  20.082  -3.620  1.00 10.00      B   
ATOM   3011  CB  CYS   142     -23.301  23.158  -2.532  1.00 10.00      B   
ATOM   3012  SG  CYS   142     -25.027  22.658  -2.207  1.00 10.00      B   
ATOM   3013  N   ASP   143     -22.106  20.293  -2.001  1.00 10.00      B   
ATOM   3014  HN  ASP   143     -21.443  20.876  -1.579  1.00 10.00      B   
ATOM   3015  CA  ASP   143     -22.286  18.943  -1.483  1.00 10.00      B   
ATOM   3016  CB  ASP   143     -20.969  18.438  -0.884  1.00 10.00      B   
ATOM   3017  CG  ASP   143     -20.918  16.931  -0.721  1.00 10.00      B   
ATOM   3018  OD1 ASP   143     -21.544  16.398   0.225  1.00 10.00      B   
ATOM   3019  OD2 ASP   143     -20.229  16.273  -1.529  1.00 10.00      B   
ATOM   3020  C   ASP   143     -23.369  18.959  -0.410  1.00 10.00      B   
ATOM   3021  O   ASP   143     -23.424  19.881   0.412  1.00 10.00      B   
ATOM   3022  N   GLY   144     -24.233  17.958  -0.417  1.00 10.00      B   
ATOM   3023  HN  GLY   144     -24.142  17.243  -1.081  1.00 10.00      B   
ATOM   3024  CA  GLY   144     -25.298  17.905   0.560  1.00 10.00      B   
ATOM   3025  C   GLY   144     -26.205  16.707   0.377  1.00 10.00      B   
ATOM   3026  O   GLY   144     -25.928  15.828  -0.447  1.00 10.00      B   
ATOM   3027  N   GLU   145     -27.280  16.674   1.154  1.00 10.00      B   
ATOM   3028  HN  GLU   145     -27.428  17.407   1.789  1.00 10.00      B   
ATOM   3029  CA  GLU   145     -28.246  15.588   1.096  1.00 10.00      B   
ATOM   3030  CB  GLU   145     -28.730  15.236   2.499  1.00 10.00      B   
ATOM   3031  CG  GLU   145     -27.692  14.542   3.361  1.00 10.00      B   
ATOM   3032  CD  GLU   145     -28.311  13.825   4.540  1.00 10.00      B   
ATOM   3033  OE1 GLU   145     -29.556  13.796   4.641  1.00 10.00      B   
ATOM   3034  OE2 GLU   145     -27.555  13.277   5.372  1.00 10.00      B   
ATOM   3035  C   GLU   145     -29.438  15.963   0.225  1.00 10.00      B   
ATOM   3036  O   GLU   145     -29.809  17.134   0.137  1.00 10.00      B   
ATOM   3037  N   VAL   146     -30.040  14.963  -0.405  1.00 10.00      B   
ATOM   3038  HN  VAL   146     -29.706  14.050  -0.278  1.00 10.00      B   
ATOM   3039  CA  VAL   146     -31.190  15.182  -1.277  1.00 10.00      B   
ATOM   3040  CB  VAL   146     -31.307  14.077  -2.350  1.00 10.00      B   
ATOM   3041  CG1 VAL   146     -32.039  14.592  -3.578  1.00 10.00      B   
ATOM   3042  CG2 VAL   146     -29.944  13.528  -2.727  1.00 10.00      B   
ATOM   3043  C   VAL   146     -32.483  15.205  -0.473  1.00 10.00      B   
ATOM   3044  O   VAL   146     -32.706  14.347   0.383  1.00 10.00      B   
ATOM   3045  N   ILE   147     -33.330  16.191  -0.746  1.00 10.00      B   
ATOM   3046  HN  ILE   147     -33.091  16.855  -1.431  1.00 10.00      B   
ATOM   3047  CA  ILE   147     -34.610  16.308  -0.057  1.00 10.00      B   
ATOM   3048  CB  ILE   147     -34.840  17.712   0.549  1.00 10.00      B   
ATOM   3049  CG1 ILE   147     -34.827  18.791  -0.538  1.00 10.00      B   
ATOM   3050  CG2 ILE   147     -33.801  18.010   1.623  1.00 10.00      B   
ATOM   3051  CD1 ILE   147     -35.279  20.155  -0.058  1.00 10.00      B   
ATOM   3052  C   ILE   147     -35.764  15.938  -0.988  1.00 10.00      B   
ATOM   3053  O   ILE   147     -36.845  15.563  -0.533  1.00 10.00      B   
ATOM   3054  N   GLU   148     -35.524  16.044  -2.293  1.00 10.00      B   
ATOM   3055  HN  GLU   148     -34.644  16.360  -2.594  1.00 10.00      B   
ATOM   3056  CA  GLU   148     -36.530  15.707  -3.294  1.00 10.00      B   
ATOM   3057  CB  GLU   148     -37.445  16.904  -3.583  1.00 10.00      B   
ATOM   3058  CG  GLU   148     -38.655  16.564  -4.441  1.00 10.00      B   
ATOM   3059  CD  GLU   148     -39.624  17.719  -4.601  1.00 10.00      B   
ATOM   3060  OE1 GLU   148     -39.407  18.782  -3.981  1.00 10.00      B   
ATOM   3061  OE2 GLU   148     -40.618  17.565  -5.342  1.00 10.00      B   
ATOM   3062  C   GLU   148     -35.858  15.230  -4.578  1.00 10.00      B   
ATOM   3063  O   GLU   148     -34.870  15.817  -5.026  1.00 10.00      B   
ATOM   3064  N   GLY   149     -36.388  14.166  -5.160  1.00 10.00      B   
ATOM   3065  HN  GLY   149     -37.163  13.728  -4.751  1.00 10.00      B   
ATOM   3066  CA  GLY   149     -35.823  13.635  -6.381  1.00 10.00      B   
ATOM   3067  C   GLY   149     -35.322  12.220  -6.201  1.00 10.00      B   
ATOM   3068  O   GLY   149     -35.720  11.528  -5.261  1.00 10.00      B   
ATOM   3069  N   GLY   150     -34.448  11.793  -7.096  1.00 10.00      B   
ATOM   3070  HN  GLY   150     -34.181  12.391  -7.824  1.00 10.00      B   
ATOM   3071  CA  GLY   150     -33.895  10.455  -7.030  1.00 10.00      B   
ATOM   3072  C   GLY   150     -33.497   9.966  -8.404  1.00 10.00      B   
ATOM   3073  O   GLY   150     -34.301   9.347  -9.102  1.00 10.00      B   
ATOM   3074  N   ALA   151     -32.263  10.246  -8.797  1.00 10.00      B   
ATOM   3075  HN  ALA   151     -31.656  10.709  -8.183  1.00 10.00      B   
ATOM   3076  CA  ALA   151     -31.776   9.853 -10.109  1.00 10.00      B   
ATOM   3077  CB  ALA   151     -31.836  11.045 -11.053  1.00 10.00      B   
ATOM   3078  C   ALA   151     -30.354   9.310 -10.025  1.00 10.00      B   
ATOM   3079  O   ALA   151     -29.759   9.263  -8.947  1.00 10.00      B   
ATOM   3080  N   SER   152     -29.817   8.900 -11.165  1.00 10.00      B   
ATOM   3081  HN  SER   152     -30.345   8.949 -11.990  1.00 10.00      B   
ATOM   3082  CA  SER   152     -28.469   8.367 -11.234  1.00 10.00      B   
ATOM   3083  CB  SER   152     -28.437   7.182 -12.205  1.00 10.00      B   
ATOM   3084  OG  SER   152     -27.192   6.504 -12.175  1.00 10.00      B   
ATOM   3085  HG  SER   152     -26.572   6.948 -12.764  1.00 10.00      B   
ATOM   3086  C   SER   152     -27.485   9.451 -11.672  1.00 10.00      B   
ATOM   3087  O   SER   152     -27.664  10.089 -12.714  1.00 10.00      B   
ATOM   3088  N   VAL   153     -26.453   9.656 -10.867  1.00 10.00      B   
ATOM   3089  HN  VAL   153     -26.361   9.099 -10.063  1.00 10.00      B   
ATOM   3090  CA  VAL   153     -25.428  10.651 -11.158  1.00 10.00      B   
ATOM   3091  CB  VAL   153     -25.023  11.447  -9.894  1.00 10.00      B   
ATOM   3092  CG1 VAL   153     -26.209  12.215  -9.335  1.00 10.00      B   
ATOM   3093  CG2 VAL   153     -24.432  10.528  -8.833  1.00 10.00      B   
ATOM   3094  C   VAL   153     -24.196   9.955 -11.717  1.00 10.00      B   
ATOM   3095  O   VAL   153     -24.153   8.728 -11.785  1.00 10.00      B   
ATOM   3096  N   ASP   154     -23.203  10.727 -12.118  1.00 10.00      B   
ATOM   3097  HN  ASP   154     -23.290  11.706 -12.051  1.00 10.00      B   
ATOM   3098  CA  ASP   154     -21.978  10.156 -12.652  1.00 10.00      B   
ATOM   3099  CB  ASP   154     -21.841  10.444 -14.147  1.00 10.00      B   
ATOM   3100  CG  ASP   154     -20.906   9.471 -14.838  1.00 10.00      B   
ATOM   3101  OD1 ASP   154     -19.705   9.461 -14.512  1.00 10.00      B   
ATOM   3102  OD2 ASP   154     -21.370   8.710 -15.716  1.00 10.00      B   
ATOM   3103  C   ASP   154     -20.776  10.686 -11.881  1.00 10.00      B   
ATOM   3104  O   ASP   154     -20.408  11.857 -12.008  1.00 10.00      B   
ATOM   3105  N   GLU   155     -20.175   9.818 -11.075  1.00 10.00      B   
ATOM   3106  HN  GLU   155     -20.511   8.897 -11.037  1.00 10.00      B   
ATOM   3107  CA  GLU   155     -19.027  10.180 -10.251  1.00 10.00      B   
ATOM   3108  CB  GLU   155     -18.932   9.223  -9.056  1.00 10.00      B   
ATOM   3109  CG  GLU   155     -18.840   9.904  -7.697  1.00 10.00      B   
ATOM   3110  CD  GLU   155     -20.151  10.518  -7.233  1.00 10.00      B   
ATOM   3111  OE1 GLU   155     -20.378  11.722  -7.495  1.00 10.00      B   
ATOM   3112  OE2 GLU   155     -20.948   9.813  -6.578  1.00 10.00      B   
ATOM   3113  C   GLU   155     -17.720  10.164 -11.058  1.00 10.00      B   
ATOM   3114  O   GLU   155     -16.717   9.587 -10.633  1.00 10.00      B   
ATOM   3115  N   SER   156     -17.734  10.812 -12.216  1.00 10.00      B   
ATOM   3116  HN  SER   156     -18.567  11.245 -12.514  1.00 10.00      B   
ATOM   3117  CA  SER   156     -16.563  10.871 -13.082  1.00 10.00      B   
ATOM   3118  CB  SER   156     -17.014  11.026 -14.533  1.00 10.00      B   
ATOM   3119  OG  SER   156     -17.953  12.083 -14.655  1.00 10.00      B   
ATOM   3120  HG  SER   156     -17.520  12.846 -15.061  1.00 10.00      B   
ATOM   3121  C   SER   156     -15.620  12.017 -12.710  1.00 10.00      B   
ATOM   3122  O   SER   156     -14.422  11.952 -12.978  1.00 10.00      B   
ATOM   3123  N   ALA   157     -16.163  13.057 -12.085  1.00 10.00      B   
ATOM   3124  HN  ALA   157     -17.121  13.042 -11.884  1.00 10.00      B   
ATOM   3125  CA  ALA   157     -15.370  14.226 -11.703  1.00 10.00      B   
ATOM   3126  CB  ALA   157     -16.271  15.376 -11.288  1.00 10.00      B   
ATOM   3127  C   ALA   157     -14.344  13.921 -10.612  1.00 10.00      B   
ATOM   3128  O   ALA   157     -13.292  14.563 -10.544  1.00 10.00      B   
ATOM   3129  N   ILE   158     -14.648  12.956  -9.754  1.00 10.00      B   
ATOM   3130  HN  ILE   158     -15.498  12.479  -9.844  1.00 10.00      B   
ATOM   3131  CA  ILE   158     -13.732  12.593  -8.681  1.00 10.00      B   
ATOM   3132  CB  ILE   158     -14.394  12.617  -7.285  1.00 10.00      B   
ATOM   3133  CG1 ILE   158     -15.812  12.038  -7.325  1.00 10.00      B   
ATOM   3134  CG2 ILE   158     -14.407  14.032  -6.726  1.00 10.00      B   
ATOM   3135  CD1 ILE   158     -16.343  11.636  -5.965  1.00 10.00      B   
ATOM   3136  C   ILE   158     -13.072  11.241  -8.934  1.00 10.00      B   
ATOM   3137  O   ILE   158     -11.897  11.175  -9.301  1.00 10.00      B   
ATOM   3138  N   THR   159     -13.829  10.170  -8.746  1.00 10.00      B   
ATOM   3139  HN  THR   159     -14.755  10.283  -8.443  1.00 10.00      B   
ATOM   3140  CA  THR   159     -13.325   8.824  -8.952  1.00 10.00      B   
ATOM   3141  CB  THR   159     -14.345   7.800  -8.430  1.00 10.00      B   
ATOM   3142  OG1 THR   159     -15.352   8.497  -7.678  1.00 10.00      B   
ATOM   3143  HG1 THR   159     -15.516   8.027  -6.850  1.00 10.00      B   
ATOM   3144  CG2 THR   159     -13.661   6.790  -7.527  1.00 10.00      B   
ATOM   3145  C   THR   159     -13.056   8.569 -10.434  1.00 10.00      B   
ATOM   3146  O   THR   159     -12.006   8.039 -10.809  1.00 10.00      B   
ATOM   3147  N   GLY   160     -14.011   8.955 -11.271  1.00 10.00      B   
ATOM   3148  HN  GLY   160     -14.835   9.351 -10.912  1.00 10.00      B   
ATOM   3149  CA  GLY   160     -13.861   8.778 -12.698  1.00 10.00      B   
ATOM   3150  C   GLY   160     -14.046   7.338 -13.113  1.00 10.00      B   
ATOM   3151  O   GLY   160     -13.204   6.775 -13.817  1.00 10.00      B   
ATOM   3152  N   GLU   161     -15.139   6.730 -12.669  1.00 10.00      B   
ATOM   3153  HN  GLU   161     -15.771   7.223 -12.107  1.00 10.00      B   
ATOM   3154  CA  GLU   161     -15.419   5.346 -13.006  1.00 10.00      B   
ATOM   3155  CB  GLU   161     -15.377   4.436 -11.773  1.00 10.00      B   
ATOM   3156  CG  GLU   161     -15.833   5.093 -10.482  1.00 10.00      B   
ATOM   3157  CD  GLU   161     -15.721   4.164  -9.295  1.00 10.00      B   
ATOM   3158  OE1 GLU   161     -16.715   4.029  -8.550  1.00 10.00      B   
ATOM   3159  OE2 GLU   161     -14.639   3.563  -9.107  1.00 10.00      B   
ATOM   3160  C   GLU   161     -16.727   5.194 -13.772  1.00 10.00      B   
ATOM   3161  O   GLU   161     -16.743   5.293 -14.998  1.00 10.00      B   
ATOM   3162  N   ALA   163     -17.819   4.986 -13.053  1.00 10.00      B   
ATOM   3163  HN  ALA   163     -17.755   4.971 -12.075  1.00 10.00      B   
ATOM   3164  CA  ALA   163     -19.120   4.797 -13.674  1.00 10.00      B   
ATOM   3165  CB  ALA   163     -19.415   3.305 -13.778  1.00 10.00      B   
ATOM   3166  C   ALA   163     -20.211   5.505 -12.870  1.00 10.00      B   
ATOM   3167  O   ALA   163     -19.978   5.901 -11.727  1.00 10.00      B   
ATOM   3168  N   PRO   164     -21.405   5.686 -13.461  1.00 10.00      B   
ATOM   3169  CA  PRO   164     -22.535   6.343 -12.789  1.00 10.00      B   
ATOM   3170  CB  PRO   164     -23.597   6.439 -13.888  1.00 10.00      B   
ATOM   3171  CG  PRO   164     -23.247   5.352 -14.841  1.00 10.00      B   
ATOM   3172  CD  PRO   164     -21.751   5.288 -14.841  1.00 10.00      B   
ATOM   3173  C   PRO   164     -23.070   5.526 -11.609  1.00 10.00      B   
ATOM   3174  O   PRO   164     -22.796   4.329 -11.485  1.00 10.00      B   
ATOM   3175  N   VAL   165     -23.851   6.180 -10.758  1.00 10.00      B   
ATOM   3176  HN  VAL   165     -24.052   7.128 -10.929  1.00 10.00      B   
ATOM   3177  CA  VAL   165     -24.426   5.539  -9.583  1.00 10.00      B   
ATOM   3178  CB  VAL   165     -23.416   5.530  -8.409  1.00 10.00      B   
ATOM   3179  CG1 VAL   165     -22.860   6.922  -8.152  1.00 10.00      B   
ATOM   3180  CG2 VAL   165     -24.025   4.937  -7.147  1.00 10.00      B   
ATOM   3181  C   VAL   165     -25.721   6.246  -9.174  1.00 10.00      B   
ATOM   3182  O   VAL   165     -25.827   7.468  -9.280  1.00 10.00      B   
ATOM   3183  N   ILE   166     -26.704   5.475  -8.725  1.00 10.00      B   
ATOM   3184  HN  ILE   166     -26.556   4.509  -8.652  1.00 10.00      B   
ATOM   3185  CA  ILE   166     -27.996   6.026  -8.328  1.00 10.00      B   
ATOM   3186  CB  ILE   166     -29.102   4.948  -8.313  1.00 10.00      B   
ATOM   3187  CG1 ILE   166     -28.700   3.778  -7.408  1.00 10.00      B   
ATOM   3188  CG2 ILE   166     -29.395   4.460  -9.727  1.00 10.00      B   
ATOM   3189  CD1 ILE   166     -29.820   2.796  -7.143  1.00 10.00      B   
ATOM   3190  C   ILE   166     -27.950   6.720  -6.965  1.00 10.00      B   
ATOM   3191  O   ILE   166     -27.119   6.405  -6.113  1.00 10.00      B   
ATOM   3192  N   ARG   167     -28.854   7.674  -6.780  1.00 10.00      B   
ATOM   3193  HN  ARG   167     -29.476   7.883  -7.511  1.00 10.00      B   
ATOM   3194  CA  ARG   167     -28.968   8.424  -5.536  1.00 10.00      B   
ATOM   3195  CB  ARG   167     -28.395   9.839  -5.708  1.00 10.00      B   
ATOM   3196  CG  ARG   167     -26.896   9.890  -5.966  1.00 10.00      B   
ATOM   3197  CD  ARG   167     -26.095   9.788  -4.676  1.00 10.00      B   
ATOM   3198  NE  ARG   167     -25.135   8.684  -4.706  1.00 10.00      B   
ATOM   3199  HE  ARG   167     -25.465   7.801  -4.426  1.00 10.00      B   
ATOM   3200  CZ  ARG   167     -23.862   8.801  -5.104  1.00 10.00      B   
ATOM   3201  NH1 ARG   167     -23.380   9.967  -5.507  1.00 10.00      B   
ATOM   3202 HH11 ARG   167     -23.982  10.815  -5.517  1.00 10.00      B   
ATOM   3203 HH12 ARG   167     -22.379  10.039  -5.830  1.00 10.00      B   
ATOM   3204  NH2 ARG   167     -23.059   7.751  -5.075  1.00 10.00      B   
ATOM   3205 HH21 ARG   167     -22.065   7.843  -5.387  1.00 10.00      B   
ATOM   3206 HH22 ARG   167     -23.412   6.829  -4.743  1.00 10.00      B   
ATOM   3207  C   ARG   167     -30.441   8.504  -5.138  1.00 10.00      B   
ATOM   3208  O   ARG   167     -31.320   8.312  -5.979  1.00 10.00      B   
ATOM   3209  N   GLU   168     -30.712   8.775  -3.869  1.00 10.00      B   
ATOM   3210  HN  GLU   168     -29.970   8.922  -3.238  1.00 10.00      B   
ATOM   3211  CA  GLU   168     -32.087   8.871  -3.387  1.00 10.00      B   
ATOM   3212  CB  GLU   168     -32.500   7.576  -2.688  1.00 10.00      B   
ATOM   3213  CG  GLU   168     -31.767   7.330  -1.382  1.00 10.00      B   
ATOM   3214  CD  GLU   168     -32.211   6.063  -0.692  1.00 10.00      B   
ATOM   3215  OE1 GLU   168     -33.431   5.874  -0.505  1.00 10.00      B   
ATOM   3216  OE2 GLU   168     -31.337   5.261  -0.315  1.00 10.00      B   
ATOM   3217  C   GLU   168     -32.244  10.046  -2.431  1.00 10.00      B   
ATOM   3218  O   GLU   168     -31.262  10.687  -2.059  1.00 10.00      B   
ATOM   3219  N   SER   169     -33.473  10.311  -2.020  1.00 10.00      B   
ATOM   3220  HN  SER   169     -34.217   9.747  -2.329  1.00 10.00      B   
ATOM   3221  CA  SER   169     -33.750  11.413  -1.114  1.00 10.00      B   
ATOM   3222  CB  SER   169     -34.829  12.314  -1.709  1.00 10.00      B   
ATOM   3223  OG  SER   169     -34.540  12.619  -3.062  1.00 10.00      B   
ATOM   3224  HG  SER   169     -34.883  11.918  -3.630  1.00 10.00      B   
ATOM   3225  C   SER   169     -34.190  10.908   0.253  1.00 10.00      B   
ATOM   3226  O   SER   169     -35.166  10.165   0.363  1.00 10.00      B   
ATOM   3227  N   GLY   170     -33.450  11.294   1.288  1.00 10.00      B   
ATOM   3228  HN  GLY   170     -32.667  11.865   1.130  1.00 10.00      B   
ATOM   3229  CA  GLY   170     -33.784  10.890   2.645  1.00 10.00      B   
ATOM   3230  C   GLY   170     -33.470   9.435   2.938  1.00 10.00      B   
ATOM   3231  O   GLY   170     -33.950   8.878   3.928  1.00 10.00      B   
ATOM   3232  N   GLY   171     -32.659   8.818   2.095  1.00 10.00      B   
ATOM   3233  HN  GLY   171     -32.290   9.310   1.336  1.00 10.00      B   
ATOM   3234  CA  GLY   171     -32.310   7.427   2.297  1.00 10.00      B   
ATOM   3235  C   GLY   171     -30.857   7.246   2.672  1.00 10.00      B   
ATOM   3236  O   GLY   171     -30.309   8.023   3.459  1.00 10.00      B   
ATOM   3237  N   ASP   172     -30.224   6.233   2.097  1.00 10.00      B   
ATOM   3238  HN  ASP   172     -30.710   5.668   1.448  1.00 10.00      B   
ATOM   3239  CA  ASP   172     -28.823   5.947   2.384  1.00 10.00      B   
ATOM   3240  CB  ASP   172     -28.551   4.438   2.388  1.00 10.00      B   
ATOM   3241  CG  ASP   172     -29.279   3.714   3.505  1.00 10.00      B   
ATOM   3242  OD1 ASP   172     -29.056   4.049   4.688  1.00 10.00      B   
ATOM   3243  OD2 ASP   172     -30.084   2.807   3.205  1.00 10.00      B   
ATOM   3244  C   ASP   172     -27.917   6.652   1.386  1.00 10.00      B   
ATOM   3245  O   ASP   172     -26.883   7.209   1.754  1.00 10.00      B   
ATOM   3246  N   PHE   173     -28.321   6.645   0.122  1.00 10.00      B   
ATOM   3247  HN  PHE   173     -29.164   6.195  -0.107  1.00 10.00      B   
ATOM   3248  CA  PHE   173     -27.547   7.293  -0.931  1.00 10.00      B   
ATOM   3249  CB  PHE   173     -27.748   6.580  -2.274  1.00 10.00      B   
ATOM   3250  CG  PHE   173     -27.702   5.082  -2.198  1.00 10.00      B   
ATOM   3251  CD1 PHE   173     -28.810   4.327  -2.543  1.00 10.00      B   
ATOM   3252  CD2 PHE   173     -26.554   4.429  -1.785  1.00 10.00      B   
ATOM   3253  CE1 PHE   173     -28.774   2.950  -2.478  1.00 10.00      B   
ATOM   3254  CE2 PHE   173     -26.511   3.051  -1.718  1.00 10.00      B   
ATOM   3255  CZ  PHE   173     -27.624   2.310  -2.064  1.00 10.00      B   
ATOM   3256  C   PHE   173     -27.962   8.755  -1.061  1.00 10.00      B   
ATOM   3257  O   PHE   173     -28.582   9.147  -2.049  1.00 10.00      B   
ATOM   3258  N   ALA   174     -27.621   9.554  -0.062  1.00 10.00      B   
ATOM   3259  HN  ALA   174     -27.114   9.186   0.695  1.00 10.00      B   
ATOM   3260  CA  ALA   174     -27.981  10.965  -0.061  1.00 10.00      B   
ATOM   3261  CB  ALA   174     -28.623  11.342   1.264  1.00 10.00      B   
ATOM   3262  C   ALA   174     -26.785  11.866  -0.348  1.00 10.00      B   
ATOM   3263  O   ALA   174     -26.949  13.052  -0.624  1.00 10.00      B   
ATOM   3264  N   SER   175     -25.588  11.302  -0.283  1.00 10.00      B   
ATOM   3265  HN  SER   175     -25.520  10.354  -0.057  1.00 10.00      B   
ATOM   3266  CA  SER   175     -24.369  12.061  -0.526  1.00 10.00      B   
ATOM   3267  CB  SER   175     -23.142  11.285  -0.044  1.00 10.00      B   
ATOM   3268  OG  SER   175     -22.942  11.440   1.350  1.00 10.00      B   
ATOM   3269  HG  SER   175     -23.796  11.427   1.801  1.00 10.00      B   
ATOM   3270  C   SER   175     -24.189  12.435  -1.993  1.00 10.00      B   
ATOM   3271  O   SER   175     -23.727  11.626  -2.796  1.00 10.00      B   
ATOM   3272  N   VAL   176     -24.565  13.652  -2.340  1.00 10.00      B   
ATOM   3273  HN  VAL   176     -24.970  14.241  -1.667  1.00 10.00      B   
ATOM   3274  CA  VAL   176     -24.397  14.138  -3.697  1.00 10.00      B   
ATOM   3275  CB  VAL   176     -25.593  14.990  -4.163  1.00 10.00      B   
ATOM   3276  CG1 VAL   176     -25.404  15.427  -5.606  1.00 10.00      B   
ATOM   3277  CG2 VAL   176     -26.881  14.202  -4.024  1.00 10.00      B   
ATOM   3278  C   VAL   176     -23.119  14.961  -3.762  1.00 10.00      B   
ATOM   3279  O   VAL   176     -23.069  16.081  -3.251  1.00 10.00      B   
ATOM   3280  N   THR   177     -22.093  14.385  -4.369  1.00 10.00      B   
ATOM   3281  HN  THR   177     -22.212  13.496  -4.766  1.00 10.00      B   
ATOM   3282  CA  THR   177     -20.798  15.033  -4.483  1.00 10.00      B   
ATOM   3283  CB  THR   177     -19.788  14.119  -5.198  1.00 10.00      B   
ATOM   3284  OG1 THR   177     -20.121  12.748  -4.931  1.00 10.00      B   
ATOM   3285  HG1 THR   177     -20.214  12.272  -5.774  1.00 10.00      B   
ATOM   3286  CG2 THR   177     -18.381  14.400  -4.695  1.00 10.00      B   
ATOM   3287  C   THR   177     -20.892  16.361  -5.221  1.00 10.00      B   
ATOM   3288  O   THR   177     -21.299  16.413  -6.386  1.00 10.00      B   
ATOM   3289  N   GLY   178     -20.527  17.433  -4.531  1.00 10.00      B   
ATOM   3290  HN  GLY   178     -20.233  17.325  -3.595  1.00 10.00      B   
ATOM   3291  CA  GLY   178     -20.562  18.753  -5.130  1.00 10.00      B   
ATOM   3292  C   GLY   178     -19.429  18.952  -6.116  1.00 10.00      B   
ATOM   3293  O   GLY   178     -18.429  19.599  -5.803  1.00 10.00      B   
ATOM   3294  N   GLY   179     -19.584  18.385  -7.301  1.00 10.00      B   
ATOM   3295  HN  GLY   179     -20.406  17.881  -7.482  1.00 10.00      B   
ATOM   3296  CA  GLY   179     -18.571  18.503  -8.325  1.00 10.00      B   
ATOM   3297  C   GLY   179     -18.847  17.597  -9.506  1.00 10.00      B   
ATOM   3298  O   GLY   179     -18.419  17.877 -10.626  1.00 10.00      B   
ATOM   3299  N   THR   180     -19.568  16.511  -9.262  1.00 10.00      B   
ATOM   3300  HN  THR   180     -19.889  16.336  -8.350  1.00 10.00      B   
ATOM   3301  CA  THR   180     -19.895  15.569 -10.317  1.00 10.00      B   
ATOM   3302  CB  THR   180     -20.094  14.151  -9.762  1.00 10.00      B   
ATOM   3303  OG1 THR   180     -20.615  14.226  -8.430  1.00 10.00      B   
ATOM   3304  HG1 THR   180     -20.514  13.357  -7.997  1.00 10.00      B   
ATOM   3305  CG2 THR   180     -18.759  13.432  -9.717  1.00 10.00      B   
ATOM   3306  C   THR   180     -21.110  16.029 -11.124  1.00 10.00      B   
ATOM   3307  O   THR   180     -21.726  17.047 -10.806  1.00 10.00      B   
ATOM   3308  N   ARG   181     -21.457  15.278 -12.162  1.00 10.00      B   
ATOM   3309  HN  ARG   181     -20.970  14.449 -12.339  1.00 10.00      B   
ATOM   3310  CA  ARG   181     -22.571  15.650 -13.029  1.00 10.00      B   
ATOM   3311  CB  ARG   181     -22.119  15.720 -14.496  1.00 10.00      B   
ATOM   3312  CG  ARG   181     -20.610  15.678 -14.708  1.00 10.00      B   
ATOM   3313  CD  ARG   181     -20.157  14.328 -15.242  1.00 10.00      B   
ATOM   3314  NE  ARG   181     -20.498  14.147 -16.654  1.00 10.00      B   
ATOM   3315  HE  ARG   181     -20.817  14.941 -17.143  1.00 10.00      B   
ATOM   3316  CZ  ARG   181     -20.384  12.992 -17.313  1.00 10.00      B   
ATOM   3317  NH1 ARG   181     -19.923  11.910 -16.694  1.00 10.00      B   
ATOM   3318 HH11 ARG   181     -19.645  11.956 -15.686  1.00 10.00      B   
ATOM   3319 HH12 ARG   181     -19.836  11.008 -17.206  1.00 10.00      B   
ATOM   3320  NH2 ARG   181     -20.720  12.924 -18.597  1.00 10.00      B   
ATOM   3321 HH21 ARG   181     -21.076  13.771 -19.095  1.00 10.00      B   
ATOM   3322 HH22 ARG   181     -20.632  12.022 -19.115  1.00 10.00      B   
ATOM   3323  C   ARG   181     -23.759  14.701 -12.910  1.00 10.00      B   
ATOM   3324  O   ARG   181     -23.597  13.506 -12.656  1.00 10.00      B   
ATOM   3325  N   ILE   182     -24.952  15.253 -13.101  1.00 10.00      B   
ATOM   3326  HN  ILE   182     -25.002  16.220 -13.280  1.00 10.00      B   
ATOM   3327  CA  ILE   182     -26.190  14.479 -13.066  1.00 10.00      B   
ATOM   3328  CB  ILE   182     -27.284  15.182 -12.220  1.00 10.00      B   
ATOM   3329  CG1 ILE   182     -28.644  14.490 -12.372  1.00 10.00      B   
ATOM   3330  CG2 ILE   182     -27.388  16.661 -12.561  1.00 10.00      B   
ATOM   3331  CD1 ILE   182     -28.707  13.107 -11.755  1.00 10.00      B   
ATOM   3332  C   ILE   182     -26.669  14.274 -14.506  1.00 10.00      B   
ATOM   3333  O   ILE   182     -26.666  15.213 -15.301  1.00 10.00      B   
ATOM   3334  N   LEU   183     -27.061  13.050 -14.848  1.00 10.00      B   
ATOM   3335  HN  LEU   183     -27.057  12.337 -14.177  1.00 10.00      B   
ATOM   3336  CA  LEU   183     -27.483  12.756 -16.214  1.00 10.00      B   
ATOM   3337  CB  LEU   183     -26.536  11.727 -16.840  1.00 10.00      B   
ATOM   3338  CG  LEU   183     -25.043  12.058 -16.772  1.00 10.00      B   
ATOM   3339  CD1 LEU   183     -24.205  10.828 -17.078  1.00 10.00      B   
ATOM   3340  CD2 LEU   183     -24.697  13.193 -17.723  1.00 10.00      B   
ATOM   3341  C   LEU   183     -28.927  12.269 -16.330  1.00 10.00      B   
ATOM   3342  O   LEU   183     -29.574  12.487 -17.356  1.00 10.00      B   
ATOM   3343  N   SER   184     -29.439  11.616 -15.296  1.00 10.00      B   
ATOM   3344  HN  SER   184     -28.898  11.483 -14.489  1.00 10.00      B   
ATOM   3345  CA  SER   184     -30.796  11.081 -15.343  1.00 10.00      B   
ATOM   3346  CB  SER   184     -30.982   9.971 -14.311  1.00 10.00      B   
ATOM   3347  OG  SER   184     -29.932   9.020 -14.398  1.00 10.00      B   
ATOM   3348  HG  SER   184     -30.263   8.214 -14.818  1.00 10.00      B   
ATOM   3349  C   SER   184     -31.894  12.149 -15.239  1.00 10.00      B   
ATOM   3350  O   SER   184     -32.397  12.632 -16.255  1.00 10.00      B   
ATOM   3351  N   ASP   185     -32.259  12.521 -14.017  1.00 10.00      B   
ATOM   3352  HN  ASP   185     -31.798  12.141 -13.242  1.00 10.00      B   
ATOM   3353  CA  ASP   185     -33.315  13.506 -13.799  1.00 10.00      B   
ATOM   3354  CB  ASP   185     -34.570  12.814 -13.250  1.00 10.00      B   
ATOM   3355  CG  ASP   185     -35.841  13.617 -13.454  1.00 10.00      B   
ATOM   3356  OD1 ASP   185     -35.825  14.570 -14.267  1.00 10.00      B   
ATOM   3357  OD2 ASP   185     -36.861  13.296 -12.804  1.00 10.00      B   
ATOM   3358  C   ASP   185     -32.845  14.592 -12.834  1.00 10.00      B   
ATOM   3359  O   ASP   185     -31.713  14.548 -12.354  1.00 10.00      B   
ATOM   3360  N   TRP   186     -33.715  15.556 -12.550  1.00 10.00      B   
ATOM   3361  HN  TRP   186     -34.610  15.524 -12.955  1.00 10.00      B   
ATOM   3362  CA  TRP   186     -33.384  16.654 -11.647  1.00 10.00      B   
ATOM   3363  CB  TRP   186     -34.432  17.772 -11.729  1.00 10.00      B   
ATOM   3364  CG  TRP   186     -35.850  17.311 -11.529  1.00 10.00      B   
ATOM   3365  CD1 TRP   186     -36.768  17.060 -12.505  1.00 10.00      B   
ATOM   3366  CD2 TRP   186     -36.514  17.051 -10.281  1.00 10.00      B   
ATOM   3367  NE1 TRP   186     -37.957  16.659 -11.948  1.00 10.00      B   
ATOM   3368  HE1 TRP   186     -38.770  16.422 -12.448  1.00 10.00      B   
ATOM   3369  CE2 TRP   186     -37.827  16.643 -10.585  1.00 10.00      B   
ATOM   3370  CE3 TRP   186     -36.128  17.120  -8.938  1.00 10.00      B   
ATOM   3371  CZ2 TRP   186     -38.752  16.306  -9.600  1.00 10.00      B   
ATOM   3372  CZ3 TRP   186     -37.047  16.787  -7.962  1.00 10.00      B   
ATOM   3373  CH2 TRP   186     -38.342  16.383  -8.298  1.00 10.00      B   
ATOM   3374  C   TRP   186     -33.234  16.183 -10.202  1.00 10.00      B   
ATOM   3375  O   TRP   186     -33.764  15.135  -9.813  1.00 10.00      B   
ATOM   3376  N   LEU   187     -32.517  16.975  -9.416  1.00 10.00      B   
ATOM   3377  HN  LEU   187     -32.127  17.795  -9.795  1.00 10.00      B   
ATOM   3378  CA  LEU   187     -32.287  16.673  -8.013  1.00 10.00      B   
ATOM   3379  CB  LEU   187     -30.900  16.052  -7.815  1.00 10.00      B   
ATOM   3380  CG  LEU   187     -30.717  14.607  -8.288  1.00 10.00      B   
ATOM   3381  CD1 LEU   187     -29.264  14.181  -8.143  1.00 10.00      B   
ATOM   3382  CD2 LEU   187     -31.628  13.669  -7.513  1.00 10.00      B   
ATOM   3383  C   LEU   187     -32.396  17.937  -7.169  1.00 10.00      B   
ATOM   3384  O   LEU   187     -31.910  19.000  -7.561  1.00 10.00      B   
ATOM   3385  N   VAL   188     -33.068  17.824  -6.032  1.00 10.00      B   
ATOM   3386  HN  VAL   188     -33.480  16.962  -5.803  1.00 10.00      B   
ATOM   3387  CA  VAL   188     -33.218  18.946  -5.117  1.00 10.00      B   
ATOM   3388  CB  VAL   188     -34.701  19.286  -4.842  1.00 10.00      B   
ATOM   3389  CG1 VAL   188     -34.813  20.535  -3.978  1.00 10.00      B   
ATOM   3390  CG2 VAL   188     -35.467  19.469  -6.144  1.00 10.00      B   
ATOM   3391  C   VAL   188     -32.527  18.601  -3.804  1.00 10.00      B   
ATOM   3392  O   VAL   188     -33.067  17.852  -2.984  1.00 10.00      B   
ATOM   3393  N   ILE   189     -31.322  19.116  -3.620  1.00 10.00      B   
ATOM   3394  HN  ILE   189     -30.936  19.698  -4.311  1.00 10.00      B   
ATOM   3395  CA  ILE   189     -30.559  18.840  -2.414  1.00 10.00      B   
ATOM   3396  CB  ILE   189     -29.195  18.177  -2.727  1.00 10.00      B   
ATOM   3397  CG1 ILE   189     -28.169  19.210  -3.204  1.00 10.00      B   
ATOM   3398  CG2 ILE   189     -29.355  17.074  -3.765  1.00 10.00      B   
ATOM   3399  CD1 ILE   189     -26.747  18.696  -3.215  1.00 10.00      B   
ATOM   3400  C   ILE   189     -30.339  20.095  -1.576  1.00 10.00      B   
ATOM   3401  O   ILE   189     -30.593  21.215  -2.023  1.00 10.00      B   
ATOM   3402  N   GLU   190     -29.872  19.891  -0.355  1.00 10.00      B   
ATOM   3403  HN  GLU   190     -29.696  18.965  -0.062  1.00 10.00      B   
ATOM   3404  CA  GLU   190     -29.594  20.982   0.561  1.00 10.00      B   
ATOM   3405  CB  GLU   190     -30.422  20.816   1.839  1.00 10.00      B   
ATOM   3406  CG  GLU   190     -30.331  21.988   2.804  1.00 10.00      B   
ATOM   3407  CD  GLU   190     -31.094  21.751   4.093  1.00 10.00      B   
ATOM   3408  OE1 GLU   190     -30.762  20.782   4.814  1.00 10.00      B   
ATOM   3409  OE2 GLU   190     -32.014  22.537   4.409  1.00 10.00      B   
ATOM   3410  C   GLU   190     -28.109  20.967   0.896  1.00 10.00      B   
ATOM   3411  O   GLU   190     -27.579  19.933   1.302  1.00 10.00      B   
ATOM   3412  N   CYS   191     -27.440  22.099   0.701  1.00 10.00      B   
ATOM   3413  HN  CYS   191     -27.921  22.888   0.363  1.00 10.00      B   
ATOM   3414  CA  CYS   191     -26.011  22.202   0.984  1.00 10.00      B   
ATOM   3415  C   CYS   191     -25.730  21.874   2.446  1.00 10.00      B   
ATOM   3416  O   CYS   191     -26.136  22.608   3.343  1.00 10.00      B   
ATOM   3417  CB  CYS   191     -25.489  23.606   0.653  1.00 10.00      B   
ATOM   3418  SG  CYS   191     -25.791  24.153  -1.062  1.00 10.00      B   
ATOM   3419  N   SER   192     -25.037  20.769   2.681  1.00 10.00      B   
ATOM   3420  HN  SER   192     -24.735  20.219   1.922  1.00 10.00      B   
ATOM   3421  CA  SER   192     -24.718  20.347   4.037  1.00 10.00      B   
ATOM   3422  CB  SER   192     -24.940  18.840   4.183  1.00 10.00      B   
ATOM   3423  OG  SER   192     -26.225  18.471   3.703  1.00 10.00      B   
ATOM   3424  HG  SER   192     -26.863  19.158   3.933  1.00 10.00      B   
ATOM   3425  C   SER   192     -23.287  20.720   4.414  1.00 10.00      B   
ATOM   3426  O   SER   192     -22.775  20.299   5.453  1.00 10.00      B   
ATOM   3427  N   VAL   193     -22.648  21.510   3.566  1.00 10.00      B   
ATOM   3428  HN  VAL   193     -23.107  21.814   2.755  1.00 10.00      B   
ATOM   3429  CA  VAL   193     -21.282  21.944   3.811  1.00 10.00      B   
ATOM   3430  CB  VAL   193     -20.250  21.148   2.979  1.00 10.00      B   
ATOM   3431  CG1 VAL   193     -20.099  19.730   3.511  1.00 10.00      B   
ATOM   3432  CG2 VAL   193     -20.629  21.141   1.505  1.00 10.00      B   
ATOM   3433  C   VAL   193     -21.114  23.429   3.517  1.00 10.00      B   
ATOM   3434  O   VAL   193     -21.837  24.000   2.700  1.00 10.00      B   
ATOM   3435  N   ASN   194     -20.171  24.046   4.207  1.00 10.00      B   
ATOM   3436  HN  ASN   194     -19.655  23.533   4.867  1.00 10.00      B   
ATOM   3437  CA  ASN   194     -19.866  25.458   4.023  1.00 10.00      B   
ATOM   3438  CB  ASN   194     -19.815  26.165   5.383  1.00 10.00      B   
ATOM   3439  CG  ASN   194     -21.182  26.476   5.948  1.00 10.00      B   
ATOM   3440  OD1 ASN   194     -22.040  27.034   5.266  1.00 10.00      B   
ATOM   3441  ND2 ASN   194     -21.393  26.117   7.204  1.00 10.00      B   
ATOM   3442 HD21 ASN   194     -20.654  25.678   7.692  1.00 10.00      B   
ATOM   3443 HD22 ASN   194     -22.274  26.294   7.596  1.00 10.00      B   
ATOM   3444  C   ASN   194     -18.502  25.579   3.361  1.00 10.00      B   
ATOM   3445  O   ASN   194     -17.707  24.641   3.427  1.00 10.00      B   
ATOM   3446  N   PRO   195     -18.216  26.706   2.688  1.00 10.00      B   
ATOM   3447  CA  PRO   195     -16.913  26.928   2.049  1.00 10.00      B   
ATOM   3448  CB  PRO   195     -16.998  28.375   1.555  1.00 10.00      B   
ATOM   3449  CG  PRO   195     -18.457  28.634   1.400  1.00 10.00      B   
ATOM   3450  CD  PRO   195     -19.137  27.837   2.477  1.00 10.00      B   
ATOM   3451  C   PRO   195     -15.793  26.790   3.077  1.00 10.00      B   
ATOM   3452  O   PRO   195     -15.785  27.478   4.098  1.00 10.00      B   
ATOM   3453  N   GLY   196     -14.864  25.886   2.817  1.00 10.00      B   
ATOM   3454  HN  GLY   196     -14.909  25.370   1.978  1.00 10.00      B   
ATOM   3455  CA  GLY   196     -13.780  25.648   3.750  1.00 10.00      B   
ATOM   3456  C   GLY   196     -14.047  24.391   4.552  1.00 10.00      B   
ATOM   3457  O   GLY   196     -13.134  23.624   4.861  1.00 10.00      B   
ATOM   3458  N   GLU   197     -15.319  24.172   4.873  1.00 10.00      B   
ATOM   3459  HN  GLU   197     -15.998  24.821   4.589  1.00 10.00      B   
ATOM   3460  CA  GLU   197     -15.741  22.992   5.616  1.00 10.00      B   
ATOM   3461  CB  GLU   197     -16.972  23.297   6.473  1.00 10.00      B   
ATOM   3462  CG  GLU   197     -16.767  24.361   7.537  1.00 10.00      B   
ATOM   3463  CD  GLU   197     -17.872  24.356   8.578  1.00 10.00      B   
ATOM   3464  OE1 GLU   197     -18.901  25.038   8.374  1.00 10.00      B   
ATOM   3465  OE2 GLU   197     -17.711  23.675   9.616  1.00 10.00      B   
ATOM   3466  C   GLU   197     -16.081  21.888   4.626  1.00 10.00      B   
ATOM   3467  O   GLU   197     -16.420  20.766   5.003  1.00 10.00      B   
ATOM   3468  N   THR   198     -16.006  22.236   3.352  1.00 10.00      B   
ATOM   3469  HN  THR   198     -15.738  23.152   3.128  1.00 10.00      B   
ATOM   3470  CA  THR   198     -16.292  21.313   2.275  1.00 10.00      B   
ATOM   3471  CB  THR   198     -16.283  22.072   0.940  1.00 10.00      B   
ATOM   3472  OG1 THR   198     -16.531  23.462   1.203  1.00 10.00      B   
ATOM   3473  HG1 THR   198     -17.215  23.545   1.881  1.00 10.00      B   
ATOM   3474  CG2 THR   198     -17.366  21.547   0.016  1.00 10.00      B   
ATOM   3475  C   THR   198     -15.233  20.212   2.248  1.00 10.00      B   
ATOM   3476  O   THR   198     -14.053  20.468   2.496  1.00 10.00      B   
ATOM   3477  N   PHE   199     -15.656  18.993   1.943  1.00 10.00      B   
ATOM   3478  HN  PHE   199     -16.604  18.857   1.731  1.00 10.00      B   
ATOM   3479  CA  PHE   199     -14.750  17.851   1.904  1.00 10.00      B   
ATOM   3480  CB  PHE   199     -15.529  16.569   1.601  1.00 10.00      B   
ATOM   3481  CG  PHE   199     -16.720  16.362   2.497  1.00 10.00      B   
ATOM   3482  CD1 PHE   199     -16.552  16.157   3.857  1.00 10.00      B   
ATOM   3483  CD2 PHE   199     -18.005  16.376   1.981  1.00 10.00      B   
ATOM   3484  CE1 PHE   199     -17.643  15.968   4.684  1.00 10.00      B   
ATOM   3485  CE2 PHE   199     -19.100  16.188   2.801  1.00 10.00      B   
ATOM   3486  CZ  PHE   199     -18.919  15.984   4.155  1.00 10.00      B   
ATOM   3487  C   PHE   199     -13.623  18.058   0.893  1.00 10.00      B   
ATOM   3488  O   PHE   199     -12.483  17.653   1.125  1.00 10.00      B   
ATOM   3489  N   LEU   200     -13.948  18.701  -0.221  1.00 10.00      B   
ATOM   3490  HN  LEU   200     -14.880  18.985  -0.353  1.00 10.00      B   
ATOM   3491  CA  LEU   200     -12.967  18.977  -1.262  1.00 10.00      B   
ATOM   3492  CB  LEU   200     -13.660  19.503  -2.524  1.00 10.00      B   
ATOM   3493  CG  LEU   200     -14.559  18.510  -3.267  1.00 10.00      B   
ATOM   3494  CD1 LEU   200     -15.323  19.213  -4.378  1.00 10.00      B   
ATOM   3495  CD2 LEU   200     -13.741  17.357  -3.827  1.00 10.00      B   
ATOM   3496  C   LEU   200     -11.922  19.981  -0.781  1.00 10.00      B   
ATOM   3497  O   LEU   200     -10.769  19.941  -1.209  1.00 10.00      B   
ATOM   3498  N   ASP   201     -12.326  20.869   0.122  1.00 10.00      B   
ATOM   3499  HN  ASP   201     -13.252  20.838   0.446  1.00 10.00      B   
ATOM   3500  CA  ASP   201     -11.421  21.884   0.656  1.00 10.00      B   
ATOM   3501  CB  ASP   201     -12.195  23.013   1.345  1.00 10.00      B   
ATOM   3502  CG  ASP   201     -12.655  24.087   0.384  1.00 10.00      B   
ATOM   3503  OD1 ASP   201     -11.820  24.599  -0.391  1.00 10.00      B   
ATOM   3504  OD2 ASP   201     -13.861  24.418   0.387  1.00 10.00      B   
ATOM   3505  C   ASP   201     -10.436  21.265   1.635  1.00 10.00      B   
ATOM   3506  O   ASP   201      -9.295  21.716   1.751  1.00 10.00      B   
ATOM   3507  N   ARG   202     -10.886  20.222   2.328  1.00 10.00      B   
ATOM   3508  HN  ARG   202     -11.809  19.920   2.183  1.00 10.00      B   
ATOM   3509  CA  ARG   202     -10.054  19.524   3.304  1.00 10.00      B   
ATOM   3510  CB  ARG   202     -10.843  18.381   3.946  1.00 10.00      B   
ATOM   3511  CG  ARG   202     -10.238  17.842   5.233  1.00 10.00      B   
ATOM   3512  CD  ARG   202     -11.137  16.790   5.861  1.00 10.00      B   
ATOM   3513  NE  ARG   202     -11.249  15.601   5.021  1.00 10.00      B   
ATOM   3514  HE  ARG   202     -10.420  15.269   4.611  1.00 10.00      B   
ATOM   3515  CZ  ARG   202     -12.383  14.939   4.805  1.00 10.00      B   
ATOM   3516  NH1 ARG   202     -13.515  15.353   5.360  1.00 10.00      B   
ATOM   3517 HH11 ARG   202     -14.402  14.835   5.189  1.00 10.00      B   
ATOM   3518 HH12 ARG   202     -13.519  16.193   5.983  1.00 10.00      B   
ATOM   3519  NH2 ARG   202     -12.388  13.872   4.018  1.00 10.00      B   
ATOM   3520 HH21 ARG   202     -13.277  13.354   3.843  1.00 10.00      B   
ATOM   3521 HH22 ARG   202     -11.503  13.542   3.578  1.00 10.00      B   
ATOM   3522  C   ARG   202      -8.784  18.992   2.648  1.00 10.00      B   
ATOM   3523  O   ARG   202      -7.700  19.033   3.236  1.00 10.00      B   
ATOM   3524  N   MET   203      -8.927  18.517   1.416  1.00 10.00      B   
ATOM   3525  HN  MET   203      -9.814  18.533   1.002  1.00 10.00      B   
ATOM   3526  CA  MET   203      -7.802  17.982   0.661  1.00 10.00      B   
ATOM   3527  CB  MET   203      -8.297  17.225  -0.573  1.00 10.00      B   
ATOM   3528  CG  MET   203      -8.675  15.774  -0.320  1.00 10.00      B   
ATOM   3529  SD  MET   203      -9.361  14.971  -1.782  1.00 10.00      B   
ATOM   3530  CE  MET   203     -10.953  15.785  -1.896  1.00 10.00      B   
ATOM   3531  C   MET   203      -6.865  19.102   0.228  1.00 10.00      B   
ATOM   3532  O   MET   203      -5.644  18.989   0.348  1.00 10.00      B   
ATOM   3533  N   ILE   204      -7.450  20.192  -0.258  1.00 10.00      B   
ATOM   3534  HN  ILE   204      -8.429  20.222  -0.310  1.00 10.00      B   
ATOM   3535  CA  ILE   204      -6.681  21.346  -0.722  1.00 10.00      B   
ATOM   3536  CB  ILE   204      -7.605  22.475  -1.229  1.00 10.00      B   
ATOM   3537  CG1 ILE   204      -8.504  21.961  -2.356  1.00 10.00      B   
ATOM   3538  CG2 ILE   204      -6.785  23.671  -1.702  1.00 10.00      B   
ATOM   3539  CD1 ILE   204      -9.602  22.923  -2.755  1.00 10.00      B   
ATOM   3540  C   ILE   204      -5.775  21.896   0.378  1.00 10.00      B   
ATOM   3541  O   ILE   204      -4.590  22.149   0.149  1.00 10.00      B   
ATOM   3542  N   ALA   205      -6.333  22.053   1.572  1.00 10.00      B   
ATOM   3543  HN  ALA   205      -7.278  21.812   1.689  1.00 10.00      B   
ATOM   3544  CA  ALA   205      -5.591  22.582   2.714  1.00 10.00      B   
ATOM   3545  CB  ALA   205      -6.530  22.843   3.881  1.00 10.00      B   
ATOM   3546  C   ALA   205      -4.447  21.661   3.139  1.00 10.00      B   
ATOM   3547  O   ALA   205      -3.481  22.104   3.765  1.00 10.00      B   
ATOM   3548  N   MET   206      -4.556  20.385   2.799  1.00 10.00      B   
ATOM   3549  HN  MET   206      -5.344  20.091   2.296  1.00 10.00      B   
ATOM   3550  CA  MET   206      -3.530  19.412   3.154  1.00 10.00      B   
ATOM   3551  CB  MET   206      -4.143  18.014   3.272  1.00 10.00      B   
ATOM   3552  CG  MET   206      -3.180  16.949   3.776  1.00 10.00      B   
ATOM   3553  SD  MET   206      -3.688  15.277   3.325  1.00 10.00      B   
ATOM   3554  CE  MET   206      -3.296  15.264   1.576  1.00 10.00      B   
ATOM   3555  C   MET   206      -2.404  19.398   2.121  1.00 10.00      B   
ATOM   3556  O   MET   206      -1.236  19.198   2.457  1.00 10.00      B   
ATOM   3557  N   VAL   207      -2.762  19.613   0.863  1.00 10.00      B   
ATOM   3558  HN  VAL   207      -3.710  19.774   0.655  1.00 10.00      B   
ATOM   3559  CA  VAL   207      -1.783  19.606  -0.219  1.00 10.00      B   
ATOM   3560  CB  VAL   207      -2.428  19.226  -1.568  1.00 10.00      B   
ATOM   3561  CG1 VAL   207      -1.390  19.216  -2.681  1.00 10.00      B   
ATOM   3562  CG2 VAL   207      -3.107  17.868  -1.468  1.00 10.00      B   
ATOM   3563  C   VAL   207      -1.049  20.942  -0.355  1.00 10.00      B   
ATOM   3564  O   VAL   207       0.182  20.975  -0.437  1.00 10.00      B   
ATOM   3565  N   GLU   208      -1.799  22.036  -0.369  1.00 10.00      B   
ATOM   3566  HN  GLU   208      -2.772  21.955  -0.261  1.00 10.00      B   
ATOM   3567  CA  GLU   208      -1.209  23.362  -0.519  1.00 10.00      B   
ATOM   3568  CB  GLU   208      -2.196  24.330  -1.182  1.00 10.00      B   
ATOM   3569  CG  GLU   208      -2.763  23.827  -2.501  1.00 10.00      B   
ATOM   3570  CD  GLU   208      -3.380  24.926  -3.348  1.00 10.00      B   
ATOM   3571  OE1 GLU   208      -3.955  25.878  -2.776  1.00 10.00      B   
ATOM   3572  OE2 GLU   208      -3.304  24.837  -4.598  1.00 10.00      B   
ATOM   3573  C   GLU   208      -0.745  23.916   0.822  1.00 10.00      B   
ATOM   3574  O   GLU   208      -1.560  24.244   1.686  1.00 10.00      B   
ATOM   3575  N   GLY   209       0.567  24.007   0.993  1.00 10.00      B   
ATOM   3576  HN  GLY   209       1.167  23.710   0.277  1.00 10.00      B   
ATOM   3577  CA  GLY   209       1.121  24.525   2.227  1.00 10.00      B   
ATOM   3578  C   GLY   209       1.817  23.460   3.044  1.00 10.00      B   
ATOM   3579  O   GLY   209       1.378  22.309   3.080  1.00 10.00      B   
ATOM   3580  N   ALA   210       2.901  23.841   3.708  1.00 10.00      B   
ATOM   3581  HN  ALA   210       3.191  24.778   3.647  1.00 10.00      B   
ATOM   3582  CA  ALA   210       3.668  22.914   4.534  1.00 10.00      B   
ATOM   3583  CB  ALA   210       5.114  23.374   4.642  1.00 10.00      B   
ATOM   3584  C   ALA   210       3.040  22.779   5.920  1.00 10.00      B   
ATOM   3585  O   ALA   210       3.699  22.975   6.941  1.00 10.00      B   
ATOM   3586  N   GLN   211       1.759  22.429   5.945  1.00 10.00      B   
ATOM   3587  HN  GLN   211       1.294  22.268   5.093  1.00 10.00      B   
ATOM   3588  CA  GLN   211       1.020  22.272   7.190  1.00 10.00      B   
ATOM   3589  CB  GLN   211      -0.382  22.864   7.042  1.00 10.00      B   
ATOM   3590  CG  GLN   211      -0.388  24.374   6.891  1.00 10.00      B   
ATOM   3591  CD  GLN   211       0.000  25.079   8.175  1.00 10.00      B   
ATOM   3592  OE1 GLN   211      -0.322  24.617   9.268  1.00 10.00      B   
ATOM   3593  NE2 GLN   211       0.707  26.192   8.053  1.00 10.00      B   
ATOM   3594 HE21 GLN   211       0.939  26.499   7.150  1.00 10.00      B   
ATOM   3595 HE22 GLN   211       0.974  26.662   8.871  1.00 10.00      B   
ATOM   3596  C   GLN   211       0.938  20.804   7.590  1.00 10.00      B   
ATOM   3597  O   GLN   211       0.151  20.421   8.459  1.00 10.00      B   
ATOM   3598  N   ARG   212       1.768  19.993   6.951  1.00 10.00      B   
ATOM   3599  HN  ARG   212       2.383  20.371   6.288  1.00 10.00      B   
ATOM   3600  CA  ARG   212       1.809  18.565   7.220  1.00 10.00      B   
ATOM   3601  CB  ARG   212       2.159  17.791   5.948  1.00 10.00      B   
ATOM   3602  CG  ARG   212       1.439  18.287   4.707  1.00 10.00      B   
ATOM   3603  CD  ARG   212       2.251  18.008   3.456  1.00 10.00      B   
ATOM   3604  NE  ARG   212       2.029  19.018   2.420  1.00 10.00      B   
ATOM   3605  HE  ARG   212       1.094  19.281   2.238  1.00 10.00      B   
ATOM   3606  CZ  ARG   212       3.011  19.601   1.733  1.00 10.00      B   
ATOM   3607  NH1 ARG   212       4.279  19.276   1.973  1.00 10.00      B   
ATOM   3608 HH11 ARG   212       4.511  18.569   2.702  1.00 10.00      B   
ATOM   3609 HH12 ARG   212       5.057  19.737   1.430  1.00 10.00      B   
ATOM   3610  NH2 ARG   212       2.730  20.507   0.804  1.00 10.00      B   
ATOM   3611 HH21 ARG   212       3.505  20.959   0.258  1.00 10.00      B   
ATOM   3612 HH22 ARG   212       1.739  20.776   0.613  1.00 10.00      B   
ATOM   3613  C   ARG   212       2.845  18.274   8.296  1.00 10.00      B   
ATOM   3614  O   ARG   212       4.025  18.593   8.138  1.00 10.00      B   
ATOM   3615  N   ARG   213       2.400  17.685   9.389  1.00 10.00      B   
ATOM   3616  HN  ARG   213       1.448  17.458   9.455  1.00 10.00      B   
ATOM   3617  CA  ARG   213       3.288  17.360  10.490  1.00 10.00      B   
ATOM   3618  CB  ARG   213       2.526  17.379  11.814  1.00 10.00      B   
ATOM   3619  CG  ARG   213       1.647  18.601  12.008  1.00 10.00      B   
ATOM   3620  CD  ARG   213       0.924  18.544  13.341  1.00 10.00      B   
ATOM   3621  NE  ARG   213      -0.089  19.586  13.455  1.00 10.00      B   
ATOM   3622  HE  ARG   213      -0.853  19.539  12.832  1.00 10.00      B   
ATOM   3623  CZ  ARG   213      -0.033  20.579  14.338  1.00 10.00      B   
ATOM   3624  NH1 ARG   213       0.988  20.662  15.181  1.00 10.00      B   
ATOM   3625 HH11 ARG   213       1.037  21.441  15.874  1.00 10.00      B   
ATOM   3626 HH12 ARG   213       1.743  19.944  15.161  1.00 10.00      B   
ATOM   3627  NH2 ARG   213      -0.999  21.482  14.384  1.00 10.00      B   
ATOM   3628 HH21 ARG   213      -1.812  21.418  13.731  1.00 10.00      B   
ATOM   3629 HH22 ARG   213      -0.955  22.261  15.078  1.00 10.00      B   
ATOM   3630  C   ARG   213       3.924  15.996  10.268  1.00 10.00      B   
ATOM   3631  O   ARG   213       3.320  15.116   9.646  1.00 10.00      B   
ATOM   3632  N   LYS   214       5.142  15.827  10.767  1.00 10.00      B   
ATOM   3633  HN  LYS   214       5.569  16.568  11.250  1.00 10.00      B   
ATOM   3634  CA  LYS   214       5.859  14.567  10.619  1.00 10.00      B   
ATOM   3635  CB  LYS   214       7.306  14.688  11.105  1.00 10.00      B   
ATOM   3636  CG  LYS   214       8.226  15.431  10.145  1.00 10.00      B   
ATOM   3637  CD  LYS   214       9.684  15.079  10.401  1.00 10.00      B   
ATOM   3638  CE  LYS   214      10.574  15.486   9.234  1.00 10.00      B   
ATOM   3639  NZ  LYS   214      11.183  16.829   9.434  1.00 10.00      B   
ATOM   3640  HZ1 LYS   214      11.711  16.857  10.331  1.00 10.00      B   
ATOM   3641  HZ2 LYS   214      10.444  17.557   9.460  1.00 10.00      B   
ATOM   3642  HZ3 LYS   214      11.837  17.048   8.653  1.00 10.00      B   
ATOM   3643  C   LYS   214       5.130  13.431  11.336  1.00 10.00      B   
ATOM   3644  O   LYS   214       4.484  13.641  12.368  1.00 10.00      B   
ATOM   3645  N   THR   215       5.231  12.237  10.775  1.00 10.00      B   
ATOM   3646  HN  THR   215       5.773  12.141   9.955  1.00 10.00      B   
ATOM   3647  CA  THR   215       4.579  11.057  11.329  1.00 10.00      B   
ATOM   3648  CB  THR   215       4.582   9.909  10.301  1.00 10.00      B   
ATOM   3649  OG1 THR   215       5.890   9.779   9.733  1.00 10.00      B   
ATOM   3650  HG1 THR   215       6.099  10.576   9.213  1.00 10.00      B   
ATOM   3651  CG2 THR   215       3.586  10.191   9.191  1.00 10.00      B   
ATOM   3652  C   THR   215       5.253  10.593  12.621  1.00 10.00      B   
ATOM   3653  O   THR   215       6.394  10.972  12.903  1.00 10.00      B   
ATOM   3654  N   PRO   216       4.551   9.776  13.434  1.00 10.00      B   
ATOM   3655  CA  PRO   216       5.088   9.261  14.699  1.00 10.00      B   
ATOM   3656  CB  PRO   216       4.000   8.305  15.208  1.00 10.00      B   
ATOM   3657  CG  PRO   216       3.108   8.061  14.038  1.00 10.00      B   
ATOM   3658  CD  PRO   216       3.181   9.296  13.191  1.00 10.00      B   
ATOM   3659  C   PRO   216       6.403   8.515  14.502  1.00 10.00      B   
ATOM   3660  O   PRO   216       7.359   8.717  15.253  1.00 10.00      B   
ATOM   3661  N   ASN   217       6.460   7.674  13.473  1.00 10.00      B   
ATOM   3662  HN  ASN   217       5.669   7.562  12.892  1.00 10.00      B   
ATOM   3663  CA  ASN   217       7.668   6.911  13.190  1.00 10.00      B   
ATOM   3664  CB  ASN   217       7.414   5.814  12.153  1.00 10.00      B   
ATOM   3665  CG  ASN   217       6.755   4.579  12.744  1.00 10.00      B   
ATOM   3666  OD1 ASN   217       7.058   4.169  13.866  1.00 10.00      B   
ATOM   3667  ND2 ASN   217       5.841   3.988  11.995  1.00 10.00      B   
ATOM   3668 HD21 ASN   217       5.641   4.381  11.110  1.00 10.00      B   
ATOM   3669 HD22 ASN   217       5.393   3.193  12.349  1.00 10.00      B   
ATOM   3670  C   ASN   217       8.795   7.829  12.741  1.00 10.00      B   
ATOM   3671  O   ASN   217       9.968   7.557  13.002  1.00 10.00      B   
ATOM   3672  N   GLU   218       8.436   8.929  12.082  1.00 10.00      B   
ATOM   3673  HN  GLU   218       7.482   9.096  11.911  1.00 10.00      B   
ATOM   3674  CA  GLU   218       9.422   9.895  11.615  1.00 10.00      B   
ATOM   3675  CB  GLU   218       8.762  10.985  10.774  1.00 10.00      B   
ATOM   3676  CG  GLU   218       8.839  10.761   9.276  1.00 10.00      B   
ATOM   3677  CD  GLU   218       8.100  11.834   8.512  1.00 10.00      B   
ATOM   3678  OE1 GLU   218       6.852  11.880   8.608  1.00 10.00      B   
ATOM   3679  OE2 GLU   218       8.759  12.639   7.825  1.00 10.00      B   
ATOM   3680  C   GLU   218      10.137  10.531  12.798  1.00 10.00      B   
ATOM   3681  O   GLU   218      11.344  10.761  12.750  1.00 10.00      B   
ATOM   3682  N   ILE   219       9.381  10.808  13.857  1.00 10.00      B   
ATOM   3683  HN  ILE   219       8.422  10.603  13.822  1.00 10.00      B   
ATOM   3684  CA  ILE   219       9.934  11.412  15.066  1.00 10.00      B   
ATOM   3685  CB  ILE   219       8.827  11.739  16.095  1.00 10.00      B   
ATOM   3686  CG1 ILE   219       7.730  12.596  15.453  1.00 10.00      B   
ATOM   3687  CG2 ILE   219       9.408  12.448  17.314  1.00 10.00      B   
ATOM   3688  CD1 ILE   219       6.493  12.755  16.310  1.00 10.00      B   
ATOM   3689  C   ILE   219      10.960  10.473  15.699  1.00 10.00      B   
ATOM   3690  O   ILE   219      12.016  10.904  16.156  1.00 10.00      B   
ATOM   3691  N   ALA   220      10.650   9.183  15.700  1.00 10.00      B   
ATOM   3692  HN  ALA   220       9.790   8.896  15.321  1.00 10.00      B   
ATOM   3693  CA  ALA   220      11.548   8.184  16.259  1.00 10.00      B   
ATOM   3694  CB  ALA   220      10.821   6.860  16.439  1.00 10.00      B   
ATOM   3695  C   ALA   220      12.770   8.005  15.362  1.00 10.00      B   
ATOM   3696  O   ALA   220      13.896   7.872  15.845  1.00 10.00      B   
ATOM   3697  N   LEU   221      12.541   8.026  14.051  1.00 10.00      B   
ATOM   3698  HN  LEU   221      11.619   8.154  13.729  1.00 10.00      B   
ATOM   3699  CA  LEU   221      13.617   7.859  13.078  1.00 10.00      B   
ATOM   3700  CB  LEU   221      13.060   7.679  11.663  1.00 10.00      B   
ATOM   3701  CG  LEU   221      12.375   6.344  11.375  1.00 10.00      B   
ATOM   3702  CD1 LEU   221      11.789   6.333   9.973  1.00 10.00      B   
ATOM   3703  CD2 LEU   221      13.346   5.189  11.559  1.00 10.00      B   
ATOM   3704  C   LEU   221      14.604   9.021  13.111  1.00 10.00      B   
ATOM   3705  O   LEU   221      15.814   8.812  13.028  1.00 10.00      B   
ATOM   3706  N   THR   222      14.090  10.240  13.239  1.00 10.00      B   
ATOM   3707  HN  THR   222      13.116  10.350  13.309  1.00 10.00      B   
ATOM   3708  CA  THR   222      14.945  11.419  13.278  1.00 10.00      B   
ATOM   3709  CB  THR   222      14.137  12.729  13.339  1.00 10.00      B   
ATOM   3710  OG1 THR   222      12.889  12.498  14.002  1.00 10.00      B   
ATOM   3711  HG1 THR   222      12.258  12.117  13.378  1.00 10.00      B   
ATOM   3712  CG2 THR   222      13.877  13.266  11.940  1.00 10.00      B   
ATOM   3713  C   THR   222      15.920  11.353  14.447  1.00 10.00      B   
ATOM   3714  O   THR   222      17.090  11.692  14.301  1.00 10.00      B   
ATOM   3715  N   ILE   223      15.439  10.895  15.601  1.00 10.00      B   
ATOM   3716  HN  ILE   223      14.492  10.640  15.658  1.00 10.00      B   
ATOM   3717  CA  ILE   223      16.287  10.773  16.785  1.00 10.00      B   
ATOM   3718  CB  ILE   223      15.495  10.274  18.011  1.00 10.00      B   
ATOM   3719  CG1 ILE   223      14.289  11.180  18.269  1.00 10.00      B   
ATOM   3720  CG2 ILE   223      16.388  10.222  19.242  1.00 10.00      B   
ATOM   3721  CD1 ILE   223      13.304  10.612  19.267  1.00 10.00      B   
ATOM   3722  C   ILE   223      17.446   9.817  16.509  1.00 10.00      B   
ATOM   3723  O   ILE   223      18.589  10.083  16.884  1.00 10.00      B   
ATOM   3724  N   LEU   224      17.138   8.712  15.840  1.00 10.00      B   
ATOM   3725  HN  LEU   224      16.208   8.564  15.569  1.00 10.00      B   
ATOM   3726  CA  LEU   224      18.143   7.717  15.493  1.00 10.00      B   
ATOM   3727  CB  LEU   224      17.482   6.493  14.850  1.00 10.00      B   
ATOM   3728  CG  LEU   224      16.608   5.631  15.765  1.00 10.00      B   
ATOM   3729  CD1 LEU   224      15.757   4.672  14.945  1.00 10.00      B   
ATOM   3730  CD2 LEU   224      17.468   4.862  16.757  1.00 10.00      B   
ATOM   3731  C   LEU   224      19.169   8.316  14.538  1.00 10.00      B   
ATOM   3732  O   LEU   224      20.375   8.135  14.712  1.00 10.00      B   
ATOM   3733  N   LEU   225      18.676   9.043  13.544  1.00 10.00      B   
ATOM   3734  HN  LEU   225      17.705   9.151  13.470  1.00 10.00      B   
ATOM   3735  CA  LEU   225      19.534   9.681  12.556  1.00 10.00      B   
ATOM   3736  CB  LEU   225      18.695  10.298  11.432  1.00 10.00      B   
ATOM   3737  CG  LEU   225      17.863   9.324  10.589  1.00 10.00      B   
ATOM   3738  CD1 LEU   225      16.998  10.080   9.590  1.00 10.00      B   
ATOM   3739  CD2 LEU   225      18.761   8.320   9.878  1.00 10.00      B   
ATOM   3740  C   LEU   225      20.419  10.739  13.209  1.00 10.00      B   
ATOM   3741  O   LEU   225      21.623  10.787  12.954  1.00 10.00      B   
ATOM   3742  N   ILE   226      19.818  11.566  14.065  1.00 10.00      B   
ATOM   3743  HN  ILE   226      18.853  11.466  14.227  1.00 10.00      B   
ATOM   3744  CA  ILE   226      20.548  12.620  14.765  1.00 10.00      B   
ATOM   3745  CB  ILE   226      19.608  13.474  15.652  1.00 10.00      B   
ATOM   3746  CG1 ILE   226      18.646  14.291  14.784  1.00 10.00      B   
ATOM   3747  CG2 ILE   226      20.407  14.393  16.564  1.00 10.00      B   
ATOM   3748  CD1 ILE   226      17.542  14.978  15.564  1.00 10.00      B   
ATOM   3749  C   ILE   226      21.663  12.020  15.620  1.00 10.00      B   
ATOM   3750  O   ILE   226      22.787  12.525  15.634  1.00 10.00      B   
ATOM   3751  N   ALA   227      21.348  10.935  16.322  1.00 10.00      B   
ATOM   3752  HN  ALA   227      20.434  10.581  16.271  1.00 10.00      B   
ATOM   3753  CA  ALA   227      22.325  10.260  17.165  1.00 10.00      B   
ATOM   3754  CB  ALA   227      21.694   9.063  17.862  1.00 10.00      B   
ATOM   3755  C   ALA   227      23.520   9.818  16.331  1.00 10.00      B   
ATOM   3756  O   ALA   227      24.669   9.981  16.740  1.00 10.00      B   
ATOM   3757  N   LEU   228      23.236   9.281  15.150  1.00 10.00      B   
ATOM   3758  HN  LEU   228      22.296   9.196  14.878  1.00 10.00      B   
ATOM   3759  CA  LEU   228      24.275   8.820  14.246  1.00 10.00      B   
ATOM   3760  CB  LEU   228      23.663   8.109  13.038  1.00 10.00      B   
ATOM   3761  CG  LEU   228      22.989   6.765  13.317  1.00 10.00      B   
ATOM   3762  CD1 LEU   228      22.324   6.233  12.058  1.00 10.00      B   
ATOM   3763  CD2 LEU   228      23.993   5.761  13.864  1.00 10.00      B   
ATOM   3764  C   LEU   228      25.156   9.977  13.790  1.00 10.00      B   
ATOM   3765  O   LEU   228      26.383   9.892  13.860  1.00 10.00      B   
ATOM   3766  N   THR   229      24.531  11.066  13.354  1.00 10.00      B   
ATOM   3767  HN  THR   229      23.545  11.092  13.352  1.00 10.00      B   
ATOM   3768  CA  THR   229      25.272  12.231  12.882  1.00 10.00      B   
ATOM   3769  CB  THR   229      24.343  13.331  12.335  1.00 10.00      B   
ATOM   3770  OG1 THR   229      23.070  13.242  12.983  1.00 10.00      B   
ATOM   3771  HG1 THR   229      23.126  13.653  13.857  1.00 10.00      B   
ATOM   3772  CG2 THR   229      24.151  13.164  10.836  1.00 10.00      B   
ATOM   3773  C   THR   229      26.187  12.797  13.966  1.00 10.00      B   
ATOM   3774  O   THR   229      27.290  13.255  13.673  1.00 10.00      B   
ATOM   3775  N   ILE   230      25.730  12.752  15.218  1.00 10.00      B   
ATOM   3776  HN  ILE   230      24.837  12.378  15.388  1.00 10.00      B   
ATOM   3777  CA  ILE   230      26.522  13.246  16.343  1.00 10.00      B   
ATOM   3778  CB  ILE   230      25.731  13.200  17.671  1.00 10.00      B   
ATOM   3779  CG1 ILE   230      24.534  14.153  17.610  1.00 10.00      B   
ATOM   3780  CG2 ILE   230      26.629  13.551  18.853  1.00 10.00      B   
ATOM   3781  CD1 ILE   230      23.549  13.973  18.746  1.00 10.00      B   
ATOM   3782  C   ILE   230      27.801  12.421  16.480  1.00 10.00      B   
ATOM   3783  O   ILE   230      28.897  12.968  16.635  1.00 10.00      B   
ATOM   3784  N   VAL   231      27.654  11.100  16.400  1.00 10.00      B   
ATOM   3785  HN  VAL   231      26.755  10.725  16.271  1.00 10.00      B   
ATOM   3786  CA  VAL   231      28.793  10.194  16.503  1.00 10.00      B   
ATOM   3787  CB  VAL   231      28.355   8.712  16.449  1.00 10.00      B   
ATOM   3788  CG1 VAL   231      29.546   7.788  16.670  1.00 10.00      B   
ATOM   3789  CG2 VAL   231      27.269   8.433  17.473  1.00 10.00      B   
ATOM   3790  C   VAL   231      29.785  10.464  15.377  1.00 10.00      B   
ATOM   3791  O   VAL   231      30.991  10.549  15.609  1.00 10.00      B   
ATOM   3792  N   PHE   232      29.262  10.614  14.162  1.00 10.00      B   
ATOM   3793  HN  PHE   232      28.288  10.536  14.048  1.00 10.00      B   
ATOM   3794  CA  PHE   232      30.097  10.881  12.994  1.00 10.00      B   
ATOM   3795  CB  PHE   232      29.277  10.831  11.701  1.00 10.00      B   
ATOM   3796  CG  PHE   232      28.543   9.537  11.486  1.00 10.00      B   
ATOM   3797  CD1 PHE   232      27.266   9.535  10.949  1.00 10.00      B   
ATOM   3798  CD2 PHE   232      29.123   8.325  11.833  1.00 10.00      B   
ATOM   3799  CE1 PHE   232      26.582   8.350  10.763  1.00 10.00      B   
ATOM   3800  CE2 PHE   232      28.444   7.137  11.647  1.00 10.00      B   
ATOM   3801  CZ  PHE   232      27.171   7.151  11.113  1.00 10.00      B   
ATOM   3802  C   PHE   232      30.802  12.228  13.122  1.00 10.00      B   
ATOM   3803  O   PHE   232      31.966  12.368  12.740  1.00 10.00      B   
ATOM   3804  N   LEU   233      30.089  13.212  13.661  1.00 10.00      B   
ATOM   3805  HN  LEU   233      29.162  13.036  13.929  1.00 10.00      B   
ATOM   3806  CA  LEU   233      30.639  14.548  13.860  1.00 10.00      B   
ATOM   3807  CB  LEU   233      29.560  15.494  14.394  1.00 10.00      B   
ATOM   3808  CG  LEU   233      29.053  16.564  13.427  1.00 10.00      B   
ATOM   3809  CD1 LEU   233      27.924  17.360  14.064  1.00 10.00      B   
ATOM   3810  CD2 LEU   233      30.187  17.485  13.008  1.00 10.00      B   
ATOM   3811  C   LEU   233      31.805  14.495  14.838  1.00 10.00      B   
ATOM   3812  O   LEU   233      32.884  15.018  14.566  1.00 10.00      B   
ATOM   3813  N   LEU   234      31.583  13.842  15.973  1.00 10.00      B   
ATOM   3814  HN  LEU   234      30.698  13.445  16.132  1.00 10.00      B   
ATOM   3815  CA  LEU   234      32.618  13.708  16.989  1.00 10.00      B   
ATOM   3816  CB  LEU   234      32.057  13.024  18.239  1.00 10.00      B   
ATOM   3817  CG  LEU   234      31.130  13.872  19.113  1.00 10.00      B   
ATOM   3818  CD1 LEU   234      30.484  13.021  20.195  1.00 10.00      B   
ATOM   3819  CD2 LEU   234      31.896  15.035  19.727  1.00 10.00      B   
ATOM   3820  C   LEU   234      33.798  12.913  16.446  1.00 10.00      B   
ATOM   3821  O   LEU   234      34.952  13.257  16.690  1.00 10.00      B   
ATOM   3822  N   ALA   235      33.492  11.865  15.689  1.00 10.00      B   
ATOM   3823  HN  ALA   235      32.546  11.658  15.524  1.00 10.00      B   
ATOM   3824  CA  ALA   235      34.516  11.006  15.103  1.00 10.00      B   
ATOM   3825  CB  ALA   235      33.872   9.857  14.344  1.00 10.00      B   
ATOM   3826  C   ALA   235      35.451  11.787  14.187  1.00 10.00      B   
ATOM   3827  O   ALA   235      36.671  11.753  14.362  1.00 10.00      B   
ATOM   3828  N   THR   236      34.876  12.505  13.227  1.00 10.00      B   
ATOM   3829  HN  THR   236      33.896  12.516  13.155  1.00 10.00      B   
ATOM   3830  CA  THR   236      35.663  13.284  12.284  1.00 10.00      B   
ATOM   3831  CB  THR   236      34.786  13.874  11.166  1.00 10.00      B   
ATOM   3832  OG1 THR   236      33.541  14.326  11.713  1.00 10.00      B   
ATOM   3833  HG1 THR   236      32.946  13.576  11.827  1.00 10.00      B   
ATOM   3834  CG2 THR   236      34.523  12.828  10.092  1.00 10.00      B   
ATOM   3835  C   THR   236      36.430  14.399  12.986  1.00 10.00      B   
ATOM   3836  O   THR   236      37.535  14.757  12.580  1.00 10.00      B   
ATOM   3837  N   ALA   237      35.844  14.934  14.049  1.00 10.00      B   
ATOM   3838  HN  ALA   237      34.956  14.612  14.319  1.00 10.00      B   
ATOM   3839  CA  ALA   237      36.477  15.999  14.815  1.00 10.00      B   
ATOM   3840  CB  ALA   237      35.504  16.568  15.838  1.00 10.00      B   
ATOM   3841  C   ALA   237      37.748  15.502  15.501  1.00 10.00      B   
ATOM   3842  O   ALA   237      38.759  16.201  15.541  1.00 10.00      B   
ATOM   3843  N   THR   238      37.694  14.284  16.034  1.00 10.00      B   
ATOM   3844  HN  THR   238      36.858  13.770  15.976  1.00 10.00      B   
ATOM   3845  CA  THR   238      38.840  13.700  16.719  1.00 10.00      B   
ATOM   3846  CB  THR   238      38.428  12.550  17.658  1.00 10.00      B   
ATOM   3847  OG1 THR   238      37.277  11.877  17.129  1.00 10.00      B   
ATOM   3848  HG1 THR   238      37.404  11.710  16.186  1.00 10.00      B   
ATOM   3849  CG2 THR   238      38.108  13.088  19.046  1.00 10.00      B   
ATOM   3850  C   THR   238      39.905  13.212  15.739  1.00 10.00      B   
ATOM   3851  O   THR   238      41.040  12.945  16.132  1.00 10.00      B   
ATOM   3852  N   LEU   239      39.544  13.109  14.464  1.00 10.00      B   
ATOM   3853  HN  LEU   239      38.628  13.343  14.202  1.00 10.00      B   
ATOM   3854  CA  LEU   239      40.484  12.658  13.446  1.00 10.00      B   
ATOM   3855  CB  LEU   239      39.770  12.376  12.121  1.00 10.00      B   
ATOM   3856  CG  LEU   239      38.889  11.122  12.085  1.00 10.00      B   
ATOM   3857  CD1 LEU   239      38.196  10.991  10.737  1.00 10.00      B   
ATOM   3858  CD2 LEU   239      39.712   9.876  12.386  1.00 10.00      B   
ATOM   3859  C   LEU   239      41.599  13.676  13.245  1.00 10.00      B   
ATOM   3860  O   LEU   239      42.723  13.316  12.894  1.00 10.00      B   
ATOM   3861  N   TRP   240      41.287  14.944  13.488  1.00 10.00      B   
ATOM   3862  HN  TRP   240      40.378  15.163  13.785  1.00 10.00      B   
ATOM   3863  CA  TRP   240      42.262  16.017  13.335  1.00 10.00      B   
ATOM   3864  CB  TRP   240      41.600  17.397  13.433  1.00 10.00      B   
ATOM   3865  CG  TRP   240      42.554  18.544  13.298  1.00 10.00      B   
ATOM   3866  CD1 TRP   240      43.117  19.008  12.146  1.00 10.00      B   
ATOM   3867  CD2 TRP   240      43.055  19.375  14.353  1.00 10.00      B   
ATOM   3868  NE1 TRP   240      43.940  20.073  12.418  1.00 10.00      B   
ATOM   3869  HE1 TRP   240      44.459  20.578  11.754  1.00 10.00      B   
ATOM   3870  CE2 TRP   240      43.917  20.319  13.767  1.00 10.00      B   
ATOM   3871  CE3 TRP   240      42.857  19.412  15.738  1.00 10.00      B   
ATOM   3872  CZ2 TRP   240      44.582  21.288  14.515  1.00 10.00      B   
ATOM   3873  CZ3 TRP   240      43.516  20.374  16.478  1.00 10.00      B   
ATOM   3874  CH2 TRP   240      44.368  21.299  15.866  1.00 10.00      B   
ATOM   3875  C   TRP   240      43.441  15.867  14.310  1.00 10.00      B   
ATOM   3876  O   TRP   240      44.580  15.704  13.874  1.00 10.00      B   
ATOM   3877  N   PRO   241      43.201  15.889  15.644  1.00 10.00      B   
ATOM   3878  CA  PRO   241      44.283  15.751  16.628  1.00 10.00      B   
ATOM   3879  CB  PRO   241      43.577  15.876  17.983  1.00 10.00      B   
ATOM   3880  CG  PRO   241      42.143  15.591  17.703  1.00 10.00      B   
ATOM   3881  CD  PRO   241      41.889  16.053  16.297  1.00 10.00      B   
ATOM   3882  C   PRO   241      44.991  14.400  16.515  1.00 10.00      B   
ATOM   3883  O   PRO   241      46.203  14.303  16.730  1.00 10.00      B   
ATOM   3884  N   PHE   242      44.236  13.364  16.154  1.00 10.00      B   
ATOM   3885  HN  PHE   242      43.280  13.509  15.984  1.00 10.00      B   
ATOM   3886  CA  PHE   242      44.792  12.023  16.013  1.00 10.00      B   
ATOM   3887  CB  PHE   242      43.688  10.992  15.756  1.00 10.00      B   
ATOM   3888  CG  PHE   242      43.297  10.199  16.973  1.00 10.00      B   
ATOM   3889  CD1 PHE   242      42.023  10.308  17.506  1.00 10.00      B   
ATOM   3890  CD2 PHE   242      44.197   9.339  17.576  1.00 10.00      B   
ATOM   3891  CE1 PHE   242      41.657   9.575  18.619  1.00 10.00      B   
ATOM   3892  CE2 PHE   242      43.839   8.605  18.691  1.00 10.00      B   
ATOM   3893  CZ  PHE   242      42.566   8.723  19.213  1.00 10.00      B   
ATOM   3894  C   PHE   242      45.837  11.964  14.903  1.00 10.00      B   
ATOM   3895  O   PHE   242      46.878  11.317  15.052  1.00 10.00      B   
ATOM   3896  N   SER   243      45.569  12.643  13.798  1.00 10.00      B   
ATOM   3897  HN  SER   243      44.732  13.154  13.734  1.00 10.00      B   
ATOM   3898  CA  SER   243      46.500  12.651  12.677  1.00 10.00      B   
ATOM   3899  CB  SER   243      45.770  12.888  11.352  1.00 10.00      B   
ATOM   3900  OG  SER   243      44.886  13.993  11.438  1.00 10.00      B   
ATOM   3901  HG  SER   243      44.087  13.730  11.916  1.00 10.00      B   
ATOM   3902  C   SER   243      47.604  13.681  12.892  1.00 10.00      B   
ATOM   3903  O   SER   243      48.750  13.465  12.498  1.00 10.00      B   
ATOM   3904  N   ALA   244      47.252  14.788  13.540  1.00 10.00      B   
ATOM   3905  HN  ALA   244      46.318  14.892  13.830  1.00 10.00      B   
ATOM   3906  CA  ALA   244      48.206  15.861  13.820  1.00 10.00      B   
ATOM   3907  CB  ALA   244      47.524  17.006  14.556  1.00 10.00      B   
ATOM   3908  C   ALA   244      49.391  15.345  14.625  1.00 10.00      B   
ATOM   3909  O   ALA   244      50.544  15.647  14.315  1.00 10.00      B   
ATOM   3910  N   TRP   245      49.101  14.550  15.649  1.00 10.00      B   
ATOM   3911  HN  TRP   245      48.160  14.342  15.844  1.00 10.00      B   
ATOM   3912  CA  TRP   245      50.147  13.988  16.497  1.00 10.00      B   
ATOM   3913  CB  TRP   245      49.541  13.338  17.748  1.00 10.00      B   
ATOM   3914  CG  TRP   245      50.560  13.000  18.795  1.00 10.00      B   
ATOM   3915  CD1 TRP   245      51.054  13.835  19.756  1.00 10.00      B   
ATOM   3916  CD2 TRP   245      51.221  11.742  18.979  1.00 10.00      B   
ATOM   3917  NE1 TRP   245      51.980  13.175  20.525  1.00 10.00      B   
ATOM   3918  HE1 TRP   245      52.476  13.566  21.281  1.00 10.00      B   
ATOM   3919  CE2 TRP   245      52.101  11.889  20.068  1.00 10.00      B   
ATOM   3920  CE3 TRP   245      51.152  10.506  18.328  1.00 10.00      B   
ATOM   3921  CZ2 TRP   245      52.908  10.849  20.520  1.00 10.00      B   
ATOM   3922  CZ3 TRP   245      51.955   9.476  18.778  1.00 10.00      B   
ATOM   3923  CH2 TRP   245      52.820   9.654  19.864  1.00 10.00      B   
ATOM   3924  C   TRP   245      50.995  12.971  15.732  1.00 10.00      B   
ATOM   3925  O   TRP   245      52.148  12.724  16.078  1.00 10.00      B   
ATOM   3926  N   GLY   246      50.427  12.404  14.674  1.00 10.00      B   
ATOM   3927  HN  GLY   246      49.521  12.672  14.414  1.00 10.00      B   
ATOM   3928  CA  GLY   246      51.141  11.416  13.888  1.00 10.00      B   
ATOM   3929  C   GLY   246      52.091  12.039  12.884  1.00 10.00      B   
ATOM   3930  O   GLY   246      52.673  11.338  12.054  1.00 10.00      B   
ATOM   3931  N   GLY   247      52.245  13.354  12.953  1.00 10.00      B   
ATOM   3932  HN  GLY   247      51.742  13.864  13.626  1.00 10.00      B   
ATOM   3933  CA  GLY   247      53.132  14.048  12.045  1.00 10.00      B   
ATOM   3934  C   GLY   247      52.411  15.145  11.299  1.00 10.00      B   
ATOM   3935  O   GLY   247      52.495  16.317  11.668  1.00 10.00      B   
ATOM   3936  N   ASN   248      51.696  14.765  10.254  1.00 10.00      B   
ATOM   3937  HN  ASN   248      51.671  13.814  10.012  1.00 10.00      B   
ATOM   3938  CA  ASN   248      50.946  15.721   9.457  1.00 10.00      B   
ATOM   3939  CB  ASN   248      51.460  15.757   8.013  1.00 10.00      B   
ATOM   3940  CG  ASN   248      52.694  16.629   7.856  1.00 10.00      B   
ATOM   3941  OD1 ASN   248      52.870  17.612   8.575  1.00 10.00      B   
ATOM   3942  ND2 ASN   248      53.562  16.276   6.916  1.00 10.00      B   
ATOM   3943 HD21 ASN   248      53.365  15.477   6.380  1.00 10.00      B   
ATOM   3944 HD22 ASN   248      54.363  16.830   6.793  1.00 10.00      B   
ATOM   3945  C   ASN   248      49.459  15.397   9.500  1.00 10.00      B   
ATOM   3946  O   ASN   248      49.050  14.280   9.185  1.00 10.00      B   
ATOM   3947  N   ALA   249      48.659  16.378   9.901  1.00 10.00      B   
ATOM   3948  HN  ALA   249      49.049  17.247  10.126  1.00 10.00      B   
ATOM   3949  CA  ALA   249      47.214  16.202  10.008  1.00 10.00      B   
ATOM   3950  CB  ALA   249      46.609  17.294  10.877  1.00 10.00      B   
ATOM   3951  C   ALA   249      46.537  16.182   8.644  1.00 10.00      B   
ATOM   3952  O   ALA   249      47.068  16.706   7.660  1.00 10.00      B   
ATOM   3953  N   VAL   250      45.361  15.575   8.595  1.00 10.00      B   
ATOM   3954  HN  VAL   250      44.996  15.179   9.416  1.00 10.00      B   
ATOM   3955  CA  VAL   250      44.592  15.485   7.360  1.00 10.00      B   
ATOM   3956  CB  VAL   250      43.532  14.362   7.436  1.00 10.00      B   
ATOM   3957  CG1 VAL   250      42.911  14.104   6.071  1.00 10.00      B   
ATOM   3958  CG2 VAL   250      44.141  13.084   7.992  1.00 10.00      B   
ATOM   3959  C   VAL   250      43.898  16.817   7.079  1.00 10.00      B   
ATOM   3960  O   VAL   250      43.444  17.497   8.002  1.00 10.00      B   
ATOM   3961  N   SER   251      43.829  17.186   5.810  1.00 10.00      B   
ATOM   3962  HN  SER   251      44.213  16.600   5.122  1.00 10.00      B   
ATOM   3963  CA  SER   251      43.205  18.433   5.405  1.00 10.00      B   
ATOM   3964  CB  SER   251      43.509  18.719   3.932  1.00 10.00      B   
ATOM   3965  OG  SER   251      43.240  20.070   3.596  1.00 10.00      B   
ATOM   3966  HG  SER   251      43.282  20.170   2.634  1.00 10.00      B   
ATOM   3967  C   SER   251      41.698  18.410   5.650  1.00 10.00      B   
ATOM   3968  O   SER   251      41.067  17.347   5.625  1.00 10.00      B   
ATOM   3969  N   VAL   252      41.135  19.592   5.882  1.00 10.00      B   
ATOM   3970  HN  VAL   252      41.701  20.392   5.879  1.00 10.00      B   
ATOM   3971  CA  VAL   252      39.705  19.741   6.145  1.00 10.00      B   
ATOM   3972  CB  VAL   252      39.330  21.216   6.422  1.00 10.00      B   
ATOM   3973  CG1 VAL   252      37.950  21.315   7.054  1.00 10.00      B   
ATOM   3974  CG2 VAL   252      40.370  21.893   7.302  1.00 10.00      B   
ATOM   3975  C   VAL   252      38.875  19.232   4.969  1.00 10.00      B   
ATOM   3976  O   VAL   252      37.773  18.712   5.153  1.00 10.00      B   
ATOM   3977  N   THR   253      39.421  19.367   3.764  1.00 10.00      B   
ATOM   3978  HN  THR   253      40.316  19.761   3.688  1.00 10.00      B   
ATOM   3979  CA  THR   253      38.742  18.935   2.550  1.00 10.00      B   
ATOM   3980  CB  THR   253      39.632  19.183   1.317  1.00 10.00      B   
ATOM   3981  OG1 THR   253      41.006  18.951   1.671  1.00 10.00      B   
ATOM   3982  HG1 THR   253      41.480  18.600   0.905  1.00 10.00      B   
ATOM   3983  CG2 THR   253      39.476  20.615   0.829  1.00 10.00      B   
ATOM   3984  C   THR   253      38.373  17.452   2.621  1.00 10.00      B   
ATOM   3985  O   THR   253      37.241  17.065   2.327  1.00 10.00      B   
ATOM   3986  N   VAL   254      39.333  16.633   3.033  1.00 10.00      B   
ATOM   3987  HN  VAL   254      40.208  17.006   3.274  1.00 10.00      B   
ATOM   3988  CA  VAL   254      39.120  15.196   3.140  1.00 10.00      B   
ATOM   3989  CB  VAL   254      40.454  14.432   3.273  1.00 10.00      B   
ATOM   3990  CG1 VAL   254      40.225  12.929   3.191  1.00 10.00      B   
ATOM   3991  CG2 VAL   254      41.442  14.887   2.209  1.00 10.00      B   
ATOM   3992  C   VAL   254      38.228  14.863   4.333  1.00 10.00      B   
ATOM   3993  O   VAL   254      37.395  13.958   4.264  1.00 10.00      B   
ATOM   3994  N   LEU   255      38.401  15.607   5.417  1.00 10.00      B   
ATOM   3995  HN  LEU   255      39.075  16.321   5.403  1.00 10.00      B   
ATOM   3996  CA  LEU   255      37.619  15.392   6.631  1.00 10.00      B   
ATOM   3997  CB  LEU   255      38.117  16.284   7.769  1.00 10.00      B   
ATOM   3998  CG  LEU   255      39.522  15.976   8.293  1.00 10.00      B   
ATOM   3999  CD1 LEU   255      39.925  16.968   9.370  1.00 10.00      B   
ATOM   4000  CD2 LEU   255      39.602  14.553   8.822  1.00 10.00      B   
ATOM   4001  C   LEU   255      36.127  15.604   6.389  1.00 10.00      B   
ATOM   4002  O   LEU   255      35.306  14.760   6.752  1.00 10.00      B   
ATOM   4003  N   VAL   256      35.779  16.725   5.768  1.00 10.00      B   
ATOM   4004  HN  VAL   256      36.479  17.365   5.505  1.00 10.00      B   
ATOM   4005  CA  VAL   256      34.381  17.031   5.476  1.00 10.00      B   
ATOM   4006  CB  VAL   256      34.203  18.465   4.934  1.00 10.00      B   
ATOM   4007  CG1 VAL   256      32.736  18.754   4.647  1.00 10.00      B   
ATOM   4008  CG2 VAL   256      34.759  19.481   5.922  1.00 10.00      B   
ATOM   4009  C   VAL   256      33.806  16.026   4.480  1.00 10.00      B   
ATOM   4010  O   VAL   256      32.664  15.587   4.614  1.00 10.00      B   
ATOM   4011  N   ALA   257      34.614  15.651   3.493  1.00 10.00      B   
ATOM   4012  HN  ALA   257      35.516  16.033   3.444  1.00 10.00      B   
ATOM   4013  CA  ALA   257      34.195  14.687   2.480  1.00 10.00      B   
ATOM   4014  CB  ALA   257      35.292  14.491   1.446  1.00 10.00      B   
ATOM   4015  C   ALA   257      33.831  13.354   3.129  1.00 10.00      B   
ATOM   4016  O   ALA   257      32.855  12.707   2.745  1.00 10.00      B   
ATOM   4017  N   LEU   258      34.620  12.956   4.119  1.00 10.00      B   
ATOM   4018  HN  LEU   258      35.390  13.513   4.372  1.00 10.00      B   
ATOM   4019  CA  LEU   258      34.377  11.713   4.835  1.00 10.00      B   
ATOM   4020  CB  LEU   258      35.592  11.329   5.685  1.00 10.00      B   
ATOM   4021  CG  LEU   258      35.473  10.039   6.502  1.00 10.00      B   
ATOM   4022  CD1 LEU   258      35.223   8.838   5.598  1.00 10.00      B   
ATOM   4023  CD2 LEU   258      36.715   9.824   7.351  1.00 10.00      B   
ATOM   4024  C   LEU   258      33.135  11.847   5.709  1.00 10.00      B   
ATOM   4025  O   LEU   258      32.313  10.934   5.780  1.00 10.00      B   
ATOM   4026  N   LEU   259      33.000  13.003   6.354  1.00 10.00      B   
ATOM   4027  HN  LEU   259      33.695  13.691   6.246  1.00 10.00      B   
ATOM   4028  CA  LEU   259      31.861  13.283   7.223  1.00 10.00      B   
ATOM   4029  CB  LEU   259      31.976  14.690   7.822  1.00 10.00      B   
ATOM   4030  CG  LEU   259      30.797  15.170   8.676  1.00 10.00      B   
ATOM   4031  CD1 LEU   259      30.637  14.308   9.922  1.00 10.00      B   
ATOM   4032  CD2 LEU   259      30.967  16.634   9.050  1.00 10.00      B   
ATOM   4033  C   LEU   259      30.545  13.135   6.466  1.00 10.00      B   
ATOM   4034  O   LEU   259      29.650  12.411   6.900  1.00 10.00      B   
ATOM   4035  N   VAL   260      30.447  13.805   5.322  1.00 10.00      B   
ATOM   4036  HN  VAL   260      31.206  14.355   5.024  1.00 10.00      B   
ATOM   4037  CA  VAL   260      29.240  13.750   4.499  1.00 10.00      B   
ATOM   4038  CB  VAL   260      29.350  14.673   3.262  1.00 10.00      B   
ATOM   4039  CG1 VAL   260      28.106  14.569   2.388  1.00 10.00      B   
ATOM   4040  CG2 VAL   260      29.578  16.115   3.693  1.00 10.00      B   
ATOM   4041  C   VAL   260      28.944  12.317   4.053  1.00 10.00      B   
ATOM   4042  O   VAL   260      27.789  11.902   3.986  1.00 10.00      B   
ATOM   4043  N   CYS   261      29.997  11.563   3.768  1.00 10.00      B   
ATOM   4044  HN  CYS   261      30.894  11.950   3.843  1.00 10.00      B   
ATOM   4045  CA  CYS   261      29.855  10.179   3.337  1.00 10.00      B   
ATOM   4046  CB  CYS   261      31.164   9.668   2.739  1.00 10.00      B   
ATOM   4047  SG  CYS   261      31.477  10.250   1.054  1.00 10.00      B   
ATOM   4048  HG  CYS   261      31.007  11.490   0.958  1.00 10.00      B   
ATOM   4049  C   CYS   261      29.390   9.275   4.478  1.00 10.00      B   
ATOM   4050  O   CYS   261      28.720   8.267   4.249  1.00 10.00      B   
ATOM   4051  N   LEU   262      29.749   9.638   5.702  1.00 10.00      B   
ATOM   4052  HN  LEU   262      30.294  10.445   5.821  1.00 10.00      B   
ATOM   4053  CA  LEU   262      29.355   8.871   6.873  1.00 10.00      B   
ATOM   4054  CB  LEU   262      30.220   9.254   8.078  1.00 10.00      B   
ATOM   4055  CG  LEU   262      31.681   8.800   8.043  1.00 10.00      B   
ATOM   4056  CD1 LEU   262      32.462   9.428   9.189  1.00 10.00      B   
ATOM   4057  CD2 LEU   262      31.769   7.285   8.110  1.00 10.00      B   
ATOM   4058  C   LEU   262      27.889   9.132   7.186  1.00 10.00      B   
ATOM   4059  O   LEU   262      27.166   8.237   7.634  1.00 10.00      B   
ATOM   4060  N   ILE   263      27.469  10.370   6.942  1.00 10.00      B   
ATOM   4061  HN  ILE   263      28.109  11.022   6.585  1.00 10.00      B   
ATOM   4062  CA  ILE   263      26.096  10.796   7.177  1.00 10.00      B   
ATOM   4063  CB  ILE   263      25.961  12.333   7.016  1.00 10.00      B   
ATOM   4064  CG1 ILE   263      26.784  13.062   8.083  1.00 10.00      B   
ATOM   4065  CG2 ILE   263      24.504  12.773   7.075  1.00 10.00      B   
ATOM   4066  CD1 ILE   263      26.907  14.552   7.848  1.00 10.00      B   
ATOM   4067  C   ILE   263      25.146  10.098   6.204  1.00 10.00      B   
ATOM   4068  O   ILE   263      25.409  10.044   4.999  1.00 10.00      B   
ATOM   4069  N   PRO   264      24.040   9.532   6.716  1.00 10.00      B   
ATOM   4070  CA  PRO   264      23.046   8.847   5.888  1.00 10.00      B   
ATOM   4071  CB  PRO   264      22.169   8.122   6.913  1.00 10.00      B   
ATOM   4072  CG  PRO   264      22.297   8.928   8.159  1.00 10.00      B   
ATOM   4073  CD  PRO   264      23.686   9.504   8.148  1.00 10.00      B   
ATOM   4074  C   PRO   264      22.213   9.836   5.068  1.00 10.00      B   
ATOM   4075  O   PRO   264      21.011   9.998   5.300  1.00 10.00      B   
ATOM   4076  N   THR   265      22.864  10.490   4.110  1.00 10.00      B   
ATOM   4077  HN  THR   265      23.826  10.316   3.987  1.00 10.00      B   
ATOM   4078  CA  THR   265      22.216  11.467   3.240  1.00 10.00      B   
ATOM   4079  CB  THR   265      23.222  12.024   2.216  1.00 10.00      B   
ATOM   4080  OG1 THR   265      24.018  10.946   1.696  1.00 10.00      B   
ATOM   4081  HG1 THR   265      24.581  11.281   0.985  1.00 10.00      B   
ATOM   4082  CG2 THR   265      24.136  13.042   2.875  1.00 10.00      B   
ATOM   4083  C   THR   265      21.041  10.846   2.492  1.00 10.00      B   
ATOM   4084  O   THR   265      20.019  11.497   2.257  1.00 10.00      B   
ATOM   4085  N   THR   266      21.189   9.576   2.143  1.00 10.00      B   
ATOM   4086  HN  THR   266      22.021   9.115   2.378  1.00 10.00      B   
ATOM   4087  CA  THR   266      20.161   8.842   1.426  1.00 10.00      B   
ATOM   4088  CB  THR   266      20.631   7.407   1.144  1.00 10.00      B   
ATOM   4089  OG1 THR   266      21.854   7.171   1.857  1.00 10.00      B   
ATOM   4090  HG1 THR   266      22.589   7.190   1.237  1.00 10.00      B   
ATOM   4091  CG2 THR   266      20.884   7.219  -0.343  1.00 10.00      B   
ATOM   4092  C   THR   266      18.854   8.808   2.213  1.00 10.00      B   
ATOM   4093  O   THR   266      17.775   8.945   1.644  1.00 10.00      B   
ATOM   4094  N   ILE   267      18.958   8.654   3.527  1.00 10.00      B   
ATOM   4095  HN  ILE   267      19.846   8.587   3.933  1.00 10.00      B   
ATOM   4096  CA  ILE   267      17.777   8.610   4.377  1.00 10.00      B   
ATOM   4097  CB  ILE   267      18.047   7.896   5.718  1.00 10.00      B   
ATOM   4098  CG1 ILE   267      18.756   6.560   5.494  1.00 10.00      B   
ATOM   4099  CG2 ILE   267      16.747   7.687   6.486  1.00 10.00      B   
ATOM   4100  CD1 ILE   267      19.127   5.851   6.780  1.00 10.00      B   
ATOM   4101  C   ILE   267      17.291  10.023   4.670  1.00 10.00      B   
ATOM   4102  O   ILE   267      16.094  10.289   4.664  1.00 10.00      B   
ATOM   4103  N   GLY   268      18.235  10.927   4.899  1.00 10.00      B   
ATOM   4104  HN  GLY   268      19.177  10.655   4.857  1.00 10.00      B   
ATOM   4105  CA  GLY   268      17.899  12.304   5.210  1.00 10.00      B   
ATOM   4106  C   GLY   268      17.094  12.995   4.125  1.00 10.00      B   
ATOM   4107  O   GLY   268      16.171  13.753   4.420  1.00 10.00      B   
ATOM   4108  N   GLY   269      17.431  12.731   2.873  1.00 10.00      B   
ATOM   4109  HN  GLY   269      18.174  12.109   2.694  1.00 10.00      B   
ATOM   4110  CA  GLY   269      16.728  13.360   1.770  1.00 10.00      B   
ATOM   4111  C   GLY   269      15.472  12.621   1.345  1.00 10.00      B   
ATOM   4112  O   GLY   269      14.623  13.181   0.654  1.00 10.00      B   
ATOM   4113  N   LEU   270      15.341  11.366   1.757  1.00 10.00      B   
ATOM   4114  HN  LEU   270      16.038  10.966   2.318  1.00 10.00      B   
ATOM   4115  CA  LEU   270      14.177  10.569   1.380  1.00 10.00      B   
ATOM   4116  CB  LEU   270      14.602   9.194   0.856  1.00 10.00      B   
ATOM   4117  CG  LEU   270      15.268   9.174  -0.524  1.00 10.00      B   
ATOM   4118  CD1 LEU   270      15.708   7.764  -0.885  1.00 10.00      B   
ATOM   4119  CD2 LEU   270      14.329   9.731  -1.585  1.00 10.00      B   
ATOM   4120  C   LEU   270      13.168  10.422   2.518  1.00 10.00      B   
ATOM   4121  O   LEU   270      12.033  10.004   2.292  1.00 10.00      B   
ATOM   4122  N   LEU   271      13.580  10.771   3.733  1.00 10.00      B   
ATOM   4123  HN  LEU   271      14.499  11.097   3.849  1.00 10.00      B   
ATOM   4124  CA  LEU   271      12.712  10.665   4.906  1.00 10.00      B   
ATOM   4125  CB  LEU   271      13.429  11.177   6.157  1.00 10.00      B   
ATOM   4126  CG  LEU   271      12.673  11.032   7.479  1.00 10.00      B   
ATOM   4127  CD1 LEU   271      12.532   9.566   7.859  1.00 10.00      B   
ATOM   4128  CD2 LEU   271      13.375  11.811   8.579  1.00 10.00      B   
ATOM   4129  C   LEU   271      11.405  11.421   4.705  1.00 10.00      B   
ATOM   4130  O   LEU   271      10.330  10.821   4.663  1.00 10.00      B   
ATOM   4131  N   SER   272      11.506  12.734   4.563  1.00 10.00      B   
ATOM   4132  HN  SER   272      12.391  13.155   4.602  1.00 10.00      B   
ATOM   4133  CA  SER   272      10.336  13.575   4.367  1.00 10.00      B   
ATOM   4134  CB  SER   272      10.737  15.043   4.500  1.00 10.00      B   
ATOM   4135  OG  SER   272      12.132  15.158   4.748  1.00 10.00      B   
ATOM   4136  HG  SER   272      12.511  15.828   4.148  1.00 10.00      B   
ATOM   4137  C   SER   272       9.689  13.312   3.006  1.00 10.00      B   
ATOM   4138  O   SER   272       8.491  13.528   2.824  1.00 10.00      B   
ATOM   4139  N   ALA   273      10.489  12.830   2.056  1.00 10.00      B   
ATOM   4140  HN  ALA   273      11.431  12.670   2.264  1.00 10.00      B   
ATOM   4141  CA  ALA   273       9.996  12.534   0.719  1.00 10.00      B   
ATOM   4142  CB  ALA   273      11.147  12.181  -0.215  1.00 10.00      B   
ATOM   4143  C   ALA   273       8.968  11.410   0.760  1.00 10.00      B   
ATOM   4144  O   ALA   273       7.906  11.508   0.146  1.00 10.00      B   
ATOM   4145  N   ILE   274       9.278  10.349   1.501  1.00 10.00      B   
ATOM   4146  HN  ILE   274      10.138  10.331   1.981  1.00 10.00      B   
ATOM   4147  CA  ILE   274       8.371   9.209   1.622  1.00 10.00      B   
ATOM   4148  CB  ILE   274       9.026   8.021   2.367  1.00 10.00      B   
ATOM   4149  CG1 ILE   274      10.278   7.545   1.620  1.00 10.00      B   
ATOM   4150  CG2 ILE   274       8.039   6.871   2.521  1.00 10.00      B   
ATOM   4151  CD1 ILE   274      11.075   6.488   2.359  1.00 10.00      B   
ATOM   4152  C   ILE   274       7.083   9.622   2.334  1.00 10.00      B   
ATOM   4153  O   ILE   274       6.001   9.125   2.018  1.00 10.00      B   
ATOM   4154  N   GLY   275       7.208  10.546   3.286  1.00 10.00      B   
ATOM   4155  HN  GLY   275       8.096  10.905   3.492  1.00 10.00      B   
ATOM   4156  CA  GLY   275       6.052  11.023   4.022  1.00 10.00      B   
ATOM   4157  C   GLY   275       5.028  11.672   3.112  1.00 10.00      B   
ATOM   4158  O   GLY   275       3.823  11.497   3.296  1.00 10.00      B   
ATOM   4159  N   VAL   276       5.509  12.415   2.119  1.00 10.00      B   
ATOM   4160  HN  VAL   276       6.481  12.519   2.025  1.00 10.00      B   
ATOM   4161  CA  VAL   276       4.629  13.086   1.172  1.00 10.00      B   
ATOM   4162  CB  VAL   276       5.311  14.312   0.530  1.00 10.00      B   
ATOM   4163  CG1 VAL   276       4.330  15.077  -0.347  1.00 10.00      B   
ATOM   4164  CG2 VAL   276       5.891  15.225   1.601  1.00 10.00      B   
ATOM   4165  C   VAL   276       4.180  12.113   0.082  1.00 10.00      B   
ATOM   4166  O   VAL   276       3.007  12.086  -0.293  1.00 10.00      B   
ATOM   4167  N   ALA   277       5.121  11.302  -0.400  1.00 10.00      B   
ATOM   4168  HN  ALA   277       6.036  11.371  -0.045  1.00 10.00      B   
ATOM   4169  CA  ALA   277       4.838  10.317  -1.447  1.00 10.00      B   
ATOM   4170  CB  ALA   277       6.107   9.579  -1.845  1.00 10.00      B   
ATOM   4171  C   ALA   277       3.763   9.327  -1.007  1.00 10.00      B   
ATOM   4172  O   ALA   277       2.946   8.880  -1.816  1.00 10.00      B   
ATOM   4173  N   GLY   278       3.770   8.986   0.280  1.00 10.00      B   
ATOM   4174  HN  GLY   278       4.457   9.360   0.874  1.00 10.00      B   
ATOM   4175  CA  GLY   278       2.784   8.068   0.812  1.00 10.00      B   
ATOM   4176  C   GLY   278       1.381   8.621   0.664  1.00 10.00      B   
ATOM   4177  O   GLY   278       0.438   7.882   0.383  1.00 10.00      B   
ATOM   4178  N   MET   279       1.254   9.933   0.833  1.00 10.00      B   
ATOM   4179  HN  MET   279       2.051  10.468   1.043  1.00 10.00      B   
ATOM   4180  CA  MET   279      -0.035  10.598   0.707  1.00 10.00      B   
ATOM   4181  CB  MET   279       0.040  12.031   1.235  1.00 10.00      B   
ATOM   4182  CG  MET   279      -0.139  12.148   2.739  1.00 10.00      B   
ATOM   4183  SD  MET   279      -1.810  11.730   3.272  1.00 10.00      B   
ATOM   4184  CE  MET   279      -1.722  12.144   5.012  1.00 10.00      B   
ATOM   4185  C   MET   279      -0.497  10.594  -0.743  1.00 10.00      B   
ATOM   4186  O   MET   279      -1.691  10.461  -1.027  1.00 10.00      B   
ATOM   4187  N   SER   280       0.454  10.731  -1.659  1.00 10.00      B   
ATOM   4188  HN  SER   280       1.388  10.844  -1.369  1.00 10.00      B   
ATOM   4189  CA  SER   280       0.153  10.723  -3.082  1.00 10.00      B   
ATOM   4190  CB  SER   280       1.404  11.084  -3.885  1.00 10.00      B   
ATOM   4191  OG  SER   280       2.202  12.024  -3.188  1.00 10.00      B   
ATOM   4192  HG  SER   280       1.675  12.804  -2.979  1.00 10.00      B   
ATOM   4193  C   SER   280      -0.358   9.345  -3.500  1.00 10.00      B   
ATOM   4194  O   SER   280      -1.286   9.230  -4.300  1.00 10.00      B   
ATOM   4195  N   ARG   281       0.247   8.301  -2.938  1.00 10.00      B   
ATOM   4196  HN  ARG   281       0.990   8.459  -2.309  1.00 10.00      B   
ATOM   4197  CA  ARG   281      -0.155   6.932  -3.238  1.00 10.00      B   
ATOM   4198  CB  ARG   281       0.874   5.930  -2.701  1.00 10.00      B   
ATOM   4199  CG  ARG   281       0.713   4.523  -3.254  1.00 10.00      B   
ATOM   4200  CD  ARG   281       1.744   3.567  -2.668  1.00 10.00      B   
ATOM   4201  NE  ARG   281       3.117   3.996  -2.941  1.00 10.00      B   
ATOM   4202  HE  ARG   281       3.314   4.319  -3.849  1.00 10.00      B   
ATOM   4203  CZ  ARG   281       4.104   3.954  -2.046  1.00 10.00      B   
ATOM   4204  NH1 ARG   281       3.884   3.510  -0.811  1.00 10.00      B   
ATOM   4205 HH11 ARG   281       4.663   3.486  -0.120  1.00 10.00      B   
ATOM   4206 HH12 ARG   281       2.936   3.178  -0.532  1.00 10.00      B   
ATOM   4207  NH2 ARG   281       5.316   4.375  -2.373  1.00 10.00      B   
ATOM   4208 HH21 ARG   281       6.086   4.349  -1.672  1.00 10.00      B   
ATOM   4209 HH22 ARG   281       5.508   4.734  -3.341  1.00 10.00      B   
ATOM   4210  C   ARG   281      -1.533   6.651  -2.645  1.00 10.00      B   
ATOM   4211  O   ARG   281      -2.319   5.887  -3.205  1.00 10.00      B   
ATOM   4212  N   MET   282      -1.815   7.285  -1.514  1.00 10.00      B   
ATOM   4213  HN  MET   282      -1.134   7.869  -1.115  1.00 10.00      B   
ATOM   4214  CA  MET   282      -3.098   7.128  -0.837  1.00 10.00      B   
ATOM   4215  CB  MET   282      -3.068   7.861   0.508  1.00 10.00      B   
ATOM   4216  CG  MET   282      -4.133   7.417   1.498  1.00 10.00      B   
ATOM   4217  SD  MET   282      -3.825   5.766   2.159  1.00 10.00      B   
ATOM   4218  CE  MET   282      -2.167   5.964   2.808  1.00 10.00      B   
ATOM   4219  C   MET   282      -4.224   7.680  -1.707  1.00 10.00      B   
ATOM   4220  O   MET   282      -5.233   7.010  -1.944  1.00 10.00      B   
ATOM   4221  N   LEU   283      -4.029   8.901  -2.200  1.00 10.00      B   
ATOM   4222  HN  LEU   283      -3.198   9.376  -1.984  1.00 10.00      B   
ATOM   4223  CA  LEU   283      -5.018   9.551  -3.053  1.00 10.00      B   
ATOM   4224  CB  LEU   283      -4.611  10.999  -3.339  1.00 10.00      B   
ATOM   4225  CG  LEU   283      -4.576  11.945  -2.135  1.00 10.00      B   
ATOM   4226  CD1 LEU   283      -4.021  13.300  -2.542  1.00 10.00      B   
ATOM   4227  CD2 LEU   283      -5.965  12.094  -1.530  1.00 10.00      B   
ATOM   4228  C   LEU   283      -5.182   8.782  -4.361  1.00 10.00      B   
ATOM   4229  O   LEU   283      -6.272   8.724  -4.933  1.00 10.00      B   
ATOM   4230  N   GLY   284      -4.093   8.166  -4.813  1.00 10.00      B   
ATOM   4231  HN  GLY   284      -3.257   8.235  -4.304  1.00 10.00      B   
ATOM   4232  CA  GLY   284      -4.123   7.398  -6.043  1.00 10.00      B   
ATOM   4233  C   GLY   284      -4.844   6.072  -5.878  1.00 10.00      B   
ATOM   4234  O   GLY   284      -5.020   5.325  -6.840  1.00 10.00      B   
ATOM   4235  N   ALA   285      -5.251   5.776  -4.651  1.00 10.00      B   
ATOM   4236  HN  ALA   285      -5.060   6.405  -3.920  1.00 10.00      B   
ATOM   4237  CA  ALA   285      -5.966   4.546  -4.351  1.00 10.00      B   
ATOM   4238  CB  ALA   285      -5.234   3.761  -3.274  1.00 10.00      B   
ATOM   4239  C   ALA   285      -7.394   4.854  -3.913  1.00 10.00      B   
ATOM   4240  O   ALA   285      -8.087   3.989  -3.377  1.00 10.00      B   
ATOM   4241  N   ASN   286      -7.815   6.102  -4.148  1.00 10.00      B   
ATOM   4242  HN  ASN   286      -7.195   6.731  -4.575  1.00 10.00      B   
ATOM   4243  CA  ASN   286      -9.160   6.577  -3.796  1.00 10.00      B   
ATOM   4244  CB  ASN   286     -10.270   5.697  -4.388  1.00 10.00      B   
ATOM   4245  CG  ASN   286     -10.419   5.824  -5.889  1.00 10.00      B   
ATOM   4246  OD1 ASN   286      -9.903   6.755  -6.509  1.00 10.00      B   
ATOM   4247  ND2 ASN   286     -11.155   4.896  -6.480  1.00 10.00      B   
ATOM   4248 HD21 ASN   286     -11.555   4.190  -5.915  1.00 10.00      B   
ATOM   4249 HD22 ASN   286     -11.280   4.952  -7.452  1.00 10.00      B   
ATOM   4250  C   ASN   286      -9.349   6.692  -2.291  1.00 10.00      B   
ATOM   4251  O   ASN   286     -10.477   6.698  -1.800  1.00 10.00      B   
ATOM   4252  N   VAL   287      -8.250   6.788  -1.562  1.00 10.00      B   
ATOM   4253  HN  VAL   287      -7.375   6.788  -2.005  1.00 10.00      B   
ATOM   4254  CA  VAL   287      -8.315   6.899  -0.114  1.00 10.00      B   
ATOM   4255  CB  VAL   287      -7.361   5.905   0.582  1.00 10.00      B   
ATOM   4256  CG1 VAL   287      -7.620   5.874   2.082  1.00 10.00      B   
ATOM   4257  CG2 VAL   287      -7.490   4.513  -0.015  1.00 10.00      B   
ATOM   4258  C   VAL   287      -7.961   8.309   0.332  1.00 10.00      B   
ATOM   4259  O   VAL   287      -6.827   8.759   0.166  1.00 10.00      B   
ATOM   4260  N   ILE   288      -8.936   9.011   0.882  1.00 10.00      B   
ATOM   4261  HN  ILE   288      -9.829   8.607   0.972  1.00 10.00      B   
ATOM   4262  CA  ILE   288      -8.711  10.363   1.363  1.00 10.00      B   
ATOM   4263  CB  ILE   288      -9.971  11.244   1.226  1.00 10.00      B   
ATOM   4264  CG1 ILE   288     -10.462  11.254  -0.226  1.00 10.00      B   
ATOM   4265  CG2 ILE   288      -9.681  12.665   1.698  1.00 10.00      B   
ATOM   4266  CD1 ILE   288     -11.738  12.044  -0.435  1.00 10.00      B   
ATOM   4267  C   ILE   288      -8.276  10.320   2.823  1.00 10.00      B   
ATOM   4268  O   ILE   288      -9.083  10.043   3.713  1.00 10.00      B   
ATOM   4269  N   ALA   289      -6.998  10.564   3.061  1.00 10.00      B   
ATOM   4270  HN  ALA   289      -6.400  10.767   2.309  1.00 10.00      B   
ATOM   4271  CA  ALA   289      -6.460  10.546   4.411  1.00 10.00      B   
ATOM   4272  CB  ALA   289      -5.049   9.976   4.410  1.00 10.00      B   
ATOM   4273  C   ALA   289      -6.476  11.945   5.014  1.00 10.00      B   
ATOM   4274  O   ALA   289      -6.793  12.924   4.334  1.00 10.00      B   
ATOM   4275  N   THR   290      -6.135  12.030   6.289  1.00 10.00      B   
ATOM   4276  HN  THR   290      -5.890  11.216   6.770  1.00 10.00      B   
ATOM   4277  CA  THR   290      -6.110  13.301   6.997  1.00 10.00      B   
ATOM   4278  CB  THR   290      -7.102  13.291   8.177  1.00 10.00      B   
ATOM   4279  OG1 THR   290      -8.299  12.601   7.788  1.00 10.00      B   
ATOM   4280  HG1 THR   290      -8.082  11.697   7.536  1.00 10.00      B   
ATOM   4281  CG2 THR   290      -7.452  14.708   8.599  1.00 10.00      B   
ATOM   4282  C   THR   290      -4.705  13.592   7.527  1.00 10.00      B   
ATOM   4283  O   THR   290      -4.117  14.638   7.235  1.00 10.00      B   
ATOM   4284  N   SER   291      -4.168  12.659   8.304  1.00 10.00      B   
ATOM   4285  HN  SER   291      -4.681  11.845   8.503  1.00 10.00      B   
ATOM   4286  CA  SER   291      -2.838  12.812   8.871  1.00 10.00      B   
ATOM   4287  CB  SER   291      -2.934  13.266  10.331  1.00 10.00      B   
ATOM   4288  OG  SER   291      -4.262  13.638  10.670  1.00 10.00      B   
ATOM   4289  HG  SER   291      -4.403  14.568  10.438  1.00 10.00      B   
ATOM   4290  C   SER   291      -2.068  11.498   8.777  1.00 10.00      B   
ATOM   4291  O   SER   291      -2.664  10.419   8.821  1.00 10.00      B   
ATOM   4292  N   GLY   292      -0.746  11.594   8.649  1.00 10.00      B   
ATOM   4293  HN  GLY   292      -0.328  12.483   8.612  1.00 10.00      B   
ATOM   4294  CA  GLY   292       0.088  10.408   8.549  1.00 10.00      B   
ATOM   4295  C   GLY   292      -0.006   9.510   9.773  1.00 10.00      B   
ATOM   4296  O   GLY   292       0.291   8.317   9.696  1.00 10.00      B   
ATOM   4297  N   ARG   293      -0.423  10.085  10.901  1.00 10.00      B   
ATOM   4298  HN  ARG   293      -0.637  11.039  10.893  1.00 10.00      B   
ATOM   4299  CA  ARG   293      -0.561   9.338  12.150  1.00 10.00      B   
ATOM   4300  CB  ARG   293      -1.042  10.250  13.281  1.00 10.00      B   
ATOM   4301  CG  ARG   293      -0.116  11.418  13.579  1.00 10.00      B   
ATOM   4302  CD  ARG   293      -0.446  12.065  14.917  1.00 10.00      B   
ATOM   4303  NE  ARG   293      -1.805  12.613  14.955  1.00 10.00      B   
ATOM   4304  HE  ARG   293      -2.377  12.464  14.168  1.00 10.00      B   
ATOM   4305  CZ  ARG   293      -2.306  13.289  15.988  1.00 10.00      B   
ATOM   4306  NH1 ARG   293      -1.569  13.502  17.071  1.00 10.00      B   
ATOM   4307 HH11 ARG   293      -0.589  13.143  17.122  1.00 10.00      B   
ATOM   4308 HH12 ARG   293      -1.965  14.028  17.878  1.00 10.00      B   
ATOM   4309  NH2 ARG   293      -3.550  13.749  15.941  1.00 10.00      B   
ATOM   4310 HH21 ARG   293      -3.942  14.278  16.747  1.00 10.00      B   
ATOM   4311 HH22 ARG   293      -4.143  13.582  15.093  1.00 10.00      B   
ATOM   4312  C   ARG   293      -1.510   8.151  11.993  1.00 10.00      B   
ATOM   4313  O   ARG   293      -1.277   7.079  12.546  1.00 10.00      B   
ATOM   4314  N   ALA   294      -2.575   8.343  11.222  1.00 10.00      B   
ATOM   4315  HN  ALA   294      -2.706   9.211  10.790  1.00 10.00      B   
ATOM   4316  CA  ALA   294      -3.550   7.284  10.997  1.00 10.00      B   
ATOM   4317  CB  ALA   294      -4.904   7.868  10.634  1.00 10.00      B   
ATOM   4318  C   ALA   294      -3.062   6.329   9.916  1.00 10.00      B   
ATOM   4319  O   ALA   294      -3.408   5.148   9.912  1.00 10.00      B   
ATOM   4320  N   VAL   295      -2.237   6.848   9.016  1.00 10.00      B   
ATOM   4321  HN  VAL   295      -1.993   7.793   9.087  1.00 10.00      B   
ATOM   4322  CA  VAL   295      -1.684   6.057   7.922  1.00 10.00      B   
ATOM   4323  CB  VAL   295      -0.882   6.946   6.946  1.00 10.00      B   
ATOM   4324  CG1 VAL   295      -0.195   6.113   5.875  1.00 10.00      B   
ATOM   4325  CG2 VAL   295      -1.783   7.995   6.314  1.00 10.00      B   
ATOM   4326  C   VAL   295      -0.780   4.950   8.460  1.00 10.00      B   
ATOM   4327  O   VAL   295      -0.919   3.780   8.091  1.00 10.00      B   
ATOM   4328  N   GLU   296       0.130   5.326   9.353  1.00 10.00      B   
ATOM   4329  HN  GLU   296       0.186   6.272   9.609  1.00 10.00      B   
ATOM   4330  CA  GLU   296       1.056   4.375   9.949  1.00 10.00      B   
ATOM   4331  CB  GLU   296       2.172   5.106  10.689  1.00 10.00      B   
ATOM   4332  CG  GLU   296       2.962   6.060   9.813  1.00 10.00      B   
ATOM   4333  CD  GLU   296       4.394   6.209  10.269  1.00 10.00      B   
ATOM   4334  OE1 GLU   296       4.660   7.036  11.166  1.00 10.00      B   
ATOM   4335  OE2 GLU   296       5.267   5.489   9.733  1.00 10.00      B   
ATOM   4336  C   GLU   296       0.337   3.427  10.900  1.00 10.00      B   
ATOM   4337  O   GLU   296       0.748   2.279  11.072  1.00 10.00      B   
ATOM   4338  N   ALA   297      -0.747   3.912  11.505  1.00 10.00      B   
ATOM   4339  HN  ALA   297      -1.022   4.834  11.322  1.00 10.00      B   
ATOM   4340  CA  ALA   297      -1.530   3.112  12.441  1.00 10.00      B   
ATOM   4341  CB  ALA   297      -2.611   3.959  13.097  1.00 10.00      B   
ATOM   4342  C   ALA   297      -2.147   1.900  11.756  1.00 10.00      B   
ATOM   4343  O   ALA   297      -2.310   0.846  12.367  1.00 10.00      B   
ATOM   4344  N   ALA   298      -2.473   2.052  10.479  1.00 10.00      B   
ATOM   4345  HN  ALA   298      -2.314   2.918  10.047  1.00 10.00      B   
ATOM   4346  CA  ALA   298      -3.072   0.970   9.705  1.00 10.00      B   
ATOM   4347  CB  ALA   298      -3.473   1.463   8.321  1.00 10.00      B   
ATOM   4348  C   ALA   298      -2.138  -0.234   9.600  1.00 10.00      B   
ATOM   4349  O   ALA   298      -2.589  -1.369   9.442  1.00 10.00      B   
ATOM   4350  N   GLY   299      -0.837   0.016   9.715  1.00 10.00      B   
ATOM   4351  HN  GLY   299      -0.535   0.938   9.867  1.00 10.00      B   
ATOM   4352  CA  GLY   299       0.139  -1.057   9.624  1.00 10.00      B   
ATOM   4353  C   GLY   299       0.130  -1.980  10.831  1.00 10.00      B   
ATOM   4354  O   GLY   299       0.659  -3.091  10.771  1.00 10.00      B   
ATOM   4355  N   ASP   300      -0.480  -1.533  11.923  1.00 10.00      B   
ATOM   4356  HN  ASP   300      -0.905  -0.647  11.910  1.00 10.00      B   
ATOM   4357  CA  ASP   300      -0.537  -2.334  13.141  1.00 10.00      B   
ATOM   4358  CB  ASP   300       0.018  -1.550  14.338  1.00 10.00      B   
ATOM   4359  CG  ASP   300       1.514  -1.309  14.265  1.00 10.00      B   
ATOM   4360  OD1 ASP   300       2.291  -2.281  14.407  1.00 10.00      B   
ATOM   4361  OD2 ASP   300       1.924  -0.141  14.079  1.00 10.00      B   
ATOM   4362  C   ASP   300      -1.961  -2.794  13.434  1.00 10.00      B   
ATOM   4363  O   ASP   300      -2.248  -3.290  14.521  1.00 10.00      B   
ATOM   4364  N   VAL   301      -2.850  -2.633  12.457  1.00 10.00      B   
ATOM   4365  HN  VAL   301      -2.558  -2.246  11.605  1.00 10.00      B   
ATOM   4366  CA  VAL   301      -4.247  -3.033  12.618  1.00 10.00      B   
ATOM   4367  CB  VAL   301      -5.158  -2.398  11.543  1.00 10.00      B   
ATOM   4368  CG1 VAL   301      -6.549  -3.021  11.561  1.00 10.00      B   
ATOM   4369  CG2 VAL   301      -5.254  -0.894  11.753  1.00 10.00      B   
ATOM   4370  C   VAL   301      -4.390  -4.553  12.594  1.00 10.00      B   
ATOM   4371  O   VAL   301      -3.932  -5.218  11.658  1.00 10.00      B   
ATOM   4372  N   ASP   302      -5.012  -5.097  13.632  1.00 10.00      B   
ATOM   4373  HN  ASP   302      -5.336  -4.516  14.353  1.00 10.00      B   
ATOM   4374  CA  ASP   302      -5.214  -6.540  13.735  1.00 10.00      B   
ATOM   4375  CB  ASP   302      -4.563  -7.083  15.013  1.00 10.00      B   
ATOM   4376  CG  ASP   302      -3.878  -8.424  14.816  1.00 10.00      B   
ATOM   4377  OD1 ASP   302      -4.331  -9.424  15.413  1.00 10.00      B   
ATOM   4378  OD2 ASP   302      -2.868  -8.480  14.081  1.00 10.00      B   
ATOM   4379  C   ASP   302      -6.700  -6.892  13.722  1.00 10.00      B   
ATOM   4380  O   ASP   302      -7.079  -8.008  13.369  1.00 10.00      B   
ATOM   4381  N   VAL   303      -7.541  -5.929  14.093  1.00 10.00      B   
ATOM   4382  HN  VAL   303      -7.184  -5.046  14.329  1.00 10.00      B   
ATOM   4383  CA  VAL   303      -8.986  -6.147  14.143  1.00 10.00      B   
ATOM   4384  CB  VAL   303      -9.534  -6.009  15.585  1.00 10.00      B   
ATOM   4385  CG1 VAL   303     -11.013  -6.368  15.643  1.00 10.00      B   
ATOM   4386  CG2 VAL   303      -8.736  -6.871  16.554  1.00 10.00      B   
ATOM   4387  C   VAL   303      -9.725  -5.167  13.231  1.00 10.00      B   
ATOM   4388  O   VAL   303      -9.489  -3.959  13.280  1.00 10.00      B   
ATOM   4389  N   LEU   304     -10.612  -5.698  12.401  1.00 10.00      B   
ATOM   4390  HN  LEU   304     -10.745  -6.673  12.405  1.00 10.00      B   
ATOM   4391  CA  LEU   304     -11.398  -4.888  11.480  1.00 10.00      B   
ATOM   4392  CB  LEU   304     -11.016  -5.218  10.032  1.00 10.00      B   
ATOM   4393  CG  LEU   304     -11.888  -4.606   8.928  1.00 10.00      B   
ATOM   4394  CD1 LEU   304     -11.793  -3.088   8.937  1.00 10.00      B   
ATOM   4395  CD2 LEU   304     -11.487  -5.155   7.568  1.00 10.00      B   
ATOM   4396  C   LEU   304     -12.887  -5.135  11.697  1.00 10.00      B   
ATOM   4397  O   LEU   304     -13.341  -6.281  11.688  1.00 10.00      B   
ATOM   4398  N   LEU   305     -13.641  -4.060  11.893  1.00 10.00      B   
ATOM   4399  HN  LEU   305     -13.220  -3.170  11.882  1.00 10.00      B   
ATOM   4400  CA  LEU   305     -15.076  -4.160  12.117  1.00 10.00      B   
ATOM   4401  CB  LEU   305     -15.450  -3.541  13.466  1.00 10.00      B   
ATOM   4402  CG  LEU   305     -14.740  -4.107  14.697  1.00 10.00      B   
ATOM   4403  CD1 LEU   305     -15.107  -3.305  15.932  1.00 10.00      B   
ATOM   4404  CD2 LEU   305     -15.087  -5.574  14.890  1.00 10.00      B   
ATOM   4405  C   LEU   305     -15.851  -3.464  11.005  1.00 10.00      B   
ATOM   4406  O   LEU   305     -15.478  -2.373  10.566  1.00 10.00      B   
ATOM   4407  N   LEU   306     -16.921  -4.105  10.550  1.00 10.00      B   
ATOM   4408  HN  LEU   306     -17.156  -4.977  10.940  1.00 10.00      B   
ATOM   4409  CA  LEU   306     -17.765  -3.554   9.495  1.00 10.00      B   
ATOM   4410  CB  LEU   306     -17.451  -4.210   8.146  1.00 10.00      B   
ATOM   4411  CG  LEU   306     -15.993  -4.170   7.681  1.00 10.00      B   
ATOM   4412  CD1 LEU   306     -15.370  -5.554   7.763  1.00 10.00      B   
ATOM   4413  CD2 LEU   306     -15.895  -3.620   6.267  1.00 10.00      B   
ATOM   4414  C   LEU   306     -19.232  -3.781   9.836  1.00 10.00      B   
ATOM   4415  O   LEU   306     -19.549  -4.605  10.693  1.00 10.00      B   
ATOM   4416  N   ASP   307     -20.121  -3.058   9.168  1.00 10.00      B   
ATOM   4417  HN  ASP   307     -19.809  -2.425   8.488  1.00 10.00      B   
ATOM   4418  CA  ASP   307     -21.559  -3.195   9.408  1.00 10.00      B   
ATOM   4419  CB  ASP   307     -22.269  -1.838   9.317  1.00 10.00      B   
ATOM   4420  CG  ASP   307     -23.560  -1.792  10.119  1.00 10.00      B   
ATOM   4421  OD1 ASP   307     -23.509  -1.463  11.326  1.00 10.00      B   
ATOM   4422  OD2 ASP   307     -24.631  -2.089   9.541  1.00 10.00      B   
ATOM   4423  C   ASP   307     -22.172  -4.204   8.433  1.00 10.00      B   
ATOM   4424  O   ASP   307     -21.446  -4.929   7.752  1.00 10.00      B   
ATOM   4425  N   LYS   308     -23.495  -4.249   8.357  1.00 10.00      B   
ATOM   4426  HN  LYS   308     -24.033  -3.628   8.905  1.00 10.00      B   
ATOM   4427  CA  LYS   308     -24.168  -5.191   7.473  1.00 10.00      B   
ATOM   4428  CB  LYS   308     -25.160  -6.057   8.255  1.00 10.00      B   
ATOM   4429  CG  LYS   308     -25.473  -7.393   7.594  1.00 10.00      B   
ATOM   4430  CD  LYS   308     -26.586  -8.134   8.318  1.00 10.00      B   
ATOM   4431  CE  LYS   308     -27.954  -7.648   7.872  1.00 10.00      B   
ATOM   4432  NZ  LYS   308     -29.051  -8.320   8.612  1.00 10.00      B   
ATOM   4433  HZ1 LYS   308     -28.971  -9.351   8.513  1.00 10.00      B   
ATOM   4434  HZ2 LYS   308     -29.971  -8.019   8.236  1.00 10.00      B   
ATOM   4435  HZ3 LYS   308     -29.005  -8.069   9.631  1.00 10.00      B   
ATOM   4436  C   LYS   308     -24.882  -4.487   6.326  1.00 10.00      B   
ATOM   4437  O   LYS   308     -25.195  -5.105   5.308  1.00 10.00      B   
ATOM   4438  N   THR   309     -25.143  -3.199   6.487  1.00 10.00      B   
ATOM   4439  HN  THR   309     -24.881  -2.752   7.320  1.00 10.00      B   
ATOM   4440  CA  THR   309     -25.829  -2.438   5.453  1.00 10.00      B   
ATOM   4441  CB  THR   309     -27.249  -2.043   5.903  1.00 10.00      B   
ATOM   4442  OG1 THR   309     -27.824  -3.098   6.687  1.00 10.00      B   
ATOM   4443  HG1 THR   309     -27.754  -2.869   7.618  1.00 10.00      B   
ATOM   4444  CG2 THR   309     -28.136  -1.781   4.696  1.00 10.00      B   
ATOM   4445  C   THR   309     -25.059  -1.173   5.088  1.00 10.00      B   
ATOM   4446  O   THR   309     -24.932  -0.264   5.906  1.00 10.00      B   
ATOM   4447  N   GLY   310     -24.530  -1.128   3.866  1.00 10.00      B   
ATOM   4448  HN  GLY   310     -24.633  -1.896   3.266  1.00 10.00      B   
ATOM   4449  CA  GLY   310     -23.798   0.044   3.416  1.00 10.00      B   
ATOM   4450  C   GLY   310     -22.327  -0.223   3.167  1.00 10.00      B   
ATOM   4451  O   GLY   310     -21.778   0.202   2.150  1.00 10.00      B   
ATOM   4452  N   THR   311     -21.688  -0.925   4.091  1.00 10.00      B   
ATOM   4453  HN  THR   311     -22.180  -1.238   4.877  1.00 10.00      B   
ATOM   4454  CA  THR   311     -20.272  -1.232   3.971  1.00 10.00      B   
ATOM   4455  CB  THR   311     -19.641  -1.505   5.345  1.00 10.00      B   
ATOM   4456  OG1 THR   311     -20.662  -1.913   6.264  1.00 10.00      B   
ATOM   4457  HG1 THR   311     -21.077  -1.128   6.650  1.00 10.00      B   
ATOM   4458  CG2 THR   311     -18.963  -0.255   5.872  1.00 10.00      B   
ATOM   4459  C   THR   311     -20.019  -2.414   3.045  1.00 10.00      B   
ATOM   4460  O   THR   311     -19.491  -2.246   1.946  1.00 10.00      B   
ATOM   4461  N   ILE   312     -20.392  -3.606   3.497  1.00 10.00      B   
ATOM   4462  HN  ILE   312     -20.804  -3.674   4.385  1.00 10.00      B   
ATOM   4463  CA  ILE   312     -20.200  -4.816   2.708  1.00 10.00      B   
ATOM   4464  CB  ILE   312     -20.473  -6.084   3.541  1.00 10.00      B   
ATOM   4465  CG1 ILE   312     -19.645  -6.080   4.831  1.00 10.00      B   
ATOM   4466  CG2 ILE   312     -20.201  -7.342   2.722  1.00 10.00      B   
ATOM   4467  CD1 ILE   312     -18.146  -6.061   4.610  1.00 10.00      B   
ATOM   4468  C   ILE   312     -21.110  -4.813   1.488  1.00 10.00      B   
ATOM   4469  O   ILE   312     -20.645  -4.763   0.348  1.00 10.00      B   
ATOM   4470  N   THR   313     -22.407  -4.873   1.732  1.00 10.00      B   
ATOM   4471  HN  THR   313     -22.725  -4.924   2.660  1.00 10.00      B   
ATOM   4472  CA  THR   313     -23.377  -4.869   0.658  1.00 10.00      B   
ATOM   4473  CB  THR   313     -24.719  -5.440   1.138  1.00 10.00      B   
ATOM   4474  OG1 THR   313     -25.001  -4.936   2.449  1.00 10.00      B   
ATOM   4475  HG1 THR   313     -25.930  -4.685   2.502  1.00 10.00      B   
ATOM   4476  CG2 THR   313     -24.662  -6.960   1.185  1.00 10.00      B   
ATOM   4477  C   THR   313     -23.572  -3.449   0.139  1.00 10.00      B   
ATOM   4478  O   THR   313     -23.096  -2.487   0.746  1.00 10.00      B   
ATOM   4479  N   LEU   314     -24.271  -3.320  -0.976  1.00 10.00      B   
ATOM   4480  HN  LEU   314     -24.630  -4.127  -1.412  1.00 10.00      B   
ATOM   4481  CA  LEU   314     -24.520  -2.019  -1.580  1.00 10.00      B   
ATOM   4482  CB  LEU   314     -25.173  -2.188  -2.951  1.00 10.00      B   
ATOM   4483  CG  LEU   314     -24.268  -2.704  -4.071  1.00 10.00      B   
ATOM   4484  CD1 LEU   314     -25.076  -2.956  -5.332  1.00 10.00      B   
ATOM   4485  CD2 LEU   314     -23.145  -1.715  -4.342  1.00 10.00      B   
ATOM   4486  C   LEU   314     -25.390  -1.135  -0.691  1.00 10.00      B   
ATOM   4487  O   LEU   314     -25.320   0.093  -0.761  1.00 10.00      B   
ATOM   4488  N   GLY   315     -26.205  -1.760   0.146  1.00 10.00      B   
ATOM   4489  HN  GLY   315     -26.227  -2.746   0.159  1.00 10.00      B   
ATOM   4490  CA  GLY   315     -27.081  -1.010   1.017  1.00 10.00      B   
ATOM   4491  C   GLY   315     -28.300  -0.562   0.252  1.00 10.00      B   
ATOM   4492  O   GLY   315     -28.875   0.489   0.521  1.00 10.00      B   
ATOM   4493  N   ASN   316     -28.689  -1.382  -0.711  1.00 10.00      B   
ATOM   4494  HN  ASN   316     -28.201  -2.223  -0.842  1.00 10.00      B   
ATOM   4495  CA  ASN   316     -29.830  -1.086  -1.559  1.00 10.00      B   
ATOM   4496  CB  ASN   316     -29.705  -1.834  -2.890  1.00 10.00      B   
ATOM   4497  CG  ASN   316     -30.185  -1.020  -4.076  1.00 10.00      B   
ATOM   4498  OD1 ASN   316     -30.391   0.190  -3.978  1.00 10.00      B   
ATOM   4499  ND2 ASN   316     -30.355  -1.680  -5.213  1.00 10.00      B   
ATOM   4500 HD21 ASN   316     -30.169  -2.642  -5.225  1.00 10.00      B   
ATOM   4501 HD22 ASN   316     -30.668  -1.180  -5.997  1.00 10.00      B   
ATOM   4502  C   ASN   316     -31.125  -1.446  -0.851  1.00 10.00      B   
ATOM   4503  O   ASN   316     -32.183  -0.899  -1.166  1.00 10.00      B   
ATOM   4504  N   ARG   317     -31.027  -2.378   0.103  1.00 10.00      B   
ATOM   4505  HN  ARG   317     -30.145  -2.775   0.286  1.00 10.00      B   
ATOM   4506  CA  ARG   317     -32.174  -2.826   0.895  1.00 10.00      B   
ATOM   4507  CB  ARG   317     -32.684  -1.687   1.794  1.00 10.00      B   
ATOM   4508  CG  ARG   317     -31.624  -1.103   2.718  1.00 10.00      B   
ATOM   4509  CD  ARG   317     -31.943   0.336   3.098  1.00 10.00      B   
ATOM   4510  NE  ARG   317     -32.850   0.429   4.244  1.00 10.00      B   
ATOM   4511  HE  ARG   317     -33.557  -0.248   4.314  1.00 10.00      B   
ATOM   4512  CZ  ARG   317     -32.774   1.375   5.184  1.00 10.00      B   
ATOM   4513  NH1 ARG   317     -31.830   2.310   5.128  1.00 10.00      B   
ATOM   4514 HH11 ARG   317     -31.133   2.321   4.334  1.00 10.00      B   
ATOM   4515 HH12 ARG   317     -31.776   3.043   5.865  1.00 10.00      B   
ATOM   4516  NH2 ARG   317     -33.645   1.379   6.190  1.00 10.00      B   
ATOM   4517 HH21 ARG   317     -34.390   0.649   6.241  1.00 10.00      B   
ATOM   4518 HH22 ARG   317     -33.591   2.112   6.930  1.00 10.00      B   
ATOM   4519  C   ARG   317     -33.305  -3.369   0.018  1.00 10.00      B   
ATOM   4520  O   ARG   317     -34.474  -3.331   0.402  1.00 10.00      B   
ATOM   4521  N   GLN   318     -32.950  -3.900  -1.145  1.00 10.00      B   
ATOM   4522  HN  GLN   318     -32.000  -3.940  -1.386  1.00 10.00      B   
ATOM   4523  CA  GLN   318     -33.944  -4.424  -2.070  1.00 10.00      B   
ATOM   4524  CB  GLN   318     -34.433  -3.302  -2.986  1.00 10.00      B   
ATOM   4525  CG  GLN   318     -33.327  -2.647  -3.793  1.00 10.00      B   
ATOM   4526  CD  GLN   318     -33.732  -1.310  -4.370  1.00 10.00      B   
ATOM   4527  OE1 GLN   318     -34.220  -1.226  -5.499  1.00 10.00      B   
ATOM   4528  NE2 GLN   318     -33.526  -0.255  -3.601  1.00 10.00      B   
ATOM   4529 HE21 GLN   318     -33.127  -0.399  -2.709  1.00 10.00      B   
ATOM   4530 HE22 GLN   318     -33.775   0.626  -3.946  1.00 10.00      B   
ATOM   4531  C   GLN   318     -33.392  -5.579  -2.904  1.00 10.00      B   
ATOM   4532  O   GLN   318     -32.226  -5.573  -3.304  1.00 10.00      B   
ATOM   4533  N   ALA   319     -34.245  -6.557  -3.172  1.00 10.00      B   
ATOM   4534  HN  ALA   319     -35.168  -6.486  -2.846  1.00 10.00      B   
ATOM   4535  CA  ALA   319     -33.871  -7.726  -3.956  1.00 10.00      B   
ATOM   4536  CB  ALA   319     -33.096  -8.721  -3.105  1.00 10.00      B   
ATOM   4537  C   ALA   319     -35.123  -8.376  -4.523  1.00 10.00      B   
ATOM   4538  O   ALA   319     -36.219  -7.833  -4.395  1.00 10.00      B   
ATOM   4539  N   SER   320     -34.962  -9.531  -5.149  1.00 10.00      B   
ATOM   4540  HN  SER   320     -34.063  -9.919  -5.220  1.00 10.00      B   
ATOM   4541  CA  SER   320     -36.089 -10.243  -5.728  1.00 10.00      B   
ATOM   4542  CB  SER   320     -36.368  -9.745  -7.147  1.00 10.00      B   
ATOM   4543  OG  SER   320     -36.650  -8.355  -7.145  1.00 10.00      B   
ATOM   4544  HG  SER   320     -36.655  -8.035  -6.232  1.00 10.00      B   
ATOM   4545  C   SER   320     -35.851 -11.747  -5.730  1.00 10.00      B   
ATOM   4546  O   SER   320     -34.975 -12.249  -6.439  1.00 10.00      B   
ATOM   4547  N   GLU   321     -36.616 -12.451  -4.909  1.00 10.00      B   
ATOM   4548  HN  GLU   321     -37.269 -11.984  -4.348  1.00 10.00      B   
ATOM   4549  CA  GLU   321     -36.523 -13.898  -4.817  1.00 10.00      B   
ATOM   4550  CB  GLU   321     -36.589 -14.343  -3.355  1.00 10.00      B   
ATOM   4551  CG  GLU   321     -35.263 -14.280  -2.618  1.00 10.00      B   
ATOM   4552  CD  GLU   321     -34.278 -15.316  -3.111  1.00 10.00      B   
ATOM   4553  OE1 GLU   321     -34.583 -16.527  -3.033  1.00 10.00      B   
ATOM   4554  OE2 GLU   321     -33.185 -14.926  -3.570  1.00 10.00      B   
ATOM   4555  C   GLU   321     -37.667 -14.529  -5.599  1.00 10.00      B   
ATOM   4556  O   GLU   321     -38.323 -13.858  -6.398  1.00 10.00      B   
ATOM   4557  N   PHE   322     -37.914 -15.807  -5.366  1.00 10.00      B   
ATOM   4558  HN  PHE   322     -37.372 -16.291  -4.706  1.00 10.00      B   
ATOM   4559  CA  PHE   322     -38.986 -16.504  -6.056  1.00 10.00      B   
ATOM   4560  CB  PHE   322     -38.534 -17.910  -6.461  1.00 10.00      B   
ATOM   4561  CG  PHE   322     -39.283 -18.482  -7.633  1.00 10.00      B   
ATOM   4562  CD1 PHE   322     -38.876 -18.206  -8.928  1.00 10.00      B   
ATOM   4563  CD2 PHE   322     -40.390 -19.294  -7.440  1.00 10.00      B   
ATOM   4564  CE1 PHE   322     -39.555 -18.731 -10.010  1.00 10.00      B   
ATOM   4565  CE2 PHE   322     -41.075 -19.822  -8.518  1.00 10.00      B   
ATOM   4566  CZ  PHE   322     -40.657 -19.540  -9.805  1.00 10.00      B   
ATOM   4567  C   PHE   322     -40.215 -16.587  -5.161  1.00 10.00      B   
ATOM   4568  O   PHE   322     -40.100 -16.842  -3.963  1.00 10.00      B   
ATOM   4569  N   ILE   323     -41.386 -16.366  -5.736  1.00 10.00      B   
ATOM   4570  HN  ILE   323     -41.422 -16.164  -6.695  1.00 10.00      B   
ATOM   4571  CA  ILE   323     -42.627 -16.429  -4.976  1.00 10.00      B   
ATOM   4572  CB  ILE   323     -43.394 -15.085  -4.973  1.00 10.00      B   
ATOM   4573  CG1 ILE   323     -43.280 -14.381  -6.332  1.00 10.00      B   
ATOM   4574  CG2 ILE   323     -42.887 -14.189  -3.854  1.00 10.00      B   
ATOM   4575  CD1 ILE   323     -44.183 -13.175  -6.483  1.00 10.00      B   
ATOM   4576  C   ILE   323     -43.531 -17.547  -5.487  1.00 10.00      B   
ATOM   4577  O   ILE   323     -44.321 -17.346  -6.406  1.00 10.00      B   
ATOM   4578  N   PRO   324     -43.398 -18.752  -4.914  1.00 10.00      B   
ATOM   4579  CA  PRO   324     -44.204 -19.904  -5.303  1.00 10.00      B   
ATOM   4580  CB  PRO   324     -43.436 -21.105  -4.725  1.00 10.00      B   
ATOM   4581  CG  PRO   324     -42.188 -20.546  -4.119  1.00 10.00      B   
ATOM   4582  CD  PRO   324     -42.457 -19.097  -3.849  1.00 10.00      B   
ATOM   4583  C   PRO   324     -45.598 -19.835  -4.690  1.00 10.00      B   
ATOM   4584  O   PRO   324     -45.749 -19.767  -3.467  1.00 10.00      B   
ATOM   4585  N   ALA   325     -46.608 -19.833  -5.540  1.00 10.00      B   
ATOM   4586  HN  ALA   325     -46.423 -19.877  -6.502  1.00 10.00      B   
ATOM   4587  CA  ALA   325     -47.987 -19.771  -5.089  1.00 10.00      B   
ATOM   4588  CB  ALA   325     -48.626 -18.464  -5.527  1.00 10.00      B   
ATOM   4589  C   ALA   325     -48.771 -20.954  -5.631  1.00 10.00      B   
ATOM   4590  O   ALA   325     -48.483 -21.454  -6.721  1.00 10.00      B   
ATOM   4591  N   GLN   326     -49.753 -21.407  -4.870  1.00 10.00      B   
ATOM   4592  HN  GLN   326     -49.933 -20.973  -4.009  1.00 10.00      B   
ATOM   4593  CA  GLN   326     -50.571 -22.533  -5.282  1.00 10.00      B   
ATOM   4594  CB  GLN   326     -51.105 -23.288  -4.061  1.00 10.00      B   
ATOM   4595  CG  GLN   326     -51.844 -24.576  -4.396  1.00 10.00      B   
ATOM   4596  CD  GLN   326     -50.963 -25.594  -5.102  1.00 10.00      B   
ATOM   4597  OE1 GLN   326     -49.751 -25.641  -4.889  1.00 10.00      B   
ATOM   4598  NE2 GLN   326     -51.564 -26.414  -5.950  1.00 10.00      B   
ATOM   4599 HE21 GLN   326     -52.536 -26.324  -6.077  1.00 10.00      B   
ATOM   4600 HE22 GLN   326     -51.022 -27.084  -6.417  1.00 10.00      B   
ATOM   4601  C   GLN   326     -51.723 -22.066  -6.165  1.00 10.00      B   
ATOM   4602  O   GLN   326     -52.659 -21.419  -5.692  1.00 10.00      B   
ATOM   4603  N   GLY   327     -51.634 -22.374  -7.451  1.00 10.00      B   
ATOM   4604  HN  GLY   327     -50.848 -22.866  -7.777  1.00 10.00      B   
ATOM   4605  CA  GLY   327     -52.678 -21.987  -8.377  1.00 10.00      B   
ATOM   4606  C   GLY   327     -52.243 -20.872  -9.301  1.00 10.00      B   
ATOM   4607  O   GLY   327     -52.887 -20.610 -10.313  1.00 10.00      B   
ATOM   4608  N   VAL   328     -51.149 -20.213  -8.953  1.00 10.00      B   
ATOM   4609  HN  VAL   328     -50.679 -20.470  -8.134  1.00 10.00      B   
ATOM   4610  CA  VAL   328     -50.625 -19.118  -9.758  1.00 10.00      B   
ATOM   4611  CB  VAL   328     -50.199 -17.919  -8.883  1.00 10.00      B   
ATOM   4612  CG1 VAL   328     -49.750 -16.748  -9.745  1.00 10.00      B   
ATOM   4613  CG2 VAL   328     -51.335 -17.497  -7.963  1.00 10.00      B   
ATOM   4614  C   VAL   328     -49.440 -19.594 -10.591  1.00 10.00      B   
ATOM   4615  O   VAL   328     -48.555 -20.288 -10.089  1.00 10.00      B   
ATOM   4616  N   ASP   329     -49.435 -19.236 -11.866  1.00 10.00      B   
ATOM   4617  HN  ASP   329     -50.175 -18.692 -12.211  1.00 10.00      B   
ATOM   4618  CA  ASP   329     -48.361 -19.635 -12.767  1.00 10.00      B   
ATOM   4619  CB  ASP   329     -48.845 -19.632 -14.218  1.00 10.00      B   
ATOM   4620  CG  ASP   329     -48.003 -20.519 -15.109  1.00 10.00      B   
ATOM   4621  OD1 ASP   329     -48.424 -21.665 -15.369  1.00 10.00      B   
ATOM   4622  OD2 ASP   329     -46.918 -20.079 -15.549  1.00 10.00      B   
ATOM   4623  C   ASP   329     -47.152 -18.718 -12.624  1.00 10.00      B   
ATOM   4624  O   ASP   329     -47.278 -17.571 -12.184  1.00 10.00      B   
ATOM   4625  N   GLU   330     -45.985 -19.217 -13.015  1.00 10.00      B   
ATOM   4626  HN  GLU   330     -45.956 -20.130 -13.380  1.00 10.00      B   
ATOM   4627  CA  GLU   330     -44.750 -18.450 -12.936  1.00 10.00      B   
ATOM   4628  CB  GLU   330     -43.554 -19.347 -13.239  1.00 10.00      B   
ATOM   4629  CG  GLU   330     -43.312 -20.411 -12.185  1.00 10.00      B   
ATOM   4630  CD  GLU   330     -42.473 -21.560 -12.694  1.00 10.00      B   
ATOM   4631  OE1 GLU   330     -41.562 -21.325 -13.519  1.00 10.00      B   
ATOM   4632  OE2 GLU   330     -42.722 -22.709 -12.276  1.00 10.00      B   
ATOM   4633  C   GLU   330     -44.785 -17.273 -13.900  1.00 10.00      B   
ATOM   4634  O   GLU   330     -44.119 -16.260 -13.686  1.00 10.00      B   
ATOM   4635  N   LYS   331     -45.570 -17.410 -14.962  1.00 10.00      B   
ATOM   4636  HN  LYS   331     -46.064 -18.257 -15.087  1.00 10.00      B   
ATOM   4637  CA  LYS   331     -45.704 -16.351 -15.955  1.00 10.00      B   
ATOM   4638  CB  LYS   331     -46.421 -16.876 -17.198  1.00 10.00      B   
ATOM   4639  CG  LYS   331     -45.684 -17.997 -17.905  1.00 10.00      B   
ATOM   4640  CD  LYS   331     -46.408 -18.421 -19.169  1.00 10.00      B   
ATOM   4641  CE  LYS   331     -45.606 -19.455 -19.936  1.00 10.00      B   
ATOM   4642  NZ  LYS   331     -46.208 -19.766 -21.258  1.00 10.00      B   
ATOM   4643  HZ1 LYS   331     -47.139 -20.206 -21.131  1.00 10.00      B   
ATOM   4644  HZ2 LYS   331     -45.597 -20.423 -21.784  1.00 10.00      B   
ATOM   4645  HZ3 LYS   331     -46.321 -18.895 -21.816  1.00 10.00      B   
ATOM   4646  C   LYS   331     -46.458 -15.159 -15.375  1.00 10.00      B   
ATOM   4647  O   LYS   331     -46.301 -14.023 -15.827  1.00 10.00      B   
ATOM   4648  N   THR   332     -47.260 -15.424 -14.353  1.00 10.00      B   
ATOM   4649  HN  THR   332     -47.334 -16.347 -14.030  1.00 10.00      B   
ATOM   4650  CA  THR   332     -48.045 -14.387 -13.705  1.00 10.00      B   
ATOM   4651  CB  THR   332     -49.481 -14.877 -13.453  1.00 10.00      B   
ATOM   4652  OG1 THR   332     -49.477 -16.308 -13.354  1.00 10.00      B   
ATOM   4653  HG1 THR   332     -48.896 -16.576 -12.630  1.00 10.00      B   
ATOM   4654  CG2 THR   332     -50.393 -14.457 -14.597  1.00 10.00      B   
ATOM   4655  C   THR   332     -47.413 -13.960 -12.381  1.00 10.00      B   
ATOM   4656  O   THR   332     -48.036 -13.247 -11.594  1.00 10.00      B   
ATOM   4657  N   LEU   333     -46.173 -14.385 -12.150  1.00 10.00      B   
ATOM   4658  HN  LEU   333     -45.724 -14.937 -12.826  1.00 10.00      B   
ATOM   4659  CA  LEU   333     -45.463 -14.052 -10.919  1.00 10.00      B   
ATOM   4660  CB  LEU   333     -44.095 -14.739 -10.887  1.00 10.00      B   
ATOM   4661  CG  LEU   333     -43.813 -15.636  -9.682  1.00 10.00      B   
ATOM   4662  CD1 LEU   333     -44.748 -16.835  -9.668  1.00 10.00      B   
ATOM   4663  CD2 LEU   333     -42.361 -16.086  -9.680  1.00 10.00      B   
ATOM   4664  C   LEU   333     -45.297 -12.543 -10.773  1.00 10.00      B   
ATOM   4665  O   LEU   333     -45.673 -11.959  -9.760  1.00 10.00      B   
ATOM   4666  N   ALA   334     -44.757 -11.913 -11.802  1.00 10.00      B   
ATOM   4667  HN  ALA   334     -44.493 -12.427 -12.594  1.00 10.00      B   
ATOM   4668  CA  ALA   334     -44.541 -10.478 -11.783  1.00 10.00      B   
ATOM   4669  CB  ALA   334     -43.191 -10.143 -12.401  1.00 10.00      B   
ATOM   4670  C   ALA   334     -45.664  -9.752 -12.515  1.00 10.00      B   
ATOM   4671  O   ALA   334     -45.462  -8.668 -13.055  1.00 10.00      B   
ATOM   4672  N   ASP   335     -46.853 -10.349 -12.521  1.00 10.00      B   
ATOM   4673  HN  ASP   335     -46.964 -11.210 -12.058  1.00 10.00      B   
ATOM   4674  CA  ASP   335     -47.997  -9.744 -13.194  1.00 10.00      B   
ATOM   4675  CB  ASP   335     -49.118 -10.763 -13.400  1.00 10.00      B   
ATOM   4676  CG  ASP   335     -50.161 -10.279 -14.381  1.00 10.00      B   
ATOM   4677  OD1 ASP   335     -49.895 -10.312 -15.602  1.00 10.00      B   
ATOM   4678  OD2 ASP   335     -51.254  -9.867 -13.942  1.00 10.00      B   
ATOM   4679  C   ASP   335     -48.506  -8.537 -12.416  1.00 10.00      B   
ATOM   4680  O   ASP   335     -48.148  -7.399 -12.715  1.00 10.00      B   
ATOM   4681  N   ALA   336     -49.318  -8.785 -11.401  1.00 10.00      B   
ATOM   4682  HN  ALA   336     -49.558  -9.713 -11.189  1.00 10.00      B   
ATOM   4683  CA  ALA   336     -49.856  -7.708 -10.585  1.00 10.00      B   
ATOM   4684  CB  ALA   336     -51.173  -8.118  -9.952  1.00 10.00      B   
ATOM   4685  C   ALA   336     -48.846  -7.298  -9.522  1.00 10.00      B   
ATOM   4686  O   ALA   336     -48.904  -6.189  -8.988  1.00 10.00      B   
ATOM   4687  N   ALA   337     -47.919  -8.204  -9.221  1.00 10.00      B   
ATOM   4688  HN  ALA   337     -47.944  -9.077  -9.670  1.00 10.00      B   
ATOM   4689  CA  ALA   337     -46.883  -7.940  -8.230  1.00 10.00      B   
ATOM   4690  CB  ALA   337     -46.033  -9.178  -7.992  1.00 10.00      B   
ATOM   4691  C   ALA   337     -46.012  -6.765  -8.658  1.00 10.00      B   
ATOM   4692  O   ALA   337     -45.800  -5.831  -7.887  1.00 10.00      B   
ATOM   4693  N   GLN   338     -45.537  -6.803  -9.902  1.00 10.00      B   
ATOM   4694  HN  GLN   338     -45.758  -7.567 -10.476  1.00 10.00      B   
ATOM   4695  CA  GLN   338     -44.694  -5.737 -10.429  1.00 10.00      B   
ATOM   4696  CB  GLN   338     -44.077  -6.139 -11.769  1.00 10.00      B   
ATOM   4697  CG  GLN   338     -43.126  -5.106 -12.350  1.00 10.00      B   
ATOM   4698  CD  GLN   338     -43.756  -4.309 -13.476  1.00 10.00      B   
ATOM   4699  OE1 GLN   338     -44.645  -4.797 -14.172  1.00 10.00      B   
ATOM   4700  NE2 GLN   338     -43.289  -3.090 -13.680  1.00 10.00      B   
ATOM   4701 HE21 GLN   338     -42.565  -2.766 -13.103  1.00 10.00      B   
ATOM   4702 HE22 GLN   338     -43.690  -2.556 -14.397  1.00 10.00      B   
ATOM   4703  C   GLN   338     -45.489  -4.443 -10.565  1.00 10.00      B   
ATOM   4704  O   GLN   338     -44.950  -3.349 -10.403  1.00 10.00      B   
ATOM   4705  N   LEU   339     -46.780  -4.574 -10.855  1.00 10.00      B   
ATOM   4706  HN  LEU   339     -47.154  -5.469 -10.980  1.00 10.00      B   
ATOM   4707  CA  LEU   339     -47.648  -3.411 -10.988  1.00 10.00      B   
ATOM   4708  CB  LEU   339     -49.029  -3.816 -11.509  1.00 10.00      B   
ATOM   4709  CG  LEU   339     -49.082  -4.323 -12.954  1.00 10.00      B   
ATOM   4710  CD1 LEU   339     -50.465  -4.862 -13.284  1.00 10.00      B   
ATOM   4711  CD2 LEU   339     -48.693  -3.218 -13.927  1.00 10.00      B   
ATOM   4712  C   LEU   339     -47.762  -2.703  -9.642  1.00 10.00      B   
ATOM   4713  O   LEU   339     -47.832  -1.475  -9.572  1.00 10.00      B   
ATOM   4714  N   ALA   340     -47.749  -3.494  -8.569  1.00 10.00      B   
ATOM   4715  HN  ALA   340     -47.691  -4.467  -8.691  1.00 10.00      B   
ATOM   4716  CA  ALA   340     -47.820  -2.954  -7.219  1.00 10.00      B   
ATOM   4717  CB  ALA   340     -48.060  -4.063  -6.207  1.00 10.00      B   
ATOM   4718  C   ALA   340     -46.530  -2.212  -6.901  1.00 10.00      B   
ATOM   4719  O   ALA   340     -46.538  -1.195  -6.209  1.00 10.00      B   
ATOM   4720  N   SER   341     -45.423  -2.722  -7.432  1.00 10.00      B   
ATOM   4721  HN  SER   341     -45.481  -3.545  -7.968  1.00 10.00      B   
ATOM   4722  CA  SER   341     -44.121  -2.105  -7.227  1.00 10.00      B   
ATOM   4723  CB  SER   341     -43.014  -3.037  -7.718  1.00 10.00      B   
ATOM   4724  OG  SER   341     -43.284  -4.373  -7.332  1.00 10.00      B   
ATOM   4725  HG  SER   341     -43.545  -4.388  -6.405  1.00 10.00      B   
ATOM   4726  C   SER   341     -44.048  -0.761  -7.947  1.00 10.00      B   
ATOM   4727  O   SER   341     -43.280   0.117  -7.563  1.00 10.00      B   
ATOM   4728  N   LEU   342     -44.847  -0.611  -8.999  1.00 10.00      B   
ATOM   4729  HN  LEU   342     -45.419  -1.359  -9.277  1.00 10.00      B   
ATOM   4730  CA  LEU   342     -44.888   0.638  -9.749  1.00 10.00      B   
ATOM   4731  CB  LEU   342     -45.576   0.444 -11.100  1.00 10.00      B   
ATOM   4732  CG  LEU   342     -44.807  -0.367 -12.145  1.00 10.00      B   
ATOM   4733  CD1 LEU   342     -45.635  -0.525 -13.409  1.00 10.00      B   
ATOM   4734  CD2 LEU   342     -43.470   0.288 -12.455  1.00 10.00      B   
ATOM   4735  C   LEU   342     -45.621   1.698  -8.936  1.00 10.00      B   
ATOM   4736  O   LEU   342     -45.381   2.894  -9.086  1.00 10.00      B   
ATOM   4737  N   ALA   343     -46.517   1.235  -8.074  1.00 10.00      B   
ATOM   4738  HN  ALA   343     -46.667   0.269  -8.020  1.00 10.00      B   
ATOM   4739  CA  ALA   343     -47.283   2.120  -7.208  1.00 10.00      B   
ATOM   4740  CB  ALA   343     -48.609   1.472  -6.842  1.00 10.00      B   
ATOM   4741  C   ALA   343     -46.482   2.429  -5.953  1.00 10.00      B   
ATOM   4742  O   ALA   343     -46.756   3.397  -5.240  1.00 10.00      B   
ATOM   4743  N   ASP   344     -45.493   1.585  -5.696  1.00 10.00      B   
ATOM   4744  HN  ASP   344     -45.345   0.834  -6.305  1.00 10.00      B   
ATOM   4745  CA  ASP   344     -44.622   1.738  -4.547  1.00 10.00      B   
ATOM   4746  CB  ASP   344     -43.890   0.422  -4.273  1.00 10.00      B   
ATOM   4747  CG  ASP   344     -43.559   0.213  -2.811  1.00 10.00      B   
ATOM   4748  OD1 ASP   344     -43.545   1.202  -2.042  1.00 10.00      B   
ATOM   4749  OD2 ASP   344     -43.316  -0.949  -2.416  1.00 10.00      B   
ATOM   4750  C   ASP   344     -43.617   2.846  -4.825  1.00 10.00      B   
ATOM   4751  O   ASP   344     -42.597   2.627  -5.485  1.00 10.00      B   
ATOM   4752  N   GLU   345     -43.914   4.042  -4.334  1.00 10.00      B   
ATOM   4753  HN  GLU   345     -44.743   4.153  -3.822  1.00 10.00      B   
ATOM   4754  CA  GLU   345     -43.050   5.198  -4.541  1.00 10.00      B   
ATOM   4755  CB  GLU   345     -43.841   6.502  -4.382  1.00 10.00      B   
ATOM   4756  CG  GLU   345     -45.102   6.558  -5.233  1.00 10.00      B   
ATOM   4757  CD  GLU   345     -45.477   7.966  -5.652  1.00 10.00      B   
ATOM   4758  OE1 GLU   345     -46.225   8.638  -4.910  1.00 10.00      B   
ATOM   4759  OE2 GLU   345     -45.032   8.406  -6.733  1.00 10.00      B   
ATOM   4760  C   GLU   345     -41.837   5.171  -3.613  1.00 10.00      B   
ATOM   4761  O   GLU   345     -41.452   6.189  -3.034  1.00 10.00      B   
ATOM   4762  N   THR   346     -41.242   3.997  -3.477  1.00 10.00      B   
ATOM   4763  HN  THR   346     -41.599   3.223  -3.967  1.00 10.00      B   
ATOM   4764  CA  THR   346     -40.069   3.818  -2.643  1.00 10.00      B   
ATOM   4765  CB  THR   346     -40.329   2.800  -1.509  1.00 10.00      B   
ATOM   4766  OG1 THR   346     -40.814   1.567  -2.058  1.00 10.00      B   
ATOM   4767  HG1 THR   346     -41.781   1.524  -1.968  1.00 10.00      B   
ATOM   4768  CG2 THR   346     -41.333   3.345  -0.506  1.00 10.00      B   
ATOM   4769  C   THR   346     -38.913   3.319  -3.502  1.00 10.00      B   
ATOM   4770  O   THR   346     -39.133   2.681  -4.534  1.00 10.00      B   
ATOM   4771  N   PRO   347     -37.668   3.607  -3.104  1.00 10.00      B   
ATOM   4772  CA  PRO   347     -36.490   3.164  -3.851  1.00 10.00      B   
ATOM   4773  CB  PRO   347     -35.316   3.771  -3.072  1.00 10.00      B   
ATOM   4774  CG  PRO   347     -35.858   4.040  -1.711  1.00 10.00      B   
ATOM   4775  CD  PRO   347     -37.305   4.385  -1.906  1.00 10.00      B   
ATOM   4776  C   PRO   347     -36.389   1.639  -3.859  1.00 10.00      B   
ATOM   4777  O   PRO   347     -35.898   1.044  -4.818  1.00 10.00      B   
ATOM   4778  N   GLU   348     -36.882   1.022  -2.786  1.00 10.00      B   
ATOM   4779  HN  GLU   348     -37.275   1.563  -2.069  1.00 10.00      B   
ATOM   4780  CA  GLU   348     -36.856  -0.429  -2.636  1.00 10.00      B   
ATOM   4781  CB  GLU   348     -37.269  -0.816  -1.213  1.00 10.00      B   
ATOM   4782  CG  GLU   348     -36.560  -0.025  -0.124  1.00 10.00      B   
ATOM   4783  CD  GLU   348     -37.121  -0.296   1.260  1.00 10.00      B   
ATOM   4784  OE1 GLU   348     -38.357  -0.211   1.436  1.00 10.00      B   
ATOM   4785  OE2 GLU   348     -36.329  -0.584   2.185  1.00 10.00      B   
ATOM   4786  C   GLU   348     -37.782  -1.108  -3.641  1.00 10.00      B   
ATOM   4787  O   GLU   348     -37.458  -2.165  -4.183  1.00 10.00      B   
ATOM   4788  N   GLY   349     -38.921  -0.475  -3.910  1.00 10.00      B   
ATOM   4789  HN  GLY   349     -39.105   0.385  -3.475  1.00 10.00      B   
ATOM   4790  CA  GLY   349     -39.895  -1.032  -4.836  1.00 10.00      B   
ATOM   4791  C   GLY   349     -39.429  -1.059  -6.281  1.00 10.00      B   
ATOM   4792  O   GLY   349     -40.136  -1.557  -7.153  1.00 10.00      B   
ATOM   4793  N   ARG   350     -38.242  -0.529  -6.546  1.00 10.00      B   
ATOM   4794  HN  ARG   350     -37.714  -0.137  -5.815  1.00 10.00      B   
ATOM   4795  CA  ARG   350     -37.713  -0.509  -7.906  1.00 10.00      B   
ATOM   4796  CB  ARG   350     -36.793   0.692  -8.129  1.00 10.00      B   
ATOM   4797  CG  ARG   350     -37.523   1.959  -8.541  1.00 10.00      B   
ATOM   4798  CD  ARG   350     -36.583   2.951  -9.211  1.00 10.00      B   
ATOM   4799  NE  ARG   350     -35.804   3.722  -8.242  1.00 10.00      B   
ATOM   4800  HE  ARG   350     -34.999   3.297  -7.868  1.00 10.00      B   
ATOM   4801  CZ  ARG   350     -36.120   4.961  -7.855  1.00 10.00      B   
ATOM   4802  NH1 ARG   350     -37.195   5.556  -8.357  1.00 10.00      B   
ATOM   4803 HH11 ARG   350     -37.445   6.527  -8.059  1.00 10.00      B   
ATOM   4804 HH12 ARG   350     -37.792   5.059  -9.054  1.00 10.00      B   
ATOM   4805  NH2 ARG   350     -35.361   5.601  -6.973  1.00 10.00      B   
ATOM   4806 HH21 ARG   350     -34.512   5.141  -6.577  1.00 10.00      B   
ATOM   4807 HH22 ARG   350     -35.610   6.570  -6.675  1.00 10.00      B   
ATOM   4808  C   ARG   350     -36.982  -1.804  -8.246  1.00 10.00      B   
ATOM   4809  O   ARG   350     -36.712  -2.084  -9.413  1.00 10.00      B   
ATOM   4810  N   SER   351     -36.675  -2.596  -7.229  1.00 10.00      B   
ATOM   4811  HN  SER   351     -36.931  -2.330  -6.320  1.00 10.00      B   
ATOM   4812  CA  SER   351     -35.965  -3.849  -7.430  1.00 10.00      B   
ATOM   4813  CB  SER   351     -35.475  -4.401  -6.092  1.00 10.00      B   
ATOM   4814  OG  SER   351     -36.535  -4.472  -5.151  1.00 10.00      B   
ATOM   4815  HG  SER   351     -36.651  -3.612  -4.722  1.00 10.00      B   
ATOM   4816  C   SER   351     -36.835  -4.885  -8.138  1.00 10.00      B   
ATOM   4817  O   SER   351     -36.433  -5.454  -9.151  1.00 10.00      B   
ATOM   4818  N   ILE   352     -38.040  -5.091  -7.615  1.00 10.00      B   
ATOM   4819  HN  ILE   352     -38.304  -4.571  -6.827  1.00 10.00      B   
ATOM   4820  CA  ILE   352     -38.982  -6.070  -8.164  1.00 10.00      B   
ATOM   4821  CB  ILE   352     -40.281  -6.125  -7.323  1.00 10.00      B   
ATOM   4822  CG1 ILE   352     -39.942  -6.116  -5.827  1.00 10.00      B   
ATOM   4823  CG2 ILE   352     -41.096  -7.365  -7.670  1.00 10.00      B   
ATOM   4824  CD1 ILE   352     -41.136  -5.904  -4.921  1.00 10.00      B   
ATOM   4825  C   ILE   352     -39.326  -5.784  -9.630  1.00 10.00      B   
ATOM   4826  O   ILE   352     -39.694  -6.682 -10.384  1.00 10.00      B   
ATOM   4827  N   VAL   353     -39.171  -4.534 -10.038  1.00 10.00      B   
ATOM   4828  HN  VAL   353     -38.845  -3.863  -9.405  1.00 10.00      B   
ATOM   4829  CA  VAL   353     -39.473  -4.133 -11.403  1.00 10.00      B   
ATOM   4830  CB  VAL   353     -39.641  -2.599 -11.502  1.00 10.00      B   
ATOM   4831  CG1 VAL   353     -40.075  -2.184 -12.900  1.00 10.00      B   
ATOM   4832  CG2 VAL   353     -40.641  -2.109 -10.467  1.00 10.00      B   
ATOM   4833  C   VAL   353     -38.391  -4.599 -12.384  1.00 10.00      B   
ATOM   4834  O   VAL   353     -38.654  -4.781 -13.574  1.00 10.00      B   
ATOM   4835  N   ILE   354     -37.179  -4.815 -11.885  1.00 10.00      B   
ATOM   4836  HN  ILE   354     -37.025  -4.696 -10.922  1.00 10.00      B   
ATOM   4837  CA  ILE   354     -36.074  -5.229 -12.745  1.00 10.00      B   
ATOM   4838  CB  ILE   354     -34.913  -4.210 -12.706  1.00 10.00      B   
ATOM   4839  CG1 ILE   354     -35.438  -2.771 -12.781  1.00 10.00      B   
ATOM   4840  CG2 ILE   354     -33.933  -4.477 -13.839  1.00 10.00      B   
ATOM   4841  CD1 ILE   354     -34.406  -1.724 -12.423  1.00 10.00      B   
ATOM   4842  C   ILE   354     -35.525  -6.607 -12.371  1.00 10.00      B   
ATOM   4843  O   ILE   354     -35.433  -7.497 -13.217  1.00 10.00      B   
ATOM   4844  N   LEU   355     -35.184  -6.779 -11.099  1.00 10.00      B   
ATOM   4845  HN  LEU   355     -35.344  -6.049 -10.459  1.00 10.00      B   
ATOM   4846  CA  LEU   355     -34.602  -8.024 -10.611  1.00 10.00      B   
ATOM   4847  CB  LEU   355     -34.135  -7.875  -9.160  1.00 10.00      B   
ATOM   4848  CG  LEU   355     -33.170  -6.720  -8.875  1.00 10.00      B   
ATOM   4849  CD1 LEU   355     -32.720  -6.743  -7.420  1.00 10.00      B   
ATOM   4850  CD2 LEU   355     -31.973  -6.764  -9.814  1.00 10.00      B   
ATOM   4851  C   LEU   355     -35.540  -9.218 -10.756  1.00 10.00      B   
ATOM   4852  O   LEU   355     -35.097 -10.324 -11.052  1.00 10.00      B   
ATOM   4853  N   ALA   356     -36.833  -8.997 -10.560  1.00 10.00      B   
ATOM   4854  HN  ALA   356     -37.136  -8.097 -10.323  1.00 10.00      B   
ATOM   4855  CA  ALA   356     -37.809 -10.076 -10.677  1.00 10.00      B   
ATOM   4856  CB  ALA   356     -39.088  -9.735  -9.929  1.00 10.00      B   
ATOM   4857  C   ALA   356     -38.105 -10.415 -12.136  1.00 10.00      B   
ATOM   4858  O   ALA   356     -38.906 -11.304 -12.431  1.00 10.00      B   
ATOM   4859  N   LYS   357     -37.449  -9.711 -13.048  1.00 10.00      B   
ATOM   4860  HN  LYS   357     -36.821  -9.019 -12.755  1.00 10.00      B   
ATOM   4861  CA  LYS   357     -37.637  -9.934 -14.470  1.00 10.00      B   
ATOM   4862  CB  LYS   357     -38.250  -8.694 -15.128  1.00 10.00      B   
ATOM   4863  CG  LYS   357     -39.625  -8.323 -14.602  1.00 10.00      B   
ATOM   4864  CD  LYS   357     -40.289  -7.282 -15.486  1.00 10.00      B   
ATOM   4865  CE  LYS   357     -41.664  -6.915 -14.963  1.00 10.00      B   
ATOM   4866  NZ  LYS   357     -42.399  -6.037 -15.910  1.00 10.00      B   
ATOM   4867  HZ1 LYS   357     -43.348  -5.827 -15.541  1.00 10.00      B   
ATOM   4868  HZ2 LYS   357     -42.502  -6.511 -16.834  1.00 10.00      B   
ATOM   4869  HZ3 LYS   357     -41.886  -5.144 -16.045  1.00 10.00      B   
ATOM   4870  C   LYS   357     -36.319 -10.277 -15.151  1.00 10.00      B   
ATOM   4871  O   LYS   357     -36.179 -10.112 -16.362  1.00 10.00      B   
ATOM   4872  N   GLN   358     -35.359 -10.775 -14.383  1.00 10.00      B   
ATOM   4873  HN  GLN   358     -35.528 -10.910 -13.425  1.00 10.00      B   
ATOM   4874  CA  GLN   358     -34.055 -11.126 -14.941  1.00 10.00      B   
ATOM   4875  CB  GLN   358     -32.965 -11.175 -13.864  1.00 10.00      B   
ATOM   4876  CG  GLN   358     -33.157 -12.249 -12.806  1.00 10.00      B   
ATOM   4877  CD  GLN   358     -32.202 -12.090 -11.637  1.00 10.00      B   
ATOM   4878  OE1 GLN   358     -31.107 -12.643 -11.634  1.00 10.00      B   
ATOM   4879  NE2 GLN   358     -32.617 -11.341 -10.628  1.00 10.00      B   
ATOM   4880 HE21 GLN   358     -33.513 -10.935 -10.689  1.00 10.00      B   
ATOM   4881 HE22 GLN   358     -32.016 -11.217  -9.861  1.00 10.00      B   
ATOM   4882  C   GLN   358     -34.107 -12.418 -15.757  1.00 10.00      B   
ATOM   4883  O   GLN   358     -33.248 -12.664 -16.599  1.00 10.00      B   
ATOM   4884  N   ARG   359     -35.117 -13.240 -15.506  1.00 10.00      B   
ATOM   4885  HN  ARG   359     -35.762 -13.007 -14.804  1.00 10.00      B   
ATOM   4886  CA  ARG   359     -35.277 -14.494 -16.229  1.00 10.00      B   
ATOM   4887  CB  ARG   359     -35.163 -15.688 -15.277  1.00 10.00      B   
ATOM   4888  CG  ARG   359     -33.780 -15.869 -14.672  1.00 10.00      B   
ATOM   4889  CD  ARG   359     -33.661 -17.198 -13.940  1.00 10.00      B   
ATOM   4890  NE  ARG   359     -34.585 -17.297 -12.813  1.00 10.00      B   
ATOM   4891  HE  ARG   359     -35.394 -16.739 -12.843  1.00 10.00      B   
ATOM   4892  CZ  ARG   359     -34.401 -18.095 -11.759  1.00 10.00      B   
ATOM   4893  NH1 ARG   359     -33.325 -18.868 -11.679  1.00 10.00      B   
ATOM   4894 HH11 ARG   359     -33.187 -19.488 -10.850  1.00 10.00      B   
ATOM   4895 HH12 ARG   359     -32.616 -18.864 -12.440  1.00 10.00      B   
ATOM   4896  NH2 ARG   359     -35.304 -18.123 -10.789  1.00 10.00      B   
ATOM   4897 HH21 ARG   359     -36.157 -17.526 -10.850  1.00 10.00      B   
ATOM   4898 HH22 ARG   359     -35.163 -18.744  -9.959  1.00 10.00      B   
ATOM   4899  C   ARG   359     -36.614 -14.532 -16.964  1.00 10.00      B   
ATOM   4900  O   ARG   359     -37.132 -15.606 -17.271  1.00 10.00      B   
ATOM   4901  N   PHE   360     -37.163 -13.357 -17.251  1.00 10.00      B   
ATOM   4902  HN  PHE   360     -36.686 -12.538 -17.004  1.00 10.00      B   
ATOM   4903  CA  PHE   360     -38.446 -13.256 -17.945  1.00 10.00      B   
ATOM   4904  CB  PHE   360     -39.610 -13.255 -16.946  1.00 10.00      B   
ATOM   4905  CG  PHE   360     -40.121 -14.621 -16.583  1.00 10.00      B   
ATOM   4906  CD1 PHE   360     -39.990 -15.102 -15.290  1.00 10.00      B   
ATOM   4907  CD2 PHE   360     -40.733 -15.423 -17.534  1.00 10.00      B   
ATOM   4908  CE1 PHE   360     -40.459 -16.355 -14.951  1.00 10.00      B   
ATOM   4909  CE2 PHE   360     -41.205 -16.677 -17.201  1.00 10.00      B   
ATOM   4910  CZ  PHE   360     -41.068 -17.144 -15.907  1.00 10.00      B   
ATOM   4911  C   PHE   360     -38.509 -11.993 -18.795  1.00 10.00      B   
ATOM   4912  O   PHE   360     -38.795 -12.052 -19.991  1.00 10.00      B   
ATOM   4913  N   ASN   361     -38.266 -10.854 -18.152  1.00 10.00      B   
ATOM   4914  HN  ASN   361     -38.057 -10.890 -17.197  1.00 10.00      B   
ATOM   4915  CA  ASN   361     -38.280  -9.544 -18.814  1.00 10.00      B   
ATOM   4916  CB  ASN   361     -37.131  -9.418 -19.819  1.00 10.00      B   
ATOM   4917  CG  ASN   361     -36.510  -8.034 -19.835  1.00 10.00      B   
ATOM   4918  OD1 ASN   361     -37.199  -7.020 -19.708  1.00 10.00      B   
ATOM   4919  ND2 ASN   361     -35.199  -7.983 -19.993  1.00 10.00      B   
ATOM   4920 HD21 ASN   361     -34.712  -8.829 -20.094  1.00 10.00      B   
ATOM   4921 HD22 ASN   361     -34.765  -7.105 -19.994  1.00 10.00      B   
ATOM   4922  C   ASN   361     -39.625  -9.247 -19.472  1.00 10.00      B   
ATOM   4923  O   ASN   361     -39.695  -8.558 -20.490  1.00 10.00      B   
ATOM   4924  N   LEU   362     -40.692  -9.772 -18.879  1.00 10.00      B   
ATOM   4925  HN  LEU   362     -40.568 -10.316 -18.075  1.00 10.00      B   
ATOM   4926  CA  LEU   362     -42.038  -9.562 -19.392  1.00 10.00      B   
ATOM   4927  CB  LEU   362     -43.031 -10.496 -18.690  1.00 10.00      B   
ATOM   4928  CG  LEU   362     -42.729 -11.997 -18.774  1.00 10.00      B   
ATOM   4929  CD1 LEU   362     -43.759 -12.798 -17.995  1.00 10.00      B   
ATOM   4930  CD2 LEU   362     -42.672 -12.456 -20.222  1.00 10.00      B   
ATOM   4931  C   LEU   362     -42.451  -8.110 -19.190  1.00 10.00      B   
ATOM   4932  O   LEU   362     -42.540  -7.637 -18.058  1.00 10.00      B   
ATOM   4933  N   ARG   363     -42.688  -7.401 -20.282  1.00 10.00      B   
ATOM   4934  HN  ARG   363     -42.607  -7.835 -21.161  1.00 10.00      B   
ATOM   4935  CA  ARG   363     -43.072  -5.994 -20.209  1.00 10.00      B   
ATOM   4936  CB  ARG   363     -41.830  -5.094 -20.271  1.00 10.00      B   
ATOM   4937  CG  ARG   363     -41.089  -4.967 -18.949  1.00 10.00      B   
ATOM   4938  CD  ARG   363     -39.593  -4.788 -19.155  1.00 10.00      B   
ATOM   4939  NE  ARG   363     -39.278  -3.571 -19.899  1.00 10.00      B   
ATOM   4940  HE  ARG   363     -39.979  -2.884 -19.955  1.00 10.00      B   
ATOM   4941  CZ  ARG   363     -38.107  -3.341 -20.491  1.00 10.00      B   
ATOM   4942  NH1 ARG   363     -37.138  -4.247 -20.425  1.00 10.00      B   
ATOM   4943 HH11 ARG   363     -36.220  -4.067 -20.889  1.00 10.00      B   
ATOM   4944 HH12 ARG   363     -37.290  -5.144 -19.910  1.00 10.00      B   
ATOM   4945  NH2 ARG   363     -37.914  -2.212 -21.161  1.00 10.00      B   
ATOM   4946 HH21 ARG   363     -36.997  -2.029 -21.631  1.00 10.00      B   
ATOM   4947 HH22 ARG   363     -38.675  -1.500 -21.222  1.00 10.00      B   
ATOM   4948  C   ARG   363     -44.041  -5.621 -21.323  1.00 10.00      B   
ATOM   4949  O   ARG   363     -44.002  -4.507 -21.845  1.00 10.00      B   
ATOM   4950  N   GLU   364     -44.928  -6.540 -21.672  1.00 10.00      B   
ATOM   4951  HN  GLU   364     -44.932  -7.408 -21.209  1.00 10.00      B   
ATOM   4952  CA  GLU   364     -45.901  -6.295 -22.733  1.00 10.00      B   
ATOM   4953  CB  GLU   364     -46.335  -7.611 -23.371  1.00 10.00      B   
ATOM   4954  CG  GLU   364     -45.210  -8.353 -24.066  1.00 10.00      B   
ATOM   4955  CD  GLU   364     -45.527  -9.814 -24.267  1.00 10.00      B   
ATOM   4956  OE1 GLU   364     -45.101 -10.638 -23.430  1.00 10.00      B   
ATOM   4957  OE2 GLU   364     -46.202 -10.146 -25.262  1.00 10.00      B   
ATOM   4958  C   GLU   364     -47.114  -5.514 -22.231  1.00 10.00      B   
ATOM   4959  O   GLU   364     -48.258  -5.910 -22.443  1.00 10.00      B   
ATOM   4960  N   ARG   365     -46.853  -4.401 -21.563  1.00 10.00      B   
ATOM   4961  HN  ARG   365     -45.918  -4.138 -21.424  1.00 10.00      B   
ATOM   4962  CA  ARG   365     -47.908  -3.551 -21.035  1.00 10.00      B   
ATOM   4963  CB  ARG   365     -48.494  -4.124 -19.743  1.00 10.00      B   
ATOM   4964  CG  ARG   365     -47.459  -4.585 -18.731  1.00 10.00      B   
ATOM   4965  CD  ARG   365     -48.068  -5.556 -17.736  1.00 10.00      B   
ATOM   4966  NE  ARG   365     -48.775  -6.653 -18.403  1.00 10.00      B   
ATOM   4967  HE  ARG   365     -49.012  -6.526 -19.350  1.00 10.00      B   
ATOM   4968  CZ  ARG   365     -49.130  -7.790 -17.805  1.00 10.00      B   
ATOM   4969  NH1 ARG   365     -48.855  -7.989 -16.523  1.00 10.00      B   
ATOM   4970 HH11 ARG   365     -48.359  -7.256 -15.970  1.00 10.00      B   
ATOM   4971 HH12 ARG   365     -49.145  -8.886 -16.061  1.00 10.00      B   
ATOM   4972  NH2 ARG   365     -49.754  -8.734 -18.494  1.00 10.00      B   
ATOM   4973 HH21 ARG   365     -49.970  -8.588 -19.507  1.00 10.00      B   
ATOM   4974 HH22 ARG   365     -50.034  -9.625 -18.029  1.00 10.00      B   
ATOM   4975  C   ARG   365     -47.392  -2.137 -20.824  1.00 10.00      B   
ATOM   4976  O   ARG   365     -46.181  -1.901 -20.854  1.00 10.00      B   
ATOM   4977  N   ASP   366     -48.308  -1.204 -20.622  1.00 10.00      B   
ATOM   4978  HN  ASP   366     -49.255  -1.461 -20.603  1.00 10.00      B   
ATOM   4979  CA  ASP   366     -47.943   0.192 -20.419  1.00 10.00      B   
ATOM   4980  CB  ASP   366     -48.945   1.124 -21.102  1.00 10.00      B   
ATOM   4981  CG  ASP   366     -48.503   1.528 -22.494  1.00 10.00      B   
ATOM   4982  OD1 ASP   366     -47.850   2.586 -22.630  1.00 10.00      B   
ATOM   4983  OD2 ASP   366     -48.809   0.794 -23.458  1.00 10.00      B   
ATOM   4984  C   ASP   366     -47.817   0.522 -18.939  1.00 10.00      B   
ATOM   4985  O   ASP   366     -47.583  -0.363 -18.114  1.00 10.00      B   
ATOM   4986  N   VAL   367     -47.972   1.796 -18.605  1.00 10.00      B   
ATOM   4987  HN  VAL   367     -48.176   2.456 -19.304  1.00 10.00      B   
ATOM   4988  CA  VAL   367     -47.853   2.238 -17.223  1.00 10.00      B   
ATOM   4989  CB  VAL   367     -46.969   3.502 -17.107  1.00 10.00      B   
ATOM   4990  CG1 VAL   367     -46.774   3.895 -15.649  1.00 10.00      B   
ATOM   4991  CG2 VAL   367     -45.625   3.287 -17.787  1.00 10.00      B   
ATOM   4992  C   VAL   367     -49.218   2.508 -16.590  1.00 10.00      B   
ATOM   4993  O   VAL   367     -49.652   1.779 -15.701  1.00 10.00      B   
ATOM   4994  N   GLN   368     -49.904   3.540 -17.071  1.00 10.00      B   
ATOM   4995  HN  GLN   368     -49.531   4.058 -17.818  1.00 10.00      B   
ATOM   4996  CA  GLN   368     -51.197   3.924 -16.515  1.00 10.00      B   
ATOM   4997  CB  GLN   368     -51.119   5.353 -15.975  1.00 10.00      B   
ATOM   4998  CG  GLN   368     -50.726   6.386 -17.022  1.00 10.00      B   
ATOM   4999  CD  GLN   368     -50.315   7.713 -16.419  1.00 10.00      B   
ATOM   5000  OE1 GLN   368     -50.774   8.089 -15.338  1.00 10.00      B   
ATOM   5001  NE2 GLN   368     -49.452   8.434 -17.119  1.00 10.00      B   
ATOM   5002 HE21 GLN   368     -49.132   8.075 -17.978  1.00 10.00      B   
ATOM   5003 HE22 GLN   368     -49.161   9.296 -16.754  1.00 10.00      B   
ATOM   5004  C   GLN   368     -52.339   3.806 -17.526  1.00 10.00      B   
ATOM   5005  O   GLN   368     -53.431   4.332 -17.301  1.00 10.00      B   
ATOM   5006  N   SER   369     -52.103   3.097 -18.620  1.00 10.00      B   
ATOM   5007  HN  SER   369     -51.222   2.690 -18.746  1.00 10.00      B   
ATOM   5008  CA  SER   369     -53.123   2.928 -19.651  1.00 10.00      B   
ATOM   5009  CB  SER   369     -52.483   2.492 -20.968  1.00 10.00      B   
ATOM   5010  OG  SER   369     -51.504   3.433 -21.374  1.00 10.00      B   
ATOM   5011  HG  SER   369     -51.808   4.324 -21.152  1.00 10.00      B   
ATOM   5012  C   SER   369     -54.225   1.953 -19.224  1.00 10.00      B   
ATOM   5013  O   SER   369     -55.159   1.678 -19.981  1.00 10.00      B   
ATOM   5014  N   LEU   370     -54.118   1.445 -18.005  1.00 10.00      B   
ATOM   5015  HN  LEU   370     -53.351   1.698 -17.451  1.00 10.00      B   
ATOM   5016  CA  LEU   370     -55.105   0.517 -17.465  1.00 10.00      B   
ATOM   5017  CB  LEU   370     -54.477  -0.870 -17.276  1.00 10.00      B   
ATOM   5018  CG  LEU   370     -54.275  -1.707 -18.540  1.00 10.00      B   
ATOM   5019  CD1 LEU   370     -53.376  -2.900 -18.253  1.00 10.00      B   
ATOM   5020  CD2 LEU   370     -55.617  -2.169 -19.088  1.00 10.00      B   
ATOM   5021  C   LEU   370     -55.643   1.031 -16.132  1.00 10.00      B   
ATOM   5022  O   LEU   370     -55.997   0.243 -15.252  1.00 10.00      B   
ATOM   5023  N   HIS   371     -55.726   2.359 -16.004  1.00 10.00      B   
ATOM   5024  HN  HIS   371     -55.468   2.926 -16.765  1.00 10.00      B   
ATOM   5025  CA  HIS   371     -56.196   3.000 -14.772  1.00 10.00      B   
ATOM   5026  CB  HIS   371     -57.675   2.702 -14.494  1.00 10.00      B   
ATOM   5027  CG  HIS   371     -58.628   3.320 -15.468  1.00 10.00      B   
ATOM   5028  ND1 HIS   371     -58.870   4.676 -15.532  1.00 10.00      B   
ATOM   5029  HD1 HIS   371     -58.446   5.365 -14.973  1.00 10.00      B   
ATOM   5030  CD2 HIS   371     -59.416   2.756 -16.413  1.00 10.00      B   
ATOM   5031  CE1 HIS   371     -59.763   4.917 -16.472  1.00 10.00      B   
ATOM   5032  NE2 HIS   371     -60.110   3.770 -17.020  1.00 10.00      B   
ATOM   5033  HE2 HIS   371     -60.766   3.663 -17.742  1.00 10.00      B   
ATOM   5034  C   HIS   371     -55.333   2.565 -13.595  1.00 10.00      B   
ATOM   5035  O   HIS   371     -55.807   1.925 -12.654  1.00 10.00      B   
ATOM   5036  N   ALA   372     -54.058   2.907 -13.663  1.00 10.00      B   
ATOM   5037  HN  ALA   372     -53.747   3.442 -14.424  1.00 10.00      B   
ATOM   5038  CA  ALA   372     -53.115   2.538 -12.624  1.00 10.00      B   
ATOM   5039  CB  ALA   372     -51.723   2.360 -13.205  1.00 10.00      B   
ATOM   5040  C   ALA   372     -53.109   3.556 -11.496  1.00 10.00      B   
ATOM   5041  O   ALA   372     -52.352   4.527 -11.520  1.00 10.00      B   
ATOM   5042  N   THR   373     -53.982   3.343 -10.527  1.00 10.00      B   
ATOM   5043  HN  THR   373     -54.590   2.577 -10.589  1.00 10.00      B   
ATOM   5044  CA  THR   373     -54.076   4.220  -9.376  1.00 10.00      B   
ATOM   5045  CB  THR   373     -55.408   3.994  -8.638  1.00 10.00      B   
ATOM   5046  OG1 THR   373     -56.413   3.607  -9.592  1.00 10.00      B   
ATOM   5047  HG1 THR   373     -56.427   4.246 -10.318  1.00 10.00      B   
ATOM   5048  CG2 THR   373     -55.848   5.268  -7.931  1.00 10.00      B   
ATOM   5049  C   THR   373     -52.914   3.940  -8.425  1.00 10.00      B   
ATOM   5050  O   THR   373     -52.989   3.039  -7.588  1.00 10.00      B   
ATOM   5051  N   PHE   374     -51.838   4.698  -8.580  1.00 10.00      B   
ATOM   5052  HN  PHE   374     -51.840   5.392  -9.274  1.00 10.00      B   
ATOM   5053  CA  PHE   374     -50.652   4.533  -7.752  1.00 10.00      B   
ATOM   5054  CB  PHE   374     -49.423   5.143  -8.434  1.00 10.00      B   
ATOM   5055  CG  PHE   374     -49.046   4.508  -9.746  1.00 10.00      B   
ATOM   5056  CD1 PHE   374     -48.602   5.289 -10.801  1.00 10.00      B   
ATOM   5057  CD2 PHE   374     -49.124   3.137  -9.924  1.00 10.00      B   
ATOM   5058  CE1 PHE   374     -48.243   4.716 -12.007  1.00 10.00      B   
ATOM   5059  CE2 PHE   374     -48.769   2.557 -11.127  1.00 10.00      B   
ATOM   5060  CZ  PHE   374     -48.327   3.348 -12.169  1.00 10.00      B   
ATOM   5061  C   PHE   374     -50.839   5.164  -6.379  1.00 10.00      B   
ATOM   5062  O   PHE   374     -50.829   6.389  -6.240  1.00 10.00      B   
ATOM   5063  N   VAL   375     -51.027   4.326  -5.371  1.00 10.00      B   
ATOM   5064  HN  VAL   375     -51.056   3.358  -5.547  1.00 10.00      B   
ATOM   5065  CA  VAL   375     -51.194   4.797  -4.005  1.00 10.00      B   
ATOM   5066  CB  VAL   375     -52.363   4.090  -3.286  1.00 10.00      B   
ATOM   5067  CG1 VAL   375     -52.640   4.735  -1.934  1.00 10.00      B   
ATOM   5068  CG2 VAL   375     -53.612   4.098  -4.153  1.00 10.00      B   
ATOM   5069  C   VAL   375     -49.900   4.558  -3.231  1.00 10.00      B   
ATOM   5070  O   VAL   375     -49.529   3.413  -2.967  1.00 10.00      B   
ATOM   5071  N   PRO   376     -49.191   5.637  -2.878  1.00 10.00      B   
ATOM   5072  CA  PRO   376     -47.928   5.547  -2.142  1.00 10.00      B   
ATOM   5073  CB  PRO   376     -47.381   6.975  -2.208  1.00 10.00      B   
ATOM   5074  CG  PRO   376     -48.589   7.831  -2.352  1.00 10.00      B   
ATOM   5075  CD  PRO   376     -49.570   7.032  -3.163  1.00 10.00      B   
ATOM   5076  C   PRO   376     -48.132   5.124  -0.687  1.00 10.00      B   
ATOM   5077  O   PRO   376     -49.242   4.768  -0.279  1.00 10.00      B   
ATOM   5078  N   PHE   377     -47.049   5.169   0.085  1.00 10.00      B   
ATOM   5079  HN  PHE   377     -46.198   5.453  -0.309  1.00 10.00      B   
ATOM   5080  CA  PHE   377     -47.085   4.799   1.494  1.00 10.00      B   
ATOM   5081  CB  PHE   377     -45.717   5.000   2.148  1.00 10.00      B   
ATOM   5082  CG  PHE   377     -45.062   3.722   2.587  1.00 10.00      B   
ATOM   5083  CD1 PHE   377     -44.775   2.725   1.670  1.00 10.00      B   
ATOM   5084  CD2 PHE   377     -44.732   3.519   3.914  1.00 10.00      B   
ATOM   5085  CE1 PHE   377     -44.168   1.550   2.069  1.00 10.00      B   
ATOM   5086  CE2 PHE   377     -44.127   2.346   4.322  1.00 10.00      B   
ATOM   5087  CZ  PHE   377     -43.846   1.359   3.398  1.00 10.00      B   
ATOM   5088  C   PHE   377     -48.158   5.572   2.249  1.00 10.00      B   
ATOM   5089  O   PHE   377     -48.079   6.793   2.405  1.00 10.00      B   
ATOM   5090  N   THR   378     -49.164   4.845   2.698  1.00 10.00      B   
ATOM   5091  HN  THR   378     -49.164   3.879   2.528  1.00 10.00      B   
ATOM   5092  CA  THR   378     -50.273   5.426   3.429  1.00 10.00      B   
ATOM   5093  CB  THR   378     -51.493   4.500   3.343  1.00 10.00      B   
ATOM   5094  OG1 THR   378     -51.039   3.140   3.329  1.00 10.00      B   
ATOM   5095  HG1 THR   378     -50.903   2.857   2.412  1.00 10.00      B   
ATOM   5096  CG2 THR   378     -52.268   4.775   2.065  1.00 10.00      B   
ATOM   5097  C   THR   378     -49.903   5.658   4.892  1.00 10.00      B   
ATOM   5098  O   THR   378     -48.896   5.143   5.371  1.00 10.00      B   
ATOM   5099  N   ALA   379     -50.726   6.415   5.604  1.00 10.00      B   
ATOM   5100  HN  ALA   379     -51.527   6.788   5.176  1.00 10.00      B   
ATOM   5101  CA  ALA   379     -50.462   6.714   7.005  1.00 10.00      B   
ATOM   5102  CB  ALA   379     -50.976   8.101   7.359  1.00 10.00      B   
ATOM   5103  C   ALA   379     -51.060   5.662   7.941  1.00 10.00      B   
ATOM   5104  O   ALA   379     -50.348   5.051   8.738  1.00 10.00      B   
ATOM   5105  N   GLN   380     -52.363   5.438   7.825  1.00 10.00      B   
ATOM   5106  HN  GLN   380     -52.873   5.928   7.150  1.00 10.00      B   
ATOM   5107  CA  GLN   380     -53.057   4.474   8.677  1.00 10.00      B   
ATOM   5108  CB  GLN   380     -54.556   4.770   8.714  1.00 10.00      B   
ATOM   5109  CG  GLN   380     -54.898   6.111   9.340  1.00 10.00      B   
ATOM   5110  CD  GLN   380     -56.374   6.443   9.251  1.00 10.00      B   
ATOM   5111  OE1 GLN   380     -57.057   6.041   8.310  1.00 10.00      B   
ATOM   5112  NE2 GLN   380     -56.874   7.180  10.229  1.00 10.00      B   
ATOM   5113 HE21 GLN   380     -56.271   7.467  10.952  1.00 10.00      B   
ATOM   5114 HE22 GLN   380     -57.825   7.420  10.190  1.00 10.00      B   
ATOM   5115  C   GLN   380     -52.813   3.038   8.227  1.00 10.00      B   
ATOM   5116  O   GLN   380     -52.987   2.092   8.998  1.00 10.00      B   
ATOM   5117  N   SER   381     -52.418   2.877   6.975  1.00 10.00      B   
ATOM   5118  HN  SER   381     -52.319   3.663   6.404  1.00 10.00      B   
ATOM   5119  CA  SER   381     -52.149   1.555   6.434  1.00 10.00      B   
ATOM   5120  CB  SER   381     -52.798   1.396   5.060  1.00 10.00      B   
ATOM   5121  OG  SER   381     -54.072   2.021   5.028  1.00 10.00      B   
ATOM   5122  HG  SER   381     -53.960   2.957   4.825  1.00 10.00      B   
ATOM   5123  C   SER   381     -50.650   1.278   6.361  1.00 10.00      B   
ATOM   5124  O   SER   381     -50.223   0.129   6.473  1.00 10.00      B   
ATOM   5125  N   ARG   382     -49.861   2.343   6.179  1.00 10.00      B   
ATOM   5126  HN  ARG   382     -50.271   3.229   6.105  1.00 10.00      B   
ATOM   5127  CA  ARG   382     -48.401   2.240   6.087  1.00 10.00      B   
ATOM   5128  CB  ARG   382     -47.789   1.859   7.442  1.00 10.00      B   
ATOM   5129  CG  ARG   382     -46.290   2.106   7.542  1.00 10.00      B   
ATOM   5130  CD  ARG   382     -45.771   1.855   8.949  1.00 10.00      B   
ATOM   5131  NE  ARG   382     -46.125   2.937   9.865  1.00 10.00      B   
ATOM   5132  HE  ARG   382     -47.041   2.941  10.227  1.00 10.00      B   
ATOM   5133  CZ  ARG   382     -45.273   3.888  10.254  1.00 10.00      B   
ATOM   5134  NH1 ARG   382     -44.026   3.905   9.790  1.00 10.00      B   
ATOM   5135 HH11 ARG   382     -43.699   3.160   9.132  1.00 10.00      B   
ATOM   5136 HH12 ARG   382     -43.361   4.654  10.090  1.00 10.00      B   
ATOM   5137  NH2 ARG   382     -45.677   4.838  11.085  1.00 10.00      B   
ATOM   5138 HH21 ARG   382     -45.016   5.587  11.389  1.00 10.00      B   
ATOM   5139 HH22 ARG   382     -46.656   4.837  11.444  1.00 10.00      B   
ATOM   5140  C   ARG   382     -47.986   1.256   4.993  1.00 10.00      B   
ATOM   5141  O   ARG   382     -47.026   0.494   5.139  1.00 10.00      B   
ATOM   5142  N   MET   383     -48.712   1.287   3.884  1.00 10.00      B   
ATOM   5143  HN  MET   383     -49.454   1.927   3.814  1.00 10.00      B   
ATOM   5144  CA  MET   383     -48.437   0.396   2.771  1.00 10.00      B   
ATOM   5145  CB  MET   383     -49.232  -0.903   2.931  1.00 10.00      B   
ATOM   5146  CG  MET   383     -50.744  -0.732   2.854  1.00 10.00      B   
ATOM   5147  SD  MET   383     -51.639  -2.291   3.024  1.00 10.00      B   
ATOM   5148  CE  MET   383     -50.970  -2.891   4.573  1.00 10.00      B   
ATOM   5149  C   MET   383     -48.793   1.046   1.443  1.00 10.00      B   
ATOM   5150  O   MET   383     -49.528   2.034   1.400  1.00 10.00      B   
ATOM   5151  N   SER   384     -48.258   0.488   0.370  1.00 10.00      B   
ATOM   5152  HN  SER   384     -47.661  -0.275   0.481  1.00 10.00      B   
ATOM   5153  CA  SER   384     -48.516   0.975  -0.974  1.00 10.00      B   
ATOM   5154  CB  SER   384     -47.218   0.917  -1.782  1.00 10.00      B   
ATOM   5155  OG  SER   384     -46.104   0.651  -0.932  1.00 10.00      B   
ATOM   5156  HG  SER   384     -45.290   0.969  -1.356  1.00 10.00      B   
ATOM   5157  C   SER   384     -49.583   0.098  -1.625  1.00 10.00      B   
ATOM   5158  O   SER   384     -49.692  -1.090  -1.306  1.00 10.00      B   
ATOM   5159  N   GLY   385     -50.369   0.671  -2.524  1.00 10.00      B   
ATOM   5160  HN  GLY   385     -50.232   1.617  -2.761  1.00 10.00      B   
ATOM   5161  CA  GLY   385     -51.414  -0.096  -3.169  1.00 10.00      B   
ATOM   5162  C   GLY   385     -51.739   0.396  -4.563  1.00 10.00      B   
ATOM   5163  O   GLY   385     -51.358   1.503  -4.942  1.00 10.00      B   
ATOM   5164  N   ILE   386     -52.442  -0.433  -5.324  1.00 10.00      B   
ATOM   5165  HN  ILE   386     -52.704  -1.308  -4.962  1.00 10.00      B   
ATOM   5166  CA  ILE   386     -52.831  -0.091  -6.681  1.00 10.00      B   
ATOM   5167  CB  ILE   386     -51.688  -0.337  -7.697  1.00 10.00      B
[truncated: 207,982 more chars]
