# Supplementary material for: Large-scale discovery of protein interactions at residue resolution using co-evolution calculated from genomic sequences
Source: Nat Commun. 2021 Mar 2;12:1396. doi: 10.1038/s41467-021-21636-z (PMC7925567; doi:10.1038/s41467-021-21636-z)
Supplement: Supplementary file 13 — Supplementary Data 11 [file 41467_2021_21636_MOESM13_ESM.zip › supplementary_prediction/cep_tp00607_KDPC_KDPB/models/haddock_top_1_haddock_10w.pdb]

REMARK FILENAME="haddock_10w.pdb0"
REMARK ===============================================================
REMARK HADDOCK run for haddock
REMARK initial structure: haddock_10.pdb
REMARK final NOE weights: unambig 50 amb: 50
REMARK ===============================================================
REMARK            total,bonds,angles,improper,dihe,vdw,elec,air,cdih,coup,rdcs,vean,dani,xpcs,rg
REMARK energies: 744.512, 0, 0, 0, 0, -84.7816, -78.8326, 908.126, 0, 0, 0, 0, 0, 0, 0
REMARK ===============================================================
REMARK            bonds,angles,impropers,dihe,air,cdih,coup,rdcs,vean,dani,xpcs
REMARK rms-dev.: 0,0,0,0,41.3029,0,0, 0, 0, 0, 0
REMARK ===============================================================
REMARK               air,cdih,coup,rdcs,vean,dani,xpcs
REMARK               >0.3,>5,>1,>0,>5,>0.2,>0.2
REMARK violations.: 5, 0, 0, 0, 0, 0, 0
REMARK ===============================================================
REMARK                        CVpartition#,violations,rms
REMARK AIRs cross-validation: 2, 0, NaN
REMARK ===============================================================
REMARK NCS energy: 0
REMARK ===============================================================
REMARK Symmetry energy: 0
REMARK ===============================================================
REMARK Desolvation energy: -39.2056
REMARK Internal energy free molecules: 159852
REMARK Internal energy complex: -31630.2
REMARK Binding energy: -191685
REMARK ===============================================================
REMARK buried surface area: 2501.31
REMARK ===============================================================
REMARK water - chain1: 0 0 0
REMARK water - chain2: 0 0 0
REMARK water - chain3: 0 0 0
REMARK water - chain4: 0 0 0
REMARK water - chain5: 0 0 0
REMARK water - chain6: 0 0 0
REMARK ===============================================================
REMARK water - water: 0 0 0
REMARK ===============================================================
REMARK DATE:05-Aug-2020  14:01:49       created by user: he47
REMARK VERSION:1.3
ATOM      1  CB  LEU     4     -25.285 -20.915   8.894  1.00 10.00      A   
ATOM      2  CG  LEU     4     -26.154 -20.244   9.962  1.00 10.00      A   
ATOM      3  CD1 LEU     4     -27.286 -19.464   9.312  1.00 10.00      A   
ATOM      4  CD2 LEU     4     -26.708 -21.276  10.930  1.00 10.00      A   
ATOM      5  C   LEU     4     -23.648 -22.716   8.290  1.00 10.00      A   
ATOM      6  O   LEU     4     -22.499 -22.608   7.852  1.00 10.00      A   
ATOM      7  N   LEU     4     -23.040 -20.983   9.953  1.00 10.00      A   
ATOM      8  HT1 LEU     4     -22.308 -21.599  10.366  1.00 10.00      A   
ATOM      9  HT2 LEU     4     -23.395 -20.347  10.692  1.00 10.00      A   
ATOM     10  HT3 LEU     4     -22.607 -20.410   9.202  1.00 10.00      A   
ATOM     11  CA  LEU     4     -24.144 -21.802   9.404  1.00 10.00      A   
ATOM     12  N   ARG     5     -24.530 -23.595   7.829  1.00 10.00      A   
ATOM     13  HN  ARG     5     -25.437 -23.603   8.214  1.00 10.00      A   
ATOM     14  CA  ARG     5     -24.212 -24.555   6.770  1.00 10.00      A   
ATOM     15  CB  ARG     5     -25.426 -25.432   6.448  1.00 10.00      A   
ATOM     16  CG  ARG     5     -25.759 -26.466   7.510  1.00 10.00      A   
ATOM     17  CD  ARG     5     -27.262 -26.681   7.616  1.00 10.00      A   
ATOM     18  NE  ARG     5     -27.925 -26.639   6.311  1.00 10.00      A   
ATOM     19  HE  ARG     5     -27.424 -26.238   5.562  1.00 10.00      A   
ATOM     20  CZ  ARG     5     -29.144 -27.115   6.078  1.00 10.00      A   
ATOM     21  NH1 ARG     5     -29.844 -27.673   7.059  1.00 10.00      A   
ATOM     22 HH11 ARG     5     -30.803 -28.041   6.877  1.00 10.00      A   
ATOM     23 HH12 ARG     5     -29.436 -27.750   8.016  1.00 10.00      A   
ATOM     24  NH2 ARG     5     -29.667 -27.019   4.862  1.00 10.00      A   
ATOM     25 HH21 ARG     5     -29.118 -26.576   4.091  1.00 10.00      A   
ATOM     26 HH22 ARG     5     -30.623 -27.391   4.665  1.00 10.00      A   
ATOM     27  C   ARG     5     -23.661 -23.905   5.488  1.00 10.00      A   
ATOM     28  O   ARG     5     -22.609 -24.317   5.006  1.00 10.00      A   
ATOM     29  N   PRO     6     -24.349 -22.882   4.917  1.00 10.00      A   
ATOM     30  CA  PRO     6     -23.907 -22.211   3.677  1.00 10.00      A   
ATOM     31  CB  PRO     6     -24.874 -21.025   3.527  1.00 10.00      A   
ATOM     32  CG  PRO     6     -25.572 -20.915   4.840  1.00 10.00      A   
ATOM     33  CD  PRO     6     -25.617 -22.304   5.397  1.00 10.00      A   
ATOM     34  C   PRO     6     -22.460 -21.712   3.708  1.00 10.00      A   
ATOM     35  O   PRO     6     -21.829 -21.557   2.662  1.00 10.00      A   
ATOM     36  N   ALA     7     -21.933 -21.464   4.897  1.00 10.00      A   
ATOM     37  HN  ALA     7     -22.467 -21.623   5.703  1.00 10.00      A   
ATOM     38  CA  ALA     7     -20.565 -20.982   5.025  1.00 10.00      A   
ATOM     39  CB  ALA     7     -20.422 -20.097   6.248  1.00 10.00      A   
ATOM     40  C   ALA     7     -19.574 -22.140   5.077  1.00 10.00      A   
ATOM     41  O   ALA     7     -18.471 -22.049   4.536  1.00 10.00      A   
ATOM     42  N   LEU     8     -19.987 -23.235   5.710  1.00 10.00      A   
ATOM     43  HN  LEU     8     -20.889 -23.251   6.092  1.00 10.00      A   
ATOM     44  CA  LEU     8     -19.140 -24.417   5.844  1.00 10.00      A   
ATOM     45  CB  LEU     8     -19.842 -25.497   6.673  1.00 10.00      A   
ATOM     46  CG  LEU     8     -20.144 -25.143   8.133  1.00 10.00      A   
ATOM     47  CD1 LEU     8     -20.919 -26.266   8.805  1.00 10.00      A   
ATOM     48  CD2 LEU     8     -18.860 -24.846   8.894  1.00 10.00      A   
ATOM     49  C   LEU     8     -18.748 -24.974   4.479  1.00 10.00      A   
ATOM     50  O   LEU     8     -17.617 -25.421   4.279  1.00 10.00      A   
ATOM     51  N   SER     9     -19.685 -24.931   3.540  1.00 10.00      A   
ATOM     52  HN  SER     9     -20.570 -24.565   3.760  1.00 10.00      A   
ATOM     53  CA  SER     9     -19.445 -25.419   2.193  1.00 10.00      A   
ATOM     54  CB  SER     9     -20.755 -25.425   1.406  1.00 10.00      A   
ATOM     55  OG  SER     9     -21.741 -24.649   2.072  1.00 10.00      A   
ATOM     56  HG  SER     9     -22.033 -23.940   1.487  1.00 10.00      A   
ATOM     57  C   SER     9     -18.390 -24.565   1.488  1.00 10.00      A   
ATOM     58  O   SER     9     -17.560 -25.078   0.736  1.00 10.00      A   
ATOM     59  N   THR    10     -18.418 -23.266   1.746  1.00 10.00      A   
ATOM     60  HN  THR    10     -19.100 -22.911   2.353  1.00 10.00      A   
ATOM     61  CA  THR    10     -17.465 -22.351   1.146  1.00 10.00      A   
ATOM     62  CB  THR    10     -17.871 -20.887   1.398  1.00 10.00      A   
ATOM     63  OG1 THR    10     -19.300 -20.765   1.318  1.00 10.00      A   
ATOM     64  HG1 THR    10     -19.598 -20.112   1.964  1.00 10.00      A   
ATOM     65  CG2 THR    10     -17.230 -19.967   0.370  1.00 10.00      A   
ATOM     66  C   THR    10     -16.068 -22.593   1.717  1.00 10.00      A   
ATOM     67  O   THR    10     -15.072 -22.563   0.989  1.00 10.00      A   
ATOM     68  N   PHE    11     -16.009 -22.856   3.022  1.00 10.00      A   
ATOM     69  HN  PHE    11     -16.843 -22.876   3.541  1.00 10.00      A   
ATOM     70  CA  PHE    11     -14.743 -23.106   3.702  1.00 10.00      A   
ATOM     71  CB  PHE    11     -14.954 -23.338   5.202  1.00 10.00      A   
ATOM     72  CG  PHE    11     -15.330 -22.102   5.972  1.00 10.00      A   
ATOM     73  CD1 PHE    11     -16.337 -22.138   6.922  1.00 10.00      A   
ATOM     74  CD2 PHE    11     -14.675 -20.903   5.744  1.00 10.00      A   
ATOM     75  CE1 PHE    11     -16.683 -21.002   7.631  1.00 10.00      A   
ATOM     76  CE2 PHE    11     -15.016 -19.764   6.448  1.00 10.00      A   
ATOM     77  CZ  PHE    11     -16.022 -19.813   7.393  1.00 10.00      A   
ATOM     78  C   PHE    11     -14.005 -24.290   3.090  1.00 10.00      A   
ATOM     79  O   PHE    11     -12.840 -24.169   2.707  1.00 10.00      A   
ATOM     80  N   ILE    12     -14.692 -25.424   2.977  1.00 10.00      A   
ATOM     81  HN  ILE    12     -15.626 -25.454   3.282  1.00 10.00      A   
ATOM     82  CA  ILE    12     -14.084 -26.626   2.412  1.00 10.00      A   
ATOM     83  CB  ILE    12     -14.949 -27.887   2.611  1.00 10.00      A   
ATOM     84  CG1 ILE    12     -16.357 -27.673   2.055  1.00 10.00      A   
ATOM     85  CG2 ILE    12     -15.000 -28.269   4.083  1.00 10.00      A   
ATOM     86  CD1 ILE    12     -17.171 -28.942   1.943  1.00 10.00      A   
ATOM     87  C   ILE    12     -13.737 -26.454   0.936  1.00 10.00      A   
ATOM     88  O   ILE    12     -12.755 -27.018   0.455  1.00 10.00      A   
ATOM     89  N   PHE    13     -14.537 -25.666   0.222  1.00 10.00      A   
ATOM     90  HN  PHE    13     -15.312 -25.247   0.657  1.00 10.00      A   
ATOM     91  CA  PHE    13     -14.295 -25.417  -1.195  1.00 10.00      A   
ATOM     92  CB  PHE    13     -15.474 -24.671  -1.829  1.00 10.00      A   
ATOM     93  CG  PHE    13     -15.256 -24.312  -3.273  1.00 10.00      A   
ATOM     94  CD1 PHE    13     -15.168 -25.302  -4.241  1.00 10.00      A   
ATOM     95  CD2 PHE    13     -15.132 -22.989  -3.661  1.00 10.00      A   
ATOM     96  CE1 PHE    13     -14.960 -24.975  -5.566  1.00 10.00      A   
ATOM     97  CE2 PHE    13     -14.926 -22.654  -4.986  1.00 10.00      A   
ATOM     98  CZ  PHE    13     -14.840 -23.651  -5.939  1.00 10.00      A   
ATOM     99  C   PHE    13     -13.003 -24.627  -1.384  1.00 10.00      A   
ATOM    100  O   PHE    13     -12.203 -24.920  -2.275  1.00 10.00      A   
ATOM    101  N   LEU    14     -12.798 -23.631  -0.527  1.00 10.00      A   
ATOM    102  HN  LEU    14     -13.479 -23.443   0.157  1.00 10.00      A   
ATOM    103  CA  LEU    14     -11.599 -22.804  -0.583  1.00 10.00      A   
ATOM    104  CB  LEU    14     -11.663 -21.678   0.455  1.00 10.00      A   
ATOM    105  CG  LEU    14     -12.600 -20.512   0.132  1.00 10.00      A   
ATOM    106  CD1 LEU    14     -12.701 -19.567   1.318  1.00 10.00      A   
ATOM    107  CD2 LEU    14     -12.124 -19.765  -1.106  1.00 10.00      A   
ATOM    108  C   LEU    14     -10.351 -23.652  -0.361  1.00 10.00      A   
ATOM    109  O   LEU    14      -9.289 -23.374  -0.919  1.00 10.00      A   
ATOM    110  N   LEU    15     -10.500 -24.700   0.437  1.00 10.00      A   
ATOM    111  HN  LEU    15     -11.380 -24.873   0.837  1.00 10.00      A   
ATOM    112  CA  LEU    15      -9.396 -25.601   0.740  1.00 10.00      A   
ATOM    113  CB  LEU    15      -9.745 -26.488   1.939  1.00 10.00      A   
ATOM    114  CG  LEU    15     -10.174 -25.760   3.214  1.00 10.00      A   
ATOM    115  CD1 LEU    15     -10.665 -26.749   4.258  1.00 10.00      A   
ATOM    116  CD2 LEU    15      -9.033 -24.917   3.762  1.00 10.00      A   
ATOM    117  C   LEU    15      -9.055 -26.469  -0.468  1.00 10.00      A   
ATOM    118  O   LEU    15      -7.924 -26.925  -0.615  1.00 10.00      A   
ATOM    119  N   LEU    16     -10.041 -26.693  -1.326  1.00 10.00      A   
ATOM    120  HN  LEU    16     -10.925 -26.307  -1.149  1.00 10.00      A   
ATOM    121  CA  LEU    16      -9.845 -27.505  -2.523  1.00 10.00      A   
ATOM    122  CB  LEU    16     -11.185 -28.051  -3.025  1.00 10.00      A   
ATOM    123  CG  LEU    16     -11.890 -29.060  -2.116  1.00 10.00      A   
ATOM    124  CD1 LEU    16     -13.330 -29.261  -2.563  1.00 10.00      A   
ATOM    125  CD2 LEU    16     -11.142 -30.385  -2.111  1.00 10.00      A   
ATOM    126  C   LEU    16      -9.169 -26.705  -3.633  1.00 10.00      A   
ATOM    127  O   LEU    16      -8.246 -27.186  -4.291  1.00 10.00      A   
ATOM    128  N   ILE    17      -9.629 -25.480  -3.839  1.00 10.00      A   
ATOM    129  HN  ILE    17     -10.365 -25.143  -3.285  1.00 10.00      A   
ATOM    130  CA  ILE    17      -9.070 -24.629  -4.881  1.00 10.00      A   
ATOM    131  CB  ILE    17     -10.042 -23.498  -5.306  1.00 10.00      A   
ATOM    132  CG1 ILE    17      -9.408 -22.576  -6.352  1.00 10.00      A   
ATOM    133  CG2 ILE    17     -10.545 -22.704  -4.110  1.00 10.00      A   
ATOM    134  CD1 ILE    17      -9.271 -23.206  -7.719  1.00 10.00      A   
ATOM    135  C   ILE    17      -7.697 -24.064  -4.499  1.00 10.00      A   
ATOM    136  O   ILE    17      -6.728 -24.216  -5.246  1.00 10.00      A   
ATOM    137  N   THR    18      -7.608 -23.453  -3.324  1.00 10.00      A   
ATOM    138  HN  THR    18      -8.401 -23.401  -2.748  1.00 10.00      A   
ATOM    139  CA  THR    18      -6.360 -22.853  -2.869  1.00 10.00      A   
ATOM    140  CB  THR    18      -6.608 -21.837  -1.734  1.00 10.00      A   
ATOM    141  OG1 THR    18      -7.922 -21.275  -1.876  1.00 10.00      A   
ATOM    142  HG1 THR    18      -8.557 -21.840  -1.413  1.00 10.00      A   
ATOM    143  CG2 THR    18      -5.579 -20.719  -1.785  1.00 10.00      A   
ATOM    144  C   THR    18      -5.356 -23.906  -2.403  1.00 10.00      A   
ATOM    145  O   THR    18      -4.150 -23.743  -2.585  1.00 10.00      A   
ATOM    146  N   GLY    19      -5.853 -24.988  -1.819  1.00 10.00      A   
ATOM    147  HN  GLY    19      -6.824 -25.084  -1.722  1.00 10.00      A   
ATOM    148  CA  GLY    19      -4.974 -26.032  -1.329  1.00 10.00      A   
ATOM    149  C   GLY    19      -5.089 -27.311  -2.129  1.00 10.00      A   
ATOM    150  O   GLY    19      -5.170 -28.400  -1.563  1.00 10.00      A   
ATOM    151  N   GLY    20      -5.111 -27.181  -3.445  1.00 10.00      A   
ATOM    152  HN  GLY    20      -5.069 -26.287  -3.840  1.00 10.00      A   
ATOM    153  CA  GLY    20      -5.208 -28.344  -4.298  1.00 10.00      A   
ATOM    154  C   GLY    20      -4.994 -28.004  -5.757  1.00 10.00      A   
ATOM    155  O   GLY    20      -3.959 -28.336  -6.331  1.00 10.00      A   
ATOM    156  N   VAL    21      -5.968 -27.320  -6.342  1.00 10.00      A   
ATOM    157  HN  VAL    21      -6.760 -27.078  -5.813  1.00 10.00      A   
ATOM    158  CA  VAL    21      -5.906 -26.928  -7.749  1.00 10.00      A   
ATOM    159  CB  VAL    21      -7.241 -26.311  -8.222  1.00 10.00      A   
ATOM    160  CG1 VAL    21      -7.191 -25.961  -9.703  1.00 10.00      A   
ATOM    161  CG2 VAL    21      -8.398 -27.254  -7.933  1.00 10.00      A   
ATOM    162  C   VAL    21      -4.771 -25.935  -8.004  1.00 10.00      A   
ATOM    163  O   VAL    21      -3.949 -26.134  -8.902  1.00 10.00      A   
ATOM    164  N   TYR    22      -4.730 -24.877  -7.197  1.00 10.00      A   
ATOM    165  HN  TYR    22      -5.412 -24.792  -6.493  1.00 10.00      A   
ATOM    166  CA  TYR    22      -3.712 -23.835  -7.325  1.00 10.00      A   
ATOM    167  CB  TYR    22      -3.906 -22.735  -6.269  1.00 10.00      A   
ATOM    168  CG  TYR    22      -2.894 -21.609  -6.330  1.00 10.00      A   
ATOM    169  CD1 TYR    22      -3.020 -20.581  -7.255  1.00 10.00      A   
ATOM    170  CD2 TYR    22      -1.816 -21.573  -5.454  1.00 10.00      A   
ATOM    171  CE1 TYR    22      -2.098 -19.550  -7.306  1.00 10.00      A   
ATOM    172  CE2 TYR    22      -0.891 -20.550  -5.498  1.00 10.00      A   
ATOM    173  CZ  TYR    22      -1.036 -19.540  -6.425  1.00 10.00      A   
ATOM    174  OH  TYR    22      -0.115 -18.514  -6.471  1.00 10.00      A   
ATOM    175  HH  TYR    22      -0.558 -17.679  -6.267  1.00 10.00      A   
ATOM    176  C   TYR    22      -2.278 -24.387  -7.325  1.00 10.00      A   
ATOM    177  O   TYR    22      -1.565 -24.221  -8.314  1.00 10.00      A   
ATOM    178  N   PRO    23      -1.834 -25.070  -6.243  1.00 10.00      A   
ATOM    179  CA  PRO    23      -0.471 -25.617  -6.164  1.00 10.00      A   
ATOM    180  CB  PRO    23      -0.394 -26.230  -4.763  1.00 10.00      A   
ATOM    181  CG  PRO    23      -1.811 -26.456  -4.371  1.00 10.00      A   
ATOM    182  CD  PRO    23      -2.601 -25.359  -5.018  1.00 10.00      A   
ATOM    183  C   PRO    23      -0.189 -26.675  -7.232  1.00 10.00      A   
ATOM    184  O   PRO    23       0.955 -26.841  -7.667  1.00 10.00      A   
ATOM    185  N   LEU    24      -1.231 -27.385  -7.660  1.00 10.00      A   
ATOM    186  HN  LEU    24      -2.121 -27.207  -7.287  1.00 10.00      A   
ATOM    187  CA  LEU    24      -1.076 -28.411  -8.680  1.00 10.00      A   
ATOM    188  CB  LEU    24      -2.364 -29.224  -8.846  1.00 10.00      A   
ATOM    189  CG  LEU    24      -2.282 -30.448  -9.764  1.00 10.00      A   
ATOM    190  CD1 LEU    24      -1.254 -31.444  -9.244  1.00 10.00      A   
ATOM    191  CD2 LEU    24      -3.647 -31.104  -9.899  1.00 10.00      A   
ATOM    192  C   LEU    24      -0.681 -27.773 -10.003  1.00 10.00      A   
ATOM    193  O   LEU    24       0.193 -28.275 -10.710  1.00 10.00      A   
ATOM    194  N   LEU    25      -1.310 -26.645 -10.315  1.00 10.00      A   
ATOM    195  HN  LEU    25      -1.981 -26.284  -9.690  1.00 10.00      A   
ATOM    196  CA  LEU    25      -1.030 -25.923 -11.547  1.00 10.00      A   
ATOM    197  CB  LEU    25      -1.967 -24.725 -11.698  1.00 10.00      A   
ATOM    198  CG  LEU    25      -3.441 -25.057 -11.934  1.00 10.00      A   
ATOM    199  CD1 LEU    25      -4.288 -23.798 -11.877  1.00 10.00      A   
ATOM    200  CD2 LEU    25      -3.619 -25.766 -13.266  1.00 10.00      A   
ATOM    201  C   LEU    25       0.422 -25.467 -11.592  1.00 10.00      A   
ATOM    202  O   LEU    25       1.103 -25.635 -12.603  1.00 10.00      A   
ATOM    203  N   THR    26       0.898 -24.918 -10.481  1.00 10.00      A   
ATOM    204  HN  THR    26       0.305 -24.821  -9.703  1.00 10.00      A   
ATOM    205  CA  THR    26       2.270 -24.440 -10.381  1.00 10.00      A   
ATOM    206  CB  THR    26       2.501 -23.739  -9.031  1.00 10.00      A   
ATOM    207  OG1 THR    26       1.254 -23.646  -8.327  1.00 10.00      A   
ATOM    208  HG1 THR    26       1.424 -23.552  -7.383  1.00 10.00      A   
ATOM    209  CG2 THR    26       3.049 -22.341  -9.257  1.00 10.00      A   
ATOM    210  C   THR    26       3.269 -25.586 -10.537  1.00 10.00      A   
ATOM    211  O   THR    26       4.382 -25.395 -11.033  1.00 10.00      A   
ATOM    212  N   THR    27       2.863 -26.776 -10.117  1.00 10.00      A   
ATOM    213  HN  THR    27       1.966 -26.865  -9.731  1.00 10.00      A   
ATOM    214  CA  THR    27       3.716 -27.950 -10.215  1.00 10.00      A   
ATOM    215  CB  THR    27       3.268 -29.049  -9.229  1.00 10.00      A   
ATOM    216  OG1 THR    27       3.100 -28.483  -7.917  1.00 10.00      A   
ATOM    217  HG1 THR    27       2.347 -27.874  -7.921  1.00 10.00      A   
ATOM    218  CG2 THR    27       4.304 -30.162  -9.161  1.00 10.00      A   
ATOM    219  C   THR    27       3.709 -28.506 -11.639  1.00 10.00      A   
ATOM    220  O   THR    27       4.765 -28.754 -12.224  1.00 10.00      A   
ATOM    221  N   VAL    28       2.515 -28.676 -12.196  1.00 10.00      A   
ATOM    222  HN  VAL    28       1.710 -28.435 -11.682  1.00 10.00      A   
ATOM    223  CA  VAL    28       2.359 -29.205 -13.548  1.00 10.00      A   
ATOM    224  CB  VAL    28       0.872 -29.460 -13.889  1.00 10.00      A   
ATOM    225  CG1 VAL    28       0.710 -29.898 -15.337  1.00 10.00      A   
ATOM    226  CG2 VAL    28       0.281 -30.505 -12.952  1.00 10.00      A   
ATOM    227  C   VAL    28       2.977 -28.262 -14.582  1.00 10.00      A   
ATOM    228  O   VAL    28       3.846 -28.663 -15.355  1.00 10.00      A   
ATOM    229  N   LEU    29       2.549 -27.003 -14.570  1.00 10.00      A   
ATOM    230  HN  LEU    29       1.875 -26.731 -13.908  1.00 10.00      A   
ATOM    231  CA  LEU    29       3.059 -26.014 -15.514  1.00 10.00      A   
ATOM    232  CB  LEU    29       2.256 -24.712 -15.435  1.00 10.00      A   
ATOM    233  CG  LEU    29       0.770 -24.811 -15.795  1.00 10.00      A   
ATOM    234  CD1 LEU    29       0.064 -23.489 -15.537  1.00 10.00      A   
ATOM    235  CD2 LEU    29       0.592 -25.246 -17.243  1.00 10.00      A   
ATOM    236  C   LEU    29       4.542 -25.742 -15.280  1.00 10.00      A   
ATOM    237  O   LEU    29       5.294 -25.499 -16.222  1.00 10.00      A   
ATOM    238  N   GLY    30       4.955 -25.805 -14.021  1.00 10.00      A   
ATOM    239  HN  GLY    30       4.311 -26.022 -13.314  1.00 10.00      A   
ATOM    240  CA  GLY    30       6.343 -25.563 -13.680  1.00 10.00      A   
ATOM    241  C   GLY    30       7.290 -26.501 -14.399  1.00 10.00      A   
ATOM    242  O   GLY    30       8.259 -26.061 -15.016  1.00 10.00      A   
ATOM    243  N   GLN    31       6.994 -27.793 -14.343  1.00 10.00      A   
ATOM    244  HN  GLN    31       6.191 -28.080 -13.855  1.00 10.00      A   
ATOM    245  CA  GLN    31       7.829 -28.799 -14.990  1.00 10.00      A   
ATOM    246  CB  GLN    31       7.482 -30.196 -14.474  1.00 10.00      A   
ATOM    247  CG  GLN    31       8.388 -30.690 -13.358  1.00 10.00      A   
ATOM    248  CD  GLN    31       8.054 -32.104 -12.921  1.00 10.00      A   
ATOM    249  OE1 GLN    31       7.510 -32.896 -13.695  1.00 10.00      A   
ATOM    250  NE2 GLN    31       8.382 -32.432 -11.684  1.00 10.00      A   
ATOM    251 HE21 GLN    31       8.815 -31.754 -11.124  1.00 10.00      A   
ATOM    252 HE22 GLN    31       8.187 -33.344 -11.379  1.00 10.00      A   
ATOM    253  C   GLN    31       7.694 -28.756 -16.511  1.00 10.00      A   
ATOM    254  O   GLN    31       8.569 -29.236 -17.234  1.00 10.00      A   
ATOM    255  N   TRP    32       6.601 -28.180 -16.993  1.00 10.00      A   
ATOM    256  HN  TRP    32       5.939 -27.812 -16.369  1.00 10.00      A   
ATOM    257  CA  TRP    32       6.355 -28.086 -18.427  1.00 10.00      A   
ATOM    258  CB  TRP    32       4.852 -28.032 -18.712  1.00 10.00      A   
ATOM    259  CG  TRP    32       4.153 -29.352 -18.575  1.00 10.00      A   
ATOM    260  CD1 TRP    32       4.719 -30.558 -18.283  1.00 10.00      A   
ATOM    261  CD2 TRP    32       2.751 -29.599 -18.735  1.00 10.00      A   
ATOM    262  NE1 TRP    32       3.758 -31.538 -18.246  1.00 10.00      A   
ATOM    263  HE1 TRP    32       3.919 -32.489 -18.053  1.00 10.00      A   
ATOM    264  CE2 TRP    32       2.541 -30.974 -18.519  1.00 10.00      A   
ATOM    265  CE3 TRP    32       1.652 -28.787 -19.029  1.00 10.00      A   
ATOM    266  CZ2 TRP    32       1.280 -31.558 -18.601  1.00 10.00      A   
ATOM    267  CZ3 TRP    32       0.402 -29.367 -19.109  1.00 10.00      A   
ATOM    268  CH2 TRP    32       0.224 -30.738 -18.891  1.00 10.00      A   
ATOM    269  C   TRP    32       7.050 -26.880 -19.052  1.00 10.00      A   
ATOM    270  O   TRP    32       7.141 -26.773 -20.276  1.00 10.00      A   
ATOM    271  N   TRP    33       7.532 -25.968 -18.219  1.00 10.00      A   
ATOM    272  HN  TRP    33       7.421 -26.093 -17.255  1.00 10.00      A   
ATOM    273  CA  TRP    33       8.208 -24.778 -18.717  1.00 10.00      A   
ATOM    274  CB  TRP    33       7.440 -23.508 -18.339  1.00 10.00      A   
ATOM    275  CG  TRP    33       6.099 -23.400 -19.002  1.00 10.00      A   
ATOM    276  CD1 TRP    33       4.879 -23.415 -18.390  1.00 10.00      A   
ATOM    277  CD2 TRP    33       5.839 -23.271 -20.405  1.00 10.00      A   
ATOM    278  NE1 TRP    33       3.878 -23.301 -19.323  1.00 10.00      A   
ATOM    279  HE1 TRP    33       2.917 -23.286 -19.128  1.00 10.00      A   
ATOM    280  CE2 TRP    33       4.440 -23.215 -20.567  1.00 10.00      A   
ATOM    281  CE3 TRP    33       6.652 -23.205 -21.540  1.00 10.00      A   
ATOM    282  CZ2 TRP    33       3.839 -23.083 -21.816  1.00 10.00      A   
ATOM    283  CZ3 TRP    33       6.053 -23.075 -22.778  1.00 10.00      A   
ATOM    284  CH2 TRP    33       4.660 -23.021 -22.907  1.00 10.00      A   
ATOM    285  C   TRP    33       9.657 -24.698 -18.247  1.00 10.00      A   
ATOM    286  O   TRP    33      10.551 -24.375 -19.029  1.00 10.00      A   
ATOM    287  N   PHE    34       9.889 -24.995 -16.974  1.00 10.00      A   
ATOM    288  HN  PHE    34       9.140 -25.262 -16.399  1.00 10.00      A   
ATOM    289  CA  PHE    34      11.235 -24.946 -16.407  1.00 10.00      A   
ATOM    290  CB  PHE    34      11.378 -23.742 -15.465  1.00 10.00      A   
ATOM    291  CG  PHE    34      10.736 -22.478 -15.969  1.00 10.00      A   
ATOM    292  CD1 PHE    34       9.575 -21.995 -15.389  1.00 10.00      A   
ATOM    293  CD2 PHE    34      11.294 -21.774 -17.024  1.00 10.00      A   
ATOM    294  CE1 PHE    34       8.979 -20.838 -15.853  1.00 10.00      A   
ATOM    295  CE2 PHE    34      10.703 -20.616 -17.492  1.00 10.00      A   
ATOM    296  CZ  PHE    34       9.545 -20.147 -16.906  1.00 10.00      A   
ATOM    297  C   PHE    34      11.547 -26.236 -15.649  1.00 10.00      A   
ATOM    298  O   PHE    34      11.489 -26.271 -14.419  1.00 10.00      A   
ATOM    299  N   PRO    35      11.896 -27.313 -16.376  1.00 10.00      A   
ATOM    300  CA  PRO    35      12.202 -28.621 -15.777  1.00 10.00      A   
ATOM    301  CB  PRO    35      12.488 -29.519 -16.988  1.00 10.00      A   
ATOM    302  CG  PRO    35      11.883 -28.809 -18.147  1.00 10.00      A   
ATOM    303  CD  PRO    35      12.018 -27.348 -17.842  1.00 10.00      A   
ATOM    304  C   PRO    35      13.418 -28.587 -14.852  1.00 10.00      A   
ATOM    305  O   PRO    35      13.438 -29.252 -13.816  1.00 10.00      A   
ATOM    306  N   TRP    36      14.426 -27.808 -15.218  1.00 10.00      A   
ATOM    307  HN  TRP    36      14.351 -27.276 -16.040  1.00 10.00      A   
ATOM    308  CA  TRP    36      15.635 -27.716 -14.409  1.00 10.00      A   
ATOM    309  CB  TRP    36      16.830 -27.267 -15.253  1.00 10.00      A   
ATOM    310  CG  TRP    36      18.148 -27.413 -14.556  1.00 10.00      A   
ATOM    311  CD1 TRP    36      18.725 -28.573 -14.128  1.00 10.00      A   
ATOM    312  CD2 TRP    36      19.058 -26.362 -14.207  1.00 10.00      A   
ATOM    313  NE1 TRP    36      19.938 -28.310 -13.539  1.00 10.00      A   
ATOM    314  HE1 TRP    36      20.546 -28.986 -13.153  1.00 10.00      A   
ATOM    315  CE2 TRP    36      20.164 -26.959 -13.572  1.00 10.00      A   
ATOM    316  CE3 TRP    36      19.040 -24.975 -14.368  1.00 10.00      A   
ATOM    317  CZ2 TRP    36      21.247 -26.215 -13.105  1.00 10.00      A   
ATOM    318  CZ3 TRP    36      20.113 -24.239 -13.905  1.00 10.00      A   
ATOM    319  CH2 TRP    36      21.200 -24.858 -13.278  1.00 10.00      A   
ATOM    320  C   TRP    36      15.436 -26.786 -13.219  1.00 10.00      A   
ATOM    321  O   TRP    36      15.832 -27.104 -12.095  1.00 10.00      A   
ATOM    322  N   GLN    37      14.808 -25.646 -13.466  1.00 10.00      A   
ATOM    323  HN  GLN    37      14.506 -25.456 -14.381  1.00 10.00      A   
ATOM    324  CA  GLN    37      14.563 -24.670 -12.414  1.00 10.00      A   
ATOM    325  CB  GLN    37      14.044 -23.349 -12.988  1.00 10.00      A   
ATOM    326  CG  GLN    37      15.134 -22.484 -13.606  1.00 10.00      A   
ATOM    327  CD  GLN    37      14.617 -21.162 -14.141  1.00 10.00      A   
ATOM    328  OE1 GLN    37      13.488 -21.066 -14.616  1.00 10.00      A   
ATOM    329  NE2 GLN    37      15.441 -20.129 -14.068  1.00 10.00      A   
ATOM    330 HE21 GLN    37      16.333 -20.271 -13.683  1.00 10.00      A   
ATOM    331 HE22 GLN    37      15.125 -19.262 -14.396  1.00 10.00      A   
ATOM    332  C   GLN    37      13.623 -25.213 -11.341  1.00 10.00      A   
ATOM    333  O   GLN    37      13.869 -25.031 -10.148  1.00 10.00      A   
ATOM    334  N   ALA    38      12.562 -25.893 -11.764  1.00 10.00      A   
ATOM    335  HN  ALA    38      12.424 -26.016 -12.731  1.00 10.00      A   
ATOM    336  CA  ALA    38      11.593 -26.460 -10.828  1.00 10.00      A   
ATOM    337  CB  ALA    38      10.361 -26.960 -11.567  1.00 10.00      A   
ATOM    338  C   ALA    38      12.216 -27.586 -10.010  1.00 10.00      A   
ATOM    339  O   ALA    38      11.860 -27.794  -8.848  1.00 10.00      A   
ATOM    340  N   ASN    39      13.158 -28.301 -10.624  1.00 10.00      A   
ATOM    341  HN  ASN    39      13.393 -28.081 -11.550  1.00 10.00      A   
ATOM    342  CA  ASN    39      13.845 -29.411  -9.969  1.00 10.00      A   
ATOM    343  CB  ASN    39      14.624 -30.236 -11.002  1.00 10.00      A   
ATOM    344  CG  ASN    39      15.169 -31.543 -10.452  1.00 10.00      A   
ATOM    345  OD1 ASN    39      14.653 -32.089  -9.473  1.00 10.00      A   
ATOM    346  ND2 ASN    39      16.208 -32.063 -11.095  1.00 10.00      A   
ATOM    347 HD21 ASN    39      16.555 -31.583 -11.880  1.00 10.00      A   
ATOM    348 HD22 ASN    39      16.589 -32.903 -10.762  1.00 10.00      A   
ATOM    349  C   ASN    39      14.778 -28.909  -8.866  1.00 10.00      A   
ATOM    350  O   ASN    39      15.223 -29.675  -8.013  1.00 10.00      A   
ATOM    351  N   GLY    40      15.067 -27.615  -8.884  1.00 10.00      A   
ATOM    352  HN  GLY    40      14.680 -27.044  -9.578  1.00 10.00      A   
ATOM    353  CA  GLY    40      15.933 -27.038  -7.873  1.00 10.00      A   
ATOM    354  C   GLY    40      17.297 -26.658  -8.407  1.00 10.00      A   
ATOM    355  O   GLY    40      18.195 -26.324  -7.636  1.00 10.00      A   
ATOM    356  N   SER    41      17.449 -26.704  -9.729  1.00 10.00      A   
ATOM    357  HN  SER    41      16.692 -26.980 -10.287  1.00 10.00      A   
ATOM    358  CA  SER    41      18.714 -26.363 -10.377  1.00 10.00      A   
ATOM    359  CB  SER    41      19.030 -24.872 -10.209  1.00 10.00      A   
ATOM    360  OG  SER    41      17.891 -24.080 -10.507  1.00 10.00      A   
ATOM    361  HG  SER    41      17.104 -24.534 -10.193  1.00 10.00      A   
ATOM    362  C   SER    41      19.858 -27.237  -9.855  1.00 10.00      A   
ATOM    363  O   SER    41      20.887 -26.738  -9.385  1.00 10.00      A   
ATOM    364  N   LEU    42      19.658 -28.546  -9.938  1.00 10.00      A   
ATOM    365  HN  LEU    42      18.820 -28.875 -10.317  1.00 10.00      A   
ATOM    366  CA  LEU    42      20.651 -29.503  -9.482  1.00 10.00      A   
ATOM    367  CB  LEU    42      19.990 -30.842  -9.136  1.00 10.00      A   
ATOM    368  CG  LEU    42      18.674 -30.781  -8.360  1.00 10.00      A   
ATOM    369  CD1 LEU    42      18.128 -32.182  -8.145  1.00 10.00      A   
ATOM    370  CD2 LEU    42      18.857 -30.071  -7.029  1.00 10.00      A   
ATOM    371  C   LEU    42      21.700 -29.735 -10.558  1.00 10.00      A   
ATOM    372  O   LEU    42      21.366 -29.946 -11.728  1.00 10.00      A   
ATOM    373  N   ILE    43      22.959 -29.692 -10.159  1.00 10.00      A   
ATOM    374  HN  ILE    43      23.157 -29.515  -9.210  1.00 10.00      A   
ATOM    375  CA  ILE    43      24.062 -29.912 -11.080  1.00 10.00      A   
ATOM    376  CB  ILE    43      25.289 -29.058 -10.709  1.00 10.00      A   
ATOM    377  CG1 ILE    43      24.886 -27.586 -10.573  1.00 10.00      A   
ATOM    378  CG2 ILE    43      26.389 -29.216 -11.752  1.00 10.00      A   
ATOM    379  CD1 ILE    43      25.987 -26.702 -10.031  1.00 10.00      A   
ATOM    380  C   ILE    43      24.450 -31.383 -11.052  1.00 10.00      A   
ATOM    381  O   ILE    43      24.733 -31.941  -9.989  1.00 10.00      A   
ATOM    382  N   ARG    44      24.446 -32.014 -12.210  1.00 10.00      A   
ATOM    383  HN  ARG    44      24.218 -31.521 -13.027  1.00 10.00      A   
ATOM    384  CA  ARG    44      24.786 -33.420 -12.300  1.00 10.00      A   
ATOM    385  CB  ARG    44      23.590 -34.245 -12.779  1.00 10.00      A   
ATOM    386  CG  ARG    44      22.802 -34.915 -11.666  1.00 10.00      A   
ATOM    387  CD  ARG    44      21.723 -35.824 -12.233  1.00 10.00      A   
ATOM    388  NE  ARG    44      20.984 -36.524 -11.185  1.00 10.00      A   
ATOM    389  HE  ARG    44      21.477 -37.191 -10.654  1.00 10.00      A   
ATOM    390  CZ  ARG    44      19.693 -36.323 -10.920  1.00 10.00      A   
ATOM    391  NH1 ARG    44      18.997 -35.437 -11.621  1.00 10.00      A   
ATOM    392 HH11 ARG    44      17.987 -35.284 -11.416  1.00 10.00      A   
ATOM    393 HH12 ARG    44      19.458 -34.886 -12.380  1.00 10.00      A   
ATOM    394  NH2 ARG    44      19.102 -37.004  -9.947  1.00 10.00      A   
ATOM    395 HH21 ARG    44      19.645 -37.698  -9.388  1.00 10.00      A   
ATOM    396 HH22 ARG    44      18.090 -36.850  -9.735  1.00 10.00      A   
ATOM    397  C   ARG    44      25.981 -33.661 -13.210  1.00 10.00      A   
ATOM    398  O   ARG    44      26.093 -33.076 -14.289  1.00 10.00      A   
ATOM    399  N   GLU    45      26.870 -34.525 -12.751  1.00 10.00      A   
ATOM    400  HN  GLU    45      26.720 -34.933 -11.867  1.00 10.00      A   
ATOM    401  CA  GLU    45      28.055 -34.901 -13.501  1.00 10.00      A   
ATOM    402  CB  GLU    45      29.277 -34.878 -12.585  1.00 10.00      A   
ATOM    403  CG  GLU    45      29.634 -33.496 -12.066  1.00 10.00      A   
ATOM    404  CD  GLU    45      30.422 -32.686 -13.073  1.00 10.00      A   
ATOM    405  OE1 GLU    45      29.863 -31.731 -13.652  1.00 10.00      A   
ATOM    406  OE2 GLU    45      31.612 -33.002 -13.290  1.00 10.00      A   
ATOM    407  C   GLU    45      27.839 -36.300 -14.061  1.00 10.00      A   
ATOM    408  O   GLU    45      28.233 -37.299 -13.450  1.00 10.00      A   
ATOM    409  N   GLY    46      27.165 -36.369 -15.199  1.00 10.00      A   
ATOM    410  HN  GLY    46      26.863 -35.539 -15.630  1.00 10.00      A   
ATOM    411  CA  GLY    46      26.865 -37.648 -15.807  1.00 10.00      A   
ATOM    412  C   GLY    46      25.638 -38.262 -15.159  1.00 10.00      A   
ATOM    413  O   GLY    46      24.607 -38.451 -15.805  1.00 10.00      A   
ATOM    414  N   ASP    47      25.754 -38.534 -13.867  1.00 10.00      A   
ATOM    415  HN  ASP    47      26.604 -38.331 -13.420  1.00 10.00      A   
ATOM    416  CA  ASP    47      24.665 -39.114 -13.085  1.00 10.00      A   
ATOM    417  CB  ASP    47      24.661 -40.642 -13.204  1.00 10.00      A   
ATOM    418  CG  ASP    47      23.421 -41.291 -12.613  1.00 10.00      A   
ATOM    419  OD1 ASP    47      22.303 -41.017 -13.106  1.00 10.00      A   
ATOM    420  OD2 ASP    47      23.561 -42.109 -11.675  1.00 10.00      A   
ATOM    421  C   ASP    47      24.807 -38.679 -11.629  1.00 10.00      A   
ATOM    422  O   ASP    47      23.815 -38.498 -10.919  1.00 10.00      A   
ATOM    423  N   THR    48      26.056 -38.486 -11.207  1.00 10.00      A   
ATOM    424  HN  THR    48      26.799 -38.652 -11.822  1.00 10.00      A   
ATOM    425  CA  THR    48      26.362 -38.053  -9.852  1.00 10.00      A   
ATOM    426  CB  THR    48      27.885 -38.091  -9.621  1.00 10.00      A   
ATOM    427  OG1 THR    48      28.518 -38.723 -10.747  1.00 10.00      A   
ATOM    428  HG1 THR    48      29.100 -38.087 -11.185  1.00 10.00      A   
ATOM    429  CG2 THR    48      28.214 -38.863  -8.353  1.00 10.00      A   
ATOM    430  C   THR    48      25.877 -36.627  -9.620  1.00 10.00      A   
ATOM    431  O   THR    48      26.058 -35.758 -10.471  1.00 10.00      A   
ATOM    432  N   VAL    49      25.268 -36.387  -8.471  1.00 10.00      A   
ATOM    433  HN  VAL    49      25.163 -37.117  -7.819  1.00 10.00      A   
ATOM    434  CA  VAL    49      24.758 -35.062  -8.144  1.00 10.00      A   
ATOM    435  CB  VAL    49      23.475 -35.137  -7.288  1.00 10.00      A   
ATOM    436  CG1 VAL    49      22.835 -33.762  -7.149  1.00 10.00      A   
ATOM    437  CG2 VAL    49      22.486 -36.121  -7.890  1.00 10.00      A   
ATOM    438  C   VAL    49      25.814 -34.237  -7.410  1.00 10.00      A   
ATOM    439  O   VAL    49      26.439 -34.712  -6.463  1.00 10.00      A   
ATOM    440  N   ARG    50      26.017 -33.008  -7.866  1.00 10.00      A   
ATOM    441  HN  ARG    50      25.496 -32.693  -8.642  1.00 10.00      A   
ATOM    442  CA  ARG    50      26.985 -32.107  -7.255  1.00 10.00      A   
ATOM    443  CB  ARG    50      27.885 -31.477  -8.318  1.00 10.00      A   
ATOM    444  CG  ARG    50      29.074 -32.340  -8.696  1.00 10.00      A   
ATOM    445  CD  ARG    50      29.920 -32.652  -7.476  1.00 10.00      A   
ATOM    446  NE  ARG    50      30.988 -33.599  -7.770  1.00 10.00      A   
ATOM    447  HE  ARG    50      30.885 -34.161  -8.574  1.00 10.00      A   
ATOM    448  CZ  ARG    50      32.073 -33.747  -7.018  1.00 10.00      A   
ATOM    449  NH1 ARG    50      32.233 -33.005  -5.928  1.00 10.00      A   
ATOM    450 HH11 ARG    50      31.504 -32.309  -5.657  1.00 10.00      A   
ATOM    451 HH12 ARG    50      33.085 -33.113  -5.336  1.00 10.00      A   
ATOM    452  NH2 ARG    50      32.996 -34.633  -7.355  1.00 10.00      A   
ATOM    453 HH21 ARG    50      33.848 -34.752  -6.769  1.00 10.00      A   
ATOM    454 HH22 ARG    50      32.873 -35.220  -8.211  1.00 10.00      A   
ATOM    455  C   ARG    50      26.271 -31.026  -6.457  1.00 10.00      A   
ATOM    456  O   ARG    50      26.811 -29.942  -6.216  1.00 10.00      A   
ATOM    457  N   GLY    51      25.050 -31.337  -6.055  1.00 10.00      A   
ATOM    458  HN  GLY    51      24.683 -32.212  -6.288  1.00 10.00      A   
ATOM    459  CA  GLY    51      24.255 -30.405  -5.285  1.00 10.00      A   
ATOM    460  C   GLY    51      23.535 -29.412  -6.168  1.00 10.00      A   
ATOM    461  O   GLY    51      23.475 -29.580  -7.388  1.00 10.00      A   
ATOM    462  N   SER    52      22.992 -28.377  -5.555  1.00 10.00      A   
ATOM    463  HN  SER    52      23.080 -28.298  -4.579  1.00 10.00      A   
ATOM    464  CA  SER    52      22.275 -27.347  -6.281  1.00 10.00      A   
ATOM    465  CB  SER    52      20.982 -27.015  -5.539  1.00 10.00      A   
ATOM    466  OG  SER    52      20.454 -28.186  -4.937  1.00 10.00      A   
ATOM    467  HG  SER    52      20.923 -28.960  -5.279  1.00 10.00      A   
ATOM    468  C   SER    52      23.153 -26.107  -6.414  1.00 10.00      A   
ATOM    469  O   SER    52      23.963 -25.812  -5.531  1.00 10.00      A   
ATOM    470  N   ALA    53      22.989 -25.384  -7.514  1.00 10.00      A   
ATOM    471  HN  ALA    53      22.322 -25.667  -8.179  1.00 10.00      A   
ATOM    472  CA  ALA    53      23.778 -24.183  -7.767  1.00 10.00      A   
ATOM    473  CB  ALA    53      23.741 -23.836  -9.247  1.00 10.00      A   
ATOM    474  C   ALA    53      23.298 -22.997  -6.935  1.00 10.00      A   
ATOM    475  O   ALA    53      23.925 -21.939  -6.931  1.00 10.00      A   
ATOM    476  N   LEU    54      22.195 -23.180  -6.223  1.00 10.00      A   
ATOM    477  HN  LEU    54      21.749 -24.051  -6.246  1.00 10.00      A   
ATOM    478  CA  LEU    54      21.630 -22.112  -5.404  1.00 10.00      A   
ATOM    479  CB  LEU    54      20.168 -21.859  -5.791  1.00 10.00      A   
ATOM    480  CG  LEU    54      19.919 -21.382  -7.224  1.00 10.00      A   
ATOM    481  CD1 LEU    54      18.427 -21.273  -7.499  1.00 10.00      A   
ATOM    482  CD2 LEU    54      20.608 -20.050  -7.477  1.00 10.00      A   
ATOM    483  C   LEU    54      21.737 -22.407  -3.907  1.00 10.00      A   
ATOM    484  O   LEU    54      21.037 -21.796  -3.095  1.00 10.00      A   
ATOM    485  N   ILE    55      22.607 -23.343  -3.538  1.00 10.00      A   
ATOM    486  HN  ILE    55      23.142 -23.796  -4.218  1.00 10.00      A   
ATOM    487  CA  ILE    55      22.789 -23.693  -2.132  1.00 10.00      A   
ATOM    488  CB  ILE    55      22.250 -25.105  -1.801  1.00 10.00      A   
ATOM    489  CG1 ILE    55      20.756 -25.204  -2.133  1.00 10.00      A   
ATOM    490  CG2 ILE    55      22.491 -25.438  -0.332  1.00 10.00      A   
ATOM    491  CD1 ILE    55      20.134 -26.543  -1.798  1.00 10.00      A   
ATOM    492  C   ILE    55      24.262 -23.588  -1.732  1.00 10.00      A   
ATOM    493  O   ILE    55      24.635 -22.753  -0.907  1.00 10.00      A   
ATOM    494  N   GLY    56      25.093 -24.445  -2.311  1.00 10.00      A   
ATOM    495  HN  GLY    56      24.741 -25.113  -2.935  1.00 10.00      A   
ATOM    496  CA  GLY    56      26.510 -24.417  -2.005  1.00 10.00      A   
ATOM    497  C   GLY    56      26.974 -25.645  -1.252  1.00 10.00      A   
ATOM    498  O   GLY    56      26.161 -26.417  -0.744  1.00 10.00      A   
ATOM    499  N   GLN    57      28.287 -25.823  -1.186  1.00 10.00      A   
ATOM    500  HN  GLN    57      28.878 -25.161  -1.603  1.00 10.00      A   
ATOM    501  CA  GLN    57      28.886 -26.957  -0.495  1.00 10.00      A   
ATOM    502  CB  GLN    57      29.406 -27.985  -1.507  1.00 10.00      A   
ATOM    503  CG  GLN    57      28.348 -28.546  -2.446  1.00 10.00      A   
ATOM    504  CD  GLN    57      27.309 -29.383  -1.725  1.00 10.00      A   
ATOM    505  OE1 GLN    57      27.609 -30.055  -0.739  1.00 10.00      A   
ATOM    506  NE2 GLN    57      26.078 -29.343  -2.207  1.00 10.00      A   
ATOM    507 HE21 GLN    57      25.908 -28.780  -2.995  1.00 10.00      A   
ATOM    508 HE22 GLN    57      25.384 -29.869  -1.757  1.00 10.00      A   
ATOM    509  C   GLN    57      30.040 -26.473   0.376  1.00 10.00      A   
ATOM    510  O   GLN    57      30.510 -25.345   0.217  1.00 10.00      A   
ATOM    511  N   ASN    58      30.495 -27.319   1.291  1.00 10.00      A   
ATOM    512  HN  ASN    58      30.083 -28.207   1.374  1.00 10.00      A   
ATOM    513  CA  ASN    58      31.597 -26.961   2.177  1.00 10.00      A   
ATOM    514  CB  ASN    58      31.589 -27.816   3.449  1.00 10.00      A   
ATOM    515  CG  ASN    58      32.678 -27.425   4.436  1.00 10.00      A   
ATOM    516  OD1 ASN    58      33.156 -26.288   4.442  1.00 10.00      A   
ATOM    517  ND2 ASN    58      33.072 -28.363   5.287  1.00 10.00      A   
ATOM    518 HD21 ASN    58      32.642 -29.246   5.235  1.00 10.00      A   
ATOM    519 HD22 ASN    58      33.769 -28.134   5.941  1.00 10.00      A   
ATOM    520  C   ASN    58      32.931 -27.094   1.452  1.00 10.00      A   
ATOM    521  O   ASN    58      33.503 -28.181   1.370  1.00 10.00      A   
ATOM    522  N   PHE    59      33.406 -25.985   0.906  1.00 10.00      A   
ATOM    523  HN  PHE    59      32.892 -25.156   0.988  1.00 10.00      A   
ATOM    524  CA  PHE    59      34.666 -25.966   0.184  1.00 10.00      A   
ATOM    525  CB  PHE    59      34.653 -24.878  -0.896  1.00 10.00      A   
ATOM    526  CG  PHE    59      33.526 -24.997  -1.884  1.00 10.00      A   
ATOM    527  CD1 PHE    59      32.576 -23.993  -2.002  1.00 10.00      A   
ATOM    528  CD2 PHE    59      33.417 -26.111  -2.698  1.00 10.00      A   
ATOM    529  CE1 PHE    59      31.541 -24.101  -2.911  1.00 10.00      A   
ATOM    530  CE2 PHE    59      32.384 -26.226  -3.608  1.00 10.00      A   
ATOM    531  CZ  PHE    59      31.445 -25.220  -3.715  1.00 10.00      A   
ATOM    532  C   PHE    59      35.832 -25.735   1.140  1.00 10.00      A   
ATOM    533  O   PHE    59      36.188 -24.596   1.441  1.00 10.00      A   
ATOM    534  N   THR    60      36.417 -26.816   1.627  1.00 10.00      A   
ATOM    535  HN  THR    60      36.080 -27.701   1.374  1.00 10.00      A   
ATOM    536  CA  THR    60      37.540 -26.721   2.545  1.00 10.00      A   
ATOM    537  CB  THR    60      37.368 -27.682   3.737  1.00 10.00      A   
ATOM    538  OG1 THR    60      36.027 -28.197   3.747  1.00 10.00      A   
ATOM    539  HG1 THR    60      35.423 -27.509   4.045  1.00 10.00      A   
ATOM    540  CG2 THR    60      37.626 -26.952   5.046  1.00 10.00      A   
ATOM    541  C   THR    60      38.849 -27.030   1.822  1.00 10.00      A   
ATOM    542  O   THR    60      39.890 -27.238   2.449  1.00 10.00      A   
ATOM    543  N   GLY    61      38.783 -27.066   0.497  1.00 10.00      A   
ATOM    544  HN  GLY    61      37.923 -26.907   0.057  1.00 10.00      A   
ATOM    545  CA  GLY    61      39.957 -27.344  -0.301  1.00 10.00      A   
ATOM    546  C   GLY    61      40.965 -26.219  -0.242  1.00 10.00      A   
ATOM    547  O   GLY    61      40.590 -25.044  -0.257  1.00 10.00      A   
ATOM    548  N   ASN    62      42.240 -26.577  -0.165  1.00 10.00      A   
ATOM    549  HN  ASN    62      42.468 -27.533  -0.150  1.00 10.00      A   
ATOM    550  CA  ASN    62      43.315 -25.597  -0.096  1.00 10.00      A   
ATOM    551  CB  ASN    62      44.646 -26.279   0.224  1.00 10.00      A   
ATOM    552  CG  ASN    62      44.940 -26.318   1.709  1.00 10.00      A   
ATOM    553  OD1 ASN    62      44.712 -25.343   2.428  1.00 10.00      A   
ATOM    554  ND2 ASN    62      45.430 -27.449   2.185  1.00 10.00      A   
ATOM    555 HD21 ASN    62      45.575 -28.193   1.558  1.00 10.00      A   
ATOM    556 HD22 ASN    62      45.631 -27.502   3.143  1.00 10.00      A   
ATOM    557  C   ASN    62      43.431 -24.810  -1.391  1.00 10.00      A   
ATOM    558  O   ASN    62      43.484 -23.580  -1.377  1.00 10.00      A   
ATOM    559  N   GLY    63      43.455 -25.524  -2.510  1.00 10.00      A   
ATOM    560  HN  GLY    63      43.392 -26.503  -2.457  1.00 10.00      A   
ATOM    561  CA  GLY    63      43.567 -24.880  -3.804  1.00 10.00      A   
ATOM    562  C   GLY    63      42.218 -24.577  -4.419  1.00 10.00      A   
ATOM    563  O   GLY    63      42.037 -24.705  -5.631  1.00 10.00      A   
ATOM    564  N   TYR    64      41.272 -24.174  -3.582  1.00 10.00      A   
ATOM    565  HN  TYR    64      41.484 -24.083  -2.631  1.00 10.00      A   
ATOM    566  CA  TYR    64      39.931 -23.848  -4.036  1.00 10.00      A   
ATOM    567  CB  TYR    64      38.944 -24.954  -3.651  1.00 10.00      A   
ATOM    568  CG  TYR    64      39.041 -26.190  -4.519  1.00 10.00      A   
ATOM    569  CD1 TYR    64      39.505 -27.390  -4.002  1.00 10.00      A   
ATOM    570  CD2 TYR    64      38.671 -26.153  -5.859  1.00 10.00      A   
ATOM    571  CE1 TYR    64      39.597 -28.520  -4.793  1.00 10.00      A   
ATOM    572  CE2 TYR    64      38.759 -27.278  -6.657  1.00 10.00      A   
ATOM    573  CZ  TYR    64      39.223 -28.459  -6.118  1.00 10.00      A   
ATOM    574  OH  TYR    64      39.309 -29.584  -6.905  1.00 10.00      A   
ATOM    575  HH  TYR    64      38.673 -30.237  -6.594  1.00 10.00      A   
ATOM    576  C   TYR    64      39.474 -22.515  -3.462  1.00 10.00      A   
ATOM    577  O   TYR    64      40.170 -21.911  -2.641  1.00 10.00      A   
ATOM    578  N   PHE    65      38.303 -22.067  -3.892  1.00 10.00      A   
ATOM    579  HN  PHE    65      37.789 -22.612  -4.529  1.00 10.00      A   
ATOM    580  CA  PHE    65      37.750 -20.802  -3.433  1.00 10.00      A   
ATOM    581  CB  PHE    65      36.929 -20.143  -4.547  1.00 10.00      A   
ATOM    582  CG  PHE    65      37.730 -19.752  -5.758  1.00 10.00      A   
ATOM    583  CD1 PHE    65      37.901 -20.637  -6.811  1.00 10.00      A   
ATOM    584  CD2 PHE    65      38.308 -18.497  -5.845  1.00 10.00      A   
ATOM    585  CE1 PHE    65      38.634 -20.278  -7.926  1.00 10.00      A   
ATOM    586  CE2 PHE    65      39.043 -18.130  -6.957  1.00 10.00      A   
ATOM    587  CZ  PHE    65      39.206 -19.022  -7.999  1.00 10.00      A   
ATOM    588  C   PHE    65      36.880 -21.003  -2.198  1.00 10.00      A   
ATOM    589  O   PHE    65      36.056 -21.917  -2.149  1.00 10.00      A   
ATOM    590  N   HIS    66      37.062 -20.146  -1.203  1.00 10.00      A   
ATOM    591  HN  HIS    66      37.725 -19.427  -1.303  1.00 10.00      A   
ATOM    592  CA  HIS    66      36.288 -20.234   0.024  1.00 10.00      A   
ATOM    593  CB  HIS    66      37.118 -19.758   1.221  1.00 10.00      A   
ATOM    594  CG  HIS    66      36.568 -20.169   2.556  1.00 10.00      A   
ATOM    595  ND1 HIS    66      35.569 -19.476   3.213  1.00 10.00      A   
ATOM    596  HD1 HIS    66      35.098 -18.678   2.873  1.00 10.00      A   
ATOM    597  CD2 HIS    66      36.894 -21.206   3.363  1.00 10.00      A   
ATOM    598  CE1 HIS    66      35.309 -20.069   4.365  1.00 10.00      A   
ATOM    599  NE2 HIS    66      36.099 -21.119   4.477  1.00 10.00      A   
ATOM    600  HE2 HIS    66      36.115 -21.740   5.239  1.00 10.00      A   
ATOM    601  C   HIS    66      35.018 -19.399  -0.097  1.00 10.00      A   
ATOM    602  O   HIS    66      35.052 -18.275  -0.599  1.00 10.00      A   
ATOM    603  N   GLY    67      33.903 -19.959   0.352  1.00 10.00      A   
ATOM    604  HN  GLY    67      33.937 -20.864   0.726  1.00 10.00      A   
ATOM    605  CA  GLY    67      32.641 -19.250   0.290  1.00 10.00      A   
ATOM    606  C   GLY    67      32.343 -18.503   1.576  1.00 10.00      A   
ATOM    607  O   GLY    67      33.249 -18.225   2.365  1.00 10.00      A   
ATOM    608  N   ARG    68      31.075 -18.189   1.790  1.00 10.00      A   
ATOM    609  HN  ARG    68      30.401 -18.456   1.130  1.00 10.00      A   
ATOM    610  CA  ARG    68      30.649 -17.473   2.984  1.00 10.00      A   
ATOM    611  CB  ARG    68      29.402 -16.635   2.690  1.00 10.00      A   
ATOM    612  CG  ARG    68      29.579 -15.608   1.584  1.00 10.00      A   
ATOM    613  CD  ARG    68      28.522 -14.518   1.672  1.00 10.00      A   
ATOM    614  NE  ARG    68      28.674 -13.711   2.884  1.00 10.00      A   
ATOM    615  HE  ARG    68      29.308 -14.041   3.566  1.00 10.00      A   
ATOM    616  CZ  ARG    68      28.030 -12.566   3.109  1.00 10.00      A   
ATOM    617  NH1 ARG    68      27.186 -12.079   2.205  1.00 10.00      A   
ATOM    618 HH11 ARG    68      27.015 -12.593   1.310  1.00 10.00      A   
ATOM    619 HH12 ARG    68      26.688 -11.180   2.383  1.00 10.00      A   
ATOM    620  NH2 ARG    68      28.231 -11.908   4.244  1.00 10.00      A   
ATOM    621 HH21 ARG    68      28.892 -12.287   4.965  1.00 10.00      A   
ATOM    622 HH22 ARG    68      27.733 -11.007   4.426  1.00 10.00      A   
ATOM    623  C   ARG    68      30.344 -18.453   4.108  1.00 10.00      A   
ATOM    624  O   ARG    68      29.824 -19.542   3.858  1.00 10.00      A   
ATOM    625  N   PRO    69      30.680 -18.086   5.352  1.00 10.00      A   
ATOM    626  CA  PRO    69      30.429 -18.934   6.522  1.00 10.00      A   
ATOM    627  CB  PRO    69      31.115 -18.180   7.666  1.00 10.00      A   
ATOM    628  CG  PRO    69      31.182 -16.763   7.209  1.00 10.00      A   
ATOM    629  CD  PRO    69      31.335 -16.815   5.717  1.00 10.00      A   
ATOM    630  C   PRO    69      28.934 -19.066   6.799  1.00 10.00      A   
ATOM    631  O   PRO    69      28.214 -18.067   6.834  1.00 10.00      A   
ATOM    632  N   SER    70      28.468 -20.293   6.983  1.00 10.00      A   
ATOM    633  HN  SER    70      29.085 -21.053   6.939  1.00 10.00      A   
ATOM    634  CA  SER    70      27.056 -20.538   7.240  1.00 10.00      A   
ATOM    635  CB  SER    70      26.631 -21.836   6.561  1.00 10.00      A   
ATOM    636  OG  SER    70      27.711 -22.387   5.830  1.00 10.00      A   
ATOM    637  HG  SER    70      27.813 -21.897   5.006  1.00 10.00      A   
ATOM    638  C   SER    70      26.753 -20.609   8.733  1.00 10.00      A   
ATOM    639  O   SER    70      25.789 -20.003   9.204  1.00 10.00      A   
ATOM    640  N   ALA    71      27.586 -21.351   9.466  1.00 10.00      A   
ATOM    641  HN  ALA    71      28.343 -21.786   9.023  1.00 10.00      A   
ATOM    642  CA  ALA    71      27.416 -21.528  10.909  1.00 10.00      A   
ATOM    643  CB  ALA    71      27.646 -20.221  11.651  1.00 10.00      A   
ATOM    644  C   ALA    71      26.043 -22.115  11.235  1.00 10.00      A   
ATOM    645  O   ALA    71      25.360 -21.665  12.158  1.00 10.00      A   
ATOM    646  N   THR    72      25.647 -23.120  10.464  1.00 10.00      A   
ATOM    647  HN  THR    72      26.231 -23.424   9.740  1.00 10.00      A   
ATOM    648  CA  THR    72      24.364 -23.780  10.645  1.00 10.00      A   
ATOM    649  CB  THR    72      24.052 -24.680   9.437  1.00 10.00      A   
ATOM    650  OG1 THR    72      25.192 -24.704   8.562  1.00 10.00      A   
ATOM    651  HG1 THR    72      25.625 -25.568   8.628  1.00 10.00      A   
ATOM    652  CG2 THR    72      22.847 -24.150   8.674  1.00 10.00      A   
ATOM    653  C   THR    72      24.347 -24.617  11.926  1.00 10.00      A   
ATOM    654  O   THR    72      25.399 -24.924  12.489  1.00 10.00      A   
ATOM    655  N   ALA    73      23.144 -24.981  12.376  1.00 10.00      A   
ATOM    656  HN  ALA    73      22.348 -24.685  11.889  1.00 10.00      A   
ATOM    657  CA  ALA    73      22.965 -25.776  13.591  1.00 10.00      A   
ATOM    658  CB  ALA    73      21.498 -26.115  13.782  1.00 10.00      A   
ATOM    659  C   ALA    73      23.807 -27.050  13.582  1.00 10.00      A   
ATOM    660  O   ALA    73      24.424 -27.405  14.585  1.00 10.00      A   
ATOM    661  N   GLU    74      23.815 -27.739  12.453  1.00 10.00      A   
ATOM    662  HN  GLU    74      23.285 -27.419  11.696  1.00 10.00      A   
ATOM    663  CA  GLU    74      24.591 -28.965  12.317  1.00 10.00      A   
ATOM    664  CB  GLU    74      23.878 -29.947  11.381  1.00 10.00      A   
ATOM    665  CG  GLU    74      22.747 -30.721  12.032  1.00 10.00      A   
ATOM    666  CD  GLU    74      23.246 -31.797  12.974  1.00 10.00      A   
ATOM    667  OE1 GLU    74      23.950 -32.721  12.509  1.00 10.00      A   
ATOM    668  OE2 GLU    74      22.936 -31.727  14.181  1.00 10.00      A   
ATOM    669  C   GLU    74      26.000 -28.662  11.804  1.00 10.00      A   
ATOM    670  O   GLU    74      26.831 -28.103  12.523  1.00 10.00      A   
ATOM    671  N   MET    75      26.260 -29.027  10.559  1.00 10.00      A   
ATOM    672  HN  MET    75      25.557 -29.467  10.036  1.00 10.00      A   
ATOM    673  CA  MET    75      27.556 -28.791   9.941  1.00 10.00      A   
ATOM    674  CB  MET    75      27.965 -30.012   9.109  1.00 10.00      A   
ATOM    675  CG  MET    75      28.137 -31.292   9.910  1.00 10.00      A   
ATOM    676  SD  MET    75      28.712 -32.670   8.898  1.00 10.00      A   
ATOM    677  CE  MET    75      30.372 -32.120   8.503  1.00 10.00      A   
ATOM    678  C   MET    75      27.467 -27.564   9.041  1.00 10.00      A   
ATOM    679  O   MET    75      26.365 -27.114   8.726  1.00 10.00      A   
ATOM    680  N   PRO    76      28.609 -26.980   8.637  1.00 10.00      A   
ATOM    681  CA  PRO    76      28.610 -25.818   7.746  1.00 10.00      A   
ATOM    682  CB  PRO    76      30.096 -25.484   7.575  1.00 10.00      A   
ATOM    683  CG  PRO    76      30.824 -26.724   7.971  1.00 10.00      A   
ATOM    684  CD  PRO    76      29.973 -27.390   9.013  1.00 10.00      A   
ATOM    685  C   PRO    76      27.993 -26.188   6.401  1.00 10.00      A   
ATOM    686  O   PRO    76      28.173 -27.311   5.925  1.00 10.00      A   
ATOM    687  N   TYR    77      27.267 -25.249   5.801  1.00 10.00      A   
ATOM    688  HN  TYR    77      27.183 -24.367   6.225  1.00 10.00      A   
ATOM    689  CA  TYR    77      26.606 -25.478   4.516  1.00 10.00      A   
ATOM    690  CB  TYR    77      27.627 -25.711   3.395  1.00 10.00      A   
ATOM    691  CG  TYR    77      28.645 -24.603   3.251  1.00 10.00      A   
ATOM    692  CD1 TYR    77      29.840 -24.637   3.957  1.00 10.00      A   
ATOM    693  CD2 TYR    77      28.413 -23.526   2.412  1.00 10.00      A   
ATOM    694  CE1 TYR    77      30.771 -23.626   3.835  1.00 10.00      A   
ATOM    695  CE2 TYR    77      29.338 -22.511   2.281  1.00 10.00      A   
ATOM    696  CZ  TYR    77      30.516 -22.566   2.994  1.00 10.00      A   
ATOM    697  OH  TYR    77      31.435 -21.550   2.876  1.00 10.00      A   
ATOM    698  HH  TYR    77      30.991 -20.703   3.034  1.00 10.00      A   
ATOM    699  C   TYR    77      25.623 -26.646   4.614  1.00 10.00      A   
ATOM    700  O   TYR    77      25.648 -27.568   3.800  1.00 10.00      A   
ATOM    701  N   ASN    78      24.770 -26.593   5.631  1.00 10.00      A   
ATOM    702  HN  ASN    78      24.810 -25.827   6.239  1.00 10.00      A   
ATOM    703  CA  ASN    78      23.773 -27.635   5.866  1.00 10.00      A   
ATOM    704  CB  ASN    78      23.736 -28.009   7.357  1.00 10.00      A   
ATOM    705  CG  ASN    78      22.545 -28.869   7.746  1.00 10.00      A   
ATOM    706  OD1 ASN    78      21.507 -28.355   8.158  1.00 10.00      A   
ATOM    707  ND2 ASN    78      22.688 -30.181   7.636  1.00 10.00      A   
ATOM    708 HD21 ASN    78      23.540 -30.532   7.298  1.00 10.00      A   
ATOM    709 HD22 ASN    78      21.933 -30.754   7.899  1.00 10.00      A   
ATOM    710  C   ASN    78      22.393 -27.189   5.381  1.00 10.00      A   
ATOM    711  O   ASN    78      21.782 -26.286   5.959  1.00 10.00      A   
ATOM    712  N   PRO    79      21.883 -27.833   4.317  1.00 10.00      A   
ATOM    713  CA  PRO    79      20.580 -27.502   3.723  1.00 10.00      A   
ATOM    714  CB  PRO    79      20.652 -28.173   2.351  1.00 10.00      A   
ATOM    715  CG  PRO    79      21.545 -29.346   2.559  1.00 10.00      A   
ATOM    716  CD  PRO    79      22.551 -28.935   3.599  1.00 10.00      A   
ATOM    717  C   PRO    79      19.391 -28.040   4.518  1.00 10.00      A   
ATOM    718  O   PRO    79      18.247 -27.926   4.085  1.00 10.00      A   
ATOM    719  N   GLN    80      19.661 -28.627   5.674  1.00 10.00      A   
ATOM    720  HN  GLN    80      20.591 -28.701   5.970  1.00 10.00      A   
ATOM    721  CA  GLN    80      18.596 -29.162   6.510  1.00 10.00      A   
ATOM    722  CB  GLN    80      19.079 -30.362   7.329  1.00 10.00      A   
ATOM    723  CG  GLN    80      19.673 -31.493   6.500  1.00 10.00      A   
ATOM    724  CD  GLN    80      18.748 -31.987   5.402  1.00 10.00      A   
ATOM    725  OE1 GLN    80      17.527 -31.931   5.521  1.00 10.00      A   
ATOM    726  NE2 GLN    80      19.330 -32.483   4.324  1.00 10.00      A   
ATOM    727 HE21 GLN    80      20.313 -32.505   4.296  1.00 10.00      A   
ATOM    728 HE22 GLN    80      18.758 -32.802   3.597  1.00 10.00      A   
ATOM    729  C   GLN    80      18.048 -28.073   7.426  1.00 10.00      A   
ATOM    730  O   GLN    80      16.854 -27.782   7.412  1.00 10.00      A   
ATOM    731  N   ALA    81      18.936 -27.458   8.199  1.00 10.00      A   
ATOM    732  HN  ALA    81      19.878 -27.738   8.158  1.00 10.00      A   
ATOM    733  CA  ALA    81      18.551 -26.392   9.114  1.00 10.00      A   
ATOM    734  CB  ALA    81      19.682 -26.097  10.089  1.00 10.00      A   
ATOM    735  C   ALA    81      18.176 -25.134   8.338  1.00 10.00      A   
ATOM    736  O   ALA    81      17.181 -24.475   8.645  1.00 10.00      A   
ATOM    737  N   SER    82      18.986 -24.816   7.329  1.00 10.00      A   
ATOM    738  HN  SER    82      19.758 -25.393   7.144  1.00 10.00      A   
ATOM    739  CA  SER    82      18.762 -23.645   6.479  1.00 10.00      A   
ATOM    740  CB  SER    82      17.515 -23.847   5.610  1.00 10.00      A   
ATOM    741  OG  SER    82      17.487 -25.160   5.070  1.00 10.00      A   
ATOM    742  HG  SER    82      17.526 -25.799   5.790  1.00 10.00      A   
ATOM    743  C   SER    82      18.661 -22.347   7.287  1.00 10.00      A   
ATOM    744  O   SER    82      17.977 -21.405   6.885  1.00 10.00      A   
ATOM    745  N   GLY    83      19.351 -22.294   8.415  1.00 10.00      A   
ATOM    746  HN  GLY    83      19.893 -23.060   8.687  1.00 10.00      A   
ATOM    747  CA  GLY    83      19.312 -21.110   9.245  1.00 10.00      A   
ATOM    748  C   GLY    83      20.683 -20.737   9.755  1.00 10.00      A   
ATOM    749  O   GLY    83      21.386 -21.577  10.315  1.00 10.00      A   
ATOM    750  N   GLY    84      21.064 -19.486   9.551  1.00 10.00      A   
ATOM    751  HN  GLY    84      20.455 -18.866   9.090  1.00 10.00      A   
ATOM    752  CA  GLY    84      22.363 -19.023  10.001  1.00 10.00      A   
ATOM    753  C   GLY    84      22.297 -18.338  11.349  1.00 10.00      A   
ATOM    754  O   GLY    84      21.241 -18.307  11.986  1.00 10.00      A   
ATOM    755  N   SER    85      23.424 -17.790  11.779  1.00 10.00      A   
ATOM    756  HN  SER    85      24.232 -17.868  11.227  1.00 10.00      A   
ATOM    757  CA  SER    85      23.514 -17.095  13.055  1.00 10.00      A   
ATOM    758  CB  SER    85      24.976 -16.743  13.338  1.00 10.00      A   
ATOM    759  OG  SER    85      25.846 -17.625  12.645  1.00 10.00      A   
ATOM    760  HG  SER    85      26.116 -18.338  13.236  1.00 10.00      A   
ATOM    761  C   SER    85      22.655 -15.826  13.068  1.00 10.00      A   
ATOM    762  O   SER    85      22.792 -14.958  12.204  1.00 10.00      A   
ATOM    763  N   ASN    86      21.772 -15.727  14.054  1.00 10.00      A   
ATOM    764  HN  ASN    86      21.700 -16.456  14.706  1.00 10.00      A   
ATOM    765  CA  ASN    86      20.893 -14.567  14.195  1.00 10.00      A   
ATOM    766  CB  ASN    86      19.445 -15.017  14.456  1.00 10.00      A   
ATOM    767  CG  ASN    86      19.229 -15.576  15.854  1.00 10.00      A   
ATOM    768  OD1 ASN    86      20.134 -16.159  16.456  1.00 10.00      A   
ATOM    769  ND2 ASN    86      18.029 -15.394  16.384  1.00 10.00      A   
ATOM    770 HD21 ASN    86      17.353 -14.917  15.852  1.00 10.00      A   
ATOM    771 HD22 ASN    86      17.863 -15.740  17.285  1.00 10.00      A   
ATOM    772  C   ASN    86      21.380 -13.661  15.327  1.00 10.00      A   
ATOM    773  O   ASN    86      20.600 -12.944  15.957  1.00 10.00      A   
ATOM    774  N   LEU    87      22.685 -13.689  15.570  1.00 10.00      A   
ATOM    775  HN  LEU    87      23.258 -14.251  15.011  1.00 10.00      A   
ATOM    776  CA  LEU    87      23.288 -12.888  16.630  1.00 10.00      A   
ATOM    777  CB  LEU    87      24.724 -13.347  16.893  1.00 10.00      A   
ATOM    778  CG  LEU    87      24.914 -14.836  17.191  1.00 10.00      A   
ATOM    779  CD1 LEU    87      26.386 -15.157  17.392  1.00 10.00      A   
ATOM    780  CD2 LEU    87      24.100 -15.251  18.407  1.00 10.00      A   
ATOM    781  C   LEU    87      23.270 -11.400  16.291  1.00 10.00      A   
ATOM    782  O   LEU    87      23.234 -11.020  15.117  1.00 10.00      A   
ATOM    783  N   ALA    88      23.286 -10.571  17.327  1.00 10.00      A   
ATOM    784  HN  ALA    88      23.307 -10.942  18.235  1.00 10.00      A   
ATOM    785  CA  ALA    88      23.275  -9.124  17.158  1.00 10.00      A   
ATOM    786  CB  ALA    88      22.384  -8.474  18.205  1.00 10.00      A   
ATOM    787  C   ALA    88      24.691  -8.562  17.232  1.00 10.00      A   
ATOM    788  O   ALA    88      25.621  -9.257  17.640  1.00 10.00      A   
ATOM    789  N   VAL    89      24.846  -7.299  16.853  1.00 10.00      A   
ATOM    790  HN  VAL    89      24.058  -6.787  16.563  1.00 10.00      A   
ATOM    791  CA  VAL    89      26.152  -6.644  16.861  1.00 10.00      A   
ATOM    792  CB  VAL    89      26.119  -5.321  16.064  1.00 10.00      A   
ATOM    793  CG1 VAL    89      27.509  -4.713  15.951  1.00 10.00      A   
ATOM    794  CG2 VAL    89      25.520  -5.544  14.682  1.00 10.00      A   
ATOM    795  C   VAL    89      26.632  -6.373  18.289  1.00 10.00      A   
ATOM    796  O   VAL    89      27.833  -6.356  18.561  1.00 10.00      A   
ATOM    797  N   SER    90      25.687  -6.183  19.204  1.00 10.00      A   
ATOM    798  HN  SER    90      24.745  -6.213  18.931  1.00 10.00      A   
ATOM    799  CA  SER    90      26.011  -5.912  20.603  1.00 10.00      A   
ATOM    800  CB  SER    90      24.853  -5.166  21.268  1.00 10.00      A   
ATOM    801  OG  SER    90      23.709  -5.169  20.430  1.00 10.00      A   
ATOM    802  HG  SER    90      23.156  -5.931  20.649  1.00 10.00      A   
ATOM    803  C   SER    90      26.326  -7.193  21.380  1.00 10.00      A   
ATOM    804  O   SER    90      26.247  -7.223  22.610  1.00 10.00      A   
ATOM    805  N   ASN    91      26.690  -8.243  20.663  1.00 10.00      A   
ATOM    806  HN  ASN    91      26.757  -8.155  19.690  1.00 10.00      A   
ATOM    807  CA  ASN    91      27.016  -9.521  21.282  1.00 10.00      A   
ATOM    808  CB  ASN    91      26.262 -10.659  20.584  1.00 10.00      A   
ATOM    809  CG  ASN    91      26.595 -12.032  21.141  1.00 10.00      A   
ATOM    810  OD1 ASN    91      26.958 -12.175  22.307  1.00 10.00      A   
ATOM    811  ND2 ASN    91      26.472 -13.053  20.307  1.00 10.00      A   
ATOM    812 HD21 ASN    91      26.180 -12.872  19.390  1.00 10.00      A   
ATOM    813 HD22 ASN    91      26.672 -13.956  20.644  1.00 10.00      A   
ATOM    814  C   ASN    91      28.520  -9.769  21.238  1.00 10.00      A   
ATOM    815  O   ASN    91      29.108  -9.855  20.159  1.00 10.00      A   
ATOM    816  N   PRO    92      29.161  -9.882  22.413  1.00 10.00      A   
ATOM    817  CA  PRO    92      30.605 -10.122  22.517  1.00 10.00      A   
ATOM    818  CB  PRO    92      30.853 -10.222  24.028  1.00 10.00      A   
ATOM    819  CG  PRO    92      29.510 -10.474  24.624  1.00 10.00      A   
ATOM    820  CD  PRO    92      28.529  -9.773  23.737  1.00 10.00      A   
ATOM    821  C   PRO    92      31.019 -11.419  21.827  1.00 10.00      A   
ATOM    822  O   PRO    92      32.128 -11.529  21.309  1.00 10.00      A   
ATOM    823  N   GLU    93      30.111 -12.390  21.804  1.00 10.00      A   
ATOM    824  HN  GLU    93      29.235 -12.234  22.220  1.00 10.00      A   
ATOM    825  CA  GLU    93      30.383 -13.676  21.174  1.00 10.00      A   
ATOM    826  CB  GLU    93      29.272 -14.677  21.489  1.00 10.00      A   
ATOM    827  CG  GLU    93      29.001 -14.860  22.973  1.00 10.00      A   
ATOM    828  CD  GLU    93      30.210 -15.354  23.741  1.00 10.00      A   
ATOM    829  OE1 GLU    93      30.467 -16.576  23.740  1.00 10.00      A   
ATOM    830  OE2 GLU    93      30.904 -14.525  24.362  1.00 10.00      A   
ATOM    831  C   GLU    93      30.537 -13.515  19.666  1.00 10.00      A   
ATOM    832  O   GLU    93      31.222 -14.305  19.013  1.00 10.00      A   
ATOM    833  N   LEU    94      29.906 -12.479  19.117  1.00 10.00      A   
ATOM    834  HN  LEU    94      29.384 -11.873  19.689  1.00 10.00      A   
ATOM    835  CA  LEU    94      29.986 -12.212  17.689  1.00 10.00      A   
ATOM    836  CB  LEU    94      28.915 -11.208  17.258  1.00 10.00      A   
ATOM    837  CG  LEU    94      28.798 -10.954  15.752  1.00 10.00      A   
ATOM    838  CD1 LEU    94      28.117 -12.125  15.061  1.00 10.00      A   
ATOM    839  CD2 LEU    94      28.058  -9.655  15.478  1.00 10.00      A   
ATOM    840  C   LEU    94      31.370 -11.683  17.342  1.00 10.00      A   
ATOM    841  O   LEU    94      31.948 -12.046  16.317  1.00 10.00      A   
ATOM    842  N   ASP    95      31.901 -10.834  18.219  1.00 10.00      A   
ATOM    843  HN  ASP    95      31.387 -10.589  19.017  1.00 10.00      A   
ATOM    844  CA  ASP    95      33.229 -10.259  18.026  1.00 10.00      A   
ATOM    845  CB  ASP    95      33.555  -9.242  19.125  1.00 10.00      A   
ATOM    846  CG  ASP    95      34.834  -8.472  18.849  1.00 10.00      A   
ATOM    847  OD1 ASP    95      35.885  -8.819  19.427  1.00 10.00      A   
ATOM    848  OD2 ASP    95      34.795  -7.510  18.055  1.00 10.00      A   
ATOM    849  C   ASP    95      34.266 -11.372  18.011  1.00 10.00      A   
ATOM    850  O   ASP    95      35.229 -11.330  17.247  1.00 10.00      A   
ATOM    851  N   LYS    96      34.042 -12.380  18.855  1.00 10.00      A   
ATOM    852  HN  LYS    96      33.260 -12.335  19.447  1.00 10.00      A   
ATOM    853  CA  LYS    96      34.930 -13.536  18.936  1.00 10.00      A   
ATOM    854  CB  LYS    96      34.447 -14.504  20.013  1.00 10.00      A   
ATOM    855  CG  LYS    96      34.502 -13.958  21.427  1.00 10.00      A   
ATOM    856  CD  LYS    96      33.815 -14.906  22.391  1.00 10.00      A   
ATOM    857  CE  LYS    96      34.127 -14.551  23.831  1.00 10.00      A   
ATOM    858  NZ  LYS    96      33.408 -15.437  24.778  1.00 10.00      A   
ATOM    859  HZ1 LYS    96      33.652 -16.431  24.596  1.00 10.00      A   
ATOM    860  HZ2 LYS    96      32.375 -15.318  24.667  1.00 10.00      A   
ATOM    861  HZ3 LYS    96      33.669 -15.202  25.756  1.00 10.00      A   
ATOM    862  C   LYS    96      34.958 -14.261  17.599  1.00 10.00      A   
ATOM    863  O   LYS    96      36.020 -14.647  17.108  1.00 10.00      A   
ATOM    864  N   LEU    97      33.773 -14.428  17.013  1.00 10.00      A   
ATOM    865  HN  LEU    97      32.972 -14.087  17.463  1.00 10.00      A   
ATOM    866  CA  LEU    97      33.632 -15.091  15.725  1.00 10.00      A   
ATOM    867  CB  LEU    97      32.154 -15.186  15.330  1.00 10.00      A   
ATOM    868  CG  LEU    97      31.295 -16.150  16.148  1.00 10.00      A   
ATOM    869  CD1 LEU    97      29.818 -15.891  15.905  1.00 10.00      A   
ATOM    870  CD2 LEU    97      31.651 -17.590  15.815  1.00 10.00      A   
ATOM    871  C   LEU    97      34.395 -14.324  14.658  1.00 10.00      A   
ATOM    872  O   LEU    97      35.103 -14.913  13.840  1.00 10.00      A   
ATOM    873  N   ILE    98      34.246 -13.004  14.682  1.00 10.00      A   
ATOM    874  HN  ILE    98      33.660 -12.601  15.361  1.00 10.00      A   
ATOM    875  CA  ILE    98      34.925 -12.138  13.729  1.00 10.00      A   
ATOM    876  CB  ILE    98      34.493 -10.661  13.890  1.00 10.00      A   
ATOM    877  CG1 ILE    98      33.014 -10.511  13.525  1.00 10.00      A   
ATOM    878  CG2 ILE    98      35.354  -9.742  13.029  1.00 10.00      A   
ATOM    879  CD1 ILE    98      32.460  -9.126  13.774  1.00 10.00      A   
ATOM    880  C   ILE    98      36.439 -12.265  13.881  1.00 10.00      A   
ATOM    881  O   ILE    98      37.150 -12.466  12.898  1.00 10.00      A   
ATOM    882  N   ALA    99      36.916 -12.178  15.121  1.00 10.00      A   
ATOM    883  HN  ALA    99      36.288 -12.035  15.865  1.00 10.00      A   
ATOM    884  CA  ALA    99      38.342 -12.283  15.410  1.00 10.00      A   
ATOM    885  CB  ALA    99      38.593 -12.107  16.899  1.00 10.00      A   
ATOM    886  C   ALA    99      38.901 -13.618  14.928  1.00 10.00      A   
ATOM    887  O   ALA    99      39.936 -13.664  14.260  1.00 10.00      A   
ATOM    888  N   ALA   100      38.201 -14.700  15.258  1.00 10.00      A   
ATOM    889  HN  ALA   100      37.379 -14.595  15.789  1.00 10.00      A   
ATOM    890  CA  ALA   100      38.620 -16.037  14.858  1.00 10.00      A   
ATOM    891  CB  ALA   100      37.699 -17.085  15.467  1.00 10.00      A   
ATOM    892  C   ALA   100      38.638 -16.164  13.337  1.00 10.00      A   
ATOM    893  O   ALA   100      39.554 -16.758  12.763  1.00 10.00      A   
ATOM    894  N   ARG   101      37.623 -15.598  12.693  1.00 10.00      A   
ATOM    895  HN  ARG   101      36.924 -15.141  13.213  1.00 10.00      A   
ATOM    896  CA  ARG   101      37.515 -15.638  11.240  1.00 10.00      A   
ATOM    897  CB  ARG   101      36.177 -15.043  10.786  1.00 10.00      A   
ATOM    898  CG  ARG   101      35.699 -15.538   9.429  1.00 10.00      A   
ATOM    899  CD  ARG   101      34.582 -16.559   9.574  1.00 10.00      A   
ATOM    900  NE  ARG   101      33.333 -15.952  10.048  1.00 10.00      A   
ATOM    901  HE  ARG   101      33.169 -15.008   9.799  1.00 10.00      A   
ATOM    902  CZ  ARG   101      32.416 -16.594  10.776  1.00 10.00      A   
ATOM    903  NH1 ARG   101      32.605 -17.863  11.113  1.00 10.00      A   
ATOM    904 HH11 ARG   101      31.890 -18.369  11.681  1.00 10.00      A   
ATOM    905 HH12 ARG   101      33.471 -18.362  10.815  1.00 10.00      A   
ATOM    906  NH2 ARG   101      31.305 -15.965  11.159  1.00 10.00      A   
ATOM    907 HH21 ARG   101      30.585 -16.467  11.729  1.00 10.00      A   
ATOM    908 HH22 ARG   101      31.147 -14.967  10.893  1.00 10.00      A   
ATOM    909  C   ARG   101      38.671 -14.870  10.600  1.00 10.00      A   
ATOM    910  O   ARG   101      39.329 -15.367   9.688  1.00 10.00      A   
ATOM    911  N   VAL   102      38.920 -13.662  11.103  1.00 10.00      A   
ATOM    912  HN  VAL   102      38.365 -13.333  11.849  1.00 10.00      A   
ATOM    913  CA  VAL   102      39.990 -12.813  10.588  1.00 10.00      A   
ATOM    914  CB  VAL   102      40.002 -11.424  11.265  1.00 10.00      A   
ATOM    915  CG1 VAL   102      41.243 -10.633  10.872  1.00 10.00      A   
ATOM    916  CG2 VAL   102      38.749 -10.646  10.900  1.00 10.00      A   
ATOM    917  C   VAL   102      41.351 -13.482  10.753  1.00 10.00      A   
ATOM    918  O   VAL   102      42.148 -13.520   9.816  1.00 10.00      A   
ATOM    919  N   ALA   103      41.604 -14.027  11.938  1.00 10.00      A   
ATOM    920  HN  ALA   103      40.925 -13.970  12.650  1.00 10.00      A   
ATOM    921  CA  ALA   103      42.871 -14.699  12.215  1.00 10.00      A   
ATOM    922  CB  ALA   103      42.920 -15.178  13.657  1.00 10.00      A   
ATOM    923  C   ALA   103      43.091 -15.866  11.255  1.00 10.00      A   
ATOM    924  O   ALA   103      44.185 -16.043  10.714  1.00 10.00      A   
ATOM    925  N   ALA   104      42.038 -16.647  11.036  1.00 10.00      A   
ATOM    926  HN  ALA   104      41.192 -16.450  11.495  1.00 10.00      A   
ATOM    927  CA  ALA   104      42.111 -17.794  10.136  1.00 10.00      A   
ATOM    928  CB  ALA   104      40.851 -18.643  10.248  1.00 10.00      A   
ATOM    929  C   ALA   104      42.327 -17.342   8.696  1.00 10.00      A   
ATOM    930  O   ALA   104      43.163 -17.893   7.980  1.00 10.00      A   
ATOM    931  N   LEU   105      41.576 -16.326   8.283  1.00 10.00      A   
ATOM    932  HN  LEU   105      40.931 -15.922   8.907  1.00 10.00      A   
ATOM    933  CA  LEU   105      41.684 -15.795   6.928  1.00 10.00      A   
ATOM    934  CB  LEU   105      40.591 -14.761   6.657  1.00 10.00      A   
ATOM    935  CG  LEU   105      39.163 -15.302   6.545  1.00 10.00      A   
ATOM    936  CD1 LEU   105      38.162 -14.161   6.447  1.00 10.00      A   
ATOM    937  CD2 LEU   105      39.038 -16.224   5.341  1.00 10.00      A   
ATOM    938  C   LEU   105      43.062 -15.191   6.677  1.00 10.00      A   
ATOM    939  O   LEU   105      43.623 -15.338   5.592  1.00 10.00      A   
ATOM    940  N   ARG   106      43.602 -14.518   7.688  1.00 10.00      A   
ATOM    941  HN  ARG   106      43.097 -14.429   8.529  1.00 10.00      A   
ATOM    942  CA  ARG   106      44.920 -13.900   7.584  1.00 10.00      A   
ATOM    943  CB  ARG   106      45.218 -13.035   8.810  1.00 10.00      A   
ATOM    944  CG  ARG   106      44.664 -11.620   8.730  1.00 10.00      A   
ATOM    945  CD  ARG   106      45.203 -10.756   9.860  1.00 10.00      A   
ATOM    946  NE  ARG   106      46.666 -10.767   9.896  1.00 10.00      A   
ATOM    947  HE  ARG   106      47.139 -10.618   9.045  1.00 10.00      A   
ATOM    948  CZ  ARG   106      47.386 -10.964  10.999  1.00 10.00      A   
ATOM    949  NH1 ARG   106      46.786 -11.171  12.165  1.00 10.00      A   
ATOM    950 HH11 ARG   106      47.354 -11.328  13.024  1.00 10.00      A   
ATOM    951 HH12 ARG   106      45.743 -11.172  12.229  1.00 10.00      A   
ATOM    952  NH2 ARG   106      48.711 -10.977  10.930  1.00 10.00      A   
ATOM    953 HH21 ARG   106      49.280 -11.139  11.791  1.00 10.00      A   
ATOM    954 HH22 ARG   106      49.191 -10.827  10.014  1.00 10.00      A   
ATOM    955  C   ARG   106      46.002 -14.961   7.415  1.00 10.00      A   
ATOM    956  O   ARG   106      46.932 -14.791   6.633  1.00 10.00      A   
ATOM    957  N   ALA   107      45.861 -16.061   8.146  1.00 10.00      A   
ATOM    958  HN  ALA   107      45.097 -16.133   8.759  1.00 10.00      A   
ATOM    959  CA  ALA   107      46.819 -17.156   8.072  1.00 10.00      A   
ATOM    960  CB  ALA   107      46.591 -18.137   9.213  1.00 10.00      A   
ATOM    961  C   ALA   107      46.723 -17.869   6.728  1.00 10.00      A   
ATOM    962  O   ALA   107      47.707 -18.418   6.233  1.00 10.00      A   
ATOM    963  N   ALA   108      45.532 -17.855   6.140  1.00 10.00      A   
ATOM    964  HN  ALA   108      44.782 -17.409   6.590  1.00 10.00      A   
ATOM    965  CA  ALA   108      45.307 -18.497   4.851  1.00 10.00      A   
ATOM    966  CB  ALA   108      43.858 -18.941   4.722  1.00 10.00      A   
ATOM    967  C   ALA   108      45.691 -17.574   3.696  1.00 10.00      A   
ATOM    968  O   ALA   108      45.803 -18.011   2.552  1.00 10.00      A   
ATOM    969  N   ASN   109      45.893 -16.298   3.999  1.00 10.00      A   
ATOM    970  HN  ASN   109      45.803 -16.005   4.934  1.00 10.00      A   
ATOM    971  CA  ASN   109      46.263 -15.316   2.981  1.00 10.00      A   
ATOM    972  CB  ASN   109      45.086 -14.380   2.665  1.00 10.00      A   
ATOM    973  CG  ASN   109      43.996 -15.044   1.846  1.00 10.00      A   
ATOM    974  OD1 ASN   109      44.016 -15.011   0.614  1.00 10.00      A   
ATOM    975  ND2 ASN   109      43.029 -15.645   2.524  1.00 10.00      A   
ATOM    976 HD21 ASN   109      43.071 -15.628   3.508  1.00 10.00      A   
ATOM    977 HD22 ASN   109      42.313 -16.084   2.018  1.00 10.00      A   
ATOM    978  C   ASN   109      47.472 -14.500   3.431  1.00 10.00      A   
ATOM    979  O   ASN   109      47.348 -13.320   3.757  1.00 10.00      A   
ATOM    980  N   PRO   110      48.663 -15.119   3.456  1.00 10.00      A   
ATOM    981  CA  PRO   110      49.892 -14.447   3.883  1.00 10.00      A   
ATOM    982  CB  PRO   110      50.890 -15.601   4.091  1.00 10.00      A   
ATOM    983  CG  PRO   110      50.101 -16.860   3.921  1.00 10.00      A   
ATOM    984  CD  PRO   110      48.918 -16.509   3.067  1.00 10.00      A   
ATOM    985  C   PRO   110      50.419 -13.491   2.816  1.00 10.00      A   
ATOM    986  O   PRO   110      51.025 -12.464   3.129  1.00 10.00      A   
ATOM    987  N   ASP   111      50.174 -13.830   1.560  1.00 10.00      A   
ATOM    988  HN  ASP   111      49.667 -14.652   1.374  1.00 10.00      A   
ATOM    989  CA  ASP   111      50.633 -13.016   0.439  1.00 10.00      A   
ATOM    990  CB  ASP   111      51.008 -13.887  -0.767  1.00 10.00      A   
ATOM    991  CG  ASP   111      49.901 -14.828  -1.205  1.00 10.00      A   
ATOM    992  OD1 ASP   111      49.480 -15.678  -0.388  1.00 10.00      A   
ATOM    993  OD2 ASP   111      49.478 -14.746  -2.376  1.00 10.00      A   
ATOM    994  C   ASP   111      49.611 -11.960   0.048  1.00 10.00      A   
ATOM    995  O   ASP   111      49.793 -11.241  -0.930  1.00 10.00      A   
ATOM    996  N   ALA   112      48.539 -11.863   0.818  1.00 10.00      A   
ATOM    997  HN  ALA   112      48.446 -12.459   1.590  1.00 10.00      A   
ATOM    998  CA  ALA   112      47.502 -10.881   0.552  1.00 10.00      A   
ATOM    999  CB  ALA   112      46.129 -11.526   0.652  1.00 10.00      A   
ATOM   1000  C   ALA   112      47.628  -9.715   1.527  1.00 10.00      A   
ATOM   1001  O   ALA   112      48.649  -9.572   2.201  1.00 10.00      A   
ATOM   1002  N   SER   113      46.609  -8.874   1.593  1.00 10.00      A   
ATOM   1003  HN  SER   113      45.827  -9.020   1.024  1.00 10.00      A   
ATOM   1004  CA  SER   113      46.626  -7.736   2.499  1.00 10.00      A   
ATOM   1005  CB  SER   113      45.995  -6.515   1.826  1.00 10.00      A   
ATOM   1006  OG  SER   113      46.617  -6.246   0.577  1.00 10.00      A   
ATOM   1007  HG  SER   113      45.997  -5.767   0.011  1.00 10.00      A   
ATOM   1008  C   SER   113      45.898  -8.079   3.798  1.00 10.00      A   
ATOM   1009  O   SER   113      45.452  -9.211   3.982  1.00 10.00      A   
ATOM   1010  N   ALA   114      45.781  -7.113   4.698  1.00 10.00      A   
ATOM   1011  HN  ALA   114      46.157  -6.227   4.507  1.00 10.00      A   
ATOM   1012  CA  ALA   114      45.098  -7.337   5.967  1.00 10.00      A   
ATOM   1013  CB  ALA   114      45.743  -6.516   7.071  1.00 10.00      A   
ATOM   1014  C   ALA   114      43.617  -6.995   5.839  1.00 10.00      A   
ATOM   1015  O   ALA   114      42.853  -7.100   6.800  1.00 10.00      A   
ATOM   1016  N   SER   115      43.229  -6.585   4.645  1.00 10.00      A   
ATOM   1017  HN  SER   115      43.889  -6.516   3.926  1.00 10.00      A   
ATOM   1018  CA  SER   115      41.858  -6.219   4.359  1.00 10.00      A   
ATOM   1019  CB  SER   115      41.862  -5.195   3.235  1.00 10.00      A   
ATOM   1020  OG  SER   115      43.081  -5.268   2.507  1.00 10.00      A   
ATOM   1021  HG  SER   115      42.923  -5.008   1.595  1.00 10.00      A   
ATOM   1022  C   SER   115      41.035  -7.440   3.961  1.00 10.00      A   
ATOM   1023  O   SER   115      40.886  -7.744   2.779  1.00 10.00      A   
ATOM   1024  N   VAL   116      40.512  -8.140   4.954  1.00 10.00      A   
ATOM   1025  HN  VAL   116      40.663  -7.844   5.876  1.00 10.00      A   
ATOM   1026  CA  VAL   116      39.709  -9.329   4.709  1.00 10.00      A   
ATOM   1027  CB  VAL   116      39.650 -10.259   5.943  1.00 10.00      A   
ATOM   1028  CG1 VAL   116      40.933 -11.067   6.059  1.00 10.00      A   
ATOM   1029  CG2 VAL   116      39.411  -9.461   7.219  1.00 10.00      A   
ATOM   1030  C   VAL   116      38.297  -8.956   4.255  1.00 10.00      A   
ATOM   1031  O   VAL   116      37.661  -8.077   4.841  1.00 10.00      A   
ATOM   1032  N   PRO   117      37.805  -9.605   3.184  1.00 10.00      A   
ATOM   1033  CA  PRO   117      36.466  -9.352   2.637  1.00 10.00      A   
ATOM   1034  CB  PRO   117      36.330 -10.396   1.524  1.00 10.00      A   
ATOM   1035  CG  PRO   117      37.732 -10.714   1.141  1.00 10.00      A   
ATOM   1036  CD  PRO   117      38.523 -10.635   2.414  1.00 10.00      A   
ATOM   1037  C   PRO   117      35.375  -9.549   3.686  1.00 10.00      A   
ATOM   1038  O   PRO   117      35.343 -10.565   4.387  1.00 10.00      A   
ATOM   1039  N   VAL   118      34.478  -8.577   3.777  1.00 10.00      A   
ATOM   1040  HN  VAL   118      34.544  -7.815   3.165  1.00 10.00      A   
ATOM   1041  CA  VAL   118      33.391  -8.608   4.744  1.00 10.00      A   
ATOM   1042  CB  VAL   118      32.499  -7.350   4.616  1.00 10.00      A   
ATOM   1043  CG1 VAL   118      31.512  -7.258   5.771  1.00 10.00      A   
ATOM   1044  CG2 VAL   118      33.352  -6.088   4.541  1.00 10.00      A   
ATOM   1045  C   VAL   118      32.535  -9.862   4.583  1.00 10.00      A   
ATOM   1046  O   VAL   118      32.111 -10.457   5.570  1.00 10.00      A   
ATOM   1047  N   GLU   119      32.317 -10.275   3.342  1.00 10.00      A   
ATOM   1048  HN  GLU   119      32.714  -9.763   2.589  1.00 10.00      A   
ATOM   1049  CA  GLU   119      31.502 -11.450   3.045  1.00 10.00      A   
ATOM   1050  CB  GLU   119      31.267 -11.583   1.539  1.00 10.00      A   
ATOM   1051  CG  GLU   119      30.939 -10.275   0.842  1.00 10.00      A   
ATOM   1052  CD  GLU   119      32.171  -9.593   0.288  1.00 10.00      A   
ATOM   1053  OE1 GLU   119      32.346  -9.610  -0.945  1.00 10.00      A   
ATOM   1054  OE2 GLU   119      32.964  -9.046   1.088  1.00 10.00      A   
ATOM   1055  C   GLU   119      32.114 -12.738   3.588  1.00 10.00      A   
ATOM   1056  O   GLU   119      31.396 -13.686   3.906  1.00 10.00      A   
ATOM   1057  N   LEU   120      33.433 -12.770   3.704  1.00 10.00      A   
ATOM   1058  HN  LEU   120      33.958 -11.976   3.461  1.00 10.00      A   
ATOM   1059  CA  LEU   120      34.116 -13.954   4.202  1.00 10.00      A   
ATOM   1060  CB  LEU   120      35.521 -14.068   3.602  1.00 10.00      A   
ATOM   1061  CG  LEU   120      35.595 -14.185   2.078  1.00 10.00      A   
ATOM   1062  CD1 LEU   120      37.035 -14.375   1.626  1.00 10.00      A   
ATOM   1063  CD2 LEU   120      34.724 -15.328   1.581  1.00 10.00      A   
ATOM   1064  C   LEU   120      34.177 -13.944   5.724  1.00 10.00      A   
ATOM   1065  O   LEU   120      34.289 -14.991   6.360  1.00 10.00      A   
ATOM   1066  N   VAL   121      34.095 -12.753   6.300  1.00 10.00      A   
ATOM   1067  HN  VAL   121      34.001 -11.958   5.737  1.00 10.00      A   
ATOM   1068  CA  VAL   121      34.141 -12.600   7.747  1.00 10.00      A   
ATOM   1069  CB  VAL   121      34.782 -11.259   8.160  1.00 10.00      A   
ATOM   1070  CG1 VAL   121      34.885 -11.153   9.676  1.00 10.00      A   
ATOM   1071  CG2 VAL   121      36.151 -11.100   7.521  1.00 10.00      A   
ATOM   1072  C   VAL   121      32.742 -12.697   8.351  1.00 10.00      A   
ATOM   1073  O   VAL   121      32.518 -13.430   9.316  1.00 10.00      A   
ATOM   1074  N   THR   122      31.803 -11.965   7.771  1.00 10.00      A   
ATOM   1075  HN  THR   122      32.033 -11.422   6.985  1.00 10.00      A   
ATOM   1076  CA  THR   122      30.434 -11.956   8.256  1.00 10.00      A   
ATOM   1077  CB  THR   122      29.800 -10.551   8.160  1.00 10.00      A   
ATOM   1078  OG1 THR   122      29.778 -10.107   6.793  1.00 10.00      A   
ATOM   1079  HG1 THR   122      30.655 -10.219   6.400  1.00 10.00      A   
ATOM   1080  CG2 THR   122      30.578  -9.552   9.005  1.00 10.00      A   
ATOM   1081  C   THR   122      29.574 -12.956   7.495  1.00 10.00      A   
ATOM   1082  O   THR   122      29.684 -13.086   6.273  1.00 10.00      A   
ATOM   1083  N   ALA   123      28.727 -13.665   8.225  1.00 10.00      A   
ATOM   1084  HN  ALA   123      28.699 -13.522   9.195  1.00 10.00      A   
ATOM   1085  CA  ALA   123      27.834 -14.652   7.633  1.00 10.00      A   
ATOM   1086  CB  ALA   123      27.384 -15.643   8.696  1.00 10.00      A   
ATOM   1087  C   ALA   123      26.622 -13.968   7.005  1.00 10.00      A   
ATOM   1088  O   ALA   123      26.400 -12.771   7.209  1.00 10.00      A   
ATOM   1089  N   SER   124      25.838 -14.723   6.248  1.00 10.00      A   
ATOM   1090  HN  SER   124      26.055 -15.672   6.124  1.00 10.00      A   
ATOM   1091  CA  SER   124      24.655 -14.176   5.603  1.00 10.00      A   
ATOM   1092  CB  SER   124      24.343 -14.950   4.320  1.00 10.00      A   
ATOM   1093  OG  SER   124      24.109 -16.317   4.598  1.00 10.00      A   
ATOM   1094  HG  SER   124      24.902 -16.826   4.383  1.00 10.00      A   
ATOM   1095  C   SER   124      23.460 -14.211   6.553  1.00 10.00      A   
ATOM   1096  O   SER   124      23.524 -14.814   7.628  1.00 10.00      A   
ATOM   1097  N   ALA   125      22.376 -13.552   6.162  1.00 10.00      A   
ATOM   1098  HN  ALA   125      22.388 -13.074   5.308  1.00 10.00      A   
ATOM   1099  CA  ALA   125      21.173 -13.518   6.977  1.00 10.00      A   
ATOM   1100  CB  ALA   125      20.322 -12.313   6.612  1.00 10.00      A   
ATOM   1101  C   ALA   125      20.378 -14.806   6.808  1.00 10.00      A   
ATOM   1102  O   ALA   125      19.748 -15.292   7.748  1.00 10.00      A   
ATOM   1103  N   SER   126      20.418 -15.357   5.602  1.00 10.00      A   
ATOM   1104  HN  SER   126      20.928 -14.918   4.890  1.00 10.00      A   
ATOM   1105  CA  SER   126      19.710 -16.590   5.297  1.00 10.00      A   
ATOM   1106  CB  SER   126      19.498 -16.690   3.789  1.00 10.00      A   
ATOM   1107  OG  SER   126      20.335 -15.767   3.107  1.00 10.00      A   
ATOM   1108  HG  SER   126      20.733 -16.201   2.343  1.00 10.00      A   
ATOM   1109  C   SER   126      20.481 -17.806   5.811  1.00 10.00      A   
ATOM   1110  O   SER   126      19.905 -18.873   6.030  1.00 10.00      A   
ATOM   1111  N   GLY   127      21.786 -17.638   5.989  1.00 10.00      A   
ATOM   1112  HN  GLY   127      22.194 -16.773   5.770  1.00 10.00      A   
ATOM   1113  CA  GLY   127      22.619 -18.716   6.482  1.00 10.00      A   
ATOM   1114  C   GLY   127      23.299 -19.470   5.362  1.00 10.00      A   
ATOM   1115  O   GLY   127      24.518 -19.622   5.352  1.00 10.00      A   
ATOM   1116  N   LEU   128      22.509 -19.935   4.409  1.00 10.00      A   
ATOM   1117  HN  LEU   128      21.546 -19.776   4.467  1.00 10.00      A   
ATOM   1118  CA  LEU   128      23.040 -20.679   3.280  1.00 10.00      A   
ATOM   1119  CB  LEU   128      22.115 -21.841   2.913  1.00 10.00      A   
ATOM   1120  CG  LEU   128      21.970 -22.943   3.962  1.00 10.00      A   
ATOM   1121  CD1 LEU   128      21.004 -24.007   3.477  1.00 10.00      A   
ATOM   1122  CD2 LEU   128      23.324 -23.553   4.288  1.00 10.00      A   
ATOM   1123  C   LEU   128      23.259 -19.778   2.075  1.00 10.00      A   
ATOM   1124  O   LEU   128      22.361 -19.591   1.254  1.00 10.00      A   
ATOM   1125  N   ASP   129      24.446 -19.202   1.990  1.00 10.00      A   
ATOM   1126  HN  ASP   129      25.110 -19.368   2.694  1.00 10.00      A   
ATOM   1127  CA  ASP   129      24.791 -18.335   0.875  1.00 10.00      A   
ATOM   1128  CB  ASP   129      25.200 -16.948   1.366  1.00 10.00      A   
ATOM   1129  CG  ASP   129      24.961 -15.877   0.323  1.00 10.00      A   
ATOM   1130  OD1 ASP   129      25.514 -15.986  -0.792  1.00 10.00      A   
ATOM   1131  OD2 ASP   129      24.214 -14.916   0.613  1.00 10.00      A   
ATOM   1132  C   ASP   129      25.922 -18.965   0.077  1.00 10.00      A   
ATOM   1133  O   ASP   129      26.818 -19.594   0.646  1.00 10.00      A   
ATOM   1134  N   ASN   130      25.884 -18.810  -1.232  1.00 10.00      A   
ATOM   1135  HN  ASN   130      25.157 -18.285  -1.634  1.00 10.00      A   
ATOM   1136  CA  ASN   130      26.903 -19.393  -2.092  1.00 10.00      A   
ATOM   1137  CB  ASN   130      26.353 -20.642  -2.792  1.00 10.00      A   
ATOM   1138  CG  ASN   130      25.131 -20.351  -3.649  1.00 10.00      A   
ATOM   1139  OD1 ASN   130      24.005 -20.318  -3.158  1.00 10.00      A   
ATOM   1140  ND2 ASN   130      25.343 -20.138  -4.936  1.00 10.00      A   
ATOM   1141 HD21 ASN   130      26.266 -20.174  -5.268  1.00 10.00      A   
ATOM   1142 HD22 ASN   130      24.569 -19.955  -5.507  1.00 10.00      A   
ATOM   1143  C   ASN   130      27.391 -18.396  -3.129  1.00 10.00      A   
ATOM   1144  O   ASN   130      27.983 -18.785  -4.138  1.00 10.00      A   
ATOM   1145  N   ASN   131      27.158 -17.113  -2.879  1.00 10.00      A   
ATOM   1146  HN  ASN   131      26.698 -16.853  -2.045  1.00 10.00      A   
ATOM   1147  CA  ASN   131      27.570 -16.078  -3.815  1.00 10.00      A   
ATOM   1148  CB  ASN   131      26.363 -15.565  -4.602  1.00 10.00      A   
ATOM   1149  CG  ASN   131      25.762 -16.614  -5.518  1.00 10.00      A   
ATOM   1150  OD1 ASN   131      26.473 -17.320  -6.229  1.00 10.00      A   
ATOM   1151  ND2 ASN   131      24.439 -16.726  -5.498  1.00 10.00      A   
ATOM   1152 HD21 ASN   131      23.936 -16.137  -4.895  1.00 10.00      A   
ATOM   1153 HD22 ASN   131      24.025 -17.392  -6.081  1.00 10.00      A   
ATOM   1154  C   ASN   131      28.245 -14.918  -3.098  1.00 10.00      A   
ATOM   1155  O   ASN   131      27.827 -14.514  -2.012  1.00 10.00      A   
ATOM   1156  N   ILE   132      29.301 -14.397  -3.706  1.00 10.00      A   
ATOM   1157  HN  ILE   132      29.595 -14.777  -4.561  1.00 10.00      A   
ATOM   1158  CA  ILE   132      30.038 -13.269  -3.143  1.00 10.00      A   
ATOM   1159  CB  ILE   132      31.454 -13.667  -2.673  1.00 10.00      A   
ATOM   1160  CG1 ILE   132      32.187 -14.461  -3.758  1.00 10.00      A   
ATOM   1161  CG2 ILE   132      31.395 -14.442  -1.366  1.00 10.00      A   
ATOM   1162  CD1 ILE   132      33.625 -14.786  -3.414  1.00 10.00      A   
ATOM   1163  C   ILE   132      30.145 -12.147  -4.169  1.00 10.00      A   
ATOM   1164  O   ILE   132      29.446 -12.163  -5.185  1.00 10.00      A   
ATOM   1165  N   THR   133      31.011 -11.177  -3.906  1.00 10.00      A   
ATOM   1166  HN  THR   133      31.541 -11.212  -3.080  1.00 10.00      A   
ATOM   1167  CA  THR   133      31.201 -10.059  -4.819  1.00 10.00      A   
ATOM   1168  CB  THR   133      31.352  -8.729  -4.052  1.00 10.00      A   
ATOM   1169  OG1 THR   133      32.589  -8.730  -3.330  1.00 10.00      A   
ATOM   1170  HG1 THR   133      32.423  -8.984  -2.400  1.00 10.00      A   
ATOM   1171  CG2 THR   133      30.193  -8.524  -3.090  1.00 10.00      A   
ATOM   1172  C   THR   133      32.454 -10.273  -5.665  1.00 10.00      A   
ATOM   1173  O   THR   133      33.328 -11.065  -5.297  1.00 10.00      A   
ATOM   1174  N   PRO   134      32.560  -9.580  -6.816  1.00 10.00      A   
ATOM   1175  CA  PRO   134      33.730  -9.688  -7.696  1.00 10.00      A   
ATOM   1176  CB  PRO   134      33.412  -8.717  -8.840  1.00 10.00      A   
ATOM   1177  CG  PRO   134      31.931  -8.564  -8.809  1.00 10.00      A   
ATOM   1178  CD  PRO   134      31.543  -8.666  -7.364  1.00 10.00      A   
ATOM   1179  C   PRO   134      35.000  -9.244  -6.974  1.00 10.00      A   
ATOM   1180  O   PRO   134      36.107  -9.653  -7.325  1.00 10.00      A   
ATOM   1181  N   GLN   135      34.825  -8.409  -5.954  1.00 10.00      A   
ATOM   1182  HN  GLN   135      33.913  -8.139  -5.714  1.00 10.00      A   
ATOM   1183  CA  GLN   135      35.946  -7.905  -5.175  1.00 10.00      A   
ATOM   1184  CB  GLN   135      35.532  -6.687  -4.344  1.00 10.00      A   
ATOM   1185  CG  GLN   135      36.680  -6.017  -3.602  1.00 10.00      A   
ATOM   1186  CD  GLN   135      37.829  -5.631  -4.513  1.00 10.00      A   
ATOM   1187  OE1 GLN   135      37.847  -4.540  -5.078  1.00 10.00      A   
ATOM   1188  NE2 GLN   135      38.799  -6.523  -4.660  1.00 10.00      A   
ATOM   1189 HE21 GLN   135      38.721  -7.379  -4.182  1.00 10.00      A   
ATOM   1190 HE22 GLN   135      39.559  -6.288  -5.230  1.00 10.00      A   
ATOM   1191  C   GLN   135      36.509  -9.002  -4.278  1.00 10.00      A   
ATOM   1192  O   GLN   135      37.721  -9.218  -4.235  1.00 10.00      A   
ATOM   1193  N   ALA   136      35.625  -9.701  -3.577  1.00 10.00      A   
ATOM   1194  HN  ALA   136      34.670  -9.482  -3.654  1.00 10.00      A   
ATOM   1195  CA  ALA   136      36.036 -10.783  -2.688  1.00 10.00      A   
ATOM   1196  CB  ALA   136      34.851 -11.284  -1.880  1.00 10.00      A   
ATOM   1197  C   ALA   136      36.655 -11.924  -3.486  1.00 10.00      A   
ATOM   1198  O   ALA   136      37.679 -12.487  -3.096  1.00 10.00      A   
ATOM   1199  N   ALA   137      36.035 -12.243  -4.616  1.00 10.00      A   
ATOM   1200  HN  ALA   137      35.223 -11.752  -4.870  1.00 10.00      A   
ATOM   1201  CA  ALA   137      36.520 -13.311  -5.482  1.00 10.00      A   
ATOM   1202  CB  ALA   137      35.556 -13.532  -6.635  1.00 10.00      A   
ATOM   1203  C   ALA   137      37.916 -12.997  -6.007  1.00 10.00      A   
ATOM   1204  O   ALA   137      38.802 -13.849  -5.982  1.00 10.00      A   
ATOM   1205  N   ALA   138      38.111 -11.762  -6.463  1.00 10.00      A   
ATOM   1206  HN  ALA   138      37.367 -11.121  -6.445  1.00 10.00      A   
ATOM   1207  CA  ALA   138      39.400 -11.340  -6.998  1.00 10.00      A   
ATOM   1208  CB  ALA   138      39.265 -10.030  -7.758  1.00 10.00      A   
ATOM   1209  C   ALA   138      40.453 -11.218  -5.902  1.00 10.00      A   
ATOM   1210  O   ALA   138      41.652 -11.325  -6.166  1.00 10.00      A   
ATOM   1211  N   TRP   139      40.001 -11.001  -4.673  1.00 10.00      A   
ATOM   1212  HN  TRP   139      39.035 -10.927  -4.523  1.00 10.00      A   
ATOM   1213  CA  TRP   139      40.908 -10.865  -3.544  1.00 10.00      A   
ATOM   1214  CB  TRP   139      40.185 -10.266  -2.337  1.00 10.00      A   
ATOM   1215  CG  TRP   139      41.106  -9.622  -1.350  1.00 10.00      A   
ATOM   1216  CD1 TRP   139      41.604  -8.354  -1.402  1.00 10.00      A   
ATOM   1217  CD2 TRP   139      41.643 -10.216  -0.162  1.00 10.00      A   
ATOM   1218  NE1 TRP   139      42.421  -8.123  -0.325  1.00 10.00      A   
ATOM   1219  HE1 TRP   139      42.896  -7.282  -0.140  1.00 10.00      A   
ATOM   1220  CE2 TRP   139      42.462  -9.250   0.453  1.00 10.00      A   
ATOM   1221  CE3 TRP   139      41.512 -11.470   0.439  1.00 10.00      A   
ATOM   1222  CZ2 TRP   139      43.145  -9.499   1.640  1.00 10.00      A   
ATOM   1223  CZ3 TRP   139      42.189 -11.715   1.617  1.00 10.00      A   
ATOM   1224  CH2 TRP   139      42.995 -10.736   2.205  1.00 10.00      A   
ATOM   1225  C   TRP   139      41.534 -12.206  -3.182  1.00 10.00      A   
ATOM   1226  O   TRP   139      42.689 -12.271  -2.757  1.00 10.00      A   
ATOM   1227  N   GLN   140      40.776 -13.280  -3.364  1.00 10.00      A   
ATOM   1228  HN  GLN   140      39.865 -13.174  -3.714  1.00 10.00      A   
ATOM   1229  CA  GLN   140      41.274 -14.612  -3.053  1.00 10.00      A   
ATOM   1230  CB  GLN   140      40.216 -15.467  -2.343  1.00 10.00      A   
ATOM   1231  CG  GLN   140      39.009 -15.851  -3.187  1.00 10.00      A   
ATOM   1232  CD  GLN   140      38.062 -16.770  -2.437  1.00 10.00      A   
ATOM   1233  OE1 GLN   140      38.478 -17.517  -1.548  1.00 10.00      A   
ATOM   1234  NE2 GLN   140      36.786 -16.733  -2.790  1.00 10.00      A   
ATOM   1235 HE21 GLN   140      36.520 -16.125  -3.515  1.00 10.00      A   
ATOM   1236 HE22 GLN   140      36.153 -17.310  -2.309  1.00 10.00      A   
ATOM   1237  C   GLN   140      41.829 -15.308  -4.293  1.00 10.00      A   
ATOM   1238  O   GLN   140      42.052 -16.519  -4.295  1.00 10.00      A   
ATOM   1239  N   ILE   141      42.062 -14.530  -5.344  1.00 10.00      A   
ATOM   1240  HN  ILE   141      41.862 -13.574  -5.282  1.00 10.00      A   
ATOM   1241  CA  ILE   141      42.606 -15.064  -6.587  1.00 10.00      A   
ATOM   1242  CB  ILE   141      42.459 -14.088  -7.783  1.00 10.00      A   
ATOM   1243  CG1 ILE   141      41.035 -14.141  -8.341  1.00 10.00      A   
ATOM   1244  CG2 ILE   141      43.475 -14.392  -8.882  1.00 10.00      A   
ATOM   1245  CD1 ILE   141      40.799 -13.227  -9.524  1.00 10.00      A   
ATOM   1246  C   ILE   141      44.062 -15.518  -6.431  1.00 10.00      A   
ATOM   1247  O   ILE   141      44.371 -16.669  -6.727  1.00 10.00      A   
ATOM   1248  N   PRO   142      44.974 -14.638  -5.945  1.00 10.00      A   
ATOM   1249  CA  PRO   142      46.394 -14.978  -5.778  1.00 10.00      A   
ATOM   1250  CB  PRO   142      46.973 -13.809  -4.965  1.00 10.00      A   
ATOM   1251  CG  PRO   142      45.798 -13.007  -4.520  1.00 10.00      A   
ATOM   1252  CD  PRO   142      44.712 -13.255  -5.524  1.00 10.00      A   
ATOM   1253  C   PRO   142      46.620 -16.300  -5.047  1.00 10.00      A   
ATOM   1254  O   PRO   142      47.395 -17.139  -5.505  1.00 10.00      A   
ATOM   1255  N   ARG   143      45.932 -16.495  -3.928  1.00 10.00      A   
ATOM   1256  HN  ARG   143      45.316 -15.795  -3.614  1.00 10.00      A   
ATOM   1257  CA  ARG   143      46.084 -17.721  -3.149  1.00 10.00      A   
ATOM   1258  CB  ARG   143      45.327 -17.647  -1.821  1.00 10.00      A   
ATOM   1259  CG  ARG   143      43.814 -17.635  -1.949  1.00 10.00      A   
ATOM   1260  CD  ARG   143      43.154 -17.961  -0.622  1.00 10.00      A   
ATOM   1261  NE  ARG   143      43.761 -19.136   0.005  1.00 10.00      A   
ATOM   1262  HE  ARG   143      44.549 -18.985   0.574  1.00 10.00      A   
ATOM   1263  CZ  ARG   143      43.318 -20.384  -0.156  1.00 10.00      A   
ATOM   1264  NH1 ARG   143      42.261 -20.627  -0.923  1.00 10.00      A   
ATOM   1265 HH11 ARG   143      41.771 -19.844  -1.404  1.00 10.00      A   
ATOM   1266 HH12 ARG   143      41.915 -21.603  -1.051  1.00 10.00      A   
ATOM   1267  NH2 ARG   143      43.942 -21.386   0.444  1.00 10.00      A   
ATOM   1268 HH21 ARG   143      44.778 -21.199   1.041  1.00 10.00      A   
ATOM   1269 HH22 ARG   143      43.604 -22.368   0.321  1.00 10.00      A   
ATOM   1270  C   ARG   143      45.704 -18.972  -3.946  1.00 10.00      A   
ATOM   1271  O   ARG   143      46.370 -20.002  -3.849  1.00 10.00      A   
ATOM   1272  N   VAL   144      44.654 -18.873  -4.752  1.00 10.00      A   
ATOM   1273  HN  VAL   144      44.173 -18.019  -4.812  1.00 10.00      A   
ATOM   1274  CA  VAL   144      44.204 -20.004  -5.556  1.00 10.00      A   
ATOM   1275  CB  VAL   144      42.718 -19.868  -5.955  1.00 10.00      A   
ATOM   1276  CG1 VAL   144      42.267 -21.074  -6.765  1.00 10.00      A   
ATOM   1277  CG2 VAL   144      41.850 -19.712  -4.716  1.00 10.00      A   
ATOM   1278  C   VAL   144      45.065 -20.153  -6.810  1.00 10.00      A   
ATOM   1279  O   VAL   144      45.446 -21.263  -7.192  1.00 10.00      A   
ATOM   1280  N   ALA   145      45.389 -19.024  -7.426  1.00 10.00      A   
ATOM   1281  HN  ALA   145      45.065 -18.169  -7.056  1.00 10.00      A   
ATOM   1282  CA  ALA   145      46.201 -19.009  -8.635  1.00 10.00      A   
ATOM   1283  CB  ALA   145      46.320 -17.592  -9.178  1.00 10.00      A   
ATOM   1284  C   ALA   145      47.579 -19.607  -8.384  1.00 10.00      A   
ATOM   1285  O   ALA   145      48.122 -20.302  -9.238  1.00 10.00      A   
ATOM   1286  N   LYS   146      48.139 -19.332  -7.211  1.00 10.00      A   
ATOM   1287  HN  LYS   146      47.665 -18.747  -6.575  1.00 10.00      A   
ATOM   1288  CA  LYS   146      49.451 -19.853  -6.850  1.00 10.00      A   
ATOM   1289  CB  LYS   146      50.100 -18.985  -5.773  1.00 10.00      A   
ATOM   1290  CG  LYS   146      50.415 -17.573  -6.231  1.00 10.00      A   
ATOM   1291  CD  LYS   146      50.670 -16.657  -5.046  1.00 10.00      A   
ATOM   1292  CE  LYS   146      50.853 -15.216  -5.489  1.00 10.00      A   
ATOM   1293  NZ  LYS   146      51.125 -14.312  -4.344  1.00 10.00      A   
ATOM   1294  HZ1 LYS   146      50.391 -14.432  -3.607  1.00 10.00      A   
ATOM   1295  HZ2 LYS   146      51.120 -13.323  -4.661  1.00 10.00      A   
ATOM   1296  HZ3 LYS   146      52.054 -14.527  -3.931  1.00 10.00      A   
ATOM   1297  C   LYS   146      49.354 -21.299  -6.378  1.00 10.00      A   
ATOM   1298  O   LYS   146      50.311 -22.063  -6.495  1.00 10.00      A   
ATOM   1299  N   ALA   147      48.189 -21.674  -5.859  1.00 10.00      A   
ATOM   1300  HN  ALA   147      47.458 -21.021  -5.800  1.00 10.00      A   
ATOM   1301  CA  ALA   147      47.974 -23.033  -5.370  1.00 10.00      A   
ATOM   1302  CB  ALA   147      46.682 -23.126  -4.576  1.00 10.00      A   
ATOM   1303  C   ALA   147      47.970 -24.041  -6.517  1.00 10.00      A   
ATOM   1304  O   ALA   147      48.704 -25.030  -6.490  1.00 10.00      A   
ATOM   1305  N   ARG   148      47.150 -23.782  -7.530  1.00 10.00      A   
ATOM   1306  HN  ARG   148      46.594 -22.970  -7.504  1.00 10.00      A   
ATOM   1307  CA  ARG   148      47.055 -24.674  -8.685  1.00 10.00      A   
ATOM   1308  CB  ARG   148      45.626 -24.699  -9.242  1.00 10.00      A   
ATOM   1309  CG  ARG   148      44.538 -24.939  -8.203  1.00 10.00      A   
ATOM   1310  CD  ARG   148      44.698 -26.284  -7.508  1.00 10.00      A   
ATOM   1311  NE  ARG   148      44.344 -27.410  -8.372  1.00 10.00      A   
ATOM   1312  HE  ARG   148      44.680 -27.391  -9.300  1.00 10.00      A   
ATOM   1313  CZ  ARG   148      43.591 -28.441  -7.982  1.00 10.00      A   
ATOM   1314  NH1 ARG   148      43.105 -28.482  -6.747  1.00 10.00      A   
ATOM   1315 HH11 ARG   148      43.308 -27.712  -6.076  1.00 10.00      A   
ATOM   1316 HH12 ARG   148      42.515 -29.288  -6.441  1.00 10.00      A   
ATOM   1317  NH2 ARG   148      43.343 -29.440  -8.820  1.00 10.00      A   
ATOM   1318 HH21 ARG   148      42.754 -30.247  -8.517  1.00 10.00      A   
ATOM   1319 HH22 ARG   148      43.740 -29.428  -9.796  1.00 10.00      A   
ATOM   1320  C   ARG   148      48.028 -24.247  -9.778  1.00 10.00      A   
ATOM   1321  O   ARG   148      48.185 -24.934 -10.789  1.00 10.00      A   
ATOM   1322  N   ASN   149      48.685 -23.113  -9.550  1.00 10.00      A   
ATOM   1323  HN  ASN   149      48.519 -22.638  -8.710  1.00 10.00      A   
ATOM   1324  CA  ASN   149      49.647 -22.545 -10.495  1.00 10.00      A   
ATOM   1325  CB  ASN   149      50.880 -23.434 -10.683  1.00 10.00      A   
ATOM   1326  CG  ASN   149      52.095 -22.648 -11.134  1.00 10.00      A   
ATOM   1327  OD1 ASN   149      52.268 -21.483 -10.765  1.00 10.00      A   
ATOM   1328  ND2 ASN   149      52.946 -23.272 -11.932  1.00 10.00      A   
ATOM   1329 HD21 ASN   149      52.749 -24.200 -12.189  1.00 10.00      A   
ATOM   1330 HD22 ASN   149      53.744 -22.783 -12.233  1.00 10.00      A   
ATOM   1331  C   ASN   149      48.987 -22.224 -11.831  1.00 10.00      A   
ATOM   1332  O   ASN   149      49.259 -22.861 -12.850  1.00 10.00      A   
ATOM   1333  N   LEU   150      48.107 -21.235 -11.811  1.00 10.00      A   
ATOM   1334  HN  LEU   150      47.942 -20.762 -10.963  1.00 10.00      A   
ATOM   1335  CA  LEU   150      47.386 -20.818 -13.003  1.00 10.00      A   
ATOM   1336  CB  LEU   150      45.900 -21.172 -12.881  1.00 10.00      A   
ATOM   1337  CG  LEU   150      45.552 -22.665 -12.885  1.00 10.00      A   
ATOM   1338  CD1 LEU   150      44.080 -22.870 -12.565  1.00 10.00      A   
ATOM   1339  CD2 LEU   150      45.898 -23.295 -14.225  1.00 10.00      A   
ATOM   1340  C   LEU   150      47.550 -19.323 -13.232  1.00 10.00      A   
ATOM   1341  O   LEU   150      47.863 -18.576 -12.302  1.00 10.00      A   
ATOM   1342  N   SER   151      47.337 -18.901 -14.471  1.00 10.00      A   
ATOM   1343  HN  SER   151      47.088 -19.552 -15.160  1.00 10.00      A   
ATOM   1344  CA  SER   151      47.461 -17.503 -14.849  1.00 10.00      A   
ATOM   1345  CB  SER   151      47.342 -17.385 -16.367  1.00 10.00      A   
ATOM   1346  OG  SER   151      47.806 -18.574 -16.995  1.00 10.00      A   
ATOM   1347  HG  SER   151      48.763 -18.522 -17.108  1.00 10.00      A   
ATOM   1348  C   SER   151      46.398 -16.648 -14.158  1.00 10.00      A   
ATOM   1349  O   SER   151      45.204 -16.950 -14.222  1.00 10.00      A   
ATOM   1350  N   VAL   152      46.847 -15.580 -13.510  1.00 10.00      A   
ATOM   1351  HN  VAL   152      47.814 -15.397 -13.514  1.00 10.00      A   
ATOM   1352  CA  VAL   152      45.961 -14.671 -12.785  1.00 10.00      A   
ATOM   1353  CB  VAL   152      46.744 -13.515 -12.126  1.00 10.00      A   
ATOM   1354  CG1 VAL   152      45.816 -12.617 -11.319  1.00 10.00      A   
ATOM   1355  CG2 VAL   152      47.849 -14.062 -11.241  1.00 10.00      A   
ATOM   1356  C   VAL   152      44.873 -14.095 -13.687  1.00 10.00      A   
ATOM   1357  O   VAL   152      43.693 -14.100 -13.329  1.00 10.00      A   
ATOM   1358  N   GLU   153      45.270 -13.608 -14.860  1.00 10.00      A   
ATOM   1359  HN  GLU   153      46.229 -13.629 -15.088  1.00 10.00      A   
ATOM   1360  CA  GLU   153      44.324 -13.030 -15.806  1.00 10.00      A   
ATOM   1361  CB  GLU   153      45.047 -12.475 -17.032  1.00 10.00      A   
ATOM   1362  CG  GLU   153      45.945 -13.479 -17.729  1.00 10.00      A   
ATOM   1363  CD  GLU   153      46.456 -12.976 -19.058  1.00 10.00      A   
ATOM   1364  OE1 GLU   153      46.383 -13.733 -20.048  1.00 10.00      A   
ATOM   1365  OE2 GLU   153      46.933 -11.824 -19.116  1.00 10.00      A   
ATOM   1366  C   GLU   153      43.262 -14.044 -16.225  1.00 10.00      A   
ATOM   1367  O   GLU   153      42.090 -13.701 -16.366  1.00 10.00      A   
ATOM   1368  N   GLN   154      43.674 -15.298 -16.403  1.00 10.00      A   
ATOM   1369  HN  GLN   154      44.615 -15.518 -16.253  1.00 10.00      A   
ATOM   1370  CA  GLN   154      42.752 -16.351 -16.806  1.00 10.00      A   
ATOM   1371  CB  GLN   154      43.505 -17.620 -17.214  1.00 10.00      A   
ATOM   1372  CG  GLN   154      44.313 -17.482 -18.495  1.00 10.00      A   
ATOM   1373  CD  GLN   154      43.540 -16.795 -19.605  1.00 10.00      A   
ATOM   1374  OE1 GLN   154      42.780 -17.430 -20.337  1.00 10.00      A   
ATOM   1375  NE2 GLN   154      43.744 -15.496 -19.751  1.00 10.00      A   
ATOM   1376 HE21 GLN   154      44.377 -15.054 -19.148  1.00 10.00      A   
ATOM   1377 HE22 GLN   154      43.250 -15.023 -20.458  1.00 10.00      A   
ATOM   1378  C   GLN   154      41.760 -16.650 -15.691  1.00 10.00      A   
ATOM   1379  O   GLN   154      40.572 -16.845 -15.940  1.00 10.00      A   
ATOM   1380  N   LEU   155      42.250 -16.669 -14.459  1.00 10.00      A   
ATOM   1381  HN  LEU   155      43.211 -16.516 -14.320  1.00 10.00      A   
ATOM   1382  CA  LEU   155      41.393 -16.926 -13.312  1.00 10.00      A   
ATOM   1383  CB  LEU   155      42.226 -17.117 -12.045  1.00 10.00      A   
ATOM   1384  CG  LEU   155      41.525 -17.818 -10.879  1.00 10.00      A   
ATOM   1385  CD1 LEU   155      41.072 -19.216 -11.278  1.00 10.00      A   
ATOM   1386  CD2 LEU   155      42.442 -17.875  -9.668  1.00 10.00      A   
ATOM   1387  C   LEU   155      40.399 -15.781 -13.138  1.00 10.00      A   
ATOM   1388  O   LEU   155      39.222 -16.003 -12.851  1.00 10.00      A   
ATOM   1389  N   THR   156      40.880 -14.558 -13.335  1.00 10.00      A   
ATOM   1390  HN  THR   156      41.831 -14.449 -13.557  1.00 10.00      A   
ATOM   1391  CA  THR   156      40.038 -13.375 -13.222  1.00 10.00      A   
ATOM   1392  CB  THR   156      40.877 -12.086 -13.357  1.00 10.00      A   
ATOM   1393  OG1 THR   156      42.012 -12.158 -12.478  1.00 10.00      A   
ATOM   1394  HG1 THR   156      42.628 -12.829 -12.798  1.00 10.00      A   
ATOM   1395  CG2 THR   156      40.044 -10.864 -12.998  1.00 10.00      A   
ATOM   1396  C   THR   156      38.953 -13.398 -14.302  1.00 10.00      A   
ATOM   1397  O   THR   156      37.814 -12.980 -14.075  1.00 10.00      A   
ATOM   1398  N   GLN   157      39.317 -13.908 -15.473  1.00 10.00      A   
ATOM   1399  HN  GLN   157      40.244 -14.212 -15.593  1.00 10.00      A   
ATOM   1400  CA  GLN   157      38.391 -14.013 -16.590  1.00 10.00      A   
ATOM   1401  CB  GLN   157      39.150 -14.380 -17.870  1.00 10.00      A   
ATOM   1402  CG  GLN   157      38.345 -14.192 -19.143  1.00 10.00      A   
ATOM   1403  CD  GLN   157      37.996 -12.741 -19.394  1.00 10.00      A   
ATOM   1404  OE1 GLN   157      38.758 -11.836 -19.049  1.00 10.00      A   
ATOM   1405  NE2 GLN   157      36.839 -12.510 -19.988  1.00 10.00      A   
ATOM   1406 HE21 GLN   157      36.280 -13.282 -20.231  1.00 10.00      A   
ATOM   1407 HE22 GLN   157      36.584 -11.580 -20.160  1.00 10.00      A   
ATOM   1408  C   GLN   157      37.326 -15.065 -16.295  1.00 10.00      A   
ATOM   1409  O   GLN   157      36.140 -14.849 -16.544  1.00 10.00      A   
ATOM   1410  N   LEU   158      37.762 -16.198 -15.748  1.00 10.00      A   
ATOM   1411  HN  LEU   158      38.722 -16.302 -15.572  1.00 10.00      A   
ATOM   1412  CA  LEU   158      36.859 -17.294 -15.410  1.00 10.00      A   
ATOM   1413  CB  LEU   158      37.649 -18.477 -14.842  1.00 10.00      A   
ATOM   1414  CG  LEU   158      36.842 -19.734 -14.501  1.00 10.00      A   
ATOM   1415  CD1 LEU   158      36.253 -20.360 -15.758  1.00 10.00      A   
ATOM   1416  CD2 LEU   158      37.705 -20.736 -13.749  1.00 10.00      A   
ATOM   1417  C   LEU   158      35.802 -16.836 -14.413  1.00 10.00      A   
ATOM   1418  O   LEU   158      34.622 -17.156 -14.553  1.00 10.00      A   
ATOM   1419  N   ILE   159      36.233 -16.077 -13.412  1.00 10.00      A   
ATOM   1420  HN  ILE   159      37.190 -15.860 -13.357  1.00 10.00      A   
ATOM   1421  CA  ILE   159      35.324 -15.565 -12.393  1.00 10.00      A   
ATOM   1422  CB  ILE   159      36.080 -14.808 -11.278  1.00 10.00      A   
ATOM   1423  CG1 ILE   159      36.944 -15.786 -10.476  1.00 10.00      A   
ATOM   1424  CG2 ILE   159      35.114 -14.072 -10.360  1.00 10.00      A   
ATOM   1425  CD1 ILE   159      37.715 -15.146  -9.345  1.00 10.00      A   
ATOM   1426  C   ILE   159      34.261 -14.666 -13.023  1.00 10.00      A   
ATOM   1427  O   ILE   159      33.071 -14.802 -12.734  1.00 10.00      A   
ATOM   1428  N   ALA   160      34.698 -13.775 -13.911  1.00 10.00      A   
ATOM   1429  HN  ALA   160      35.659 -13.731 -14.106  1.00 10.00      A   
ATOM   1430  CA  ALA   160      33.792 -12.858 -14.597  1.00 10.00      A   
ATOM   1431  CB  ALA   160      34.575 -11.881 -15.459  1.00 10.00      A   
ATOM   1432  C   ALA   160      32.780 -13.622 -15.444  1.00 10.00      A   
ATOM   1433  O   ALA   160      31.620 -13.220 -15.558  1.00 10.00      A   
ATOM   1434  N   LYS   161      33.226 -14.734 -16.020  1.00 10.00      A   
ATOM   1435  HN  LYS   161      34.164 -14.995 -15.886  1.00 10.00      A   
ATOM   1436  CA  LYS   161      32.371 -15.573 -16.850  1.00 10.00      A   
ATOM   1437  CB  LYS   161      33.188 -16.734 -17.434  1.00 10.00      A   
ATOM   1438  CG  LYS   161      32.448 -17.572 -18.463  1.00 10.00      A   
ATOM   1439  CD  LYS   161      33.189 -18.865 -18.763  1.00 10.00      A   
ATOM   1440  CE  LYS   161      32.577 -19.585 -19.954  1.00 10.00      A   
ATOM   1441  NZ  LYS   161      33.146 -20.944 -20.146  1.00 10.00      A   
ATOM   1442  HZ1 LYS   161      34.167 -20.883 -20.339  1.00 10.00      A   
ATOM   1443  HZ2 LYS   161      32.685 -21.418 -20.947  1.00 10.00      A   
ATOM   1444  HZ3 LYS   161      33.003 -21.519 -19.292  1.00 10.00      A   
ATOM   1445  C   LYS   161      31.198 -16.115 -16.033  1.00 10.00      A   
ATOM   1446  O   LYS   161      30.067 -16.184 -16.516  1.00 10.00      A   
ATOM   1447  N   TYR   162      31.468 -16.475 -14.784  1.00 10.00      A   
ATOM   1448  HN  TYR   162      32.386 -16.379 -14.445  1.00 10.00      A   
ATOM   1449  CA  TYR   162      30.438 -17.013 -13.905  1.00 10.00      A   
ATOM   1450  CB  TYR   162      30.990 -18.158 -13.056  1.00 10.00      A   
ATOM   1451  CG  TYR   162      31.240 -19.417 -13.854  1.00 10.00      A   
ATOM   1452  CD1 TYR   162      32.522 -19.782 -14.235  1.00 10.00      A   
ATOM   1453  CD2 TYR   162      30.184 -20.232 -14.238  1.00 10.00      A   
ATOM   1454  CE1 TYR   162      32.746 -20.926 -14.976  1.00 10.00      A   
ATOM   1455  CE2 TYR   162      30.398 -21.377 -14.974  1.00 10.00      A   
ATOM   1456  CZ  TYR   162      31.679 -21.720 -15.341  1.00 10.00      A   
ATOM   1457  OH  TYR   162      31.897 -22.858 -16.082  1.00 10.00      A   
ATOM   1458  HH  TYR   162      31.283 -22.874 -16.827  1.00 10.00      A   
ATOM   1459  C   TYR   162      29.804 -15.931 -13.036  1.00 10.00      A   
ATOM   1460  O   TYR   162      29.151 -16.223 -12.032  1.00 10.00      A   
ATOM   1461  N   SER   163      30.012 -14.682 -13.419  1.00 10.00      A   
ATOM   1462  HN  SER   163      30.568 -14.509 -14.209  1.00 10.00      A   
ATOM   1463  CA  SER   163      29.437 -13.564 -12.696  1.00 10.00      A   
ATOM   1464  CB  SER   163      30.411 -12.386 -12.643  1.00 10.00      A   
ATOM   1465  OG  SER   163      31.572 -12.710 -11.896  1.00 10.00      A   
ATOM   1466  HG  SER   163      31.915 -13.567 -12.187  1.00 10.00      A   
ATOM   1467  C   SER   163      28.129 -13.143 -13.354  1.00 10.00      A   
ATOM   1468  O   SER   163      28.112 -12.705 -14.506  1.00 10.00      A   
ATOM   1469  N   GLN   164      27.038 -13.317 -12.632  1.00 10.00      A   
ATOM   1470  HN  GLN   164      27.123 -13.690 -11.723  1.00 10.00      A   
ATOM   1471  CA  GLN   164      25.721 -12.960 -13.125  1.00 10.00      A   
ATOM   1472  CB  GLN   164      24.688 -14.017 -12.720  1.00 10.00      A   
ATOM   1473  CG  GLN   164      24.947 -15.392 -13.321  1.00 10.00      A   
ATOM   1474  CD  GLN   164      23.955 -16.437 -12.848  1.00 10.00      A   
ATOM   1475  OE1 GLN   164      23.448 -16.373 -11.727  1.00 10.00      A   
ATOM   1476  NE2 GLN   164      23.670 -17.409 -13.700  1.00 10.00      A   
ATOM   1477 HE21 GLN   164      24.107 -17.399 -14.578  1.00 10.00      A   
ATOM   1478 HE22 GLN   164      23.038 -18.102 -13.417  1.00 10.00      A   
ATOM   1479  C   GLN   164      25.323 -11.586 -12.603  1.00 10.00      A   
ATOM   1480  O   GLN   164      25.000 -11.419 -11.427  1.00 10.00      A   
ATOM   1481  N   GLN   165      25.378 -10.601 -13.477  1.00 10.00      A   
ATOM   1482  HN  GLN   165      25.655 -10.795 -14.400  1.00 10.00      A   
ATOM   1483  CA  GLN   165      25.028  -9.239 -13.111  1.00 10.00      A   
ATOM   1484  CB  GLN   165      25.759  -8.248 -14.019  1.00 10.00      A   
ATOM   1485  CG  GLN   165      27.198  -8.657 -14.304  1.00 10.00      A   
ATOM   1486  CD  GLN   165      28.095  -7.496 -14.674  1.00 10.00      A   
ATOM   1487  OE1 GLN   165      27.647  -6.494 -15.230  1.00 10.00      A   
ATOM   1488  NE2 GLN   165      29.377  -7.623 -14.367  1.00 10.00      A   
ATOM   1489 HE21 GLN   165      29.669  -8.450 -13.919  1.00 10.00      A   
ATOM   1490 HE22 GLN   165      29.987  -6.893 -14.601  1.00 10.00      A   
ATOM   1491  C   GLN   165      23.513  -9.048 -13.165  1.00 10.00      A   
ATOM   1492  O   GLN   165      22.832  -9.667 -13.987  1.00 10.00      A   
ATOM   1493  N   PRO   166      22.961  -8.214 -12.271  1.00 10.00      A   
ATOM   1494  CA  PRO   166      21.517  -7.964 -12.217  1.00 10.00      A   
ATOM   1495  CB  PRO   166      21.342  -7.210 -10.896  1.00 10.00      A   
ATOM   1496  CG  PRO   166      22.649  -6.526 -10.684  1.00 10.00      A   
ATOM   1497  CD  PRO   166      23.696  -7.446 -11.247  1.00 10.00      A   
ATOM   1498  C   PRO   166      21.039  -7.101 -13.381  1.00 10.00      A   
ATOM   1499  O   PRO   166      21.829  -6.380 -13.993  1.00 10.00      A   
ATOM   1500  N   LEU   167      19.747  -7.186 -13.685  1.00 10.00      A   
ATOM   1501  HN  LEU   167      19.176  -7.796 -13.170  1.00 10.00      A   
ATOM   1502  CA  LEU   167      19.157  -6.404 -14.766  1.00 10.00      A   
ATOM   1503  CB  LEU   167      17.710  -6.843 -15.015  1.00 10.00      A   
ATOM   1504  CG  LEU   167      17.503  -8.315 -15.378  1.00 10.00      A   
ATOM   1505  CD1 LEU   167      16.022  -8.660 -15.395  1.00 10.00      A   
ATOM   1506  CD2 LEU   167      18.142  -8.636 -16.719  1.00 10.00      A   
ATOM   1507  C   LEU   167      19.202  -4.924 -14.408  1.00 10.00      A   
ATOM   1508  O   LEU   167      19.418  -4.066 -15.264  1.00 10.00      A   
ATOM   1509  N   VAL   168      19.001  -4.641 -13.127  1.00 10.00      A   
ATOM   1510  HN  VAL   168      18.827  -5.376 -12.505  1.00 10.00      A   
ATOM   1511  CA  VAL   168      19.040  -3.282 -12.615  1.00 10.00      A   
ATOM   1512  CB  VAL   168      17.721  -2.895 -11.911  1.00 10.00      A   
ATOM   1513  CG1 VAL   168      17.772  -1.460 -11.413  1.00 10.00      A   
ATOM   1514  CG2 VAL   168      16.535  -3.091 -12.845  1.00 10.00      A   
ATOM   1515  C   VAL   168      20.203  -3.157 -11.634  1.00 10.00      A   
ATOM   1516  O   VAL   168      20.214  -3.805 -10.590  1.00 10.00      A   
ATOM   1517  N   LYS   169      21.172  -2.323 -11.983  1.00 10.00      A   
ATOM   1518  HN  LYS   169      21.093  -1.840 -12.834  1.00 10.00      A   
ATOM   1519  CA  LYS   169      22.366  -2.113 -11.164  1.00 10.00      A   
ATOM   1520  CB  LYS   169      23.276  -1.071 -11.814  1.00 10.00      A   
ATOM   1521  CG  LYS   169      23.944  -1.547 -13.090  1.00 10.00      A   
ATOM   1522  CD  LYS   169      24.848  -0.477 -13.671  1.00 10.00      A   
ATOM   1523  CE  LYS   169      25.636  -1.010 -14.855  1.00 10.00      A   
ATOM   1524  NZ  LYS   169      26.536   0.024 -15.429  1.00 10.00      A   
ATOM   1525  HZ1 LYS   169      27.124  -0.388 -16.185  1.00 10.00      A   
ATOM   1526  HZ2 LYS   169      27.158   0.405 -14.692  1.00 10.00      A   
ATOM   1527  HZ3 LYS   169      25.976   0.804 -15.830  1.00 10.00      A   
ATOM   1528  C   LYS   169      22.058  -1.698  -9.728  1.00 10.00      A   
ATOM   1529  O   LYS   169      22.842  -1.970  -8.823  1.00 10.00      A   
ATOM   1530  N   TYR   170      20.924  -1.051  -9.515  1.00 10.00      A   
ATOM   1531  HN  TYR   170      20.321  -0.872 -10.265  1.00 10.00      A   
ATOM   1532  CA  TYR   170      20.567  -0.596  -8.180  1.00 10.00      A   
ATOM   1533  CB  TYR   170      20.209   0.890  -8.185  1.00 10.00      A   
ATOM   1534  CG  TYR   170      21.412   1.769  -8.447  1.00 10.00      A   
ATOM   1535  CD1 TYR   170      21.881   1.973  -9.740  1.00 10.00      A   
ATOM   1536  CD2 TYR   170      22.094   2.377  -7.401  1.00 10.00      A   
ATOM   1537  CE1 TYR   170      22.992   2.754  -9.985  1.00 10.00      A   
ATOM   1538  CE2 TYR   170      23.205   3.165  -7.639  1.00 10.00      A   
ATOM   1539  CZ  TYR   170      23.649   3.348  -8.930  1.00 10.00      A   
ATOM   1540  OH  TYR   170      24.758   4.124  -9.167  1.00 10.00      A   
ATOM   1541  HH  TYR   170      24.652   4.585 -10.007  1.00 10.00      A   
ATOM   1542  C   TYR   170      19.486  -1.449  -7.527  1.00 10.00      A   
ATOM   1543  O   TYR   170      18.946  -1.088  -6.479  1.00 10.00      A   
ATOM   1544  N   ILE   171      19.180  -2.585  -8.135  1.00 10.00      A   
ATOM   1545  HN  ILE   171      19.642  -2.827  -8.968  1.00 10.00      A   
ATOM   1546  CA  ILE   171      18.178  -3.486  -7.582  1.00 10.00      A   
ATOM   1547  CB  ILE   171      17.205  -4.024  -8.662  1.00 10.00      A   
ATOM   1548  CG1 ILE   171      15.816  -4.264  -8.056  1.00 10.00      A   
ATOM   1549  CG2 ILE   171      17.732  -5.301  -9.311  1.00 10.00      A   
ATOM   1550  CD1 ILE   171      14.748  -4.603  -9.074  1.00 10.00      A   
ATOM   1551  C   ILE   171      18.864  -4.637  -6.847  1.00 10.00      A   
ATOM   1552  O   ILE   171      18.264  -5.310  -6.008  1.00 10.00      A   
ATOM   1553  N   GLY   172      20.138  -4.837  -7.163  1.00 10.00      A   
ATOM   1554  HN  GLY   172      20.565  -4.257  -7.827  1.00 10.00      A   
ATOM   1555  CA  GLY   172      20.908  -5.890  -6.546  1.00 10.00      A   
ATOM   1556  C   GLY   172      22.362  -5.796  -6.946  1.00 10.00      A   
ATOM   1557  O   GLY   172      22.719  -4.982  -7.797  1.00 10.00      A   
ATOM   1558  N   GLN   173      23.197  -6.620  -6.339  1.00 10.00      A   
ATOM   1559  HN  GLN   173      22.850  -7.247  -5.670  1.00 10.00      A   
ATOM   1560  CA  GLN   173      24.622  -6.624  -6.637  1.00 10.00      A   
ATOM   1561  CB  GLN   173      25.454  -6.522  -5.347  1.00 10.00      A   
ATOM   1562  CG  GLN   173      25.307  -7.690  -4.372  1.00 10.00      A   
ATOM   1563  CD  GLN   173      23.980  -7.690  -3.630  1.00 10.00      A   
ATOM   1564  OE1 GLN   173      23.805  -6.980  -2.639  1.00 10.00      A   
ATOM   1565  NE2 GLN   173      23.045  -8.506  -4.092  1.00 10.00      A   
ATOM   1566 HE21 GLN   173      23.255  -9.062  -4.874  1.00 10.00      A   
ATOM   1567 HE22 GLN   173      22.178  -8.524  -3.629  1.00 10.00      A   
ATOM   1568  C   GLN   173      25.005  -7.869  -7.434  1.00 10.00      A   
ATOM   1569  O   GLN   173      24.370  -8.917  -7.289  1.00 10.00      A   
ATOM   1570  N   PRO   174      26.022  -7.752  -8.310  1.00 10.00      A   
ATOM   1571  CA  PRO   174      26.513  -8.863  -9.138  1.00 10.00      A   
ATOM   1572  CB  PRO   174      27.876  -8.362  -9.606  1.00 10.00      A   
ATOM   1573  CG  PRO   174      27.708  -6.887  -9.693  1.00 10.00      A   
ATOM   1574  CD  PRO   174      26.763  -6.505  -8.585  1.00 10.00      A   
ATOM   1575  C   PRO   174      26.672 -10.166  -8.357  1.00 10.00      A   
ATOM   1576  O   PRO   174      27.204 -10.183  -7.243  1.00 10.00      A   
ATOM   1577  N   VAL   175      26.209 -11.249  -8.957  1.00 10.00      A   
ATOM   1578  HN  VAL   175      25.815 -11.164  -9.855  1.00 10.00      A   
ATOM   1579  CA  VAL   175      26.269 -12.565  -8.342  1.00 10.00      A   
ATOM   1580  CB  VAL   175      24.958 -13.347  -8.607  1.00 10.00      A   
ATOM   1581  CG1 VAL   175      25.115 -14.828  -8.300  1.00 10.00      A   
ATOM   1582  CG2 VAL   175      23.812 -12.758  -7.804  1.00 10.00      A   
ATOM   1583  C   VAL   175      27.452 -13.363  -8.879  1.00 10.00      A   
ATOM   1584  O   VAL   175      27.521 -13.663 -10.069  1.00 10.00      A   
ATOM   1585  N   VAL   176      28.382 -13.693  -8.002  1.00 10.00      A   
ATOM   1586  HN  VAL   176      28.282 -13.413  -7.068  1.00 10.00      A   
ATOM   1587  CA  VAL   176      29.550 -14.469  -8.393  1.00 10.00      A   
ATOM   1588  CB  VAL   176      30.849 -13.878  -7.805  1.00 10.00      A   
ATOM   1589  CG1 VAL   176      32.065 -14.612  -8.345  1.00 10.00      A   
ATOM   1590  CG2 VAL   176      30.948 -12.396  -8.135  1.00 10.00      A   
ATOM   1591  C   VAL   176      29.374 -15.920  -7.946  1.00 10.00      A   
ATOM   1592  O   VAL   176      29.615 -16.254  -6.787  1.00 10.00      A   
ATOM   1593  N   ASN   177      28.938 -16.764  -8.879  1.00 10.00      A   
ATOM   1594  HN  ASN   177      28.779 -16.421  -9.785  1.00 10.00      A   
ATOM   1595  CA  ASN   177      28.688 -18.185  -8.613  1.00 10.00      A   
ATOM   1596  CB  ASN   177      28.111 -18.869  -9.856  1.00 10.00      A   
ATOM   1597  CG  ASN   177      26.598 -18.799  -9.918  1.00 10.00      A   
ATOM   1598  OD1 ASN   177      25.917 -18.890  -8.898  1.00 10.00      A   
ATOM   1599  ND2 ASN   177      26.059 -18.632 -11.115  1.00 10.00      A   
ATOM   1600 HD21 ASN   177      26.658 -18.568 -11.888  1.00 10.00      A   
ATOM   1601 HD22 ASN   177      25.084 -18.580 -11.179  1.00 10.00      A   
ATOM   1602  C   ASN   177      29.936 -18.924  -8.143  1.00 10.00      A   
ATOM   1603  O   ASN   177      30.814 -19.251  -8.944  1.00 10.00      A   
ATOM   1604  N   ILE   178      30.001 -19.195  -6.844  1.00 10.00      A   
ATOM   1605  HN  ILE   178      29.267 -18.906  -6.260  1.00 10.00      A   
ATOM   1606  CA  ILE   178      31.139 -19.894  -6.257  1.00 10.00      A   
ATOM   1607  CB  ILE   178      31.198 -19.695  -4.724  1.00 10.00      A   
ATOM   1608  CG1 ILE   178      31.152 -18.206  -4.374  1.00 10.00      A   
ATOM   1609  CG2 ILE   178      32.451 -20.336  -4.144  1.00 10.00      A   
ATOM   1610  CD1 ILE   178      31.083 -17.929  -2.886  1.00 10.00      A   
ATOM   1611  C   ILE   178      31.095 -21.392  -6.572  1.00 10.00      A   
ATOM   1612  O   ILE   178      32.130 -22.019  -6.812  1.00 10.00      A   
ATOM   1613  N   VAL   179      29.892 -21.957  -6.587  1.00 10.00      A   
ATOM   1614  HN  VAL   179      29.101 -21.402  -6.422  1.00 10.00      A   
ATOM   1615  CA  VAL   179      29.716 -23.382  -6.860  1.00 10.00      A   
ATOM   1616  CB  VAL   179      28.248 -23.830  -6.683  1.00 10.00      A   
ATOM   1617  CG1 VAL   179      28.111 -25.332  -6.887  1.00 10.00      A   
ATOM   1618  CG2 VAL   179      27.729 -23.433  -5.311  1.00 10.00      A   
ATOM   1619  C   VAL   179      30.196 -23.739  -8.264  1.00 10.00      A   
ATOM   1620  O   VAL   179      31.074 -24.590  -8.431  1.00 10.00      A   
ATOM   1621  N   GLU   180      29.633 -23.069  -9.266  1.00 10.00      A   
ATOM   1622  HN  GLU   180      28.952 -22.391  -9.064  1.00 10.00      A   
ATOM   1623  CA  GLU   180      29.996 -23.322 -10.659  1.00 10.00      A   
ATOM   1624  CB  GLU   180      29.134 -22.494 -11.613  1.00 10.00      A   
ATOM   1625  CG  GLU   180      27.655 -22.845 -11.586  1.00 10.00      A   
ATOM   1626  CD  GLU   180      26.898 -22.244 -12.753  1.00 10.00      A   
ATOM   1627  OE1 GLU   180      26.891 -21.002 -12.890  1.00 10.00      A   
ATOM   1628  OE2 GLU   180      26.308 -23.011 -13.544  1.00 10.00      A   
ATOM   1629  C   GLU   180      31.477 -23.049 -10.913  1.00 10.00      A   
ATOM   1630  O   GLU   180      32.123 -23.764 -11.677  1.00 10.00      A   
ATOM   1631  N   LEU   181      32.010 -22.024 -10.253  1.00 10.00      A   
ATOM   1632  HN  LEU   181      31.444 -21.497  -9.649  1.00 10.00      A   
ATOM   1633  CA  LEU   181      33.415 -21.656 -10.410  1.00 10.00      A   
ATOM   1634  CB  LEU   181      33.729 -20.391  -9.610  1.00 10.00      A   
ATOM   1635  CG  LEU   181      35.118 -19.787  -9.823  1.00 10.00      A   
ATOM   1636  CD1 LEU   181      35.247 -19.210 -11.225  1.00 10.00      A   
ATOM   1637  CD2 LEU   181      35.409 -18.728  -8.772  1.00 10.00      A   
ATOM   1638  C   LEU   181      34.342 -22.787  -9.973  1.00 10.00      A   
ATOM   1639  O   LEU   181      35.256 -23.167 -10.704  1.00 10.00      A   
ATOM   1640  N   ASN   182      34.094 -23.328  -8.785  1.00 10.00      A   
ATOM   1641  HN  ASN   182      33.340 -22.993  -8.255  1.00 10.00      A   
ATOM   1642  CA  ASN   182      34.916 -24.413  -8.255  1.00 10.00      A   
ATOM   1643  CB  ASN   182      34.529 -24.749  -6.812  1.00 10.00      A   
ATOM   1644  CG  ASN   182      35.168 -23.821  -5.797  1.00 10.00      A   
ATOM   1645  OD1 ASN   182      36.308 -24.021  -5.382  1.00 10.00      A   
ATOM   1646  ND2 ASN   182      34.438 -22.799  -5.388  1.00 10.00      A   
ATOM   1647 HD21 ASN   182      33.534 -22.692  -5.761  1.00 10.00      A   
ATOM   1648 HD22 ASN   182      34.825 -22.195  -4.722  1.00 10.00      A   
ATOM   1649  C   ASN   182      34.825 -25.652  -9.136  1.00 10.00      A   
ATOM   1650  O   ASN   182      35.820 -26.346  -9.353  1.00 10.00      A   
ATOM   1651  N   LEU   183      33.631 -25.923  -9.653  1.00 10.00      A   
ATOM   1652  HN  LEU   183      32.871 -25.337  -9.443  1.00 10.00      A   
ATOM   1653  CA  LEU   183      33.424 -27.074 -10.522  1.00 10.00      A   
ATOM   1654  CB  LEU   183      31.932 -27.326 -10.744  1.00 10.00      A   
ATOM   1655  CG  LEU   183      31.144 -27.807  -9.521  1.00 10.00      A   
ATOM   1656  CD1 LEU   183      29.664 -27.910  -9.845  1.00 10.00      A   
ATOM   1657  CD2 LEU   183      31.682 -29.140  -9.020  1.00 10.00      A   
ATOM   1658  C   LEU   183      34.140 -26.883 -11.853  1.00 10.00      A   
ATOM   1659  O   LEU   183      34.716 -27.823 -12.401  1.00 10.00      A   
ATOM   1660  N   ALA   184      34.107 -25.657 -12.366  1.00 10.00      A   
ATOM   1661  HN  ALA   184      33.623 -24.948 -11.886  1.00 10.00      A   
ATOM   1662  CA  ALA   184      34.764 -25.338 -13.626  1.00 10.00      A   
ATOM   1663  CB  ALA   184      34.351 -23.958 -14.101  1.00 10.00      A   
ATOM   1664  C   ALA   184      36.275 -25.408 -13.462  1.00 10.00      A   
ATOM   1665  O   ALA   184      36.989 -25.851 -14.365  1.00 10.00      A   
ATOM   1666  N   LEU   185      36.750 -24.975 -12.297  1.00 10.00      A   
ATOM   1667  HN  LEU   185      36.120 -24.629 -11.625  1.00 10.00      A   
ATOM   1668  CA  LEU   185      38.173 -24.986 -11.985  1.00 10.00      A   
ATOM   1669  CB  LEU   185      38.418 -24.353 -10.613  1.00 10.00      A   
ATOM   1670  CG  LEU   185      39.879 -24.210 -10.186  1.00 10.00      A   
ATOM   1671  CD1 LEU   185      40.588 -23.178 -11.048  1.00 10.00      A   
ATOM   1672  CD2 LEU   185      39.976 -23.844  -8.715  1.00 10.00      A   
ATOM   1673  C   LEU   185      38.707 -26.413 -12.007  1.00 10.00      A   
ATOM   1674  O   LEU   185      39.785 -26.672 -12.537  1.00 10.00      A   
ATOM   1675  N   ASP   186      37.923 -27.333 -11.449  1.00 10.00      A   
ATOM   1676  HN  ASP   186      37.072 -27.051 -11.045  1.00 10.00      A   
ATOM   1677  CA  ASP   186      38.290 -28.747 -11.404  1.00 10.00      A   
ATOM   1678  CB  ASP   186      37.190 -29.546 -10.698  1.00 10.00      A   
ATOM   1679  CG  ASP   186      37.503 -31.025 -10.585  1.00 10.00      A   
ATOM   1680  OD1 ASP   186      37.155 -31.788 -11.514  1.00 10.00      A   
ATOM   1681  OD2 ASP   186      38.074 -31.439  -9.552  1.00 10.00      A   
ATOM   1682  C   ASP   186      38.509 -29.298 -12.812  1.00 10.00      A   
ATOM   1683  O   ASP   186      39.388 -30.131 -13.037  1.00 10.00      A   
ATOM   1684  N   LYS   187      37.716 -28.804 -13.758  1.00 10.00      A   
ATOM   1685  HN  LYS   187      37.049 -28.128 -13.513  1.00 10.00      A   
ATOM   1686  CA  LYS   187      37.806 -29.243 -15.146  1.00 10.00      A   
ATOM   1687  CB  LYS   187      36.462 -29.041 -15.855  1.00 10.00      A   
ATOM   1688  CG  LYS   187      35.291 -29.712 -15.155  1.00 10.00      A   
ATOM   1689  CD  LYS   187      33.976 -29.449 -15.872  1.00 10.00      A   
ATOM   1690  CE  LYS   187      32.808 -30.060 -15.115  1.00 10.00      A   
ATOM   1691  NZ  LYS   187      32.948 -31.532 -14.972  1.00 10.00      A   
ATOM   1692  HZ1 LYS   187      32.182 -31.911 -14.365  1.00 10.00      A   
ATOM   1693  HZ2 LYS   187      33.863 -31.769 -14.537  1.00 10.00      A   
ATOM   1694  HZ3 LYS   187      32.891 -31.988 -15.902  1.00 10.00      A   
ATOM   1695  C   LYS   187      38.915 -28.511 -15.899  1.00 10.00      A   
ATOM   1696  O   LYS   187      39.578 -29.090 -16.756  1.00 10.00      A   
ATOM   1697  N   LEU   188      39.118 -27.237 -15.569  1.00 10.00      A   
ATOM   1698  HN  LEU   188      38.565 -26.832 -14.865  1.00 10.00      A   
ATOM   1699  CA  LEU   188      40.142 -26.421 -16.223  1.00 10.00      A   
ATOM   1700  CB  LEU   188      39.851 -24.934 -16.030  1.00 10.00      A   
ATOM   1701  CG  LEU   188      39.068 -24.246 -17.150  1.00 10.00      A   
ATOM   1702  CD1 LEU   188      38.791 -22.798 -16.792  1.00 10.00      A   
ATOM   1703  CD2 LEU   188      39.824 -24.334 -18.464  1.00 10.00      A   
ATOM   1704  C   LEU   188      41.540 -26.753 -15.709  1.00 10.00      A   
ATOM   1705  O   LEU   188      42.541 -26.396 -16.328  1.00 10.00      A   
ATOM   1706  N   ASP   189      41.595 -27.428 -14.571  1.00 10.00      A   
ATOM   1707  HN  ASP   189      40.757 -27.658 -14.112  1.00 10.00      A   
ATOM   1708  CA  ASP   189      42.867 -27.819 -13.964  1.00 10.00      A   
ATOM   1709  CB  ASP   189      42.673 -28.146 -12.478  1.00 10.00      A   
ATOM   1710  CG  ASP   189      43.979 -28.339 -11.732  1.00 10.00      A   
ATOM   1711  OD1 ASP   189      44.724 -27.353 -11.552  1.00 10.00      A   
ATOM   1712  OD2 ASP   189      44.262 -29.475 -11.300  1.00 10.00      A   
ATOM   1713  C   ASP   189      43.466 -29.018 -14.691  1.00 10.00      A   
ATOM   1714  O   ASP   189      44.671 -29.266 -14.625  1.00 10.00      A   
ATOM   1715  N   GLU   190      42.613 -29.745 -15.404  1.00 10.00      A   
ATOM   1716  HN  GLU   190      41.673 -29.473 -15.438  1.00 10.00      A   
ATOM   1717  CB  GLU   190      41.815 -31.675 -16.689  1.00 10.00      A   
ATOM   1718  CG  GLU   190      40.799 -32.063 -15.623  1.00 10.00      A   
ATOM   1719  CD  GLU   190      41.227 -33.267 -14.809  1.00 10.00      A   
ATOM   1720  OE1 GLU   190      40.340 -33.968 -14.272  1.00 10.00      A   
ATOM   1721  OE2 GLU   190      42.444 -33.531 -14.708  1.00 10.00      A   
ATOM   1722  CA  GLU   190      43.034 -30.922 -16.151  1.00 10.00      A   
ATOM   1723  C   GLU   190      43.964 -30.545 -17.300  1.00 10.00      A   
ATOM   1724  O   GLU   190      43.507 -29.853 -18.235  1.00 10.00      A   
ATOM   1725  OXT GLU   190      45.150 -30.940 -17.265  1.00 10.00      A   
ATOM   1726  CB  LYS     4      -7.064   7.462 -12.702  1.00 10.00      B   
ATOM   1727  CG  LYS     4      -8.372   8.125 -12.288  1.00 10.00      B   
ATOM   1728  CD  LYS     4      -8.833   7.638 -10.922  1.00 10.00      B   
ATOM   1729  CE  LYS     4     -10.312   7.922 -10.690  1.00 10.00      B   
ATOM   1730  NZ  LYS     4     -10.641   9.369 -10.788  1.00 10.00      B   
ATOM   1731  HZ1 LYS     4      -9.951   9.931 -10.255  1.00 10.00      B   
ATOM   1732  HZ2 LYS     4     -11.592   9.551 -10.396  1.00 10.00      B   
ATOM   1733  HZ3 LYS     4     -10.626   9.674 -11.780  1.00 10.00      B   
ATOM   1734  C   LYS     4      -5.278   7.126 -14.422  1.00 10.00      B   
ATOM   1735  O   LYS     4      -5.346   5.898 -14.454  1.00 10.00      B   
ATOM   1736  N   LYS     4      -7.521   7.911 -15.097  1.00 10.00      B   
ATOM   1737  HT1 LYS     4      -8.365   8.445 -14.807  1.00 10.00      B   
ATOM   1738  HT2 LYS     4      -7.792   6.925 -15.284  1.00 10.00      B   
ATOM   1739  HT3 LYS     4      -7.148   8.326 -15.973  1.00 10.00      B   
ATOM   1740  CA  LYS     4      -6.492   7.962 -14.034  1.00 10.00      B   
ATOM   1741  N   GLN     5      -4.173   7.798 -14.726  1.00 10.00      B   
ATOM   1742  HN  GLN     5      -4.189   8.779 -14.697  1.00 10.00      B   
ATOM   1743  CA  GLN     5      -2.938   7.120 -15.103  1.00 10.00      B   
ATOM   1744  CB  GLN     5      -1.918   8.128 -15.636  1.00 10.00      B   
ATOM   1745  CG  GLN     5      -2.189   8.594 -17.058  1.00 10.00      B   
ATOM   1746  CD  GLN     5      -1.723   7.598 -18.100  1.00 10.00      B   
ATOM   1747  OE1 GLN     5      -0.723   6.908 -17.913  1.00 10.00      B   
ATOM   1748  NE2 GLN     5      -2.449   7.509 -19.202  1.00 10.00      B   
ATOM   1749 HE21 GLN     5      -3.240   8.082 -19.285  1.00 10.00      B   
ATOM   1750 HE22 GLN     5      -2.165   6.873 -19.892  1.00 10.00      B   
ATOM   1751  C   GLN     5      -2.363   6.360 -13.912  1.00 10.00      B   
ATOM   1752  O   GLN     5      -1.874   5.236 -14.056  1.00 10.00      B   
ATOM   1753  N   LEU     6      -2.420   6.999 -12.744  1.00 10.00      B   
ATOM   1754  HN  LEU     6      -2.798   7.905 -12.724  1.00 10.00      B   
ATOM   1755  CA  LEU     6      -1.939   6.418 -11.486  1.00 10.00      B   
ATOM   1756  CB  LEU     6      -2.563   5.047 -11.207  1.00 10.00      B   
ATOM   1757  CG  LEU     6      -4.085   5.019 -11.040  1.00 10.00      B   
ATOM   1758  CD1 LEU     6      -4.578   3.594 -10.820  1.00 10.00      B   
ATOM   1759  CD2 LEU     6      -4.519   5.916  -9.890  1.00 10.00      B   
ATOM   1760  C   LEU     6      -0.417   6.375 -11.378  1.00 10.00      B   
ATOM   1761  O   LEU     6       0.144   6.759 -10.353  1.00 10.00      B   
ATOM   1762  N   ALA     7       0.248   5.909 -12.425  1.00 10.00      B   
ATOM   1763  HN  ALA     7      -0.251   5.610 -13.219  1.00 10.00      B   
ATOM   1764  CA  ALA     7       1.700   5.824 -12.419  1.00 10.00      B   
ATOM   1765  CB  ALA     7       2.154   4.381 -12.570  1.00 10.00      B   
ATOM   1766  C   ALA     7       2.313   6.709 -13.497  1.00 10.00      B   
ATOM   1767  O   ALA     7       2.308   6.364 -14.679  1.00 10.00      B   
ATOM   1768  N   LEU     8       2.827   7.857 -13.085  1.00 10.00      B   
ATOM   1769  HN  LEU     8       2.786   8.086 -12.129  1.00 10.00      B   
ATOM   1770  CA  LEU     8       3.451   8.797 -14.003  1.00 10.00      B   
ATOM   1771  CB  LEU     8       2.542  10.004 -14.262  1.00 10.00      B   
ATOM   1772  CG  LEU     8       1.360   9.782 -15.209  1.00 10.00      B   
ATOM   1773  CD1 LEU     8       0.513  11.040 -15.306  1.00 10.00      B   
ATOM   1774  CD2 LEU     8       1.848   9.358 -16.588  1.00 10.00      B   
ATOM   1775  C   LEU     8       4.795   9.259 -13.456  1.00 10.00      B   
ATOM   1776  O   LEU     8       4.878  10.277 -12.769  1.00 10.00      B   
ATOM   1777  N   PHE     9       5.839   8.497 -13.751  1.00 10.00      B   
ATOM   1778  HN  PHE     9       5.704   7.694 -14.296  1.00 10.00      B   
ATOM   1779  CA  PHE     9       7.181   8.829 -13.287  1.00 10.00      B   
ATOM   1780  CB  PHE     9       8.121   7.629 -13.439  1.00 10.00      B   
ATOM   1781  CG  PHE     9       9.426   7.780 -12.704  1.00 10.00      B   
ATOM   1782  CD1 PHE     9       9.509   7.502 -11.346  1.00 10.00      B   
ATOM   1783  CD2 PHE     9      10.567   8.201 -13.369  1.00 10.00      B   
ATOM   1784  CE1 PHE     9      10.707   7.643 -10.668  1.00 10.00      B   
ATOM   1785  CE2 PHE     9      11.766   8.343 -12.698  1.00 10.00      B   
ATOM   1786  CZ  PHE     9      11.837   8.065 -11.345  1.00 10.00      B   
ATOM   1787  C   PHE     9       7.730  10.034 -14.041  1.00 10.00      B   
ATOM   1788  O   PHE     9       8.131  11.029 -13.436  1.00 10.00      B   
ATOM   1789  N   GLU    10       7.733   9.946 -15.364  1.00 10.00      B   
ATOM   1790  HN  GLU    10       7.394   9.130 -15.789  1.00 10.00      B   
ATOM   1791  CA  GLU    10       8.220  11.033 -16.202  1.00 10.00      B   
ATOM   1792  CB  GLU    10       9.445  10.595 -17.011  1.00 10.00      B   
ATOM   1793  CG  GLU    10      10.733  10.527 -16.208  1.00 10.00      B   
ATOM   1794  CD  GLU    10      11.963  10.601 -17.085  1.00 10.00      B   
ATOM   1795  OE1 GLU    10      12.402   9.543 -17.593  1.00 10.00      B   
ATOM   1796  OE2 GLU    10      12.498  11.720 -17.278  1.00 10.00      B   
ATOM   1797  C   GLU    10       7.120  11.530 -17.134  1.00 10.00      B   
ATOM   1798  O   GLU    10       7.026  11.096 -18.283  1.00 10.00      B   
ATOM   1799  N   PRO    11       6.263  12.442 -16.644  1.00 10.00      B   
ATOM   1800  CA  PRO    11       5.159  13.005 -17.427  1.00 10.00      B   
ATOM   1801  CB  PRO    11       4.237  13.628 -16.364  1.00 10.00      B   
ATOM   1802  CG  PRO    11       4.826  13.263 -15.038  1.00 10.00      B   
ATOM   1803  CD  PRO    11       6.279  12.982 -15.280  1.00 10.00      B   
ATOM   1804  C   PRO    11       5.636  14.080 -18.405  1.00 10.00      B   
ATOM   1805  O   PRO    11       4.831  14.711 -19.091  1.00 10.00      B   
ATOM   1806  N   THR    12       6.952  14.281 -18.453  1.00 10.00      B   
ATOM   1807  HN  THR    12       7.530  13.735 -17.881  1.00 10.00      B   
ATOM   1808  CA  THR    12       7.572  15.266 -19.335  1.00 10.00      B   
ATOM   1809  CB  THR    12       7.187  15.052 -20.816  1.00 10.00      B   
ATOM   1810  OG1 THR    12       7.234  13.649 -21.125  1.00 10.00      B   
ATOM   1811  HG1 THR    12       8.148  13.343 -21.069  1.00 10.00      B   
ATOM   1812  CG2 THR    12       8.155  15.790 -21.731  1.00 10.00      B   
ATOM   1813  C   THR    12       7.272  16.708 -18.913  1.00 10.00      B   
ATOM   1814  O   THR    12       8.139  17.390 -18.366  1.00 10.00      B   
ATOM   1815  N   LEU    13       6.034  17.145 -19.139  1.00 10.00      B   
ATOM   1816  HN  LEU    13       5.373  16.520 -19.515  1.00 10.00      B   
ATOM   1817  CA  LEU    13       5.615  18.507 -18.820  1.00 10.00      B   
ATOM   1818  CB  LEU    13       4.150  18.724 -19.208  1.00 10.00      B   
ATOM   1819  CG  LEU    13       3.834  18.669 -20.706  1.00 10.00      B   
ATOM   1820  CD1 LEU    13       2.340  18.828 -20.944  1.00 10.00      B   
ATOM   1821  CD2 LEU    13       4.614  19.736 -21.460  1.00 10.00      B   
ATOM   1822  C   LEU    13       5.835  18.854 -17.352  1.00 10.00      B   
ATOM   1823  O   LEU    13       6.399  19.900 -17.036  1.00 10.00      B   
ATOM   1824  N   VAL    14       5.393  17.970 -16.463  1.00 10.00      B   
ATOM   1825  HN  VAL    14       4.940  17.161 -16.779  1.00 10.00      B   
ATOM   1826  CA  VAL    14       5.543  18.184 -15.024  1.00 10.00      B   
ATOM   1827  CB  VAL    14       4.940  17.021 -14.200  1.00 10.00      B   
ATOM   1828  CG1 VAL    14       5.232  17.181 -12.714  1.00 10.00      B   
ATOM   1829  CG2 VAL    14       3.441  16.931 -14.431  1.00 10.00      B   
ATOM   1830  C   VAL    14       7.010  18.382 -14.641  1.00 10.00      B   
ATOM   1831  O   VAL    14       7.344  19.286 -13.877  1.00 10.00      B   
ATOM   1832  N   VAL    15       7.880  17.553 -15.204  1.00 10.00      B   
ATOM   1833  HN  VAL    15       7.556  16.881 -15.835  1.00 10.00      B   
ATOM   1834  CA  VAL    15       9.309  17.630 -14.922  1.00 10.00      B   
ATOM   1835  CB  VAL    15      10.072  16.457 -15.576  1.00 10.00      B   
ATOM   1836  CG1 VAL    15      11.543  16.485 -15.190  1.00 10.00      B   
ATOM   1837  CG2 VAL    15       9.443  15.129 -15.187  1.00 10.00      B   
ATOM   1838  C   VAL    15       9.891  18.953 -15.415  1.00 10.00      B   
ATOM   1839  O   VAL    15      10.649  19.615 -14.706  1.00 10.00      B   
ATOM   1840  N   GLN    16       9.491  19.350 -16.615  1.00 10.00      B   
ATOM   1841  HN  GLN    16       8.849  18.796 -17.113  1.00 10.00      B   
ATOM   1842  CA  GLN    16       9.980  20.585 -17.217  1.00 10.00      B   
ATOM   1843  CB  GLN    16       9.680  20.604 -18.717  1.00 10.00      B   
ATOM   1844  CG  GLN    16      10.386  19.505 -19.498  1.00 10.00      B   
ATOM   1845  CD  GLN    16       9.793  19.292 -20.875  1.00 10.00      B   
ATOM   1846  OE1 GLN    16       8.603  19.520 -21.097  1.00 10.00      B   
ATOM   1847  NE2 GLN    16      10.616  18.850 -21.811  1.00 10.00      B   
ATOM   1848 HE21 GLN    16      11.553  18.691 -21.566  1.00 10.00      B   
ATOM   1849 HE22 GLN    16      10.256  18.698 -22.710  1.00 10.00      B   
ATOM   1850  C   GLN    16       9.400  21.823 -16.540  1.00 10.00      B   
ATOM   1851  O   GLN    16       9.923  22.923 -16.695  1.00 10.00      B   
ATOM   1852  N   ALA    17       8.315  21.650 -15.802  1.00 10.00      B   
ATOM   1853  HN  ALA    17       7.918  20.753 -15.734  1.00 10.00      B   
ATOM   1854  CA  ALA    17       7.683  22.765 -15.104  1.00 10.00      B   
ATOM   1855  CB  ALA    17       6.168  22.628 -15.153  1.00 10.00      B   
ATOM   1856  C   ALA    17       8.164  22.840 -13.660  1.00 10.00      B   
ATOM   1857  O   ALA    17       8.080  23.884 -13.009  1.00 10.00      B   
ATOM   1858  N   LEU    18       8.685  21.725 -13.172  1.00 10.00      B   
ATOM   1859  HN  LEU    18       8.734  20.929 -13.748  1.00 10.00      B   
ATOM   1860  CA  LEU    18       9.175  21.637 -11.807  1.00 10.00      B   
ATOM   1861  CB  LEU    18       9.215  20.178 -11.359  1.00 10.00      B   
ATOM   1862  CG  LEU    18       9.255  19.940  -9.852  1.00 10.00      B   
ATOM   1863  CD1 LEU    18       7.874  20.128  -9.242  1.00 10.00      B   
ATOM   1864  CD2 LEU    18       9.806  18.558  -9.545  1.00 10.00      B   
ATOM   1865  C   LEU    18      10.565  22.253 -11.678  1.00 10.00      B   
ATOM   1866  O   LEU    18      10.998  22.591 -10.576  1.00 10.00      B   
ATOM   1867  N   LYS    19      11.250  22.413 -12.807  1.00 10.00      B   
ATOM   1868  HN  LYS    19      10.838  22.138 -13.652  1.00 10.00      B   
ATOM   1869  CA  LYS    19      12.601  22.978 -12.823  1.00 10.00      B   
ATOM   1870  CB  LYS    19      13.159  23.033 -14.251  1.00 10.00      B   
ATOM   1871  CG  LYS    19      12.520  24.087 -15.142  1.00 10.00      B   
ATOM   1872  CD  LYS    19      13.079  24.030 -16.554  1.00 10.00      B   
ATOM   1873  CE  LYS    19      12.569  25.185 -17.400  1.00 10.00      B   
ATOM   1874  NZ  LYS    19      11.086  25.216 -17.462  1.00 10.00      B   
ATOM   1875  HZ1 LYS    19      10.691  25.601 -16.574  1.00 10.00      B   
ATOM   1876  HZ2 LYS    19      10.717  24.254 -17.596  1.00 10.00      B   
ATOM   1877  HZ3 LYS    19      10.772  25.809 -18.254  1.00 10.00      B   
ATOM   1878  C   LYS    19      12.664  24.357 -12.162  1.00 10.00      B   
ATOM   1879  O   LYS    19      13.690  24.737 -11.600  1.00 10.00      B   
ATOM   1880  N   GLU    20      11.568  25.101 -12.234  1.00 10.00      B   
ATOM   1881  HN  GLU    20      10.782  24.752 -12.707  1.00 10.00      B   
ATOM   1882  CA  GLU    20      11.509  26.426 -11.631  1.00 10.00      B   
ATOM   1883  CB  GLU    20      10.427  27.274 -12.301  1.00 10.00      B   
ATOM   1884  CG  GLU    20      10.687  27.561 -13.769  1.00 10.00      B   
ATOM   1885  CD  GLU    20       9.559  27.085 -14.658  1.00 10.00      B   
ATOM   1886  OE1 GLU    20       8.484  27.729 -14.661  1.00 10.00      B   
ATOM   1887  OE2 GLU    20       9.742  26.072 -15.363  1.00 10.00      B   
ATOM   1888  C   GLU    20      11.237  26.322 -10.134  1.00 10.00      B   
ATOM   1889  O   GLU    20      11.802  27.064  -9.331  1.00 10.00      B   
ATOM   1890  N   ALA    21      10.383  25.374  -9.766  1.00 10.00      B   
ATOM   1891  HN  ALA    21       9.987  24.802 -10.452  1.00 10.00      B   
ATOM   1892  CA  ALA    21      10.022  25.157  -8.371  1.00 10.00      B   
ATOM   1893  CB  ALA    21       8.865  24.174  -8.269  1.00 10.00      B   
ATOM   1894  C   ALA    21      11.219  24.669  -7.560  1.00 10.00      B   
ATOM   1895  O   ALA    21      11.399  25.064  -6.410  1.00 10.00      B   
ATOM   1896  N   VAL    22      12.039  23.816  -8.166  1.00 10.00      B   
ATOM   1897  HN  VAL    22      11.834  23.526  -9.084  1.00 10.00      B   
ATOM   1898  CA  VAL    22      13.223  23.283  -7.496  1.00 10.00      B   
ATOM   1899  CB  VAL    22      13.944  22.230  -8.365  1.00 10.00      B   
ATOM   1900  CG1 VAL    22      15.196  21.710  -7.671  1.00 10.00      B   
ATOM   1901  CG2 VAL    22      13.002  21.080  -8.683  1.00 10.00      B   
ATOM   1902  C   VAL    22      14.190  24.407  -7.129  1.00 10.00      B   
ATOM   1903  O   VAL    22      14.741  24.437  -6.028  1.00 10.00      B   
ATOM   1904  N   LYS    23      14.363  25.354  -8.042  1.00 10.00      B   
ATOM   1905  HN  LYS    23      13.877  25.298  -8.891  1.00 10.00      B   
ATOM   1906  CA  LYS    23      15.259  26.477  -7.805  1.00 10.00      B   
ATOM   1907  CB  LYS    23      15.670  27.146  -9.117  1.00 10.00      B   
ATOM   1908  CG  LYS    23      16.707  26.350  -9.896  1.00 10.00      B   
ATOM   1909  CD  LYS    23      17.149  27.078 -11.154  1.00 10.00      B   
ATOM   1910  CE  LYS    23      18.265  26.323 -11.860  1.00 10.00      B   
ATOM   1911  NZ  LYS    23      18.485  26.816 -13.247  1.00 10.00      B   
ATOM   1912  HZ1 LYS    23      19.401  26.476 -13.606  1.00 10.00      B   
ATOM   1913  HZ2 LYS    23      18.487  27.854 -13.263  1.00 10.00      B   
ATOM   1914  HZ3 LYS    23      17.730  26.472 -13.877  1.00 10.00      B   
ATOM   1915  C   LYS    23      14.652  27.478  -6.827  1.00 10.00      B   
ATOM   1916  O   LYS    23      15.358  28.301  -6.242  1.00 10.00      B   
ATOM   1917  N   LYS    24      13.343  27.395  -6.640  1.00 10.00      B   
ATOM   1918  HN  LYS    24      12.831  26.729  -7.142  1.00 10.00      B   
ATOM   1919  CA  LYS    24      12.649  28.274  -5.711  1.00 10.00      B   
ATOM   1920  CB  LYS    24      11.145  28.277  -5.986  1.00 10.00      B   
ATOM   1921  CG  LYS    24      10.702  29.278  -7.040  1.00 10.00      B   
ATOM   1922  CD  LYS    24       9.187  29.340  -7.126  1.00 10.00      B   
ATOM   1923  CE  LYS    24       8.724  30.571  -7.888  1.00 10.00      B   
ATOM   1924  NZ  LYS    24       7.254  30.767  -7.789  1.00 10.00      B   
ATOM   1925  HZ1 LYS    24       6.951  30.733  -6.794  1.00 10.00      B   
ATOM   1926  HZ2 LYS    24       6.756  30.024  -8.316  1.00 10.00      B   
ATOM   1927  HZ3 LYS    24       6.991  31.692  -8.185  1.00 10.00      B   
ATOM   1928  C   LYS    24      12.911  27.823  -4.278  1.00 10.00      B   
ATOM   1929  O   LYS    24      12.702  28.576  -3.326  1.00 10.00      B   
ATOM   1930  N   LEU    25      13.376  26.588  -4.140  1.00 10.00      B   
ATOM   1931  HN  LEU    25      13.515  26.039  -4.943  1.00 10.00      B   
ATOM   1932  CA  LEU    25      13.679  26.018  -2.835  1.00 10.00      B   
ATOM   1933  CB  LEU    25      13.308  24.533  -2.805  1.00 10.00      B   
ATOM   1934  CG  LEU    25      11.848  24.192  -3.118  1.00 10.00      B   
ATOM   1935  CD1 LEU    25      11.654  22.686  -3.181  1.00 10.00      B   
ATOM   1936  CD2 LEU    25      10.920  24.806  -2.082  1.00 10.00      B   
ATOM   1937  C   LEU    25      15.161  26.193  -2.507  1.00 10.00      B   
ATOM   1938  O   LEU    25      15.643  25.710  -1.481  1.00 10.00      B   
ATOM   1939  N   ASN    26      15.874  26.885  -3.393  1.00 10.00      B   
ATOM   1940  HN  ASN    26      15.428  27.239  -4.191  1.00 10.00      B   
ATOM   1941  CA  ASN    26      17.306  27.136  -3.213  1.00 10.00      B   
ATOM   1942  CB  ASN    26      17.967  27.623  -4.509  1.00 10.00      B   
ATOM   1943  CG  ASN    26      19.449  27.913  -4.341  1.00 10.00      B   
ATOM   1944  OD1 ASN    26      20.263  26.998  -4.220  1.00 10.00      B   
ATOM   1945  ND2 ASN    26      19.810  29.186  -4.345  1.00 10.00      B   
ATOM   1946 HD21 ASN    26      19.113  29.866  -4.453  1.00 10.00      B   
ATOM   1947 HD22 ASN    26      20.766  29.398  -4.249  1.00 10.00      B   
ATOM   1948  C   ASN    26      17.618  28.081  -2.039  1.00 10.00      B   
ATOM   1949  O   ASN    26      18.550  27.814  -1.281  1.00 10.00      B   
ATOM   1950  N   PRO    27      16.877  29.212  -1.881  1.00 10.00      B   
ATOM   1951  CA  PRO    27      17.098  30.160  -0.772  1.00 10.00      B   
ATOM   1952  CB  PRO    27      15.952  31.174  -0.913  1.00 10.00      B   
ATOM   1953  CG  PRO    27      14.986  30.550  -1.861  1.00 10.00      B   
ATOM   1954  CD  PRO    27      15.805  29.688  -2.770  1.00 10.00      B   
ATOM   1955  C   PRO    27      17.046  29.497   0.607  1.00 10.00      B   
ATOM   1956  O   PRO    27      16.708  28.318   0.737  1.00 10.00      B   
ATOM   1957  N   GLN    28      17.369  30.274   1.635  1.00 10.00      B   
ATOM   1958  HN  GLN    28      17.604  31.212   1.465  1.00 10.00      B   
ATOM   1959  CA  GLN    28      17.380  29.780   3.008  1.00 10.00      B   
ATOM   1960  CB  GLN    28      18.124  30.745   3.932  1.00 10.00      B   
ATOM   1961  CG  GLN    28      19.605  30.878   3.626  1.00 10.00      B   
ATOM   1962  CD  GLN    28      20.343  31.702   4.662  1.00 10.00      B   
ATOM   1963  OE1 GLN    28      19.971  31.731   5.837  1.00 10.00      B   
ATOM   1964  NE2 GLN    28      21.402  32.372   4.236  1.00 10.00      B   
ATOM   1965 HE21 GLN    28      21.647  32.298   3.289  1.00 10.00      B   
ATOM   1966 HE22 GLN    28      21.894  32.920   4.885  1.00 10.00      B   
ATOM   1967  C   GLN    28      15.977  29.509   3.545  1.00 10.00      B   
ATOM   1968  O   GLN    28      15.417  30.311   4.295  1.00 10.00      B   
ATOM   1969  N   ALA    29      15.414  28.384   3.134  1.00 10.00      B   
ATOM   1970  HN  ALA    29      15.897  27.823   2.489  1.00 10.00      B   
ATOM   1971  CA  ALA    29      14.094  27.970   3.572  1.00 10.00      B   
ATOM   1972  CB  ALA    29      13.049  28.328   2.527  1.00 10.00      B   
ATOM   1973  C   ALA    29      14.091  26.472   3.847  1.00 10.00      B   
ATOM   1974  O   ALA    29      13.054  25.880   4.148  1.00 10.00      B   
ATOM   1975  N   GLN    30      15.275  25.867   3.769  1.00 10.00      B   
ATOM   1976  HN  GLN    30      16.071  26.399   3.554  1.00 10.00      B   
ATOM   1977  CA  GLN    30      15.424  24.436   3.999  1.00 10.00      B   
ATOM   1978  CB  GLN    30      16.573  23.873   3.159  1.00 10.00      B   
ATOM   1979  CG  GLN    30      16.363  23.976   1.658  1.00 10.00      B   
ATOM   1980  CD  GLN    30      17.642  23.753   0.876  1.00 10.00      B   
ATOM   1981  OE1 GLN    30      18.520  23.003   1.294  1.00 10.00      B   
ATOM   1982  NE2 GLN    30      17.757  24.410  -0.265  1.00 10.00      B   
ATOM   1983 HE21 GLN    30      17.014  24.998  -0.541  1.00 10.00      B   
ATOM   1984 HE22 GLN    30      18.580  24.296  -0.783  1.00 10.00      B   
ATOM   1985  C   GLN    30      15.659  24.135   5.476  1.00 10.00      B   
ATOM   1986  O   GLN    30      16.080  23.037   5.834  1.00 10.00      B   
ATOM   1987  N   TRP    31      15.362  25.104   6.338  1.00 10.00      B   
ATOM   1988  HN  TRP    31      15.020  25.958   5.998  1.00 10.00      B   
ATOM   1989  CA  TRP    31      15.541  24.927   7.780  1.00 10.00      B   
ATOM   1990  CB  TRP    31      15.474  26.262   8.531  1.00 10.00      B   
ATOM   1991  CG  TRP    31      14.429  27.211   8.025  1.00 10.00      B   
ATOM   1992  CD1 TRP    31      14.614  28.232   7.137  1.00 10.00      B   
ATOM   1993  CD2 TRP    31      13.041  27.241   8.385  1.00 10.00      B   
ATOM   1994  NE1 TRP    31      13.430  28.888   6.915  1.00 10.00      B   
ATOM   1995  HE1 TRP    31      13.307  29.658   6.313  1.00 10.00      B   
ATOM   1996  CE2 TRP    31      12.448  28.301   7.670  1.00 10.00      B   
ATOM   1997  CE3 TRP    31      12.240  26.477   9.241  1.00 10.00      B   
ATOM   1998  CZ2 TRP    31      11.095  28.613   7.781  1.00 10.00      B   
ATOM   1999  CZ3 TRP    31      10.898  26.789   9.350  1.00 10.00      B   
ATOM   2000  CH2 TRP    31      10.338  27.848   8.626  1.00 10.00      B   
ATOM   2001  C   TRP    31      14.540  23.922   8.345  1.00 10.00      B   
ATOM   2002  O   TRP    31      14.614  23.537   9.516  1.00 10.00      B   
ATOM   2003  N   ARG    32      13.593  23.514   7.505  1.00 10.00      B   
ATOM   2004  HN  ARG    32      13.573  23.886   6.600  1.00 10.00      B   
ATOM   2005  CA  ARG    32      12.588  22.530   7.889  1.00 10.00      B   
ATOM   2006  CB  ARG    32      11.398  22.580   6.926  1.00 10.00      B   
ATOM   2007  CG  ARG    32      10.637  23.895   6.933  1.00 10.00      B   
ATOM   2008  CD  ARG    32       9.637  23.967   5.789  1.00 10.00      B   
ATOM   2009  NE  ARG    32       8.630  22.910   5.866  1.00 10.00      B   
ATOM   2010  HE  ARG    32       8.398  22.574   6.762  1.00 10.00      B   
ATOM   2011  CZ  ARG    32       8.022  22.383   4.807  1.00 10.00      B   
ATOM   2012  NH1 ARG    32       8.316  22.808   3.580  1.00 10.00      B   
ATOM   2013 HH11 ARG    32       7.835  22.391   2.753  1.00 10.00      B   
ATOM   2014 HH12 ARG    32       9.029  23.560   3.440  1.00 10.00      B   
ATOM   2015  NH2 ARG    32       7.118  21.421   4.973  1.00 10.00      B   
ATOM   2016 HH21 ARG    32       6.639  21.002   4.144  1.00 10.00      B   
ATOM   2017 HH22 ARG    32       6.884  21.078   5.931  1.00 10.00      B   
ATOM   2018  C   ARG    32      13.220  21.144   7.850  1.00 10.00      B   
ATOM   2019  O   ARG    32      12.797  20.232   8.560  1.00 10.00      B   
ATOM   2020  N   ASN    33      14.256  21.023   7.026  1.00 10.00      B   
ATOM   2021  HN  ASN    33      14.549  21.810   6.521  1.00 10.00      B   
ATOM   2022  CA  ASN    33      14.989  19.776   6.848  1.00 10.00      B   
ATOM   2023  CB  ASN    33      15.024  19.432   5.354  1.00 10.00      B   
ATOM   2024  CG  ASN    33      15.455  18.009   5.054  1.00 10.00      B   
ATOM   2025  OD1 ASN    33      16.297  17.430   5.743  1.00 10.00      B   
ATOM   2026  ND2 ASN    33      14.882  17.437   4.007  1.00 10.00      B   
ATOM   2027 HD21 ASN    33      14.223  17.957   3.493  1.00 10.00      B   
ATOM   2028 HD22 ASN    33      15.137  16.513   3.783  1.00 10.00      B   
ATOM   2029  C   ASN    33      16.412  19.954   7.370  1.00 10.00      B   
ATOM   2030  O   ASN    33      17.312  20.327   6.620  1.00 10.00      B   
ATOM   2031  N   PRO    34      16.634  19.685   8.668  1.00 10.00      B   
ATOM   2032  CA  PRO    34      17.951  19.842   9.303  1.00 10.00      B   
ATOM   2033  CB  PRO    34      17.721  19.388  10.751  1.00 10.00      B   
ATOM   2034  CG  PRO    34      16.458  18.598  10.715  1.00 10.00      B   
ATOM   2035  CD  PRO    34      15.624  19.192   9.618  1.00 10.00      B   
ATOM   2036  C   PRO    34      19.037  18.994   8.647  1.00 10.00      B   
ATOM   2037  O   PRO    34      20.201  19.391   8.600  1.00 10.00      B   
ATOM   2038  N   VAL    35      18.648  17.836   8.129  1.00 10.00      B   
ATOM   2039  HN  VAL    35      17.701  17.588   8.177  1.00 10.00      B   
ATOM   2040  CA  VAL    35      19.593  16.931   7.484  1.00 10.00      B   
ATOM   2041  CB  VAL    35      18.946  15.563   7.171  1.00 10.00      B   
ATOM   2042  CG1 VAL    35      19.974  14.599   6.595  1.00 10.00      B   
ATOM   2043  CG2 VAL    35      18.310  14.976   8.421  1.00 10.00      B   
ATOM   2044  C   VAL    35      20.145  17.538   6.196  1.00 10.00      B   
ATOM   2045  O   VAL    35      21.359  17.652   6.021  1.00 10.00      B   
ATOM   2046  N   MET    36      19.250  17.954   5.311  1.00 10.00      B   
ATOM   2047  HN  MET    36      18.293  17.868   5.518  1.00 10.00      B   
ATOM   2048  CA  MET    36      19.657  18.534   4.036  1.00 10.00      B   
ATOM   2049  CB  MET    36      18.518  18.504   3.015  1.00 10.00      B   
ATOM   2050  CG  MET    36      18.268  17.134   2.401  1.00 10.00      B   
ATOM   2051  SD  MET    36      19.777  16.355   1.790  1.00 10.00      B   
ATOM   2052  CE  MET    36      20.320  17.544   0.564  1.00 10.00      B   
ATOM   2053  C   MET    36      20.205  19.946   4.190  1.00 10.00      B   
ATOM   2054  O   MET    36      21.008  20.397   3.372  1.00 10.00      B   
ATOM   2055  N   PHE    37      19.780  20.633   5.245  1.00 10.00      B   
ATOM   2056  HN  PHE    37      19.139  20.215   5.861  1.00 10.00      B   
ATOM   2057  CA  PHE    37      20.231  21.996   5.506  1.00 10.00      B   
ATOM   2058  CB  PHE    37      19.534  22.567   6.743  1.00 10.00      B   
ATOM   2059  CG  PHE    37      19.682  24.056   6.898  1.00 10.00      B   
ATOM   2060  CD1 PHE    37      19.342  24.912   5.864  1.00 10.00      B   
ATOM   2061  CD2 PHE    37      20.157  24.596   8.083  1.00 10.00      B   
ATOM   2062  CE1 PHE    37      19.473  26.282   6.005  1.00 10.00      B   
ATOM   2063  CE2 PHE    37      20.291  25.966   8.232  1.00 10.00      B   
ATOM   2064  CZ  PHE    37      19.949  26.809   7.192  1.00 10.00      B   
ATOM   2065  C   PHE    37      21.746  22.044   5.677  1.00 10.00      B   
ATOM   2066  O   PHE    37      22.409  22.948   5.171  1.00 10.00      B   
ATOM   2067  N   ILE    38      22.290  21.051   6.371  1.00 10.00      B   
ATOM   2068  HN  ILE    38      21.709  20.348   6.738  1.00 10.00      B   
ATOM   2069  CA  ILE    38      23.731  20.981   6.598  1.00 10.00      B   
ATOM   2070  CB  ILE    38      24.107  19.824   7.547  1.00 10.00      B   
ATOM   2071  CG1 ILE    38      23.392  19.988   8.892  1.00 10.00      B   
ATOM   2072  CG2 ILE    38      25.616  19.768   7.756  1.00 10.00      B   
ATOM   2073  CD1 ILE    38      23.553  18.801   9.820  1.00 10.00      B   
ATOM   2074  C   ILE    38      24.470  20.824   5.270  1.00 10.00      B   
ATOM   2075  O   ILE    38      25.545  21.394   5.073  1.00 10.00      B   
ATOM   2076  N   VAL    39      23.871  20.063   4.358  1.00 10.00      B   
ATOM   2077  HN  VAL    39      23.011  19.646   4.576  1.00 10.00      B   
ATOM   2078  CA  VAL    39      24.452  19.835   3.042  1.00 10.00      B   
ATOM   2079  CB  VAL    39      23.678  18.751   2.260  1.00 10.00      B   
ATOM   2080  CG1 VAL    39      24.401  18.392   0.968  1.00 10.00      B   
ATOM   2081  CG2 VAL    39      23.466  17.516   3.124  1.00 10.00      B   
ATOM   2082  C   VAL    39      24.453  21.133   2.242  1.00 10.00      B   
ATOM   2083  O   VAL    39      25.417  21.442   1.538  1.00 10.00      B   
ATOM   2084  N   TRP    40      23.369  21.893   2.360  1.00 10.00      B   
ATOM   2085  HN  TRP    40      22.624  21.580   2.923  1.00 10.00      B   
ATOM   2086  CA  TRP    40      23.249  23.171   1.670  1.00 10.00      B   
ATOM   2087  CB  TRP    40      21.865  23.783   1.915  1.00 10.00      B   
ATOM   2088  CG  TRP    40      21.592  25.010   1.099  1.00 10.00      B   
ATOM   2089  CD1 TRP    40      21.092  25.054  -0.168  1.00 10.00      B   
ATOM   2090  CD2 TRP    40      21.806  26.370   1.492  1.00 10.00      B   
ATOM   2091  NE1 TRP    40      20.983  26.355  -0.591  1.00 10.00      B   
ATOM   2092  HE1 TRP    40      20.650  26.645  -1.468  1.00 10.00      B   
ATOM   2093  CE2 TRP    40      21.416  27.183   0.411  1.00 10.00      B   
ATOM   2094  CE3 TRP    40      22.290  26.979   2.653  1.00 10.00      B   
ATOM   2095  CZ2 TRP    40      21.496  28.573   0.457  1.00 10.00      B   
ATOM   2096  CZ3 TRP    40      22.369  28.357   2.696  1.00 10.00      B   
ATOM   2097  CH2 TRP    40      21.974  29.140   1.605  1.00 10.00      B   
ATOM   2098  C   TRP    40      24.339  24.125   2.150  1.00 10.00      B   
ATOM   2099  O   TRP    40      25.005  24.786   1.348  1.00 10.00      B   
ATOM   2100  N   ILE    41      24.522  24.181   3.467  1.00 10.00      B   
ATOM   2101  HN  ILE    41      23.947  23.638   4.052  1.00 10.00      B   
ATOM   2102  CA  ILE    41      25.543  25.036   4.062  1.00 10.00      B   
ATOM   2103  CB  ILE    41      25.515  24.972   5.608  1.00 10.00      B   
ATOM   2104  CG1 ILE    41      24.150  25.417   6.140  1.00 10.00      B   
ATOM   2105  CG2 ILE    41      26.623  25.828   6.208  1.00 10.00      B   
ATOM   2106  CD1 ILE    41      23.966  25.178   7.624  1.00 10.00      B   
ATOM   2107  C   ILE    41      26.924  24.627   3.553  1.00 10.00      B   
ATOM   2108  O   ILE    41      27.736  25.473   3.176  1.00 10.00      B   
ATOM   2109  N   GLY    42      27.165  23.320   3.518  1.00 10.00      B   
ATOM   2110  HN  GLY    42      26.471  22.697   3.825  1.00 10.00      B   
ATOM   2111  CA  GLY    42      28.434  22.804   3.045  1.00 10.00      B   
ATOM   2112  C   GLY    42      28.698  23.200   1.608  1.00 10.00      B   
ATOM   2113  O   GLY    42      29.830  23.517   1.240  1.00 10.00      B   
ATOM   2114  N   SER    43      27.644  23.194   0.798  1.00 10.00      B   
ATOM   2115  HN  SER    43      26.770  22.930   1.157  1.00 10.00      B   
ATOM   2116  CA  SER    43      27.749  23.567  -0.607  1.00 10.00      B   
ATOM   2117  CB  SER    43      26.426  23.287  -1.329  1.00 10.00      B   
ATOM   2118  OG  SER    43      25.970  21.967  -1.076  1.00 10.00      B   
ATOM   2119  HG  SER    43      25.839  21.841  -0.128  1.00 10.00      B   
ATOM   2120  C   SER    43      28.112  25.046  -0.728  1.00 10.00      B   
ATOM   2121  O   SER    43      28.966  25.434  -1.530  1.00 10.00      B   
ATOM   2122  N   LEU    44      27.470  25.868   0.093  1.00 10.00      B   
ATOM   2123  HN  LEU    44      26.802  25.498   0.717  1.00 10.00      B   
ATOM   2124  CA  LEU    44      27.721  27.301   0.092  1.00 10.00      B   
ATOM   2125  CB  LEU    44      26.702  28.018   0.984  1.00 10.00      B   
ATOM   2126  CG  LEU    44      26.769  29.547   0.999  1.00 10.00      B   
ATOM   2127  CD1 LEU    44      26.342  30.118  -0.344  1.00 10.00      B   
ATOM   2128  CD2 LEU    44      25.917  30.112   2.126  1.00 10.00      B   
ATOM   2129  C   LEU    44      29.139  27.593   0.574  1.00 10.00      B   
ATOM   2130  O   LEU    44      29.846  28.423  -0.004  1.00 10.00      B   
ATOM   2131  N   LEU    45      29.551  26.888   1.625  1.00 10.00      B   
ATOM   2132  HN  LEU    45      28.934  26.238   2.035  1.00 10.00      B   
ATOM   2133  CA  LEU    45      30.881  27.054   2.198  1.00 10.00      B   
ATOM   2134  CB  LEU    45      31.041  26.205   3.463  1.00 10.00      B   
ATOM   2135  CG  LEU    45      30.274  26.678   4.701  1.00 10.00      B   
ATOM   2136  CD1 LEU    45      30.450  25.693   5.846  1.00 10.00      B   
ATOM   2137  CD2 LEU    45      30.729  28.070   5.112  1.00 10.00      B   
ATOM   2138  C   LEU    45      31.967  26.697   1.193  1.00 10.00      B   
ATOM   2139  O   LEU    45      32.879  27.488   0.954  1.00 10.00      B   
ATOM   2140  N   THR    46      31.851  25.520   0.585  1.00 10.00      B   
ATOM   2141  HN  THR    46      31.082  24.945   0.792  1.00 10.00      B   
ATOM   2142  CA  THR    46      32.834  25.065  -0.389  1.00 10.00      B   
ATOM   2143  CB  THR    46      32.515  23.657  -0.921  1.00 10.00      B   
ATOM   2144  OG1 THR    46      31.102  23.519  -1.092  1.00 10.00      B   
ATOM   2145  HG1 THR    46      30.699  23.271  -0.251  1.00 10.00      B   
ATOM   2146  CG2 THR    46      33.020  22.595   0.046  1.00 10.00      B   
ATOM   2147  C   THR    46      32.957  26.045  -1.549  1.00 10.00      B   
ATOM   2148  O   THR    46      34.061  26.333  -2.008  1.00 10.00      B   
ATOM   2149  N   THR    47      31.823  26.567  -2.007  1.00 10.00      B   
ATOM   2150  HN  THR    47      30.972  26.290  -1.603  1.00 10.00      B   
ATOM   2151  CA  THR    47      31.813  27.527  -3.101  1.00 10.00      B   
ATOM   2152  CB  THR    47      30.374  27.931  -3.481  1.00 10.00      B   
ATOM   2153  OG1 THR    47      29.609  26.749  -3.756  1.00 10.00      B   
ATOM   2154  HG1 THR    47      29.463  26.259  -2.933  1.00 10.00      B   
ATOM   2155  CG2 THR    47      30.369  28.823  -4.714  1.00 10.00      B   
ATOM   2156  C   THR    47      32.627  28.767  -2.729  1.00 10.00      B   
ATOM   2157  O   THR    47      33.465  29.223  -3.509  1.00 10.00      B   
ATOM   2158  N   CYS    48      32.400  29.283  -1.522  1.00 10.00      B   
ATOM   2159  HN  CYS    48      31.731  28.864  -0.940  1.00 10.00      B   
ATOM   2160  CA  CYS    48      33.123  30.456  -1.044  1.00 10.00      B   
ATOM   2161  CB  CYS    48      32.580  30.908   0.315  1.00 10.00      B   
ATOM   2162  SG  CYS    48      30.800  31.242   0.327  1.00 10.00      B   
ATOM   2163  HG  CYS    48      30.169  30.073   0.271  1.00 10.00      B   
ATOM   2164  C   CYS    48      34.620  30.163  -0.960  1.00 10.00      B   
ATOM   2165  O   CYS    48      35.447  30.995  -1.330  1.00 10.00      B   
ATOM   2166  N   ILE    49      34.957  28.966  -0.489  1.00 10.00      B   
ATOM   2167  HN  ILE    49      34.248  28.346  -0.200  1.00 10.00      B   
ATOM   2168  CA  ILE    49      36.349  28.551  -0.380  1.00 10.00      B   
ATOM   2169  CB  ILE    49      36.481  27.202   0.360  1.00 10.00      B   
ATOM   2170  CG1 ILE    49      35.933  27.317   1.785  1.00 10.00      B   
ATOM   2171  CG2 ILE    49      37.930  26.727   0.385  1.00 10.00      B   
ATOM   2172  CD1 ILE    49      35.806  25.988   2.502  1.00 10.00      B   
ATOM   2173  C   ILE    49      36.975  28.439  -1.770  1.00 10.00      B   
ATOM   2174  O   ILE    49      38.120  28.830  -1.979  1.00 10.00      B   
ATOM   2175  N   SER    50      36.206  27.924  -2.724  1.00 10.00      B   
ATOM   2176  HN  SER    50      35.293  27.639  -2.498  1.00 10.00      B   
ATOM   2177  CA  SER    50      36.682  27.772  -4.096  1.00 10.00      B   
ATOM   2178  CB  SER    50      35.641  27.045  -4.951  1.00 10.00      B   
ATOM   2179  OG  SER    50      35.214  25.850  -4.316  1.00 10.00      B   
ATOM   2180  HG  SER    50      34.727  26.077  -3.510  1.00 10.00      B   
ATOM   2181  C   SER    50      37.026  29.133  -4.699  1.00 10.00      B   
ATOM   2182  O   SER    50      38.060  29.293  -5.349  1.00 10.00      B   
ATOM   2183  N   ILE    51      36.158  30.116  -4.463  1.00 10.00      B   
ATOM   2184  HN  ILE    51      35.346  29.923  -3.945  1.00 10.00      B   
ATOM   2185  CA  ILE    51      36.381  31.470  -4.960  1.00 10.00      B   
ATOM   2186  CB  ILE    51      35.185  32.399  -4.648  1.00 10.00      B   
ATOM   2187  CG1 ILE    51      33.908  31.851  -5.292  1.00 10.00      B   
ATOM   2188  CG2 ILE    51      35.462  33.817  -5.133  1.00 10.00      B   
ATOM   2189  CD1 ILE    51      32.645  32.565  -4.858  1.00 10.00      B   
ATOM   2190  C   ILE    51      37.649  32.037  -4.330  1.00 10.00      B   
ATOM   2191  O   ILE    51      38.477  32.652  -5.005  1.00 10.00      B   
ATOM   2192  N   ALA    52      37.801  31.797  -3.033  1.00 10.00      B   
ATOM   2193  HN  ALA    52      37.101  31.300  -2.554  1.00 10.00      B   
ATOM   2194  CA  ALA    52      38.967  32.258  -2.296  1.00 10.00      B   
ATOM   2195  CB  ALA    52      38.814  31.940  -0.817  1.00 10.00      B   
ATOM   2196  C   ALA    52      40.231  31.610  -2.848  1.00 10.00      B   
ATOM   2197  O   ALA    52      41.240  32.279  -3.068  1.00 10.00      B   
ATOM   2198  N   MET    53      40.157  30.307  -3.093  1.00 10.00      B   
ATOM   2199  HN  MET    53      39.317  29.831  -2.896  1.00 10.00      B   
ATOM   2200  CA  MET    53      41.284  29.554  -3.629  1.00 10.00      B   
ATOM   2201  CB  MET    53      40.965  28.059  -3.687  1.00 10.00      B   
ATOM   2202  CG  MET    53      40.954  27.371  -2.329  1.00 10.00      B   
ATOM   2203  SD  MET    53      40.688  25.594  -2.442  1.00 10.00      B   
ATOM   2204  CE  MET    53      42.143  25.093  -3.360  1.00 10.00      B   
ATOM   2205  C   MET    53      41.678  30.067  -5.007  1.00 10.00      B   
ATOM   2206  O   MET    53      42.860  30.113  -5.348  1.00 10.00      B   
ATOM   2207  N   ALA    54      40.679  30.456  -5.791  1.00 10.00      B   
ATOM   2208  HN  ALA    54      39.755  30.376  -5.465  1.00 10.00      B   
ATOM   2209  CA  ALA    54      40.916  30.986  -7.126  1.00 10.00      B   
ATOM   2210  CB  ALA    54      39.610  31.076  -7.901  1.00 10.00      B   
ATOM   2211  C   ALA    54      41.585  32.354  -7.038  1.00 10.00      B   
ATOM   2212  O   ALA    54      42.485  32.667  -7.814  1.00 10.00      B   
ATOM   2213  N   SER    55      41.151  33.153  -6.069  1.00 10.00      B   
ATOM   2214  HN  SER    55      40.445  32.833  -5.469  1.00 10.00      B   
ATOM   2215  CA  SER    55      41.703  34.485  -5.864  1.00 10.00      B   
ATOM   2216  CB  SER    55      40.823  35.274  -4.885  1.00 10.00      B   
ATOM   2217  OG  SER    55      39.449  35.202  -5.243  1.00 10.00      B   
ATOM   2218  HG  SER    55      39.192  34.278  -5.365  1.00 10.00      B   
ATOM   2219  C   SER    55      43.134  34.392  -5.328  1.00 10.00      B   
ATOM   2220  O   SER    55      44.034  35.111  -5.771  1.00 10.00      B   
ATOM   2221  N   GLY    56      43.335  33.490  -4.382  1.00 10.00      B   
ATOM   2222  HN  GLY    56      42.578  32.943  -4.066  1.00 10.00      B   
ATOM   2223  CA  GLY    56      44.643  33.304  -3.797  1.00 10.00      B   
ATOM   2224  C   GLY    56      44.550  32.731  -2.401  1.00 10.00      B   
ATOM   2225  O   GLY    56      44.337  33.465  -1.436  1.00 10.00      B   
ATOM   2226  N   ALA    57      44.690  31.417  -2.294  1.00 10.00      B   
ATOM   2227  HN  ALA    57      44.847  30.886  -3.104  1.00 10.00      B   
ATOM   2228  CA  ALA    57      44.621  30.741  -1.006  1.00 10.00      B   
ATOM   2229  CB  ALA    57      43.352  29.906  -0.910  1.00 10.00      B   
ATOM   2230  C   ALA    57      45.854  29.872  -0.790  1.00 10.00      B   
ATOM   2231  O   ALA    57      46.818  29.952  -1.551  1.00 10.00      B   
ATOM   2232  N   MET    58      45.815  29.039   0.243  1.00 10.00      B   
ATOM   2233  HN  MET    58      45.013  29.016   0.804  1.00 10.00      B   
ATOM   2234  CA  MET    58      46.936  28.156   0.560  1.00 10.00      B   
ATOM   2235  CB  MET    58      46.767  27.481   1.926  1.00 10.00      B   
ATOM   2236  CG  MET    58      46.961  28.409   3.112  1.00 10.00      B   
ATOM   2237  SD  MET    58      46.742  27.566   4.692  1.00 10.00      B   
ATOM   2238  CE  MET    58      45.001  27.150   4.618  1.00 10.00      B   
ATOM   2239  C   MET    58      47.216  27.124  -0.543  1.00 10.00      B   
ATOM   2240  O   MET    58      48.320  27.093  -1.086  1.00 10.00      B   
ATOM   2241  N   PRO    59      46.236  26.260  -0.892  1.00 10.00      B   
ATOM   2242  CA  PRO    59      46.419  25.245  -1.930  1.00 10.00      B   
ATOM   2243  CB  PRO    59      45.364  24.179  -1.582  1.00 10.00      B   
ATOM   2244  CG  PRO    59      44.612  24.702  -0.394  1.00 10.00      B   
ATOM   2245  CD  PRO    59      44.887  26.175  -0.322  1.00 10.00      B   
ATOM   2246  C   PRO    59      46.154  25.807  -3.323  1.00 10.00      B   
ATOM   2247  O   PRO    59      45.274  26.652  -3.504  1.00 10.00      B   
ATOM   2248  N   GLY    60      46.909  25.331  -4.305  1.00 10.00      B   
ATOM   2249  HN  GLY    60      47.592  24.656  -4.105  1.00 10.00      B   
ATOM   2250  CA  GLY    60      46.741  25.798  -5.666  1.00 10.00      B   
ATOM   2251  C   GLY    60      46.014  24.785  -6.528  1.00 10.00      B   
ATOM   2252  O   GLY    60      46.580  24.243  -7.476  1.00 10.00      B   
ATOM   2253  N   ASN    61      44.760  24.526  -6.198  1.00 10.00      B   
ATOM   2254  HN  ASN    61      44.357  25.001  -5.442  1.00 10.00      B   
ATOM   2255  CA  ASN    61      43.960  23.573  -6.948  1.00 10.00      B   
ATOM   2256  CB  ASN    61      44.163  22.147  -6.423  1.00 10.00      B   
ATOM   2257  CG  ASN    61      43.743  21.081  -7.425  1.00 10.00      B   
ATOM   2258  OD1 ASN    61      42.994  21.344  -8.372  1.00 10.00      B   
ATOM   2259  ND2 ASN    61      44.211  19.862  -7.216  1.00 10.00      B   
ATOM   2260 HD21 ASN    61      44.791  19.713  -6.437  1.00 10.00      B   
ATOM   2261 HD22 ASN    61      43.958  19.153  -7.845  1.00 10.00      B   
ATOM   2262  C   ASN    61      42.490  23.956  -6.886  1.00 10.00      B   
ATOM   2263  O   ASN    61      41.657  23.203  -6.377  1.00 10.00      B   
ATOM   2264  N   ALA    62      42.178  25.141  -7.399  1.00 10.00      B   
ATOM   2265  HN  ALA    62      42.894  25.702  -7.771  1.00 10.00      B   
ATOM   2266  CA  ALA    62      40.809  25.638  -7.409  1.00 10.00      B   
ATOM   2267  CB  ALA    62      40.771  27.088  -7.867  1.00 10.00      B   
ATOM   2268  C   ALA    62      39.908  24.776  -8.282  1.00 10.00      B   
ATOM   2269  O   ALA    62      38.701  24.693  -8.047  1.00 10.00      B   
ATOM   2270  N   LEU    63      40.501  24.129  -9.280  1.00 10.00      B   
ATOM   2271  HN  LEU    63      41.470  24.236  -9.411  1.00 10.00      B   
ATOM   2272  CA  LEU    63      39.750  23.273 -10.189  1.00 10.00      B   
ATOM   2273  CB  LEU    63      40.656  22.727 -11.294  1.00 10.00      B   
ATOM   2274  CG  LEU    63      41.202  23.743 -12.300  1.00 10.00      B   
ATOM   2275  CD1 LEU    63      42.000  23.036 -13.388  1.00 10.00      B   
ATOM   2276  CD2 LEU    63      40.076  24.572 -12.900  1.00 10.00      B   
ATOM   2277  C   LEU    63      39.086  22.122  -9.445  1.00 10.00      B   
ATOM   2278  O   LEU    63      37.912  21.820  -9.673  1.00 10.00      B   
ATOM   2279  N   PHE    64      39.839  21.489  -8.554  1.00 10.00      B   
ATOM   2280  HN  PHE    64      40.768  21.784  -8.414  1.00 10.00      B   
ATOM   2281  CA  PHE    64      39.323  20.375  -7.774  1.00 10.00      B   
ATOM   2282  CB  PHE    64      40.438  19.762  -6.925  1.00 10.00      B   
ATOM   2283  CG  PHE    64      40.567  18.272  -7.069  1.00 10.00      B   
ATOM   2284  CD1 PHE    64      41.268  17.728  -8.132  1.00 10.00      B   
ATOM   2285  CD2 PHE    64      39.992  17.420  -6.140  1.00 10.00      B   
ATOM   2286  CE1 PHE    64      41.395  16.358  -8.266  1.00 10.00      B   
ATOM   2287  CE2 PHE    64      40.113  16.052  -6.270  1.00 10.00      B   
ATOM   2288  CZ  PHE    64      40.816  15.520  -7.333  1.00 10.00      B   
ATOM   2289  C   PHE    64      38.186  20.842  -6.875  1.00 10.00      B   
ATOM   2290  O   PHE    64      37.133  20.207  -6.808  1.00 10.00      B   
ATOM   2291  N   SER    65      38.408  21.964  -6.200  1.00 10.00      B   
ATOM   2292  HN  SER    65      39.273  22.419  -6.299  1.00 10.00      B   
ATOM   2293  CA  SER    65      37.419  22.537  -5.303  1.00 10.00      B   
ATOM   2294  CB  SER    65      38.001  23.781  -4.631  1.00 10.00      B   
ATOM   2295  OG  SER    65      39.390  23.618  -4.404  1.00 10.00      B   
ATOM   2296  HG  SER    65      39.664  24.191  -3.676  1.00 10.00      B   
ATOM   2297  C   SER    65      36.129  22.894  -6.043  1.00 10.00      B   
ATOM   2298  O   SER    65      35.032  22.598  -5.566  1.00 10.00      B   
ATOM   2299  N   ALA    66      36.270  23.515  -7.213  1.00 10.00      B   
ATOM   2300  HN  ALA    66      37.178  23.708  -7.545  1.00 10.00      B   
ATOM   2301  CA  ALA    66      35.118  23.922  -8.018  1.00 10.00      B   
ATOM   2302  CB  ALA    66      35.573  24.668  -9.263  1.00 10.00      B   
ATOM   2303  C   ALA    66      34.246  22.727  -8.395  1.00 10.00      B   
ATOM   2304  O   ALA    66      33.027  22.850  -8.523  1.00 10.00      B   
ATOM   2305  N   ALA    67      34.872  21.572  -8.570  1.00 10.00      B   
ATOM   2306  HN  ALA    67      35.848  21.535  -8.466  1.00 10.00      B   
ATOM   2307  CA  ALA    67      34.148  20.359  -8.919  1.00 10.00      B   
ATOM   2308  CB  ALA    67      35.098  19.309  -9.477  1.00 10.00      B   
ATOM   2309  C   ALA    67      33.386  19.820  -7.710  1.00 10.00      B   
ATOM   2310  O   ALA    67      32.250  19.357  -7.836  1.00 10.00      B   
ATOM   2311  N   ILE    68      34.012  19.912  -6.538  1.00 10.00      B   
ATOM   2312  HN  ILE    68      34.910  20.308  -6.510  1.00 10.00      B   
ATOM   2313  CA  ILE    68      33.404  19.439  -5.297  1.00 10.00      B   
ATOM   2314  CB  ILE    68      34.363  19.581  -4.093  1.00 10.00      B   
ATOM   2315  CG1 ILE    68      35.681  18.854  -4.366  1.00 10.00      B   
ATOM   2316  CG2 ILE    68      33.713  19.046  -2.821  1.00 10.00      B   
ATOM   2317  CD1 ILE    68      36.768  19.157  -3.356  1.00 10.00      B   
ATOM   2318  C   ILE    68      32.117  20.200  -4.998  1.00 10.00      B   
ATOM   2319  O   ILE    68      31.055  19.600  -4.832  1.00 10.00      B   
ATOM   2320  N   SER    69      32.211  21.526  -4.963  1.00 10.00      B   
ATOM   2321  HN  SER    69      33.077  21.951  -5.141  1.00 10.00      B   
ATOM   2322  CA  SER    69      31.052  22.362  -4.682  1.00 10.00      B   
ATOM   2323  CB  SER    69      31.474  23.824  -4.534  1.00 10.00      B   
ATOM   2324  OG  SER    69      32.632  24.094  -5.306  1.00 10.00      B   
ATOM   2325  HG  SER    69      33.395  24.159  -4.721  1.00 10.00      B   
ATOM   2326  C   SER    69      29.999  22.214  -5.774  1.00 10.00      B   
ATOM   2327  O   SER    69      28.797  22.277  -5.510  1.00 10.00      B   
ATOM   2328  N   GLY    70      30.465  21.996  -7.001  1.00 10.00      B   
ATOM   2329  HN  GLY    70      31.434  21.952  -7.146  1.00 10.00      B   
ATOM   2330  CA  GLY    70      29.562  21.823  -8.118  1.00 10.00      B   
ATOM   2331  C   GLY    70      28.628  20.652  -7.901  1.00 10.00      B   
ATOM   2332  O   GLY    70      27.416  20.773  -8.087  1.00 10.00      B   
ATOM   2333  N   TRP    71      29.194  19.522  -7.493  1.00 10.00      B   
ATOM   2334  HN  TRP    71      30.167  19.494  -7.364  1.00 10.00      B   
ATOM   2335  CA  TRP    71      28.407  18.322  -7.234  1.00 10.00      B   
ATOM   2336  CB  TRP    71      29.313  17.107  -7.016  1.00 10.00      B   
ATOM   2337  CG  TRP    71      29.471  16.251  -8.234  1.00 10.00      B   
ATOM   2338  CD1 TRP    71      30.632  15.964  -8.888  1.00 10.00      B   
ATOM   2339  CD2 TRP    71      28.430  15.570  -8.946  1.00 10.00      B   
ATOM   2340  NE1 TRP    71      30.382  15.149  -9.965  1.00 10.00      B   
ATOM   2341  HE1 TRP    71      31.060  14.805 -10.590  1.00 10.00      B   
ATOM   2342  CE2 TRP    71      29.036  14.889 -10.021  1.00 10.00      B   
ATOM   2343  CE3 TRP    71      27.046  15.466  -8.776  1.00 10.00      B   
ATOM   2344  CZ2 TRP    71      28.304  14.121 -10.924  1.00 10.00      B   
ATOM   2345  CZ3 TRP    71      26.321  14.703  -9.672  1.00 10.00      B   
ATOM   2346  CH2 TRP    71      26.951  14.038 -10.730  1.00 10.00      B   
ATOM   2347  C   TRP    71      27.496  18.514  -6.028  1.00 10.00      B   
ATOM   2348  O   TRP    71      26.344  18.075  -6.032  1.00 10.00      B   
ATOM   2349  N   LEU    72      28.015  19.181  -5.004  1.00 10.00      B   
ATOM   2350  HN  LEU    72      28.938  19.508  -5.066  1.00 10.00      B   
ATOM   2351  CA  LEU    72      27.258  19.435  -3.785  1.00 10.00      B   
ATOM   2352  CB  LEU    72      28.100  20.216  -2.778  1.00 10.00      B   
ATOM   2353  CG  LEU    72      29.333  19.497  -2.228  1.00 10.00      B   
ATOM   2354  CD1 LEU    72      30.007  20.333  -1.150  1.00 10.00      B   
ATOM   2355  CD2 LEU    72      28.964  18.125  -1.690  1.00 10.00      B   
ATOM   2356  C   LEU    72      25.955  20.172  -4.082  1.00 10.00      B   
ATOM   2357  O   LEU    72      24.891  19.792  -3.587  1.00 10.00      B   
ATOM   2358  N   TRP    73      26.038  21.211  -4.910  1.00 10.00      B   
ATOM   2359  HN  TRP    73      26.916  21.468  -5.269  1.00 10.00      B   
ATOM   2360  CA  TRP    73      24.855  21.985  -5.285  1.00 10.00      B   
ATOM   2361  CB  TRP    73      25.225  23.168  -6.185  1.00 10.00      B   
ATOM   2362  CG  TRP    73      25.783  24.338  -5.433  1.00 10.00      B   
ATOM   2363  CD1 TRP    73      27.038  24.856  -5.538  1.00 10.00      B   
ATOM   2364  CD2 TRP    73      25.100  25.135  -4.455  1.00 10.00      B   
ATOM   2365  NE1 TRP    73      27.184  25.920  -4.683  1.00 10.00      B   
ATOM   2366  HE1 TRP    73      28.005  26.456  -4.572  1.00 10.00      B   
ATOM   2367  CE2 TRP    73      26.009  26.117  -4.012  1.00 10.00      B   
ATOM   2368  CE3 TRP    73      23.809  25.121  -3.919  1.00 10.00      B   
ATOM   2369  CZ2 TRP    73      25.672  27.064  -3.048  1.00 10.00      B   
ATOM   2370  CZ3 TRP    73      23.477  26.063  -2.963  1.00 10.00      B   
ATOM   2371  CH2 TRP    73      24.403  27.025  -2.543  1.00 10.00      B   
ATOM   2372  C   TRP    73      23.821  21.103  -5.977  1.00 10.00      B   
ATOM   2373  O   TRP    73      22.625  21.188  -5.692  1.00 10.00      B   
ATOM   2374  N   ILE    74      24.292  20.247  -6.875  1.00 10.00      B   
ATOM   2375  HN  ILE    74      25.257  20.223  -7.054  1.00 10.00      B   
ATOM   2376  CA  ILE    74      23.410  19.339  -7.598  1.00 10.00      B   
ATOM   2377  CB  ILE    74      24.158  18.578  -8.714  1.00 10.00      B   
ATOM   2378  CG1 ILE    74      24.955  19.558  -9.580  1.00 10.00      B   
ATOM   2379  CG2 ILE    74      23.177  17.799  -9.577  1.00 10.00      B   
ATOM   2380  CD1 ILE    74      25.904  18.891 -10.552  1.00 10.00      B   
ATOM   2381  C   ILE    74      22.778  18.344  -6.626  1.00 10.00      B   
ATOM   2382  O   ILE    74      21.619  17.959  -6.776  1.00 10.00      B   
ATOM   2383  N   THR    75      23.545  17.956  -5.613  1.00 10.00      B   
ATOM   2384  HN  THR    75      24.461  18.307  -5.548  1.00 10.00      B   
ATOM   2385  CA  THR    75      23.071  17.024  -4.597  1.00 10.00      B   
ATOM   2386  CB  THR    75      24.190  16.698  -3.589  1.00 10.00      B   
ATOM   2387  OG1 THR    75      25.362  16.279  -4.300  1.00 10.00      B   
ATOM   2388  HG1 THR    75      25.626  16.969  -4.925  1.00 10.00      B   
ATOM   2389  CG2 THR    75      23.758  15.592  -2.637  1.00 10.00      B   
ATOM   2390  C   THR    75      21.874  17.621  -3.855  1.00 10.00      B   
ATOM   2391  O   THR    75      20.861  16.950  -3.636  1.00 10.00      B   
ATOM   2392  N   VAL    76      21.994  18.895  -3.487  1.00 10.00      B   
ATOM   2393  HN  VAL    76      22.830  19.374  -3.684  1.00 10.00      B   
ATOM   2394  CA  VAL    76      20.919  19.592  -2.791  1.00 10.00      B   
ATOM   2395  CB  VAL    76      21.354  20.997  -2.315  1.00 10.00      B   
ATOM   2396  CG1 VAL    76      20.241  21.671  -1.525  1.00 10.00      B   
ATOM   2397  CG2 VAL    76      22.622  20.913  -1.481  1.00 10.00      B   
ATOM   2398  C   VAL    76      19.704  19.718  -3.708  1.00 10.00      B   
ATOM   2399  O   VAL    76      18.558  19.559  -3.274  1.00 10.00      B   
ATOM   2400  N   LEU    77      19.968  19.982  -4.984  1.00 10.00      B   
ATOM   2401  HN  LEU    77      20.905  20.095  -5.264  1.00 10.00      B   
ATOM   2402  CA  LEU    77      18.909  20.119  -5.977  1.00 10.00      B   
ATOM   2403  CB  LEU    77      19.475  20.565  -7.329  1.00 10.00      B   
ATOM   2404  CG  LEU    77      20.052  21.981  -7.388  1.00 10.00      B   
ATOM   2405  CD1 LEU    77      20.626  22.270  -8.768  1.00 10.00      B   
ATOM   2406  CD2 LEU    77      18.997  23.013  -7.014  1.00 10.00      B   
ATOM   2407  C   LEU    77      18.130  18.815  -6.129  1.00 10.00      B   
ATOM   2408  O   LEU    77      16.909  18.831  -6.248  1.00 10.00      B   
ATOM   2409  N   PHE    78      18.845  17.692  -6.110  1.00 10.00      B   
ATOM   2410  HN  PHE    78      19.823  17.751  -6.020  1.00 10.00      B   
ATOM   2411  CA  PHE    78      18.221  16.375  -6.231  1.00 10.00      B   
ATOM   2412  CB  PHE    78      19.279  15.266  -6.199  1.00 10.00      B   
ATOM   2413  CG  PHE    78      20.036  15.088  -7.485  1.00 10.00      B   
ATOM   2414  CD1 PHE    78      19.421  15.311  -8.705  1.00 10.00      B   
ATOM   2415  CD2 PHE    78      21.362  14.688  -7.471  1.00 10.00      B   
ATOM   2416  CE1 PHE    78      20.113  15.140  -9.888  1.00 10.00      B   
ATOM   2417  CE2 PHE    78      22.062  14.516  -8.649  1.00 10.00      B   
ATOM   2418  CZ  PHE    78      21.436  14.743  -9.861  1.00 10.00      B   
ATOM   2419  C   PHE    78      17.207  16.146  -5.113  1.00 10.00      B   
ATOM   2420  O   PHE    78      16.096  15.668  -5.356  1.00 10.00      B   
ATOM   2421  N   ALA    79      17.595  16.495  -3.892  1.00 10.00      B   
ATOM   2422  HN  ALA    79      18.491  16.872  -3.766  1.00 10.00      B   
ATOM   2423  CA  ALA    79      16.722  16.332  -2.737  1.00 10.00      B   
ATOM   2424  CB  ALA    79      17.474  16.645  -1.454  1.00 10.00      B   
ATOM   2425  C   ALA    79      15.485  17.210  -2.865  1.00 10.00      B   
ATOM   2426  O   ALA    79      14.359  16.749  -2.673  1.00 10.00      B   
ATOM   2427  N   ASN    80      15.702  18.474  -3.213  1.00 10.00      B   
ATOM   2428  HN  ASN    80      16.624  18.777  -3.359  1.00 10.00      B   
ATOM   2429  CA  ASN    80      14.602  19.419  -3.379  1.00 10.00      B   
ATOM   2430  CB  ASN    80      15.124  20.845  -3.584  1.00 10.00      B   
ATOM   2431  CG  ASN    80      15.495  21.530  -2.280  1.00 10.00      B   
ATOM   2432  OD1 ASN    80      14.937  21.228  -1.223  1.00 10.00      B   
ATOM   2433  ND2 ASN    80      16.434  22.461  -2.344  1.00 10.00      B   
ATOM   2434 HD21 ASN    80      16.838  22.654  -3.216  1.00 10.00      B   
ATOM   2435 HD22 ASN    80      16.686  22.922  -1.515  1.00 10.00      B   
ATOM   2436  C   ASN    80      13.710  19.001  -4.544  1.00 10.00      B   
ATOM   2437  O   ASN    80      12.497  19.204  -4.513  1.00 10.00      B   
ATOM   2438  N   PHE    81      14.323  18.407  -5.563  1.00 10.00      B   
ATOM   2439  HN  PHE    81      15.299  18.292  -5.527  1.00 10.00      B   
ATOM   2440  CA  PHE    81      13.599  17.933  -6.736  1.00 10.00      B   
ATOM   2441  CB  PHE    81      14.583  17.385  -7.780  1.00 10.00      B   
ATOM   2442  CG  PHE    81      13.968  17.070  -9.117  1.00 10.00      B   
ATOM   2443  CD1 PHE    81      13.883  18.040 -10.101  1.00 10.00      B   
ATOM   2444  CD2 PHE    81      13.482  15.802  -9.392  1.00 10.00      B   
ATOM   2445  CE1 PHE    81      13.325  17.754 -11.333  1.00 10.00      B   
ATOM   2446  CE2 PHE    81      12.922  15.509 -10.621  1.00 10.00      B   
ATOM   2447  CZ  PHE    81      12.843  16.486 -11.593  1.00 10.00      B   
ATOM   2448  C   PHE    81      12.612  16.848  -6.328  1.00 10.00      B   
ATOM   2449  O   PHE    81      11.444  16.882  -6.713  1.00 10.00      B   
ATOM   2450  N   ALA    82      13.088  15.905  -5.524  1.00 10.00      B   
ATOM   2451  HN  ALA    82      14.030  15.946  -5.245  1.00 10.00      B   
ATOM   2452  CA  ALA    82      12.256  14.809  -5.045  1.00 10.00      B   
ATOM   2453  CB  ALA    82      13.097  13.808  -4.265  1.00 10.00      B   
ATOM   2454  C   ALA    82      11.111  15.336  -4.187  1.00 10.00      B   
ATOM   2455  O   ALA    82       9.968  14.887  -4.312  1.00 10.00      B   
ATOM   2456  N   GLU    83      11.423  16.297  -3.323  1.00 10.00      B   
ATOM   2457  HN  GLU    83      12.355  16.599  -3.263  1.00 10.00      B   
ATOM   2458  CA  GLU    83      10.426  16.900  -2.452  1.00 10.00      B   
ATOM   2459  CB  GLU    83      11.079  17.885  -1.482  1.00 10.00      B   
ATOM   2460  CG  GLU    83      11.737  17.234  -0.278  1.00 10.00      B   
ATOM   2461  CD  GLU    83      11.669  18.110   0.955  1.00 10.00      B   
ATOM   2462  OE1 GLU    83      12.679  18.205   1.686  1.00 10.00      B   
ATOM   2463  OE2 GLU    83      10.596  18.698   1.210  1.00 10.00      B   
ATOM   2464  C   GLU    83       9.348  17.609  -3.263  1.00 10.00      B   
ATOM   2465  O   GLU    83       8.153  17.434  -3.015  1.00 10.00      B   
ATOM   2466  N   ALA    84       9.781  18.399  -4.238  1.00 10.00      B   
ATOM   2467  HN  ALA    84      10.753  18.488  -4.387  1.00 10.00      B   
ATOM   2468  CA  ALA    84       8.866  19.145  -5.089  1.00 10.00      B   
ATOM   2469  CB  ALA    84       9.628  20.167  -5.917  1.00 10.00      B   
ATOM   2470  C   ALA    84       8.062  18.211  -5.988  1.00 10.00      B   
ATOM   2471  O   ALA    84       6.883  18.450  -6.247  1.00 10.00      B   
ATOM   2472  N   LEU    85       8.704  17.140  -6.448  1.00 10.00      B   
ATOM   2473  HN  LEU    85       9.648  17.005  -6.203  1.00 10.00      B   
ATOM   2474  CA  LEU    85       8.053  16.165  -7.315  1.00 10.00      B   
ATOM   2475  CB  LEU    85       9.040  15.072  -7.732  1.00 10.00      B   
ATOM   2476  CG  LEU    85       8.631  14.216  -8.933  1.00 10.00      B   
ATOM   2477  CD1 LEU    85       8.595  15.057 -10.201  1.00 10.00      B   
ATOM   2478  CD2 LEU    85       9.579  13.039  -9.096  1.00 10.00      B   
ATOM   2479  C   LEU    85       6.847  15.544  -6.621  1.00 10.00      B   
ATOM   2480  O   LEU    85       5.800  15.335  -7.238  1.00 10.00      B   
ATOM   2481  N   ALA    86       7.000  15.259  -5.332  1.00 10.00      B   
ATOM   2482  HN  ALA    86       7.862  15.449  -4.900  1.00 10.00      B   
ATOM   2483  CA  ALA    86       5.925  14.672  -4.543  1.00 10.00      B   
ATOM   2484  CB  ALA    86       6.413  14.359  -3.136  1.00 10.00      B   
ATOM   2485  C   ALA    86       4.725  15.612  -4.493  1.00 10.00      B   
ATOM   2486  O   ALA    86       3.579  15.185  -4.664  1.00 10.00      B   
ATOM   2487  N   GLU    87       4.998  16.896  -4.271  1.00 10.00      B   
ATOM   2488  HN  GLU    87       5.933  17.173  -4.146  1.00 10.00      B   
ATOM   2489  CA  GLU    87       3.946  17.902  -4.204  1.00 10.00      B   
ATOM   2490  CB  GLU    87       4.473  19.212  -3.612  1.00 10.00      B   
ATOM   2491  CG  GLU    87       5.078  19.069  -2.223  1.00 10.00      B   
ATOM   2492  CD  GLU    87       5.072  20.367  -1.436  1.00 10.00      B   
ATOM   2493  OE1 GLU    87       5.887  21.262  -1.738  1.00 10.00      B   
ATOM   2494  OE2 GLU    87       4.253  20.494  -0.502  1.00 10.00      B   
ATOM   2495  C   GLU    87       3.339  18.140  -5.583  1.00 10.00      B   
ATOM   2496  O   GLU    87       2.120  18.253  -5.722  1.00 10.00      B   
ATOM   2497  N   GLY    88       4.195  18.195  -6.599  1.00 10.00      B   
ATOM   2498  HN  GLY    88       5.159  18.101  -6.420  1.00 10.00      B   
ATOM   2499  CA  GLY    88       3.734  18.404  -7.962  1.00 10.00      B   
ATOM   2500  C   GLY    88       2.774  17.316  -8.408  1.00 10.00      B   
ATOM   2501  O   GLY    88       1.747  17.599  -9.027  1.00 10.00      B   
ATOM   2502  N   ARG    89       3.101  16.069  -8.078  1.00 10.00      B   
ATOM   2503  HN  ARG    89       3.937  15.908  -7.586  1.00 10.00      B   
ATOM   2504  CA  ARG    89       2.253  14.937  -8.434  1.00 10.00      B   
ATOM   2505  CB  ARG    89       2.934  13.611  -8.079  1.00 10.00      B   
ATOM   2506  CG  ARG    89       2.243  12.388  -8.666  1.00 10.00      B   
ATOM   2507  CD  ARG    89       3.015  11.112  -8.373  1.00 10.00      B   
ATOM   2508  NE  ARG    89       2.800  10.625  -7.010  1.00 10.00      B   
ATOM   2509  HE  ARG    89       2.749  11.297  -6.292  1.00 10.00      B   
ATOM   2510  CZ  ARG    89       2.665   9.331  -6.700  1.00 10.00      B   
ATOM   2511  NH1 ARG    89       2.734   8.404  -7.655  1.00 10.00      B   
ATOM   2512 HH11 ARG    89       2.627   7.391  -7.415  1.00 10.00      B   
ATOM   2513 HH12 ARG    89       2.888   8.683  -8.648  1.00 10.00      B   
ATOM   2514  NH2 ARG    89       2.473   8.956  -5.441  1.00 10.00      B   
ATOM   2515 HH21 ARG    89       2.372   7.943  -5.206  1.00 10.00      B   
ATOM   2516 HH22 ARG    89       2.418   9.669  -4.681  1.00 10.00      B   
ATOM   2517  C   ARG    89       0.910  15.049  -7.716  1.00 10.00      B   
ATOM   2518  O   ARG    89      -0.133  14.695  -8.265  1.00 10.00      B   
ATOM   2519  N   SER    90       0.950  15.566  -6.493  1.00 10.00      B   
ATOM   2520  HN  SER    90       1.814  15.844  -6.122  1.00 10.00      B   
ATOM   2521  CA  SER    90      -0.254  15.741  -5.695  1.00 10.00      B   
ATOM   2522  CB  SER    90       0.119  16.096  -4.256  1.00 10.00      B   
ATOM   2523  OG  SER    90       0.998  15.125  -3.706  1.00 10.00      B   
ATOM   2524  HG  SER    90       1.870  15.207  -4.115  1.00 10.00      B   
ATOM   2525  C   SER    90      -1.140  16.825  -6.299  1.00 10.00      B   
ATOM   2526  O   SER    90      -2.359  16.670  -6.381  1.00 10.00      B   
ATOM   2527  N   LYS    91      -0.509  17.915  -6.733  1.00 10.00      B   
ATOM   2528  HN  LYS    91       0.468  17.973  -6.628  1.00 10.00      B   
ATOM   2529  CA  LYS    91      -1.220  19.030  -7.348  1.00 10.00      B   
ATOM   2530  CB  LYS    91      -0.235  20.147  -7.709  1.00 10.00      B   
ATOM   2531  CG  LYS    91      -0.881  21.389  -8.303  1.00 10.00      B   
ATOM   2532  CD  LYS    91       0.163  22.379  -8.796  1.00 10.00      B   
ATOM   2533  CE  LYS    91      -0.489  23.618  -9.392  1.00 10.00      B   
ATOM   2534  NZ  LYS    91       0.516  24.590  -9.898  1.00 10.00      B   
ATOM   2535  HZ1 LYS    91       0.052  25.476 -10.183  1.00 10.00      B   
ATOM   2536  HZ2 LYS    91       1.012  24.195 -10.723  1.00 10.00      B   
ATOM   2537  HZ3 LYS    91       1.214  24.798  -9.159  1.00 10.00      B   
ATOM   2538  C   LYS    91      -1.955  18.556  -8.598  1.00 10.00      B   
ATOM   2539  O   LYS    91      -3.125  18.880  -8.806  1.00 10.00      B   
ATOM   2540  N   ALA    92      -1.259  17.769  -9.415  1.00 10.00      B   
ATOM   2541  HN  ALA    92      -0.329  17.550  -9.185  1.00 10.00      B   
ATOM   2542  CA  ALA    92      -1.833  17.234 -10.641  1.00 10.00      B   
ATOM   2543  CB  ALA    92      -0.782  16.471 -11.435  1.00 10.00      B   
ATOM   2544  C   ALA    92      -3.025  16.334 -10.328  1.00 10.00      B   
ATOM   2545  O   ALA    92      -4.043  16.376 -11.019  1.00 10.00      B   
ATOM   2546  N   GLN    93      -2.890  15.533  -9.275  1.00 10.00      B   
ATOM   2547  HN  GLN    93      -2.051  15.554  -8.766  1.00 10.00      B   
ATOM   2548  CA  GLN    93      -3.950  14.625  -8.850  1.00 10.00      B   
ATOM   2549  CB  GLN    93      -3.442  13.714  -7.717  1.00 10.00      B   
ATOM   2550  CG  GLN    93      -4.519  13.142  -6.800  1.00 10.00      B   
ATOM   2551  CD  GLN    93      -5.469  12.190  -7.504  1.00 10.00      B   
ATOM   2552  OE1 GLN    93      -5.091  11.500  -8.450  1.00 10.00      B   
ATOM   2553  NE2 GLN    93      -6.711  12.145  -7.043  1.00 10.00      B   
ATOM   2554 HE21 GLN    93      -6.947  12.718  -6.281  1.00 10.00      B   
ATOM   2555 HE22 GLN    93      -7.346  11.545  -7.484  1.00 10.00      B   
ATOM   2556  C   GLN    93      -5.187  15.404  -8.406  1.00 10.00      B   
ATOM   2557  O   GLN    93      -6.302  15.129  -8.856  1.00 10.00      B   
ATOM   2558  N   ALA    94      -4.976  16.391  -7.546  1.00 10.00      B   
ATOM   2559  HN  ALA    94      -4.057  16.579  -7.251  1.00 10.00      B   
ATOM   2560  CA  ALA    94      -6.065  17.203  -7.024  1.00 10.00      B   
ATOM   2561  CB  ALA    94      -5.567  18.113  -5.914  1.00 10.00      B   
ATOM   2562  C   ALA    94      -6.752  18.018  -8.114  1.00 10.00      B   
ATOM   2563  O   ALA    94      -7.974  18.148  -8.118  1.00 10.00      B   
ATOM   2564  N   ASN    95      -5.967  18.557  -9.044  1.00 10.00      B   
ATOM   2565  HN  ASN    95      -4.995  18.409  -8.997  1.00 10.00      B   
ATOM   2566  CA  ASN    95      -6.514  19.378 -10.126  1.00 10.00      B   
ATOM   2567  CB  ASN    95      -5.409  19.943 -11.022  1.00 10.00      B   
ATOM   2568  CG  ASN    95      -5.847  21.198 -11.757  1.00 10.00      B   
ATOM   2569  OD1 ASN    95      -5.625  22.315 -11.292  1.00 10.00      B   
ATOM   2570  ND2 ASN    95      -6.489  21.025 -12.902  1.00 10.00      B   
ATOM   2571 HD21 ASN    95      -6.647  20.106 -13.211  1.00 10.00      B   
ATOM   2572 HD22 ASN    95      -6.788  21.821 -13.391  1.00 10.00      B   
ATOM   2573  C   ASN    95      -7.550  18.628 -10.962  1.00 10.00      B   
ATOM   2574  O   ASN    95      -8.515  19.226 -11.444  1.00 10.00      B   
ATOM   2575  N   SER    96      -7.359  17.321 -11.122  1.00 10.00      B   
ATOM   2576  HN  SER    96      -6.574  16.897 -10.712  1.00 10.00      B   
ATOM   2577  CA  SER    96      -8.283  16.498 -11.899  1.00 10.00      B   
ATOM   2578  CB  SER    96      -7.792  15.049 -11.949  1.00 10.00      B   
ATOM   2579  OG  SER    96      -6.412  14.967 -11.627  1.00 10.00      B   
ATOM   2580  HG  SER    96      -6.314  14.899 -10.665  1.00 10.00      B   
ATOM   2581  C   SER    96      -9.696  16.551 -11.319  1.00 10.00      B   
ATOM   2582  O   SER    96     -10.679  16.411 -12.043  1.00 10.00      B   
ATOM   2583  N   LEU    97      -9.789  16.760 -10.011  1.00 10.00      B   
ATOM   2584  HN  LEU    97      -8.968  16.871  -9.485  1.00 10.00      B   
ATOM   2585  CA  LEU    97     -11.081  16.836  -9.341  1.00 10.00      B   
ATOM   2586  CB  LEU    97     -11.042  16.052  -8.027  1.00 10.00      B   
ATOM   2587  CG  LEU    97     -10.631  14.580  -8.123  1.00 10.00      B   
ATOM   2588  CD1 LEU    97     -10.473  13.979  -6.736  1.00 10.00      B   
ATOM   2589  CD2 LEU    97     -11.643  13.789  -8.936  1.00 10.00      B   
ATOM   2590  C   LEU    97     -11.462  18.289  -9.072  1.00 10.00      B   
ATOM   2591  O   LEU    97     -12.640  18.651  -9.078  1.00 10.00      B   
ATOM   2592  N   LYS    98     -10.454  19.121  -8.848  1.00 10.00      B   
ATOM   2593  HN  LYS    98      -9.538  18.767  -8.863  1.00 10.00      B   
ATOM   2594  CA  LYS    98     -10.656  20.541  -8.568  1.00 10.00      B   
ATOM   2595  CB  LYS    98      -9.318  21.191  -8.196  1.00 10.00      B   
ATOM   2596  CG  LYS    98      -9.411  22.659  -7.816  1.00 10.00      B   
ATOM   2597  CD  LYS    98      -8.029  23.278  -7.686  1.00 10.00      B   
ATOM   2598  CE  LYS    98      -8.118  24.752  -7.332  1.00 10.00      B   
ATOM   2599  NZ  LYS    98      -6.825  25.449  -7.555  1.00 10.00      B   
ATOM   2600  HZ1 LYS    98      -6.559  25.401  -8.561  1.00 10.00      B   
ATOM   2601  HZ2 LYS    98      -6.070  25.000  -6.984  1.00 10.00      B   
ATOM   2602  HZ3 LYS    98      -6.902  26.446  -7.273  1.00 10.00      B   
ATOM   2603  C   LYS    98     -11.280  21.263  -9.762  1.00 10.00      B   
ATOM   2604  O   LYS    98     -12.175  22.099  -9.600  1.00 10.00      B   
ATOM   2605  N   GLY    99     -10.822  20.913 -10.961  1.00 10.00      B   
ATOM   2606  HN  GLY    99     -10.124  20.223 -11.025  1.00 10.00      B   
ATOM   2607  CA  GLY    99     -11.331  21.535 -12.173  1.00 10.00      B   
ATOM   2608  C   GLY    99     -12.760  21.137 -12.499  1.00 10.00      B   
ATOM   2609  O   GLY    99     -13.396  21.733 -13.369  1.00 10.00      B   
ATOM   2610  N   VAL   100     -13.267  20.126 -11.808  1.00 10.00      B   
ATOM   2611  HN  VAL   100     -12.715  19.686 -11.128  1.00 10.00      B   
ATOM   2612  CA  VAL   100     -14.627  19.655 -12.033  1.00 10.00      B   
ATOM   2613  CB  VAL   100     -14.739  18.131 -11.792  1.00 10.00      B   
ATOM   2614  CG1 VAL   100     -16.111  17.610 -12.194  1.00 10.00      B   
ATOM   2615  CG2 VAL   100     -13.645  17.389 -12.546  1.00 10.00      B   
ATOM   2616  C   VAL   100     -15.606  20.393 -11.121  1.00 10.00      B   
ATOM   2617  O   VAL   100     -16.803  20.465 -11.398  1.00 10.00      B   
ATOM   2618  N   LYS   101     -15.088  20.953 -10.037  1.00 10.00      B   
ATOM   2619  HN  LYS   101     -14.124  20.880  -9.874  1.00 10.00      B   
ATOM   2620  CA  LYS   101     -15.924  21.672  -9.088  1.00 10.00      B   
ATOM   2621  CB  LYS   101     -15.243  21.757  -7.716  1.00 10.00      B   
ATOM   2622  CG  LYS   101     -16.116  22.380  -6.635  1.00 10.00      B   
ATOM   2623  CD  LYS   101     -15.281  23.047  -5.557  1.00 10.00      B   
ATOM   2624  CE  LYS   101     -16.147  23.899  -4.640  1.00 10.00      B   
ATOM   2625  NZ  LYS   101     -15.333  24.819  -3.801  1.00 10.00      B   
ATOM   2626  HZ1 LYS   101     -15.838  25.717  -3.664  1.00 10.00      B   
ATOM   2627  HZ2 LYS   101     -14.424  25.015  -4.262  1.00 10.00      B   
ATOM   2628  HZ3 LYS   101     -15.149  24.388  -2.866  1.00 10.00      B   
ATOM   2629  C   LYS   101     -16.264  23.073  -9.588  1.00 10.00      B   
ATOM   2630  O   LYS   101     -17.415  23.504  -9.531  1.00 10.00      B   
ATOM   2631  N   LYS   102     -15.263  23.775 -10.094  1.00 10.00      B   
ATOM   2632  HN  LYS   102     -14.374  23.365 -10.161  1.00 10.00      B   
ATOM   2633  CA  LYS   102     -15.460  25.135 -10.573  1.00 10.00      B   
ATOM   2634  CB  LYS   102     -14.208  25.980 -10.315  1.00 10.00      B   
ATOM   2635  CG  LYS   102     -13.805  26.038  -8.850  1.00 10.00      B   
ATOM   2636  CD  LYS   102     -12.696  27.049  -8.609  1.00 10.00      B   
ATOM   2637  CE  LYS   102     -12.341  27.126  -7.133  1.00 10.00      B   
ATOM   2638  NZ  LYS   102     -11.291  28.142  -6.861  1.00 10.00      B   
ATOM   2639  HZ1 LYS   102     -10.454  27.957  -7.449  1.00 10.00      B   
ATOM   2640  HZ2 LYS   102     -11.009  28.102  -5.860  1.00 10.00      B   
ATOM   2641  HZ3 LYS   102     -11.648  29.097  -7.070  1.00 10.00      B   
ATOM   2642  C   LYS   102     -15.851  25.171 -12.048  1.00 10.00      B   
ATOM   2643  O   LYS   102     -15.138  25.740 -12.876  1.00 10.00      B   
ATOM   2644  N   THR   103     -16.973  24.539 -12.374  1.00 10.00      B   
ATOM   2645  HN  THR   103     -17.474  24.065 -11.674  1.00 10.00      B   
ATOM   2646  CA  THR   103     -17.471  24.504 -13.747  1.00 10.00      B   
ATOM   2647  CB  THR   103     -16.746  23.427 -14.584  1.00 10.00      B   
ATOM   2648  OG1 THR   103     -16.028  22.532 -13.721  1.00 10.00      B   
ATOM   2649  HG1 THR   103     -15.096  22.783 -13.699  1.00 10.00      B   
ATOM   2650  CG2 THR   103     -15.783  24.066 -15.572  1.00 10.00      B   
ATOM   2651  C   THR   103     -18.971  24.214 -13.773  1.00 10.00      B   
ATOM   2652  O   THR   103     -19.487  23.635 -14.733  1.00 10.00      B   
ATOM   2653  N   ALA   104     -19.677  24.635 -12.728  1.00 10.00      B   
ATOM   2654  HN  ALA   104     -19.229  25.131 -12.011  1.00 10.00      B   
ATOM   2655  CA  ALA   104     -21.111  24.387 -12.642  1.00 10.00      B   
ATOM   2656  CB  ALA   104     -21.381  23.198 -11.729  1.00 10.00      B   
ATOM   2657  C   ALA   104     -21.890  25.607 -12.156  1.00 10.00      B   
ATOM   2658  O   ALA   104     -21.317  26.564 -11.626  1.00 10.00      B   
ATOM   2659  N   PHE   105     -23.203  25.549 -12.345  1.00 10.00      B   
ATOM   2660  HN  PHE   105     -23.579  24.756 -12.778  1.00 10.00      B   
ATOM   2661  CA  PHE   105     -24.115  26.606 -11.927  1.00 10.00      B   
ATOM   2662  CB  PHE   105     -24.568  27.450 -13.127  1.00 10.00      B   
ATOM   2663  CG  PHE   105     -25.078  26.653 -14.301  1.00 10.00      B   
ATOM   2664  CD1 PHE   105     -26.426  26.348 -14.420  1.00 10.00      B   
ATOM   2665  CD2 PHE   105     -24.207  26.208 -15.287  1.00 10.00      B   
ATOM   2666  CE1 PHE   105     -26.894  25.617 -15.494  1.00 10.00      B   
ATOM   2667  CE2 PHE   105     -24.670  25.476 -16.363  1.00 10.00      B   
ATOM   2668  CZ  PHE   105     -26.015  25.180 -16.466  1.00 10.00      B   
ATOM   2669  C   PHE   105     -25.310  25.968 -11.230  1.00 10.00      B   
ATOM   2670  O   PHE   105     -25.538  24.768 -11.384  1.00 10.00      B   
ATOM   2671  N   ALA   106     -26.074  26.748 -10.479  1.00 10.00      B   
ATOM   2672  HN  ALA   106     -25.881  27.710 -10.415  1.00 10.00      B   
ATOM   2673  CA  ALA   106     -27.209  26.197  -9.757  1.00 10.00      B   
ATOM   2674  CB  ALA   106     -26.901  26.130  -8.269  1.00 10.00      B   
ATOM   2675  C   ALA   106     -28.501  26.968  -9.988  1.00 10.00      B   
ATOM   2676  O   ALA   106     -28.510  28.063 -10.556  1.00 10.00      B   
ATOM   2677  N   ARG   107     -29.586  26.361  -9.536  1.00 10.00      B   
ATOM   2678  HN  ARG   107     -29.482  25.483  -9.113  1.00 10.00      B   
ATOM   2679  CA  ARG   107     -30.921  26.929  -9.623  1.00 10.00      B   
ATOM   2680  CB  ARG   107     -31.655  26.414 -10.862  1.00 10.00      B   
ATOM   2681  CG  ARG   107     -31.359  27.198 -12.129  1.00 10.00      B   
ATOM   2682  CD  ARG   107     -31.503  26.325 -13.365  1.00 10.00      B   
ATOM   2683  NE  ARG   107     -30.516  25.246 -13.382  1.00 10.00      B   
ATOM   2684  HE  ARG   107     -30.093  25.010 -12.524  1.00 10.00      B   
ATOM   2685  CZ  ARG   107     -30.171  24.564 -14.475  1.00 10.00      B   
ATOM   2686  NH1 ARG   107     -30.728  24.847 -15.645  1.00 10.00      B   
ATOM   2687 HH11 ARG   107     -31.446  25.600 -15.716  1.00 10.00      B   
ATOM   2688 HH12 ARG   107     -30.453  24.314 -16.499  1.00 10.00      B   
ATOM   2689  NH2 ARG   107     -29.254  23.612 -14.390  1.00 10.00      B   
ATOM   2690 HH21 ARG   107     -28.971  23.063 -15.244  1.00 10.00      B   
ATOM   2691 HH22 ARG   107     -28.807  23.398 -13.475  1.00 10.00      B   
ATOM   2692  C   ARG   107     -31.681  26.535  -8.365  1.00 10.00      B   
ATOM   2693  O   ARG   107     -31.996  25.357  -8.162  1.00 10.00      B   
ATOM   2694  N   LYS   108     -31.951  27.508  -7.512  1.00 10.00      B   
ATOM   2695  HN  LYS   108     -31.692  28.431  -7.737  1.00 10.00      B   
ATOM   2696  CA  LYS   108     -32.642  27.247  -6.260  1.00 10.00      B   
ATOM   2697  CB  LYS   108     -32.078  28.127  -5.142  1.00 10.00      B   
ATOM   2698  CG  LYS   108     -32.000  29.602  -5.494  1.00 10.00      B   
ATOM   2699  CD  LYS   108     -31.354  30.398  -4.375  1.00 10.00      B   
ATOM   2700  CE  LYS   108     -31.127  31.843  -4.786  1.00 10.00      B   
ATOM   2701  NZ  LYS   108     -30.736  32.695  -3.632  1.00 10.00      B   
ATOM   2702  HZ1 LYS   108     -31.585  33.040  -3.139  1.00 10.00      B   
ATOM   2703  HZ2 LYS   108     -30.186  33.512  -3.962  1.00 10.00      B   
ATOM   2704  HZ3 LYS   108     -30.158  32.150  -2.962  1.00 10.00      B   
ATOM   2705  C   LYS   108     -34.148  27.439  -6.383  1.00 10.00      B   
ATOM   2706  O   LYS   108     -34.621  28.355  -7.055  1.00 10.00      B   
ATOM   2707  N   LEU   109     -34.890  26.561  -5.730  1.00 10.00      B   
ATOM   2708  HN  LEU   109     -34.443  25.856  -5.207  1.00 10.00      B   
ATOM   2709  CA  LEU   109     -36.341  26.622  -5.739  1.00 10.00      B   
ATOM   2710  CB  LEU   109     -36.933  25.227  -5.519  1.00 10.00      B   
ATOM   2711  CG  LEU   109     -36.919  24.273  -6.712  1.00 10.00      B   
ATOM   2712  CD1 LEU   109     -37.366  22.885  -6.281  1.00 10.00      B   
ATOM   2713  CD2 LEU   109     -37.810  24.796  -7.826  1.00 10.00      B   
ATOM   2714  C   LEU   109     -36.812  27.539  -4.625  1.00 10.00      B   
ATOM   2715  O   LEU   109     -36.267  27.511  -3.518  1.00 10.00      B   
ATOM   2716  N   ARG   110     -37.818  28.349  -4.916  1.00 10.00      B   
ATOM   2717  HN  ARG   110     -38.202  28.331  -5.824  1.00 10.00      B   
ATOM   2718  CA  ARG   110     -38.360  29.273  -3.929  1.00 10.00      B   
ATOM   2719  CB  ARG   110     -39.169  30.384  -4.604  1.00 10.00      B   
ATOM   2720  CG  ARG   110     -38.425  31.118  -5.708  1.00 10.00      B   
ATOM   2721  CD  ARG   110     -37.037  31.547  -5.266  1.00 10.00      B   
ATOM   2722  NE  ARG   110     -37.077  32.461  -4.128  1.00 10.00      B   
ATOM   2723  HE  ARG   110     -37.913  32.504  -3.612  1.00 10.00      B   
ATOM   2724  CZ  ARG   110     -36.070  33.260  -3.784  1.00 10.00      B   
ATOM   2725  NH1 ARG   110     -34.938  33.263  -4.486  1.00 10.00      B   
ATOM   2726 HH11 ARG   110     -34.152  33.890  -4.207  1.00 10.00      B   
ATOM   2727 HH12 ARG   110     -34.831  32.645  -5.331  1.00 10.00      B   
ATOM   2728  NH2 ARG   110     -36.184  34.040  -2.715  1.00 10.00      B   
ATOM   2729 HH21 ARG   110     -35.399  34.667  -2.434  1.00 10.00      B   
ATOM   2730 HH22 ARG   110     -37.062  34.034  -2.150  1.00 10.00      B   
ATOM   2731  C   ARG   110     -39.219  28.533  -2.912  1.00 10.00      B   
ATOM   2732  O   ARG   110     -39.485  29.036  -1.820  1.00 10.00      B   
ATOM   2733  N   GLU   111     -39.639  27.330  -3.283  1.00 10.00      B   
ATOM   2734  HN  GLU   111     -39.373  26.987  -4.160  1.00 10.00      B   
ATOM   2735  CA  GLU   111     -40.464  26.493  -2.425  1.00 10.00      B   
ATOM   2736  CB  GLU   111     -41.908  26.466  -2.940  1.00 10.00      B   
ATOM   2737  CG  GLU   111     -42.565  27.836  -3.048  1.00 10.00      B   
ATOM   2738  CD  GLU   111     -43.657  27.874  -4.098  1.00 10.00      B   
ATOM   2739  OE1 GLU   111     -43.401  28.383  -5.212  1.00 10.00      B   
ATOM   2740  OE2 GLU   111     -44.776  27.387  -3.819  1.00 10.00      B   
ATOM   2741  C   GLU   111     -39.889  25.078  -2.400  1.00 10.00      B   
ATOM   2742  O   GLU   111     -39.370  24.602  -3.410  1.00 10.00      B   
ATOM   2743  N   PRO   112     -39.956  24.392  -1.246  1.00 10.00      B   
ATOM   2744  CA  PRO   112     -39.432  23.026  -1.100  1.00 10.00      B   
ATOM   2745  CB  PRO   112     -39.386  22.837   0.418  1.00 10.00      B   
ATOM   2746  CG  PRO   112     -40.481  23.709   0.929  1.00 10.00      B   
ATOM   2747  CD  PRO   112     -40.538  24.897   0.010  1.00 10.00      B   
ATOM   2748  C   PRO   112     -40.347  21.981  -1.741  1.00 10.00      B   
ATOM   2749  O   PRO   112     -40.818  21.053  -1.074  1.00 10.00      B   
ATOM   2750  N   LYS   113     -40.589  22.136  -3.035  1.00 10.00      B   
ATOM   2751  HN  LYS   113     -40.179  22.894  -3.509  1.00 10.00      B   
ATOM   2752  CA  LYS   113     -41.442  21.224  -3.775  1.00 10.00      B   
ATOM   2753  CB  LYS   113     -42.911  21.522  -3.462  1.00 10.00      B   
ATOM   2754  CG  LYS   113     -43.829  20.314  -3.552  1.00 10.00      B   
ATOM   2755  CD  LYS   113     -45.109  20.545  -2.768  1.00 10.00      B   
ATOM   2756  CE  LYS   113     -45.916  19.265  -2.632  1.00 10.00      B   
ATOM   2757  NZ  LYS   113     -46.955  19.377  -1.576  1.00 10.00      B   
ATOM   2758  HZ1 LYS   113     -46.512  19.582  -0.659  1.00 10.00      B   
ATOM   2759  HZ2 LYS   113     -47.486  18.484  -1.499  1.00 10.00      B   
ATOM   2760  HZ3 LYS   113     -47.621  20.141  -1.807  1.00 10.00      B   
ATOM   2761  C   LYS   113     -41.192  21.378  -5.271  1.00 10.00      B   
ATOM   2762  O   LYS   113     -41.081  22.499  -5.775  1.00 10.00      B   
ATOM   2763  N   TYR   114     -41.075  20.255  -5.971  1.00 10.00      B   
ATOM   2764  HN  TYR   114     -41.128  19.387  -5.502  1.00 10.00      B   
ATOM   2765  CA  TYR   114     -40.849  20.272  -7.411  1.00 10.00      B   
ATOM   2766  CB  TYR   114     -40.660  18.847  -7.936  1.00 10.00      B   
ATOM   2767  CG  TYR   114     -40.400  18.764  -9.424  1.00 10.00      B   
ATOM   2768  CD1 TYR   114     -39.233  19.273  -9.975  1.00 10.00      B   
ATOM   2769  CD2 TYR   114     -41.321  18.169 -10.275  1.00 10.00      B   
ATOM   2770  CE1 TYR   114     -38.990  19.192 -11.331  1.00 10.00      B   
ATOM   2771  CE2 TYR   114     -41.088  18.083 -11.634  1.00 10.00      B   
ATOM   2772  CZ  TYR   114     -39.921  18.596 -12.156  1.00 10.00      B   
ATOM   2773  OH  TYR   114     -39.681  18.510 -13.509  1.00 10.00      B   
ATOM   2774  HH  TYR   114     -38.715  18.508 -13.671  1.00 10.00      B   
ATOM   2775  C   TYR   114     -42.004  20.959  -8.136  1.00 10.00      B   
ATOM   2776  O   TYR   114     -43.176  20.689  -7.859  1.00 10.00      B   
ATOM   2777  N   GLY   115     -41.668  21.855  -9.056  1.00 10.00      B   
ATOM   2778  HN  GLY   115     -40.718  22.039  -9.230  1.00 10.00      B   
ATOM   2779  CA  GLY   115     -42.684  22.567  -9.804  1.00 10.00      B   
ATOM   2780  C   GLY   115     -42.746  24.033  -9.425  1.00 10.00      B   
ATOM   2781  O   GLY   115     -43.401  24.827 -10.096  1.00 10.00      B   
ATOM   2782  N   ALA   116     -42.057  24.390  -8.351  1.00 10.00      B   
ATOM   2783  HN  ALA   116     -41.558  23.705  -7.856  1.00 10.00      B   
ATOM   2784  CA  ALA   116     -42.029  25.770  -7.882  1.00 10.00      B   
ATOM   2785  CB  ALA   116     -41.579  25.813  -6.433  1.00 10.00      B   
ATOM   2786  C   ALA   116     -41.108  26.624  -8.750  1.00 10.00      B   
ATOM   2787  O   ALA   116     -40.448  26.115  -9.662  1.00 10.00      B   
ATOM   2788  N   ALA   117     -41.067  27.920  -8.469  1.00 10.00      B   
ATOM   2789  HN  ALA   117     -41.616  28.268  -7.735  1.00 10.00      B   
ATOM   2790  CA  ALA   117     -40.220  28.838  -9.219  1.00 10.00      B   
ATOM   2791  CB  ALA   117     -40.660  30.276  -8.991  1.00 10.00      B   
ATOM   2792  C   ALA   117     -38.761  28.658  -8.818  1.00 10.00      B   
ATOM   2793  O   ALA   117     -38.455  28.458  -7.640  1.00 10.00      B   
ATOM   2794  N   ALA   118     -37.868  28.716  -9.799  1.00 10.00      B   
ATOM   2795  HN  ALA   118     -38.175  28.878 -10.716  1.00 10.00      B   
ATOM   2796  CA  ALA   118     -36.443  28.553  -9.550  1.00 10.00      B   
ATOM   2797  CB  ALA   118     -35.985  27.164  -9.971  1.00 10.00      B   
ATOM   2798  C   ALA   118     -35.634  29.614 -10.286  1.00 10.00      B   
ATOM   2799  O   ALA   118     -35.797  29.805 -11.493  1.00 10.00      B   
ATOM   2800  N   ASP   119     -34.770  30.304  -9.560  1.00 10.00      B   
ATOM   2801  HN  ASP   119     -34.686  30.115  -8.598  1.00 10.00      B   
ATOM   2802  CA  ASP   119     -33.938  31.339 -10.158  1.00 10.00      B   
ATOM   2803  CB  ASP   119     -34.114  32.693  -9.455  1.00 10.00      B   
ATOM   2804  CG  ASP   119     -33.642  32.713  -8.012  1.00 10.00      B   
ATOM   2805  OD1 ASP   119     -32.518  33.198  -7.761  1.00 10.00      B   
ATOM   2806  OD2 ASP   119     -34.409  32.284  -7.117  1.00 10.00      B   
ATOM   2807  C   ASP   119     -32.474  30.912 -10.210  1.00 10.00      B   
ATOM   2808  O   ASP   119     -32.000  30.181  -9.337  1.00 10.00      B   
ATOM   2809  N   LYS   120     -31.774  31.358 -11.250  1.00 10.00      B   
ATOM   2810  HN  LYS   120     -32.218  31.938 -11.905  1.00 10.00      B   
ATOM   2811  CA  LYS   120     -30.367  31.019 -11.444  1.00 10.00      B   
ATOM   2812  CB  LYS   120     -29.904  31.444 -12.840  1.00 10.00      B   
ATOM   2813  CG  LYS   120     -29.034  30.414 -13.544  1.00 10.00      B   
ATOM   2814  CD  LYS   120     -28.799  30.784 -15.002  1.00 10.00      B   
ATOM   2815  CE  LYS   120     -28.003  29.709 -15.724  1.00 10.00      B   
ATOM   2816  NZ  LYS   120     -27.622  30.129 -17.098  1.00 10.00      B   
ATOM   2817  HZ1 LYS   120     -27.173  31.067 -17.072  1.00 10.00      B   
ATOM   2818  HZ2 LYS   120     -28.464  30.179 -17.706  1.00 10.00      B   
ATOM   2819  HZ3 LYS   120     -26.950  29.449 -17.509  1.00 10.00      B   
ATOM   2820  C   LYS   120     -29.487  31.660 -10.375  1.00 10.00      B   
ATOM   2821  O   LYS   120     -29.582  32.865 -10.119  1.00 10.00      B   
ATOM   2822  N   VAL   121     -28.627  30.853  -9.766  1.00 10.00      B   
ATOM   2823  HN  VAL   121     -28.584  29.907 -10.035  1.00 10.00      B   
ATOM   2824  CA  VAL   121     -27.738  31.325  -8.714  1.00 10.00      B   
ATOM   2825  CB  VAL   121     -28.384  31.109  -7.319  1.00 10.00      B   
ATOM   2826  CG1 VAL   121     -28.774  29.652  -7.112  1.00 10.00      B   
ATOM   2827  CG2 VAL   121     -27.486  31.600  -6.194  1.00 10.00      B   
ATOM   2828  C   VAL   121     -26.387  30.607  -8.777  1.00 10.00      B   
ATOM   2829  O   VAL   121     -26.327  29.399  -9.007  1.00 10.00      B   
ATOM   2830  N   PRO   122     -25.279  31.352  -8.623  1.00 10.00      B   
ATOM   2831  CA  PRO   122     -23.931  30.772  -8.625  1.00 10.00      B   
ATOM   2832  CB  PRO   122     -23.020  31.982  -8.395  1.00 10.00      B   
ATOM   2833  CG  PRO   122     -23.830  33.152  -8.830  1.00 10.00      B   
ATOM   2834  CD  PRO   122     -25.246  32.816  -8.473  1.00 10.00      B   
ATOM   2835  C   PRO   122     -23.767  29.762  -7.489  1.00 10.00      B   
ATOM   2836  O   PRO   122     -24.261  29.977  -6.379  1.00 10.00      B   
ATOM   2837  N   ALA   123     -23.057  28.674  -7.768  1.00 10.00      B   
ATOM   2838  HN  ALA   123     -22.663  28.584  -8.659  1.00 10.00      B   
ATOM   2839  CA  ALA   123     -22.837  27.612  -6.787  1.00 10.00      B   
ATOM   2840  CB  ALA   123     -22.071  26.459  -7.415  1.00 10.00      B   
ATOM   2841  C   ALA   123     -22.115  28.118  -5.543  1.00 10.00      B   
ATOM   2842  O   ALA   123     -22.350  27.634  -4.438  1.00 10.00      B   
ATOM   2843  N   ASP   124     -21.243  29.098  -5.728  1.00 10.00      B   
ATOM   2844  HN  ASP   124     -21.095  29.437  -6.637  1.00 10.00      B   
ATOM   2845  CA  ASP   124     -20.485  29.673  -4.617  1.00 10.00      B   
ATOM   2846  CB  ASP   124     -19.320  30.525  -5.129  1.00 10.00      B   
ATOM   2847  CG  ASP   124     -18.147  29.703  -5.614  1.00 10.00      B   
ATOM   2848  OD1 ASP   124     -18.140  29.321  -6.803  1.00 10.00      B   
ATOM   2849  OD2 ASP   124     -17.224  29.440  -4.812  1.00 10.00      B   
ATOM   2850  C   ASP   124     -21.373  30.517  -3.713  1.00 10.00      B   
ATOM   2851  O   ASP   124     -21.022  30.799  -2.566  1.00 10.00      B   
ATOM   2852  N   GLN   125     -22.535  30.900  -4.223  1.00 10.00      B   
ATOM   2853  HN  GLN   125     -22.785  30.604  -5.125  1.00 10.00      B   
ATOM   2854  CA  GLN   125     -23.456  31.730  -3.461  1.00 10.00      B   
ATOM   2855  CB  GLN   125     -24.092  32.814  -4.339  1.00 10.00      B   
ATOM   2856  CG  GLN   125     -23.097  33.688  -5.093  1.00 10.00      B   
ATOM   2857  CD  GLN   125     -21.923  34.151  -4.247  1.00 10.00      B   
ATOM   2858  OE1 GLN   125     -22.021  34.274  -3.027  1.00 10.00      B   
ATOM   2859  NE2 GLN   125     -20.802  34.423  -4.898  1.00 10.00      B   
ATOM   2860 HE21 GLN   125     -20.796  34.314  -5.875  1.00 10.00      B   
ATOM   2861 HE22 GLN   125     -20.028  34.730  -4.384  1.00 10.00      B   
ATOM   2862  C   GLN   125     -24.529  30.898  -2.768  1.00 10.00      B   
ATOM   2863  O   GLN   125     -25.469  31.445  -2.187  1.00 10.00      B   
ATOM   2864  N   LEU   126     -24.388  29.579  -2.839  1.00 10.00      B   
ATOM   2865  HN  LEU   126     -23.628  29.206  -3.334  1.00 10.00      B   
ATOM   2866  CA  LEU   126     -25.334  28.670  -2.202  1.00 10.00      B   
ATOM   2867  CB  LEU   126     -25.291  27.287  -2.856  1.00 10.00      B   
ATOM   2868  CG  LEU   126     -25.783  27.207  -4.301  1.00 10.00      B   
ATOM   2869  CD1 LEU   126     -25.612  25.798  -4.845  1.00 10.00      B   
ATOM   2870  CD2 LEU   126     -27.238  27.643  -4.394  1.00 10.00      B   
ATOM   2871  C   LEU   126     -25.021  28.547  -0.718  1.00 10.00      B   
ATOM   2872  O   LEU   126     -23.863  28.656  -0.312  1.00 10.00      B   
ATOM   2873  N   ARG   127     -26.048  28.326   0.088  1.00 10.00      B   
ATOM   2874  HN  ARG   127     -26.946  28.229  -0.294  1.00 10.00      B   
ATOM   2875  CA  ARG   127     -25.867  28.203   1.528  1.00 10.00      B   
ATOM   2876  CB  ARG   127     -26.434  29.426   2.258  1.00 10.00      B   
ATOM   2877  CG  ARG   127     -25.710  30.737   1.971  1.00 10.00      B   
ATOM   2878  CD  ARG   127     -24.256  30.692   2.416  1.00 10.00      B   
ATOM   2879  NE  ARG   127     -23.339  30.815   1.283  1.00 10.00      B   
ATOM   2880  HE  ARG   127     -23.348  30.082   0.617  1.00 10.00      B   
ATOM   2881  CZ  ARG   127     -22.507  31.841   1.102  1.00 10.00      B   
ATOM   2882  NH1 ARG   127     -22.477  32.835   1.979  1.00 10.00      B   
ATOM   2883 HH11 ARG   127     -21.826  33.637   1.843  1.00 10.00      B   
ATOM   2884 HH12 ARG   127     -23.109  32.821   2.810  1.00 10.00      B   
ATOM   2885  NH2 ARG   127     -21.718  31.878   0.032  1.00 10.00      B   
ATOM   2886 HH21 ARG   127     -21.063  32.681  -0.114  1.00 10.00      B   
ATOM   2887 HH22 ARG   127     -21.749  31.107  -0.671  1.00 10.00      B   
ATOM   2888  C   ARG   127     -26.519  26.934   2.062  1.00 10.00      B   
ATOM   2889  O   ARG   127     -27.228  26.233   1.339  1.00 10.00      B   
ATOM   2890  N   LYS   128     -26.270  26.644   3.329  1.00 10.00      B   
ATOM   2891  HN  LYS   128     -25.686  27.241   3.846  1.00 10.00      B   
ATOM   2892  CA  LYS   128     -26.825  25.464   3.981  1.00 10.00      B   
ATOM   2893  CB  LYS   128     -26.100  25.209   5.308  1.00 10.00      B   
ATOM   2894  CG  LYS   128     -26.699  24.103   6.161  1.00 10.00      B   
ATOM   2895  CD  LYS   128     -25.989  24.004   7.498  1.00 10.00      B   
ATOM   2896  CE  LYS   128     -26.682  23.020   8.421  1.00 10.00      B   
ATOM   2897  NZ  LYS   128     -25.887  22.765   9.649  1.00 10.00      B   
ATOM   2898  HZ1 LYS   128     -24.996  22.287   9.406  1.00 10.00      B   
ATOM   2899  HZ2 LYS   128     -26.423  22.163  10.302  1.00 10.00      B   
ATOM   2900  HZ3 LYS   128     -25.666  23.664  10.125  1.00 10.00      B   
ATOM   2901  C   LYS   128     -28.327  25.618   4.211  1.00 10.00      B   
ATOM   2902  O   LYS   128     -28.797  26.678   4.630  1.00 10.00      B   
ATOM   2903  N   GLY   129     -29.069  24.560   3.918  1.00 10.00      B   
ATOM   2904  HN  GLY   129     -28.631  23.749   3.577  1.00 10.00      B   
ATOM   2905  CA  GLY   129     -30.503  24.579   4.100  1.00 10.00      B   
ATOM   2906  C   GLY   129     -31.232  25.093   2.876  1.00 10.00      B   
ATOM   2907  O   GLY   129     -32.453  25.267   2.897  1.00 10.00      B   
ATOM   2908  N   ASP   130     -30.487  25.340   1.807  1.00 10.00      B   
ATOM   2909  HN  ASP   130     -29.519  25.183   1.849  1.00 10.00      B   
ATOM   2910  CA  ASP   130     -31.075  25.842   0.573  1.00 10.00      B   
ATOM   2911  CB  ASP   130     -30.064  26.668  -0.225  1.00 10.00      B   
ATOM   2912  CG  ASP   130     -30.716  27.823  -0.958  1.00 10.00      B   
ATOM   2913  OD1 ASP   130     -31.838  27.650  -1.476  1.00 10.00      B   
ATOM   2914  OD2 ASP   130     -30.119  28.922  -0.997  1.00 10.00      B   
ATOM   2915  C   ASP   130     -31.618  24.701  -0.274  1.00 10.00      B   
ATOM   2916  O   ASP   130     -31.038  23.613  -0.312  1.00 10.00      B   
ATOM   2917  N   ILE   131     -32.728  24.961  -0.950  1.00 10.00      B   
ATOM   2918  HN  ILE   131     -33.114  25.861  -0.897  1.00 10.00      B   
ATOM   2919  CA  ILE   131     -33.375  23.965  -1.792  1.00 10.00      B   
ATOM   2920  CB  ILE   131     -34.915  24.040  -1.671  1.00 10.00      B   
ATOM   2921  CG1 ILE   131     -35.351  24.021  -0.203  1.00 10.00      B   
ATOM   2922  CG2 ILE   131     -35.580  22.909  -2.442  1.00 10.00      B   
ATOM   2923  CD1 ILE   131     -34.853  22.822   0.578  1.00 10.00      B   
ATOM   2924  C   ILE   131     -32.985  24.175  -3.248  1.00 10.00      B   
ATOM   2925  O   ILE   131     -33.460  25.107  -3.899  1.00 10.00      B   
ATOM   2926  N   VAL   132     -32.122  23.314  -3.756  1.00 10.00      B   
ATOM   2927  HN  VAL   132     -31.790  22.578  -3.195  1.00 10.00      B   
ATOM   2928  CA  VAL   132     -31.672  23.417  -5.135  1.00 10.00      B   
ATOM   2929  CB  VAL   132     -30.133  23.433  -5.256  1.00 10.00      B   
ATOM   2930  CG1 VAL   132     -29.597  24.825  -4.958  1.00 10.00      B   
ATOM   2931  CG2 VAL   132     -29.504  22.408  -4.323  1.00 10.00      B   
ATOM   2932  C   VAL   132     -32.256  22.300  -5.990  1.00 10.00      B   
ATOM   2933  O   VAL   132     -32.309  21.140  -5.572  1.00 10.00      B   
ATOM   2934  N   LEU   133     -32.699  22.659  -7.186  1.00 10.00      B   
ATOM   2935  HN  LEU   133     -32.624  23.599  -7.464  1.00 10.00      B   
ATOM   2936  CA  LEU   133     -33.292  21.696  -8.098  1.00 10.00      B   
ATOM   2937  CB  LEU   133     -34.624  22.220  -8.640  1.00 10.00      B   
ATOM   2938  CG  LEU   133     -35.267  21.402  -9.762  1.00 10.00      B   
ATOM   2939  CD1 LEU   133     -35.692  20.030  -9.259  1.00 10.00      B   
ATOM   2940  CD2 LEU   133     -36.446  22.148 -10.360  1.00 10.00      B   
ATOM   2941  C   LEU   133     -32.359  21.375  -9.256  1.00 10.00      B   
ATOM   2942  O   LEU   133     -31.809  22.272  -9.898  1.00 10.00      B   
ATOM   2943  N   VAL   134     -32.174  20.088  -9.506  1.00 10.00      B   
ATOM   2944  HN  VAL   134     -32.616  19.421  -8.933  1.00 10.00      B   
ATOM   2945  CA  VAL   134     -31.337  19.628 -10.603  1.00 10.00      B   
ATOM   2946  CB  VAL   134     -30.023  18.986 -10.109  1.00 10.00      B   
ATOM   2947  CG1 VAL   134     -29.110  18.659 -11.282  1.00 10.00      B   
ATOM   2948  CG2 VAL   134     -29.310  19.889  -9.115  1.00 10.00      B   
ATOM   2949  C   VAL   134     -32.116  18.609 -11.428  1.00 10.00      B   
ATOM   2950  O   VAL   134     -32.529  17.570 -10.911  1.00 10.00      B   
ATOM   2951  N   GLU   135     -32.345  18.928 -12.692  1.00 10.00      B   
ATOM   2952  HN  GLU   135     -32.008  19.777 -13.039  1.00 10.00      B   
ATOM   2953  CA  GLU   135     -33.080  18.041 -13.581  1.00 10.00      B   
ATOM   2954  CB  GLU   135     -33.968  18.839 -14.535  1.00 10.00      B   
ATOM   2955  CG  GLU   135     -35.139  19.524 -13.851  1.00 10.00      B   
ATOM   2956  CD  GLU   135     -36.417  19.414 -14.651  1.00 10.00      B   
ATOM   2957  OE1 GLU   135     -37.192  18.464 -14.413  1.00 10.00      B   
ATOM   2958  OE2 GLU   135     -36.644  20.271 -15.531  1.00 10.00      B   
ATOM   2959  C   GLU   135     -32.127  17.144 -14.356  1.00 10.00      B   
ATOM   2960  O   GLU   135     -30.931  17.428 -14.435  1.00 10.00      B   
ATOM   2961  N   ALA   136     -32.671  16.075 -14.927  1.00 10.00      B   
ATOM   2962  HN  ALA   136     -33.643  15.938 -14.848  1.00 10.00      B   
ATOM   2963  CA  ALA   136     -31.882  15.107 -15.682  1.00 10.00      B   
ATOM   2964  CB  ALA   136     -32.779  14.004 -16.214  1.00 10.00      B   
ATOM   2965  C   ALA   136     -31.115  15.757 -16.829  1.00 10.00      B   
ATOM   2966  O   ALA   136     -31.647  16.611 -17.545  1.00 10.00      B   
ATOM   2967  N   GLY   137     -29.861  15.355 -16.987  1.00 10.00      B   
ATOM   2968  HN  GLY   137     -29.487  14.686 -16.372  1.00 10.00      B   
ATOM   2969  CA  GLY   137     -29.036  15.890 -18.050  1.00 10.00      B   
ATOM   2970  C   GLY   137     -28.109  16.989 -17.576  1.00 10.00      B   
ATOM   2971  O   GLY   137     -27.237  17.440 -18.322  1.00 10.00      B   
ATOM   2972  N   ASP   138     -28.291  17.421 -16.338  1.00 10.00      B   
ATOM   2973  HN  ASP   138     -28.996  17.021 -15.791  1.00 10.00      B   
ATOM   2974  CA  ASP   138     -27.465  18.478 -15.772  1.00 10.00      B   
ATOM   2975  CB  ASP   138     -28.334  19.541 -15.098  1.00 10.00      B   
ATOM   2976  CG  ASP   138     -27.794  20.940 -15.306  1.00 10.00      B   
ATOM   2977  OD1 ASP   138     -26.750  21.277 -14.707  1.00 10.00      B   
ATOM   2978  OD2 ASP   138     -28.406  21.703 -16.085  1.00 10.00      B   
ATOM   2979  C   ASP   138     -26.448  17.915 -14.785  1.00 10.00      B   
ATOM   2980  O   ASP   138     -26.317  16.698 -14.637  1.00 10.00      B   
ATOM   2981  N   ILE   139     -25.734  18.800 -14.111  1.00 10.00      B   
ATOM   2982  HN  ILE   139     -25.906  19.762 -14.250  1.00 10.00      B   
ATOM   2983  CA  ILE   139     -24.726  18.394 -13.144  1.00 10.00      B   
ATOM   2984  CB  ILE   139     -23.317  18.876 -13.541  1.00 10.00      B   
ATOM   2985  CG1 ILE   139     -23.339  20.363 -13.919  1.00 10.00      B   
ATOM   2986  CG2 ILE   139     -22.771  18.030 -14.682  1.00 10.00      B   
ATOM   2987  CD1 ILE   139     -22.012  20.897 -14.414  1.00 10.00      B   
ATOM   2988  C   ILE   139     -25.076  18.916 -11.758  1.00 10.00      B   
ATOM   2989  O   ILE   139     -25.776  19.920 -11.623  1.00 10.00      B   
ATOM   2990  N   ILE   140     -24.596  18.228 -10.733  1.00 10.00      B   
ATOM   2991  HN  ILE   140     -24.038  17.433 -10.906  1.00 10.00      B   
ATOM   2992  CA  ILE   140     -24.869  18.621  -9.358  1.00 10.00      B   
ATOM   2993  CB  ILE   140     -24.856  17.409  -8.408  1.00 10.00      B   
ATOM   2994  CG1 ILE   140     -25.614  16.227  -9.029  1.00 10.00      B   
ATOM   2995  CG2 ILE   140     -25.465  17.788  -7.067  1.00 10.00      B   
ATOM   2996  CD1 ILE   140     -27.084  16.492  -9.273  1.00 10.00      B   
ATOM   2997  C   ILE   140     -23.851  19.654  -8.887  1.00 10.00      B   
ATOM   2998  O   ILE   140     -22.665  19.346  -8.737  1.00 10.00      B   
ATOM   2999  N   PRO   141     -24.297  20.898  -8.653  1.00 10.00      B   
ATOM   3000  CA  PRO   141     -23.428  21.992  -8.222  1.00 10.00      B   
ATOM   3001  CB  PRO   141     -24.164  23.211  -8.768  1.00 10.00      B   
ATOM   3002  CG  PRO   141     -25.610  22.842  -8.671  1.00 10.00      B   
ATOM   3003  CD  PRO   141     -25.692  21.345  -8.823  1.00 10.00      B   
ATOM   3004  C   PRO   141     -23.283  22.113  -6.705  1.00 10.00      B   
ATOM   3005  O   PRO   141     -22.433  22.859  -6.221  1.00 10.00      B   
ATOM   3006  N   CYS   142     -24.098  21.381  -5.956  1.00 10.00      B   
ATOM   3007  HN  CYS   142     -24.730  20.772  -6.386  1.00 10.00      B   
ATOM   3008  CA  CYS   142     -24.046  21.448  -4.504  1.00 10.00      B   
ATOM   3009  C   CYS   142     -23.975  20.061  -3.881  1.00 10.00      B   
ATOM   3010  O   CYS   142     -24.439  19.082  -4.465  1.00 10.00      B   
ATOM   3011  CB  CYS   142     -25.256  22.213  -3.953  1.00 10.00      B   
ATOM   3012  SG  CYS   142     -25.186  22.525  -2.158  1.00 10.00      B   
ATOM   3013  N   ASP   143     -23.387  19.993  -2.696  1.00 10.00      B   
ATOM   3014  HN  ASP   143     -23.043  20.815  -2.290  1.00 10.00      B   
ATOM   3015  CA  ASP   143     -23.248  18.742  -1.964  1.00 10.00      B   
ATOM   3016  CB  ASP   143     -21.832  18.641  -1.388  1.00 10.00      B   
ATOM   3017  CG  ASP   143     -21.412  17.219  -1.062  1.00 10.00      B   
ATOM   3018  OD1 ASP   143     -22.102  16.549  -0.261  1.00 10.00      B   
ATOM   3019  OD2 ASP   143     -20.373  16.772  -1.597  1.00 10.00      B   
ATOM   3020  C   ASP   143     -24.265  18.713  -0.832  1.00 10.00      B   
ATOM   3021  O   ASP   143     -24.273  19.599   0.029  1.00 10.00      B   
ATOM   3022  N   GLY   144     -25.141  17.721  -0.841  1.00 10.00      B   
ATOM   3023  HN  GLY   144     -25.107  17.047  -1.555  1.00 10.00      B   
ATOM   3024  CA  GLY   144     -26.143  17.627   0.198  1.00 10.00      B   
ATOM   3025  C   GLY   144     -26.979  16.370   0.110  1.00 10.00      B   
ATOM   3026  O   GLY   144     -26.674  15.460  -0.668  1.00 10.00      B   
ATOM   3027  N   GLU   145     -28.025  16.317   0.919  1.00 10.00      B   
ATOM   3028  HN  GLU   145     -28.202  17.077   1.515  1.00 10.00      B   
ATOM   3029  CA  GLU   145     -28.922  15.172   0.950  1.00 10.00      B   
ATOM   3030  CB  GLU   145     -29.411  14.925   2.383  1.00 10.00      B   
ATOM   3031  CG  GLU   145     -28.302  14.800   3.417  1.00 10.00      B   
ATOM   3032  CD  GLU   145     -28.829  14.831   4.836  1.00 10.00      B   
ATOM   3033  OE1 GLU   145     -29.279  15.908   5.282  1.00 10.00      B   
ATOM   3034  OE2 GLU   145     -28.786  13.785   5.520  1.00 10.00      B   
ATOM   3035  C   GLU   145     -30.121  15.414   0.043  1.00 10.00      B   
ATOM   3036  O   GLU   145     -30.539  16.556  -0.153  1.00 10.00      B   
ATOM   3037  N   VAL   146     -30.668  14.339  -0.509  1.00 10.00      B   
ATOM   3038  HN  VAL   146     -30.289  13.460  -0.314  1.00 10.00      B   
ATOM   3039  CA  VAL   146     -31.827  14.430  -1.390  1.00 10.00      B   
ATOM   3040  CB  VAL   146     -31.914  13.231  -2.362  1.00 10.00      B   
ATOM   3041  CG1 VAL   146     -32.415  13.681  -3.725  1.00 10.00      B   
ATOM   3042  CG2 VAL   146     -30.572  12.521  -2.487  1.00 10.00      B   
ATOM   3043  C   VAL   146     -33.097  14.482  -0.550  1.00 10.00      B   
ATOM   3044  O   VAL   146     -33.219  13.759   0.442  1.00 10.00      B   
ATOM   3045  N   ILE   147     -34.032  15.340  -0.928  1.00 10.00      B   
ATOM   3046  HN  ILE   147     -33.887  15.890  -1.731  1.00 10.00      B   
ATOM   3047  CA  ILE   147     -35.276  15.476  -0.178  1.00 10.00      B   
ATOM   3048  CB  ILE   147     -35.490  16.909   0.358  1.00 10.00      B   
ATOM   3049  CG1 ILE   147     -35.457  17.936  -0.779  1.00 10.00      B   
ATOM   3050  CG2 ILE   147     -34.452  17.244   1.418  1.00 10.00      B   
ATOM   3051  CD1 ILE   147     -35.972  19.303  -0.383  1.00 10.00      B   
ATOM   3052  C   ILE   147     -36.495  15.041  -0.990  1.00 10.00      B   
ATOM   3053  O   ILE   147     -37.498  14.602  -0.424  1.00 10.00      B   
ATOM   3054  N   GLU   148     -36.408  15.150  -2.310  1.00 10.00      B   
ATOM   3055  HN  GLU   148     -35.578  15.486  -2.715  1.00 10.00      B   
ATOM   3056  CA  GLU   148     -37.519  14.776  -3.174  1.00 10.00      B   
ATOM   3057  CB  GLU   148     -38.373  16.010  -3.500  1.00 10.00      B   
ATOM   3058  CG  GLU   148     -39.557  15.745  -4.416  1.00 10.00      B   
ATOM   3059  CD  GLU   148     -40.769  16.583  -4.060  1.00 10.00      B   
ATOM   3060  OE1 GLU   148     -40.878  17.730  -4.545  1.00 10.00      B   
ATOM   3061  OE2 GLU   148     -41.630  16.087  -3.299  1.00 10.00      B   
ATOM   3062  C   GLU   148     -37.029  14.098  -4.450  1.00 10.00      B   
ATOM   3063  O   GLU   148     -36.150  14.616  -5.146  1.00 10.00      B   
ATOM   3064  N   GLY   149     -37.597  12.935  -4.745  1.00 10.00      B   
ATOM   3065  HN  GLY   149     -38.276  12.567  -4.141  1.00 10.00      B   
ATOM   3066  CA  GLY   149     -37.229  12.206  -5.941  1.00 10.00      B   
ATOM   3067  C   GLY   149     -36.346  11.004  -5.666  1.00 10.00      B   
ATOM   3068  O   GLY   149     -36.056  10.679  -4.512  1.00 10.00      B   
ATOM   3069  N   GLY   150     -35.927  10.348  -6.739  1.00 10.00      B   
ATOM   3070  HN  GLY   150     -36.213  10.662  -7.626  1.00 10.00      B   
ATOM   3071  CA  GLY   150     -35.066   9.184  -6.639  1.00 10.00      B   
ATOM   3072  C   GLY   150     -34.575   8.759  -8.009  1.00 10.00      B   
ATOM   3073  O   GLY   150     -35.347   8.240  -8.813  1.00 10.00      B   
ATOM   3074  N   ALA   151     -33.295   8.982  -8.283  1.00 10.00      B   
ATOM   3075  HN  ALA   151     -32.718   9.372  -7.593  1.00 10.00      B   
ATOM   3076  CA  ALA   151     -32.720   8.637  -9.577  1.00 10.00      B   
ATOM   3077  CB  ALA   151     -32.837   9.821 -10.523  1.00 10.00      B   
ATOM   3078  C   ALA   151     -31.260   8.218  -9.446  1.00 10.00      B   
ATOM   3079  O   ALA   151     -30.677   8.306  -8.368  1.00 10.00      B   
ATOM   3080  N   SER   152     -30.675   7.776 -10.553  1.00 10.00      B   
ATOM   3081  HN  SER   152     -31.190   7.741 -11.387  1.00 10.00      B   
ATOM   3082  CA  SER   152     -29.289   7.346 -10.570  1.00 10.00      B   
ATOM   3083  CB  SER   152     -29.132   6.128 -11.483  1.00 10.00      B   
ATOM   3084  OG  SER   152     -30.272   5.286 -11.402  1.00 10.00      B   
ATOM   3085  HG  SER   152     -30.794   5.376 -12.206  1.00 10.00      B   
ATOM   3086  C   SER   152     -28.382   8.481 -11.044  1.00 10.00      B   
ATOM   3087  O   SER   152     -28.725   9.230 -11.968  1.00 10.00      B   
ATOM   3088  N   VAL   153     -27.231   8.612 -10.403  1.00 10.00      B   
ATOM   3089  HN  VAL   153     -27.010   7.981  -9.680  1.00 10.00      B   
ATOM   3090  CA  VAL   153     -26.275   9.652 -10.751  1.00 10.00      B   
ATOM   3091  CB  VAL   153     -26.027  10.641  -9.587  1.00 10.00      B   
ATOM   3092  CG1 VAL   153     -27.246  11.525  -9.365  1.00 10.00      B   
ATOM   3093  CG2 VAL   153     -25.652   9.904  -8.307  1.00 10.00      B   
ATOM   3094  C   VAL   153     -24.946   9.053 -11.204  1.00 10.00      B   
ATOM   3095  O   VAL   153     -24.530   7.992 -10.733  1.00 10.00      B   
ATOM   3096  N   ASP   154     -24.301   9.736 -12.130  1.00 10.00      B   
ATOM   3097  HN  ASP   154     -24.698  10.573 -12.466  1.00 10.00      B   
ATOM   3098  CA  ASP   154     -23.021   9.306 -12.665  1.00 10.00      B   
ATOM   3099  CB  ASP   154     -22.928   9.663 -14.150  1.00 10.00      B   
ATOM   3100  CG  ASP   154     -21.541   9.468 -14.719  1.00 10.00      B   
ATOM   3101  OD1 ASP   154     -21.226   8.343 -15.153  1.00 10.00      B   
ATOM   3102  OD2 ASP   154     -20.762  10.443 -14.747  1.00 10.00      B   
ATOM   3103  C   ASP   154     -21.889   9.970 -11.896  1.00 10.00      B   
ATOM   3104  O   ASP   154     -21.825  11.199 -11.801  1.00 10.00      B   
ATOM   3105  N   GLU   155     -21.007   9.158 -11.341  1.00 10.00      B   
ATOM   3106  HN  GLU   155     -21.111   8.189 -11.450  1.00 10.00      B   
ATOM   3107  CA  GLU   155     -19.889   9.668 -10.568  1.00 10.00      B   
ATOM   3108  CB  GLU   155     -19.883   9.037  -9.172  1.00 10.00      B   
ATOM   3109  CG  GLU   155     -21.213   9.163  -8.437  1.00 10.00      B   
ATOM   3110  CD  GLU   155     -21.191   8.550  -7.051  1.00 10.00      B   
ATOM   3111  OE1 GLU   155     -21.906   9.059  -6.156  1.00 10.00      B   
ATOM   3112  OE2 GLU   155     -20.466   7.554  -6.852  1.00 10.00      B   
ATOM   3113  C   GLU   155     -18.562   9.426 -11.289  1.00 10.00      B   
ATOM   3114  O   GLU   155     -17.530   9.204 -10.655  1.00 10.00      B   
ATOM   3115  N   SER   156     -18.585   9.497 -12.620  1.00 10.00      B   
ATOM   3116  HN  SER   156     -19.431   9.697 -13.077  1.00 10.00      B   
ATOM   3117  CA  SER   156     -17.377   9.285 -13.414  1.00 10.00      B   
ATOM   3118  CB  SER   156     -17.718   9.091 -14.894  1.00 10.00      B   
ATOM   3119  OG  SER   156     -18.322  10.254 -15.434  1.00 10.00      B   
ATOM   3120  HG  SER   156     -19.277  10.241 -15.237  1.00 10.00      B   
ATOM   3121  C   SER   156     -16.396  10.442 -13.240  1.00 10.00      B   
ATOM   3122  O   SER   156     -15.194  10.289 -13.448  1.00 10.00      B   
ATOM   3123  N   ALA   157     -16.916  11.595 -12.834  1.00 10.00      B   
ATOM   3124  HN  ALA   157     -17.880  11.651 -12.677  1.00 10.00      B   
ATOM   3125  CA  ALA   157     -16.095  12.781 -12.632  1.00 10.00      B   
ATOM   3126  CB  ALA   157     -16.976  14.001 -12.426  1.00 10.00      B   
ATOM   3127  C   ALA   157     -15.146  12.604 -11.450  1.00 10.00      B   
ATOM   3128  O   ALA   157     -14.022  13.103 -11.468  1.00 10.00      B   
ATOM   3129  N   ILE   158     -15.600  11.887 -10.430  1.00 10.00      B   
ATOM   3130  HN  ILE   158     -16.497  11.501 -10.478  1.00 10.00      B   
ATOM   3131  CA  ILE   158     -14.787  11.655  -9.243  1.00 10.00      B   
ATOM   3132  CB  ILE   158     -15.558  11.939  -7.934  1.00 10.00      B   
ATOM   3133  CG1 ILE   158     -17.037  11.555  -8.073  1.00 10.00      B   
ATOM   3134  CG2 ILE   158     -15.418  13.405  -7.544  1.00 10.00      B   
ATOM   3135  CD1 ILE   158     -17.807  11.582  -6.769  1.00 10.00      B   
ATOM   3136  C   ILE   158     -14.207  10.240  -9.216  1.00 10.00      B   
ATOM   3137  O   ILE   158     -13.006  10.050  -9.411  1.00 10.00      B   
ATOM   3138  N   THR   159     -15.062   9.255  -8.981  1.00 10.00      B   
ATOM   3139  HN  THR   159     -16.009   9.466  -8.828  1.00 10.00      B   
ATOM   3140  CA  THR   159     -14.640   7.864  -8.923  1.00 10.00      B   
ATOM   3141  CB  THR   159     -15.790   6.988  -8.415  1.00 10.00      B   
ATOM   3142  OG1 THR   159     -16.760   7.830  -7.772  1.00 10.00      B   
ATOM   3143  HG1 THR   159     -17.494   7.285  -7.452  1.00 10.00      B   
ATOM   3144  CG2 THR   159     -15.267   5.972  -7.416  1.00 10.00      B   
ATOM   3145  C   THR   159     -14.200   7.367 -10.294  1.00 10.00      B   
ATOM   3146  O   THR   159     -13.190   6.677 -10.424  1.00 10.00      B   
ATOM   3147  N   GLY   160     -14.965   7.726 -11.314  1.00 10.00      B   
ATOM   3148  HN  GLY   160     -15.760   8.275 -11.144  1.00 10.00      B   
ATOM   3149  CA  GLY   160     -14.635   7.323 -12.667  1.00 10.00      B   
ATOM   3150  C   GLY   160     -15.159   5.946 -13.025  1.00 10.00      B   
ATOM   3151  O   GLY   160     -14.618   5.287 -13.915  1.00 10.00      B   
ATOM   3152  N   GLU   161     -16.207   5.508 -12.348  1.00 10.00      B   
ATOM   3153  HN  GLU   161     -16.604   6.073 -11.652  1.00 10.00      B   
ATOM   3154  CA  GLU   161     -16.784   4.199 -12.624  1.00 10.00      B   
ATOM   3155  CB  GLU   161     -16.576   3.240 -11.448  1.00 10.00      B   
ATOM   3156  CG  GLU   161     -17.130   3.724 -10.119  1.00 10.00      B   
ATOM   3157  CD  GLU   161     -17.015   2.663  -9.046  1.00 10.00      B   
ATOM   3158  OE1 GLU   161     -18.056   2.079  -8.667  1.00 10.00      B   
ATOM   3159  OE2 GLU   161     -15.883   2.380  -8.601  1.00 10.00      B   
ATOM   3160  C   GLU   161     -18.259   4.304 -13.003  1.00 10.00      B   
ATOM   3161  O   GLU   161     -18.759   5.402 -13.269  1.00 10.00      B   
ATOM   3162  N   ALA   163     -18.938   3.161 -13.033  1.00 10.00      B   
ATOM   3163  HN  ALA   163     -18.473   2.332 -12.796  1.00 10.00      B   
ATOM   3164  CA  ALA   163     -20.353   3.096 -13.389  1.00 10.00      B   
ATOM   3165  CB  ALA   163     -20.819   1.646 -13.407  1.00 10.00      B   
ATOM   3166  C   ALA   163     -21.219   3.922 -12.438  1.00 10.00      B   
ATOM   3167  O   ALA   163     -20.886   4.078 -11.260  1.00 10.00      B   
ATOM   3168  N   PRO   164     -22.340   4.469 -12.946  1.00 10.00      B   
ATOM   3169  CA  PRO   164     -23.267   5.281 -12.146  1.00 10.00      B   
ATOM   3170  CB  PRO   164     -24.360   5.687 -13.144  1.00 10.00      B   
ATOM   3171  CG  PRO   164     -24.241   4.710 -14.263  1.00 10.00      B   
ATOM   3172  CD  PRO   164     -22.787   4.353 -14.344  1.00 10.00      B   
ATOM   3173  C   PRO   164     -23.874   4.490 -10.989  1.00 10.00      B   
ATOM   3174  O   PRO   164     -23.839   3.258 -10.975  1.00 10.00      B   
ATOM   3175  N   VAL   165     -24.441   5.199 -10.029  1.00 10.00      B   
ATOM   3176  HN  VAL   165     -24.466   6.180 -10.107  1.00 10.00      B   
ATOM   3177  CA  VAL   165     -25.042   4.566  -8.867  1.00 10.00      B   
ATOM   3178  CB  VAL   165     -24.141   4.742  -7.622  1.00 10.00      B   
ATOM   3179  CG1 VAL   165     -23.851   6.212  -7.369  1.00 10.00      B   
ATOM   3180  CG2 VAL   165     -24.738   4.077  -6.390  1.00 10.00      B   
ATOM   3181  C   VAL   165     -26.433   5.140  -8.605  1.00 10.00      B   
ATOM   3182  O   VAL   165     -26.686   6.322  -8.851  1.00 10.00      B   
ATOM   3183  N   ILE   166     -27.337   4.294  -8.133  1.00 10.00      B   
ATOM   3184  HN  ILE   166     -27.079   3.362  -7.965  1.00 10.00      B   
ATOM   3185  CA  ILE   166     -28.702   4.715  -7.841  1.00 10.00      B   
ATOM   3186  CB  ILE   166     -29.679   3.518  -7.849  1.00 10.00      B   
ATOM   3187  CG1 ILE   166     -29.246   2.455  -6.835  1.00 10.00      B   
ATOM   3188  CG2 ILE   166     -29.779   2.917  -9.245  1.00 10.00      B   
ATOM   3189  CD1 ILE   166     -30.285   1.385  -6.586  1.00 10.00      B   
ATOM   3190  C   ILE   166     -28.783   5.424  -6.490  1.00 10.00      B   
ATOM   3191  O   ILE   166     -28.057   5.081  -5.557  1.00 10.00      B   
ATOM   3192  N   ARG   167     -29.652   6.422  -6.398  1.00 10.00      B   
ATOM   3193  HN  ARG   167     -30.188   6.661  -7.185  1.00 10.00      B   
ATOM   3194  CA  ARG   167     -29.843   7.182  -5.165  1.00 10.00      B   
ATOM   3195  CB  ARG   167     -29.013   8.476  -5.190  1.00 10.00      B   
ATOM   3196  CG  ARG   167     -27.505   8.256  -5.252  1.00 10.00      B   
ATOM   3197  CD  ARG   167     -26.874   8.257  -3.863  1.00 10.00      B   
ATOM   3198  NE  ARG   167     -25.734   7.338  -3.756  1.00 10.00      B   
ATOM   3199  HE  ARG   167     -25.891   6.490  -3.282  1.00 10.00      B   
ATOM   3200  CZ  ARG   167     -24.510   7.586  -4.237  1.00 10.00      B   
ATOM   3201  NH1 ARG   167     -24.247   8.727  -4.864  1.00 10.00      B   
ATOM   3202 HH11 ARG   167     -24.988   9.445  -4.976  1.00 10.00      B   
ATOM   3203 HH12 ARG   167     -23.279   8.911  -5.251  1.00 10.00      B   
ATOM   3204  NH2 ARG   167     -23.539   6.692  -4.089  1.00 10.00      B   
ATOM   3205 HH21 ARG   167     -22.583   6.887  -4.469  1.00 10.00      B   
ATOM   3206 HH22 ARG   167     -23.720   5.790  -3.597  1.00 10.00      B   
ATOM   3207  C   ARG   167     -31.329   7.503  -4.981  1.00 10.00      B   
ATOM   3208  O   ARG   167     -32.116   7.350  -5.917  1.00 10.00      B   
ATOM   3209  N   GLU   168     -31.716   7.933  -3.782  1.00 10.00      B   
ATOM   3210  HN  GLU   168     -31.054   8.036  -3.067  1.00 10.00      B   
ATOM   3211  CA  GLU   168     -33.110   8.261  -3.504  1.00 10.00      B   
ATOM   3212  CB  GLU   168     -33.944   6.990  -3.297  1.00 10.00      B   
ATOM   3213  CG  GLU   168     -33.355   5.988  -2.314  1.00 10.00      B   
ATOM   3214  CD  GLU   168     -33.682   6.313  -0.870  1.00 10.00      B   
ATOM   3215  OE1 GLU   168     -34.880   6.275  -0.507  1.00 10.00      B   
ATOM   3216  OE2 GLU   168     -32.745   6.607  -0.095  1.00 10.00      B   
ATOM   3217  C   GLU   168     -33.241   9.208  -2.314  1.00 10.00      B   
ATOM   3218  O   GLU   168     -32.241   9.619  -1.726  1.00 10.00      B   
ATOM   3219  N   SER   169     -34.477   9.547  -1.970  1.00 10.00      B   
ATOM   3220  HN  SER   169     -35.230   9.176  -2.474  1.00 10.00      B   
ATOM   3221  CA  SER   169     -34.747  10.446  -0.860  1.00 10.00      B   
ATOM   3222  CB  SER   169     -35.440  11.711  -1.368  1.00 10.00      B   
ATOM   3223  OG  SER   169     -34.871  12.147  -2.588  1.00 10.00      B   
ATOM   3224  HG  SER   169     -35.146  11.553  -3.299  1.00 10.00      B   
ATOM   3225  C   SER   169     -35.632   9.776   0.180  1.00 10.00      B   
ATOM   3226  O   SER   169     -36.689   9.233  -0.146  1.00 10.00      B   
ATOM   3227  N   GLY   170     -35.196   9.808   1.429  1.00 10.00      B   
ATOM   3228  HN  GLY   170     -34.329  10.223   1.629  1.00 10.00      B   
ATOM   3229  CA  GLY   170     -35.976   9.221   2.495  1.00 10.00      B   
ATOM   3230  C   GLY   170     -35.354   7.959   3.042  1.00 10.00      B   
ATOM   3231  O   GLY   170     -35.764   7.464   4.088  1.00 10.00      B   
ATOM   3232  N   GLY   171     -34.370   7.430   2.331  1.00 10.00      B   
ATOM   3233  HN  GLY   171     -34.098   7.855   1.489  1.00 10.00      B   
ATOM   3234  CA  GLY   171     -33.708   6.223   2.770  1.00 10.00      B   
ATOM   3235  C   GLY   171     -32.262   6.466   3.140  1.00 10.00      B   
ATOM   3236  O   GLY   171     -31.915   7.538   3.646  1.00 10.00      B   
ATOM   3237  N   ASP   172     -31.416   5.480   2.866  1.00 10.00      B   
ATOM   3238  HN  ASP   172     -31.753   4.667   2.433  1.00 10.00      B   
ATOM   3239  CA  ASP   172     -29.996   5.571   3.187  1.00 10.00      B   
ATOM   3240  CB  ASP   172     -29.464   4.216   3.668  1.00 10.00      B   
ATOM   3241  CG  ASP   172     -30.000   3.819   5.027  1.00 10.00      B   
ATOM   3242  OD1 ASP   172     -29.603   4.448   6.034  1.00 10.00      B   
ATOM   3243  OD2 ASP   172     -30.819   2.876   5.095  1.00 10.00      B   
ATOM   3244  C   ASP   172     -29.176   6.043   1.995  1.00 10.00      B   
ATOM   3245  O   ASP   172     -27.955   6.146   2.073  1.00 10.00      B   
ATOM   3246  N   PHE   173     -29.849   6.343   0.891  1.00 10.00      B   
ATOM   3247  HN  PHE   173     -30.830   6.262   0.883  1.00 10.00      B   
ATOM   3248  CA  PHE   173     -29.164   6.794  -0.313  1.00 10.00      B   
ATOM   3249  CB  PHE   173     -29.847   6.237  -1.565  1.00 10.00      B   
ATOM   3250  CG  PHE   173     -29.649   4.762  -1.778  1.00 10.00      B   
ATOM   3251  CD1 PHE   173     -30.558   3.848  -1.278  1.00 10.00      B   
ATOM   3252  CD2 PHE   173     -28.556   4.291  -2.486  1.00 10.00      B   
ATOM   3253  CE1 PHE   173     -30.384   2.492  -1.480  1.00 10.00      B   
ATOM   3254  CE2 PHE   173     -28.373   2.936  -2.690  1.00 10.00      B   
ATOM   3255  CZ  PHE   173     -29.289   2.036  -2.186  1.00 10.00      B   
ATOM   3256  C   PHE   173     -29.089   8.319  -0.375  1.00 10.00      B   
ATOM   3257  O   PHE   173     -28.994   8.907  -1.457  1.00 10.00      B   
ATOM   3258  N   ALA   174     -29.106   8.956   0.790  1.00 10.00      B   
ATOM   3259  HN  ALA   174     -29.160   8.434   1.618  1.00 10.00      B   
ATOM   3260  CA  ALA   174     -29.040  10.407   0.871  1.00 10.00      B   
ATOM   3261  CB  ALA   174     -29.767  10.905   2.111  1.00 10.00      B   
ATOM   3262  C   ALA   174     -27.593  10.886   0.853  1.00 10.00      B   
ATOM   3263  O   ALA   174     -27.063  11.342   1.865  1.00 10.00      B   
ATOM   3264  N   SER   175     -26.957  10.764  -0.304  1.00 10.00      B   
ATOM   3265  HN  SER   175     -27.431  10.370  -1.071  1.00 10.00      B   
ATOM   3266  CA  SER   175     -25.574  11.177  -0.466  1.00 10.00      B   
ATOM   3267  CB  SER   175     -24.643  10.023  -0.075  1.00 10.00      B   
ATOM   3268  OG  SER   175     -23.278  10.350  -0.284  1.00 10.00      B   
ATOM   3269  HG  SER   175     -22.776   9.527  -0.395  1.00 10.00      B   
ATOM   3270  C   SER   175     -25.312  11.610  -1.907  1.00 10.00      B   
ATOM   3271  O   SER   175     -25.310  10.788  -2.824  1.00 10.00      B   
ATOM   3272  N   VAL   176     -25.127  12.908  -2.104  1.00 10.00      B   
ATOM   3273  HN  VAL   176     -25.166  13.518  -1.340  1.00 10.00      B   
ATOM   3274  CA  VAL   176     -24.863  13.454  -3.428  1.00 10.00      B   
ATOM   3275  CB  VAL   176     -26.075  14.220  -3.999  1.00 10.00      B   
ATOM   3276  CG1 VAL   176     -25.808  14.638  -5.435  1.00 10.00      B   
ATOM   3277  CG2 VAL   176     -27.339  13.380  -3.922  1.00 10.00      B   
ATOM   3278  C   VAL   176     -23.662  14.393  -3.383  1.00 10.00      B   
ATOM   3279  O   VAL   176     -23.747  15.499  -2.849  1.00 10.00      B   
ATOM   3280  N   THR   177     -22.550  13.938  -3.935  1.00 10.00      B   
ATOM   3281  HN  THR   177     -22.546  13.045  -4.336  1.00 10.00      B   
ATOM   3282  CA  THR   177     -21.329  14.726  -3.965  1.00 10.00      B   
ATOM   3283  CB  THR   177     -20.101  13.808  -4.111  1.00 10.00      B   
ATOM   3284  OG1 THR   177     -20.316  12.617  -3.341  1.00 10.00      B   
ATOM   3285  HG1 THR   177     -20.665  12.857  -2.475  1.00 10.00      B   
ATOM   3286  CG2 THR   177     -18.845  14.510  -3.613  1.00 10.00      B   
ATOM   3287  C   THR   177     -21.353  15.716  -5.126  1.00 10.00      B   
ATOM   3288  O   THR   177     -21.764  15.374  -6.238  1.00 10.00      B   
ATOM   3289  N   GLY   178     -20.918  16.941  -4.862  1.00 10.00      B   
ATOM   3290  HN  GLY   178     -20.608  17.154  -3.955  1.00 10.00      B   
ATOM   3291  CA  GLY   178     -20.893  17.959  -5.893  1.00 10.00      B   
ATOM   3292  C   GLY   178     -19.941  17.606  -7.020  1.00 10.00      B   
ATOM   3293  O   GLY   178     -18.797  17.219  -6.775  1.00 10.00      B   
ATOM   3294  N   GLY   179     -20.413  17.740  -8.254  1.00 10.00      B   
ATOM   3295  HN  GLY   179     -21.329  18.072  -8.384  1.00 10.00      B   
ATOM   3296  CA  GLY   179     -19.593  17.423  -9.409  1.00 10.00      B   
ATOM   3297  C   GLY   179     -20.122  16.225 -10.169  1.00 10.00      B   
ATOM   3298  O   GLY   179     -19.653  15.914 -11.267  1.00 10.00      B   
ATOM   3299  N   THR   180     -21.106  15.556  -9.584  1.00 10.00      B   
ATOM   3300  HN  THR   180     -21.442  15.865  -8.718  1.00 10.00      B   
ATOM   3301  CA  THR   180     -21.709  14.384 -10.199  1.00 10.00      B   
ATOM   3302  CB  THR   180     -22.446  13.530  -9.151  1.00 10.00      B   
ATOM   3303  OG1 THR   180     -23.177  14.387  -8.267  1.00 10.00      B   
ATOM   3304  HG1 THR   180     -22.661  14.539  -7.463  1.00 10.00      B   
ATOM   3305  CG2 THR   180     -21.451  12.718  -8.342  1.00 10.00      B   
ATOM   3306  C   THR   180     -22.672  14.787 -11.314  1.00 10.00      B   
ATOM   3307  O   THR   180     -23.137  15.929 -11.368  1.00 10.00      B   
ATOM   3308  N   ARG   181     -22.961  13.853 -12.205  1.00 10.00      B   
ATOM   3309  HN  ARG   181     -22.565  12.956 -12.109  1.00 10.00      B   
ATOM   3310  CA  ARG   181     -23.859  14.113 -13.318  1.00 10.00      B   
ATOM   3311  CB  ARG   181     -23.160  13.772 -14.634  1.00 10.00      B   
ATOM   3312  CG  ARG   181     -21.796  14.427 -14.784  1.00 10.00      B   
ATOM   3313  CD  ARG   181     -20.854  13.570 -15.609  1.00 10.00      B   
ATOM   3314  NE  ARG   181     -21.159  13.634 -17.034  1.00 10.00      B   
ATOM   3315  HE  ARG   181     -21.332  14.523 -17.416  1.00 10.00      B   
ATOM   3316  CZ  ARG   181     -21.207  12.573 -17.835  1.00 10.00      B   
ATOM   3317  NH1 ARG   181     -20.973  11.360 -17.348  1.00 10.00      B   
ATOM   3318 HH11 ARG   181     -20.754  11.233 -16.329  1.00 10.00      B   
ATOM   3319 HH12 ARG   181     -21.005  10.525 -17.972  1.00 10.00      B   
ATOM   3320  NH2 ARG   181     -21.506  12.727 -19.120  1.00 10.00      B   
ATOM   3321 HH21 ARG   181     -21.704  13.679 -19.501  1.00 10.00      B   
ATOM   3322 HH22 ARG   181     -21.542  11.902 -19.758  1.00 10.00      B   
ATOM   3323  C   ARG   181     -25.134  13.296 -13.169  1.00 10.00      B   
ATOM   3324  O   ARG   181     -25.088  12.073 -13.054  1.00 10.00      B   
ATOM   3325  N   ILE   182     -26.269  13.974 -13.159  1.00 10.00      B   
ATOM   3326  HN  ILE   182     -26.245  14.950 -13.266  1.00 10.00      B   
ATOM   3327  CA  ILE   182     -27.557  13.304 -13.018  1.00 10.00      B   
ATOM   3328  CB  ILE   182     -28.627  14.268 -12.462  1.00 10.00      B   
ATOM   3329  CG1 ILE   182     -29.886  13.525 -12.031  1.00 10.00      B   
ATOM   3330  CG2 ILE   182     -28.959  15.370 -13.453  1.00 10.00      B   
ATOM   3331  CD1 ILE   182     -30.780  14.353 -11.135  1.00 10.00      B   
ATOM   3332  C   ILE   182     -27.982  12.697 -14.361  1.00 10.00      B   
ATOM   3333  O   ILE   182     -27.833  13.329 -15.413  1.00 10.00      B   
ATOM   3334  N   LEU   183     -28.507  11.475 -14.332  1.00 10.00      B   
ATOM   3335  HN  LEU   183     -28.643  11.026 -13.469  1.00 10.00      B   
ATOM   3336  CA  LEU   183     -28.883  10.793 -15.569  1.00 10.00      B   
ATOM   3337  CB  LEU   183     -28.054   9.514 -15.742  1.00 10.00      B   
ATOM   3338  CG  LEU   183     -26.535   9.685 -15.810  1.00 10.00      B   
ATOM   3339  CD1 LEU   183     -25.858   8.326 -15.896  1.00 10.00      B   
ATOM   3340  CD2 LEU   183     -26.148  10.551 -17.000  1.00 10.00      B   
ATOM   3341  C   LEU   183     -30.373  10.461 -15.698  1.00 10.00      B   
ATOM   3342  O   LEU   183     -31.023  10.907 -16.640  1.00 10.00      B   
ATOM   3343  N   SER   184     -30.897   9.667 -14.765  1.00 10.00      B   
ATOM   3344  HN  SER   184     -30.326   9.357 -14.029  1.00 10.00      B   
ATOM   3345  CA  SER   184     -32.297   9.222 -14.803  1.00 10.00      B   
ATOM   3346  CB  SER   184     -32.586   8.260 -13.651  1.00 10.00      B   
ATOM   3347  OG  SER   184     -31.429   7.507 -13.332  1.00 10.00      B   
ATOM   3348  HG  SER   184     -31.340   6.780 -13.959  1.00 10.00      B   
ATOM   3349  C   SER   184     -33.343  10.345 -14.863  1.00 10.00      B   
ATOM   3350  O   SER   184     -33.722  10.795 -15.943  1.00 10.00      B   
ATOM   3351  N   ASP   185     -33.815  10.785 -13.705  1.00 10.00      B   
ATOM   3352  HN  ASP   185     -33.455  10.419 -12.872  1.00 10.00      B   
ATOM   3353  CA  ASP   185     -34.838  11.826 -13.642  1.00 10.00      B   
ATOM   3354  CB  ASP   185     -36.132  11.264 -13.047  1.00 10.00      B   
ATOM   3355  CG  ASP   185     -37.272  11.226 -14.047  1.00 10.00      B   
ATOM   3356  OD1 ASP   185     -37.460  12.218 -14.782  1.00 10.00      B   
ATOM   3357  OD2 ASP   185     -37.995  10.204 -14.097  1.00 10.00      B   
ATOM   3358  C   ASP   185     -34.355  13.008 -12.818  1.00 10.00      B   
ATOM   3359  O   ASP   185     -33.167  13.122 -12.534  1.00 10.00      B   
ATOM   3360  N   TRP   186     -35.280  13.878 -12.440  1.00 10.00      B   
ATOM   3361  HN  TRP   186     -36.211  13.726 -12.707  1.00 10.00      B   
ATOM   3362  CA  TRP   186     -34.956  15.055 -11.644  1.00 10.00      B   
ATOM   3363  CB  TRP   186     -36.067  16.105 -11.760  1.00 10.00      B   
ATOM   3364  CG  TRP   186     -37.448  15.555 -11.554  1.00 10.00      B   
ATOM   3365  CD1 TRP   186     -38.295  15.092 -12.518  1.00 10.00      B   
ATOM   3366  CD2 TRP   186     -38.145  15.409 -10.308  1.00 10.00      B   
ATOM   3367  NE1 TRP   186     -39.471  14.667 -11.954  1.00 10.00      B   
ATOM   3368  HE1 TRP   186     -40.235  14.292 -12.446  1.00 10.00      B   
ATOM   3369  CE2 TRP   186     -39.404  14.849 -10.598  1.00 10.00      B   
ATOM   3370  CE3 TRP   186     -37.824  15.696  -8.977  1.00 10.00      B   
ATOM   3371  CZ2 TRP   186     -40.341  14.571  -9.606  1.00 10.00      B   
ATOM   3372  CZ3 TRP   186     -38.754  15.419  -7.997  1.00 10.00      B   
ATOM   3373  CH2 TRP   186     -39.998  14.862  -8.315  1.00 10.00      B   
ATOM   3374  C   TRP   186     -34.739  14.688 -10.179  1.00 10.00      B   
ATOM   3375  O   TRP   186     -35.279  13.692  -9.690  1.00 10.00      B   
ATOM   3376  N   LEU   187     -33.948  15.496  -9.487  1.00 10.00      B   
ATOM   3377  HN  LEU   187     -33.536  16.265  -9.941  1.00 10.00      B   
ATOM   3378  CA  LEU   187     -33.665  15.274  -8.078  1.00 10.00      B   
ATOM   3379  CB  LEU   187     -32.351  14.506  -7.900  1.00 10.00      B   
ATOM   3380  CG  LEU   187     -32.424  12.987  -8.077  1.00 10.00      B   
ATOM   3381  CD1 LEU   187     -31.040  12.363  -7.980  1.00 10.00      B   
ATOM   3382  CD2 LEU   187     -33.356  12.380  -7.044  1.00 10.00      B   
ATOM   3383  C   LEU   187     -33.599  16.594  -7.320  1.00 10.00      B   
ATOM   3384  O   LEU   187     -32.870  17.512  -7.710  1.00 10.00      B   
ATOM   3385  N   VAL   188     -34.377  16.694  -6.252  1.00 10.00      B   
ATOM   3386  HN  VAL   188     -34.960  15.939  -6.009  1.00 10.00      B   
ATOM   3387  CA  VAL   188     -34.392  17.890  -5.424  1.00 10.00      B   
ATOM   3388  CB  VAL   188     -35.827  18.283  -5.010  1.00 10.00      B   
ATOM   3389  CG1 VAL   188     -35.836  19.651  -4.344  1.00 10.00      B   
ATOM   3390  CG2 VAL   188     -36.766  18.261  -6.207  1.00 10.00      B   
ATOM   3391  C   VAL   188     -33.560  17.632  -4.172  1.00 10.00      B   
ATOM   3392  O   VAL   188     -33.907  16.773  -3.356  1.00 10.00      B   
ATOM   3393  N   ILE   189     -32.466  18.363  -4.026  1.00 10.00      B   
ATOM   3394  HN  ILE   189     -32.256  19.052  -4.691  1.00 10.00      B   
ATOM   3395  CA  ILE   189     -31.581  18.180  -2.885  1.00 10.00      B   
ATOM   3396  CB  ILE   189     -30.149  17.798  -3.317  1.00 10.00      B   
ATOM   3397  CG1 ILE   189     -29.582  18.826  -4.304  1.00 10.00      B   
ATOM   3398  CG2 ILE   189     -30.119  16.404  -3.919  1.00 10.00      B   
ATOM   3399  CD1 ILE   189     -28.090  18.695  -4.527  1.00 10.00      B   
ATOM   3400  C   ILE   189     -31.510  19.424  -2.008  1.00 10.00      B   
ATOM   3401  O   ILE   189     -31.931  20.515  -2.404  1.00 10.00      B   
ATOM   3402  N   GLU   190     -30.974  19.241  -0.815  1.00 10.00      B   
ATOM   3403  HN  GLU   190     -30.667  18.339  -0.564  1.00 10.00      B   
ATOM   3404  CA  GLU   190     -30.811  20.323   0.139  1.00 10.00      B   
ATOM   3405  CB  GLU   190     -31.571  20.008   1.429  1.00 10.00      B   
ATOM   3406  CG  GLU   190     -31.457  21.079   2.502  1.00 10.00      B   
ATOM   3407  CD  GLU   190     -31.924  20.597   3.858  1.00 10.00      B   
ATOM   3408  OE1 GLU   190     -33.101  20.838   4.206  1.00 10.00      B   
ATOM   3409  OE2 GLU   190     -31.118  19.980   4.586  1.00 10.00      B   
ATOM   3410  C   GLU   190     -29.330  20.490   0.439  1.00 10.00      B   
ATOM   3411  O   GLU   190     -28.652  19.520   0.778  1.00 10.00      B   
ATOM   3412  N   CYS   191     -28.827  21.703   0.286  1.00 10.00      B   
ATOM   3413  HN  CYS   191     -29.417  22.435  -0.003  1.00 10.00      B   
ATOM   3414  CA  CYS   191     -27.420  21.978   0.541  1.00 10.00      B   
ATOM   3415  C   CYS   191     -27.085  21.796   2.017  1.00 10.00      B   
ATOM   3416  O   CYS   191     -27.510  22.583   2.859  1.00 10.00      B   
ATOM   3417  CB  CYS   191     -27.047  23.381   0.064  1.00 10.00      B   
ATOM   3418  SG  CYS   191     -26.898  23.535  -1.748  1.00 10.00      B   
ATOM   3419  N   SER   192     -26.336  20.746   2.323  1.00 10.00      B   
ATOM   3420  HN  SER   192     -26.039  20.144   1.607  1.00 10.00      B   
ATOM   3421  CA  SER   192     -25.960  20.449   3.697  1.00 10.00      B   
ATOM   3422  CB  SER   192     -25.873  18.937   3.890  1.00 10.00      B   
ATOM   3423  OG  SER   192     -26.985  18.296   3.290  1.00 10.00      B   
ATOM   3424  HG  SER   192     -27.796  18.601   3.713  1.00 10.00      B   
ATOM   3425  C   SER   192     -24.640  21.111   4.082  1.00 10.00      B   
ATOM   3426  O   SER   192     -24.378  21.345   5.262  1.00 10.00      B   
ATOM   3427  N   VAL   193     -23.814  21.407   3.090  1.00 10.00      B   
ATOM   3428  HN  VAL   193     -24.080  21.209   2.167  1.00 10.00      B   
ATOM   3429  CA  VAL   193     -22.522  22.038   3.338  1.00 10.00      B   
ATOM   3430  CB  VAL   193     -21.337  21.099   3.019  1.00 10.00      B   
ATOM   3431  CG1 VAL   193     -21.245  19.976   4.045  1.00 10.00      B   
ATOM   3432  CG2 VAL   193     -21.455  20.536   1.610  1.00 10.00      B   
ATOM   3433  C   VAL   193     -22.379  23.329   2.542  1.00 10.00      B   
ATOM   3434  O   VAL   193     -23.051  23.518   1.525  1.00 10.00      B   
ATOM   3435  N   ASN   194     -21.510  24.212   3.008  1.00 10.00      B   
ATOM   3436  HN  ASN   194     -21.011  24.003   3.829  1.00 10.00      B   
ATOM   3437  CA  ASN   194     -21.275  25.487   2.340  1.00 10.00      B   
ATOM   3438  CB  ASN   194     -21.241  26.626   3.363  1.00 10.00      B   
ATOM   3439  CG  ASN   194     -22.588  26.898   4.001  1.00 10.00      B   
ATOM   3440  OD1 ASN   194     -23.416  27.624   3.448  1.00 10.00      B   
ATOM   3441  ND2 ASN   194     -22.816  26.330   5.176  1.00 10.00      B   
ATOM   3442 HD21 ASN   194     -22.110  25.767   5.565  1.00 10.00      B   
ATOM   3443 HD22 ASN   194     -23.676  26.502   5.613  1.00 10.00      B   
ATOM   3444  C   ASN   194     -19.957  25.456   1.575  1.00 10.00      B   
ATOM   3445  O   ASN   194     -19.027  24.745   1.968  1.00 10.00      B   
ATOM   3446  N   PRO   195     -19.861  26.218   0.466  1.00 10.00      B   
ATOM   3447  CA  PRO   195     -18.639  26.287  -0.348  1.00 10.00      B   
ATOM   3448  CB  PRO   195     -18.947  27.387  -1.367  1.00 10.00      B   
ATOM   3449  CG  PRO   195     -20.434  27.402  -1.458  1.00 10.00      B   
ATOM   3450  CD  PRO   195     -20.936  27.064  -0.083  1.00 10.00      B   
ATOM   3451  C   PRO   195     -17.433  26.677   0.502  1.00 10.00      B   
ATOM   3452  O   PRO   195     -17.312  27.821   0.948  1.00 10.00      B   
ATOM   3453  N   GLY   196     -16.556  25.714   0.736  1.00 10.00      B   
ATOM   3454  HN  GLY   196     -16.711  24.820   0.348  1.00 10.00      B   
ATOM   3455  CA  GLY   196     -15.383  25.952   1.552  1.00 10.00      B   
ATOM   3456  C   GLY   196     -15.294  24.923   2.658  1.00 10.00      B   
ATOM   3457  O   GLY   196     -14.210  24.587   3.128  1.00 10.00      B   
ATOM   3458  N   GLU   197     -16.450  24.422   3.063  1.00 10.00      B   
ATOM   3459  HN  GLU   197     -17.284  24.748   2.649  1.00 10.00      B   
ATOM   3460  CA  GLU   197     -16.534  23.405   4.100  1.00 10.00      B   
ATOM   3461  CB  GLU   197     -17.621  23.769   5.115  1.00 10.00      B   
ATOM   3462  CG  GLU   197     -17.563  25.216   5.581  1.00 10.00      B   
ATOM   3463  CD  GLU   197     -18.589  25.533   6.647  1.00 10.00      B   
ATOM   3464  OE1 GLU   197     -19.790  25.635   6.314  1.00 10.00      B   
ATOM   3465  OE2 GLU   197     -18.196  25.691   7.823  1.00 10.00      B   
ATOM   3466  C   GLU   197     -16.849  22.071   3.439  1.00 10.00      B   
ATOM   3467  O   GLU   197     -17.052  21.053   4.102  1.00 10.00      B   
ATOM   3468  N   THR   198     -16.882  22.110   2.117  1.00 10.00      B   
ATOM   3469  HN  THR   198     -16.709  22.965   1.671  1.00 10.00      B   
ATOM   3470  CA  THR   198     -17.164  20.954   1.289  1.00 10.00      B   
ATOM   3471  CB  THR   198     -17.296  21.415  -0.174  1.00 10.00      B   
ATOM   3472  OG1 THR   198     -17.016  22.827  -0.242  1.00 10.00      B   
ATOM   3473  HG1 THR   198     -16.223  22.975  -0.789  1.00 10.00      B   
ATOM   3474  CG2 THR   198     -18.697  21.148  -0.703  1.00 10.00      B   
ATOM   3475  C   THR   198     -16.036  19.925   1.380  1.00 10.00      B   
ATOM   3476  O   THR   198     -14.890  20.270   1.681  1.00 10.00      B   
ATOM   3477  N   PHE   199     -16.359  18.668   1.096  1.00 10.00      B   
ATOM   3478  HN  PHE   199     -17.281  18.460   0.834  1.00 10.00      B   
ATOM   3479  CA  PHE   199     -15.375  17.589   1.149  1.00 10.00      B   
ATOM   3480  CB  PHE   199     -16.061  16.227   1.008  1.00 10.00      B   
ATOM   3481  CG  PHE   199     -17.157  16.008   2.007  1.00 10.00      B   
ATOM   3482  CD1 PHE   199     -16.864  15.654   3.312  1.00 10.00      B   
ATOM   3483  CD2 PHE   199     -18.481  16.170   1.644  1.00 10.00      B   
ATOM   3484  CE1 PHE   199     -17.872  15.466   4.235  1.00 10.00      B   
ATOM   3485  CE2 PHE   199     -19.493  15.981   2.561  1.00 10.00      B   
ATOM   3486  CZ  PHE   199     -19.189  15.629   3.860  1.00 10.00      B   
ATOM   3487  C   PHE   199     -14.330  17.768   0.058  1.00 10.00      B   
ATOM   3488  O   PHE   199     -13.162  17.423   0.235  1.00 10.00      B   
ATOM   3489  N   LEU   200     -14.763  18.315  -1.071  1.00 10.00      B   
ATOM   3490  HN  LEU   200     -15.714  18.543  -1.153  1.00 10.00      B   
ATOM   3491  CA  LEU   200     -13.873  18.565  -2.195  1.00 10.00      B   
ATOM   3492  CB  LEU   200     -14.671  19.082  -3.395  1.00 10.00      B   
ATOM   3493  CG  LEU   200     -15.818  18.195  -3.884  1.00 10.00      B   
ATOM   3494  CD1 LEU   200     -16.693  18.959  -4.866  1.00 10.00      B   
ATOM   3495  CD2 LEU   200     -15.289  16.915  -4.516  1.00 10.00      B   
ATOM   3496  C   LEU   200     -12.815  19.589  -1.807  1.00 10.00      B   
ATOM   3497  O   LEU   200     -11.634  19.434  -2.123  1.00 10.00      B   
ATOM   3498  N   ASP   201     -13.249  20.616  -1.085  1.00 10.00      B   
ATOM   3499  HN  ASP   201     -14.194  20.656  -0.837  1.00 10.00      B   
ATOM   3500  CA  ASP   201     -12.359  21.681  -0.644  1.00 10.00      B   
ATOM   3501  CB  ASP   201     -13.153  22.832  -0.020  1.00 10.00      B   
ATOM   3502  CG  ASP   201     -13.697  23.800  -1.050  1.00 10.00      B   
ATOM   3503  OD1 ASP   201     -12.961  24.728  -1.455  1.00 10.00      B   
ATOM   3504  OD2 ASP   201     -14.868  23.640  -1.463  1.00 10.00      B   
ATOM   3505  C   ASP   201     -11.330  21.164   0.347  1.00 10.00      B   
ATOM   3506  O   ASP   201     -10.208  21.668   0.398  1.00 10.00      B   
ATOM   3507  N   ARG   202     -11.715  20.154   1.122  1.00 10.00      B   
ATOM   3508  HN  ARG   202     -12.625  19.799   1.025  1.00 10.00      B   
ATOM   3509  CA  ARG   202     -10.825  19.559   2.113  1.00 10.00      B   
ATOM   3510  CB  ARG   202     -11.549  18.451   2.883  1.00 10.00      B   
ATOM   3511  CG  ARG   202     -10.798  17.943   4.104  1.00 10.00      B   
ATOM   3512  CD  ARG   202     -11.541  18.267   5.391  1.00 10.00      B   
ATOM   3513  NE  ARG   202     -12.671  17.362   5.626  1.00 10.00      B   
ATOM   3514  HE  ARG   202     -12.470  16.402   5.682  1.00 10.00      B   
ATOM   3515  CZ  ARG   202     -13.936  17.765   5.781  1.00 10.00      B   
ATOM   3516  NH1 ARG   202     -14.242  19.053   5.723  1.00 10.00      B   
ATOM   3517 HH11 ARG   202     -15.230  19.364   5.846  1.00 10.00      B   
ATOM   3518 HH12 ARG   202     -13.497  19.765   5.558  1.00 10.00      B   
ATOM   3519  NH2 ARG   202     -14.893  16.875   6.008  1.00 10.00      B   
ATOM   3520 HH21 ARG   202     -15.881  17.191   6.129  1.00 10.00      B   
ATOM   3521 HH22 ARG   202     -14.663  15.856   6.070  1.00 10.00      B   
ATOM   3522  C   ARG   202      -9.569  19.006   1.445  1.00 10.00      B   
ATOM   3523  O   ARG   202      -8.458  19.195   1.936  1.00 10.00      B   
ATOM   3524  N   MET   203      -9.753  18.342   0.308  1.00 10.00      B   
ATOM   3525  HN  MET   203     -10.665  18.241  -0.043  1.00 10.00      B   
ATOM   3526  CA  MET   203      -8.638  17.766  -0.432  1.00 10.00      B   
ATOM   3527  CB  MET   203      -9.148  16.926  -1.606  1.00 10.00      B   
ATOM   3528  CG  MET   203      -9.832  15.631  -1.209  1.00 10.00      B   
ATOM   3529  SD  MET   203     -10.425  14.692  -2.632  1.00 10.00      B   
ATOM   3530  CE  MET   203     -11.580  15.859  -3.349  1.00 10.00      B   
ATOM   3531  C   MET   203      -7.728  18.864  -0.960  1.00 10.00      B   
ATOM   3532  O   MET   203      -6.512  18.812  -0.792  1.00 10.00      B   
ATOM   3533  N   ILE   204      -8.337  19.868  -1.580  1.00 10.00      B   
ATOM   3534  HN  ILE   204      -9.316  19.855  -1.656  1.00 10.00      B   
ATOM   3535  CA  ILE   204      -7.596  20.989  -2.152  1.00 10.00      B   
ATOM   3536  CB  ILE   204      -8.534  21.963  -2.901  1.00 10.00      B   
ATOM   3537  CG1 ILE   204      -9.530  21.185  -3.764  1.00 10.00      B   
ATOM   3538  CG2 ILE   204      -7.724  22.917  -3.769  1.00 10.00      B   
ATOM   3539  CD1 ILE   204     -10.672  22.025  -4.294  1.00 10.00      B   
ATOM   3540  C   ILE   204      -6.828  21.759  -1.080  1.00 10.00      B   
ATOM   3541  O   ILE   204      -5.726  22.249  -1.328  1.00 10.00      B   
ATOM   3542  N   ALA   205      -7.412  21.851   0.109  1.00 10.00      B   
ATOM   3543  HN  ALA   205      -8.289  21.431   0.244  1.00 10.00      B   
ATOM   3544  CA  ALA   205      -6.795  22.567   1.220  1.00 10.00      B   
ATOM   3545  CB  ALA   205      -7.789  22.756   2.357  1.00 10.00      B   
ATOM   3546  C   ALA   205      -5.533  21.867   1.717  1.00 10.00      B   
ATOM   3547  O   ALA   205      -4.554  22.520   2.067  1.00 10.00      B   
ATOM   3548  N   MET   206      -5.560  20.541   1.747  1.00 10.00      B   
ATOM   3549  HN  MET   206      -6.373  20.069   1.467  1.00 10.00      B   
ATOM   3550  CA  MET   206      -4.408  19.774   2.209  1.00 10.00      B   
ATOM   3551  CB  MET   206      -4.825  18.366   2.643  1.00 10.00      B   
ATOM   3552  CG  MET   206      -3.705  17.563   3.287  1.00 10.00      B   
ATOM   3553  SD  MET   206      -4.254  15.953   3.885  1.00 10.00      B   
ATOM   3554  CE  MET   206      -2.702  15.261   4.451  1.00 10.00      B   
ATOM   3555  C   MET   206      -3.322  19.702   1.139  1.00 10.00      B   
ATOM   3556  O   MET   206      -2.134  19.589   1.448  1.00 10.00      B   
ATOM   3557  N   VAL   207      -3.732  19.776  -0.121  1.00 10.00      B   
ATOM   3558  HN  VAL   207      -4.691  19.878  -0.309  1.00 10.00      B   
ATOM   3559  CA  VAL   207      -2.788  19.715  -1.228  1.00 10.00      B   
ATOM   3560  CB  VAL   207      -3.460  19.240  -2.538  1.00 10.00      B   
ATOM   3561  CG1 VAL   207      -2.498  19.349  -3.714  1.00 10.00      B   
ATOM   3562  CG2 VAL   207      -3.955  17.808  -2.398  1.00 10.00      B   
ATOM   3563  C   VAL   207      -2.107  21.065  -1.453  1.00 10.00      B   
ATOM   3564  O   VAL   207      -0.884  21.178  -1.335  1.00 10.00      B   
ATOM   3565  N   GLU   208      -2.896  22.090  -1.747  1.00 10.00      B   
ATOM   3566  HN  GLU   208      -3.870  21.962  -1.762  1.00 10.00      B   
ATOM   3567  CA  GLU   208      -2.356  23.416  -2.012  1.00 10.00      B   
ATOM   3568  CB  GLU   208      -3.363  24.276  -2.777  1.00 10.00      B   
ATOM   3569  CG  GLU   208      -3.728  23.752  -4.159  1.00 10.00      B   
ATOM   3570  CD  GLU   208      -4.611  24.716  -4.930  1.00 10.00      B   
ATOM   3571  OE1 GLU   208      -5.116  25.684  -4.319  1.00 10.00      B   
ATOM   3572  OE2 GLU   208      -4.804  24.516  -6.149  1.00 10.00      B   
ATOM   3573  C   GLU   208      -1.947  24.114  -0.723  1.00 10.00      B   
ATOM   3574  O   GLU   208      -2.784  24.674  -0.015  1.00 10.00      B   
ATOM   3575  N   GLY   209      -0.662  24.074  -0.425  1.00 10.00      B   
ATOM   3576  HN  GLY   209      -0.046  23.600  -1.021  1.00 10.00      B   
ATOM   3577  CA  GLY   209      -0.158  24.709   0.774  1.00 10.00      B   
ATOM   3578  C   GLY   209       0.565  23.734   1.673  1.00 10.00      B   
ATOM   3579  O   GLY   209       0.113  22.604   1.870  1.00 10.00      B   
ATOM   3580  N   ALA   210       1.690  24.169   2.226  1.00 10.00      B   
ATOM   3581  HN  ALA   210       1.997  25.081   2.031  1.00 10.00      B   
ATOM   3582  CA  ALA   210       2.482  23.328   3.115  1.00 10.00      B   
ATOM   3583  CB  ALA   210       3.948  23.740   3.082  1.00 10.00      B   
ATOM   3584  C   ALA   210       1.930  23.382   4.537  1.00 10.00      B   
ATOM   3585  O   ALA   210       2.633  23.746   5.482  1.00 10.00      B   
ATOM   3586  N   GLN   211       0.662  23.028   4.675  1.00 10.00      B   
ATOM   3587  HN  GLN   211       0.151  22.761   3.875  1.00 10.00      B   
ATOM   3588  CA  GLN   211       0.002  23.028   5.975  1.00 10.00      B   
ATOM   3589  CB  GLN   211      -1.384  23.674   5.886  1.00 10.00      B   
ATOM   3590  CG  GLN   211      -1.362  25.194   5.816  1.00 10.00      B   
ATOM   3591  CD  GLN   211      -0.536  25.821   6.925  1.00 10.00      B   
ATOM   3592  OE1 GLN   211      -0.382  25.254   8.007  1.00 10.00      B   
ATOM   3593  NE2 GLN   211      -0.014  27.009   6.670  1.00 10.00      B   
ATOM   3594 HE21 GLN   211      -0.190  27.415   5.793  1.00 10.00      B   
ATOM   3595 HE22 GLN   211       0.530  27.437   7.367  1.00 10.00      B   
ATOM   3596  C   GLN   211      -0.109  21.616   6.529  1.00 10.00      B   
ATOM   3597  O   GLN   211      -0.840  21.370   7.486  1.00 10.00      B   
ATOM   3598  N   ARG   212       0.635  20.699   5.931  1.00 10.00      B   
ATOM   3599  HN  ARG   212       1.219  20.967   5.193  1.00 10.00      B   
ATOM   3600  CA  ARG   212       0.623  19.309   6.355  1.00 10.00      B   
ATOM   3601  CB  ARG   212       0.978  18.396   5.183  1.00 10.00      B   
ATOM   3602  CG  ARG   212      -0.017  18.448   4.035  1.00 10.00      B   
ATOM   3603  CD  ARG   212       0.606  17.949   2.741  1.00 10.00      B   
ATOM   3604  NE  ARG   212       0.604  18.979   1.704  1.00 10.00      B   
ATOM   3605  HE  ARG   212      -0.271  19.367   1.454  1.00 10.00      B   
ATOM   3606  CZ  ARG   212       1.700  19.417   1.087  1.00 10.00      B   
ATOM   3607  NH1 ARG   212       2.888  18.917   1.393  1.00 10.00      B   
ATOM   3608 HH11 ARG   212       2.978  18.178   2.126  1.00 10.00      B   
ATOM   3609 HH12 ARG   212       3.743  19.267   0.898  1.00 10.00      B   
ATOM   3610  NH2 ARG   212       1.612  20.353   0.159  1.00 10.00      B   
ATOM   3611 HH21 ARG   212       2.482  20.691  -0.324  1.00 10.00      B   
ATOM   3612 HH22 ARG   212       0.684  20.759  -0.095  1.00 10.00      B   
ATOM   3613  C   ARG   212       1.597  19.097   7.504  1.00 10.00      B   
ATOM   3614  O   ARG   212       2.779  19.431   7.397  1.00 10.00      B   
ATOM   3615  N   ARG   213       1.091  18.563   8.605  1.00 10.00      B   
ATOM   3616  HN  ARG   213       0.139  18.330   8.626  1.00 10.00      B   
ATOM   3617  CA  ARG   213       1.910  18.302   9.782  1.00 10.00      B   
ATOM   3618  CB  ARG   213       1.036  18.277  11.036  1.00 10.00      B   
ATOM   3619  CG  ARG   213       0.202  19.528  11.237  1.00 10.00      B   
ATOM   3620  CD  ARG   213       1.080  20.744  11.481  1.00 10.00      B   
ATOM   3621  NE  ARG   213       0.293  21.970  11.550  1.00 10.00      B   
ATOM   3622  HE  ARG   213      -0.494  22.029  10.964  1.00 10.00      B   
ATOM   3623  CZ  ARG   213       0.569  22.996  12.351  1.00 10.00      B   
ATOM   3624  NH1 ARG   213       1.617  22.959  13.171  1.00 10.00      B   
ATOM   3625 HH11 ARG   213       1.819  23.771  13.796  1.00 10.00      B   
ATOM   3626 HH12 ARG   213       2.240  22.122  13.196  1.00 10.00      B   
ATOM   3627  NH2 ARG   213      -0.213  24.065  12.333  1.00 10.00      B   
ATOM   3628 HH21 ARG   213      -1.042  24.102  11.697  1.00 10.00      B   
ATOM   3629 HH22 ARG   213      -0.005  24.876  12.956  1.00 10.00      B   
ATOM   3630  C   ARG   213       2.620  16.965   9.635  1.00 10.00      B   
ATOM   3631  O   ARG   213       2.005  15.982   9.215  1.00 10.00      B   
ATOM   3632  N   LYS   214       3.909  16.938   9.955  1.00 10.00      B   
ATOM   3633  HN  LYS   214       4.345  17.765  10.249  1.00 10.00      B   
ATOM   3634  CA  LYS   214       4.694  15.710   9.869  1.00 10.00      B   
ATOM   3635  CB  LYS   214       6.176  16.003  10.126  1.00 10.00      B   
ATOM   3636  CG  LYS   214       6.841  16.858   9.061  1.00 10.00      B   
ATOM   3637  CD  LYS   214       8.302  17.120   9.393  1.00 10.00      B   
ATOM   3638  CE  LYS   214       8.987  17.899   8.283  1.00 10.00      B   
ATOM   3639  NZ  LYS   214      10.421  18.156   8.574  1.00 10.00      B   
ATOM   3640  HZ1 LYS   214      10.926  17.258   8.711  1.00 10.00      B   
ATOM   3641  HZ2 LYS   214      10.517  18.731   9.435  1.00 10.00      B   
ATOM   3642  HZ3 LYS   214      10.861  18.668   7.781  1.00 10.00      B   
ATOM   3643  C   LYS   214       4.182  14.691  10.877  1.00 10.00      B   
ATOM   3644  O   LYS   214       3.825  15.047  12.000  1.00 10.00      B   
ATOM   3645  N   THR   215       4.134  13.433  10.476  1.00 10.00      B   
ATOM   3646  HN  THR   215       4.426  13.202   9.567  1.00 10.00      B   
ATOM   3647  CA  THR   215       3.657  12.375  11.349  1.00 10.00      B   
ATOM   3648  CB  THR   215       3.395  11.093  10.546  1.00 10.00      B   
ATOM   3649  OG1 THR   215       4.068  11.178   9.282  1.00 10.00      B   
ATOM   3650  HG1 THR   215       4.152  10.285   8.908  1.00 10.00      B   
ATOM   3651  CG2 THR   215       1.905  10.920  10.303  1.00 10.00      B   
ATOM   3652  C   THR   215       4.658  12.088  12.468  1.00 10.00      B   
ATOM   3653  O   THR   215       5.868  12.198  12.264  1.00 10.00      B   
ATOM   3654  N   PRO   216       4.161  11.733  13.672  1.00 10.00      B   
ATOM   3655  CA  PRO   216       5.009  11.424  14.833  1.00 10.00      B   
ATOM   3656  CB  PRO   216       4.027  10.803  15.827  1.00 10.00      B   
ATOM   3657  CG  PRO   216       2.726  11.443  15.494  1.00 10.00      B   
ATOM   3658  CD  PRO   216       2.726  11.626  14.001  1.00 10.00      B   
ATOM   3659  C   PRO   216       6.124  10.435  14.493  1.00 10.00      B   
ATOM   3660  O   PRO   216       7.257  10.582  14.957  1.00 10.00      B   
ATOM   3661  N   ASN   217       5.799   9.441  13.670  1.00 10.00      B   
ATOM   3662  HN  ASN   217       4.879   9.379  13.333  1.00 10.00      B   
ATOM   3663  CA  ASN   217       6.778   8.440  13.259  1.00 10.00      B   
ATOM   3664  CB  ASN   217       6.126   7.358  12.395  1.00 10.00      B   
ATOM   3665  CG  ASN   217       5.288   6.371  13.187  1.00 10.00      B   
ATOM   3666  OD1 ASN   217       5.524   6.142  14.375  1.00 10.00      B   
ATOM   3667  ND2 ASN   217       4.298   5.781  12.532  1.00 10.00      B   
ATOM   3668 HD21 ASN   217       4.169   6.015  11.577  1.00 10.00      B   
ATOM   3669 HD22 ASN   217       3.743   5.133  13.012  1.00 10.00      B   
ATOM   3670  C   ASN   217       7.909   9.100  12.483  1.00 10.00      B   
ATOM   3671  O   ASN   217       9.085   8.836  12.735  1.00 10.00      B   
ATOM   3672  N   GLU   218       7.545   9.976  11.552  1.00 10.00      B   
ATOM   3673  HN  GLU   218       6.592  10.161  11.415  1.00 10.00      B   
ATOM   3674  CA  GLU   218       8.531  10.681  10.744  1.00 10.00      B   
ATOM   3675  CB  GLU   218       7.858  11.484   9.627  1.00 10.00      B   
ATOM   3676  CG  GLU   218       8.825  11.992   8.568  1.00 10.00      B   
ATOM   3677  CD  GLU   218       8.193  12.990   7.623  1.00 10.00      B   
ATOM   3678  OE1 GLU   218       7.208  12.634   6.943  1.00 10.00      B   
ATOM   3679  OE2 GLU   218       8.685  14.139   7.552  1.00 10.00      B   
ATOM   3680  C   GLU   218       9.365  11.600  11.627  1.00 10.00      B   
ATOM   3681  O   GLU   218      10.587  11.664  11.490  1.00 10.00      B   
ATOM   3682  N   ILE   219       8.695  12.297  12.541  1.00 10.00      B   
ATOM   3683  HN  ILE   219       7.718  12.198  12.592  1.00 10.00      B   
ATOM   3684  CA  ILE   219       9.369  13.204  13.464  1.00 10.00      B   
ATOM   3685  CB  ILE   219       8.378  13.896  14.427  1.00 10.00      B   
ATOM   3686  CG1 ILE   219       7.335  14.697  13.639  1.00 10.00      B   
ATOM   3687  CG2 ILE   219       9.121  14.802  15.400  1.00 10.00      B   
ATOM   3688  CD1 ILE   219       6.225  15.280  14.490  1.00 10.00      B   
ATOM   3689  C   ILE   219      10.425  12.449  14.269  1.00 10.00      B   
ATOM   3690  O   ILE   219      11.576  12.883  14.358  1.00 10.00      B   
ATOM   3691  N   ALA   220      10.032  11.310  14.829  1.00 10.00      B   
ATOM   3692  HN  ALA   220       9.097  11.018  14.716  1.00 10.00      B   
ATOM   3693  CA  ALA   220      10.943  10.483  15.615  1.00 10.00      B   
ATOM   3694  CB  ALA   220      10.213   9.271  16.172  1.00 10.00      B   
ATOM   3695  C   ALA   220      12.135  10.047  14.768  1.00 10.00      B   
ATOM   3696  O   ALA   220      13.280  10.073  15.225  1.00 10.00      B   
ATOM   3697  N   LEU   221      11.861   9.662  13.526  1.00 10.00      B   
ATOM   3698  HN  LEU   221      10.925   9.654  13.224  1.00 10.00      B   
ATOM   3699  CA  LEU   221      12.909   9.234  12.607  1.00 10.00      B   
ATOM   3700  CB  LEU   221      12.308   8.635  11.333  1.00 10.00      B   
ATOM   3701  CG  LEU   221      11.503   7.345  11.508  1.00 10.00      B   
ATOM   3702  CD1 LEU   221      10.954   6.874  10.172  1.00 10.00      B   
ATOM   3703  CD2 LEU   221      12.348   6.258  12.160  1.00 10.00      B   
ATOM   3704  C   LEU   221      13.835  10.395  12.263  1.00 10.00      B   
ATOM   3705  O   LEU   221      15.039  10.209  12.086  1.00 10.00      B   
ATOM   3706  N   THR   222      13.268  11.594  12.184  1.00 10.00      B   
ATOM   3707  HN  THR   222      12.301  11.675  12.337  1.00 10.00      B   
ATOM   3708  CA  THR   222      14.040  12.790  11.877  1.00 10.00      B   
ATOM   3709  CB  THR   222      13.123  14.017  11.677  1.00 10.00      B   
ATOM   3710  OG1 THR   222      12.109  13.707  10.707  1.00 10.00      B   
ATOM   3711  HG1 THR   222      11.643  12.903  10.973  1.00 10.00      B   
ATOM   3712  CG2 THR   222      13.923  15.217  11.192  1.00 10.00      B   
ATOM   3713  C   THR   222      15.038  13.066  12.999  1.00 10.00      B   
ATOM   3714  O   THR   222      16.198  13.386  12.746  1.00 10.00      B   
ATOM   3715  N   ILE   223      14.581  12.907  14.240  1.00 10.00      B   
ATOM   3716  HN  ILE   223      13.645  12.643  14.373  1.00 10.00      B   
ATOM   3717  CA  ILE   223      15.432  13.123  15.409  1.00 10.00      B   
ATOM   3718  CB  ILE   223      14.648  12.949  16.728  1.00 10.00      B   
ATOM   3719  CG1 ILE   223      13.440  13.889  16.757  1.00 10.00      B   
ATOM   3720  CG2 ILE   223      15.547  13.213  17.929  1.00 10.00      B   
ATOM   3721  CD1 ILE   223      12.505  13.656  17.923  1.00 10.00      B   
ATOM   3722  C   ILE   223      16.617  12.160  15.383  1.00 10.00      B   
ATOM   3723  O   ILE   223      17.745  12.532  15.712  1.00 10.00      B   
ATOM   3724  N   LEU   224      16.356  10.926  14.965  1.00 10.00      B   
ATOM   3725  HN  LEU   224      15.439  10.691  14.719  1.00 10.00      B   
ATOM   3726  CA  LEU   224      17.398   9.912  14.872  1.00 10.00      B   
ATOM   3727  CB  LEU   224      16.798   8.548  14.522  1.00 10.00      B   
ATOM   3728  CG  LEU   224      15.870   7.930  15.570  1.00 10.00      B   
ATOM   3729  CD1 LEU   224      15.301   6.611  15.074  1.00 10.00      B   
ATOM   3730  CD2 LEU   224      16.595   7.742  16.894  1.00 10.00      B   
ATOM   3731  C   LEU   224      18.439  10.316  13.832  1.00 10.00      B   
ATOM   3732  O   LEU   224      19.632  10.062  14.000  1.00 10.00      B   
ATOM   3733  N   LEU   225      17.977  10.955  12.764  1.00 10.00      B   
ATOM   3734  HN  LEU   225      17.015  11.121  12.686  1.00 10.00      B   
ATOM   3735  CA  LEU   225      18.863  11.417  11.705  1.00 10.00      B   
ATOM   3736  CB  LEU   225      18.060  11.909  10.502  1.00 10.00      B   
ATOM   3737  CG  LEU   225      17.191  10.868   9.797  1.00 10.00      B   
ATOM   3738  CD1 LEU   225      16.337  11.531   8.726  1.00 10.00      B   
ATOM   3739  CD2 LEU   225      18.053   9.769   9.192  1.00 10.00      B   
ATOM   3740  C   LEU   225      19.758  12.531  12.226  1.00 10.00      B   
ATOM   3741  O   LEU   225      20.949  12.580  11.921  1.00 10.00      B   
ATOM   3742  N   ILE   226      19.170  13.414  13.027  1.00 10.00      B   
ATOM   3743  HN  ILE   226      18.210  13.320  13.216  1.00 10.00      B   
ATOM   3744  CA  ILE   226      19.905  14.522  13.619  1.00 10.00      B   
ATOM   3745  CB  ILE   226      18.969  15.446  14.432  1.00 10.00      B   
ATOM   3746  CG1 ILE   226      17.863  16.010  13.534  1.00 10.00      B   
ATOM   3747  CG2 ILE   226      19.756  16.576  15.083  1.00 10.00      B   
ATOM   3748  CD1 ILE   226      16.759  16.729  14.281  1.00 10.00      B   
ATOM   3749  C   ILE   226      21.004  13.983  14.532  1.00 10.00      B   
ATOM   3750  O   ILE   226      22.128  14.481  14.536  1.00 10.00      B   
ATOM   3751  N   ALA   227      20.674  12.941  15.283  1.00 10.00      B   
ATOM   3752  HN  ALA   227      19.761  12.580  15.225  1.00 10.00      B   
ATOM   3753  CA  ALA   227      21.629  12.319  16.191  1.00 10.00      B   
ATOM   3754  CB  ALA   227      20.949  11.241  17.020  1.00 10.00      B   
ATOM   3755  C   ALA   227      22.804  11.736  15.412  1.00 10.00      B   
ATOM   3756  O   ALA   227      23.909  11.609  15.935  1.00 10.00      B   
ATOM   3757  N   LEU   228      22.555  11.383  14.159  1.00 10.00      B   
ATOM   3758  HN  LEU   228      21.650  11.507  13.799  1.00 10.00      B   
ATOM   3759  CA  LEU   228      23.591  10.825  13.301  1.00 10.00      B   
ATOM   3760  CB  LEU   228      22.970  10.018  12.158  1.00 10.00      B   
ATOM   3761  CG  LEU   228      22.282   8.711  12.553  1.00 10.00      B   
ATOM   3762  CD1 LEU   228      21.552   8.110  11.364  1.00 10.00      B   
ATOM   3763  CD2 LEU   228      23.291   7.723  13.119  1.00 10.00      B   
ATOM   3764  C   LEU   228      24.483  11.927  12.741  1.00 10.00      B   
ATOM   3765  O   LEU   228      25.710  11.817  12.774  1.00 10.00      B   
ATOM   3766  N   THR   229      23.865  12.999  12.251  1.00 10.00      B   
ATOM   3767  HN  THR   229      22.882  13.044  12.277  1.00 10.00      B   
ATOM   3768  CA  THR   229      24.607  14.115  11.681  1.00 10.00      B   
ATOM   3769  CB  THR   229      23.673  15.190  11.089  1.00 10.00      B   
ATOM   3770  OG1 THR   229      22.471  15.264  11.864  1.00 10.00      B   
ATOM   3771  HG1 THR   229      22.467  16.084  12.376  1.00 10.00      B   
ATOM   3772  CG2 THR   229      23.322  14.851   9.648  1.00 10.00      B   
ATOM   3773  C   THR   229      25.551  14.741  12.703  1.00 10.00      B   
ATOM   3774  O   THR   229      26.669  15.125  12.367  1.00 10.00      B   
ATOM   3775  N   ILE   230      25.102  14.817  13.953  1.00 10.00      B   
ATOM   3776  HN  ILE   230      24.195  14.494  14.156  1.00 10.00      B   
ATOM   3777  CA  ILE   230      25.916  15.381  15.027  1.00 10.00      B   
ATOM   3778  CB  ILE   230      25.164  15.381  16.379  1.00 10.00      B   
ATOM   3779  CG1 ILE   230      23.913  16.259  16.290  1.00 10.00      B   
ATOM   3780  CG2 ILE   230      26.071  15.862  17.504  1.00 10.00      B   
ATOM   3781  CD1 ILE   230      22.918  16.028  17.407  1.00 10.00      B   
ATOM   3782  C   ILE   230      27.219  14.601  15.171  1.00 10.00      B   
ATOM   3783  O   ILE   230      28.299  15.187  15.301  1.00 10.00      B   
ATOM   3784  N   VAL   231      27.113  13.278  15.116  1.00 10.00      B   
ATOM   3785  HN  VAL   231      26.226  12.878  14.987  1.00 10.00      B   
ATOM   3786  CA  VAL   231      28.276  12.406  15.235  1.00 10.00      B   
ATOM   3787  CB  VAL   231      27.865  10.918  15.266  1.00 10.00      B   
ATOM   3788  CG1 VAL   231      29.086  10.014  15.350  1.00 10.00      B   
ATOM   3789  CG2 VAL   231      26.930  10.650  16.435  1.00 10.00      B   
ATOM   3790  C   VAL   231      29.246  12.648  14.079  1.00 10.00      B   
ATOM   3791  O   VAL   231      30.458  12.755  14.285  1.00 10.00      B   
ATOM   3792  N   PHE   232      28.700  12.752  12.871  1.00 10.00      B   
ATOM   3793  HN  PHE   232      27.725  12.663  12.780  1.00 10.00      B   
ATOM   3794  CA  PHE   232      29.504  12.987  11.679  1.00 10.00      B   
ATOM   3795  CB  PHE   232      28.650  12.854  10.411  1.00 10.00      B   
ATOM   3796  CG  PHE   232      28.004  11.508  10.243  1.00 10.00      B   
ATOM   3797  CD1 PHE   232      26.678  11.408   9.850  1.00 10.00      B   
ATOM   3798  CD2 PHE   232      28.717  10.345  10.479  1.00 10.00      B   
ATOM   3799  CE1 PHE   232      26.078  10.175   9.697  1.00 10.00      B   
ATOM   3800  CE2 PHE   232      28.124   9.108  10.327  1.00 10.00      B   
ATOM   3801  CZ  PHE   232      26.801   9.023   9.935  1.00 10.00      B   
ATOM   3802  C   PHE   232      30.158  14.364  11.731  1.00 10.00      B   
ATOM   3803  O   PHE   232      31.330  14.515  11.386  1.00 10.00      B   
ATOM   3804  N   LEU   233      29.397  15.359  12.177  1.00 10.00      B   
ATOM   3805  HN  LEU   233      28.466  15.168  12.437  1.00 10.00      B   
ATOM   3806  CA  LEU   233      29.896  16.727  12.283  1.00 10.00      B   
ATOM   3807  CB  LEU   233      28.807  17.658  12.829  1.00 10.00      B   
ATOM   3808  CG  LEU   233      27.697  18.060  11.859  1.00 10.00      B   
ATOM   3809  CD1 LEU   233      26.565  18.750  12.606  1.00 10.00      B   
ATOM   3810  CD2 LEU   233      28.246  18.963  10.767  1.00 10.00      B   
ATOM   3811  C   LEU   233      31.119  16.796  13.188  1.00 10.00      B   
ATOM   3812  O   LEU   233      32.141  17.381  12.824  1.00 10.00      B   
ATOM   3813  N   LEU   234      31.005  16.199  14.366  1.00 10.00      B   
ATOM   3814  HN  LEU   234      30.159  15.754  14.597  1.00 10.00      B   
ATOM   3815  CA  LEU   234      32.094  16.192  15.328  1.00 10.00      B   
ATOM   3816  CB  LEU   234      31.627  15.587  16.652  1.00 10.00      B   
ATOM   3817  CG  LEU   234      30.533  16.357  17.392  1.00 10.00      B   
ATOM   3818  CD1 LEU   234      30.046  15.565  18.592  1.00 10.00      B   
ATOM   3819  CD2 LEU   234      31.039  17.726  17.821  1.00 10.00      B   
ATOM   3820  C   LEU   234      33.299  15.423  14.798  1.00 10.00      B   
ATOM   3821  O   LEU   234      34.432  15.906  14.871  1.00 10.00      B   
ATOM   3822  N   ALA   235      33.047  14.239  14.249  1.00 10.00      B   
ATOM   3823  HN  ALA   235      32.118  13.925  14.200  1.00 10.00      B   
ATOM   3824  CA  ALA   235      34.109  13.391  13.714  1.00 10.00      B   
ATOM   3825  CB  ALA   235      33.531  12.084  13.195  1.00 10.00      B   
ATOM   3826  C   ALA   235      34.901  14.094  12.613  1.00 10.00      B   
ATOM   3827  O   ALA   235      36.123  14.212  12.692  1.00 10.00      B   
ATOM   3828  N   THR   236      34.196  14.582  11.602  1.00 10.00      B   
ATOM   3829  HN  THR   236      33.220  14.484  11.611  1.00 10.00      B   
ATOM   3830  CA  THR   236      34.830  15.257  10.478  1.00 10.00      B   
ATOM   3831  CB  THR   236      33.788  15.654   9.417  1.00 10.00      B   
ATOM   3832  OG1 THR   236      32.889  14.556   9.209  1.00 10.00      B   
ATOM   3833  HG1 THR   236      32.177  14.601   9.858  1.00 10.00      B   
ATOM   3834  CG2 THR   236      34.470  15.998   8.105  1.00 10.00      B   
ATOM   3835  C   THR   236      35.616  16.493  10.918  1.00 10.00      B   
ATOM   3836  O   THR   236      36.736  16.720  10.462  1.00 10.00      B   
ATOM   3837  N   ALA   237      35.038  17.271  11.825  1.00 10.00      B   
ATOM   3838  HN  ALA   237      34.151  17.026  12.170  1.00 10.00      B   
ATOM   3839  CA  ALA   237      35.682  18.486  12.313  1.00 10.00      B   
ATOM   3840  CB  ALA   237      34.708  19.323  13.125  1.00 10.00      B   
ATOM   3841  C   ALA   237      36.940  18.191  13.126  1.00 10.00      B   
ATOM   3842  O   ALA   237      37.921  18.935  13.058  1.00 10.00      B   
ATOM   3843  N   THR   238      36.920  17.101  13.882  1.00 10.00      B   
ATOM   3844  HN  THR   238      36.122  16.528  13.880  1.00 10.00      B   
ATOM   3845  CA  THR   238      38.062  16.736  14.714  1.00 10.00      B   
ATOM   3846  CB  THR   238      37.664  15.850  15.910  1.00 10.00      B   
ATOM   3847  OG1 THR   238      36.768  14.816  15.480  1.00 10.00      B   
ATOM   3848  HG1 THR   238      35.933  15.213  15.195  1.00 10.00      B   
ATOM   3849  CG2 THR   238      36.986  16.684  16.986  1.00 10.00      B   
ATOM   3850  C   THR   238      39.177  16.075  13.906  1.00 10.00      B   
ATOM   3851  O   THR   238      40.301  15.939  14.387  1.00 10.00      B   
ATOM   3852  N   LEU   239      38.876  15.687  12.673  1.00 10.00      B   
ATOM   3853  HN  LEU   239      37.965  15.822  12.332  1.00 10.00      B   
ATOM   3854  CA  LEU   239      39.873  15.056  11.817  1.00 10.00      B   
ATOM   3855  CB  LEU   239      39.222  14.375  10.612  1.00 10.00      B   
ATOM   3856  CG  LEU   239      38.429  13.102  10.913  1.00 10.00      B   
ATOM   3857  CD1 LEU   239      37.831  12.531   9.638  1.00 10.00      B   
ATOM   3858  CD2 LEU   239      39.314  12.073  11.594  1.00 10.00      B   
ATOM   3859  C   LEU   239      40.917  16.068  11.363  1.00 10.00      B   
ATOM   3860  O   LEU   239      42.029  15.698  10.978  1.00 10.00      B   
ATOM   3861  N   TRP   240      40.559  17.345  11.426  1.00 10.00      B   
ATOM   3862  HN  TRP   240      39.660  17.574  11.743  1.00 10.00      B   
ATOM   3863  CA  TRP   240      41.469  18.414  11.031  1.00 10.00      B   
ATOM   3864  CB  TRP   240      40.750  19.765  10.942  1.00 10.00      B   
ATOM   3865  CG  TRP   240      41.513  20.817  10.194  1.00 10.00      B   
ATOM   3866  CD1 TRP   240      41.596  20.961   8.840  1.00 10.00      B   
ATOM   3867  CD2 TRP   240      42.294  21.880  10.756  1.00 10.00      B   
ATOM   3868  NE1 TRP   240      42.381  22.042   8.524  1.00 10.00      B   
ATOM   3869  HE1 TRP   240      42.592  22.349   7.615  1.00 10.00      B   
ATOM   3870  CE2 TRP   240      42.824  22.622   9.682  1.00 10.00      B   
ATOM   3871  CE3 TRP   240      42.603  22.270  12.063  1.00 10.00      B   
ATOM   3872  CZ2 TRP   240      43.636  23.738   9.875  1.00 10.00      B   
ATOM   3873  CZ3 TRP   240      43.409  23.377  12.252  1.00 10.00      B   
ATOM   3874  CH2 TRP   240      43.919  24.097  11.164  1.00 10.00      B   
ATOM   3875  C   TRP   240      42.693  18.479  11.956  1.00 10.00      B   
ATOM   3876  O   TRP   240      43.818  18.312  11.491  1.00 10.00      B   
ATOM   3877  N   PRO   241      42.511  18.714  13.276  1.00 10.00      B   
ATOM   3878  CA  PRO   241      43.638  18.768  14.214  1.00 10.00      B   
ATOM   3879  CB  PRO   241      42.986  19.077  15.569  1.00 10.00      B   
ATOM   3880  CG  PRO   241      41.547  18.727  15.399  1.00 10.00      B   
ATOM   3881  CD  PRO   241      41.228  18.976  13.955  1.00 10.00      B   
ATOM   3882  C   PRO   241      44.396  17.441  14.273  1.00 10.00      B   
ATOM   3883  O   PRO   241      45.599  17.414  14.544  1.00 10.00      B   
ATOM   3884  N   PHE   242      43.690  16.342  14.012  1.00 10.00      B   
ATOM   3885  HN  PHE   242      42.736  16.426  13.804  1.00 10.00      B   
ATOM   3886  CA  PHE   242      44.300  15.018  14.028  1.00 10.00      B   
ATOM   3887  CB  PHE   242      43.237  13.921  13.899  1.00 10.00      B   
ATOM   3888  CG  PHE   242      42.489  13.629  15.173  1.00 10.00      B   
ATOM   3889  CD1 PHE   242      41.242  13.023  15.139  1.00 10.00      B   
ATOM   3890  CD2 PHE   242      43.030  13.962  16.404  1.00 10.00      B   
ATOM   3891  CE1 PHE   242      40.551  12.752  16.308  1.00 10.00      B   
ATOM   3892  CE2 PHE   242      42.346  13.694  17.575  1.00 10.00      B   
ATOM   3893  CZ  PHE   242      41.104  13.088  17.528  1.00 10.00      B   
ATOM   3894  C   PHE   242      45.335  14.888  12.915  1.00 10.00      B   
ATOM   3895  O   PHE   242      46.431  14.369  13.127  1.00 10.00      B   
ATOM   3896  N   SER   243      44.989  15.379  11.731  1.00 10.00      B   
ATOM   3897  HN  SER   243      44.103  15.792  11.616  1.00 10.00      B   
ATOM   3898  CA  SER   243      45.901  15.316  10.599  1.00 10.00      B   
ATOM   3899  CB  SER   243      45.137  15.396   9.276  1.00 10.00      B   
ATOM   3900  OG  SER   243      44.118  16.382   9.327  1.00 10.00      B   
ATOM   3901  HG  SER   243      43.346  16.023   9.784  1.00 10.00      B   
ATOM   3902  C   SER   243      46.953  16.415  10.690  1.00 10.00      B   
ATOM   3903  O   SER   243      48.084  16.244  10.234  1.00 10.00      B   
ATOM   3904  N   ALA   244      46.574  17.534  11.303  1.00 10.00      B   
ATOM   3905  HN  ALA   244      45.650  17.605  11.637  1.00 10.00      B   
ATOM   3906  CA  ALA   244      47.478  18.668  11.475  1.00 10.00      B   
ATOM   3907  CB  ALA   244      46.752  19.829  12.135  1.00 10.00      B   
ATOM   3908  C   ALA   244      48.701  18.270  12.297  1.00 10.00      B   
ATOM   3909  O   ALA   244      49.828  18.659  11.981  1.00 10.00      B   
ATOM   3910  N   TRP   245      48.472  17.485  13.347  1.00 10.00      B   
ATOM   3911  HN  TRP   245      47.549  17.216  13.551  1.00 10.00      B   
ATOM   3912  CA  TRP   245      49.556  17.028  14.211  1.00 10.00      B   
ATOM   3913  CB  TRP   245      49.006  16.498  15.541  1.00 10.00      B   
ATOM   3914  CG  TRP   245      50.060  16.290  16.585  1.00 10.00      B   
ATOM   3915  CD1 TRP   245      50.644  17.248  17.360  1.00 10.00      B   
ATOM   3916  CD2 TRP   245      50.662  15.047  16.965  1.00 10.00      B   
ATOM   3917  NE1 TRP   245      51.568  16.681  18.201  1.00 10.00      B   
ATOM   3918  HE1 TRP   245      52.120  17.164  18.854  1.00 10.00      B   
ATOM   3919  CE2 TRP   245      51.595  15.329  17.980  1.00 10.00      B   
ATOM   3920  CE3 TRP   245      50.494  13.721  16.554  1.00 10.00      B   
ATOM   3921  CZ2 TRP   245      52.366  14.338  18.577  1.00 10.00      B   
ATOM   3922  CZ3 TRP   245      51.261  12.739  17.148  1.00 10.00      B   
ATOM   3923  CH2 TRP   245      52.181  13.052  18.154  1.00 10.00      B   
ATOM   3924  C   TRP   245      50.391  15.957  13.513  1.00 10.00      B   
ATOM   3925  O   TRP   245      51.538  15.706  13.879  1.00 10.00      B   
ATOM   3926  N   GLY   246      49.815  15.337  12.494  1.00 10.00      B   
ATOM   3927  HN  GLY   246      48.903  15.584  12.234  1.00 10.00      B   
ATOM   3928  CA  GLY   246      50.523  14.306  11.760  1.00 10.00      B   
ATOM   3929  C   GLY   246      51.484  14.890  10.743  1.00 10.00      B   
ATOM   3930  O   GLY   246      52.261  14.165  10.122  1.00 10.00      B   
ATOM   3931  N   GLY   247      51.427  16.203  10.571  1.00 10.00      B   
ATOM   3932  HN  GLY   247      50.780  16.727  11.092  1.00 10.00      B   
ATOM   3933  CA  GLY   247      52.297  16.871   9.626  1.00 10.00      B   
ATOM   3934  C   GLY   247      51.533  17.864   8.782  1.00 10.00      B   
ATOM   3935  O   GLY   247      51.572  19.070   9.035  1.00 10.00      B   
ATOM   3936  N   ASN   248      50.824  17.358   7.788  1.00 10.00      B   
ATOM   3937  HN  ASN   248      50.828  16.386   7.642  1.00 10.00      B   
ATOM   3938  CA  ASN   248      50.035  18.206   6.906  1.00 10.00      B   
ATOM   3939  CB  ASN   248      50.405  17.988   5.435  1.00 10.00      B   
ATOM   3940  CG  ASN   248      51.734  18.624   5.062  1.00 10.00      B   
ATOM   3941  OD1 ASN   248      52.147  19.628   5.645  1.00 10.00      B   
ATOM   3942  ND2 ASN   248      52.410  18.047   4.084  1.00 10.00      B   
ATOM   3943 HD21 ASN   248      52.023  17.251   3.659  1.00 10.00      B   
ATOM   3944 HD22 ASN   248      53.271  18.435   3.823  1.00 10.00      B   
ATOM   3945  C   ASN   248      48.547  17.980   7.133  1.00 10.00      B   
ATOM   3946  O   ASN   248      48.061  16.848   7.061  1.00 10.00      B   
ATOM   3947  N   ALA   249      47.832  19.058   7.427  1.00 10.00      B   
ATOM   3948  HN  ALA   249      48.278  19.932   7.465  1.00 10.00      B   
ATOM   3949  CA  ALA   249      46.402  18.983   7.681  1.00 10.00      B   
ATOM   3950  CB  ALA   249      45.927  20.223   8.425  1.00 10.00      B   
ATOM   3951  C   ALA   249      45.629  18.811   6.384  1.00 10.00      B   
ATOM   3952  O   ALA   249      46.052  19.293   5.328  1.00 10.00      B   
ATOM   3953  N   VAL   250      44.509  18.109   6.466  1.00 10.00      B   
ATOM   3954  HN  VAL   250      44.242  17.734   7.334  1.00 10.00      B   
ATOM   3955  CA  VAL   250      43.663  17.875   5.305  1.00 10.00      B   
ATOM   3956  CB  VAL   250      42.649  16.737   5.572  1.00 10.00      B   
ATOM   3957  CG1 VAL   250      41.792  16.462   4.345  1.00 10.00      B   
ATOM   3958  CG2 VAL   250      43.370  15.473   6.014  1.00 10.00      B   
ATOM   3959  C   VAL   250      42.915  19.153   4.942  1.00 10.00      B   
ATOM   3960  O   VAL   250      42.475  19.893   5.824  1.00 10.00      B   
ATOM   3961  N   SER   251      42.806  19.424   3.650  1.00 10.00      B   
ATOM   3962  HN  SER   251      43.204  18.810   2.998  1.00 10.00      B   
ATOM   3963  CA  SER   251      42.109  20.605   3.172  1.00 10.00      B   
ATOM   3964  CB  SER   251      42.268  20.726   1.657  1.00 10.00      B   
ATOM   3965  OG  SER   251      43.610  20.461   1.273  1.00 10.00      B   
ATOM   3966  HG  SER   251      44.210  20.792   1.956  1.00 10.00      B   
ATOM   3967  C   SER   251      40.632  20.548   3.564  1.00 10.00      B   
ATOM   3968  O   SER   251      39.989  19.502   3.444  1.00 10.00      B   
ATOM   3969  N   VAL   252      40.111  21.677   4.037  1.00 10.00      B   
ATOM   3970  HN  VAL   252      40.685  22.470   4.099  1.00 10.00      B   
ATOM   3971  CA  VAL   252      38.718  21.783   4.474  1.00 10.00      B   
ATOM   3972  CB  VAL   252      38.358  23.235   4.867  1.00 10.00      B   
ATOM   3973  CG1 VAL   252      36.973  23.299   5.493  1.00 10.00      B   
ATOM   3974  CG2 VAL   252      39.401  23.808   5.817  1.00 10.00      B   
ATOM   3975  C   VAL   252      37.746  21.294   3.398  1.00 10.00      B   
ATOM   3976  O   VAL   252      36.736  20.665   3.705  1.00 10.00      B   
ATOM   3977  N   THR   253      38.072  21.572   2.142  1.00 10.00      B   
ATOM   3978  HN  THR   253      38.902  22.064   1.960  1.00 10.00      B   
ATOM   3979  CA  THR   253      37.240  21.170   1.018  1.00 10.00      B   
ATOM   3980  CB  THR   253      37.905  21.609  -0.294  1.00 10.00      B   
ATOM   3981  OG1 THR   253      39.278  21.932  -0.022  1.00 10.00      B   
ATOM   3982  HG1 THR   253      39.837  21.543  -0.707  1.00 10.00      B   
ATOM   3983  CG2 THR   253      37.206  22.835  -0.858  1.00 10.00      B   
ATOM   3984  C   THR   253      37.029  19.658   0.993  1.00 10.00      B   
ATOM   3985  O   THR   253      35.929  19.178   0.715  1.00 10.00      B   
ATOM   3986  N   VAL   254      38.086  18.918   1.307  1.00 10.00      B   
ATOM   3987  HN  VAL   254      38.931  19.366   1.531  1.00 10.00      B   
ATOM   3988  CA  VAL   254      38.031  17.460   1.323  1.00 10.00      B   
ATOM   3989  CB  VAL   254      39.444  16.840   1.338  1.00 10.00      B   
ATOM   3990  CG1 VAL   254      39.388  15.359   1.002  1.00 10.00      B   
ATOM   3991  CG2 VAL   254      40.367  17.571   0.375  1.00 10.00      B   
ATOM   3992  C   VAL   254      37.250  16.968   2.539  1.00 10.00      B   
ATOM   3993  O   VAL   254      36.623  15.907   2.506  1.00 10.00      B   
ATOM   3994  N   LEU   255      37.288  17.749   3.610  1.00 10.00      B   
ATOM   3995  HN  LEU   255      37.811  18.579   3.577  1.00 10.00      B   
ATOM   3996  CA  LEU   255      36.573  17.404   4.832  1.00 10.00      B   
ATOM   3997  CB  LEU   255      37.011  18.301   5.992  1.00 10.00      B   
ATOM   3998  CG  LEU   255      38.450  18.120   6.477  1.00 10.00      B   
ATOM   3999  CD1 LEU   255      38.788  19.154   7.539  1.00 10.00      B   
ATOM   4000  CD2 LEU   255      38.654  16.713   7.018  1.00 10.00      B   
ATOM   4001  C   LEU   255      35.070  17.521   4.614  1.00 10.00      B   
ATOM   4002  O   LEU   255      34.310  16.623   4.975  1.00 10.00      B   
ATOM   4003  N   VAL   256      34.650  18.624   4.001  1.00 10.00      B   
ATOM   4004  HN  VAL   256      35.307  19.307   3.737  1.00 10.00      B   
ATOM   4005  CA  VAL   256      33.237  18.851   3.722  1.00 10.00      B   
ATOM   4006  CB  VAL   256      33.001  20.213   3.037  1.00 10.00      B   
ATOM   4007  CG1 VAL   256      31.514  20.448   2.805  1.00 10.00      B   
ATOM   4008  CG2 VAL   256      33.596  21.343   3.865  1.00 10.00      B   
ATOM   4009  C   VAL   256      32.681  17.732   2.842  1.00 10.00      B   
ATOM   4010  O   VAL   256      31.577  17.237   3.072  1.00 10.00      B   
ATOM   4011  N   ALA   257      33.466  17.332   1.845  1.00 10.00      B   
ATOM   4012  HN  ALA   257      34.334  17.771   1.716  1.00 10.00      B   
ATOM   4013  CA  ALA   257      33.067  16.261   0.938  1.00 10.00      B   
ATOM   4014  CB  ALA   257      34.133  16.037  -0.122  1.00 10.00      B   
ATOM   4015  C   ALA   257      32.810  14.976   1.718  1.00 10.00      B   
ATOM   4016  O   ALA   257      31.837  14.265   1.463  1.00 10.00      B   
ATOM   4017  N   LEU   258      33.688  14.699   2.676  1.00 10.00      B   
ATOM   4018  HN  LEU   258      34.441  15.311   2.823  1.00 10.00      B   
ATOM   4019  CA  LEU   258      33.567  13.517   3.517  1.00 10.00      B   
ATOM   4020  CB  LEU   258      34.794  13.394   4.426  1.00 10.00      B   
ATOM   4021  CG  LEU   258      34.684  12.410   5.592  1.00 10.00      B   
ATOM   4022  CD1 LEU   258      34.597  10.983   5.082  1.00 10.00      B   
ATOM   4023  CD2 LEU   258      35.860  12.570   6.540  1.00 10.00      B   
ATOM   4024  C   LEU   258      32.298  13.599   4.362  1.00 10.00      B   
ATOM   4025  O   LEU   258      31.557  12.623   4.485  1.00 10.00      B   
ATOM   4026  N   LEU   259      32.058  14.775   4.932  1.00 10.00      B   
ATOM   4027  HN  LEU   259      32.697  15.510   4.795  1.00 10.00      B   
ATOM   4028  CA  LEU   259      30.884  15.011   5.762  1.00 10.00      B   
ATOM   4029  CB  LEU   259      30.864  16.464   6.242  1.00 10.00      B   
ATOM   4030  CG  LEU   259      29.683  16.872   7.122  1.00 10.00      B   
ATOM   4031  CD1 LEU   259      29.740  16.157   8.464  1.00 10.00      B   
ATOM   4032  CD2 LEU   259      29.658  18.380   7.314  1.00 10.00      B   
ATOM   4033  C   LEU   259      29.604  14.698   4.993  1.00 10.00      B   
ATOM   4034  O   LEU   259      28.732  13.986   5.491  1.00 10.00      B   
ATOM   4035  N   VAL   260      29.510  15.221   3.774  1.00 10.00      B   
ATOM   4036  HN  VAL   260      30.249  15.775   3.436  1.00 10.00      B   
ATOM   4037  CA  VAL   260      28.339  15.003   2.927  1.00 10.00      B   
ATOM   4038  CB  VAL   260      28.428  15.807   1.611  1.00 10.00      B   
ATOM   4039  CG1 VAL   260      27.220  15.535   0.725  1.00 10.00      B   
ATOM   4040  CG2 VAL   260      28.538  17.293   1.912  1.00 10.00      B   
ATOM   4041  C   VAL   260      28.145  13.519   2.621  1.00 10.00      B   
ATOM   4042  O   VAL   260      27.021  13.026   2.597  1.00 10.00      B   
ATOM   4043  N   CYS   261      29.248  12.810   2.406  1.00 10.00      B   
ATOM   4044  HN  CYS   261      30.119  13.257   2.443  1.00 10.00      B   
ATOM   4045  CA  CYS   261      29.191  11.383   2.113  1.00 10.00      B   
ATOM   4046  CB  CYS   261      30.560  10.874   1.652  1.00 10.00      B   
ATOM   4047  SG  CYS   261      31.165  11.657   0.139  1.00 10.00      B   
ATOM   4048  HG  CYS   261      30.900  12.957   0.221  1.00 10.00      B   
ATOM   4049  C   CYS   261      28.711  10.590   3.327  1.00 10.00      B   
ATOM   4050  O   CYS   261      28.087   9.537   3.186  1.00 10.00      B   
ATOM   4051  N   LEU   262      29.010  11.100   4.516  1.00 10.00      B   
ATOM   4052  HN  LEU   262      29.521  11.938   4.560  1.00 10.00      B   
ATOM   4053  CA  LEU   262      28.608  10.450   5.759  1.00 10.00      B   
ATOM   4054  CB  LEU   262      29.500  10.906   6.919  1.00 10.00      B   
ATOM   4055  CG  LEU   262      30.960  10.437   6.888  1.00 10.00      B   
ATOM   4056  CD1 LEU   262      31.774  11.129   7.975  1.00 10.00      B   
ATOM   4057  CD2 LEU   262      31.047   8.924   7.034  1.00 10.00      B   
ATOM   4058  C   LEU   262      27.144  10.745   6.072  1.00 10.00      B   
ATOM   4059  O   LEU   262      26.407   9.870   6.529  1.00 10.00      B   
ATOM   4060  N   ILE   263      26.733  11.979   5.815  1.00 10.00      B   
ATOM   4061  HN  ILE   263      27.375  12.625   5.444  1.00 10.00      B   
ATOM   4062  CA  ILE   263      25.359  12.410   6.056  1.00 10.00      B   
ATOM   4063  CB  ILE   263      25.195  13.921   5.754  1.00 10.00      B   
ATOM   4064  CG1 ILE   263      25.958  14.753   6.789  1.00 10.00      B   
ATOM   4065  CG2 ILE   263      23.727  14.332   5.711  1.00 10.00      B   
ATOM   4066  CD1 ILE   263      25.987  16.237   6.492  1.00 10.00      B   
ATOM   4067  C   ILE   263      24.383  11.602   5.200  1.00 10.00      B   
ATOM   4068  O   ILE   263      24.640  11.358   4.019  1.00 10.00      B   
ATOM   4069  N   PRO   264      23.275  11.132   5.794  1.00 10.00      B   
ATOM   4070  CA  PRO   264      22.258  10.362   5.072  1.00 10.00      B   
ATOM   4071  CB  PRO   264      21.385   9.795   6.196  1.00 10.00      B   
ATOM   4072  CG  PRO   264      21.537  10.767   7.315  1.00 10.00      B   
ATOM   4073  CD  PRO   264      22.942  11.291   7.222  1.00 10.00      B   
ATOM   4074  C   PRO   264      21.433  11.251   4.140  1.00 10.00      B   
ATOM   4075  O   PRO   264      20.242  11.475   4.365  1.00 10.00      B   
ATOM   4076  N   THR   265      22.081  11.752   3.093  1.00 10.00      B   
ATOM   4077  HN  THR   265      23.032  11.531   2.975  1.00 10.00      B   
ATOM   4078  CA  THR   265      21.442  12.620   2.110  1.00 10.00      B   
ATOM   4079  CB  THR   265      22.461  13.040   1.035  1.00 10.00      B   
ATOM   4080  OG1 THR   265      23.374  11.957   0.804  1.00 10.00      B   
ATOM   4081  HG1 THR   265      24.039  12.233   0.156  1.00 10.00      B   
ATOM   4082  CG2 THR   265      23.242  14.260   1.492  1.00 10.00      B   
ATOM   4083  C   THR   265      20.268  11.914   1.438  1.00 10.00      B   
ATOM   4084  O   THR   265      19.250  12.534   1.118  1.00 10.00      B   
ATOM   4085  N   THR   266      20.421  10.611   1.245  1.00 10.00      B   
ATOM   4086  HN  THR   266      21.255  10.186   1.532  1.00 10.00      B   
ATOM   4087  CA  THR   266      19.401   9.787   0.625  1.00 10.00      B   
ATOM   4088  CB  THR   266      19.866   8.323   0.590  1.00 10.00      B   
ATOM   4089  OG1 THR   266      20.621   8.042   1.780  1.00 10.00      B   
ATOM   4090  HG1 THR   266      20.501   7.113   2.019  1.00 10.00      B   
ATOM   4091  CG2 THR   266      20.742   8.076  -0.624  1.00 10.00      B   
ATOM   4092  C   THR   266      18.098   9.875   1.409  1.00 10.00      B   
ATOM   4093  O   THR   266      17.036  10.169   0.855  1.00 10.00      B   
ATOM   4094  N   ILE   267      18.195   9.645   2.710  1.00 10.00      B   
ATOM   4095  HN  ILE   267      19.072   9.429   3.090  1.00 10.00      B   
ATOM   4096  CA  ILE   267      17.036   9.698   3.583  1.00 10.00      B   
ATOM   4097  CB  ILE   267      17.348   9.119   4.979  1.00 10.00      B   
ATOM   4098  CG1 ILE   267      17.848   7.678   4.860  1.00 10.00      B   
ATOM   4099  CG2 ILE   267      16.118   9.181   5.870  1.00 10.00      B   
ATOM   4100  CD1 ILE   267      18.262   7.069   6.181  1.00 10.00      B   
ATOM   4101  C   ILE   267      16.545  11.133   3.733  1.00 10.00      B   
ATOM   4102  O   ILE   267      15.347  11.390   3.684  1.00 10.00      B   
ATOM   4103  N   GLY   268      17.483  12.061   3.892  1.00 10.00      B   
ATOM   4104  HN  GLY   268      18.428  11.791   3.897  1.00 10.00      B   
ATOM   4105  CA  GLY   268      17.139  13.464   4.060  1.00 10.00      B   
ATOM   4106  C   GLY   268      16.287  14.021   2.930  1.00 10.00      B   
ATOM   4107  O   GLY   268      15.426  14.871   3.157  1.00 10.00      B   
ATOM   4108  N   GLY   269      16.517  13.538   1.717  1.00 10.00      B   
ATOM   4109  HN  GLY   269      17.214  12.857   1.592  1.00 10.00      B   
ATOM   4110  CA  GLY   269      15.759  14.017   0.578  1.00 10.00      B   
ATOM   4111  C   GLY   269      14.520  13.190   0.283  1.00 10.00      B   
ATOM   4112  O   GLY   269      13.556  13.693  -0.291  1.00 10.00      B   
ATOM   4113  N   LEU   270      14.526  11.925   0.683  1.00 10.00      B   
ATOM   4114  HN  LEU   270      15.312  11.571   1.155  1.00 10.00      B   
ATOM   4115  CA  LEU   270      13.390  11.050   0.420  1.00 10.00      B   
ATOM   4116  CB  LEU   270      13.848   9.627   0.095  1.00 10.00      B   
ATOM   4117  CG  LEU   270      14.510   9.420  -1.270  1.00 10.00      B   
ATOM   4118  CD1 LEU   270      14.815   7.946  -1.489  1.00 10.00      B   
ATOM   4119  CD2 LEU   270      13.623   9.950  -2.384  1.00 10.00      B   
ATOM   4120  C   LEU   270      12.368  11.031   1.552  1.00 10.00      B   
ATOM   4121  O   LEU   270      11.190  10.779   1.311  1.00 10.00      B   
ATOM   4122  N   LEU   271      12.813  11.297   2.775  1.00 10.00      B   
ATOM   4123  HN  LEU   271      13.769  11.503   2.904  1.00 10.00      B   
ATOM   4124  CA  LEU   271      11.928  11.286   3.940  1.00 10.00      B   
ATOM   4125  CB  LEU   271      12.696  11.690   5.202  1.00 10.00      B   
ATOM   4126  CG  LEU   271      11.966  11.511   6.536  1.00 10.00      B   
ATOM   4127  CD1 LEU   271      11.726  10.037   6.825  1.00 10.00      B   
ATOM   4128  CD2 LEU   271      12.751  12.161   7.666  1.00 10.00      B   
ATOM   4129  C   LEU   271      10.718  12.195   3.745  1.00 10.00      B   
ATOM   4130  O   LEU   271       9.572  11.746   3.820  1.00 10.00      B   
ATOM   4131  N   SER   272      10.977  13.466   3.477  1.00 10.00      B   
ATOM   4132  HN  SER   272      11.911  13.767   3.420  1.00 10.00      B   
ATOM   4133  CA  SER   272       9.912  14.436   3.276  1.00 10.00      B   
ATOM   4134  CB  SER   272      10.513  15.836   3.177  1.00 10.00      B   
ATOM   4135  OG  SER   272      11.917  15.795   3.400  1.00 10.00      B   
ATOM   4136  HG  SER   272      12.343  16.506   2.899  1.00 10.00      B   
ATOM   4137  C   SER   272       9.098  14.110   2.024  1.00 10.00      B   
ATOM   4138  O   SER   272       7.899  14.391   1.955  1.00 10.00      B   
ATOM   4139  N   ALA   273       9.752  13.500   1.041  1.00 10.00      B   
ATOM   4140  HN  ALA   273      10.703  13.292   1.160  1.00 10.00      B   
ATOM   4141  CA  ALA   273       9.091  13.132  -0.202  1.00 10.00      B   
ATOM   4142  CB  ALA   273      10.111  12.718  -1.252  1.00 10.00      B   
ATOM   4143  C   ALA   273       8.071  12.021   0.031  1.00 10.00      B   
ATOM   4144  O   ALA   273       6.940  12.099  -0.450  1.00 10.00      B   
ATOM   4145  N   ILE   274       8.470  11.001   0.790  1.00 10.00      B   
ATOM   4146  HN  ILE   274       9.384  11.011   1.157  1.00 10.00      B   
ATOM   4147  CA  ILE   274       7.594   9.867   1.094  1.00 10.00      B   
ATOM   4148  CB  ILE   274       8.329   8.778   1.917  1.00 10.00      B   
ATOM   4149  CG1 ILE   274       9.503   8.205   1.118  1.00 10.00      B   
ATOM   4150  CG2 ILE   274       7.377   7.660   2.332  1.00 10.00      B   
ATOM   4151  CD1 ILE   274      10.394   7.275   1.916  1.00 10.00      B   
ATOM   4152  C   ILE   274       6.345  10.333   1.845  1.00 10.00      B   
ATOM   4153  O   ILE   274       5.241   9.835   1.606  1.00 10.00      B   
ATOM   4154  N   GLY   275       6.524  11.308   2.730  1.00 10.00      B   
ATOM   4155  HN  GLY   275       7.425  11.672   2.869  1.00 10.00      B   
ATOM   4156  CA  GLY   275       5.411  11.836   3.498  1.00 10.00      B   
ATOM   4157  C   GLY   275       4.335  12.452   2.622  1.00 10.00      B   
ATOM   4158  O   GLY   275       3.161  12.486   2.994  1.00 10.00      B   
ATOM   4159  N   VAL   276       4.728  12.939   1.454  1.00 10.00      B   
ATOM   4160  HN  VAL   276       5.679  12.883   1.203  1.00 10.00      B   
ATOM   4161  CA  VAL   276       3.782  13.553   0.533  1.00 10.00      B   
ATOM   4162  CB  VAL   276       4.379  14.795  -0.160  1.00 10.00      B   
ATOM   4163  CG1 VAL   276       3.307  15.542  -0.942  1.00 10.00      B   
ATOM   4164  CG2 VAL   276       5.037  15.712   0.860  1.00 10.00      B   
ATOM   4165  C   VAL   276       3.323  12.553  -0.524  1.00 10.00      B   
ATOM   4166  O   VAL   276       2.131  12.456  -0.821  1.00 10.00      B   
ATOM   4167  N   ALA   277       4.273  11.794  -1.063  1.00 10.00      B   
ATOM   4168  HN  ALA   277       5.203  11.903  -0.756  1.00 10.00      B   
ATOM   4169  CA  ALA   277       3.984  10.806  -2.098  1.00 10.00      B   
ATOM   4170  CB  ALA   277       5.271  10.232  -2.665  1.00 10.00      B   
ATOM   4171  C   ALA   277       3.079   9.689  -1.591  1.00 10.00      B   
ATOM   4172  O   ALA   277       2.311   9.104  -2.361  1.00 10.00      B   
ATOM   4173  N   GLY   278       3.179   9.386  -0.301  1.00 10.00      B   
ATOM   4174  HN  GLY   278       3.826   9.872   0.259  1.00 10.00      B   
ATOM   4175  CA  GLY   278       2.356   8.344   0.285  1.00 10.00      B   
ATOM   4176  C   GLY   278       0.881   8.688   0.233  1.00 10.00      B   
ATOM   4177  O   GLY   278       0.040   7.822  -0.013  1.00 10.00      B   
ATOM   4178  N   MET   279       0.572   9.962   0.438  1.00 10.00      B   
ATOM   4179  HN  MET   279       1.292  10.606   0.595  1.00 10.00      B   
ATOM   4180  CA  MET   279      -0.806  10.429   0.419  1.00 10.00      B   
ATOM   4181  CB  MET   279      -0.903  11.857   0.956  1.00 10.00      B   
ATOM   4182  CG  MET   279      -1.242  11.942   2.436  1.00 10.00      B   
ATOM   4183  SD  MET   279      -2.908  11.358   2.807  1.00 10.00      B   
ATOM   4184  CE  MET   279      -3.896  12.509   1.852  1.00 10.00      B   
ATOM   4185  C   MET   279      -1.389  10.358  -0.985  1.00 10.00      B   
ATOM   4186  O   MET   279      -2.581  10.107  -1.157  1.00 10.00      B   
ATOM   4187  N   SER   280      -0.542  10.563  -1.989  1.00 10.00      B   
ATOM   4188  HN  SER   280       0.400  10.761  -1.792  1.00 10.00      B   
ATOM   4189  CA  SER   280      -0.985  10.517  -3.375  1.00 10.00      B   
ATOM   4190  CB  SER   280       0.133  10.973  -4.309  1.00 10.00      B   
ATOM   4191  OG  SER   280       1.121  11.696  -3.597  1.00 10.00      B   
ATOM   4192  HG  SER   280       0.692  12.371  -3.051  1.00 10.00      B   
ATOM   4193  C   SER   280      -1.448   9.111  -3.748  1.00 10.00      B   
ATOM   4194  O   SER   280      -2.327   8.940  -4.592  1.00 10.00      B   
ATOM   4195  N   ARG   281      -0.860   8.109  -3.098  1.00 10.00      B   
ATOM   4196  HN  ARG   281      -0.174   8.314  -2.428  1.00 10.00      B   
ATOM   4197  CA  ARG   281      -1.219   6.722  -3.347  1.00 10.00      B   
ATOM   4198  CB  ARG   281      -0.216   5.775  -2.684  1.00 10.00      B   
ATOM   4199  CG  ARG   281       1.231   6.018  -3.078  1.00 10.00      B   
ATOM   4200  CD  ARG   281       2.167   5.062  -2.357  1.00 10.00      B   
ATOM   4201  NE  ARG   281       3.544   5.553  -2.336  1.00 10.00      B   
ATOM   4202  HE  ARG   281       3.812   6.157  -3.064  1.00 10.00      B   
ATOM   4203  CZ  ARG   281       4.440   5.234  -1.401  1.00 10.00      B   
ATOM   4204  NH1 ARG   281       4.109   4.404  -0.412  1.00 10.00      B   
ATOM   4205 HH11 ARG   281       4.806   4.150   0.317  1.00 10.00      B   
ATOM   4206 HH12 ARG   281       3.146   4.006  -0.365  1.00 10.00      B   
ATOM   4207  NH2 ARG   281       5.665   5.749  -1.454  1.00 10.00      B   
ATOM   4208 HH21 ARG   281       6.374   5.502  -0.733  1.00 10.00      B   
ATOM   4209 HH22 ARG   281       5.926   6.406  -2.222  1.00 10.00      B   
ATOM   4210  C   ARG   281      -2.612   6.454  -2.800  1.00 10.00      B   
ATOM   4211  O   ARG   281      -3.411   5.754  -3.416  1.00 10.00      B   
ATOM   4212  N   MET   282      -2.891   7.033  -1.638  1.00 10.00      B   
ATOM   4213  HN  MET   282      -2.204   7.579  -1.200  1.00 10.00      B   
ATOM   4214  CA  MET   282      -4.186   6.879  -0.994  1.00 10.00      B   
ATOM   4215  CB  MET   282      -4.158   7.507   0.401  1.00 10.00      B   
ATOM   4216  CG  MET   282      -5.347   7.140   1.275  1.00 10.00      B   
ATOM   4217  SD  MET   282      -5.358   5.397   1.748  1.00 10.00      B   
ATOM   4218  CE  MET   282      -3.897   5.312   2.781  1.00 10.00      B   
ATOM   4219  C   MET   282      -5.265   7.537  -1.842  1.00 10.00      B   
ATOM   4220  O   MET   282      -6.323   6.957  -2.094  1.00 10.00      B   
ATOM   4221  N   LEU   283      -4.977   8.750  -2.301  1.00 10.00      B   
ATOM   4222  HN  LEU   283      -4.112   9.155  -2.068  1.00 10.00      B   
ATOM   4223  CA  LEU   283      -5.911   9.497  -3.132  1.00 10.00      B   
ATOM   4224  CB  LEU   283      -5.385  10.912  -3.391  1.00 10.00      B   
ATOM   4225  CG  LEU   283      -5.128  11.780  -2.153  1.00 10.00      B   
ATOM   4226  CD1 LEU   283      -4.550  13.130  -2.553  1.00 10.00      B   
ATOM   4227  CD2 LEU   283      -6.403  11.964  -1.347  1.00 10.00      B   
ATOM   4228  C   LEU   283      -6.145   8.768  -4.452  1.00 10.00      B   
ATOM   4229  O   LEU   283      -7.247   8.782  -4.997  1.00 10.00      B   
ATOM   4230  N   GLY   284      -5.102   8.109  -4.945  1.00 10.00      B   
ATOM   4231  HN  GLY   284      -4.250   8.128  -4.461  1.00 10.00      B   
ATOM   4232  CA  GLY   284      -5.202   7.370  -6.188  1.00 10.00      B   
ATOM   4233  C   GLY   284      -5.978   6.078  -6.025  1.00 10.00      B   
ATOM   4234  O   GLY   284      -6.297   5.407  -7.008  1.00 10.00      B   
ATOM   4235  N   ALA   285      -6.274   5.725  -4.781  1.00 10.00      B   
ATOM   4236  HN  ALA   285      -5.970   6.291  -4.040  1.00 10.00      B   
ATOM   4237  CA  ALA   285      -7.028   4.517  -4.481  1.00 10.00      B   
ATOM   4238  CB  ALA   285      -6.360   3.742  -3.354  1.00 10.00      B   
ATOM   4239  C   ALA   285      -8.463   4.871  -4.112  1.00 10.00      B   
ATOM   4240  O   ALA   285      -9.201   4.044  -3.579  1.00 10.00      B   
ATOM   4241  N   ASN   286      -8.840   6.116  -4.408  1.00 10.00      B   
ATOM   4242  HN  ASN   286      -8.192   6.710  -4.838  1.00 10.00      B   
ATOM   4243  CA  ASN   286     -10.182   6.633  -4.122  1.00 10.00      B   
ATOM   4244  CB  ASN   286     -11.286   5.771  -4.752  1.00 10.00      B   
ATOM   4245  CG  ASN   286     -11.285   5.782  -6.268  1.00 10.00      B   
ATOM   4246  OD1 ASN   286     -10.804   6.725  -6.900  1.00 10.00      B   
ATOM   4247  ND2 ASN   286     -11.833   4.732  -6.858  1.00 10.00      B   
ATOM   4248 HD21 ASN   286     -12.210   4.020  -6.285  1.00 10.00      B   
ATOM   4249 HD22 ASN   286     -11.854   4.705  -7.837  1.00 10.00      B   
ATOM   4250  C   ASN   286     -10.414   6.773  -2.623  1.00 10.00      B   
ATOM   4251  O   ASN   286     -11.555   6.736  -2.157  1.00 10.00      B   
ATOM   4252  N   VAL   287      -9.334   6.930  -1.870  1.00 10.00      B   
ATOM   4253  HN  VAL   287      -8.447   6.948  -2.293  1.00 10.00      B   
ATOM   4254  CA  VAL   287      -9.429   7.075  -0.427  1.00 10.00      B   
ATOM   4255  CB  VAL   287      -8.638   5.977   0.320  1.00 10.00      B   
ATOM   4256  CG1 VAL   287      -8.978   5.987   1.802  1.00 10.00      B   
ATOM   4257  CG2 VAL   287      -8.918   4.607  -0.278  1.00 10.00      B   
ATOM   4258  C   VAL   287      -8.924   8.448   0.005  1.00 10.00      B   
ATOM   4259  O   VAL   287      -7.772   8.806  -0.236  1.00 10.00      B   
ATOM   4260  N   ILE   288      -9.799   9.215   0.626  1.00 10.00      B   
ATOM   4261  HN  ILE   288     -10.711   8.875   0.776  1.00 10.00      B   
ATOM   4262  CA  ILE   288      -9.458  10.546   1.096  1.00 10.00      B   
ATOM   4263  CB  ILE   288     -10.610  11.540   0.835  1.00 10.00      B   
ATOM   4264  CG1 ILE   288     -11.042  11.490  -0.632  1.00 10.00      B   
ATOM   4265  CG2 ILE   288     -10.202  12.954   1.228  1.00 10.00      B   
ATOM   4266  CD1 ILE   288     -12.375  12.154  -0.900  1.00 10.00      B   
ATOM   4267  C   ILE   288      -9.175  10.506   2.590  1.00 10.00      B   
ATOM   4268  O   ILE   288     -10.028  10.105   3.375  1.00 10.00      B   
ATOM   4269  N   ALA   289      -7.975  10.894   2.978  1.00 10.00      B   
ATOM   4270  HN  ALA   289      -7.322  11.184   2.306  1.00 10.00      B   
ATOM   4271  CA  ALA   289      -7.604  10.908   4.382  1.00 10.00      B   
ATOM   4272  CB  ALA   289      -6.268  10.214   4.589  1.00 10.00      B   
ATOM   4273  C   ALA   289      -7.546  12.340   4.891  1.00 10.00      B   
ATOM   4274  O   ALA   289      -7.214  13.255   4.142  1.00 10.00      B   
ATOM   4275  N   THR   290      -7.891  12.533   6.157  1.00 10.00      B   
ATOM   4276  HN  THR   290      -8.177  11.765   6.699  1.00 10.00      B   
ATOM   4277  CA  THR   290      -7.862  13.860   6.759  1.00 10.00      B   
ATOM   4278  CB  THR   290      -8.606  13.878   8.108  1.00 10.00      B   
ATOM   4279  OG1 THR   290      -9.910  13.310   7.936  1.00 10.00      B   
ATOM   4280  HG1 THR   290      -9.937  12.817   7.108  1.00 10.00      B   
ATOM   4281  CG2 THR   290      -8.747  15.299   8.633  1.00 10.00      B   
ATOM   4282  C   THR   290      -6.419  14.319   6.961  1.00 10.00      B   
ATOM   4283  O   THR   290      -6.096  15.496   6.794  1.00 10.00      B   
ATOM   4284  N   SER   291      -5.558  13.370   7.302  1.00 10.00      B   
ATOM   4285  HN  SER   291      -5.878  12.452   7.405  1.00 10.00      B   
ATOM   4286  CA  SER   291      -4.151  13.647   7.528  1.00 10.00      B   
ATOM   4287  CB  SER   291      -3.962  14.277   8.909  1.00 10.00      B   
ATOM   4288  OG  SER   291      -4.692  13.567   9.896  1.00 10.00      B   
ATOM   4289  HG  SER   291      -4.872  14.152  10.642  1.00 10.00      B   
ATOM   4290  C   SER   291      -3.345  12.357   7.417  1.00 10.00      B   
ATOM   4291  O   SER   291      -3.916  11.262   7.386  1.00 10.00      B   
ATOM   4292  N   GLY   292      -2.022  12.484   7.368  1.00 10.00      B   
ATOM   4293  HN  GLY   292      -1.619  13.381   7.399  1.00 10.00      B   
ATOM   4294  CA  GLY   292      -1.167  11.316   7.266  1.00 10.00      B   
ATOM   4295  C   GLY   292      -1.164  10.500   8.545  1.00 10.00      B   
ATOM   4296  O   GLY   292      -0.823   9.318   8.539  1.00 10.00      B   
ATOM   4297  N   ARG   293      -1.570  11.134   9.642  1.00 10.00      B   
ATOM   4298  HN  ARG   293      -1.843  12.071   9.573  1.00 10.00      B   
ATOM   4299  CA  ARG   293      -1.619  10.479  10.942  1.00 10.00      B   
ATOM   4300  CB  ARG   293      -2.085  11.463  12.014  1.00 10.00      B   
ATOM   4301  CG  ARG   293      -1.195  12.686  12.154  1.00 10.00      B   
ATOM   4302  CD  ARG   293      -1.679  13.595  13.266  1.00 10.00      B   
ATOM   4303  NE  ARG   293      -1.459  13.010  14.587  1.00 10.00      B   
ATOM   4304  HE  ARG   293      -1.338  12.032  14.630  1.00 10.00      B   
ATOM   4305  CZ  ARG   293      -1.421  13.710  15.719  1.00 10.00      B   
ATOM   4306  NH1 ARG   293      -1.591  15.029  15.698  1.00 10.00      B   
ATOM   4307 HH11 ARG   293      -1.756  15.524  14.797  1.00 10.00      B   
ATOM   4308 HH12 ARG   293      -1.562  15.578  16.588  1.00 10.00      B   
ATOM   4309  NH2 ARG   293      -1.219  13.088  16.873  1.00 10.00      B   
ATOM   4310 HH21 ARG   293      -1.189  13.630  17.765  1.00 10.00      B   
ATOM   4311 HH22 ARG   293      -1.094  12.052  16.894  1.00 10.00      B   
ATOM   4312  C   ARG   293      -2.535   9.262  10.911  1.00 10.00      B   
ATOM   4313  O   ARG   293      -2.247   8.239  11.531  1.00 10.00      B   
ATOM   4314  N   ALA   294      -3.631   9.375  10.174  1.00 10.00      B   
ATOM   4315  HN  ALA   294      -3.801  10.213   9.696  1.00 10.00      B   
ATOM   4316  CA  ALA   294      -4.586   8.282  10.054  1.00 10.00      B   
ATOM   4317  CB  ALA   294      -5.920   8.797   9.537  1.00 10.00      B   
ATOM   4318  C   ALA   294      -4.041   7.195   9.136  1.00 10.00      B   
ATOM   4319  O   ALA   294      -4.309   6.012   9.329  1.00 10.00      B   
ATOM   4320  N   VAL   295      -3.260   7.612   8.144  1.00 10.00      B   
ATOM   4321  HN  VAL   295      -3.074   8.569   8.055  1.00 10.00      B   
ATOM   4322  CA  VAL   295      -2.666   6.690   7.187  1.00 10.00      B   
ATOM   4323  CB  VAL   295      -1.964   7.454   6.043  1.00 10.00      B   
ATOM   4324  CG1 VAL   295      -1.307   6.488   5.066  1.00 10.00      B   
ATOM   4325  CG2 VAL   295      -2.952   8.358   5.323  1.00 10.00      B   
ATOM   4326  C   VAL   295      -1.658   5.771   7.874  1.00 10.00      B   
ATOM   4327  O   VAL   295      -1.720   4.549   7.737  1.00 10.00      B   
ATOM   4328  N   GLU   296      -0.739   6.368   8.618  1.00 10.00      B   
ATOM   4329  HN  GLU   296      -0.738   7.347   8.686  1.00 10.00      B   
ATOM   4330  CA  GLU   296       0.281   5.607   9.323  1.00 10.00      B   
ATOM   4331  CB  GLU   296       1.363   6.532   9.880  1.00 10.00      B   
ATOM   4332  CG  GLU   296       2.128   7.295   8.810  1.00 10.00      B   
ATOM   4333  CD  GLU   296       3.552   7.598   9.223  1.00 10.00      B   
ATOM   4334  OE1 GLU   296       4.104   6.855  10.063  1.00 10.00      B   
ATOM   4335  OE2 GLU   296       4.136   8.573   8.702  1.00 10.00      B   
ATOM   4336  C   GLU   296      -0.327   4.752  10.433  1.00 10.00      B   
ATOM   4337  O   GLU   296       0.160   3.657  10.725  1.00 10.00      B   
ATOM   4338  N   ALA   297      -1.402   5.249  11.040  1.00 10.00      B   
ATOM   4339  HN  ALA   297      -1.740   6.129  10.766  1.00 10.00      B   
ATOM   4340  CA  ALA   297      -2.080   4.523  12.109  1.00 10.00      B   
ATOM   4341  CB  ALA   297      -3.077   5.423  12.822  1.00 10.00      B   
ATOM   4342  C   ALA   297      -2.778   3.274  11.568  1.00 10.00      B   
ATOM   4343  O   ALA   297      -2.946   2.284  12.282  1.00 10.00      B   
ATOM   4344  N   ALA   298      -3.167   3.322  10.296  1.00 10.00      B   
ATOM   4345  HN  ALA   298      -3.000   4.138   9.777  1.00 10.00      B   
ATOM   4346  CA  ALA   298      -3.839   2.200   9.652  1.00 10.00      B   
ATOM   4347  CB  ALA   298      -4.280   2.574   8.246  1.00 10.00      B   
ATOM   4348  C   ALA   298      -2.942   0.966   9.623  1.00 10.00      B   
ATOM   4349  O   ALA   298      -3.424  -0.165   9.683  1.00 10.00      B   
ATOM   4350  N   GLY   299      -1.633   1.192   9.562  1.00 10.00      B   
ATOM   4351  HN  GLY   299      -1.308   2.116   9.539  1.00 10.00      B   
ATOM   4352  CA  GLY   299      -0.685   0.094   9.533  1.00 10.00      B   
ATOM   4353  C   GLY   299      -0.473  -0.519  10.906  1.00 10.00      B   
ATOM   4354  O   GLY   299       0.378  -1.396  11.083  1.00 10.00      B   
ATOM   4355  N   ASP   300      -1.241  -0.053  11.882  1.00 10.00      B   
ATOM   4356  HN  ASP   300      -1.888   0.660  11.682  1.00 10.00      B   
ATOM   4357  CA  ASP   300      -1.143  -0.559  13.245  1.00 10.00      B   
ATOM   4358  CB  ASP   300      -0.646   0.545  14.186  1.00 10.00      B   
ATOM   4359  CG  ASP   300       0.311   0.041  15.252  1.00 10.00      B   
ATOM   4360  OD1 ASP   300      -0.159  -0.417  16.317  1.00 10.00      B   
ATOM   4361  OD2 ASP   300       1.541   0.112  15.034  1.00 10.00      B   
ATOM   4362  C   ASP   300      -2.494  -1.095  13.720  1.00 10.00      B   
ATOM   4363  O   ASP   300      -2.624  -1.566  14.851  1.00 10.00      B   
ATOM   4364  N   VAL   301      -3.496  -1.032  12.843  1.00 10.00      B   
ATOM   4365  HN  VAL   301      -3.326  -0.667  11.950  1.00 10.00      B   
ATOM   4366  CA  VAL   301      -4.839  -1.509  13.171  1.00 10.00      B   
ATOM   4367  CB  VAL   301      -5.861  -1.161  12.066  1.00 10.00      B   
ATOM   4368  CG1 VAL   301      -7.222  -1.770  12.375  1.00 10.00      B   
ATOM   4369  CG2 VAL   301      -5.978   0.346  11.914  1.00 10.00      B   
ATOM   4370  C   VAL   301      -4.833  -3.017  13.415  1.00 10.00      B   
ATOM   4371  O   VAL   301      -4.302  -3.785  12.610  1.00 10.00      B   
ATOM   4372  N   ASP   302      -5.433  -3.427  14.526  1.00 10.00      B   
ATOM   4373  HN  ASP   302      -5.863  -2.764  15.108  1.00 10.00      B   
ATOM   4374  CA  ASP   302      -5.473  -4.834  14.900  1.00 10.00      B   
ATOM   4375  CB  ASP   302      -5.025  -4.997  16.350  1.00 10.00      B   
ATOM   4376  CG  ASP   302      -4.243  -6.271  16.581  1.00 10.00      B   
ATOM   4377  OD1 ASP   302      -4.858  -7.352  16.656  1.00 10.00      B   
ATOM   4378  OD2 ASP   302      -3.003  -6.192  16.705  1.00 10.00      B   
ATOM   4379  C   ASP   302      -6.862  -5.435  14.728  1.00 10.00      B   
ATOM   4380  O   ASP   302      -6.999  -6.598  14.350  1.00 10.00      B   
ATOM   4381  N   VAL   303      -7.890  -4.646  15.016  1.00 10.00      B   
ATOM   4382  HN  VAL   303      -7.723  -3.721  15.297  1.00 10.00      B   
ATOM   4383  CA  VAL   303      -9.267  -5.117  14.903  1.00 10.00      B   
ATOM   4384  CB  VAL   303      -9.924  -5.292  16.297  1.00 10.00      B   
ATOM   4385  CG1 VAL   303     -11.267  -5.998  16.183  1.00 10.00      B   
ATOM   4386  CG2 VAL   303      -9.006  -6.038  17.257  1.00 10.00      B   
ATOM   4387  C   VAL   303     -10.095  -4.131  14.089  1.00 10.00      B   
ATOM   4388  O   VAL   303      -9.975  -2.918  14.267  1.00 10.00      B   
ATOM   4389  N   LEU   304     -10.923  -4.647  13.191  1.00 10.00      B   
ATOM   4390  HN  LEU   304     -10.978  -5.627  13.088  1.00 10.00      B   
ATOM   4391  CA  LEU   304     -11.769  -3.796  12.370  1.00 10.00      B   
ATOM   4392  CB  LEU   304     -11.315  -3.775  10.903  1.00 10.00      B   
ATOM   4393  CG  LEU   304     -11.807  -4.919  10.011  1.00 10.00      B   
ATOM   4394  CD1 LEU   304     -12.112  -4.409   8.611  1.00 10.00      B   
ATOM   4395  CD2 LEU   304     -10.778  -6.035   9.955  1.00 10.00      B   
ATOM   4396  C   LEU   304     -13.224  -4.225  12.478  1.00 10.00      B   
ATOM   4397  O   LEU   304     -13.528  -5.416  12.586  1.00 10.00      B   
ATOM   4398  N   LEU   305     -14.115  -3.251  12.461  1.00 10.00      B   
ATOM   4399  HN  LEU   305     -13.805  -2.321  12.369  1.00 10.00      B   
ATOM   4400  CA  LEU   305     -15.541  -3.511  12.557  1.00 10.00      B   
ATOM   4401  CB  LEU   305     -16.116  -2.868  13.825  1.00 10.00      B   
ATOM   4402  CG  LEU   305     -15.415  -3.210  15.148  1.00 10.00      B   
ATOM   4403  CD1 LEU   305     -15.990  -2.385  16.288  1.00 10.00      B   
ATOM   4404  CD2 LEU   305     -15.530  -4.693  15.457  1.00 10.00      B   
ATOM   4405  C   LEU   305     -16.246  -2.960  11.324  1.00 10.00      B   
ATOM   4406  O   LEU   305     -15.820  -1.947  10.762  1.00 10.00      B   
ATOM   4407  N   LEU   306     -17.305  -3.635  10.901  1.00 10.00      B   
ATOM   4408  HN  LEU   306     -17.588  -4.438  11.393  1.00 10.00      B   
ATOM   4409  CA  LEU   306     -18.068  -3.220   9.730  1.00 10.00      B   
ATOM   4410  CB  LEU   306     -17.678  -4.076   8.521  1.00 10.00      B   
ATOM   4411  CG  LEU   306     -16.261  -3.890   7.976  1.00 10.00      B   
ATOM   4412  CD1 LEU   306     -15.722  -5.208   7.441  1.00 10.00      B   
ATOM   4413  CD2 LEU   306     -16.254  -2.838   6.881  1.00 10.00      B   
ATOM   4414  C   LEU   306     -19.556  -3.393   9.990  1.00 10.00      B   
ATOM   4415  O   LEU   306     -19.968  -4.378  10.608  1.00 10.00      B   
ATOM   4416  N   ASP   307     -20.358  -2.442   9.533  1.00 10.00      B   
ATOM   4417  HN  ASP   307     -19.974  -1.672   9.061  1.00 10.00      B   
ATOM   4418  CA  ASP   307     -21.801  -2.527   9.716  1.00 10.00      B   
ATOM   4419  CB  ASP   307     -22.441  -1.147   9.902  1.00 10.00      B   
ATOM   4420  CG  ASP   307     -23.841  -1.229  10.497  1.00 10.00      B   
ATOM   4421  OD1 ASP   307     -24.770  -1.689   9.798  1.00 10.00      B   
ATOM   4422  OD2 ASP   307     -24.019  -0.829  11.667  1.00 10.00      B   
ATOM   4423  C   ASP   307     -22.438  -3.260   8.543  1.00 10.00      B   
ATOM   4424  O   ASP   307     -22.034  -3.087   7.389  1.00 10.00      B   
ATOM   4425  N   LYS   308     -23.425  -4.085   8.848  1.00 10.00      B   
ATOM   4426  HN  LYS   308     -23.701  -4.163   9.788  1.00 10.00      B   
ATOM   4427  CA  LYS   308     -24.122  -4.867   7.838  1.00 10.00      B   
ATOM   4428  CB  LYS   308     -24.966  -5.947   8.526  1.00 10.00      B   
ATOM   4429  CG  LYS   308     -25.798  -6.802   7.584  1.00 10.00      B   
ATOM   4430  CD  LYS   308     -27.277  -6.738   7.938  1.00 10.00      B   
ATOM   4431  CE  LYS   308     -27.583  -7.509   9.214  1.00 10.00      B   
ATOM   4432  NZ  LYS   308     -29.020  -7.433   9.581  1.00 10.00      B   
ATOM   4433  HZ1 LYS   308     -29.292  -8.260  10.156  1.00 10.00      B   
ATOM   4434  HZ2 LYS   308     -29.612  -7.409   8.728  1.00 10.00      B   
ATOM   4435  HZ3 LYS   308     -29.206  -6.568  10.142  1.00 10.00      B   
ATOM   4436  C   LYS   308     -25.009  -3.984   6.960  1.00 10.00      B   
ATOM   4437  O   LYS   308     -25.250  -4.294   5.792  1.00 10.00      B   
ATOM   4438  N   THR   309     -25.465  -2.875   7.519  1.00 10.00      B   
ATOM   4439  HN  THR   309     -25.183  -2.648   8.438  1.00 10.00      B   
ATOM   4440  CA  THR   309     -26.347  -1.965   6.811  1.00 10.00      B   
ATOM   4441  CB  THR   309     -27.311  -1.259   7.789  1.00 10.00      B   
ATOM   4442  OG1 THR   309     -27.291  -1.928   9.063  1.00 10.00      B   
ATOM   4443  HG1 THR   309     -26.398  -1.847   9.452  1.00 10.00      B   
ATOM   4444  CG2 THR   309     -28.729  -1.269   7.239  1.00 10.00      B   
ATOM   4445  C   THR   309     -25.577  -0.904   6.025  1.00 10.00      B   
ATOM   4446  O   THR   309     -25.109   0.079   6.593  1.00 10.00      B   
ATOM   4447  N   GLY   310     -25.426  -1.123   4.724  1.00 10.00      B   
ATOM   4448  HN  GLY   310     -25.780  -1.948   4.333  1.00 10.00      B   
ATOM   4449  CA  GLY   310     -24.749  -0.153   3.878  1.00 10.00      B   
ATOM   4450  C   GLY   310     -23.285  -0.453   3.603  1.00 10.00      B   
ATOM   4451  O   GLY   310     -22.856  -0.441   2.450  1.00 10.00      B   
ATOM   4452  N   THR   311     -22.517  -0.722   4.652  1.00 10.00      B   
ATOM   4453  HN  THR   311     -22.914  -0.727   5.548  1.00 10.00      B   
ATOM   4454  CA  THR   311     -21.091  -0.990   4.503  1.00 10.00      B   
ATOM   4455  CB  THR   311     -20.344  -0.844   5.842  1.00 10.00      B   
ATOM   4456  OG1 THR   311     -20.939   0.217   6.597  1.00 10.00      B   
ATOM   4457  HG1 THR   311     -21.479   0.773   6.008  1.00 10.00      B   
ATOM   4458  CG2 THR   311     -18.879  -0.514   5.598  1.00 10.00      B   
ATOM   4459  C   THR   311     -20.804  -2.362   3.888  1.00 10.00      B   
ATOM   4460  O   THR   311     -20.125  -2.461   2.865  1.00 10.00      B   
ATOM   4461  N   ILE   312     -21.318  -3.414   4.515  1.00 10.00      B   
ATOM   4462  HN  ILE   312     -21.849  -3.272   5.334  1.00 10.00      B   
ATOM   4463  CA  ILE   312     -21.106  -4.775   4.026  1.00 10.00      B   
ATOM   4464  CB  ILE   312     -21.588  -5.828   5.054  1.00 10.00      B   
ATOM   4465  CG1 ILE   312     -20.654  -5.860   6.265  1.00 10.00      B   
ATOM   4466  CG2 ILE   312     -21.701  -7.212   4.427  1.00 10.00      B   
ATOM   4467  CD1 ILE   312     -19.229  -6.255   5.936  1.00 10.00      B   
ATOM   4468  C   ILE   312     -21.787  -5.004   2.678  1.00 10.00      B   
ATOM   4469  O   ILE   312     -21.171  -5.506   1.733  1.00 10.00      B   
ATOM   4470  N   THR   313     -23.048  -4.626   2.589  1.00 10.00      B   
ATOM   4471  HN  THR   313     -23.484  -4.212   3.362  1.00 10.00      B   
ATOM   4472  CA  THR   313     -23.807  -4.801   1.366  1.00 10.00      B   
ATOM   4473  CB  THR   313     -25.197  -5.367   1.681  1.00 10.00      B   
ATOM   4474  OG1 THR   313     -25.621  -4.875   2.962  1.00 10.00      B   
ATOM   4475  HG1 THR   313     -25.742  -5.620   3.567  1.00 10.00      B   
ATOM   4476  CG2 THR   313     -25.138  -6.886   1.722  1.00 10.00      B   
ATOM   4477  C   THR   313     -23.925  -3.486   0.598  1.00 10.00      B   
ATOM   4478  O   THR   313     -23.026  -2.651   0.649  1.00 10.00      B   
ATOM   4479  N   LEU   314     -25.027  -3.301  -0.118  1.00 10.00      B   
ATOM   4480  HN  LEU   314     -25.726  -3.994  -0.125  1.00 10.00      B   
ATOM   4481  CA  LEU   314     -25.225  -2.084  -0.893  1.00 10.00      B   
ATOM   4482  CB  LEU   314     -25.784  -2.418  -2.281  1.00 10.00      B   
ATOM   4483  CG  LEU   314     -24.835  -3.148  -3.234  1.00 10.00      B   
ATOM   4484  CD1 LEU   314     -25.567  -3.565  -4.501  1.00 10.00      B   
ATOM   4485  CD2 LEU   314     -23.635  -2.274  -3.571  1.00 10.00      B   
ATOM   4486  C   LEU   314     -26.156  -1.121  -0.175  1.00 10.00      B   
ATOM   4487  O   LEU   314     -26.361   0.009  -0.621  1.00 10.00      B   
ATOM   4488  N   GLY   315     -26.718  -1.574   0.939  1.00 10.00      B   
ATOM   4489  HN  GLY   315     -26.514  -2.482   1.246  1.00 10.00      B   
ATOM   4490  CA  GLY   315     -27.635  -0.744   1.693  1.00 10.00      B   
ATOM   4491  C   GLY   315     -28.951  -0.615   0.962  1.00 10.00      B   
ATOM   4492  O   GLY   315     -29.672   0.370   1.112  1.00 10.00      B   
ATOM   4493  N   ASN   316     -29.258  -1.633   0.174  1.00 10.00      B   
ATOM   4494  HN  ASN   316     -28.655  -2.407   0.145  1.00 10.00      B   
ATOM   4495  CA  ASN   316     -30.474  -1.658  -0.619  1.00 10.00      B   
ATOM   4496  CB  ASN   316     -30.318  -2.618  -1.800  1.00 10.00      B   
ATOM   4497  CG  ASN   316     -29.940  -1.911  -3.085  1.00 10.00      B   
ATOM   4498  OD1 ASN   316     -30.421  -0.815  -3.373  1.00 10.00      B   
ATOM   4499  ND2 ASN   316     -29.076  -2.536  -3.872  1.00 10.00      B   
ATOM   4500 HD21 ASN   316     -28.737  -3.410  -3.587  1.00 10.00      B   
ATOM   4501 HD22 ASN   316     -28.801  -2.089  -4.703  1.00 10.00      B   
ATOM   4502  C   ASN   316     -31.661  -2.068   0.228  1.00 10.00      B   
ATOM   4503  O   ASN   316     -32.767  -1.566   0.032  1.00 10.00      B   
ATOM   4504  N   ARG   317     -31.420  -2.981   1.170  1.00 10.00      B   
ATOM   4505  HN  ARG   317     -30.501  -3.327   1.280  1.00 10.00      B   
ATOM   4506  CA  ARG   317     -32.465  -3.475   2.059  1.00 10.00      B   
ATOM   4507  CB  ARG   317     -32.927  -2.354   2.998  1.00 10.00      B   
ATOM   4508  CG  ARG   317     -31.816  -1.776   3.868  1.00 10.00      B   
ATOM   4509  CD  ARG   317     -32.126  -0.352   4.310  1.00 10.00      B   
ATOM   4510  NE  ARG   317     -33.474  -0.237   4.859  1.00 10.00      B   
ATOM   4511  HE  ARG   317     -34.062  -1.018   4.754  1.00 10.00      B   
ATOM   4512  CZ  ARG   317     -33.948   0.838   5.492  1.00 10.00      B   
ATOM   4513  NH1 ARG   317     -33.198   1.920   5.657  1.00 10.00      B   
ATOM   4514 HH11 ARG   317     -32.206   1.946   5.304  1.00 10.00      B   
ATOM   4515 HH12 ARG   317     -33.585   2.754   6.150  1.00 10.00      B   
ATOM   4516  NH2 ARG   317     -35.194   0.831   5.943  1.00 10.00      B   
ATOM   4517 HH21 ARG   317     -35.794  -0.013   5.813  1.00 10.00      B   
ATOM   4518 HH22 ARG   317     -35.576   1.667   6.440  1.00 10.00      B   
ATOM   4519  C   ARG   317     -33.634  -4.043   1.252  1.00 10.00      B   
ATOM   4520  O   ARG   317     -34.795  -3.933   1.650  1.00 10.00      B   
ATOM   4521  N   GLN   318     -33.308  -4.665   0.121  1.00 10.00      B   
ATOM   4522  HN  GLN   318     -32.361  -4.759  -0.116  1.00 10.00      B   
ATOM   4523  CA  GLN   318     -34.309  -5.239  -0.764  1.00 10.00      B   
ATOM   4524  CB  GLN   318     -34.624  -4.241  -1.881  1.00 10.00      B   
ATOM   4525  CG  GLN   318     -33.530  -4.118  -2.934  1.00 10.00      B   
ATOM   4526  CD  GLN   318     -33.742  -2.965  -3.891  1.00 10.00      B   
ATOM   4527  OE1 GLN   318     -32.794  -2.464  -4.489  1.00 10.00      B   
ATOM   4528  NE2 GLN   318     -34.982  -2.536  -4.045  1.00 10.00      B   
ATOM   4529 HE21 GLN   318     -35.690  -2.983  -3.537  1.00 10.00      B   
ATOM   4530 HE22 GLN   318     -35.143  -1.773  -4.647  1.00 10.00      B   
ATOM   4531  C   GLN   318     -33.809  -6.548  -1.377  1.00 10.00      B   
ATOM   4532  O   GLN   318     -32.616  -6.691  -1.662  1.00 10.00      B   
ATOM   4533  N   ALA   319     -34.722  -7.492  -1.579  1.00 10.00      B   
ATOM   4534  HN  ALA   319     -35.654  -7.316  -1.327  1.00 10.00      B   
ATOM   4535  CA  ALA   319     -34.388  -8.787  -2.166  1.00 10.00      B   
ATOM   4536  CB  ALA   319     -33.556  -9.630  -1.210  1.00 10.00      B   
ATOM   4537  C   ALA   319     -35.662  -9.526  -2.550  1.00 10.00      B   
ATOM   4538  O   ALA   319     -36.727  -9.266  -1.989  1.00 10.00      B   
ATOM   4539  N   SER   320     -35.556 -10.431  -3.512  1.00 10.00      B   
ATOM   4540  HN  SER   320     -34.681 -10.594  -3.923  1.00 10.00      B   
ATOM   4541  CA  SER   320     -36.703 -11.202  -3.969  1.00 10.00      B   
ATOM   4542  CB  SER   320     -37.508 -10.405  -5.002  1.00 10.00      B   
ATOM   4543  OG  SER   320     -37.907  -9.145  -4.495  1.00 10.00      B   
ATOM   4544  HG  SER   320     -37.669  -9.084  -3.561  1.00 10.00      B   
ATOM   4545  C   SER   320     -36.249 -12.523  -4.579  1.00 10.00      B   
ATOM   4546  O   SER   320     -35.427 -12.541  -5.498  1.00 10.00      B   
ATOM   4547  N   GLU   321     -36.777 -13.624  -4.063  1.00 10.00      B   
ATOM   4548  HN  GLU   321     -37.418 -13.550  -3.327  1.00 10.00      B   
ATOM   4549  CA  GLU   321     -36.418 -14.943  -4.565  1.00 10.00      B   
ATOM   4550  CB  GLU   321     -35.622 -15.744  -3.529  1.00 10.00      B   
ATOM   4551  CG  GLU   321     -35.792 -15.268  -2.096  1.00 10.00      B   
ATOM   4552  CD  GLU   321     -34.590 -15.591  -1.237  1.00 10.00      B   
ATOM   4553  OE1 GLU   321     -34.503 -16.731  -0.733  1.00 10.00      B   
ATOM   4554  OE2 GLU   321     -33.725 -14.703  -1.071  1.00 10.00      B   
ATOM   4555  C   GLU   321     -37.640 -15.720  -5.063  1.00 10.00      B   
ATOM   4556  O   GLU   321     -38.046 -15.575  -6.217  1.00 10.00      B   
ATOM   4557  N   PHE   322     -38.231 -16.534  -4.200  1.00 10.00      B   
ATOM   4558  HN  PHE   322     -37.875 -16.614  -3.288  1.00 10.00      B   
ATOM   4559  CA  PHE   322     -39.398 -17.320  -4.574  1.00 10.00      B   
ATOM   4560  CB  PHE   322     -39.003 -18.786  -4.784  1.00 10.00      B   
ATOM   4561  CG  PHE   322     -39.906 -19.527  -5.729  1.00 10.00      B   
ATOM   4562  CD1 PHE   322     -39.760 -19.388  -7.098  1.00 10.00      B   
ATOM   4563  CD2 PHE   322     -40.898 -20.362  -5.246  1.00 10.00      B   
ATOM   4564  CE1 PHE   322     -40.589 -20.069  -7.972  1.00 10.00      B   
ATOM   4565  CE2 PHE   322     -41.731 -21.046  -6.112  1.00 10.00      B   
ATOM   4566  CZ  PHE   322     -41.577 -20.900  -7.478  1.00 10.00      B   
ATOM   4567  C   PHE   322     -40.482 -17.206  -3.506  1.00 10.00      B   
ATOM   4568  O   PHE   322     -40.181 -16.978  -2.334  1.00 10.00      B   
ATOM   4569  N   ILE   323     -41.736 -17.344  -3.919  1.00 10.00      B   
ATOM   4570  HN  ILE   323     -41.911 -17.518  -4.865  1.00 10.00      B   
ATOM   4571  CA  ILE   323     -42.864 -17.258  -2.998  1.00 10.00      B   
ATOM   4572  CB  ILE   323     -43.746 -16.010  -3.265  1.00 10.00      B   
ATOM   4573  CG1 ILE   323     -42.915 -14.866  -3.859  1.00 10.00      B   
ATOM   4574  CG2 ILE   323     -44.423 -15.561  -1.977  1.00 10.00      B   
ATOM   4575  CD1 ILE   323     -43.744 -13.746  -4.454  1.00 10.00      B   
ATOM   4576  C   ILE   323     -43.727 -18.515  -3.118  1.00 10.00      B   
ATOM   4577  O   ILE   323     -44.667 -18.555  -3.910  1.00 10.00      B   
ATOM   4578  N   PRO   324     -43.395 -19.570  -2.356  1.00 10.00      B   
ATOM   4579  CA  PRO   324     -44.145 -20.830  -2.377  1.00 10.00      B   
ATOM   4580  CB  PRO   324     -43.251 -21.802  -1.586  1.00 10.00      B   
ATOM   4581  CG  PRO   324     -41.945 -21.097  -1.414  1.00 10.00      B   
ATOM   4582  CD  PRO   324     -42.264 -19.632  -1.424  1.00 10.00      B   
ATOM   4583  C   PRO   324     -45.498 -20.687  -1.687  1.00 10.00      B   
ATOM   4584  O   PRO   324     -45.586 -20.131  -0.587  1.00 10.00      B   
ATOM   4585  N   ALA   325     -46.548 -21.173  -2.338  1.00 10.00      B   
ATOM   4586  HN  ALA   325     -46.416 -21.592  -3.216  1.00 10.00      B   
ATOM   4587  CA  ALA   325     -47.893 -21.097  -1.788  1.00 10.00      B   
ATOM   4588  CB  ALA   325     -48.474 -19.713  -2.009  1.00 10.00      B   
ATOM   4589  C   ALA   325     -48.796 -22.149  -2.414  1.00 10.00      B   
ATOM   4590  O   ALA   325     -48.655 -22.484  -3.591  1.00 10.00      B   
ATOM   4591  N   GLN   326     -49.729 -22.660  -1.627  1.00 10.00      B   
ATOM   4592  HN  GLN   326     -49.803 -22.343  -0.700  1.00 10.00      B   
ATOM   4593  CA  GLN   326     -50.653 -23.670  -2.109  1.00 10.00      B   
ATOM   4594  CB  GLN   326     -51.282 -24.427  -0.938  1.00 10.00      B   
ATOM   4595  CG  GLN   326     -52.045 -25.673  -1.351  1.00 10.00      B   
ATOM   4596  CD  GLN   326     -51.182 -26.653  -2.118  1.00 10.00      B   
ATOM   4597  OE1 GLN   326     -49.973 -26.742  -1.893  1.00 10.00      B   
ATOM   4598  NE2 GLN   326     -51.794 -27.392  -3.028  1.00 10.00      B   
ATOM   4599 HE21 GLN   326     -52.761 -27.270  -3.155  1.00 10.00      B   
ATOM   4600 HE22 GLN   326     -51.257 -28.027  -3.547  1.00 10.00      B   
ATOM   4601  C   GLN   326     -51.735 -23.030  -2.971  1.00 10.00      B   
ATOM   4602  O   GLN   326     -52.502 -22.193  -2.497  1.00 10.00      B   
ATOM   4603  N   GLY   327     -51.779 -23.410  -4.238  1.00 10.00      B   
ATOM   4604  HN  GLY   327     -51.130 -24.072  -4.566  1.00 10.00      B   
ATOM   4605  CA  GLY   327     -52.764 -22.862  -5.147  1.00 10.00      B   
ATOM   4606  C   GLY   327     -52.175 -21.780  -6.026  1.00 10.00      B   
ATOM   4607  O   GLY   327     -52.797 -21.341  -6.995  1.00 10.00      B   
ATOM   4608  N   VAL   328     -50.971 -21.351  -5.688  1.00 10.00      B   
ATOM   4609  HN  VAL   328     -50.520 -21.751  -4.914  1.00 10.00      B   
ATOM   4610  CA  VAL   328     -50.291 -20.316  -6.451  1.00 10.00      B   
ATOM   4611  CB  VAL   328     -49.574 -19.303  -5.533  1.00 10.00      B   
ATOM   4612  CG1 VAL   328     -48.758 -18.312  -6.352  1.00 10.00      B   
ATOM   4613  CG2 VAL   328     -50.587 -18.566  -4.665  1.00 10.00      B   
ATOM   4614  C   VAL   328     -49.296 -20.943  -7.416  1.00 10.00      B   
ATOM   4615  O   VAL   328     -48.383 -21.661  -7.006  1.00 10.00      B   
ATOM   4616  N   ASP   329     -49.498 -20.689  -8.699  1.00 10.00      B   
ATOM   4617  HN  ASP   329     -50.259 -20.125  -8.957  1.00 10.00      B   
ATOM   4618  CA  ASP   329     -48.626 -21.226  -9.737  1.00 10.00      B   
ATOM   4619  CB  ASP   329     -49.294 -21.120 -11.109  1.00 10.00      B   
ATOM   4620  CG  ASP   329     -50.116 -22.338 -11.455  1.00 10.00      B   
ATOM   4621  OD1 ASP   329     -49.522 -23.401 -11.732  1.00 10.00      B   
ATOM   4622  OD2 ASP   329     -51.362 -22.239 -11.465  1.00 10.00      B   
ATOM   4623  C   ASP   329     -47.292 -20.499  -9.774  1.00 10.00      B   
ATOM   4624  O   ASP   329     -47.187 -19.353  -9.340  1.00 10.00      B   
ATOM   4625  N   GLU   330     -46.279 -21.169 -10.309  1.00 10.00      B   
ATOM   4626  HN  GLU   330     -46.433 -22.080 -10.638  1.00 10.00      B   
ATOM   4627  CA  GLU   330     -44.948 -20.588 -10.421  1.00 10.00      B   
ATOM   4628  CB  GLU   330     -43.942 -21.646 -10.877  1.00 10.00      B   
ATOM   4629  CG  GLU   330     -44.049 -22.985 -10.169  1.00 10.00      B   
ATOM   4630  CD  GLU   330     -43.165 -24.030 -10.817  1.00 10.00      B   
ATOM   4631  OE1 GLU   330     -43.503 -24.493 -11.931  1.00 10.00      B   
ATOM   4632  OE2 GLU   330     -42.121 -24.381 -10.231  1.00 10.00      B   
ATOM   4633  C   GLU   330     -44.970 -19.456 -11.441  1.00 10.00      B   
ATOM   4634  O   GLU   330     -44.282 -18.450 -11.293  1.00 10.00      B   
ATOM   4635  N   LYS   331     -45.775 -19.637 -12.479  1.00 10.00      B   
ATOM   4636  HN  LYS   331     -46.289 -20.469 -12.541  1.00 10.00      B   
ATOM   4637  CA  LYS   331     -45.908 -18.642 -13.531  1.00 10.00      B   
ATOM   4638  CB  LYS   331     -46.759 -19.194 -14.677  1.00 10.00      B   
ATOM   4639  CG  LYS   331     -46.162 -20.422 -15.345  1.00 10.00      B   
ATOM   4640  CD  LYS   331     -47.086 -20.984 -16.413  1.00 10.00      B   
ATOM   4641  CE  LYS   331     -46.442 -22.161 -17.128  1.00 10.00      B   
ATOM   4642  NZ  LYS   331     -47.319 -22.725 -18.186  1.00 10.00      B   
ATOM   4643  HZ1 LYS   331     -48.245 -22.978 -17.788  1.00 10.00      B   
ATOM   4644  HZ2 LYS   331     -46.884 -23.581 -18.587  1.00 10.00      B   
ATOM   4645  HZ3 LYS   331     -47.459 -22.031 -18.948  1.00 10.00      B   
ATOM   4646  C   LYS   331     -46.522 -17.356 -12.988  1.00 10.00      B   
ATOM   4647  O   LYS   331     -46.052 -16.260 -13.283  1.00 10.00      B   
ATOM   4648  N   THR   332     -47.551 -17.499 -12.169  1.00 10.00      B   
ATOM   4649  HN  THR   332     -47.867 -18.401 -11.945  1.00 10.00      B   
ATOM   4650  CA  THR   332     -48.231 -16.358 -11.582  1.00 10.00      B   
ATOM   4651  CB  THR   332     -49.727 -16.666 -11.397  1.00 10.00      B   
ATOM   4652  OG1 THR   332     -49.870 -18.017 -10.938  1.00 10.00      B   
ATOM   4653  HG1 THR   332     -49.976 -18.020  -9.980  1.00 10.00      B   
ATOM   4654  CG2 THR   332     -50.473 -16.498 -12.713  1.00 10.00      B   
ATOM   4655  C   THR   332     -47.615 -15.992 -10.229  1.00 10.00      B   
ATOM   4656  O   THR   332     -48.306 -15.502  -9.334  1.00 10.00      B   
ATOM   4657  N   LEU   333     -46.313 -16.229 -10.092  1.00 10.00      B   
ATOM   4658  HN  LEU   333     -45.818 -16.622 -10.845  1.00 10.00      B   
ATOM   4659  CA  LEU   333     -45.597 -15.932  -8.855  1.00 10.00      B   
ATOM   4660  CB  LEU   333     -44.130 -16.339  -8.985  1.00 10.00      B   
ATOM   4661  CG  LEU   333     -43.308 -16.301  -7.698  1.00 10.00      B   
ATOM   4662  CD1 LEU   333     -43.639 -17.497  -6.822  1.00 10.00      B   
ATOM   4663  CD2 LEU   333     -41.821 -16.250  -8.011  1.00 10.00      B   
ATOM   4664  C   LEU   333     -45.688 -14.448  -8.518  1.00 10.00      B   
ATOM   4665  O   LEU   333     -46.049 -14.069  -7.405  1.00 10.00      B   
ATOM   4666  N   ALA   334     -45.372 -13.614  -9.497  1.00 10.00      B   
ATOM   4667  HN  ALA   334     -45.113 -13.979 -10.370  1.00 10.00      B   
ATOM   4668  CA  ALA   334     -45.408 -12.173  -9.316  1.00 10.00      B   
ATOM   4669  CB  ALA   334     -44.068 -11.562  -9.697  1.00 10.00      B   
ATOM   4670  C   ALA   334     -46.536 -11.565 -10.141  1.00 10.00      B   
ATOM   4671  O   ALA   334     -46.453 -10.414 -10.574  1.00 10.00      B   
ATOM   4672  N   ASP   335     -47.590 -12.349 -10.342  1.00 10.00      B   
ATOM   4673  HN  ASP   335     -47.593 -13.247  -9.948  1.00 10.00      B   
ATOM   4674  CA  ASP   335     -48.752 -11.915 -11.115  1.00 10.00      B   
ATOM   4675  CB  ASP   335     -49.809 -13.022 -11.140  1.00 10.00      B   
ATOM   4676  CG  ASP   335     -51.018 -12.669 -11.981  1.00 10.00      B   
ATOM   4677  OD1 ASP   335     -50.962 -12.842 -13.218  1.00 10.00      B   
ATOM   4678  OD2 ASP   335     -52.032 -12.227 -11.410  1.00 10.00      B   
ATOM   4679  C   ASP   335     -49.342 -10.646 -10.518  1.00 10.00      B   
ATOM   4680  O   ASP   335     -49.406  -9.605 -11.172  1.00 10.00      B   
ATOM   4681  N   ALA   336     -49.753 -10.738  -9.265  1.00 10.00      B   
ATOM   4682  HN  ALA   336     -49.679 -11.604  -8.800  1.00 10.00      B   
ATOM   4683  CA  ALA   336     -50.319  -9.600  -8.558  1.00 10.00      B   
ATOM   4684  CB  ALA   336     -51.499 -10.041  -7.708  1.00 10.00      B   
ATOM   4685  C   ALA   336     -49.251  -8.953  -7.686  1.00 10.00      B   
ATOM   4686  O   ALA   336     -49.329  -7.767  -7.363  1.00 10.00      B   
ATOM   4687  N   ALA   337     -48.241  -9.743  -7.333  1.00 10.00      B   
ATOM   4688  HN  ALA   337     -48.244 -10.676  -7.635  1.00 10.00      B   
ATOM   4689  CA  ALA   337     -47.139  -9.278  -6.496  1.00 10.00      B   
ATOM   4690  CB  ALA   337     -46.159 -10.410  -6.225  1.00 10.00      B   
ATOM   4691  C   ALA   337     -46.422  -8.087  -7.122  1.00 10.00      B   
ATOM   4692  O   ALA   337     -46.125  -7.103  -6.440  1.00 10.00      B   
ATOM   4693  N   GLN   338     -46.156  -8.169  -8.422  1.00 10.00      B   
ATOM   4694  HN  GLN   338     -46.417  -8.977  -8.915  1.00 10.00      B   
ATOM   4695  CA  GLN   338     -45.480  -7.085  -9.125  1.00 10.00      B   
ATOM   4696  CB  GLN   338     -45.133  -7.488 -10.562  1.00 10.00      B   
ATOM   4697  CG  GLN   338     -44.120  -6.565 -11.226  1.00 10.00      B   
ATOM   4698  CD  GLN   338     -44.354  -6.390 -12.716  1.00 10.00      B   
ATOM   4699  OE1 GLN   338     -44.863  -7.284 -13.393  1.00 10.00      B   
ATOM   4700  NE2 GLN   338     -43.975  -5.234 -13.239  1.00 10.00      B   
ATOM   4701 HE21 GLN   338     -43.567  -4.566 -12.646  1.00 10.00      B   
ATOM   4702 HE22 GLN   338     -44.118  -5.091 -14.197  1.00 10.00      B   
ATOM   4703  C   GLN   338     -46.346  -5.832  -9.124  1.00 10.00      B   
ATOM   4704  O   GLN   338     -45.847  -4.720  -8.987  1.00 10.00      B   
ATOM   4705  N   LEU   339     -47.653  -6.033  -9.250  1.00 10.00      B   
ATOM   4706  HN  LEU   339     -47.988  -6.948  -9.330  1.00 10.00      B   
ATOM   4707  CA  LEU   339     -48.603  -4.929  -9.264  1.00 10.00      B   
ATOM   4708  CB  LEU   339     -50.000  -5.434  -9.624  1.00 10.00      B   
ATOM   4709  CG  LEU   339     -50.112  -6.213 -10.937  1.00 10.00      B   
ATOM   4710  CD1 LEU   339     -51.526  -6.729 -11.138  1.00 10.00      B   
ATOM   4711  CD2 LEU   339     -49.685  -5.348 -12.113  1.00 10.00      B   
ATOM   4712  C   LEU   339     -48.621  -4.223  -7.915  1.00 10.00      B   
ATOM   4713  O   LEU   339     -48.642  -2.994  -7.845  1.00 10.00      B   
ATOM   4714  N   ALA   340     -48.593  -5.007  -6.845  1.00 10.00      B   
ATOM   4715  HN  ALA   340     -48.588  -5.983  -6.964  1.00 10.00      B   
ATOM   4716  CA  ALA   340     -48.590  -4.456  -5.494  1.00 10.00      B   
ATOM   4717  CB  ALA   340     -48.761  -5.565  -4.468  1.00 10.00      B   
ATOM   4718  C   ALA   340     -47.302  -3.685  -5.236  1.00 10.00      B   
ATOM   4719  O   ALA   340     -47.281  -2.707  -4.486  1.00 10.00      B   
ATOM   4720  N   SER   341     -46.233  -4.124  -5.888  1.00 10.00      B   
ATOM   4721  HN  SER   341     -46.325  -4.895  -6.481  1.00 10.00      B   
ATOM   4722  CA  SER   341     -44.932  -3.490  -5.747  1.00 10.00      B   
ATOM   4723  CB  SER   341     -43.824  -4.474  -6.125  1.00 10.00      B   
ATOM   4724  OG  SER   341     -44.009  -5.715  -5.460  1.00 10.00      B   
ATOM   4725  HG  SER   341     -44.717  -6.212  -5.895  1.00 10.00      B   
ATOM   4726  C   SER   341     -44.852  -2.222  -6.596  1.00 10.00      B   
ATOM   4727  O   SER   341     -43.990  -1.371  -6.380  1.00 10.00      B   
ATOM   4728  N   LEU   342     -45.753  -2.102  -7.565  1.00 10.00      B   
ATOM   4729  HN  LEU   342     -46.402  -2.822  -7.708  1.00 10.00      B   
ATOM   4730  CA  LEU   342     -45.797  -0.926  -8.425  1.00 10.00      B   
ATOM   4731  CB  LEU   342     -46.472  -1.252  -9.763  1.00 10.00      B   
ATOM   4732  CG  LEU   342     -45.678  -2.136 -10.728  1.00 10.00      B   
ATOM   4733  CD1 LEU   342     -46.542  -2.544 -11.912  1.00 10.00      B   
ATOM   4734  CD2 LEU   342     -44.420  -1.422 -11.203  1.00 10.00      B   
ATOM   4735  C   LEU   342     -46.553   0.189  -7.714  1.00 10.00      B   
ATOM   4736  O   LEU   342     -46.312   1.373  -7.943  1.00 10.00      B   
ATOM   4737  N   ALA   343     -47.474  -0.208  -6.847  1.00 10.00      B   
ATOM   4738  HN  ALA   343     -47.633  -1.170  -6.727  1.00 10.00      B   
ATOM   4739  CA  ALA   343     -48.264   0.743  -6.082  1.00 10.00      B   
ATOM   4740  CB  ALA   343     -49.524   0.073  -5.562  1.00 10.00      B   
ATOM   4741  C   ALA   343     -47.440   1.300  -4.927  1.00 10.00      B   
ATOM   4742  O   ALA   343     -47.537   2.483  -4.585  1.00 10.00      B   
ATOM   4743  N   ASP   344     -46.626   0.434  -4.332  1.00 10.00      B   
ATOM   4744  HN  ASP   344     -46.597  -0.491  -4.654  1.00 10.00      B   
ATOM   4745  CA  ASP   344     -45.765   0.826  -3.224  1.00 10.00      B   
ATOM   4746  CB  ASP   344     -45.341  -0.394  -2.402  1.00 10.00      B   
ATOM   4747  CG  ASP   344     -44.648  -0.016  -1.106  1.00 10.00      B   
ATOM   4748  OD1 ASP   344     -44.987   1.044  -0.532  1.00 10.00      B   
ATOM   4749  OD2 ASP   344     -43.779  -0.785  -0.637  1.00 10.00      B   
ATOM   4750  C   ASP   344     -44.540   1.546  -3.762  1.00 10.00      B   
ATOM   4751  O   ASP   344     -43.607   0.921  -4.268  1.00 10.00      B   
ATOM   4752  N   GLU   345     -44.557   2.866  -3.666  1.00 10.00      B   
ATOM   4753  HN  GLU   345     -45.330   3.303  -3.256  1.00 10.00      B   
ATOM   4754  CA  GLU   345     -43.458   3.681  -4.156  1.00 10.00      B   
ATOM   4755  CB  GLU   345     -43.944   5.088  -4.500  1.00 10.00      B   
ATOM   4756  CG  GLU   345     -45.045   5.124  -5.546  1.00 10.00      B   
ATOM   4757  CD  GLU   345     -45.473   6.533  -5.875  1.00 10.00      B   
ATOM   4758  OE1 GLU   345     -46.197   7.145  -5.059  1.00 10.00      B   
ATOM   4759  OE2 GLU   345     -45.079   7.042  -6.945  1.00 10.00      B   
ATOM   4760  C   GLU   345     -42.298   3.733  -3.168  1.00 10.00      B   
ATOM   4761  O   GLU   345     -41.978   4.786  -2.613  1.00 10.00      B   
ATOM   4762  N   THR   346     -41.688   2.581  -2.944  1.00 10.00      B   
ATOM   4763  HN  THR   346     -42.017   1.774  -3.394  1.00 10.00      B   
ATOM   4764  CA  THR   346     -40.551   2.475  -2.049  1.00 10.00      B   
ATOM   4765  CB  THR   346     -40.825   1.474  -0.907  1.00 10.00      B   
ATOM   4766  OG1 THR   346     -41.361   0.253  -1.444  1.00 10.00      B   
ATOM   4767  HG1 THR   346     -42.273   0.137  -1.137  1.00 10.00      B   
ATOM   4768  CG2 THR   346     -41.806   2.060   0.099  1.00 10.00      B   
ATOM   4769  C   THR   346     -39.325   2.016  -2.827  1.00 10.00      B   
ATOM   4770  O   THR   346     -39.445   1.250  -3.786  1.00 10.00      B   
ATOM   4771  N   PRO   347     -38.131   2.483  -2.441  1.00 10.00      B   
ATOM   4772  CA  PRO   347     -36.890   2.101  -3.112  1.00 10.00      B   
ATOM   4773  CB  PRO   347     -35.801   2.864  -2.345  1.00 10.00      B   
ATOM   4774  CG  PRO   347     -36.432   3.249  -1.051  1.00 10.00      B   
ATOM   4775  CD  PRO   347     -37.895   3.420  -1.332  1.00 10.00      B   
ATOM   4776  C   PRO   347     -36.658   0.597  -3.017  1.00 10.00      B   
ATOM   4777  O   PRO   347     -36.227  -0.036  -3.980  1.00 10.00      B   
ATOM   4778  N   GLU   348     -36.981   0.026  -1.860  1.00 10.00      B   
ATOM   4779  HN  GLU   348     -37.345   0.585  -1.135  1.00 10.00      B   
ATOM   4780  CA  GLU   348     -36.803  -1.400  -1.633  1.00 10.00      B   
ATOM   4781  CB  GLU   348     -36.848  -1.729  -0.140  1.00 10.00      B   
ATOM   4782  CG  GLU   348     -35.999  -0.814   0.725  1.00 10.00      B   
ATOM   4783  CD  GLU   348     -36.822   0.246   1.420  1.00 10.00      B   
ATOM   4784  OE1 GLU   348     -37.737   0.805   0.780  1.00 10.00      B   
ATOM   4785  OE2 GLU   348     -36.571   0.514   2.617  1.00 10.00      B   
ATOM   4786  C   GLU   348     -37.844  -2.220  -2.391  1.00 10.00      B   
ATOM   4787  O   GLU   348     -37.553  -3.320  -2.861  1.00 10.00      B   
ATOM   4788  N   GLY   349     -39.045  -1.667  -2.532  1.00 10.00      B   
ATOM   4789  HN  GLY   349     -39.212  -0.775  -2.153  1.00 10.00      B   
ATOM   4790  CA  GLY   349     -40.117  -2.361  -3.230  1.00 10.00      B   
ATOM   4791  C   GLY   349     -39.820  -2.593  -4.702  1.00 10.00      B   
ATOM   4792  O   GLY   349     -40.418  -3.463  -5.332  1.00 10.00      B   
ATOM   4793  N   ARG   350     -38.880  -1.826  -5.242  1.00 10.00      B   
ATOM   4794  HN  ARG   350     -38.437  -1.152  -4.682  1.00 10.00      B   
ATOM   4795  CA  ARG   350     -38.498  -1.948  -6.648  1.00 10.00      B   
ATOM   4796  CB  ARG   350     -37.555  -0.808  -7.046  1.00 10.00      B   
ATOM   4797  CG  ARG   350     -38.137   0.586  -6.872  1.00 10.00      B   
ATOM   4798  CD  ARG   350     -37.147   1.650  -7.322  1.00 10.00      B   
ATOM   4799  NE  ARG   350     -37.649   3.010  -7.112  1.00 10.00      B   
ATOM   4800  HE  ARG   350     -37.554   3.390  -6.206  1.00 10.00      B   
ATOM   4801  CZ  ARG   350     -38.217   3.753  -8.063  1.00 10.00      B   
ATOM   4802  NH1 ARG   350     -38.358   3.266  -9.293  1.00 10.00      B   
ATOM   4803 HH11 ARG   350     -38.800   3.844 -10.043  1.00 10.00      B   
ATOM   4804 HH12 ARG   350     -38.028   2.301  -9.519  1.00 10.00      B   
ATOM   4805  NH2 ARG   350     -38.627   4.987  -7.786  1.00 10.00      B   
ATOM   4806 HH21 ARG   350     -38.504   5.376  -6.820  1.00 10.00      B   
ATOM   4807 HH22 ARG   350     -39.070   5.575  -8.525  1.00 10.00      B   
ATOM   4808  C   ARG   350     -37.830  -3.297  -6.940  1.00 10.00      B   
ATOM   4809  O   ARG   350     -37.707  -3.696  -8.097  1.00 10.00      B   
ATOM   4810  N   SER   351     -37.421  -4.005  -5.892  1.00 10.00      B   
ATOM   4811  HN  SER   351     -37.580  -3.657  -4.991  1.00 10.00      B   
ATOM   4812  CA  SER   351     -36.756  -5.294  -6.053  1.00 10.00      B   
ATOM   4813  CB  SER   351     -36.138  -5.755  -4.732  1.00 10.00      B   
ATOM   4814  OG  SER   351     -37.105  -5.789  -3.695  1.00 10.00      B   
ATOM   4815  HG  SER   351     -37.213  -4.906  -3.322  1.00 10.00      B   
ATOM   4816  C   SER   351     -37.704  -6.362  -6.588  1.00 10.00      B   
ATOM   4817  O   SER   351     -37.328  -7.165  -7.440  1.00 10.00      B   
ATOM   4818  N   ILE   352     -38.939  -6.341  -6.108  1.00 10.00      B   
ATOM   4819  HN  ILE   352     -39.184  -5.653  -5.456  1.00 10.00      B   
ATOM   4820  CA  ILE   352     -39.941  -7.319  -6.520  1.00 10.00      B   
ATOM   4821  CB  ILE   352     -41.159  -7.319  -5.567  1.00 10.00      B   
ATOM   4822  CG1 ILE   352     -40.695  -7.116  -4.119  1.00 10.00      B   
ATOM   4823  CG2 ILE   352     -41.937  -8.624  -5.691  1.00 10.00      B   
ATOM   4824  CD1 ILE   352     -41.827  -6.956  -3.126  1.00 10.00      B   
ATOM   4825  C   ILE   352     -40.395  -7.081  -7.962  1.00 10.00      B   
ATOM   4826  O   ILE   352     -41.068  -7.916  -8.568  1.00 10.00      B   
ATOM   4827  N   VAL   353     -40.008  -5.944  -8.515  1.00 10.00      B   
ATOM   4828  HN  VAL   353     -39.475  -5.313  -7.988  1.00 10.00      B   
ATOM   4829  CA  VAL   353     -40.367  -5.605  -9.881  1.00 10.00      B   
ATOM   4830  CB  VAL   353     -40.586  -4.081 -10.036  1.00 10.00      B   
ATOM   4831  CG1 VAL   353     -41.201  -3.748 -11.387  1.00 10.00      B   
ATOM   4832  CG2 VAL   353     -41.455  -3.544  -8.909  1.00 10.00      B   
ATOM   4833  C   VAL   353     -39.285  -6.070 -10.860  1.00 10.00      B   
ATOM   4834  O   VAL   353     -39.555  -6.312 -12.037  1.00 10.00      B   
ATOM   4835  N   ILE   354     -38.065  -6.231 -10.358  1.00 10.00      B   
ATOM   4836  HN  ILE   354     -37.916  -6.077  -9.402  1.00 10.00      B   
ATOM   4837  CA  ILE   354     -36.948  -6.639 -11.204  1.00 10.00      B   
ATOM   4838  CB  ILE   354     -35.817  -5.583 -11.190  1.00 10.00      B   
ATOM   4839  CG1 ILE   354     -36.375  -4.193 -11.521  1.00 10.00      B   
ATOM   4840  CG2 ILE   354     -34.711  -5.962 -12.168  1.00 10.00      B   
ATOM   4841  CD1 ILE   354     -35.414  -3.062 -11.224  1.00 10.00      B   
ATOM   4842  C   ILE   354     -36.374  -7.999 -10.801  1.00 10.00      B   
ATOM   4843  O   ILE   354     -36.438  -8.962 -11.567  1.00 10.00      B   
ATOM   4844  N   LEU   355     -35.837  -8.071  -9.588  1.00 10.00      B   
ATOM   4845  HN  LEU   355     -35.877  -7.282  -9.008  1.00 10.00      B   
ATOM   4846  CA  LEU   355     -35.210  -9.288  -9.077  1.00 10.00      B   
ATOM   4847  CB  LEU   355     -34.618  -9.046  -7.683  1.00 10.00      B   
ATOM   4848  CG  LEU   355     -33.518  -7.984  -7.585  1.00 10.00      B   
ATOM   4849  CD1 LEU   355     -33.101  -7.784  -6.135  1.00 10.00      B   
ATOM   4850  CD2 LEU   355     -32.318  -8.369  -8.439  1.00 10.00      B   
ATOM   4851  C   LEU   355     -36.157 -10.485  -9.043  1.00 10.00      B   
ATOM   4852  O   LEU   355     -35.743 -11.614  -9.304  1.00 10.00      B   
ATOM   4853  N   ALA   356     -37.422 -10.240  -8.730  1.00 10.00      B   
ATOM   4854  HN  ALA   356     -37.698  -9.317  -8.539  1.00 10.00      B   
ATOM   4855  CA  ALA   356     -38.410 -11.315  -8.653  1.00 10.00      B   
ATOM   4856  CB  ALA   356     -39.692 -10.828  -7.997  1.00 10.00      B   
ATOM   4857  C   ALA   356     -38.706 -11.929 -10.021  1.00 10.00      B   
ATOM   4858  O   ALA   356     -39.138 -13.078 -10.112  1.00 10.00      B   
ATOM   4859  N   LYS   357     -38.455 -11.174 -11.082  1.00 10.00      B   
ATOM   4860  HN  LYS   357     -38.077 -10.277 -10.956  1.00 10.00      B   
ATOM   4861  CA  LYS   357     -38.715 -11.656 -12.431  1.00 10.00      B   
ATOM   4862  CB  LYS   357     -39.754 -10.771 -13.129  1.00 10.00      B   
ATOM   4863  CG  LYS   357     -41.181 -10.992 -12.656  1.00 10.00      B   
ATOM   4864  CD  LYS   357     -42.164 -10.176 -13.480  1.00 10.00      B   
ATOM   4865  CE  LYS   357     -43.599 -10.598 -13.209  1.00 10.00      B   
ATOM   4866  NZ  LYS   357     -44.568  -9.885 -14.085  1.00 10.00      B   
ATOM   4867  HZ1 LYS   357     -44.299 -10.003 -15.086  1.00 10.00      B   
ATOM   4868  HZ2 LYS   357     -44.581  -8.866 -13.859  1.00 10.00      B   
ATOM   4869  HZ3 LYS   357     -45.525 -10.269 -13.949  1.00 10.00      B   
ATOM   4870  C   LYS   357     -37.442 -11.716 -13.265  1.00 10.00      B   
ATOM   4871  O   LYS   357     -37.502 -11.713 -14.493  1.00 10.00      B   
ATOM   4872  N   GLN   358     -36.296 -11.800 -12.600  1.00 10.00      B   
ATOM   4873  HN  GLN   358     -36.313 -11.831 -11.618  1.00 10.00      B   
ATOM   4874  CA  GLN   358     -35.013 -11.847 -13.298  1.00 10.00      B   
ATOM   4875  CB  GLN   358     -33.848 -11.642 -12.321  1.00 10.00      B   
ATOM   4876  CG  GLN   358     -33.529 -12.856 -11.464  1.00 10.00      B   
ATOM   4877  CD  GLN   358     -32.216 -12.724 -10.723  1.00 10.00      B   
ATOM   4878  OE1 GLN   358     -31.149 -13.029 -11.265  1.00 10.00      B   
ATOM   4879  NE2 GLN   358     -32.285 -12.280  -9.480  1.00 10.00      B   
ATOM   4880 HE21 GLN   358     -33.169 -12.061  -9.114  1.00 10.00      B   
ATOM   4881 HE22 GLN   358     -31.451 -12.203  -8.968  1.00 10.00      B   
ATOM   4882  C   GLN   358     -34.834 -13.149 -14.082  1.00 10.00      B   
ATOM   4883  O   GLN   358     -34.116 -13.190 -15.076  1.00 10.00      B   
ATOM   4884  N   ARG   359     -35.495 -14.203 -13.630  1.00 10.00      B   
ATOM   4885  HN  ARG   359     -36.058 -14.107 -12.836  1.00 10.00      B   
ATOM   4886  CA  ARG   359     -35.405 -15.502 -14.282  1.00 10.00      B   
ATOM   4887  CB  ARG   359     -35.073 -16.582 -13.244  1.00 10.00      B   
ATOM   4888  CG  ARG   359     -34.547 -17.883 -13.830  1.00 10.00      B   
ATOM   4889  CD  ARG   359     -33.831 -18.713 -12.775  1.00 10.00      B   
ATOM   4890  NE  ARG   359     -34.649 -18.921 -11.578  1.00 10.00      B   
ATOM   4891  HE  ARG   359     -35.603 -18.680 -11.636  1.00 10.00      B   
ATOM   4892  CZ  ARG   359     -34.184 -19.418 -10.433  1.00 10.00      B   
ATOM   4893  NH1 ARG   359     -32.909 -19.771 -10.325  1.00 10.00      B   
ATOM   4894 HH11 ARG   359     -32.544 -20.158  -9.429  1.00 10.00      B   
ATOM   4895 HH12 ARG   359     -32.265 -19.665 -11.140  1.00 10.00      B   
ATOM   4896  NH2 ARG   359     -34.999 -19.565  -9.399  1.00 10.00      B   
ATOM   4897 HH21 ARG   359     -36.001 -19.292  -9.482  1.00 10.00      B   
ATOM   4898 HH22 ARG   359     -34.641 -19.953  -8.499  1.00 10.00      B   
ATOM   4899  C   ARG   359     -36.715 -15.828 -14.996  1.00 10.00      B   
ATOM   4900  O   ARG   359     -36.924 -16.942 -15.476  1.00 10.00      B   
ATOM   4901  N   PHE   360     -37.596 -14.842 -15.064  1.00 10.00      B   
ATOM   4902  HN  PHE   360     -37.367 -13.972 -14.677  1.00 10.00      B   
ATOM   4903  CA  PHE   360     -38.885 -15.020 -15.716  1.00 10.00      B   
ATOM   4904  CB  PHE   360     -40.033 -14.787 -14.730  1.00 10.00      B   
ATOM   4905  CG  PHE   360     -40.372 -15.983 -13.885  1.00 10.00      B   
ATOM   4906  CD1 PHE   360     -40.180 -15.957 -12.516  1.00 10.00      B   
ATOM   4907  CD2 PHE   360     -40.888 -17.132 -14.466  1.00 10.00      B   
ATOM   4908  CE1 PHE   360     -40.495 -17.054 -11.735  1.00 10.00      B   
ATOM   4909  CE2 PHE   360     -41.204 -18.232 -13.691  1.00 10.00      B   
ATOM   4910  CZ  PHE   360     -41.008 -18.195 -12.324  1.00 10.00      B   
ATOM   4911  C   PHE   360     -39.026 -14.087 -16.910  1.00 10.00      B   
ATOM   4912  O   PHE   360     -39.406 -14.516 -17.998  1.00 10.00      B   
ATOM   4913  N   ASN   361     -38.722 -12.806 -16.692  1.00 10.00      B   
ATOM   4914  HN  ASN   361     -38.406 -12.540 -15.801  1.00 10.00      B   
ATOM   4915  CA  ASN   361     -38.807 -11.782 -17.737  1.00 10.00      B   
ATOM   4916  CB  ASN   361     -37.860 -12.086 -18.902  1.00 10.00      B   
ATOM   4917  CG  ASN   361     -36.409 -11.833 -18.553  1.00 10.00      B   
ATOM   4918  OD1 ASN   361     -36.073 -10.830 -17.924  1.00 10.00      B   
ATOM   4919  ND2 ASN   361     -35.541 -12.747 -18.952  1.00 10.00      B   
ATOM   4920 HD21 ASN   361     -35.882 -13.527 -19.444  1.00 10.00      B   
ATOM   4921 HD22 ASN   361     -34.597 -12.619 -18.726  1.00 10.00      B   
ATOM   4922  C   ASN   361     -40.234 -11.599 -18.241  1.00 10.00      B   
ATOM   4923  O   ASN   361     -40.456 -11.013 -19.301  1.00 10.00      B   
ATOM   4924  N   LEU   362     -41.197 -12.092 -17.471  1.00 10.00      B   
ATOM   4925  HN  LEU   362     -40.954 -12.538 -16.638  1.00 10.00      B   
ATOM   4926  CA  LEU   362     -42.602 -11.986 -17.834  1.00 10.00      B   
ATOM   4927  CB  LEU   362     -43.453 -12.959 -17.008  1.00 10.00      B   
ATOM   4928  CG  LEU   362     -43.060 -14.439 -17.075  1.00 10.00      B   
ATOM   4929  CD1 LEU   362     -43.946 -15.272 -16.160  1.00 10.00      B   
ATOM   4930  CD2 LEU   362     -43.127 -14.957 -18.505  1.00 10.00      B   
ATOM   4931  C   LEU   362     -43.094 -10.560 -17.633  1.00 10.00      B   
ATOM   4932  O   LEU   362     -43.520 -10.188 -16.540  1.00 10.00      B   
ATOM   4933  N   ARG   363     -43.010  -9.761 -18.682  1.00 10.00      B   
ATOM   4934  HN  ARG   363     -42.645 -10.113 -19.523  1.00 10.00      B   
ATOM   4935  CA  ARG   363     -43.445  -8.375 -18.628  1.00 10.00      B   
ATOM   4936  CB  ARG   363     -42.274  -7.425 -18.896  1.00 10.00      B   
ATOM   4937  CG  ARG   363     -41.237  -7.391 -17.782  1.00 10.00      B   
ATOM   4938  CD  ARG   363     -39.993  -6.620 -18.196  1.00 10.00      B   
ATOM   4939  NE  ARG   363     -39.167  -7.366 -19.149  1.00 10.00      B   
ATOM   4940  HE  ARG   363     -39.555  -7.548 -20.038  1.00 10.00      B   
ATOM   4941  CZ  ARG   363     -37.926  -7.787 -18.889  1.00 10.00      B   
ATOM   4942  NH1 ARG   363     -37.369  -7.550 -17.705  1.00 10.00      B   
ATOM   4943 HH11 ARG   363     -36.398  -7.882 -17.510  1.00 10.00      B   
ATOM   4944 HH12 ARG   363     -37.895  -7.033 -16.969  1.00 10.00      B   
ATOM   4945  NH2 ARG   363     -37.247  -8.461 -19.808  1.00 10.00      B   
ATOM   4946 HH21 ARG   363     -36.274  -8.788 -19.608  1.00 10.00      B   
ATOM   4947 HH22 ARG   363     -37.678  -8.668 -20.736  1.00 10.00      B   
ATOM   4948  C   ARG   363     -44.571  -8.140 -19.624  1.00 10.00      B   
ATOM   4949  O   ARG   363     -44.443  -7.352 -20.563  1.00 10.00      B   
ATOM   4950  N   GLU   364     -45.671  -8.846 -19.417  1.00 10.00      B   
ATOM   4951  HN  GLU   364     -45.699  -9.467 -18.658  1.00 10.00      B   
ATOM   4952  CA  GLU   364     -46.833  -8.734 -20.290  1.00 10.00      B   
ATOM   4953  CB  GLU   364     -47.350 -10.129 -20.643  1.00 10.00      B   
ATOM   4954  CG  GLU   364     -46.261 -11.159 -20.884  1.00 10.00      B   
ATOM   4955  CD  GLU   364     -46.641 -12.525 -20.354  1.00 10.00      B   
ATOM   4956  OE1 GLU   364     -47.400 -12.593 -19.361  1.00 10.00      B   
ATOM   4957  OE2 GLU   364     -46.180 -13.535 -20.923  1.00 10.00      B   
ATOM   4958  C   GLU   364     -47.948  -7.943 -19.614  1.00 10.00      B   
ATOM   4959  O   GLU   364     -49.025  -7.750 -20.182  1.00 10.00      B   
ATOM   4960  N   ARG   365     -47.691  -7.490 -18.397  1.00 10.00      B   
ATOM   4961  HN  ARG   365     -46.808  -7.653 -17.998  1.00 10.00      B   
ATOM   4962  CA  ARG   365     -48.685  -6.731 -17.652  1.00 10.00      B   
ATOM   4963  CB  ARG   365     -48.542  -6.963 -16.144  1.00 10.00      B   
ATOM   4964  CG  ARG   365     -48.544  -8.427 -15.727  1.00 10.00      B   
ATOM   4965  CD  ARG   365     -49.776  -9.161 -16.236  1.00 10.00      B   
ATOM   4966  NE  ARG   365     -49.423 -10.238 -17.159  1.00 10.00      B   
ATOM   4967  HE  ARG   365     -48.545 -10.185 -17.598  1.00 10.00      B   
ATOM   4968  CZ  ARG   365     -50.204 -11.291 -17.411  1.00 10.00      B   
ATOM   4969  NH1 ARG   365     -51.388 -11.403 -16.822  1.00 10.00      B   
ATOM   4970 HH11 ARG   365     -51.711 -10.677 -16.145  1.00 10.00      B   
ATOM   4971 HH12 ARG   365     -51.998 -12.226 -17.023  1.00 10.00      B   
ATOM   4972  NH2 ARG   365     -49.805 -12.223 -18.268  1.00 10.00      B   
ATOM   4973 HH21 ARG   365     -48.872 -12.149 -18.742  1.00 10.00      B   
ATOM   4974 HH22 ARG   365     -50.416 -13.047 -18.466  1.00 10.00      B   
ATOM   4975  C   ARG   365     -48.578  -5.246 -17.973  1.00 10.00      B   
ATOM   4976  O   ARG   365     -47.479  -4.721 -18.166  1.00 10.00      B   
ATOM   4977  N   ASP   366     -49.721  -4.577 -18.030  1.00 10.00      B   
ATOM   4978  HN  ASP   366     -50.561  -5.055 -17.869  1.00 10.00      B   
ATOM   4979  CA  ASP   366     -49.766  -3.150 -18.327  1.00 10.00      B   
ATOM   4980  CB  ASP   366     -51.163  -2.762 -18.817  1.00 10.00      B   
ATOM   4981  CG  ASP   366     -51.162  -1.512 -19.671  1.00 10.00      B   
ATOM   4982  OD1 ASP   366     -51.134  -0.402 -19.105  1.00 10.00      B   
ATOM   4983  OD2 ASP   366     -51.196  -1.634 -20.915  1.00 10.00      B   
ATOM   4984  C   ASP   366     -49.401  -2.336 -17.087  1.00 10.00      B   
ATOM   4985  O   ASP   366     -49.179  -2.898 -16.012  1.00 10.00      B   
ATOM   4986  N   VAL   367     -49.348  -1.021 -17.229  1.00 10.00      B   
ATOM   4987  HN  VAL   367     -49.569  -0.623 -18.103  1.00 10.00      B   
ATOM   4988  CA  VAL   367     -49.002  -0.147 -16.120  1.00 10.00      B   
ATOM   4989  CB  VAL   367     -48.187   1.081 -16.584  1.00 10.00      B   
ATOM   4990  CG1 VAL   367     -47.898   2.016 -15.418  1.00 10.00      B   
ATOM   4991  CG2 VAL   367     -46.889   0.638 -17.238  1.00 10.00      B   
ATOM   4992  C   VAL   367     -50.247   0.308 -15.361  1.00 10.00      B   
ATOM   4993  O   VAL   367     -50.482  -0.122 -14.232  1.00 10.00      B   
ATOM   4994  N   GLN   368     -51.058   1.157 -15.984  1.00 10.00      B   
ATOM   4995  HN  GLN   368     -50.840   1.455 -16.895  1.00 10.00      B   
ATOM   4996  CA  GLN   368     -52.259   1.662 -15.328  1.00 10.00      B   
ATOM   4997  CB  GLN   368     -52.041   3.086 -14.805  1.00 10.00      B   
ATOM   4998  CG  GLN   368     -51.699   4.103 -15.883  1.00 10.00      B   
ATOM   4999  CD  GLN   368     -51.778   5.530 -15.388  1.00 10.00      B   
ATOM   5000  OE1 GLN   368     -52.587   5.857 -14.516  1.00 10.00      B   
ATOM   5001  NE2 GLN   368     -50.940   6.394 -15.941  1.00 10.00      B   
ATOM   5002 HE21 GLN   368     -50.328   6.062 -16.635  1.00 10.00      B   
ATOM   5003 HE22 GLN   368     -50.964   7.326 -15.637  1.00 10.00      B   
ATOM   5004  C   GLN   368     -53.503   1.601 -16.216  1.00 10.00      B   
ATOM   5005  O   GLN   368     -54.510   2.244 -15.916  1.00 10.00      B   
ATOM   5006  N   SER   369     -53.455   0.816 -17.289  1.00 10.00      B   
ATOM   5007  HN  SER   369     -52.639   0.303 -17.480  1.00 10.00      B   
ATOM   5008  CA  SER   369     -54.601   0.703 -18.188  1.00 10.00      B   
ATOM   5009  CB  SER   369     -54.187   0.125 -19.541  1.00 10.00      B   
ATOM   5010  OG  SER   369     -53.128   0.879 -20.111  1.00 10.00      B   
ATOM   5011  HG  SER   369     -52.277   0.446 -19.902  1.00 10.00      B   
ATOM   5012  C   SER   369     -55.718  -0.136 -17.568  1.00 10.00      B   
ATOM   5013  O   SER   369     -56.855  -0.118 -18.038  1.00 10.00      B   
ATOM   5014  N   LEU   370     -55.394  -0.867 -16.510  1.00 10.00      B   
ATOM   5015  HN  LEU   370     -54.470  -0.849 -16.178  1.00 10.00      B   
ATOM   5016  CA  LEU   370     -56.381  -1.700 -15.835  1.00 10.00      B   
ATOM   5017  CB  LEU   370     -55.802  -3.082 -15.521  1.00 10.00      B   
ATOM   5018  CG  LEU   370     -55.407  -3.939 -16.726  1.00 10.00      B   
ATOM   5019  CD1 LEU   370     -54.753  -5.230 -16.269  1.00 10.00      B   
ATOM   5020  CD2 LEU   370     -56.615  -4.235 -17.600  1.00 10.00      B   
ATOM   5021  C   LEU   370     -56.875  -1.030 -14.557  1.00 10.00      B   
ATOM   5022  O   LEU   370     -57.322  -1.703 -13.626  1.00 10.00      B   
ATOM   5023  N   HIS   371     -56.807   0.303 -14.533  1.00 10.00      B   
ATOM   5024  HN  HIS   371     -56.458   0.773 -15.323  1.00 10.00      B   
ATOM   5025  CA  HIS   371     -57.234   1.091 -13.373  1.00 10.00      B   
ATOM   5026  CB  HIS   371     -58.733   0.930 -13.092  1.00 10.00      B   
ATOM   5027  CG  HIS   371     -59.607   1.260 -14.262  1.00 10.00      B   
ATOM   5028  ND1 HIS   371     -59.772   2.542 -14.742  1.00 10.00      B   
ATOM   5029  HD1 HIS   371     -59.353   3.352 -14.374  1.00 10.00      B   
ATOM   5030  CD2 HIS   371     -60.351   0.463 -15.063  1.00 10.00      B   
ATOM   5031  CE1 HIS   371     -60.578   2.518 -15.786  1.00 10.00      B   
ATOM   5032  NE2 HIS   371     -60.943   1.271 -15.999  1.00 10.00      B   
ATOM   5033  HE2 HIS   371     -61.541   0.969 -16.719  1.00 10.00      B   
ATOM   5034  C   HIS   371     -56.405   0.741 -12.145  1.00 10.00      B   
ATOM   5035  O   HIS   371     -56.922   0.236 -11.144  1.00 10.00      B   
ATOM   5036  N   ALA   372     -55.110   1.006 -12.238  1.00 10.00      B   
ATOM   5037  HN  ALA   372     -54.768   1.419 -13.057  1.00 10.00      B   
ATOM   5038  CA  ALA   372     -54.187   0.716 -11.154  1.00 10.00      B   
ATOM   5039  CB  ALA   372     -52.758   0.665 -11.672  1.00 10.00      B   
ATOM   5040  C   ALA   372     -54.310   1.740 -10.036  1.00 10.00      B   
ATOM   5041  O   ALA   372     -53.748   2.832 -10.115  1.00 10.00      B   
ATOM   5042  N   THR   373     -55.074   1.394  -9.012  1.00 10.00      B   
ATOM   5043  HN  THR   373     -55.535   0.529  -9.028  1.00 10.00      B   
ATOM   5044  CA  THR   373     -55.262   2.266  -7.868  1.00 10.00      B   
ATOM   5045  CB  THR   373     -56.481   1.809  -7.048  1.00 10.00      B   
ATOM   5046  OG1 THR   373     -57.321   0.990  -7.878  1.00 10.00      B   
ATOM   5047  HG1 THR   373     -57.529   1.466  -8.688  1.00 10.00      B   
ATOM   5048  CG2 THR   373     -57.272   3.013  -6.561  1.00 10.00      B   
ATOM   5049  C   THR   373     -54.017   2.226  -6.983  1.00 10.00      B   
ATOM   5050  O   THR   373     -53.880   1.350  -6.131  1.00 10.00      B   
ATOM   5051  N   PHE   374     -53.104   3.159  -7.217  1.00 10.00      B   
ATOM   5052  HN  PHE   374     -53.267   3.819  -7.923  1.00 10.00      B   
ATOM   5053  CA  PHE   374     -51.863   3.229  -6.457  1.00 10.00      B   
ATOM   5054  CB  PHE   374     -50.844   4.130  -7.167  1.00 10.00      B   
ATOM   5055  CG  PHE   374     -50.443   3.658  -8.536  1.00 10.00      B   
ATOM   5056  CD1 PHE   374     -50.782   4.391  -9.661  1.00 10.00      B   
ATOM   5057  CD2 PHE   374     -49.724   2.486  -8.697  1.00 10.00      B   
ATOM   5058  CE1 PHE   374     -50.410   3.965 -10.922  1.00 10.00      B   
ATOM   5059  CE2 PHE   374     -49.349   2.051  -9.954  1.00 10.00      B   
ATOM   5060  CZ  PHE   374     -49.693   2.792 -11.071  1.00 10.00      B   
ATOM   5061  C   PHE   374     -52.104   3.736  -5.040  1.00 10.00      B   
ATOM   5062  O   PHE   374     -52.364   4.921  -4.830  1.00 10.00      B   
ATOM   5063  N   VAL   375     -52.040   2.831  -4.075  1.00 10.00      B   
ATOM   5064  HN  VAL   375     -51.866   1.893  -4.308  1.00 10.00      B   
ATOM   5065  CA  VAL   375     -52.223   3.187  -2.676  1.00 10.00      B   
ATOM   5066  CB  VAL   375     -53.344   2.360  -2.004  1.00 10.00      B   
ATOM   5067  CG1 VAL   375     -53.727   2.967  -0.662  1.00 10.00      B   
ATOM   5068  CG2 VAL   375     -54.562   2.248  -2.911  1.00 10.00      B   
ATOM   5069  C   VAL   375     -50.909   2.971  -1.927  1.00 10.00      B   
ATOM   5070  O   VAL   375     -50.553   1.838  -1.604  1.00 10.00      B   
ATOM   5071  N   PRO   376     -50.169   4.060  -1.659  1.00 10.00      B   
ATOM   5072  CA  PRO   376     -48.878   3.996  -0.969  1.00 10.00      B   
ATOM   5073  CB  PRO   376     -48.279   5.379  -1.240  1.00 10.00      B   
ATOM   5074  CG  PRO   376     -49.463   6.273  -1.365  1.00 10.00      B   
ATOM   5075  CD  PRO   376     -50.543   5.445  -2.004  1.00 10.00      B   
ATOM   5076  C   PRO   376     -49.023   3.767   0.534  1.00 10.00      B   
ATOM   5077  O   PRO   376     -50.113   3.456   1.025  1.00 10.00      B   
ATOM   5078  N   PHE   377     -47.913   3.929   1.250  1.00 10.00      B   
ATOM   5079  HN  PHE   377     -47.085   4.179   0.786  1.00 10.00      B   
ATOM   5080  CA  PHE   377     -47.879   3.741   2.696  1.00 10.00      B   
ATOM   5081  CB  PHE   377     -46.475   4.028   3.230  1.00 10.00      B   
ATOM   5082  CG  PHE   377     -46.240   3.558   4.637  1.00 10.00      B   
ATOM   5083  CD1 PHE   377     -45.903   2.239   4.890  1.00 10.00      B   
ATOM   5084  CD2 PHE   377     -46.342   4.436   5.704  1.00 10.00      B   
ATOM   5085  CE1 PHE   377     -45.674   1.803   6.181  1.00 10.00      B   
ATOM   5086  CE2 PHE   377     -46.116   4.007   6.998  1.00 10.00      B   
ATOM   5087  CZ  PHE   377     -45.780   2.688   7.236  1.00 10.00      B   
ATOM   5088  C   PHE   377     -48.895   4.632   3.399  1.00 10.00      B   
ATOM   5089  O   PHE   377     -48.839   5.860   3.305  1.00 10.00      B   
ATOM   5090  N   THR   378     -49.822   4.001   4.093  1.00 10.00      B   
ATOM   5091  HN  THR   378     -49.816   3.020   4.111  1.00 10.00      B   
ATOM   5092  CA  THR   378     -50.857   4.710   4.817  1.00 10.00      B   
ATOM   5093  CB  THR   378     -52.160   3.902   4.791  1.00 10.00      B   
ATOM   5094  OG1 THR   378     -51.844   2.502   4.738  1.00 10.00      B   
ATOM   5095  HG1 THR   378     -52.044   2.163   3.854  1.00 10.00      B   
ATOM   5096  CG2 THR   378     -52.988   4.278   3.573  1.00 10.00      B   
ATOM   5097  C   THR   378     -50.439   4.961   6.264  1.00 10.00      B   
ATOM   5098  O   THR   378     -49.595   4.250   6.808  1.00 10.00      B   
ATOM   5099  N   ALA   379     -51.034   5.975   6.879  1.00 10.00      B   
ATOM   5100  HN  ALA   379     -51.697   6.508   6.391  1.00 10.00      B   
ATOM   5101  CA  ALA   379     -50.719   6.325   8.254  1.00 10.00      B   
ATOM   5102  CB  ALA   379     -51.002   7.799   8.505  1.00 10.00      B   
ATOM   5103  C   ALA   379     -51.483   5.454   9.249  1.00 10.00      B   
ATOM   5104  O   ALA   379     -50.969   5.129  10.317  1.00 10.00      B   
ATOM   5105  N   GLN   380     -52.709   5.083   8.907  1.00 10.00      B   
ATOM   5106  HN  GLN   380     -53.081   5.371   8.044  1.00 10.00      B   
ATOM   5107  CA  GLN   380     -53.515   4.254   9.796  1.00 10.00      B   
ATOM   5108  CB  GLN   380     -54.992   4.644   9.735  1.00 10.00      B   
ATOM   5109  CG  GLN   380     -55.351   5.809  10.642  1.00 10.00      B   
ATOM   5110  CD  GLN   380     -56.753   6.328  10.405  1.00 10.00      B   
ATOM   5111  OE1 GLN   380     -57.265   6.281   9.286  1.00 10.00      B   
ATOM   5112  NE2 GLN   380     -57.383   6.831  11.457  1.00 10.00      B   
ATOM   5113 HE21 GLN   380     -56.913   6.838  12.319  1.00 10.00      B   
ATOM   5114 HE22 GLN   380     -58.292   7.179  11.332  1.00 10.00      B   
ATOM   5115  C   GLN   380     -53.330   2.771   9.505  1.00 10.00      B   
ATOM   5116  O   GLN   380     -53.154   1.970  10.421  1.00 10.00      B   
ATOM   5117  N   SER   381     -53.366   2.409   8.232  1.00 10.00      B   
ATOM   5118  HN  SER   381     -53.529   3.088   7.543  1.00 10.00      B   
ATOM   5119  CA  SER   381     -53.197   1.020   7.835  1.00 10.00      B   
ATOM   5120  CB  SER   381     -53.771   0.787   6.436  1.00 10.00      B   
ATOM   5121  OG  SER   381     -55.117   1.233   6.357  1.00 10.00      B   
ATOM   5122  HG  SER   381     -55.146   2.081   5.896  1.00 10.00      B   
ATOM   5123  C   SER   381     -51.728   0.606   7.897  1.00 10.00      B   
ATOM   5124  O   SER   381     -51.419  -0.574   8.069  1.00 10.00      B   
ATOM   5125  N   ARG   382     -50.834   1.591   7.759  1.00 10.00      B   
ATOM   5126  HN  ARG   382     -51.158   2.504   7.622  1.00 10.00      B   
ATOM   5127  CA  ARG   382     -49.388   1.363   7.802  1.00 10.00      B   
ATOM   5128  CB  ARG   382     -48.932   0.953   9.206  1.00 10.00      B   
ATOM   5129  CG  ARG   382     -49.034   2.067  10.236  1.00 10.00      B   
ATOM   5130  CD  ARG   382     -48.627   1.583  11.619  1.00 10.00      B   
ATOM   5131  NE  ARG   382     -47.189   1.325  11.721  1.00 10.00      B   
ATOM   5132  HE  ARG   382     -46.620   1.648  10.983  1.00 10.00      B   
ATOM   5133  CZ  ARG   382     -46.615   0.694  12.744  1.00 10.00      B   
ATOM   5134  NH1 ARG   382     -47.352   0.256  13.758  1.00 10.00      B   
ATOM   5135 HH11 ARG   382     -48.382   0.403  13.757  1.00 10.00      B   
ATOM   5136 HH12 ARG   382     -46.903  -0.243  14.561  1.00 10.00      B   
ATOM   5137  NH2 ARG   382     -45.303   0.495  12.742  1.00 10.00      B   
ATOM   5138 HH21 ARG   382     -44.839   0.002  13.541  1.00 10.00      B   
ATOM   5139 HH22 ARG   382     -44.726   0.830  11.939  1.00 10.00      B   
ATOM   5140  C   ARG   382     -48.942   0.338   6.765  1.00 10.00      B   
ATOM   5141  O   ARG   382     -48.049  -0.471   7.017  1.00 10.00      B   
ATOM   5142  N   MET   383     -49.554   0.394   5.590  1.00 10.00      B   
ATOM   5143  HN  MET   383     -50.235   1.085   5.436  1.00 10.00      B   
ATOM   5144  CA  MET   383     -49.229  -0.538   4.518  1.00 10.00      B   
ATOM   5145  CB  MET   383     -50.043  -1.828   4.670  1.00 10.00      B   
ATOM   5146  CG  MET   383     -51.550  -1.640   4.586  1.00 10.00      B   
ATOM   5147  SD  MET   383     -52.456  -3.183   4.820  1.00 10.00      B   
ATOM   5148  CE  MET   383     -51.825  -3.699   6.415  1.00 10.00      B   
ATOM   5149  C   MET   383     -49.494   0.089   3.157  1.00 10.00      B   
ATOM   5150  O   MET   383     -49.872   1.258   3.072  1.00 10.00      B   
ATOM   5151  N   SER   384     -49.296  -0.695   2.105  1.00 10.00      B   
ATOM   5152  HN  SER   384     -48.996  -1.615   2.250  1.00 10.00      B   
ATOM   5153  CA  SER   384     -49.522  -0.244   0.741  1.00 10.00      B   
ATOM   5154  CB  SER   384     -48.184  -0.043   0.022  1.00 10.00      B   
ATOM   5155  OG  SER   384     -47.264   0.686   0.825  1.00 10.00      B   
ATOM   5156  HG  SER   384     -46.467   0.880   0.304  1.00 10.00      B   
ATOM   5157  C   SER   384     -50.359  -1.289   0.009  1.00 10.00      B   
ATOM   5158  O   SER   384     -50.376  -2.455   0.407  1.00 10.00      B   
ATOM   5159  N   GLY   385     -51.051  -0.886  -1.048  1.00 10.00      B   
ATOM   5160  HN  GLY   385     -50.993   0.051  -1.343  1.00 10.00      B   
ATOM   5161  CA  GLY   385     -51.876  -1.826  -1.781  1.00 10.00      B   
ATOM   5162  C   GLY   385     -52.325  -1.300  -3.125  1.00 10.00      B   
ATOM   5163  O   GLY   385     -51.987  -0.179  -3.506  1.00 10.00      B   
ATOM   5164  N   ILE   386     -53.088  -2.113  -3.846  1.00 10.00      B   
ATOM   5165  HN  ILE   386     -53.329  -2.993  -3.478  1.00 10.00      B   
ATOM   5166  CA  ILE   386     -53.587  -1.735  -5.160  1.00 10.00      B   
ATOM   5167  CB  ILE   386     -52.518  -1.943  -6.261  1.00 10.00      B
[truncated: 207,982 more chars]
