# Supplementary material for: Large-scale discovery of protein interactions at residue resolution using co-evolution calculated from genomic sequences
Source: Nat Commun. 2021 Mar 2;12:1396. doi: 10.1038/s41467-021-21636-z (PMC7925567; doi:10.1038/s41467-021-21636-z)
Supplement: Supplementary file 13 — Supplementary Data 11 [file 41467_2021_21636_MOESM13_ESM.zip › supplementary_prediction/cep_tp00607_KDPC_KDPB/models/haddock_top_4_haddock_4w.pdb]

REMARK FILENAME="haddock_4w.pdb0"
REMARK ===============================================================
REMARK HADDOCK run for haddock
REMARK initial structure: haddock_4.pdb
REMARK final NOE weights: unambig 50 amb: 50
REMARK ===============================================================
REMARK            total,bonds,angles,improper,dihe,vdw,elec,air,cdih,coup,rdcs,vean,dani,xpcs,rg
REMARK energies: 739.776, 0, 0, 0, 0, -80.8735, -47.8858, 868.536, 0, 0, 0, 0, 0, 0, 0
REMARK ===============================================================
REMARK            bonds,angles,impropers,dihe,air,cdih,coup,rdcs,vean,dani,xpcs
REMARK rms-dev.: 0,0,0,0,41.1207,0,0, 0, 0, 0, 0
REMARK ===============================================================
REMARK               air,cdih,coup,rdcs,vean,dani,xpcs
REMARK               >0.3,>5,>1,>0,>5,>0.2,>0.2
REMARK violations.: 4, 0, 0, 0, 0, 0, 0
REMARK ===============================================================
REMARK                        CVpartition#,violations,rms
REMARK AIRs cross-validation: 2, 0, NaN
REMARK ===============================================================
REMARK NCS energy: 0
REMARK ===============================================================
REMARK Symmetry energy: 0
REMARK ===============================================================
REMARK Desolvation energy: -32.924
REMARK Internal energy free molecules: 149896
REMARK Internal energy complex: -31627.5
REMARK Binding energy: -181685
REMARK ===============================================================
REMARK buried surface area: 2738.1
REMARK ===============================================================
REMARK water - chain1: 0 0 0
REMARK water - chain2: 0 0 0
REMARK water - chain3: 0 0 0
REMARK water - chain4: 0 0 0
REMARK water - chain5: 0 0 0
REMARK water - chain6: 0 0 0
REMARK ===============================================================
REMARK water - water: 0 0 0
REMARK ===============================================================
REMARK DATE:05-Aug-2020  13:25:12       created by user: he47
REMARK VERSION:1.3
ATOM      1  CB  LEU     4     -25.607 -19.523  11.403  1.00 10.00      A   
ATOM      2  CG  LEU     4     -26.169 -18.321  12.166  1.00 10.00      A   
ATOM      3  CD1 LEU     4     -25.824 -17.027  11.449  1.00 10.00      A   
ATOM      4  CD2 LEU     4     -27.675 -18.451  12.336  1.00 10.00      A   
ATOM      5  C   LEU     4     -25.369 -22.008  11.134  1.00 10.00      A   
ATOM      6  O   LEU     4     -24.191 -22.216  10.830  1.00 10.00      A   
ATOM      7  N   LEU     4     -24.902 -20.935  13.310  1.00 10.00      A   
ATOM      8  HT1 LEU     4     -25.126 -21.789  13.861  1.00 10.00      A   
ATOM      9  HT2 LEU     4     -25.075 -20.101  13.905  1.00 10.00      A   
ATOM     10  HT3 LEU     4     -23.896 -20.959  13.050  1.00 10.00      A   
ATOM     11  CA  LEU     4     -25.741 -20.882  12.093  1.00 10.00      A   
ATOM     12  N   ARG     5     -26.381 -22.723  10.656  1.00 10.00      A   
ATOM     13  HN  ARG     5     -27.297 -22.492  10.930  1.00 10.00      A   
ATOM     14  CA  ARG     5     -26.184 -23.842   9.736  1.00 10.00      A   
ATOM     15  CB  ARG     5     -27.505 -24.561   9.436  1.00 10.00      A   
ATOM     16  CG  ARG     5     -28.043 -25.377  10.601  1.00 10.00      A   
ATOM     17  CD  ARG     5     -29.560 -25.467  10.562  1.00 10.00      A   
ATOM     18  NE  ARG     5     -30.053 -26.175   9.380  1.00 10.00      A   
ATOM     19  HE  ARG     5     -29.430 -26.785   8.928  1.00 10.00      A   
ATOM     20  CZ  ARG     5     -31.291 -26.049   8.904  1.00 10.00      A   
ATOM     21  NH1 ARG     5     -32.162 -25.251   9.513  1.00 10.00      A   
ATOM     22 HH11 ARG     5     -33.132 -25.152   9.142  1.00 10.00      A   
ATOM     23 HH12 ARG     5     -31.881 -24.721  10.371  1.00 10.00      A   
ATOM     24  NH2 ARG     5     -31.662 -26.728   7.824  1.00 10.00      A   
ATOM     25 HH21 ARG     5     -30.985 -27.360   7.338  1.00 10.00      A   
ATOM     26 HH22 ARG     5     -32.633 -26.632   7.454  1.00 10.00      A   
ATOM     27  C   ARG     5     -25.461 -23.440   8.443  1.00 10.00      A   
ATOM     28  O   ARG     5     -24.450 -24.052   8.098  1.00 10.00      A   
ATOM     29  N   PRO     6     -25.956 -22.414   7.704  1.00 10.00      A   
ATOM     30  CA  PRO     6     -25.320 -21.969   6.455  1.00 10.00      A   
ATOM     31  CB  PRO     6     -26.166 -20.763   6.012  1.00 10.00      A   
ATOM     32  CG  PRO     6     -26.930 -20.360   7.225  1.00 10.00      A   
ATOM     33  CD  PRO     6     -27.164 -21.623   7.996  1.00 10.00      A   
ATOM     34  C   PRO     6     -23.864 -21.553   6.665  1.00 10.00      A   
ATOM     35  O   PRO     6     -23.012 -21.786   5.804  1.00 10.00      A   
ATOM     36  N   ALA     7     -23.582 -20.962   7.820  1.00 10.00      A   
ATOM     37  HN  ALA     7     -24.297 -20.837   8.477  1.00 10.00      A   
ATOM     38  CA  ALA     7     -22.233 -20.514   8.142  1.00 10.00      A   
ATOM     39  CB  ALA     7     -22.227 -19.722   9.440  1.00 10.00      A   
ATOM     40  C   ALA     7     -21.280 -21.700   8.229  1.00 10.00      A   
ATOM     41  O   ALA     7     -20.196 -21.681   7.645  1.00 10.00      A   
ATOM     42  N   LEU     8     -21.709 -22.741   8.935  1.00 10.00      A   
ATOM     43  HN  LEU     8     -22.592 -22.694   9.360  1.00 10.00      A   
ATOM     44  CA  LEU     8     -20.905 -23.950   9.108  1.00 10.00      A   
ATOM     45  CB  LEU     8     -21.654 -24.974   9.965  1.00 10.00      A   
ATOM     46  CG  LEU     8     -21.736 -24.670  11.463  1.00 10.00      A   
ATOM     47  CD1 LEU     8     -22.885 -25.430  12.105  1.00 10.00      A   
ATOM     48  CD2 LEU     8     -20.424 -25.010  12.151  1.00 10.00      A   
ATOM     49  C   LEU     8     -20.517 -24.566   7.762  1.00 10.00      A   
ATOM     50  O   LEU     8     -19.365 -24.957   7.557  1.00 10.00      A   
ATOM     51  N   SER     9     -21.474 -24.628   6.840  1.00 10.00      A   
ATOM     52  HN  SER     9     -22.372 -24.293   7.055  1.00 10.00      A   
ATOM     53  CA  SER     9     -21.226 -25.197   5.519  1.00 10.00      A   
ATOM     54  CB  SER     9     -22.543 -25.396   4.764  1.00 10.00      A   
ATOM     55  OG  SER     9     -23.524 -24.451   5.176  1.00 10.00      A   
ATOM     56  HG  SER     9     -23.192 -23.556   5.025  1.00 10.00      A   
ATOM     57  C   SER     9     -20.255 -24.338   4.705  1.00 10.00      A   
ATOM     58  O   SER     9     -19.615 -24.824   3.770  1.00 10.00      A   
ATOM     59  N   THR    10     -20.133 -23.070   5.081  1.00 10.00      A   
ATOM     60  HN  THR    10     -20.646 -22.750   5.853  1.00 10.00      A   
ATOM     61  CA  THR    10     -19.244 -22.149   4.389  1.00 10.00      A   
ATOM     62  CB  THR    10     -19.698 -20.688   4.581  1.00 10.00      A   
ATOM     63  OG1 THR    10     -21.104 -20.594   4.322  1.00 10.00      A   
ATOM     64  HG1 THR    10     -21.598 -20.979   5.059  1.00 10.00      A   
ATOM     65  CG2 THR    10     -18.957 -19.760   3.629  1.00 10.00      A   
ATOM     66  C   THR    10     -17.809 -22.307   4.888  1.00 10.00      A   
ATOM     67  O   THR    10     -16.870 -22.355   4.094  1.00 10.00      A   
ATOM     68  N   PHE    11     -17.652 -22.416   6.205  1.00 10.00      A   
ATOM     69  HN  PHE    11     -18.446 -22.399   6.784  1.00 10.00      A   
ATOM     70  CA  PHE    11     -16.332 -22.562   6.817  1.00 10.00      A   
ATOM     71  CB  PHE    11     -16.436 -22.612   8.343  1.00 10.00      A   
ATOM     72  CG  PHE    11     -16.452 -21.256   8.987  1.00 10.00      A   
ATOM     73  CD1 PHE    11     -17.647 -20.601   9.231  1.00 10.00      A   
ATOM     74  CD2 PHE    11     -15.267 -20.636   9.348  1.00 10.00      A   
ATOM     75  CE1 PHE    11     -17.661 -19.352   9.821  1.00 10.00      A   
ATOM     76  CE2 PHE    11     -15.273 -19.388   9.938  1.00 10.00      A   
ATOM     77  CZ  PHE    11     -16.472 -18.745  10.175  1.00 10.00      A   
ATOM     78  C   PHE    11     -15.581 -23.779   6.285  1.00 10.00      A   
ATOM     79  O   PHE    11     -14.398 -23.689   5.956  1.00 10.00      A   
ATOM     80  N   ILE    12     -16.271 -24.908   6.190  1.00 10.00      A   
ATOM     81  HN  ILE    12     -17.213 -24.922   6.467  1.00 10.00      A   
ATOM     82  CA  ILE    12     -15.652 -26.130   5.688  1.00 10.00      A   
ATOM     83  CB  ILE    12     -16.509 -27.385   5.968  1.00 10.00      A   
ATOM     84  CG1 ILE    12     -17.931 -27.213   5.424  1.00 10.00      A   
ATOM     85  CG2 ILE    12     -16.533 -27.690   7.460  1.00 10.00      A   
ATOM     86  CD1 ILE    12     -18.778 -28.462   5.515  1.00 10.00      A   
ATOM     87  C   ILE    12     -15.349 -26.018   4.194  1.00 10.00      A   
ATOM     88  O   ILE    12     -14.370 -26.583   3.703  1.00 10.00      A   
ATOM     89  N   PHE    13     -16.176 -25.257   3.484  1.00 10.00      A   
ATOM     90  HN  PHE    13     -16.922 -24.812   3.938  1.00 10.00      A   
ATOM     91  CA  PHE    13     -16.007 -25.065   2.049  1.00 10.00      A   
ATOM     92  CB  PHE    13     -17.278 -24.457   1.440  1.00 10.00      A   
ATOM     93  CG  PHE    13     -17.255 -24.349  -0.059  1.00 10.00      A   
ATOM     94  CD1 PHE    13     -17.237 -25.486  -0.848  1.00 10.00      A   
ATOM     95  CD2 PHE    13     -17.247 -23.108  -0.678  1.00 10.00      A   
ATOM     96  CE1 PHE    13     -17.211 -25.391  -2.225  1.00 10.00      A   
ATOM     97  CE2 PHE    13     -17.222 -23.005  -2.054  1.00 10.00      A   
ATOM     98  CZ  PHE    13     -17.204 -24.148  -2.828  1.00 10.00      A   
ATOM     99  C   PHE    13     -14.800 -24.179   1.758  1.00 10.00      A   
ATOM    100  O   PHE    13     -14.087 -24.389   0.774  1.00 10.00      A   
ATOM    101  N   LEU    14     -14.570 -23.195   2.626  1.00 10.00      A   
ATOM    102  HN  LEU    14     -15.180 -23.078   3.387  1.00 10.00      A   
ATOM    103  CA  LEU    14     -13.446 -22.278   2.469  1.00 10.00      A   
ATOM    104  CB  LEU    14     -13.454 -21.212   3.572  1.00 10.00      A   
ATOM    105  CG  LEU    14     -14.629 -20.228   3.566  1.00 10.00      A   
ATOM    106  CD1 LEU    14     -14.607 -19.357   4.811  1.00 10.00      A   
ATOM    107  CD2 LEU    14     -14.606 -19.372   2.311  1.00 10.00      A   
ATOM    108  C   LEU    14     -12.120 -23.032   2.484  1.00 10.00      A   
ATOM    109  O   LEU    14     -11.212 -22.742   1.698  1.00 10.00      A   
ATOM    110  N   LEU    15     -12.027 -24.023   3.359  1.00 10.00      A   
ATOM    111  HN  LEU    15     -12.794 -24.223   3.937  1.00 10.00      A   
ATOM    112  CA  LEU    15     -10.816 -24.822   3.487  1.00 10.00      A   
ATOM    113  CB  LEU    15     -10.848 -25.627   4.786  1.00 10.00      A   
ATOM    114  CG  LEU    15     -11.018 -24.820   6.073  1.00 10.00      A   
ATOM    115  CD1 LEU    15     -11.277 -25.746   7.250  1.00 10.00      A   
ATOM    116  CD2 LEU    15      -9.793 -23.957   6.332  1.00 10.00      A   
ATOM    117  C   LEU    15     -10.638 -25.756   2.296  1.00 10.00      A   
ATOM    118  O   LEU    15      -9.515 -26.071   1.908  1.00 10.00      A   
ATOM    119  N   LEU    16     -11.749 -26.175   1.706  1.00 10.00      A   
ATOM    120  HN  LEU    16     -12.617 -25.858   2.043  1.00 10.00      A   
ATOM    121  CA  LEU    16     -11.718 -27.084   0.566  1.00 10.00      A   
ATOM    122  CB  LEU    16     -13.122 -27.617   0.261  1.00 10.00      A   
ATOM    123  CG  LEU    16     -13.722 -28.582   1.287  1.00 10.00      A   
ATOM    124  CD1 LEU    16     -15.152 -28.938   0.912  1.00 10.00      A   
ATOM    125  CD2 LEU    16     -12.867 -29.835   1.409  1.00 10.00      A   
ATOM    126  C   LEU    16     -11.124 -26.418  -0.673  1.00 10.00      A   
ATOM    127  O   LEU    16     -10.499 -27.080  -1.504  1.00 10.00      A   
ATOM    128  N   ILE    17     -11.318 -25.112  -0.797  1.00 10.00      A   
ATOM    129  HN  ILE    17     -11.831 -24.635  -0.108  1.00 10.00      A   
ATOM    130  CA  ILE    17     -10.798 -24.379  -1.944  1.00 10.00      A   
ATOM    131  CB  ILE    17     -11.822 -23.376  -2.535  1.00 10.00      A   
ATOM    132  CG1 ILE    17     -11.204 -22.557  -3.675  1.00 10.00      A   
ATOM    133  CG2 ILE    17     -12.415 -22.468  -1.465  1.00 10.00      A   
ATOM    134  CD1 ILE    17     -10.914 -23.364  -4.924  1.00 10.00      A   
ATOM    135  C   ILE    17      -9.451 -23.704  -1.657  1.00 10.00      A   
ATOM    136  O   ILE    17      -8.454 -24.007  -2.317  1.00 10.00      A   
ATOM    137  N   THR    18      -9.423 -22.814  -0.664  1.00 10.00      A   
ATOM    138  HN  THR    18     -10.246 -22.636  -0.159  1.00 10.00      A   
ATOM    139  CA  THR    18      -8.210 -22.086  -0.305  1.00 10.00      A   
ATOM    140  CB  THR    18      -8.465 -21.139   0.884  1.00 10.00      A   
ATOM    141  OG1 THR    18      -9.814 -20.648   0.819  1.00 10.00      A   
ATOM    142  HG1 THR    18     -10.389 -21.224   1.343  1.00 10.00      A   
ATOM    143  CG2 THR    18      -7.506 -19.959   0.841  1.00 10.00      A   
ATOM    144  C   THR    18      -7.056 -23.033   0.027  1.00 10.00      A   
ATOM    145  O   THR    18      -5.956 -22.905  -0.514  1.00 10.00      A   
ATOM    146  N   GLY    19      -7.318 -24.002   0.892  1.00 10.00      A   
ATOM    147  HN  GLY    19      -8.218 -24.083   1.272  1.00 10.00      A   
ATOM    148  CA  GLY    19      -6.289 -24.946   1.269  1.00 10.00      A   
ATOM    149  C   GLY    19      -6.542 -26.319   0.688  1.00 10.00      A   
ATOM    150  O   GLY    19      -6.325 -27.327   1.352  1.00 10.00      A   
ATOM    151  N   GLY    20      -7.014 -26.359  -0.551  1.00 10.00      A   
ATOM    152  HN  GLY    20      -7.173 -25.520  -1.035  1.00 10.00      A   
ATOM    153  CA  GLY    20      -7.289 -27.630  -1.188  1.00 10.00      A   
ATOM    154  C   GLY    20      -7.061 -27.600  -2.684  1.00 10.00      A   
ATOM    155  O   GLY    20      -6.076 -28.145  -3.180  1.00 10.00      A   
ATOM    156  N   VAL    21      -7.965 -26.955  -3.405  1.00 10.00      A   
ATOM    157  HN  VAL    21      -8.726 -26.534  -2.952  1.00 10.00      A   
ATOM    158  CA  VAL    21      -7.860 -26.869  -4.856  1.00 10.00      A   
ATOM    159  CB  VAL    21      -9.215 -26.518  -5.510  1.00 10.00      A   
ATOM    160  CG1 VAL    21      -9.132 -26.652  -7.026  1.00 10.00      A   
ATOM    161  CG2 VAL    21     -10.323 -27.401  -4.953  1.00 10.00      A   
ATOM    162  C   VAL    21      -6.806 -25.851  -5.285  1.00 10.00      A   
ATOM    163  O   VAL    21      -6.032 -26.105  -6.209  1.00 10.00      A   
ATOM    164  N   TYR    22      -6.770 -24.711  -4.596  1.00 10.00      A   
ATOM    165  HN  TYR    22      -7.401 -24.581  -3.856  1.00 10.00      A   
ATOM    166  CA  TYR    22      -5.821 -23.644  -4.913  1.00 10.00      A   
ATOM    167  CB  TYR    22      -5.994 -22.441  -3.979  1.00 10.00      A   
ATOM    168  CG  TYR    22      -5.151 -21.239  -4.347  1.00 10.00      A   
ATOM    169  CD1 TYR    22      -5.268 -20.639  -5.593  1.00 10.00      A   
ATOM    170  CD2 TYR    22      -4.236 -20.708  -3.447  1.00 10.00      A   
ATOM    171  CE1 TYR    22      -4.497 -19.544  -5.934  1.00 10.00      A   
ATOM    172  CE2 TYR    22      -3.462 -19.613  -3.777  1.00 10.00      A   
ATOM    173  CZ  TYR    22      -3.596 -19.034  -5.023  1.00 10.00      A   
ATOM    174  OH  TYR    22      -2.826 -17.941  -5.356  1.00 10.00      A   
ATOM    175  HH  TYR    22      -3.392 -17.255  -5.731  1.00 10.00      A   
ATOM    176  C   TYR    22      -4.363 -24.126  -4.960  1.00 10.00      A   
ATOM    177  O   TYR    22      -3.702 -23.971  -5.990  1.00 10.00      A   
ATOM    178  N   PRO    23      -3.832 -24.719  -3.862  1.00 10.00      A   
ATOM    179  CA  PRO    23      -2.448 -25.205  -3.834  1.00 10.00      A   
ATOM    180  CB  PRO    23      -2.288 -25.804  -2.430  1.00 10.00      A   
ATOM    181  CG  PRO    23      -3.676 -26.026  -1.944  1.00 10.00      A   
ATOM    182  CD  PRO    23      -4.509 -24.950  -2.573  1.00 10.00      A   
ATOM    183  C   PRO    23      -2.198 -26.269  -4.901  1.00 10.00      A   
ATOM    184  O   PRO    23      -1.140 -26.286  -5.533  1.00 10.00      A   
ATOM    185  N   LEU    24      -3.183 -27.144  -5.105  1.00 10.00      A   
ATOM    186  HN  LEU    24      -4.003 -27.071  -4.574  1.00 10.00      A   
ATOM    187  CA  LEU    24      -3.075 -28.206  -6.097  1.00 10.00      A   
ATOM    188  CB  LEU    24      -4.345 -29.062  -6.117  1.00 10.00      A   
ATOM    189  CG  LEU    24      -4.378 -30.186  -7.155  1.00 10.00      A   
ATOM    190  CD1 LEU    24      -3.518 -31.358  -6.709  1.00 10.00      A   
ATOM    191  CD2 LEU    24      -5.805 -30.631  -7.422  1.00 10.00      A   
ATOM    192  C   LEU    24      -2.822 -27.618  -7.478  1.00 10.00      A   
ATOM    193  O   LEU    24      -1.892 -28.026  -8.175  1.00 10.00      A   
ATOM    194  N   LEU    25      -3.641 -26.638  -7.850  1.00 10.00      A   
ATOM    195  HN  LEU    25      -4.349 -26.350  -7.233  1.00 10.00      A   
ATOM    196  CA  LEU    25      -3.520 -25.977  -9.145  1.00 10.00      A   
ATOM    197  CB  LEU    25      -4.575 -24.875  -9.280  1.00 10.00      A   
ATOM    198  CG  LEU    25      -6.035 -25.335  -9.292  1.00 10.00      A   
ATOM    199  CD1 LEU    25      -6.966 -24.159  -9.038  1.00 10.00      A   
ATOM    200  CD2 LEU    25      -6.374 -26.010 -10.612  1.00 10.00      A   
ATOM    201  C   LEU    25      -2.125 -25.388  -9.320  1.00 10.00      A   
ATOM    202  O   LEU    25      -1.532 -25.480 -10.396  1.00 10.00      A   
ATOM    203  N   THR    26      -1.598 -24.812  -8.242  1.00 10.00      A   
ATOM    204  HN  THR    26      -2.115 -24.799  -7.409  1.00 10.00      A   
ATOM    205  CA  THR    26      -0.272 -24.213  -8.265  1.00 10.00      A   
ATOM    206  CB  THR    26       0.042 -23.483  -6.939  1.00 10.00      A   
ATOM    207  OG1 THR    26      -1.087 -22.689  -6.538  1.00 10.00      A   
ATOM    208  HG1 THR    26      -1.850 -22.916  -7.081  1.00 10.00      A   
ATOM    209  CG2 THR    26       1.258 -22.581  -7.099  1.00 10.00      A   
ATOM    210  C   THR    26       0.799 -25.277  -8.522  1.00 10.00      A   
ATOM    211  O   THR    26       1.681 -25.095  -9.361  1.00 10.00      A   
ATOM    212  N   THR    27       0.697 -26.401  -7.816  1.00 10.00      A   
ATOM    213  HN  THR    27      -0.047 -26.503  -7.178  1.00 10.00      A   
ATOM    214  CA  THR    27       1.662 -27.484  -7.964  1.00 10.00      A   
ATOM    215  CB  THR    27       1.489 -28.548  -6.862  1.00 10.00      A   
ATOM    216  OG1 THR    27       1.145 -27.906  -5.627  1.00 10.00      A   
ATOM    217  HG1 THR    27       1.305 -26.957  -5.704  1.00 10.00      A   
ATOM    218  CG2 THR    27       2.780 -29.329  -6.672  1.00 10.00      A   
ATOM    219  C   THR    27       1.566 -28.149  -9.340  1.00 10.00      A   
ATOM    220  O   THR    27       2.586 -28.470  -9.954  1.00 10.00      A   
ATOM    221  N   VAL    28       0.344 -28.349  -9.822  1.00 10.00      A   
ATOM    222  HN  VAL    28      -0.435 -28.068  -9.288  1.00 10.00      A   
ATOM    223  CA  VAL    28       0.123 -28.979 -11.120  1.00 10.00      A   
ATOM    224  CB  VAL    28      -1.382 -29.224 -11.391  1.00 10.00      A   
ATOM    225  CG1 VAL    28      -1.610 -29.720 -12.813  1.00 10.00      A   
ATOM    226  CG2 VAL    28      -1.947 -30.221 -10.390  1.00 10.00      A   
ATOM    227  C   VAL    28       0.725 -28.149 -12.255  1.00 10.00      A   
ATOM    228  O   VAL    28       1.517 -28.656 -13.052  1.00 10.00      A   
ATOM    229  N   LEU    29       0.364 -26.872 -12.311  1.00 10.00      A   
ATOM    230  HN  LEU    29      -0.255 -26.516 -11.631  1.00 10.00      A   
ATOM    231  CA  LEU    29       0.864 -25.984 -13.356  1.00 10.00      A   
ATOM    232  CB  LEU    29       0.112 -24.653 -13.336  1.00 10.00      A   
ATOM    233  CG  LEU    29      -1.381 -24.729 -13.660  1.00 10.00      A   
ATOM    234  CD1 LEU    29      -2.032 -23.365 -13.504  1.00 10.00      A   
ATOM    235  CD2 LEU    29      -1.600 -25.274 -15.064  1.00 10.00      A   
ATOM    236  C   LEU    29       2.365 -25.750 -13.223  1.00 10.00      A   
ATOM    237  O   LEU    29       3.089 -25.714 -14.221  1.00 10.00      A   
ATOM    238  N   GLY    30       2.827 -25.614 -11.985  1.00 10.00      A   
ATOM    239  HN  GLY    30       2.198 -25.666 -11.231  1.00 10.00      A   
ATOM    240  CA  GLY    30       4.236 -25.384 -11.727  1.00 10.00      A   
ATOM    241  C   GLY    30       5.125 -26.477 -12.290  1.00 10.00      A   
ATOM    242  O   GLY    30       6.170 -26.192 -12.868  1.00 10.00      A   
ATOM    243  N   GLN    31       4.694 -27.727 -12.147  1.00 10.00      A   
ATOM    244  HN  GLN    31       3.834 -27.885 -11.699  1.00 10.00      A   
ATOM    245  CA  GLN    31       5.463 -28.871 -12.636  1.00 10.00      A   
ATOM    246  CB  GLN    31       4.909 -30.174 -12.063  1.00 10.00      A   
ATOM    247  CG  GLN    31       5.154 -30.356 -10.577  1.00 10.00      A   
ATOM    248  CD  GLN    31       4.379 -31.526 -10.008  1.00 10.00      A   
ATOM    249  OE1 GLN    31       4.866 -32.654  -9.973  1.00 10.00      A   
ATOM    250  NE2 GLN    31       3.157 -31.268  -9.577  1.00 10.00      A   
ATOM    251 HE21 GLN    31       2.825 -30.346  -9.655  1.00 10.00      A   
ATOM    252 HE22 GLN    31       2.635 -32.006  -9.195  1.00 10.00      A   
ATOM    253  C   GLN    31       5.467 -28.944 -14.160  1.00 10.00      A   
ATOM    254  O   GLN    31       6.362 -29.538 -14.759  1.00 10.00      A   
ATOM    255  N   TRP    32       4.462 -28.347 -14.784  1.00 10.00      A   
ATOM    256  HN  TRP    32       3.774 -27.889 -14.257  1.00 10.00      A   
ATOM    257  CA  TRP    32       4.361 -28.356 -16.237  1.00 10.00      A   
ATOM    258  CB  TRP    32       2.901 -28.263 -16.686  1.00 10.00      A   
ATOM    259  CG  TRP    32       2.125 -29.531 -16.493  1.00 10.00      A   
ATOM    260  CD1 TRP    32       2.632 -30.778 -16.268  1.00 10.00      A   
ATOM    261  CD2 TRP    32       0.701 -29.675 -16.519  1.00 10.00      A   
ATOM    262  NE1 TRP    32       1.611 -31.688 -16.148  1.00 10.00      A   
ATOM    263  HE1 TRP    32       1.721 -32.651 -15.982  1.00 10.00      A   
ATOM    264  CE2 TRP    32       0.416 -31.036 -16.299  1.00 10.00      A   
ATOM    265  CE3 TRP    32      -0.360 -28.784 -16.706  1.00 10.00      A   
ATOM    266  CZ2 TRP    32      -0.887 -31.528 -16.260  1.00 10.00      A   
ATOM    267  CZ3 TRP    32      -1.652 -29.273 -16.667  1.00 10.00      A   
ATOM    268  CH2 TRP    32      -1.905 -30.632 -16.446  1.00 10.00      A   
ATOM    269  C   TRP    32       5.175 -27.230 -16.856  1.00 10.00      A   
ATOM    270  O   TRP    32       5.798 -27.409 -17.901  1.00 10.00      A   
ATOM    271  N   TRP    33       5.176 -26.074 -16.206  1.00 10.00      A   
ATOM    272  HN  TRP    33       4.658 -25.987 -15.372  1.00 10.00      A   
ATOM    273  CA  TRP    33       5.913 -24.925 -16.710  1.00 10.00      A   
ATOM    274  CB  TRP    33       5.250 -23.618 -16.268  1.00 10.00      A   
ATOM    275  CG  TRP    33       3.916 -23.377 -16.911  1.00 10.00      A   
ATOM    276  CD1 TRP    33       2.700 -23.338 -16.293  1.00 10.00      A   
ATOM    277  CD2 TRP    33       3.667 -23.144 -18.302  1.00 10.00      A   
ATOM    278  NE1 TRP    33       1.709 -23.089 -17.211  1.00 10.00      A   
ATOM    279  HE1 TRP    33       0.746 -23.015 -17.011  1.00 10.00      A   
ATOM    280  CE2 TRP    33       2.277 -22.968 -18.454  1.00 10.00      A   
ATOM    281  CE3 TRP    33       4.484 -23.065 -19.433  1.00 10.00      A   
ATOM    282  CZ2 TRP    33       1.687 -22.718 -19.691  1.00 10.00      A   
ATOM    283  CZ3 TRP    33       3.896 -22.818 -20.659  1.00 10.00      A   
ATOM    284  CH2 TRP    33       2.512 -22.646 -20.778  1.00 10.00      A   
ATOM    285  C   TRP    33       7.381 -24.957 -16.288  1.00 10.00      A   
ATOM    286  O   TRP    33       8.269 -24.632 -17.080  1.00 10.00      A   
ATOM    287  N   PHE    34       7.638 -25.357 -15.047  1.00 10.00      A   
ATOM    288  HN  PHE    34       6.892 -25.624 -14.462  1.00 10.00      A   
ATOM    289  CA  PHE    34       9.002 -25.417 -14.526  1.00 10.00      A   
ATOM    290  CB  PHE    34       9.247 -24.274 -13.530  1.00 10.00      A   
ATOM    291  CG  PHE    34       8.758 -22.929 -13.989  1.00 10.00      A   
ATOM    292  CD1 PHE    34       7.585 -22.395 -13.480  1.00 10.00      A   
ATOM    293  CD2 PHE    34       9.462 -22.201 -14.932  1.00 10.00      A   
ATOM    294  CE1 PHE    34       7.127 -21.161 -13.903  1.00 10.00      A   
ATOM    295  CE2 PHE    34       9.012 -20.967 -15.358  1.00 10.00      A   
ATOM    296  CZ  PHE    34       7.842 -20.445 -14.842  1.00 10.00      A   
ATOM    297  C   PHE    34       9.267 -26.764 -13.845  1.00 10.00      A   
ATOM    298  O   PHE    34       9.261 -26.857 -12.615  1.00 10.00      A   
ATOM    299  N   PRO    35       9.522 -27.821 -14.637  1.00 10.00      A   
ATOM    300  CA  PRO    35       9.771 -29.174 -14.111  1.00 10.00      A   
ATOM    301  CB  PRO    35       9.916 -30.036 -15.371  1.00 10.00      A   
ATOM    302  CG  PRO    35      10.281 -29.075 -16.449  1.00 10.00      A   
ATOM    303  CD  PRO    35       9.588 -27.787 -16.109  1.00 10.00      A   
ATOM    304  C   PRO    35      11.034 -29.264 -13.253  1.00 10.00      A   
ATOM    305  O   PRO    35      11.145 -30.134 -12.388  1.00 10.00      A   
ATOM    306  N   TRP    36      11.984 -28.369 -13.496  1.00 10.00      A   
ATOM    307  HN  TRP    36      11.841 -27.698 -14.198  1.00 10.00      A   
ATOM    308  CA  TRP    36      13.230 -28.359 -12.741  1.00 10.00      A   
ATOM    309  CB  TRP    36      14.411 -28.003 -13.649  1.00 10.00      A   
ATOM    310  CG  TRP    36      15.743 -28.080 -12.963  1.00 10.00      A   
ATOM    311  CD1 TRP    36      16.339 -29.197 -12.453  1.00 10.00      A   
ATOM    312  CD2 TRP    36      16.642 -26.995 -12.713  1.00 10.00      A   
ATOM    313  NE1 TRP    36      17.553 -28.874 -11.898  1.00 10.00      A   
ATOM    314  HE1 TRP    36      18.173 -29.508 -11.467  1.00 10.00      A   
ATOM    315  CE2 TRP    36      17.764 -27.528 -12.046  1.00 10.00      A   
ATOM    316  CE3 TRP    36      16.609 -25.624 -12.987  1.00 10.00      A   
ATOM    317  CZ2 TRP    36      18.843 -26.739 -11.652  1.00 10.00      A   
ATOM    318  CZ3 TRP    36      17.680 -24.843 -12.595  1.00 10.00      A   
ATOM    319  CH2 TRP    36      18.782 -25.401 -11.935  1.00 10.00      A   
ATOM    320  C   TRP    36      13.150 -27.394 -11.562  1.00 10.00      A   
ATOM    321  O   TRP    36      13.542 -27.730 -10.440  1.00 10.00      A   
ATOM    322  N   GLN    37      12.624 -26.203 -11.817  1.00 10.00      A   
ATOM    323  HN  GLN    37      12.319 -26.002 -12.729  1.00 10.00      A   
ATOM    324  CA  GLN    37      12.501 -25.184 -10.781  1.00 10.00      A   
ATOM    325  CB  GLN    37      12.003 -23.860 -11.362  1.00 10.00      A   
ATOM    326  CG  GLN    37      13.021 -23.141 -12.230  1.00 10.00      A   
ATOM    327  CD  GLN    37      12.722 -21.661 -12.367  1.00 10.00      A   
ATOM    328  OE1 GLN    37      12.013 -21.236 -13.281  1.00 10.00      A   
ATOM    329  NE2 GLN    37      13.260 -20.865 -11.458  1.00 10.00      A   
ATOM    330 HE21 GLN    37      13.816 -21.268 -10.756  1.00 10.00      A   
ATOM    331 HE22 GLN    37      13.076 -19.904 -11.518  1.00 10.00      A   
ATOM    332  C   GLN    37      11.600 -25.637  -9.639  1.00 10.00      A   
ATOM    333  O   GLN    37      11.954 -25.490  -8.467  1.00 10.00      A   
ATOM    334  N   ALA    38      10.459 -26.226  -9.982  1.00 10.00      A   
ATOM    335  HN  ALA    38      10.253 -26.359 -10.936  1.00 10.00      A   
ATOM    336  CA  ALA    38       9.506 -26.692  -8.979  1.00 10.00      A   
ATOM    337  CB  ALA    38       8.108 -26.790  -9.573  1.00 10.00      A   
ATOM    338  C   ALA    38       9.931 -28.027  -8.376  1.00 10.00      A   
ATOM    339  O   ALA    38       9.217 -28.609  -7.562  1.00 10.00      A   
ATOM    340  N   ASN    39      11.096 -28.511  -8.778  1.00 10.00      A   
ATOM    341  HN  ASN    39      11.624 -28.007  -9.433  1.00 10.00      A   
ATOM    342  CA  ASN    39      11.609 -29.775  -8.270  1.00 10.00      A   
ATOM    343  CB  ASN    39      12.127 -30.646  -9.414  1.00 10.00      A   
ATOM    344  CG  ASN    39      11.518 -32.035  -9.423  1.00 10.00      A   
ATOM    345  OD1 ASN    39      11.462 -32.715  -8.400  1.00 10.00      A   
ATOM    346  ND2 ASN    39      11.044 -32.458 -10.583  1.00 10.00      A   
ATOM    347 HD21 ASN    39      11.111 -31.856 -11.361  1.00 10.00      A   
ATOM    348 HD22 ASN    39      10.638 -33.348 -10.620  1.00 10.00      A   
ATOM    349  C   ASN    39      12.719 -29.532  -7.258  1.00 10.00      A   
ATOM    350  O   ASN    39      13.388 -30.465  -6.814  1.00 10.00      A   
ATOM    351  N   GLY    40      12.912 -28.269  -6.900  1.00 10.00      A   
ATOM    352  HN  GLY    40      12.340 -27.568  -7.282  1.00 10.00      A   
ATOM    353  CA  GLY    40      13.938 -27.917  -5.938  1.00 10.00      A   
ATOM    354  C   GLY    40      15.163 -27.306  -6.587  1.00 10.00      A   
ATOM    355  O   GLY    40      16.041 -26.788  -5.898  1.00 10.00      A   
ATOM    356  N   SER    41      15.214 -27.360  -7.917  1.00 10.00      A   
ATOM    357  HN  SER    41      14.477 -27.788  -8.400  1.00 10.00      A   
ATOM    358  CA  SER    41      16.334 -26.815  -8.679  1.00 10.00      A   
ATOM    359  CB  SER    41      16.366 -25.286  -8.586  1.00 10.00      A   
ATOM    360  OG  SER    41      15.065 -24.745  -8.756  1.00 10.00      A   
ATOM    361  HG  SER    41      14.414 -25.383  -8.443  1.00 10.00      A   
ATOM    362  C   SER    41      17.661 -27.424  -8.228  1.00 10.00      A   
ATOM    363  O   SER    41      18.579 -26.715  -7.808  1.00 10.00      A   
ATOM    364  N   LEU    42      17.751 -28.743  -8.311  1.00 10.00      A   
ATOM    365  HN  LEU    42      16.993 -29.254  -8.661  1.00 10.00      A   
ATOM    366  CA  LEU    42      18.954 -29.452  -7.905  1.00 10.00      A   
ATOM    367  CB  LEU    42      18.626 -30.560  -6.897  1.00 10.00      A   
ATOM    368  CG  LEU    42      17.178 -31.052  -6.859  1.00 10.00      A   
ATOM    369  CD1 LEU    42      16.913 -32.045  -7.978  1.00 10.00      A   
ATOM    370  CD2 LEU    42      16.857 -31.660  -5.502  1.00 10.00      A   
ATOM    371  C   LEU    42      19.701 -30.015  -9.106  1.00 10.00      A   
ATOM    372  O   LEU    42      19.088 -30.429 -10.091  1.00 10.00      A   
ATOM    373  N   ILE    43      21.024 -30.020  -9.022  1.00 10.00      A   
ATOM    374  HN  ILE    43      21.453 -29.680  -8.206  1.00 10.00      A   
ATOM    375  CA  ILE    43      21.855 -30.531 -10.102  1.00 10.00      A   
ATOM    376  CB  ILE    43      23.220 -29.815 -10.160  1.00 10.00      A   
ATOM    377  CG1 ILE    43      23.021 -28.296 -10.220  1.00 10.00      A   
ATOM    378  CG2 ILE    43      24.018 -30.296 -11.362  1.00 10.00      A   
ATOM    379  CD1 ILE    43      24.304 -27.503 -10.077  1.00 10.00      A   
ATOM    380  C   ILE    43      22.068 -32.030  -9.935  1.00 10.00      A   
ATOM    381  O   ILE    43      22.623 -32.484  -8.929  1.00 10.00      A   
ATOM    382  N   ARG    44      21.613 -32.794 -10.914  1.00 10.00      A   
ATOM    383  HN  ARG    44      21.180 -32.373 -11.689  1.00 10.00      A   
ATOM    384  CA  ARG    44      21.740 -34.240 -10.871  1.00 10.00      A   
ATOM    385  CB  ARG    44      20.412 -34.904 -11.244  1.00 10.00      A   
ATOM    386  CG  ARG    44      19.186 -34.160 -10.740  1.00 10.00      A   
ATOM    387  CD  ARG    44      17.903 -34.827 -11.203  1.00 10.00      A   
ATOM    388  NE  ARG    44      17.506 -35.924 -10.324  1.00 10.00      A   
ATOM    389  HE  ARG    44      18.080 -36.726 -10.315  1.00 10.00      A   
ATOM    390  CZ  ARG    44      16.420 -35.904  -9.558  1.00 10.00      A   
ATOM    391  NH1 ARG    44      15.618 -34.850  -9.566  1.00 10.00      A   
ATOM    392 HH11 ARG    44      14.766 -34.835  -8.964  1.00 10.00      A   
ATOM    393 HH12 ARG    44      15.833 -34.031 -10.174  1.00 10.00      A   
ATOM    394  NH2 ARG    44      16.141 -36.939  -8.779  1.00 10.00      A   
ATOM    395 HH21 ARG    44      16.771 -37.770  -8.767  1.00 10.00      A   
ATOM    396 HH22 ARG    44      15.290 -36.925  -8.174  1.00 10.00      A   
ATOM    397  C   ARG    44      22.847 -34.724 -11.800  1.00 10.00      A   
ATOM    398  O   ARG    44      22.802 -34.504 -13.010  1.00 10.00      A   
ATOM    399  N   GLU    45      23.840 -35.373 -11.222  1.00 10.00      A   
ATOM    400  HN  GLU    45      23.815 -35.514 -10.251  1.00 10.00      A   
ATOM    401  CA  GLU    45      24.957 -35.910 -11.980  1.00 10.00      A   
ATOM    402  CB  GLU    45      26.268 -35.681 -11.225  1.00 10.00      A   
ATOM    403  CG  GLU    45      26.982 -34.390 -11.587  1.00 10.00      A   
ATOM    404  CD  GLU    45      27.801 -34.517 -12.853  1.00 10.00      A   
ATOM    405  OE1 GLU    45      27.359 -34.027 -13.909  1.00 10.00      A   
ATOM    406  OE2 GLU    45      28.903 -35.108 -12.794  1.00 10.00      A   
ATOM    407  C   GLU    45      24.734 -37.400 -12.200  1.00 10.00      A   
ATOM    408  O   GLU    45      25.160 -38.235 -11.391  1.00 10.00      A   
ATOM    409  N   GLY    46      24.035 -37.730 -13.275  1.00 10.00      A   
ATOM    410  HN  GLY    46      23.708 -37.027 -13.876  1.00 10.00      A   
ATOM    411  CA  GLY    46      23.744 -39.115 -13.565  1.00 10.00      A   
ATOM    412  C   GLY    46      22.569 -39.595 -12.744  1.00 10.00      A   
ATOM    413  O   GLY    46      21.445 -39.128 -12.929  1.00 10.00      A   
ATOM    414  N   ASP    47      22.827 -40.504 -11.818  1.00 10.00      A   
ATOM    415  HN  ASP    47      23.746 -40.836 -11.714  1.00 10.00      A   
ATOM    416  CA  ASP    47      21.777 -41.031 -10.953  1.00 10.00      A   
ATOM    417  CB  ASP    47      21.808 -42.561 -10.926  1.00 10.00      A   
ATOM    418  CG  ASP    47      21.498 -43.197 -12.266  1.00 10.00      A   
ATOM    419  OD1 ASP    47      20.526 -42.769 -12.927  1.00 10.00      A   
ATOM    420  OD2 ASP    47      22.223 -44.137 -12.666  1.00 10.00      A   
ATOM    421  C   ASP    47      21.948 -40.489  -9.541  1.00 10.00      A   
ATOM    422  O   ASP    47      21.124 -40.732  -8.661  1.00 10.00      A   
ATOM    423  N   THR    48      23.027 -39.750  -9.335  1.00 10.00      A   
ATOM    424  HN  THR    48      23.637 -39.580 -10.082  1.00 10.00      A   
ATOM    425  CA  THR    48      23.325 -39.169  -8.038  1.00 10.00      A   
ATOM    426  CB  THR    48      24.759 -39.522  -7.601  1.00 10.00      A   
ATOM    427  OG1 THR    48      25.604 -39.604  -8.761  1.00 10.00      A   
ATOM    428  HG1 THR    48      25.478 -38.814  -9.306  1.00 10.00      A   
ATOM    429  CG2 THR    48      24.780 -40.852  -6.861  1.00 10.00      A   
ATOM    430  C   THR    48      23.176 -37.651  -8.085  1.00 10.00      A   
ATOM    431  O   THR    48      23.715 -36.993  -8.974  1.00 10.00      A   
ATOM    432  N   VAL    49      22.439 -37.098  -7.135  1.00 10.00      A   
ATOM    433  HN  VAL    49      22.038 -37.670  -6.446  1.00 10.00      A   
ATOM    434  CA  VAL    49      22.223 -35.660  -7.075  1.00 10.00      A   
ATOM    435  CB  VAL    49      20.893 -35.315  -6.366  1.00 10.00      A   
ATOM    436  CG1 VAL    49      20.598 -33.823  -6.456  1.00 10.00      A   
ATOM    437  CG2 VAL    49      19.747 -36.122  -6.960  1.00 10.00      A   
ATOM    438  C   VAL    49      23.385 -34.989  -6.344  1.00 10.00      A   
ATOM    439  O   VAL    49      23.793 -35.434  -5.271  1.00 10.00      A   
ATOM    440  N   ARG    50      23.930 -33.934  -6.941  1.00 10.00      A   
ATOM    441  HN  ARG    50      23.572 -33.631  -7.807  1.00 10.00      A   
ATOM    442  CA  ARG    50      25.040 -33.206  -6.344  1.00 10.00      A   
ATOM    443  CB  ARG    50      25.823 -32.439  -7.414  1.00 10.00      A   
ATOM    444  CG  ARG    50      26.949 -33.237  -8.048  1.00 10.00      A   
ATOM    445  CD  ARG    50      28.151 -33.325  -7.119  1.00 10.00      A   
ATOM    446  NE  ARG    50      28.628 -34.699  -6.962  1.00 10.00      A   
ATOM    447  HE  ARG    50      27.954 -35.417  -6.992  1.00 10.00      A   
ATOM    448  CZ  ARG    50      29.905 -35.031  -6.792  1.00 10.00      A   
ATOM    449  NH1 ARG    50      30.843 -34.098  -6.763  1.00 10.00      A   
ATOM    450 HH11 ARG    50      30.591 -33.091  -6.874  1.00 10.00      A   
ATOM    451 HH12 ARG    50      31.842 -34.368  -6.630  1.00 10.00      A   
ATOM    452  NH2 ARG    50      30.241 -36.303  -6.636  1.00 10.00      A   
ATOM    453 HH21 ARG    50      31.243 -36.569  -6.503  1.00 10.00      A   
ATOM    454 HH22 ARG    50      29.507 -37.047  -6.646  1.00 10.00      A   
ATOM    455  C   ARG    50      24.538 -32.248  -5.275  1.00 10.00      A   
ATOM    456  O   ARG    50      25.253 -31.929  -4.324  1.00 10.00      A   
ATOM    457  N   GLY    51      23.307 -31.794  -5.436  1.00 10.00      A   
ATOM    458  HN  GLY    51      22.789 -32.070  -6.221  1.00 10.00      A   
ATOM    459  CA  GLY    51      22.727 -30.882  -4.479  1.00 10.00      A   
ATOM    460  C   GLY    51      21.896 -29.819  -5.154  1.00 10.00      A   
ATOM    461  O   GLY    51      22.006 -29.612  -6.365  1.00 10.00      A   
ATOM    462  N   SER    52      21.057 -29.155  -4.382  1.00 10.00      A   
ATOM    463  HN  SER    52      21.003 -29.379  -3.429  1.00 10.00      A   
ATOM    464  CA  SER    52      20.208 -28.105  -4.910  1.00 10.00      A   
ATOM    465  CB  SER    52      19.024 -27.883  -3.976  1.00 10.00      A   
ATOM    466  OG  SER    52      18.539 -29.123  -3.488  1.00 10.00      A   
ATOM    467  HG  SER    52      17.575 -29.087  -3.432  1.00 10.00      A   
ATOM    468  C   SER    52      21.001 -26.815  -5.079  1.00 10.00      A   
ATOM    469  O   SER    52      21.800 -26.447  -4.213  1.00 10.00      A   
ATOM    470  N   ALA    53      20.760 -26.121  -6.181  1.00 10.00      A   
ATOM    471  HN  ALA    53      20.083 -26.452  -6.818  1.00 10.00      A   
ATOM    472  CA  ALA    53      21.461 -24.877  -6.474  1.00 10.00      A   
ATOM    473  CB  ALA    53      21.420 -24.588  -7.966  1.00 10.00      A   
ATOM    474  C   ALA    53      20.889 -23.706  -5.681  1.00 10.00      A   
ATOM    475  O   ALA    53      21.284 -22.557  -5.879  1.00 10.00      A   
ATOM    476  N   LEU    54      19.958 -24.004  -4.785  1.00 10.00      A   
ATOM    477  HN  LEU    54      19.680 -24.936  -4.681  1.00 10.00      A   
ATOM    478  CA  LEU    54      19.335 -22.982  -3.956  1.00 10.00      A   
ATOM    479  CB  LEU    54      17.829 -22.926  -4.216  1.00 10.00      A   
ATOM    480  CG  LEU    54      17.401 -22.548  -5.635  1.00 10.00      A   
ATOM    481  CD1 LEU    54      15.890 -22.637  -5.776  1.00 10.00      A   
ATOM    482  CD2 LEU    54      17.895 -21.153  -5.994  1.00 10.00      A   
ATOM    483  C   LEU    54      19.598 -23.249  -2.478  1.00 10.00      A   
ATOM    484  O   LEU    54      18.990 -22.626  -1.606  1.00 10.00      A   
ATOM    485  N   ILE    55      20.501 -24.180  -2.203  1.00 10.00      A   
ATOM    486  HN  ILE    55      20.958 -24.636  -2.940  1.00 10.00      A   
ATOM    487  CA  ILE    55      20.845 -24.527  -0.827  1.00 10.00      A   
ATOM    488  CB  ILE    55      20.471 -25.990  -0.490  1.00 10.00      A   
ATOM    489  CG1 ILE    55      18.956 -26.194  -0.614  1.00 10.00      A   
ATOM    490  CG2 ILE    55      20.947 -26.367   0.908  1.00 10.00      A   
ATOM    491  CD1 ILE    55      18.494 -27.604  -0.316  1.00 10.00      A   
ATOM    492  C   ILE    55      22.332 -24.292  -0.576  1.00 10.00      A   
ATOM    493  O   ILE    55      22.710 -23.368   0.143  1.00 10.00      A   
ATOM    494  N   GLY    56      23.169 -25.125  -1.179  1.00 10.00      A   
ATOM    495  HN  GLY    56      22.814 -25.856  -1.724  1.00 10.00      A   
ATOM    496  CA  GLY    56      24.600 -24.979  -1.016  1.00 10.00      A   
ATOM    497  C   GLY    56      25.195 -26.033  -0.108  1.00 10.00      A   
ATOM    498  O   GLY    56      24.499 -26.612   0.728  1.00 10.00      A   
ATOM    499  N   GLN    57      26.485 -26.279  -0.271  1.00 10.00      A   
ATOM    500  HN  GLN    57      26.985 -25.774  -0.949  1.00 10.00      A   
ATOM    501  CA  GLN    57      27.185 -27.269   0.535  1.00 10.00      A   
ATOM    502  CB  GLN    57      27.738 -28.385  -0.353  1.00 10.00      A   
ATOM    503  CG  GLN    57      26.678 -29.116  -1.160  1.00 10.00      A   
ATOM    504  CD  GLN    57      25.671 -29.845  -0.293  1.00 10.00      A   
ATOM    505  OE1 GLN    57      26.007 -30.382   0.764  1.00 10.00      A   
ATOM    506  NE2 GLN    57      24.425 -29.854  -0.728  1.00 10.00      A   
ATOM    507 HE21 GLN    57      24.227 -29.393  -1.574  1.00 10.00      A   
ATOM    508 HE22 GLN    57      23.748 -30.309  -0.188  1.00 10.00      A   
ATOM    509  C   GLN    57      28.323 -26.618   1.306  1.00 10.00      A   
ATOM    510  O   GLN    57      28.782 -25.526   0.954  1.00 10.00      A   
ATOM    511  N   ASN    58      28.777 -27.285   2.355  1.00 10.00      A   
ATOM    512  HN  ASN    58      28.377 -28.151   2.588  1.00 10.00      A   
ATOM    513  CA  ASN    58      29.866 -26.765   3.160  1.00 10.00      A   
ATOM    514  CB  ASN    58      29.774 -27.256   4.605  1.00 10.00      A   
ATOM    515  CG  ASN    58      30.746 -26.530   5.511  1.00 10.00      A   
ATOM    516  OD1 ASN    58      30.965 -25.326   5.365  1.00 10.00      A   
ATOM    517  ND2 ASN    58      31.348 -27.252   6.444  1.00 10.00      A   
ATOM    518 HD21 ASN    58      31.138 -28.209   6.498  1.00 10.00      A   
ATOM    519 HD22 ASN    58      31.984 -26.802   7.040  1.00 10.00      A   
ATOM    520  C   ASN    58      31.197 -27.176   2.556  1.00 10.00      A   
ATOM    521  O   ASN    58      31.694 -28.271   2.817  1.00 10.00      A   
ATOM    522  N   PHE    59      31.761 -26.306   1.733  1.00 10.00      A   
ATOM    523  HN  PHE    59      31.311 -25.452   1.556  1.00 10.00      A   
ATOM    524  CA  PHE    59      33.032 -26.588   1.083  1.00 10.00      A   
ATOM    525  CB  PHE    59      33.214 -25.721  -0.162  1.00 10.00      A   
ATOM    526  CG  PHE    59      32.278 -26.082  -1.277  1.00 10.00      A   
ATOM    527  CD1 PHE    59      31.155 -25.317  -1.535  1.00 10.00      A   
ATOM    528  CD2 PHE    59      32.519 -27.193  -2.063  1.00 10.00      A   
ATOM    529  CE1 PHE    59      30.288 -25.654  -2.558  1.00 10.00      A   
ATOM    530  CE2 PHE    59      31.658 -27.537  -3.087  1.00 10.00      A   
ATOM    531  CZ  PHE    59      30.540 -26.767  -3.335  1.00 10.00      A   
ATOM    532  C   PHE    59      34.202 -26.418   2.043  1.00 10.00      A   
ATOM    533  O   PHE    59      34.727 -25.318   2.214  1.00 10.00      A   
ATOM    534  N   THR    60      34.599 -27.517   2.669  1.00 10.00      A   
ATOM    535  HN  THR    60      34.126 -28.360   2.497  1.00 10.00      A   
ATOM    536  CA  THR    60      35.704 -27.516   3.613  1.00 10.00      A   
ATOM    537  CB  THR    60      35.388 -28.427   4.811  1.00 10.00      A   
ATOM    538  OG1 THR    60      34.482 -29.461   4.392  1.00 10.00      A   
ATOM    539  HG1 THR    60      34.974 -30.145   3.916  1.00 10.00      A   
ATOM    540  CG2 THR    60      34.750 -27.620   5.929  1.00 10.00      A   
ATOM    541  C   THR    60      36.984 -27.993   2.934  1.00 10.00      A   
ATOM    542  O   THR    60      37.838 -28.629   3.555  1.00 10.00      A   
ATOM    543  N   GLY    61      37.099 -27.686   1.650  1.00 10.00      A   
ATOM    544  HN  GLY    61      36.384 -27.179   1.218  1.00 10.00      A   
ATOM    545  CA  GLY    61      38.264 -28.075   0.884  1.00 10.00      A   
ATOM    546  C   GLY    61      39.237 -26.931   0.733  1.00 10.00      A   
ATOM    547  O   GLY    61      38.843 -25.767   0.803  1.00 10.00      A   
ATOM    548  N   ASN    62      40.501 -27.255   0.521  1.00 10.00      A   
ATOM    549  HN  ASN    62      40.746 -28.205   0.459  1.00 10.00      A   
ATOM    550  CA  ASN    62      41.537 -26.244   0.367  1.00 10.00      A   
ATOM    551  CB  ASN    62      42.907 -26.845   0.694  1.00 10.00      A   
ATOM    552  CG  ASN    62      43.899 -25.826   1.221  1.00 10.00      A   
ATOM    553  OD1 ASN    62      43.938 -24.681   0.774  1.00 10.00      A   
ATOM    554  ND2 ASN    62      44.704 -26.233   2.189  1.00 10.00      A   
ATOM    555 HD21 ASN    62      44.617 -27.157   2.506  1.00 10.00      A   
ATOM    556 HD22 ASN    62      45.354 -25.594   2.551  1.00 10.00      A   
ATOM    557  C   ASN    62      41.527 -25.686  -1.050  1.00 10.00      A   
ATOM    558  O   ASN    62      41.613 -24.476  -1.257  1.00 10.00      A   
ATOM    559  N   GLY    63      41.396 -26.577  -2.025  1.00 10.00      A   
ATOM    560  HN  GLY    63      41.306 -27.528  -1.797  1.00 10.00      A   
ATOM    561  CA  GLY    63      41.372 -26.165  -3.417  1.00 10.00      A   
ATOM    562  C   GLY    63      39.957 -26.004  -3.931  1.00 10.00      A   
ATOM    563  O   GLY    63      39.636 -26.426  -5.044  1.00 10.00      A   
ATOM    564  N   TYR    64      39.114 -25.394  -3.109  1.00 10.00      A   
ATOM    565  HN  TYR    64      39.447 -25.073  -2.242  1.00 10.00      A   
ATOM    566  CA  TYR    64      37.716 -25.167  -3.451  1.00 10.00      A   
ATOM    567  CB  TYR    64      36.824 -26.207  -2.764  1.00 10.00      A   
ATOM    568  CG  TYR    64      36.783 -27.549  -3.456  1.00 10.00      A   
ATOM    569  CD1 TYR    64      37.666 -28.560  -3.104  1.00 10.00      A   
ATOM    570  CD2 TYR    64      35.861 -27.806  -4.463  1.00 10.00      A   
ATOM    571  CE1 TYR    64      37.632 -29.787  -3.733  1.00 10.00      A   
ATOM    572  CE2 TYR    64      35.818 -29.030  -5.098  1.00 10.00      A   
ATOM    573  CZ  TYR    64      36.707 -30.016  -4.730  1.00 10.00      A   
ATOM    574  OH  TYR    64      36.668 -31.240  -5.359  1.00 10.00      A   
ATOM    575  HH  TYR    64      36.455 -31.110  -6.303  1.00 10.00      A   
ATOM    576  C   TYR    64      37.291 -23.772  -3.016  1.00 10.00      A   
ATOM    577  O   TYR    64      37.982 -23.121  -2.227  1.00 10.00      A   
ATOM    578  N   PHE    65      36.156 -23.321  -3.525  1.00 10.00      A   
ATOM    579  HN  PHE    65      35.643 -23.893  -4.140  1.00 10.00      A   
ATOM    580  CA  PHE    65      35.637 -22.006  -3.181  1.00 10.00      A   
ATOM    581  CB  PHE    65      34.748 -21.462  -4.303  1.00 10.00      A   
ATOM    582  CG  PHE    65      35.415 -21.410  -5.650  1.00 10.00      A   
ATOM    583  CD1 PHE    65      35.175 -22.391  -6.599  1.00 10.00      A   
ATOM    584  CD2 PHE    65      36.280 -20.377  -5.969  1.00 10.00      A   
ATOM    585  CE1 PHE    65      35.784 -22.346  -7.839  1.00 10.00      A   
ATOM    586  CE2 PHE    65      36.893 -20.325  -7.207  1.00 10.00      A   
ATOM    587  CZ  PHE    65      36.646 -21.310  -8.144  1.00 10.00      A   
ATOM    588  C   PHE    65      34.846 -22.089  -1.882  1.00 10.00      A   
ATOM    589  O   PHE    65      33.789 -22.718  -1.834  1.00 10.00      A   
ATOM    590  N   HIS    66      35.370 -21.465  -0.832  1.00 10.00      A   
ATOM    591  HN  HIS    66      36.214 -20.979  -0.941  1.00 10.00      A   
ATOM    592  CA  HIS    66      34.721 -21.474   0.477  1.00 10.00      A   
ATOM    593  CB  HIS    66      35.679 -20.936   1.545  1.00 10.00      A   
ATOM    594  CG  HIS    66      35.351 -21.365   2.943  1.00 10.00      A   
ATOM    595  ND1 HIS    66      34.680 -20.563   3.844  1.00 10.00      A   
ATOM    596  HD1 HIS    66      34.356 -19.649   3.673  1.00 10.00      A   
ATOM    597  CD2 HIS    66      35.617 -22.522   3.600  1.00 10.00      A   
ATOM    598  CE1 HIS    66      34.551 -21.205   4.990  1.00 10.00      A   
ATOM    599  NE2 HIS    66      35.108 -22.394   4.868  1.00 10.00      A   
ATOM    600  HE2 HIS    66      35.143 -23.078   5.573  1.00 10.00      A   
ATOM    601  C   HIS    66      33.445 -20.639   0.458  1.00 10.00      A   
ATOM    602  O   HIS    66      33.401 -19.574  -0.162  1.00 10.00      A   
ATOM    603  N   GLY    67      32.415 -21.127   1.139  1.00 10.00      A   
ATOM    604  HN  GLY    67      32.512 -21.980   1.615  1.00 10.00      A   
ATOM    605  CA  GLY    67      31.154 -20.418   1.193  1.00 10.00      A   
ATOM    606  C   GLY    67      31.096 -19.443   2.353  1.00 10.00      A   
ATOM    607  O   GLY    67      32.126 -18.918   2.780  1.00 10.00      A   
ATOM    608  N   ARG    68      29.900 -19.217   2.874  1.00 10.00      A   
ATOM    609  HN  ARG    68      29.123 -19.698   2.515  1.00 10.00      A   
ATOM    610  CA  ARG    68      29.710 -18.293   3.982  1.00 10.00      A   
ATOM    611  CB  ARG    68      28.635 -17.260   3.633  1.00 10.00      A   
ATOM    612  CG  ARG    68      28.873 -16.548   2.311  1.00 10.00      A   
ATOM    613  CD  ARG    68      28.516 -15.073   2.395  1.00 10.00      A   
ATOM    614  NE  ARG    68      27.076 -14.858   2.503  1.00 10.00      A   
ATOM    615  HE  ARG    68      26.497 -15.316   1.836  1.00 10.00      A   
ATOM    616  CZ  ARG    68      26.504 -14.089   3.429  1.00 10.00      A   
ATOM    617  NH1 ARG    68      27.250 -13.466   4.337  1.00 10.00      A   
ATOM    618 HH11 ARG    68      28.289 -13.578   4.328  1.00 10.00      A   
ATOM    619 HH12 ARG    68      26.803 -12.860   5.061  1.00 10.00      A   
ATOM    620  NH2 ARG    68      25.182 -13.953   3.450  1.00 10.00      A   
ATOM    621 HH21 ARG    68      24.593 -14.451   2.739  1.00 10.00      A   
ATOM    622 HH22 ARG    68      24.724 -13.350   4.169  1.00 10.00      A   
ATOM    623  C   ARG    68      29.342 -19.052   5.255  1.00 10.00      A   
ATOM    624  O   ARG    68      28.748 -20.132   5.190  1.00 10.00      A   
ATOM    625  N   PRO    69      29.703 -18.508   6.429  1.00 10.00      A   
ATOM    626  CA  PRO    69      29.415 -19.143   7.720  1.00 10.00      A   
ATOM    627  CB  PRO    69      30.135 -18.248   8.742  1.00 10.00      A   
ATOM    628  CG  PRO    69      31.061 -17.394   7.943  1.00 10.00      A   
ATOM    629  CD  PRO    69      30.423 -17.237   6.596  1.00 10.00      A   
ATOM    630  C   PRO    69      27.920 -19.173   8.021  1.00 10.00      A   
ATOM    631  O   PRO    69      27.305 -18.135   8.246  1.00 10.00      A   
ATOM    632  N   SER    70      27.338 -20.362   8.010  1.00 10.00      A   
ATOM    633  HN  SER    70      27.869 -21.153   7.785  1.00 10.00      A   
ATOM    634  CA  SER    70      25.921 -20.520   8.292  1.00 10.00      A   
ATOM    635  CB  SER    70      25.465 -21.912   7.863  1.00 10.00      A   
ATOM    636  OG  SER    70      26.071 -22.279   6.636  1.00 10.00      A   
ATOM    637  HG  SER    70      25.598 -21.850   5.905  1.00 10.00      A   
ATOM    638  C   SER    70      25.623 -20.314   9.774  1.00 10.00      A   
ATOM    639  O   SER    70      24.656 -19.634  10.129  1.00 10.00      A   
ATOM    640  N   ALA    71      26.466 -20.901  10.629  1.00 10.00      A   
ATOM    641  HN  ALA    71      27.225 -21.408  10.275  1.00 10.00      A   
ATOM    642  CA  ALA    71      26.295 -20.811  12.075  1.00 10.00      A   
ATOM    643  CB  ALA    71      26.503 -19.390  12.575  1.00 10.00      A   
ATOM    644  C   ALA    71      24.933 -21.361  12.489  1.00 10.00      A   
ATOM    645  O   ALA    71      24.142 -20.687  13.155  1.00 10.00      A   
ATOM    646  N   THR    72      24.669 -22.588  12.068  1.00 10.00      A   
ATOM    647  HN  THR    72      25.342 -23.065  11.535  1.00 10.00      A   
ATOM    648  CA  THR    72      23.421 -23.261  12.370  1.00 10.00      A   
ATOM    649  CB  THR    72      23.177 -24.387  11.345  1.00 10.00      A   
ATOM    650  OG1 THR    72      24.339 -24.527  10.514  1.00 10.00      A   
ATOM    651  HG1 THR    72      24.670 -25.435  10.575  1.00 10.00      A   
ATOM    652  CG2 THR    72      21.977 -24.073  10.463  1.00 10.00      A   
ATOM    653  C   THR    72      23.472 -23.858  13.776  1.00 10.00      A   
ATOM    654  O   THR    72      24.495 -23.754  14.460  1.00 10.00      A   
ATOM    655  N   ALA    73      22.371 -24.471  14.208  1.00 10.00      A   
ATOM    656  HN  ALA    73      21.581 -24.496  13.630  1.00 10.00      A   
ATOM    657  CA  ALA    73      22.300 -25.092  15.529  1.00 10.00      A   
ATOM    658  CB  ALA    73      20.926 -25.697  15.758  1.00 10.00      A   
ATOM    659  C   ALA    73      23.388 -26.153  15.674  1.00 10.00      A   
ATOM    660  O   ALA    73      24.006 -26.289  16.729  1.00 10.00      A   
ATOM    661  N   GLU    74      23.606 -26.904  14.606  1.00 10.00      A   
ATOM    662  HN  GLU    74      23.055 -26.764  13.809  1.00 10.00      A   
ATOM    663  CA  GLU    74      24.631 -27.933  14.585  1.00 10.00      A   
ATOM    664  CB  GLU    74      24.015 -29.304  14.310  1.00 10.00      A   
ATOM    665  CG  GLU    74      23.088 -29.798  15.407  1.00 10.00      A   
ATOM    666  CD  GLU    74      22.248 -30.969  14.955  1.00 10.00      A   
ATOM    667  OE1 GLU    74      21.226 -30.740  14.273  1.00 10.00      A   
ATOM    668  OE2 GLU    74      22.609 -32.124  15.271  1.00 10.00      A   
ATOM    669  C   GLU    74      25.679 -27.588  13.530  1.00 10.00      A   
ATOM    670  O   GLU    74      26.228 -26.484  13.531  1.00 10.00      A   
ATOM    671  N   MET    75      25.933 -28.515  12.617  1.00 10.00      A   
ATOM    672  HN  MET    75      25.438 -29.359  12.645  1.00 10.00      A   
ATOM    673  CA  MET    75      26.917 -28.303  11.563  1.00 10.00      A   
ATOM    674  CB  MET    75      27.201 -29.615  10.829  1.00 10.00      A   
ATOM    675  CG  MET    75      27.931 -30.644  11.675  1.00 10.00      A   
ATOM    676  SD  MET    75      28.374 -32.130  10.752  1.00 10.00      A   
ATOM    677  CE  MET    75      29.420 -31.432   9.476  1.00 10.00      A   
ATOM    678  C   MET    75      26.438 -27.237  10.579  1.00 10.00      A   
ATOM    679  O   MET    75      25.234 -27.056  10.395  1.00 10.00      A   
ATOM    680  N   PRO    76      27.373 -26.503   9.951  1.00 10.00      A   
ATOM    681  CA  PRO    76      27.040 -25.452   8.980  1.00 10.00      A   
ATOM    682  CB  PRO    76      28.397 -24.825   8.642  1.00 10.00      A   
ATOM    683  CG  PRO    76      29.396 -25.878   8.976  1.00 10.00      A   
ATOM    684  CD  PRO    76      28.827 -26.634  10.141  1.00 10.00      A   
ATOM    685  C   PRO    76      26.390 -26.017   7.718  1.00 10.00      A   
ATOM    686  O   PRO    76      26.575 -27.190   7.387  1.00 10.00      A   
ATOM    687  N   TYR    77      25.640 -25.167   7.019  1.00 10.00      A   
ATOM    688  HN  TYR    77      25.566 -24.239   7.330  1.00 10.00      A   
ATOM    689  CA  TYR    77      24.944 -25.552   5.793  1.00 10.00      A   
ATOM    690  CB  TYR    77      25.929 -25.876   4.665  1.00 10.00      A   
ATOM    691  CG  TYR    77      26.462 -24.660   3.940  1.00 10.00      A   
ATOM    692  CD1 TYR    77      27.678 -24.088   4.294  1.00 10.00      A   
ATOM    693  CD2 TYR    77      25.750 -24.088   2.895  1.00 10.00      A   
ATOM    694  CE1 TYR    77      28.168 -22.983   3.626  1.00 10.00      A   
ATOM    695  CE2 TYR    77      26.230 -22.981   2.223  1.00 10.00      A   
ATOM    696  CZ  TYR    77      27.441 -22.433   2.591  1.00 10.00      A   
ATOM    697  OH  TYR    77      27.929 -21.332   1.917  1.00 10.00      A   
ATOM    698  HH  TYR    77      27.209 -20.907   1.421  1.00 10.00      A   
ATOM    699  C   TYR    77      23.981 -26.712   6.025  1.00 10.00      A   
ATOM    700  O   TYR    77      23.902 -27.640   5.219  1.00 10.00      A   
ATOM    701  N   ASN    78      23.247 -26.651   7.125  1.00 10.00      A   
ATOM    702  HN  ASN    78      23.348 -25.885   7.726  1.00 10.00      A   
ATOM    703  CA  ASN    78      22.294 -27.699   7.460  1.00 10.00      A   
ATOM    704  CB  ASN    78      22.397 -28.076   8.940  1.00 10.00      A   
ATOM    705  CG  ASN    78      21.427 -29.175   9.329  1.00 10.00      A   
ATOM    706  OD1 ASN    78      21.063 -30.018   8.511  1.00 10.00      A   
ATOM    707  ND2 ASN    78      20.989 -29.168  10.577  1.00 10.00      A   
ATOM    708 HD21 ASN    78      21.312 -28.464  11.182  1.00 10.00      A   
ATOM    709 HD22 ASN    78      20.369 -29.878  10.856  1.00 10.00      A   
ATOM    710  C   ASN    78      20.867 -27.277   7.121  1.00 10.00      A   
ATOM    711  O   ASN    78      20.320 -26.354   7.732  1.00 10.00      A   
ATOM    712  N   PRO    79      20.247 -27.952   6.141  1.00 10.00      A   
ATOM    713  CA  PRO    79      18.873 -27.655   5.713  1.00 10.00      A   
ATOM    714  CB  PRO    79      18.731 -28.449   4.412  1.00 10.00      A   
ATOM    715  CG  PRO    79      19.682 -29.586   4.564  1.00 10.00      A   
ATOM    716  CD  PRO    79      20.842 -29.055   5.358  1.00 10.00      A   
ATOM    717  C   PRO    79      17.831 -28.115   6.732  1.00 10.00      A   
ATOM    718  O   PRO    79      16.662 -27.745   6.649  1.00 10.00      A   
ATOM    719  N   GLN    80      18.262 -28.922   7.696  1.00 10.00      A   
ATOM    720  HN  GLN    80      19.204 -29.199   7.704  1.00 10.00      A   
ATOM    721  CA  GLN    80      17.367 -29.421   8.735  1.00 10.00      A   
ATOM    722  CB  GLN    80      17.968 -30.653   9.412  1.00 10.00      A   
ATOM    723  CG  GLN    80      17.358 -31.967   8.958  1.00 10.00      A   
ATOM    724  CD  GLN    80      16.039 -32.262   9.640  1.00 10.00      A   
ATOM    725  OE1 GLN    80      15.844 -31.938  10.809  1.00 10.00      A   
ATOM    726  NE2 GLN    80      15.121 -32.871   8.911  1.00 10.00      A   
ATOM    727 HE21 GLN    80      15.339 -33.095   7.981  1.00 10.00      A   
ATOM    728 HE22 GLN    80      14.253 -33.067   9.327  1.00 10.00      A   
ATOM    729  C   GLN    80      17.083 -28.339   9.769  1.00 10.00      A   
ATOM    730  O   GLN    80      16.138 -28.442  10.549  1.00 10.00      A   
ATOM    731  N   ALA    81      17.895 -27.291   9.756  1.00 10.00      A   
ATOM    732  HN  ALA    81      18.612 -27.251   9.090  1.00 10.00      A   
ATOM    733  CA  ALA    81      17.733 -26.194  10.694  1.00 10.00      A   
ATOM    734  CB  ALA    81      18.993 -26.009  11.521  1.00 10.00      A   
ATOM    735  C   ALA    81      17.367 -24.902   9.974  1.00 10.00      A   
ATOM    736  O   ALA    81      16.262 -24.382  10.149  1.00 10.00      A   
ATOM    737  N   SER    82      18.292 -24.406   9.149  1.00 10.00      A   
ATOM    738  HN  SER    82      19.136 -24.894   9.035  1.00 10.00      A   
ATOM    739  CA  SER    82      18.090 -23.167   8.399  1.00 10.00      A   
ATOM    740  CB  SER    82      16.972 -23.326   7.363  1.00 10.00      A   
ATOM    741  OG  SER    82      17.215 -24.439   6.515  1.00 10.00      A   
ATOM    742  HG  SER    82      18.034 -24.298   6.031  1.00 10.00      A   
ATOM    743  C   SER    82      17.804 -21.990   9.335  1.00 10.00      A   
ATOM    744  O   SER    82      16.782 -21.312   9.206  1.00 10.00      A   
ATOM    745  N   GLY    83      18.705 -21.758  10.279  1.00 10.00      A   
ATOM    746  HN  GLY    83      19.500 -22.330  10.340  1.00 10.00      A   
ATOM    747  CA  GLY    83      18.528 -20.667  11.216  1.00 10.00      A   
ATOM    748  C   GLY    83      19.385 -19.468  10.870  1.00 10.00      A   
ATOM    749  O   GLY    83      19.249 -18.888   9.795  1.00 10.00      A   
ATOM    750  N   GLY    84      20.276 -19.105  11.774  1.00 10.00      A   
ATOM    751  HN  GLY    84      20.346 -19.614  12.611  1.00 10.00      A   
ATOM    752  CA  GLY    84      21.146 -17.971  11.553  1.00 10.00      A   
ATOM    753  C   GLY    84      21.539 -17.315  12.856  1.00 10.00      A   
ATOM    754  O   GLY    84      20.906 -17.552  13.888  1.00 10.00      A   
ATOM    755  N   SER    85      22.574 -16.494  12.820  1.00 10.00      A   
ATOM    756  HN  SER    85      23.031 -16.331  11.967  1.00 10.00      A   
ATOM    757  CA  SER    85      23.040 -15.811  14.012  1.00 10.00      A   
ATOM    758  CB  SER    85      24.507 -15.413  13.845  1.00 10.00      A   
ATOM    759  OG  SER    85      25.261 -16.492  13.315  1.00 10.00      A   
ATOM    760  HG  SER    85      24.752 -17.307  13.392  1.00 10.00      A   
ATOM    761  C   SER    85      22.189 -14.582  14.301  1.00 10.00      A   
ATOM    762  O   SER    85      22.241 -13.593  13.575  1.00 10.00      A   
ATOM    763  N   ASN    86      21.400 -14.650  15.362  1.00 10.00      A   
ATOM    764  HN  ASN    86      21.395 -15.469  15.905  1.00 10.00      A   
ATOM    765  CA  ASN    86      20.543 -13.533  15.743  1.00 10.00      A   
ATOM    766  CB  ASN    86      19.184 -14.015  16.271  1.00 10.00      A   
ATOM    767  CG  ASN    86      19.271 -14.760  17.589  1.00 10.00      A   
ATOM    768  OD1 ASN    86      20.257 -15.438  17.877  1.00 10.00      A   
ATOM    769  ND2 ASN    86      18.232 -14.646  18.400  1.00 10.00      A   
ATOM    770 HD21 ASN    86      17.475 -14.093  18.111  1.00 10.00      A   
ATOM    771 HD22 ASN    86      18.260 -15.122  19.256  1.00 10.00      A   
ATOM    772  C   ASN    86      21.238 -12.629  16.755  1.00 10.00      A   
ATOM    773  O   ASN    86      20.617 -11.745  17.350  1.00 10.00      A   
ATOM    774  N   LEU    87      22.536 -12.855  16.929  1.00 10.00      A   
ATOM    775  HN  LEU    87      22.962 -13.570  16.418  1.00 10.00      A   
ATOM    776  CA  LEU    87      23.345 -12.070  17.854  1.00 10.00      A   
ATOM    777  CB  LEU    87      24.781 -12.604  17.883  1.00 10.00      A   
ATOM    778  CG  LEU    87      24.953 -14.099  18.173  1.00 10.00      A   
ATOM    779  CD1 LEU    87      26.337 -14.564  17.752  1.00 10.00      A   
ATOM    780  CD2 LEU    87      24.724 -14.391  19.648  1.00 10.00      A   
ATOM    781  C   LEU    87      23.360 -10.603  17.438  1.00 10.00      A   
ATOM    782  O   LEU    87      23.576 -10.282  16.265  1.00 10.00      A   
ATOM    783  N   ALA    88      23.123  -9.716  18.393  1.00 10.00      A   
ATOM    784  HN  ALA    88      22.952 -10.030  19.309  1.00 10.00      A   
ATOM    785  CA  ALA    88      23.114  -8.285  18.123  1.00 10.00      A   
ATOM    786  CB  ALA    88      22.342  -7.547  19.206  1.00 10.00      A   
ATOM    787  C   ALA    88      24.536  -7.747  18.026  1.00 10.00      A   
ATOM    788  O   ALA    88      25.488  -8.410  18.441  1.00 10.00      A   
ATOM    789  N   VAL    89      24.674  -6.537  17.495  1.00 10.00      A   
ATOM    790  HN  VAL    89      23.874  -6.048  17.203  1.00 10.00      A   
ATOM    791  CA  VAL    89      25.980  -5.906  17.347  1.00 10.00      A   
ATOM    792  CB  VAL    89      25.881  -4.605  16.515  1.00 10.00      A   
ATOM    793  CG1 VAL    89      27.256  -3.993  16.284  1.00 10.00      A   
ATOM    794  CG2 VAL    89      25.186  -4.871  15.188  1.00 10.00      A   
ATOM    795  C   VAL    89      26.559  -5.591  18.722  1.00 10.00      A   
ATOM    796  O   VAL    89      27.776  -5.591  18.922  1.00 10.00      A   
ATOM    797  N   SER    90      25.669  -5.350  19.677  1.00 10.00      A   
ATOM    798  HN  SER    90      24.712  -5.374  19.457  1.00 10.00      A   
ATOM    799  CA  SER    90      26.067  -5.037  21.040  1.00 10.00      A   
ATOM    800  CB  SER    90      24.972  -4.215  21.720  1.00 10.00      A   
ATOM    801  OG  SER    90      23.749  -4.310  21.002  1.00 10.00      A   
ATOM    802  HG  SER    90      23.030  -4.483  21.625  1.00 10.00      A   
ATOM    803  C   SER    90      26.365  -6.302  21.845  1.00 10.00      A   
ATOM    804  O   SER    90      26.603  -6.241  23.049  1.00 10.00      A   
ATOM    805  N   ASN    91      26.354  -7.445  21.174  1.00 10.00      A   
ATOM    806  HN  ASN    91      26.163  -7.433  20.211  1.00 10.00      A   
ATOM    807  CA  ASN    91      26.629  -8.719  21.828  1.00 10.00      A   
ATOM    808  CB  ASN    91      25.737  -9.824  21.253  1.00 10.00      A   
ATOM    809  CG  ASN    91      25.706 -11.083  22.102  1.00 10.00      A   
ATOM    810  OD1 ASN    91      26.688 -11.439  22.747  1.00 10.00      A   
ATOM    811  ND2 ASN    91      24.570 -11.762  22.111  1.00 10.00      A   
ATOM    812 HD21 ASN    91      23.816 -11.419  21.579  1.00 10.00      A   
ATOM    813 HD22 ASN    91      24.524 -12.585  22.645  1.00 10.00      A   
ATOM    814  C   ASN    91      28.104  -9.080  21.668  1.00 10.00      A   
ATOM    815  O   ASN    91      28.594  -9.241  20.548  1.00 10.00      A   
ATOM    816  N   PRO    92      28.831  -9.195  22.789  1.00 10.00      A   
ATOM    817  CA  PRO    92      30.265  -9.526  22.791  1.00 10.00      A   
ATOM    818  CB  PRO    92      30.634  -9.562  24.279  1.00 10.00      A   
ATOM    819  CG  PRO    92      29.336  -9.711  24.996  1.00 10.00      A   
ATOM    820  CD  PRO    92      28.315  -9.003  24.153  1.00 10.00      A   
ATOM    821  C   PRO    92      30.568 -10.874  22.134  1.00 10.00      A   
ATOM    822  O   PRO    92      31.666 -11.093  21.624  1.00 10.00      A   
ATOM    823  N   GLU    93      29.587 -11.770  22.135  1.00 10.00      A   
ATOM    824  HN  GLU    93      28.726 -11.538  22.550  1.00 10.00      A   
ATOM    825  CA  GLU    93      29.755 -13.090  21.536  1.00 10.00      A   
ATOM    826  CB  GLU    93      28.549 -13.976  21.848  1.00 10.00      A   
ATOM    827  CG  GLU    93      28.369 -14.275  23.327  1.00 10.00      A   
ATOM    828  CD  GLU    93      29.160 -15.483  23.779  1.00 10.00      A   
ATOM    829  OE1 GLU    93      28.535 -16.501  24.146  1.00 10.00      A   
ATOM    830  OE2 GLU    93      30.408 -15.428  23.770  1.00 10.00      A   
ATOM    831  C   GLU    93      29.957 -12.979  20.028  1.00 10.00      A   
ATOM    832  O   GLU    93      30.632 -13.808  19.415  1.00 10.00      A   
ATOM    833  N   LEU    94      29.380 -11.937  19.440  1.00 10.00      A   
ATOM    834  HN  LEU    94      28.862 -11.307  19.986  1.00 10.00      A   
ATOM    835  CA  LEU    94      29.499 -11.704  18.008  1.00 10.00      A   
ATOM    836  CB  LEU    94      28.493 -10.643  17.553  1.00 10.00      A   
ATOM    837  CG  LEU    94      28.436 -10.368  16.048  1.00 10.00      A   
ATOM    838  CD1 LEU    94      27.901 -11.581  15.300  1.00 10.00      A   
ATOM    839  CD2 LEU    94      27.589  -9.138  15.758  1.00 10.00      A   
ATOM    840  C   LEU    94      30.917 -11.269  17.659  1.00 10.00      A   
ATOM    841  O   LEU    94      31.481 -11.709  16.657  1.00 10.00      A   
ATOM    842  N   ASP    95      31.494 -10.424  18.510  1.00 10.00      A   
ATOM    843  HN  ASP    95      30.996 -10.131  19.301  1.00 10.00      A   
ATOM    844  CA  ASP    95      32.849  -9.924  18.299  1.00 10.00      A   
ATOM    845  CB  ASP    95      33.221  -8.869  19.345  1.00 10.00      A   
ATOM    846  CG  ASP    95      32.781  -7.471  18.960  1.00 10.00      A   
ATOM    847  OD1 ASP    95      33.104  -7.028  17.838  1.00 10.00      A   
ATOM    848  OD2 ASP    95      32.118  -6.804  19.786  1.00 10.00      A   
ATOM    849  C   ASP    95      33.856 -11.065  18.327  1.00 10.00      A   
ATOM    850  O   ASP    95      34.880 -11.023  17.640  1.00 10.00      A   
ATOM    851  N   LYS    96      33.561 -12.085  19.127  1.00 10.00      A   
ATOM    852  HN  LYS    96      32.742 -12.047  19.665  1.00 10.00      A   
ATOM    853  CA  LYS    96      34.431 -13.249  19.230  1.00 10.00      A   
ATOM    854  CB  LYS    96      33.962 -14.183  20.348  1.00 10.00      A   
ATOM    855  CG  LYS    96      33.943 -13.546  21.727  1.00 10.00      A   
ATOM    856  CD  LYS    96      33.421 -14.519  22.770  1.00 10.00      A   
ATOM    857  CE  LYS    96      33.300 -13.860  24.134  1.00 10.00      A   
ATOM    858  NZ  LYS    96      32.614 -14.745  25.112  1.00 10.00      A   
ATOM    859  HZ1 LYS    96      33.217 -15.562  25.346  1.00 10.00      A   
ATOM    860  HZ2 LYS    96      31.711 -15.094  24.713  1.00 10.00      A   
ATOM    861  HZ3 LYS    96      32.410 -14.219  25.983  1.00 10.00      A   
ATOM    862  C   LYS    96      34.443 -13.999  17.906  1.00 10.00      A   
ATOM    863  O   LYS    96      35.492 -14.437  17.437  1.00 10.00      A   
ATOM    864  N   LEU    97      33.263 -14.125  17.303  1.00 10.00      A   
ATOM    865  HN  LEU    97      32.464 -13.749  17.734  1.00 10.00      A   
ATOM    866  CA  LEU    97      33.120 -14.810  16.024  1.00 10.00      A   
ATOM    867  CB  LEU    97      31.645 -14.921  15.637  1.00 10.00      A   
ATOM    868  CG  LEU    97      30.783 -15.842  16.501  1.00 10.00      A   
ATOM    869  CD1 LEU    97      29.329 -15.775  16.062  1.00 10.00      A   
ATOM    870  CD2 LEU    97      31.294 -17.274  16.439  1.00 10.00      A   
ATOM    871  C   LEU    97      33.882 -14.078  14.930  1.00 10.00      A   
ATOM    872  O   LEU    97      34.538 -14.701  14.099  1.00 10.00      A   
ATOM    873  N   ILE    98      33.793 -12.753  14.941  1.00 10.00      A   
ATOM    874  HN  ILE    98      33.251 -12.318  15.633  1.00 10.00      A   
ATOM    875  CA  ILE    98      34.477 -11.929  13.951  1.00 10.00      A   
ATOM    876  CB  ILE    98      34.153 -10.428  14.141  1.00 10.00      A   
ATOM    877  CG1 ILE    98      32.645 -10.185  14.007  1.00 10.00      A   
ATOM    878  CG2 ILE    98      34.925  -9.572  13.144  1.00 10.00      A   
ATOM    879  CD1 ILE    98      32.210  -8.806  14.454  1.00 10.00      A   
ATOM    880  C   ILE    98      35.989 -12.143  14.023  1.00 10.00      A   
ATOM    881  O   ILE    98      36.631 -12.444  13.014  1.00 10.00      A   
ATOM    882  N   ALA    99      36.542 -12.019  15.227  1.00 10.00      A   
ATOM    883  HN  ALA    99      35.968 -11.802  15.995  1.00 10.00      A   
ATOM    884  CA  ALA    99      37.977 -12.190  15.441  1.00 10.00      A   
ATOM    885  CB  ALA    99      38.334 -11.900  16.890  1.00 10.00      A   
ATOM    886  C   ALA    99      38.442 -13.589  15.042  1.00 10.00      A   
ATOM    887  O   ALA    99      39.461 -13.742  14.361  1.00 10.00      A   
ATOM    888  N   ALA   100      37.689 -14.605  15.459  1.00 10.00      A   
ATOM    889  HN  ALA   100      36.886 -14.419  15.996  1.00 10.00      A   
ATOM    890  CA  ALA   100      38.026 -15.989  15.147  1.00 10.00      A   
ATOM    891  CB  ALA   100      37.104 -16.943  15.893  1.00 10.00      A   
ATOM    892  C   ALA   100      37.961 -16.244  13.644  1.00 10.00      A   
ATOM    893  O   ALA   100      38.783 -16.980  13.091  1.00 10.00      A   
ATOM    894  N   ARG   101      36.985 -15.626  12.992  1.00 10.00      A   
ATOM    895  HN  ARG   101      36.359 -15.058  13.494  1.00 10.00      A   
ATOM    896  CA  ARG   101      36.810 -15.771  11.557  1.00 10.00      A   
ATOM    897  CB  ARG   101      35.502 -15.121  11.116  1.00 10.00      A   
ATOM    898  CG  ARG   101      34.932 -15.694   9.833  1.00 10.00      A   
ATOM    899  CD  ARG   101      33.986 -16.843  10.127  1.00 10.00      A   
ATOM    900  NE  ARG   101      32.778 -16.391  10.815  1.00 10.00      A   
ATOM    901  HE  ARG   101      32.461 -15.477  10.614  1.00 10.00      A   
ATOM    902  CZ  ARG   101      32.089 -17.137  11.677  1.00 10.00      A   
ATOM    903  NH1 ARG   101      32.493 -18.373  11.953  1.00 10.00      A   
ATOM    904 HH11 ARG   101      31.959 -18.965  12.625  1.00 10.00      A   
ATOM    905 HH12 ARG   101      33.352 -18.762  11.498  1.00 10.00      A   
ATOM    906  NH2 ARG   101      30.993 -16.650  12.252  1.00 10.00      A   
ATOM    907 HH21 ARG   101      30.451 -17.231  12.928  1.00 10.00      A   
ATOM    908 HH22 ARG   101      30.666 -15.681  12.030  1.00 10.00      A   
ATOM    909  C   ARG   101      37.970 -15.125  10.814  1.00 10.00      A   
ATOM    910  O   ARG   101      38.597 -15.752   9.958  1.00 10.00      A   
ATOM    911  N   VAL   102      38.257 -13.871  11.157  1.00 10.00      A   
ATOM    912  HN  VAL   102      37.720 -13.433  11.856  1.00 10.00      A   
ATOM    913  CA  VAL   102      39.343 -13.128  10.528  1.00 10.00      A   
ATOM    914  CB  VAL   102      39.476 -11.701  11.110  1.00 10.00      A   
ATOM    915  CG1 VAL   102      40.714 -11.001  10.565  1.00 10.00      A   
ATOM    916  CG2 VAL   102      38.229 -10.883  10.801  1.00 10.00      A   
ATOM    917  C   VAL   102      40.663 -13.874  10.678  1.00 10.00      A   
ATOM    918  O   VAL   102      41.410 -14.020   9.712  1.00 10.00      A   
ATOM    919  N   ALA   103      40.923 -14.370  11.884  1.00 10.00      A   
ATOM    920  HN  ALA   103      40.270 -14.230  12.607  1.00 10.00      A   
ATOM    921  CA  ALA   103      42.147 -15.110  12.171  1.00 10.00      A   
ATOM    922  CB  ALA   103      42.168 -15.553  13.624  1.00 10.00      A   
ATOM    923  C   ALA   103      42.307 -16.310  11.242  1.00 10.00      A   
ATOM    924  O   ALA   103      43.365 -16.499  10.644  1.00 10.00      A   
ATOM    925  N   ALA   104      41.251 -17.105  11.110  1.00 10.00      A   
ATOM    926  HN  ALA   104      40.427 -16.896  11.604  1.00 10.00      A   
ATOM    927  CA  ALA   104      41.284 -18.285  10.254  1.00 10.00      A   
ATOM    928  CB  ALA   104      40.022 -19.112  10.441  1.00 10.00      A   
ATOM    929  C   ALA   104      41.444 -17.901   8.788  1.00 10.00      A   
ATOM    930  O   ALA   104      42.251 -18.488   8.066  1.00 10.00      A   
ATOM    931  N   LEU   105      40.682 -16.902   8.360  1.00 10.00      A   
ATOM    932  HN  LEU   105      40.066 -16.463   8.992  1.00 10.00      A   
ATOM    933  CA  LEU   105      40.723 -16.445   6.976  1.00 10.00      A   
ATOM    934  CB  LEU   105      39.622 -15.414   6.706  1.00 10.00      A   
ATOM    935  CG  LEU   105      38.181 -15.878   6.952  1.00 10.00      A   
ATOM    936  CD1 LEU   105      37.192 -14.804   6.534  1.00 10.00      A   
ATOM    937  CD2 LEU   105      37.895 -17.186   6.230  1.00 10.00      A   
ATOM    938  C   LEU   105      42.089 -15.881   6.595  1.00 10.00      A   
ATOM    939  O   LEU   105      42.613 -16.185   5.522  1.00 10.00      A   
ATOM    940  N   ARG   106      42.670 -15.073   7.477  1.00 10.00      A   
ATOM    941  HN  ARG   106      42.210 -14.873   8.325  1.00 10.00      A   
ATOM    942  CA  ARG   106      43.973 -14.468   7.216  1.00 10.00      A   
ATOM    943  CB  ARG   106      44.264 -13.316   8.186  1.00 10.00      A   
ATOM    944  CG  ARG   106      44.451 -13.737   9.635  1.00 10.00      A   
ATOM    945  CD  ARG   106      45.063 -12.623  10.466  1.00 10.00      A   
ATOM    946  NE  ARG   106      46.468 -12.408  10.130  1.00 10.00      A   
ATOM    947  HE  ARG   106      46.759 -12.667   9.225  1.00 10.00      A   
ATOM    948  CZ  ARG   106      47.369 -11.896  10.963  1.00 10.00      A   
ATOM    949  NH1 ARG   106      47.025 -11.540  12.198  1.00 10.00      A   
ATOM    950 HH11 ARG   106      47.736 -11.140  12.849  1.00 10.00      A   
ATOM    951 HH12 ARG   106      46.037 -11.658  12.523  1.00 10.00      A   
ATOM    952  NH2 ARG   106      48.618 -11.723  10.549  1.00 10.00      A   
ATOM    953 HH21 ARG   106      49.335 -11.324  11.191  1.00 10.00      A   
ATOM    954 HH22 ARG   106      48.888 -11.986   9.574  1.00 10.00      A   
ATOM    955  C   ARG   106      45.093 -15.505   7.255  1.00 10.00      A   
ATOM    956  O   ARG   106      46.114 -15.354   6.586  1.00 10.00      A   
ATOM    957  N   ALA   107      44.899 -16.557   8.039  1.00 10.00      A   
ATOM    958  HN  ALA   107      44.072 -16.620   8.566  1.00 10.00      A   
ATOM    959  CA  ALA   107      45.893 -17.616   8.148  1.00 10.00      A   
ATOM    960  CB  ALA   107      45.614 -18.481   9.367  1.00 10.00      A   
ATOM    961  C   ALA   107      45.905 -18.462   6.881  1.00 10.00      A   
ATOM    962  O   ALA   107      46.966 -18.812   6.365  1.00 10.00      A   
ATOM    963  N   ALA   108      44.717 -18.769   6.375  1.00 10.00      A   
ATOM    964  HN  ALA   108      43.905 -18.456   6.832  1.00 10.00      A   
ATOM    965  CA  ALA   108      44.585 -19.570   5.169  1.00 10.00      A   
ATOM    966  CB  ALA   108      43.174 -20.129   5.061  1.00 10.00      A   
ATOM    967  C   ALA   108      44.938 -18.758   3.926  1.00 10.00      A   
ATOM    968  O   ALA   108      45.403 -19.306   2.925  1.00 10.00      A   
ATOM    969  N   ASN   109      44.731 -17.447   4.005  1.00 10.00      A   
ATOM    970  HN  ASN   109      44.381 -17.068   4.844  1.00 10.00      A   
ATOM    971  CA  ASN   109      45.016 -16.549   2.885  1.00 10.00      A   
ATOM    972  CB  ASN   109      43.749 -15.786   2.469  1.00 10.00      A   
ATOM    973  CG  ASN   109      42.724 -16.653   1.762  1.00 10.00      A   
ATOM    974  OD1 ASN   109      42.671 -16.697   0.535  1.00 10.00      A   
ATOM    975  ND2 ASN   109      41.894 -17.343   2.533  1.00 10.00      A   
ATOM    976 HD21 ASN   109      41.987 -17.256   3.507  1.00 10.00      A   
ATOM    977 HD22 ASN   109      41.227 -17.918   2.099  1.00 10.00      A   
ATOM    978  C   ASN   109      46.120 -15.554   3.247  1.00 10.00      A   
ATOM    979  O   ASN   109      45.842 -14.424   3.650  1.00 10.00      A   
ATOM    980  N   PRO   110      47.392 -15.954   3.110  1.00 10.00      A   
ATOM    981  CA  PRO   110      48.525 -15.091   3.427  1.00 10.00      A   
ATOM    982  CB  PRO   110      49.606 -16.103   3.805  1.00 10.00      A   
ATOM    983  CG  PRO   110      49.315 -17.302   2.960  1.00 10.00      A   
ATOM    984  CD  PRO   110      47.836 -17.285   2.653  1.00 10.00      A   
ATOM    985  C   PRO   110      48.975 -14.256   2.227  1.00 10.00      A   
ATOM    986  O   PRO   110      49.710 -13.275   2.380  1.00 10.00      A   
ATOM    987  N   ASP   111      48.526 -14.642   1.038  1.00 10.00      A   
ATOM    988  HN  ASP   111      47.933 -15.425   0.978  1.00 10.00      A   
ATOM    989  CA  ASP   111      48.888 -13.940  -0.187  1.00 10.00      A   
ATOM    990  CB  ASP   111      49.126 -14.936  -1.327  1.00 10.00      A   
ATOM    991  CG  ASP   111      47.874 -15.675  -1.768  1.00 10.00      A   
ATOM    992  OD1 ASP   111      47.014 -15.982  -0.909  1.00 10.00      A   
ATOM    993  OD2 ASP   111      47.760 -15.979  -2.977  1.00 10.00      A   
ATOM    994  C   ASP   111      47.822 -12.923  -0.577  1.00 10.00      A   
ATOM    995  O   ASP   111      47.980 -12.171  -1.544  1.00 10.00      A   
ATOM    996  N   ALA   112      46.741 -12.902   0.185  1.00 10.00      A   
ATOM    997  HN  ALA   112      46.680 -13.524   0.938  1.00 10.00      A   
ATOM    998  CA  ALA   112      45.649 -11.978  -0.064  1.00 10.00      A   
ATOM    999  CB  ALA   112      44.348 -12.550   0.468  1.00 10.00      A   
ATOM   1000  C   ALA   112      45.943 -10.632   0.583  1.00 10.00      A   
ATOM   1001  O   ALA   112      46.920 -10.492   1.323  1.00 10.00      A   
ATOM   1002  N   SER   113      45.099  -9.649   0.302  1.00 10.00      A   
ATOM   1003  HN  SER   113      44.344  -9.827  -0.297  1.00 10.00      A   
ATOM   1004  CA  SER   113      45.261  -8.309   0.852  1.00 10.00      A   
ATOM   1005  CB  SER   113      44.376  -7.319   0.093  1.00 10.00      A   
ATOM   1006  OG  SER   113      44.726  -7.287  -1.281  1.00 10.00      A   
ATOM   1007  HG  SER   113      45.672  -7.102  -1.362  1.00 10.00      A   
ATOM   1008  C   SER   113      44.961  -8.275   2.353  1.00 10.00      A   
ATOM   1009  O   SER   113      44.603  -9.293   2.949  1.00 10.00      A   
ATOM   1010  N   ALA   114      45.109  -7.102   2.960  1.00 10.00      A   
ATOM   1011  HN  ALA   114      45.371  -6.318   2.431  1.00 10.00      A   
ATOM   1012  CA  ALA   114      44.875  -6.946   4.390  1.00 10.00      A   
ATOM   1013  CB  ALA   114      45.584  -5.705   4.914  1.00 10.00      A   
ATOM   1014  C   ALA   114      43.386  -6.889   4.717  1.00 10.00      A   
ATOM   1015  O   ALA   114      42.953  -7.365   5.766  1.00 10.00      A   
ATOM   1016  N   SER   115      42.613  -6.304   3.815  1.00 10.00      A   
ATOM   1017  HN  SER   115      43.017  -5.945   2.998  1.00 10.00      A   
ATOM   1018  CA  SER   115      41.178  -6.176   4.001  1.00 10.00      A   
ATOM   1019  CB  SER   115      40.656  -5.028   3.140  1.00 10.00      A   
ATOM   1020  OG  SER   115      41.644  -4.620   2.207  1.00 10.00      A   
ATOM   1021  HG  SER   115      41.298  -3.901   1.669  1.00 10.00      A   
ATOM   1022  C   SER   115      40.452  -7.467   3.642  1.00 10.00      A   
ATOM   1023  O   SER   115      40.659  -8.030   2.566  1.00 10.00      A   
ATOM   1024  N   VAL   116      39.615  -7.937   4.555  1.00 10.00      A   
ATOM   1025  HN  VAL   116      39.505  -7.448   5.401  1.00 10.00      A   
ATOM   1026  CA  VAL   116      38.847  -9.154   4.334  1.00 10.00      A   
ATOM   1027  CB  VAL   116      38.979 -10.151   5.513  1.00 10.00      A   
ATOM   1028  CG1 VAL   116      40.358 -10.794   5.514  1.00 10.00      A   
ATOM   1029  CG2 VAL   116      38.710  -9.462   6.845  1.00 10.00      A   
ATOM   1030  C   VAL   116      37.375  -8.818   4.097  1.00 10.00      A   
ATOM   1031  O   VAL   116      36.826  -7.920   4.744  1.00 10.00      A   
ATOM   1032  N   PRO   117      36.726  -9.508   3.144  1.00 10.00      A   
ATOM   1033  CA  PRO   117      35.311  -9.280   2.822  1.00 10.00      A   
ATOM   1034  CB  PRO   117      35.037 -10.253   1.668  1.00 10.00      A   
ATOM   1035  CG  PRO   117      36.381 -10.584   1.121  1.00 10.00      A   
ATOM   1036  CD  PRO   117      37.318 -10.550   2.293  1.00 10.00      A   
ATOM   1037  C   PRO   117      34.399  -9.597   4.002  1.00 10.00      A   
ATOM   1038  O   PRO   117      34.419 -10.712   4.538  1.00 10.00      A   
ATOM   1039  N   VAL   118      33.600  -8.612   4.393  1.00 10.00      A   
ATOM   1040  HN  VAL   118      33.631  -7.757   3.909  1.00 10.00      A   
ATOM   1041  CA  VAL   118      32.678  -8.753   5.511  1.00 10.00      A   
ATOM   1042  CB  VAL   118      31.864  -7.459   5.730  1.00 10.00      A   
ATOM   1043  CG1 VAL   118      30.983  -7.572   6.966  1.00 10.00      A   
ATOM   1044  CG2 VAL   118      32.794  -6.262   5.848  1.00 10.00      A   
ATOM   1045  C   VAL   118      31.727  -9.929   5.301  1.00 10.00      A   
ATOM   1046  O   VAL   118      31.408 -10.652   6.246  1.00 10.00      A   
ATOM   1047  N   GLU   119      31.299 -10.129   4.058  1.00 10.00      A   
ATOM   1048  HN  GLU   119      31.606  -9.518   3.342  1.00 10.00      A   
ATOM   1049  CA  GLU   119      30.380 -11.213   3.718  1.00 10.00      A   
ATOM   1050  CB  GLU   119      30.042 -11.198   2.222  1.00 10.00      A   
ATOM   1051  CG  GLU   119      29.704  -9.824   1.668  1.00 10.00      A   
ATOM   1052  CD  GLU   119      30.909  -9.123   1.078  1.00 10.00      A   
ATOM   1053  OE1 GLU   119      31.022  -9.071  -0.163  1.00 10.00      A   
ATOM   1054  OE2 GLU   119      31.753  -8.627   1.856  1.00 10.00      A   
ATOM   1055  C   GLU   119      30.936 -12.581   4.112  1.00 10.00      A   
ATOM   1056  O   GLU   119      30.181 -13.494   4.443  1.00 10.00      A   
ATOM   1057  N   LEU   120      32.255 -12.712   4.085  1.00 10.00      A   
ATOM   1058  HN  LEU   120      32.807 -11.940   3.839  1.00 10.00      A   
ATOM   1059  CA  LEU   120      32.904 -13.969   4.429  1.00 10.00      A   
ATOM   1060  CB  LEU   120      34.185 -14.153   3.609  1.00 10.00      A   
ATOM   1061  CG  LEU   120      34.009 -14.268   2.091  1.00 10.00      A   
ATOM   1062  CD1 LEU   120      35.364 -14.325   1.402  1.00 10.00      A   
ATOM   1063  CD2 LEU   120      33.166 -15.485   1.730  1.00 10.00      A   
ATOM   1064  C   LEU   120      33.218 -14.040   5.920  1.00 10.00      A   
ATOM   1065  O   LEU   120      33.437 -15.122   6.467  1.00 10.00      A   
ATOM   1066  N   VAL   121      33.235 -12.885   6.572  1.00 10.00      A   
ATOM   1067  HN  VAL   121      33.039 -12.059   6.083  1.00 10.00      A   
ATOM   1068  CA  VAL   121      33.525 -12.815   7.998  1.00 10.00      A   
ATOM   1069  CB  VAL   121      34.203 -11.479   8.383  1.00 10.00      A   
ATOM   1070  CG1 VAL   121      34.489 -11.425   9.877  1.00 10.00      A   
ATOM   1071  CG2 VAL   121      35.485 -11.281   7.589  1.00 10.00      A   
ATOM   1072  C   VAL   121      32.253 -12.999   8.822  1.00 10.00      A   
ATOM   1073  O   VAL   121      32.200 -13.840   9.723  1.00 10.00      A   
ATOM   1074  N   THR   122      31.234 -12.208   8.517  1.00 10.00      A   
ATOM   1075  HN  THR   122      31.334 -11.556   7.788  1.00 10.00      A   
ATOM   1076  CA  THR   122      29.970 -12.293   9.233  1.00 10.00      A   
ATOM   1077  CB  THR   122      29.131 -11.005   9.086  1.00 10.00      A   
ATOM   1078  OG1 THR   122      29.170 -10.543   7.728  1.00 10.00      A   
ATOM   1079  HG1 THR   122      29.722 -11.137   7.202  1.00 10.00      A   
ATOM   1080  CG2 THR   122      29.660  -9.917  10.007  1.00 10.00      A   
ATOM   1081  C   THR   122      29.162 -13.505   8.772  1.00 10.00      A   
ATOM   1082  O   THR   122      29.254 -13.919   7.614  1.00 10.00      A   
ATOM   1083  N   ALA   123      28.378 -14.068   9.681  1.00 10.00      A   
ATOM   1084  HN  ALA   123      28.337 -13.681  10.580  1.00 10.00      A   
ATOM   1085  CA  ALA   123      27.564 -15.235   9.378  1.00 10.00      A   
ATOM   1086  CB  ALA   123      27.118 -15.914  10.663  1.00 10.00      A   
ATOM   1087  C   ALA   123      26.358 -14.867   8.521  1.00 10.00      A   
ATOM   1088  O   ALA   123      25.901 -13.720   8.533  1.00 10.00      A   
ATOM   1089  N   SER   124      25.853 -15.848   7.784  1.00 10.00      A   
ATOM   1090  HN  SER   124      26.278 -16.735   7.818  1.00 10.00      A   
ATOM   1091  CA  SER   124      24.703 -15.660   6.916  1.00 10.00      A   
ATOM   1092  CB  SER   124      24.557 -16.879   6.005  1.00 10.00      A   
ATOM   1093  OG  SER   124      25.828 -17.347   5.580  1.00 10.00      A   
ATOM   1094  HG  SER   124      25.715 -18.130   5.028  1.00 10.00      A   
ATOM   1095  C   SER   124      23.420 -15.442   7.726  1.00 10.00      A   
ATOM   1096  O   SER   124      23.398 -15.619   8.947  1.00 10.00      A   
ATOM   1097  N   ALA   125      22.351 -15.060   7.038  1.00 10.00      A   
ATOM   1098  HN  ALA   125      22.428 -14.939   6.067  1.00 10.00      A   
ATOM   1099  CA  ALA   125      21.071 -14.804   7.687  1.00 10.00      A   
ATOM   1100  CB  ALA   125      20.386 -13.605   7.051  1.00 10.00      A   
ATOM   1101  C   ALA   125      20.156 -16.023   7.646  1.00 10.00      A   
ATOM   1102  O   ALA   125      19.375 -16.248   8.569  1.00 10.00      A   
ATOM   1103  N   SER   126      20.242 -16.800   6.573  1.00 10.00      A   
ATOM   1104  HN  SER   126      20.868 -16.562   5.855  1.00 10.00      A   
ATOM   1105  CA  SER   126      19.412 -17.987   6.424  1.00 10.00      A   
ATOM   1106  CB  SER   126      18.747 -17.984   5.048  1.00 10.00      A   
ATOM   1107  OG  SER   126      19.629 -17.462   4.065  1.00 10.00      A   
ATOM   1108  HG  SER   126      19.360 -17.788   3.194  1.00 10.00      A   
ATOM   1109  C   SER   126      20.226 -19.263   6.622  1.00 10.00      A   
ATOM   1110  O   SER   126      19.673 -20.334   6.871  1.00 10.00      A   
ATOM   1111  N   GLY   127      21.541 -19.143   6.488  1.00 10.00      A   
ATOM   1112  HN  GLY   127      21.920 -18.269   6.268  1.00 10.00      A   
ATOM   1113  CA  GLY   127      22.415 -20.287   6.661  1.00 10.00      A   
ATOM   1114  C   GLY   127      22.723 -20.992   5.355  1.00 10.00      A   
ATOM   1115  O   GLY   127      23.838 -21.465   5.145  1.00 10.00      A   
ATOM   1116  N   LEU   128      21.737 -21.065   4.478  1.00 10.00      A   
ATOM   1117  HN  LEU   128      20.871 -20.667   4.702  1.00 10.00      A   
ATOM   1118  CA  LEU   128      21.908 -21.720   3.190  1.00 10.00      A   
ATOM   1119  CB  LEU   128      20.623 -22.444   2.780  1.00 10.00      A   
ATOM   1120  CG  LEU   128      20.051 -23.428   3.804  1.00 10.00      A   
ATOM   1121  CD1 LEU   128      18.761 -24.045   3.293  1.00 10.00      A   
ATOM   1122  CD2 LEU   128      21.068 -24.508   4.145  1.00 10.00      A   
ATOM   1123  C   LEU   128      22.320 -20.707   2.126  1.00 10.00      A   
ATOM   1124  O   LEU   128      21.615 -20.496   1.138  1.00 10.00      A   
ATOM   1125  N   ASP   129      23.461 -20.072   2.351  1.00 10.00      A   
ATOM   1126  HN  ASP   129      23.974 -20.289   3.158  1.00 10.00      A   
ATOM   1127  CA  ASP   129      23.983 -19.073   1.429  1.00 10.00      A   
ATOM   1128  CB  ASP   129      24.794 -18.031   2.197  1.00 10.00      A   
ATOM   1129  CG  ASP   129      24.555 -16.625   1.702  1.00 10.00      A   
ATOM   1130  OD1 ASP   129      23.553 -16.002   2.117  1.00 10.00      A   
ATOM   1131  OD2 ASP   129      25.377 -16.120   0.916  1.00 10.00      A   
ATOM   1132  C   ASP   129      24.846 -19.745   0.369  1.00 10.00      A   
ATOM   1133  O   ASP   129      26.021 -20.031   0.598  1.00 10.00      A   
ATOM   1134  N   ASN   130      24.251 -20.011  -0.783  1.00 10.00      A   
ATOM   1135  HN  ASN   130      23.312 -19.755  -0.902  1.00 10.00      A   
ATOM   1136  CA  ASN   130      24.950 -20.686  -1.875  1.00 10.00      A   
ATOM   1137  CB  ASN   130      24.028 -21.713  -2.542  1.00 10.00      A   
ATOM   1138  CG  ASN   130      22.807 -21.072  -3.179  1.00 10.00      A   
ATOM   1139  OD1 ASN   130      21.746 -20.983  -2.563  1.00 10.00      A   
ATOM   1140  ND2 ASN   130      22.948 -20.606  -4.410  1.00 10.00      A   
ATOM   1141 HD21 ASN   130      23.827 -20.689  -4.842  1.00 10.00      A   
ATOM   1142 HD22 ASN   130      22.171 -20.189  -4.839  1.00 10.00      A   
ATOM   1143  C   ASN   130      25.461 -19.717  -2.933  1.00 10.00      A   
ATOM   1144  O   ASN   130      25.957 -20.144  -3.978  1.00 10.00      A   
ATOM   1145  N   ASN   131      25.348 -18.425  -2.672  1.00 10.00      A   
ATOM   1146  HN  ASN   131      24.972 -18.136  -1.814  1.00 10.00      A   
ATOM   1147  CA  ASN   131      25.790 -17.418  -3.632  1.00 10.00      A   
ATOM   1148  CB  ASN   131      24.583 -16.694  -4.241  1.00 10.00      A   
ATOM   1149  CG  ASN   131      23.826 -17.528  -5.261  1.00 10.00      A   
ATOM   1150  OD1 ASN   131      24.411 -18.327  -5.989  1.00 10.00      A   
ATOM   1151  ND2 ASN   131      22.513 -17.350  -5.315  1.00 10.00      A   
ATOM   1152 HD21 ASN   131      22.108 -16.699  -4.700  1.00 10.00      A   
ATOM   1153 HD22 ASN   131      22.000 -17.882  -5.959  1.00 10.00      A   
ATOM   1154  C   ASN   131      26.728 -16.411  -2.977  1.00 10.00      A   
ATOM   1155  O   ASN   131      26.462 -15.929  -1.879  1.00 10.00      A   
ATOM   1156  N   ILE   132      27.824 -16.094  -3.648  1.00 10.00      A   
ATOM   1157  HN  ILE   132      27.980 -16.498  -4.533  1.00 10.00      A   
ATOM   1158  CA  ILE   132      28.793 -15.139  -3.113  1.00 10.00      A   
ATOM   1159  CB  ILE   132      30.187 -15.764  -2.887  1.00 10.00      A   
ATOM   1160  CG1 ILE   132      30.550 -16.731  -4.015  1.00 10.00      A   
ATOM   1161  CG2 ILE   132      30.266 -16.445  -1.528  1.00 10.00      A   
ATOM   1162  CD1 ILE   132      31.298 -16.088  -5.160  1.00 10.00      A   
ATOM   1163  C   ILE   132      28.924 -13.907  -4.002  1.00 10.00      A   
ATOM   1164  O   ILE   132      28.640 -13.954  -5.201  1.00 10.00      A   
ATOM   1165  N   THR   133      29.367 -12.810  -3.407  1.00 10.00      A   
ATOM   1166  HN  THR   133      29.593 -12.841  -2.454  1.00 10.00      A   
ATOM   1167  CA  THR   133      29.536 -11.558  -4.121  1.00 10.00      A   
ATOM   1168  CB  THR   133      29.715 -10.398  -3.122  1.00 10.00      A   
ATOM   1169  OG1 THR   133      30.672 -10.784  -2.127  1.00 10.00      A   
ATOM   1170  HG1 THR   133      30.720 -10.096  -1.436  1.00 10.00      A   
ATOM   1171  CG2 THR   133      28.392 -10.073  -2.443  1.00 10.00      A   
ATOM   1172  C   THR   133      30.751 -11.618  -5.048  1.00 10.00      A   
ATOM   1173  O   THR   133      31.763 -12.242  -4.720  1.00 10.00      A   
ATOM   1174  N   PRO   134      30.662 -10.983  -6.230  1.00 10.00      A   
ATOM   1175  CA  PRO   134      31.763 -10.954  -7.203  1.00 10.00      A   
ATOM   1176  CB  PRO   134      31.228 -10.066  -8.330  1.00 10.00      A   
ATOM   1177  CG  PRO   134      29.748 -10.138  -8.195  1.00 10.00      A   
ATOM   1178  CD  PRO   134      29.475 -10.270  -6.724  1.00 10.00      A   
ATOM   1179  C   PRO   134      33.025 -10.338  -6.605  1.00 10.00      A   
ATOM   1180  O   PRO   134      34.142 -10.678  -6.997  1.00 10.00      A   
ATOM   1181  N   GLN   135      32.833  -9.439  -5.643  1.00 10.00      A   
ATOM   1182  HN  GLN   135      31.918  -9.218  -5.377  1.00 10.00      A   
ATOM   1183  CA  GLN   135      33.945  -8.779  -4.977  1.00 10.00      A   
ATOM   1184  CB  GLN   135      33.451  -7.619  -4.105  1.00 10.00      A   
ATOM   1185  CG  GLN   135      34.560  -6.712  -3.594  1.00 10.00      A   
ATOM   1186  CD  GLN   135      35.488  -6.240  -4.698  1.00 10.00      A   
ATOM   1187  OE1 GLN   135      35.247  -5.216  -5.338  1.00 10.00      A   
ATOM   1188  NE2 GLN   135      36.554  -6.988  -4.930  1.00 10.00      A   
ATOM   1189 HE21 GLN   135      36.683  -7.796  -4.383  1.00 10.00      A   
ATOM   1190 HE22 GLN   135      37.176  -6.706  -5.635  1.00 10.00      A   
ATOM   1191  C   GLN   135      34.730  -9.786  -4.141  1.00 10.00      A   
ATOM   1192  O   GLN   135      35.960  -9.757  -4.112  1.00 10.00      A   
ATOM   1193  N   ALA   136      34.011 -10.683  -3.474  1.00 10.00      A   
ATOM   1194  HN  ALA   136      33.031 -10.652  -3.528  1.00 10.00      A   
ATOM   1195  CA  ALA   136      34.640 -11.712  -2.659  1.00 10.00      A   
ATOM   1196  CB  ALA   136      33.636 -12.299  -1.677  1.00 10.00      A   
ATOM   1197  C   ALA   136      35.215 -12.802  -3.555  1.00 10.00      A   
ATOM   1198  O   ALA   136      36.242 -13.405  -3.242  1.00 10.00      A   
ATOM   1199  N   ALA   137      34.542 -13.036  -4.678  1.00 10.00      A   
ATOM   1200  HN  ALA   137      33.721 -12.527  -4.854  1.00 10.00      A   
ATOM   1201  CA  ALA   137      34.973 -14.038  -5.644  1.00 10.00      A   
ATOM   1202  CB  ALA   137      33.944 -14.173  -6.754  1.00 10.00      A   
ATOM   1203  C   ALA   137      36.335 -13.676  -6.228  1.00 10.00      A   
ATOM   1204  O   ALA   137      37.229 -14.518  -6.318  1.00 10.00      A   
ATOM   1205  N   ALA   138      36.493 -12.413  -6.605  1.00 10.00      A   
ATOM   1206  HN  ALA   138      35.742 -11.786  -6.506  1.00 10.00      A   
ATOM   1207  CA  ALA   138      37.748 -11.934  -7.173  1.00 10.00      A   
ATOM   1208  CB  ALA   138      37.547 -10.573  -7.821  1.00 10.00      A   
ATOM   1209  C   ALA   138      38.838 -11.861  -6.107  1.00 10.00      A   
ATOM   1210  O   ALA   138      40.029 -11.951  -6.407  1.00 10.00      A   
ATOM   1211  N   TRP   139      38.413 -11.716  -4.862  1.00 10.00      A   
ATOM   1212  HN  TRP   139      37.450 -11.662  -4.694  1.00 10.00      A   
ATOM   1213  CA  TRP   139      39.330 -11.624  -3.737  1.00 10.00      A   
ATOM   1214  CB  TRP   139      38.562 -11.161  -2.495  1.00 10.00      A   
ATOM   1215  CG  TRP   139      39.423 -10.793  -1.326  1.00 10.00      A   
ATOM   1216  CD1 TRP   139      39.946  -9.563  -1.051  1.00 10.00      A   
ATOM   1217  CD2 TRP   139      39.853 -11.659  -0.266  1.00 10.00      A   
ATOM   1218  NE1 TRP   139      40.675  -9.610   0.111  1.00 10.00      A   
ATOM   1219  HE1 TRP   139      41.148  -8.850   0.520  1.00 10.00      A   
ATOM   1220  CE2 TRP   139      40.633 -10.884   0.612  1.00 10.00      A   
ATOM   1221  CE3 TRP   139      39.653 -13.014   0.024  1.00 10.00      A   
ATOM   1222  CZ2 TRP   139      41.214 -11.416   1.759  1.00 10.00      A   
ATOM   1223  CZ3 TRP   139      40.230 -13.539   1.162  1.00 10.00      A   
ATOM   1224  CH2 TRP   139      41.001 -12.743   2.016  1.00 10.00      A   
ATOM   1225  C   TRP   139      40.019 -12.963  -3.470  1.00 10.00      A   
ATOM   1226  O   TRP   139      41.206 -13.005  -3.143  1.00 10.00      A   
ATOM   1227  N   GLN   140      39.278 -14.055  -3.631  1.00 10.00      A   
ATOM   1228  HN  GLN   140      38.343 -13.961  -3.920  1.00 10.00      A   
ATOM   1229  CA  GLN   140      39.820 -15.390  -3.383  1.00 10.00      A   
ATOM   1230  CB  GLN   140      38.768 -16.297  -2.737  1.00 10.00      A   
ATOM   1231  CG  GLN   140      37.620 -16.685  -3.657  1.00 10.00      A   
ATOM   1232  CD  GLN   140      36.643 -17.644  -3.004  1.00 10.00      A   
ATOM   1233  OE1 GLN   140      37.003 -18.406  -2.105  1.00 10.00      A   
ATOM   1234  NE2 GLN   140      35.403 -17.626  -3.462  1.00 10.00      A   
ATOM   1235 HE21 GLN   140      35.185 -17.004  -4.191  1.00 10.00      A   
ATOM   1236 HE22 GLN   140      34.749 -18.235  -3.059  1.00 10.00      A   
ATOM   1237  C   GLN   140      40.390 -16.038  -4.645  1.00 10.00      A   
ATOM   1238  O   GLN   140      40.703 -17.230  -4.653  1.00 10.00      A   
ATOM   1239  N   ILE   141      40.534 -15.249  -5.704  1.00 10.00      A   
ATOM   1240  HN  ILE   141      40.278 -14.305  -5.632  1.00 10.00      A   
ATOM   1241  CA  ILE   141      41.074 -15.751  -6.969  1.00 10.00      A   
ATOM   1242  CB  ILE   141      41.002 -14.713  -8.117  1.00 10.00      A   
ATOM   1243  CG1 ILE   141      39.563 -14.570  -8.622  1.00 10.00      A   
ATOM   1244  CG2 ILE   141      41.930 -15.096  -9.263  1.00 10.00      A   
ATOM   1245  CD1 ILE   141      39.412 -13.621  -9.794  1.00 10.00      A   
ATOM   1246  C   ILE   141      42.500 -16.305  -6.825  1.00 10.00      A   
ATOM   1247  O   ILE   141      42.739 -17.458  -7.182  1.00 10.00      A   
ATOM   1248  N   PRO   142      43.463 -15.509  -6.296  1.00 10.00      A   
ATOM   1249  CA  PRO   142      44.858 -15.949  -6.130  1.00 10.00      A   
ATOM   1250  CB  PRO   142      45.513 -14.822  -5.316  1.00 10.00      A   
ATOM   1251  CG  PRO   142      44.381 -13.996  -4.806  1.00 10.00      A   
ATOM   1252  CD  PRO   142      43.289 -14.126  -5.823  1.00 10.00      A   
ATOM   1253  C   PRO   142      44.977 -17.282  -5.392  1.00 10.00      A   
ATOM   1254  O   PRO   142      45.750 -18.153  -5.794  1.00 10.00      A   
ATOM   1255  N   ARG   143      44.196 -17.439  -4.328  1.00 10.00      A   
ATOM   1256  HN  ARG   143      43.597 -16.709  -4.070  1.00 10.00      A   
ATOM   1257  CA  ARG   143      44.212 -18.659  -3.530  1.00 10.00      A   
ATOM   1258  CB  ARG   143      43.230 -18.548  -2.365  1.00 10.00      A   
ATOM   1259  CG  ARG   143      43.317 -19.683  -1.359  1.00 10.00      A   
ATOM   1260  CD  ARG   143      42.068 -19.730  -0.497  1.00 10.00      A   
ATOM   1261  NE  ARG   143      42.198 -20.631   0.643  1.00 10.00      A   
ATOM   1262  HE  ARG   143      43.087 -21.020   0.816  1.00 10.00      A   
ATOM   1263  CZ  ARG   143      41.191 -20.946   1.454  1.00 10.00      A   
ATOM   1264  NH1 ARG   143      39.985 -20.435   1.251  1.00 10.00      A   
ATOM   1265 HH11 ARG   143      39.819 -19.779   0.456  1.00 10.00      A   
ATOM   1266 HH12 ARG   143      39.197 -20.685   1.888  1.00 10.00      A   
ATOM   1267  NH2 ARG   143      41.393 -21.758   2.479  1.00 10.00      A   
ATOM   1268 HH21 ARG   143      42.342 -22.153   2.653  1.00 10.00      A   
ATOM   1269 HH22 ARG   143      40.606 -22.006   3.116  1.00 10.00      A   
ATOM   1270  C   ARG   143      43.873 -19.880  -4.378  1.00 10.00      A   
ATOM   1271  O   ARG   143      44.623 -20.854  -4.408  1.00 10.00      A   
ATOM   1272  N   VAL   144      42.748 -19.812  -5.080  1.00 10.00      A   
ATOM   1273  HN  VAL   144      42.208 -18.992  -5.038  1.00 10.00      A   
ATOM   1274  CA  VAL   144      42.296 -20.918  -5.919  1.00 10.00      A   
ATOM   1275  CB  VAL   144      40.844 -20.710  -6.403  1.00 10.00      A   
ATOM   1276  CG1 VAL   144      40.349 -21.924  -7.180  1.00 10.00      A   
ATOM   1277  CG2 VAL   144      39.932 -20.425  -5.221  1.00 10.00      A   
ATOM   1278  C   VAL   144      43.217 -21.119  -7.120  1.00 10.00      A   
ATOM   1279  O   VAL   144      43.469 -22.252  -7.540  1.00 10.00      A   
ATOM   1280  N   ALA   145      43.724 -20.017  -7.660  1.00 10.00      A   
ATOM   1281  HN  ALA   145      43.484 -19.142  -7.276  1.00 10.00      A   
ATOM   1282  CA  ALA   145      44.617 -20.063  -8.813  1.00 10.00      A   
ATOM   1283  CB  ALA   145      44.968 -18.657  -9.279  1.00 10.00      A   
ATOM   1284  C   ALA   145      45.883 -20.853  -8.501  1.00 10.00      A   
ATOM   1285  O   ALA   145      46.314 -21.685  -9.296  1.00 10.00      A   
ATOM   1286  N   LYS   146      46.465 -20.598  -7.338  1.00 10.00      A   
ATOM   1287  HN  LYS   146      46.073 -19.921  -6.743  1.00 10.00      A   
ATOM   1288  CA  LYS   146      47.682 -21.290  -6.928  1.00 10.00      A   
ATOM   1289  CB  LYS   146      48.394 -20.514  -5.819  1.00 10.00      A   
ATOM   1290  CG  LYS   146      48.947 -19.170  -6.260  1.00 10.00      A   
ATOM   1291  CD  LYS   146      49.371 -18.334  -5.068  1.00 10.00      A   
ATOM   1292  CE  LYS   146      49.894 -16.979  -5.505  1.00 10.00      A   
ATOM   1293  NZ  LYS   146      50.033 -16.049  -4.358  1.00 10.00      A   
ATOM   1294  HZ1 LYS   146      49.125 -15.973  -3.844  1.00 10.00      A   
ATOM   1295  HZ2 LYS   146      50.306 -15.105  -4.691  1.00 10.00      A   
ATOM   1296  HZ3 LYS   146      50.759 -16.396  -3.702  1.00 10.00      A   
ATOM   1297  C   LYS   146      47.385 -22.712  -6.463  1.00 10.00      A   
ATOM   1298  O   LYS   146      48.235 -23.598  -6.562  1.00 10.00      A   
ATOM   1299  N   ALA   147      46.177 -22.924  -5.957  1.00 10.00      A   
ATOM   1300  HN  ALA   147      45.544 -22.177  -5.901  1.00 10.00      A   
ATOM   1301  CA  ALA   147      45.772 -24.236  -5.474  1.00 10.00      A   
ATOM   1302  CB  ALA   147      44.484 -24.140  -4.671  1.00 10.00      A   
ATOM   1303  C   ALA   147      45.614 -25.226  -6.623  1.00 10.00      A   
ATOM   1304  O   ALA   147      46.267 -26.266  -6.649  1.00 10.00      A   
ATOM   1305  N   ARG   148      44.767 -24.885  -7.587  1.00 10.00      A   
ATOM   1306  HN  ARG   148      44.298 -24.022  -7.533  1.00 10.00      A   
ATOM   1307  CA  ARG   148      44.522 -25.762  -8.731  1.00 10.00      A   
ATOM   1308  CB  ARG   148      43.131 -25.513  -9.324  1.00 10.00      A   
ATOM   1309  CG  ARG   148      42.000 -25.508  -8.304  1.00 10.00      A   
ATOM   1310  CD  ARG   148      41.829 -26.865  -7.638  1.00 10.00      A   
ATOM   1311  NE  ARG   148      41.330 -27.874  -8.568  1.00 10.00      A   
ATOM   1312  HE  ARG   148      41.837 -28.008  -9.405  1.00 10.00      A   
ATOM   1313  CZ  ARG   148      40.248 -28.619  -8.356  1.00 10.00      A   
ATOM   1314  NH1 ARG   148      39.538 -28.476  -7.244  1.00 10.00      A   
ATOM   1315 HH11 ARG   148      39.821 -27.776  -6.521  1.00 10.00      A   
ATOM   1316 HH12 ARG   148      38.694 -29.064  -7.090  1.00 10.00      A   
ATOM   1317  NH2 ARG   148      39.880 -29.509  -9.267  1.00 10.00      A   
ATOM   1318 HH21 ARG   148      39.029 -30.107  -9.116  1.00 10.00      A   
ATOM   1319 HH22 ARG   148      40.447 -29.620 -10.145  1.00 10.00      A   
ATOM   1320  C   ARG   148      45.590 -25.585  -9.808  1.00 10.00      A   
ATOM   1321  O   ARG   148      45.671 -26.382 -10.745  1.00 10.00      A   
ATOM   1322  N   ASN   149      46.398 -24.537  -9.660  1.00 10.00      A   
ATOM   1323  HN  ASN   149      46.263 -23.944  -8.890  1.00 10.00      A   
ATOM   1324  CA  ASN   149      47.471 -24.225 -10.605  1.00 10.00      A   
ATOM   1325  CB  ASN   149      48.502 -25.354 -10.685  1.00 10.00      A   
ATOM   1326  CG  ASN   149      49.778 -24.936 -11.397  1.00 10.00      A   
ATOM   1327  OD1 ASN   149      50.212 -23.787 -11.294  1.00 10.00      A   
ATOM   1328  ND2 ASN   149      50.380 -25.863 -12.129  1.00 10.00      A   
ATOM   1329 HD21 ASN   149      49.975 -26.756 -12.173  1.00 10.00      A   
ATOM   1330 HD22 ASN   149      51.209 -25.621 -12.598  1.00 10.00      A   
ATOM   1331  C   ASN   149      46.904 -23.908 -11.983  1.00 10.00      A   
ATOM   1332  O   ASN   149      47.183 -24.600 -12.965  1.00 10.00      A   
ATOM   1333  N   LEU   150      46.095 -22.863 -12.044  1.00 10.00      A   
ATOM   1334  HN  LEU   150      45.915 -22.347 -11.226  1.00 10.00      A   
ATOM   1335  CA  LEU   150      45.478 -22.451 -13.295  1.00 10.00      A   
ATOM   1336  CB  LEU   150      43.970 -22.713 -13.269  1.00 10.00      A   
ATOM   1337  CG  LEU   150      43.538 -24.179 -13.162  1.00 10.00      A   
ATOM   1338  CD1 LEU   150      42.023 -24.286 -13.070  1.00 10.00      A   
ATOM   1339  CD2 LEU   150      44.063 -24.984 -14.343  1.00 10.00      A   
ATOM   1340  C   LEU   150      45.757 -20.980 -13.583  1.00 10.00      A   
ATOM   1341  O   LEU   150      46.522 -20.329 -12.867  1.00 10.00      A   
ATOM   1342  N   SER   151      45.130 -20.459 -14.625  1.00 10.00      A   
ATOM   1343  HN  SER   151      44.521 -21.025 -15.151  1.00 10.00      A   
ATOM   1344  CA  SER   151      45.316 -19.074 -15.012  1.00 10.00      A   
ATOM   1345  CB  SER   151      45.239 -18.941 -16.534  1.00 10.00      A   
ATOM   1346  OG  SER   151      45.417 -17.594 -16.941  1.00 10.00      A   
ATOM   1347  HG  SER   151      46.270 -17.271 -16.614  1.00 10.00      A   
ATOM   1348  C   SER   151      44.285 -18.165 -14.347  1.00 10.00      A   
ATOM   1349  O   SER   151      43.093 -18.485 -14.302  1.00 10.00      A   
ATOM   1350  N   VAL   152      44.757 -17.037 -13.823  1.00 10.00      A   
ATOM   1351  HN  VAL   152      45.724 -16.857 -13.871  1.00 10.00      A   
ATOM   1352  CA  VAL   152      43.888 -16.064 -13.170  1.00 10.00      A   
ATOM   1353  CB  VAL   152      44.703 -14.912 -12.537  1.00 10.00      A   
ATOM   1354  CG1 VAL   152      43.788 -13.818 -12.002  1.00 10.00      A   
ATOM   1355  CG2 VAL   152      45.606 -15.442 -11.433  1.00 10.00      A   
ATOM   1356  C   VAL   152      42.898 -15.489 -14.177  1.00 10.00      A   
ATOM   1357  O   VAL   152      41.702 -15.392 -13.900  1.00 10.00      A   
ATOM   1358  N   GLU   153      43.411 -15.135 -15.353  1.00 10.00      A   
ATOM   1359  HN  GLU   153      44.373 -15.249 -15.504  1.00 10.00      A   
ATOM   1360  CA  GLU   153      42.592 -14.570 -16.420  1.00 10.00      A   
ATOM   1361  CB  GLU   153      43.440 -14.333 -17.670  1.00 10.00      A   
ATOM   1362  CG  GLU   153      44.794 -13.702 -17.404  1.00 10.00      A   
ATOM   1363  CD  GLU   153      45.682 -13.709 -18.631  1.00 10.00      A   
ATOM   1364  OE1 GLU   153      45.564 -14.646 -19.449  1.00 10.00      A   
ATOM   1365  OE2 GLU   153      46.503 -12.780 -18.780  1.00 10.00      A   
ATOM   1366  C   GLU   153      41.436 -15.499 -16.775  1.00 10.00      A   
ATOM   1367  O   GLU   153      40.282 -15.075 -16.848  1.00 10.00      A   
ATOM   1368  N   GLN   154      41.754 -16.771 -16.985  1.00 10.00      A   
ATOM   1369  HN  GLN   154      42.690 -17.049 -16.898  1.00 10.00      A   
ATOM   1370  CA  GLN   154      40.747 -17.765 -17.335  1.00 10.00      A   
ATOM   1371  CB  GLN   154      41.401 -19.100 -17.696  1.00 10.00      A   
ATOM   1372  CG  GLN   154      42.230 -19.067 -18.974  1.00 10.00      A   
ATOM   1373  CD  GLN   154      41.417 -18.655 -20.188  1.00 10.00      A   
ATOM   1374  OE1 GLN   154      40.793 -19.488 -20.848  1.00 10.00      A   
ATOM   1375  NE2 GLN   154      41.432 -17.370 -20.505  1.00 10.00      A   
ATOM   1376 HE21 GLN   154      41.963 -16.761 -19.949  1.00 10.00      A   
ATOM   1377 HE22 GLN   154      40.912 -17.076 -21.282  1.00 10.00      A   
ATOM   1378  C   GLN   154      39.737 -17.950 -16.207  1.00 10.00      A   
ATOM   1379  O   GLN   154      38.550 -18.174 -16.455  1.00 10.00      A   
ATOM   1380  N   LEU   155      40.210 -17.840 -14.971  1.00 10.00      A   
ATOM   1381  HN  LEU   155      41.167 -17.668 -14.838  1.00 10.00      A   
ATOM   1382  CA  LEU   155      39.345 -17.984 -13.808  1.00 10.00      A   
ATOM   1383  CB  LEU   155      40.165 -18.043 -12.513  1.00 10.00      A   
ATOM   1384  CG  LEU   155      39.408 -18.481 -11.253  1.00 10.00      A   
ATOM   1385  CD1 LEU   155      38.914 -19.915 -11.394  1.00 10.00      A   
ATOM   1386  CD2 LEU   155      40.280 -18.330 -10.016  1.00 10.00      A   
ATOM   1387  C   LEU   155      38.329 -16.846 -13.750  1.00 10.00      A   
ATOM   1388  O   LEU   155      37.175 -17.054 -13.378  1.00 10.00      A   
ATOM   1389  N   THR   156      38.759 -15.648 -14.142  1.00 10.00      A   
ATOM   1390  HN  THR   156      39.690 -15.546 -14.443  1.00 10.00      A   
ATOM   1391  CA  THR   156      37.878 -14.486 -14.146  1.00 10.00      A   
ATOM   1392  CB  THR   156      38.632 -13.214 -14.583  1.00 10.00      A   
ATOM   1393  OG1 THR   156      39.938 -13.202 -13.988  1.00 10.00      A   
ATOM   1394  HG1 THR   156      40.014 -13.932 -13.365  1.00 10.00      A   
ATOM   1395  CG2 THR   156      37.874 -11.967 -14.151  1.00 10.00      A   
ATOM   1396  C   THR   156      36.715 -14.731 -15.103  1.00 10.00      A   
ATOM   1397  O   THR   156      35.570 -14.379 -14.819  1.00 10.00      A   
ATOM   1398  N   GLN   157      37.024 -15.362 -16.229  1.00 10.00      A   
ATOM   1399  HN  GLN   157      37.956 -15.620 -16.389  1.00 10.00      A   
ATOM   1400  CA  GLN   157      36.021 -15.677 -17.236  1.00 10.00      A   
ATOM   1401  CB  GLN   157      36.703 -16.194 -18.506  1.00 10.00      A   
ATOM   1402  CG  GLN   157      35.751 -16.607 -19.619  1.00 10.00      A   
ATOM   1403  CD  GLN   157      34.887 -15.467 -20.119  1.00 10.00      A   
ATOM   1404  OE1 GLN   157      35.273 -14.300 -20.052  1.00 10.00      A   
ATOM   1405  NE2 GLN   157      33.717 -15.799 -20.639  1.00 10.00      A   
ATOM   1406 HE21 GLN   157      33.480 -16.751 -20.675  1.00 10.00      A   
ATOM   1407 HE22 GLN   157      33.133 -15.079 -20.965  1.00 10.00      A   
ATOM   1408  C   GLN   157      35.035 -16.711 -16.698  1.00 10.00      A   
ATOM   1409  O   GLN   157      33.830 -16.608 -16.922  1.00 10.00      A   
ATOM   1410  N   LEU   158      35.559 -17.695 -15.973  1.00 10.00      A   
ATOM   1411  HN  LEU   158      36.529 -17.712 -15.822  1.00 10.00      A   
ATOM   1412  CA  LEU   158      34.736 -18.750 -15.394  1.00 10.00      A   
ATOM   1413  CB  LEU   158      35.620 -19.826 -14.754  1.00 10.00      A   
ATOM   1414  CG  LEU   158      34.892 -20.973 -14.044  1.00 10.00      A   
ATOM   1415  CD1 LEU   158      34.031 -21.755 -15.025  1.00 10.00      A   
ATOM   1416  CD2 LEU   158      35.888 -21.888 -13.347  1.00 10.00      A   
ATOM   1417  C   LEU   158      33.764 -18.175 -14.365  1.00 10.00      A   
ATOM   1418  O   LEU   158      32.576 -18.496 -14.372  1.00 10.00      A   
ATOM   1419  N   ILE   159      34.274 -17.315 -13.491  1.00 10.00      A   
ATOM   1420  HN  ILE   159      35.234 -17.101 -13.533  1.00 10.00      A   
ATOM   1421  CA  ILE   159      33.451 -16.688 -12.460  1.00 10.00      A   
ATOM   1422  CB  ILE   159      34.314 -15.861 -11.479  1.00 10.00      A   
ATOM   1423  CG1 ILE   159      35.316 -16.771 -10.763  1.00 10.00      A   
ATOM   1424  CG2 ILE   159      33.441 -15.129 -10.466  1.00 10.00      A   
ATOM   1425  CD1 ILE   159      36.339 -16.022  -9.938  1.00 10.00      A   
ATOM   1426  C   ILE   159      32.380 -15.793 -13.087  1.00 10.00      A   
ATOM   1427  O   ILE   159      31.230 -15.781 -12.648  1.00 10.00      A   
ATOM   1428  N   ALA   160      32.762 -15.064 -14.129  1.00 10.00      A   
ATOM   1429  HN  ALA   160      33.691 -15.126 -14.440  1.00 10.00      A   
ATOM   1430  CA  ALA   160      31.841 -14.166 -14.817  1.00 10.00      A   
ATOM   1431  CB  ALA   160      32.592 -13.272 -15.791  1.00 10.00      A   
ATOM   1432  C   ALA   160      30.741 -14.940 -15.539  1.00 10.00      A   
ATOM   1433  O   ALA   160      29.655 -14.411 -15.786  1.00 10.00      A   
ATOM   1434  N   LYS   161      31.030 -16.191 -15.873  1.00 10.00      A   
ATOM   1435  HN  LYS   161      31.916 -16.552 -15.652  1.00 10.00      A   
ATOM   1436  CA  LYS   161      30.070 -17.038 -16.560  1.00 10.00      A   
ATOM   1437  CB  LYS   161      30.721 -18.344 -17.022  1.00 10.00      A   
ATOM   1438  CG  LYS   161      29.829 -19.190 -17.918  1.00 10.00      A   
ATOM   1439  CD  LYS   161      30.151 -20.671 -17.797  1.00 10.00      A   
ATOM   1440  CE  LYS   161      29.142 -21.511 -18.562  1.00 10.00      A   
ATOM   1441  NZ  LYS   161      29.277 -22.960 -18.267  1.00 10.00      A   
ATOM   1442  HZ1 LYS   161      28.501 -23.490 -18.719  1.00 10.00      A   
ATOM   1443  HZ2 LYS   161      29.240 -23.126 -17.239  1.00 10.00      A   
ATOM   1444  HZ3 LYS   161      30.183 -23.318 -18.632  1.00 10.00      A   
ATOM   1445  C   LYS   161      28.878 -17.339 -15.660  1.00 10.00      A   
ATOM   1446  O   LYS   161      27.730 -17.284 -16.100  1.00 10.00      A   
ATOM   1447  N   TYR   162      29.155 -17.627 -14.395  1.00 10.00      A   
ATOM   1448  HN  TYR   162      30.091 -17.619 -14.094  1.00 10.00      A   
ATOM   1449  CA  TYR   162      28.102 -17.947 -13.438  1.00 10.00      A   
ATOM   1450  CB  TYR   162      28.507 -19.129 -12.556  1.00 10.00      A   
ATOM   1451  CG  TYR   162      28.736 -20.401 -13.335  1.00 10.00      A   
ATOM   1452  CD1 TYR   162      29.950 -21.068 -13.272  1.00 10.00      A   
ATOM   1453  CD2 TYR   162      27.740 -20.926 -14.149  1.00 10.00      A   
ATOM   1454  CE1 TYR   162      30.169 -22.222 -13.999  1.00 10.00      A   
ATOM   1455  CE2 TYR   162      27.946 -22.082 -14.875  1.00 10.00      A   
ATOM   1456  CZ  TYR   162      29.162 -22.725 -14.796  1.00 10.00      A   
ATOM   1457  OH  TYR   162      29.377 -23.872 -15.531  1.00 10.00      A   
ATOM   1458  HH  TYR   162      29.206 -24.644 -14.970  1.00 10.00      A   
ATOM   1459  C   TYR   162      27.717 -16.740 -12.590  1.00 10.00      A   
ATOM   1460  O   TYR   162      27.364 -16.875 -11.417  1.00 10.00      A   
ATOM   1461  N   SER   163      27.790 -15.562 -13.191  1.00 10.00      A   
ATOM   1462  HN  SER   163      28.087 -15.521 -14.123  1.00 10.00      A   
ATOM   1463  CA  SER   163      27.432 -14.333 -12.510  1.00 10.00      A   
ATOM   1464  CB  SER   163      28.372 -13.198 -12.925  1.00 10.00      A   
ATOM   1465  OG  SER   163      28.819 -12.461 -11.799  1.00 10.00      A   
ATOM   1466  HG  SER   163      28.682 -12.982 -11.002  1.00 10.00      A   
ATOM   1467  C   SER   163      25.985 -13.972 -12.831  1.00 10.00      A   
ATOM   1468  O   SER   163      25.663 -13.571 -13.953  1.00 10.00      A   
ATOM   1469  N   GLN   164      25.117 -14.135 -11.848  1.00 10.00      A   
ATOM   1470  HN  GLN   164      25.437 -14.447 -10.970  1.00 10.00      A   
ATOM   1471  CA  GLN   164      23.708 -13.843 -12.017  1.00 10.00      A   
ATOM   1472  CB  GLN   164      22.864 -14.697 -11.075  1.00 10.00      A   
ATOM   1473  CG  GLN   164      22.800 -16.164 -11.458  1.00 10.00      A   
ATOM   1474  CD  GLN   164      21.895 -16.958 -10.542  1.00 10.00      A   
ATOM   1475  OE1 GLN   164      22.341 -17.515  -9.538  1.00 10.00      A   
ATOM   1476  NE2 GLN   164      20.617 -17.018 -10.881  1.00 10.00      A   
ATOM   1477 HE21 GLN   164      20.331 -16.553 -11.695  1.00 10.00      A   
ATOM   1478 HE22 GLN   164      20.010 -17.523 -10.303  1.00 10.00      A   
ATOM   1479  C   GLN   164      23.424 -12.373 -11.777  1.00 10.00      A   
ATOM   1480  O   GLN   164      23.449 -11.900 -10.638  1.00 10.00      A   
ATOM   1481  N   GLN   165      23.173 -11.652 -12.854  1.00 10.00      A   
ATOM   1482  HN  GLN   165      23.192 -12.084 -13.735  1.00 10.00      A   
ATOM   1483  CA  GLN   165      22.863 -10.237 -12.768  1.00 10.00      A   
ATOM   1484  CB  GLN   165      23.561  -9.465 -13.892  1.00 10.00      A   
ATOM   1485  CG  GLN   165      25.075  -9.622 -13.915  1.00 10.00      A   
ATOM   1486  CD  GLN   165      25.720  -8.870 -15.065  1.00 10.00      A   
ATOM   1487  OE1 GLN   165      25.229  -7.824 -15.491  1.00 10.00      A   
ATOM   1488  NE2 GLN   165      26.819  -9.396 -15.581  1.00 10.00      A   
ATOM   1489 HE21 GLN   165      27.156 -10.237 -15.201  1.00 10.00      A   
ATOM   1490 HE22 GLN   165      27.252  -8.927 -16.330  1.00 10.00      A   
ATOM   1491  C   GLN   165      21.352 -10.051 -12.858  1.00 10.00      A   
ATOM   1492  O   GLN   165      20.683 -10.756 -13.615  1.00 10.00      A   
ATOM   1493  N   PRO   166      20.790  -9.132 -12.069  1.00 10.00      A   
ATOM   1494  CA  PRO   166      19.348  -8.862 -12.075  1.00 10.00      A   
ATOM   1495  CB  PRO   166      19.155  -8.002 -10.825  1.00 10.00      A   
ATOM   1496  CG  PRO   166      20.460  -7.305 -10.658  1.00 10.00      A   
ATOM   1497  CD  PRO   166      21.508  -8.286 -11.102  1.00 10.00      A   
ATOM   1498  C   PRO   166      18.929  -8.081 -13.318  1.00 10.00      A   
ATOM   1499  O   PRO   166      19.766  -7.717 -14.147  1.00 10.00      A   
ATOM   1500  N   LEU   167      17.636  -7.817 -13.440  1.00 10.00      A   
ATOM   1501  HN  LEU   167      17.016  -8.116 -12.741  1.00 10.00      A   
ATOM   1502  CA  LEU   167      17.119  -7.077 -14.578  1.00 10.00      A   
ATOM   1503  CB  LEU   167      15.607  -7.263 -14.697  1.00 10.00      A   
ATOM   1504  CG  LEU   167      15.117  -8.699 -14.905  1.00 10.00      A   
ATOM   1505  CD1 LEU   167      13.601  -8.759 -14.832  1.00 10.00      A   
ATOM   1506  CD2 LEU   167      15.612  -9.252 -16.233  1.00 10.00      A   
ATOM   1507  C   LEU   167      17.466  -5.604 -14.426  1.00 10.00      A   
ATOM   1508  O   LEU   167      17.870  -4.944 -15.379  1.00 10.00      A   
ATOM   1509  N   VAL   168      17.311  -5.101 -13.211  1.00 10.00      A   
ATOM   1510  HN  VAL   168      16.977  -5.682 -12.496  1.00 10.00      A   
ATOM   1511  CA  VAL   168      17.624  -3.714 -12.905  1.00 10.00      A   
ATOM   1512  CB  VAL   168      16.373  -2.919 -12.468  1.00 10.00      A   
ATOM   1513  CG1 VAL   168      16.717  -1.454 -12.241  1.00 10.00      A   
ATOM   1514  CG2 VAL   168      15.263  -3.048 -13.500  1.00 10.00      A   
ATOM   1515  C   VAL   168      18.671  -3.675 -11.796  1.00 10.00      A   
ATOM   1516  O   VAL   168      18.532  -4.356 -10.776  1.00 10.00      A   
ATOM   1517  N   LYS   169      19.704  -2.863 -11.989  1.00 10.00      A   
ATOM   1518  HN  LYS   169      19.737  -2.320 -12.807  1.00 10.00      A   
ATOM   1519  CA  LYS   169      20.797  -2.753 -11.022  1.00 10.00      A   
ATOM   1520  CB  LYS   169      21.995  -2.037 -11.647  1.00 10.00      A   
ATOM   1521  CG  LYS   169      22.569  -2.763 -12.853  1.00 10.00      A   
ATOM   1522  CD  LYS   169      23.724  -2.001 -13.475  1.00 10.00      A   
ATOM   1523  CE  LYS   169      24.404  -2.833 -14.548  1.00 10.00      A   
ATOM   1524  NZ  LYS   169      25.522  -2.106 -15.203  1.00 10.00      A   
ATOM   1525  HZ1 LYS   169      26.081  -2.762 -15.789  1.00 10.00      A   
ATOM   1526  HZ2 LYS   169      26.144  -1.683 -14.486  1.00 10.00      A   
ATOM   1527  HZ3 LYS   169      25.148  -1.350 -15.812  1.00 10.00      A   
ATOM   1528  C   LYS   169      20.376  -2.077  -9.715  1.00 10.00      A   
ATOM   1529  O   LYS   169      21.191  -1.890  -8.811  1.00 10.00      A   
ATOM   1530  N   TYR   170      19.104  -1.716  -9.616  1.00 10.00      A   
ATOM   1531  HN  TYR   170      18.503  -1.875 -10.371  1.00 10.00      A   
ATOM   1532  CA  TYR   170      18.581  -1.079  -8.414  1.00 10.00      A   
ATOM   1533  CB  TYR   170      18.200   0.376  -8.689  1.00 10.00      A   
ATOM   1534  CG  TYR   170      19.396   1.275  -8.911  1.00 10.00      A   
ATOM   1535  CD1 TYR   170      19.838   1.581 -10.192  1.00 10.00      A   
ATOM   1536  CD2 TYR   170      20.092   1.810  -7.833  1.00 10.00      A   
ATOM   1537  CE1 TYR   170      20.938   2.395 -10.390  1.00 10.00      A   
ATOM   1538  CE2 TYR   170      21.191   2.625  -8.022  1.00 10.00      A   
ATOM   1539  CZ  TYR   170      21.611   2.916  -9.304  1.00 10.00      A   
ATOM   1540  OH  TYR   170      22.706   3.727  -9.499  1.00 10.00      A   
ATOM   1541  HH  TYR   170      22.498   4.394 -10.163  1.00 10.00      A   
ATOM   1542  C   TYR   170      17.400  -1.866  -7.849  1.00 10.00      A   
ATOM   1543  O   TYR   170      16.579  -1.336  -7.098  1.00 10.00      A   
ATOM   1544  N   ILE   171      17.312  -3.135  -8.238  1.00 10.00      A   
ATOM   1545  HN  ILE   171      17.978  -3.485  -8.866  1.00 10.00      A   
ATOM   1546  CA  ILE   171      16.249  -4.021  -7.766  1.00 10.00      A   
ATOM   1547  CB  ILE   171      15.202  -4.306  -8.873  1.00 10.00      A   
ATOM   1548  CG1 ILE   171      14.487  -3.010  -9.273  1.00 10.00      A   
ATOM   1549  CG2 ILE   171      14.189  -5.351  -8.418  1.00 10.00      A   
ATOM   1550  CD1 ILE   171      13.375  -3.196 -10.285  1.00 10.00      A   
ATOM   1551  C   ILE   171      16.848  -5.332  -7.245  1.00 10.00      A   
ATOM   1552  O   ILE   171      16.272  -6.006  -6.386  1.00 10.00      A   
ATOM   1553  N   GLY   172      18.016  -5.683  -7.764  1.00 10.00      A   
ATOM   1554  HN  GLY   172      18.435  -5.110  -8.435  1.00 10.00      A   
ATOM   1555  CA  GLY   172      18.683  -6.897  -7.344  1.00 10.00      A   
ATOM   1556  C   GLY   172      20.171  -6.682  -7.170  1.00 10.00      A   
ATOM   1557  O   GLY   172      20.628  -5.543  -7.048  1.00 10.00      A   
ATOM   1558  N   GLN   173      20.929  -7.768  -7.166  1.00 10.00      A   
ATOM   1559  HN  GLN   173      20.511  -8.649  -7.277  1.00 10.00      A   
ATOM   1560  CA  GLN   173      22.371  -7.691  -7.007  1.00 10.00      A   
ATOM   1561  CB  GLN   173      22.755  -7.822  -5.526  1.00 10.00      A   
ATOM   1562  CG  GLN   173      22.313  -9.130  -4.882  1.00 10.00      A   
ATOM   1563  CD  GLN   173      23.354  -9.698  -3.939  1.00 10.00      A   
ATOM   1564  OE1 GLN   173      24.266 -10.406  -4.356  1.00 10.00      A   
ATOM   1565  NE2 GLN   173      23.214  -9.410  -2.657  1.00 10.00      A   
ATOM   1566 HE21 GLN   173      22.454  -8.848  -2.387  1.00 10.00      A   
ATOM   1567 HE22 GLN   173      23.876  -9.764  -2.029  1.00 10.00      A   
ATOM   1568  C   GLN   173      23.054  -8.787  -7.822  1.00 10.00      A   
ATOM   1569  O   GLN   173      22.524  -9.891  -7.945  1.00 10.00      A   
ATOM   1570  N   PRO   174      24.212  -8.481  -8.427  1.00 10.00      A   
ATOM   1571  CA  PRO   174      24.976  -9.453  -9.206  1.00 10.00      A   
ATOM   1572  CB  PRO   174      26.018  -8.597  -9.949  1.00 10.00      A   
ATOM   1573  CG  PRO   174      25.627  -7.177  -9.701  1.00 10.00      A   
ATOM   1574  CD  PRO   174      24.868  -7.170  -8.407  1.00 10.00      A   
ATOM   1575  C   PRO   174      25.676 -10.423  -8.263  1.00 10.00      A   
ATOM   1576  O   PRO   174      26.560 -10.029  -7.506  1.00 10.00      A   
ATOM   1577  N   VAL   175      25.281 -11.682  -8.299  1.00 10.00      A   
ATOM   1578  HN  VAL   175      24.582 -11.950  -8.938  1.00 10.00      A   
ATOM   1579  CA  VAL   175      25.861 -12.679  -7.411  1.00 10.00      A   
ATOM   1580  CB  VAL   175      24.822 -13.133  -6.360  1.00 10.00      A   
ATOM   1581  CG1 VAL   175      23.898 -14.214  -6.903  1.00 10.00      A   
ATOM   1582  CG2 VAL   175      25.485 -13.549  -5.058  1.00 10.00      A   
ATOM   1583  C   VAL   175      26.407 -13.874  -8.191  1.00 10.00      A   
ATOM   1584  O   VAL   175      25.970 -14.146  -9.307  1.00 10.00      A   
ATOM   1585  N   VAL   176      27.377 -14.572  -7.610  1.00 10.00      A   
ATOM   1586  HN  VAL   176      27.693 -14.303  -6.716  1.00 10.00      A   
ATOM   1587  CA  VAL   176      27.983 -15.732  -8.255  1.00 10.00      A   
ATOM   1588  CB  VAL   176      29.523 -15.607  -8.319  1.00 10.00      A   
ATOM   1589  CG1 VAL   176      30.121 -16.720  -9.168  1.00 10.00      A   
ATOM   1590  CG2 VAL   176      29.934 -14.242  -8.854  1.00 10.00      A   
ATOM   1591  C   VAL   176      27.614 -17.009  -7.500  1.00 10.00      A   
ATOM   1592  O   VAL   176      27.689 -17.057  -6.270  1.00 10.00      A   
ATOM   1593  N   ASN   177      27.224 -18.040  -8.236  1.00 10.00      A   
ATOM   1594  HN  ASN   177      27.199 -17.947  -9.213  1.00 10.00      A   
ATOM   1595  CA  ASN   177      26.836 -19.310  -7.627  1.00 10.00      A   
ATOM   1596  CB  ASN   177      25.910 -20.100  -8.553  1.00 10.00      A   
ATOM   1597  CG  ASN   177      25.226 -21.254  -7.844  1.00 10.00      A   
ATOM   1598  OD1 ASN   177      25.725 -22.378  -7.835  1.00 10.00      A   
ATOM   1599  ND2 ASN   177      24.085 -20.980  -7.228  1.00 10.00      A   
ATOM   1600 HD21 ASN   177      23.753 -20.054  -7.257  1.00 10.00      A   
ATOM   1601 HD22 ASN   177      23.612 -21.712  -6.782  1.00 10.00      A   
ATOM   1602  C   ASN   177      28.052 -20.150  -7.239  1.00 10.00      A   
ATOM   1603  O   ASN   177      28.891 -20.479  -8.081  1.00 10.00      A   
ATOM   1604  N   ILE   178      28.133 -20.506  -5.958  1.00 10.00      A   
ATOM   1605  HN  ILE   178      27.422 -20.223  -5.337  1.00 10.00      A   
ATOM   1606  CA  ILE   178      29.249 -21.297  -5.442  1.00 10.00      A   
ATOM   1607  CB  ILE   178      29.278 -21.286  -3.895  1.00 10.00      A   
ATOM   1608  CG1 ILE   178      29.106 -19.863  -3.361  1.00 10.00      A   
ATOM   1609  CG2 ILE   178      30.577 -21.887  -3.376  1.00 10.00      A   
ATOM   1610  CD1 ILE   178      28.923 -19.790  -1.859  1.00 10.00      A   
ATOM   1611  C   ILE   178      29.178 -22.748  -5.921  1.00 10.00      A   
ATOM   1612  O   ILE   178      30.202 -23.360  -6.234  1.00 10.00      A   
ATOM   1613  N   VAL   179      27.967 -23.285  -5.990  1.00 10.00      A   
ATOM   1614  HN  VAL   179      27.191 -22.732  -5.766  1.00 10.00      A   
ATOM   1615  CA  VAL   179      27.754 -24.672  -6.406  1.00 10.00      A   
ATOM   1616  CB  VAL   179      26.263 -25.068  -6.331  1.00 10.00      A   
ATOM   1617  CG1 VAL   179      26.084 -26.553  -6.605  1.00 10.00      A   
ATOM   1618  CG2 VAL   179      25.676 -24.700  -4.976  1.00 10.00      A   
ATOM   1619  C   VAL   179      28.270 -24.928  -7.822  1.00 10.00      A   
ATOM   1620  O   VAL   179      29.144 -25.772  -8.029  1.00 10.00      A   
ATOM   1621  N   GLU   180      27.730 -24.187  -8.785  1.00 10.00      A   
ATOM   1622  HN  GLU   180      27.041 -23.526  -8.549  1.00 10.00      A   
ATOM   1623  CA  GLU   180      28.117 -24.332 -10.185  1.00 10.00      A   
ATOM   1624  CB  GLU   180      27.321 -23.363 -11.062  1.00 10.00      A   
ATOM   1625  CG  GLU   180      25.815 -23.545 -10.978  1.00 10.00      A   
ATOM   1626  CD  GLU   180      25.064 -22.639 -11.931  1.00 10.00      A   
ATOM   1627  OE1 GLU   180      24.876 -21.449 -11.604  1.00 10.00      A   
ATOM   1628  OE2 GLU   180      24.652 -23.117 -13.008  1.00 10.00      A   
ATOM   1629  C   GLU   180      29.613 -24.108 -10.390  1.00 10.00      A   
ATOM   1630  O   GLU   180      30.264 -24.850 -11.125  1.00 10.00      A   
ATOM   1631  N   LEU   181      30.153 -23.099  -9.720  1.00 10.00      A   
ATOM   1632  HN  LEU   181      29.584 -22.559  -9.127  1.00 10.00      A   
ATOM   1633  CA  LEU   181      31.567 -22.765  -9.842  1.00 10.00      A   
ATOM   1634  CB  LEU   181      31.888 -21.502  -9.042  1.00 10.00      A   
ATOM   1635  CG  LEU   181      33.057 -20.658  -9.554  1.00 10.00      A   
ATOM   1636  CD1 LEU   181      32.823 -20.238 -10.997  1.00 10.00      A   
ATOM   1637  CD2 LEU   181      33.261 -19.439  -8.668  1.00 10.00      A   
ATOM   1638  C   LEU   181      32.473 -23.920  -9.413  1.00 10.00      A   
ATOM   1639  O   LEU   181      33.430 -24.255 -10.111  1.00 10.00      A   
ATOM   1640  N   ASN   182      32.160 -24.534  -8.276  1.00 10.00      A   
ATOM   1641  HN  ASN   182      31.372 -24.236  -7.771  1.00 10.00      A   
ATOM   1642  CA  ASN   182      32.961 -25.646  -7.762  1.00 10.00      A   
ATOM   1643  CB  ASN   182      32.635 -25.943  -6.297  1.00 10.00      A   
ATOM   1644  CG  ASN   182      33.299 -24.973  -5.341  1.00 10.00      A   
ATOM   1645  OD1 ASN   182      34.466 -25.128  -4.982  1.00 10.00      A   
ATOM   1646  ND2 ASN   182      32.564 -23.959  -4.922  1.00 10.00      A   
ATOM   1647 HD21 ASN   182      31.639 -23.887  -5.252  1.00 10.00      A   
ATOM   1648 HD22 ASN   182      32.969 -23.321  -4.298  1.00 10.00      A   
ATOM   1649  C   ASN   182      32.793 -26.904  -8.605  1.00 10.00      A   
ATOM   1650  O   ASN   182      33.735 -27.682  -8.773  1.00 10.00      A   
ATOM   1651  N   LEU   183      31.589 -27.109  -9.129  1.00 10.00      A   
ATOM   1652  HN  LEU   183      30.870 -26.465  -8.946  1.00 10.00      A   
ATOM   1653  CA  LEU   183      31.311 -28.274  -9.958  1.00 10.00      A   
ATOM   1654  CB  LEU   183      29.808 -28.411 -10.210  1.00 10.00      A   
ATOM   1655  CG  LEU   183      29.355 -29.680 -10.940  1.00 10.00      A   
ATOM   1656  CD1 LEU   183      29.665 -30.925 -10.121  1.00 10.00      A   
ATOM   1657  CD2 LEU   183      27.872 -29.604 -11.268  1.00 10.00      A   
ATOM   1658  C   LEU   183      32.063 -28.184 -11.281  1.00 10.00      A   
ATOM   1659  O   LEU   183      32.720 -29.138 -11.703  1.00 10.00      A   
ATOM   1660  N   ALA   184      31.975 -27.024 -11.920  1.00 10.00      A   
ATOM   1661  HN  ALA   184      31.441 -26.297 -11.525  1.00 10.00      A   
ATOM   1662  CA  ALA   184      32.643 -26.798 -13.192  1.00 10.00      A   
ATOM   1663  CB  ALA   184      32.215 -25.465 -13.787  1.00 10.00      A   
ATOM   1664  C   ALA   184      34.159 -26.843 -13.028  1.00 10.00      A   
ATOM   1665  O   ALA   184      34.871 -27.312 -13.914  1.00 10.00      A   
ATOM   1666  N   LEU   185      34.642 -26.367 -11.883  1.00 10.00      A   
ATOM   1667  HN  LEU   185      34.017 -26.004 -11.217  1.00 10.00      A   
ATOM   1668  CA  LEU   185      36.074 -26.347 -11.594  1.00 10.00      A   
ATOM   1669  CB  LEU   185      36.325 -25.797 -10.187  1.00 10.00      A   
ATOM   1670  CG  LEU   185      37.789 -25.658  -9.766  1.00 10.00      A   
ATOM   1671  CD1 LEU   185      38.478 -24.561 -10.564  1.00 10.00      A   
ATOM   1672  CD2 LEU   185      37.893 -25.389  -8.272  1.00 10.00      A   
ATOM   1673  C   LEU   185      36.700 -27.734 -11.737  1.00 10.00      A   
ATOM   1674  O   LEU   185      37.719 -27.897 -12.410  1.00 10.00      A   
ATOM   1675  N   ASP   186      36.071 -28.733 -11.127  1.00 10.00      A   
ATOM   1676  HN  ASP   186      35.248 -28.546 -10.627  1.00 10.00      A   
ATOM   1677  CA  ASP   186      36.576 -30.100 -11.183  1.00 10.00      A   
ATOM   1678  CB  ASP   186      35.879 -30.991 -10.153  1.00 10.00      A   
ATOM   1679  CG  ASP   186      36.579 -31.000  -8.810  1.00 10.00      A   
ATOM   1680  OD1 ASP   186      37.818 -31.157  -8.776  1.00 10.00      A   
ATOM   1681  OD2 ASP   186      35.894 -30.858  -7.777  1.00 10.00      A   
ATOM   1682  C   ASP   186      36.441 -30.698 -12.581  1.00 10.00      A   
ATOM   1683  O   ASP   186      37.257 -31.524 -12.998  1.00 10.00      A   
ATOM   1684  N   LYS   187      35.416 -30.276 -13.305  1.00 10.00      A   
ATOM   1685  HN  LYS   187      34.802 -29.609 -12.923  1.00 10.00      A   
ATOM   1686  CA  LYS   187      35.185 -30.776 -14.655  1.00 10.00      A   
ATOM   1687  CB  LYS   187      33.742 -30.521 -15.104  1.00 10.00      A   
ATOM   1688  CG  LYS   187      32.706 -31.371 -14.380  1.00 10.00      A   
ATOM   1689  CD  LYS   187      31.355 -31.307 -15.078  1.00 10.00      A   
ATOM   1690  CE  LYS   187      30.282 -32.070 -14.315  1.00 10.00      A   
ATOM   1691  NZ  LYS   187      30.593 -33.521 -14.206  1.00 10.00      A   
ATOM   1692  HZ1 LYS   187      29.786 -34.032 -13.783  1.00 10.00      A   
ATOM   1693  HZ2 LYS   187      31.429 -33.667 -13.607  1.00 10.00      A   
ATOM   1694  HZ3 LYS   187      30.784 -33.922 -15.146  1.00 10.00      A   
ATOM   1695  C   LYS   187      36.181 -30.175 -15.649  1.00 10.00      A   
ATOM   1696  O   LYS   187      36.549 -30.812 -16.636  1.00 10.00      A   
ATOM   1697  N   LEU   188      36.616 -28.950 -15.380  1.00 10.00      A   
ATOM   1698  HN  LEU   188      36.275 -28.483 -14.583  1.00 10.00      A   
ATOM   1699  CA  LEU   188      37.573 -28.273 -16.241  1.00 10.00      A   
ATOM   1700  CB  LEU   188      37.442 -26.756 -16.106  1.00 10.00      A   
ATOM   1701  CG  LEU   188      36.125 -26.150 -16.587  1.00 10.00      A   
ATOM   1702  CD1 LEU   188      36.119 -24.649 -16.363  1.00 10.00      A   
ATOM   1703  CD2 LEU   188      35.886 -26.474 -18.052  1.00 10.00      A   
ATOM   1704  C   LEU   188      38.993 -28.707 -15.909  1.00 10.00      A   
ATOM   1705  O   LEU   188      39.904 -28.561 -16.722  1.00 10.00      A   
ATOM   1706  N   ASP   189      39.173 -29.244 -14.707  1.00 10.00      A   
ATOM   1707  HN  ASP   189      38.408 -29.319 -14.097  1.00 10.00      A   
ATOM   1708  CA  ASP   189      40.485 -29.714 -14.270  1.00 10.00      A   
ATOM   1709  CB  ASP   189      40.459 -30.047 -12.775  1.00 10.00      A   
ATOM   1710  CG  ASP   189      41.821 -29.948 -12.112  1.00 10.00      A   
ATOM   1711  OD1 ASP   189      42.805 -30.498 -12.652  1.00 10.00      A   
ATOM   1712  OD2 ASP   189      41.906 -29.335 -11.028  1.00 10.00      A   
ATOM   1713  C   ASP   189      40.879 -30.950 -15.068  1.00 10.00      A   
ATOM   1714  O   ASP   189      42.048 -31.145 -15.406  1.00 10.00      A   
ATOM   1715  N   GLU   190      39.887 -31.777 -15.373  1.00 10.00      A   
ATOM   1716  HN  GLU   190      38.978 -31.562 -15.078  1.00 10.00      A   
ATOM   1717  CB  GLU   190      39.137 -34.090 -15.723  1.00 10.00      A   
ATOM   1718  CG  GLU   190      39.293 -34.573 -14.292  1.00 10.00      A   
ATOM   1719  CD  GLU   190      38.577 -35.886 -14.051  1.00 10.00      A   
ATOM   1720  OE1 GLU   190      37.338 -35.942 -14.227  1.00 10.00      A   
ATOM   1721  OE2 GLU   190      39.245 -36.871 -13.680  1.00 10.00      A   
ATOM   1722  CA  GLU   190      40.114 -32.988 -16.141  1.00 10.00      A   
ATOM   1723  C   GLU   190      39.964 -32.705 -17.630  1.00 10.00      A   
ATOM   1724  O   GLU   190      40.859 -32.060 -18.211  1.00 10.00      A   
ATOM   1725  OXT GLU   190      38.947 -33.120 -18.218  1.00 10.00      A   
ATOM   1726  CB  LYS     4      -7.117   9.803 -13.557  1.00 10.00      B   
ATOM   1727  CG  LYS     4      -8.009  10.923 -13.047  1.00 10.00      B   
ATOM   1728  CD  LYS     4      -8.859  10.457 -11.879  1.00 10.00      B   
ATOM   1729  CE  LYS     4      -9.442  11.630 -11.110  1.00 10.00      B   
ATOM   1730  NZ  LYS     4     -10.052  11.194  -9.825  1.00 10.00      B   
ATOM   1731  HZ1 LYS     4      -9.642  10.288  -9.520  1.00 10.00      B   
ATOM   1732  HZ2 LYS     4     -11.082  11.079  -9.930  1.00 10.00      B   
ATOM   1733  HZ3 LYS     4      -9.873  11.903  -9.086  1.00 10.00      B   
ATOM   1734  C   LYS     4      -5.097   9.152 -14.886  1.00 10.00      B   
ATOM   1735  O   LYS     4      -5.416   7.961 -14.909  1.00 10.00      B   
ATOM   1736  N   LYS     4      -6.858  10.553 -15.905  1.00 10.00      B   
ATOM   1737  HT1 LYS     4      -7.636  11.214 -15.716  1.00 10.00      B   
ATOM   1738  HT2 LYS     4      -7.249   9.685 -16.325  1.00 10.00      B   
ATOM   1739  HT3 LYS     4      -6.206  10.990 -16.586  1.00 10.00      B   
ATOM   1740  CA  LYS     4      -6.139  10.235 -14.651  1.00 10.00      B   
ATOM   1741  N   GLN     5      -3.853   9.568 -15.075  1.00 10.00      B   
ATOM   1742  HN  GLN     5      -3.661  10.534 -15.058  1.00 10.00      B   
ATOM   1743  CA  GLN     5      -2.762   8.634 -15.309  1.00 10.00      B   
ATOM   1744  CB  GLN     5      -1.696   9.269 -16.200  1.00 10.00      B   
ATOM   1745  CG  GLN     5      -2.124   9.425 -17.650  1.00 10.00      B   
ATOM   1746  CD  GLN     5      -1.746  10.773 -18.230  1.00 10.00      B   
ATOM   1747  OE1 GLN     5      -1.680  11.774 -17.521  1.00 10.00      B   
ATOM   1748  NE2 GLN     5      -1.505  10.811 -19.528  1.00 10.00      B   
ATOM   1749 HE21 GLN     5      -1.584   9.977 -20.039  1.00 10.00      B   
ATOM   1750 HE22 GLN     5      -1.254  11.670 -19.928  1.00 10.00      B   
ATOM   1751  C   GLN     5      -2.155   8.166 -13.991  1.00 10.00      B   
ATOM   1752  O   GLN     5      -1.716   7.017 -13.877  1.00 10.00      B   
ATOM   1753  N   LEU     6      -2.140   9.071 -13.007  1.00 10.00      B   
ATOM   1754  HN  LEU     6      -2.498   9.967 -13.191  1.00 10.00      B   
ATOM   1755  CA  LEU     6      -1.611   8.795 -11.665  1.00 10.00      B   
ATOM   1756  CB  LEU     6      -2.296   7.583 -11.019  1.00 10.00      B   
ATOM   1757  CG  LEU     6      -3.827   7.620 -10.964  1.00 10.00      B   
ATOM   1758  CD1 LEU     6      -4.372   6.305 -10.433  1.00 10.00      B   
ATOM   1759  CD2 LEU     6      -4.309   8.788 -10.114  1.00 10.00      B   
ATOM   1760  C   LEU     6      -0.089   8.637 -11.644  1.00 10.00      B   
ATOM   1761  O   LEU     6       0.619   9.436 -11.027  1.00 10.00      B   
ATOM   1762  N   ALA     7       0.407   7.607 -12.317  1.00 10.00      B   
ATOM   1763  HN  ALA     7      -0.209   7.019 -12.807  1.00 10.00      B   
ATOM   1764  CA  ALA     7       1.838   7.340 -12.367  1.00 10.00      B   
ATOM   1765  CB  ALA     7       2.105   5.860 -12.599  1.00 10.00      B   
ATOM   1766  C   ALA     7       2.516   8.187 -13.437  1.00 10.00      B   
ATOM   1767  O   ALA     7       2.539   7.823 -14.616  1.00 10.00      B   
ATOM   1768  N   LEU     8       3.052   9.322 -13.017  1.00 10.00      B   
ATOM   1769  HN  LEU     8       2.991   9.551 -12.067  1.00 10.00      B   
ATOM   1770  CA  LEU     8       3.740  10.237 -13.918  1.00 10.00      B   
ATOM   1771  CB  LEU     8       2.887  11.483 -14.181  1.00 10.00      B   
ATOM   1772  CG  LEU     8       1.634  11.285 -15.036  1.00 10.00      B   
ATOM   1773  CD1 LEU     8       0.785  12.545 -15.036  1.00 10.00      B   
ATOM   1774  CD2 LEU     8       2.009  10.886 -16.457  1.00 10.00      B   
ATOM   1775  C   LEU     8       5.087  10.643 -13.331  1.00 10.00      B   
ATOM   1776  O   LEU     8       5.150  11.289 -12.284  1.00 10.00      B   
ATOM   1777  N   PHE     9       6.161  10.255 -14.002  1.00 10.00      B   
ATOM   1778  HN  PHE     9       6.047   9.749 -14.836  1.00 10.00      B   
ATOM   1779  CA  PHE     9       7.505  10.572 -13.543  1.00 10.00      B   
ATOM   1780  CB  PHE     9       8.458   9.403 -13.814  1.00 10.00      B   
ATOM   1781  CG  PHE     9       9.769   9.504 -13.087  1.00 10.00      B   
ATOM   1782  CD1 PHE     9       9.849   9.213 -11.735  1.00 10.00      B   
ATOM   1783  CD2 PHE     9      10.919   9.888 -13.756  1.00 10.00      B   
ATOM   1784  CE1 PHE     9      11.052   9.302 -11.064  1.00 10.00      B   
ATOM   1785  CE2 PHE     9      12.125   9.981 -13.091  1.00 10.00      B   
ATOM   1786  CZ  PHE     9      12.191   9.687 -11.743  1.00 10.00      B   
ATOM   1787  C   PHE     9       8.021  11.843 -14.209  1.00 10.00      B   
ATOM   1788  O   PHE     9       8.498  12.758 -13.534  1.00 10.00      B   
ATOM   1789  N   GLU    10       7.900  11.902 -15.531  1.00 10.00      B   
ATOM   1790  HN  GLU    10       7.481  11.151 -16.004  1.00 10.00      B   
ATOM   1791  CA  GLU    10       8.359  13.056 -16.301  1.00 10.00      B   
ATOM   1792  CB  GLU    10       9.444  12.637 -17.296  1.00 10.00      B   
ATOM   1793  CG  GLU    10      10.797  12.350 -16.670  1.00 10.00      B   
ATOM   1794  CD  GLU    10      11.638  13.596 -16.500  1.00 10.00      B   
ATOM   1795  OE1 GLU    10      11.910  14.281 -17.511  1.00 10.00      B   
ATOM   1796  OE2 GLU    10      12.049  13.888 -15.359  1.00 10.00      B   
ATOM   1797  C   GLU    10       7.197  13.712 -17.048  1.00 10.00      B   
ATOM   1798  O   GLU    10       6.969  13.430 -18.227  1.00 10.00      B   
ATOM   1799  N   PRO    11       6.439  14.591 -16.369  1.00 10.00      B   
ATOM   1800  CA  PRO    11       5.297  15.290 -16.963  1.00 10.00      B   
ATOM   1801  CB  PRO    11       4.476  15.743 -15.742  1.00 10.00      B   
ATOM   1802  CG  PRO    11       5.195  15.217 -14.538  1.00 10.00      B   
ATOM   1803  CD  PRO    11       6.609  14.960 -14.964  1.00 10.00      B   
ATOM   1804  C   PRO    11       5.727  16.503 -17.790  1.00 10.00      B   
ATOM   1805  O   PRO    11       4.895  17.206 -18.363  1.00 10.00      B   
ATOM   1806  N   THR    12       7.035  16.739 -17.838  1.00 10.00      B   
ATOM   1807  HN  THR    12       7.640  16.133 -17.360  1.00 10.00      B   
ATOM   1808  CA  THR    12       7.613  17.853 -18.584  1.00 10.00      B   
ATOM   1809  CB  THR    12       7.216  17.845 -20.078  1.00 10.00      B   
ATOM   1810  OG1 THR    12       7.104  16.491 -20.547  1.00 10.00      B   
ATOM   1811  HG1 THR    12       7.896  16.259 -21.048  1.00 10.00      B   
ATOM   1812  CG2 THR    12       8.256  18.582 -20.908  1.00 10.00      B   
ATOM   1813  C   THR    12       7.286  19.209 -17.956  1.00 10.00      B   
ATOM   1814  O   THR    12       8.118  19.783 -17.249  1.00 10.00      B   
ATOM   1815  N   LEU    13       6.067  19.695 -18.191  1.00 10.00      B   
ATOM   1816  HN  LEU    13       5.437  19.154 -18.722  1.00 10.00      B   
ATOM   1817  CA  LEU    13       5.623  20.994 -17.682  1.00 10.00      B   
ATOM   1818  CB  LEU    13       4.148  21.224 -18.016  1.00 10.00      B   
ATOM   1819  CG  LEU    13       3.761  21.139 -19.493  1.00 10.00      B   
ATOM   1820  CD1 LEU    13       2.253  21.263 -19.651  1.00 10.00      B   
ATOM   1821  CD2 LEU    13       4.475  22.210 -20.303  1.00 10.00      B   
ATOM   1822  C   LEU    13       5.832  21.128 -16.178  1.00 10.00      B   
ATOM   1823  O   LEU    13       6.399  22.115 -15.705  1.00 10.00      B   
ATOM   1824  N   VAL    14       5.377  20.128 -15.437  1.00 10.00      B   
ATOM   1825  HN  VAL    14       4.935  19.372 -15.879  1.00 10.00      B   
ATOM   1826  CA  VAL    14       5.501  20.127 -13.984  1.00 10.00      B   
ATOM   1827  CB  VAL    14       4.871  18.862 -13.363  1.00 10.00      B   
ATOM   1828  CG1 VAL    14       4.980  18.882 -11.846  1.00 10.00      B   
ATOM   1829  CG2 VAL    14       3.418  18.733 -13.790  1.00 10.00      B   
ATOM   1830  C   VAL    14       6.960  20.255 -13.544  1.00 10.00      B   
ATOM   1831  O   VAL    14       7.266  20.980 -12.605  1.00 10.00      B   
ATOM   1832  N   VAL    15       7.858  19.576 -14.249  1.00 10.00      B   
ATOM   1833  HN  VAL    15       7.563  19.047 -15.019  1.00 10.00      B   
ATOM   1834  CA  VAL    15       9.278  19.620 -13.915  1.00 10.00      B   
ATOM   1835  CB  VAL    15      10.088  18.569 -14.706  1.00 10.00      B   
ATOM   1836  CG1 VAL    15      11.532  18.523 -14.227  1.00 10.00      B   
ATOM   1837  CG2 VAL    15       9.443  17.197 -14.591  1.00 10.00      B   
ATOM   1838  C   VAL    15       9.852  21.014 -14.168  1.00 10.00      B   
ATOM   1839  O   VAL    15      10.682  21.504 -13.399  1.00 10.00      B   
ATOM   1840  N   GLN    16       9.381  21.661 -15.232  1.00 10.00      B   
ATOM   1841  HN  GLN    16       8.700  21.229 -15.793  1.00 10.00      B   
ATOM   1842  CA  GLN    16       9.844  22.999 -15.582  1.00 10.00      B   
ATOM   1843  CB  GLN    16       9.268  23.433 -16.933  1.00 10.00      B   
ATOM   1844  CG  GLN    16       9.548  22.468 -18.074  1.00 10.00      B   
ATOM   1845  CD  GLN    16       8.668  22.727 -19.278  1.00 10.00      B   
ATOM   1846  OE1 GLN    16       7.572  23.269 -19.151  1.00 10.00      B   
ATOM   1847  NE2 GLN    16       9.132  22.330 -20.451  1.00 10.00      B   
ATOM   1848 HE21 GLN    16      10.011  21.891 -20.481  1.00 10.00      B   
ATOM   1849 HE22 GLN    16       8.578  22.488 -21.245  1.00 10.00      B   
ATOM   1850  C   GLN    16       9.444  24.002 -14.505  1.00 10.00      B   
ATOM   1851  O   GLN    16      10.204  24.913 -14.178  1.00 10.00      B   
ATOM   1852  N   ALA    17       8.249  23.823 -13.954  1.00 10.00      B   
ATOM   1853  HN  ALA    17       7.687  23.079 -14.263  1.00 10.00      B   
ATOM   1854  CA  ALA    17       7.745  24.706 -12.909  1.00 10.00      B   
ATOM   1855  CB  ALA    17       6.225  24.720 -12.918  1.00 10.00      B   
ATOM   1856  C   ALA    17       8.269  24.283 -11.540  1.00 10.00      B   
ATOM   1857  O   ALA    17       8.239  25.054 -10.580  1.00 10.00      B   
ATOM   1858  N   LEU    18       8.752  23.053 -11.460  1.00 10.00      B   
ATOM   1859  HN  LEU    18       8.739  22.483 -12.258  1.00 10.00      B   
ATOM   1860  CA  LEU    18       9.286  22.520 -10.219  1.00 10.00      B   
ATOM   1861  CB  LEU    18       9.354  20.995 -10.274  1.00 10.00      B   
ATOM   1862  CG  LEU    18       8.451  20.241  -9.295  1.00 10.00      B   
ATOM   1863  CD1 LEU    18       7.101  20.935  -9.151  1.00 10.00      B   
ATOM   1864  CD2 LEU    18       8.265  18.807  -9.758  1.00 10.00      B   
ATOM   1865  C   LEU    18      10.657  23.101  -9.916  1.00 10.00      B   
ATOM   1866  O   LEU    18      10.965  23.402  -8.765  1.00 10.00      B   
ATOM   1867  N   LYS    19      11.472  23.278 -10.953  1.00 10.00      B   
ATOM   1868  HN  LYS    19      11.170  23.023 -11.852  1.00 10.00      B   
ATOM   1869  CA  LYS    19      12.812  23.832 -10.779  1.00 10.00      B   
ATOM   1870  CB  LYS    19      13.598  23.814 -12.096  1.00 10.00      B   
ATOM   1871  CG  LYS    19      13.215  24.906 -13.083  1.00 10.00      B   
ATOM   1872  CD  LYS    19      13.876  24.682 -14.432  1.00 10.00      B   
ATOM   1873  CE  LYS    19      13.769  25.912 -15.319  1.00 10.00      B   
ATOM   1874  NZ  LYS    19      12.372  26.403 -15.438  1.00 10.00      B   
ATOM   1875  HZ1 LYS    19      12.133  27.013 -14.620  1.00 10.00      B   
ATOM   1876  HZ2 LYS    19      11.707  25.605 -15.460  1.00 10.00      B   
ATOM   1877  HZ3 LYS    19      12.261  26.957 -16.312  1.00 10.00      B   
ATOM   1878  C   LYS    19      12.749  25.244 -10.196  1.00 10.00      B   
ATOM   1879  O   LYS    19      13.678  25.694  -9.524  1.00 10.00      B   
ATOM   1880  N   GLU    20      11.631  25.925 -10.439  1.00 10.00      B   
ATOM   1881  HN  GLU    20      10.925  25.507 -10.973  1.00 10.00      B   
ATOM   1882  CA  GLU    20      11.427  27.276  -9.934  1.00 10.00      B   
ATOM   1883  CB  GLU    20      10.198  27.917 -10.592  1.00 10.00      B   
ATOM   1884  CG  GLU    20       9.892  27.417 -11.995  1.00 10.00      B   
ATOM   1885  CD  GLU    20      10.559  28.230 -13.084  1.00 10.00      B   
ATOM   1886  OE1 GLU    20       9.902  29.137 -13.639  1.00 10.00      B   
ATOM   1887  OE2 GLU    20      11.735  27.957 -13.402  1.00 10.00      B   
ATOM   1888  C   GLU    20      11.232  27.239  -8.421  1.00 10.00      B   
ATOM   1889  O   GLU    20      11.500  28.214  -7.722  1.00 10.00      B   
ATOM   1890  N   ALA    21      10.769  26.098  -7.922  1.00 10.00      B   
ATOM   1891  HN  ALA    21      10.580  25.350  -8.532  1.00 10.00      B   
ATOM   1892  CA  ALA    21      10.537  25.923  -6.493  1.00 10.00      B   
ATOM   1893  CB  ALA    21       9.344  25.012  -6.258  1.00 10.00      B   
ATOM   1894  C   ALA    21      11.775  25.357  -5.811  1.00 10.00      B   
ATOM   1895  O   ALA    21      12.046  25.659  -4.650  1.00 10.00      B   
ATOM   1896  N   VAL    22      12.529  24.545  -6.544  1.00 10.00      B   
ATOM   1897  HN  VAL    22      12.257  24.344  -7.466  1.00 10.00      B   
ATOM   1898  CA  VAL    22      13.745  23.933  -6.015  1.00 10.00      B   
ATOM   1899  CB  VAL    22      14.412  23.006  -7.056  1.00 10.00      B   
ATOM   1900  CG1 VAL    22      15.700  22.408  -6.507  1.00 10.00      B   
ATOM   1901  CG2 VAL    22      13.452  21.904  -7.475  1.00 10.00      B   
ATOM   1902  C   VAL    22      14.740  24.999  -5.575  1.00 10.00      B   
ATOM   1903  O   VAL    22      15.339  24.902  -4.503  1.00 10.00      B   
ATOM   1904  N   LYS    23      14.891  26.033  -6.393  1.00 10.00      B   
ATOM   1905  HN  LYS    23      14.372  26.066  -7.226  1.00 10.00      B   
ATOM   1906  CA  LYS    23      15.816  27.117  -6.087  1.00 10.00      B   
ATOM   1907  CB  LYS    23      16.178  27.906  -7.344  1.00 10.00      B   
ATOM   1908  CG  LYS    23      16.908  27.074  -8.386  1.00 10.00      B   
ATOM   1909  CD  LYS    23      17.467  27.936  -9.502  1.00 10.00      B   
ATOM   1910  CE  LYS    23      18.228  27.094 -10.512  1.00 10.00      B   
ATOM   1911  NZ  LYS    23      18.828  27.926 -11.586  1.00 10.00      B   
ATOM   1912  HZ1 LYS    23      19.171  27.321 -12.360  1.00 10.00      B   
ATOM   1913  HZ2 LYS    23      19.626  28.476 -11.210  1.00 10.00      B   
ATOM   1914  HZ3 LYS    23      18.119  28.584 -11.966  1.00 10.00      B   
ATOM   1915  C   LYS    23      15.275  28.028  -4.985  1.00 10.00      B   
ATOM   1916  O   LYS    23      16.001  28.858  -4.437  1.00 10.00      B   
ATOM   1917  N   LYS    24      14.000  27.851  -4.653  1.00 10.00      B   
ATOM   1918  HN  LYS    24      13.472  27.169  -5.122  1.00 10.00      B   
ATOM   1919  CA  LYS    24      13.369  28.635  -3.599  1.00 10.00      B   
ATOM   1920  CB  LYS    24      11.870  28.785  -3.856  1.00 10.00      B   
ATOM   1921  CG  LYS    24      11.506  29.899  -4.819  1.00 10.00      B   
ATOM   1922  CD  LYS    24      10.001  30.096  -4.883  1.00 10.00      B   
ATOM   1923  CE  LYS    24       9.637  31.286  -5.753  1.00 10.00      B   
ATOM   1924  NZ  LYS    24       8.173  31.542  -5.756  1.00 10.00      B   
ATOM   1925  HZ1 LYS    24       7.959  32.388  -6.321  1.00 10.00      B   
ATOM   1926  HZ2 LYS    24       7.836  31.695  -4.784  1.00 10.00      B   
ATOM   1927  HZ3 LYS    24       7.664  30.729  -6.161  1.00 10.00      B   
ATOM   1928  C   LYS    24      13.593  27.961  -2.253  1.00 10.00      B   
ATOM   1929  O   LYS    24      13.416  28.567  -1.197  1.00 10.00      B   
ATOM   1930  N   LEU    25      13.997  26.699  -2.303  1.00 10.00      B   
ATOM   1931  HN  LEU    25      14.119  26.272  -3.178  1.00 10.00      B   
ATOM   1932  CA  LEU    25      14.260  25.930  -1.098  1.00 10.00      B   
ATOM   1933  CB  LEU    25      13.837  24.472  -1.299  1.00 10.00      B   
ATOM   1934  CG  LEU    25      12.409  24.239  -1.799  1.00 10.00      B   
ATOM   1935  CD1 LEU    25      12.157  22.757  -2.024  1.00 10.00      B   
ATOM   1936  CD2 LEU    25      11.391  24.819  -0.830  1.00 10.00      B   
ATOM   1937  C   LEU    25      15.743  26.004  -0.754  1.00 10.00      B   
ATOM   1938  O   LEU    25      16.199  25.420   0.229  1.00 10.00      B   
ATOM   1939  N   ASN    26      16.479  26.739  -1.580  1.00 10.00      B   
ATOM   1940  HN  ASN    26      16.038  27.177  -2.335  1.00 10.00      B   
ATOM   1941  CA  ASN    26      17.919  26.922  -1.408  1.00 10.00      B   
ATOM   1942  CB  ASN    26      18.540  27.581  -2.648  1.00 10.00      B   
ATOM   1943  CG  ASN    26      20.020  27.889  -2.484  1.00 10.00      B   
ATOM   1944  OD1 ASN    26      20.767  27.124  -1.871  1.00 10.00      B   
ATOM   1945  ND2 ASN    26      20.449  29.023  -3.021  1.00 10.00      B   
ATOM   1946 HD21 ASN    26      19.798  29.593  -3.484  1.00 10.00      B   
ATOM   1947 HD22 ASN    26      21.402  29.243  -2.939  1.00 10.00      B   
ATOM   1948  C   ASN    26      18.283  27.706  -0.137  1.00 10.00      B   
ATOM   1949  O   ASN    26      19.170  27.282   0.603  1.00 10.00      B   
ATOM   1950  N   PRO    27      17.624  28.863   0.137  1.00 10.00      B   
ATOM   1951  CA  PRO    27      17.907  29.679   1.330  1.00 10.00      B   
ATOM   1952  CB  PRO    27      16.807  30.752   1.323  1.00 10.00      B   
ATOM   1953  CG  PRO    27      15.806  30.283   0.325  1.00 10.00      B   
ATOM   1954  CD  PRO    27      16.577  29.489  -0.684  1.00 10.00      B   
ATOM   1955  C   PRO    27      17.859  28.888   2.640  1.00 10.00      B   
ATOM   1956  O   PRO    27      17.510  27.704   2.661  1.00 10.00      B   
ATOM   1957  N   GLN    28      18.185  29.566   3.738  1.00 10.00      B   
ATOM   1958  HN  GLN    28      18.413  30.516   3.656  1.00 10.00      B   
ATOM   1959  CA  GLN    28      18.208  28.947   5.060  1.00 10.00      B   
ATOM   1960  CB  GLN    28      18.981  29.810   6.060  1.00 10.00      B   
ATOM   1961  CG  GLN    28      20.401  30.138   5.628  1.00 10.00      B   
ATOM   1962  CD  GLN    28      21.257  30.650   6.769  1.00 10.00      B   
ATOM   1963  OE1 GLN    28      21.078  30.255   7.920  1.00 10.00      B   
ATOM   1964  NE2 GLN    28      22.189  31.536   6.458  1.00 10.00      B   
ATOM   1965 HE21 GLN    28      22.272  31.813   5.522  1.00 10.00      B   
ATOM   1966 HE22 GLN    28      22.762  31.880   7.178  1.00 10.00      B   
ATOM   1967  C   GLN    28      16.808  28.632   5.587  1.00 10.00      B   
ATOM   1968  O   GLN    28      16.393  29.124   6.634  1.00 10.00      B   
ATOM   1969  N   ALA    29      16.082  27.823   4.840  1.00 10.00      B   
ATOM   1970  HN  ALA    29      16.459  27.502   3.987  1.00 10.00      B   
ATOM   1971  CA  ALA    29      14.746  27.408   5.222  1.00 10.00      B   
ATOM   1972  CB  ALA    29      13.738  27.852   4.175  1.00 10.00      B   
ATOM   1973  C   ALA    29      14.731  25.895   5.382  1.00 10.00      B   
ATOM   1974  O   ALA    29      13.720  25.292   5.741  1.00 10.00      B   
ATOM   1975  N   GLN    30      15.893  25.296   5.151  1.00 10.00      B   
ATOM   1976  HN  GLN    30      16.664  25.845   4.907  1.00 10.00      B   
ATOM   1977  CA  GLN    30      16.060  23.850   5.247  1.00 10.00      B   
ATOM   1978  CB  GLN    30      17.237  23.394   4.381  1.00 10.00      B   
ATOM   1979  CG  GLN    30      17.254  24.009   2.992  1.00 10.00      B   
ATOM   1980  CD  GLN    30      18.381  23.487   2.127  1.00 10.00      B   
ATOM   1981  OE1 GLN    30      18.775  22.326   2.227  1.00 10.00      B   
ATOM   1982  NE2 GLN    30      18.910  24.346   1.270  1.00 10.00      B   
ATOM   1983 HE21 GLN    30      18.543  25.259   1.237  1.00 10.00      B   
ATOM   1984 HE22 GLN    30      19.655  24.042   0.713  1.00 10.00      B   
ATOM   1985  C   GLN    30      16.279  23.413   6.692  1.00 10.00      B   
ATOM   1986  O   GLN    30      16.737  22.302   6.953  1.00 10.00      B   
ATOM   1987  N   TRP    31      15.927  24.284   7.635  1.00 10.00      B   
ATOM   1988  HN  TRP    31      15.547  25.144   7.366  1.00 10.00      B   
ATOM   1989  CA  TRP    31      16.077  23.984   9.058  1.00 10.00      B   
ATOM   1990  CB  TRP    31      15.861  25.244   9.906  1.00 10.00      B   
ATOM   1991  CG  TRP    31      14.583  25.963   9.598  1.00 10.00      B   
ATOM   1992  CD1 TRP    31      14.418  27.005   8.733  1.00 10.00      B   
ATOM   1993  CD2 TRP    31      13.291  25.694  10.155  1.00 10.00      B   
ATOM   1994  NE1 TRP    31      13.103  27.395   8.707  1.00 10.00      B   
ATOM   1995  HE1 TRP    31      12.732  28.123   8.155  1.00 10.00      B   
ATOM   1996  CE2 TRP    31      12.391  26.608   9.574  1.00 10.00      B   
ATOM   1997  CE3 TRP    31      12.806  24.768  11.085  1.00 10.00      B   
ATOM   1998  CZ2 TRP    31      11.036  26.622   9.893  1.00 10.00      B   
ATOM   1999  CZ3 TRP    31      11.461  24.785  11.401  1.00 10.00      B   
ATOM   2000  CH2 TRP    31      10.591  25.705  10.806  1.00 10.00      B   
ATOM   2001  C   TRP    31      15.108  22.876   9.473  1.00 10.00      B   
ATOM   2002  O   TRP    31      15.240  22.277  10.538  1.00 10.00      B   
ATOM   2003  N   ARG    32      14.132  22.611   8.608  1.00 10.00      B   
ATOM   2004  HN  ARG    32      14.075  23.137   7.783  1.00 10.00      B   
ATOM   2005  CA  ARG    32      13.148  21.564   8.850  1.00 10.00      B   
ATOM   2006  CB  ARG    32      11.961  21.728   7.898  1.00 10.00      B   
ATOM   2007  CG  ARG    32      11.093  22.944   8.177  1.00 10.00      B   
ATOM   2008  CD  ARG    32      10.014  23.103   7.118  1.00 10.00      B   
ATOM   2009  NE  ARG    32       8.852  23.831   7.627  1.00 10.00      B   
ATOM   2010  HE  ARG    32       8.988  24.769   7.899  1.00 10.00      B   
ATOM   2011  CZ  ARG    32       7.633  23.300   7.741  1.00 10.00      B   
ATOM   2012  NH1 ARG    32       7.415  22.042   7.379  1.00 10.00      B   
ATOM   2013 HH11 ARG    32       6.461  21.627   7.471  1.00 10.00      B   
ATOM   2014 HH12 ARG    32       8.192  21.462   6.998  1.00 10.00      B   
ATOM   2015  NH2 ARG    32       6.636  24.029   8.218  1.00 10.00      B   
ATOM   2016 HH21 ARG    32       5.683  23.617   8.310  1.00 10.00      B   
ATOM   2017 HH22 ARG    32       6.800  25.021   8.507  1.00 10.00      B   
ATOM   2018  C   ARG    32      13.795  20.202   8.624  1.00 10.00      B   
ATOM   2019  O   ARG    32      13.248  19.161   8.998  1.00 10.00      B   
ATOM   2020  N   ASN    33      14.974  20.231   8.017  1.00 10.00      B   
ATOM   2021  HN  ASN    33      15.359  21.101   7.770  1.00 10.00      B   
ATOM   2022  CA  ASN    33      15.730  19.027   7.719  1.00 10.00      B   
ATOM   2023  CB  ASN    33      15.728  18.796   6.204  1.00 10.00      B   
ATOM   2024  CG  ASN    33      16.157  17.399   5.798  1.00 10.00      B   
ATOM   2025  OD1 ASN    33      16.966  16.754   6.469  1.00 10.00      B   
ATOM   2026  ND2 ASN    33      15.618  16.925   4.685  1.00 10.00      B   
ATOM   2027 HD21 ASN    33      14.985  17.494   4.198  1.00 10.00      B   
ATOM   2028 HD22 ASN    33      15.874  16.019   4.389  1.00 10.00      B   
ATOM   2029  C   ASN    33      17.166  19.192   8.218  1.00 10.00      B   
ATOM   2030  O   ASN    33      18.062  19.550   7.450  1.00 10.00      B   
ATOM   2031  N   PRO    34      17.399  18.943   9.520  1.00 10.00      B   
ATOM   2032  CA  PRO    34      18.726  19.075  10.142  1.00 10.00      B   
ATOM   2033  CB  PRO    34      18.519  18.571  11.576  1.00 10.00      B   
ATOM   2034  CG  PRO    34      17.212  17.856  11.558  1.00 10.00      B   
ATOM   2035  CD  PRO    34      16.387  18.519  10.496  1.00 10.00      B   
ATOM   2036  C   PRO    34      19.804  18.252   9.441  1.00 10.00      B   
ATOM   2037  O   PRO    34      20.986  18.588   9.498  1.00 10.00      B   
ATOM   2038  N   VAL    35      19.391  17.175   8.785  1.00 10.00      B   
ATOM   2039  HN  VAL    35      18.435  16.960   8.777  1.00 10.00      B   
ATOM   2040  CA  VAL    35      20.323  16.311   8.069  1.00 10.00      B   
ATOM   2041  CB  VAL    35      19.664  14.972   7.673  1.00 10.00      B   
ATOM   2042  CG1 VAL    35      20.689  14.021   7.069  1.00 10.00      B   
ATOM   2043  CG2 VAL    35      18.991  14.336   8.879  1.00 10.00      B   
ATOM   2044  C   VAL    35      20.835  17.013   6.815  1.00 10.00      B   
ATOM   2045  O   VAL    35      22.042  17.109   6.589  1.00 10.00      B   
ATOM   2046  N   MET    36      19.906  17.527   6.020  1.00 10.00      B   
ATOM   2047  HN  MET    36      18.960  17.440   6.271  1.00 10.00      B   
ATOM   2048  CA  MET    36      20.258  18.224   4.790  1.00 10.00      B   
ATOM   2049  CB  MET    36      19.049  18.376   3.868  1.00 10.00      B   
ATOM   2050  CG  MET    36      18.857  17.215   2.906  1.00 10.00      B   
ATOM   2051  SD  MET    36      20.331  16.877   1.921  1.00 10.00      B   
ATOM   2052  CE  MET    36      20.584  18.467   1.134  1.00 10.00      B   
ATOM   2053  C   MET    36      20.875  19.582   5.083  1.00 10.00      B   
ATOM   2054  O   MET    36      21.637  20.113   4.274  1.00 10.00      B   
ATOM   2055  N   PHE    37      20.543  20.137   6.243  1.00 10.00      B   
ATOM   2056  HN  PHE    37      19.912  19.670   6.831  1.00 10.00      B   
ATOM   2057  CA  PHE    37      21.073  21.430   6.654  1.00 10.00      B   
ATOM   2058  CB  PHE    37      20.480  21.851   7.999  1.00 10.00      B   
ATOM   2059  CG  PHE    37      20.622  23.317   8.293  1.00 10.00      B   
ATOM   2060  CD1 PHE    37      19.998  24.263   7.495  1.00 10.00      B   
ATOM   2061  CD2 PHE    37      21.380  23.752   9.370  1.00 10.00      B   
ATOM   2062  CE1 PHE    37      20.124  25.614   7.765  1.00 10.00      B   
ATOM   2063  CE2 PHE    37      21.511  25.101   9.645  1.00 10.00      B   
ATOM   2064  CZ  PHE    37      20.882  26.034   8.842  1.00 10.00      B   
ATOM   2065  C   PHE    37      22.598  21.380   6.733  1.00 10.00      B   
ATOM   2066  O   PHE    37      23.282  22.301   6.288  1.00 10.00      B   
ATOM   2067  N   ILE    38      23.121  20.291   7.290  1.00 10.00      B   
ATOM   2068  HN  ILE    38      22.521  19.593   7.635  1.00 10.00      B   
ATOM   2069  CA  ILE    38      24.564  20.113   7.408  1.00 10.00      B   
ATOM   2070  CB  ILE    38      24.914  18.836   8.202  1.00 10.00      B   
ATOM   2071  CG1 ILE    38      24.213  18.842   9.563  1.00 10.00      B   
ATOM   2072  CG2 ILE    38      26.421  18.721   8.386  1.00 10.00      B   
ATOM   2073  CD1 ILE    38      24.301  17.521  10.299  1.00 10.00      B   
ATOM   2074  C   ILE    38      25.185  20.024   6.018  1.00 10.00      B   
ATOM   2075  O   ILE    38      26.264  20.562   5.765  1.00 10.00      B   
ATOM   2076  N   VAL    39      24.476  19.353   5.119  1.00 10.00      B   
ATOM   2077  HN  VAL    39      23.617  18.963   5.390  1.00 10.00      B   
ATOM   2078  CA  VAL    39      24.925  19.189   3.744  1.00 10.00      B   
ATOM   2079  CB  VAL    39      23.963  18.282   2.944  1.00 10.00      B   
ATOM   2080  CG1 VAL    39      24.468  18.062   1.526  1.00 10.00      B   
ATOM   2081  CG2 VAL    39      23.771  16.952   3.654  1.00 10.00      B   
ATOM   2082  C   VAL    39      25.026  20.556   3.069  1.00 10.00      B   
ATOM   2083  O   VAL    39      26.002  20.848   2.376  1.00 10.00      B   
ATOM   2084  N   TRP    40      24.017  21.392   3.295  1.00 10.00      B   
ATOM   2085  HN  TRP    40      23.265  21.093   3.855  1.00 10.00      B   
ATOM   2086  CA  TRP    40      23.988  22.736   2.729  1.00 10.00      B   
ATOM   2087  CB  TRP    40      22.673  23.434   3.082  1.00 10.00      B   
ATOM   2088  CG  TRP    40      22.475  24.738   2.373  1.00 10.00      B   
ATOM   2089  CD1 TRP    40      22.065  24.913   1.084  1.00 10.00      B   
ATOM   2090  CD2 TRP    40      22.680  26.050   2.910  1.00 10.00      B   
ATOM   2091  NE1 TRP    40      21.995  26.252   0.785  1.00 10.00      B   
ATOM   2092  HE1 TRP    40      21.720  26.630  -0.082  1.00 10.00      B   
ATOM   2093  CE2 TRP    40      22.371  26.972   1.890  1.00 10.00      B   
ATOM   2094  CE3 TRP    40      23.094  26.537   4.155  1.00 10.00      B   
ATOM   2095  CZ2 TRP    40      22.462  28.349   2.077  1.00 10.00      B   
ATOM   2096  CZ3 TRP    40      23.185  27.902   4.338  1.00 10.00      B   
ATOM   2097  CH2 TRP    40      22.870  28.793   3.305  1.00 10.00      B   
ATOM   2098  C   TRP    40      25.171  23.550   3.245  1.00 10.00      B   
ATOM   2099  O   TRP    40      25.837  24.254   2.484  1.00 10.00      B   
ATOM   2100  N   ILE    41      25.433  23.438   4.546  1.00 10.00      B   
ATOM   2101  HN  ILE    41      24.856  22.866   5.101  1.00 10.00      B   
ATOM   2102  CA  ILE    41      26.546  24.144   5.171  1.00 10.00      B   
ATOM   2103  CB  ILE    41      26.608  23.883   6.694  1.00 10.00      B   
ATOM   2104  CG1 ILE    41      25.326  24.377   7.371  1.00 10.00      B   
ATOM   2105  CG2 ILE    41      27.824  24.561   7.311  1.00 10.00      B   
ATOM   2106  CD1 ILE    41      25.218  24.004   8.836  1.00 10.00      B   
ATOM   2107  C   ILE    41      27.863  23.723   4.517  1.00 10.00      B   
ATOM   2108  O   ILE    41      28.755  24.545   4.297  1.00 10.00      B   
ATOM   2109  N   GLY    42      27.960  22.438   4.187  1.00 10.00      B   
ATOM   2110  HN  GLY    42      27.212  21.834   4.387  1.00 10.00      B   
ATOM   2111  CA  GLY    42      29.153  21.920   3.544  1.00 10.00      B   
ATOM   2112  C   GLY    42      29.403  22.584   2.206  1.00 10.00      B   
ATOM   2113  O   GLY    42      30.527  23.001   1.910  1.00 10.00      B   
ATOM   2114  N   SER    43      28.350  22.696   1.402  1.00 10.00      B   
ATOM   2115  HN  SER    43      27.481  22.345   1.699  1.00 10.00      B   
ATOM   2116  CA  SER    43      28.446  23.320   0.093  1.00 10.00      B   
ATOM   2117  CB  SER    43      27.121  23.154  -0.648  1.00 10.00      B   
ATOM   2118  OG  SER    43      26.563  21.876  -0.399  1.00 10.00      B   
ATOM   2119  HG  SER    43      27.269  21.225  -0.335  1.00 10.00      B   
ATOM   2120  C   SER    43      28.783  24.802   0.234  1.00 10.00      B   
ATOM   2121  O   SER    43      29.543  25.360  -0.560  1.00 10.00      B   
ATOM   2122  N   LEU    44      28.220  25.427   1.262  1.00 10.00      B   
ATOM   2123  HN  LEU    44      27.621  24.921   1.857  1.00 10.00      B   
ATOM   2124  CA  LEU    44      28.451  26.837   1.525  1.00 10.00      B   
ATOM   2125  CB  LEU    44      27.514  27.331   2.632  1.00 10.00      B   
ATOM   2126  CG  LEU    44      27.461  28.844   2.854  1.00 10.00      B   
ATOM   2127  CD1 LEU    44      26.682  29.526   1.739  1.00 10.00      B   
ATOM   2128  CD2 LEU    44      26.854  29.164   4.211  1.00 10.00      B   
ATOM   2129  C   LEU    44      29.907  27.087   1.915  1.00 10.00      B   
ATOM   2130  O   LEU    44      30.576  27.946   1.339  1.00 10.00      B   
ATOM   2131  N   LEU    45      30.394  26.313   2.877  1.00 10.00      B   
ATOM   2132  HN  LEU    45      29.811  25.629   3.280  1.00 10.00      B   
ATOM   2133  CA  LEU    45      31.764  26.448   3.362  1.00 10.00      B   
ATOM   2134  CB  LEU    45      32.022  25.515   4.549  1.00 10.00      B   
ATOM   2135  CG  LEU    45      31.322  25.874   5.864  1.00 10.00      B   
ATOM   2136  CD1 LEU    45      31.693  24.879   6.952  1.00 10.00      B   
ATOM   2137  CD2 LEU    45      31.671  27.291   6.295  1.00 10.00      B   
ATOM   2138  C   LEU    45      32.789  26.201   2.261  1.00 10.00      B   
ATOM   2139  O   LEU    45      33.703  27.001   2.069  1.00 10.00      B   
ATOM   2140  N   THR    46      32.622  25.111   1.522  1.00 10.00      B   
ATOM   2141  HN  THR    46      31.853  24.523   1.698  1.00 10.00      B   
ATOM   2142  CA  THR    46      33.552  24.771   0.449  1.00 10.00      B   
ATOM   2143  CB  THR    46      33.179  23.446  -0.240  1.00 10.00      B   
ATOM   2144  OG1 THR    46      31.763  23.390  -0.438  1.00 10.00      B   
ATOM   2145  HG1 THR    46      31.339  23.053   0.362  1.00 10.00      B   
ATOM   2146  CG2 THR    46      33.620  22.261   0.604  1.00 10.00      B   
ATOM   2147  C   THR    46      33.640  25.886  -0.589  1.00 10.00      B   
ATOM   2148  O   THR    46      34.721  26.192  -1.092  1.00 10.00      B   
ATOM   2149  N   THR    47      32.502  26.500  -0.896  1.00 10.00      B   
ATOM   2150  HN  THR    47      31.671  26.210  -0.464  1.00 10.00      B   
ATOM   2151  CA  THR    47      32.458  27.588  -1.861  1.00 10.00      B   
ATOM   2152  CB  THR    47      31.009  28.045  -2.127  1.00 10.00      B   
ATOM   2153  OG1 THR    47      30.242  26.930  -2.601  1.00 10.00      B   
ATOM   2154  HG1 THR    47      30.117  26.295  -1.877  1.00 10.00      B   
ATOM   2155  CG2 THR    47      30.975  29.157  -3.167  1.00 10.00      B   
ATOM   2156  C   THR    47      33.298  28.768  -1.374  1.00 10.00      B   
ATOM   2157  O   THR    47      34.102  29.318  -2.124  1.00 10.00      B   
ATOM   2158  N   CYS    48      33.137  29.126  -0.103  1.00 10.00      B   
ATOM   2159  HN  CYS    48      32.500  28.633   0.457  1.00 10.00      B   
ATOM   2160  CA  CYS    48      33.884  30.231   0.480  1.00 10.00      B   
ATOM   2161  CB  CYS    48      33.433  30.468   1.922  1.00 10.00      B   
ATOM   2162  SG  CYS    48      31.643  30.632   2.118  1.00 10.00      B   
ATOM   2163  HG  CYS    48      31.098  29.441   1.896  1.00 10.00      B   
ATOM   2164  C   CYS    48      35.383  29.948   0.435  1.00 10.00      B   
ATOM   2165  O   CYS    48      36.191  30.843   0.180  1.00 10.00      B   
ATOM   2166  N   ILE    49      35.747  28.694   0.682  1.00 10.00      B   
ATOM   2167  HN  ILE    49      35.056  28.030   0.899  1.00 10.00      B   
ATOM   2168  CA  ILE    49      37.145  28.281   0.656  1.00 10.00      B   
ATOM   2169  CB  ILE    49      37.329  26.846   1.203  1.00 10.00      B   
ATOM   2170  CG1 ILE    49      36.793  26.748   2.636  1.00 10.00      B   
ATOM   2171  CG2 ILE    49      38.797  26.431   1.157  1.00 10.00      B   
ATOM   2172  CD1 ILE    49      36.726  25.332   3.174  1.00 10.00      B   
ATOM   2173  C   ILE    49      37.695  28.358  -0.766  1.00 10.00      B   
ATOM   2174  O   ILE    49      38.805  28.842  -0.985  1.00 10.00      B   
ATOM   2175  N   SER    50      36.897  27.901  -1.729  1.00 10.00      B   
ATOM   2176  HN  SER    50      36.014  27.541  -1.485  1.00 10.00      B   
ATOM   2177  CA  SER    50      37.290  27.911  -3.137  1.00 10.00      B   
ATOM   2178  CB  SER    50      36.206  27.254  -4.002  1.00 10.00      B   
ATOM   2179  OG  SER    50      35.864  25.969  -3.503  1.00 10.00      B   
ATOM   2180  HG  SER    50      35.436  26.063  -2.642  1.00 10.00      B   
ATOM   2181  C   SER    50      37.586  29.328  -3.630  1.00 10.00      B   
ATOM   2182  O   SER    50      38.517  29.543  -4.406  1.00 10.00      B   
ATOM   2183  N   ILE    51      36.792  30.291  -3.169  1.00 10.00      B   
ATOM   2184  HN  ILE    51      36.060  30.055  -2.558  1.00 10.00      B   
ATOM   2185  CA  ILE    51      36.976  31.686  -3.554  1.00 10.00      B   
ATOM   2186  CB  ILE    51      35.774  32.557  -3.119  1.00 10.00      B   
ATOM   2187  CG1 ILE    51      34.474  32.007  -3.713  1.00 10.00      B   
ATOM   2188  CG2 ILE    51      35.979  34.007  -3.539  1.00 10.00      B   
ATOM   2189  CD1 ILE    51      33.221  32.622  -3.125  1.00 10.00      B   
ATOM   2190  C   ILE    51      38.259  32.238  -2.934  1.00 10.00      B   
ATOM   2191  O   ILE    51      39.033  32.936  -3.591  1.00 10.00      B   
ATOM   2192  N   ALA    52      38.485  31.897  -1.672  1.00 10.00      B   
ATOM   2193  HN  ALA    52      37.839  31.323  -1.210  1.00 10.00      B   
ATOM   2194  CA  ALA    52      39.668  32.350  -0.955  1.00 10.00      B   
ATOM   2195  CB  ALA    52      39.571  31.973   0.513  1.00 10.00      B   
ATOM   2196  C   ALA    52      40.934  31.766  -1.568  1.00 10.00      B   
ATOM   2197  O   ALA    52      41.921  32.473  -1.762  1.00 10.00      B   
ATOM   2198  N   MET    53      40.887  30.475  -1.891  1.00 10.00      B   
ATOM   2199  HN  MET    53      40.058  29.971  -1.718  1.00 10.00      B   
ATOM   2200  CA  MET    53      42.027  29.779  -2.484  1.00 10.00      B   
ATOM   2201  CB  MET    53      41.709  28.294  -2.671  1.00 10.00      B   
ATOM   2202  CG  MET    53      41.665  27.491  -1.383  1.00 10.00      B   
ATOM   2203  SD  MET    53      41.127  25.792  -1.651  1.00 10.00      B   
ATOM   2204  CE  MET    53      42.359  25.234  -2.822  1.00 10.00      B   
ATOM   2205  C   MET    53      42.429  30.393  -3.820  1.00 10.00      B   
ATOM   2206  O   MET    53      43.595  30.348  -4.208  1.00 10.00      B   
ATOM   2207  N   ALA    54      41.458  30.967  -4.518  1.00 10.00      B   
ATOM   2208  HN  ALA    54      40.548  30.971  -4.154  1.00 10.00      B   
ATOM   2209  CA  ALA    54      41.707  31.591  -5.809  1.00 10.00      B   
ATOM   2210  CB  ALA    54      40.397  31.869  -6.523  1.00 10.00      B   
ATOM   2211  C   ALA    54      42.514  32.877  -5.656  1.00 10.00      B   
ATOM   2212  O   ALA    54      43.300  33.237  -6.535  1.00 10.00      B   
ATOM   2213  N   SER    55      42.324  33.563  -4.539  1.00 10.00      B   
ATOM   2214  HN  SER    55      41.686  33.228  -3.874  1.00 10.00      B   
ATOM   2215  CA  SER    55      43.033  34.807  -4.281  1.00 10.00      B   
ATOM   2216  CB  SER    55      42.134  35.772  -3.506  1.00 10.00      B   
ATOM   2217  OG  SER    55      40.845  35.832  -4.097  1.00 10.00      B   
ATOM   2218  HG  SER    55      40.184  35.939  -3.403  1.00 10.00      B   
ATOM   2219  C   SER    55      44.340  34.561  -3.528  1.00 10.00      B   
ATOM   2220  O   SER    55      45.372  35.159  -3.844  1.00 10.00      B   
ATOM   2221  N   GLY    56      44.296  33.680  -2.541  1.00 10.00      B   
ATOM   2222  HN  GLY    56      43.447  33.229  -2.330  1.00 10.00      B   
ATOM   2223  CA  GLY    56      45.478  33.379  -1.765  1.00 10.00      B   
ATOM   2224  C   GLY    56      45.145  32.655  -0.479  1.00 10.00      B   
ATOM   2225  O   GLY    56      44.428  33.183   0.372  1.00 10.00      B   
ATOM   2226  N   ALA    57      45.658  31.444  -0.347  1.00 10.00      B   
ATOM   2227  HN  ALA    57      46.221  31.089  -1.066  1.00 10.00      B   
ATOM   2228  CA  ALA    57      45.427  30.623   0.833  1.00 10.00      B   
ATOM   2229  CB  ALA    57      44.054  29.967   0.757  1.00 10.00      B   
ATOM   2230  C   ALA    57      46.515  29.561   0.931  1.00 10.00      B   
ATOM   2231  O   ALA    57      47.522  29.636   0.223  1.00 10.00      B   
ATOM   2232  N   MET    58      46.316  28.581   1.807  1.00 10.00      B   
ATOM   2233  HN  MET    58      45.500  28.582   2.350  1.00 10.00      B   
ATOM   2234  CA  MET    58      47.284  27.502   1.972  1.00 10.00      B   
ATOM   2235  CB  MET    58      47.004  26.665   3.224  1.00 10.00      B   
ATOM   2236  CG  MET    58      48.073  25.628   3.524  1.00 10.00      B   
ATOM   2237  SD  MET    58      47.695  24.643   4.989  1.00 10.00      B   
ATOM   2238  CE  MET    58      47.589  25.924   6.240  1.00 10.00      B   
ATOM   2239  C   MET    58      47.359  26.633   0.710  1.00 10.00      B   
ATOM   2240  O   MET    58      48.433  26.492   0.127  1.00 10.00      B   
ATOM   2241  N   PRO    59      46.233  26.028   0.267  1.00 10.00      B   
ATOM   2242  CA  PRO    59      46.210  25.215  -0.947  1.00 10.00      B   
ATOM   2243  CB  PRO    59      44.998  24.289  -0.743  1.00 10.00      B   
ATOM   2244  CG  PRO    59      44.375  24.690   0.560  1.00 10.00      B   
ATOM   2245  CD  PRO    59      44.907  26.053   0.895  1.00 10.00      B   
ATOM   2246  C   PRO    59      46.008  26.105  -2.176  1.00 10.00      B   
ATOM   2247  O   PRO    59      45.279  27.096  -2.117  1.00 10.00      B   
ATOM   2248  N   GLY    60      46.648  25.752  -3.283  1.00 10.00      B   
ATOM   2249  HN  GLY    60      47.205  24.940  -3.282  1.00 10.00      B   
ATOM   2250  CA  GLY    60      46.536  26.556  -4.490  1.00 10.00      B   
ATOM   2251  C   GLY    60      45.667  25.937  -5.567  1.00 10.00      B   
ATOM   2252  O   GLY    60      45.383  26.575  -6.583  1.00 10.00      B   
ATOM   2253  N   ASN    61      45.243  24.698  -5.362  1.00 10.00      B   
ATOM   2254  HN  ASN    61      45.501  24.231  -4.539  1.00 10.00      B   
ATOM   2255  CA  ASN    61      44.403  24.015  -6.344  1.00 10.00      B   
ATOM   2256  CB  ASN    61      44.555  22.496  -6.247  1.00 10.00      B   
ATOM   2257  CG  ASN    61      44.086  21.781  -7.502  1.00 10.00      B   
ATOM   2258  OD1 ASN    61      43.165  22.230  -8.189  1.00 10.00      B   
ATOM   2259  ND2 ASN    61      44.722  20.661  -7.811  1.00 10.00      B   
ATOM   2260 HD21 ASN    61      45.446  20.362  -7.221  1.00 10.00      B   
ATOM   2261 HD22 ASN    61      44.446  20.178  -8.619  1.00 10.00      B   
ATOM   2262  C   ASN    61      42.943  24.428  -6.192  1.00 10.00      B   
ATOM   2263  O   ASN    61      42.120  23.687  -5.647  1.00 10.00      B   
ATOM   2264  N   ALA    62      42.635  25.625  -6.673  1.00 10.00      B   
ATOM   2265  HN  ALA    62      43.341  26.162  -7.098  1.00 10.00      B   
ATOM   2266  CA  ALA    62      41.285  26.167  -6.591  1.00 10.00      B   
ATOM   2267  CB  ALA    62      41.280  27.645  -6.951  1.00 10.00      B   
ATOM   2268  C   ALA    62      40.312  25.393  -7.473  1.00 10.00      B   
ATOM   2269  O   ALA    62      39.134  25.264  -7.138  1.00 10.00      B   
ATOM   2270  N   LEU    63      40.810  24.859  -8.584  1.00 10.00      B   
ATOM   2271  HN  LEU    63      41.765  24.973  -8.784  1.00 10.00      B   
ATOM   2272  CA  LEU    63      39.975  24.105  -9.513  1.00 10.00      B   
ATOM   2273  CB  LEU    63      40.733  23.772 -10.799  1.00 10.00      B   
ATOM   2274  CG  LEU    63      41.043  24.960 -11.715  1.00 10.00      B   
ATOM   2275  CD1 LEU    63      41.788  24.507 -12.959  1.00 10.00      B   
ATOM   2276  CD2 LEU    63      39.770  25.703 -12.090  1.00 10.00      B   
ATOM   2277  C   LEU    63      39.409  22.845  -8.870  1.00 10.00      B   
ATOM   2278  O   LEU    63      38.261  22.470  -9.123  1.00 10.00      B   
ATOM   2279  N   PHE    64      40.212  22.196  -8.037  1.00 10.00      B   
ATOM   2280  HN  PHE    64      41.123  22.535  -7.887  1.00 10.00      B   
ATOM   2281  CA  PHE    64      39.776  20.988  -7.351  1.00 10.00      B   
ATOM   2282  CB  PHE    64      40.950  20.308  -6.642  1.00 10.00      B   
ATOM   2283  CG  PHE    64      40.701  18.867  -6.297  1.00 10.00      B   
ATOM   2284  CD1 PHE    64      40.635  17.905  -7.294  1.00 10.00      B   
ATOM   2285  CD2 PHE    64      40.537  18.473  -4.977  1.00 10.00      B   
ATOM   2286  CE1 PHE    64      40.410  16.578  -6.982  1.00 10.00      B   
ATOM   2287  CE2 PHE    64      40.309  17.147  -4.658  1.00 10.00      B   
ATOM   2288  CZ  PHE    64      40.245  16.199  -5.663  1.00 10.00      B   
ATOM   2289  C   PHE    64      38.671  21.317  -6.354  1.00 10.00      B   
ATOM   2290  O   PHE    64      37.640  20.646  -6.310  1.00 10.00      B   
ATOM   2291  N   SER    65      38.882  22.371  -5.576  1.00 10.00      B   
ATOM   2292  HN  SER    65      39.724  22.868  -5.662  1.00 10.00      B   
ATOM   2293  CA  SER    65      37.903  22.800  -4.587  1.00 10.00      B   
ATOM   2294  CB  SER    65      38.487  23.906  -3.711  1.00 10.00      B   
ATOM   2295  OG  SER    65      39.638  23.440  -3.027  1.00 10.00      B   
ATOM   2296  HG  SER    65      40.144  24.195  -2.702  1.00 10.00      B   
ATOM   2297  C   SER    65      36.612  23.264  -5.257  1.00 10.00      B   
ATOM   2298  O   SER    65      35.518  23.062  -4.725  1.00 10.00      B   
ATOM   2299  N   ALA    66      36.749  23.872  -6.434  1.00 10.00      B   
ATOM   2300  HN  ALA    66      37.652  24.012  -6.797  1.00 10.00      B   
ATOM   2301  CA  ALA    66      35.599  24.350  -7.191  1.00 10.00      B   
ATOM   2302  CB  ALA    66      36.049  25.133  -8.413  1.00 10.00      B   
ATOM   2303  C   ALA    66      34.714  23.176  -7.596  1.00 10.00      B   
ATOM   2304  O   ALA    66      33.487  23.290  -7.647  1.00 10.00      B   
ATOM   2305  N   ALA    67      35.348  22.044  -7.879  1.00 10.00      B   
ATOM   2306  HN  ALA    67      36.328  22.023  -7.838  1.00 10.00      B   
ATOM   2307  CA  ALA    67      34.627  20.838  -8.255  1.00 10.00      B   
ATOM   2308  CB  ALA    67      35.585  19.805  -8.820  1.00 10.00      B   
ATOM   2309  C   ALA    67      33.902  20.279  -7.038  1.00 10.00      B   
ATOM   2310  O   ALA    67      32.751  19.851  -7.124  1.00 10.00      B   
ATOM   2311  N   ILE    68      34.586  20.297  -5.901  1.00 10.00      B   
ATOM   2312  HN  ILE    68      35.506  20.641  -5.904  1.00 10.00      B   
ATOM   2313  CA  ILE    68      34.014  19.809  -4.657  1.00 10.00      B   
ATOM   2314  CB  ILE    68      35.038  19.857  -3.502  1.00 10.00      B   
ATOM   2315  CG1 ILE    68      36.248  18.978  -3.827  1.00 10.00      B   
ATOM   2316  CG2 ILE    68      34.397  19.415  -2.192  1.00 10.00      B   
ATOM   2317  CD1 ILE    68      37.363  19.070  -2.808  1.00 10.00      B   
ATOM   2318  C   ILE    68      32.779  20.628  -4.283  1.00 10.00      B   
ATOM   2319  O   ILE    68      31.709  20.075  -4.029  1.00 10.00      B   
ATOM   2320  N   SER    69      32.924  21.945  -4.288  1.00 10.00      B   
ATOM   2321  HN  SER    69      33.793  22.331  -4.536  1.00 10.00      B   
ATOM   2322  CA  SER    69      31.822  22.832  -3.942  1.00 10.00      B   
ATOM   2323  CB  SER    69      32.315  24.274  -3.819  1.00 10.00      B   
ATOM   2324  OG  SER    69      33.293  24.569  -4.802  1.00 10.00      B   
ATOM   2325  HG  SER    69      34.160  24.266  -4.497  1.00 10.00      B   
ATOM   2326  C   SER    69      30.687  22.732  -4.960  1.00 10.00      B   
ATOM   2327  O   SER    69      29.517  22.618  -4.590  1.00 10.00      B   
ATOM   2328  N   GLY    70      31.048  22.754  -6.239  1.00 10.00      B   
ATOM   2329  HN  GLY    70      32.002  22.839  -6.466  1.00 10.00      B   
ATOM   2330  CA  GLY    70      30.062  22.670  -7.299  1.00 10.00      B   
ATOM   2331  C   GLY    70      29.220  21.412  -7.228  1.00 10.00      B   
ATOM   2332  O   GLY    70      28.002  21.467  -7.394  1.00 10.00      B   
ATOM   2333  N   TRP    71      29.868  20.280  -6.982  1.00 10.00      B   
ATOM   2334  HN  TRP    71      30.844  20.302  -6.866  1.00 10.00      B   
ATOM   2335  CA  TRP    71      29.169  19.004  -6.889  1.00 10.00      B   
ATOM   2336  CB  TRP    71      30.157  17.834  -6.881  1.00 10.00      B   
ATOM   2337  CG  TRP    71      30.436  17.267  -8.241  1.00 10.00      B   
ATOM   2338  CD1 TRP    71      31.503  17.547  -9.045  1.00 10.00      B   
ATOM   2339  CD2 TRP    71      29.630  16.325  -8.961  1.00 10.00      B   
ATOM   2340  NE1 TRP    71      31.417  16.834 -10.215  1.00 10.00      B   
ATOM   2341  HE1 TRP    71      32.069  16.861 -10.951  1.00 10.00      B   
ATOM   2342  CE2 TRP    71      30.272  16.079 -10.190  1.00 10.00      B   
ATOM   2343  CE3 TRP    71      28.427  15.669  -8.686  1.00 10.00      B   
ATOM   2344  CZ2 TRP    71      29.756  15.199 -11.138  1.00 10.00      B   
ATOM   2345  CZ3 TRP    71      27.915  14.798  -9.629  1.00 10.00      B   
ATOM   2346  CH2 TRP    71      28.577  14.573 -10.841  1.00 10.00      B   
ATOM   2347  C   TRP    71      28.274  18.947  -5.655  1.00 10.00      B   
ATOM   2348  O   TRP    71      27.163  18.423  -5.712  1.00 10.00      B   
ATOM   2349  N   LEU    72      28.756  19.507  -4.549  1.00 10.00      B   
ATOM   2350  HN  LEU    72      29.640  19.933  -4.575  1.00 10.00      B   
ATOM   2351  CA  LEU    72      28.005  19.509  -3.298  1.00 10.00      B   
ATOM   2352  CB  LEU    72      28.857  20.055  -2.151  1.00 10.00      B   
ATOM   2353  CG  LEU    72      30.023  19.176  -1.695  1.00 10.00      B   
ATOM   2354  CD1 LEU    72      30.703  19.783  -0.478  1.00 10.00      B   
ATOM   2355  CD2 LEU    72      29.556  17.758  -1.403  1.00 10.00      B   
ATOM   2356  C   LEU    72      26.701  20.293  -3.421  1.00 10.00      B   
ATOM   2357  O   LEU    72      25.690  19.935  -2.814  1.00 10.00      B   
ATOM   2358  N   TRP    73      26.724  21.362  -4.212  1.00 10.00      B   
ATOM   2359  HN  TRP    73      27.562  21.615  -4.656  1.00 10.00      B   
ATOM   2360  CA  TRP    73      25.530  22.172  -4.419  1.00 10.00      B   
ATOM   2361  CB  TRP    73      25.857  23.457  -5.179  1.00 10.00      B   
ATOM   2362  CG  TRP    73      26.366  24.562  -4.304  1.00 10.00      B   
ATOM   2363  CD1 TRP    73      27.650  25.012  -4.216  1.00 10.00      B   
ATOM   2364  CD2 TRP    73      25.600  25.357  -3.390  1.00 10.00      B   
ATOM   2365  NE1 TRP    73      27.730  26.039  -3.308  1.00 10.00      B   
ATOM   2366  HE1 TRP    73      28.551  26.529  -3.070  1.00 10.00      B   
ATOM   2367  CE2 TRP    73      26.486  26.270  -2.787  1.00 10.00      B   
ATOM   2368  CE3 TRP    73      24.250  25.387  -3.027  1.00 10.00      B   
ATOM   2369  CZ2 TRP    73      26.068  27.198  -1.837  1.00 10.00      B   
ATOM   2370  CZ3 TRP    73      23.837  26.309  -2.086  1.00 10.00      B   
ATOM   2371  CH2 TRP    73      24.742  27.204  -1.503  1.00 10.00      B   
ATOM   2372  C   TRP    73      24.463  21.374  -5.159  1.00 10.00      B   
ATOM   2373  O   TRP    73      23.264  21.569  -4.947  1.00 10.00      B   
ATOM   2374  N   ILE    74      24.907  20.464  -6.019  1.00 10.00      B   
ATOM   2375  HN  ILE    74      25.876  20.354  -6.143  1.00 10.00      B   
ATOM   2376  CA  ILE    74      23.994  19.624  -6.782  1.00 10.00      B   
ATOM   2377  CB  ILE    74      24.731  18.812  -7.868  1.00 10.00      B   
ATOM   2378  CG1 ILE    74      25.643  19.727  -8.690  1.00 10.00      B   
ATOM   2379  CG2 ILE    74      23.732  18.108  -8.777  1.00 10.00      B   
ATOM   2380  CD1 ILE    74      26.545  18.992  -9.659  1.00 10.00      B   
ATOM   2381  C   ILE    74      23.252  18.672  -5.847  1.00 10.00      B   
ATOM   2382  O   ILE    74      22.067  18.399  -6.036  1.00 10.00      B   
ATOM   2383  N   THR    75      23.956  18.182  -4.831  1.00 10.00      B   
ATOM   2384  HN  THR    75      24.904  18.429  -4.737  1.00 10.00      B   
ATOM   2385  CA  THR    75      23.368  17.276  -3.857  1.00 10.00      B   
ATOM   2386  CB  THR    75      24.423  16.834  -2.828  1.00 10.00      B   
ATOM   2387  OG1 THR    75      25.723  16.921  -3.427  1.00 10.00      B   
ATOM   2388  HG1 THR    75      25.930  16.088  -3.870  1.00 10.00      B   
ATOM   2389  CG2 THR    75      24.171  15.402  -2.385  1.00 10.00      B   
ATOM   2390  C   THR    75      22.210  17.960  -3.134  1.00 10.00      B   
ATOM   2391  O   THR    75      21.153  17.359  -2.918  1.00 10.00      B   
ATOM   2392  N   VAL    76      22.414  19.228  -2.781  1.00 10.00      B   
ATOM   2393  HN  VAL    76      23.282  19.644  -2.985  1.00 10.00      B   
ATOM   2394  CA  VAL    76      21.391  20.012  -2.099  1.00 10.00      B   
ATOM   2395  CB  VAL    76      21.931  21.392  -1.656  1.00 10.00      B   
ATOM   2396  CG1 VAL    76      20.865  22.177  -0.905  1.00 10.00      B   
ATOM   2397  CG2 VAL    76      23.177  21.233  -0.800  1.00 10.00      B   
ATOM   2398  C   VAL    76      20.187  20.210  -3.016  1.00 10.00      B   
ATOM   2399  O   VAL    76      19.035  20.065  -2.596  1.00 10.00      B   
ATOM   2400  N   LEU    77      20.467  20.527  -4.275  1.00 10.00      B   
ATOM   2401  HN  LEU    77      21.406  20.624  -4.547  1.00 10.00      B   
ATOM   2402  CA  LEU    77      19.420  20.737  -5.262  1.00 10.00      B   
ATOM   2403  CB  LEU    77      20.009  21.229  -6.587  1.00 10.00      B   
ATOM   2404  CG  LEU    77      20.649  22.621  -6.569  1.00 10.00      B   
ATOM   2405  CD1 LEU    77      21.288  22.933  -7.913  1.00 10.00      B   
ATOM   2406  CD2 LEU    77      19.622  23.683  -6.205  1.00 10.00      B   
ATOM   2407  C   LEU    77      18.616  19.461  -5.482  1.00 10.00      B   
ATOM   2408  O   LEU    77      17.390  19.501  -5.547  1.00 10.00      B   
ATOM   2409  N   PHE    78      19.313  18.331  -5.582  1.00 10.00      B   
ATOM   2410  HN  PHE    78      20.297  18.370  -5.524  1.00 10.00      B   
ATOM   2411  CA  PHE    78      18.664  17.037  -5.792  1.00 10.00      B   
ATOM   2412  CB  PHE    78      19.699  15.915  -5.937  1.00 10.00      B   
ATOM   2413  CG  PHE    78      20.279  15.779  -7.318  1.00 10.00      B   
ATOM   2414  CD1 PHE    78      19.617  16.291  -8.423  1.00 10.00      B   
ATOM   2415  CD2 PHE    78      21.488  15.134  -7.511  1.00 10.00      B   
ATOM   2416  CE1 PHE    78      20.152  16.163  -9.691  1.00 10.00      B   
ATOM   2417  CE2 PHE    78      22.028  15.001  -8.778  1.00 10.00      B   
ATOM   2418  CZ  PHE    78      21.359  15.517  -9.869  1.00 10.00      B   
ATOM   2419  C   PHE    78      17.694  16.706  -4.662  1.00 10.00      B   
ATOM   2420  O   PHE    78      16.567  16.271  -4.908  1.00 10.00      B   
ATOM   2421  N   ALA    79      18.134  16.926  -3.429  1.00 10.00      B   
ATOM   2422  HN  ALA    79      19.041  17.282  -3.301  1.00 10.00      B   
ATOM   2423  CA  ALA    79      17.308  16.647  -2.259  1.00 10.00      B   
ATOM   2424  CB  ALA    79      18.104  16.871  -0.985  1.00 10.00      B   
ATOM   2425  C   ALA    79      16.052  17.510  -2.263  1.00 10.00      B   
ATOM   2426  O   ALA    79      14.943  17.016  -2.059  1.00 10.00      B   
ATOM   2427  N   ASN    80      16.233  18.800  -2.516  1.00 10.00      B   
ATOM   2428  HN  ASN    80      17.144  19.133  -2.683  1.00 10.00      B   
ATOM   2429  CA  ASN    80      15.115  19.735  -2.552  1.00 10.00      B   
ATOM   2430  CB  ASN    80      15.616  21.180  -2.633  1.00 10.00      B   
ATOM   2431  CG  ASN    80      15.970  21.752  -1.271  1.00 10.00      B   
ATOM   2432  OD1 ASN    80      15.355  21.413  -0.260  1.00 10.00      B   
ATOM   2433  ND2 ASN    80      16.966  22.624  -1.235  1.00 10.00      B   
ATOM   2434 HD21 ASN    80      17.415  22.850  -2.076  1.00 10.00      B   
ATOM   2435 HD22 ASN    80      17.215  23.008  -0.366  1.00 10.00      B   
ATOM   2436  C   ASN    80      14.183  19.420  -3.718  1.00 10.00      B   
ATOM   2437  O   ASN    80      12.964  19.578  -3.616  1.00 10.00      B   
ATOM   2438  N   PHE    81      14.768  18.963  -4.823  1.00 10.00      B   
ATOM   2439  HN  PHE    81      15.747  18.875  -4.843  1.00 10.00      B   
ATOM   2440  CA  PHE    81      14.004  18.602  -6.011  1.00 10.00      B   
ATOM   2441  CB  PHE    81      14.946  18.274  -7.179  1.00 10.00      B   
ATOM   2442  CG  PHE    81      14.243  17.824  -8.428  1.00 10.00      B   
ATOM   2443  CD1 PHE    81      13.546  18.729  -9.212  1.00 10.00      B   
ATOM   2444  CD2 PHE    81      14.279  16.493  -8.816  1.00 10.00      B   
ATOM   2445  CE1 PHE    81      12.897  18.318 -10.360  1.00 10.00      B   
ATOM   2446  CE2 PHE    81      13.632  16.073  -9.963  1.00 10.00      B   
ATOM   2447  CZ  PHE    81      12.940  16.987 -10.737  1.00 10.00      B   
ATOM   2448  C   PHE    81      13.088  17.417  -5.717  1.00 10.00      B   
ATOM   2449  O   PHE    81      11.950  17.377  -6.176  1.00 10.00      B   
ATOM   2450  N   ALA    82      13.588  16.463  -4.935  1.00 10.00      B   
ATOM   2451  HN  ALA    82      14.505  16.556  -4.592  1.00 10.00      B   
ATOM   2452  CA  ALA    82      12.812  15.282  -4.577  1.00 10.00      B   
ATOM   2453  CB  ALA    82      13.658  14.321  -3.756  1.00 10.00      B   
ATOM   2454  C   ALA    82      11.547  15.676  -3.816  1.00 10.00      B   
ATOM   2455  O   ALA    82      10.460  15.143  -4.072  1.00 10.00      B   
ATOM   2456  N   GLU    83      11.696  16.621  -2.891  1.00 10.00      B   
ATOM   2457  HN  GLU    83      12.590  16.999  -2.732  1.00 10.00      B   
ATOM   2458  CA  GLU    83      10.571  17.104  -2.100  1.00 10.00      B   
ATOM   2459  CB  GLU    83      11.067  17.980  -0.946  1.00 10.00      B   
ATOM   2460  CG  GLU    83      10.006  18.305   0.092  1.00 10.00      B   
ATOM   2461  CD  GLU    83      10.589  18.957   1.327  1.00 10.00      B   
ATOM   2462  OE1 GLU    83      11.531  18.383   1.917  1.00 10.00      B   
ATOM   2463  OE2 GLU    83      10.108  20.041   1.722  1.00 10.00      B   
ATOM   2464  C   GLU    83       9.601  17.885  -2.983  1.00 10.00      B   
ATOM   2465  O   GLU    83       8.387  17.674  -2.928  1.00 10.00      B   
ATOM   2466  N   ALA    84      10.153  18.767  -3.816  1.00 10.00      B   
ATOM   2467  HN  ALA    84      11.130  18.884  -3.806  1.00 10.00      B   
ATOM   2468  CA  ALA    84       9.353  19.578  -4.727  1.00 10.00      B   
ATOM   2469  CB  ALA    84      10.240  20.568  -5.473  1.00 10.00      B   
ATOM   2470  C   ALA    84       8.594  18.695  -5.711  1.00 10.00      B   
ATOM   2471  O   ALA    84       7.450  18.980  -6.057  1.00 10.00      B   
ATOM   2472  N   LEU    85       9.236  17.614  -6.142  1.00 10.00      B   
ATOM   2473  HN  LEU    85      10.157  17.451  -5.832  1.00 10.00      B   
ATOM   2474  CA  LEU    85       8.631  16.672  -7.077  1.00 10.00      B   
ATOM   2475  CB  LEU    85       9.650  15.598  -7.470  1.00 10.00      B   
ATOM   2476  CG  LEU    85       9.241  14.636  -8.588  1.00 10.00      B   
ATOM   2477  CD1 LEU    85       9.195  15.351  -9.930  1.00 10.00      B   
ATOM   2478  CD2 LEU    85      10.192  13.451  -8.645  1.00 10.00      B   
ATOM   2479  C   LEU    85       7.397  16.023  -6.462  1.00 10.00      B   
ATOM   2480  O   LEU    85       6.392  15.806  -7.146  1.00 10.00      B   
ATOM   2481  N   ALA    86       7.476  15.735  -5.166  1.00 10.00      B   
ATOM   2482  HN  ALA    86       8.299  15.953  -4.680  1.00 10.00      B   
ATOM   2483  CA  ALA    86       6.376  15.114  -4.442  1.00 10.00      B   
ATOM   2484  CB  ALA    86       6.861  14.552  -3.113  1.00 10.00      B   
ATOM   2485  C   ALA    86       5.248  16.110  -4.219  1.00 10.00      B   
ATOM   2486  O   ALA    86       4.099  15.844  -4.580  1.00 10.00      B   
ATOM   2487  N   GLU    87       5.584  17.265  -3.639  1.00 10.00      B   
ATOM   2488  HN  GLU    87       6.522  17.416  -3.381  1.00 10.00      B   
ATOM   2489  CA  GLU    87       4.598  18.308  -3.368  1.00 10.00      B   
ATOM   2490  CB  GLU    87       5.241  19.503  -2.651  1.00 10.00      B   
ATOM   2491  CG  GLU    87       5.778  19.191  -1.260  1.00 10.00      B   
ATOM   2492  CD  GLU    87       6.256  20.428  -0.521  1.00 10.00      B   
ATOM   2493  OE1 GLU    87       7.079  21.184  -1.083  1.00 10.00      B   
ATOM   2494  OE2 GLU    87       5.805  20.656   0.627  1.00 10.00      B   
ATOM   2495  C   GLU    87       3.922  18.769  -4.657  1.00 10.00      B   
ATOM   2496  O   GLU    87       2.715  19.022  -4.681  1.00 10.00      B   
ATOM   2497  N   GLY    88       4.708  18.864  -5.727  1.00 10.00      B   
ATOM   2498  HN  GLY    88       5.666  18.656  -5.638  1.00 10.00      B   
ATOM   2499  CA  GLY    88       4.185  19.282  -7.011  1.00 10.00      B   
ATOM   2500  C   GLY    88       3.173  18.303  -7.563  1.00 10.00      B   
ATOM   2501  O   GLY    88       2.233  18.699  -8.259  1.00 10.00      B   
ATOM   2502  N   ARG    89       3.360  17.023  -7.252  1.00 10.00      B   
ATOM   2503  HN  ARG    89       4.125  16.773  -6.687  1.00 10.00      B   
ATOM   2504  CA  ARG    89       2.451  15.986  -7.717  1.00 10.00      B   
ATOM   2505  CB  ARG    89       3.053  14.591  -7.519  1.00 10.00      B   
ATOM   2506  CG  ARG    89       2.090  13.451  -7.822  1.00 10.00      B   
ATOM   2507  CD  ARG    89       2.725  12.399  -8.716  1.00 10.00      B   
ATOM   2508  NE  ARG    89       3.783  11.664  -8.030  1.00 10.00      B   
ATOM   2509  HE  ARG    89       4.464  12.194  -7.556  1.00 10.00      B   
ATOM   2510  CZ  ARG    89       3.882  10.336  -8.017  1.00 10.00      B   
ATOM   2511  NH1 ARG    89       2.984   9.586  -8.654  1.00 10.00      B   
ATOM   2512 HH11 ARG    89       3.070   8.545  -8.643  1.00 10.00      B   
ATOM   2513 HH12 ARG    89       2.188  10.033  -9.166  1.00 10.00      B   
ATOM   2514  NH2 ARG    89       4.879   9.757  -7.355  1.00 10.00      B   
ATOM   2515 HH21 ARG    89       4.967   8.717  -7.341  1.00 10.00      B   
ATOM   2516 HH22 ARG    89       5.580  10.345  -6.842  1.00 10.00      B   
ATOM   2517  C   ARG    89       1.114  16.099  -6.998  1.00 10.00      B   
ATOM   2518  O   ARG    89       0.055  16.012  -7.620  1.00 10.00      B   
ATOM   2519  N   SER    90       1.169  16.309  -5.687  1.00 10.00      B   
ATOM   2520  HN  SER    90       2.046  16.366  -5.244  1.00 10.00      B   
ATOM   2521  CA  SER    90      -0.040  16.449  -4.888  1.00 10.00      B   
ATOM   2522  CB  SER    90       0.318  16.607  -3.411  1.00 10.00      B   
ATOM   2523  OG  SER    90       1.400  15.763  -3.063  1.00 10.00      B   
ATOM   2524  HG  SER    90       1.210  14.858  -3.350  1.00 10.00      B   
ATOM   2525  C   SER    90      -0.853  17.649  -5.364  1.00 10.00      B   
ATOM   2526  O   SER    90      -2.082  17.601  -5.410  1.00 10.00      B   
ATOM   2527  N   LYS    91      -0.147  18.714  -5.736  1.00 10.00      B   
ATOM   2528  HN  LYS    91       0.833  18.681  -5.674  1.00 10.00      B   
ATOM   2529  CA  LYS    91      -0.784  19.931  -6.222  1.00 10.00      B   
ATOM   2530  CB  LYS    91       0.272  20.998  -6.536  1.00 10.00      B   
ATOM   2531  CG  LYS    91      -0.293  22.356  -6.932  1.00 10.00      B   
ATOM   2532  CD  LYS    91       0.816  23.330  -7.301  1.00 10.00      B   
ATOM   2533  CE  LYS    91       0.264  24.700  -7.661  1.00 10.00      B   
ATOM   2534  NZ  LYS    91       1.348  25.660  -7.999  1.00 10.00      B   
ATOM   2535  HZ1 LYS    91       1.905  25.299  -8.801  1.00 10.00      B   
ATOM   2536  HZ2 LYS    91       1.979  25.793  -7.183  1.00 10.00      B   
ATOM   2537  HZ3 LYS    91       0.944  26.583  -8.262  1.00 10.00      B   
ATOM   2538  C   LYS    91      -1.627  19.640  -7.461  1.00 10.00      B   
ATOM   2539  O   LYS    91      -2.798  20.008  -7.523  1.00 10.00      B   
ATOM   2540  N   ALA    92      -1.033  18.949  -8.431  1.00 10.00      B   
ATOM   2541  HN  ALA    92      -0.105  18.658  -8.308  1.00 10.00      B   
ATOM   2542  CA  ALA    92      -1.727  18.609  -9.671  1.00 10.00      B   
ATOM   2543  CB  ALA    92      -0.749  18.061 -10.699  1.00 10.00      B   
ATOM   2544  C   ALA    92      -2.852  17.608  -9.419  1.00 10.00      B   
ATOM   2545  O   ALA    92      -3.908  17.668 -10.053  1.00 10.00      B   
ATOM   2546  N   GLN    93      -2.617  16.698  -8.482  1.00 10.00      B   
ATOM   2547  HN  GLN    93      -1.756  16.714  -8.013  1.00 10.00      B   
ATOM   2548  CA  GLN    93      -3.592  15.674  -8.126  1.00 10.00      B   
ATOM   2549  CB  GLN    93      -2.957  14.680  -7.143  1.00 10.00      B   
ATOM   2550  CG  GLN    93      -3.812  13.469  -6.804  1.00 10.00      B   
ATOM   2551  CD  GLN    93      -4.181  12.642  -8.020  1.00 10.00      B   
ATOM   2552  OE1 GLN    93      -3.464  12.624  -9.023  1.00 10.00      B   
ATOM   2553  NE2 GLN    93      -5.306  11.951  -7.939  1.00 10.00      B   
ATOM   2554 HE21 GLN    93      -5.830  12.011  -7.112  1.00 10.00      B   
ATOM   2555 HE22 GLN    93      -5.566  11.393  -8.707  1.00 10.00      B   
ATOM   2556  C   GLN    93      -4.851  16.301  -7.521  1.00 10.00      B   
ATOM   2557  O   GLN    93      -5.966  15.854  -7.780  1.00 10.00      B   
ATOM   2558  N   ALA    94      -4.664  17.350  -6.731  1.00 10.00      B   
ATOM   2559  HN  ALA    94      -3.748  17.665  -6.565  1.00 10.00      B   
ATOM   2560  CA  ALA    94      -5.779  18.034  -6.089  1.00 10.00      B   
ATOM   2561  CB  ALA    94      -5.328  18.662  -4.780  1.00 10.00      B   
ATOM   2562  C   ALA    94      -6.395  19.089  -7.004  1.00 10.00      B   
ATOM   2563  O   ALA    94      -7.607  19.313  -6.977  1.00 10.00      B   
ATOM   2564  N   ASN    95      -5.559  19.722  -7.822  1.00 10.00      B   
ATOM   2565  HN  ASN    95      -4.603  19.483  -7.803  1.00 10.00      B   
ATOM   2566  CA  ASN    95      -6.006  20.773  -8.741  1.00 10.00      B   
ATOM   2567  CB  ASN    95      -4.823  21.347  -9.526  1.00 10.00      B   
ATOM   2568  CG  ASN    95      -4.943  22.842  -9.775  1.00 10.00      B   
ATOM   2569  OD1 ASN    95      -6.033  23.410  -9.730  1.00 10.00      B   
ATOM   2570  ND2 ASN    95      -3.818  23.492 -10.033  1.00 10.00      B   
ATOM   2571 HD21 ASN    95      -2.981  22.976 -10.059  1.00 10.00      B   
ATOM   2572 HD22 ASN    95      -3.868  24.457 -10.207  1.00 10.00      B   
ATOM   2573  C   ASN    95      -7.085  20.281  -9.705  1.00 10.00      B   
ATOM   2574  O   ASN    95      -7.995  21.032 -10.064  1.00 10.00      B   
ATOM   2575  N   SER    96      -6.992  19.019 -10.110  1.00 10.00      B   
ATOM   2576  HN  SER    96      -6.259  18.456  -9.774  1.00 10.00      B   
ATOM   2577  CA  SER    96      -7.960  18.442 -11.037  1.00 10.00      B   
ATOM   2578  CB  SER    96      -7.522  17.034 -11.439  1.00 10.00      B   
ATOM   2579  OG  SER    96      -6.514  16.556 -10.563  1.00 10.00      B   
ATOM   2580  HG  SER    96      -5.646  16.789 -10.917  1.00 10.00      B   
ATOM   2581  C   SER    96      -9.366  18.418 -10.432  1.00 10.00      B   
ATOM   2582  O   SER    96     -10.352  18.701 -11.115  1.00 10.00      B   
ATOM   2583  N   LEU    97      -9.450  18.100  -9.146  1.00 10.00      B   
ATOM   2584  HN  LEU    97      -8.629  17.898  -8.649  1.00 10.00      B   
ATOM   2585  CA  LEU    97     -10.732  18.043  -8.455  1.00 10.00      B   
ATOM   2586  CB  LEU    97     -10.654  17.074  -7.268  1.00 10.00      B   
ATOM   2587  CG  LEU    97     -10.116  15.670  -7.570  1.00 10.00      B   
ATOM   2588  CD1 LEU    97     -10.040  14.834  -6.299  1.00 10.00      B   
ATOM   2589  CD2 LEU    97     -10.967  14.976  -8.625  1.00 10.00      B   
ATOM   2590  C   LEU    97     -11.154  19.431  -7.981  1.00 10.00      B   
ATOM   2591  O   LEU    97     -12.344  19.739  -7.892  1.00 10.00      B   
ATOM   2592  N   LYS    98     -10.166  20.269  -7.693  1.00 10.00      B   
ATOM   2593  HN  LYS    98      -9.237  19.961  -7.788  1.00 10.00      B   
ATOM   2594  CA  LYS    98     -10.411  21.628  -7.225  1.00 10.00      B   
ATOM   2595  CB  LYS    98      -9.091  22.287  -6.822  1.00 10.00      B   
ATOM   2596  CG  LYS    98      -9.255  23.579  -6.044  1.00 10.00      B   
ATOM   2597  CD  LYS    98      -7.918  24.267  -5.828  1.00 10.00      B   
ATOM   2598  CE  LYS    98      -8.070  25.499  -4.953  1.00 10.00      B   
ATOM   2599  NZ  LYS    98      -6.811  26.282  -4.875  1.00 10.00      B   
ATOM   2600  HZ1 LYS    98      -6.930  27.091  -4.234  1.00 10.00      B   
ATOM   2601  HZ2 LYS    98      -6.554  26.640  -5.818  1.00 10.00      B   
ATOM   2602  HZ3 LYS    98      -6.029  25.683  -4.519  1.00 10.00      B   
ATOM   2603  C   LYS    98     -11.107  22.466  -8.295  1.00 10.00      B   
ATOM   2604  O   LYS    98     -11.868  23.384  -7.981  1.00 10.00      B   
ATOM   2605  N   GLY    99     -10.849  22.138  -9.555  1.00 10.00      B   
ATOM   2606  HN  GLY    99     -10.238  21.393  -9.743  1.00 10.00      B   
ATOM   2607  CA  GLY    99     -11.451  22.870 -10.653  1.00 10.00      B   
ATOM   2608  C   GLY    99     -12.964  22.741 -10.690  1.00 10.00      B   
ATOM   2609  O   GLY    99     -13.661  23.672 -11.087  1.00 10.00      B   
ATOM   2610  N   VAL   100     -13.476  21.598 -10.251  1.00 10.00      B   
ATOM   2611  HN  VAL   100     -12.874  20.901  -9.912  1.00 10.00      B   
ATOM   2612  CA  VAL   100     -14.915  21.358 -10.254  1.00 10.00      B   
ATOM   2613  CB  VAL   100     -15.240  19.852 -10.125  1.00 10.00      B   
ATOM   2614  CG1 VAL   100     -16.700  19.586 -10.461  1.00 10.00      B   
ATOM   2615  CG2 VAL   100     -14.325  19.026 -11.017  1.00 10.00      B   
ATOM   2616  C   VAL   100     -15.601  22.123  -9.124  1.00 10.00      B   
ATOM   2617  O   VAL   100     -16.741  22.566  -9.261  1.00 10.00      B   
ATOM   2618  N   LYS   101     -14.883  22.300  -8.022  1.00 10.00      B   
ATOM   2619  HN  LYS   101     -13.965  21.953  -7.993  1.00 10.00      B   
ATOM   2620  CA  LYS   101     -15.414  22.998  -6.854  1.00 10.00      B   
ATOM   2621  CB  LYS   101     -14.437  22.880  -5.677  1.00 10.00      B   
ATOM   2622  CG  LYS   101     -14.934  23.500  -4.379  1.00 10.00      B   
ATOM   2623  CD  LYS   101     -14.028  23.145  -3.211  1.00 10.00      B   
ATOM   2624  CE  LYS   101     -14.602  23.640  -1.892  1.00 10.00      B   
ATOM   2625  NZ  LYS   101     -14.289  25.072  -1.648  1.00 10.00      B   
ATOM   2626  HZ1 LYS   101     -15.070  25.528  -1.137  1.00 10.00      B   
ATOM   2627  HZ2 LYS   101     -14.144  25.567  -2.547  1.00 10.00      B   
ATOM   2628  HZ3 LYS   101     -13.418  25.159  -1.073  1.00 10.00      B   
ATOM   2629  C   LYS   101     -15.714  24.468  -7.148  1.00 10.00      B   
ATOM   2630  O   LYS   101     -16.631  25.048  -6.569  1.00 10.00      B   
ATOM   2631  N   LYS   102     -14.954  25.058  -8.061  1.00 10.00      B   
ATOM   2632  HN  LYS   102     -14.256  24.537  -8.515  1.00 10.00      B   
ATOM   2633  CA  LYS   102     -15.132  26.463  -8.410  1.00 10.00      B   
ATOM   2634  CB  LYS   102     -13.767  27.094  -8.705  1.00 10.00      B   
ATOM   2635  CG  LYS   102     -13.760  28.614  -8.735  1.00 10.00      B   
ATOM   2636  CD  LYS   102     -12.352  29.150  -8.937  1.00 10.00      B   
ATOM   2637  CE  LYS   102     -11.517  28.986  -7.679  1.00 10.00      B   
ATOM   2638  NZ  LYS   102     -10.074  28.807  -7.981  1.00 10.00      B   
ATOM   2639  HZ1 LYS   102      -9.726  29.597  -8.558  1.00 10.00      B   
ATOM   2640  HZ2 LYS   102      -9.925  27.917  -8.499  1.00 10.00      B   
ATOM   2641  HZ3 LYS   102      -9.526  28.769  -7.096  1.00 10.00      B   
ATOM   2642  C   LYS   102     -16.077  26.639  -9.601  1.00 10.00      B   
ATOM   2643  O   LYS   102     -16.353  27.761 -10.031  1.00 10.00      B   
ATOM   2644  N   THR   103     -16.593  25.535 -10.119  1.00 10.00      B   
ATOM   2645  HN  THR   103     -16.378  24.665  -9.717  1.00 10.00      B   
ATOM   2646  CA  THR   103     -17.493  25.593 -11.264  1.00 10.00      B   
ATOM   2647  CB  THR   103     -16.965  24.740 -12.436  1.00 10.00      B   
ATOM   2648  OG1 THR   103     -15.537  24.883 -12.535  1.00 10.00      B   
ATOM   2649  HG1 THR   103     -15.108  24.300 -11.889  1.00 10.00      B   
ATOM   2650  CG2 THR   103     -17.605  25.183 -13.742  1.00 10.00      B   
ATOM   2651  C   THR   103     -18.907  25.140 -10.896  1.00 10.00      B   
ATOM   2652  O   THR   103     -19.305  24.017 -11.204  1.00 10.00      B   
ATOM   2653  N   ALA   104     -19.662  26.017 -10.240  1.00 10.00      B   
ATOM   2654  HN  ALA   104     -19.294  26.899 -10.025  1.00 10.00      B   
ATOM   2655  CA  ALA   104     -21.027  25.700  -9.837  1.00 10.00      B   
ATOM   2656  CB  ALA   104     -21.027  24.662  -8.720  1.00 10.00      B   
ATOM   2657  C   ALA   104     -21.771  26.953  -9.382  1.00 10.00      B   
ATOM   2658  O   ALA   104     -21.153  27.948  -8.995  1.00 10.00      B   
ATOM   2659  N   PHE   105     -23.096  26.893  -9.440  1.00 10.00      B   
ATOM   2660  HN  PHE   105     -23.519  26.070  -9.769  1.00 10.00      B   
ATOM   2661  CA  PHE   105     -23.949  27.998  -9.016  1.00 10.00      B   
ATOM   2662  CB  PHE   105     -24.576  28.719 -10.220  1.00 10.00      B   
ATOM   2663  CG  PHE   105     -25.772  28.033 -10.823  1.00 10.00      B   
ATOM   2664  CD1 PHE   105     -27.039  28.569 -10.672  1.00 10.00      B   
ATOM   2665  CD2 PHE   105     -25.630  26.858 -11.543  1.00 10.00      B   
ATOM   2666  CE1 PHE   105     -28.141  27.946 -11.225  1.00 10.00      B   
ATOM   2667  CE2 PHE   105     -26.727  26.228 -12.099  1.00 10.00      B   
ATOM   2668  CZ  PHE   105     -27.985  26.773 -11.940  1.00 10.00      B   
ATOM   2669  C   PHE   105     -25.021  27.461  -8.072  1.00 10.00      B   
ATOM   2670  O   PHE   105     -25.214  26.248  -7.987  1.00 10.00      B   
ATOM   2671  N   ALA   106     -25.715  28.342  -7.369  1.00 10.00      B   
ATOM   2672  HN  ALA   106     -25.544  29.301  -7.482  1.00 10.00      B   
ATOM   2673  CA  ALA   106     -26.739  27.908  -6.432  1.00 10.00      B   
ATOM   2674  CB  ALA   106     -26.370  28.311  -5.014  1.00 10.00      B   
ATOM   2675  C   ALA   106     -28.127  28.424  -6.797  1.00 10.00      B   
ATOM   2676  O   ALA   106     -28.288  29.552  -7.275  1.00 10.00      B   
ATOM   2677  N   ARG   107     -29.116  27.570  -6.572  1.00 10.00      B   
ATOM   2678  HN  ARG   107     -28.898  26.679  -6.220  1.00 10.00      B   
ATOM   2679  CA  ARG   107     -30.514  27.887  -6.833  1.00 10.00      B   
ATOM   2680  CB  ARG   107     -30.959  27.330  -8.190  1.00 10.00      B   
ATOM   2681  CG  ARG   107     -30.248  26.051  -8.598  1.00 10.00      B   
ATOM   2682  CD  ARG   107     -30.790  25.498  -9.905  1.00 10.00      B   
ATOM   2683  NE  ARG   107     -29.999  24.363 -10.385  1.00 10.00      B   
ATOM   2684  HE  ARG   107     -29.246  24.071  -9.818  1.00 10.00      B   
ATOM   2685  CZ  ARG   107     -30.224  23.724 -11.532  1.00 10.00      B   
ATOM   2686  NH1 ARG   107     -31.216  24.094 -12.329  1.00 10.00      B   
ATOM   2687 HH11 ARG   107     -31.830  24.894 -12.065  1.00 10.00      B   
ATOM   2688 HH12 ARG   107     -31.386  23.594 -13.232  1.00 10.00      B   
ATOM   2689  NH2 ARG   107     -29.453  22.705 -11.876  1.00 10.00      B   
ATOM   2690 HH21 ARG   107     -29.620  22.196 -12.773  1.00 10.00      B   
ATOM   2691 HH22 ARG   107     -28.669  22.411 -11.253  1.00 10.00      B   
ATOM   2692  C   ARG   107     -31.370  27.319  -5.703  1.00 10.00      B   
ATOM   2693  O   ARG   107     -31.832  26.178  -5.760  1.00 10.00      B   
ATOM   2694  N   LYS   108     -31.545  28.114  -4.663  1.00 10.00      B   
ATOM   2695  HN  LYS   108     -31.154  29.014  -4.681  1.00 10.00      B   
ATOM   2696  CA  LYS   108     -32.313  27.701  -3.500  1.00 10.00      B   
ATOM   2697  CB  LYS   108     -31.761  28.369  -2.236  1.00 10.00      B   
ATOM   2698  CG  LYS   108     -32.046  29.860  -2.151  1.00 10.00      B   
ATOM   2699  CD  LYS   108     -31.569  30.440  -0.834  1.00 10.00      B   
ATOM   2700  CE  LYS   108     -30.075  30.709  -0.858  1.00 10.00      B   
ATOM   2701  NZ  LYS   108     -29.548  30.967   0.503  1.00 10.00      B   
ATOM   2702  HZ1 LYS   108     -30.150  31.656   0.994  1.00 10.00      B   
ATOM   2703  HZ2 LYS   108     -28.584  31.351   0.450  1.00 10.00      B   
ATOM   2704  HZ3 LYS   108     -29.532  30.078   1.055  1.00 10.00      B   
ATOM   2705  C   LYS   108     -33.793  28.027  -3.650  1.00 10.00      B   
ATOM   2706  O   LYS   108     -34.174  28.916  -4.415  1.00 10.00      B   
ATOM   2707  N   LEU   109     -34.615  27.307  -2.900  1.00 10.00      B   
ATOM   2708  HN  LEU   109     -34.237  26.623  -2.300  1.00 10.00      B   
ATOM   2709  CA  LEU   109     -36.055  27.507  -2.913  1.00 10.00      B   
ATOM   2710  CB  LEU   109     -36.780  26.161  -2.942  1.00 10.00      B   
ATOM   2711  CG  LEU   109     -36.603  25.319  -4.206  1.00 10.00      B   
ATOM   2712  CD1 LEU   109     -37.252  23.955  -4.026  1.00 10.00      B   
ATOM   2713  CD2 LEU   109     -37.189  26.035  -5.413  1.00 10.00      B   
ATOM   2714  C   LEU   109     -36.466  28.266  -1.663  1.00 10.00      B   
ATOM   2715  O   LEU   109     -35.846  28.118  -0.609  1.00 10.00      B   
ATOM   2716  N   ARG   110     -37.505  29.081  -1.777  1.00 10.00      B   
ATOM   2717  HN  ARG   110     -37.955  29.169  -2.649  1.00 10.00      B   
ATOM   2718  CA  ARG   110     -37.985  29.855  -0.640  1.00 10.00      B   
ATOM   2719  CB  ARG   110     -38.843  31.036  -1.095  1.00 10.00      B   
ATOM   2720  CG  ARG   110     -38.062  32.120  -1.818  1.00 10.00      B   
ATOM   2721  CD  ARG   110     -36.746  32.417  -1.112  1.00 10.00      B   
ATOM   2722  NE  ARG   110     -36.096  33.615  -1.636  1.00 10.00      B   
ATOM   2723  HE  ARG   110     -36.444  34.482  -1.331  1.00 10.00      B   
ATOM   2724  CZ  ARG   110     -35.062  33.598  -2.474  1.00 10.00      B   
ATOM   2725  NH1 ARG   110     -34.551  32.442  -2.887  1.00 10.00      B   
ATOM   2726 HH11 ARG   110     -33.735  32.433  -3.551  1.00 10.00      B   
ATOM   2727 HH12 ARG   110     -34.953  31.542  -2.556  1.00 10.00      B   
ATOM   2728  NH2 ARG   110     -34.536  34.741  -2.897  1.00 10.00      B   
ATOM   2729 HH21 ARG   110     -33.717  34.736  -3.557  1.00 10.00      B   
ATOM   2730 HH22 ARG   110     -34.933  35.654  -2.575  1.00 10.00      B   
ATOM   2731  C   ARG   110     -38.742  28.972   0.343  1.00 10.00      B   
ATOM   2732  O   ARG   110     -38.856  29.293   1.527  1.00 10.00      B   
ATOM   2733  N   GLU   111     -39.238  27.851  -0.153  1.00 10.00      B   
ATOM   2734  HN  GLU   111     -39.091  27.646  -1.098  1.00 10.00      B   
ATOM   2735  CA  GLU   111     -39.977  26.902   0.668  1.00 10.00      B   
ATOM   2736  CB  GLU   111     -41.460  26.904   0.294  1.00 10.00      B   
ATOM   2737  CG  GLU   111     -42.173  28.207   0.605  1.00 10.00      B   
ATOM   2738  CD  GLU   111     -43.662  28.121   0.363  1.00 10.00      B   
ATOM   2739  OE1 GLU   111     -44.125  28.591  -0.699  1.00 10.00      B   
ATOM   2740  OE2 GLU   111     -44.381  27.582   1.232  1.00 10.00      B   
ATOM   2741  C   GLU   111     -39.389  25.507   0.501  1.00 10.00      B   
ATOM   2742  O   GLU   111     -38.902  25.160  -0.574  1.00 10.00      B   
ATOM   2743  N   PRO   112     -39.410  24.693   1.565  1.00 10.00      B   
ATOM   2744  CA  PRO   112     -38.866  23.335   1.529  1.00 10.00      B   
ATOM   2745  CB  PRO   112     -38.724  22.981   3.010  1.00 10.00      B   
ATOM   2746  CG  PRO   112     -39.794  23.767   3.688  1.00 10.00      B   
ATOM   2747  CD  PRO   112     -39.956  25.036   2.891  1.00 10.00      B   
ATOM   2748  C   PRO   112     -39.799  22.343   0.831  1.00 10.00      B   
ATOM   2749  O   PRO   112     -40.319  21.416   1.459  1.00 10.00      B   
ATOM   2750  N   LYS   113     -40.007  22.542  -0.465  1.00 10.00      B   
ATOM   2751  HN  LYS   113     -39.579  23.311  -0.905  1.00 10.00      B   
ATOM   2752  CA  LYS   113     -40.863  21.664  -1.255  1.00 10.00      B   
ATOM   2753  CB  LYS   113     -42.329  21.844  -0.847  1.00 10.00      B   
ATOM   2754  CG  LYS   113     -43.115  20.546  -0.760  1.00 10.00      B   
ATOM   2755  CD  LYS   113     -44.439  20.748  -0.036  1.00 10.00      B   
ATOM   2756  CE  LYS   113     -45.086  19.418   0.316  1.00 10.00      B   
ATOM   2757  NZ  LYS   113     -46.192  19.582   1.297  1.00 10.00      B   
ATOM   2758  HZ1 LYS   113     -46.548  18.652   1.598  1.00 10.00      B   
ATOM   2759  HZ2 LYS   113     -46.975  20.116   0.872  1.00 10.00      B   
ATOM   2760  HZ3 LYS   113     -45.855  20.093   2.135  1.00 10.00      B   
ATOM   2761  C   LYS   113     -40.697  21.975  -2.738  1.00 10.00      B   
ATOM   2762  O   LYS   113     -40.585  23.143  -3.118  1.00 10.00      B   
ATOM   2763  N   TYR   114     -40.653  20.935  -3.569  1.00 10.00      B   
ATOM   2764  HN  TYR   114     -40.713  20.020  -3.202  1.00 10.00      B   
ATOM   2765  CA  TYR   114     -40.508  21.117  -5.010  1.00 10.00      B   
ATOM   2766  CB  TYR   114     -40.366  19.768  -5.722  1.00 10.00      B   
ATOM   2767  CG  TYR   114     -40.149  19.873  -7.219  1.00 10.00      B   
ATOM   2768  CD1 TYR   114     -38.968  20.391  -7.735  1.00 10.00      B   
ATOM   2769  CD2 TYR   114     -41.122  19.449  -8.118  1.00 10.00      B   
ATOM   2770  CE1 TYR   114     -38.761  20.486  -9.099  1.00 10.00      B   
ATOM   2771  CE2 TYR   114     -40.924  19.541  -9.484  1.00 10.00      B   
ATOM   2772  CZ  TYR   114     -39.741  20.060  -9.968  1.00 10.00      B   
ATOM   2773  OH  TYR   114     -39.535  20.147 -11.328  1.00 10.00      B   
ATOM   2774  HH  TYR   114     -38.586  20.046 -11.518  1.00 10.00      B   
ATOM   2775  C   TYR   114     -41.697  21.883  -5.571  1.00 10.00      B   
ATOM   2776  O   TYR   114     -42.852  21.557  -5.285  1.00 10.00      B   
ATOM   2777  N   GLY   115     -41.409  22.898  -6.369  1.00 10.00      B   
ATOM   2778  HN  GLY   115     -40.470  23.108  -6.563  1.00 10.00      B   
ATOM   2779  CA  GLY   115     -42.458  23.703  -6.948  1.00 10.00      B   
ATOM   2780  C   GLY   115     -42.689  24.955  -6.134  1.00 10.00      B   
ATOM   2781  O   GLY   115     -43.824  25.279  -5.787  1.00 10.00      B   
ATOM   2782  N   ALA   116     -41.608  25.651  -5.819  1.00 10.00      B   
ATOM   2783  HN  ALA   116     -40.733  25.338  -6.135  1.00 10.00      B   
ATOM   2784  CA  ALA   116     -41.679  26.872  -5.033  1.00 10.00      B   
ATOM   2785  CB  ALA   116     -41.233  26.603  -3.603  1.00 10.00      B   
ATOM   2786  C   ALA   116     -40.819  27.960  -5.662  1.00 10.00      B   
ATOM   2787  O   ALA   116     -40.050  27.691  -6.586  1.00 10.00      B   
ATOM   2788  N   ALA   117     -40.954  29.185  -5.164  1.00 10.00      B   
ATOM   2789  HN  ALA   117     -41.593  29.336  -4.436  1.00 10.00      B   
ATOM   2790  CA  ALA   117     -40.184  30.311  -5.678  1.00 10.00      B   
ATOM   2791  CB  ALA   117     -40.648  31.606  -5.033  1.00 10.00      B   
ATOM   2792  C   ALA   117     -38.693  30.108  -5.436  1.00 10.00      B   
ATOM   2793  O   ALA   117     -38.290  29.601  -4.386  1.00 10.00      B   
ATOM   2794  N   ALA   118     -37.883  30.511  -6.406  1.00 10.00      B   
ATOM   2795  HN  ALA   118     -38.267  30.925  -7.209  1.00 10.00      B   
ATOM   2796  CA  ALA   118     -36.438  30.368  -6.309  1.00 10.00      B   
ATOM   2797  CB  ALA   118     -35.992  29.088  -6.999  1.00 10.00      B   
ATOM   2798  C   ALA   118     -35.733  31.571  -6.926  1.00 10.00      B   
ATOM   2799  O   ALA   118     -36.381  32.486  -7.439  1.00 10.00      B   
ATOM   2800  N   ASP   119     -34.409  31.567  -6.865  1.00 10.00      B   
ATOM   2801  HN  ASP   119     -33.952  30.816  -6.427  1.00 10.00      B   
ATOM   2802  CA  ASP   119     -33.609  32.650  -7.423  1.00 10.00      B   
ATOM   2803  CB  ASP   119     -33.607  33.887  -6.512  1.00 10.00      B   
ATOM   2804  CG  ASP   119     -32.810  33.727  -5.229  1.00 10.00      B   
ATOM   2805  OD1 ASP   119     -32.403  34.757  -4.653  1.00 10.00      B   
ATOM   2806  OD2 ASP   119     -32.613  32.584  -4.767  1.00 10.00      B   
ATOM   2807  C   ASP   119     -32.191  32.180  -7.730  1.00 10.00      B   
ATOM   2808  O   ASP   119     -31.905  30.981  -7.667  1.00 10.00      B   
ATOM   2809  N   LYS   120     -31.314  33.115  -8.065  1.00 10.00      B   
ATOM   2810  HN  LYS   120     -31.604  34.052  -8.090  1.00 10.00      B   
ATOM   2811  CA  LYS   120     -29.931  32.791  -8.391  1.00 10.00      B   
ATOM   2812  CB  LYS   120     -29.607  33.271  -9.810  1.00 10.00      B   
ATOM   2813  CG  LYS   120     -28.182  33.009 -10.269  1.00 10.00      B   
ATOM   2814  CD  LYS   120     -27.997  33.438 -11.716  1.00 10.00      B   
ATOM   2815  CE  LYS   120     -26.533  33.483 -12.105  1.00 10.00      B   
ATOM   2816  NZ  LYS   120     -26.353  33.983 -13.494  1.00 10.00      B   
ATOM   2817  HZ1 LYS   120     -25.350  34.192 -13.673  1.00 10.00      B   
ATOM   2818  HZ2 LYS   120     -26.906  34.851 -13.635  1.00 10.00      B   
ATOM   2819  HZ3 LYS   120     -26.674  33.268 -14.177  1.00 10.00      B   
ATOM   2820  C   LYS   120     -28.977  33.427  -7.386  1.00 10.00      B   
ATOM   2821  O   LYS   120     -29.072  34.623  -7.100  1.00 10.00      B   
ATOM   2822  N   VAL   121     -28.064  32.624  -6.856  1.00 10.00      B   
ATOM   2823  HN  VAL   121     -28.046  31.677  -7.122  1.00 10.00      B   
ATOM   2824  CA  VAL   121     -27.091  33.095  -5.879  1.00 10.00      B   
ATOM   2825  CB  VAL   121     -27.699  33.025  -4.448  1.00 10.00      B   
ATOM   2826  CG1 VAL   121     -27.386  31.716  -3.738  1.00 10.00      B   
ATOM   2827  CG2 VAL   121     -27.313  34.230  -3.603  1.00 10.00      B   
ATOM   2828  C   VAL   121     -25.814  32.243  -5.976  1.00 10.00      B   
ATOM   2829  O   VAL   121     -25.859  31.112  -6.467  1.00 10.00      B   
ATOM   2830  N   PRO   122     -24.644  32.786  -5.596  1.00 10.00      B   
ATOM   2831  CA  PRO   122     -23.389  32.028  -5.626  1.00 10.00      B   
ATOM   2832  CB  PRO   122     -22.319  33.082  -5.330  1.00 10.00      B   
ATOM   2833  CG  PRO   122     -23.042  34.162  -4.604  1.00 10.00      B   
ATOM   2834  CD  PRO   122     -24.438  34.176  -5.158  1.00 10.00      B   
ATOM   2835  C   PRO   122     -23.374  30.934  -4.556  1.00 10.00      B   
ATOM   2836  O   PRO   122     -23.996  31.075  -3.499  1.00 10.00      B   
ATOM   2837  N   ALA   123     -22.650  29.855  -4.828  1.00 10.00      B   
ATOM   2838  HN  ALA   123     -22.150  29.820  -5.672  1.00 10.00      B   
ATOM   2839  CA  ALA   123     -22.562  28.725  -3.906  1.00 10.00      B   
ATOM   2840  CB  ALA   123     -21.914  27.530  -4.590  1.00 10.00      B   
ATOM   2841  C   ALA   123     -21.803  29.090  -2.632  1.00 10.00      B   
ATOM   2842  O   ALA   123     -22.016  28.489  -1.577  1.00 10.00      B   
ATOM   2843  N   ASP   124     -20.939  30.095  -2.731  1.00 10.00      B   
ATOM   2844  HN  ASP   124     -20.824  30.539  -3.598  1.00 10.00      B   
ATOM   2845  CA  ASP   124     -20.143  30.547  -1.589  1.00 10.00      B   
ATOM   2846  CB  ASP   124     -18.996  31.454  -2.045  1.00 10.00      B   
ATOM   2847  CG  ASP   124     -17.635  30.805  -1.882  1.00 10.00      B   
ATOM   2848  OD1 ASP   124     -17.108  30.782  -0.748  1.00 10.00      B   
ATOM   2849  OD2 ASP   124     -17.081  30.322  -2.893  1.00 10.00      B   
ATOM   2850  C   ASP   124     -20.996  31.268  -0.549  1.00 10.00      B   
ATOM   2851  O   ASP   124     -20.508  31.633   0.521  1.00 10.00      B   
ATOM   2852  N   GLN   125     -22.270  31.467  -0.865  1.00 10.00      B   
ATOM   2853  HN  GLN   125     -22.603  31.151  -1.732  1.00 10.00      B   
ATOM   2854  CA  GLN   125     -23.185  32.142   0.044  1.00 10.00      B   
ATOM   2855  CB  GLN   125     -23.960  33.245  -0.680  1.00 10.00      B   
ATOM   2856  CG  GLN   125     -23.121  34.466  -1.020  1.00 10.00      B   
ATOM   2857  CD  GLN   125     -22.474  35.097   0.200  1.00 10.00      B   
ATOM   2858  OE1 GLN   125     -23.018  35.053   1.306  1.00 10.00      B   
ATOM   2859  NE2 GLN   125     -21.304  35.683   0.011  1.00 10.00      B   
ATOM   2860 HE21 GLN   125     -20.923  35.678  -0.892  1.00 10.00      B   
ATOM   2861 HE22 GLN   125     -20.867  36.103   0.782  1.00 10.00      B   
ATOM   2862  C   GLN   125     -24.148  31.158   0.699  1.00 10.00      B   
ATOM   2863  O   GLN   125     -25.022  31.551   1.473  1.00 10.00      B   
ATOM   2864  N   LEU   126     -23.985  29.877   0.391  1.00 10.00      B   
ATOM   2865  HN  LEU   126     -23.269  29.618  -0.229  1.00 10.00      B   
ATOM   2866  CA  LEU   126     -24.844  28.846   0.960  1.00 10.00      B   
ATOM   2867  CB  LEU   126     -24.842  27.591   0.088  1.00 10.00      B   
ATOM   2868  CG  LEU   126     -25.458  27.747  -1.302  1.00 10.00      B   
ATOM   2869  CD1 LEU   126     -25.300  26.464  -2.103  1.00 10.00      B   
ATOM   2870  CD2 LEU   126     -26.921  28.151  -1.199  1.00 10.00      B   
ATOM   2871  C   LEU   126     -24.413  28.510   2.380  1.00 10.00      B   
ATOM   2872  O   LEU   126     -23.221  28.514   2.694  1.00 10.00      B   
ATOM   2873  N   ARG   127     -25.386  28.242   3.238  1.00 10.00      B   
ATOM   2874  HN  ARG   127     -26.324  28.256   2.925  1.00 10.00      B   
ATOM   2875  CA  ARG   127     -25.116  27.910   4.630  1.00 10.00      B   
ATOM   2876  CB  ARG   127     -25.820  28.906   5.559  1.00 10.00      B   
ATOM   2877  CG  ARG   127     -25.365  30.350   5.420  1.00 10.00      B   
ATOM   2878  CD  ARG   127     -23.902  30.510   5.795  1.00 10.00      B   
ATOM   2879  NE  ARG   127     -23.024  30.421   4.630  1.00 10.00      B   
ATOM   2880  HE  ARG   127     -23.102  29.612   4.066  1.00 10.00      B   
ATOM   2881  CZ  ARG   127     -22.135  31.353   4.293  1.00 10.00      B   
ATOM   2882  NH1 ARG   127     -21.995  32.449   5.028  1.00 10.00      B   
ATOM   2883 HH11 ARG   127     -21.294  33.178   4.758  1.00 10.00      B   
ATOM   2884 HH12 ARG   127     -22.585  32.590   5.875  1.00 10.00      B   
ATOM   2885  NH2 ARG   127     -21.395  31.191   3.212  1.00 10.00      B   
ATOM   2886 HH21 ARG   127     -20.690  31.916   2.943  1.00 10.00      B   
ATOM   2887 HH22 ARG   127     -21.507  30.340   2.624  1.00 10.00      B   
ATOM   2888  C   ARG   127     -25.610  26.502   4.936  1.00 10.00      B   
ATOM   2889  O   ARG   127     -25.905  25.725   4.024  1.00 10.00      B   
ATOM   2890  N   LYS   128     -25.694  26.174   6.218  1.00 10.00      B   
ATOM   2891  HN  LYS   128     -25.427  26.830   6.900  1.00 10.00      B   
ATOM   2892  CA  LYS   128     -26.173  24.869   6.638  1.00 10.00      B   
ATOM   2893  CB  LYS   128     -25.545  24.465   7.975  1.00 10.00      B   
ATOM   2894  CG  LYS   128     -25.917  23.064   8.437  1.00 10.00      B   
ATOM   2895  CD  LYS   128     -24.893  22.517   9.417  1.00 10.00      B   
ATOM   2896  CE  LYS   128     -25.006  21.007   9.547  1.00 10.00      B   
ATOM   2897  NZ  LYS   128     -23.883  20.435  10.338  1.00 10.00      B   
ATOM   2898  HZ1 LYS   128     -22.973  20.679   9.899  1.00 10.00      B   
ATOM   2899  HZ2 LYS   128     -23.962  19.400  10.385  1.00 10.00      B   
ATOM   2900  HZ3 LYS   128     -23.896  20.813  11.303  1.00 10.00      B   
ATOM   2901  C   LYS   128     -27.688  24.903   6.757  1.00 10.00      B   
ATOM   2902  O   LYS   128     -28.249  25.788   7.405  1.00 10.00      B   
ATOM   2903  N   GLY   129     -28.346  23.952   6.117  1.00 10.00      B   
ATOM   2904  HN  GLY   129     -27.842  23.276   5.605  1.00 10.00      B   
ATOM   2905  CA  GLY   129     -29.791  23.896   6.158  1.00 10.00      B   
ATOM   2906  C   GLY   129     -30.412  24.656   5.006  1.00 10.00      B   
ATOM   2907  O   GLY   129     -31.598  24.974   5.031  1.00 10.00      B   
ATOM   2908  N   ASP   130     -29.600  24.960   4.002  1.00 10.00      B   
ATOM   2909  HN  ASP   130     -28.661  24.685   4.046  1.00 10.00      B   
ATOM   2910  CA  ASP   130     -30.077  25.685   2.832  1.00 10.00      B   
ATOM   2911  CB  ASP   130     -28.914  26.347   2.085  1.00 10.00      B   
ATOM   2912  CG  ASP   130     -28.910  27.857   2.220  1.00 10.00      B   
ATOM   2913  OD1 ASP   130     -29.743  28.528   1.573  1.00 10.00      B   
ATOM   2914  OD2 ASP   130     -28.064  28.386   2.972  1.00 10.00      B   
ATOM   2915  C   ASP   130     -30.821  24.747   1.897  1.00 10.00      B   
ATOM   2916  O   ASP   130     -30.246  23.782   1.386  1.00 10.00      B   
ATOM   2917  N   ILE   131     -32.099  25.023   1.688  1.00 10.00      B   
ATOM   2918  HN  ILE   131     -32.498  25.802   2.132  1.00 10.00      B   
ATOM   2919  CA  ILE   131     -32.924  24.205   0.810  1.00 10.00      B   
ATOM   2920  CB  ILE   131     -34.426  24.347   1.146  1.00 10.00      B   
ATOM   2921  CG1 ILE   131     -34.677  24.062   2.631  1.00 10.00      B   
ATOM   2922  CG2 ILE   131     -35.268  23.425   0.274  1.00 10.00      B   
ATOM   2923  CD1 ILE   131     -34.274  22.669   3.074  1.00 10.00      B   
ATOM   2924  C   ILE   131     -32.689  24.599  -0.643  1.00 10.00      B   
ATOM   2925  O   ILE   131     -33.296  25.545  -1.153  1.00 10.00      B   
ATOM   2926  N   VAL   132     -31.791  23.887  -1.302  1.00 10.00      B   
ATOM   2927  HN  VAL   132     -31.334  23.143  -0.846  1.00 10.00      B   
ATOM   2928  CA  VAL   132     -31.475  24.173  -2.689  1.00 10.00      B   
ATOM   2929  CB  VAL   132     -29.956  24.308  -2.926  1.00 10.00      B   
ATOM   2930  CG1 VAL   132     -29.405  25.527  -2.204  1.00 10.00      B   
ATOM   2931  CG2 VAL   132     -29.221  23.051  -2.488  1.00 10.00      B   
ATOM   2932  C   VAL   132     -32.052  23.113  -3.615  1.00 10.00      B   
ATOM   2933  O   VAL   132     -32.080  21.924  -3.285  1.00 10.00      B   
ATOM   2934  N   LEU   133     -32.520  23.546  -4.772  1.00 10.00      B   
ATOM   2935  HN  LEU   133     -32.473  24.505  -4.984  1.00 10.00      B   
ATOM   2936  CA  LEU   133     -33.093  22.636  -5.745  1.00 10.00      B   
ATOM   2937  CB  LEU   133     -34.425  23.183  -6.267  1.00 10.00      B   
ATOM   2938  CG  LEU   133     -35.052  22.432  -7.445  1.00 10.00      B   
ATOM   2939  CD1 LEU   133     -35.449  21.022  -7.037  1.00 10.00      B   
ATOM   2940  CD2 LEU   133     -36.247  23.194  -7.991  1.00 10.00      B   
ATOM   2941  C   LEU   133     -32.128  22.435  -6.901  1.00 10.00      B   
ATOM   2942  O   LEU   133     -31.552  23.396  -7.413  1.00 10.00      B   
ATOM   2943  N   VAL   134     -31.927  21.189  -7.292  1.00 10.00      B   
ATOM   2944  HN  VAL   134     -32.388  20.455  -6.827  1.00 10.00      B   
ATOM   2945  CA  VAL   134     -31.040  20.878  -8.398  1.00 10.00      B   
ATOM   2946  CB  VAL   134     -29.775  20.122  -7.942  1.00 10.00      B   
ATOM   2947  CG1 VAL   134     -28.797  19.980  -9.100  1.00 10.00      B   
ATOM   2948  CG2 VAL   134     -29.112  20.830  -6.770  1.00 10.00      B   
ATOM   2949  C   VAL   134     -31.780  20.044  -9.433  1.00 10.00      B   
ATOM   2950  O   VAL   134     -32.251  18.944  -9.137  1.00 10.00      B   
ATOM   2951  N   GLU   135     -31.909  20.586 -10.631  1.00 10.00      B   
ATOM   2952  HN  GLU   135     -31.522  21.466 -10.801  1.00 10.00      B   
ATOM   2953  CA  GLU   135     -32.590  19.891 -11.707  1.00 10.00      B   
ATOM   2954  CB  GLU   135     -33.319  20.884 -12.612  1.00 10.00      B   
ATOM   2955  CG  GLU   135     -34.735  21.201 -12.167  1.00 10.00      B   
ATOM   2956  CD  GLU   135     -35.725  20.112 -12.530  1.00 10.00      B   
ATOM   2957  OE1 GLU   135     -35.296  19.060 -13.054  1.00 10.00      B   
ATOM   2958  OE2 GLU   135     -36.940  20.312 -12.302  1.00 10.00      B   
ATOM   2959  C   GLU   135     -31.592  19.081 -12.516  1.00 10.00      B   
ATOM   2960  O   GLU   135     -30.405  19.416 -12.561  1.00 10.00      B   
ATOM   2961  N   ALA   136     -32.072  18.018 -13.143  1.00 10.00      B   
ATOM   2962  HN  ALA   136     -33.026  17.803 -13.053  1.00 10.00      B   
ATOM   2963  CA  ALA   136     -31.222  17.155 -13.956  1.00 10.00      B   
ATOM   2964  CB  ALA   136     -32.019  15.974 -14.481  1.00 10.00      B   
ATOM   2965  C   ALA   136     -30.603  17.930 -15.115  1.00 10.00      B   
ATOM   2966  O   ALA   136     -31.207  18.869 -15.635  1.00 10.00      B   
ATOM   2967  N   GLY   137     -29.396  17.545 -15.501  1.00 10.00      B   
ATOM   2968  HN  GLY   137     -28.949  16.802 -15.030  1.00 10.00      B   
ATOM   2969  CA  GLY   137     -28.718  18.207 -16.595  1.00 10.00      B   
ATOM   2970  C   GLY   137     -27.507  18.982 -16.123  1.00 10.00      B   
ATOM   2971  O   GLY   137     -26.512  19.097 -16.843  1.00 10.00      B   
ATOM   2972  N   ASP   138     -27.582  19.492 -14.901  1.00 10.00      B   
ATOM   2973  HN  ASP   138     -28.383  19.322 -14.362  1.00 10.00      B   
ATOM   2974  CA  ASP   138     -26.493  20.271 -14.326  1.00 10.00      B   
ATOM   2975  CB  ASP   138     -27.024  21.575 -13.724  1.00 10.00      B   
ATOM   2976  CG  ASP   138     -26.078  22.741 -13.929  1.00 10.00      B   
ATOM   2977  OD1 ASP   138     -25.096  22.860 -13.161  1.00 10.00      B   
ATOM   2978  OD2 ASP   138     -26.313  23.541 -14.861  1.00 10.00      B   
ATOM   2979  C   ASP   138     -25.768  19.462 -13.260  1.00 10.00      B   
ATOM   2980  O   ASP   138     -25.929  18.243 -13.183  1.00 10.00      B   
ATOM   2981  N   ILE   139     -24.976  20.135 -12.438  1.00 10.00      B   
ATOM   2982  HN  ILE   139     -24.900  21.113 -12.534  1.00 10.00      B   
ATOM   2983  CA  ILE   139     -24.233  19.465 -11.381  1.00 10.00      B   
ATOM   2984  CB  ILE   139     -22.704  19.628 -11.535  1.00 10.00      B   
ATOM   2985  CG1 ILE   139     -22.290  21.092 -11.378  1.00 10.00      B   
ATOM   2986  CG2 ILE   139     -22.227  19.073 -12.870  1.00 10.00      B   
ATOM   2987  CD1 ILE   139     -20.811  21.272 -11.131  1.00 10.00      B   
ATOM   2988  C   ILE   139     -24.663  19.960 -10.002  1.00 10.00      B   
ATOM   2989  O   ILE   139     -25.298  21.011  -9.873  1.00 10.00      B   
ATOM   2990  N   ILE   140     -24.315  19.193  -8.981  1.00 10.00      B   
ATOM   2991  HN  ILE   140     -23.817  18.363  -9.159  1.00 10.00      B   
ATOM   2992  CA  ILE   140     -24.649  19.529  -7.604  1.00 10.00      B   
ATOM   2993  CB  ILE   140     -24.578  18.278  -6.706  1.00 10.00      B   
ATOM   2994  CG1 ILE   140     -25.472  17.163  -7.262  1.00 10.00      B   
ATOM   2995  CG2 ILE   140     -24.957  18.612  -5.271  1.00 10.00      B   
ATOM   2996  CD1 ILE   140     -26.936  17.528  -7.343  1.00 10.00      B   
ATOM   2997  C   ILE   140     -23.685  20.584  -7.065  1.00 10.00      B   
ATOM   2998  O   ILE   140     -22.468  20.397  -7.107  1.00 10.00      B   
ATOM   2999  N   PRO   141     -24.217  21.711  -6.564  1.00 10.00      B   
ATOM   3000  CA  PRO   141     -23.399  22.796  -6.027  1.00 10.00      B   
ATOM   3001  CB  PRO   141     -24.363  23.983  -5.983  1.00 10.00      B   
ATOM   3002  CG  PRO   141     -25.724  23.381  -5.872  1.00 10.00      B   
ATOM   3003  CD  PRO   141     -25.659  22.019  -6.511  1.00 10.00      B   
ATOM   3004  C   PRO   141     -22.820  22.513  -4.634  1.00 10.00      B   
ATOM   3005  O   PRO   141     -21.625  22.259  -4.494  1.00 10.00      B   
ATOM   3006  N   CYS   142     -23.664  22.557  -3.613  1.00 10.00      B   
ATOM   3007  HN  CYS   142     -24.610  22.729  -3.784  1.00 10.00      B   
ATOM   3008  CA  CYS   142     -23.221  22.339  -2.241  1.00 10.00      B   
ATOM   3009  C   CYS   142     -23.261  20.865  -1.862  1.00 10.00      B   
ATOM   3010  O   CYS   142     -23.914  20.058  -2.524  1.00 10.00      B   
ATOM   3011  CB  CYS   142     -24.115  23.128  -1.279  1.00 10.00      B   
ATOM   3012  SG  CYS   142     -25.850  22.565  -1.271  1.00 10.00      B   
ATOM   3013  N   ASP   143     -22.548  20.526  -0.797  1.00 10.00      B   
ATOM   3014  HN  ASP   143     -22.026  21.214  -0.336  1.00 10.00      B   
ATOM   3015  CA  ASP   143     -22.523  19.165  -0.283  1.00 10.00      B   
ATOM   3016  CB  ASP   143     -21.145  18.857   0.323  1.00 10.00      B   
ATOM   3017  CG  ASP   143     -21.014  17.444   0.869  1.00 10.00      B   
ATOM   3018  OD1 ASP   143     -21.600  17.152   1.932  1.00 10.00      B   
ATOM   3019  OD2 ASP   143     -20.301  16.628   0.243  1.00 10.00      B   
ATOM   3020  C   ASP   143     -23.606  19.053   0.782  1.00 10.00      B   
ATOM   3021  O   ASP   143     -23.689  19.904   1.673  1.00 10.00      B   
ATOM   3022  N   GLY   144     -24.452  18.041   0.680  1.00 10.00      B   
ATOM   3023  HN  GLY   144     -24.348  17.391  -0.050  1.00 10.00      B   
ATOM   3024  CA  GLY   144     -25.513  17.884   1.650  1.00 10.00      B   
ATOM   3025  C   GLY   144     -26.224  16.555   1.541  1.00 10.00      B   
ATOM   3026  O   GLY   144     -25.683  15.596   0.989  1.00 10.00      B   
ATOM   3027  N   GLU   145     -27.435  16.501   2.071  1.00 10.00      B   
ATOM   3028  HN  GLU   145     -27.806  17.307   2.493  1.00 10.00      B   
ATOM   3029  CA  GLU   145     -28.233  15.285   2.044  1.00 10.00      B   
ATOM   3030  CB  GLU   145     -28.598  14.856   3.468  1.00 10.00      B   
ATOM   3031  CG  GLU   145     -27.404  14.711   4.397  1.00 10.00      B   
ATOM   3032  CD  GLU   145     -27.800  14.332   5.806  1.00 10.00      B   
ATOM   3033  OE1 GLU   145     -27.095  13.510   6.427  1.00 10.00      B   
ATOM   3034  OE2 GLU   145     -28.814  14.865   6.308  1.00 10.00      B   
ATOM   3035  C   GLU   145     -29.501  15.493   1.223  1.00 10.00      B   
ATOM   3036  O   GLU   145     -30.002  16.614   1.110  1.00 10.00      B   
ATOM   3037  N   VAL   146     -30.008  14.408   0.649  1.00 10.00      B   
ATOM   3038  HN  VAL   146     -29.557  13.549   0.779  1.00 10.00      B   
ATOM   3039  CA  VAL   146     -31.222  14.450  -0.160  1.00 10.00      B   
ATOM   3040  CB  VAL   146     -31.296  13.256  -1.138  1.00 10.00      B   
ATOM   3041  CG1 VAL   146     -30.605  13.599  -2.444  1.00 10.00      B   
ATOM   3042  CG2 VAL   146     -30.669  12.013  -0.523  1.00 10.00      B   
ATOM   3043  C   VAL   146     -32.457  14.447   0.733  1.00 10.00      B   
ATOM   3044  O   VAL   146     -32.614  13.569   1.585  1.00 10.00      B   
ATOM   3045  N   ILE   147     -33.334  15.425   0.541  1.00 10.00      B   
ATOM   3046  HN  ILE   147     -33.169  16.091  -0.166  1.00 10.00      B   
ATOM   3047  CA  ILE   147     -34.540  15.527   1.356  1.00 10.00      B   
ATOM   3048  CB  ILE   147     -34.658  16.898   2.058  1.00 10.00      B   
ATOM   3049  CG1 ILE   147     -34.742  18.035   1.034  1.00 10.00      B   
ATOM   3050  CG2 ILE   147     -33.486  17.114   3.003  1.00 10.00      B   
ATOM   3051  CD1 ILE   147     -35.155  19.365   1.627  1.00 10.00      B   
ATOM   3052  C   ILE   147     -35.817  15.248   0.561  1.00 10.00      B   
ATOM   3053  O   ILE   147     -36.797  14.750   1.116  1.00 10.00      B   
ATOM   3054  N   GLU   148     -35.806  15.554  -0.731  1.00 10.00      B   
ATOM   3055  HN  GLU   148     -34.993  15.927  -1.132  1.00 10.00      B   
ATOM   3056  CA  GLU   148     -36.981  15.341  -1.567  1.00 10.00      B   
ATOM   3057  CB  GLU   148     -37.872  16.586  -1.536  1.00 10.00      B   
ATOM   3058  CG  GLU   148     -39.304  16.344  -1.981  1.00 10.00      B   
ATOM   3059  CD  GLU   148     -40.215  17.523  -1.693  1.00 10.00      B   
ATOM   3060  OE1 GLU   148     -40.667  17.663  -0.535  1.00 10.00      B   
ATOM   3061  OE2 GLU   148     -40.498  18.305  -2.626  1.00 10.00      B   
ATOM   3062  C   GLU   148     -36.582  15.009  -3.000  1.00 10.00      B   
ATOM   3063  O   GLU   148     -35.694  15.645  -3.568  1.00 10.00      B   
ATOM   3064  N   GLY   149     -37.231  14.004  -3.574  1.00 10.00      B   
ATOM   3065  HN  GLY   149     -37.917  13.518  -3.065  1.00 10.00      B   
ATOM   3066  CA  GLY   149     -36.934  13.607  -4.935  1.00 10.00      B   
ATOM   3067  C   GLY   149     -36.188  12.291  -4.993  1.00 10.00      B   
ATOM   3068  O   GLY   149     -36.158  11.545  -4.014  1.00 10.00      B   
ATOM   3069  N   GLY   150     -35.572  12.013  -6.130  1.00 10.00      B   
ATOM   3070  HN  GLY   150     -35.618  12.656  -6.873  1.00 10.00      B   
ATOM   3071  CA  GLY   150     -34.827  10.780  -6.295  1.00 10.00      B   
ATOM   3072  C   GLY   150     -34.267  10.665  -7.696  1.00 10.00      B   
ATOM   3073  O   GLY   150     -34.997  10.851  -8.673  1.00 10.00      B   
ATOM   3074  N   ALA   151     -32.976  10.365  -7.806  1.00 10.00      B   
ATOM   3075  HN  ALA   151     -32.444  10.214  -6.995  1.00 10.00      B   
ATOM   3076  CA  ALA   151     -32.333  10.243  -9.109  1.00 10.00      B   
ATOM   3077  CB  ALA   151     -32.203  11.613  -9.765  1.00 10.00      B   
ATOM   3078  C   ALA   151     -30.961   9.590  -8.994  1.00 10.00      B   
ATOM   3079  O   ALA   151     -30.531   9.205  -7.905  1.00 10.00      B   
ATOM   3080  N   SER   152     -30.287   9.464 -10.129  1.00 10.00      B   
ATOM   3081  HN  SER   152     -30.698   9.779 -10.964  1.00 10.00      B   
ATOM   3082  CA  SER   152     -28.960   8.877 -10.190  1.00 10.00      B   
ATOM   3083  CB  SER   152     -28.927   7.804 -11.289  1.00 10.00      B   
ATOM   3084  OG  SER   152     -27.639   7.231 -11.451  1.00 10.00      B   
ATOM   3085  HG  SER   152     -27.400   7.262 -12.386  1.00 10.00      B   
ATOM   3086  C   SER   152     -27.939   9.978 -10.477  1.00 10.00      B   
ATOM   3087  O   SER   152     -28.164  10.842 -11.334  1.00 10.00      B   
ATOM   3088  N   VAL   153     -26.834   9.967  -9.748  1.00 10.00      B   
ATOM   3089  HN  VAL   153     -26.707   9.258  -9.075  1.00 10.00      B   
ATOM   3090  CA  VAL   153     -25.795  10.967  -9.934  1.00 10.00      B   
ATOM   3091  CB  VAL   153     -25.491  11.762  -8.645  1.00 10.00      B   
ATOM   3092  CG1 VAL   153     -26.624  12.725  -8.330  1.00 10.00      B   
ATOM   3093  CG2 VAL   153     -25.238  10.827  -7.469  1.00 10.00      B   
ATOM   3094  C   VAL   153     -24.513  10.342 -10.467  1.00 10.00      B   
ATOM   3095  O   VAL   153     -24.040   9.324  -9.960  1.00 10.00      B   
ATOM   3096  N   ASP   154     -23.975  10.951 -11.505  1.00 10.00      B   
ATOM   3097  HN  ASP   154     -24.419  11.751 -11.870  1.00 10.00      B   
ATOM   3098  CA  ASP   154     -22.744  10.486 -12.121  1.00 10.00      B   
ATOM   3099  CB  ASP   154     -22.747  10.830 -13.618  1.00 10.00      B   
ATOM   3100  CG  ASP   154     -21.722  10.047 -14.420  1.00 10.00      B   
ATOM   3101  OD1 ASP   154     -20.557   9.968 -13.991  1.00 10.00      B   
ATOM   3102  OD2 ASP   154     -22.072   9.528 -15.503  1.00 10.00      B   
ATOM   3103  C   ASP   154     -21.555  11.142 -11.423  1.00 10.00      B   
ATOM   3104  O   ASP   154     -21.318  12.345 -11.576  1.00 10.00      B   
ATOM   3105  N   GLU   155     -20.827  10.357 -10.637  1.00 10.00      B   
ATOM   3106  HN  GLU   155     -21.076   9.412 -10.543  1.00 10.00      B   
ATOM   3107  CA  GLU   155     -19.667  10.862  -9.906  1.00 10.00      B   
ATOM   3108  CB  GLU   155     -19.454  10.061  -8.615  1.00 10.00      B   
ATOM   3109  CG  GLU   155     -20.720   9.852  -7.793  1.00 10.00      B   
ATOM   3110  CD  GLU   155     -20.445   9.324  -6.397  1.00 10.00      B   
ATOM   3111  OE1 GLU   155     -21.023   9.872  -5.427  1.00 10.00      B   
ATOM   3112  OE2 GLU   155     -19.659   8.363  -6.262  1.00 10.00      B   
ATOM   3113  C   GLU   155     -18.407  10.819 -10.773  1.00 10.00      B   
ATOM   3114  O   GLU   155     -17.374  10.286 -10.370  1.00 10.00      B   
ATOM   3115  N   SER   156     -18.501  11.394 -11.964  1.00 10.00      B   
ATOM   3116  HN  SER   156     -19.355  11.801 -12.231  1.00 10.00      B   
ATOM   3117  CA  SER   156     -17.386  11.423 -12.904  1.00 10.00      B   
ATOM   3118  CB  SER   156     -17.897  11.768 -14.302  1.00 10.00      B   
ATOM   3119  OG  SER   156     -19.264  12.142 -14.255  1.00 10.00      B   
ATOM   3120  HG  SER   156     -19.806  11.333 -14.174  1.00 10.00      B   
ATOM   3121  C   SER   156     -16.318  12.428 -12.491  1.00 10.00      B   
ATOM   3122  O   SER   156     -15.135  12.230 -12.760  1.00 10.00      B   
ATOM   3123  N   ALA   157     -16.744  13.497 -11.829  1.00 10.00      B   
ATOM   3124  HN  ALA   157     -17.697  13.582 -11.627  1.00 10.00      B   
ATOM   3125  CA  ALA   157     -15.830  14.551 -11.397  1.00 10.00      B   
ATOM   3126  CB  ALA   157     -16.606  15.725 -10.821  1.00 10.00      B   
ATOM   3127  C   ALA   157     -14.798  14.049 -10.392  1.00 10.00      B   
ATOM   3128  O   ALA   157     -13.614  14.367 -10.494  1.00 10.00      B   
ATOM   3129  N   ILE   158     -15.249  13.264  -9.424  1.00 10.00      B   
ATOM   3130  HN  ILE   158     -16.200  13.034  -9.396  1.00 10.00      B   
ATOM   3131  CA  ILE   158     -14.355  12.738  -8.402  1.00 10.00      B   
ATOM   3132  CB  ILE   158     -14.988  12.759  -6.992  1.00 10.00      B   
ATOM   3133  CG1 ILE   158     -16.514  12.609  -7.067  1.00 10.00      B   
ATOM   3134  CG2 ILE   158     -14.604  14.036  -6.258  1.00 10.00      B   
ATOM   3135  CD1 ILE   158     -17.187  12.442  -5.720  1.00 10.00      B   
ATOM   3136  C   ILE   158     -13.861  11.331  -8.732  1.00 10.00      B   
ATOM   3137  O   ILE   158     -12.713  11.150  -9.145  1.00 10.00      B   
ATOM   3138  N   THR   159     -14.729  10.346  -8.554  1.00 10.00      B   
ATOM   3139  HN  THR   159     -15.630  10.555  -8.229  1.00 10.00      B   
ATOM   3140  CA  THR   159     -14.392   8.957  -8.813  1.00 10.00      B   
ATOM   3141  CB  THR   159     -15.538   8.048  -8.338  1.00 10.00      B   
ATOM   3142  OG1 THR   159     -16.403   8.807  -7.478  1.00 10.00      B   
ATOM   3143  HG1 THR   159     -17.176   8.276  -7.244  1.00 10.00      B   
ATOM   3144  CG2 THR   159     -14.982   6.864  -7.567  1.00 10.00      B   
ATOM   3145  C   THR   159     -14.124   8.710 -10.298  1.00 10.00      B   
ATOM   3146  O   THR   159     -13.081   8.169 -10.670  1.00 10.00      B   
ATOM   3147  N   GLY   160     -15.062   9.119 -11.139  1.00 10.00      B   
ATOM   3148  HN  GLY   160     -15.869   9.559 -10.784  1.00 10.00      B   
ATOM   3149  CA  GLY   160     -14.910   8.929 -12.568  1.00 10.00      B   
ATOM   3150  C   GLY   160     -15.354   7.549 -13.008  1.00 10.00      B   
ATOM   3151  O   GLY   160     -14.572   6.786 -13.576  1.00 10.00      B   
ATOM   3152  N   GLU   161     -16.607   7.223 -12.740  1.00 10.00      B   
ATOM   3153  HN  GLU   161     -17.188   7.873 -12.290  1.00 10.00      B   
ATOM   3154  CA  GLU   161     -17.153   5.924 -13.108  1.00 10.00      B   
ATOM   3155  CB  GLU   161     -16.869   4.881 -12.025  1.00 10.00      B   
ATOM   3156  CG  GLU   161     -17.197   5.328 -10.610  1.00 10.00      B   
ATOM   3157  CD  GLU   161     -16.938   4.233  -9.598  1.00 10.00      B   
ATOM   3158  OE1 GLU   161     -17.914   3.682  -9.051  1.00 10.00      B   
ATOM   3159  OE2 GLU   161     -15.754   3.903  -9.359  1.00 10.00      B   
ATOM   3160  C   GLU   161     -18.647   6.023 -13.388  1.00 10.00      B   
ATOM   3161  O   GLU   161     -19.157   7.110 -13.659  1.00 10.00      B   
ATOM   3162  N   ALA   163     -19.335   4.886 -13.333  1.00 10.00      B   
ATOM   3163  HN  ALA   163     -18.863   4.056 -13.114  1.00 10.00      B   
ATOM   3164  CA  ALA   163     -20.771   4.831 -13.585  1.00 10.00      B   
ATOM   3165  CB  ALA   163     -21.230   3.383 -13.660  1.00 10.00      B   
ATOM   3166  C   ALA   163     -21.566   5.584 -12.519  1.00 10.00      B   
ATOM   3167  O   ALA   163     -21.166   5.635 -11.352  1.00 10.00      B   
ATOM   3168  N   PRO   164     -22.704   6.186 -12.915  1.00 10.00      B   
ATOM   3169  CA  PRO   164     -23.568   6.932 -11.997  1.00 10.00      B   
ATOM   3170  CB  PRO   164     -24.595   7.590 -12.927  1.00 10.00      B   
ATOM   3171  CG  PRO   164     -24.630   6.714 -14.128  1.00 10.00      B   
ATOM   3172  CD  PRO   164     -23.233   6.189 -14.293  1.00 10.00      B   
ATOM   3173  C   PRO   164     -24.274   6.006 -11.009  1.00 10.00      B   
ATOM   3174  O   PRO   164     -24.557   4.845 -11.318  1.00 10.00      B   
ATOM   3175  N   VAL   165     -24.564   6.524  -9.829  1.00 10.00      B   
ATOM   3176  HN  VAL   165     -24.337   7.466  -9.648  1.00 10.00      B   
ATOM   3177  CA  VAL   165     -25.230   5.744  -8.795  1.00 10.00      B   
ATOM   3178  CB  VAL   165     -24.273   5.435  -7.617  1.00 10.00      B   
ATOM   3179  CG1 VAL   165     -23.697   6.710  -7.019  1.00 10.00      B   
ATOM   3180  CG2 VAL   165     -24.948   4.580  -6.552  1.00 10.00      B   
ATOM   3181  C   VAL   165     -26.488   6.459  -8.299  1.00 10.00      B   
ATOM   3182  O   VAL   165     -26.521   7.687  -8.208  1.00 10.00      B   
ATOM   3183  N   ILE   166     -27.525   5.688  -8.007  1.00 10.00      B   
ATOM   3184  HN  ILE   166     -27.445   4.717  -8.116  1.00 10.00      B   
ATOM   3185  CA  ILE   166     -28.786   6.248  -7.530  1.00 10.00      B   
ATOM   3186  CB  ILE   166     -29.969   5.291  -7.788  1.00 10.00      B   
ATOM   3187  CG1 ILE   166     -29.719   3.932  -7.127  1.00 10.00      B   
ATOM   3188  CG2 ILE   166     -30.208   5.127  -9.282  1.00 10.00      B   
ATOM   3189  CD1 ILE   166     -30.926   3.023  -7.114  1.00 10.00      B   
ATOM   3190  C   ILE   166     -28.733   6.597  -6.042  1.00 10.00      B   
ATOM   3191  O   ILE   166     -27.981   5.994  -5.275  1.00 10.00      B   
ATOM   3192  N   ARG   167     -29.530   7.578  -5.646  1.00 10.00      B   
ATOM   3193  HN  ARG   167     -30.104   8.026  -6.310  1.00 10.00      B   
ATOM   3194  CA  ARG   167     -29.597   8.011  -4.254  1.00 10.00      B   
ATOM   3195  CB  ARG   167     -28.867   9.347  -4.063  1.00 10.00      B   
ATOM   3196  CG  ARG   167     -27.383   9.306  -4.418  1.00 10.00      B   
ATOM   3197  CD  ARG   167     -26.533   8.836  -3.245  1.00 10.00      B   
ATOM   3198  NE  ARG   167     -25.250   8.264  -3.673  1.00 10.00      B   
ATOM   3199  HE  ARG   167     -25.201   7.281  -3.751  1.00 10.00      B   
ATOM   3200  CZ  ARG   167     -24.156   8.982  -3.949  1.00 10.00      B   
ATOM   3201  NH1 ARG   167     -24.173  10.305  -3.838  1.00 10.00      B   
ATOM   3202 HH11 ARG   167     -25.038  10.794  -3.530  1.00 10.00      B   
ATOM   3203 HH12 ARG   167     -23.315  10.860  -4.055  1.00 10.00      B   
ATOM   3204  NH2 ARG   167     -23.039   8.365  -4.323  1.00 10.00      B   
ATOM   3205 HH21 ARG   167     -22.174   8.924  -4.548  1.00 10.00      B   
ATOM   3206 HH22 ARG   167     -23.014   7.325  -4.400  1.00 10.00      B   
ATOM   3207  C   ARG   167     -31.061   8.132  -3.837  1.00 10.00      B   
ATOM   3208  O   ARG   167     -31.925   8.396  -4.676  1.00 10.00      B   
ATOM   3209  N   GLU   168     -31.339   7.935  -2.553  1.00 10.00      B   
ATOM   3210  HN  GLU   168     -30.608   7.750  -1.928  1.00 10.00      B   
ATOM   3211  CA  GLU   168     -32.709   8.005  -2.044  1.00 10.00      B   
ATOM   3212  CB  GLU   168     -33.157   6.645  -1.495  1.00 10.00      B   
ATOM   3213  CG  GLU   168     -32.100   5.931  -0.666  1.00 10.00      B   
ATOM   3214  CD  GLU   168     -32.608   4.651  -0.037  1.00 10.00      B   
ATOM   3215  OE1 GLU   168     -32.800   3.658  -0.769  1.00 10.00      B   
ATOM   3216  OE2 GLU   168     -32.808   4.634   1.195  1.00 10.00      B   
ATOM   3217  C   GLU   168     -32.875   9.089  -0.982  1.00 10.00      B   
ATOM   3218  O   GLU   168     -32.109   9.158  -0.019  1.00 10.00      B   
ATOM   3219  N   SER   169     -33.888   9.928  -1.161  1.00 10.00      B   
ATOM   3220  HN  SER   169     -34.469   9.812  -1.942  1.00 10.00      B   
ATOM   3221  CA  SER   169     -34.167  11.011  -0.228  1.00 10.00      B   
ATOM   3222  CB  SER   169     -35.019  12.081  -0.907  1.00 10.00      B   
ATOM   3223  OG  SER   169     -34.453  12.466  -2.145  1.00 10.00      B   
ATOM   3224  HG  SER   169     -34.992  12.112  -2.868  1.00 10.00      B   
ATOM   3225  C   SER   169     -34.880  10.492   1.015  1.00 10.00      B   
ATOM   3226  O   SER   169     -35.879   9.775   0.916  1.00 10.00      B   
ATOM   3227  N   GLY   170     -34.352  10.850   2.180  1.00 10.00      B   
ATOM   3228  HN  GLY   170     -33.554  11.424   2.191  1.00 10.00      B   
ATOM   3229  CA  GLY   170     -34.945  10.417   3.432  1.00 10.00      B   
ATOM   3230  C   GLY   170     -34.728   8.940   3.699  1.00 10.00      B   
ATOM   3231  O   GLY   170     -35.453   8.331   4.486  1.00 10.00      B   
ATOM   3232  N   GLY   171     -33.735   8.363   3.040  1.00 10.00      B   
ATOM   3233  HN  GLY   171     -33.198   8.894   2.416  1.00 10.00      B   
ATOM   3234  CA  GLY   171     -33.444   6.956   3.227  1.00 10.00      B   
ATOM   3235  C   GLY   171     -32.050   6.722   3.773  1.00 10.00      B   
ATOM   3236  O   GLY   171     -31.595   7.441   4.665  1.00 10.00      B   
ATOM   3237  N   ASP   172     -31.376   5.718   3.237  1.00 10.00      B   
ATOM   3238  HN  ASP   172     -31.806   5.177   2.528  1.00 10.00      B   
ATOM   3239  CA  ASP   172     -30.022   5.382   3.669  1.00 10.00      B   
ATOM   3240  CB  ASP   172     -29.752   3.882   3.539  1.00 10.00      B   
ATOM   3241  CG  ASP   172     -30.206   3.096   4.751  1.00 10.00      B   
ATOM   3242  OD1 ASP   172     -29.573   3.222   5.822  1.00 10.00      B   
ATOM   3243  OD2 ASP   172     -31.201   2.351   4.641  1.00 10.00      B   
ATOM   3244  C   ASP   172     -28.986   6.169   2.884  1.00 10.00      B   
ATOM   3245  O   ASP   172     -28.038   6.704   3.455  1.00 10.00      B   
ATOM   3246  N   PHE   173     -29.186   6.257   1.571  1.00 10.00      B   
ATOM   3247  HN  PHE   173     -29.974   5.826   1.180  1.00 10.00      B   
ATOM   3248  CA  PHE   173     -28.263   6.978   0.699  1.00 10.00      B   
ATOM   3249  CB  PHE   173     -28.431   6.522  -0.754  1.00 10.00      B   
ATOM   3250  CG  PHE   173     -28.080   5.083  -1.000  1.00 10.00      B   
ATOM   3251  CD1 PHE   173     -29.060   4.168  -1.342  1.00 10.00      B   
ATOM   3252  CD2 PHE   173     -26.769   4.648  -0.900  1.00 10.00      B   
ATOM   3253  CE1 PHE   173     -28.742   2.845  -1.579  1.00 10.00      B   
ATOM   3254  CE2 PHE   173     -26.444   3.326  -1.134  1.00 10.00      B   
ATOM   3255  CZ  PHE   173     -27.431   2.423  -1.475  1.00 10.00      B   
ATOM   3256  C   PHE   173     -28.475   8.486   0.794  1.00 10.00      B   
ATOM   3257  O   PHE   173     -28.725   9.154  -0.211  1.00 10.00      B   
ATOM   3258  N   ALA   174     -28.368   9.016   2.001  1.00 10.00      B   
ATOM   3259  HN  ALA   174     -28.143   8.430   2.763  1.00 10.00      B   
ATOM   3260  CA  ALA   174     -28.557  10.437   2.230  1.00 10.00      B   
ATOM   3261  CB  ALA   174     -29.308  10.670   3.531  1.00 10.00      B   
ATOM   3262  C   ALA   174     -27.222  11.174   2.232  1.00 10.00      B   
ATOM   3263  O   ALA   174     -26.746  11.617   3.273  1.00 10.00      B   
ATOM   3264  N   SER   175     -26.618  11.286   1.059  1.00 10.00      B   
ATOM   3265  HN  SER   175     -27.038  10.893   0.266  1.00 10.00      B   
ATOM   3266  CA  SER   175     -25.344  11.971   0.925  1.00 10.00      B   
ATOM   3267  CB  SER   175     -24.203  11.094   1.447  1.00 10.00      B   
ATOM   3268  OG  SER   175     -23.173  11.888   2.008  1.00 10.00      B   
ATOM   3269  HG  SER   175     -23.533  12.391   2.756  1.00 10.00      B   
ATOM   3270  C   SER   175     -25.086  12.359  -0.526  1.00 10.00      B   
ATOM   3271  O   SER   175     -25.088  11.510  -1.418  1.00 10.00      B   
ATOM   3272  N   VAL   176     -24.901  13.650  -0.760  1.00 10.00      B   
ATOM   3273  HN  VAL   176     -24.954  14.287  -0.011  1.00 10.00      B   
ATOM   3274  CA  VAL   176     -24.625  14.160  -2.093  1.00 10.00      B   
ATOM   3275  CB  VAL   176     -25.863  14.830  -2.731  1.00 10.00      B   
ATOM   3276  CG1 VAL   176     -25.634  15.070  -4.215  1.00 10.00      B   
ATOM   3277  CG2 VAL   176     -27.116  13.998  -2.510  1.00 10.00      B   
ATOM   3278  C   VAL   176     -23.509  15.192  -2.019  1.00 10.00      B   
ATOM   3279  O   VAL   176     -23.696  16.276  -1.469  1.00 10.00      B   
ATOM   3280  N   THR   177     -22.350  14.848  -2.555  1.00 10.00      B   
ATOM   3281  HN  THR   177     -22.255  13.963  -2.967  1.00 10.00      B   
ATOM   3282  CA  THR   177     -21.211  15.751  -2.547  1.00 10.00      B   
ATOM   3283  CB  THR   177     -19.887  14.963  -2.420  1.00 10.00      B   
ATOM   3284  OG1 THR   177     -19.851  14.335  -1.131  1.00 10.00      B   
ATOM   3285  HG1 THR   177     -20.106  14.996  -0.457  1.00 10.00      B   
ATOM   3286  CG2 THR   177     -18.676  15.878  -2.560  1.00 10.00      B   
ATOM   3287  C   THR   177     -21.201  16.630  -3.795  1.00 10.00      B   
ATOM   3288  O   THR   177     -21.446  16.148  -4.904  1.00 10.00      B   
ATOM   3289  N   GLY   178     -20.936  17.922  -3.601  1.00 10.00      B   
ATOM   3290  HN  GLY   178     -20.768  18.245  -2.692  1.00 10.00      B   
ATOM   3291  CA  GLY   178     -20.894  18.859  -4.706  1.00 10.00      B   
ATOM   3292  C   GLY   178     -19.929  18.436  -5.795  1.00 10.00      B   
ATOM   3293  O   GLY   178     -18.850  17.909  -5.515  1.00 10.00      B   
ATOM   3294  N   GLY   179     -20.320  18.670  -7.037  1.00 10.00      B   
ATOM   3295  HN  GLY   179     -21.184  19.114  -7.191  1.00 10.00      B   
ATOM   3296  CA  GLY   179     -19.489  18.300  -8.163  1.00 10.00      B   
ATOM   3297  C   GLY   179     -20.071  17.132  -8.936  1.00 10.00      B   
ATOM   3298  O   GLY   179     -19.671  16.864 -10.070  1.00 10.00      B   
ATOM   3299  N   THR   180     -21.019  16.434  -8.321  1.00 10.00      B   
ATOM   3300  HN  THR   180     -21.297  16.696  -7.418  1.00 10.00      B   
ATOM   3301  CA  THR   180     -21.660  15.294  -8.960  1.00 10.00      B   
ATOM   3302  CB  THR   180     -22.429  14.438  -7.939  1.00 10.00      B   
ATOM   3303  OG1 THR   180     -22.965  15.285  -6.918  1.00 10.00      B   
ATOM   3304  HG1 THR   180     -22.346  15.330  -6.175  1.00 10.00      B   
ATOM   3305  CG2 THR   180     -21.505  13.413  -7.298  1.00 10.00      B   
ATOM   3306  C   THR   180     -22.605  15.760 -10.064  1.00 10.00      B   
ATOM   3307  O   THR   180     -23.211  16.828  -9.961  1.00 10.00      B   
ATOM   3308  N   ARG   181     -22.716  14.972 -11.123  1.00 10.00      B   
ATOM   3309  HN  ARG   181     -22.209  14.131 -11.155  1.00 10.00      B   
ATOM   3310  CA  ARG   181     -23.575  15.320 -12.246  1.00 10.00      B   
ATOM   3311  CB  ARG   181     -22.872  14.984 -13.563  1.00 10.00      B   
ATOM   3312  CG  ARG   181     -21.533  15.681 -13.747  1.00 10.00      B   
ATOM   3313  CD  ARG   181     -20.715  15.036 -14.853  1.00 10.00      B   
ATOM   3314  NE  ARG   181     -21.415  15.039 -16.134  1.00 10.00      B   
ATOM   3315  HE  ARG   181     -21.868  15.873 -16.397  1.00 10.00      B   
ATOM   3316  CZ  ARG   181     -21.459  13.995 -16.960  1.00 10.00      B   
ATOM   3317  NH1 ARG   181     -20.839  12.867 -16.643  1.00 10.00      B   
ATOM   3318 HH11 ARG   181     -20.312  12.793 -15.743  1.00 10.00      B   
ATOM   3319 HH12 ARG   181     -20.871  12.047 -17.292  1.00 10.00      B   
ATOM   3320  NH2 ARG   181     -22.123  14.084 -18.103  1.00 10.00      B   
ATOM   3321 HH21 ARG   181     -22.610  14.971 -18.361  1.00 10.00      B   
ATOM   3322 HH22 ARG   181     -22.165  13.267 -18.751  1.00 10.00      B   
ATOM   3323  C   ARG   181     -24.907  14.583 -12.168  1.00 10.00      B   
ATOM   3324  O   ARG   181     -24.945  13.353 -12.164  1.00 10.00      B   
ATOM   3325  N   ILE   182     -25.995  15.333 -12.099  1.00 10.00      B   
ATOM   3326  HN  ILE   182     -25.908  16.313 -12.109  1.00 10.00      B   
ATOM   3327  CA  ILE   182     -27.323  14.739 -12.034  1.00 10.00      B   
ATOM   3328  CB  ILE   182     -28.255  15.510 -11.065  1.00 10.00      B   
ATOM   3329  CG1 ILE   182     -29.621  14.837 -10.950  1.00 10.00      B   
ATOM   3330  CG2 ILE   182     -28.394  16.975 -11.451  1.00 10.00      B   
ATOM   3331  CD1 ILE   182     -30.410  15.290  -9.742  1.00 10.00      B   
ATOM   3332  C   ILE   182     -27.909  14.665 -13.445  1.00 10.00      B   
ATOM   3333  O   ILE   182     -27.959  15.668 -14.158  1.00 10.00      B   
ATOM   3334  N   LEU   183     -28.328  13.475 -13.863  1.00 10.00      B   
ATOM   3335  HN  LEU   183     -28.274  12.699 -13.262  1.00 10.00      B   
ATOM   3336  CA  LEU   183     -28.845  13.309 -15.218  1.00 10.00      B   
ATOM   3337  CB  LEU   183     -27.890  12.427 -16.031  1.00 10.00      B   
ATOM   3338  CG  LEU   183     -26.398  12.773 -15.945  1.00 10.00      B   
ATOM   3339  CD1 LEU   183     -25.545  11.601 -16.410  1.00 10.00      B   
ATOM   3340  CD2 LEU   183     -26.085  14.018 -16.760  1.00 10.00      B   
ATOM   3341  C   LEU   183     -30.259  12.727 -15.281  1.00 10.00      B   
ATOM   3342  O   LEU   183     -30.924  12.838 -16.308  1.00 10.00      B   
ATOM   3343  N   SER   184     -30.725  12.119 -14.200  1.00 10.00      B   
ATOM   3344  HN  SER   184     -30.175  12.077 -13.394  1.00 10.00      B   
ATOM   3345  CA  SER   184     -32.051  11.502 -14.195  1.00 10.00      B   
ATOM   3346  CB  SER   184     -32.128  10.415 -13.126  1.00 10.00      B   
ATOM   3347  OG  SER   184     -30.833   9.917 -12.842  1.00 10.00      B   
ATOM   3348  HG  SER   184     -30.434   9.588 -13.660  1.00 10.00      B   
ATOM   3349  C   SER   184     -33.195  12.509 -14.045  1.00 10.00      B   
ATOM   3350  O   SER   184     -33.692  13.048 -15.038  1.00 10.00      B   
ATOM   3351  N   ASP   185     -33.612  12.762 -12.809  1.00 10.00      B   
ATOM   3352  HN  ASP   185     -33.164  12.330 -12.054  1.00 10.00      B   
ATOM   3353  CA  ASP   185     -34.712  13.688 -12.540  1.00 10.00      B   
ATOM   3354  CB  ASP   185     -35.932  12.927 -12.001  1.00 10.00      B   
ATOM   3355  CG  ASP   185     -37.253  13.585 -12.363  1.00 10.00      B   
ATOM   3356  OD1 ASP   185     -37.235  14.686 -12.958  1.00 10.00      B   
ATOM   3357  OD2 ASP   185     -38.317  12.999 -12.061  1.00 10.00      B   
ATOM   3358  C   ASP   185     -34.279  14.763 -11.549  1.00 10.00      B   
ATOM   3359  O   ASP   185     -33.096  14.880 -11.238  1.00 10.00      B   
ATOM   3360  N   TRP   186     -35.236  15.543 -11.062  1.00 10.00      B   
ATOM   3361  HN  TRP   186     -36.162  15.396 -11.353  1.00 10.00      B   
ATOM   3362  CA  TRP   186     -34.956  16.613 -10.108  1.00 10.00      B   
ATOM   3363  CB  TRP   186     -36.124  17.607 -10.051  1.00 10.00      B   
ATOM   3364  CG  TRP   186     -37.460  16.977  -9.781  1.00 10.00      B   
ATOM   3365  CD1 TRP   186     -38.360  16.544 -10.709  1.00 10.00      B   
ATOM   3366  CD2 TRP   186     -38.054  16.717  -8.499  1.00 10.00      B   
ATOM   3367  NE1 TRP   186     -39.467  16.023 -10.092  1.00 10.00      B   
ATOM   3368  HE1 TRP   186     -40.248  15.644 -10.551  1.00 10.00      B   
ATOM   3369  CE2 TRP   186     -39.308  16.120  -8.735  1.00 10.00      B   
ATOM   3370  CE3 TRP   186     -37.647  16.929  -7.177  1.00 10.00      B   
ATOM   3371  CZ2 TRP   186     -40.156  15.730  -7.702  1.00 10.00      B   
ATOM   3372  CZ3 TRP   186     -38.491  16.543  -6.154  1.00 10.00      B   
ATOM   3373  CH2 TRP   186     -39.731  15.951  -6.421  1.00 10.00      B   
ATOM   3374  C   TRP   186     -34.666  16.067  -8.711  1.00 10.00      B   
ATOM   3375  O   TRP   186     -35.074  14.955  -8.368  1.00 10.00      B   
ATOM   3376  N   LEU   187     -33.965  16.860  -7.908  1.00 10.00      B   
ATOM   3377  HN  LEU   187     -33.658  17.733  -8.242  1.00 10.00      B   
ATOM   3378  CA  LEU   187     -33.626  16.466  -6.552  1.00 10.00      B   
ATOM   3379  CB  LEU   187     -32.364  15.598  -6.546  1.00 10.00      B   
ATOM   3380  CG  LEU   187     -32.583  14.105  -6.297  1.00 10.00      B   
ATOM   3381  CD1 LEU   187     -31.303  13.330  -6.552  1.00 10.00      B   
ATOM   3382  CD2 LEU   187     -33.076  13.874  -4.879  1.00 10.00      B   
ATOM   3383  C   LEU   187     -33.426  17.682  -5.658  1.00 10.00      B   
ATOM   3384  O   LEU   187     -32.709  18.622  -6.016  1.00 10.00      B   
ATOM   3385  N   VAL   188     -34.073  17.665  -4.501  1.00 10.00      B   
ATOM   3386  HN  VAL   188     -34.645  16.889  -4.284  1.00 10.00      B   
ATOM   3387  CA  VAL   188     -33.959  18.749  -3.535  1.00 10.00      B   
ATOM   3388  CB  VAL   188     -35.329  19.122  -2.928  1.00 10.00      B   
ATOM   3389  CG1 VAL   188     -35.229  20.424  -2.147  1.00 10.00      B   
ATOM   3390  CG2 VAL   188     -36.399  19.225  -4.007  1.00 10.00      B   
ATOM   3391  C   VAL   188     -33.028  18.307  -2.413  1.00 10.00      B   
ATOM   3392  O   VAL   188     -33.249  17.262  -1.792  1.00 10.00      B   
ATOM   3393  N   ILE   189     -31.993  19.093  -2.150  1.00 10.00      B   
ATOM   3394  HN  ILE   189     -31.891  19.941  -2.639  1.00 10.00      B   
ATOM   3395  CA  ILE   189     -31.029  18.746  -1.117  1.00 10.00      B   
ATOM   3396  CB  ILE   189     -29.646  18.388  -1.704  1.00 10.00      B   
ATOM   3397  CG1 ILE   189     -29.153  19.487  -2.648  1.00 10.00      B   
ATOM   3398  CG2 ILE   189     -29.690  17.044  -2.411  1.00 10.00      B   
ATOM   3399  CD1 ILE   189     -27.674  19.412  -2.949  1.00 10.00      B   
ATOM   3400  C   ILE   189     -30.852  19.863  -0.105  1.00 10.00      B   
ATOM   3401  O   ILE   189     -31.202  21.016  -0.358  1.00 10.00      B   
ATOM   3402  N   GLU   190     -30.304  19.500   1.038  1.00 10.00      B   
ATOM   3403  HN  GLU   190     -30.062  18.556   1.169  1.00 10.00      B   
ATOM   3404  CA  GLU   190     -30.047  20.444   2.108  1.00 10.00      B   
ATOM   3405  CB  GLU   190     -30.730  19.957   3.392  1.00 10.00      B   
ATOM   3406  CG  GLU   190     -30.457  20.806   4.622  1.00 10.00      B   
ATOM   3407  CD  GLU   190     -30.928  20.147   5.903  1.00 10.00      B   
ATOM   3408  OE1 GLU   190     -32.140  20.202   6.194  1.00 10.00      B   
ATOM   3409  OE2 GLU   190     -30.085  19.573   6.629  1.00 10.00      B   
ATOM   3410  C   GLU   190     -28.540  20.546   2.323  1.00 10.00      B   
ATOM   3411  O   GLU   190     -27.906  19.570   2.732  1.00 10.00      B   
ATOM   3412  N   CYS   191     -27.965  21.703   2.004  1.00 10.00      B   
ATOM   3413  HN  CYS   191     -28.517  22.428   1.634  1.00 10.00      B   
ATOM   3414  CA  CYS   191     -26.529  21.912   2.181  1.00 10.00      B   
ATOM   3415  C   CYS   191     -26.158  21.759   3.651  1.00 10.00      B   
ATOM   3416  O   CYS   191     -26.713  22.449   4.511  1.00 10.00      B   
ATOM   3417  CB  CYS   191     -26.110  23.302   1.683  1.00 10.00      B   
ATOM   3418  SG  CYS   191     -26.790  23.781   0.058  1.00 10.00      B   
ATOM   3419  N   SER   192     -25.233  20.853   3.937  1.00 10.00      B   
ATOM   3420  HN  SER   192     -24.819  20.335   3.207  1.00 10.00      B   
ATOM   3421  CA  SER   192     -24.808  20.606   5.305  1.00 10.00      B   
ATOM   3422  CB  SER   192     -24.576  19.109   5.518  1.00 10.00      B   
ATOM   3423  OG  SER   192     -23.933  18.536   4.392  1.00 10.00      B   
ATOM   3424  HG  SER   192     -24.101  17.590   4.374  1.00 10.00      B   
ATOM   3425  C   SER   192     -23.551  21.395   5.652  1.00 10.00      B   
ATOM   3426  O   SER   192     -23.597  22.336   6.440  1.00 10.00      B   
ATOM   3427  N   VAL   193     -22.435  21.016   5.052  1.00 10.00      B   
ATOM   3428  HN  VAL   193     -22.463  20.268   4.414  1.00 10.00      B   
ATOM   3429  CA  VAL   193     -21.168  21.682   5.316  1.00 10.00      B   
ATOM   3430  CB  VAL   193     -19.956  20.835   4.878  1.00 10.00      B   
ATOM   3431  CG1 VAL   193     -19.725  19.701   5.862  1.00 10.00      B   
ATOM   3432  CG2 VAL   193     -20.162  20.287   3.474  1.00 10.00      B   
ATOM   3433  C   VAL   193     -21.098  23.066   4.678  1.00 10.00      B   
ATOM   3434  O   VAL   193     -21.437  23.247   3.505  1.00 10.00      B   
ATOM   3435  N   ASN   194     -20.677  24.042   5.469  1.00 10.00      B   
ATOM   3436  HN  ASN   194     -20.451  23.831   6.408  1.00 10.00      B   
ATOM   3437  CA  ASN   194     -20.539  25.415   5.002  1.00 10.00      B   
ATOM   3438  CB  ASN   194     -20.546  26.381   6.196  1.00 10.00      B   
ATOM   3439  CG  ASN   194     -21.875  26.422   6.931  1.00 10.00      B   
ATOM   3440  OD1 ASN   194     -22.734  27.257   6.644  1.00 10.00      B   
ATOM   3441  ND2 ASN   194     -22.053  25.521   7.886  1.00 10.00      B   
ATOM   3442 HD21 ASN   194     -21.321  24.877   8.063  1.00 10.00      B   
ATOM   3443 HD22 ASN   194     -22.896  25.530   8.381  1.00 10.00      B   
ATOM   3444  C   ASN   194     -19.226  25.556   4.228  1.00 10.00      B   
ATOM   3445  O   ASN   194     -18.344  24.706   4.363  1.00 10.00      B   
ATOM   3446  N   PRO   195     -19.084  26.608   3.393  1.00 10.00      B   
ATOM   3447  CA  PRO   195     -17.859  26.848   2.606  1.00 10.00      B   
ATOM   3448  CB  PRO   195     -18.137  28.178   1.892  1.00 10.00      B   
ATOM   3449  CG  PRO   195     -19.622  28.291   1.871  1.00 10.00      B   
ATOM   3450  CD  PRO   195     -20.106  27.636   3.134  1.00 10.00      B   
ATOM   3451  C   PRO   195     -16.619  26.964   3.497  1.00 10.00      B   
ATOM   3452  O   PRO   195     -16.251  28.053   3.944  1.00 10.00      B   
ATOM   3453  N   GLY   196     -15.986  25.826   3.741  1.00 10.00      B   
ATOM   3454  HN  GLY   196     -16.329  24.996   3.336  1.00 10.00      B   
ATOM   3455  CA  GLY   196     -14.812  25.772   4.587  1.00 10.00      B   
ATOM   3456  C   GLY   196     -14.783  24.472   5.357  1.00 10.00      B   
ATOM   3457  O   GLY   196     -13.721  23.908   5.616  1.00 10.00      B   
ATOM   3458  N   GLU   197     -15.966  23.988   5.710  1.00 10.00      B   
ATOM   3459  HN  GLU   197     -16.778  24.491   5.475  1.00 10.00      B   
ATOM   3460  CA  GLU   197     -16.097  22.732   6.433  1.00 10.00      B   
ATOM   3461  CB  GLU   197     -17.372  22.732   7.277  1.00 10.00      B   
ATOM   3462  CG  GLU   197     -17.640  24.024   8.026  1.00 10.00      B   
ATOM   3463  CD  GLU   197     -18.968  23.992   8.753  1.00 10.00      B   
ATOM   3464  OE1 GLU   197     -20.000  23.712   8.106  1.00 10.00      B   
ATOM   3465  OE2 GLU   197     -18.990  24.244   9.975  1.00 10.00      B   
ATOM   3466  C   GLU   197     -16.172  21.590   5.428  1.00 10.00      B   
ATOM   3467  O   GLU   197     -16.048  20.419   5.784  1.00 10.00      B   
ATOM   3468  N   THR   198     -16.385  21.961   4.170  1.00 10.00      B   
ATOM   3469  HN  THR   198     -16.478  22.916   3.970  1.00 10.00      B   
ATOM   3470  CA  THR   198     -16.490  21.016   3.073  1.00 10.00      B   
ATOM   3471  CB  THR   198     -16.574  21.781   1.742  1.00 10.00      B   
ATOM   3472  OG1 THR   198     -16.850  23.166   2.014  1.00 10.00      B   
ATOM   3473  HG1 THR   198     -17.422  23.522   1.320  1.00 10.00      B   
ATOM   3474  CG2 THR   198     -17.675  21.209   0.863  1.00 10.00      B   
ATOM   3475  C   THR   198     -15.285  20.081   3.028  1.00 10.00      B   
ATOM   3476  O   THR   198     -14.139  20.523   3.130  1.00 10.00      B   
ATOM   3477  N   PHE   199     -15.552  18.789   2.867  1.00 10.00      B   
ATOM   3478  HN  PHE   199     -16.489  18.504   2.791  1.00 10.00      B   
ATOM   3479  CA  PHE   199     -14.498  17.782   2.805  1.00 10.00      B   
ATOM   3480  CB  PHE   199     -15.095  16.384   2.630  1.00 10.00      B   
ATOM   3481  CG  PHE   199     -15.965  15.949   3.777  1.00 10.00      B   
ATOM   3482  CD1 PHE   199     -15.434  15.216   4.824  1.00 10.00      B   
ATOM   3483  CD2 PHE   199     -17.312  16.275   3.810  1.00 10.00      B   
ATOM   3484  CE1 PHE   199     -16.228  14.817   5.882  1.00 10.00      B   
ATOM   3485  CE2 PHE   199     -18.111  15.879   4.865  1.00 10.00      B   
ATOM   3486  CZ  PHE   199     -17.567  15.149   5.902  1.00 10.00      B   
ATOM   3487  C   PHE   199     -13.526  18.087   1.675  1.00 10.00      B   
ATOM   3488  O   PHE   199     -12.323  17.857   1.797  1.00 10.00      B   
ATOM   3489  N   LEU   200     -14.059  18.616   0.578  1.00 10.00      B   
ATOM   3490  HN  LEU   200     -15.027  18.760   0.544  1.00 10.00      B   
ATOM   3491  CA  LEU   200     -13.247  18.973  -0.578  1.00 10.00      B   
ATOM   3492  CB  LEU   200     -14.135  19.485  -1.717  1.00 10.00      B   
ATOM   3493  CG  LEU   200     -15.201  18.516  -2.237  1.00 10.00      B   
ATOM   3494  CD1 LEU   200     -16.099  19.207  -3.252  1.00 10.00      B   
ATOM   3495  CD2 LEU   200     -14.555  17.282  -2.849  1.00 10.00      B   
ATOM   3496  C   LEU   200     -12.221  20.036  -0.200  1.00 10.00      B   
ATOM   3497  O   LEU   200     -11.041  19.917  -0.523  1.00 10.00      B   
ATOM   3498  N   ASP   201     -12.678  21.051   0.527  1.00 10.00      B   
ATOM   3499  HN  ASP   201     -13.619  21.056   0.797  1.00 10.00      B   
ATOM   3500  CA  ASP   201     -11.809  22.148   0.953  1.00 10.00      B   
ATOM   3501  CB  ASP   201     -12.633  23.291   1.548  1.00 10.00      B   
ATOM   3502  CG  ASP   201     -12.045  24.653   1.243  1.00 10.00      B   
ATOM   3503  OD1 ASP   201     -12.297  25.178   0.136  1.00 10.00      B   
ATOM   3504  OD2 ASP   201     -11.334  25.211   2.105  1.00 10.00      B   
ATOM   3505  C   ASP   201     -10.772  21.663   1.962  1.00 10.00      B   
ATOM   3506  O   ASP   201      -9.634  22.135   1.977  1.00 10.00      B   
ATOM   3507  N   ARG   202     -11.172  20.701   2.789  1.00 10.00      B   
ATOM   3508  HN  ARG   202     -12.093  20.372   2.722  1.00 10.00      B   
ATOM   3509  CA  ARG   202     -10.284  20.133   3.800  1.00 10.00      B   
ATOM   3510  CB  ARG   202     -11.029  19.122   4.670  1.00 10.00      B   
ATOM   3511  CG  ARG   202     -11.846  19.743   5.791  1.00 10.00      B   
ATOM   3512  CD  ARG   202     -12.591  18.681   6.585  1.00 10.00      B   
ATOM   3513  NE  ARG   202     -11.702  17.615   7.056  1.00 10.00      B   
ATOM   3514  HE  ARG   202     -10.738  17.815   7.092  1.00 10.00      B   
ATOM   3515  CZ  ARG   202     -12.118  16.410   7.446  1.00 10.00      B   
ATOM   3516  NH1 ARG   202     -13.409  16.110   7.432  1.00 10.00      B   
ATOM   3517 HH11 ARG   202     -13.727  15.165   7.738  1.00 10.00      B   
ATOM   3518 HH12 ARG   202     -14.112  16.814   7.117  1.00 10.00      B   
ATOM   3519  NH2 ARG   202     -11.241  15.498   7.846  1.00 10.00      B   
ATOM   3520 HH21 ARG   202     -11.569  14.554   8.150  1.00 10.00      B   
ATOM   3521 HH22 ARG   202     -10.220  15.722   7.859  1.00 10.00      B   
ATOM   3522  C   ARG   202      -9.064  19.476   3.158  1.00 10.00      B   
ATOM   3523  O   ARG   202      -7.960  19.523   3.703  1.00 10.00      B   
ATOM   3524  N   MET   203      -9.271  18.865   1.996  1.00 10.00      B   
ATOM   3525  HN  MET   203     -10.175  18.856   1.615  1.00 10.00      B   
ATOM   3526  CA  MET   203      -8.185  18.213   1.274  1.00 10.00      B   
ATOM   3527  CB  MET   203      -8.728  17.318   0.153  1.00 10.00      B   
ATOM   3528  CG  MET   203      -8.995  15.880   0.574  1.00 10.00      B   
ATOM   3529  SD  MET   203      -9.939  14.946  -0.653  1.00 10.00      B   
ATOM   3530  CE  MET   203     -11.554  15.705  -0.495  1.00 10.00      B   
ATOM   3531  C   MET   203      -7.233  19.261   0.707  1.00 10.00      B   
ATOM   3532  O   MET   203      -6.014  19.115   0.777  1.00 10.00      B   
ATOM   3533  N   ILE   204      -7.802  20.334   0.168  1.00 10.00      B   
ATOM   3534  HN  ILE   204      -8.783  20.397   0.149  1.00 10.00      B   
ATOM   3535  CA  ILE   204      -7.010  21.419  -0.403  1.00 10.00      B   
ATOM   3536  CB  ILE   204      -7.914  22.497  -1.035  1.00 10.00      B   
ATOM   3537  CG1 ILE   204      -8.940  21.854  -1.971  1.00 10.00      B   
ATOM   3538  CG2 ILE   204      -7.077  23.526  -1.786  1.00 10.00      B   
ATOM   3539  CD1 ILE   204     -10.043  22.792  -2.413  1.00 10.00      B   
ATOM   3540  C   ILE   204      -6.149  22.077   0.671  1.00 10.00      B   
ATOM   3541  O   ILE   204      -4.984  22.402   0.437  1.00 10.00      B   
ATOM   3542  N   ALA   205      -6.728  22.244   1.855  1.00 10.00      B   
ATOM   3543  HN  ALA   205      -7.658  21.947   1.974  1.00 10.00      B   
ATOM   3544  CA  ALA   205      -6.036  22.866   2.979  1.00 10.00      B   
ATOM   3545  CB  ALA   205      -6.993  23.055   4.143  1.00 10.00      B   
ATOM   3546  C   ALA   205      -4.806  22.072   3.418  1.00 10.00      B   
ATOM   3547  O   ALA   205      -3.864  22.634   3.977  1.00 10.00      B   
ATOM   3548  N   MET   206      -4.813  20.770   3.165  1.00 10.00      B   
ATOM   3549  HN  MET   206      -5.587  20.371   2.717  1.00 10.00      B   
ATOM   3550  CA  MET   206      -3.690  19.924   3.544  1.00 10.00      B   
ATOM   3551  CB  MET   206      -4.168  18.519   3.922  1.00 10.00      B   
ATOM   3552  CG  MET   206      -3.068  17.615   4.458  1.00 10.00      B   
ATOM   3553  SD  MET   206      -3.683  16.017   5.029  1.00 10.00      B   
ATOM   3554  CE  MET   206      -4.261  15.298   3.492  1.00 10.00      B   
ATOM   3555  C   MET   206      -2.650  19.853   2.429  1.00 10.00      B   
ATOM   3556  O   MET   206      -1.447  19.787   2.690  1.00 10.00      B   
ATOM   3557  N   VAL   207      -3.121  19.873   1.188  1.00 10.00      B   
ATOM   3558  HN  VAL   207      -4.091  19.935   1.046  1.00 10.00      B   
ATOM   3559  CA  VAL   207      -2.237  19.803   0.030  1.00 10.00      B   
ATOM   3560  CB  VAL   207      -3.007  19.418  -1.256  1.00 10.00      B   
ATOM   3561  CG1 VAL   207      -2.109  19.517  -2.481  1.00 10.00      B   
ATOM   3562  CG2 VAL   207      -3.579  18.015  -1.137  1.00 10.00      B   
ATOM   3563  C   VAL   207      -1.491  21.119  -0.194  1.00 10.00      B   
ATOM   3564  O   VAL   207      -0.259  21.139  -0.270  1.00 10.00      B   
ATOM   3565  N   GLU   208      -2.237  22.212  -0.288  1.00 10.00      B   
ATOM   3566  HN  GLU   208      -3.212  22.141  -0.180  1.00 10.00      B   
ATOM   3567  CA  GLU   208      -1.644  23.520  -0.522  1.00 10.00      B   
ATOM   3568  CB  GLU   208      -2.651  24.463  -1.185  1.00 10.00      B   
ATOM   3569  CG  GLU   208      -3.023  24.076  -2.605  1.00 10.00      B   
ATOM   3570  CD  GLU   208      -3.644  25.221  -3.376  1.00 10.00      B   
ATOM   3571  OE1 GLU   208      -3.107  26.351  -3.315  1.00 10.00      B   
ATOM   3572  OE2 GLU   208      -4.655  24.998  -4.071  1.00 10.00      B   
ATOM   3573  C   GLU   208      -1.125  24.135   0.769  1.00 10.00      B   
ATOM   3574  O   GLU   208      -1.893  24.664   1.571  1.00 10.00      B   
ATOM   3575  N   GLY   209       0.181  24.068   0.965  1.00 10.00      B   
ATOM   3576  HN  GLY   209       0.747  23.637   0.290  1.00 10.00      B   
ATOM   3577  CA  GLY   209       0.780  24.624   2.157  1.00 10.00      B   
ATOM   3578  C   GLY   209       1.640  23.620   2.895  1.00 10.00      B   
ATOM   3579  O   GLY   209       1.649  22.430   2.562  1.00 10.00      B   
ATOM   3580  N   ALA   210       2.358  24.097   3.902  1.00 10.00      B   
ATOM   3581  HN  ALA   210       2.304  25.054   4.113  1.00 10.00      B   
ATOM   3582  CA  ALA   210       3.229  23.247   4.702  1.00 10.00      B   
ATOM   3583  CB  ALA   210       4.612  23.874   4.821  1.00 10.00      B   
ATOM   3584  C   ALA   210       2.621  23.013   6.083  1.00 10.00      B   
ATOM   3585  O   ALA   210       3.315  23.068   7.100  1.00 10.00      B   
ATOM   3586  N   GLN   211       1.320  22.749   6.105  1.00 10.00      B   
ATOM   3587  HN  GLN   211       0.827  22.715   5.259  1.00 10.00      B   
ATOM   3588  CA  GLN   211       0.603  22.507   7.354  1.00 10.00      B   
ATOM   3589  CB  GLN   211      -0.857  22.957   7.232  1.00 10.00      B   
ATOM   3590  CG  GLN   211      -1.038  24.423   6.868  1.00 10.00      B   
ATOM   3591  CD  GLN   211      -0.431  25.371   7.888  1.00 10.00      B   
ATOM   3592  OE1 GLN   211      -0.323  25.051   9.072  1.00 10.00      B   
ATOM   3593  NE2 GLN   211      -0.041  26.552   7.436  1.00 10.00      B   
ATOM   3594 HE21 GLN   211      -0.163  26.747   6.480  1.00 10.00      B   
ATOM   3595 HE22 GLN   211       0.347  27.189   8.072  1.00 10.00      B   
ATOM   3596  C   GLN   211       0.661  21.031   7.740  1.00 10.00      B   
ATOM   3597  O   GLN   211       0.177  20.636   8.802  1.00 10.00      B   
ATOM   3598  N   ARG   212       1.265  20.224   6.875  1.00 10.00      B   
ATOM   3599  HN  ARG   212       1.663  20.604   6.065  1.00 10.00      B   
ATOM   3600  CA  ARG   212       1.383  18.794   7.116  1.00 10.00      B   
ATOM   3601  CB  ARG   212       1.824  18.071   5.841  1.00 10.00      B   
ATOM   3602  CG  ARG   212       0.759  18.020   4.758  1.00 10.00      B   
ATOM   3603  CD  ARG   212       1.367  17.761   3.390  1.00 10.00      B   
ATOM   3604  NE  ARG   212       1.807  18.995   2.737  1.00 10.00      B   
ATOM   3605  HE  ARG   212       1.142  19.710   2.630  1.00 10.00      B   
ATOM   3606  CZ  ARG   212       3.044  19.194   2.278  1.00 10.00      B   
ATOM   3607  NH1 ARG   212       3.962  18.245   2.400  1.00 10.00      B   
ATOM   3608 HH11 ARG   212       3.724  17.335   2.854  1.00 10.00      B   
ATOM   3609 HH12 ARG   212       4.931  18.403   2.042  1.00 10.00      B   
ATOM   3610  NH2 ARG   212       3.369  20.352   1.710  1.00 10.00      B   
ATOM   3611 HH21 ARG   212       4.348  20.504   1.348  1.00 10.00      B   
ATOM   3612 HH22 ARG   212       2.659  21.116   1.622  1.00 10.00      B   
ATOM   3613  C   ARG   212       2.357  18.524   8.255  1.00 10.00      B   
ATOM   3614  O   ARG   212       3.501  18.980   8.231  1.00 10.00      B   
ATOM   3615  N   ARG   213       1.887  17.804   9.258  1.00 10.00      B   
ATOM   3616  HN  ARG   213       0.963  17.476   9.217  1.00 10.00      B   
ATOM   3617  CA  ARG   213       2.704  17.480  10.416  1.00 10.00      B   
ATOM   3618  CB  ARG   213       1.842  17.423  11.677  1.00 10.00      B   
ATOM   3619  CG  ARG   213       0.958  18.642  11.890  1.00 10.00      B   
ATOM   3620  CD  ARG   213       1.781  19.908  12.055  1.00 10.00      B   
ATOM   3621  NE  ARG   213       0.930  21.083  12.224  1.00 10.00      B   
ATOM   3622  HE  ARG   213       0.146  21.159  11.633  1.00 10.00      B   
ATOM   3623  CZ  ARG   213       1.147  22.040  13.127  1.00 10.00      B   
ATOM   3624  NH1 ARG   213       2.193  21.957  13.946  1.00 10.00      B   
ATOM   3625 HH11 ARG   213       2.366  22.703  14.654  1.00 10.00      B   
ATOM   3626 HH12 ARG   213       2.846  21.145  13.885  1.00 10.00      B   
ATOM   3627  NH2 ARG   213       0.322  23.075  13.210  1.00 10.00      B   
ATOM   3628 HH21 ARG   213      -0.501  23.146  12.570  1.00 10.00      B   
ATOM   3629 HH22 ARG   213       0.490  23.824  13.917  1.00 10.00      B   
ATOM   3630  C   ARG   213       3.422  16.151  10.223  1.00 10.00      B   
ATOM   3631  O   ARG   213       2.969  15.296   9.456  1.00 10.00      B   
ATOM   3632  N   LYS   214       4.528  15.982  10.934  1.00 10.00      B   
ATOM   3633  HN  LYS   214       4.815  16.695  11.542  1.00 10.00      B   
ATOM   3634  CA  LYS   214       5.318  14.762  10.850  1.00 10.00      B   
ATOM   3635  CB  LYS   214       6.705  14.975  11.461  1.00 10.00      B   
ATOM   3636  CG  LYS   214       7.432  16.201  10.938  1.00 10.00      B   
ATOM   3637  CD  LYS   214       8.902  16.174  11.314  1.00 10.00      B   
ATOM   3638  CE  LYS   214       9.587  17.486  10.968  1.00 10.00      B   
ATOM   3639  NZ  LYS   214      11.069  17.360  11.009  1.00 10.00      B   
ATOM   3640  HZ1 LYS   214      11.364  16.895  11.892  1.00 10.00      B   
ATOM   3641  HZ2 LYS   214      11.512  18.299  10.965  1.00 10.00      B   
ATOM   3642  HZ3 LYS   214      11.403  16.794  10.201  1.00 10.00      B   
ATOM   3643  C   LYS   214       4.614  13.620  11.570  1.00 10.00      B   
ATOM   3644  O   LYS   214       3.939  13.829  12.582  1.00 10.00      B   
ATOM   3645  N   THR   215       4.771  12.421  11.045  1.00 10.00      B   
ATOM   3646  HN  THR   215       5.318  12.318  10.238  1.00 10.00      B   
ATOM   3647  CA  THR   215       4.157  11.248  11.630  1.00 10.00      B   
ATOM   3648  CB  THR   215       3.932  10.179  10.550  1.00 10.00      B   
ATOM   3649  OG1 THR   215       5.142  10.000   9.809  1.00 10.00      B   
ATOM   3650  HG1 THR   215       5.161   9.095   9.453  1.00 10.00      B   
ATOM   3651  CG2 THR   215       2.830  10.618   9.601  1.00 10.00      B   
ATOM   3652  C   THR   215       5.042  10.678  12.737  1.00 10.00      B   
ATOM   3653  O   THR   215       6.242  10.964  12.784  1.00 10.00      B   
ATOM   3654  N   PRO   216       4.465   9.869  13.645  1.00 10.00      B   
ATOM   3655  CA  PRO   216       5.210   9.257  14.756  1.00 10.00      B   
ATOM   3656  CB  PRO   216       4.209   8.259  15.341  1.00 10.00      B   
ATOM   3657  CG  PRO   216       2.879   8.838  15.014  1.00 10.00      B   
ATOM   3658  CD  PRO   216       3.036   9.499  13.676  1.00 10.00      B   
ATOM   3659  C   PRO   216       6.459   8.523  14.275  1.00 10.00      B   
ATOM   3660  O   PRO   216       7.516   8.590  14.908  1.00 10.00      B   
ATOM   3661  N   ASN   217       6.340   7.833  13.148  1.00 10.00      B   
ATOM   3662  HN  ASN   217       5.477   7.817  12.684  1.00 10.00      B   
ATOM   3663  CA  ASN   217       7.464   7.094  12.589  1.00 10.00      B   
ATOM   3664  CB  ASN   217       7.008   6.128  11.496  1.00 10.00      B   
ATOM   3665  CG  ASN   217       6.284   4.918  12.054  1.00 10.00      B   
ATOM   3666  OD1 ASN   217       6.564   4.468  13.169  1.00 10.00      B   
ATOM   3667  ND2 ASN   217       5.353   4.378  11.284  1.00 10.00      B   
ATOM   3668 HD21 ASN   217       5.189   4.784  10.396  1.00 10.00      B   
ATOM   3669 HD22 ASN   217       4.867   3.597  11.620  1.00 10.00      B   
ATOM   3670  C   ASN   217       8.536   8.039  12.062  1.00 10.00      B   
ATOM   3671  O   ASN   217       9.726   7.817  12.282  1.00 10.00      B   
ATOM   3672  N   GLU   218       8.112   9.111  11.393  1.00 10.00      B   
ATOM   3673  HN  GLU   218       7.150   9.251  11.272  1.00 10.00      B   
ATOM   3674  CA  GLU   218       9.051  10.089  10.852  1.00 10.00      B   
ATOM   3675  CB  GLU   218       8.335  11.137   9.991  1.00 10.00      B   
ATOM   3676  CG  GLU   218       9.277  12.069   9.241  1.00 10.00      B   
ATOM   3677  CD  GLU   218       8.553  13.066   8.356  1.00 10.00      B   
ATOM   3678  OE1 GLU   218       7.775  12.632   7.481  1.00 10.00      B   
ATOM   3679  OE2 GLU   218       8.769  14.284   8.523  1.00 10.00      B   
ATOM   3680  C   GLU   218       9.808  10.767  11.987  1.00 10.00      B   
ATOM   3681  O   GLU   218      11.013  10.993  11.897  1.00 10.00      B   
ATOM   3682  N   ILE   219       9.092  11.077  13.062  1.00 10.00      B   
ATOM   3683  HN  ILE   219       8.127  10.881  13.066  1.00 10.00      B   
ATOM   3684  CA  ILE   219       9.693  11.716  14.227  1.00 10.00      B   
ATOM   3685  CB  ILE   219       8.631  12.078  15.288  1.00 10.00      B   
ATOM   3686  CG1 ILE   219       7.635  13.087  14.707  1.00 10.00      B   
ATOM   3687  CG2 ILE   219       9.285  12.638  16.546  1.00 10.00      B   
ATOM   3688  CD1 ILE   219       6.451  13.377  15.606  1.00 10.00      B   
ATOM   3689  C   ILE   219      10.766  10.817  14.847  1.00 10.00      B   
ATOM   3690  O   ILE   219      11.800  11.295  15.310  1.00 10.00      B   
ATOM   3691  N   ALA   220      10.521   9.514  14.834  1.00 10.00      B   
ATOM   3692  HN  ALA   220       9.678   9.190  14.451  1.00 10.00      B   
ATOM   3693  CA  ALA   220      11.469   8.555  15.386  1.00 10.00      B   
ATOM   3694  CB  ALA   220      10.779   7.228  15.656  1.00 10.00      B   
ATOM   3695  C   ALA   220      12.659   8.357  14.448  1.00 10.00      B   
ATOM   3696  O   ALA   220      13.813   8.350  14.883  1.00 10.00      B   
ATOM   3697  N   LEU   221      12.370   8.207  13.160  1.00 10.00      B   
ATOM   3698  HN  LEU   221      11.428   8.225  12.878  1.00 10.00      B   
ATOM   3699  CA  LEU   221      13.406   8.003  12.155  1.00 10.00      B   
ATOM   3700  CB  LEU   221      12.788   7.724  10.783  1.00 10.00      B   
ATOM   3701  CG  LEU   221      11.975   6.434  10.659  1.00 10.00      B   
ATOM   3702  CD1 LEU   221      11.314   6.350   9.294  1.00 10.00      B   
ATOM   3703  CD2 LEU   221      12.854   5.221  10.903  1.00 10.00      B   
ATOM   3704  C   LEU   221      14.360   9.193  12.074  1.00 10.00      B   
ATOM   3705  O   LEU   221      15.569   9.016  11.924  1.00 10.00      B   
ATOM   3706  N   THR   222      13.816  10.403  12.187  1.00 10.00      B   
ATOM   3707  HN  THR   222      12.844  10.483  12.309  1.00 10.00      B   
ATOM   3708  CA  THR   222      14.629  11.614  12.129  1.00 10.00      B   
ATOM   3709  CB  THR   222      13.772  12.896  12.193  1.00 10.00      B   
ATOM   3710  OG1 THR   222      12.685  12.704  13.102  1.00 10.00      B   
ATOM   3711  HG1 THR   222      11.959  12.260  12.641  1.00 10.00      B   
ATOM   3712  CG2 THR   222      13.208  13.233  10.823  1.00 10.00      B   
ATOM   3713  C   THR   222      15.670  11.624  13.248  1.00 10.00      B   
ATOM   3714  O   THR   222      16.816  12.010  13.036  1.00 10.00      B   
ATOM   3715  N   ILE   223      15.265  11.165  14.431  1.00 10.00      B   
ATOM   3716  HN  ILE   223      14.339  10.859  14.529  1.00 10.00      B   
ATOM   3717  CA  ILE   223      16.162  11.105  15.583  1.00 10.00      B   
ATOM   3718  CB  ILE   223      15.435  10.596  16.845  1.00 10.00      B   
ATOM   3719  CG1 ILE   223      14.321  11.565  17.245  1.00 10.00      B   
ATOM   3720  CG2 ILE   223      16.413  10.406  17.998  1.00 10.00      B   
ATOM   3721  CD1 ILE   223      13.404  11.029  18.320  1.00 10.00      B   
ATOM   3722  C   ILE   223      17.354  10.202  15.276  1.00 10.00      B   
ATOM   3723  O   ILE   223      18.501  10.546  15.567  1.00 10.00      B   
ATOM   3724  N   LEU   224      17.077   9.055  14.665  1.00 10.00      B   
ATOM   3725  HN  LEU   224      16.143   8.840  14.454  1.00 10.00      B   
ATOM   3726  CA  LEU   224      18.124   8.109  14.301  1.00 10.00      B   
ATOM   3727  CB  LEU   224      17.512   6.812  13.765  1.00 10.00      B   
ATOM   3728  CG  LEU   224      16.538   6.091  14.700  1.00 10.00      B   
ATOM   3729  CD1 LEU   224      15.889   4.907  13.997  1.00 10.00      B   
ATOM   3730  CD2 LEU   224      17.248   5.639  15.968  1.00 10.00      B   
ATOM   3731  C   LEU   224      19.054   8.729  13.261  1.00 10.00      B   
ATOM   3732  O   LEU   224      20.272   8.557  13.313  1.00 10.00      B   
ATOM   3733  N   LEU   225      18.464   9.468  12.327  1.00 10.00      B   
ATOM   3734  HN  LEU   225      17.485   9.566  12.345  1.00 10.00      B   
ATOM   3735  CA  LEU   225      19.221  10.138  11.276  1.00 10.00      B   
ATOM   3736  CB  LEU   225      18.266  10.788  10.269  1.00 10.00      B   
ATOM   3737  CG  LEU   225      17.957  10.001   8.989  1.00 10.00      B   
ATOM   3738  CD1 LEU   225      19.103  10.114   7.997  1.00 10.00      B   
ATOM   3739  CD2 LEU   225      17.652   8.542   9.293  1.00 10.00      B   
ATOM   3740  C   LEU   225      20.146  11.194  11.878  1.00 10.00      B   
ATOM   3741  O   LEU   225      21.296  11.345  11.458  1.00 10.00      B   
ATOM   3742  N   ILE   226      19.632  11.920  12.866  1.00 10.00      B   
ATOM   3743  HN  ILE   226      18.699  11.764  13.139  1.00 10.00      B   
ATOM   3744  CA  ILE   226      20.405  12.951  13.549  1.00 10.00      B   
ATOM   3745  CB  ILE   226      19.517  13.802  14.484  1.00 10.00      B   
ATOM   3746  CG1 ILE   226      18.476  14.580  13.673  1.00 10.00      B   
ATOM   3747  CG2 ILE   226      20.363  14.758  15.315  1.00 10.00      B   
ATOM   3748  CD1 ILE   226      17.420  15.252  14.523  1.00 10.00      B   
ATOM   3749  C   ILE   226      21.531  12.311  14.357  1.00 10.00      B   
ATOM   3750  O   ILE   226      22.667  12.779  14.337  1.00 10.00      B   
ATOM   3751  N   ALA   227      21.208  11.227  15.054  1.00 10.00      B   
ATOM   3752  HN  ALA   227      20.277  10.905  15.035  1.00 10.00      B   
ATOM   3753  CA  ALA   227      22.192  10.515  15.861  1.00 10.00      B   
ATOM   3754  CB  ALA   227      21.542   9.351  16.593  1.00 10.00      B   
ATOM   3755  C   ALA   227      23.345  10.025  14.993  1.00 10.00      B   
ATOM   3756  O   ALA   227      24.508  10.076  15.397  1.00 10.00      B   
ATOM   3757  N   LEU   228      23.009   9.561  13.794  1.00 10.00      B   
ATOM   3758  HN  LEU   228      22.059   9.544  13.541  1.00 10.00      B   
ATOM   3759  CA  LEU   228      24.003   9.065  12.851  1.00 10.00      B   
ATOM   3760  CB  LEU   228      23.325   8.362  11.670  1.00 10.00      B   
ATOM   3761  CG  LEU   228      22.768   6.962  11.944  1.00 10.00      B   
ATOM   3762  CD1 LEU   228      21.933   6.481  10.767  1.00 10.00      B   
ATOM   3763  CD2 LEU   228      23.895   5.983  12.242  1.00 10.00      B   
ATOM   3764  C   LEU   228      24.899  10.192  12.345  1.00 10.00      B   
ATOM   3765  O   LEU   228      26.121  10.048  12.301  1.00 10.00      B   
ATOM   3766  N   THR   229      24.293  11.321  11.990  1.00 10.00      B   
ATOM   3767  HN  THR   229      23.321  11.399  12.086  1.00 10.00      B   
ATOM   3768  CA  THR   229      25.051  12.457  11.478  1.00 10.00      B   
ATOM   3769  CB  THR   229      24.142  13.590  10.962  1.00 10.00      B   
ATOM   3770  OG1 THR   229      22.889  13.571  11.658  1.00 10.00      B   
ATOM   3771  HG1 THR   229      22.344  12.849  11.320  1.00 10.00      B   
ATOM   3772  CG2 THR   229      23.884  13.424   9.474  1.00 10.00      B   
ATOM   3773  C   THR   229      26.039  12.990  12.513  1.00 10.00      B   
ATOM   3774  O   THR   229      27.158  13.369  12.169  1.00 10.00      B   
ATOM   3775  N   ILE   230      25.629  12.998  13.781  1.00 10.00      B   
ATOM   3776  HN  ILE   230      24.718  12.691  13.992  1.00 10.00      B   
ATOM   3777  CA  ILE   230      26.490  13.471  14.864  1.00 10.00      B   
ATOM   3778  CB  ILE   230      25.762  13.455  16.230  1.00 10.00      B   
ATOM   3779  CG1 ILE   230      24.572  14.420  16.206  1.00 10.00      B   
ATOM   3780  CG2 ILE   230      26.719  13.825  17.356  1.00 10.00      B   
ATOM   3781  CD1 ILE   230      23.694  14.343  17.438  1.00 10.00      B   
ATOM   3782  C   ILE   230      27.764  12.629  14.941  1.00 10.00      B   
ATOM   3783  O   ILE   230      28.864  13.160  15.100  1.00 10.00      B   
ATOM   3784  N   VAL   231      27.605  11.316  14.806  1.00 10.00      B   
ATOM   3785  HN  VAL   231      26.699  10.955  14.681  1.00 10.00      B   
ATOM   3786  CA  VAL   231      28.738  10.398  14.847  1.00 10.00      B   
ATOM   3787  CB  VAL   231      28.282   8.926  14.735  1.00 10.00      B   
ATOM   3788  CG1 VAL   231      29.476   7.982  14.726  1.00 10.00      B   
ATOM   3789  CG2 VAL   231      27.338   8.574  15.873  1.00 10.00      B   
ATOM   3790  C   VAL   231      29.713  10.710  13.714  1.00 10.00      B   
ATOM   3791  O   VAL   231      30.931  10.740  13.915  1.00 10.00      B   
ATOM   3792  N   PHE   232      29.166  10.952  12.527  1.00 10.00      B   
ATOM   3793  HN  PHE   232      28.191  10.912  12.435  1.00 10.00      B   
ATOM   3794  CA  PHE   232      29.980  11.270  11.359  1.00 10.00      B   
ATOM   3795  CB  PHE   232      29.122  11.315  10.088  1.00 10.00      B   
ATOM   3796  CG  PHE   232      28.428  10.021   9.758  1.00 10.00      B   
ATOM   3797  CD1 PHE   232      27.099  10.016   9.358  1.00 10.00      B   
ATOM   3798  CD2 PHE   232      29.097   8.813   9.846  1.00 10.00      B   
ATOM   3799  CE1 PHE   232      26.452   8.832   9.055  1.00 10.00      B   
ATOM   3800  CE2 PHE   232      28.457   7.626   9.544  1.00 10.00      B   
ATOM   3801  CZ  PHE   232      27.133   7.635   9.147  1.00 10.00      B   
ATOM   3802  C   PHE   232      30.702  12.601  11.543  1.00 10.00      B   
ATOM   3803  O   PHE   232      31.887  12.720  11.223  1.00 10.00      B   
ATOM   3804  N   LEU   233      29.981  13.591  12.067  1.00 10.00      B   
ATOM   3805  HN  LEU   233      29.040  13.424  12.302  1.00 10.00      B   
ATOM   3806  CA  LEU   233      30.541  14.920  12.296  1.00 10.00      B   
ATOM   3807  CB  LEU   233      29.510  15.826  12.970  1.00 10.00      B   
ATOM   3808  CG  LEU   233      28.345  16.302  12.101  1.00 10.00      B   
ATOM   3809  CD1 LEU   233      27.258  16.914  12.967  1.00 10.00      B   
ATOM   3810  CD2 LEU   233      28.829  17.307  11.068  1.00 10.00      B   
ATOM   3811  C   LEU   233      31.792  14.852  13.160  1.00 10.00      B   
ATOM   3812  O   LEU   233      32.868  15.293  12.751  1.00 10.00      B   
ATOM   3813  N   LEU   234      31.642  14.268  14.341  1.00 10.00      B   
ATOM   3814  HN  LEU   234      30.761  13.907  14.584  1.00 10.00      B   
ATOM   3815  CA  LEU   234      32.743  14.144  15.286  1.00 10.00      B   
ATOM   3816  CB  LEU   234      32.259  13.523  16.596  1.00 10.00      B   
ATOM   3817  CG  LEU   234      31.136  14.270  17.320  1.00 10.00      B   
ATOM   3818  CD1 LEU   234      30.633  13.462  18.502  1.00 10.00      B   
ATOM   3819  CD2 LEU   234      31.604  15.645  17.771  1.00 10.00      B   
ATOM   3820  C   LEU   234      33.900  13.333  14.710  1.00 10.00      B   
ATOM   3821  O   LEU   234      35.067  13.658  14.935  1.00 10.00      B   
ATOM   3822  N   ALA   235      33.573  12.285  13.960  1.00 10.00      B   
ATOM   3823  HN  ALA   235      32.625  12.083  13.804  1.00 10.00      B   
ATOM   3824  CA  ALA   235      34.592  11.430  13.362  1.00 10.00      B   
ATOM   3825  CB  ALA   235      33.961  10.202  12.728  1.00 10.00      B   
ATOM   3826  C   ALA   235      35.440  12.193  12.349  1.00 10.00      B   
ATOM   3827  O   ALA   235      36.668  12.109  12.370  1.00 10.00      B   
ATOM   3828  N   THR   236      34.787  12.943  11.467  1.00 10.00      B   
ATOM   3829  HN  THR   236      33.802  12.968  11.490  1.00 10.00      B   
ATOM   3830  CA  THR   236      35.497  13.719  10.457  1.00 10.00      B   
ATOM   3831  CB  THR   236      34.536  14.260   9.383  1.00 10.00      B   
ATOM   3832  OG1 THR   236      33.782  13.172   8.833  1.00 10.00      B   
ATOM   3833  HG1 THR   236      33.563  13.367   7.918  1.00 10.00      B   
ATOM   3834  CG2 THR   236      35.309  14.943   8.263  1.00 10.00      B   
ATOM   3835  C   THR   236      36.269  14.872  11.095  1.00 10.00      B   
ATOM   3836  O   THR   236      37.389  15.188  10.688  1.00 10.00      B   
ATOM   3837  N   ALA   237      35.677  15.477  12.116  1.00 10.00      B   
ATOM   3838  HN  ALA   237      34.789  15.168  12.405  1.00 10.00      B   
ATOM   3839  CA  ALA   237      36.304  16.594  12.814  1.00 10.00      B   
ATOM   3840  CB  ALA   237      35.334  17.211  13.807  1.00 10.00      B   
ATOM   3841  C   ALA   237      37.591  16.169  13.518  1.00 10.00      B   
ATOM   3842  O   ALA   237      38.503  16.975  13.705  1.00 10.00      B   
ATOM   3843  N   THR   238      37.672  14.898  13.890  1.00 10.00      B   
ATOM   3844  HN  THR   238      36.926  14.290  13.694  1.00 10.00      B   
ATOM   3845  CA  THR   238      38.846  14.384  14.575  1.00 10.00      B   
ATOM   3846  CB  THR   238      38.483  13.323  15.633  1.00 10.00      B   
ATOM   3847  OG1 THR   238      37.428  12.483  15.144  1.00 10.00      B   
ATOM   3848  HG1 THR   238      36.588  12.963  15.186  1.00 10.00      B   
ATOM   3849  CG2 THR   238      38.042  13.988  16.927  1.00 10.00      B   
ATOM   3850  C   THR   238      39.881  13.830  13.598  1.00 10.00      B   
ATOM   3851  O   THR   238      40.985  13.459  13.993  1.00 10.00      B   
ATOM   3852  N   LEU   239      39.533  13.799  12.316  1.00 10.00      B   
ATOM   3853  HN  LEU   239      38.640  14.112  12.050  1.00 10.00      B   
ATOM   3854  CA  LEU   239      40.448  13.302  11.296  1.00 10.00      B   
ATOM   3855  CB  LEU   239      39.699  12.971  10.002  1.00 10.00      B   
ATOM   3856  CG  LEU   239      38.799  11.734  10.036  1.00 10.00      B   
ATOM   3857  CD1 LEU   239      38.052  11.578   8.721  1.00 10.00      B   
ATOM   3858  CD2 LEU   239      39.613  10.486  10.348  1.00 10.00      B   
ATOM   3859  C   LEU   239      41.547  14.323  11.022  1.00 10.00      B   
ATOM   3860  O   LEU   239      42.626  13.979  10.528  1.00 10.00      B   
ATOM   3861  N   TRP   240      41.268  15.579  11.355  1.00 10.00      B   
ATOM   3862  HN  TRP   240      40.394  15.785  11.747  1.00 10.00      B   
ATOM   3863  CA  TRP   240      42.226  16.657  11.155  1.00 10.00      B   
ATOM   3864  CB  TRP   240      41.554  18.032  11.251  1.00 10.00      B   
ATOM   3865  CG  TRP   240      42.436  19.169  10.830  1.00 10.00      B   
ATOM   3866  CD1 TRP   240      42.805  19.491   9.557  1.00 10.00      B   
ATOM   3867  CD2 TRP   240      43.060  20.134  11.684  1.00 10.00      B   
ATOM   3868  NE1 TRP   240      43.617  20.597   9.567  1.00 10.00      B   
ATOM   3869  HE1 TRP   240      44.012  21.024   8.773  1.00 10.00      B   
ATOM   3870  CE2 TRP   240      43.789  21.012  10.858  1.00 10.00      B   
ATOM   3871  CE3 TRP   240      43.069  20.345  13.066  1.00 10.00      B   
ATOM   3872  CZ2 TRP   240      44.521  22.080  11.367  1.00 10.00      B   
ATOM   3873  CZ3 TRP   240      43.798  21.404  13.569  1.00 10.00      B   
ATOM   3874  CH2 TRP   240      44.512  22.260  12.722  1.00 10.00      B   
ATOM   3875  C   TRP   240      43.421  16.536  12.111  1.00 10.00      B   
ATOM   3876  O   TRP   240      44.556  16.435  11.655  1.00 10.00      B   
ATOM   3877  N   PRO   241      43.202  16.529  13.450  1.00 10.00      B   
ATOM   3878  CA  PRO   241      44.300  16.401  14.417  1.00 10.00      B   
ATOM   3879  CB  PRO   241      43.604  16.423  15.784  1.00 10.00      B   
ATOM   3880  CG  PRO   241      42.174  16.124  15.499  1.00 10.00      B   
ATOM   3881  CD  PRO   241      41.901  16.668  14.130  1.00 10.00      B   
ATOM   3882  C   PRO   241      45.065  15.093  14.230  1.00 10.00      B   
ATOM   3883  O   PRO   241      46.272  15.029  14.466  1.00 10.00      B   
ATOM   3884  N   PHE   242      44.358  14.058  13.786  1.00 10.00      B   
ATOM   3885  HN  PHE   242      43.399  14.173  13.615  1.00 10.00      B   
ATOM   3886  CA  PHE   242      44.967  12.755  13.562  1.00 10.00      B   
ATOM   3887  CB  PHE   242      43.901  11.698  13.252  1.00 10.00      B   
ATOM   3888  CG  PHE   242      43.229  11.118  14.470  1.00 10.00      B   
ATOM   3889  CD1 PHE   242      42.646   9.862  14.420  1.00 10.00      B   
ATOM   3890  CD2 PHE   242      43.177  11.827  15.661  1.00 10.00      B   
ATOM   3891  CE1 PHE   242      42.025   9.326  15.532  1.00 10.00      B   
ATOM   3892  CE2 PHE   242      42.558  11.298  16.776  1.00 10.00      B   
ATOM   3893  CZ  PHE   242      41.981  10.045  16.712  1.00 10.00      B   
ATOM   3894  C   PHE   242      45.997  12.818  12.440  1.00 10.00      B   
ATOM   3895  O   PHE   242      47.035  12.156  12.505  1.00 10.00      B   
ATOM   3896  N   SER   243      45.711  13.623  11.422  1.00 10.00      B   
ATOM   3897  HN  SER   243      44.873  14.134  11.432  1.00 10.00      B   
ATOM   3898  CA  SER   243      46.621  13.773  10.295  1.00 10.00      B   
ATOM   3899  CB  SER   243      45.852  14.056   8.999  1.00 10.00      B   
ATOM   3900  OG  SER   243      44.820  15.006   9.209  1.00 10.00      B   
ATOM   3901  HG  SER   243      44.039  14.563   9.564  1.00 10.00      B   
ATOM   3902  C   SER   243      47.654  14.863  10.576  1.00 10.00      B   
ATOM   3903  O   SER   243      48.805  14.761  10.155  1.00 10.00      B   
ATOM   3904  N   ALA   244      47.236  15.892  11.313  1.00 10.00      B   
ATOM   3905  HN  ALA   244      46.300  15.911  11.613  1.00 10.00      B   
ATOM   3906  CA  ALA   244      48.113  17.003  11.672  1.00 10.00      B   
ATOM   3907  CB  ALA   244      47.344  18.059  12.449  1.00 10.00      B   
ATOM   3908  C   ALA   244      49.303  16.511  12.486  1.00 10.00      B   
ATOM   3909  O   ALA   244      50.405  17.060  12.395  1.00 10.00      B   
ATOM   3910  N   TRP   245      49.066  15.484  13.293  1.00 10.00      B   
ATOM   3911  HN  TRP   245      48.154  15.124  13.352  1.00 10.00      B   
ATOM   3912  CA  TRP   245      50.116  14.897  14.109  1.00 10.00      B   
ATOM   3913  CB  TRP   245      49.507  14.010  15.202  1.00 10.00      B   
ATOM   3914  CG  TRP   245      50.523  13.380  16.111  1.00 10.00      B   
ATOM   3915  CD1 TRP   245      51.127  13.961  17.187  1.00 10.00      B   
ATOM   3916  CD2 TRP   245      51.054  12.050  16.021  1.00 10.00      B   
ATOM   3917  NE1 TRP   245      51.993  13.075  17.779  1.00 10.00      B   
ATOM   3918  HE1 TRP   245      52.545  13.261  18.575  1.00 10.00      B   
ATOM   3919  CE2 TRP   245      51.971  11.896  17.080  1.00 10.00      B   
ATOM   3920  CE3 TRP   245      50.840  10.974  15.154  1.00 10.00      B   
ATOM   3921  CZ2 TRP   245      52.676  10.713  17.290  1.00 10.00      B   
ATOM   3922  CZ3 TRP   245      51.541   9.802  15.363  1.00 10.00      B   
ATOM   3923  CH2 TRP   245      52.446   9.679  16.424  1.00 10.00      B   
ATOM   3924  C   TRP   245      51.058  14.076  13.235  1.00 10.00      B   
ATOM   3925  O   TRP   245      52.273  14.066  13.448  1.00 10.00      B   
ATOM   3926  N   GLY   246      50.492  13.413  12.233  1.00 10.00      B   
ATOM   3927  HN  GLY   246      49.527  13.499  12.085  1.00 10.00      B   
ATOM   3928  CA  GLY   246      51.282  12.586  11.343  1.00 10.00      B   
ATOM   3929  C   GLY   246      51.872  13.365  10.185  1.00 10.00      B   
ATOM   3930  O   GLY   246      51.630  13.037   9.024  1.00 10.00      B   
ATOM   3931  N   GLY   247      52.641  14.399  10.499  1.00 10.00      B   
ATOM   3932  HN  GLY   247      52.785  14.620  11.445  1.00 10.00      B   
ATOM   3933  CA  GLY   247      53.263  15.204   9.467  1.00 10.00      B   
ATOM   3934  C   GLY   247      52.326  16.237   8.873  1.00 10.00      B   
ATOM   3935  O   GLY   247      52.007  17.237   9.517  1.00 10.00      B   
ATOM   3936  N   ASN   248      51.881  15.992   7.647  1.00 10.00      B   
ATOM   3937  HN  ASN   248      52.144  15.160   7.202  1.00 10.00      B   
ATOM   3938  CA  ASN   248      50.992  16.916   6.952  1.00 10.00      B   
ATOM   3939  CB  ASN   248      51.313  16.947   5.455  1.00 10.00      B   
ATOM   3940  CG  ASN   248      52.341  18.000   5.094  1.00 10.00      B   
ATOM   3941  OD1 ASN   248      51.997  19.140   4.789  1.00 10.00      B   
ATOM   3942  ND2 ASN   248      53.609  17.627   5.124  1.00 10.00      B   
ATOM   3943 HD21 ASN   248      53.816  16.699   5.374  1.00 10.00      B   
ATOM   3944 HD22 ASN   248      54.294  18.293   4.904  1.00 10.00      B   
ATOM   3945  C   ASN   248      49.534  16.546   7.160  1.00 10.00      B   
ATOM   3946  O   ASN   248      49.170  15.368   7.148  1.00 10.00      B   
ATOM   3947  N   ALA   249      48.705  17.560   7.338  1.00 10.00      B   
ATOM   3948  HN  ALA   249      49.061  18.473   7.323  1.00 10.00      B   
ATOM   3949  CA  ALA   249      47.280  17.359   7.549  1.00 10.00      B   
ATOM   3950  CB  ALA   249      46.727  18.435   8.474  1.00 10.00      B   
ATOM   3951  C   ALA   249      46.527  17.359   6.222  1.00 10.00      B   
ATOM   3952  O   ALA   249      47.096  17.658   5.167  1.00 10.00      B   
ATOM   3953  N   VAL   250      45.247  17.021   6.283  1.00 10.00      B   
ATOM   3954  HN  VAL   250      44.857  16.792   7.153  1.00 10.00      B   
ATOM   3955  CA  VAL   250      44.402  16.981   5.095  1.00 10.00      B   
ATOM   3956  CB  VAL   250      43.425  15.783   5.140  1.00 10.00      B   
ATOM   3957  CG1 VAL   250      42.711  15.608   3.806  1.00 10.00      B   
ATOM   3958  CG2 VAL   250      44.155  14.505   5.530  1.00 10.00      B   
ATOM   3959  C   VAL   250      43.605  18.278   4.980  1.00 10.00      B   
ATOM   3960  O   VAL   250      43.178  18.840   5.989  1.00 10.00      B   
ATOM   3961  N   SER   251      43.420  18.750   3.751  1.00 10.00      B   
ATOM   3962  HN  SER   251      43.791  18.257   2.994  1.00 10.00      B   
ATOM   3963  CA  SER   251      42.677  19.978   3.500  1.00 10.00      B   
ATOM   3964  CB  SER   251      42.731  20.334   2.010  1.00 10.00      B   
ATOM   3965  OG  SER   251      42.167  21.609   1.763  1.00 10.00      B   
ATOM   3966  HG  SER   251      41.430  21.523   1.145  1.00 10.00      B   
ATOM   3967  C   SER   251      41.227  19.841   3.955  1.00 10.00      B   
ATOM   3968  O   SER   251      40.625  18.769   3.832  1.00 10.00      B   
ATOM   3969  N   VAL   252      40.672  20.934   4.466  1.00 10.00      B   
ATOM   3970  HN  VAL   252      41.208  21.758   4.518  1.00 10.00      B   
ATOM   3971  CA  VAL   252      39.294  20.955   4.948  1.00 10.00      B   
ATOM   3972  CB  VAL   252      38.918  22.335   5.539  1.00 10.00      B   
ATOM   3973  CG1 VAL   252      37.515  22.313   6.131  1.00 10.00      B   
ATOM   3974  CG2 VAL   252      39.933  22.759   6.591  1.00 10.00      B   
ATOM   3975  C   VAL   252      38.323  20.594   3.825  1.00 10.00      B   
ATOM   3976  O   VAL   252      37.309  19.939   4.061  1.00 10.00      B   
ATOM   3977  N   THR   253      38.654  20.999   2.602  1.00 10.00      B   
ATOM   3978  HN  THR   253      39.488  21.498   2.471  1.00 10.00      B   
ATOM   3979  CA  THR   253      37.816  20.724   1.445  1.00 10.00      B   
ATOM   3980  CB  THR   253      38.430  21.334   0.171  1.00 10.00      B   
ATOM   3981  OG1 THR   253      39.734  21.858   0.477  1.00 10.00      B   
ATOM   3982  HG1 THR   253      39.937  22.577  -0.136  1.00 10.00      B   
ATOM   3983  CG2 THR   253      37.550  22.457  -0.356  1.00 10.00      B   
ATOM   3984  C   THR   253      37.616  19.220   1.245  1.00 10.00      B   
ATOM   3985  O   THR   253      36.520  18.769   0.907  1.00 10.00      B   
ATOM   3986  N   VAL   254      38.675  18.452   1.475  1.00 10.00      B   
ATOM   3987  HN  VAL   254      39.512  18.868   1.767  1.00 10.00      B   
ATOM   3988  CA  VAL   254      38.616  17.003   1.316  1.00 10.00      B   
ATOM   3989  CB  VAL   254      40.026  16.378   1.249  1.00 10.00      B   
ATOM   3990  CG1 VAL   254      39.946  14.890   0.936  1.00 10.00      B   
ATOM   3991  CG2 VAL   254      40.881  17.095   0.217  1.00 10.00      B   
ATOM   3992  C   VAL   254      37.832  16.371   2.462  1.00 10.00      B   
ATOM   3993  O   VAL   254      37.045  15.443   2.257  1.00 10.00      B   
ATOM   3994  N   LEU   255      38.046  16.891   3.667  1.00 10.00      B   
ATOM   3995  HN  LEU   255      38.681  17.633   3.760  1.00 10.00      B   
ATOM   3996  CA  LEU   255      37.368  16.391   4.855  1.00 10.00      B   
ATOM   3997  CB  LEU   255      37.921  17.065   6.114  1.00 10.00      B   
ATOM   3998  CG  LEU   255      39.386  16.772   6.447  1.00 10.00      B   
ATOM   3999  CD1 LEU   255      39.840  17.599   7.640  1.00 10.00      B   
ATOM   4000  CD2 LEU   255      39.598  15.287   6.707  1.00 10.00      B   
ATOM   4001  C   LEU   255      35.862  16.603   4.753  1.00 10.00      B   
ATOM   4002  O   LEU   255      35.079  15.694   5.033  1.00 10.00      B   
ATOM   4003  N   VAL   256      35.462  17.803   4.340  1.00 10.00      B   
ATOM   4004  HN  VAL   256      36.137  18.488   4.134  1.00 10.00      B   
ATOM   4005  CA  VAL   256      34.048  18.129   4.192  1.00 10.00      B   
ATOM   4006  CB  VAL   256      33.833  19.606   3.797  1.00 10.00      B   
ATOM   4007  CG1 VAL   256      32.369  19.883   3.478  1.00 10.00      B   
ATOM   4008  CG2 VAL   256      34.312  20.524   4.910  1.00 10.00      B   
ATOM   4009  C   VAL   256      33.397  17.216   3.161  1.00 10.00      B   
ATOM   4010  O   VAL   256      32.278  16.740   3.362  1.00 10.00      B   
ATOM   4011  N   ALA   257      34.111  16.959   2.067  1.00 10.00      B   
ATOM   4012  HN  ALA   257      34.998  17.366   1.967  1.00 10.00      B   
ATOM   4013  CA  ALA   257      33.605  16.090   1.012  1.00 10.00      B   
ATOM   4014  CB  ALA   257      34.612  15.986  -0.125  1.00 10.00      B   
ATOM   4015  C   ALA   257      33.283  14.710   1.572  1.00 10.00      B   
ATOM   4016  O   ALA   257      32.231  14.139   1.281  1.00 10.00      B   
ATOM   4017  N   LEU   258      34.191  14.194   2.395  1.00 10.00      B   
ATOM   4018  HN  LEU   258      35.007  14.705   2.583  1.00 10.00      B   
ATOM   4019  CA  LEU   258      34.010  12.887   3.020  1.00 10.00      B   
ATOM   4020  CB  LEU   258      35.285  12.467   3.755  1.00 10.00      B   
ATOM   4021  CG  LEU   258      35.195  11.197   4.605  1.00 10.00      B   
ATOM   4022  CD1 LEU   258      34.910   9.981   3.736  1.00 10.00      B   
ATOM   4023  CD2 LEU   258      36.475  11.001   5.401  1.00 10.00      B   
ATOM   4024  C   LEU   258      32.832  12.917   3.988  1.00 10.00      B   
ATOM   4025  O   LEU   258      32.036  11.981   4.046  1.00 10.00      B   
ATOM   4026  N   LEU   259      32.729  14.005   4.739  1.00 10.00      B   
ATOM   4027  HN  LEU   259      33.401  14.716   4.642  1.00 10.00      B   
ATOM   4028  CA  LEU   259      31.654  14.176   5.703  1.00 10.00      B   
ATOM   4029  CB  LEU   259      31.796  15.523   6.415  1.00 10.00      B   
ATOM   4030  CG  LEU   259      30.694  15.885   7.411  1.00 10.00      B   
ATOM   4031  CD1 LEU   259      30.733  14.959   8.615  1.00 10.00      B   
ATOM   4032  CD2 LEU   259      30.821  17.338   7.843  1.00 10.00      B   
ATOM   4033  C   LEU   259      30.295  14.082   5.017  1.00 10.00      B   
ATOM   4034  O   LEU   259      29.429  13.322   5.443  1.00 10.00      B   
ATOM   4035  N   VAL   260      30.128  14.837   3.939  1.00 10.00      B   
ATOM   4036  HN  VAL   260      30.869  15.411   3.639  1.00 10.00      B   
ATOM   4037  CA  VAL   260      28.877  14.842   3.191  1.00 10.00      B   
ATOM   4038  CB  VAL   260      28.880  15.925   2.093  1.00 10.00      B   
ATOM   4039  CG1 VAL   260      27.565  15.925   1.327  1.00 10.00      B   
ATOM   4040  CG2 VAL   260      29.143  17.295   2.701  1.00 10.00      B   
ATOM   4041  C   VAL   260      28.588  13.471   2.576  1.00 10.00      B   
ATOM   4042  O   VAL   260      27.438  13.036   2.521  1.00 10.00      B   
ATOM   4043  N   CYS   261      29.635  12.786   2.130  1.00 10.00      B   
ATOM   4044  HN  CYS   261      30.533  13.175   2.208  1.00 10.00      B   
ATOM   4045  CA  CYS   261      29.478  11.469   1.525  1.00 10.00      B   
ATOM   4046  CB  CYS   261      30.742  11.048   0.774  1.00 10.00      B   
ATOM   4047  SG  CYS   261      31.189  12.144  -0.591  1.00 10.00      B   
ATOM   4048  HG  CYS   261      31.670  13.264  -0.065  1.00 10.00      B   
ATOM   4049  C   CYS   261      29.087  10.416   2.559  1.00 10.00      B   
ATOM   4050  O   CYS   261      28.363   9.470   2.245  1.00 10.00      B   
ATOM   4051  N   LEU   262      29.572  10.576   3.786  1.00 10.00      B   
ATOM   4052  HN  LEU   262      30.166  11.337   3.974  1.00 10.00      B   
ATOM   4053  CA  LEU   262      29.250   9.639   4.856  1.00 10.00      B   
ATOM   4054  CB  LEU   262      30.280   9.711   5.985  1.00 10.00      B   
ATOM   4055  CG  LEU   262      31.633   9.053   5.700  1.00 10.00      B   
ATOM   4056  CD1 LEU   262      32.571   9.215   6.885  1.00 10.00      B   
ATOM   4057  CD2 LEU   262      31.459   7.581   5.354  1.00 10.00      B   
ATOM   4058  C   LEU   262      27.846   9.896   5.385  1.00 10.00      B   
ATOM   4059  O   LEU   262      27.179   8.990   5.879  1.00 10.00      B   
ATOM   4060  N   ILE   263      27.405  11.140   5.281  1.00 10.00      B   
ATOM   4061  HN  ILE   263      27.991  11.826   4.896  1.00 10.00      B   
ATOM   4062  CA  ILE   263      26.070  11.511   5.720  1.00 10.00      B   
ATOM   4063  CB  ILE   263      25.894  13.048   5.718  1.00 10.00      B   
ATOM   4064  CG1 ILE   263      26.668  13.670   6.883  1.00 10.00      B   
ATOM   4065  CG2 ILE   263      24.422  13.446   5.773  1.00 10.00      B   
ATOM   4066  CD1 ILE   263      26.720  15.183   6.850  1.00 10.00      B   
ATOM   4067  C   ILE   263      25.045  10.866   4.790  1.00 10.00      B   
ATOM   4068  O   ILE   263      25.190  10.933   3.569  1.00 10.00      B   
ATOM   4069  N   PRO   264      24.023  10.198   5.354  1.00 10.00      B   
ATOM   4070  CA  PRO   264      22.971   9.539   4.567  1.00 10.00      B   
ATOM   4071  CB  PRO   264      22.164   8.768   5.617  1.00 10.00      B   
ATOM   4072  CG  PRO   264      22.431   9.475   6.901  1.00 10.00      B   
ATOM   4073  CD  PRO   264      23.828  10.013   6.801  1.00 10.00      B   
ATOM   4074  C   PRO   264      22.087  10.548   3.827  1.00 10.00      B   
ATOM   4075  O   PRO   264      20.911  10.730   4.156  1.00 10.00      B   
ATOM   4076  N   THR   265      22.675  11.193   2.828  1.00 10.00      B   
ATOM   4077  HN  THR   265      23.620  10.996   2.635  1.00 10.00      B   
ATOM   4078  CA  THR   265      22.004  12.189   2.008  1.00 10.00      B   
ATOM   4079  CB  THR   265      22.994  12.738   0.964  1.00 10.00      B   
ATOM   4080  OG1 THR   265      24.129  11.859   0.894  1.00 10.00      B   
ATOM   4081  HG1 THR   265      24.890  12.282   1.309  1.00 10.00      B   
ATOM   4082  CG2 THR   265      23.462  14.131   1.348  1.00 10.00      B   
ATOM   4083  C   THR   265      20.810  11.581   1.283  1.00 10.00      B   
ATOM   4084  O   THR   265      19.831  12.270   0.986  1.00 10.00      B   
ATOM   4085  N   THR   266      20.904  10.289   1.010  1.00 10.00      B   
ATOM   4086  HN  THR   266      21.714   9.806   1.279  1.00 10.00      B   
ATOM   4087  CA  THR   266      19.856   9.551   0.333  1.00 10.00      B   
ATOM   4088  CB  THR   266      20.288   8.082   0.183  1.00 10.00      B   
ATOM   4089  OG1 THR   266      21.163   7.745   1.275  1.00 10.00      B   
ATOM   4090  HG1 THR   266      21.076   6.800   1.482  1.00 10.00      B   
ATOM   4091  CG2 THR   266      21.022   7.880  -1.135  1.00 10.00      B   
ATOM   4092  C   THR   266      18.560   9.611   1.137  1.00 10.00      B   
ATOM   4093  O   THR   266      17.529  10.084   0.651  1.00 10.00      B   
ATOM   4094  N   ILE   267      18.633   9.151   2.379  1.00 10.00      B   
ATOM   4095  HN  ILE   267      19.488   8.797   2.703  1.00 10.00      B   
ATOM   4096  CA  ILE   267      17.481   9.144   3.269  1.00 10.00      B   
ATOM   4097  CB  ILE   267      17.773   8.353   4.563  1.00 10.00      B   
ATOM   4098  CG1 ILE   267      18.445   7.018   4.235  1.00 10.00      B   
ATOM   4099  CG2 ILE   267      16.491   8.125   5.352  1.00 10.00      B   
ATOM   4100  CD1 ILE   267      19.126   6.373   5.420  1.00 10.00      B   
ATOM   4101  C   ILE   267      17.089  10.567   3.642  1.00 10.00      B   
ATOM   4102  O   ILE   267      15.908  10.904   3.671  1.00 10.00      B   
ATOM   4103  N   GLY   268      18.091  11.402   3.894  1.00 10.00      B   
ATOM   4104  HN  GLY   268      19.016  11.077   3.819  1.00 10.00      B   
ATOM   4105  CA  GLY   268      17.844  12.782   4.277  1.00 10.00      B   
ATOM   4106  C   GLY   268      17.060  13.572   3.243  1.00 10.00      B   
ATOM   4107  O   GLY   268      16.352  14.516   3.588  1.00 10.00      B   
ATOM   4108  N   GLY   269      17.180  13.190   1.978  1.00 10.00      B   
ATOM   4109  HN  GLY   269      17.758  12.430   1.752  1.00 10.00      B   
ATOM   4110  CA  GLY   269      16.472  13.896   0.929  1.00 10.00      B   
ATOM   4111  C   GLY   269      15.198  13.201   0.493  1.00 10.00      B   
ATOM   4112  O   GLY   269      14.333  13.817  -0.126  1.00 10.00      B   
ATOM   4113  N   LEU   270      15.066  11.920   0.820  1.00 10.00      B   
ATOM   4114  HN  LEU   270      15.777  11.478   1.334  1.00 10.00      B   
ATOM   4115  CA  LEU   270      13.882  11.161   0.427  1.00 10.00      B   
ATOM   4116  CB  LEU   270      14.257   9.799  -0.162  1.00 10.00      B   
ATOM   4117  CG  LEU   270      14.539   9.759  -1.666  1.00 10.00      B   
ATOM   4118  CD1 LEU   270      14.725   8.325  -2.131  1.00 10.00      B   
ATOM   4119  CD2 LEU   270      13.417  10.430  -2.446  1.00 10.00      B   
ATOM   4120  C   LEU   270      12.880  10.989   1.563  1.00 10.00      B   
ATOM   4121  O   LEU   270      11.706  10.718   1.318  1.00 10.00      B   
ATOM   4122  N   LEU   271      13.334  11.156   2.799  1.00 10.00      B   
ATOM   4123  HN  LEU   271      14.280  11.386   2.937  1.00 10.00      B   
ATOM   4124  CA  LEU   271      12.464  11.000   3.964  1.00 10.00      B   
ATOM   4125  CB  LEU   271      13.221  11.306   5.257  1.00 10.00      B   
ATOM   4126  CG  LEU   271      12.557  10.835   6.551  1.00 10.00      B   
ATOM   4127  CD1 LEU   271      12.377   9.325   6.545  1.00 10.00      B   
ATOM   4128  CD2 LEU   271      13.370  11.273   7.757  1.00 10.00      B   
ATOM   4129  C   LEU   271      11.215  11.873   3.861  1.00 10.00      B   
ATOM   4130  O   LEU   271      10.094  11.398   4.071  1.00 10.00      B   
ATOM   4131  N   SER   272      11.411  13.139   3.518  1.00 10.00      B   
ATOM   4132  HN  SER   272      12.324  13.456   3.345  1.00 10.00      B   
ATOM   4133  CA  SER   272      10.305  14.074   3.386  1.00 10.00      B   
ATOM   4134  CB  SER   272      10.832  15.510   3.391  1.00 10.00      B   
ATOM   4135  OG  SER   272      12.042  15.609   2.659  1.00 10.00      B   
ATOM   4136  HG  SER   272      12.086  16.481   2.238  1.00 10.00      B   
ATOM   4137  C   SER   272       9.509  13.804   2.113  1.00 10.00      B   
ATOM   4138  O   SER   272       8.279  13.902   2.104  1.00 10.00      B   
ATOM   4139  N   ALA   273      10.221  13.439   1.050  1.00 10.00      B   
ATOM   4140  HN  ALA   273      11.195  13.362   1.138  1.00 10.00      B   
ATOM   4141  CA  ALA   273       9.603  13.154  -0.241  1.00 10.00      B   
ATOM   4142  CB  ALA   273      10.667  12.907  -1.299  1.00 10.00      B   
ATOM   4143  C   ALA   273       8.639  11.972  -0.159  1.00 10.00      B   
ATOM   4144  O   ALA   273       7.501  12.062  -0.620  1.00 10.00      B   
ATOM   4145  N   ILE   274       9.096  10.874   0.440  1.00 10.00      B   
ATOM   4146  HN  ILE   274      10.015  10.868   0.793  1.00 10.00      B   
ATOM   4147  CA  ILE   274       8.271   9.675   0.583  1.00 10.00      B   
ATOM   4148  CB  ILE   274       9.050   8.501   1.224  1.00 10.00      B   
ATOM   4149  CG1 ILE   274      10.304   8.177   0.408  1.00 10.00      B   
ATOM   4150  CG2 ILE   274       8.167   7.265   1.323  1.00 10.00      B   
ATOM   4151  CD1 ILE   274      11.226   7.175   1.072  1.00 10.00      B   
ATOM   4152  C   ILE   274       7.015   9.975   1.403  1.00 10.00      B   
ATOM   4153  O   ILE   274       5.942   9.436   1.134  1.00 10.00      B   
ATOM   4154  N   GLY   275       7.155  10.859   2.384  1.00 10.00      B   
ATOM   4155  HN  GLY   275       8.032  11.271   2.535  1.00 10.00      B   
ATOM   4156  CA  GLY   275       6.029  11.228   3.226  1.00 10.00      B   
ATOM   4157  C   GLY   275       4.913  11.888   2.436  1.00 10.00      B   
ATOM   4158  O   GLY   275       3.730  11.675   2.712  1.00 10.00      B   
ATOM   4159  N   VAL   276       5.288  12.687   1.445  1.00 10.00      B   
ATOM   4160  HN  VAL   276       6.245  12.818   1.271  1.00 10.00      B   
ATOM   4161  CA  VAL   276       4.314  13.373   0.608  1.00 10.00      B   
ATOM   4162  CB  VAL   276       4.908  14.650  -0.025  1.00 10.00      B   
ATOM   4163  CG1 VAL   276       3.819  15.480  -0.687  1.00 10.00      B   
ATOM   4164  CG2 VAL   276       5.646  15.472   1.019  1.00 10.00      B   
ATOM   4165  C   VAL   276       3.827  12.440  -0.498  1.00 10.00      B   
ATOM   4166  O   VAL   276       2.637  12.409  -0.826  1.00 10.00      B   
ATOM   4167  N   ALA   277       4.754  11.672  -1.058  1.00 10.00      B   
ATOM   4168  HN  ALA   277       5.687  11.748  -0.753  1.00 10.00      B   
ATOM   4169  CA  ALA   277       4.433  10.729  -2.120  1.00 10.00      B   
ATOM   4170  CB  ALA   277       5.700  10.090  -2.669  1.00 10.00      B   
ATOM   4171  C   ALA   277       3.467   9.662  -1.621  1.00 10.00      B   
ATOM   4172  O   ALA   277       2.542   9.270  -2.332  1.00 10.00      B   
ATOM   4173  N   GLY   278       3.684   9.204  -0.391  1.00 10.00      B   
ATOM   4174  HN  GLY   278       4.447   9.553   0.126  1.00 10.00      B   
ATOM   4175  CA  GLY   278       2.825   8.193   0.195  1.00 10.00      B   
ATOM   4176  C   GLY   278       1.390   8.662   0.299  1.00 10.00      B   
ATOM   4177  O   GLY   278       0.460   7.906   0.016  1.00 10.00      B   
ATOM   4178  N   MET   279       1.210   9.916   0.692  1.00 10.00      B   
ATOM   4179  HN  MET   279       1.995  10.467   0.904  1.00 10.00      B   
ATOM   4180  CA  MET   279      -0.124  10.493   0.817  1.00 10.00      B   
ATOM   4181  CB  MET   279      -0.074  11.835   1.555  1.00 10.00      B   
ATOM   4182  CG  MET   279       0.315  11.723   3.019  1.00 10.00      B   
ATOM   4183  SD  MET   279      -0.806  10.671   3.964  1.00 10.00      B   
ATOM   4184  CE  MET   279      -2.330  11.605   3.845  1.00 10.00      B   
ATOM   4185  C   MET   279      -0.749  10.668  -0.562  1.00 10.00      B   
ATOM   4186  O   MET   279      -1.942  10.433  -0.752  1.00 10.00      B   
ATOM   4187  N   SER   280       0.076  11.056  -1.527  1.00 10.00      B   
ATOM   4188  HN  SER   280       1.020  11.215  -1.312  1.00 10.00      B   
ATOM   4189  CA  SER   280      -0.382  11.254  -2.894  1.00 10.00      B   
ATOM   4190  CB  SER   280       0.735  11.868  -3.738  1.00 10.00      B   
ATOM   4191  OG  SER   280       1.250  13.034  -3.115  1.00 10.00      B   
ATOM   4192  HG  SER   280       1.803  12.781  -2.362  1.00 10.00      B   
ATOM   4193  C   SER   280      -0.855   9.936  -3.502  1.00 10.00      B   
ATOM   4194  O   SER   280      -1.795   9.911  -4.299  1.00 10.00      B   
ATOM   4195  N   ARG   281      -0.205   8.840  -3.115  1.00 10.00      B   
ATOM   4196  HN  ARG   281       0.546   8.925  -2.486  1.00 10.00      B   
ATOM   4197  CA  ARG   281      -0.575   7.517  -3.613  1.00 10.00      B   
ATOM   4198  CB  ARG   281       0.430   6.449  -3.161  1.00 10.00      B   
ATOM   4199  CG  ARG   281       1.784   6.503  -3.852  1.00 10.00      B   
ATOM   4200  CD  ARG   281       2.489   5.156  -3.772  1.00 10.00      B   
ATOM   4201  NE  ARG   281       3.892   5.274  -3.361  1.00 10.00      B   
ATOM   4202  HE  ARG   281       4.518   5.681  -4.007  1.00 10.00      B   
ATOM   4203  CZ  ARG   281       4.362   4.846  -2.186  1.00 10.00      B   
ATOM   4204  NH1 ARG   281       3.544   4.263  -1.311  1.00 10.00      B   
ATOM   4205 HH11 ARG   281       3.908   3.927  -0.395  1.00 10.00      B   
ATOM   4206 HH12 ARG   281       2.534   4.136  -1.540  1.00 10.00      B   
ATOM   4207  NH2 ARG   281       5.651   4.993  -1.888  1.00 10.00      B   
ATOM   4208 HH21 ARG   281       6.017   4.659  -0.974  1.00 10.00      B   
ATOM   4209 HH22 ARG   281       6.306   5.444  -2.571  1.00 10.00      B   
ATOM   4210  C   ARG   281      -1.976   7.144  -3.135  1.00 10.00      B   
ATOM   4211  O   ARG   281      -2.758   6.552  -3.880  1.00 10.00      B   
ATOM   4212  N   MET   282      -2.286   7.511  -1.892  1.00 10.00      B   
ATOM   4213  HN  MET   282      -1.616   7.985  -1.354  1.00 10.00      B   
ATOM   4214  CA  MET   282      -3.594   7.227  -1.304  1.00 10.00      B   
ATOM   4215  CB  MET   282      -3.606   7.602   0.182  1.00 10.00      B   
ATOM   4216  CG  MET   282      -4.835   7.126   0.940  1.00 10.00      B   
ATOM   4217  SD  MET   282      -4.852   5.341   1.193  1.00 10.00      B   
ATOM   4218  CE  MET   282      -3.479   5.145   2.325  1.00 10.00      B   
ATOM   4219  C   MET   282      -4.691   7.988  -2.042  1.00 10.00      B   
ATOM   4220  O   MET   282      -5.776   7.457  -2.287  1.00 10.00      B   
ATOM   4221  N   LEU   283      -4.391   9.231  -2.410  1.00 10.00      B   
ATOM   4222  HN  LEU   283      -3.504   9.592  -2.191  1.00 10.00      B   
ATOM   4223  CA  LEU   283      -5.341  10.078  -3.125  1.00 10.00      B   
ATOM   4224  CB  LEU   283      -4.775  11.493  -3.305  1.00 10.00      B   
ATOM   4225  CG  LEU   283      -4.246  12.180  -2.043  1.00 10.00      B   
ATOM   4226  CD1 LEU   283      -3.656  13.543  -2.375  1.00 10.00      B   
ATOM   4227  CD2 LEU   283      -5.336  12.303  -0.987  1.00 10.00      B   
ATOM   4228  C   LEU   283      -5.686   9.475  -4.482  1.00 10.00      B   
ATOM   4229  O   LEU   283      -6.832   9.536  -4.929  1.00 10.00      B   
ATOM   4230  N   GLY   284      -4.690   8.870  -5.118  1.00 10.00      B   
ATOM   4231  HN  GLY   284      -3.803   8.835  -4.699  1.00 10.00      B   
ATOM   4232  CA  GLY   284      -4.893   8.257  -6.416  1.00 10.00      B   
ATOM   4233  C   GLY   284      -5.721   6.990  -6.334  1.00 10.00      B   
ATOM   4234  O   GLY   284      -6.241   6.516  -7.343  1.00 10.00      B   
ATOM   4235  N   ALA   285      -5.853   6.446  -5.130  1.00 10.00      B   
ATOM   4236  HN  ALA   285      -5.425   6.878  -4.359  1.00 10.00      B   
ATOM   4237  CA  ALA   285      -6.623   5.226  -4.921  1.00 10.00      B   
ATOM   4238  CB  ALA   285      -5.992   4.386  -3.821  1.00 10.00      B   
ATOM   4239  C   ALA   285      -8.076   5.551  -4.581  1.00 10.00      B   
ATOM   4240  O   ALA   285      -8.870   4.652  -4.293  1.00 10.00      B   
ATOM   4241  N   ASN   286      -8.404   6.845  -4.621  1.00 10.00      B   
ATOM   4242  HN  ASN   286      -7.709   7.496  -4.859  1.00 10.00      B   
ATOM   4243  CA  ASN   286      -9.755   7.338  -4.324  1.00 10.00      B   
ATOM   4244  CB  ASN   286     -10.841   6.596  -5.123  1.00 10.00      B   
ATOM   4245  CG  ASN   286     -10.924   7.040  -6.571  1.00 10.00      B   
ATOM   4246  OD1 ASN   286     -10.669   8.200  -6.893  1.00 10.00      B   
ATOM   4247  ND2 ASN   286     -11.288   6.122  -7.456  1.00 10.00      B   
ATOM   4248 HD21 ASN   286     -11.488   5.218  -7.132  1.00 10.00      B   
ATOM   4249 HD22 ASN   286     -11.333   6.380  -8.401  1.00 10.00      B   
ATOM   4250  C   ASN   286     -10.055   7.288  -2.830  1.00 10.00      B   
ATOM   4251  O   ASN   286     -11.214   7.312  -2.417  1.00 10.00      B   
ATOM   4252  N   VAL   287      -9.004   7.240  -2.019  1.00 10.00      B   
ATOM   4253  HN  VAL   287      -8.102   7.254  -2.402  1.00 10.00      B   
ATOM   4254  CA  VAL   287      -9.158   7.182  -0.571  1.00 10.00      B   
ATOM   4255  CB  VAL   287      -8.338   6.024   0.043  1.00 10.00      B   
ATOM   4256  CG1 VAL   287      -8.673   5.849   1.515  1.00 10.00      B   
ATOM   4257  CG2 VAL   287      -8.573   4.727  -0.716  1.00 10.00      B   
ATOM   4258  C   VAL   287      -8.723   8.501   0.068  1.00 10.00      B   
ATOM   4259  O   VAL   287      -7.698   9.073  -0.307  1.00 10.00      B   
ATOM   4260  N   ILE   288      -9.514   8.986   1.014  1.00 10.00      B   
ATOM   4261  HN  ILE   288     -10.331   8.489   1.261  1.00 10.00      B   
ATOM   4262  CA  ILE   288      -9.213  10.231   1.708  1.00 10.00      B   
ATOM   4263  CB  ILE   288     -10.459  11.143   1.771  1.00 10.00      B   
ATOM   4264  CG1 ILE   288     -11.102  11.267   0.386  1.00 10.00      B   
ATOM   4265  CG2 ILE   288     -10.097  12.516   2.320  1.00 10.00      B   
ATOM   4266  CD1 ILE   288     -12.483  11.886   0.400  1.00 10.00      B   
ATOM   4267  C   ILE   288      -8.743   9.936   3.131  1.00 10.00      B   
ATOM   4268  O   ILE   288      -9.282   9.054   3.795  1.00 10.00      B   
ATOM   4269  N   ALA   289      -7.738  10.669   3.587  1.00 10.00      B   
ATOM   4270  HN  ALA   289      -7.350  11.361   3.010  1.00 10.00      B   
ATOM   4271  CA  ALA   289      -7.203  10.488   4.926  1.00 10.00      B   
ATOM   4272  CB  ALA   289      -5.918   9.673   4.874  1.00 10.00      B   
ATOM   4273  C   ALA   289      -6.955  11.843   5.572  1.00 10.00      B   
ATOM   4274  O   ALA   289      -6.409  12.746   4.936  1.00 10.00      B   
ATOM   4275  N   THR   290      -7.373  11.983   6.826  1.00 10.00      B   
ATOM   4276  HN  THR   290      -7.827  11.231   7.262  1.00 10.00      B   
ATOM   4277  CA  THR   290      -7.204  13.229   7.566  1.00 10.00      B   
ATOM   4278  CB  THR   290      -7.915  13.166   8.937  1.00 10.00      B   
ATOM   4279  OG1 THR   290      -9.244  12.655   8.764  1.00 10.00      B   
ATOM   4280  HG1 THR   290      -9.765  12.842   9.553  1.00 10.00      B   
ATOM   4281  CG2 THR   290      -7.992  14.547   9.577  1.00 10.00      B   
ATOM   4282  C   THR   290      -5.724  13.583   7.757  1.00 10.00      B   
ATOM   4283  O   THR   290      -5.351  14.758   7.739  1.00 10.00      B   
ATOM   4284  N   SER   291      -4.884  12.566   7.922  1.00 10.00      B   
ATOM   4285  HN  SER   291      -5.229  11.650   7.908  1.00 10.00      B   
ATOM   4286  CA  SER   291      -3.457  12.781   8.113  1.00 10.00      B   
ATOM   4287  CB  SER   291      -3.196  13.347   9.513  1.00 10.00      B   
ATOM   4288  OG  SER   291      -3.732  12.493  10.514  1.00 10.00      B   
ATOM   4289  HG  SER   291      -4.108  13.025  11.228  1.00 10.00      B   
ATOM   4290  C   SER   291      -2.695  11.474   7.941  1.00 10.00      B   
ATOM   4291  O   SER   291      -3.298  10.396   7.893  1.00 10.00      B   
ATOM   4292  N   GLY   292      -1.373  11.569   7.858  1.00 10.00      B   
ATOM   4293  HN  GLY   292      -0.948  12.457   7.891  1.00 10.00      B   
ATOM   4294  CA  GLY   292      -0.553  10.382   7.716  1.00 10.00      B   
ATOM   4295  C   GLY   292      -0.468   9.622   9.025  1.00 10.00      B   
ATOM   4296  O   GLY   292      -0.009   8.481   9.067  1.00 10.00      B   
ATOM   4297  N   ARG   293      -0.937  10.269  10.090  1.00 10.00      B   
ATOM   4298  HN  ARG   293      -1.295  11.173   9.968  1.00 10.00      B   
ATOM   4299  CA  ARG   293      -0.939   9.695  11.430  1.00 10.00      B   
ATOM   4300  CB  ARG   293      -1.535  10.707  12.413  1.00 10.00      B   
ATOM   4301  CG  ARG   293      -1.074  10.537  13.850  1.00 10.00      B   
ATOM   4302  CD  ARG   293      -1.657  11.618  14.748  1.00 10.00      B   
ATOM   4303  NE  ARG   293      -1.351  12.966  14.265  1.00 10.00      B   
ATOM   4304  HE  ARG   293      -1.991  13.374  13.641  1.00 10.00      B   
ATOM   4305  CZ  ARG   293      -0.277  13.669  14.631  1.00 10.00      B   
ATOM   4306  NH1 ARG   293       0.598  13.155  15.488  1.00 10.00      B   
ATOM   4307 HH11 ARG   293       0.452  12.199  15.884  1.00 10.00      B   
ATOM   4308 HH12 ARG   293       1.437  13.707  15.775  1.00 10.00      B   
ATOM   4309  NH2 ARG   293      -0.083  14.887  14.143  1.00 10.00      B   
ATOM   4310 HH21 ARG   293       0.759  15.438  14.426  1.00 10.00      B   
ATOM   4311 HH22 ARG   293      -0.772  15.303  13.475  1.00 10.00      B   
ATOM   4312  C   ARG   293      -1.751   8.404  11.465  1.00 10.00      B   
ATOM   4313  O   ARG   293      -1.428   7.474  12.205  1.00 10.00      B   
ATOM   4314  N   ALA   294      -2.801   8.354  10.655  1.00 10.00      B   
ATOM   4315  HN  ALA   294      -3.005   9.127  10.088  1.00 10.00      B   
ATOM   4316  CA  ALA   294      -3.660   7.181  10.590  1.00 10.00      B   
ATOM   4317  CB  ALA   294      -5.091   7.590  10.277  1.00 10.00      B   
ATOM   4318  C   ALA   294      -3.145   6.185   9.555  1.00 10.00      B   
ATOM   4319  O   ALA   294      -3.282   4.976   9.723  1.00 10.00      B   
ATOM   4320  N   VAL   295      -2.528   6.706   8.500  1.00 10.00      B   
ATOM   4321  HN  VAL   295      -2.425   7.678   8.442  1.00 10.00      B   
ATOM   4322  CA  VAL   295      -1.992   5.874   7.427  1.00 10.00      B   
ATOM   4323  CB  VAL   295      -1.426   6.729   6.273  1.00 10.00      B   
ATOM   4324  CG1 VAL   295      -0.873   5.844   5.165  1.00 10.00      B   
ATOM   4325  CG2 VAL   295      -2.499   7.660   5.726  1.00 10.00      B   
ATOM   4326  C   VAL   295      -0.907   4.931   7.944  1.00 10.00      B   
ATOM   4327  O   VAL   295      -0.958   3.724   7.703  1.00 10.00      B   
ATOM   4328  N   GLU   296       0.062   5.482   8.672  1.00 10.00      B   
ATOM   4329  HN  GLU   296       0.047   6.450   8.838  1.00 10.00      B   
ATOM   4330  CA  GLU   296       1.151   4.681   9.221  1.00 10.00      B   
ATOM   4331  CB  GLU   296       2.247   5.571   9.810  1.00 10.00      B   
ATOM   4332  CG  GLU   296       2.945   6.447   8.782  1.00 10.00      B   
ATOM   4333  CD  GLU   296       4.451   6.456   8.935  1.00 10.00      B   
ATOM   4334  OE1 GLU   296       5.008   7.504   9.325  1.00 10.00      B   
ATOM   4335  OE2 GLU   296       5.092   5.422   8.661  1.00 10.00      B   
ATOM   4336  C   GLU   296       0.637   3.702  10.269  1.00 10.00      B   
ATOM   4337  O   GLU   296       1.233   2.650  10.495  1.00 10.00      B   
ATOM   4338  N   ALA   297      -0.474   4.051  10.906  1.00 10.00      B   
ATOM   4339  HN  ALA   297      -0.901   4.905  10.689  1.00 10.00      B   
ATOM   4340  CA  ALA   297      -1.071   3.195  11.922  1.00 10.00      B   
ATOM   4341  CB  ALA   297      -1.985   4.008  12.826  1.00 10.00      B   
ATOM   4342  C   ALA   297      -1.842   2.047  11.274  1.00 10.00      B   
ATOM   4343  O   ALA   297      -1.891   0.940  11.805  1.00 10.00      B   
ATOM   4344  N   ALA   298      -2.424   2.319  10.107  1.00 10.00      B   
ATOM   4345  HN  ALA   298      -2.338   3.223   9.733  1.00 10.00      B   
ATOM   4346  CA  ALA   298      -3.197   1.321   9.370  1.00 10.00      B   
ATOM   4347  CB  ALA   298      -3.879   1.956   8.169  1.00 10.00      B   
ATOM   4348  C   ALA   298      -2.321   0.154   8.926  1.00 10.00      B   
ATOM   4349  O   ALA   298      -2.798  -0.969   8.775  1.00 10.00      B   
ATOM   4350  N   GLY   299      -1.034   0.423   8.739  1.00 10.00      B   
ATOM   4351  HN  GLY   299      -0.709   1.336   8.890  1.00 10.00      B   
ATOM   4352  CA  GLY   299      -0.111  -0.612   8.318  1.00 10.00      B   
ATOM   4353  C   GLY   299       0.164  -1.627   9.414  1.00 10.00      B   
ATOM   4354  O   GLY   299       0.820  -2.645   9.180  1.00 10.00      B   
ATOM   4355  N   ASP   300      -0.342  -1.354  10.613  1.00 10.00      B   
ATOM   4356  HN  ASP   300      -0.858  -0.527  10.739  1.00 10.00      B   
ATOM   4357  CA  ASP   300      -0.148  -2.246  11.747  1.00 10.00      B   
ATOM   4358  CB  ASP   300       0.609  -1.526  12.868  1.00 10.00      B   
ATOM   4359  CG  ASP   300       1.349  -2.480  13.789  1.00 10.00      B   
ATOM   4360  OD1 ASP   300       1.951  -3.455  13.284  1.00 10.00      B   
ATOM   4361  OD2 ASP   300       1.357  -2.245  15.020  1.00 10.00      B   
ATOM   4362  C   ASP   300      -1.483  -2.794  12.253  1.00 10.00      B   
ATOM   4363  O   ASP   300      -1.557  -3.387  13.329  1.00 10.00      B   
ATOM   4364  N   VAL   301      -2.539  -2.591  11.470  1.00 10.00      B   
ATOM   4365  HN  VAL   301      -2.420  -2.111  10.624  1.00 10.00      B   
ATOM   4366  CA  VAL   301      -3.869  -3.076  11.830  1.00 10.00      B   
ATOM   4367  CB  VAL   301      -4.985  -2.301  11.090  1.00 10.00      B   
ATOM   4368  CG1 VAL   301      -6.351  -2.924  11.350  1.00 10.00      B   
ATOM   4369  CG2 VAL   301      -4.981  -0.844  11.524  1.00 10.00      B   
ATOM   4370  C   VAL   301      -3.983  -4.570  11.541  1.00 10.00      B   
ATOM   4371  O   VAL   301      -3.609  -5.034  10.463  1.00 10.00      B   
ATOM   4372  N   ASP   302      -4.484  -5.322  12.513  1.00 10.00      B   
ATOM   4373  HN  ASP   302      -4.753  -4.897  13.355  1.00 10.00      B   
ATOM   4374  CA  ASP   302      -4.622  -6.768  12.361  1.00 10.00      B   
ATOM   4375  CB  ASP   302      -3.720  -7.478  13.376  1.00 10.00      B   
ATOM   4376  CG  ASP   302      -3.401  -8.919  13.025  1.00 10.00      B   
ATOM   4377  OD1 ASP   302      -3.439  -9.775  13.939  1.00 10.00      B   
ATOM   4378  OD2 ASP   302      -3.069  -9.199  11.853  1.00 10.00      B   
ATOM   4379  C   ASP   302      -6.074  -7.217  12.529  1.00 10.00      B   
ATOM   4380  O   ASP   302      -6.416  -8.362  12.234  1.00 10.00      B   
ATOM   4381  N   VAL   303      -6.930  -6.313  12.996  1.00 10.00      B   
ATOM   4382  HN  VAL   303      -6.611  -5.410  13.200  1.00 10.00      B   
ATOM   4383  CA  VAL   303      -8.344  -6.626  13.201  1.00 10.00      B   
ATOM   4384  CB  VAL   303      -8.683  -6.812  14.702  1.00 10.00      B   
ATOM   4385  CG1 VAL   303     -10.140  -7.220  14.883  1.00 10.00      B   
ATOM   4386  CG2 VAL   303      -7.761  -7.833  15.357  1.00 10.00      B   
ATOM   4387  C   VAL   303      -9.219  -5.509  12.635  1.00 10.00      B   
ATOM   4388  O   VAL   303      -9.010  -4.333  12.941  1.00 10.00      B   
ATOM   4389  N   LEU   304     -10.186  -5.872  11.802  1.00 10.00      B   
ATOM   4390  HN  LEU   304     -10.301  -6.823  11.581  1.00 10.00      B   
ATOM   4391  CA  LEU   304     -11.086  -4.888  11.213  1.00 10.00      B   
ATOM   4392  CB  LEU   304     -10.767  -4.630   9.732  1.00 10.00      B   
ATOM   4393  CG  LEU   304     -11.305  -5.641   8.713  1.00 10.00      B   
ATOM   4394  CD1 LEU   304     -11.463  -4.985   7.349  1.00 10.00      B   
ATOM   4395  CD2 LEU   304     -10.388  -6.847   8.612  1.00 10.00      B   
ATOM   4396  C   LEU   304     -12.549  -5.281  11.402  1.00 10.00      B   
ATOM   4397  O   LEU   304     -12.908  -6.459  11.303  1.00 10.00      B   
ATOM   4398  N   LEU   305     -13.382  -4.287  11.689  1.00 10.00      B   
ATOM   4399  HN  LEU   305     -13.023  -3.373  11.763  1.00 10.00      B   
ATOM   4400  CA  LEU   305     -14.810  -4.502  11.894  1.00 10.00      B   
ATOM   4401  CB  LEU   305     -15.221  -4.061  13.305  1.00 10.00      B   
ATOM   4402  CG  LEU   305     -14.356  -4.564  14.465  1.00 10.00      B   
ATOM   4403  CD1 LEU   305     -14.751  -3.875  15.763  1.00 10.00      B   
ATOM   4404  CD2 LEU   305     -14.467  -6.072  14.610  1.00 10.00      B   
ATOM   4405  C   LEU   305     -15.608  -3.712  10.861  1.00 10.00      B   
ATOM   4406  O   LEU   305     -15.259  -2.576  10.534  1.00 10.00      B   
ATOM   4407  N   LEU   306     -16.668  -4.313  10.339  1.00 10.00      B   
ATOM   4408  HN  LEU   306     -16.897  -5.221  10.631  1.00 10.00      B   
ATOM   4409  CA  LEU   306     -17.504  -3.654   9.340  1.00 10.00      B   
ATOM   4410  CB  LEU   306     -17.184  -4.177   7.935  1.00 10.00      B   
ATOM   4411  CG  LEU   306     -15.714  -4.161   7.503  1.00 10.00      B   
ATOM   4412  CD1 LEU   306     -15.057  -5.507   7.768  1.00 10.00      B   
ATOM   4413  CD2 LEU   306     -15.596  -3.788   6.035  1.00 10.00      B   
ATOM   4414  C   LEU   306     -18.982  -3.870   9.647  1.00 10.00      B   
ATOM   4415  O   LEU   306     -19.352  -4.898  10.219  1.00 10.00      B   
ATOM   4416  N   ASP   307     -19.818  -2.910   9.263  1.00 10.00      B   
ATOM   4417  HN  ASP   307     -19.461  -2.118   8.806  1.00 10.00      B   
ATOM   4418  CA  ASP   307     -21.258  -2.997   9.505  1.00 10.00      B   
ATOM   4419  CB  ASP   307     -21.824  -1.639   9.932  1.00 10.00      B   
ATOM   4420  CG  ASP   307     -23.257  -1.727  10.426  1.00 10.00      B   
ATOM   4421  OD1 ASP   307     -24.177  -1.387   9.657  1.00 10.00      B   
ATOM   4422  OD2 ASP   307     -23.478  -2.142  11.584  1.00 10.00      B   
ATOM   4423  C   ASP   307     -22.008  -3.545   8.285  1.00 10.00      B   
ATOM   4424  O   ASP   307     -21.490  -3.546   7.164  1.00 10.00      B   
ATOM   4425  N   LYS   308     -23.232  -4.003   8.516  1.00 10.00      B   
ATOM   4426  HN  LYS   308     -23.584  -3.953   9.429  1.00 10.00      B   
ATOM   4427  CA  LYS   308     -24.072  -4.581   7.470  1.00 10.00      B   
ATOM   4428  CB  LYS   308     -25.036  -5.589   8.115  1.00 10.00      B   
ATOM   4429  CG  LYS   308     -26.008  -6.266   7.158  1.00 10.00      B   
ATOM   4430  CD  LYS   308     -27.089  -7.028   7.914  1.00 10.00      B   
ATOM   4431  CE  LYS   308     -26.497  -8.137   8.771  1.00 10.00      B   
ATOM   4432  NZ  LYS   308     -27.514  -8.772   9.652  1.00 10.00      B   
ATOM   4433  HZ1 LYS   308     -27.055  -9.435  10.305  1.00 10.00      B   
ATOM   4434  HZ2 LYS   308     -28.212  -9.295   9.081  1.00 10.00      B   
ATOM   4435  HZ3 LYS   308     -28.016  -8.041  10.212  1.00 10.00      B   
ATOM   4436  C   LYS   308     -24.868  -3.521   6.696  1.00 10.00      B   
ATOM   4437  O   LYS   308     -25.343  -3.777   5.587  1.00 10.00      B   
ATOM   4438  N   THR   309     -25.003  -2.333   7.261  1.00 10.00      B   
ATOM   4439  HN  THR   309     -24.569  -2.153   8.127  1.00 10.00      B   
ATOM   4440  CA  THR   309     -25.780  -1.277   6.624  1.00 10.00      B   
ATOM   4441  CB  THR   309     -26.433  -0.351   7.665  1.00 10.00      B   
ATOM   4442  OG1 THR   309     -26.691  -1.092   8.864  1.00 10.00      B   
ATOM   4443  HG1 THR   309     -25.848  -1.278   9.309  1.00 10.00      B   
ATOM   4444  CG2 THR   309     -27.743   0.209   7.129  1.00 10.00      B   
ATOM   4445  C   THR   309     -24.978  -0.437   5.629  1.00 10.00      B   
ATOM   4446  O   THR   309     -24.470   0.628   5.974  1.00 10.00      B   
ATOM   4447  N   GLY   310     -24.847  -0.934   4.403  1.00 10.00      B   
ATOM   4448  HN  GLY   310     -25.219  -1.819   4.202  1.00 10.00      B   
ATOM   4449  CA  GLY   310     -24.149  -0.188   3.365  1.00 10.00      B   
ATOM   4450  C   GLY   310     -22.653  -0.435   3.306  1.00 10.00      B   
ATOM   4451  O   GLY   310     -22.026  -0.207   2.272  1.00 10.00      B   
ATOM   4452  N   THR   311     -22.076  -0.896   4.402  1.00 10.00      B   
ATOM   4453  HN  THR   311     -22.619  -1.052   5.201  1.00 10.00      B   
ATOM   4454  CA  THR   311     -20.648  -1.154   4.445  1.00 10.00      B   
ATOM   4455  CB  THR   311     -20.134  -1.221   5.893  1.00 10.00      B   
ATOM   4456  OG1 THR   311     -20.603  -0.080   6.632  1.00 10.00      B   
ATOM   4457  HG1 THR   311     -20.954   0.589   6.015  1.00 10.00      B   
ATOM   4458  CG2 THR   311     -18.617  -1.249   5.916  1.00 10.00      B   
ATOM   4459  C   THR   311     -20.269  -2.437   3.693  1.00 10.00      B   
ATOM   4460  O   THR   311     -19.539  -2.387   2.703  1.00 10.00      B   
ATOM   4461  N   ILE   312     -20.764  -3.580   4.171  1.00 10.00      B   
ATOM   4462  HN  ILE   312     -21.336  -3.556   4.969  1.00 10.00      B   
ATOM   4463  CA  ILE   312     -20.465  -4.871   3.548  1.00 10.00      B   
ATOM   4464  CB  ILE   312     -20.917  -6.053   4.437  1.00 10.00      B   
ATOM   4465  CG1 ILE   312     -20.152  -6.060   5.763  1.00 10.00      B   
ATOM   4466  CG2 ILE   312     -20.748  -7.384   3.711  1.00 10.00      B   
ATOM   4467  CD1 ILE   312     -18.665  -6.290   5.613  1.00 10.00      B   
ATOM   4468  C   ILE   312     -21.119  -5.006   2.176  1.00 10.00      B   
ATOM   4469  O   ILE   312     -20.458  -5.329   1.190  1.00 10.00      B   
ATOM   4470  N   THR   313     -22.417  -4.769   2.126  1.00 10.00      B   
ATOM   4471  HN  THR   313     -22.890  -4.510   2.943  1.00 10.00      B   
ATOM   4472  CA  THR   313     -23.166  -4.879   0.888  1.00 10.00      B   
ATOM   4473  CB  THR   313     -24.572  -5.420   1.185  1.00 10.00      B   
ATOM   4474  OG1 THR   313     -24.979  -4.959   2.484  1.00 10.00      B   
ATOM   4475  HG1 THR   313     -25.911  -4.677   2.453  1.00 10.00      B   
ATOM   4476  CG2 THR   313     -24.557  -6.940   1.175  1.00 10.00      B   
ATOM   4477  C   THR   313     -23.271  -3.529   0.184  1.00 10.00      B   
ATOM   4478  O   THR   313     -22.577  -2.580   0.544  1.00 10.00      B   
ATOM   4479  N   LEU   314     -24.136  -3.448  -0.822  1.00 10.00      B   
ATOM   4480  HN  LEU   314     -24.651  -4.245  -1.077  1.00 10.00      B   
ATOM   4481  CA  LEU   314     -24.330  -2.209  -1.567  1.00 10.00      B   
ATOM   4482  CB  LEU   314     -24.985  -2.497  -2.921  1.00 10.00      B   
ATOM   4483  CG  LEU   314     -24.069  -3.027  -4.025  1.00 10.00      B   
ATOM   4484  CD1 LEU   314     -24.878  -3.360  -5.269  1.00 10.00      B   
ATOM   4485  CD2 LEU   314     -22.993  -2.005  -4.353  1.00 10.00      B   
ATOM   4486  C   LEU   314     -25.196  -1.232  -0.783  1.00 10.00      B   
ATOM   4487  O   LEU   314     -25.234  -0.040  -1.084  1.00 10.00      B   
ATOM   4488  N   GLY   315     -25.898  -1.747   0.218  1.00 10.00      B   
ATOM   4489  HN  GLY   315     -25.830  -2.706   0.411  1.00 10.00      B   
ATOM   4490  CA  GLY   315     -26.763  -0.907   1.019  1.00 10.00      B   
ATOM   4491  C   GLY   315     -28.116  -0.740   0.364  1.00 10.00      B   
ATOM   4492  O   GLY   315     -28.858   0.192   0.670  1.00 10.00      B   
ATOM   4493  N   ASN   316     -28.436  -1.658  -0.538  1.00 10.00      B   
ATOM   4494  HN  ASN   316     -27.810  -2.391  -0.714  1.00 10.00      B   
ATOM   4495  CA  ASN   316     -29.703  -1.623  -1.252  1.00 10.00      B   
ATOM   4496  CB  ASN   316     -29.644  -2.533  -2.483  1.00 10.00      B   
ATOM   4497  CG  ASN   316     -30.380  -1.955  -3.675  1.00 10.00      B   
ATOM   4498  OD1 ASN   316     -30.468  -0.738  -3.830  1.00 10.00      B   
ATOM   4499  ND2 ASN   316     -30.909  -2.818  -4.532  1.00 10.00      B   
ATOM   4500 HD21 ASN   316     -30.797  -3.777  -4.356  1.00 10.00      B   
ATOM   4501 HD22 ASN   316     -31.397  -2.460  -5.306  1.00 10.00      B   
ATOM   4502  C   ASN   316     -30.822  -2.067  -0.327  1.00 10.00      B   
ATOM   4503  O   ASN   316     -31.908  -1.485  -0.321  1.00 10.00      B   
ATOM   4504  N   ARG   317     -30.539  -3.114   0.452  1.00 10.00      B   
ATOM   4505  HN  ARG   317     -29.649  -3.535   0.371  1.00 10.00      B   
ATOM   4506  CA  ARG   317     -31.491  -3.659   1.422  1.00 10.00      B   
ATOM   4507  CB  ARG   317     -31.780  -2.630   2.523  1.00 10.00      B   
ATOM   4508  CG  ARG   317     -30.538  -2.022   3.157  1.00 10.00      B   
ATOM   4509  CD  ARG   317     -30.902  -0.966   4.187  1.00 10.00      B   
ATOM   4510  NE  ARG   317     -31.715  -1.523   5.265  1.00 10.00      B   
ATOM   4511  HE  ARG   317     -31.750  -2.507   5.335  1.00 10.00      B   
ATOM   4512  CZ  ARG   317     -32.393  -0.794   6.147  1.00 10.00      B   
ATOM   4513  NH1 ARG   317     -32.360   0.530   6.100  1.00 10.00      B   
ATOM   4514 HH11 ARG   317     -31.793   1.028   5.359  1.00 10.00      B   
ATOM   4515 HH12 ARG   317     -32.893   1.093   6.797  1.00 10.00      B   
ATOM   4516  NH2 ARG   317     -33.114  -1.401   7.077  1.00 10.00      B   
ATOM   4517 HH21 ARG   317     -33.147  -2.444   7.114  1.00 10.00      B   
ATOM   4518 HH22 ARG   317     -33.655  -0.843   7.771  1.00 10.00      B   
ATOM   4519  C   ARG   317     -32.792  -4.096   0.750  1.00 10.00      B   
ATOM   4520  O   ARG   317     -33.867  -4.042   1.351  1.00 10.00      B   
ATOM   4521  N   GLN   318     -32.685  -4.551  -0.490  1.00 10.00      B   
ATOM   4522  HN  GLN   318     -31.800  -4.612  -0.903  1.00 10.00      B   
ATOM   4523  CA  GLN   318     -33.847  -4.980  -1.250  1.00 10.00      B   
ATOM   4524  CB  GLN   318     -34.521  -3.766  -1.889  1.00 10.00      B   
ATOM   4525  CG  GLN   318     -33.569  -2.898  -2.697  1.00 10.00      B   
ATOM   4526  CD  GLN   318     -34.202  -1.618  -3.192  1.00 10.00      B   
ATOM   4527  OE1 GLN   318     -34.768  -1.576  -4.281  1.00 10.00      B   
ATOM   4528  NE2 GLN   318     -34.099  -0.563  -2.403  1.00 10.00      B   
ATOM   4529 HE21 GLN   318     -33.621  -0.665  -1.548  1.00 10.00      B   
ATOM   4530 HE22 GLN   318     -34.510   0.275  -2.697  1.00 10.00      B   
ATOM   4531  C   GLN   318     -33.445  -5.983  -2.325  1.00 10.00      B   
ATOM   4532  O   GLN   318     -32.366  -5.878  -2.911  1.00 10.00      B   
ATOM   4533  N   ALA   319     -34.320  -6.947  -2.581  1.00 10.00      B   
ATOM   4534  HN  ALA   319     -35.171  -6.959  -2.097  1.00 10.00      B   
ATOM   4535  CA  ALA   319     -34.069  -7.977  -3.579  1.00 10.00      B   
ATOM   4536  CB  ALA   319     -33.167  -9.061  -3.008  1.00 10.00      B   
ATOM   4537  C   ALA   319     -35.387  -8.579  -4.046  1.00 10.00      B   
ATOM   4538  O   ALA   319     -36.443  -7.964  -3.903  1.00 10.00      B   
ATOM   4539  N   SER   320     -35.327  -9.774  -4.612  1.00 10.00      B   
ATOM   4540  HN  SER   320     -34.457 -10.219  -4.708  1.00 10.00      B   
ATOM   4541  CA  SER   320     -36.520 -10.448  -5.092  1.00 10.00      B   
ATOM   4542  CB  SER   320     -36.766 -10.109  -6.562  1.00 10.00      B   
ATOM   4543  OG  SER   320     -36.913  -8.709  -6.736  1.00 10.00      B   
ATOM   4544  HG  SER   320     -36.859  -8.271  -5.875  1.00 10.00      B   
ATOM   4545  C   SER   320     -36.396 -11.954  -4.902  1.00 10.00      B   
ATOM   4546  O   SER   320     -35.327 -12.530  -5.110  1.00 10.00      B   
ATOM   4547  N   GLU   321     -37.492 -12.581  -4.498  1.00 10.00      B   
ATOM   4548  HN  GLU   321     -38.313 -12.065  -4.360  1.00 10.00      B   
ATOM   4549  CA  GLU   321     -37.518 -14.015  -4.266  1.00 10.00      B   
ATOM   4550  CB  GLU   321     -37.762 -14.307  -2.784  1.00 10.00      B   
ATOM   4551  CG  GLU   321     -36.489 -14.468  -1.970  1.00 10.00      B   
ATOM   4552  CD  GLU   321     -35.589 -15.553  -2.521  1.00 10.00      B   
ATOM   4553  OE1 GLU   321     -36.088 -16.667  -2.783  1.00 10.00      B   
ATOM   4554  OE2 GLU   321     -34.380 -15.295  -2.700  1.00 10.00      B   
ATOM   4555  C   GLU   321     -38.593 -14.688  -5.111  1.00 10.00      B   
ATOM   4556  O   GLU   321     -39.447 -14.018  -5.696  1.00 10.00      B   
ATOM   4557  N   PHE   322     -38.547 -16.012  -5.170  1.00 10.00      B   
ATOM   4558  HN  PHE   322     -37.847 -16.489  -4.673  1.00 10.00      B   
ATOM   4559  CA  PHE   322     -39.521 -16.776  -5.936  1.00 10.00      B   
ATOM   4560  CB  PHE   322     -38.959 -18.158  -6.283  1.00 10.00      B   
ATOM   4561  CG  PHE   322     -39.945 -19.074  -6.957  1.00 10.00      B   
ATOM   4562  CD1 PHE   322     -40.323 -18.863  -8.271  1.00 10.00      B   
ATOM   4563  CD2 PHE   322     -40.493 -20.145  -6.270  1.00 10.00      B   
ATOM   4564  CE1 PHE   322     -41.226 -19.704  -8.890  1.00 10.00      B   
ATOM   4565  CE2 PHE   322     -41.398 -20.989  -6.884  1.00 10.00      B   
ATOM   4566  CZ  PHE   322     -41.765 -20.768  -8.195  1.00 10.00      B   
ATOM   4567  C   PHE   322     -40.814 -16.912  -5.141  1.00 10.00      B   
ATOM   4568  O   PHE   322     -40.782 -17.249  -3.958  1.00 10.00      B   
ATOM   4569  N   ILE   323     -41.938 -16.643  -5.791  1.00 10.00      B   
ATOM   4570  HN  ILE   323     -41.892 -16.383  -6.733  1.00 10.00      B   
ATOM   4571  CA  ILE   323     -43.242 -16.728  -5.147  1.00 10.00      B   
ATOM   4572  CB  ILE   323     -44.226 -15.702  -5.751  1.00 10.00      B   
ATOM   4573  CG1 ILE   323     -43.638 -14.289  -5.675  1.00 10.00      B   
ATOM   4574  CG2 ILE   323     -45.569 -15.760  -5.041  1.00 10.00      B   
ATOM   4575  CD1 ILE   323     -44.484 -13.228  -6.348  1.00 10.00      B   
ATOM   4576  C   ILE   323     -43.828 -18.133  -5.289  1.00 10.00      B   
ATOM   4577  O   ILE   323     -44.263 -18.527  -6.372  1.00 10.00      B   
ATOM   4578  N   PRO   324     -43.822 -18.915  -4.198  1.00 10.00      B   
ATOM   4579  CA  PRO   324     -44.348 -20.266  -4.178  1.00 10.00      B   
ATOM   4580  CB  PRO   324     -43.383 -20.968  -3.212  1.00 10.00      B   
ATOM   4581  CG  PRO   324     -42.778 -19.881  -2.366  1.00 10.00      B   
ATOM   4582  CD  PRO   324     -43.281 -18.557  -2.888  1.00 10.00      B   
ATOM   4583  C   PRO   324     -45.770 -20.304  -3.622  1.00 10.00      B   
ATOM   4584  O   PRO   324     -45.988 -20.085  -2.426  1.00 10.00      B   
ATOM   4585  N   ALA   325     -46.734 -20.566  -4.493  1.00 10.00      B   
ATOM   4586  HN  ALA   325     -46.501 -20.719  -5.435  1.00 10.00      B   
ATOM   4587  CA  ALA   325     -48.131 -20.632  -4.092  1.00 10.00      B   
ATOM   4588  CB  ALA   325     -48.803 -19.289  -4.313  1.00 10.00      B   
ATOM   4589  C   ALA   325     -48.862 -21.708  -4.881  1.00 10.00      B   
ATOM   4590  O   ALA   325     -48.698 -21.815  -6.098  1.00 10.00      B   
ATOM   4591  N   GLN   326     -49.666 -22.498  -4.185  1.00 10.00      B   
ATOM   4592  HN  GLN   326     -49.755 -22.359  -3.218  1.00 10.00      B   
ATOM   4593  CA  GLN   326     -50.428 -23.556  -4.825  1.00 10.00      B   
ATOM   4594  CB  GLN   326     -50.875 -24.605  -3.803  1.00 10.00      B   
ATOM   4595  CG  GLN   326     -51.412 -25.880  -4.434  1.00 10.00      B   
ATOM   4596  CD  GLN   326     -50.328 -26.692  -5.120  1.00 10.00      B   
ATOM   4597  OE1 GLN   326     -49.199 -26.775  -4.640  1.00 10.00      B   
ATOM   4598  NE2 GLN   326     -50.660 -27.285  -6.253  1.00 10.00      B   
ATOM   4599 HE21 GLN   326     -51.575 -27.171  -6.588  1.00 10.00      B   
ATOM   4600 HE22 GLN   326     -49.976 -27.815  -6.714  1.00 10.00      B   
ATOM   4601  C   GLN   326     -51.634 -22.967  -5.549  1.00 10.00      B   
ATOM   4602  O   GLN   326     -52.676 -22.706  -4.941  1.00 10.00      B   
ATOM   4603  N   GLY   327     -51.476 -22.752  -6.844  1.00 10.00      B   
ATOM   4604  HN  GLY   327     -50.621 -22.988  -7.269  1.00 10.00      B   
ATOM   4605  CA  GLY   327     -52.544 -22.186  -7.642  1.00 10.00      B   
ATOM   4606  C   GLY   327     -52.060 -21.024  -8.485  1.00 10.00      B   
ATOM   4607  O   GLY   327     -52.688 -20.658  -9.481  1.00 10.00      B   
ATOM   4608  N   VAL   328     -50.934 -20.449  -8.088  1.00 10.00      B   
ATOM   4609  HN  VAL   328     -50.470 -20.800  -7.300  1.00 10.00      B   
ATOM   4610  CA  VAL   328     -50.351 -19.325  -8.807  1.00 10.00      B   
ATOM   4611  CB  VAL   328     -49.858 -18.221  -7.845  1.00 10.00      B   
ATOM   4612  CG1 VAL   328     -49.288 -17.041  -8.621  1.00 10.00      B   
ATOM   4613  CG2 VAL   328     -50.991 -17.767  -6.938  1.00 10.00      B   
ATOM   4614  C   VAL   328     -49.189 -19.819  -9.654  1.00 10.00      B   
ATOM   4615  O   VAL   328     -48.251 -20.430  -9.141  1.00 10.00      B   
ATOM   4616  N   ASP   329     -49.268 -19.574 -10.950  1.00 10.00      B   
ATOM   4617  HN  ASP   329     -50.044 -19.086 -11.298  1.00 10.00      B   
ATOM   4618  CA  ASP   329     -48.224 -20.002 -11.868  1.00 10.00      B   
ATOM   4619  CB  ASP   329     -48.781 -20.180 -13.282  1.00 10.00      B   
ATOM   4620  CG  ASP   329     -49.408 -21.541 -13.505  1.00 10.00      B   
ATOM   4621  OD1 ASP   329     -48.659 -22.539 -13.613  1.00 10.00      B   
ATOM   4622  OD2 ASP   329     -50.654 -21.619 -13.588  1.00 10.00      B   
ATOM   4623  C   ASP   329     -47.063 -19.014 -11.881  1.00 10.00      B   
ATOM   4624  O   ASP   329     -47.186 -17.885 -11.401  1.00 10.00      B   
ATOM   4625  N   GLU   330     -45.945 -19.440 -12.452  1.00 10.00      B   
ATOM   4626  HN  GLU   330     -45.920 -20.344 -12.831  1.00 10.00      B   
ATOM   4627  CA  GLU   330     -44.752 -18.606 -12.536  1.00 10.00      B   
ATOM   4628  CB  GLU   330     -43.549 -19.441 -12.980  1.00 10.00      B   
ATOM   4629  CG  GLU   330     -43.199 -20.570 -12.021  1.00 10.00      B   
ATOM   4630  CD  GLU   330     -42.306 -21.623 -12.645  1.00 10.00      B   
ATOM   4631  OE1 GLU   330     -41.728 -21.362 -13.720  1.00 10.00      B   
ATOM   4632  OE2 GLU   330     -42.180 -22.722 -12.061  1.00 10.00      B   
ATOM   4633  C   GLU   330     -44.974 -17.431 -13.483  1.00 10.00      B   
ATOM   4634  O   GLU   330     -44.366 -16.372 -13.332  1.00 10.00      B   
ATOM   4635  N   LYS   331     -45.865 -17.616 -14.446  1.00 10.00      B   
ATOM   4636  HN  LYS   331     -46.314 -18.486 -14.519  1.00 10.00      B   
ATOM   4637  CA  LYS   331     -46.185 -16.569 -15.405  1.00 10.00      B   
ATOM   4638  CB  LYS   331     -46.974 -17.144 -16.581  1.00 10.00      B   
ATOM   4639  CG  LYS   331     -46.157 -18.030 -17.505  1.00 10.00      B   
ATOM   4640  CD  LYS   331     -47.013 -18.589 -18.627  1.00 10.00      B   
ATOM   4641  CE  LYS   331     -46.175 -19.380 -19.617  1.00 10.00      B   
ATOM   4642  NZ  LYS   331     -47.015 -20.043 -20.647  1.00 10.00      B   
ATOM   4643  HZ1 LYS   331     -47.563 -19.334 -21.173  1.00 10.00      B   
ATOM   4644  HZ2 LYS   331     -47.676 -20.712 -20.199  1.00 10.00      B   
ATOM   4645  HZ3 LYS   331     -46.414 -20.564 -21.318  1.00 10.00      B   
ATOM   4646  C   LYS   331     -46.975 -15.444 -14.736  1.00 10.00      B   
ATOM   4647  O   LYS   331     -47.096 -14.346 -15.277  1.00 10.00      B   
ATOM   4648  N   THR   332     -47.505 -15.724 -13.552  1.00 10.00      B   
ATOM   4649  HN  THR   332     -47.376 -16.620 -13.170  1.00 10.00      B   
ATOM   4650  CA  THR   332     -48.278 -14.741 -12.806  1.00 10.00      B   
ATOM   4651  CB  THR   332     -49.619 -15.337 -12.326  1.00 10.00      B   
ATOM   4652  OG1 THR   332     -49.498 -16.763 -12.213  1.00 10.00      B   
ATOM   4653  HG1 THR   332     -48.754 -16.975 -11.632  1.00 10.00      B   
ATOM   4654  CG2 THR   332     -50.736 -15.009 -13.307  1.00 10.00      B   
ATOM   4655  C   THR   332     -47.484 -14.224 -11.606  1.00 10.00      B   
ATOM   4656  O   THR   332     -48.051 -13.671 -10.664  1.00 10.00      B   
ATOM   4657  N   LEU   333     -46.167 -14.389 -11.655  1.00 10.00      B   
ATOM   4658  HN  LEU   333     -45.765 -14.816 -12.442  1.00 10.00      B   
ATOM   4659  CA  LEU   333     -45.301 -13.945 -10.569  1.00 10.00      B   
ATOM   4660  CB  LEU   333     -43.909 -14.564 -10.699  1.00 10.00      B   
ATOM   4661  CG  LEU   333     -43.447 -15.427  -9.525  1.00 10.00      B   
ATOM   4662  CD1 LEU   333     -44.300 -16.683  -9.405  1.00 10.00      B   
ATOM   4663  CD2 LEU   333     -41.976 -15.781  -9.669  1.00 10.00      B   
ATOM   4664  C   LEU   333     -45.199 -12.423 -10.523  1.00 10.00      B   
ATOM   4665  O   LEU   333     -45.076 -11.831  -9.453  1.00 10.00      B   
ATOM   4666  N   ALA   334     -45.239 -11.796 -11.687  1.00 10.00      B   
ATOM   4667  HN  ALA   334     -45.308 -12.322 -12.514  1.00 10.00      B   
ATOM   4668  CA  ALA   334     -45.162 -10.345 -11.772  1.00 10.00      B   
ATOM   4669  CB  ALA   334     -43.937  -9.924 -12.570  1.00 10.00      B   
ATOM   4670  C   ALA   334     -46.427  -9.781 -12.400  1.00 10.00      B   
ATOM   4671  O   ALA   334     -46.436  -8.662 -12.910  1.00 10.00      B   
ATOM   4672  N   ASP   335     -47.497 -10.563 -12.348  1.00 10.00      B   
ATOM   4673  HN  ASP   335     -47.428 -11.435 -11.902  1.00 10.00      B   
ATOM   4674  CA  ASP   335     -48.776 -10.157 -12.921  1.00 10.00      B   
ATOM   4675  CB  ASP   335     -49.765 -11.324 -12.915  1.00 10.00      B   
ATOM   4676  CG  ASP   335     -51.124 -10.949 -13.475  1.00 10.00      B   
ATOM   4677  OD1 ASP   335     -51.270 -10.889 -14.717  1.00 10.00      B   
ATOM   4678  OD2 ASP   335     -52.056 -10.721 -12.685  1.00 10.00      B   
ATOM   4679  C   ASP   335     -49.364  -8.963 -12.174  1.00 10.00      B   
ATOM   4680  O   ASP   335     -49.499  -7.874 -12.733  1.00 10.00      B   
ATOM   4681  N   ALA   336     -49.706  -9.175 -10.910  1.00 10.00      B   
ATOM   4682  HN  ALA   336     -49.585 -10.070 -10.526  1.00 10.00      B   
ATOM   4683  CA  ALA   336     -50.277  -8.121 -10.083  1.00 10.00      B   
ATOM   4684  CB  ALA   336     -51.607  -8.569  -9.496  1.00 10.00      B   
ATOM   4685  C   ALA   336     -49.311  -7.725  -8.973  1.00 10.00      B   
ATOM   4686  O   ALA   336     -49.397  -6.628  -8.422  1.00 10.00      B   
ATOM   4687  N   ALA   337     -48.385  -8.625  -8.654  1.00 10.00      B   
ATOM   4688  HN  ALA   337     -48.380  -9.490  -9.119  1.00 10.00      B   
ATOM   4689  CA  ALA   337     -47.393  -8.375  -7.614  1.00 10.00      B   
ATOM   4690  CB  ALA   337     -46.531  -9.607  -7.392  1.00 10.00      B   
ATOM   4691  C   ALA   337     -46.525  -7.168  -7.960  1.00 10.00      B   
ATOM   4692  O   ALA   337     -46.182  -6.369  -7.089  1.00 10.00      B   
ATOM   4693  N   GLN   338     -46.185  -7.033  -9.239  1.00 10.00      B   
ATOM   4694  HN  GLN   338     -46.494  -7.698  -9.885  1.00 10.00      B   
ATOM   4695  CA  GLN   338     -45.365  -5.919  -9.697  1.00 10.00      B   
ATOM   4696  CB  GLN   338     -44.946  -6.122 -11.154  1.00 10.00      B   
ATOM   4697  CG  GLN   338     -43.948  -5.091 -11.660  1.00 10.00      B   
ATOM   4698  CD  GLN   338     -44.414  -4.394 -12.925  1.00 10.00      B   
ATOM   4699  OE1 GLN   338     -45.141  -4.966 -13.734  1.00 10.00      B   
ATOM   4700  NE2 GLN   338     -43.984  -3.158 -13.113  1.00 10.00      B   
ATOM   4701 HE21 GLN   338     -43.395  -2.764 -12.438  1.00 10.00      B   
ATOM   4702 HE22 GLN   338     -44.274  -2.686 -13.921  1.00 10.00      B   
ATOM   4703  C   GLN   338     -46.125  -4.607  -9.549  1.00 10.00      B   
ATOM   4704  O   GLN   338     -45.539  -3.569  -9.246  1.00 10.00      B   
ATOM   4705  N   LEU   339     -47.437  -4.671  -9.742  1.00 10.00      B   
ATOM   4706  HN  LEU   339     -47.845  -5.535  -9.955  1.00 10.00      B   
ATOM   4707  CA  LEU   339     -48.291  -3.496  -9.630  1.00 10.00      B   
ATOM   4708  CB  LEU   339     -49.712  -3.826 -10.087  1.00 10.00      B   
ATOM   4709  CG  LEU   339     -49.835  -4.391 -11.505  1.00 10.00      B   
ATOM   4710  CD1 LEU   339     -51.236  -4.924 -11.754  1.00 10.00      B   
ATOM   4711  CD2 LEU   339     -49.471  -3.331 -12.535  1.00 10.00      B   
ATOM   4712  C   LEU   339     -48.289  -2.982  -8.196  1.00 10.00      B   
ATOM   4713  O   LEU   339     -48.316  -1.776  -7.955  1.00 10.00      B   
ATOM   4714  N   ALA   340     -48.235  -3.911  -7.246  1.00 10.00      B   
ATOM   4715  HN  ALA   340     -48.215  -4.858  -7.505  1.00 10.00      B   
ATOM   4716  CA  ALA   340     -48.203  -3.560  -5.833  1.00 10.00      B   
ATOM   4717  CB  ALA   340     -48.379  -4.804  -4.977  1.00 10.00      B   
ATOM   4718  C   ALA   340     -46.885  -2.866  -5.510  1.00 10.00      B   
ATOM   4719  O   ALA   340     -46.839  -1.919  -4.722  1.00 10.00      B   
ATOM   4720  N   SER   341     -45.817  -3.332  -6.147  1.00 10.00      B   
ATOM   4721  HN  SER   341     -45.920  -4.091  -6.760  1.00 10.00      B   
ATOM   4722  CA  SER   341     -44.495  -2.755  -5.956  1.00 10.00      B   
ATOM   4723  CB  SER   341     -43.429  -3.698  -6.516  1.00 10.00      B   
ATOM   4724  OG  SER   341     -43.644  -5.022  -6.054  1.00 10.00      B   
ATOM   4725  HG  SER   341     -43.634  -5.025  -5.087  1.00 10.00      B   
ATOM   4726  C   SER   341     -44.412  -1.381  -6.623  1.00 10.00      B   
ATOM   4727  O   SER   341     -43.614  -0.533  -6.229  1.00 10.00      B   
ATOM   4728  N   LEU   342     -45.254  -1.165  -7.630  1.00 10.00      B   
ATOM   4729  HN  LEU   342     -45.860  -1.885  -7.905  1.00 10.00      B   
ATOM   4730  CA  LEU   342     -45.294   0.110  -8.339  1.00 10.00      B   
ATOM   4731  CB  LEU   342     -46.005  -0.041  -9.686  1.00 10.00      B   
ATOM   4732  CG  LEU   342     -45.205  -0.693 -10.812  1.00 10.00      B   
ATOM   4733  CD1 LEU   342     -46.061  -0.815 -12.063  1.00 10.00      B   
ATOM   4734  CD2 LEU   342     -43.943   0.107 -11.106  1.00 10.00      B   
ATOM   4735  C   LEU   342     -46.018   1.155  -7.504  1.00 10.00      B   
ATOM   4736  O   LEU   342     -45.723   2.346  -7.584  1.00 10.00      B   
ATOM   4737  N   ALA   343     -46.973   0.697  -6.708  1.00 10.00      B   
ATOM   4738  HN  ALA   343     -47.168  -0.266  -6.702  1.00 10.00      B   
ATOM   4739  CA  ALA   343     -47.748   1.586  -5.852  1.00 10.00      B   
ATOM   4740  CB  ALA   343     -49.010   0.891  -5.365  1.00 10.00      B   
ATOM   4741  C   ALA   343     -46.917   2.069  -4.671  1.00 10.00      B   
ATOM   4742  O   ALA   343     -47.235   3.078  -4.040  1.00 10.00      B   
ATOM   4743  N   ASP   344     -45.846   1.344  -4.384  1.00 10.00      B   
ATOM   4744  HN  ASP   344     -45.640   0.560  -4.933  1.00 10.00      B   
ATOM   4745  CA  ASP   344     -44.964   1.685  -3.281  1.00 10.00      B   
ATOM   4746  CB  ASP   344     -44.048   0.513  -2.948  1.00 10.00      B   
ATOM   4747  CG  ASP   344     -43.807   0.379  -1.464  1.00 10.00      B   
ATOM   4748  OD1 ASP   344     -43.434   1.386  -0.819  1.00 10.00      B   
ATOM   4749  OD2 ASP   344     -44.000  -0.734  -0.932  1.00 10.00      B   
ATOM   4750  C   ASP   344     -44.132   2.912  -3.621  1.00 10.00      B   
ATOM   4751  O   ASP   344     -43.440   2.947  -4.642  1.00 10.00      B   
ATOM   4752  N   GLU   345     -44.197   3.915  -2.760  1.00 10.00      B   
ATOM   4753  HN  GLU   345     -44.752   3.820  -1.957  1.00 10.00      B   
ATOM   4754  CA  GLU   345     -43.463   5.152  -2.970  1.00 10.00      B   
ATOM   4755  CB  GLU   345     -44.166   6.306  -2.254  1.00 10.00      B   
ATOM   4756  CG  GLU   345     -45.478   6.729  -2.892  1.00 10.00      B   
ATOM   4757  CD  GLU   345     -45.276   7.660  -4.067  1.00 10.00      B   
ATOM   4758  OE1 GLU   345     -44.798   8.795  -3.851  1.00 10.00      B   
ATOM   4759  OE2 GLU   345     -45.595   7.266  -5.211  1.00 10.00      B   
ATOM   4760  C   GLU   345     -42.027   5.031  -2.475  1.00 10.00      B   
ATOM   4761  O   GLU   345     -41.195   5.900  -2.735  1.00 10.00      B   
ATOM   4762  N   THR   346     -41.733   3.951  -1.768  1.00 10.00      B   
ATOM   4763  HN  THR   346     -42.427   3.274  -1.612  1.00 10.00      B   
ATOM   4764  CA  THR   346     -40.396   3.740  -1.236  1.00 10.00      B   
ATOM   4765  CB  THR   346     -40.417   2.840   0.019  1.00 10.00      B   
ATOM   4766  OG1 THR   346     -40.916   1.534  -0.315  1.00 10.00      B   
ATOM   4767  HG1 THR   346     -41.873   1.581  -0.486  1.00 10.00      B   
ATOM   4768  CG2 THR   346     -41.278   3.457   1.108  1.00 10.00      B   
ATOM   4769  C   THR   346     -39.484   3.109  -2.280  1.00 10.00      B   
ATOM   4770  O   THR   346     -39.944   2.359  -3.145  1.00 10.00      B   
ATOM   4771  N   PRO   347     -38.174   3.403  -2.218  1.00 10.00      B   
ATOM   4772  CA  PRO   347     -37.203   2.835  -3.154  1.00 10.00      B   
ATOM   4773  CB  PRO   347     -35.900   3.565  -2.817  1.00 10.00      B   
ATOM   4774  CG  PRO   347     -36.076   4.024  -1.411  1.00 10.00      B   
ATOM   4775  CD  PRO   347     -37.541   4.319  -1.250  1.00 10.00      B   
ATOM   4776  C   PRO   347     -37.039   1.334  -2.939  1.00 10.00      B   
ATOM   4777  O   PRO   347     -36.547   0.626  -3.813  1.00 10.00      B   
ATOM   4778  N   GLU   348     -37.472   0.859  -1.772  1.00 10.00      B   
ATOM   4779  HN  GLU   348     -37.863   1.481  -1.126  1.00 10.00      B   
ATOM   4780  CA  GLU   348     -37.379  -0.555  -1.421  1.00 10.00      B   
ATOM   4781  CB  GLU   348     -37.867  -0.777   0.015  1.00 10.00      B   
ATOM   4782  CG  GLU   348     -37.315   0.204   1.037  1.00 10.00      B   
ATOM   4783  CD  GLU   348     -37.993   0.069   2.387  1.00 10.00      B   
ATOM   4784  OE1 GLU   348     -39.242   0.070   2.433  1.00 10.00      B   
ATOM   4785  OE2 GLU   348     -37.285  -0.035   3.414  1.00 10.00      B   
ATOM   4786  C   GLU   348     -38.216  -1.415  -2.364  1.00 10.00      B   
ATOM   4787  O   GLU   348     -37.762  -2.457  -2.838  1.00 10.00      B   
ATOM   4788  N   GLY   349     -39.431  -0.958  -2.647  1.00 10.00      B   
ATOM   4789  HN  GLY   349     -39.722  -0.102  -2.264  1.00 10.00      B   
ATOM   4790  CA  GLY   349     -40.336  -1.705  -3.509  1.00 10.00      B   
ATOM   4791  C   GLY   349     -39.993  -1.618  -4.985  1.00 10.00      B   
ATOM   4792  O   GLY   349     -40.631  -2.263  -5.816  1.00 10.00      B   
ATOM   4793  N   ARG   350     -38.979  -0.836  -5.318  1.00 10.00      B   
ATOM   4794  HN  ARG   350     -38.488  -0.362  -4.614  1.00 10.00      B   
ATOM   4795  CA  ARG   350     -38.577  -0.670  -6.708  1.00 10.00      B   
ATOM   4796  CB  ARG   350     -37.876   0.675  -6.909  1.00 10.00      B   
ATOM   4797  CG  ARG   350     -38.737   1.878  -6.550  1.00 10.00      B   
ATOM   4798  CD  ARG   350     -37.999   3.186  -6.783  1.00 10.00      B   
ATOM   4799  NE  ARG   350     -37.816   3.472  -8.205  1.00 10.00      B   
ATOM   4800  HE  ARG   350     -37.425   2.759  -8.758  1.00 10.00      B   
ATOM   4801  CZ  ARG   350     -38.149   4.628  -8.780  1.00 10.00      B   
ATOM   4802  NH1 ARG   350     -38.683   5.603  -8.053  1.00 10.00      B   
ATOM   4803 HH11 ARG   350     -38.945   6.510  -8.496  1.00 10.00      B   
ATOM   4804 HH12 ARG   350     -38.844   5.464  -7.028  1.00 10.00      B   
ATOM   4805  NH2 ARG   350     -37.949   4.804 -10.082  1.00 10.00      B   
ATOM   4806 HH21 ARG   350     -37.532   4.041 -10.655  1.00 10.00      B   
ATOM   4807 HH22 ARG   350     -38.208   5.704 -10.539  1.00 10.00      B   
ATOM   4808  C   ARG   350     -37.683  -1.819  -7.168  1.00 10.00      B   
ATOM   4809  O   ARG   350     -37.361  -1.934  -8.352  1.00 10.00      B   
ATOM   4810  N   SER   351     -37.292  -2.672  -6.228  1.00 10.00      B   
ATOM   4811  HN  SER   351     -37.586  -2.530  -5.304  1.00 10.00      B   
ATOM   4812  CA  SER   351     -36.436  -3.813  -6.527  1.00 10.00      B   
ATOM   4813  CB  SER   351     -35.902  -4.413  -5.226  1.00 10.00      B   
ATOM   4814  OG  SER   351     -36.945  -4.556  -4.274  1.00 10.00      B   
ATOM   4815  HG  SER   351     -36.959  -3.784  -3.688  1.00 10.00      B   
ATOM   4816  C   SER   351     -37.186  -4.881  -7.316  1.00 10.00      B   
ATOM   4817  O   SER   351     -36.740  -5.303  -8.383  1.00 10.00      B   
ATOM   4818  N   ILE   352     -38.338  -5.290  -6.788  1.00 10.00      B   
ATOM   4819  HN  ILE   352     -38.636  -4.884  -5.946  1.00 10.00      B   
ATOM   4820  CA  ILE   352     -39.176  -6.324  -7.401  1.00 10.00      B   
ATOM   4821  CB  ILE   352     -40.442  -6.588  -6.550  1.00 10.00      B   
ATOM   4822  CG1 ILE   352     -40.071  -6.839  -5.083  1.00 10.00      B   
ATOM   4823  CG2 ILE   352     -41.241  -7.762  -7.098  1.00 10.00      B   
ATOM   4824  CD1 ILE   352     -40.478  -5.723  -4.143  1.00 10.00      B   
ATOM   4825  C   ILE   352     -39.582  -5.961  -8.832  1.00 10.00      B   
ATOM   4826  O   ILE   352     -39.810  -6.836  -9.667  1.00 10.00      B   
ATOM   4827  N   VAL   353     -39.637  -4.670  -9.116  1.00 10.00      B   
ATOM   4828  HN  VAL   353     -39.413  -4.021  -8.418  1.00 10.00      B   
ATOM   4829  CA  VAL   353     -40.018  -4.189 -10.438  1.00 10.00      B   
ATOM   4830  CB  VAL   353     -40.209  -2.654 -10.437  1.00 10.00      B   
ATOM   4831  CG1 VAL   353     -40.777  -2.171 -11.764  1.00 10.00      B   
ATOM   4832  CG2 VAL   353     -41.104  -2.221  -9.285  1.00 10.00      B   
ATOM   4833  C   VAL   353     -38.985  -4.573 -11.507  1.00 10.00      B   
ATOM   4834  O   VAL   353     -39.322  -4.723 -12.682  1.00 10.00      B   
ATOM   4835  N   ILE   354     -37.733  -4.753 -11.096  1.00 10.00      B   
ATOM   4836  HN  ILE   354     -37.522  -4.669 -10.139  1.00 10.00      B   
ATOM   4837  CA  ILE   354     -36.671  -5.089 -12.040  1.00 10.00      B   
ATOM   4838  CB  ILE   354     -35.596  -3.979 -12.097  1.00 10.00      B   
ATOM   4839  CG1 ILE   354     -36.241  -2.611 -12.346  1.00 10.00      B   
ATOM   4840  CG2 ILE   354     -34.566  -4.286 -13.178  1.00 10.00      B   
ATOM   4841  CD1 ILE   354     -35.288  -1.444 -12.185  1.00 10.00      B   
ATOM   4842  C   ILE   354     -35.994  -6.421 -11.712  1.00 10.00      B   
ATOM   4843  O   ILE   354     -35.878  -7.294 -12.572  1.00 10.00      B   
ATOM   4844  N   LEU   355     -35.571  -6.578 -10.464  1.00 10.00      B   
ATOM   4845  HN  LEU   355     -35.748  -5.865  -9.809  1.00 10.00      B   
ATOM   4846  CA  LEU   355     -34.867  -7.782 -10.021  1.00 10.00      B   
ATOM   4847  CB  LEU   355     -34.377  -7.628  -8.579  1.00 10.00      B   
ATOM   4848  CG  LEU   355     -33.308  -6.555  -8.345  1.00 10.00      B   
ATOM   4849  CD1 LEU   355     -32.986  -6.421  -6.864  1.00 10.00      B   
ATOM   4850  CD2 LEU   355     -32.051  -6.863  -9.143  1.00 10.00      B   
ATOM   4851  C   LEU   355     -35.689  -9.059 -10.178  1.00 10.00      B   
ATOM   4852  O   LEU   355     -35.129 -10.130 -10.419  1.00 10.00      B   
ATOM   4853  N   ALA   356     -37.007  -8.948 -10.056  1.00 10.00      B   
ATOM   4854  HN  ALA   356     -37.399  -8.069  -9.868  1.00 10.00      B   
ATOM   4855  CA  ALA   356     -37.883 -10.107 -10.184  1.00 10.00      B   
ATOM   4856  CB  ALA   356     -39.138  -9.928  -9.343  1.00 10.00      B   
ATOM   4857  C   ALA   356     -38.248 -10.378 -11.639  1.00 10.00      B   
ATOM   4858  O   ALA   356     -38.962 -11.336 -11.943  1.00 10.00      B   
ATOM   4859  N   LYS   357     -37.755  -9.539 -12.542  1.00 10.00      B   
ATOM   4860  HN  LYS   357     -37.187  -8.792 -12.249  1.00 10.00      B   
ATOM   4861  CA  LYS   357     -38.040  -9.698 -13.959  1.00 10.00      B   
ATOM   4862  CB  LYS   357     -38.684  -8.430 -14.530  1.00 10.00      B   
ATOM   4863  CG  LYS   357     -40.041  -8.100 -13.935  1.00 10.00      B   
ATOM   4864  CD  LYS   357     -40.796  -7.106 -14.800  1.00 10.00      B   
ATOM   4865  CE  LYS   357     -42.208  -6.895 -14.282  1.00 10.00      B   
ATOM   4866  NZ  LYS   357     -43.029  -6.080 -15.215  1.00 10.00      B   
ATOM   4867  HZ1 LYS   357     -43.975  -5.916 -14.812  1.00 10.00      B   
ATOM   4868  HZ2 LYS   357     -43.142  -6.580 -16.123  1.00 10.00      B   
ATOM   4869  HZ3 LYS   357     -42.574  -5.161 -15.390  1.00 10.00      B   
ATOM   4870  C   LYS   357     -36.780 -10.043 -14.746  1.00 10.00      B   
ATOM   4871  O   LYS   357     -36.787 -10.031 -15.974  1.00 10.00      B   
ATOM   4872  N   GLN   358     -35.713 -10.385 -14.036  1.00 10.00      B   
ATOM   4873  HN  GLN   358     -35.780 -10.416 -13.058  1.00 10.00      B   
ATOM   4874  CA  GLN   358     -34.445 -10.720 -14.677  1.00 10.00      B   
ATOM   4875  CB  GLN   358     -33.324 -10.829 -13.640  1.00 10.00      B   
ATOM   4876  CG  GLN   358     -33.508 -11.957 -12.636  1.00 10.00      B   
ATOM   4877  CD  GLN   358     -32.318 -12.107 -11.709  1.00 10.00      B   
ATOM   4878  OE1 GLN   358     -31.364 -12.821 -12.017  1.00 10.00      B   
ATOM   4879  NE2 GLN   358     -32.371 -11.446 -10.564  1.00 10.00      B   
ATOM   4880 HE21 GLN   358     -33.168 -10.901 -10.378  1.00 10.00      B   
ATOM   4881 HE22 GLN   358     -31.610 -11.528  -9.947  1.00 10.00      B   
ATOM   4882  C   GLN   358     -34.535 -12.004 -15.499  1.00 10.00      B   
ATOM   4883  O   GLN   358     -33.777 -12.195 -16.449  1.00 10.00      B   
ATOM   4884  N   ARG   359     -35.463 -12.879 -15.136  1.00 10.00      B   
ATOM   4885  HN  ARG   359     -36.044 -12.674 -14.371  1.00 10.00      B   
ATOM   4886  CA  ARG   359     -35.634 -14.145 -15.836  1.00 10.00      B   
ATOM   4887  CB  ARG   359     -35.440 -15.314 -14.863  1.00 10.00      B   
ATOM   4888  CG  ARG   359     -33.989 -15.586 -14.496  1.00 10.00      B   
ATOM   4889  CD  ARG   359     -33.880 -16.392 -13.210  1.00 10.00      B   
ATOM   4890  NE  ARG   359     -34.729 -17.586 -13.228  1.00 10.00      B   
ATOM   4891  HE  ARG   359     -35.683 -17.457 -13.447  1.00 10.00      B   
ATOM   4892  CZ  ARG   359     -34.291 -18.818 -12.967  1.00 10.00      B   
ATOM   4893  NH1 ARG   359     -33.016 -19.028 -12.672  1.00 10.00      B   
ATOM   4894 HH11 ARG   359     -32.675 -19.993 -12.470  1.00 10.00      B   
ATOM   4895 HH12 ARG   359     -32.346 -18.228 -12.638  1.00 10.00      B   
ATOM   4896  NH2 ARG   359     -35.133 -19.843 -12.992  1.00 10.00      B   
ATOM   4897 HH21 ARG   359     -36.140 -19.689 -13.213  1.00 10.00      B   
ATOM   4898 HH22 ARG   359     -34.790 -20.805 -12.785  1.00 10.00      B   
ATOM   4899  C   ARG   359     -37.004 -14.233 -16.501  1.00 10.00      B   
ATOM   4900  O   ARG   359     -37.505 -15.325 -16.771  1.00 10.00      B   
ATOM   4901  N   PHE   360     -37.601 -13.082 -16.774  1.00 10.00      B   
ATOM   4902  HN  PHE   360     -37.139 -12.241 -16.561  1.00 10.00      B   
ATOM   4903  CA  PHE   360     -38.916 -13.037 -17.408  1.00 10.00      B   
ATOM   4904  CB  PHE   360     -40.034 -13.000 -16.365  1.00 10.00      B   
ATOM   4905  CG  PHE   360     -40.809 -14.282 -16.255  1.00 10.00      B   
ATOM   4906  CD1 PHE   360     -40.769 -15.034 -15.092  1.00 10.00      B   
ATOM   4907  CD2 PHE   360     -41.579 -14.735 -17.314  1.00 10.00      B   
ATOM   4908  CE1 PHE   360     -41.483 -16.211 -14.987  1.00 10.00      B   
ATOM   4909  CE2 PHE   360     -42.295 -15.912 -17.216  1.00 10.00      B   
ATOM   4910  CZ  PHE   360     -42.247 -16.652 -16.051  1.00 10.00      B   
ATOM   4911  C   PHE   360     -39.032 -11.844 -18.344  1.00 10.00      B   
ATOM   4912  O   PHE   360     -39.325 -12.004 -19.528  1.00 10.00      B   
ATOM   4913  N   ASN   361     -38.790 -10.655 -17.800  1.00 10.00      B   
ATOM   4914  HN  ASN   361     -38.548 -10.611 -16.850  1.00 10.00      B   
ATOM   4915  CA  ASN   361     -38.851  -9.409 -18.564  1.00 10.00      B   
ATOM   4916  CB  ASN   361     -37.811  -9.397 -19.690  1.00 10.00      B   
ATOM   4917  CG  ASN   361     -36.662  -8.452 -19.410  1.00 10.00      B   
ATOM   4918  OD1 ASN   361     -36.819  -7.449 -18.709  1.00 10.00      B   
ATOM   4919  ND2 ASN   361     -35.499  -8.763 -19.958  1.00 10.00      B   
ATOM   4920 HD21 ASN   361     -35.447  -9.576 -20.504  1.00 10.00      B   
ATOM   4921 HD22 ASN   361     -34.735  -8.168 -19.799  1.00 10.00      B   
ATOM   4922  C   ASN   361     -40.243  -9.131 -19.119  1.00 10.00      B   
ATOM   4923  O   ASN   361     -40.388  -8.550 -20.195  1.00 10.00      B   
ATOM   4924  N   LEU   362     -41.267  -9.540 -18.383  1.00 10.00      B   
ATOM   4925  HN  LEU   362     -41.097  -9.995 -17.532  1.00 10.00      B   
ATOM   4926  CA  LEU   362     -42.639  -9.320 -18.812  1.00 10.00      B   
ATOM   4927  CB  LEU   362     -43.602 -10.241 -18.055  1.00 10.00      B   
ATOM   4928  CG  LEU   362     -43.423 -11.744 -18.272  1.00 10.00      B   
ATOM   4929  CD1 LEU   362     -44.443 -12.522 -17.456  1.00 10.00      B   
ATOM   4930  CD2 LEU   362     -43.533 -12.096 -19.749  1.00 10.00      B   
ATOM   4931  C   LEU   362     -43.023  -7.862 -18.595  1.00 10.00      B   
ATOM   4932  O   LEU   362     -43.323  -7.449 -17.480  1.00 10.00      B   
ATOM   4933  N   ARG   363     -42.990  -7.082 -19.663  1.00 10.00      B   
ATOM   4934  HN  ARG   363     -42.731  -7.465 -20.529  1.00 10.00      B   
ATOM   4935  CA  ARG   363     -43.329  -5.667 -19.586  1.00 10.00      B   
ATOM   4936  CB  ARG   363     -42.263  -4.827 -20.289  1.00 10.00      B   
ATOM   4937  CG  ARG   363     -40.898  -4.887 -19.620  1.00 10.00      B   
ATOM   4938  CD  ARG   363     -39.814  -4.331 -20.523  1.00 10.00      B   
ATOM   4939  NE  ARG   363     -40.087  -2.951 -20.920  1.00 10.00      B   
ATOM   4940  HE  ARG   363     -40.864  -2.510 -20.503  1.00 10.00      B   
ATOM   4941  CZ  ARG   363     -39.357  -2.271 -21.799  1.00 10.00      B   
ATOM   4942  NH1 ARG   363     -38.305  -2.839 -22.376  1.00 10.00      B   
ATOM   4943 HH11 ARG   363     -37.732  -2.307 -23.066  1.00 10.00      B   
ATOM   4944 HH12 ARG   363     -38.047  -3.823 -22.143  1.00 10.00      B   
ATOM   4945  NH2 ARG   363     -39.684  -1.022 -22.108  1.00 10.00      B   
ATOM   4946 HH21 ARG   363     -39.113  -0.485 -22.797  1.00 10.00      B   
ATOM   4947 HH22 ARG   363     -40.518  -0.572 -21.665  1.00 10.00      B   
ATOM   4948  C   ARG   363     -44.707  -5.412 -20.186  1.00 10.00      B   
ATOM   4949  O   ARG   363     -44.956  -4.370 -20.789  1.00 10.00      B   
ATOM   4950  N   GLU   364     -45.605  -6.366 -19.990  1.00 10.00      B   
ATOM   4951  HN  GLU   364     -45.347  -7.160 -19.478  1.00 10.00      B   
ATOM   4952  CA  GLU   364     -46.965  -6.273 -20.508  1.00 10.00      B   
ATOM   4953  CB  GLU   364     -47.486  -7.673 -20.836  1.00 10.00      B   
ATOM   4954  CG  GLU   364     -46.586  -8.474 -21.761  1.00 10.00      B   
ATOM   4955  CD  GLU   364     -46.932  -9.947 -21.763  1.00 10.00      B   
ATOM   4956  OE1 GLU   364     -46.009 -10.778 -21.867  1.00 10.00      B   
ATOM   4957  OE2 GLU   364     -48.131 -10.280 -21.657  1.00 10.00      B   
ATOM   4958  C   GLU   364     -47.891  -5.608 -19.495  1.00 10.00      B   
ATOM   4959  O   GLU   364     -49.058  -5.980 -19.366  1.00 10.00      B   
ATOM   4960  N   ARG   365     -47.373  -4.622 -18.782  1.00 10.00      B   
ATOM   4961  HN  ARG   365     -46.442  -4.350 -18.943  1.00 10.00      B   
ATOM   4962  CA  ARG   365     -48.157  -3.912 -17.782  1.00 10.00      B   
ATOM   4963  CB  ARG   365     -47.599  -4.154 -16.378  1.00 10.00      B   
ATOM   4964  CG  ARG   365     -47.767  -5.569 -15.853  1.00 10.00      B   
ATOM   4965  CD  ARG   365     -49.232  -5.943 -15.707  1.00 10.00      B   
ATOM   4966  NE  ARG   365     -49.689  -6.781 -16.813  1.00 10.00      B   
ATOM   4967  HE  ARG   365     -49.577  -6.423 -17.728  1.00 10.00      B   
ATOM   4968  CZ  ARG   365     -50.238  -7.979 -16.654  1.00 10.00      B   
ATOM   4969  NH1 ARG   365     -50.405  -8.478 -15.436  1.00 10.00      B   
ATOM   4970 HH11 ARG   365     -50.105  -7.931 -14.597  1.00 10.00      B   
ATOM   4971 HH12 ARG   365     -50.839  -9.428 -15.305  1.00 10.00      B   
ATOM   4972  NH2 ARG   365     -50.606  -8.686 -17.714  1.00 10.00      B   
ATOM   4973 HH21 ARG   365     -50.463  -8.305 -18.674  1.00 10.00      B   
ATOM   4974 HH22 ARG   365     -51.036  -9.629 -17.592  1.00 10.00      B   
ATOM   4975  C   ARG   365     -48.163  -2.421 -18.066  1.00 10.00      B   
ATOM   4976  O   ARG   365     -47.154  -1.855 -18.496  1.00 10.00      B   
ATOM   4977  N   ASP   366     -49.300  -1.789 -17.820  1.00 10.00      B   
ATOM   4978  HN  ASP   366     -50.065  -2.300 -17.476  1.00 10.00      B   
ATOM   4979  CA  ASP   366     -49.442  -0.358 -18.032  1.00 10.00      B   
ATOM   4980  CB  ASP   366     -50.910   0.004 -18.303  1.00 10.00      B   
ATOM   4981  CG  ASP   366     -51.086   1.403 -18.867  1.00 10.00      B   
ATOM   4982  OD1 ASP   366     -51.216   2.358 -18.069  1.00 10.00      B   
ATOM   4983  OD2 ASP   366     -51.090   1.557 -20.106  1.00 10.00      B   
ATOM   4984  C   ASP   366     -48.916   0.397 -16.816  1.00 10.00      B   
ATOM   4985  O   ASP   366     -48.492  -0.213 -15.832  1.00 10.00      B   
ATOM   4986  N   VAL   367     -48.941   1.715 -16.878  1.00 10.00      B   
ATOM   4987  HN  VAL   367     -49.323   2.148 -17.673  1.00 10.00      B   
ATOM   4988  CA  VAL   367     -48.456   2.538 -15.787  1.00 10.00      B   
ATOM   4989  CB  VAL   367     -47.835   3.853 -16.297  1.00 10.00      B   
ATOM   4990  CG1 VAL   367     -47.155   4.603 -15.160  1.00 10.00      B   
ATOM   4991  CG2 VAL   367     -46.850   3.580 -17.424  1.00 10.00      B   
ATOM   4992  C   VAL   367     -49.581   2.854 -14.806  1.00 10.00      B   
ATOM   4993  O   VAL   367     -49.400   2.736 -13.592  1.00 10.00      B   
ATOM   4994  N   GLN   368     -50.747   3.237 -15.332  1.00 10.00      B   
ATOM   4995  HN  GLN   368     -50.843   3.277 -16.309  1.00 10.00      B   
ATOM   4996  CA  GLN   368     -51.886   3.581 -14.481  1.00 10.00      B   
ATOM   4997  CB  GLN   368     -51.598   4.858 -13.680  1.00 10.00      B   
ATOM   4998  CG  GLN   368     -51.038   6.008 -14.507  1.00 10.00      B   
ATOM   4999  CD  GLN   368     -50.668   7.215 -13.666  1.00 10.00      B   
ATOM   5000  OE1 GLN   368     -51.325   7.522 -12.669  1.00 10.00      B   
ATOM   5001  NE2 GLN   368     -49.605   7.904 -14.053  1.00 10.00      B   
ATOM   5002 HE21 GLN   368     -49.121   7.602 -14.853  1.00 10.00      B   
ATOM   5003 HE22 GLN   368     -49.343   8.688 -13.524  1.00 10.00      B   
ATOM   5004  C   GLN   368     -53.194   3.743 -15.260  1.00 10.00      B   
ATOM   5005  O   GLN   368     -54.204   4.160 -14.691  1.00 10.00      B   
ATOM   5006  N   SER   369     -53.195   3.393 -16.543  1.00 10.00      B   
ATOM   5007  HN  SER   369     -52.373   3.033 -16.952  1.00 10.00      B   
ATOM   5008  CA  SER   369     -54.396   3.534 -17.368  1.00 10.00      B   
ATOM   5009  CB  SER   369     -54.052   3.391 -18.851  1.00 10.00      B   
ATOM   5010  OG  SER   369     -52.849   4.082 -19.153  1.00 10.00      B   
ATOM   5011  HG  SER   369     -52.096   3.498 -18.965  1.00 10.00      B   
ATOM   5012  C   SER   369     -55.503   2.554 -16.963  1.00 10.00      B   
ATOM   5013  O   SER   369     -56.682   2.799 -17.213  1.00 10.00      B   
ATOM   5014  N   LEU   370     -55.126   1.462 -16.309  1.00 10.00      B   
ATOM   5015  HN  LEU   370     -54.176   1.326 -16.120  1.00 10.00      B   
ATOM   5016  CA  LEU   370     -56.095   0.456 -15.871  1.00 10.00      B   
ATOM   5017  CB  LEU   370     -55.412  -0.908 -15.734  1.00 10.00      B   
ATOM   5018  CG  LEU   370     -55.964  -2.039 -16.605  1.00 10.00      B   
ATOM   5019  CD1 LEU   370     -55.126  -3.294 -16.438  1.00 10.00      B   
ATOM   5020  CD2 LEU   370     -57.422  -2.321 -16.276  1.00 10.00      B   
ATOM   5021  C   LEU   370     -56.744   0.849 -14.542  1.00 10.00      B   
ATOM   5022  O   LEU   370     -57.116  -0.013 -13.745  1.00 10.00      B   
ATOM   5023  N   HIS   371     -56.889   2.158 -14.323  1.00 10.00      B   
ATOM   5024  HN  HIS   371     -56.588   2.786 -15.012  1.00 10.00      B   
ATOM   5025  CA  HIS   371     -57.482   2.686 -13.091  1.00 10.00      B   
ATOM   5026  CB  HIS   371     -58.954   2.264 -12.941  1.00 10.00      B   
ATOM   5027  CG  HIS   371     -59.836   2.698 -14.074  1.00 10.00      B   
ATOM   5028  ND1 HIS   371     -60.574   3.862 -14.052  1.00 10.00      B   
ATOM   5029  HD1 HIS   371     -60.605   4.509 -13.313  1.00 10.00      B   
ATOM   5030  CD2 HIS   371     -60.095   2.115 -15.270  1.00 10.00      B   
ATOM   5031  CE1 HIS   371     -61.246   3.974 -15.183  1.00 10.00      B   
ATOM   5032  NE2 HIS   371     -60.973   2.933 -15.937  1.00 10.00      B   
ATOM   5033  HE2 HIS   371     -61.345   2.763 -16.830  1.00 10.00      B   
ATOM   5034  C   HIS   371     -56.664   2.242 -11.883  1.00 10.00      B   
ATOM   5035  O   HIS   371     -57.204   1.799 -10.870  1.00 10.00      B   
ATOM   5036  N   ALA   372     -55.350   2.369 -12.010  1.00 10.00      B   
ATOM   5037  HN  ALA   372     -54.987   2.756 -12.832  1.00 10.00      B   
ATOM   5038  CA  ALA   372     -54.435   1.967 -10.956  1.00 10.00      B   
ATOM   5039  CB  ALA   372     -53.065   1.645 -11.529  1.00 10.00      B   
ATOM   5040  C   ALA   372     -54.323   3.024  -9.867  1.00 10.00      B   
ATOM   5041  O   ALA   372     -53.473   3.915  -9.935  1.00 10.00      B   
ATOM   5042  N   THR   373     -55.207   2.943  -8.888  1.00 10.00      B   
ATOM   5043  HN  THR   373     -55.910   2.262  -8.933  1.00 10.00      B   
ATOM   5044  CA  THR   373     -55.183   3.862  -7.765  1.00 10.00      B   
ATOM   5045  CB  THR   373     -56.505   3.788  -6.985  1.00 10.00      B   
ATOM   5046  OG1 THR   373     -57.594   3.732  -7.918  1.00 10.00      B   
ATOM   5047  HG1 THR   373     -58.419   3.575  -7.443  1.00 10.00      B   
ATOM   5048  CG2 THR   373     -56.667   5.005  -6.090  1.00 10.00      B   
ATOM   5049  C   THR   373     -54.026   3.486  -6.843  1.00 10.00      B   
ATOM   5050  O   THR   373     -53.984   2.372  -6.309  1.00 10.00      B   
ATOM   5051  N   PHE   374     -53.082   4.400  -6.678  1.00 10.00      B   
ATOM   5052  HN  PHE   374     -53.171   5.270  -7.127  1.00 10.00      B   
ATOM   5053  CA  PHE   374     -51.915   4.148  -5.848  1.00 10.00      B   
ATOM   5054  CB  PHE   374     -50.680   4.824  -6.449  1.00 10.00      B   
ATOM   5055  CG  PHE   374     -50.415   4.464  -7.883  1.00 10.00      B   
ATOM   5056  CD1 PHE   374     -50.558   5.408  -8.884  1.00 10.00      B   
ATOM   5057  CD2 PHE   374     -50.023   3.183  -8.232  1.00 10.00      B   
ATOM   5058  CE1 PHE   374     -50.314   5.084 -10.204  1.00 10.00      B   
ATOM   5059  CE2 PHE   374     -49.779   2.851  -9.550  1.00 10.00      B   
ATOM   5060  CZ  PHE   374     -49.925   3.804 -10.538  1.00 10.00      B   
ATOM   5061  C   PHE   374     -52.115   4.619  -4.412  1.00 10.00      B   
ATOM   5062  O   PHE   374     -52.549   5.746  -4.167  1.00 10.00      B   
ATOM   5063  N   VAL   375     -51.814   3.743  -3.470  1.00 10.00      B   
ATOM   5064  HN  VAL   375     -51.511   2.845  -3.728  1.00 10.00      B   
ATOM   5065  CA  VAL   375     -51.923   4.061  -2.056  1.00 10.00      B   
ATOM   5066  CB  VAL   375     -52.975   3.182  -1.348  1.00 10.00      B   
ATOM   5067  CG1 VAL   375     -53.108   3.579   0.116  1.00 10.00      B   
ATOM   5068  CG2 VAL   375     -54.321   3.276  -2.052  1.00 10.00      B   
ATOM   5069  C   VAL   375     -50.564   3.859  -1.392  1.00 10.00      B   
ATOM   5070  O   VAL   375     -50.101   2.724  -1.246  1.00 10.00      B   
ATOM   5071  N   PRO   376     -49.903   4.961  -1.004  1.00 10.00      B   
ATOM   5072  CA  PRO   376     -48.583   4.915  -0.364  1.00 10.00      B   
ATOM   5073  CB  PRO   376     -48.127   6.376  -0.401  1.00 10.00      B   
ATOM   5074  CG  PRO   376     -49.393   7.160  -0.391  1.00 10.00      B   
ATOM   5075  CD  PRO   376     -50.392   6.344  -1.161  1.00 10.00      B   
ATOM   5076  C   PRO   376     -48.645   4.420   1.080  1.00 10.00      B   
ATOM   5077  O   PRO   376     -49.667   3.893   1.526  1.00 10.00      B   
ATOM   5078  N   PHE   377     -47.542   4.595   1.803  1.00 10.00      B   
ATOM   5079  HN  PHE   377     -46.765   5.024   1.385  1.00 10.00      B   
ATOM   5080  CA  PHE   377     -47.449   4.176   3.195  1.00 10.00      B   
ATOM   5081  CB  PHE   377     -46.054   4.488   3.744  1.00 10.00      B   
ATOM   5082  CG  PHE   377     -45.816   4.007   5.149  1.00 10.00      B   
ATOM   5083  CD1 PHE   377     -45.535   2.674   5.399  1.00 10.00      B   
ATOM   5084  CD2 PHE   377     -45.863   4.889   6.217  1.00 10.00      B   
ATOM   5085  CE1 PHE   377     -45.307   2.229   6.687  1.00 10.00      B   
ATOM   5086  CE2 PHE   377     -45.638   4.449   7.508  1.00 10.00      B   
ATOM   5087  CZ  PHE   377     -45.359   3.117   7.743  1.00 10.00      B   
ATOM   5088  C   PHE   377     -48.514   4.870   4.035  1.00 10.00      B   
ATOM   5089  O   PHE   377     -48.465   6.082   4.243  1.00 10.00      B   
ATOM   5090  N   THR   378     -49.486   4.099   4.487  1.00 10.00      B   
ATOM   5091  HN  THR   378     -49.480   3.147   4.262  1.00 10.00      B   
ATOM   5092  CA  THR   378     -50.567   4.625   5.298  1.00 10.00      B   
ATOM   5093  CB  THR   378     -51.794   3.701   5.225  1.00 10.00      B   
ATOM   5094  OG1 THR   378     -51.358   2.335   5.159  1.00 10.00      B   
ATOM   5095  HG1 THR   378     -51.058   2.138   4.258  1.00 10.00      B   
ATOM   5096  CG2 THR   378     -52.623   4.021   3.992  1.00 10.00      B   
ATOM   5097  C   THR   378     -50.130   4.774   6.749  1.00 10.00      B   
ATOM   5098  O   THR   378     -49.226   4.076   7.206  1.00 10.00      B   
ATOM   5099  N   ALA   379     -50.772   5.682   7.469  1.00 10.00      B   
ATOM   5100  HN  ALA   379     -51.485   6.213   7.047  1.00 10.00      B   
ATOM   5101  CA  ALA   379     -50.443   5.922   8.864  1.00 10.00      B   
ATOM   5102  CB  ALA   379     -50.889   7.314   9.276  1.00 10.00      B   
ATOM   5103  C   ALA   379     -51.063   4.867   9.778  1.00 10.00      B   
ATOM   5104  O   ALA   379     -50.406   4.360  10.689  1.00 10.00      B   
ATOM   5105  N   GLN   380     -52.324   4.529   9.524  1.00 10.00      B   
ATOM   5106  HN  GLN   380     -52.795   4.956   8.775  1.00 10.00      B   
ATOM   5107  CA  GLN   380     -53.026   3.544  10.337  1.00 10.00      B   
ATOM   5108  CB  GLN   380     -54.539   3.764  10.280  1.00 10.00      B   
ATOM   5109  CG  GLN   380     -55.029   4.958  11.083  1.00 10.00      B   
ATOM   5110  CD  GLN   380     -56.542   5.044  11.138  1.00 10.00      B   
ATOM   5111  OE1 GLN   380     -57.234   4.647  10.201  1.00 10.00      B   
ATOM   5112  NE2 GLN   380     -57.064   5.558  12.240  1.00 10.00      B   
ATOM   5113 HE21 GLN   380     -56.450   5.847  12.948  1.00 10.00      B   
ATOM   5114 HE22 GLN   380     -58.039   5.631  12.301  1.00 10.00      B   
ATOM   5115  C   GLN   380     -52.685   2.119   9.921  1.00 10.00      B   
ATOM   5116  O   GLN   380     -52.314   1.293  10.753  1.00 10.00      B   
ATOM   5117  N   SER   381     -52.814   1.828   8.631  1.00 10.00      B   
ATOM   5118  HN  SER   381     -53.130   2.519   8.008  1.00 10.00      B   
ATOM   5119  CA  SER   381     -52.517   0.494   8.124  1.00 10.00      B   
ATOM   5120  CB  SER   381     -53.095   0.310   6.721  1.00 10.00      B   
ATOM   5121  OG  SER   381     -54.494   0.535   6.715  1.00 10.00      B   
ATOM   5122  HG  SER   381     -54.674   1.426   6.393  1.00 10.00      B   
ATOM   5123  C   SER   381     -51.016   0.210   8.125  1.00 10.00      B   
ATOM   5124  O   SER   381     -50.601  -0.946   8.208  1.00 10.00      B   
ATOM   5125  N   ARG   382     -50.213   1.271   8.034  1.00 10.00      B   
ATOM   5126  HN  ARG   382     -50.612   2.163   7.967  1.00 10.00      B   
ATOM   5127  CA  ARG   382     -48.755   1.153   8.023  1.00 10.00      B   
ATOM   5128  CB  ARG   382     -48.230   0.603   9.356  1.00 10.00      B   
ATOM   5129  CG  ARG   382     -48.653   1.397  10.581  1.00 10.00      B   
ATOM   5130  CD  ARG   382     -47.884   0.953  11.814  1.00 10.00      B   
ATOM   5131  NE  ARG   382     -46.591   1.629  11.923  1.00 10.00      B   
ATOM   5132  HE  ARG   382     -46.606   2.588  12.135  1.00 10.00      B   
ATOM   5133  CZ  ARG   382     -45.418   1.028  11.764  1.00 10.00      B   
ATOM   5134  NH1 ARG   382     -45.361  -0.267  11.488  1.00 10.00      B   
ATOM   5135 HH11 ARG   382     -46.236  -0.824  11.396  1.00 10.00      B   
ATOM   5136 HH12 ARG   382     -44.434  -0.735  11.365  1.00 10.00      B   
ATOM   5137  NH2 ARG   382     -44.297   1.725  11.879  1.00 10.00      B   
ATOM   5138 HH21 ARG   382     -43.372   1.256  11.749  1.00 10.00      B   
ATOM   5139 HH22 ARG   382     -44.332   2.745  12.100  1.00 10.00      B   
ATOM   5140  C   ARG   382     -48.287   0.277   6.865  1.00 10.00      B   
ATOM   5141  O   ARG   382     -47.308  -0.463   6.982  1.00 10.00      B   
ATOM   5142  N   MET   383     -48.988   0.368   5.743  1.00 10.00      B   
ATOM   5143  HN  MET   383     -49.746   0.993   5.699  1.00 10.00      B   
ATOM   5144  CA  MET   383     -48.652  -0.424   4.571  1.00 10.00      B   
ATOM   5145  CB  MET   383     -49.315  -1.802   4.640  1.00 10.00      B   
ATOM   5146  CG  MET   383     -50.836  -1.777   4.662  1.00 10.00      B   
ATOM   5147  SD  MET   383     -51.567  -3.426   4.747  1.00 10.00      B   
ATOM   5148  CE  MET   383     -50.801  -4.065   6.236  1.00 10.00      B   
ATOM   5149  C   MET   383     -49.066   0.294   3.298  1.00 10.00      B   
ATOM   5150  O   MET   383     -49.666   1.368   3.350  1.00 10.00      B   
ATOM   5151  N   SER   384     -48.745  -0.304   2.166  1.00 10.00      B   
ATOM   5152  HN  SER   384     -48.270  -1.158   2.198  1.00 10.00      B   
ATOM   5153  CA  SER   384     -49.079   0.262   0.872  1.00 10.00      B   
ATOM   5154  CB  SER   384     -47.796   0.477   0.065  1.00 10.00      B   
ATOM   5155  OG  SER   384     -46.674   0.591   0.930  1.00 10.00      B   
ATOM   5156  HG  SER   384     -46.319   1.486   0.878  1.00 10.00      B   
ATOM   5157  C   SER   384     -50.020  -0.680   0.126  1.00 10.00      B   
ATOM   5158  O   SER   384     -50.247  -1.817   0.563  1.00 10.00      B   
ATOM   5159  N   GLY   385     -50.581  -0.211  -0.978  1.00 10.00      B   
ATOM   5160  HN  GLY   385     -50.385   0.709  -1.275  1.00 10.00      B   
ATOM   5161  CA  GLY   385     -51.480  -1.040  -1.748  1.00 10.00      B   
ATOM   5162  C   GLY   385     -51.934  -0.368  -3.022  1.00 10.00      B   
ATOM   5163  O   GLY   385     -51.827   0.850  -3.162  1.00 10.00      B   
ATOM   5164  N   ILE   386     -52.431  -1.162  -3.959  1.00 10.00      B   
ATOM   5165  HN  ILE   386     -52.462  -2.129  -3.798  1.00 10.00      B   
ATOM   5166  CA  ILE   386     -52.910  -0.636  -5.226  1.00 10.00      B   
ATOM   5167  CB  ILE   386     -51.980  -1.038  -6.395  1.00 10.00      B
[truncated: 207,982 more chars]
