# Supplementary material for: Large-scale discovery of protein interactions at residue resolution using co-evolution calculated from genomic sequences
Source: Nat Commun. 2021 Mar 2;12:1396. doi: 10.1038/s41467-021-21636-z (PMC7925567; doi:10.1038/s41467-021-21636-z)
Supplement: Supplementary file 13 — Supplementary Data 11 [file 41467_2021_21636_MOESM13_ESM.zip › supplementary_prediction/cep_tp00607_KDPC_KDPB/models/rmsdclust1_top1_haddock_47w.pdb]

REMARK FILENAME="haddock_47w.pdb0"
REMARK ===============================================================
REMARK HADDOCK run for haddock
REMARK initial structure: haddock_47.pdb
REMARK final NOE weights: unambig 50 amb: 50
REMARK ===============================================================
REMARK            total,bonds,angles,improper,dihe,vdw,elec,air,cdih,coup,rdcs,vean,dani,xpcs,rg
REMARK energies: 675.926, 0, 0, 0, 0, -74.4488, -140.63, 891.004, 0, 0, 0, 0, 0, 0, 0
REMARK ===============================================================
REMARK            bonds,angles,impropers,dihe,air,cdih,coup,rdcs,vean,dani,xpcs
REMARK rms-dev.: 0,0,0,0,35.5439,0,0, 0, 0, 0, 0
REMARK ===============================================================
REMARK               air,cdih,coup,rdcs,vean,dani,xpcs
REMARK               >0.3,>5,>1,>0,>5,>0.2,>0.2
REMARK violations.: 5, 0, 0, 0, 0, 0, 0
REMARK ===============================================================
REMARK                        CVpartition#,violations,rms
REMARK AIRs cross-validation: 2, 0, NaN
REMARK ===============================================================
REMARK NCS energy: 0
REMARK ===============================================================
REMARK Symmetry energy: 0
REMARK ===============================================================
REMARK Desolvation energy: -16.7086
REMARK Internal energy free molecules: 164605
REMARK Internal energy complex: -31401.5
REMARK Binding energy: -196238
REMARK ===============================================================
REMARK buried surface area: 2313.21
REMARK ===============================================================
REMARK water - chain1: 0 0 0
REMARK water - chain2: 0 0 0
REMARK water - chain3: 0 0 0
REMARK water - chain4: 0 0 0
REMARK water - chain5: 0 0 0
REMARK water - chain6: 0 0 0
REMARK ===============================================================
REMARK water - water: 0 0 0
REMARK ===============================================================
REMARK DATE:05-Aug-2020  14:07:32       created by user: he47
REMARK VERSION:1.3
ATOM      1  CB  LEU     4     -68.046 -53.431  10.264  1.00 10.00      A   
ATOM      2  CG  LEU     4     -69.537 -53.101  10.357  1.00 10.00      A   
ATOM      3  CD1 LEU     4     -70.211 -53.276   9.004  1.00 10.00      A   
ATOM      4  CD2 LEU     4     -70.213 -53.968  11.408  1.00 10.00      A   
ATOM      5  C   LEU     4     -65.894 -53.969  11.440  1.00 10.00      A   
ATOM      6  O   LEU     4     -64.848 -53.410  11.770  1.00 10.00      A   
ATOM      7  N   LEU     4     -67.028 -51.806  11.836  1.00 10.00      A   
ATOM      8  HT1 LEU     4     -66.354 -51.692  12.620  1.00 10.00      A   
ATOM      9  HT2 LEU     4     -67.926 -51.361  12.103  1.00 10.00      A   
ATOM     10  HT3 LEU     4     -66.649 -51.319  10.999  1.00 10.00      A   
ATOM     11  CA  LEU     4     -67.230 -53.242  11.547  1.00 10.00      A   
ATOM     12  N   ARG     5     -65.930 -55.210  10.981  1.00 10.00      A   
ATOM     13  HN  ARG     5     -66.795 -55.602  10.723  1.00 10.00      A   
ATOM     14  CA  ARG     5     -64.721 -56.015  10.846  1.00 10.00      A   
ATOM     15  CB  ARG     5     -65.049 -57.512  10.828  1.00 10.00      A   
ATOM     16  CG  ARG     5     -65.673 -58.007  12.124  1.00 10.00      A   
ATOM     17  CD  ARG     5     -66.583 -59.203  11.895  1.00 10.00      A   
ATOM     18  NE  ARG     5     -65.837 -60.409  11.550  1.00 10.00      A   
ATOM     19  HE  ARG     5     -65.419 -60.443  10.658  1.00 10.00      A   
ATOM     20  CZ  ARG     5     -65.695 -61.454  12.363  1.00 10.00      A   
ATOM     21  NH1 ARG     5     -66.248 -61.444  13.572  1.00 10.00      A   
ATOM     22 HH11 ARG     5     -66.134 -62.266  14.206  1.00 10.00      A   
ATOM     23 HH12 ARG     5     -66.796 -60.617  13.895  1.00 10.00      A   
ATOM     24  NH2 ARG     5     -65.001 -62.511  11.968  1.00 10.00      A   
ATOM     25 HH21 ARG     5     -64.564 -62.527  11.020  1.00 10.00      A   
ATOM     26 HH22 ARG     5     -64.887 -63.331  12.603  1.00 10.00      A   
ATOM     27  C   ARG     5     -63.851 -55.599   9.649  1.00 10.00      A   
ATOM     28  O   ARG     5     -62.654 -55.357   9.820  1.00 10.00      A   
ATOM     29  N   PRO     6     -64.419 -55.501   8.422  1.00 10.00      A   
ATOM     30  CA  PRO     6     -63.650 -55.103   7.233  1.00 10.00      A   
ATOM     31  CB  PRO     6     -64.693 -55.053   6.107  1.00 10.00      A   
ATOM     32  CG  PRO     6     -66.012 -55.034   6.797  1.00 10.00      A   
ATOM     33  CD  PRO     6     -65.820 -55.790   8.078  1.00 10.00      A   
ATOM     34  C   PRO     6     -62.989 -53.736   7.403  1.00 10.00      A   
ATOM     35  O   PRO     6     -61.899 -53.496   6.881  1.00 10.00      A   
ATOM     36  N   ALA     7     -63.649 -52.855   8.146  1.00 10.00      A   
ATOM     37  HN  ALA     7     -64.510 -53.110   8.532  1.00 10.00      A   
ATOM     38  CA  ALA     7     -63.132 -51.515   8.395  1.00 10.00      A   
ATOM     39  CB  ALA     7     -64.090 -50.730   9.274  1.00 10.00      A   
ATOM     40  C   ALA     7     -61.747 -51.571   9.033  1.00 10.00      A   
ATOM     41  O   ALA     7     -60.790 -51.002   8.504  1.00 10.00      A   
ATOM     42  N   LEU     8     -61.642 -52.280  10.154  1.00 10.00      A   
ATOM     43  HN  LEU     8     -62.439 -52.726  10.514  1.00 10.00      A   
ATOM     44  CA  LEU     8     -60.373 -52.412  10.862  1.00 10.00      A   
ATOM     45  CB  LEU     8     -60.553 -53.190  12.168  1.00 10.00      A   
ATOM     46  CG  LEU     8     -61.386 -52.512  13.257  1.00 10.00      A   
ATOM     47  CD1 LEU     8     -61.447 -53.391  14.496  1.00 10.00      A   
ATOM     48  CD2 LEU     8     -60.817 -51.143  13.598  1.00 10.00      A   
ATOM     49  C   LEU     8     -59.329 -53.099   9.989  1.00 10.00      A   
ATOM     50  O   LEU     8     -58.160 -52.711   9.983  1.00 10.00      A   
ATOM     51  N   SER     9     -59.769 -54.111   9.244  1.00 10.00      A   
ATOM     52  HN  SER     9     -60.712 -54.371   9.304  1.00 10.00      A   
ATOM     53  CA  SER     9     -58.885 -54.858   8.357  1.00 10.00      A   
ATOM     54  CB  SER     9     -59.634 -56.048   7.749  1.00 10.00      A   
ATOM     55  OG  SER     9     -60.351 -56.760   8.749  1.00 10.00      A   
ATOM     56  HG  SER     9     -61.293 -56.568   8.666  1.00 10.00      A   
ATOM     57  C   SER     9     -58.312 -53.958   7.260  1.00 10.00      A   
ATOM     58  O   SER     9     -57.200 -54.174   6.774  1.00 10.00      A   
ATOM     59  N   THR    10     -59.069 -52.939   6.883  1.00 10.00      A   
ATOM     60  HN  THR    10     -59.947 -52.815   7.303  1.00 10.00      A   
ATOM     61  CA  THR    10     -58.632 -52.003   5.862  1.00 10.00      A   
ATOM     62  CB  THR    10     -59.830 -51.211   5.293  1.00 10.00      A   
ATOM     63  OG1 THR    10     -60.835 -52.128   4.828  1.00 10.00      A   
ATOM     64  HG1 THR    10     -61.132 -52.680   5.566  1.00 10.00      A   
ATOM     65  CG2 THR    10     -59.398 -50.314   4.144  1.00 10.00      A   
ATOM     66  C   THR    10     -57.599 -51.035   6.444  1.00 10.00      A   
ATOM     67  O   THR    10     -56.553 -50.789   5.841  1.00 10.00      A   
ATOM     68  N   PHE    11     -57.883 -50.529   7.640  1.00 10.00      A   
ATOM     69  HN  PHE    11     -58.712 -50.805   8.088  1.00 10.00      A   
ATOM     70  CA  PHE    11     -57.001 -49.576   8.309  1.00 10.00      A   
ATOM     71  CB  PHE    11     -57.623 -49.071   9.613  1.00 10.00      A   
ATOM     72  CG  PHE    11     -58.926 -48.351   9.426  1.00 10.00      A   
ATOM     73  CD1 PHE    11     -59.964 -48.525  10.324  1.00 10.00      A   
ATOM     74  CD2 PHE    11     -59.115 -47.502   8.348  1.00 10.00      A   
ATOM     75  CE1 PHE    11     -61.166 -47.868  10.151  1.00 10.00      A   
ATOM     76  CE2 PHE    11     -60.314 -46.840   8.169  1.00 10.00      A   
ATOM     77  CZ  PHE    11     -61.342 -47.024   9.071  1.00 10.00      A   
ATOM     78  C   PHE    11     -55.613 -50.148   8.574  1.00 10.00      A   
ATOM     79  O   PHE    11     -54.609 -49.525   8.230  1.00 10.00      A   
ATOM     80  N   ILE    12     -55.557 -51.340   9.160  1.00 10.00      A   
ATOM     81  HN  ILE    12     -56.396 -51.807   9.381  1.00 10.00      A   
ATOM     82  CA  ILE    12     -54.281 -51.977   9.485  1.00 10.00      A   
ATOM     83  CB  ILE    12     -54.449 -53.311  10.240  1.00 10.00      A   
ATOM     84  CG1 ILE    12     -55.295 -54.301   9.433  1.00 10.00      A   
ATOM     85  CG2 ILE    12     -55.058 -53.067  11.612  1.00 10.00      A   
ATOM     86  CD1 ILE    12     -55.385 -55.678  10.051  1.00 10.00      A   
ATOM     87  C   ILE    12     -53.388 -52.160   8.260  1.00 10.00      A   
ATOM     88  O   ILE    12     -52.163 -52.075   8.358  1.00 10.00      A   
ATOM     89  N   PHE    13     -54.001 -52.397   7.108  1.00 10.00      A   
ATOM     90  HN  PHE    13     -54.979 -52.456   7.087  1.00 10.00      A   
ATOM     91  CA  PHE    13     -53.250 -52.575   5.874  1.00 10.00      A   
ATOM     92  CB  PHE    13     -54.101 -53.268   4.808  1.00 10.00      A   
ATOM     93  CG  PHE    13     -53.376 -53.497   3.512  1.00 10.00      A   
ATOM     94  CD1 PHE    13     -52.367 -54.444   3.422  1.00 10.00      A   
ATOM     95  CD2 PHE    13     -53.698 -52.761   2.385  1.00 10.00      A   
ATOM     96  CE1 PHE    13     -51.694 -54.652   2.233  1.00 10.00      A   
ATOM     97  CE2 PHE    13     -53.031 -52.963   1.192  1.00 10.00      A   
ATOM     98  CZ  PHE    13     -52.028 -53.909   1.116  1.00 10.00      A   
ATOM     99  C   PHE    13     -52.741 -51.231   5.360  1.00 10.00      A   
ATOM    100  O   PHE    13     -51.607 -51.124   4.883  1.00 10.00      A   
ATOM    101  N   LEU    14     -53.579 -50.205   5.480  1.00 10.00      A   
ATOM    102  HN  LEU    14     -54.462 -50.354   5.884  1.00 10.00      A   
ATOM    103  CA  LEU    14     -53.224 -48.863   5.034  1.00 10.00      A   
ATOM    104  CB  LEU    14     -54.397 -47.898   5.229  1.00 10.00      A   
ATOM    105  CG  LEU    14     -55.665 -48.197   4.429  1.00 10.00      A   
ATOM    106  CD1 LEU    14     -56.774 -47.235   4.816  1.00 10.00      A   
ATOM    107  CD2 LEU    14     -55.392 -48.130   2.936  1.00 10.00      A   
ATOM    108  C   LEU    14     -52.005 -48.352   5.790  1.00 10.00      A   
ATOM    109  O   LEU    14     -51.128 -47.707   5.214  1.00 10.00      A   
ATOM    110  N   LEU    15     -51.950 -48.661   7.078  1.00 10.00      A   
ATOM    111  HN  LEU    15     -52.683 -49.185   7.474  1.00 10.00      A   
ATOM    112  CA  LEU    15     -50.841 -48.239   7.923  1.00 10.00      A   
ATOM    113  CB  LEU    15     -51.096 -48.650   9.375  1.00 10.00      A   
ATOM    114  CG  LEU    15     -52.442 -48.238   9.973  1.00 10.00      A   
ATOM    115  CD1 LEU    15     -52.626 -48.849  11.351  1.00 10.00      A   
ATOM    116  CD2 LEU    15     -52.572 -46.725  10.030  1.00 10.00      A   
ATOM    117  C   LEU    15     -49.526 -48.845   7.442  1.00 10.00      A   
ATOM    118  O   LEU    15     -48.488 -48.190   7.459  1.00 10.00      A   
ATOM    119  N   LEU    16     -49.587 -50.090   6.994  1.00 10.00      A   
ATOM    120  HN  LEU    16     -50.455 -50.550   6.979  1.00 10.00      A   
ATOM    121  CA  LEU    16     -48.403 -50.793   6.522  1.00 10.00      A   
ATOM    122  CB  LEU    16     -48.687 -52.292   6.420  1.00 10.00      A   
ATOM    123  CG  LEU    16     -48.952 -53.026   7.736  1.00 10.00      A   
ATOM    124  CD1 LEU    16     -49.394 -54.456   7.464  1.00 10.00      A   
ATOM    125  CD2 LEU    16     -47.710 -53.008   8.612  1.00 10.00      A   
ATOM    126  C   LEU    16     -47.931 -50.272   5.168  1.00 10.00      A   
ATOM    127  O   LEU    16     -46.752 -49.970   4.981  1.00 10.00      A   
ATOM    128  N   ILE    17     -48.858 -50.146   4.233  1.00 10.00      A   
ATOM    129  HN  ILE    17     -49.794 -50.358   4.451  1.00 10.00      A   
ATOM    130  CA  ILE    17     -48.523 -49.699   2.886  1.00 10.00      A   
ATOM    131  CB  ILE    17     -49.635 -50.041   1.862  1.00 10.00      A   
ATOM    132  CG1 ILE    17     -49.125 -49.900   0.426  1.00 10.00      A   
ATOM    133  CG2 ILE    17     -50.880 -49.191   2.078  1.00 10.00      A   
ATOM    134  CD1 ILE    17     -48.094 -50.936   0.041  1.00 10.00      A   
ATOM    135  C   ILE    17     -48.139 -48.216   2.812  1.00 10.00      A   
ATOM    136  O   ILE    17     -47.210 -47.847   2.092  1.00 10.00      A   
ATOM    137  N   THR    18     -48.815 -47.376   3.586  1.00 10.00      A   
ATOM    138  HN  THR    18     -49.509 -47.724   4.186  1.00 10.00      A   
ATOM    139  CA  THR    18     -48.551 -45.942   3.556  1.00 10.00      A   
ATOM    140  CB  THR    18     -49.850 -45.138   3.773  1.00 10.00      A   
ATOM    141  OG1 THR    18     -50.949 -45.835   3.170  1.00 10.00      A   
ATOM    142  HG1 THR    18     -51.280 -46.497   3.789  1.00 10.00      A   
ATOM    143  CG2 THR    18     -49.742 -43.752   3.155  1.00 10.00      A   
ATOM    144  C   THR    18     -47.506 -45.499   4.582  1.00 10.00      A   
ATOM    145  O   THR    18     -46.657 -44.664   4.281  1.00 10.00      A   
ATOM    146  N   GLY    19     -47.557 -46.063   5.782  1.00 10.00      A   
ATOM    147  HN  GLY    19     -48.231 -46.751   5.967  1.00 10.00      A   
ATOM    148  CA  GLY    19     -46.623 -45.665   6.824  1.00 10.00      A   
ATOM    149  C   GLY    19     -45.358 -46.500   6.884  1.00 10.00      A   
ATOM    150  O   GLY    19     -44.410 -46.142   7.586  1.00 10.00      A   
ATOM    151  N   GLY    20     -45.329 -47.605   6.153  1.00 10.00      A   
ATOM    152  HN  GLY    20     -46.104 -47.847   5.607  1.00 10.00      A   
ATOM    153  CA  GLY    20     -44.159 -48.459   6.172  1.00 10.00      A   
ATOM    154  C   GLY    20     -43.509 -48.615   4.814  1.00 10.00      A   
ATOM    155  O   GLY    20     -42.392 -48.148   4.600  1.00 10.00      A   
ATOM    156  N   VAL    21     -44.217 -49.256   3.893  1.00 10.00      A   
ATOM    157  HN  VAL    21     -45.116 -49.580   4.127  1.00 10.00      A   
ATOM    158  CA  VAL    21     -43.699 -49.506   2.550  1.00 10.00      A   
ATOM    159  CB  VAL    21     -44.670 -50.375   1.721  1.00 10.00      A   
ATOM    160  CG1 VAL    21     -44.059 -50.741   0.377  1.00 10.00      A   
ATOM    161  CG2 VAL    21     -45.048 -51.631   2.491  1.00 10.00      A   
ATOM    162  C   VAL    21     -43.380 -48.221   1.784  1.00 10.00      A   
ATOM    163  O   VAL    21     -42.274 -48.059   1.268  1.00 10.00      A   
ATOM    164  N   TYR    22     -44.347 -47.310   1.720  1.00 10.00      A   
ATOM    165  HN  TYR    22     -45.202 -47.494   2.168  1.00 10.00      A   
ATOM    166  CA  TYR    22     -44.180 -46.048   0.994  1.00 10.00      A   
ATOM    167  CB  TYR    22     -45.424 -45.154   1.088  1.00 10.00      A   
ATOM    168  CG  TYR    22     -45.290 -43.840   0.354  1.00 10.00      A   
ATOM    169  CD1 TYR    22     -45.311 -43.791  -1.034  1.00 10.00      A   
ATOM    170  CD2 TYR    22     -45.125 -42.648   1.049  1.00 10.00      A   
ATOM    171  CE1 TYR    22     -45.179 -42.593  -1.706  1.00 10.00      A   
ATOM    172  CE2 TYR    22     -44.996 -41.445   0.384  1.00 10.00      A   
ATOM    173  CZ  TYR    22     -45.018 -41.423  -0.994  1.00 10.00      A   
ATOM    174  OH  TYR    22     -44.880 -40.226  -1.662  1.00 10.00      A   
ATOM    175  HH  TYR    22     -45.542 -40.174  -2.364  1.00 10.00      A   
ATOM    176  C   TYR    22     -42.890 -45.284   1.340  1.00 10.00      A   
ATOM    177  O   TYR    22     -42.059 -45.065   0.454  1.00 10.00      A   
ATOM    178  N   PRO    23     -42.685 -44.875   2.616  1.00 10.00      A   
ATOM    179  CA  PRO    23     -41.480 -44.133   3.013  1.00 10.00      A   
ATOM    180  CB  PRO    23     -41.701 -43.830   4.501  1.00 10.00      A   
ATOM    181  CG  PRO    23     -42.708 -44.830   4.948  1.00 10.00      A   
ATOM    182  CD  PRO    23     -43.589 -45.090   3.762  1.00 10.00      A   
ATOM    183  C   PRO    23     -40.205 -44.951   2.815  1.00 10.00      A   
ATOM    184  O   PRO    23     -39.143 -44.404   2.505  1.00 10.00      A   
ATOM    185  N   LEU    24     -40.313 -46.266   2.980  1.00 10.00      A   
ATOM    186  HN  LEU    24     -41.185 -46.648   3.216  1.00 10.00      A   
ATOM    187  CA  LEU    24     -39.169 -47.149   2.813  1.00 10.00      A   
ATOM    188  CB  LEU    24     -39.520 -48.578   3.233  1.00 10.00      A   
ATOM    189  CG  LEU    24     -38.363 -49.576   3.250  1.00 10.00      A   
ATOM    190  CD1 LEU    24     -37.348 -49.196   4.317  1.00 10.00      A   
ATOM    191  CD2 LEU    24     -38.874 -50.989   3.474  1.00 10.00      A   
ATOM    192  C   LEU    24     -38.688 -47.129   1.367  1.00 10.00      A   
ATOM    193  O   LEU    24     -37.490 -47.026   1.104  1.00 10.00      A   
ATOM    194  N   LEU    25     -39.634 -47.197   0.435  1.00 10.00      A   
ATOM    195  HN  LEU    25     -40.576 -47.260   0.714  1.00 10.00      A   
ATOM    196  CA  LEU    25     -39.314 -47.186  -0.989  1.00 10.00      A   
ATOM    197  CB  LEU    25     -40.587 -47.274  -1.837  1.00 10.00      A   
ATOM    198  CG  LEU    25     -41.381 -48.578  -1.733  1.00 10.00      A   
ATOM    199  CD1 LEU    25     -42.693 -48.469  -2.498  1.00 10.00      A   
ATOM    200  CD2 LEU    25     -40.556 -49.751  -2.241  1.00 10.00      A   
ATOM    201  C   LEU    25     -38.521 -45.939  -1.366  1.00 10.00      A   
ATOM    202  O   LEU    25     -37.501 -46.025  -2.051  1.00 10.00      A   
ATOM    203  N   THR    26     -38.982 -44.785  -0.896  1.00 10.00      A   
ATOM    204  HN  THR    26     -39.796 -44.781  -0.345  1.00 10.00      A   
ATOM    205  CA  THR    26     -38.317 -43.522  -1.184  1.00 10.00      A   
ATOM    206  CB  THR    26     -39.123 -42.325  -0.645  1.00 10.00      A   
ATOM    207  OG1 THR    26     -40.526 -42.616  -0.733  1.00 10.00      A   
ATOM    208  HG1 THR    26     -41.024 -41.791  -0.672  1.00 10.00      A   
ATOM    209  CG2 THR    26     -38.823 -41.080  -1.467  1.00 10.00      A   
ATOM    210  C   THR    26     -36.911 -43.486  -0.586  1.00 10.00      A   
ATOM    211  O   THR    26     -35.979 -42.959  -1.194  1.00 10.00      A   
ATOM    212  N   THR    27     -36.762 -44.058   0.599  1.00 10.00      A   
ATOM    213  HN  THR    27     -37.540 -44.470   1.033  1.00 10.00      A   
ATOM    214  CA  THR    27     -35.475 -44.087   1.275  1.00 10.00      A   
ATOM    215  CB  THR    27     -35.638 -44.509   2.750  1.00 10.00      A   
ATOM    216  OG1 THR    27     -36.693 -43.741   3.349  1.00 10.00      A   
ATOM    217  HG1 THR    27     -37.545 -44.144   3.133  1.00 10.00      A   
ATOM    218  CG2 THR    27     -34.350 -44.268   3.523  1.00 10.00      A   
ATOM    219  C   THR    27     -34.493 -45.023   0.562  1.00 10.00      A   
ATOM    220  O   THR    27     -33.365 -44.635   0.252  1.00 10.00      A   
ATOM    221  N   VAL    28     -34.939 -46.243   0.276  1.00 10.00      A   
ATOM    222  HN  VAL    28     -35.861 -46.485   0.525  1.00 10.00      A   
ATOM    223  CA  VAL    28     -34.099 -47.233  -0.394  1.00 10.00      A   
ATOM    224  CB  VAL    28     -34.799 -48.610  -0.484  1.00 10.00      A   
ATOM    225  CG1 VAL    28     -33.956 -49.602  -1.270  1.00 10.00      A   
ATOM    226  CG2 VAL    28     -35.085 -49.151   0.908  1.00 10.00      A   
ATOM    227  C   VAL    28     -33.685 -46.770  -1.793  1.00 10.00      A   
ATOM    228  O   VAL    28     -32.495 -46.700  -2.109  1.00 10.00      A   
ATOM    229  N   LEU    29     -34.669 -46.429  -2.619  1.00 10.00      A   
ATOM    230  HN  LEU    29     -35.599 -46.474  -2.304  1.00 10.00      A   
ATOM    231  CA  LEU    29     -34.399 -45.980  -3.980  1.00 10.00      A   
ATOM    232  CB  LEU    29     -35.699 -45.856  -4.775  1.00 10.00      A   
ATOM    233  CG  LEU    29     -36.413 -47.171  -5.101  1.00 10.00      A   
ATOM    234  CD1 LEU    29     -37.775 -46.900  -5.725  1.00 10.00      A   
ATOM    235  CD2 LEU    29     -35.561 -48.027  -6.029  1.00 10.00      A   
ATOM    236  C   LEU    29     -33.642 -44.656  -3.986  1.00 10.00      A   
ATOM    237  O   LEU    29     -32.762 -44.437  -4.816  1.00 10.00      A   
ATOM    238  N   GLY    30     -33.976 -43.790  -3.038  1.00 10.00      A   
ATOM    239  HN  GLY    30     -34.675 -44.032  -2.392  1.00 10.00      A   
ATOM    240  CA  GLY    30     -33.327 -42.494  -2.943  1.00 10.00      A   
ATOM    241  C   GLY    30     -31.831 -42.603  -2.720  1.00 10.00      A   
ATOM    242  O   GLY    30     -31.054 -41.867  -3.326  1.00 10.00      A   
ATOM    243  N   GLN    31     -31.429 -43.538  -1.867  1.00 10.00      A   
ATOM    244  HN  GLN    31     -32.103 -44.103  -1.427  1.00 10.00      A   
ATOM    245  CA  GLN    31     -30.019 -43.748  -1.561  1.00 10.00      A   
ATOM    246  CB  GLN    31     -29.870 -44.679  -0.360  1.00 10.00      A   
ATOM    247  CG  GLN    31     -30.182 -44.024   0.974  1.00 10.00      A   
ATOM    248  CD  GLN    31     -30.144 -45.011   2.123  1.00 10.00      A   
ATOM    249  OE1 GLN    31     -29.429 -46.016   2.072  1.00 10.00      A   
ATOM    250  NE2 GLN    31     -30.894 -44.726   3.174  1.00 10.00      A   
ATOM    251 HE21 GLN    31     -31.425 -43.900   3.156  1.00 10.00      A   
ATOM    252 HE22 GLN    31     -30.893 -45.354   3.930  1.00 10.00      A   
ATOM    253  C   GLN    31     -29.270 -44.322  -2.757  1.00 10.00      A   
ATOM    254  O   GLN    31     -28.068 -44.093  -2.920  1.00 10.00      A   
ATOM    255  N   TRP    32     -29.984 -45.069  -3.586  1.00 10.00      A   
ATOM    256  HN  TRP    32     -30.936 -45.213  -3.399  1.00 10.00      A   
ATOM    257  CA  TRP    32     -29.396 -45.683  -4.765  1.00 10.00      A   
ATOM    258  CB  TRP    32     -30.202 -46.916  -5.188  1.00 10.00      A   
ATOM    259  CG  TRP    32     -30.113 -48.070  -4.232  1.00 10.00      A   
ATOM    260  CD1 TRP    32     -29.238 -48.216  -3.194  1.00 10.00      A   
ATOM    261  CD2 TRP    32     -30.930 -49.247  -4.235  1.00 10.00      A   
ATOM    262  NE1 TRP    32     -29.461 -49.407  -2.549  1.00 10.00      A   
ATOM    263  HE1 TRP    32     -28.961 -49.737  -1.769  1.00 10.00      A   
ATOM    264  CE2 TRP    32     -30.495 -50.060  -3.170  1.00 10.00      A   
ATOM    265  CE3 TRP    32     -31.990 -49.690  -5.033  1.00 10.00      A   
ATOM    266  CZ2 TRP    32     -31.080 -51.291  -2.885  1.00 10.00      A   
ATOM    267  CZ3 TRP    32     -32.569 -50.911  -4.749  1.00 10.00      A   
ATOM    268  CH2 TRP    32     -32.114 -51.697  -3.684  1.00 10.00      A   
ATOM    269  C   TRP    32     -29.317 -44.692  -5.922  1.00 10.00      A   
ATOM    270  O   TRP    32     -28.484 -44.835  -6.817  1.00 10.00      A   
ATOM    271  N   TRP    33     -30.187 -43.691  -5.900  1.00 10.00      A   
ATOM    272  HN  TRP    33     -30.828 -43.631  -5.160  1.00 10.00      A   
ATOM    273  CA  TRP    33     -30.218 -42.687  -6.952  1.00 10.00      A   
ATOM    274  CB  TRP    33     -31.652 -42.240  -7.241  1.00 10.00      A   
ATOM    275  CG  TRP    33     -32.372 -43.145  -8.193  1.00 10.00      A   
ATOM    276  CD1 TRP    33     -33.194 -44.188  -7.876  1.00 10.00      A   
ATOM    277  CD2 TRP    33     -32.328 -43.090  -9.623  1.00 10.00      A   
ATOM    278  NE1 TRP    33     -33.664 -44.783  -9.019  1.00 10.00      A   
ATOM    279  HE1 TRP    33     -34.272 -45.554  -9.051  1.00 10.00      A   
ATOM    280  CE2 TRP    33     -33.148 -44.128 -10.105  1.00 10.00      A   
ATOM    281  CE3 TRP    33     -31.677 -42.262 -10.542  1.00 10.00      A   
ATOM    282  CZ2 TRP    33     -33.332 -44.360 -11.465  1.00 10.00      A   
ATOM    283  CZ3 TRP    33     -31.862 -42.495 -11.889  1.00 10.00      A   
ATOM    284  CH2 TRP    33     -32.683 -43.535 -12.339  1.00 10.00      A   
ATOM    285  C   TRP    33     -29.334 -41.485  -6.632  1.00 10.00      A   
ATOM    286  O   TRP    33     -28.453 -41.131  -7.420  1.00 10.00      A   
ATOM    287  N   PHE    34     -29.562 -40.862  -5.481  1.00 10.00      A   
ATOM    288  HN  PHE    34     -30.262 -41.202  -4.878  1.00 10.00      A   
ATOM    289  CA  PHE    34     -28.786 -39.693  -5.079  1.00 10.00      A   
ATOM    290  CB  PHE    34     -29.599 -38.410  -5.287  1.00 10.00      A   
ATOM    291  CG  PHE    34     -30.001 -38.162  -6.714  1.00 10.00      A   
ATOM    292  CD1 PHE    34     -31.309 -38.372  -7.127  1.00 10.00      A   
ATOM    293  CD2 PHE    34     -29.074 -37.719  -7.643  1.00 10.00      A   
ATOM    294  CE1 PHE    34     -31.683 -38.144  -8.437  1.00 10.00      A   
ATOM    295  CE2 PHE    34     -29.441 -37.491  -8.956  1.00 10.00      A   
ATOM    296  CZ  PHE    34     -30.748 -37.703  -9.353  1.00 10.00      A   
ATOM    297  C   PHE    34     -28.349 -39.801  -3.622  1.00 10.00      A   
ATOM    298  O   PHE    34     -29.016 -39.282  -2.725  1.00 10.00      A   
ATOM    299  N   PRO    35     -27.222 -40.480  -3.366  1.00 10.00      A   
ATOM    300  CA  PRO    35     -26.697 -40.664  -2.009  1.00 10.00      A   
ATOM    301  CB  PRO    35     -25.421 -41.491  -2.214  1.00 10.00      A   
ATOM    302  CG  PRO    35     -25.072 -41.316  -3.654  1.00 10.00      A   
ATOM    303  CD  PRO    35     -26.374 -41.134  -4.375  1.00 10.00      A   
ATOM    304  C   PRO    35     -26.375 -39.342  -1.308  1.00 10.00      A   
ATOM    305  O   PRO    35     -26.719 -39.156  -0.142  1.00 10.00      A   
ATOM    306  N   TRP    36     -25.734 -38.421  -2.022  1.00 10.00      A   
ATOM    307  HN  TRP    36     -25.513 -38.608  -2.959  1.00 10.00      A   
ATOM    308  CA  TRP    36     -25.363 -37.134  -1.447  1.00 10.00      A   
ATOM    309  CB  TRP    36     -24.457 -36.349  -2.400  1.00 10.00      A   
ATOM    310  CG  TRP    36     -23.823 -35.143  -1.772  1.00 10.00      A   
ATOM    311  CD1 TRP    36     -23.019 -35.121  -0.666  1.00 10.00      A   
ATOM    312  CD2 TRP    36     -23.940 -33.783  -2.211  1.00 10.00      A   
ATOM    313  NE1 TRP    36     -22.627 -33.834  -0.390  1.00 10.00      A   
ATOM    314  HE1 TRP    36     -22.040 -33.559   0.360  1.00 10.00      A   
ATOM    315  CE2 TRP    36     -23.181 -32.993  -1.323  1.00 10.00      A   
ATOM    316  CE3 TRP    36     -24.615 -33.155  -3.267  1.00 10.00      A   
ATOM    317  CZ2 TRP    36     -23.075 -31.612  -1.461  1.00 10.00      A   
ATOM    318  CZ3 TRP    36     -24.508 -31.783  -3.400  1.00 10.00      A   
ATOM    319  CH2 TRP    36     -23.744 -31.027  -2.501  1.00 10.00      A   
ATOM    320  C   TRP    36     -26.599 -36.319  -1.079  1.00 10.00      A   
ATOM    321  O   TRP    36     -26.683 -35.761   0.018  1.00 10.00      A   
ATOM    322  N   GLN    37     -27.564 -36.268  -1.992  1.00 10.00      A   
ATOM    323  HN  GLN    37     -27.439 -36.737  -2.846  1.00 10.00      A   
ATOM    324  CA  GLN    37     -28.798 -35.527  -1.754  1.00 10.00      A   
ATOM    325  CB  GLN    37     -29.682 -35.504  -3.003  1.00 10.00      A   
ATOM    326  CG  GLN    37     -29.122 -34.695  -4.161  1.00 10.00      A   
ATOM    327  CD  GLN    37     -30.178 -34.364  -5.200  1.00 10.00      A   
ATOM    328  OE1 GLN    37     -31.155 -35.093  -5.367  1.00 10.00      A   
ATOM    329  NE2 GLN    37     -29.995 -33.260  -5.905  1.00 10.00      A   
ATOM    330 HE21 GLN    37     -29.197 -32.719  -5.721  1.00 10.00      A   
ATOM    331 HE22 GLN    37     -30.663 -33.030  -6.583  1.00 10.00      A   
ATOM    332  C   GLN    37     -29.576 -36.124  -0.587  1.00 10.00      A   
ATOM    333  O   GLN    37     -29.985 -35.408   0.328  1.00 10.00      A   
ATOM    334  N   ALA    38     -29.752 -37.442  -0.614  1.00 10.00      A   
ATOM    335  HN  ALA    38     -29.380 -37.959  -1.364  1.00 10.00      A   
ATOM    336  CA  ALA    38     -30.487 -38.142   0.430  1.00 10.00      A   
ATOM    337  CB  ALA    38     -30.683 -39.604   0.058  1.00 10.00      A   
ATOM    338  C   ALA    38     -29.801 -38.022   1.788  1.00 10.00      A   
ATOM    339  O   ALA    38     -30.467 -37.969   2.821  1.00 10.00      A   
ATOM    340  N   ASN    39     -28.474 -37.973   1.784  1.00 10.00      A   
ATOM    341  HN  ASN    39     -27.994 -38.019   0.929  1.00 10.00      A   
ATOM    342  CA  ASN    39     -27.711 -37.868   3.026  1.00 10.00      A   
ATOM    343  CB  ASN    39     -26.226 -38.150   2.788  1.00 10.00      A   
ATOM    344  CG  ASN    39     -25.507 -38.604   4.047  1.00 10.00      A   
ATOM    345  OD1 ASN    39     -25.016 -37.789   4.828  1.00 10.00      A   
ATOM    346  ND2 ASN    39     -25.438 -39.912   4.254  1.00 10.00      A   
ATOM    347 HD21 ASN    39     -25.850 -40.511   3.594  1.00 10.00      A   
ATOM    348 HD22 ASN    39     -24.979 -40.228   5.059  1.00 10.00      A   
ATOM    349  C   ASN    39     -27.898 -36.504   3.683  1.00 10.00      A   
ATOM    350  O   ASN    39     -27.767 -36.367   4.898  1.00 10.00      A   
ATOM    351  N   GLY    40     -28.212 -35.501   2.879  1.00 10.00      A   
ATOM    352  HN  GLY    40     -28.325 -35.668   1.921  1.00 10.00      A   
ATOM    353  CA  GLY    40     -28.416 -34.170   3.413  1.00 10.00      A   
ATOM    354  C   GLY    40     -27.500 -33.135   2.792  1.00 10.00      A   
ATOM    355  O   GLY    40     -27.494 -31.981   3.220  1.00 10.00      A   
ATOM    356  N   SER    41     -26.738 -33.550   1.778  1.00 10.00      A   
ATOM    357  HN  SER    41     -26.801 -34.486   1.488  1.00 10.00      A   
ATOM    358  CA  SER    41     -25.810 -32.661   1.081  1.00 10.00      A   
ATOM    359  CB  SER    41     -26.571 -31.568   0.326  1.00 10.00      A   
ATOM    360  OG  SER    41     -27.653 -32.126  -0.405  1.00 10.00      A   
ATOM    361  HG  SER    41     -27.940 -32.939   0.026  1.00 10.00      A   
ATOM    362  C   SER    41     -24.779 -32.063   2.042  1.00 10.00      A   
ATOM    363  O   SER    41     -24.681 -30.843   2.196  1.00 10.00      A   
ATOM    364  N   LEU    42     -24.012 -32.937   2.682  1.00 10.00      A   
ATOM    365  HN  LEU    42     -24.129 -33.892   2.503  1.00 10.00      A   
ATOM    366  CA  LEU    42     -22.994 -32.516   3.634  1.00 10.00      A   
ATOM    367  CB  LEU    42     -22.847 -33.556   4.749  1.00 10.00      A   
ATOM    368  CG  LEU    42     -24.128 -33.964   5.479  1.00 10.00      A   
ATOM    369  CD1 LEU    42     -23.836 -35.068   6.482  1.00 10.00      A   
ATOM    370  CD2 LEU    42     -24.754 -32.766   6.173  1.00 10.00      A   
ATOM    371  C   LEU    42     -21.650 -32.329   2.941  1.00 10.00      A   
ATOM    372  O   LEU    42     -21.350 -33.003   1.952  1.00 10.00      A   
ATOM    373  N   ILE    43     -20.855 -31.406   3.455  1.00 10.00      A   
ATOM    374  HN  ILE    43     -21.165 -30.887   4.234  1.00 10.00      A   
ATOM    375  CA  ILE    43     -19.536 -31.135   2.902  1.00 10.00      A   
ATOM    376  CB  ILE    43     -19.236 -29.622   2.880  1.00 10.00      A   
ATOM    377  CG1 ILE    43     -20.353 -28.876   2.149  1.00 10.00      A   
ATOM    378  CG2 ILE    43     -17.895 -29.350   2.212  1.00 10.00      A   
ATOM    379  CD1 ILE    43     -20.857 -27.660   2.890  1.00 10.00      A   
ATOM    380  C   ILE    43     -18.484 -31.849   3.740  1.00 10.00      A   
ATOM    381  O   ILE    43     -18.194 -31.442   4.866  1.00 10.00      A   
ATOM    382  N   ARG    44     -17.934 -32.923   3.200  1.00 10.00      A   
ATOM    383  HN  ARG    44     -18.200 -33.192   2.293  1.00 10.00      A   
ATOM    384  CA  ARG    44     -16.931 -33.705   3.905  1.00 10.00      A   
ATOM    385  CB  ARG    44     -17.219 -35.197   3.732  1.00 10.00      A   
ATOM    386  CG  ARG    44     -16.757 -36.064   4.891  1.00 10.00      A   
ATOM    387  CD  ARG    44     -17.124 -37.520   4.659  1.00 10.00      A   
ATOM    388  NE  ARG    44     -17.219 -38.270   5.907  1.00 10.00      A   
ATOM    389  HE  ARG    44     -16.436 -38.252   6.507  1.00 10.00      A   
ATOM    390  CZ  ARG    44     -18.293 -38.971   6.270  1.00 10.00      A   
ATOM    391  NH1 ARG    44     -19.360 -39.007   5.481  1.00 10.00      A   
ATOM    392 HH11 ARG    44     -20.205 -39.553   5.762  1.00 10.00      A   
ATOM    393 HH12 ARG    44     -19.359 -38.490   4.574  1.00 10.00      A   
ATOM    394  NH2 ARG    44     -18.302 -39.627   7.423  1.00 10.00      A   
ATOM    395 HH21 ARG    44     -17.466 -39.601   8.051  1.00 10.00      A   
ATOM    396 HH22 ARG    44     -19.145 -40.173   7.710  1.00 10.00      A   
ATOM    397  C   ARG    44     -15.534 -33.380   3.392  1.00 10.00      A   
ATOM    398  O   ARG    44     -15.169 -33.752   2.273  1.00 10.00      A   
ATOM    399  N   GLU    45     -14.758 -32.689   4.210  1.00 10.00      A   
ATOM    400  HN  GLU    45     -15.102 -32.430   5.095  1.00 10.00      A   
ATOM    401  CA  GLU    45     -13.404 -32.310   3.844  1.00 10.00      A   
ATOM    402  CB  GLU    45     -13.139 -30.841   4.189  1.00 10.00      A   
ATOM    403  CG  GLU    45     -13.994 -29.851   3.410  1.00 10.00      A   
ATOM    404  CD  GLU    45     -13.752 -29.914   1.914  1.00 10.00      A   
ATOM    405  OE1 GLU    45     -12.745 -30.518   1.488  1.00 10.00      A   
ATOM    406  OE2 GLU    45     -14.567 -29.351   1.151  1.00 10.00      A   
ATOM    407  C   GLU    45     -12.384 -33.213   4.525  1.00 10.00      A   
ATOM    408  O   GLU    45     -11.639 -32.783   5.407  1.00 10.00      A   
ATOM    409  N   GLY    46     -12.376 -34.477   4.128  1.00 10.00      A   
ATOM    410  HN  GLY    46     -13.018 -34.768   3.447  1.00 10.00      A   
ATOM    411  CA  GLY    46     -11.441 -35.432   4.687  1.00 10.00      A   
ATOM    412  C   GLY    46     -11.909 -36.020   6.001  1.00 10.00      A   
ATOM    413  O   GLY    46     -12.612 -37.033   6.024  1.00 10.00      A   
ATOM    414  N   ASP    47     -11.538 -35.373   7.093  1.00 10.00      A   
ATOM    415  HN  ASP    47     -11.007 -34.552   7.002  1.00 10.00      A   
ATOM    416  CA  ASP    47     -11.899 -35.843   8.424  1.00 10.00      A   
ATOM    417  CB  ASP    47     -10.646 -36.015   9.293  1.00 10.00      A   
ATOM    418  CG  ASP    47      -9.958 -37.346   9.079  1.00 10.00      A   
ATOM    419  OD1 ASP    47     -10.266 -38.307   9.818  1.00 10.00      A   
ATOM    420  OD2 ASP    47      -9.103 -37.438   8.172  1.00 10.00      A   
ATOM    421  C   ASP    47     -12.881 -34.904   9.108  1.00 10.00      A   
ATOM    422  O   ASP    47     -13.396 -35.210  10.182  1.00 10.00      A   
ATOM    423  N   THR    48     -13.147 -33.762   8.490  1.00 10.00      A   
ATOM    424  HN  THR    48     -12.720 -33.564   7.629  1.00 10.00      A   
ATOM    425  CA  THR    48     -14.060 -32.793   9.074  1.00 10.00      A   
ATOM    426  CB  THR    48     -13.331 -31.481   9.413  1.00 10.00      A   
ATOM    427  OG1 THR    48     -12.300 -31.242   8.444  1.00 10.00      A   
ATOM    428  HG1 THR    48     -11.607 -31.904   8.546  1.00 10.00      A   
ATOM    429  CG2 THR    48     -12.712 -31.561  10.800  1.00 10.00      A   
ATOM    430  C   THR    48     -15.253 -32.502   8.167  1.00 10.00      A   
ATOM    431  O   THR    48     -15.125 -32.454   6.942  1.00 10.00      A   
ATOM    432  N   VAL    49     -16.416 -32.330   8.777  1.00 10.00      A   
ATOM    433  HN  VAL    49     -16.458 -32.410   9.754  1.00 10.00      A   
ATOM    434  CA  VAL    49     -17.635 -32.023   8.044  1.00 10.00      A   
ATOM    435  CB  VAL    49     -18.836 -32.849   8.565  1.00 10.00      A   
ATOM    436  CG1 VAL    49     -20.089 -32.567   7.743  1.00 10.00      A   
ATOM    437  CG2 VAL    49     -18.512 -34.336   8.552  1.00 10.00      A   
ATOM    438  C   VAL    49     -17.939 -30.533   8.179  1.00 10.00      A   
ATOM    439  O   VAL    49     -18.050 -30.013   9.289  1.00 10.00      A   
ATOM    440  N   ARG    50     -18.069 -29.850   7.051  1.00 10.00      A   
ATOM    441  HN  ARG    50     -17.988 -30.326   6.192  1.00 10.00      A   
ATOM    442  CA  ARG    50     -18.336 -28.417   7.046  1.00 10.00      A   
ATOM    443  CB  ARG    50     -17.634 -27.740   5.868  1.00 10.00      A   
ATOM    444  CG  ARG    50     -16.140 -27.549   6.064  1.00 10.00      A   
ATOM    445  CD  ARG    50     -15.850 -26.554   7.175  1.00 10.00      A   
ATOM    446  NE  ARG    50     -14.418 -26.377   7.394  1.00 10.00      A   
ATOM    447  HE  ARG    50     -13.829 -27.119   7.123  1.00 10.00      A   
ATOM    448  CZ  ARG    50     -13.869 -25.286   7.926  1.00 10.00      A   
ATOM    449  NH1 ARG    50     -14.639 -24.270   8.305  1.00 10.00      A   
ATOM    450 HH11 ARG    50     -15.673 -24.325   8.184  1.00 10.00      A   
ATOM    451 HH12 ARG    50     -14.216 -23.414   8.722  1.00 10.00      A   
ATOM    452  NH2 ARG    50     -12.553 -25.220   8.092  1.00 10.00      A   
ATOM    453 HH21 ARG    50     -12.116 -24.369   8.509  1.00 10.00      A   
ATOM    454 HH22 ARG    50     -11.947 -26.022   7.805  1.00 10.00      A   
ATOM    455  C   ARG    50     -19.830 -28.108   7.032  1.00 10.00      A   
ATOM    456  O   ARG    50     -20.246 -27.034   6.593  1.00 10.00      A   
ATOM    457  N   GLY    51     -20.626 -29.049   7.513  1.00 10.00      A   
ATOM    458  HN  GLY    51     -20.239 -29.888   7.829  1.00 10.00      A   
ATOM    459  CA  GLY    51     -22.060 -28.855   7.568  1.00 10.00      A   
ATOM    460  C   GLY    51     -22.751 -29.176   6.262  1.00 10.00      A   
ATOM    461  O   GLY    51     -22.193 -29.866   5.404  1.00 10.00      A   
ATOM    462  N   SER    52     -23.966 -28.674   6.111  1.00 10.00      A   
ATOM    463  HN  SER    52     -24.351 -28.129   6.830  1.00 10.00      A   
ATOM    464  CA  SER    52     -24.748 -28.903   4.908  1.00 10.00      A   
ATOM    465  CB  SER    52     -26.208 -29.167   5.277  1.00 10.00      A   
ATOM    466  OG  SER    52     -26.314 -29.849   6.516  1.00 10.00      A   
ATOM    467  HG  SER    52     -27.221 -30.155   6.634  1.00 10.00      A   
ATOM    468  C   SER    52     -24.661 -27.697   3.977  1.00 10.00      A   
ATOM    469  O   SER    52     -24.747 -26.549   4.422  1.00 10.00      A   
ATOM    470  N   ALA    53     -24.513 -27.963   2.683  1.00 10.00      A   
ATOM    471  HN  ALA    53     -24.466 -28.902   2.392  1.00 10.00      A   
ATOM    472  CA  ALA    53     -24.414 -26.904   1.682  1.00 10.00      A   
ATOM    473  CB  ALA    53     -23.876 -27.461   0.371  1.00 10.00      A   
ATOM    474  C   ALA    53     -25.761 -26.221   1.457  1.00 10.00      A   
ATOM    475  O   ALA    53     -25.852 -25.217   0.750  1.00 10.00      A   
ATOM    476  N   LEU    54     -26.805 -26.771   2.069  1.00 10.00      A   
ATOM    477  HN  LEU    54     -26.666 -27.568   2.623  1.00 10.00      A   
ATOM    478  CA  LEU    54     -28.149 -26.223   1.938  1.00 10.00      A   
ATOM    479  CB  LEU    54     -29.131 -27.313   1.504  1.00 10.00      A   
ATOM    480  CG  LEU    54     -28.888 -27.928   0.124  1.00 10.00      A   
ATOM    481  CD1 LEU    54     -29.818 -29.109  -0.106  1.00 10.00      A   
ATOM    482  CD2 LEU    54     -29.069 -26.884  -0.966  1.00 10.00      A   
ATOM    483  C   LEU    54     -28.618 -25.581   3.239  1.00 10.00      A   
ATOM    484  O   LEU    54     -29.800 -25.279   3.399  1.00 10.00      A   
ATOM    485  N   ILE    55     -27.689 -25.396   4.172  1.00 10.00      A   
ATOM    486  HN  ILE    55     -26.767 -25.675   3.990  1.00 10.00      A   
ATOM    487  CA  ILE    55     -28.006 -24.780   5.458  1.00 10.00      A   
ATOM    488  CB  ILE    55     -27.981 -25.797   6.620  1.00 10.00      A   
ATOM    489  CG1 ILE    55     -29.026 -26.895   6.396  1.00 10.00      A   
ATOM    490  CG2 ILE    55     -28.223 -25.093   7.950  1.00 10.00      A   
ATOM    491  CD1 ILE    55     -29.089 -27.920   7.509  1.00 10.00      A   
ATOM    492  C   ILE    55     -27.043 -23.630   5.756  1.00 10.00      A   
ATOM    493  O   ILE    55     -27.449 -22.471   5.830  1.00 10.00      A   
ATOM    494  N   GLY    56     -25.767 -23.956   5.927  1.00 10.00      A   
ATOM    495  HN  GLY    56     -25.499 -24.896   5.878  1.00 10.00      A   
ATOM    496  CA  GLY    56     -24.773 -22.934   6.199  1.00 10.00      A   
ATOM    497  C   GLY    56     -24.495 -22.751   7.677  1.00 10.00      A   
ATOM    498  O   GLY    56     -25.059 -23.451   8.520  1.00 10.00      A   
ATOM    499  N   GLN    57     -23.613 -21.809   7.984  1.00 10.00      A   
ATOM    500  HN  GLN    57     -23.207 -21.286   7.261  1.00 10.00      A   
ATOM    501  CA  GLN    57     -23.238 -21.511   9.362  1.00 10.00      A   
ATOM    502  CB  GLN    57     -21.857 -22.088   9.686  1.00 10.00      A   
ATOM    503  CG  GLN    57     -21.806 -23.605   9.788  1.00 10.00      A   
ATOM    504  CD  GLN    57     -22.771 -24.164  10.818  1.00 10.00      A   
ATOM    505  OE1 GLN    57     -23.116 -23.501  11.797  1.00 10.00      A   
ATOM    506  NE2 GLN    57     -23.208 -25.394  10.604  1.00 10.00      A   
ATOM    507 HE21 GLN    57     -22.888 -25.866   9.806  1.00 10.00      A   
ATOM    508 HE22 GLN    57     -23.838 -25.781  11.247  1.00 10.00      A   
ATOM    509  C   GLN    57     -23.217 -20.004   9.586  1.00 10.00      A   
ATOM    510  O   GLN    57     -23.279 -19.227   8.632  1.00 10.00      A   
ATOM    511  N   ASN    58     -23.136 -19.595  10.844  1.00 10.00      A   
ATOM    512  HN  ASN    58     -23.102 -20.262  11.564  1.00 10.00      A   
ATOM    513  CA  ASN    58     -23.101 -18.179  11.184  1.00 10.00      A   
ATOM    514  CB  ASN    58     -23.537 -17.953  12.634  1.00 10.00      A   
ATOM    515  CG  ASN    58     -23.431 -16.499  13.068  1.00 10.00      A   
ATOM    516  OD1 ASN    58     -23.631 -15.578  12.275  1.00 10.00      A   
ATOM    517  ND2 ASN    58     -23.114 -16.286  14.332  1.00 10.00      A   
ATOM    518 HD21 ASN    58     -22.966 -17.063  14.909  1.00 10.00      A   
ATOM    519 HD22 ASN    58     -23.036 -15.357  14.642  1.00 10.00      A   
ATOM    520  C   ASN    58     -21.708 -17.608  10.960  1.00 10.00      A   
ATOM    521  O   ASN    58     -20.830 -17.721  11.818  1.00 10.00      A   
ATOM    522  N   PHE    59     -21.504 -17.014   9.797  1.00 10.00      A   
ATOM    523  HN  PHE    59     -22.235 -16.977   9.146  1.00 10.00      A   
ATOM    524  CA  PHE    59     -20.220 -16.421   9.465  1.00 10.00      A   
ATOM    525  CB  PHE    59     -20.048 -16.313   7.947  1.00 10.00      A   
ATOM    526  CG  PHE    59     -20.181 -17.624   7.228  1.00 10.00      A   
ATOM    527  CD1 PHE    59     -21.261 -17.864   6.394  1.00 10.00      A   
ATOM    528  CD2 PHE    59     -19.229 -18.620   7.391  1.00 10.00      A   
ATOM    529  CE1 PHE    59     -21.392 -19.071   5.733  1.00 10.00      A   
ATOM    530  CE2 PHE    59     -19.351 -19.829   6.733  1.00 10.00      A   
ATOM    531  CZ  PHE    59     -20.434 -20.054   5.904  1.00 10.00      A   
ATOM    532  C   PHE    59     -20.082 -15.052  10.117  1.00 10.00      A   
ATOM    533  O   PHE    59     -20.539 -14.043   9.577  1.00 10.00      A   
ATOM    534  N   THR    60     -19.479 -15.031  11.294  1.00 10.00      A   
ATOM    535  HN  THR    60     -19.170 -15.878  11.689  1.00 10.00      A   
ATOM    536  CA  THR    60     -19.272 -13.793  12.031  1.00 10.00      A   
ATOM    537  CB  THR    60     -19.506 -14.019  13.536  1.00 10.00      A   
ATOM    538  OG1 THR    60     -20.370 -15.154  13.710  1.00 10.00      A   
ATOM    539  HG1 THR    60     -21.043 -15.152  13.018  1.00 10.00      A   
ATOM    540  CG2 THR    60     -20.156 -12.797  14.169  1.00 10.00      A   
ATOM    541  C   THR    60     -17.849 -13.282  11.814  1.00 10.00      A   
ATOM    542  O   THR    60     -17.529 -12.138  12.142  1.00 10.00      A   
ATOM    543  N   GLY    61     -17.007 -14.146  11.259  1.00 10.00      A   
ATOM    544  HN  GLY    61     -17.329 -15.042  11.027  1.00 10.00      A   
ATOM    545  CA  GLY    61     -15.625 -13.789  10.999  1.00 10.00      A   
ATOM    546  C   GLY    61     -15.505 -12.604  10.066  1.00 10.00      A   
ATOM    547  O   GLY    61     -16.257 -12.489   9.098  1.00 10.00      A   
ATOM    548  N   ASN    62     -14.560 -11.728  10.364  1.00 10.00      A   
ATOM    549  HN  ASN    62     -13.995 -11.892  11.150  1.00 10.00      A   
ATOM    550  CA  ASN    62     -14.327 -10.528   9.567  1.00 10.00      A   
ATOM    551  CB  ASN    62     -13.276  -9.643  10.249  1.00 10.00      A   
ATOM    552  CG  ASN    62     -13.149  -8.267   9.627  1.00 10.00      A   
ATOM    553  OD1 ASN    62     -14.069  -7.775   8.972  1.00 10.00      A   
ATOM    554  ND2 ASN    62     -12.009  -7.630   9.839  1.00 10.00      A   
ATOM    555 HD21 ASN    62     -11.318  -8.077  10.376  1.00 10.00      A   
ATOM    556 HD22 ASN    62     -11.899  -6.736   9.451  1.00 10.00      A   
ATOM    557  C   ASN    62     -13.889 -10.888   8.149  1.00 10.00      A   
ATOM    558  O   ASN    62     -14.160 -10.155   7.196  1.00 10.00      A   
ATOM    559  N   GLY    63     -13.228 -12.032   8.012  1.00 10.00      A   
ATOM    560  HN  GLY    63     -13.048 -12.581   8.807  1.00 10.00      A   
ATOM    561  CA  GLY    63     -12.764 -12.476   6.712  1.00 10.00      A   
ATOM    562  C   GLY    63     -13.739 -13.424   6.041  1.00 10.00      A   
ATOM    563  O   GLY    63     -13.370 -14.157   5.118  1.00 10.00      A   
ATOM    564  N   TYR    64     -14.985 -13.410   6.495  1.00 10.00      A   
ATOM    565  HN  TYR    64     -15.226 -12.790   7.218  1.00 10.00      A   
ATOM    566  CA  TYR    64     -16.014 -14.276   5.937  1.00 10.00      A   
ATOM    567  CB  TYR    64     -16.447 -15.333   6.960  1.00 10.00      A   
ATOM    568  CG  TYR    64     -15.358 -16.290   7.387  1.00 10.00      A   
ATOM    569  CD1 TYR    64     -14.727 -16.148   8.614  1.00 10.00      A   
ATOM    570  CD2 TYR    64     -14.973 -17.347   6.570  1.00 10.00      A   
ATOM    571  CE1 TYR    64     -13.737 -17.024   9.014  1.00 10.00      A   
ATOM    572  CE2 TYR    64     -13.981 -18.227   6.961  1.00 10.00      A   
ATOM    573  CZ  TYR    64     -13.371 -18.065   8.188  1.00 10.00      A   
ATOM    574  OH  TYR    64     -12.392 -18.947   8.591  1.00 10.00      A   
ATOM    575  HH  TYR    64     -11.838 -19.178   7.837  1.00 10.00      A   
ATOM    576  C   TYR    64     -17.228 -13.458   5.513  1.00 10.00      A   
ATOM    577  O   TYR    64     -17.486 -12.389   6.065  1.00 10.00      A   
ATOM    578  N   PHE    65     -17.967 -13.963   4.534  1.00 10.00      A   
ATOM    579  HN  PHE    65     -17.700 -14.811   4.123  1.00 10.00      A   
ATOM    580  CA  PHE    65     -19.166 -13.284   4.054  1.00 10.00      A   
ATOM    581  CB  PHE    65     -19.632 -13.880   2.718  1.00 10.00      A   
ATOM    582  CG  PHE    65     -18.555 -14.050   1.686  1.00 10.00      A   
ATOM    583  CD1 PHE    65     -18.285 -15.299   1.153  1.00 10.00      A   
ATOM    584  CD2 PHE    65     -17.814 -12.967   1.247  1.00 10.00      A   
ATOM    585  CE1 PHE    65     -17.299 -15.468   0.200  1.00 10.00      A   
ATOM    586  CE2 PHE    65     -16.825 -13.128   0.294  1.00 10.00      A   
ATOM    587  CZ  PHE    65     -16.566 -14.380  -0.229  1.00 10.00      A   
ATOM    588  C   PHE    65     -20.281 -13.442   5.080  1.00 10.00      A   
ATOM    589  O   PHE    65     -20.711 -14.562   5.361  1.00 10.00      A   
ATOM    590  N   HIS    66     -20.737 -12.332   5.648  1.00 10.00      A   
ATOM    591  HN  HIS    66     -20.354 -11.468   5.392  1.00 10.00      A   
ATOM    592  CA  HIS    66     -21.801 -12.380   6.642  1.00 10.00      A   
ATOM    593  CB  HIS    66     -22.016 -11.016   7.303  1.00 10.00      A   
ATOM    594  CG  HIS    66     -22.810 -11.093   8.575  1.00 10.00      A   
ATOM    595  ND1 HIS    66     -24.177 -10.910   8.633  1.00 10.00      A   
ATOM    596  HD1 HIS    66     -24.766 -10.707   7.871  1.00 10.00      A   
ATOM    597  CD2 HIS    66     -22.416 -11.346   9.846  1.00 10.00      A   
ATOM    598  CE1 HIS    66     -24.587 -11.054   9.880  1.00 10.00      A   
ATOM    599  NE2 HIS    66     -23.538 -11.317  10.633  1.00 10.00      A   
ATOM    600  HE2 HIS    66     -23.559 -11.463  11.608  1.00 10.00      A   
ATOM    601  C   HIS    66     -23.100 -12.869   6.018  1.00 10.00      A   
ATOM    602  O   HIS    66     -23.612 -12.263   5.076  1.00 10.00      A   
ATOM    603  N   GLY    67     -23.616 -13.972   6.540  1.00 10.00      A   
ATOM    604  HN  GLY    67     -23.149 -14.417   7.276  1.00 10.00      A   
ATOM    605  CA  GLY    67     -24.852 -14.531   6.028  1.00 10.00      A   
ATOM    606  C   GLY    67     -26.074 -13.741   6.459  1.00 10.00      A   
ATOM    607  O   GLY    67     -25.957 -12.642   7.005  1.00 10.00      A   
ATOM    608  N   ARG    68     -27.244 -14.308   6.221  1.00 10.00      A   
ATOM    609  HN  ARG    68     -27.267 -15.199   5.816  1.00 10.00      A   
ATOM    610  CA  ARG    68     -28.494 -13.660   6.576  1.00 10.00      A   
ATOM    611  CB  ARG    68     -29.650 -14.299   5.804  1.00 10.00      A   
ATOM    612  CG  ARG    68     -30.270 -13.405   4.748  1.00 10.00      A   
ATOM    613  CD  ARG    68     -31.744 -13.166   5.032  1.00 10.00      A   
ATOM    614  NE  ARG    68     -32.527 -13.076   3.802  1.00 10.00      A   
ATOM    615  HE  ARG    68     -32.388 -13.785   3.131  1.00 10.00      A   
ATOM    616  CZ  ARG    68     -33.412 -12.113   3.549  1.00 10.00      A   
ATOM    617  NH1 ARG    68     -33.635 -11.155   4.440  1.00 10.00      A   
ATOM    618 HH11 ARG    68     -33.115 -11.147   5.349  1.00 10.00      A   
ATOM    619 HH12 ARG    68     -34.332 -10.401   4.241  1.00 10.00      A   
ATOM    620  NH2 ARG    68     -34.057 -12.093   2.390  1.00 10.00      A   
ATOM    621 HH21 ARG    68     -33.873 -12.829   1.674  1.00 10.00      A   
ATOM    622 HH22 ARG    68     -34.750 -11.339   2.188  1.00 10.00      A   
ATOM    623  C   ARG    68     -28.749 -13.797   8.067  1.00 10.00      A   
ATOM    624  O   ARG    68     -28.561 -14.876   8.630  1.00 10.00      A   
ATOM    625  N   PRO    69     -29.171 -12.711   8.725  1.00 10.00      A   
ATOM    626  CA  PRO    69     -29.463 -12.726  10.159  1.00 10.00      A   
ATOM    627  CB  PRO    69     -29.909 -11.288  10.462  1.00 10.00      A   
ATOM    628  CG  PRO    69     -30.268 -10.703   9.138  1.00 10.00      A   
ATOM    629  CD  PRO    69     -29.392 -11.383   8.128  1.00 10.00      A   
ATOM    630  C   PRO    69     -30.582 -13.712  10.477  1.00 10.00      A   
ATOM    631  O   PRO    69     -31.744 -13.479  10.146  1.00 10.00      A   
ATOM    632  N   SER    70     -30.218 -14.827  11.093  1.00 10.00      A   
ATOM    633  HN  SER    70     -29.269 -14.967  11.306  1.00 10.00      A   
ATOM    634  CA  SER    70     -31.187 -15.854  11.445  1.00 10.00      A   
ATOM    635  CB  SER    70     -30.467 -17.134  11.860  1.00 10.00      A   
ATOM    636  OG  SER    70     -29.436 -17.456  10.943  1.00 10.00      A   
ATOM    637  HG  SER    70     -29.824 -17.862  10.157  1.00 10.00      A   
ATOM    638  C   SER    70     -32.100 -15.388  12.567  1.00 10.00      A   
ATOM    639  O   SER    70     -33.281 -15.737  12.596  1.00 10.00      A   
ATOM    640  N   ALA    71     -31.533 -14.601  13.486  1.00 10.00      A   
ATOM    641  HN  ALA    71     -30.588 -14.368  13.388  1.00 10.00      A   
ATOM    642  CA  ALA    71     -32.274 -14.072  14.631  1.00 10.00      A   
ATOM    643  CB  ALA    71     -33.282 -13.027  14.183  1.00 10.00      A   
ATOM    644  C   ALA    71     -32.950 -15.197  15.412  1.00 10.00      A   
ATOM    645  O   ALA    71     -34.075 -15.054  15.902  1.00 10.00      A   
ATOM    646  N   THR    72     -32.246 -16.316  15.519  1.00 10.00      A   
ATOM    647  HN  THR    72     -31.357 -16.359  15.114  1.00 10.00      A   
ATOM    648  CA  THR    72     -32.746 -17.485  16.214  1.00 10.00      A   
ATOM    649  CB  THR    72     -31.923 -18.720  15.815  1.00 10.00      A   
ATOM    650  OG1 THR    72     -30.677 -18.279  15.256  1.00 10.00      A   
ATOM    651  HG1 THR    72     -29.952 -18.747  15.694  1.00 10.00      A   
ATOM    652  CG2 THR    72     -32.663 -19.541  14.772  1.00 10.00      A   
ATOM    653  C   THR    72     -32.708 -17.292  17.731  1.00 10.00      A   
ATOM    654  O   THR    72     -32.006 -16.413  18.238  1.00 10.00      A   
ATOM    655  N   ALA    73     -33.467 -18.124  18.438  1.00 10.00      A   
ATOM    656  HN  ALA    73     -33.997 -18.798  17.960  1.00 10.00      A   
ATOM    657  CA  ALA    73     -33.565 -18.062  19.894  1.00 10.00      A   
ATOM    658  CB  ALA    73     -34.476 -19.163  20.412  1.00 10.00      A   
ATOM    659  C   ALA    73     -32.212 -18.118  20.603  1.00 10.00      A   
ATOM    660  O   ALA    73     -31.920 -17.279  21.458  1.00 10.00      A   
ATOM    661  N   GLU    74     -31.386 -19.092  20.251  1.00 10.00      A   
ATOM    662  HN  GLU    74     -31.649 -19.713  19.539  1.00 10.00      A   
ATOM    663  CA  GLU    74     -30.086 -19.248  20.889  1.00 10.00      A   
ATOM    664  CB  GLU    74     -29.780 -20.726  21.139  1.00 10.00      A   
ATOM    665  CG  GLU    74     -30.756 -21.412  22.078  1.00 10.00      A   
ATOM    666  CD  GLU    74     -30.454 -22.885  22.241  1.00 10.00      A   
ATOM    667  OE1 GLU    74     -30.930 -23.689  21.411  1.00 10.00      A   
ATOM    668  OE2 GLU    74     -29.730 -23.246  23.194  1.00 10.00      A   
ATOM    669  C   GLU    74     -28.964 -18.604  20.083  1.00 10.00      A   
ATOM    670  O   GLU    74     -28.472 -17.533  20.434  1.00 10.00      A   
ATOM    671  N   MET    75     -28.566 -19.253  19.002  1.00 10.00      A   
ATOM    672  HN  MET    75     -29.024 -20.083  18.746  1.00 10.00      A   
ATOM    673  CA  MET    75     -27.489 -18.751  18.163  1.00 10.00      A   
ATOM    674  CB  MET    75     -26.211 -19.564  18.386  1.00 10.00      A   
ATOM    675  CG  MET    75     -25.405 -19.130  19.601  1.00 10.00      A   
ATOM    676  SD  MET    75     -23.883 -20.079  19.814  1.00 10.00      A   
ATOM    677  CE  MET    75     -23.043 -19.751  18.263  1.00 10.00      A   
ATOM    678  C   MET    75     -27.889 -18.786  16.698  1.00 10.00      A   
ATOM    679  O   MET    75     -28.667 -19.648  16.286  1.00 10.00      A   
ATOM    680  N   PRO    76     -27.374 -17.844  15.896  1.00 10.00      A   
ATOM    681  CA  PRO    76     -27.680 -17.762  14.462  1.00 10.00      A   
ATOM    682  CB  PRO    76     -26.846 -16.571  13.978  1.00 10.00      A   
ATOM    683  CG  PRO    76     -26.583 -15.772  15.208  1.00 10.00      A   
ATOM    684  CD  PRO    76     -26.460 -16.770  16.322  1.00 10.00      A   
ATOM    685  C   PRO    76     -27.297 -19.031  13.699  1.00 10.00      A   
ATOM    686  O   PRO    76     -26.326 -19.710  14.041  1.00 10.00      A   
ATOM    687  N   TYR    77     -28.086 -19.339  12.672  1.00 10.00      A   
ATOM    688  HN  TYR    77     -28.835 -18.738  12.462  1.00 10.00      A   
ATOM    689  CA  TYR    77     -27.876 -20.512  11.820  1.00 10.00      A   
ATOM    690  CB  TYR    77     -26.559 -20.421  11.043  1.00 10.00      A   
ATOM    691  CG  TYR    77     -26.639 -19.561   9.801  1.00 10.00      A   
ATOM    692  CD1 TYR    77     -26.363 -18.201   9.853  1.00 10.00      A   
ATOM    693  CD2 TYR    77     -26.993 -20.110   8.574  1.00 10.00      A   
ATOM    694  CE1 TYR    77     -26.431 -17.414   8.721  1.00 10.00      A   
ATOM    695  CE2 TYR    77     -27.064 -19.329   7.436  1.00 10.00      A   
ATOM    696  CZ  TYR    77     -26.784 -17.983   7.515  1.00 10.00      A   
ATOM    697  OH  TYR    77     -26.853 -17.204   6.384  1.00 10.00      A   
ATOM    698  HH  TYR    77     -27.550 -17.541   5.804  1.00 10.00      A   
ATOM    699  C   TYR    77     -27.991 -21.841  12.566  1.00 10.00      A   
ATOM    700  O   TYR    77     -27.455 -22.856  12.119  1.00 10.00      A   
ATOM    701  N   ASN    78     -28.684 -21.834  13.699  1.00 10.00      A   
ATOM    702  HN  ASN    78     -29.068 -20.995  14.019  1.00 10.00      A   
ATOM    703  CA  ASN    78     -28.883 -23.051  14.478  1.00 10.00      A   
ATOM    704  CB  ASN    78     -28.939 -22.741  15.980  1.00 10.00      A   
ATOM    705  CG  ASN    78     -28.873 -23.983  16.855  1.00 10.00      A   
ATOM    706  OD1 ASN    78     -29.431 -25.026  16.522  1.00 10.00      A   
ATOM    707  ND2 ASN    78     -28.180 -23.881  17.978  1.00 10.00      A   
ATOM    708 HD21 ASN    78     -27.751 -23.027  18.182  1.00 10.00      A   
ATOM    709 HD22 ASN    78     -28.116 -24.673  18.560  1.00 10.00      A   
ATOM    710  C   ASN    78     -30.166 -23.739  14.013  1.00 10.00      A   
ATOM    711  O   ASN    78     -31.262 -23.194  14.158  1.00 10.00      A   
ATOM    712  N   PRO    79     -30.041 -24.948  13.451  1.00 10.00      A   
ATOM    713  CA  PRO    79     -31.181 -25.707  12.922  1.00 10.00      A   
ATOM    714  CB  PRO    79     -30.516 -26.848  12.148  1.00 10.00      A   
ATOM    715  CG  PRO    79     -29.203 -27.039  12.826  1.00 10.00      A   
ATOM    716  CD  PRO    79     -28.768 -25.674  13.280  1.00 10.00      A   
ATOM    717  C   PRO    79     -32.124 -26.264  13.991  1.00 10.00      A   
ATOM    718  O   PRO    79     -33.217 -26.726  13.665  1.00 10.00      A   
ATOM    719  N   GLN    80     -31.722 -26.220  15.255  1.00 10.00      A   
ATOM    720  HN  GLN    80     -30.845 -25.836  15.472  1.00 10.00      A   
ATOM    721  CA  GLN    80     -32.565 -26.740  16.332  1.00 10.00      A   
ATOM    722  CB  GLN    80     -31.800 -26.837  17.654  1.00 10.00      A   
ATOM    723  CG  GLN    80     -30.539 -27.687  17.597  1.00 10.00      A   
ATOM    724  CD  GLN    80     -30.768 -29.068  17.013  1.00 10.00      A   
ATOM    725  OE1 GLN    80     -31.851 -29.645  17.135  1.00 10.00      A   
ATOM    726  NE2 GLN    80     -29.746 -29.608  16.373  1.00 10.00      A   
ATOM    727 HE21 GLN    80     -28.911 -29.094  16.311  1.00 10.00      A   
ATOM    728 HE22 GLN    80     -29.860 -30.504  15.988  1.00 10.00      A   
ATOM    729  C   GLN    80     -33.835 -25.908  16.510  1.00 10.00      A   
ATOM    730  O   GLN    80     -34.838 -26.396  17.034  1.00 10.00      A   
ATOM    731  N   ALA    81     -33.789 -24.656  16.074  1.00 10.00      A   
ATOM    732  HN  ALA    81     -32.961 -24.321  15.667  1.00 10.00      A   
ATOM    733  CA  ALA    81     -34.941 -23.769  16.191  1.00 10.00      A   
ATOM    734  CB  ALA    81     -34.487 -22.323  16.314  1.00 10.00      A   
ATOM    735  C   ALA    81     -35.882 -23.937  15.002  1.00 10.00      A   
ATOM    736  O   ALA    81     -37.095 -24.070  15.173  1.00 10.00      A   
ATOM    737  N   SER    82     -35.309 -23.910  13.798  1.00 10.00      A   
ATOM    738  HN  SER    82     -34.342 -23.764  13.739  1.00 10.00      A   
ATOM    739  CA  SER    82     -36.069 -24.068  12.554  1.00 10.00      A   
ATOM    740  CB  SER    82     -36.722 -25.451  12.482  1.00 10.00      A   
ATOM    741  OG  SER    82     -35.822 -26.472  12.896  1.00 10.00      A   
ATOM    742  HG  SER    82     -34.965 -26.078  13.107  1.00 10.00      A   
ATOM    743  C   SER    82     -37.118 -22.968  12.375  1.00 10.00      A   
ATOM    744  O   SER    82     -38.111 -23.155  11.673  1.00 10.00      A   
ATOM    745  N   GLY    83     -36.888 -21.820  12.995  1.00 10.00      A   
ATOM    746  HN  GLY    83     -36.064 -21.710  13.518  1.00 10.00      A   
ATOM    747  CA  GLY    83     -37.828 -20.723  12.889  1.00 10.00      A   
ATOM    748  C   GLY    83     -37.138 -19.381  12.968  1.00 10.00      A   
ATOM    749  O   GLY    83     -36.073 -19.263  13.577  1.00 10.00      A   
ATOM    750  N   GLY    84     -37.737 -18.375  12.351  1.00 10.00      A   
ATOM    751  HN  GLY    84     -38.585 -18.533  11.879  1.00 10.00      A   
ATOM    752  CA  GLY    84     -37.158 -17.049  12.364  1.00 10.00      A   
ATOM    753  C   GLY    84     -37.927 -16.092  13.252  1.00 10.00      A   
ATOM    754  O   GLY    84     -38.615 -16.516  14.184  1.00 10.00      A   
ATOM    755  N   SER    85     -37.817 -14.805  12.960  1.00 10.00      A   
ATOM    756  HN  SER    85     -37.259 -14.533  12.201  1.00 10.00      A   
ATOM    757  CA  SER    85     -38.495 -13.784  13.733  1.00 10.00      A   
ATOM    758  CB  SER    85     -37.793 -12.439  13.551  1.00 10.00      A   
ATOM    759  OG  SER    85     -36.399 -12.550  13.798  1.00 10.00      A   
ATOM    760  HG  SER    85     -36.097 -13.433  13.555  1.00 10.00      A   
ATOM    761  C   SER    85     -39.963 -13.670  13.336  1.00 10.00      A   
ATOM    762  O   SER    85     -40.327 -13.900  12.179  1.00 10.00      A   
ATOM    763  N   ASN    86     -40.796 -13.322  14.307  1.00 10.00      A   
ATOM    764  HN  ASN    86     -40.436 -13.170  15.209  1.00 10.00      A   
ATOM    765  CA  ASN    86     -42.229 -13.162  14.085  1.00 10.00      A   
ATOM    766  CB  ASN    86     -43.027 -13.983  15.110  1.00 10.00      A   
ATOM    767  CG  ASN    86     -43.014 -13.400  16.516  1.00 10.00      A   
ATOM    768  OD1 ASN    86     -42.080 -12.705  16.920  1.00 10.00      A   
ATOM    769  ND2 ASN    86     -44.051 -13.698  17.278  1.00 10.00      A   
ATOM    770 HD21 ASN    86     -44.756 -14.270  16.899  1.00 10.00      A   
ATOM    771 HD22 ASN    86     -44.075 -13.342  18.190  1.00 10.00      A   
ATOM    772  C   ASN    86     -42.615 -11.687  14.163  1.00 10.00      A   
ATOM    773  O   ASN    86     -43.795 -11.337  14.236  1.00 10.00      A   
ATOM    774  N   LEU    87     -41.601 -10.828  14.141  1.00 10.00      A   
ATOM    775  HN  LEU    87     -40.688 -11.175  14.062  1.00 10.00      A   
ATOM    776  CA  LEU    87     -41.808  -9.390  14.213  1.00 10.00      A   
ATOM    777  CB  LEU    87     -40.506  -8.680  14.603  1.00 10.00      A   
ATOM    778  CG  LEU    87     -39.833  -9.160  15.892  1.00 10.00      A   
ATOM    779  CD1 LEU    87     -38.513  -8.441  16.104  1.00 10.00      A   
ATOM    780  CD2 LEU    87     -40.752  -8.954  17.085  1.00 10.00      A   
ATOM    781  C   LEU    87     -42.315  -8.857  12.880  1.00 10.00      A   
ATOM    782  O   LEU    87     -41.588  -8.868  11.883  1.00 10.00      A   
ATOM    783  N   ALA    88     -43.564  -8.414  12.869  1.00 10.00      A   
ATOM    784  HN  ALA    88     -44.090  -8.452  13.694  1.00 10.00      A   
ATOM    785  CA  ALA    88     -44.180  -7.876  11.668  1.00 10.00      A   
ATOM    786  CB  ALA    88     -45.692  -8.036  11.744  1.00 10.00      A   
ATOM    787  C   ALA    88     -43.809  -6.412  11.477  1.00 10.00      A   
ATOM    788  O   ALA    88     -43.074  -5.843  12.283  1.00 10.00      A   
ATOM    789  N   VAL    89     -44.320  -5.812  10.408  1.00 10.00      A   
ATOM    790  HN  VAL    89     -44.898  -6.328   9.803  1.00 10.00      A   
ATOM    791  CA  VAL    89     -44.046  -4.411  10.103  1.00 10.00      A   
ATOM    792  CB  VAL    89     -44.696  -3.993   8.762  1.00 10.00      A   
ATOM    793  CG1 VAL    89     -44.537  -2.499   8.512  1.00 10.00      A   
ATOM    794  CG2 VAL    89     -44.100  -4.788   7.611  1.00 10.00      A   
ATOM    795  C   VAL    89     -44.553  -3.500  11.222  1.00 10.00      A   
ATOM    796  O   VAL    89     -43.843  -2.605  11.681  1.00 10.00      A   
ATOM    797  N   SER    90     -45.772  -3.753  11.676  1.00 10.00      A   
ATOM    798  HN  SER    90     -46.282  -4.494  11.293  1.00 10.00      A   
ATOM    799  CA  SER    90     -46.381  -2.959  12.731  1.00 10.00      A   
ATOM    800  CB  SER    90     -47.901  -3.044  12.601  1.00 10.00      A   
ATOM    801  OG  SER    90     -48.265  -4.148  11.784  1.00 10.00      A   
ATOM    802  HG  SER    90     -48.924  -3.863  11.140  1.00 10.00      A   
ATOM    803  C   SER    90     -45.934  -3.433  14.117  1.00 10.00      A   
ATOM    804  O   SER    90     -46.760  -3.717  14.987  1.00 10.00      A   
ATOM    805  N   ASN    91     -44.627  -3.519  14.313  1.00 10.00      A   
ATOM    806  HN  ASN    91     -44.018  -3.276  13.580  1.00 10.00      A   
ATOM    807  CA  ASN    91     -44.064  -3.953  15.587  1.00 10.00      A   
ATOM    808  CB  ASN    91     -43.683  -5.438  15.530  1.00 10.00      A   
ATOM    809  CG  ASN    91     -43.421  -6.047  16.900  1.00 10.00      A   
ATOM    810  OD1 ASN    91     -42.891  -5.396  17.801  1.00 10.00      A   
ATOM    811  ND2 ASN    91     -43.797  -7.306  17.069  1.00 10.00      A   
ATOM    812 HD21 ASN    91     -44.220  -7.771  16.313  1.00 10.00      A   
ATOM    813 HD22 ASN    91     -43.641  -7.723  17.943  1.00 10.00      A   
ATOM    814  C   ASN    91     -42.853  -3.094  15.940  1.00 10.00      A   
ATOM    815  O   ASN    91     -41.841  -3.115  15.237  1.00 10.00      A   
ATOM    816  N   PRO    92     -42.940  -2.335  17.043  1.00 10.00      A   
ATOM    817  CA  PRO    92     -41.862  -1.442  17.494  1.00 10.00      A   
ATOM    818  CB  PRO    92     -42.422  -0.799  18.767  1.00 10.00      A   
ATOM    819  CG  PRO    92     -43.527  -1.701  19.201  1.00 10.00      A   
ATOM    820  CD  PRO    92     -44.100  -2.289  17.945  1.00 10.00      A   
ATOM    821  C   PRO    92     -40.561  -2.178  17.806  1.00 10.00      A   
ATOM    822  O   PRO    92     -39.482  -1.583  17.779  1.00 10.00      A   
ATOM    823  N   GLU    93     -40.659  -3.468  18.100  1.00 10.00      A   
ATOM    824  HN  GLU    93     -41.547  -3.892  18.106  1.00 10.00      A   
ATOM    825  CA  GLU    93     -39.482  -4.271  18.415  1.00 10.00      A   
ATOM    826  CB  GLU    93     -39.898  -5.627  18.984  1.00 10.00      A   
ATOM    827  CG  GLU    93     -40.562  -5.545  20.349  1.00 10.00      A   
ATOM    828  CD  GLU    93     -39.559  -5.457  21.481  1.00 10.00      A   
ATOM    829  OE1 GLU    93     -39.035  -6.512  21.897  1.00 10.00      A   
ATOM    830  OE2 GLU    93     -39.297  -4.337  21.970  1.00 10.00      A   
ATOM    831  C   GLU    93     -38.600  -4.462  17.183  1.00 10.00      A   
ATOM    832  O   GLU    93     -37.384  -4.604  17.291  1.00 10.00      A   
ATOM    833  N   LEU    94     -39.223  -4.437  16.010  1.00 10.00      A   
ATOM    834  HN  LEU    94     -40.190  -4.285  15.986  1.00 10.00      A   
ATOM    835  CA  LEU    94     -38.502  -4.614  14.760  1.00 10.00      A   
ATOM    836  CB  LEU    94     -39.474  -4.835  13.599  1.00 10.00      A   
ATOM    837  CG  LEU    94     -38.847  -5.269  12.272  1.00 10.00      A   
ATOM    838  CD1 LEU    94     -38.139  -6.608  12.423  1.00 10.00      A   
ATOM    839  CD2 LEU    94     -39.899  -5.335  11.178  1.00 10.00      A   
ATOM    840  C   LEU    94     -37.603  -3.413  14.483  1.00 10.00      A   
ATOM    841  O   LEU    94     -36.465  -3.570  14.043  1.00 10.00      A   
ATOM    842  N   ASP    95     -38.114  -2.215  14.771  1.00 10.00      A   
ATOM    843  HN  ASP    95     -39.022  -2.164  15.138  1.00 10.00      A   
ATOM    844  CA  ASP    95     -37.360  -0.975  14.557  1.00 10.00      A   
ATOM    845  CB  ASP    95     -38.185   0.244  14.991  1.00 10.00      A   
ATOM    846  CG  ASP    95     -37.393   1.542  14.957  1.00 10.00      A   
ATOM    847  OD1 ASP    95     -37.358   2.192  13.893  1.00 10.00      A   
ATOM    848  OD2 ASP    95     -36.812   1.925  15.999  1.00 10.00      A   
ATOM    849  C   ASP    95     -36.045  -1.001  15.324  1.00 10.00      A   
ATOM    850  O   ASP    95     -35.005  -0.570  14.822  1.00 10.00      A   
ATOM    851  N   LYS    96     -36.105  -1.532  16.536  1.00 10.00      A   
ATOM    852  HN  LYS    96     -36.966  -1.871  16.859  1.00 10.00      A   
ATOM    853  CA  LYS    96     -34.939  -1.629  17.401  1.00 10.00      A   
ATOM    854  CB  LYS    96     -35.350  -2.167  18.772  1.00 10.00      A   
ATOM    855  CG  LYS    96     -36.441  -1.345  19.439  1.00 10.00      A   
ATOM    856  CD  LYS    96     -36.955  -2.010  20.701  1.00 10.00      A   
ATOM    857  CE  LYS    96     -38.143  -1.253  21.272  1.00 10.00      A   
ATOM    858  NZ  LYS    96     -38.602  -1.839  22.556  1.00 10.00      A   
ATOM    859  HZ1 LYS    96     -37.849  -1.766  23.272  1.00 10.00      A   
ATOM    860  HZ2 LYS    96     -38.847  -2.847  22.424  1.00 10.00      A   
ATOM    861  HZ3 LYS    96     -39.441  -1.335  22.901  1.00 10.00      A   
ATOM    862  C   LYS    96     -33.861  -2.510  16.777  1.00 10.00      A   
ATOM    863  O   LYS    96     -32.666  -2.245  16.919  1.00 10.00      A   
ATOM    864  N   LEU    97     -34.291  -3.546  16.068  1.00 10.00      A   
ATOM    865  HN  LEU    97     -35.257  -3.697  15.979  1.00 10.00      A   
ATOM    866  CA  LEU    97     -33.365  -4.464  15.421  1.00 10.00      A   
ATOM    867  CB  LEU    97     -33.998  -5.845  15.237  1.00 10.00      A   
ATOM    868  CG  LEU    97     -34.206  -6.661  16.516  1.00 10.00      A   
ATOM    869  CD1 LEU    97     -34.935  -7.958  16.210  1.00 10.00      A   
ATOM    870  CD2 LEU    97     -32.874  -6.947  17.195  1.00 10.00      A   
ATOM    871  C   LEU    97     -32.866  -3.907  14.091  1.00 10.00      A   
ATOM    872  O   LEU    97     -31.721  -4.140  13.709  1.00 10.00      A   
ATOM    873  N   ILE    98     -33.726  -3.163  13.394  1.00 10.00      A   
ATOM    874  HN  ILE    98     -34.632  -3.020  13.749  1.00 10.00      A   
ATOM    875  CA  ILE    98     -33.360  -2.563  12.114  1.00 10.00      A   
ATOM    876  CB  ILE    98     -34.532  -1.771  11.488  1.00 10.00      A   
ATOM    877  CG1 ILE    98     -35.691  -2.713  11.153  1.00 10.00      A   
ATOM    878  CG2 ILE    98     -34.073  -1.023  10.240  1.00 10.00      A   
ATOM    879  CD1 ILE    98     -36.958  -2.003  10.726  1.00 10.00      A   
ATOM    880  C   ILE    98     -32.155  -1.642  12.281  1.00 10.00      A   
ATOM    881  O   ILE    98     -31.147  -1.792  11.588  1.00 10.00      A   
ATOM    882  N   ALA    99     -32.260  -0.715  13.226  1.00 10.00      A   
ATOM    883  HN  ALA    99     -33.087  -0.660  13.755  1.00 10.00      A   
ATOM    884  CA  ALA    99     -31.183   0.229  13.492  1.00 10.00      A   
ATOM    885  CB  ALA    99     -31.612   1.227  14.552  1.00 10.00      A   
ATOM    886  C   ALA    99     -29.909  -0.492  13.920  1.00 10.00      A   
ATOM    887  O   ALA    99     -28.810  -0.146  13.484  1.00 10.00      A   
ATOM    888  N   ALA   100     -30.069  -1.509  14.761  1.00 10.00      A   
ATOM    889  HN  ALA   100     -30.975  -1.743  15.063  1.00 10.00      A   
ATOM    890  CA  ALA   100     -28.934  -2.282  15.251  1.00 10.00      A   
ATOM    891  CB  ALA   100     -29.377  -3.237  16.350  1.00 10.00      A   
ATOM    892  C   ALA   100     -28.251  -3.040  14.118  1.00 10.00      A   
ATOM    893  O   ALA   100     -27.026  -3.156  14.084  1.00 10.00      A   
ATOM    894  N   ARG   101     -29.046  -3.557  13.189  1.00 10.00      A   
ATOM    895  HN  ARG   101     -30.021  -3.439  13.270  1.00 10.00      A   
ATOM    896  CA  ARG   101     -28.506  -4.302  12.061  1.00 10.00      A   
ATOM    897  CB  ARG   101     -29.616  -4.999  11.277  1.00 10.00      A   
ATOM    898  CG  ARG   101     -29.209  -6.352  10.719  1.00 10.00      A   
ATOM    899  CD  ARG   101     -29.703  -7.482  11.605  1.00 10.00      A   
ATOM    900  NE  ARG   101     -31.111  -7.783  11.357  1.00 10.00      A   
ATOM    901  HE  ARG   101     -31.450  -7.621  10.443  1.00 10.00      A   
ATOM    902  CZ  ARG   101     -31.954  -8.249  12.277  1.00 10.00      A   
ATOM    903  NH1 ARG   101     -31.540  -8.481  13.516  1.00 10.00      A   
ATOM    904 HH11 ARG   101     -32.202  -8.848  14.235  1.00 10.00      A   
ATOM    905 HH12 ARG   101     -30.548  -8.291  13.780  1.00 10.00      A   
ATOM    906  NH2 ARG   101     -33.218  -8.487  11.952  1.00 10.00      A   
ATOM    907 HH21 ARG   101     -33.886  -8.855  12.668  1.00 10.00      A   
ATOM    908 HH22 ARG   101     -33.555  -8.308  10.983  1.00 10.00      A   
ATOM    909  C   ARG   101     -27.710  -3.390  11.137  1.00 10.00      A   
ATOM    910  O   ARG   101     -26.586  -3.714  10.751  1.00 10.00      A   
ATOM    911  N   VAL   102     -28.298  -2.247  10.794  1.00 10.00      A   
ATOM    912  HN  VAL   102     -29.199  -2.051  11.138  1.00 10.00      A   
ATOM    913  CA  VAL   102     -27.646  -1.280   9.917  1.00 10.00      A   
ATOM    914  CB  VAL   102     -28.569  -0.081   9.600  1.00 10.00      A   
ATOM    915  CG1 VAL   102     -27.858   0.939   8.721  1.00 10.00      A   
ATOM    916  CG2 VAL   102     -29.850  -0.555   8.929  1.00 10.00      A   
ATOM    917  C   VAL   102     -26.344  -0.781  10.537  1.00 10.00      A   
ATOM    918  O   VAL   102     -25.321  -0.674   9.856  1.00 10.00      A   
ATOM    919  N   ALA   103     -26.383  -0.505  11.838  1.00 10.00      A   
ATOM    920  HN  ALA   103     -27.230  -0.625  12.326  1.00 10.00      A   
ATOM    921  CA  ALA   103     -25.210  -0.022  12.562  1.00 10.00      A   
ATOM    922  CB  ALA   103     -25.557   0.272  14.013  1.00 10.00      A   
ATOM    923  C   ALA   103     -24.065  -1.025  12.484  1.00 10.00      A   
ATOM    924  O   ALA   103     -22.907  -0.647  12.301  1.00 10.00      A   
ATOM    925  N   ALA   104     -24.398  -2.301  12.618  1.00 10.00      A   
ATOM    926  HN  ALA   104     -25.340  -2.536  12.768  1.00 10.00      A   
ATOM    927  CA  ALA   104     -23.401  -3.360  12.559  1.00 10.00      A   
ATOM    928  CB  ALA   104     -23.990  -4.674  13.042  1.00 10.00      A   
ATOM    929  C   ALA   104     -22.848  -3.506  11.144  1.00 10.00      A   
ATOM    930  O   ALA   104     -21.651  -3.726  10.954  1.00 10.00      A   
ATOM    931  N   LEU   105     -23.724  -3.359  10.157  1.00 10.00      A   
ATOM    932  HN  LEU   105     -24.663  -3.172  10.377  1.00 10.00      A   
ATOM    933  CA  LEU   105     -23.333  -3.475   8.756  1.00 10.00      A   
ATOM    934  CB  LEU   105     -24.553  -3.363   7.837  1.00 10.00      A   
ATOM    935  CG  LEU   105     -25.488  -4.575   7.807  1.00 10.00      A   
ATOM    936  CD1 LEU   105     -26.750  -4.255   7.023  1.00 10.00      A   
ATOM    937  CD2 LEU   105     -24.778  -5.781   7.209  1.00 10.00      A   
ATOM    938  C   LEU   105     -22.285  -2.433   8.372  1.00 10.00      A   
ATOM    939  O   LEU   105     -21.279  -2.761   7.743  1.00 10.00      A   
ATOM    940  N   ARG   106     -22.516  -1.183   8.766  1.00 10.00      A   
ATOM    941  HN  ARG   106     -23.332  -0.984   9.276  1.00 10.00      A   
ATOM    942  CA  ARG   106     -21.584  -0.098   8.451  1.00 10.00      A   
ATOM    943  CB  ARG   106     -22.249   1.276   8.597  1.00 10.00      A   
ATOM    944  CG  ARG   106     -23.032   1.459   9.886  1.00 10.00      A   
ATOM    945  CD  ARG   106     -23.070   2.915  10.320  1.00 10.00      A   
ATOM    946  NE  ARG   106     -21.822   3.328  10.958  1.00 10.00      A   
ATOM    947  HE  ARG   106     -20.987   2.946  10.605  1.00 10.00      A   
ATOM    948  CZ  ARG   106     -21.749   4.186  11.970  1.00 10.00      A   
ATOM    949  NH1 ARG   106     -22.851   4.731  12.466  1.00 10.00      A   
ATOM    950 HH11 ARG   106     -22.792   5.406  13.262  1.00 10.00      A   
ATOM    951 HH12 ARG   106     -23.782   4.491  12.065  1.00 10.00      A   
ATOM    952  NH2 ARG   106     -20.570   4.481  12.497  1.00 10.00      A   
ATOM    953 HH21 ARG   106     -20.502   5.158  13.288  1.00 10.00      A   
ATOM    954 HH22 ARG   106     -19.702   4.035  12.122  1.00 10.00      A   
ATOM    955  C   ARG   106     -20.314  -0.175   9.297  1.00 10.00      A   
ATOM    956  O   ARG   106     -19.313   0.472   8.993  1.00 10.00      A   
ATOM    957  N   ALA   107     -20.360  -0.956  10.366  1.00 10.00      A   
ATOM    958  HN  ALA   107     -21.190  -1.432  10.576  1.00 10.00      A   
ATOM    959  CA  ALA   107     -19.206  -1.120  11.236  1.00 10.00      A   
ATOM    960  CB  ALA   107     -19.645  -1.473  12.651  1.00 10.00      A   
ATOM    961  C   ALA   107     -18.287  -2.197  10.676  1.00 10.00      A   
ATOM    962  O   ALA   107     -17.063  -2.083  10.733  1.00 10.00      A   
ATOM    963  N   ALA   108     -18.889  -3.241  10.130  1.00 10.00      A   
ATOM    964  HN  ALA   108     -19.872  -3.280  10.131  1.00 10.00      A   
ATOM    965  CA  ALA   108     -18.135  -4.340   9.547  1.00 10.00      A   
ATOM    966  CB  ALA   108     -18.985  -5.600   9.518  1.00 10.00      A   
ATOM    967  C   ALA   108     -17.660  -3.985   8.143  1.00 10.00      A   
ATOM    968  O   ALA   108     -16.552  -4.335   7.744  1.00 10.00      A   
ATOM    969  N   ASN   109     -18.504  -3.275   7.406  1.00 10.00      A   
ATOM    970  HN  ASN   109     -19.369  -3.014   7.789  1.00 10.00      A   
ATOM    971  CA  ASN   109     -18.185  -2.862   6.042  1.00 10.00      A   
ATOM    972  CB  ASN   109     -19.294  -3.301   5.073  1.00 10.00      A   
ATOM    973  CG  ASN   109     -19.617  -4.783   5.146  1.00 10.00      A   
ATOM    974  OD1 ASN   109     -19.059  -5.595   4.408  1.00 10.00      A   
ATOM    975  ND2 ASN   109     -20.537  -5.146   6.028  1.00 10.00      A   
ATOM    976 HD21 ASN   109     -20.956  -4.444   6.576  1.00 10.00      A   
ATOM    977 HD22 ASN   109     -20.761  -6.098   6.100  1.00 10.00      A   
ATOM    978  C   ASN   109     -18.034  -1.347   5.987  1.00 10.00      A   
ATOM    979  O   ASN   109     -19.008  -0.631   5.766  1.00 10.00      A   
ATOM    980  N   PRO   110     -16.814  -0.835   6.203  1.00 10.00      A   
ATOM    981  CA  PRO   110     -16.558   0.604   6.194  1.00 10.00      A   
ATOM    982  CB  PRO   110     -15.253   0.716   6.981  1.00 10.00      A   
ATOM    983  CG  PRO   110     -14.535  -0.562   6.699  1.00 10.00      A   
ATOM    984  CD  PRO   110     -15.592  -1.614   6.480  1.00 10.00      A   
ATOM    985  C   PRO   110     -16.380   1.162   4.784  1.00 10.00      A   
ATOM    986  O   PRO   110     -16.587   2.349   4.545  1.00 10.00      A   
ATOM    987  N   ASP   111     -15.995   0.304   3.850  1.00 10.00      A   
ATOM    988  HN  ASP   111     -15.848  -0.637   4.091  1.00 10.00      A   
ATOM    989  CA  ASP   111     -15.784   0.720   2.472  1.00 10.00      A   
ATOM    990  CB  ASP   111     -14.312   0.576   2.051  1.00 10.00      A   
ATOM    991  CG  ASP   111     -13.680  -0.764   2.397  1.00 10.00      A   
ATOM    992  OD1 ASP   111     -14.388  -1.669   2.877  1.00 10.00      A   
ATOM    993  OD2 ASP   111     -12.450  -0.908   2.182  1.00 10.00      A   
ATOM    994  C   ASP   111     -16.702  -0.016   1.508  1.00 10.00      A   
ATOM    995  O   ASP   111     -16.286  -0.407   0.415  1.00 10.00      A   
ATOM    996  N   ALA   112     -17.957  -0.181   1.902  1.00 10.00      A   
ATOM    997  HN  ALA   112     -18.234   0.170   2.774  1.00 10.00      A   
ATOM    998  CA  ALA   112     -18.933  -0.865   1.066  1.00 10.00      A   
ATOM    999  CB  ALA   112     -19.763  -1.844   1.883  1.00 10.00      A   
ATOM   1000  C   ALA   112     -19.826   0.132   0.327  1.00 10.00      A   
ATOM   1001  O   ALA   112     -19.416   0.722  -0.676  1.00 10.00      A   
ATOM   1002  N   SER   113     -21.040   0.333   0.834  1.00 10.00      A   
ATOM   1003  HN  SER   113     -21.307  -0.152   1.647  1.00 10.00      A   
ATOM   1004  CA  SER   113     -21.990   1.251   0.224  1.00 10.00      A   
ATOM   1005  CB  SER   113     -22.686   0.582  -0.970  1.00 10.00      A   
ATOM   1006  OG  SER   113     -23.677   1.423  -1.533  1.00 10.00      A   
ATOM   1007  HG  SER   113     -23.325   1.841  -2.330  1.00 10.00      A   
ATOM   1008  C   SER   113     -23.018   1.710   1.255  1.00 10.00      A   
ATOM   1009  O   SER   113     -23.274   1.013   2.238  1.00 10.00      A   
ATOM   1010  N   ALA   114     -23.601   2.878   1.026  1.00 10.00      A   
ATOM   1011  HN  ALA   114     -23.361   3.381   0.220  1.00 10.00      A   
ATOM   1012  CA  ALA   114     -24.596   3.427   1.936  1.00 10.00      A   
ATOM   1013  CB  ALA   114     -24.763   4.918   1.696  1.00 10.00      A   
ATOM   1014  C   ALA   114     -25.930   2.709   1.782  1.00 10.00      A   
ATOM   1015  O   ALA   114     -26.700   2.597   2.734  1.00 10.00      A   
ATOM   1016  N   SER   115     -26.194   2.227   0.577  1.00 10.00      A   
ATOM   1017  HN  SER   115     -25.539   2.344  -0.144  1.00 10.00      A   
ATOM   1018  CA  SER   115     -27.430   1.522   0.291  1.00 10.00      A   
ATOM   1019  CB  SER   115     -27.726   1.596  -1.207  1.00 10.00      A   
ATOM   1020  OG  SER   115     -26.577   2.022  -1.925  1.00 10.00      A   
ATOM   1021  HG  SER   115     -26.001   1.267  -2.085  1.00 10.00      A   
ATOM   1022  C   SER   115     -27.343   0.070   0.747  1.00 10.00      A   
ATOM   1023  O   SER   115     -26.889  -0.798   0.001  1.00 10.00      A   
ATOM   1024  N   VAL   116     -27.753  -0.180   1.982  1.00 10.00      A   
ATOM   1025  HN  VAL   116     -28.084   0.557   2.534  1.00 10.00      A   
ATOM   1026  CA  VAL   116     -27.727  -1.527   2.539  1.00 10.00      A   
ATOM   1027  CB  VAL   116     -27.859  -1.519   4.080  1.00 10.00      A   
ATOM   1028  CG1 VAL   116     -26.566  -1.046   4.724  1.00 10.00      A   
ATOM   1029  CG2 VAL   116     -29.024  -0.643   4.523  1.00 10.00      A   
ATOM   1030  C   VAL   116     -28.827  -2.395   1.930  1.00 10.00      A   
ATOM   1031  O   VAL   116     -29.972  -1.963   1.812  1.00 10.00      A   
ATOM   1032  N   PRO   117     -28.484  -3.622   1.511  1.00 10.00      A   
ATOM   1033  CA  PRO   117     -29.450  -4.548   0.914  1.00 10.00      A   
ATOM   1034  CB  PRO   117     -28.575  -5.680   0.373  1.00 10.00      A   
ATOM   1035  CG  PRO   117     -27.345  -5.641   1.213  1.00 10.00      A   
ATOM   1036  CD  PRO   117     -27.131  -4.198   1.578  1.00 10.00      A   
ATOM   1037  C   PRO   117     -30.438  -5.086   1.948  1.00 10.00      A   
ATOM   1038  O   PRO   117     -30.064  -5.385   3.089  1.00 10.00      A   
ATOM   1039  N   VAL   118     -31.696  -5.227   1.537  1.00 10.00      A   
ATOM   1040  HN  VAL   118     -31.921  -4.990   0.609  1.00 10.00      A   
ATOM   1041  CA  VAL   118     -32.750  -5.719   2.426  1.00 10.00      A   
ATOM   1042  CB  VAL   118     -34.133  -5.799   1.738  1.00 10.00      A   
ATOM   1043  CG1 VAL   118     -35.184  -5.062   2.557  1.00 10.00      A   
ATOM   1044  CG2 VAL   118     -34.085  -5.272   0.311  1.00 10.00      A   
ATOM   1045  C   VAL   118     -32.407  -7.091   2.993  1.00 10.00      A   
ATOM   1046  O   VAL   118     -32.694  -7.374   4.154  1.00 10.00      A   
ATOM   1047  N   GLU   119     -31.777  -7.922   2.174  1.00 10.00      A   
ATOM   1048  HN  GLU   119     -31.561  -7.618   1.267  1.00 10.00      A   
ATOM   1049  CA  GLU   119     -31.402  -9.276   2.573  1.00 10.00      A   
ATOM   1050  CB  GLU   119     -30.748 -10.034   1.411  1.00 10.00      A   
ATOM   1051  CG  GLU   119     -31.728 -10.583   0.382  1.00 10.00      A   
ATOM   1052  CD  GLU   119     -32.406  -9.497  -0.430  1.00 10.00      A   
ATOM   1053  OE1 GLU   119     -31.754  -8.940  -1.338  1.00 10.00      A   
ATOM   1054  OE2 GLU   119     -33.589  -9.191  -0.163  1.00 10.00      A   
ATOM   1055  C   GLU   119     -30.493  -9.308   3.806  1.00 10.00      A   
ATOM   1056  O   GLU   119     -30.606 -10.202   4.642  1.00 10.00      A   
ATOM   1057  N   LEU   120     -29.609  -8.329   3.932  1.00 10.00      A   
ATOM   1058  HN  LEU   120     -29.580  -7.613   3.263  1.00 10.00      A   
ATOM   1059  CA  LEU   120     -28.690  -8.292   5.063  1.00 10.00      A   
ATOM   1060  CB  LEU   120     -27.354  -7.659   4.665  1.00 10.00      A   
ATOM   1061  CG  LEU   120     -26.476  -8.479   3.716  1.00 10.00      A   
ATOM   1062  CD1 LEU   120     -25.171  -7.756   3.432  1.00 10.00      A   
ATOM   1063  CD2 LEU   120     -26.204  -9.861   4.291  1.00 10.00      A   
ATOM   1064  C   LEU   120     -29.292  -7.585   6.270  1.00 10.00      A   
ATOM   1065  O   LEU   120     -28.755  -7.664   7.374  1.00 10.00      A   
ATOM   1066  N   VAL   121     -30.403  -6.896   6.057  1.00 10.00      A   
ATOM   1067  HN  VAL   121     -30.783  -6.870   5.153  1.00 10.00      A   
ATOM   1068  CA  VAL   121     -31.074  -6.181   7.136  1.00 10.00      A   
ATOM   1069  CB  VAL   121     -31.627  -4.815   6.664  1.00 10.00      A   
ATOM   1070  CG1 VAL   121     -32.288  -4.068   7.818  1.00 10.00      A   
ATOM   1071  CG2 VAL   121     -30.519  -3.971   6.053  1.00 10.00      A   
ATOM   1072  C   VAL   121     -32.209  -7.021   7.716  1.00 10.00      A   
ATOM   1073  O   VAL   121     -32.273  -7.253   8.925  1.00 10.00      A   
ATOM   1074  N   THR   122     -33.090  -7.490   6.846  1.00 10.00      A   
ATOM   1075  HN  THR   122     -32.970  -7.300   5.892  1.00 10.00      A   
ATOM   1076  CA  THR   122     -34.222  -8.293   7.274  1.00 10.00      A   
ATOM   1077  CB  THR   122     -35.351  -8.320   6.220  1.00 10.00      A   
ATOM   1078  OG1 THR   122     -34.827  -8.714   4.944  1.00 10.00      A   
ATOM   1079  HG1 THR   122     -34.090  -8.137   4.705  1.00 10.00      A   
ATOM   1080  CG2 THR   122     -35.997  -6.947   6.093  1.00 10.00      A   
ATOM   1081  C   THR   122     -33.788  -9.713   7.625  1.00 10.00      A   
ATOM   1082  O   THR   122     -32.913 -10.289   6.970  1.00 10.00      A   
ATOM   1083  N   ALA   123     -34.393 -10.261   8.666  1.00 10.00      A   
ATOM   1084  HN  ALA   123     -35.084  -9.748   9.136  1.00 10.00      A   
ATOM   1085  CA  ALA   123     -34.082 -11.600   9.126  1.00 10.00      A   
ATOM   1086  CB  ALA   123     -34.561 -11.772  10.558  1.00 10.00      A   
ATOM   1087  C   ALA   123     -34.717 -12.645   8.217  1.00 10.00      A   
ATOM   1088  O   ALA   123     -35.638 -12.340   7.458  1.00 10.00      A   
ATOM   1089  N   SER   124     -34.226 -13.872   8.300  1.00 10.00      A   
ATOM   1090  HN  SER   124     -33.502 -14.056   8.937  1.00 10.00      A   
ATOM   1091  CA  SER   124     -34.734 -14.961   7.478  1.00 10.00      A   
ATOM   1092  CB  SER   124     -33.710 -16.092   7.433  1.00 10.00      A   
ATOM   1093  OG  SER   124     -32.886 -16.072   8.586  1.00 10.00      A   
ATOM   1094  HG  SER   124     -31.964 -16.182   8.322  1.00 10.00      A   
ATOM   1095  C   SER   124     -36.080 -15.482   7.983  1.00 10.00      A   
ATOM   1096  O   SER   124     -36.482 -15.209   9.117  1.00 10.00      A   
ATOM   1097  N   ALA   125     -36.773 -16.229   7.135  1.00 10.00      A   
ATOM   1098  HN  ALA   125     -36.408 -16.397   6.237  1.00 10.00      A   
ATOM   1099  CA  ALA   125     -38.066 -16.793   7.492  1.00 10.00      A   
ATOM   1100  CB  ALA   125     -38.913 -17.007   6.248  1.00 10.00      A   
ATOM   1101  C   ALA   125     -37.903 -18.102   8.259  1.00 10.00      A   
ATOM   1102  O   ALA   125     -38.428 -18.256   9.362  1.00 10.00      A   
ATOM   1103  N   SER   126     -37.164 -19.037   7.674  1.00 10.00      A   
ATOM   1104  HN  SER   126     -36.765 -18.854   6.796  1.00 10.00      A   
ATOM   1105  CA  SER   126     -36.932 -20.335   8.295  1.00 10.00      A   
ATOM   1106  CB  SER   126     -36.701 -21.382   7.203  1.00 10.00      A   
ATOM   1107  OG  SER   126     -35.980 -20.819   6.116  1.00 10.00      A   
ATOM   1108  HG  SER   126     -36.214 -21.280   5.301  1.00 10.00      A   
ATOM   1109  C   SER   126     -35.733 -20.277   9.240  1.00 10.00      A   
ATOM   1110  O   SER   126     -35.508 -21.180  10.048  1.00 10.00      A   
ATOM   1111  N   GLY   127     -34.958 -19.203   9.125  1.00 10.00      A   
ATOM   1112  HN  GLY   127     -35.189 -18.516   8.465  1.00 10.00      A   
ATOM   1113  CA  GLY   127     -33.788 -19.035   9.966  1.00 10.00      A   
ATOM   1114  C   GLY   127     -32.546 -19.638   9.340  1.00 10.00      A   
ATOM   1115  O   GLY   127     -31.435 -19.463   9.844  1.00 10.00      A   
ATOM   1116  N   LEU   128     -32.737 -20.357   8.242  1.00 10.00      A   
ATOM   1117  HN  LEU   128     -33.646 -20.464   7.897  1.00 10.00      A   
ATOM   1118  CA  LEU   128     -31.636 -20.991   7.534  1.00 10.00      A   
ATOM   1119  CB  LEU   128     -31.809 -22.514   7.518  1.00 10.00      A   
ATOM   1120  CG  LEU   128     -31.964 -23.198   8.881  1.00 10.00      A   
ATOM   1121  CD1 LEU   128     -32.254 -24.682   8.708  1.00 10.00      A   
ATOM   1122  CD2 LEU   128     -30.727 -22.987   9.740  1.00 10.00      A   
ATOM   1123  C   LEU   128     -31.544 -20.449   6.114  1.00 10.00      A   
ATOM   1124  O   LEU   128     -31.745 -21.173   5.139  1.00 10.00      A   
ATOM   1125  N   ASP   129     -31.263 -19.160   6.008  1.00 10.00      A   
ATOM   1126  HN  ASP   129     -31.119 -18.635   6.823  1.00 10.00      A   
ATOM   1127  CA  ASP   129     -31.148 -18.508   4.712  1.00 10.00      A   
ATOM   1128  CB  ASP   129     -31.737 -17.099   4.775  1.00 10.00      A   
ATOM   1129  CG  ASP   129     -32.297 -16.640   3.447  1.00 10.00      A   
ATOM   1130  OD1 ASP   129     -31.702 -15.737   2.824  1.00 10.00      A   
ATOM   1131  OD2 ASP   129     -33.341 -17.180   3.020  1.00 10.00      A   
ATOM   1132  C   ASP   129     -29.686 -18.451   4.288  1.00 10.00      A   
ATOM   1133  O   ASP   129     -28.925 -17.603   4.759  1.00 10.00      A   
ATOM   1134  N   ASN   130     -29.295 -19.368   3.414  1.00 10.00      A   
ATOM   1135  HN  ASN   130     -29.948 -20.027   3.090  1.00 10.00      A   
ATOM   1136  CA  ASN   130     -27.919 -19.444   2.936  1.00 10.00      A   
ATOM   1137  CB  ASN   130     -27.394 -20.881   3.053  1.00 10.00      A   
ATOM   1138  CG  ASN   130     -28.115 -21.857   2.136  1.00 10.00      A   
ATOM   1139  OD1 ASN   130     -29.300 -22.128   2.310  1.00 10.00      A   
ATOM   1140  ND2 ASN   130     -27.404 -22.400   1.159  1.00 10.00      A   
ATOM   1141 HD21 ASN   130     -26.460 -22.142   1.071  1.00 10.00      A   
ATOM   1142 HD22 ASN   130     -27.848 -23.039   0.566  1.00 10.00      A   
ATOM   1143  C   ASN   130     -27.790 -18.962   1.495  1.00 10.00      A   
ATOM   1144  O   ASN   130     -26.747 -19.144   0.865  1.00 10.00      A   
ATOM   1145  N   ASN   131     -28.838 -18.344   0.977  1.00 10.00      A   
ATOM   1146  HN  ASN   131     -29.638 -18.208   1.527  1.00 10.00      A   
ATOM   1147  CA  ASN   131     -28.821 -17.853  -0.395  1.00 10.00      A   
ATOM   1148  CB  ASN   131     -29.700 -18.731  -1.291  1.00 10.00      A   
ATOM   1149  CG  ASN   131     -29.042 -20.042  -1.681  1.00 10.00      A   
ATOM   1150  OD1 ASN   131     -28.282 -20.107  -2.643  1.00 10.00      A   
ATOM   1151  ND2 ASN   131     -29.354 -21.104  -0.956  1.00 10.00      A   
ATOM   1152 HD21 ASN   131     -29.989 -20.993  -0.213  1.00 10.00      A   
ATOM   1153 HD22 ASN   131     -28.937 -21.958  -1.187  1.00 10.00      A   
ATOM   1154  C   ASN   131     -29.284 -16.403  -0.467  1.00 10.00      A   
ATOM   1155  O   ASN   131     -30.423 -16.089  -0.123  1.00 10.00      A   
ATOM   1156  N   ILE   132     -28.400 -15.522  -0.920  1.00 10.00      A   
ATOM   1157  HN  ILE   132     -27.510 -15.835  -1.190  1.00 10.00      A   
ATOM   1158  CA  ILE   132     -28.727 -14.103  -1.040  1.00 10.00      A   
ATOM   1159  CB  ILE   132     -27.779 -13.203  -0.218  1.00 10.00      A   
ATOM   1160  CG1 ILE   132     -26.316 -13.471  -0.584  1.00 10.00      A   
ATOM   1161  CG2 ILE   132     -28.014 -13.395   1.273  1.00 10.00      A   
ATOM   1162  CD1 ILE   132     -25.344 -12.466  -0.003  1.00 10.00      A   
ATOM   1163  C   ILE   132     -28.711 -13.655  -2.498  1.00 10.00      A   
ATOM   1164  O   ILE   132     -28.189 -14.359  -3.368  1.00 10.00      A   
ATOM   1165  N   THR   133     -29.274 -12.480  -2.754  1.00 10.00      A   
ATOM   1166  HN  THR   133     -29.647 -11.961  -2.012  1.00 10.00      A   
ATOM   1167  CA  THR   133     -29.340 -11.929  -4.100  1.00 10.00      A   
ATOM   1168  CB  THR   133     -30.277 -10.703  -4.151  1.00 10.00      A   
ATOM   1169  OG1 THR   133     -29.967  -9.816  -3.069  1.00 10.00      A   
ATOM   1170  HG1 THR   133     -30.764  -9.660  -2.531  1.00 10.00      A   
ATOM   1171  CG2 THR   133     -31.732 -11.138  -4.050  1.00 10.00      A   
ATOM   1172  C   THR   133     -27.953 -11.535  -4.614  1.00 10.00      A   
ATOM   1173  O   THR   133     -27.086 -11.122  -3.838  1.00 10.00      A   
ATOM   1174  N   PRO   134     -27.725 -11.658  -5.933  1.00 10.00      A   
ATOM   1175  CA  PRO   134     -26.442 -11.313  -6.559  1.00 10.00      A   
ATOM   1176  CB  PRO   134     -26.701 -11.529  -8.054  1.00 10.00      A   
ATOM   1177  CG  PRO   134     -27.837 -12.490  -8.105  1.00 10.00      A   
ATOM   1178  CD  PRO   134     -28.696 -12.165  -6.918  1.00 10.00      A   
ATOM   1179  C   PRO   134     -26.046  -9.860  -6.302  1.00 10.00      A   
ATOM   1180  O   PRO   134     -24.864  -9.543  -6.157  1.00 10.00      A   
ATOM   1181  N   GLN   135     -27.036  -8.976  -6.245  1.00 10.00      A   
ATOM   1182  HN  GLN   135     -27.961  -9.279  -6.372  1.00 10.00      A   
ATOM   1183  CA  GLN   135     -26.771  -7.567  -6.006  1.00 10.00      A   
ATOM   1184  CB  GLN   135     -27.976  -6.701  -6.386  1.00 10.00      A   
ATOM   1185  CG  GLN   135     -27.651  -5.223  -6.538  1.00 10.00      A   
ATOM   1186  CD  GLN   135     -26.504  -4.968  -7.500  1.00 10.00      A   
ATOM   1187  OE1 GLN   135     -26.310  -5.696  -8.475  1.00 10.00      A   
ATOM   1188  NE2 GLN   135     -25.722  -3.940  -7.221  1.00 10.00      A   
ATOM   1189 HE21 GLN   135     -25.922  -3.411  -6.416  1.00 10.00      A   
ATOM   1190 HE22 GLN   135     -24.980  -3.744  -7.830  1.00 10.00      A   
ATOM   1191  C   GLN   135     -26.347  -7.327  -4.559  1.00 10.00      A   
ATOM   1192  O   GLN   135     -25.562  -6.421  -4.275  1.00 10.00      A   
ATOM   1193  N   ALA   136     -26.853  -8.154  -3.651  1.00 10.00      A   
ATOM   1194  HN  ALA   136     -27.468  -8.862  -3.935  1.00 10.00      A   
ATOM   1195  CA  ALA   136     -26.510  -8.033  -2.238  1.00 10.00      A   
ATOM   1196  CB  ALA   136     -27.526  -8.761  -1.370  1.00 10.00      A   
ATOM   1197  C   ALA   136     -25.112  -8.584  -1.988  1.00 10.00      A   
ATOM   1198  O   ALA   136     -24.365  -8.067  -1.160  1.00 10.00      A   
ATOM   1199  N   ALA   137     -24.766  -9.642  -2.714  1.00 10.00      A   
ATOM   1200  HN  ALA   137     -25.415 -10.018  -3.347  1.00 10.00      A   
ATOM   1201  CA  ALA   137     -23.452 -10.264  -2.584  1.00 10.00      A   
ATOM   1202  CB  ALA   137     -23.404 -11.568  -3.365  1.00 10.00      A   
ATOM   1203  C   ALA   137     -22.359  -9.315  -3.066  1.00 10.00      A   
ATOM   1204  O   ALA   137     -21.251  -9.298  -2.534  1.00 10.00      A   
ATOM   1205  N   ALA   138     -22.696  -8.505  -4.062  1.00 10.00      A   
ATOM   1206  HN  ALA   138     -23.603  -8.556  -4.428  1.00 10.00      A   
ATOM   1207  CA  ALA   138     -21.754  -7.548  -4.629  1.00 10.00      A   
ATOM   1208  CB  ALA   138     -22.227  -7.096  -6.003  1.00 10.00      A   
ATOM   1209  C   ALA   138     -21.547  -6.344  -3.713  1.00 10.00      A   
ATOM   1210  O   ALA   138     -20.638  -5.542  -3.920  1.00 10.00      A   
ATOM   1211  N   TRP   139     -22.384  -6.234  -2.691  1.00 10.00      A   
ATOM   1212  HN  TRP   139     -23.073  -6.920  -2.564  1.00 10.00      A   
ATOM   1213  CA  TRP   139     -22.307  -5.125  -1.750  1.00 10.00      A   
ATOM   1214  CB  TRP   139     -23.575  -5.089  -0.887  1.00 10.00      A   
ATOM   1215  CG  TRP   139     -23.650  -3.939   0.070  1.00 10.00      A   
ATOM   1216  CD1 TRP   139     -23.985  -2.652  -0.223  1.00 10.00      A   
ATOM   1217  CD2 TRP   139     -23.399  -3.977   1.481  1.00 10.00      A   
ATOM   1218  NE1 TRP   139     -23.957  -1.884   0.913  1.00 10.00      A   
ATOM   1219  HE1 TRP   139     -24.161  -0.926   0.958  1.00 10.00      A   
ATOM   1220  CE2 TRP   139     -23.600  -2.673   1.974  1.00 10.00      A   
ATOM   1221  CE3 TRP   139     -23.026  -4.984   2.375  1.00 10.00      A   
ATOM   1222  CZ2 TRP   139     -23.438  -2.348   3.319  1.00 10.00      A   
ATOM   1223  CZ3 TRP   139     -22.867  -4.660   3.709  1.00 10.00      A   
ATOM   1224  CH2 TRP   139     -23.074  -3.354   4.169  1.00 10.00      A   
ATOM   1225  C   TRP   139     -21.060  -5.205  -0.868  1.00 10.00      A   
ATOM   1226  O   TRP   139     -20.411  -4.191  -0.608  1.00 10.00      A   
ATOM   1227  N   GLN   140     -20.707  -6.410  -0.434  1.00 10.00      A   
ATOM   1228  HN  GLN   140     -21.232  -7.194  -0.706  1.00 10.00      A   
ATOM   1229  CA  GLN   140     -19.548  -6.588   0.439  1.00 10.00      A   
ATOM   1230  CB  GLN   140     -19.839  -7.634   1.520  1.00 10.00      A   
ATOM   1231  CG  GLN   140     -20.052  -9.043   0.995  1.00 10.00      A   
ATOM   1232  CD  GLN   140     -20.675  -9.961   2.027  1.00 10.00      A   
ATOM   1233  OE1 GLN   140     -20.483  -9.788   3.232  1.00 10.00      A   
ATOM   1234  NE2 GLN   140     -21.427 -10.944   1.558  1.00 10.00      A   
ATOM   1235 HE21 GLN   140     -21.533 -11.020   0.584  1.00 10.00      A   
ATOM   1236 HE22 GLN   140     -21.849 -11.556   2.199  1.00 10.00      A   
ATOM   1237  C   GLN   140     -18.268  -6.927  -0.324  1.00 10.00      A   
ATOM   1238  O   GLN   140     -17.226  -7.179   0.285  1.00 10.00      A   
ATOM   1239  N   ILE   141     -18.342  -6.914  -1.651  1.00 10.00      A   
ATOM   1240  HN  ILE   141     -19.194  -6.684  -2.078  1.00 10.00      A   
ATOM   1241  CA  ILE   141     -17.183  -7.224  -2.492  1.00 10.00      A   
ATOM   1242  CB  ILE   141     -17.506  -7.203  -4.006  1.00 10.00      A   
ATOM   1243  CG1 ILE   141     -18.353  -8.422  -4.387  1.00 10.00      A   
ATOM   1244  CG2 ILE   141     -16.230  -7.165  -4.838  1.00 10.00      A   
ATOM   1245  CD1 ILE   141     -18.655  -8.531  -5.870  1.00 10.00      A   
ATOM   1246  C   ILE   141     -15.961  -6.339  -2.187  1.00 10.00      A   
ATOM   1247  O   ILE   141     -14.878  -6.862  -1.923  1.00 10.00      A   
ATOM   1248  N   PRO   142     -16.112  -4.992  -2.208  1.00 10.00      A   
ATOM   1249  CA  PRO   142     -15.002  -4.061  -1.936  1.00 10.00      A   
ATOM   1250  CB  PRO   142     -15.668  -2.678  -1.935  1.00 10.00      A   
ATOM   1251  CG  PRO   142     -17.131  -2.946  -1.830  1.00 10.00      A   
ATOM   1252  CD  PRO   142     -17.355  -4.261  -2.510  1.00 10.00      A   
ATOM   1253  C   PRO   142     -14.304  -4.323  -0.597  1.00 10.00      A   
ATOM   1254  O   PRO   142     -13.121  -4.018  -0.436  1.00 10.00      A   
ATOM   1255  N   ARG   143     -15.037  -4.890   0.353  1.00 10.00      A   
ATOM   1256  HN  ARG   143     -15.970  -5.121   0.160  1.00 10.00      A   
ATOM   1257  CA  ARG   143     -14.489  -5.192   1.670  1.00 10.00      A   
ATOM   1258  CB  ARG   143     -15.633  -5.431   2.663  1.00 10.00      A   
ATOM   1259  CG  ARG   143     -15.209  -5.983   4.018  1.00 10.00      A   
ATOM   1260  CD  ARG   143     -16.332  -6.799   4.639  1.00 10.00      A   
ATOM   1261  NE  ARG   143     -16.043  -7.221   6.010  1.00 10.00      A   
ATOM   1262  HE  ARG   143     -15.103  -7.201   6.300  1.00 10.00      A   
ATOM   1263  CZ  ARG   143     -16.977  -7.626   6.876  1.00 10.00      A   
ATOM   1264  NH1 ARG   143     -18.256  -7.662   6.516  1.00 10.00      A   
ATOM   1265 HH11 ARG   143     -18.541  -7.369   5.555  1.00 10.00      A   
ATOM   1266 HH12 ARG   143     -18.982  -7.984   7.196  1.00 10.00      A   
ATOM   1267  NH2 ARG   143     -16.630  -7.981   8.105  1.00 10.00      A   
ATOM   1268 HH21 ARG   143     -15.625  -7.945   8.399  1.00 10.00      A   
ATOM   1269 HH22 ARG   143     -17.357  -8.298   8.785  1.00 10.00      A   
ATOM   1270  C   ARG   143     -13.596  -6.428   1.599  1.00 10.00      A   
ATOM   1271  O   ARG   143     -12.422  -6.388   1.976  1.00 10.00      A   
ATOM   1272  N   VAL   144     -14.159  -7.515   1.086  1.00 10.00      A   
ATOM   1273  HN  VAL   144     -15.090  -7.466   0.777  1.00 10.00      A   
ATOM   1274  CA  VAL   144     -13.441  -8.782   0.967  1.00 10.00      A   
ATOM   1275  CB  VAL   144     -14.368  -9.899   0.437  1.00 10.00      A   
ATOM   1276  CG1 VAL   144     -13.669 -11.248   0.480  1.00 10.00      A   
ATOM   1277  CG2 VAL   144     -15.668  -9.935   1.229  1.00 10.00      A   
ATOM   1278  C   VAL   144     -12.226  -8.659   0.048  1.00 10.00      A   
ATOM   1279  O   VAL   144     -11.162  -9.221   0.330  1.00 10.00      A   
ATOM   1280  N   ALA   145     -12.386  -7.899  -1.030  1.00 10.00      A   
ATOM   1281  HN  ALA   145     -13.257  -7.464  -1.178  1.00 10.00      A   
ATOM   1282  CA  ALA   145     -11.322  -7.698  -2.008  1.00 10.00      A   
ATOM   1283  CB  ALA   145     -11.789  -6.755  -3.106  1.00 10.00      A   
ATOM   1284  C   ALA   145     -10.042  -7.173  -1.368  1.00 10.00      A   
ATOM   1285  O   ALA   145      -8.944  -7.587  -1.731  1.00 10.00      A   
ATOM   1286  N   LYS   146     -10.189  -6.277  -0.404  1.00 10.00      A   
ATOM   1287  HN  LYS   146     -11.091  -5.999  -0.142  1.00 10.00      A   
ATOM   1288  CA  LYS   146      -9.036  -5.699   0.272  1.00 10.00      A   
ATOM   1289  CB  LYS   146      -9.325  -4.263   0.703  1.00 10.00      A   
ATOM   1290  CG  LYS   146      -9.813  -3.371  -0.425  1.00 10.00      A   
ATOM   1291  CD  LYS   146      -9.787  -1.908  -0.023  1.00 10.00      A   
ATOM   1292  CE  LYS   146     -10.784  -1.097  -0.832  1.00 10.00      A   
ATOM   1293  NZ  LYS   146     -12.184  -1.411  -0.453  1.00 10.00      A   
ATOM   1294  HZ1 LYS   146     -12.842  -0.839  -1.022  1.00 10.00      A   
ATOM   1295  HZ2 LYS   146     -12.337  -1.200   0.558  1.00 10.00      A   
ATOM   1296  HZ3 LYS   146     -12.386  -2.420  -0.616  1.00 10.00      A   
ATOM   1297  C   LYS   146      -8.617  -6.540   1.473  1.00 10.00      A   
ATOM   1298  O   LYS   146      -7.434  -6.608   1.807  1.00 10.00      A   
ATOM   1299  N   ALA   147      -9.595  -7.181   2.110  1.00 10.00      A   
ATOM   1300  HN  ALA   147     -10.518  -7.078   1.794  1.00 10.00      A   
ATOM   1301  CA  ALA   147      -9.337  -8.021   3.275  1.00 10.00      A   
ATOM   1302  CB  ALA   147     -10.641  -8.550   3.846  1.00 10.00      A   
ATOM   1303  C   ALA   147      -8.412  -9.181   2.921  1.00 10.00      A   
ATOM   1304  O   ALA   147      -7.412  -9.420   3.597  1.00 10.00      A   
ATOM   1305  N   ARG   148      -8.748  -9.899   1.854  1.00 10.00      A   
ATOM   1306  HN  ARG   148      -9.559  -9.660   1.347  1.00 10.00      A   
ATOM   1307  CA  ARG   148      -7.940 -11.031   1.414  1.00 10.00      A   
ATOM   1308  CB  ARG   148      -8.825 -12.133   0.828  1.00 10.00      A   
ATOM   1309  CG  ARG   148      -9.943 -12.594   1.752  1.00 10.00      A   
ATOM   1310  CD  ARG   148      -9.406 -13.124   3.074  1.00 10.00      A   
ATOM   1311  NE  ARG   148      -8.856 -14.473   2.947  1.00 10.00      A   
ATOM   1312  HE  ARG   148      -7.972 -14.560   2.514  1.00 10.00      A   
ATOM   1313  CZ  ARG   148      -9.474 -15.571   3.383  1.00 10.00      A   
ATOM   1314  NH1 ARG   148     -10.661 -15.478   3.974  1.00 10.00      A   
ATOM   1315 HH11 ARG   148     -11.116 -14.550   4.102  1.00 10.00      A   
ATOM   1316 HH12 ARG   148     -11.143 -16.338   4.316  1.00 10.00      A   
ATOM   1317  NH2 ARG   148      -8.904 -16.758   3.239  1.00 10.00      A   
ATOM   1318 HH21 ARG   148      -9.395 -17.626   3.578  1.00 10.00      A   
ATOM   1319 HH22 ARG   148      -7.959 -16.845   2.786  1.00 10.00      A   
ATOM   1320  C   ARG   148      -6.909 -10.579   0.387  1.00 10.00      A   
ATOM   1321  O   ARG   148      -6.034 -11.348  -0.011  1.00 10.00      A   
ATOM   1322  N   ASN   149      -7.029  -9.318  -0.027  1.00 10.00      A   
ATOM   1323  HN  ASN   149      -7.751  -8.772   0.343  1.00 10.00      A   
ATOM   1324  CA  ASN   149      -6.129  -8.710  -1.011  1.00 10.00      A   
ATOM   1325  CB  ASN   149      -4.724  -8.497  -0.445  1.00 10.00      A   
ATOM   1326  CG  ASN   149      -3.823  -7.722  -1.391  1.00 10.00      A   
ATOM   1327  OD1 ASN   149      -4.266  -6.806  -2.083  1.00 10.00      A   
ATOM   1328  ND2 ASN   149      -2.550  -8.093  -1.439  1.00 10.00      A   
ATOM   1329 HD21 ASN   149      -2.264  -8.840  -0.869  1.00 10.00      A   
ATOM   1330 HD22 ASN   149      -1.946  -7.606  -2.037  1.00 10.00      A   
ATOM   1331  C   ASN   149      -6.076  -9.517  -2.302  1.00 10.00      A   
ATOM   1332  O   ASN   149      -5.106 -10.227  -2.570  1.00 10.00      A   
ATOM   1333  N   LEU   150      -7.133  -9.417  -3.091  1.00 10.00      A   
ATOM   1334  HN  LEU   150      -7.878  -8.832  -2.824  1.00 10.00      A   
ATOM   1335  CA  LEU   150      -7.215 -10.135  -4.354  1.00 10.00      A   
ATOM   1336  CB  LEU   150      -8.037 -11.418  -4.193  1.00 10.00      A   
ATOM   1337  CG  LEU   150      -7.341 -12.575  -3.475  1.00 10.00      A   
ATOM   1338  CD1 LEU   150      -8.300 -13.743  -3.302  1.00 10.00      A   
ATOM   1339  CD2 LEU   150      -6.100 -13.010  -4.241  1.00 10.00      A   
ATOM   1340  C   LEU   150      -7.826  -9.253  -5.431  1.00 10.00      A   
ATOM   1341  O   LEU   150      -8.419  -8.215  -5.132  1.00 10.00      A   
ATOM   1342  N   SER   151      -7.682  -9.673  -6.680  1.00 10.00      A   
ATOM   1343  HN  SER   151      -7.205 -10.509  -6.849  1.00 10.00      A   
ATOM   1344  CA  SER   151      -8.214  -8.931  -7.806  1.00 10.00      A   
ATOM   1345  CB  SER   151      -7.618  -9.483  -9.097  1.00 10.00      A   
ATOM   1346  OG  SER   151      -6.337 -10.045  -8.856  1.00 10.00      A   
ATOM   1347  HG  SER   151      -6.230 -10.833  -9.401  1.00 10.00      A   
ATOM   1348  C   SER   151      -9.736  -9.027  -7.839  1.00 10.00      A   
ATOM   1349  O   SER   151     -10.297 -10.125  -7.839  1.00 10.00      A   
ATOM   1350  N   VAL   152     -10.393  -7.875  -7.879  1.00 10.00      A   
ATOM   1351  HN  VAL   152      -9.880  -7.040  -7.900  1.00 10.00      A   
ATOM   1352  CA  VAL   152     -11.852  -7.808  -7.910  1.00 10.00      A   
ATOM   1353  CB  VAL   152     -12.346  -6.344  -7.922  1.00 10.00      A   
ATOM   1354  CG1 VAL   152     -13.859  -6.276  -7.771  1.00 10.00      A   
ATOM   1355  CG2 VAL   152     -11.665  -5.541  -6.823  1.00 10.00      A   
ATOM   1356  C   VAL   152     -12.397  -8.542  -9.133  1.00 10.00      A   
ATOM   1357  O   VAL   152     -13.476  -9.138  -9.086  1.00 10.00      A   
ATOM   1358  N   GLU   153     -11.631  -8.510 -10.220  1.00 10.00      A   
ATOM   1359  HN  GLU   153     -10.785  -8.012 -10.190  1.00 10.00      A   
ATOM   1360  CA  GLU   153     -12.018  -9.178 -11.456  1.00 10.00      A   
ATOM   1361  CB  GLU   153     -10.961  -8.964 -12.545  1.00 10.00      A   
ATOM   1362  CG  GLU   153      -9.565  -9.457 -12.190  1.00 10.00      A   
ATOM   1363  CD  GLU   153      -8.745  -9.789 -13.420  1.00 10.00      A   
ATOM   1364  OE1 GLU   153      -8.388 -10.976 -13.599  1.00 10.00      A   
ATOM   1365  OE2 GLU   153      -8.467  -8.873 -14.222  1.00 10.00      A   
ATOM   1366  C   GLU   153     -12.248 -10.671 -11.237  1.00 10.00      A   
ATOM   1367  O   GLU   153     -13.124 -11.270 -11.856  1.00 10.00      A   
ATOM   1368  N   GLN   154     -11.463 -11.264 -10.344  1.00 10.00      A   
ATOM   1369  HN  GLN   154     -10.799 -10.728  -9.858  1.00 10.00      A   
ATOM   1370  CA  GLN   154     -11.576 -12.686 -10.055  1.00 10.00      A   
ATOM   1371  CB  GLN   154     -10.218 -13.272  -9.671  1.00 10.00      A   
ATOM   1372  CG  GLN   154      -9.209 -13.247 -10.810  1.00 10.00      A   
ATOM   1373  CD  GLN   154      -9.686 -14.019 -12.026  1.00 10.00      A   
ATOM   1374  OE1 GLN   154     -10.315 -15.071 -11.902  1.00 10.00      A   
ATOM   1375  NE2 GLN   154      -9.416 -13.489 -13.208  1.00 10.00      A   
ATOM   1376 HE21 GLN   154      -8.926 -12.631 -13.236  1.00 10.00      A   
ATOM   1377 HE22 GLN   154      -9.720 -13.965 -14.010  1.00 10.00      A   
ATOM   1378  C   GLN   154     -12.613 -12.944  -8.973  1.00 10.00      A   
ATOM   1379  O   GLN   154     -13.225 -14.010  -8.933  1.00 10.00      A   
ATOM   1380  N   LEU   155     -12.816 -11.961  -8.104  1.00 10.00      A   
ATOM   1381  HN  LEU   155     -12.289 -11.137  -8.182  1.00 10.00      A   
ATOM   1382  CA  LEU   155     -13.798 -12.084  -7.034  1.00 10.00      A   
ATOM   1383  CB  LEU   155     -13.791 -10.839  -6.141  1.00 10.00      A   
ATOM   1384  CG  LEU   155     -13.187 -11.011  -4.747  1.00 10.00      A   
ATOM   1385  CD1 LEU   155     -11.669 -10.946  -4.806  1.00 10.00      A   
ATOM   1386  CD2 LEU   155     -13.741  -9.967  -3.791  1.00 10.00      A   
ATOM   1387  C   LEU   155     -15.190 -12.294  -7.622  1.00 10.00      A   
ATOM   1388  O   LEU   155     -15.875 -13.265  -7.295  1.00 10.00      A   
ATOM   1389  N   THR   156     -15.586 -11.387  -8.510  1.00 10.00      A   
ATOM   1390  HN  THR   156     -14.984 -10.641  -8.734  1.00 10.00      A   
ATOM   1391  CA  THR   156     -16.887 -11.462  -9.161  1.00 10.00      A   
ATOM   1392  CB  THR   156     -17.147 -10.189  -9.991  1.00 10.00      A   
ATOM   1393  OG1 THR   156     -16.485  -9.082  -9.361  1.00 10.00      A   
ATOM   1394  HG1 THR   156     -16.818  -8.981  -8.464  1.00 10.00      A   
ATOM   1395  CG2 THR   156     -18.637  -9.892 -10.066  1.00 10.00      A   
ATOM   1396  C   THR   156     -16.965 -12.695 -10.065  1.00 10.00      A   
ATOM   1397  O   THR   156     -18.030 -13.296 -10.225  1.00 10.00      A   
ATOM   1398  N   GLN   157     -15.820 -13.072 -10.629  1.00 10.00      A   
ATOM   1399  HN  GLN   157     -15.010 -12.555 -10.445  1.00 10.00      A   
ATOM   1400  CA  GLN   157     -15.726 -14.233 -11.512  1.00 10.00      A   
ATOM   1401  CB  GLN   157     -14.309 -14.323 -12.092  1.00 10.00      A   
ATOM   1402  CG  GLN   157     -14.089 -15.454 -13.085  1.00 10.00      A   
ATOM   1403  CD  GLN   157     -14.766 -15.210 -14.420  1.00 10.00      A   
ATOM   1404  OE1 GLN   157     -14.988 -14.068 -14.823  1.00 10.00      A   
ATOM   1405  NE2 GLN   157     -15.084 -16.283 -15.123  1.00 10.00      A   
ATOM   1406 HE21 GLN   157     -14.864 -17.163 -14.747  1.00 10.00      A   
ATOM   1407 HE22 GLN   157     -15.519 -16.157 -15.994  1.00 10.00      A   
ATOM   1408  C   GLN   157     -16.062 -15.512 -10.748  1.00 10.00      A   
ATOM   1409  O   GLN   157     -16.849 -16.339 -11.210  1.00 10.00      A   
ATOM   1410  N   LEU   158     -15.470 -15.657  -9.568  1.00 10.00      A   
ATOM   1411  HN  LEU   158     -14.850 -14.959  -9.255  1.00 10.00      A   
ATOM   1412  CA  LEU   158     -15.698 -16.826  -8.733  1.00 10.00      A   
ATOM   1413  CB  LEU   158     -14.753 -16.823  -7.530  1.00 10.00      A   
ATOM   1414  CG  LEU   158     -14.641 -18.142  -6.759  1.00 10.00      A   
ATOM   1415  CD1 LEU   158     -14.146 -19.257  -7.669  1.00 10.00      A   
ATOM   1416  CD2 LEU   158     -13.728 -17.983  -5.554  1.00 10.00      A   
ATOM   1417  C   LEU   158     -17.148 -16.899  -8.273  1.00 10.00      A   
ATOM   1418  O   LEU   158     -17.721 -17.982  -8.179  1.00 10.00      A   
ATOM   1419  N   ILE   159     -17.742 -15.742  -7.992  1.00 10.00      A   
ATOM   1420  HN  ILE   159     -17.230 -14.909  -8.079  1.00 10.00      A   
ATOM   1421  CA  ILE   159     -19.133 -15.687  -7.555  1.00 10.00      A   
ATOM   1422  CB  ILE   159     -19.557 -14.258  -7.148  1.00 10.00      A   
ATOM   1423  CG1 ILE   159     -18.655 -13.724  -6.032  1.00 10.00      A   
ATOM   1424  CG2 ILE   159     -21.012 -14.234  -6.704  1.00 10.00      A   
ATOM   1425  CD1 ILE   159     -18.918 -12.274  -5.675  1.00 10.00      A   
ATOM   1426  C   ILE   159     -20.054 -16.195  -8.665  1.00 10.00      A   
ATOM   1427  O   ILE   159     -21.022 -16.915  -8.409  1.00 10.00      A   
ATOM   1428  N   ALA   160     -19.722 -15.835  -9.902  1.00 10.00      A   
ATOM   1429  HN  ALA   160     -18.923 -15.279 -10.035  1.00 10.00      A   
ATOM   1430  CA  ALA   160     -20.507 -16.242 -11.067  1.00 10.00      A   
ATOM   1431  CB  ALA   160     -20.014 -15.532 -12.313  1.00 10.00      A   
ATOM   1432  C   ALA   160     -20.456 -17.753 -11.266  1.00 10.00      A   
ATOM   1433  O   ALA   160     -21.415 -18.363 -11.736  1.00 10.00      A   
ATOM   1434  N   LYS   161     -19.334 -18.348 -10.885  1.00 10.00      A   
ATOM   1435  HN  LYS   161     -18.609 -17.802 -10.514  1.00 10.00      A   
ATOM   1436  CA  LYS   161     -19.140 -19.788 -11.010  1.00 10.00      A   
ATOM   1437  CB  LYS   161     -17.680 -20.138 -10.710  1.00 10.00      A   
ATOM   1438  CG  LYS   161     -17.216 -21.467 -11.282  1.00 10.00      A   
ATOM   1439  CD  LYS   161     -15.785 -21.767 -10.868  1.00 10.00      A   
ATOM   1440  CE  LYS   161     -15.244 -22.993 -11.588  1.00 10.00      A   
ATOM   1441  NZ  LYS   161     -13.887 -23.369 -11.109  1.00 10.00      A   
ATOM   1442  HZ1 LYS   161     -13.277 -22.528 -11.058  1.00 10.00      A   
ATOM   1443  HZ2 LYS   161     -13.454 -24.059 -11.756  1.00 10.00      A   
ATOM   1444  HZ3 LYS   161     -13.951 -23.796 -10.161  1.00 10.00      A   
ATOM   1445  C   LYS   161     -20.071 -20.554 -10.069  1.00 10.00      A   
ATOM   1446  O   LYS   161     -20.355 -21.736 -10.273  1.00 10.00      A   
ATOM   1447  N   TYR   162     -20.552 -19.872  -9.040  1.00 10.00      A   
ATOM   1448  HN  TYR   162     -20.295 -18.931  -8.928  1.00 10.00      A   
ATOM   1449  CA  TYR   162     -21.444 -20.486  -8.072  1.00 10.00      A   
ATOM   1450  CB  TYR   162     -20.799 -20.493  -6.685  1.00 10.00      A   
ATOM   1451  CG  TYR   162     -19.443 -21.163  -6.638  1.00 10.00      A   
ATOM   1452  CD1 TYR   162     -18.304 -20.442  -6.310  1.00 10.00      A   
ATOM   1453  CD2 TYR   162     -19.300 -22.515  -6.921  1.00 10.00      A   
ATOM   1454  CE1 TYR   162     -17.063 -21.043  -6.263  1.00 10.00      A   
ATOM   1455  CE2 TYR   162     -18.060 -23.128  -6.875  1.00 10.00      A   
ATOM   1456  CZ  TYR   162     -16.947 -22.386  -6.545  1.00 10.00      A   
ATOM   1457  OH  TYR   162     -15.711 -22.990  -6.494  1.00 10.00      A   
ATOM   1458  HH  TYR   162     -15.239 -22.673  -5.716  1.00 10.00      A   
ATOM   1459  C   TYR   162     -22.796 -19.776  -8.030  1.00 10.00      A   
ATOM   1460  O   TYR   162     -23.556 -19.923  -7.071  1.00 10.00      A   
ATOM   1461  N   SER   163     -23.096 -19.018  -9.078  1.00 10.00      A   
ATOM   1462  HN  SER   163     -22.463 -18.957  -9.825  1.00 10.00      A   
ATOM   1463  CA  SER   163     -24.352 -18.292  -9.156  1.00 10.00      A   
ATOM   1464  CB  SER   163     -24.210 -17.073 -10.075  1.00 10.00      A   
ATOM   1465  OG  SER   163     -23.336 -16.101  -9.515  1.00 10.00      A   
ATOM   1466  HG  SER   163     -22.630 -16.549  -9.021  1.00 10.00      A   
ATOM   1467  C   SER   163     -25.472 -19.203  -9.649  1.00 10.00      A   
ATOM   1468  O   SER   163     -25.470 -19.640 -10.797  1.00 10.00      A   
ATOM   1469  N   GLN   164     -26.418 -19.495  -8.772  1.00 10.00      A   
ATOM   1470  HN  GLN   164     -26.371 -19.113  -7.870  1.00 10.00      A   
ATOM   1471  CA  GLN   164     -27.541 -20.356  -9.117  1.00 10.00      A   
ATOM   1472  CB  GLN   164     -28.163 -20.945  -7.849  1.00 10.00      A   
ATOM   1473  CG  GLN   164     -27.168 -21.607  -6.907  1.00 10.00      A   
ATOM   1474  CD  GLN   164     -26.730 -22.981  -7.376  1.00 10.00      A   
ATOM   1475  OE1 GLN   164     -27.380 -23.983  -7.088  1.00 10.00      A   
ATOM   1476  NE2 GLN   164     -25.614 -23.046  -8.084  1.00 10.00      A   
ATOM   1477 HE21 GLN   164     -25.134 -22.213  -8.275  1.00 10.00      A   
ATOM   1478 HE22 GLN   164     -25.309 -23.927  -8.386  1.00 10.00      A   
ATOM   1479  C   GLN   164     -28.594 -19.569  -9.889  1.00 10.00      A   
ATOM   1480  O   GLN   164     -29.038 -18.504  -9.446  1.00 10.00      A   
ATOM   1481  N   GLN   165     -28.968 -20.076 -11.057  1.00 10.00      A   
ATOM   1482  HN  GLN   165     -28.559 -20.914 -11.372  1.00 10.00      A   
ATOM   1483  CA  GLN   165     -29.971 -19.425 -11.884  1.00 10.00      A   
ATOM   1484  CB  GLN   165     -29.344 -18.844 -13.153  1.00 10.00      A   
ATOM   1485  CG  GLN   165     -28.544 -17.570 -12.934  1.00 10.00      A   
ATOM   1486  CD  GLN   165     -28.352 -16.783 -14.214  1.00 10.00      A   
ATOM   1487  OE1 GLN   165     -28.324 -17.346 -15.310  1.00 10.00      A   
ATOM   1488  NE2 GLN   165     -28.205 -15.475 -14.086  1.00 10.00      A   
ATOM   1489 HE21 GLN   165     -28.224 -15.092 -13.179  1.00 10.00      A   
ATOM   1490 HE22 GLN   165     -28.092 -14.937 -14.897  1.00 10.00      A   
ATOM   1491  C   GLN   165     -31.080 -20.401 -12.255  1.00 10.00      A   
ATOM   1492  O   GLN   165     -30.813 -21.520 -12.709  1.00 10.00      A   
ATOM   1493  N   PRO   166     -32.340 -19.998 -12.053  1.00 10.00      A   
ATOM   1494  CA  PRO   166     -33.495 -20.837 -12.380  1.00 10.00      A   
ATOM   1495  CB  PRO   166     -34.682 -20.042 -11.822  1.00 10.00      A   
ATOM   1496  CG  PRO   166     -34.209 -18.630 -11.800  1.00 10.00      A   
ATOM   1497  CD  PRO   166     -32.740 -18.696 -11.491  1.00 10.00      A   
ATOM   1498  C   PRO   166     -33.637 -21.008 -13.888  1.00 10.00      A   
ATOM   1499  O   PRO   166     -33.109 -20.206 -14.662  1.00 10.00      A   
ATOM   1500  N   LEU   167     -34.332 -22.055 -14.300  1.00 10.00      A   
ATOM   1501  HN  LEU   167     -34.723 -22.663 -13.637  1.00 10.00      A   
ATOM   1502  CA  LEU   167     -34.544 -22.320 -15.716  1.00 10.00      A   
ATOM   1503  CB  LEU   167     -35.179 -23.698 -15.910  1.00 10.00      A   
ATOM   1504  CG  LEU   167     -34.393 -24.890 -15.357  1.00 10.00      A   
ATOM   1505  CD1 LEU   167     -35.146 -26.188 -15.607  1.00 10.00      A   
ATOM   1506  CD2 LEU   167     -32.999 -24.953 -15.967  1.00 10.00      A   
ATOM   1507  C   LEU   167     -35.436 -21.238 -16.307  1.00 10.00      A   
ATOM   1508  O   LEU   167     -35.196 -20.739 -17.409  1.00 10.00      A   
ATOM   1509  N   VAL   168     -36.462 -20.880 -15.552  1.00 10.00      A   
ATOM   1510  HN  VAL   168     -36.592 -21.324 -14.685  1.00 10.00      A   
ATOM   1511  CA  VAL   168     -37.392 -19.845 -15.958  1.00 10.00      A   
ATOM   1512  CB  VAL   168     -38.856 -20.294 -15.747  1.00 10.00      A   
ATOM   1513  CG1 VAL   168     -39.830 -19.233 -16.234  1.00 10.00      A   
ATOM   1514  CG2 VAL   168     -39.116 -21.616 -16.454  1.00 10.00      A   
ATOM   1515  C   VAL   168     -37.115 -18.590 -15.137  1.00 10.00      A   
ATOM   1516  O   VAL   168     -37.226 -18.606 -13.912  1.00 10.00      A   
ATOM   1517  N   LYS   169     -36.753 -17.510 -15.813  1.00 10.00      A   
ATOM   1518  HN  LYS   169     -36.697 -17.560 -16.793  1.00 10.00      A   
ATOM   1519  CA  LYS   169     -36.430 -16.251 -15.144  1.00 10.00      A   
ATOM   1520  CB  LYS   169     -35.886 -15.235 -16.149  1.00 10.00      A   
ATOM   1521  CG  LYS   169     -34.638 -15.714 -16.867  1.00 10.00      A   
ATOM   1522  CD  LYS   169     -34.235 -14.779 -17.992  1.00 10.00      A   
ATOM   1523  CE  LYS   169     -33.155 -15.408 -18.855  1.00 10.00      A   
ATOM   1524  NZ  LYS   169     -32.769 -14.538 -19.993  1.00 10.00      A   
ATOM   1525  HZ1 LYS   169     -32.297 -15.101 -20.729  1.00 10.00      A   
ATOM   1526  HZ2 LYS   169     -32.117 -13.796 -19.669  1.00 10.00      A   
ATOM   1527  HZ3 LYS   169     -33.610 -14.086 -20.402  1.00 10.00      A   
ATOM   1528  C   LYS   169     -37.612 -15.670 -14.372  1.00 10.00      A   
ATOM   1529  O   LYS   169     -37.432 -14.865 -13.459  1.00 10.00      A   
ATOM   1530  N   TYR   170     -38.818 -16.083 -14.734  1.00 10.00      A   
ATOM   1531  HN  TYR   170     -38.903 -16.723 -15.471  1.00 10.00      A   
ATOM   1532  CA  TYR   170     -40.019 -15.595 -14.068  1.00 10.00      A   
ATOM   1533  CB  TYR   170     -41.095 -15.223 -15.091  1.00 10.00      A   
ATOM   1534  CG  TYR   170     -40.735 -14.042 -15.967  1.00 10.00      A   
ATOM   1535  CD1 TYR   170     -40.953 -14.080 -17.336  1.00 10.00      A   
ATOM   1536  CD2 TYR   170     -40.176 -12.891 -15.424  1.00 10.00      A   
ATOM   1537  CE1 TYR   170     -40.627 -13.006 -18.142  1.00 10.00      A   
ATOM   1538  CE2 TYR   170     -39.848 -11.813 -16.223  1.00 10.00      A   
ATOM   1539  CZ  TYR   170     -40.075 -11.876 -17.580  1.00 10.00      A   
ATOM   1540  OH  TYR   170     -39.749 -10.803 -18.380  1.00 10.00      A   
ATOM   1541  HH  TYR   170     -40.479 -10.625 -18.988  1.00 10.00      A   
ATOM   1542  C   TYR   170     -40.569 -16.606 -13.060  1.00 10.00      A   
ATOM   1543  O   TYR   170     -41.579 -16.347 -12.409  1.00 10.00      A   
ATOM   1544  N   ILE   171     -39.908 -17.749 -12.921  1.00 10.00      A   
ATOM   1545  HN  ILE   171     -39.097 -17.908 -13.450  1.00 10.00      A   
ATOM   1546  CA  ILE   171     -40.367 -18.771 -11.980  1.00 10.00      A   
ATOM   1547  CB  ILE   171     -40.127 -20.212 -12.499  1.00 10.00      A   
ATOM   1548  CG1 ILE   171     -41.162 -21.177 -11.911  1.00 10.00      A   
ATOM   1549  CG2 ILE   171     -38.716 -20.691 -12.178  1.00 10.00      A   
ATOM   1550  CD1 ILE   171     -41.121 -22.562 -12.522  1.00 10.00      A   
ATOM   1551  C   ILE   171     -39.719 -18.584 -10.612  1.00 10.00      A   
ATOM   1552  O   ILE   171     -40.219 -19.076  -9.598  1.00 10.00      A   
ATOM   1553  N   GLY   172     -38.615 -17.854 -10.592  1.00 10.00      A   
ATOM   1554  HN  GLY   172     -38.281 -17.466 -11.426  1.00 10.00      A   
ATOM   1555  CA  GLY   172     -37.908 -17.609  -9.358  1.00 10.00      A   
ATOM   1556  C   GLY   172     -37.059 -16.363  -9.449  1.00 10.00      A   
ATOM   1557  O   GLY   172     -37.493 -15.350 -10.002  1.00 10.00      A   
ATOM   1558  N   GLN   173     -35.847 -16.444  -8.926  1.00 10.00      A   
ATOM   1559  HN  GLN   173     -35.557 -17.291  -8.522  1.00 10.00      A   
ATOM   1560  CA  GLN   173     -34.924 -15.321  -8.937  1.00 10.00      A   
ATOM   1561  CB  GLN   173     -35.291 -14.312  -7.839  1.00 10.00      A   
ATOM   1562  CG  GLN   173     -35.766 -14.945  -6.536  1.00 10.00      A   
ATOM   1563  CD  GLN   173     -36.166 -13.918  -5.494  1.00 10.00      A   
ATOM   1564  OE1 GLN   173     -36.551 -12.795  -5.822  1.00 10.00      A   
ATOM   1565  NE2 GLN   173     -36.092 -14.299  -4.228  1.00 10.00      A   
ATOM   1566 HE21 GLN   173     -35.788 -15.210  -4.036  1.00 10.00      A   
ATOM   1567 HE22 GLN   173     -36.356 -13.657  -3.534  1.00 10.00      A   
ATOM   1568  C   GLN   173     -33.493 -15.807  -8.745  1.00 10.00      A   
ATOM   1569  O   GLN   173     -33.246 -16.715  -7.949  1.00 10.00      A   
ATOM   1570  N   PRO   174     -32.537 -15.233  -9.498  1.00 10.00      A   
ATOM   1571  CA  PRO   174     -31.118 -15.597  -9.389  1.00 10.00      A   
ATOM   1572  CB  PRO   174     -30.419 -14.580 -10.297  1.00 10.00      A   
ATOM   1573  CG  PRO   174     -31.466 -14.159 -11.269  1.00 10.00      A   
ATOM   1574  CD  PRO   174     -32.767 -14.198 -10.521  1.00 10.00      A   
ATOM   1575  C   PRO   174     -30.632 -15.441  -7.951  1.00 10.00      A   
ATOM   1576  O   PRO   174     -30.936 -14.443  -7.288  1.00 10.00      A   
ATOM   1577  N   VAL   175     -29.887 -16.423  -7.470  1.00 10.00      A   
ATOM   1578  HN  VAL   175     -29.661 -17.187  -8.047  1.00 10.00      A   
ATOM   1579  CA  VAL   175     -29.396 -16.396  -6.102  1.00 10.00      A   
ATOM   1580  CB  VAL   175     -30.369 -17.164  -5.177  1.00 10.00      A   
ATOM   1581  CG1 VAL   175     -30.027 -18.646  -5.082  1.00 10.00      A   
ATOM   1582  CG2 VAL   175     -30.471 -16.513  -3.810  1.00 10.00      A   
ATOM   1583  C   VAL   175     -27.988 -16.988  -6.014  1.00 10.00      A   
ATOM   1584  O   VAL   175     -27.551 -17.709  -6.914  1.00 10.00      A   
ATOM   1585  N   VAL   176     -27.264 -16.648  -4.957  1.00 10.00      A   
ATOM   1586  HN  VAL   176     -27.643 -16.033  -4.290  1.00 10.00      A   
ATOM   1587  CA  VAL   176     -25.916 -17.160  -4.761  1.00 10.00      A   
ATOM   1588  CB  VAL   176     -24.847 -16.048  -4.862  1.00 10.00      A   
ATOM   1589  CG1 VAL   176     -23.457 -16.657  -4.988  1.00 10.00      A   
ATOM   1590  CG2 VAL   176     -25.130 -15.123  -6.038  1.00 10.00      A   
ATOM   1591  C   VAL   176     -25.798 -17.851  -3.406  1.00 10.00      A   
ATOM   1592  O   VAL   176     -26.200 -17.297  -2.379  1.00 10.00      A   
ATOM   1593  N   ASN   177     -25.251 -19.063  -3.415  1.00 10.00      A   
ATOM   1594  HN  ASN   177     -24.953 -19.440  -4.265  1.00 10.00      A   
ATOM   1595  CA  ASN   177     -25.075 -19.844  -2.192  1.00 10.00      A   
ATOM   1596  CB  ASN   177     -24.879 -21.330  -2.527  1.00 10.00      A   
ATOM   1597  CG  ASN   177     -25.069 -22.246  -1.328  1.00 10.00      A   
ATOM   1598  OD1 ASN   177     -24.876 -21.845  -0.180  1.00 10.00      A   
ATOM   1599  ND2 ASN   177     -25.436 -23.492  -1.587  1.00 10.00      A   
ATOM   1600 HD21 ASN   177     -25.560 -23.755  -2.528  1.00 10.00      A   
ATOM   1601 HD22 ASN   177     -25.577 -24.102  -0.829  1.00 10.00      A   
ATOM   1602  C   ASN   177     -23.889 -19.321  -1.389  1.00 10.00      A   
ATOM   1603  O   ASN   177     -22.764 -19.266  -1.888  1.00 10.00      A   
ATOM   1604  N   ILE   178     -24.149 -18.947  -0.143  1.00 10.00      A   
ATOM   1605  HN  ILE   178     -25.072 -19.031   0.196  1.00 10.00      A   
ATOM   1606  CA  ILE   178     -23.115 -18.407   0.736  1.00 10.00      A   
ATOM   1607  CB  ILE   178     -23.742 -17.579   1.883  1.00 10.00      A   
ATOM   1608  CG1 ILE   178     -24.781 -16.601   1.331  1.00 10.00      A   
ATOM   1609  CG2 ILE   178     -22.676 -16.824   2.664  1.00 10.00      A   
ATOM   1610  CD1 ILE   178     -25.594 -15.910   2.404  1.00 10.00      A   
ATOM   1611  C   ILE   178     -22.237 -19.512   1.331  1.00 10.00      A   
ATOM   1612  O   ILE   178     -21.127 -19.256   1.795  1.00 10.00      A   
ATOM   1613  N   VAL   179     -22.726 -20.744   1.288  1.00 10.00      A   
ATOM   1614  HN  VAL   179     -23.598 -20.897   0.859  1.00 10.00      A   
ATOM   1615  CA  VAL   179     -21.993 -21.876   1.847  1.00 10.00      A   
ATOM   1616  CB  VAL   179     -22.905 -23.098   2.097  1.00 10.00      A   
ATOM   1617  CG1 VAL   179     -22.165 -24.173   2.878  1.00 10.00      A   
ATOM   1618  CG2 VAL   179     -24.173 -22.688   2.826  1.00 10.00      A   
ATOM   1619  C   VAL   179     -20.813 -22.295   0.967  1.00 10.00      A   
ATOM   1620  O   VAL   179     -19.655 -22.213   1.386  1.00 10.00      A   
ATOM   1621  N   GLU   180     -21.109 -22.731  -0.255  1.00 10.00      A   
ATOM   1622  HN  GLU   180     -22.045 -22.747  -0.543  1.00 10.00      A   
ATOM   1623  CA  GLU   180     -20.074 -23.184  -1.179  1.00 10.00      A   
ATOM   1624  CB  GLU   180     -20.687 -23.747  -2.468  1.00 10.00      A   
ATOM   1625  CG  GLU   180     -21.653 -24.904  -2.250  1.00 10.00      A   
ATOM   1626  CD  GLU   180     -21.780 -25.804  -3.465  1.00 10.00      A   
ATOM   1627  OE1 GLU   180     -22.695 -25.586  -4.287  1.00 10.00      A   
ATOM   1628  OE2 GLU   180     -20.958 -26.738  -3.605  1.00 10.00      A   
ATOM   1629  C   GLU   180     -19.057 -22.086  -1.491  1.00 10.00      A   
ATOM   1630  O   GLU   180     -17.851 -22.331  -1.486  1.00 10.00      A   
ATOM   1631  N   LEU   181     -19.549 -20.874  -1.731  1.00 10.00      A   
ATOM   1632  HN  LEU   181     -20.520 -20.741  -1.702  1.00 10.00      A   
ATOM   1633  CA  LEU   181     -18.683 -19.741  -2.050  1.00 10.00      A   
ATOM   1634  CB  LEU   181     -19.510 -18.512  -2.444  1.00 10.00      A   
ATOM   1635  CG  LEU   181     -18.729 -17.302  -2.967  1.00 10.00      A   
ATOM   1636  CD1 LEU   181     -17.937 -17.670  -4.212  1.00 10.00      A   
ATOM   1637  CD2 LEU   181     -19.670 -16.142  -3.255  1.00 10.00      A   
ATOM   1638  C   LEU   181     -17.722 -19.409  -0.906  1.00 10.00      A   
ATOM   1639  O   LEU   181     -16.579 -19.007  -1.143  1.00 10.00      A   
ATOM   1640  N   ASN   182     -18.180 -19.584   0.331  1.00 10.00      A   
ATOM   1641  HN  ASN   182     -19.097 -19.906   0.464  1.00 10.00      A   
ATOM   1642  CA  ASN   182     -17.343 -19.306   1.497  1.00 10.00      A   
ATOM   1643  CB  ASN   182     -18.156 -19.382   2.790  1.00 10.00      A   
ATOM   1644  CG  ASN   182     -18.319 -18.036   3.471  1.00 10.00      A   
ATOM   1645  OD1 ASN   182     -17.417 -17.559   4.162  1.00 10.00      A   
ATOM   1646  ND2 ASN   182     -19.473 -17.419   3.287  1.00 10.00      A   
ATOM   1647 HD21 ASN   182     -20.150 -17.861   2.724  1.00 10.00      A   
ATOM   1648 HD22 ASN   182     -19.612 -16.552   3.722  1.00 10.00      A   
ATOM   1649  C   ASN   182     -16.192 -20.296   1.573  1.00 10.00      A   
ATOM   1650  O   ASN   182     -15.040 -19.914   1.781  1.00 10.00      A   
ATOM   1651  N   LEU   183     -16.511 -21.569   1.387  1.00 10.00      A   
ATOM   1652  HN  LEU   183     -17.449 -21.806   1.211  1.00 10.00      A   
ATOM   1653  CA  LEU   183     -15.507 -22.623   1.438  1.00 10.00      A   
ATOM   1654  CB  LEU   183     -16.179 -23.995   1.451  1.00 10.00      A   
ATOM   1655  CG  LEU   183     -17.123 -24.258   2.626  1.00 10.00      A   
ATOM   1656  CD1 LEU   183     -17.832 -25.589   2.452  1.00 10.00      A   
ATOM   1657  CD2 LEU   183     -16.361 -24.222   3.944  1.00 10.00      A   
ATOM   1658  C   LEU   183     -14.545 -22.513   0.266  1.00 10.00      A   
ATOM   1659  O   LEU   183     -13.334 -22.654   0.432  1.00 10.00      A   
ATOM   1660  N   ALA   184     -15.091 -22.240  -0.917  1.00 10.00      A   
ATOM   1661  HN  ALA   184     -16.071 -22.140  -0.982  1.00 10.00      A   
ATOM   1662  CA  ALA   184     -14.283 -22.099  -2.121  1.00 10.00      A   
ATOM   1663  CB  ALA   184     -15.169 -21.871  -3.333  1.00 10.00      A   
ATOM   1664  C   ALA   184     -13.276 -20.964  -1.968  1.00 10.00      A   
ATOM   1665  O   ALA   184     -12.163 -21.035  -2.488  1.00 10.00      A   
ATOM   1666  N   LEU   185     -13.675 -19.926  -1.238  1.00 10.00      A   
ATOM   1667  HN  LEU   185     -14.579 -19.935  -0.852  1.00 10.00      A   
ATOM   1668  CA  LEU   185     -12.817 -18.774  -0.995  1.00 10.00      A   
ATOM   1669  CB  LEU   185     -13.558 -17.739  -0.145  1.00 10.00      A   
ATOM   1670  CG  LEU   185     -12.698 -16.743   0.635  1.00 10.00      A   
ATOM   1671  CD1 LEU   185     -13.022 -15.317   0.221  1.00 10.00      A   
ATOM   1672  CD2 LEU   185     -12.898 -16.926   2.130  1.00 10.00      A   
ATOM   1673  C   LEU   185     -11.519 -19.202  -0.311  1.00 10.00      A   
ATOM   1674  O   LEU   185     -10.428 -18.823  -0.737  1.00 10.00      A   
ATOM   1675  N   ASP   186     -11.644 -20.008   0.738  1.00 10.00      A   
ATOM   1676  HN  ASP   186     -12.540 -20.293   1.018  1.00 10.00      A   
ATOM   1677  CA  ASP   186     -10.479 -20.487   1.478  1.00 10.00      A   
ATOM   1678  CB  ASP   186     -10.879 -21.033   2.852  1.00 10.00      A   
ATOM   1679  CG  ASP   186     -10.325 -20.206   4.002  1.00 10.00      A   
ATOM   1680  OD1 ASP   186     -10.259 -18.962   3.878  1.00 10.00      A   
ATOM   1681  OD2 ASP   186      -9.971 -20.795   5.048  1.00 10.00      A   
ATOM   1682  C   ASP   186      -9.723 -21.538   0.672  1.00 10.00      A   
ATOM   1683  O   ASP   186      -8.500 -21.631   0.750  1.00 10.00      A   
ATOM   1684  N   LYS   187     -10.459 -22.319  -0.116  1.00 10.00      A   
ATOM   1685  HN  LYS   187     -11.435 -22.203  -0.123  1.00 10.00      A   
ATOM   1686  CA  LYS   187      -9.861 -23.356  -0.955  1.00 10.00      A   
ATOM   1687  CB  LYS   187     -10.945 -24.154  -1.685  1.00 10.00      A   
ATOM   1688  CG  LYS   187     -11.697 -25.151  -0.818  1.00 10.00      A   
ATOM   1689  CD  LYS   187     -12.798 -25.838  -1.611  1.00 10.00      A   
ATOM   1690  CE  LYS   187     -13.593 -26.807  -0.748  1.00 10.00      A   
ATOM   1691  NZ  LYS   187     -12.788 -27.990  -0.338  1.00 10.00      A   
ATOM   1692  HZ1 LYS   187     -12.001 -27.693   0.271  1.00 10.00      A   
ATOM   1693  HZ2 LYS   187     -12.403 -28.478  -1.173  1.00 10.00      A   
ATOM   1694  HZ3 LYS   187     -13.387 -28.662   0.195  1.00 10.00      A   
ATOM   1695  C   LYS   187      -8.896 -22.747  -1.972  1.00 10.00      A   
ATOM   1696  O   LYS   187      -7.813 -23.281  -2.217  1.00 10.00      A   
ATOM   1697  N   LEU   188      -9.300 -21.623  -2.560  1.00 10.00      A   
ATOM   1698  HN  LEU   188     -10.183 -21.258  -2.329  1.00 10.00      A   
ATOM   1699  CA  LEU   188      -8.483 -20.926  -3.548  1.00 10.00      A   
ATOM   1700  CB  LEU   188      -9.369 -20.142  -4.520  1.00 10.00      A   
ATOM   1701  CG  LEU   188      -9.867 -20.895  -5.758  1.00 10.00      A   
ATOM   1702  CD1 LEU   188     -11.007 -21.840  -5.408  1.00 10.00      A   
ATOM   1703  CD2 LEU   188     -10.289 -19.915  -6.844  1.00 10.00      A   
ATOM   1704  C   LEU   188      -7.494 -19.980  -2.877  1.00 10.00      A   
ATOM   1705  O   LEU   188      -6.734 -19.278  -3.546  1.00 10.00      A   
ATOM   1706  N   ASP   189      -7.513 -19.958  -1.553  1.00 10.00      A   
ATOM   1707  HN  ASP   189      -8.146 -20.534  -1.073  1.00 10.00      A   
ATOM   1708  CA  ASP   189      -6.617 -19.094  -0.795  1.00 10.00      A   
ATOM   1709  CB  ASP   189      -7.348 -18.478   0.399  1.00 10.00      A   
ATOM   1710  CG  ASP   189      -6.527 -17.435   1.128  1.00 10.00      A   
ATOM   1711  OD1 ASP   189      -6.471 -17.488   2.375  1.00 10.00      A   
ATOM   1712  OD2 ASP   189      -5.946 -16.549   0.468  1.00 10.00      A   
ATOM   1713  C   ASP   189      -5.382 -19.855  -0.327  1.00 10.00      A   
ATOM   1714  O   ASP   189      -4.309 -19.273  -0.174  1.00 10.00      A   
ATOM   1715  N   GLU   190      -5.540 -21.159  -0.113  1.00 10.00      A   
ATOM   1716  HN  GLU   190      -6.420 -21.564  -0.261  1.00 10.00      A   
ATOM   1717  CB  GLU   190      -4.935 -23.418   0.670  1.00 10.00      A   
ATOM   1718  CG  GLU   190      -5.938 -23.485   1.811  1.00 10.00      A   
ATOM   1719  CD  GLU   190      -6.283 -24.909   2.204  1.00 10.00      A   
ATOM   1720  OE1 GLU   190      -6.728 -25.685   1.328  1.00 10.00      A   
ATOM   1721  OE2 GLU   190      -6.120 -25.259   3.395  1.00 10.00      A   
ATOM   1722  CA  GLU   190      -4.436 -22.006   0.333  1.00 10.00      A   
ATOM   1723  C   GLU   190      -3.342 -22.079  -0.734  1.00 10.00      A   
ATOM   1724  O   GLU   190      -3.507 -22.852  -1.705  1.00 10.00      A   
ATOM   1725  OXT GLU   190      -2.326 -21.363  -0.596  1.00 10.00      A   
ATOM   1726  CB  LYS     4       5.721   0.835  12.389  1.00 10.00      B   
ATOM   1727  CG  LYS     4       6.852   1.718  12.892  1.00 10.00      B   
ATOM   1728  CD  LYS     4       7.774   2.135  11.757  1.00 10.00      B   
ATOM   1729  CE  LYS     4       9.015   2.845  12.278  1.00 10.00      B   
ATOM   1730  NZ  LYS     4       8.688   4.145  12.919  1.00 10.00      B   
ATOM   1731  HZ1 LYS     4       8.159   4.748  12.257  1.00 10.00      B   
ATOM   1732  HZ2 LYS     4       9.561   4.637  13.199  1.00 10.00      B   
ATOM   1733  HZ3 LYS     4       8.108   3.990  13.767  1.00 10.00      B   
ATOM   1734  C   LYS     4       3.636  -0.465  12.842  1.00 10.00      B   
ATOM   1735  O   LYS     4       3.900  -1.499  12.226  1.00 10.00      B   
ATOM   1736  N   LYS     4       5.459  -0.430  14.510  1.00 10.00      B   
ATOM   1737  HT1 LYS     4       6.331   0.057  14.799  1.00 10.00      B   
ATOM   1738  HT2 LYS     4       5.701  -1.370  14.139  1.00 10.00      B   
ATOM   1739  HT3 LYS     4       4.853  -0.548  15.349  1.00 10.00      B   
ATOM   1740  CA  LYS     4       4.748   0.361  13.477  1.00 10.00      B   
ATOM   1741  N   GLN     5       2.396  -0.010  12.996  1.00 10.00      B   
ATOM   1742  HN  GLN     5       2.249   0.815  13.509  1.00 10.00      B   
ATOM   1743  CA  GLN     5       1.247  -0.699  12.420  1.00 10.00      B   
ATOM   1744  CB  GLN     5      -0.025  -0.383  13.207  1.00 10.00      B   
ATOM   1745  CG  GLN     5      -0.240  -1.287  14.412  1.00 10.00      B   
ATOM   1746  CD  GLN     5      -0.895  -0.570  15.577  1.00 10.00      B   
ATOM   1747  OE1 GLN     5      -0.672   0.623  15.794  1.00 10.00      B   
ATOM   1748  NE2 GLN     5      -1.705  -1.292  16.337  1.00 10.00      B   
ATOM   1749 HE21 GLN     5      -1.833  -2.237  16.108  1.00 10.00      B   
ATOM   1750 HE22 GLN     5      -2.152  -0.848  17.088  1.00 10.00      B   
ATOM   1751  C   GLN     5       1.089  -0.311  10.955  1.00 10.00      B   
ATOM   1752  O   GLN     5       0.679  -1.126  10.125  1.00 10.00      B   
ATOM   1753  N   LEU     6       1.415   0.947  10.663  1.00 10.00      B   
ATOM   1754  HN  LEU     6       1.694   1.537  11.396  1.00 10.00      B   
ATOM   1755  CA  LEU     6       1.373   1.498   9.306  1.00 10.00      B   
ATOM   1756  CB  LEU     6       2.258   0.694   8.344  1.00 10.00      B   
ATOM   1757  CG  LEU     6       3.733   0.569   8.733  1.00 10.00      B   
ATOM   1758  CD1 LEU     6       4.466  -0.368   7.783  1.00 10.00      B   
ATOM   1759  CD2 LEU     6       4.400   1.935   8.758  1.00 10.00      B   
ATOM   1760  C   LEU     6      -0.038   1.687   8.744  1.00 10.00      B   
ATOM   1761  O   LEU     6      -0.455   2.813   8.468  1.00 10.00      B   
ATOM   1762  N   ALA     7      -0.773   0.600   8.581  1.00 10.00      B   
ATOM   1763  HN  ALA     7      -0.413  -0.271   8.863  1.00 10.00      B   
ATOM   1764  CA  ALA     7      -2.114   0.667   8.016  1.00 10.00      B   
ATOM   1765  CB  ALA     7      -2.272  -0.356   6.903  1.00 10.00      B   
ATOM   1766  C   ALA     7      -3.197   0.494   9.075  1.00 10.00      B   
ATOM   1767  O   ALA     7      -3.380  -0.594   9.622  1.00 10.00      B   
ATOM   1768  N   LEU     8      -3.913   1.577   9.348  1.00 10.00      B   
ATOM   1769  HN  LEU     8      -3.713   2.409   8.872  1.00 10.00      B   
ATOM   1770  CA  LEU     8      -4.990   1.573  10.326  1.00 10.00      B   
ATOM   1771  CB  LEU     8      -4.473   2.010  11.704  1.00 10.00      B   
ATOM   1772  CG  LEU     8      -3.832   0.929  12.578  1.00 10.00      B   
ATOM   1773  CD1 LEU     8      -3.376   1.524  13.900  1.00 10.00      B   
ATOM   1774  CD2 LEU     8      -4.806  -0.215  12.819  1.00 10.00      B   
ATOM   1775  C   LEU     8      -6.092   2.521   9.876  1.00 10.00      B   
ATOM   1776  O   LEU     8      -5.809   3.621   9.392  1.00 10.00      B   
ATOM   1777  N   PHE     9      -7.339   2.094  10.017  1.00 10.00      B   
ATOM   1778  HN  PHE     9      -7.502   1.199  10.390  1.00 10.00      B   
ATOM   1779  CA  PHE     9      -8.471   2.922   9.632  1.00 10.00      B   
ATOM   1780  CB  PHE     9      -9.544   2.089   8.917  1.00 10.00      B   
ATOM   1781  CG  PHE     9     -10.790   2.858   8.567  1.00 10.00      B   
ATOM   1782  CD1 PHE     9     -10.716   4.037   7.840  1.00 10.00      B   
ATOM   1783  CD2 PHE     9     -12.035   2.399   8.966  1.00 10.00      B   
ATOM   1784  CE1 PHE     9     -11.859   4.744   7.521  1.00 10.00      B   
ATOM   1785  CE2 PHE     9     -13.181   3.100   8.648  1.00 10.00      B   
ATOM   1786  CZ  PHE     9     -13.094   4.275   7.925  1.00 10.00      B   
ATOM   1787  C   PHE     9      -9.051   3.621  10.855  1.00 10.00      B   
ATOM   1788  O   PHE     9      -8.988   4.845  10.972  1.00 10.00      B   
ATOM   1789  N   GLU    10      -9.588   2.834  11.776  1.00 10.00      B   
ATOM   1790  HN  GLU    10      -9.584   1.863  11.636  1.00 10.00      B   
ATOM   1791  CA  GLU    10     -10.177   3.372  12.994  1.00 10.00      B   
ATOM   1792  CB  GLU    10     -11.636   2.933  13.136  1.00 10.00      B   
ATOM   1793  CG  GLU    10     -12.621   3.747  12.315  1.00 10.00      B   
ATOM   1794  CD  GLU    10     -14.060   3.468  12.699  1.00 10.00      B   
ATOM   1795  OE1 GLU    10     -14.654   2.509  12.155  1.00 10.00      B   
ATOM   1796  OE2 GLU    10     -14.608   4.199  13.553  1.00 10.00      B   
ATOM   1797  C   GLU    10      -9.383   2.942  14.221  1.00 10.00      B   
ATOM   1798  O   GLU    10      -9.649   1.892  14.806  1.00 10.00      B   
ATOM   1799  N   PRO    11      -8.382   3.738  14.623  1.00 10.00      B   
ATOM   1800  CA  PRO    11      -7.555   3.441  15.788  1.00 10.00      B   
ATOM   1801  CB  PRO    11      -6.292   4.290  15.564  1.00 10.00      B   
ATOM   1802  CG  PRO    11      -6.482   4.986  14.251  1.00 10.00      B   
ATOM   1803  CD  PRO    11      -7.955   4.976  13.969  1.00 10.00      B   
ATOM   1804  C   PRO    11      -8.248   3.860  17.082  1.00 10.00      B   
ATOM   1805  O   PRO    11      -7.689   3.723  18.171  1.00 10.00      B   
ATOM   1806  N   THR    12      -9.471   4.373  16.941  1.00 10.00      B   
ATOM   1807  HN  THR    12      -9.846   4.447  16.038  1.00 10.00      B   
ATOM   1808  CA  THR    12     -10.282   4.822  18.070  1.00 10.00      B   
ATOM   1809  CB  THR    12     -10.467   3.721  19.136  1.00 10.00      B   
ATOM   1810  OG1 THR    12     -10.893   2.507  18.495  1.00 10.00      B   
ATOM   1811  HG1 THR    12     -10.626   2.523  17.569  1.00 10.00      B   
ATOM   1812  CG2 THR    12     -11.507   4.137  20.167  1.00 10.00      B   
ATOM   1813  C   THR    12      -9.753   6.116  18.704  1.00 10.00      B   
ATOM   1814  O   THR    12     -10.364   7.174  18.555  1.00 10.00      B   
ATOM   1815  N   LEU    13      -8.603   6.031  19.373  1.00 10.00      B   
ATOM   1816  HN  LEU    13      -8.134   5.167  19.405  1.00 10.00      B   
ATOM   1817  CA  LEU    13      -8.003   7.184  20.047  1.00 10.00      B   
ATOM   1818  CB  LEU    13      -6.674   6.790  20.694  1.00 10.00      B   
ATOM   1819  CG  LEU    13      -6.738   5.658  21.718  1.00 10.00      B   
ATOM   1820  CD1 LEU    13      -5.366   5.032  21.905  1.00 10.00      B   
ATOM   1821  CD2 LEU    13      -7.283   6.168  23.041  1.00 10.00      B   
ATOM   1822  C   LEU    13      -7.799   8.358  19.096  1.00 10.00      B   
ATOM   1823  O   LEU    13      -8.213   9.481  19.389  1.00 10.00      B   
ATOM   1824  N   VAL    14      -7.167   8.087  17.956  1.00 10.00      B   
ATOM   1825  HN  VAL    14      -6.852   7.173  17.792  1.00 10.00      B   
ATOM   1826  CA  VAL    14      -6.912   9.119  16.955  1.00 10.00      B   
ATOM   1827  CB  VAL    14      -6.144   8.559  15.733  1.00 10.00      B   
ATOM   1828  CG1 VAL    14      -5.951   9.631  14.671  1.00 10.00      B   
ATOM   1829  CG2 VAL    14      -4.796   7.998  16.161  1.00 10.00      B   
ATOM   1830  C   VAL    14      -8.218   9.769  16.498  1.00 10.00      B   
ATOM   1831  O   VAL    14      -8.297  10.987  16.359  1.00 10.00      B   
ATOM   1832  N   VAL    15      -9.250   8.952  16.308  1.00 10.00      B   
ATOM   1833  HN  VAL    15      -9.138   7.996  16.483  1.00 10.00      B   
ATOM   1834  CA  VAL    15     -10.550   9.447  15.864  1.00 10.00      B   
ATOM   1835  CB  VAL    15     -11.509   8.286  15.521  1.00 10.00      B   
ATOM   1836  CG1 VAL    15     -12.803   8.811  14.919  1.00 10.00      B   
ATOM   1837  CG2 VAL    15     -10.841   7.298  14.574  1.00 10.00      B   
ATOM   1838  C   VAL    15     -11.190  10.338  16.931  1.00 10.00      B   
ATOM   1839  O   VAL    15     -11.754  11.388  16.621  1.00 10.00      B   
ATOM   1840  N   GLN    16     -11.074   9.923  18.188  1.00 10.00      B   
ATOM   1841  HN  GLN    16     -10.597   9.083  18.369  1.00 10.00      B   
ATOM   1842  CA  GLN    16     -11.640  10.674  19.306  1.00 10.00      B   
ATOM   1843  CB  GLN    16     -11.452   9.915  20.622  1.00 10.00      B   
ATOM   1844  CG  GLN    16     -12.154   8.568  20.665  1.00 10.00      B   
ATOM   1845  CD  GLN    16     -11.861   7.782  21.930  1.00 10.00      B   
ATOM   1846  OE1 GLN    16     -10.811   7.943  22.555  1.00 10.00      B   
ATOM   1847  NE2 GLN    16     -12.780   6.915  22.312  1.00 10.00      B   
ATOM   1848 HE21 GLN    16     -13.591   6.823  21.763  1.00 10.00      B   
ATOM   1849 HE22 GLN    16     -12.620   6.395  23.127  1.00 10.00      B   
ATOM   1850  C   GLN    16     -11.035  12.074  19.405  1.00 10.00      B   
ATOM   1851  O   GLN    16     -11.702  13.022  19.821  1.00 10.00      B   
ATOM   1852  N   ALA    17      -9.773  12.200  19.020  1.00 10.00      B   
ATOM   1853  HN  ALA    17      -9.284  11.404  18.713  1.00 10.00      B   
ATOM   1854  CA  ALA    17      -9.091  13.488  19.055  1.00 10.00      B   
ATOM   1855  CB  ALA    17      -7.600  13.298  19.285  1.00 10.00      B   
ATOM   1856  C   ALA    17      -9.337  14.268  17.766  1.00 10.00      B   
ATOM   1857  O   ALA    17      -9.559  15.480  17.790  1.00 10.00      B   
ATOM   1858  N   LEU    18      -9.319  13.554  16.646  1.00 10.00      B   
ATOM   1859  HN  LEU    18      -9.147  12.587  16.704  1.00 10.00      B   
ATOM   1860  CA  LEU    18      -9.529  14.154  15.332  1.00 10.00      B   
ATOM   1861  CB  LEU    18      -9.291  13.121  14.228  1.00 10.00      B   
ATOM   1862  CG  LEU    18      -8.013  13.292  13.400  1.00 10.00      B   
ATOM   1863  CD1 LEU    18      -6.801  13.466  14.302  1.00 10.00      B   
ATOM   1864  CD2 LEU    18      -7.816  12.104  12.474  1.00 10.00      B   
ATOM   1865  C   LEU    18     -10.924  14.755  15.192  1.00 10.00      B   
ATOM   1866  O   LEU    18     -11.109  15.741  14.479  1.00 10.00      B   
ATOM   1867  N   LYS    19     -11.899  14.171  15.882  1.00 10.00      B   
ATOM   1868  HN  LYS    19     -11.691  13.384  16.434  1.00 10.00      B   
ATOM   1869  CA  LYS    19     -13.277  14.655  15.825  1.00 10.00      B   
ATOM   1870  CB  LYS    19     -14.212  13.763  16.653  1.00 10.00      B   
ATOM   1871  CG  LYS    19     -14.223  14.069  18.143  1.00 10.00      B   
ATOM   1872  CD  LYS    19     -14.885  12.952  18.929  1.00 10.00      B   
ATOM   1873  CE  LYS    19     -15.155  13.355  20.372  1.00 10.00      B   
ATOM   1874  NZ  LYS    19     -13.950  13.901  21.052  1.00 10.00      B   
ATOM   1875  HZ1 LYS    19     -13.940  14.938  20.988  1.00 10.00      B   
ATOM   1876  HZ2 LYS    19     -13.084  13.526  20.609  1.00 10.00      B   
ATOM   1877  HZ3 LYS    19     -13.952  13.626  22.058  1.00 10.00      B   
ATOM   1878  C   LYS    19     -13.381  16.117  16.266  1.00 10.00      B   
ATOM   1879  O   LYS    19     -14.282  16.839  15.839  1.00 10.00      B   
ATOM   1880  N   GLU    20     -12.447  16.549  17.109  1.00 10.00      B   
ATOM   1881  HN  GLU    20     -11.742  15.931  17.404  1.00 10.00      B   
ATOM   1882  CA  GLU    20     -12.440  17.922  17.593  1.00 10.00      B   
ATOM   1883  CB  GLU    20     -11.668  18.035  18.909  1.00 10.00      B   
ATOM   1884  CG  GLU    20     -12.258  17.206  20.039  1.00 10.00      B   
ATOM   1885  CD  GLU    20     -11.956  17.777  21.410  1.00 10.00      B   
ATOM   1886  OE1 GLU    20     -11.946  19.018  21.556  1.00 10.00      B   
ATOM   1887  OE2 GLU    20     -11.752  16.987  22.356  1.00 10.00      B   
ATOM   1888  C   GLU    20     -11.851  18.849  16.539  1.00 10.00      B   
ATOM   1889  O   GLU    20     -12.258  20.004  16.415  1.00 10.00      B   
ATOM   1890  N   ALA    21     -10.908  18.325  15.765  1.00 10.00      B   
ATOM   1891  HN  ALA    21     -10.642  17.390  15.901  1.00 10.00      B   
ATOM   1892  CA  ALA    21     -10.270  19.098  14.710  1.00 10.00      B   
ATOM   1893  CB  ALA    21      -9.001  18.410  14.234  1.00 10.00      B   
ATOM   1894  C   ALA    21     -11.236  19.297  13.549  1.00 10.00      B   
ATOM   1895  O   ALA    21     -11.197  20.318  12.865  1.00 10.00      B   
ATOM   1896  N   VAL    22     -12.108  18.311  13.343  1.00 10.00      B   
ATOM   1897  HN  VAL    22     -12.070  17.516  13.920  1.00 10.00      B   
ATOM   1898  CA  VAL    22     -13.104  18.366  12.278  1.00 10.00      B   
ATOM   1899  CB  VAL    22     -13.905  17.046  12.194  1.00 10.00      B   
ATOM   1900  CG1 VAL    22     -15.001  17.137  11.142  1.00 10.00      B   
ATOM   1901  CG2 VAL    22     -12.980  15.876  11.897  1.00 10.00      B   
ATOM   1902  C   VAL    22     -14.073  19.521  12.516  1.00 10.00      B   
ATOM   1903  O   VAL    22     -14.441  20.245  11.589  1.00 10.00      B   
ATOM   1904  N   LYS    23     -14.461  19.703  13.770  1.00 10.00      B   
ATOM   1905  HN  LYS    23     -14.117  19.103  14.468  1.00 10.00      B   
ATOM   1906  CA  LYS    23     -15.385  20.766  14.139  1.00 10.00      B   
ATOM   1907  CB  LYS    23     -15.966  20.524  15.532  1.00 10.00      B   
ATOM   1908  CG  LYS    23     -16.683  19.190  15.666  1.00 10.00      B   
ATOM   1909  CD  LYS    23     -17.409  19.070  16.995  1.00 10.00      B   
ATOM   1910  CE  LYS    23     -17.982  17.671  17.173  1.00 10.00      B   
ATOM   1911  NZ  LYS    23     -18.881  17.580  18.351  1.00 10.00      B   
ATOM   1912  HZ1 LYS    23     -18.946  16.597  18.679  1.00 10.00      B   
ATOM   1913  HZ2 LYS    23     -19.835  17.909  18.100  1.00 10.00      B   
ATOM   1914  HZ3 LYS    23     -18.515  18.168  19.125  1.00 10.00      B   
ATOM   1915  C   LYS    23     -14.714  22.134  14.050  1.00 10.00      B   
ATOM   1916  O   LYS    23     -15.382  23.161  13.963  1.00 10.00      B   
ATOM   1917  N   LYS    24     -13.386  22.140  14.046  1.00 10.00      B   
ATOM   1918  HN  LYS    24     -12.903  21.289  14.116  1.00 10.00      B   
ATOM   1919  CA  LYS    24     -12.633  23.381  13.943  1.00 10.00      B   
ATOM   1920  CB  LYS    24     -11.219  23.218  14.508  1.00 10.00      B   
ATOM   1921  CG  LYS    24     -11.180  23.085  16.025  1.00 10.00      B   
ATOM   1922  CD  LYS    24      -9.772  22.839  16.540  1.00 10.00      B   
ATOM   1923  CE  LYS    24      -9.763  22.715  18.056  1.00 10.00      B   
ATOM   1924  NZ  LYS    24      -8.394  22.496  18.593  1.00 10.00      B   
ATOM   1925  HZ1 LYS    24      -8.404  22.560  19.630  1.00 10.00      B   
ATOM   1926  HZ2 LYS    24      -7.741  23.216  18.221  1.00 10.00      B   
ATOM   1927  HZ3 LYS    24      -8.047  21.554  18.321  1.00 10.00      B   
ATOM   1928  C   LYS    24     -12.598  23.862  12.495  1.00 10.00      B   
ATOM   1929  O   LYS    24     -12.144  24.968  12.204  1.00 10.00      B   
ATOM   1930  N   LEU    25     -13.086  23.016  11.595  1.00 10.00      B   
ATOM   1931  HN  LEU    25     -13.412  22.138  11.893  1.00 10.00      B   
ATOM   1932  CA  LEU    25     -13.148  23.346  10.177  1.00 10.00      B   
ATOM   1933  CB  LEU    25     -12.717  22.146   9.330  1.00 10.00      B   
ATOM   1934  CG  LEU    25     -11.271  21.672   9.503  1.00 10.00      B   
ATOM   1935  CD1 LEU    25     -11.073  20.313   8.844  1.00 10.00      B   
ATOM   1936  CD2 LEU    25     -10.303  22.693   8.923  1.00 10.00      B   
ATOM   1937  C   LEU    25     -14.572  23.764   9.811  1.00 10.00      B   
ATOM   1938  O   LEU    25     -14.915  23.913   8.638  1.00 10.00      B   
ATOM   1939  N   ASN    26     -15.389  23.947  10.842  1.00 10.00      B   
ATOM   1940  HN  ASN    26     -15.040  23.812  11.746  1.00 10.00      B   
ATOM   1941  CA  ASN    26     -16.788  24.346  10.683  1.00 10.00      B   
ATOM   1942  CB  ASN    26     -17.542  24.187  12.011  1.00 10.00      B   
ATOM   1943  CG  ASN    26     -18.877  23.478  11.875  1.00 10.00      B   
ATOM   1944  OD1 ASN    26     -19.510  23.500  10.821  1.00 10.00      B   
ATOM   1945  ND2 ASN    26     -19.318  22.849  12.955  1.00 10.00      B   
ATOM   1946 HD21 ASN    26     -18.763  22.876  13.764  1.00 10.00      B   
ATOM   1947 HD22 ASN    26     -20.184  22.391  12.906  1.00 10.00      B   
ATOM   1948  C   ASN    26     -16.939  25.785  10.164  1.00 10.00      B   
ATOM   1949  O   ASN    26     -17.701  26.020   9.228  1.00 10.00      B   
ATOM   1950  N   PRO    27     -16.236  26.780  10.765  1.00 10.00      B   
ATOM   1951  CA  PRO    27     -16.324  28.186  10.336  1.00 10.00      B   
ATOM   1952  CB  PRO    27     -15.438  28.932  11.342  1.00 10.00      B   
ATOM   1953  CG  PRO    27     -14.519  27.892  11.878  1.00 10.00      B   
ATOM   1954  CD  PRO    27     -15.325  26.630  11.919  1.00 10.00      B   
ATOM   1955  C   PRO    27     -15.822  28.421   8.909  1.00 10.00      B   
ATOM   1956  O   PRO    27     -15.498  27.480   8.180  1.00 10.00      B   
ATOM   1957  N   GLN    28     -15.758  29.689   8.519  1.00 10.00      B   
ATOM   1958  HN  GLN    28     -16.016  30.394   9.152  1.00 10.00      B   
ATOM   1959  CA  GLN    28     -15.316  30.068   7.183  1.00 10.00      B   
ATOM   1960  CB  GLN    28     -15.661  31.529   6.900  1.00 10.00      B   
ATOM   1961  CG  GLN    28     -17.119  31.871   7.140  1.00 10.00      B   
ATOM   1962  CD  GLN    28     -17.426  33.336   6.923  1.00 10.00      B   
ATOM   1963  OE1 GLN    28     -16.819  33.995   6.076  1.00 10.00      B   
ATOM   1964  NE2 GLN    28     -18.375  33.854   7.684  1.00 10.00      B   
ATOM   1965 HE21 GLN    28     -18.822  33.264   8.335  1.00 10.00      B   
ATOM   1966 HE22 GLN    28     -18.587  34.806   7.581  1.00 10.00      B   
ATOM   1967  C   GLN    28     -13.822  29.831   6.989  1.00 10.00      B   
ATOM   1968  O   GLN    28     -13.001  30.711   7.247  1.00 10.00      B   
ATOM   1969  N   ALA    29     -13.479  28.629   6.547  1.00 10.00      B   
ATOM   1970  HN  ALA    29     -14.182  27.962   6.401  1.00 10.00      B   
ATOM   1971  CA  ALA    29     -12.089  28.261   6.303  1.00 10.00      B   
ATOM   1972  CB  ALA    29     -11.504  27.573   7.529  1.00 10.00      B   
ATOM   1973  C   ALA    29     -11.975  27.353   5.081  1.00 10.00      B   
ATOM   1974  O   ALA    29     -10.891  27.158   4.531  1.00 10.00      B   
ATOM   1975  N   GLN    30     -13.108  26.826   4.634  1.00 10.00      B   
ATOM   1976  HN  GLN    30     -13.950  27.051   5.080  1.00 10.00      B   
ATOM   1977  CA  GLN    30     -13.137  25.924   3.491  1.00 10.00      B   
ATOM   1978  CB  GLN    30     -14.287  24.925   3.630  1.00 10.00      B   
ATOM   1979  CG  GLN    30     -14.379  24.257   4.991  1.00 10.00      B   
ATOM   1980  CD  GLN    30     -15.581  23.341   5.097  1.00 10.00      B   
ATOM   1981  OE1 GLN    30     -15.959  22.680   4.129  1.00 10.00      B   
ATOM   1982  NE2 GLN    30     -16.199  23.304   6.268  1.00 10.00      B   
ATOM   1983 HE21 GLN    30     -15.844  23.863   7.000  1.00 10.00      B   
ATOM   1984 HE22 GLN    30     -16.993  22.736   6.355  1.00 10.00      B   
ATOM   1985  C   GLN    30     -13.282  26.688   2.180  1.00 10.00      B   
ATOM   1986  O   GLN    30     -13.681  26.121   1.163  1.00 10.00      B   
ATOM   1987  N   TRP    31     -12.940  27.972   2.196  1.00 10.00      B   
ATOM   1988  HN  TRP    31     -12.610  28.370   3.029  1.00 10.00      B   
ATOM   1989  CA  TRP    31     -13.037  28.801   0.996  1.00 10.00      B   
ATOM   1990  CB  TRP    31     -12.947  30.297   1.334  1.00 10.00      B   
ATOM   1991  CG  TRP    31     -11.775  30.678   2.193  1.00 10.00      B   
ATOM   1992  CD1 TRP    31     -11.696  30.609   3.555  1.00 10.00      B   
ATOM   1993  CD2 TRP    31     -10.518  31.205   1.748  1.00 10.00      B   
ATOM   1994  NE1 TRP    31     -10.469  31.054   3.983  1.00 10.00      B   
ATOM   1995  HE1 TRP    31     -10.171  31.100   4.923  1.00 10.00      B   
ATOM   1996  CE2 TRP    31      -9.726  31.421   2.892  1.00 10.00      B   
ATOM   1997  CE3 TRP    31      -9.985  31.505   0.491  1.00 10.00      B   
ATOM   1998  CZ2 TRP    31      -8.433  31.934   2.816  1.00 10.00      B   
ATOM   1999  CZ3 TRP    31      -8.702  32.013   0.418  1.00 10.00      B   
ATOM   2000  CH2 TRP    31      -7.938  32.218   1.573  1.00 10.00      B   
ATOM   2001  C   TRP    31     -11.980  28.394  -0.032  1.00 10.00      B   
ATOM   2002  O   TRP    31     -11.995  28.849  -1.177  1.00 10.00      B   
ATOM   2003  N   ARG    32     -11.072  27.522   0.392  1.00 10.00      B   
ATOM   2004  HN  ARG    32     -11.119  27.204   1.317  1.00 10.00      B   
ATOM   2005  CA  ARG    32     -10.013  27.019  -0.472  1.00 10.00      B   
ATOM   2006  CB  ARG    32      -8.819  26.566   0.373  1.00 10.00      B   
ATOM   2007  CG  ARG    32      -8.195  27.675   1.202  1.00 10.00      B   
ATOM   2008  CD  ARG    32      -7.345  27.117   2.335  1.00 10.00      B   
ATOM   2009  NE  ARG    32      -6.759  28.186   3.140  1.00 10.00      B   
ATOM   2010  HE  ARG    32      -6.169  28.822   2.675  1.00 10.00      B   
ATOM   2011  CZ  ARG    32      -6.976  28.353   4.445  1.00 10.00      B   
ATOM   2012  NH1 ARG    32      -7.767  27.519   5.111  1.00 10.00      B   
ATOM   2013 HH11 ARG    32      -7.930  27.662   6.132  1.00 10.00      B   
ATOM   2014 HH12 ARG    32      -8.230  26.721   4.622  1.00 10.00      B   
ATOM   2015  NH2 ARG    32      -6.398  29.356   5.089  1.00 10.00      B   
ATOM   2016 HH21 ARG    32      -6.572  29.490   6.110  1.00 10.00      B   
ATOM   2017 HH22 ARG    32      -5.766  30.014   4.583  1.00 10.00      B   
ATOM   2018  C   ARG    32     -10.536  25.851  -1.298  1.00 10.00      B   
ATOM   2019  O   ARG    32      -9.884  25.394  -2.236  1.00 10.00      B   
ATOM   2020  N   ASN    33     -11.722  25.375  -0.935  1.00 10.00      B   
ATOM   2021  HN  ASN    33     -12.191  25.791  -0.179  1.00 10.00      B   
ATOM   2022  CA  ASN    33     -12.359  24.262  -1.630  1.00 10.00      B   
ATOM   2023  CB  ASN    33     -12.724  23.160  -0.625  1.00 10.00      B   
ATOM   2024  CG  ASN    33     -13.173  21.861  -1.275  1.00 10.00      B   
ATOM   2025  OD1 ASN    33     -13.854  21.859  -2.302  1.00 10.00      B   
ATOM   2026  ND2 ASN    33     -12.802  20.741  -0.676  1.00 10.00      B   
ATOM   2027 HD21 ASN    33     -12.265  20.807   0.144  1.00 10.00      B   
ATOM   2028 HD22 ASN    33     -13.078  19.883  -1.076  1.00 10.00      B   
ATOM   2029  C   ASN    33     -13.606  24.765  -2.361  1.00 10.00      B   
ATOM   2030  O   ASN    33     -14.678  24.875  -1.772  1.00 10.00      B   
ATOM   2031  N   PRO    34     -13.476  25.062  -3.665  1.00 10.00      B   
ATOM   2032  CA  PRO    34     -14.583  25.589  -4.485  1.00 10.00      B   
ATOM   2033  CB  PRO    34     -13.907  25.931  -5.816  1.00 10.00      B   
ATOM   2034  CG  PRO    34     -12.711  25.047  -5.867  1.00 10.00      B   
ATOM   2035  CD  PRO    34     -12.239  24.906  -4.450  1.00 10.00      B   
ATOM   2036  C   PRO    34     -15.720  24.590  -4.705  1.00 10.00      B   
ATOM   2037  O   PRO    34     -16.721  24.914  -5.346  1.00 10.00      B   
ATOM   2038  N   VAL    35     -15.561  23.379  -4.186  1.00 10.00      B   
ATOM   2039  HN  VAL    35     -14.738  23.172  -3.691  1.00 10.00      B   
ATOM   2040  CA  VAL    35     -16.583  22.354  -4.330  1.00 10.00      B   
ATOM   2041  CB  VAL    35     -15.969  20.979  -4.683  1.00 10.00      B   
ATOM   2042  CG1 VAL    35     -17.062  19.971  -5.010  1.00 10.00      B   
ATOM   2043  CG2 VAL    35     -14.992  21.109  -5.845  1.00 10.00      B   
ATOM   2044  C   VAL    35     -17.392  22.233  -3.040  1.00 10.00      B   
ATOM   2045  O   VAL    35     -18.621  22.308  -3.053  1.00 10.00      B   
ATOM   2046  N   MET    36     -16.692  22.083  -1.924  1.00 10.00      B   
ATOM   2047  HN  MET    36     -15.711  22.063  -1.972  1.00 10.00      B   
ATOM   2048  CA  MET    36     -17.348  21.948  -0.629  1.00 10.00      B   
ATOM   2049  CB  MET    36     -16.434  21.284   0.401  1.00 10.00      B   
ATOM   2050  CG  MET    36     -16.330  19.775   0.253  1.00 10.00      B   
ATOM   2051  SD  MET    36     -17.944  18.971   0.170  1.00 10.00      B   
ATOM   2052  CE  MET    36     -18.633  19.423   1.762  1.00 10.00      B   
ATOM   2053  C   MET    36     -17.868  23.283  -0.108  1.00 10.00      B   
ATOM   2054  O   MET    36     -18.792  23.317   0.705  1.00 10.00      B   
ATOM   2055  N   PHE    37     -17.285  24.380  -0.587  1.00 10.00      B   
ATOM   2056  HN  PHE    37     -16.550  24.293  -1.233  1.00 10.00      B   
ATOM   2057  CA  PHE    37     -17.700  25.713  -0.159  1.00 10.00      B   
ATOM   2058  CB  PHE    37     -16.818  26.795  -0.788  1.00 10.00      B   
ATOM   2059  CG  PHE    37     -16.885  28.118  -0.080  1.00 10.00      B   
ATOM   2060  CD1 PHE    37     -16.757  28.186   1.300  1.00 10.00      B   
ATOM   2061  CD2 PHE    37     -17.070  29.291  -0.791  1.00 10.00      B   
ATOM   2062  CE1 PHE    37     -16.820  29.399   1.957  1.00 10.00      B   
ATOM   2063  CE2 PHE    37     -17.134  30.509  -0.140  1.00 10.00      B   
ATOM   2064  CZ  PHE    37     -17.006  30.563   1.236  1.00 10.00      B   
ATOM   2065  C   PHE    37     -19.166  25.964  -0.489  1.00 10.00      B   
ATOM   2066  O   PHE    37     -19.896  26.561   0.301  1.00 10.00      B   
ATOM   2067  N   ILE    38     -19.596  25.491  -1.655  1.00 10.00      B   
ATOM   2068  HN  ILE    38     -18.968  25.017  -2.241  1.00 10.00      B   
ATOM   2069  CA  ILE    38     -20.982  25.657  -2.079  1.00 10.00      B   
ATOM   2070  CB  ILE    38     -21.207  25.146  -3.517  1.00 10.00      B   
ATOM   2071  CG1 ILE    38     -20.192  25.778  -4.473  1.00 10.00      B   
ATOM   2072  CG2 ILE    38     -22.630  25.443  -3.976  1.00 10.00      B   
ATOM   2073  CD1 ILE    38     -20.243  25.215  -5.876  1.00 10.00      B   
ATOM   2074  C   ILE    38     -21.899  24.897  -1.127  1.00 10.00      B   
ATOM   2075  O   ILE    38     -22.958  25.391  -0.733  1.00 10.00      B   
ATOM   2076  N   VAL    39     -21.465  23.696  -0.749  1.00 10.00      B   
ATOM   2077  HN  VAL    39     -20.610  23.371  -1.098  1.00 10.00      B   
ATOM   2078  CA  VAL    39     -22.220  22.853   0.169  1.00 10.00      B   
ATOM   2079  CB  VAL    39     -21.572  21.459   0.327  1.00 10.00      B   
ATOM   2080  CG1 VAL    39     -22.483  20.522   1.110  1.00 10.00      B   
ATOM   2081  CG2 VAL    39     -21.234  20.868  -1.033  1.00 10.00      B   
ATOM   2082  C   VAL    39     -22.306  23.529   1.532  1.00 10.00      B   
ATOM   2083  O   VAL    39     -23.356  23.524   2.171  1.00 10.00      B   
ATOM   2084  N   TRP    40     -21.192  24.122   1.952  1.00 10.00      B   
ATOM   2085  HN  TRP    40     -20.388  24.073   1.389  1.00 10.00      B   
ATOM   2086  CA  TRP    40     -21.115  24.828   3.224  1.00 10.00      B   
ATOM   2087  CB  TRP    40     -19.699  25.385   3.417  1.00 10.00      B   
ATOM   2088  CG  TRP    40     -19.478  26.071   4.730  1.00 10.00      B   
ATOM   2089  CD1 TRP    40     -19.084  25.491   5.897  1.00 10.00      B   
ATOM   2090  CD2 TRP    40     -19.635  27.470   5.009  1.00 10.00      B   
ATOM   2091  NE1 TRP    40     -18.983  26.436   6.883  1.00 10.00      B   
ATOM   2092  HE1 TRP    40     -18.713  26.263   7.817  1.00 10.00      B   
ATOM   2093  CE2 TRP    40     -19.319  27.658   6.367  1.00 10.00      B   
ATOM   2094  CE3 TRP    40     -20.014  28.577   4.245  1.00 10.00      B   
ATOM   2095  CZ2 TRP    40     -19.368  28.908   6.977  1.00 10.00      B   
ATOM   2096  CZ3 TRP    40     -20.062  29.817   4.851  1.00 10.00      B   
ATOM   2097  CH2 TRP    40     -19.741  29.971   6.203  1.00 10.00      B   
ATOM   2098  C   TRP    40     -22.142  25.961   3.266  1.00 10.00      B   
ATOM   2099  O   TRP    40     -22.916  26.078   4.221  1.00 10.00      B   
ATOM   2100  N   ILE    41     -22.156  26.780   2.214  1.00 10.00      B   
ATOM   2101  HN  ILE    41     -21.518  26.627   1.480  1.00 10.00      B   
ATOM   2102  CA  ILE    41     -23.091  27.899   2.121  1.00 10.00      B   
ATOM   2103  CB  ILE    41     -22.843  28.744   0.851  1.00 10.00      B   
ATOM   2104  CG1 ILE    41     -21.408  29.281   0.839  1.00 10.00      B   
ATOM   2105  CG2 ILE    41     -23.837  29.896   0.764  1.00 10.00      B   
ATOM   2106  CD1 ILE    41     -21.007  29.938  -0.464  1.00 10.00      B   
ATOM   2107  C   ILE    41     -24.531  27.393   2.129  1.00 10.00      B   
ATOM   2108  O   ILE    41     -25.404  27.981   2.769  1.00 10.00      B   
ATOM   2109  N   GLY    42     -24.759  26.285   1.429  1.00 10.00      B   
ATOM   2110  HN  GLY    42     -24.015  25.864   0.946  1.00 10.00      B   
ATOM   2111  CA  GLY    42     -26.086  25.697   1.362  1.00 10.00      B   
ATOM   2112  C   GLY    42     -26.646  25.379   2.736  1.00 10.00      B   
ATOM   2113  O   GLY    42     -27.775  25.755   3.053  1.00 10.00      B   
ATOM   2114  N   SER    43     -25.852  24.706   3.564  1.00 10.00      B   
ATOM   2115  HN  SER    43     -24.954  24.438   3.261  1.00 10.00      B   
ATOM   2116  CA  SER    43     -26.276  24.347   4.910  1.00 10.00      B   
ATOM   2117  CB  SER    43     -25.288  23.358   5.523  1.00 10.00      B   
ATOM   2118  OG  SER    43     -24.032  23.430   4.869  1.00 10.00      B   
ATOM   2119  HG  SER    43     -23.570  24.231   5.143  1.00 10.00      B   
ATOM   2120  C   SER    43     -26.408  25.589   5.792  1.00 10.00      B   
ATOM   2121  O   SER    43     -27.205  25.621   6.733  1.00 10.00      B   
ATOM   2122  N   LEU    44     -25.627  26.614   5.473  1.00 10.00      B   
ATOM   2123  HN  LEU    44     -25.014  26.529   4.711  1.00 10.00      B   
ATOM   2124  CA  LEU    44     -25.651  27.858   6.224  1.00 10.00      B   
ATOM   2125  CB  LEU    44     -24.435  28.717   5.866  1.00 10.00      B   
ATOM   2126  CG  LEU    44     -24.116  29.865   6.821  1.00 10.00      B   
ATOM   2127  CD1 LEU    44     -23.340  29.361   8.029  1.00 10.00      B   
ATOM   2128  CD2 LEU    44     -23.353  30.966   6.101  1.00 10.00      B   
ATOM   2129  C   LEU    44     -26.936  28.632   5.940  1.00 10.00      B   
ATOM   2130  O   LEU    44     -27.497  29.277   6.828  1.00 10.00      B   
ATOM   2131  N   LEU    45     -27.400  28.563   4.701  1.00 10.00      B   
ATOM   2132  HN  LEU    45     -26.906  28.037   4.033  1.00 10.00      B   
ATOM   2133  CA  LEU    45     -28.614  29.260   4.301  1.00 10.00      B   
ATOM   2134  CB  LEU    45     -28.614  29.534   2.796  1.00 10.00      B   
ATOM   2135  CG  LEU    45     -27.569  30.535   2.295  1.00 10.00      B   
ATOM   2136  CD1 LEU    45     -27.651  30.685   0.785  1.00 10.00      B   
ATOM   2137  CD2 LEU    45     -27.740  31.883   2.982  1.00 10.00      B   
ATOM   2138  C   LEU    45     -29.867  28.492   4.701  1.00 10.00      B   
ATOM   2139  O   LEU    45     -30.823  29.080   5.208  1.00 10.00      B   
ATOM   2140  N   THR    46     -29.852  27.179   4.492  1.00 10.00      B   
ATOM   2141  HN  THR    46     -29.050  26.766   4.102  1.00 10.00      B   
ATOM   2142  CA  THR    46     -30.999  26.334   4.822  1.00 10.00      B   
ATOM   2143  CB  THR    46     -30.743  24.850   4.492  1.00 10.00      B   
ATOM   2144  OG1 THR    46     -29.374  24.532   4.763  1.00 10.00      B   
ATOM   2145  HG1 THR    46     -28.843  24.731   3.980  1.00 10.00      B   
ATOM   2146  CG2 THR    46     -31.046  24.566   3.029  1.00 10.00      B   
ATOM   2147  C   THR    46     -31.406  26.465   6.286  1.00 10.00      B   
ATOM   2148  O   THR    46     -32.595  26.526   6.599  1.00 10.00      B   
ATOM   2149  N   THR    47     -30.417  26.518   7.177  1.00 10.00      B   
ATOM   2150  HN  THR    47     -29.489  26.464   6.867  1.00 10.00      B   
ATOM   2151  CA  THR    47     -30.685  26.645   8.603  1.00 10.00      B   
ATOM   2152  CB  THR    47     -29.390  26.605   9.436  1.00 10.00      B   
ATOM   2153  OG1 THR    47     -28.298  27.130   8.667  1.00 10.00      B   
ATOM   2154  HG1 THR    47     -27.981  26.455   8.048  1.00 10.00      B   
ATOM   2155  CG2 THR    47     -29.071  25.180   9.862  1.00 10.00      B   
ATOM   2156  C   THR    47     -31.454  27.927   8.907  1.00 10.00      B   
ATOM   2157  O   THR    47     -32.387  27.924   9.710  1.00 10.00      B   
ATOM   2158  N   CYS    48     -31.076  29.012   8.239  1.00 10.00      B   
ATOM   2159  HN  CYS    48     -30.344  28.944   7.591  1.00 10.00      B   
ATOM   2160  CA  CYS    48     -31.733  30.296   8.434  1.00 10.00      B   
ATOM   2161  CB  CYS    48     -30.950  31.399   7.724  1.00 10.00      B   
ATOM   2162  SG  CYS    48     -29.185  31.409   8.110  1.00 10.00      B   
ATOM   2163  HG  CYS    48     -28.589  30.518   7.325  1.00 10.00      B   
ATOM   2164  C   CYS    48     -33.164  30.244   7.909  1.00 10.00      B   
ATOM   2165  O   CYS    48     -34.083  30.799   8.515  1.00 10.00      B   
ATOM   2166  N   ILE    49     -33.349  29.553   6.789  1.00 10.00      B   
ATOM   2167  HN  ILE    49     -32.579  29.121   6.360  1.00 10.00      B   
ATOM   2168  CA  ILE    49     -34.664  29.420   6.180  1.00 10.00      B   
ATOM   2169  CB  ILE    49     -34.593  28.770   4.783  1.00 10.00      B   
ATOM   2170  CG1 ILE    49     -33.659  29.580   3.878  1.00 10.00      B   
ATOM   2171  CG2 ILE    49     -35.980  28.678   4.164  1.00 10.00      B   
ATOM   2172  CD1 ILE    49     -33.396  28.943   2.531  1.00 10.00      B   
ATOM   2173  C   ILE    49     -35.609  28.636   7.090  1.00 10.00      B   
ATOM   2174  O   ILE    49     -36.767  29.017   7.265  1.00 10.00      B   
ATOM   2175  N   SER    50     -35.114  27.553   7.685  1.00 10.00      B   
ATOM   2176  HN  SER    50     -34.181  27.282   7.510  1.00 10.00      B   
ATOM   2177  CA  SER    50     -35.935  26.755   8.587  1.00 10.00      B   
ATOM   2178  CB  SER    50     -35.217  25.466   9.006  1.00 10.00      B   
ATOM   2179  OG  SER    50     -33.809  25.599   8.899  1.00 10.00      B   
ATOM   2180  HG  SER    50     -33.479  26.118   9.644  1.00 10.00      B   
ATOM   2181  C   SER    50     -36.349  27.582   9.804  1.00 10.00      B   
ATOM   2182  O   SER    50     -37.479  27.478  10.287  1.00 10.00      B   
ATOM   2183  N   ILE    51     -35.432  28.424  10.277  1.00 10.00      B   
ATOM   2184  HN  ILE    51     -34.551  28.463   9.847  1.00 10.00      B   
ATOM   2185  CA  ILE    51     -35.703  29.291  11.417  1.00 10.00      B   
ATOM   2186  CB  ILE    51     -34.431  30.053  11.857  1.00 10.00      B   
ATOM   2187  CG1 ILE    51     -33.399  29.082  12.439  1.00 10.00      B   
ATOM   2188  CG2 ILE    51     -34.768  31.138  12.870  1.00 10.00      B   
ATOM   2189  CD1 ILE    51     -32.045  29.707  12.699  1.00 10.00      B   
ATOM   2190  C   ILE    51     -36.790  30.294  11.041  1.00 10.00      B   
ATOM   2191  O   ILE    51     -37.701  30.575  11.825  1.00 10.00      B   
ATOM   2192  N   ALA    52     -36.694  30.820   9.825  1.00 10.00      B   
ATOM   2193  HN  ALA    52     -35.939  30.560   9.251  1.00 10.00      B   
ATOM   2194  CA  ALA    52     -37.667  31.780   9.323  1.00 10.00      B   
ATOM   2195  CB  ALA    52     -37.263  32.283   7.944  1.00 10.00      B   
ATOM   2196  C   ALA    52     -39.056  31.151   9.284  1.00 10.00      B   
ATOM   2197  O   ALA    52     -40.044  31.781   9.660  1.00 10.00      B   
ATOM   2198  N   MET    53     -39.119  29.896   8.845  1.00 10.00      B   
ATOM   2199  HN  MET    53     -38.292  29.450   8.560  1.00 10.00      B   
ATOM   2200  CA  MET    53     -40.380  29.165   8.767  1.00 10.00      B   
ATOM   2201  CB  MET    53     -40.165  27.791   8.126  1.00 10.00      B   
ATOM   2202  CG  MET    53     -39.759  27.832   6.665  1.00 10.00      B   
ATOM   2203  SD  MET    53     -39.480  26.184   5.991  1.00 10.00      B   
ATOM   2204  CE  MET    53     -38.894  26.582   4.346  1.00 10.00      B   
ATOM   2205  C   MET    53     -40.976  28.987  10.155  1.00 10.00      B   
ATOM   2206  O   MET    53     -42.181  29.141  10.350  1.00 10.00      B   
ATOM   2207  N   ALA    54     -40.112  28.677  11.118  1.00 10.00      B   
ATOM   2208  HN  ALA    54     -39.163  28.568  10.888  1.00 10.00      B   
ATOM   2209  CA  ALA    54     -40.531  28.477  12.503  1.00 10.00      B   
ATOM   2210  CB  ALA    54     -39.379  27.918  13.320  1.00 10.00      B   
ATOM   2211  C   ALA    54     -41.039  29.779  13.125  1.00 10.00      B   
ATOM   2212  O   ALA    54     -41.822  29.764  14.073  1.00 10.00      B   
ATOM   2213  N   SER    55     -40.587  30.903  12.585  1.00 10.00      B   
ATOM   2214  HN  SER    55     -39.961  30.853  11.832  1.00 10.00      B   
ATOM   2215  CA  SER    55     -40.993  32.207  13.087  1.00 10.00      B   
ATOM   2216  CB  SER    55     -39.831  33.198  12.969  1.00 10.00      B   
ATOM   2217  OG  SER    55     -38.633  32.639  13.491  1.00 10.00      B   
ATOM   2218  HG  SER    55     -38.485  31.769  13.098  1.00 10.00      B   
ATOM   2219  C   SER    55     -42.217  32.725  12.335  1.00 10.00      B   
ATOM   2220  O   SER    55     -42.980  33.542  12.854  1.00 10.00      B   
ATOM   2221  N   GLY    56     -42.397  32.246  11.113  1.00 10.00      B   
ATOM   2222  HN  GLY    56     -41.748  31.605  10.745  1.00 10.00      B   
ATOM   2223  CA  GLY    56     -43.522  32.664  10.303  1.00 10.00      B   
ATOM   2224  C   GLY    56     -43.099  32.952   8.876  1.00 10.00      B   
ATOM   2225  O   GLY    56     -42.339  33.892   8.624  1.00 10.00      B   
ATOM   2226  N   ALA    57     -43.582  32.143   7.941  1.00 10.00      B   
ATOM   2227  HN  ALA    57     -44.197  31.423   8.202  1.00 10.00      B   
ATOM   2228  CA  ALA    57     -43.241  32.304   6.533  1.00 10.00      B   
ATOM   2229  CB  ALA    57     -41.840  31.760   6.267  1.00 10.00      B   
ATOM   2230  C   ALA    57     -44.261  31.589   5.652  1.00 10.00      B   
ATOM   2231  O   ALA    57     -45.272  31.080   6.147  1.00 10.00      B   
ATOM   2232  N   MET    58     -43.998  31.556   4.349  1.00 10.00      B   
ATOM   2233  HN  MET    58     -43.180  31.989   4.015  1.00 10.00      B   
ATOM   2234  CA  MET    58     -44.890  30.893   3.404  1.00 10.00      B   
ATOM   2235  CB  MET    58     -44.559  31.254   1.949  1.00 10.00      B   
ATOM   2236  CG  MET    58     -44.935  32.673   1.557  1.00 10.00      B   
ATOM   2237  SD  MET    58     -44.487  33.073  -0.146  1.00 10.00      B   
ATOM   2238  CE  MET    58     -42.697  33.063  -0.035  1.00 10.00      B   
ATOM   2239  C   MET    58     -44.916  29.376   3.621  1.00 10.00      B   
ATOM   2240  O   MET    58     -45.977  28.816   3.896  1.00 10.00      B   
ATOM   2241  N   PRO    59     -43.762  28.681   3.519  1.00 10.00      B   
ATOM   2242  CA  PRO    59     -43.701  27.233   3.728  1.00 10.00      B   
ATOM   2243  CB  PRO    59     -42.290  26.849   3.247  1.00 10.00      B   
ATOM   2244  CG  PRO    59     -41.768  28.056   2.544  1.00 10.00      B   
ATOM   2245  CD  PRO    59     -42.436  29.226   3.193  1.00 10.00      B   
ATOM   2246  C   PRO    59     -43.863  26.890   5.205  1.00 10.00      B   
ATOM   2247  O   PRO    59     -42.996  27.201   6.021  1.00 10.00      B   
ATOM   2248  N   GLY    60     -44.972  26.257   5.547  1.00 10.00      B   
ATOM   2249  HN  GLY    60     -45.626  26.019   4.853  1.00 10.00      B   
ATOM   2250  CA  GLY    60     -45.226  25.903   6.928  1.00 10.00      B   
ATOM   2251  C   GLY    60     -44.825  24.480   7.251  1.00 10.00      B   
ATOM   2252  O   GLY    60     -45.645  23.695   7.721  1.00 10.00      B   
ATOM   2253  N   ASN    61     -43.567  24.139   6.996  1.00 10.00      B   
ATOM   2254  HN  ASN    61     -42.958  24.806   6.612  1.00 10.00      B   
ATOM   2255  CA  ASN    61     -43.072  22.798   7.279  1.00 10.00      B   
ATOM   2256  CB  ASN    61     -43.216  21.880   6.060  1.00 10.00      B   
ATOM   2257  CG  ASN    61     -43.063  20.407   6.408  1.00 10.00      B   
ATOM   2258  OD1 ASN    61     -42.318  20.039   7.317  1.00 10.00      B   
ATOM   2259  ND2 ASN    61     -43.764  19.551   5.680  1.00 10.00      B   
ATOM   2260 HD21 ASN    61     -44.334  19.907   4.963  1.00 10.00      B   
ATOM   2261 HD22 ASN    61     -43.687  18.596   5.885  1.00 10.00      B   
ATOM   2262  C   ASN    61     -41.622  22.848   7.742  1.00 10.00      B   
ATOM   2263  O   ASN    61     -40.696  22.592   6.969  1.00 10.00      B   
ATOM   2264  N   ALA    62     -41.435  23.179   9.009  1.00 10.00      B   
ATOM   2265  HN  ALA    62     -42.218  23.368   9.571  1.00 10.00      B   
ATOM   2266  CA  ALA    62     -40.102  23.275   9.586  1.00 10.00      B   
ATOM   2267  CB  ALA    62     -40.132  24.073  10.881  1.00 10.00      B   
ATOM   2268  C   ALA    62     -39.490  21.897   9.813  1.00 10.00      B   
ATOM   2269  O   ALA    62     -38.272  21.738   9.760  1.00 10.00      B   
ATOM   2270  N   LEU    63     -40.345  20.905  10.037  1.00 10.00      B   
ATOM   2271  HN  LEU    63     -41.306  21.099  10.035  1.00 10.00      B   
ATOM   2272  CA  LEU    63     -39.901  19.535  10.282  1.00 10.00      B   
ATOM   2273  CB  LEU    63     -41.102  18.615  10.540  1.00 10.00      B   
ATOM   2274  CG  LEU    63     -41.579  18.493  11.991  1.00 10.00      B   
ATOM   2275  CD1 LEU    63     -42.840  17.647  12.064  1.00 10.00      B   
ATOM   2276  CD2 LEU    63     -40.487  17.898  12.868  1.00 10.00      B   
ATOM   2277  C   LEU    63     -39.082  18.992   9.119  1.00 10.00      B   
ATOM   2278  O   LEU    63     -38.065  18.328   9.321  1.00 10.00      B   
ATOM   2279  N   PHE    64     -39.529  19.278   7.906  1.00 10.00      B   
ATOM   2280  HN  PHE    64     -40.347  19.815   7.811  1.00 10.00      B   
ATOM   2281  CA  PHE    64     -38.846  18.815   6.711  1.00 10.00      B   
ATOM   2282  CB  PHE    64     -39.784  18.912   5.506  1.00 10.00      B   
ATOM   2283  CG  PHE    64     -39.295  18.192   4.282  1.00 10.00      B   
ATOM   2284  CD1 PHE    64     -39.403  16.817   4.188  1.00 10.00      B   
ATOM   2285  CD2 PHE    64     -38.738  18.891   3.222  1.00 10.00      B   
ATOM   2286  CE1 PHE    64     -38.961  16.149   3.063  1.00 10.00      B   
ATOM   2287  CE2 PHE    64     -38.293  18.229   2.095  1.00 10.00      B   
ATOM   2288  CZ  PHE    64     -38.406  16.855   2.014  1.00 10.00      B   
ATOM   2289  C   PHE    64     -37.584  19.632   6.458  1.00 10.00      B   
ATOM   2290  O   PHE    64     -36.510  19.079   6.215  1.00 10.00      B   
ATOM   2291  N   SER    65     -37.720  20.948   6.537  1.00 10.00      B   
ATOM   2292  HN  SER    65     -38.601  21.326   6.748  1.00 10.00      B   
ATOM   2293  CA  SER    65     -36.607  21.855   6.301  1.00 10.00      B   
ATOM   2294  CB  SER    65     -37.103  23.297   6.337  1.00 10.00      B   
ATOM   2295  OG  SER    65     -38.321  23.412   5.615  1.00 10.00      B   
ATOM   2296  HG  SER    65     -38.794  24.200   5.910  1.00 10.00      B   
ATOM   2297  C   SER    65     -35.452  21.643   7.283  1.00 10.00      B   
ATOM   2298  O   SER    65     -34.289  21.617   6.879  1.00 10.00      B   
ATOM   2299  N   ALA    66     -35.778  21.479   8.564  1.00 10.00      B   
ATOM   2300  HN  ALA    66     -36.726  21.505   8.827  1.00 10.00      B   
ATOM   2301  CA  ALA    66     -34.765  21.272   9.595  1.00 10.00      B   
ATOM   2302  CB  ALA    66     -35.402  21.243  10.977  1.00 10.00      B   
ATOM   2303  C   ALA    66     -33.966  19.996   9.346  1.00 10.00      B   
ATOM   2304  O   ALA    66     -32.772  19.934   9.641  1.00 10.00      B   
ATOM   2305  N   ALA    67     -34.631  18.987   8.795  1.00 10.00      B   
ATOM   2306  HN  ALA    67     -35.579  19.103   8.574  1.00 10.00      B   
ATOM   2307  CA  ALA    67     -33.984  17.714   8.503  1.00 10.00      B   
ATOM   2308  CB  ALA    67     -35.014  16.677   8.088  1.00 10.00      B   
ATOM   2309  C   ALA    67     -32.932  17.885   7.414  1.00 10.00      B   
ATOM   2310  O   ALA    67     -31.836  17.327   7.501  1.00 10.00      B   
ATOM   2311  N   ILE    68     -33.273  18.671   6.395  1.00 10.00      B   
ATOM   2312  HN  ILE    68     -34.162  19.085   6.390  1.00 10.00      B   
ATOM   2313  CA  ILE    68     -32.360  18.933   5.288  1.00 10.00      B   
ATOM   2314  CB  ILE    68     -33.030  19.764   4.170  1.00 10.00      B   
ATOM   2315  CG1 ILE    68     -34.321  19.090   3.701  1.00 10.00      B   
ATOM   2316  CG2 ILE    68     -32.073  19.954   2.998  1.00 10.00      B   
ATOM   2317  CD1 ILE    68     -35.134  19.930   2.740  1.00 10.00      B   
ATOM   2318  C   ILE    68     -31.128  19.673   5.792  1.00 10.00      B   
ATOM   2319  O   ILE    68     -29.998  19.246   5.553  1.00 10.00      B   
ATOM   2320  N   SER    69     -31.356  20.767   6.511  1.00 10.00      B   
ATOM   2321  HN  SER    69     -32.283  21.048   6.676  1.00 10.00      B   
ATOM   2322  CA  SER    69     -30.270  21.568   7.059  1.00 10.00      B   
ATOM   2323  CB  SER    69     -30.842  22.754   7.837  1.00 10.00      B   
ATOM   2324  OG  SER    69     -31.999  23.272   7.200  1.00 10.00      B   
ATOM   2325  HG  SER    69     -32.535  23.748   7.846  1.00 10.00      B   
ATOM   2326  C   SER    69     -29.377  20.725   7.971  1.00 10.00      B   
ATOM   2327  O   SER    69     -28.150  20.856   7.954  1.00 10.00      B   
ATOM   2328  N   GLY    70     -30.010  19.855   8.759  1.00 10.00      B   
ATOM   2329  HN  GLY    70     -30.991  19.801   8.722  1.00 10.00      B   
ATOM   2330  CA  GLY    70     -29.282  18.996   9.668  1.00 10.00      B   
ATOM   2331  C   GLY    70     -28.321  18.075   8.948  1.00 10.00      B   
ATOM   2332  O   GLY    70     -27.127  18.056   9.256  1.00 10.00      B   
ATOM   2333  N   TRP    71     -28.829  17.327   7.974  1.00 10.00      B   
ATOM   2334  HN  TRP    71     -29.786  17.402   7.761  1.00 10.00      B   
ATOM   2335  CA  TRP    71     -28.003  16.396   7.213  1.00 10.00      B   
ATOM   2336  CB  TRP    71     -28.854  15.435   6.383  1.00 10.00      B   
ATOM   2337  CG  TRP    71     -29.204  14.181   7.124  1.00 10.00      B   
ATOM   2338  CD1 TRP    71     -30.365  13.916   7.787  1.00 10.00      B   
ATOM   2339  CD2 TRP    71     -28.373  13.025   7.289  1.00 10.00      B   
ATOM   2340  NE1 TRP    71     -30.312  12.666   8.352  1.00 10.00      B   
ATOM   2341  HE1 TRP    71     -31.029  12.247   8.878  1.00 10.00      B   
ATOM   2342  CE2 TRP    71     -29.097  12.100   8.064  1.00 10.00      B   
ATOM   2343  CE3 TRP    71     -27.085  12.686   6.862  1.00 10.00      B   
ATOM   2344  CZ2 TRP    71     -28.581  10.854   8.411  1.00 10.00      B   
ATOM   2345  CZ3 TRP    71     -26.573  11.451   7.208  1.00 10.00      B   
ATOM   2346  CH2 TRP    71     -27.318  10.551   7.979  1.00 10.00      B   
ATOM   2347  C   TRP    71     -26.967  17.111   6.351  1.00 10.00      B   
ATOM   2348  O   TRP    71     -25.870  16.590   6.129  1.00 10.00      B   
ATOM   2349  N   LEU    72     -27.305  18.306   5.877  1.00 10.00      B   
ATOM   2350  HN  LEU    72     -28.201  18.668   6.072  1.00 10.00      B   
ATOM   2351  CA  LEU    72     -26.381  19.083   5.059  1.00 10.00      B   
ATOM   2352  CB  LEU    72     -27.031  20.373   4.556  1.00 10.00      B   
ATOM   2353  CG  LEU    72     -28.013  20.228   3.390  1.00 10.00      B   
ATOM   2354  CD1 LEU    72     -28.539  21.589   2.963  1.00 10.00      B   
ATOM   2355  CD2 LEU    72     -27.362  19.509   2.218  1.00 10.00      B   
ATOM   2356  C   LEU    72     -25.110  19.391   5.842  1.00 10.00      B   
ATOM   2357  O   LEU    72     -24.000  19.247   5.326  1.00 10.00      B   
ATOM   2358  N   TRP    73     -25.281  19.793   7.100  1.00 10.00      B   
ATOM   2359  HN  TRP    73     -26.194  19.893   7.452  1.00 10.00      B   
ATOM   2360  CA  TRP    73     -24.144  20.096   7.959  1.00 10.00      B   
ATOM   2361  CB  TRP    73     -24.592  20.740   9.274  1.00 10.00      B   
ATOM   2362  CG  TRP    73     -24.739  22.230   9.189  1.00 10.00      B   
ATOM   2363  CD1 TRP    73     -25.862  22.960   9.449  1.00 10.00      B   
ATOM   2364  CD2 TRP    73     -23.726  23.174   8.809  1.00 10.00      B   
ATOM   2365  NE1 TRP    73     -25.612  24.298   9.258  1.00 10.00      B   
ATOM   2366  HE1 TRP    73     -26.259  25.022   9.381  1.00 10.00      B   
ATOM   2367  CE2 TRP    73     -24.308  24.455   8.865  1.00 10.00      B   
ATOM   2368  CE3 TRP    73     -22.384  23.061   8.429  1.00 10.00      B   
ATOM   2369  CZ2 TRP    73     -23.597  25.612   8.554  1.00 10.00      B   
ATOM   2370  CZ3 TRP    73     -21.680  24.211   8.120  1.00 10.00      B   
ATOM   2371  CH2 TRP    73     -22.287  25.470   8.185  1.00 10.00      B   
ATOM   2372  C   TRP    73     -23.332  18.835   8.227  1.00 10.00      B   
ATOM   2373  O   TRP    73     -22.105  18.880   8.322  1.00 10.00      B   
ATOM   2374  N   ILE    74     -24.026  17.703   8.328  1.00 10.00      B   
ATOM   2375  HN  ILE    74     -25.003  17.734   8.244  1.00 10.00      B   
ATOM   2376  CA  ILE    74     -23.372  16.420   8.559  1.00 10.00      B   
ATOM   2377  CB  ILE    74     -24.394  15.291   8.823  1.00 10.00      B   
ATOM   2378  CG1 ILE    74     -25.259  15.634  10.038  1.00 10.00      B   
ATOM   2379  CG2 ILE    74     -23.687  13.962   9.040  1.00 10.00      B   
ATOM   2380  CD1 ILE    74     -26.387  14.655  10.288  1.00 10.00      B   
ATOM   2381  C   ILE    74     -22.501  16.066   7.355  1.00 10.00      B   
ATOM   2382  O   ILE    74     -21.414  15.506   7.501  1.00 10.00      B   
ATOM   2383  N   THR    75     -22.976  16.429   6.167  1.00 10.00      B   
ATOM   2384  HN  THR    75     -23.846  16.882   6.119  1.00 10.00      B   
ATOM   2385  CA  THR    75     -22.240  16.176   4.936  1.00 10.00      B   
ATOM   2386  CB  THR    75     -23.056  16.619   3.704  1.00 10.00      B   
ATOM   2387  OG1 THR    75     -24.384  16.075   3.778  1.00 10.00      B   
ATOM   2388  HG1 THR    75     -24.724  16.159   4.678  1.00 10.00      B   
ATOM   2389  CG2 THR    75     -22.393  16.147   2.418  1.00 10.00      B   
ATOM   2390  C   THR    75     -20.913  16.938   4.968  1.00 10.00      B   
ATOM   2391  O   THR    75     -19.860  16.403   4.614  1.00 10.00      B   
ATOM   2392  N   VAL    76     -20.977  18.189   5.423  1.00 10.00      B   
ATOM   2393  HN  VAL    76     -21.850  18.556   5.688  1.00 10.00      B   
ATOM   2394  CA  VAL    76     -19.792  19.031   5.533  1.00 10.00      B   
ATOM   2395  CB  VAL    76     -20.164  20.467   5.969  1.00 10.00      B   
ATOM   2396  CG1 VAL    76     -18.931  21.356   6.002  1.00 10.00      B   
ATOM   2397  CG2 VAL    76     -21.219  21.057   5.043  1.00 10.00      B   
ATOM   2398  C   VAL    76     -18.822  18.431   6.546  1.00 10.00      B   
ATOM   2399  O   VAL    76     -17.613  18.376   6.311  1.00 10.00      B   
ATOM   2400  N   LEU    77     -19.368  17.962   7.664  1.00 10.00      B   
ATOM   2401  HN  LEU    77     -20.341  18.035   7.785  1.00 10.00      B   
ATOM   2402  CA  LEU    77     -18.566  17.351   8.717  1.00 10.00      B   
ATOM   2403  CB  LEU    77     -19.427  17.025   9.940  1.00 10.00      B   
ATOM   2404  CG  LEU    77     -20.018  18.220  10.694  1.00 10.00      B   
ATOM   2405  CD1 LEU    77     -20.981  17.747  11.771  1.00 10.00      B   
ATOM   2406  CD2 LEU    77     -18.914  19.082  11.292  1.00 10.00      B   
ATOM   2407  C   LEU    77     -17.874  16.090   8.211  1.00 10.00      B   
ATOM   2408  O   LEU    77     -16.716  15.838   8.537  1.00 10.00      B   
ATOM   2409  N   PHE    78     -18.589  15.307   7.411  1.00 10.00      B   
ATOM   2410  HN  PHE    78     -19.512  15.563   7.192  1.00 10.00      B   
ATOM   2411  CA  PHE    78     -18.041  14.075   6.854  1.00 10.00      B   
ATOM   2412  CB  PHE    78     -19.118  13.283   6.105  1.00 10.00      B   
ATOM   2413  CG  PHE    78     -20.016  12.466   6.994  1.00 10.00      B   
ATOM   2414  CD1 PHE    78     -19.608  12.092   8.265  1.00 10.00      B   
ATOM   2415  CD2 PHE    78     -21.269  12.069   6.556  1.00 10.00      B   
ATOM   2416  CE1 PHE    78     -20.427  11.333   9.080  1.00 10.00      B   
ATOM   2417  CE2 PHE    78     -22.095  11.310   7.366  1.00 10.00      B   
ATOM   2418  CZ  PHE    78     -21.675  10.945   8.631  1.00 10.00      B   
ATOM   2419  C   PHE    78     -16.868  14.372   5.928  1.00 10.00      B   
ATOM   2420  O   PHE    78     -15.840  13.695   5.976  1.00 10.00      B   
ATOM   2421  N   ALA    79     -17.027  15.392   5.091  1.00 10.00      B   
ATOM   2422  HN  ALA    79     -17.872  15.890   5.099  1.00 10.00      B   
ATOM   2423  CA  ALA    79     -15.979  15.786   4.159  1.00 10.00      B   
ATOM   2424  CB  ALA    79     -16.485  16.863   3.212  1.00 10.00      B   
ATOM   2425  C   ALA    79     -14.750  16.275   4.917  1.00 10.00      B   
ATOM   2426  O   ALA    79     -13.616  15.930   4.577  1.00 10.00      B   
ATOM   2427  N   ASN    80     -14.987  17.075   5.952  1.00 10.00      B   
ATOM   2428  HN  ASN    80     -15.913  17.323   6.163  1.00 10.00      B   
ATOM   2429  CA  ASN    80     -13.902  17.602   6.771  1.00 10.00      B   
ATOM   2430  CB  ASN    80     -14.420  18.636   7.776  1.00 10.00      B   
ATOM   2431  CG  ASN    80     -14.562  20.023   7.179  1.00 10.00      B   
ATOM   2432  OD1 ASN    80     -13.897  20.368   6.205  1.00 10.00      B   
ATOM   2433  ND2 ASN    80     -15.425  20.834   7.771  1.00 10.00      B   
ATOM   2434 HD21 ASN    80     -15.916  20.498   8.549  1.00 10.00      B   
ATOM   2435 HD22 ASN    80     -15.531  21.738   7.408  1.00 10.00      B   
ATOM   2436  C   ASN    80     -13.196  16.471   7.505  1.00 10.00      B   
ATOM   2437  O   ASN    80     -11.976  16.486   7.662  1.00 10.00      B   
ATOM   2438  N   PHE    81     -13.974  15.485   7.942  1.00 10.00      B   
ATOM   2439  HN  PHE    81     -14.942  15.535   7.783  1.00 10.00      B   
ATOM   2440  CA  PHE    81     -13.435  14.335   8.652  1.00 10.00      B   
ATOM   2441  CB  PHE    81     -14.569  13.443   9.171  1.00 10.00      B   
ATOM   2442  CG  PHE    81     -14.102  12.200   9.878  1.00 10.00      B   
ATOM   2443  CD1 PHE    81     -13.433  12.283  11.088  1.00 10.00      B   
ATOM   2444  CD2 PHE    81     -14.328  10.949   9.326  1.00 10.00      B   
ATOM   2445  CE1 PHE    81     -13.001  11.142  11.739  1.00 10.00      B   
ATOM   2446  CE2 PHE    81     -13.899   9.803   9.970  1.00 10.00      B   
ATOM   2447  CZ  PHE    81     -13.232   9.901  11.177  1.00 10.00      B   
ATOM   2448  C   PHE    81     -12.503  13.534   7.751  1.00 10.00      B   
ATOM   2449  O   PHE    81     -11.457  13.066   8.190  1.00 10.00      B   
ATOM   2450  N   ALA    82     -12.887  13.392   6.488  1.00 10.00      B   
ATOM   2451  HN  ALA    82     -13.734  13.799   6.197  1.00 10.00      B   
ATOM   2452  CA  ALA    82     -12.087  12.649   5.519  1.00 10.00      B   
ATOM   2453  CB  ALA    82     -12.785  12.621   4.168  1.00 10.00      B   
ATOM   2454  C   ALA    82     -10.694  13.254   5.385  1.00 10.00      B   
ATOM   2455  O   ALA    82      -9.687  12.541   5.425  1.00 10.00      B   
ATOM   2456  N   GLU    83     -10.645  14.574   5.242  1.00 10.00      B   
ATOM   2457  HN  GLU    83     -11.484  15.083   5.220  1.00 10.00      B   
ATOM   2458  CA  GLU    83      -9.379  15.285   5.112  1.00 10.00      B   
ATOM   2459  CB  GLU    83      -9.626  16.735   4.686  1.00 10.00      B   
ATOM   2460  CG  GLU    83      -8.362  17.515   4.363  1.00 10.00      B   
ATOM   2461  CD  GLU    83      -8.623  18.994   4.164  1.00 10.00      B   
ATOM   2462  OE1 GLU    83      -9.028  19.388   3.046  1.00 10.00      B   
ATOM   2463  OE2 GLU    83      -8.415  19.775   5.120  1.00 10.00      B   
ATOM   2464  C   GLU    83      -8.607  15.252   6.428  1.00 10.00      B   
ATOM   2465  O   GLU    83      -7.405  14.971   6.453  1.00 10.00      B   
ATOM   2466  N   ALA    84      -9.315  15.519   7.522  1.00 10.00      B   
ATOM   2467  HN  ALA    84     -10.275  15.717   7.432  1.00 10.00      B   
ATOM   2468  CA  ALA    84      -8.713  15.530   8.848  1.00 10.00      B   
ATOM   2469  CB  ALA    84      -9.721  15.976   9.896  1.00 10.00      B   
ATOM   2470  C   ALA    84      -8.126  14.171   9.207  1.00 10.00      B   
ATOM   2471  O   ALA    84      -7.064  14.094   9.822  1.00 10.00      B   
ATOM   2472  N   LEU    85      -8.813  13.104   8.814  1.00 10.00      B   
ATOM   2473  HN  LEU    85      -9.661  13.232   8.327  1.00 10.00      B   
ATOM   2474  CA  LEU    85      -8.353  11.748   9.093  1.00 10.00      B   
ATOM   2475  CB  LEU    85      -9.420  10.725   8.688  1.00 10.00      B   
ATOM   2476  CG  LEU    85      -9.156   9.269   9.082  1.00 10.00      B   
ATOM   2477  CD1 LEU    85      -9.076   9.124  10.594  1.00 10.00      B   
ATOM   2478  CD2 LEU    85     -10.237   8.362   8.516  1.00 10.00      B   
ATOM   2479  C   LEU    85      -7.044  11.469   8.362  1.00 10.00      B   
ATOM   2480  O   LEU    85      -6.103  10.917   8.935  1.00 10.00      B   
ATOM   2481  N   ALA    86      -6.984  11.879   7.101  1.00 10.00      B   
ATOM   2482  HN  ALA    86      -7.765  12.325   6.706  1.00 10.00      B   
ATOM   2483  CA  ALA    86      -5.795  11.679   6.287  1.00 10.00      B   
ATOM   2484  CB  ALA    86      -6.052  12.123   4.855  1.00 10.00      B   
ATOM   2485  C   ALA    86      -4.598  12.421   6.876  1.00 10.00      B   
ATOM   2486  O   ALA    86      -3.513  11.849   7.033  1.00 10.00      B   
ATOM   2487  N   GLU    87      -4.801  13.693   7.215  1.00 10.00      B   
ATOM   2488  HN  GLU    87      -5.689  14.093   7.069  1.00 10.00      B   
ATOM   2489  CA  GLU    87      -3.736  14.511   7.787  1.00 10.00      B   
ATOM   2490  CB  GLU    87      -4.124  15.992   7.800  1.00 10.00      B   
ATOM   2491  CG  GLU    87      -4.324  16.592   6.417  1.00 10.00      B   
ATOM   2492  CD  GLU    87      -4.197  18.101   6.412  1.00 10.00      B   
ATOM   2493  OE1 GLU    87      -5.058  18.783   7.009  1.00 10.00      B   
ATOM   2494  OE2 GLU    87      -3.226  18.616   5.812  1.00 10.00      B   
ATOM   2495  C   GLU    87      -3.373  14.042   9.193  1.00 10.00      B   
ATOM   2496  O   GLU    87      -2.198  14.001   9.560  1.00 10.00      B   
ATOM   2497  N   GLY    88      -4.388  13.680   9.965  1.00 10.00      B   
ATOM   2498  HN  GLY    88      -5.306  13.740   9.613  1.00 10.00      B   
ATOM   2499  CA  GLY    88      -4.171  13.211  11.318  1.00 10.00      B   
ATOM   2500  C   GLY    88      -3.339  11.947  11.350  1.00 10.00      B   
ATOM   2501  O   GLY    88      -2.425  11.818  12.169  1.00 10.00      B   
ATOM   2502  N   ARG    89      -3.653  11.019  10.452  1.00 10.00      B   
ATOM   2503  HN  ARG    89      -4.404  11.183   9.836  1.00 10.00      B   
ATOM   2504  CA  ARG    89      -2.926   9.759  10.362  1.00 10.00      B   
ATOM   2505  CB  ARG    89      -3.593   8.833   9.340  1.00 10.00      B   
ATOM   2506  CG  ARG    89      -3.024   7.424   9.309  1.00 10.00      B   
ATOM   2507  CD  ARG    89      -3.651   6.596   8.197  1.00 10.00      B   
ATOM   2508  NE  ARG    89      -3.105   6.937   6.882  1.00 10.00      B   
ATOM   2509  HE  ARG    89      -2.647   7.801   6.796  1.00 10.00      B   
ATOM   2510  CZ  ARG    89      -3.192   6.145   5.810  1.00 10.00      B   
ATOM   2511  NH1 ARG    89      -3.808   4.971   5.891  1.00 10.00      B   
ATOM   2512 HH11 ARG    89      -3.870   4.351   5.054  1.00 10.00      B   
ATOM   2513 HH12 ARG    89      -4.231   4.659   6.791  1.00 10.00      B   
ATOM   2514  NH2 ARG    89      -2.663   6.532   4.653  1.00 10.00      B   
ATOM   2515 HH21 ARG    89      -2.727   5.914   3.817  1.00 10.00      B   
ATOM   2516 HH22 ARG    89      -2.175   7.455   4.576  1.00 10.00      B   
ATOM   2517  C   ARG    89      -1.478  10.013   9.965  1.00 10.00      B   
ATOM   2518  O   ARG    89      -0.565   9.351  10.456  1.00 10.00      B   
ATOM   2519  N   SER    90      -1.279  10.987   9.082  1.00 10.00      B   
ATOM   2520  HN  SER    90      -2.051  11.483   8.735  1.00 10.00      B   
ATOM   2521  CA  SER    90       0.055  11.336   8.618  1.00 10.00      B   
ATOM   2522  CB  SER    90      -0.028  12.406   7.531  1.00 10.00      B   
ATOM   2523  OG  SER    90      -0.831  11.964   6.447  1.00 10.00      B   
ATOM   2524  HG  SER    90      -1.761  11.960   6.715  1.00 10.00      B   
ATOM   2525  C   SER    90       0.927  11.815   9.777  1.00 10.00      B   
ATOM   2526  O   SER    90       2.092  11.422   9.893  1.00 10.00      B   
ATOM   2527  N   LYS    91       0.351  12.647  10.642  1.00 10.00      B   
ATOM   2528  HN  LYS    91      -0.583  12.917  10.496  1.00 10.00      B   
ATOM   2529  CA  LYS    91       1.072  13.171  11.795  1.00 10.00      B   
ATOM   2530  CB  LYS    91       0.271  14.275  12.493  1.00 10.00      B   
ATOM   2531  CG  LYS    91       1.038  15.000  13.593  1.00 10.00      B   
ATOM   2532  CD  LYS    91       0.100  15.748  14.526  1.00 10.00      B   
ATOM   2533  CE  LYS    91       0.853  16.342  15.707  1.00 10.00      B   
ATOM   2534  NZ  LYS    91      -0.049  16.618  16.856  1.00 10.00      B   
ATOM   2535  HZ1 LYS    91      -0.381  15.723  17.270  1.00 10.00      B   
ATOM   2536  HZ2 LYS    91      -0.874  17.168  16.544  1.00 10.00      B   
ATOM   2537  HZ3 LYS    91       0.459  17.158  17.588  1.00 10.00      B   
ATOM   2538  C   LYS    91       1.392  12.051  12.779  1.00 10.00      B   
ATOM   2539  O   LYS    91       2.503  11.971  13.296  1.00 10.00      B   
ATOM   2540  N   ALA    92       0.421  11.172  13.013  1.00 10.00      B   
ATOM   2541  HN  ALA    92      -0.442  11.276  12.553  1.00 10.00      B   
ATOM   2542  CA  ALA    92       0.603  10.056  13.935  1.00 10.00      B   
ATOM   2543  CB  ALA    92      -0.702   9.295  14.103  1.00 10.00      B   
ATOM   2544  C   ALA    92       1.710   9.119  13.454  1.00 10.00      B   
ATOM   2545  O   ALA    92       2.454   8.552  14.256  1.00 10.00      B   
ATOM   2546  N   GLN    93       1.815   8.966  12.140  1.00 10.00      B   
ATOM   2547  HN  GLN    93       1.185   9.436  11.551  1.00 10.00      B   
ATOM   2548  CA  GLN    93       2.827   8.104  11.550  1.00 10.00      B   
ATOM   2549  CB  GLN    93       2.489   7.811  10.086  1.00 10.00      B   
ATOM   2550  CG  GLN    93       3.200   6.601   9.495  1.00 10.00      B   
ATOM   2551  CD  GLN    93       3.221   5.413  10.437  1.00 10.00      B   
ATOM   2552  OE1 GLN    93       2.225   4.703  10.586  1.00 10.00      B   
ATOM   2553  NE2 GLN    93       4.366   5.170  11.055  1.00 10.00      B   
ATOM   2554 HE21 GLN    93       5.129   5.762  10.869  1.00 10.00      B   
ATOM   2555 HE22 GLN    93       4.409   4.411  11.670  1.00 10.00      B   
ATOM   2556  C   GLN    93       4.214   8.733  11.675  1.00 10.00      B   
ATOM   2557  O   GLN    93       5.173   8.063  12.051  1.00 10.00      B   
ATOM   2558  N   ALA    94       4.306  10.031  11.388  1.00 10.00      B   
ATOM   2559  HN  ALA    94       3.499  10.518  11.109  1.00 10.00      B   
ATOM   2560  CA  ALA    94       5.577  10.751  11.467  1.00 10.00      B   
ATOM   2561  CB  ALA    94       5.468  12.099  10.770  1.00 10.00      B   
ATOM   2562  C   ALA    94       6.031  10.928  12.916  1.00 10.00      B   
ATOM   2563  O   ALA    94       7.229  10.939  13.208  1.00 10.00      B   
ATOM   2564  N   ASN    95       5.060  11.040  13.818  1.00 10.00      B   
ATOM   2565  HN  ASN    95       4.127  11.018  13.511  1.00 10.00      B   
ATOM   2566  CA  ASN    95       5.326  11.218  15.245  1.00 10.00      B   
ATOM   2567  CB  ASN    95       4.008  11.346  16.020  1.00 10.00      B   
ATOM   2568  CG  ASN    95       4.202  11.548  17.510  1.00 10.00      B   
ATOM   2569  OD1 ASN    95       4.562  12.633  17.959  1.00 10.00      B   
ATOM   2570  ND2 ASN    95       3.951  10.507  18.287  1.00 10.00      B   
ATOM   2571 HD21 ASN    95       3.660   9.670  17.861  1.00 10.00      B   
ATOM   2572 HD22 ASN    95       4.055  10.615  19.255  1.00 10.00      B   
ATOM   2573  C   ASN    95       6.176  10.081  15.812  1.00 10.00      B   
ATOM   2574  O   ASN    95       6.876  10.253  16.814  1.00 10.00      B   
ATOM   2575  N   SER    96       6.133   8.925  15.159  1.00 10.00      B   
ATOM   2576  HN  SER    96       5.567   8.845  14.361  1.00 10.00      B   
ATOM   2577  CA  SER    96       6.910   7.775  15.604  1.00 10.00      B   
ATOM   2578  CB  SER    96       6.517   6.513  14.829  1.00 10.00      B   
ATOM   2579  OG  SER    96       6.893   6.601  13.464  1.00 10.00      B   
ATOM   2580  HG  SER    96       6.201   7.061  12.968  1.00 10.00      B   
ATOM   2581  C   SER    96       8.412   8.047  15.482  1.00 10.00      B   
ATOM   2582  O   SER    96       9.216   7.514  16.247  1.00 10.00      B   
ATOM   2583  N   LEU    97       8.781   8.885  14.519  1.00 10.00      B   
ATOM   2584  HN  LEU    97       8.093   9.278  13.938  1.00 10.00      B   
ATOM   2585  CA  LEU    97      10.175   9.240  14.300  1.00 10.00      B   
ATOM   2586  CB  LEU    97      10.496   9.265  12.804  1.00 10.00      B   
ATOM   2587  CG  LEU    97      11.184   8.017  12.249  1.00 10.00      B   
ATOM   2588  CD1 LEU    97      11.282   8.088  10.733  1.00 10.00      B   
ATOM   2589  CD2 LEU    97      12.563   7.858  12.871  1.00 10.00      B   
ATOM   2590  C   LEU    97      10.481  10.589  14.931  1.00 10.00      B   
ATOM   2591  O   LEU    97      11.605  10.849  15.366  1.00 10.00      B   
ATOM   2592  N   LYS    98       9.467  11.439  14.978  1.00 10.00      B   
ATOM   2593  HN  LYS    98       8.607  11.168  14.588  1.00 10.00      B   
ATOM   2594  CA  LYS    98       9.587  12.771  15.560  1.00 10.00      B   
ATOM   2595  CB  LYS    98       8.245  13.497  15.444  1.00 10.00      B   
ATOM   2596  CG  LYS    98       8.194  14.860  16.111  1.00 10.00      B   
ATOM   2597  CD  LYS    98       6.772  15.398  16.142  1.00 10.00      B   
ATOM   2598  CE  LYS    98       6.711  16.771  16.783  1.00 10.00      B   
ATOM   2599  NZ  LYS    98       5.324  17.300  16.811  1.00 10.00      B   
ATOM   2600  HZ1 LYS    98       4.718  16.688  17.389  1.00 10.00      B   
ATOM   2601  HZ2 LYS    98       4.935  17.339  15.839  1.00 10.00      B   
ATOM   2602  HZ3 LYS    98       5.314  18.259  17.211  1.00 10.00      B   
ATOM   2603  C   LYS    98      10.023  12.694  17.023  1.00 10.00      B   
ATOM   2604  O   LYS    98      10.894  13.446  17.467  1.00 10.00      B   
ATOM   2605  N   GLY    99       9.424  11.762  17.757  1.00 10.00      B   
ATOM   2606  HN  GLY    99       8.743  11.188  17.343  1.00 10.00      B   
ATOM   2607  CA  GLY    99       9.751  11.589  19.161  1.00 10.00      B   
ATOM   2608  C   GLY    99      11.179  11.126  19.384  1.00 10.00      B   
ATOM   2609  O   GLY    99      11.762  11.368  20.442  1.00 10.00      B   
ATOM   2610  N   VAL   100      11.750  10.471  18.384  1.00 10.00      B   
ATOM   2611  HN  VAL   100      11.245  10.325  17.557  1.00 10.00      B   
ATOM   2612  CA  VAL   100      13.119   9.975  18.480  1.00 10.00      B   
ATOM   2613  CB  VAL   100      13.398   8.885  17.420  1.00 10.00      B   
ATOM   2614  CG1 VAL   100      14.773   8.264  17.624  1.00 10.00      B   
ATOM   2615  CG2 VAL   100      12.318   7.814  17.459  1.00 10.00      B   
ATOM   2616  C   VAL   100      14.112  11.122  18.306  1.00 10.00      B   
ATOM   2617  O   VAL   100      15.160  11.158  18.948  1.00 10.00      B   
ATOM   2618  N   LYS   101      13.754  12.073  17.454  1.00 10.00      B   
ATOM   2619  HN  LYS   101      12.889  11.999  16.995  1.00 10.00      B   
ATOM   2620  CA  LYS   101      14.609  13.224  17.177  1.00 10.00      B   
ATOM   2621  CB  LYS   101      14.059  14.016  15.986  1.00 10.00      B   
ATOM   2622  CG  LYS   101      14.862  15.260  15.641  1.00 10.00      B   
ATOM   2623  CD  LYS   101      14.001  16.300  14.946  1.00 10.00      B   
ATOM   2624  CE  LYS   101      14.652  17.673  14.998  1.00 10.00      B   
ATOM   2625  NZ  LYS   101      13.717  18.747  14.577  1.00 10.00      B   
ATOM   2626  HZ1 LYS   101      13.781  18.902  13.545  1.00 10.00      B   
ATOM   2627  HZ2 LYS   101      13.952  19.637  15.059  1.00 10.00      B   
ATOM   2628  HZ3 LYS   101      12.738  18.488  14.815  1.00 10.00      B   
ATOM   2629  C   LYS   101      14.747  14.143  18.393  1.00 10.00      B   
ATOM   2630  O   LYS   101      15.812  14.710  18.638  1.00 10.00      B   
ATOM   2631  N   LYS   102      13.677  14.276  19.161  1.00 10.00      B   
ATOM   2632  HN  LYS   102      12.862  13.777  18.941  1.00 10.00      B   
ATOM   2633  CA  LYS   102      13.695  15.146  20.333  1.00 10.00      B   
ATOM   2634  CB  LYS   102      12.330  15.788  20.569  1.00 10.00      B   
ATOM   2635  CG  LYS   102      11.998  16.889  19.578  1.00 10.00      B   
ATOM   2636  CD  LYS   102      10.853  17.753  20.073  1.00 10.00      B   
ATOM   2637  CE  LYS   102      10.550  18.872  19.093  1.00 10.00      B   
ATOM   2638  NZ  LYS   102       9.351  19.651  19.494  1.00 10.00      B   
ATOM   2639  HZ1 LYS   102       9.500  20.092  20.424  1.00 10.00      B   
ATOM   2640  HZ2 LYS   102       8.521  19.029  19.546  1.00 10.00      B   
ATOM   2641  HZ3 LYS   102       9.164  20.399  18.796  1.00 10.00      B   
ATOM   2642  C   LYS   102      14.194  14.438  21.588  1.00 10.00      B   
ATOM   2643  O   LYS   102      13.946  14.892  22.706  1.00 10.00      B   
ATOM   2644  N   THR   103      14.904  13.336  21.401  1.00 10.00      B   
ATOM   2645  HN  THR   103      15.072  13.024  20.488  1.00 10.00      B   
ATOM   2646  CA  THR   103      15.449  12.580  22.517  1.00 10.00      B   
ATOM   2647  CB  THR   103      14.542  11.391  22.892  1.00 10.00      B   
ATOM   2648  OG1 THR   103      13.165  11.777  22.751  1.00 10.00      B   
ATOM   2649  HG1 THR   103      12.846  11.506  21.879  1.00 10.00      B   
ATOM   2650  CG2 THR   103      14.793  10.961  24.330  1.00 10.00      B   
ATOM   2651  C   THR   103      16.848  12.073  22.171  1.00 10.00      B   
ATOM   2652  O   THR   103      17.062  10.872  21.985  1.00 10.00      B   
ATOM   2653  N   ALA   104      17.795  13.002  22.067  1.00 10.00      B   
ATOM   2654  HN  ALA   104      17.564  13.940  22.226  1.00 10.00      B   
ATOM   2655  CA  ALA   104      19.170  12.659  21.737  1.00 10.00      B   
ATOM   2656  CB  ALA   104      19.294  12.300  20.263  1.00 10.00      B   
ATOM   2657  C   ALA   104      20.137  13.789  22.081  1.00 10.00      B   
ATOM   2658  O   ALA   104      19.850  14.966  21.851  1.00 10.00      B   
ATOM   2659  N   PHE   105      21.278  13.413  22.639  1.00 10.00      B   
ATOM   2660  HN  PHE   105      21.423  12.458  22.814  1.00 10.00      B   
ATOM   2661  CA  PHE   105      22.329  14.357  23.005  1.00 10.00      B   
ATOM   2662  CB  PHE   105      21.996  15.129  24.294  1.00 10.00      B   
ATOM   2663  CG  PHE   105      21.935  14.294  25.542  1.00 10.00      B   
ATOM   2664  CD1 PHE   105      23.017  14.232  26.402  1.00 10.00      B   
ATOM   2665  CD2 PHE   105      20.795  13.574  25.856  1.00 10.00      B   
ATOM   2666  CE1 PHE   105      22.966  13.469  27.553  1.00 10.00      B   
ATOM   2667  CE2 PHE   105      20.735  12.809  27.004  1.00 10.00      B   
ATOM   2668  CZ  PHE   105      21.822  12.755  27.853  1.00 10.00      B   
ATOM   2669  C   PHE   105      23.654  13.609  23.125  1.00 10.00      B   
ATOM   2670  O   PHE   105      23.683  12.465  23.580  1.00 10.00      B   
ATOM   2671  N   ALA   106      24.740  14.239  22.703  1.00 10.00      B   
ATOM   2672  HN  ALA   106      24.667  15.156  22.358  1.00 10.00      B   
ATOM   2673  CA  ALA   106      26.048  13.599  22.749  1.00 10.00      B   
ATOM   2674  CB  ALA   106      26.450  13.136  21.359  1.00 10.00      B   
ATOM   2675  C   ALA   106      27.121  14.510  23.338  1.00 10.00      B   
ATOM   2676  O   ALA   106      26.822  15.433  24.095  1.00 10.00      B   
ATOM   2677  N   ARG   107      28.373  14.221  22.992  1.00 10.00      B   
ATOM   2678  HN  ARG   107      28.534  13.471  22.381  1.00 10.00      B   
ATOM   2679  CA  ARG   107      29.513  14.986  23.468  1.00 10.00      B   
ATOM   2680  CB  ARG   107      30.270  14.214  24.563  1.00 10.00      B   
ATOM   2681  CG  ARG   107      29.590  12.939  25.047  1.00 10.00      B   
ATOM   2682  CD  ARG   107      30.003  11.735  24.211  1.00 10.00      B   
ATOM   2683  NE  ARG   107      29.154  10.565  24.461  1.00 10.00      B   
ATOM   2684  HE  ARG   107      28.226  10.604  24.137  1.00 10.00      B   
ATOM   2685  CZ  ARG   107      29.562   9.471  25.098  1.00 10.00      B   
ATOM   2686  NH1 ARG   107      30.805   9.388  25.554  1.00 10.00      B   
ATOM   2687 HH11 ARG   107      31.472  10.180  25.415  1.00 10.00      B   
ATOM   2688 HH12 ARG   107      31.124   8.531  26.057  1.00 10.00      B   
ATOM   2689  NH2 ARG   107      28.727   8.448  25.268  1.00 10.00      B   
ATOM   2690 HH21 ARG   107      29.044   7.592  25.769  1.00 10.00      B   
ATOM   2691 HH22 ARG   107      27.740   8.495  24.898  1.00 10.00      B   
ATOM   2692  C   ARG   107      30.448  15.279  22.300  1.00 10.00      B   
ATOM   2693  O   ARG   107      30.713  14.395  21.475  1.00 10.00      B   
ATOM   2694  N   LYS   108      30.940  16.507  22.223  1.00 10.00      B   
ATOM   2695  HN  LYS   108      30.701  17.171  22.916  1.00 10.00      B   
ATOM   2696  CA  LYS   108      31.839  16.898  21.147  1.00 10.00      B   
ATOM   2697  CB  LYS   108      31.577  18.340  20.715  1.00 10.00      B   
ATOM   2698  CG  LYS   108      30.114  18.754  20.749  1.00 10.00      B   
ATOM   2699  CD  LYS   108      29.903  20.077  20.039  1.00 10.00      B   
ATOM   2700  CE  LYS   108      30.830  21.158  20.577  1.00 10.00      B   
ATOM   2701  NZ  LYS   108      30.941  22.298  19.631  1.00 10.00      B   
ATOM   2702  HZ1 LYS   108      31.126  21.941  18.666  1.00 10.00      B   
ATOM   2703  HZ2 LYS   108      31.717  22.926  19.908  1.00 10.00      B   
ATOM   2704  HZ3 LYS   108      30.057  22.841  19.620  1.00 10.00      B   
ATOM   2705  C   LYS   108      33.286  16.748  21.587  1.00 10.00      B   
ATOM   2706  O   LYS   108      33.567  16.638  22.779  1.00 10.00      B   
ATOM   2707  N   LEU   109      34.199  16.744  20.623  1.00 10.00      B   
ATOM   2708  HN  LEU   109      33.910  16.839  19.688  1.00 10.00      B   
ATOM   2709  CA  LEU   109      35.622  16.603  20.914  1.00 10.00      B   
ATOM   2710  CB  LEU   109      36.241  15.514  20.036  1.00 10.00      B   
ATOM   2711  CG  LEU   109      35.727  14.094  20.254  1.00 10.00      B   
ATOM   2712  CD1 LEU   109      36.436  13.119  19.326  1.00 10.00      B   
ATOM   2713  CD2 LEU   109      35.913  13.682  21.702  1.00 10.00      B   
ATOM   2714  C   LEU   109      36.366  17.915  20.698  1.00 10.00      B   
ATOM   2715  O   LEU   109      35.783  18.909  20.267  1.00 10.00      B   
ATOM   2716  N   ARG   110      37.652  17.918  21.026  1.00 10.00      B   
ATOM   2717  HN  ARG   110      38.045  17.109  21.414  1.00 10.00      B   
ATOM   2718  CA  ARG   110      38.490  19.099  20.853  1.00 10.00      B   
ATOM   2719  CB  ARG   110      39.138  19.507  22.177  1.00 10.00      B   
ATOM   2720  CG  ARG   110      38.164  20.107  23.176  1.00 10.00      B   
ATOM   2721  CD  ARG   110      37.304  21.180  22.521  1.00 10.00      B   
ATOM   2722  NE  ARG   110      36.271  21.672  23.428  1.00 10.00      B   
ATOM   2723  HE  ARG   110      36.549  22.332  24.107  1.00 10.00      B   
ATOM   2724  CZ  ARG   110      34.993  21.296  23.383  1.00 10.00      B   
ATOM   2725  NH1 ARG   110      34.574  20.414  22.480  1.00 10.00      B   
ATOM   2726 HH11 ARG   110      33.564  20.121  22.466  1.00 10.00      B   
ATOM   2727 HH12 ARG   110      35.239  20.013  21.781  1.00 10.00      B   
ATOM   2728  NH2 ARG   110      34.129  21.797  24.251  1.00 10.00      B   
ATOM   2729 HH21 ARG   110      33.127  21.499  24.218  1.00 10.00      B   
ATOM   2730 HH22 ARG   110      34.443  22.489  24.967  1.00 10.00      B   
ATOM   2731  C   ARG   110      39.562  18.842  19.802  1.00 10.00      B   
ATOM   2732  O   ARG   110      40.301  19.746  19.410  1.00 10.00      B   
ATOM   2733  N   GLU   111      39.635  17.599  19.349  1.00 10.00      B   
ATOM   2734  HN  GLU   111      39.003  16.934  19.685  1.00 10.00      B   
ATOM   2735  CA  GLU   111      40.602  17.193  18.346  1.00 10.00      B   
ATOM   2736  CB  GLU   111      41.800  16.500  19.008  1.00 10.00      B   
ATOM   2737  CG  GLU   111      42.566  17.375  19.986  1.00 10.00      B   
ATOM   2738  CD  GLU   111      43.745  16.663  20.612  1.00 10.00      B   
ATOM   2739  OE1 GLU   111      43.538  15.874  21.561  1.00 10.00      B   
ATOM   2740  OE2 GLU   111      44.884  16.896  20.164  1.00 10.00      B   
ATOM   2741  C   GLU   111      39.930  16.239  17.367  1.00 10.00      B   
ATOM   2742  O   GLU   111      39.001  15.528  17.742  1.00 10.00      B   
ATOM   2743  N   PRO   112      40.383  16.214  16.104  1.00 10.00      B   
ATOM   2744  CA  PRO   112      39.816  15.334  15.076  1.00 10.00      B   
ATOM   2745  CB  PRO   112      40.258  16.014  13.780  1.00 10.00      B   
ATOM   2746  CG  PRO   112      41.568  16.640  14.122  1.00 10.00      B   
ATOM   2747  CD  PRO   112      41.478  17.049  15.569  1.00 10.00      B   
ATOM   2748  C   PRO   112      40.395  13.921  15.152  1.00 10.00      B   
ATOM   2749  O   PRO   112      40.477  13.215  14.147  1.00 10.00      B   
ATOM   2750  N   LYS   113      40.792  13.517  16.351  1.00 10.00      B   
ATOM   2751  HN  LYS   113      40.672  14.114  17.118  1.00 10.00      B   
ATOM   2752  CA  LYS   113      41.366  12.199  16.570  1.00 10.00      B   
ATOM   2753  CB  LYS   113      42.876  12.302  16.818  1.00 10.00      B   
ATOM   2754  CG  LYS   113      43.708  12.581  15.575  1.00 10.00      B   
ATOM   2755  CD  LYS   113      45.193  12.562  15.895  1.00 10.00      B   
ATOM   2756  CE  LYS   113      46.028  12.606  14.626  1.00 10.00      B   
ATOM   2757  NZ  LYS   113      47.487  12.533  14.909  1.00 10.00      B   
ATOM   2758  HZ1 LYS   113      48.017  12.397  14.026  1.00 10.00      B   
ATOM   2759  HZ2 LYS   113      47.690  11.735  15.546  1.00 10.00      B   
ATOM   2760  HZ3 LYS   113      47.810  13.413  15.364  1.00 10.00      B   
ATOM   2761  C   LYS   113      40.698  11.531  17.760  1.00 10.00      B   
ATOM   2762  O   LYS   113      40.333  12.199  18.729  1.00 10.00      B   
ATOM   2763  N   TYR   114      40.528  10.217  17.679  1.00 10.00      B   
ATOM   2764  HN  TYR   114      40.822   9.745  16.868  1.00 10.00      B   
ATOM   2765  CA  TYR   114      39.913   9.458  18.760  1.00 10.00      B   
ATOM   2766  CB  TYR   114      39.675   8.005  18.329  1.00 10.00      B   
ATOM   2767  CG  TYR   114      39.262   7.083  19.455  1.00 10.00      B   
ATOM   2768  CD1 TYR   114      38.002   7.175  20.032  1.00 10.00      B   
ATOM   2769  CD2 TYR   114      40.138   6.121  19.944  1.00 10.00      B   
ATOM   2770  CE1 TYR   114      37.628   6.336  21.063  1.00 10.00      B   
ATOM   2771  CE2 TYR   114      39.771   5.279  20.974  1.00 10.00      B   
ATOM   2772  CZ  TYR   114      38.515   5.389  21.531  1.00 10.00      B   
ATOM   2773  OH  TYR   114      38.145   4.551  22.559  1.00 10.00      B   
ATOM   2774  HH  TYR   114      37.266   4.195  22.380  1.00 10.00      B   
ATOM   2775  C   TYR   114      40.784   9.505  20.015  1.00 10.00      B   
ATOM   2776  O   TYR   114      41.941   9.084  19.996  1.00 10.00      B   
ATOM   2777  N   GLY   115      40.222  10.021  21.097  1.00 10.00      B   
ATOM   2778  HN  GLY   115      39.298  10.350  21.052  1.00 10.00      B   
ATOM   2779  CA  GLY   115      40.960  10.117  22.339  1.00 10.00      B   
ATOM   2780  C   GLY   115      41.309  11.551  22.667  1.00 10.00      B   
ATOM   2781  O   GLY   115      42.476  11.884  22.884  1.00 10.00      B   
ATOM   2782  N   ALA   116      40.295  12.402  22.703  1.00 10.00      B   
ATOM   2783  HN  ALA   116      39.386  12.068  22.539  1.00 10.00      B   
ATOM   2784  CA  ALA   116      40.486  13.813  22.995  1.00 10.00      B   
ATOM   2785  CB  ALA   116      40.314  14.636  21.727  1.00 10.00      B   
ATOM   2786  C   ALA   116      39.506  14.285  24.060  1.00 10.00      B   
ATOM   2787  O   ALA   116      38.638  13.524  24.499  1.00 10.00      B   
ATOM   2788  N   ALA   117      39.648  15.538  24.473  1.00 10.00      B   
ATOM   2789  HN  ALA   117      40.366  16.090  24.089  1.00 10.00      B   
ATOM   2790  CA  ALA   117      38.770  16.120  25.479  1.00 10.00      B   
ATOM   2791  CB  ALA   117      39.305  17.472  25.920  1.00 10.00      B   
ATOM   2792  C   ALA   117      37.357  16.269  24.928  1.00 10.00      B   
ATOM   2793  O   ALA   117      37.171  16.705  23.791  1.00 10.00      B   
ATOM   2794  N   ALA   118      36.373  15.909  25.736  1.00 10.00      B   
ATOM   2795  HN  ALA   118      36.587  15.582  26.638  1.00 10.00      B   
ATOM   2796  CA  ALA   118      34.981  15.994  25.331  1.00 10.00      B   
ATOM   2797  CB  ALA   118      34.327  14.624  25.418  1.00 10.00      B   
ATOM   2798  C   ALA   118      34.216  16.993  26.190  1.00 10.00      B   
ATOM   2799  O   ALA   118      34.729  17.480  27.199  1.00 10.00      B   
ATOM   2800  N   ASP   119      32.998  17.299  25.772  1.00 10.00      B   
ATOM   2801  HN  ASP   119      32.663  16.888  24.945  1.00 10.00      B   
ATOM   2802  CA  ASP   119      32.137  18.227  26.492  1.00 10.00      B   
ATOM   2803  CB  ASP   119      32.002  19.561  25.736  1.00 10.00      B   
ATOM   2804  CG  ASP   119      31.539  19.421  24.291  1.00 10.00      B   
ATOM   2805  OD1 ASP   119      30.640  18.596  24.017  1.00 10.00      B   
ATOM   2806  OD2 ASP   119      32.070  20.154  23.426  1.00 10.00      B   
ATOM   2807  C   ASP   119      30.766  17.602  26.719  1.00 10.00      B   
ATOM   2808  O   ASP   119      30.632  16.378  26.721  1.00 10.00      B   
ATOM   2809  N   LYS   120      29.760  18.438  26.928  1.00 10.00      B   
ATOM   2810  HN  LYS   120      29.934  19.403  26.941  1.00 10.00      B   
ATOM   2811  CA  LYS   120      28.399  17.963  27.133  1.00 10.00      B   
ATOM   2812  CB  LYS   120      28.077  17.832  28.626  1.00 10.00      B   
ATOM   2813  CG  LYS   120      26.914  16.896  28.920  1.00 10.00      B   
ATOM   2814  CD  LYS   120      26.616  16.812  30.408  1.00 10.00      B   
ATOM   2815  CE  LYS   120      25.420  15.911  30.669  1.00 10.00      B   
ATOM   2816  NZ  LYS   120      25.150  15.740  32.121  1.00 10.00      B   
ATOM   2817  HZ1 LYS   120      24.904  16.656  32.551  1.00 10.00      B   
ATOM   2818  HZ2 LYS   120      25.988  15.359  32.602  1.00 10.00      B   
ATOM   2819  HZ3 LYS   120      24.360  15.083  32.263  1.00 10.00      B   
ATOM   2820  C   LYS   120      27.415  18.900  26.441  1.00 10.00      B   
ATOM   2821  O   LYS   120      26.350  19.220  26.972  1.00 10.00      B   
ATOM   2822  N   VAL   121      27.793  19.346  25.250  1.00 10.00      B   
ATOM   2823  HN  VAL   121      28.660  19.050  24.880  1.00 10.00      B   
ATOM   2824  CA  VAL   121      26.960  20.251  24.468  1.00 10.00      B   
ATOM   2825  CB  VAL   121      27.786  20.960  23.367  1.00 10.00      B   
ATOM   2826  CG1 VAL   121      26.896  21.800  22.458  1.00 10.00      B   
ATOM   2827  CG2 VAL   121      28.877  21.820  23.990  1.00 10.00      B   
ATOM   2828  C   VAL   121      25.794  19.490  23.837  1.00 10.00      B   
ATOM   2829  O   VAL   121      26.000  18.464  23.189  1.00 10.00      B   
ATOM   2830  N   PRO   122      24.553  19.977  24.038  1.00 10.00      B   
ATOM   2831  CA  PRO   122      23.349  19.346  23.486  1.00 10.00      B   
ATOM   2832  CB  PRO   122      22.208  20.281  23.917  1.00 10.00      B   
ATOM   2833  CG  PRO   122      22.876  21.558  24.300  1.00 10.00      B   
ATOM   2834  CD  PRO   122      24.228  21.176  24.826  1.00 10.00      B   
ATOM   2835  C   PRO   122      23.400  19.233  21.963  1.00 10.00      B   
ATOM   2836  O   PRO   122      24.017  20.058  21.283  1.00 10.00      B   
ATOM   2837  N   ALA   123      22.716  18.226  21.434  1.00 10.00      B   
ATOM   2838  HN  ALA   123      22.200  17.642  22.026  1.00 10.00      B   
ATOM   2839  CA  ALA   123      22.688  17.976  19.994  1.00 10.00      B   
ATOM   2840  CB  ALA   123      22.096  16.606  19.706  1.00 10.00      B   
ATOM   2841  C   ALA   123      21.916  19.057  19.249  1.00 10.00      B   
ATOM   2842  O   ALA   123      22.035  19.195  18.031  1.00 10.00      B   
ATOM   2843  N   ASP   124      21.124  19.819  19.986  1.00 10.00      B   
ATOM   2844  HN  ASP   124      21.057  19.648  20.948  1.00 10.00      B   
ATOM   2845  CA  ASP   124      20.335  20.894  19.396  1.00 10.00      B   
ATOM   2846  CB  ASP   124      19.201  21.302  20.339  1.00 10.00      B   
ATOM   2847  CG  ASP   124      17.904  21.571  19.606  1.00 10.00      B   
ATOM   2848  OD1 ASP   124      17.312  20.612  19.066  1.00 10.00      B   
ATOM   2849  OD2 ASP   124      17.452  22.736  19.586  1.00 10.00      B   
ATOM   2850  C   ASP   124      21.224  22.094  19.091  1.00 10.00      B   
ATOM   2851  O   ASP   124      20.838  22.999  18.350  1.00 10.00      B   
ATOM   2852  N   GLN   125      22.426  22.084  19.655  1.00 10.00      B   
ATOM   2853  HN  GLN   125      22.682  21.326  20.223  1.00 10.00      B   
ATOM   2854  CA  GLN   125      23.382  23.162  19.449  1.00 10.00      B   
ATOM   2855  CB  GLN   125      23.881  23.700  20.791  1.00 10.00      B   
ATOM   2856  CG  GLN   125      22.894  24.614  21.500  1.00 10.00      B   
ATOM   2857  CD  GLN   125      22.565  25.859  20.694  1.00 10.00      B   
ATOM   2858  OE1 GLN   125      23.381  26.343  19.911  1.00 10.00      B   
ATOM   2859  NE2 GLN   125      21.370  26.388  20.883  1.00 10.00      B   
ATOM   2860 HE21 GLN   125      20.768  25.958  21.524  1.00 10.00      B   
ATOM   2861 HE22 GLN   125      21.134  27.189  20.369  1.00 10.00      B   
ATOM   2862  C   GLN   125      24.560  22.698  18.597  1.00 10.00      B   
ATOM   2863  O   GLN   125      25.673  23.214  18.712  1.00 10.00      B   
ATOM   2864  N   LEU   126      24.316  21.714  17.747  1.00 10.00      B   
ATOM   2865  HN  LEU   126      23.414  21.334  17.698  1.00 10.00      B   
ATOM   2866  CA  LEU   126      25.361  21.192  16.875  1.00 10.00      B   
ATOM   2867  CB  LEU   126      25.231  19.675  16.704  1.00 10.00      B   
ATOM   2868  CG  LEU   126      25.442  18.836  17.969  1.00 10.00      B   
ATOM   2869  CD1 LEU   126      25.384  17.350  17.652  1.00 10.00      B   
ATOM   2870  CD2 LEU   126      26.762  19.186  18.634  1.00 10.00      B   
ATOM   2871  C   LEU   126      25.327  21.894  15.524  1.00 10.00      B   
ATOM   2872  O   LEU   126      24.256  22.243  15.022  1.00 10.00      B   
ATOM   2873  N   ARG   127      26.498  22.112  14.943  1.00 10.00      B   
ATOM   2874  HN  ARG   127      27.320  21.804  15.381  1.00 10.00      B   
ATOM   2875  CA  ARG   127      26.591  22.783  13.656  1.00 10.00      B   
ATOM   2876  CB  ARG   127      27.160  24.201  13.807  1.00 10.00      B   
ATOM   2877  CG  ARG   127      27.613  24.557  15.217  1.00 10.00      B   
ATOM   2878  CD  ARG   127      26.993  25.860  15.698  1.00 10.00      B   
ATOM   2879  NE  ARG   127      25.529  25.809  15.705  1.00 10.00      B   
ATOM   2880  HE  ARG   127      25.081  25.641  14.844  1.00 10.00      B   
ATOM   2881  CZ  ARG   127      24.779  25.975  16.796  1.00 10.00      B   
ATOM   2882  NH1 ARG   127      25.347  26.206  17.971  1.00 10.00      B   
ATOM   2883 HH11 ARG   127      24.754  26.336  18.826  1.00 10.00      B   
ATOM   2884 HH12 ARG   127      26.386  26.256  18.053  1.00 10.00      B   
ATOM   2885  NH2 ARG   127      23.456  25.916  16.707  1.00 10.00      B   
ATOM   2886 HH21 ARG   127      22.866  26.050  17.561  1.00 10.00      B   
ATOM   2887 HH22 ARG   127      22.996  25.738  15.787  1.00 10.00      B   
ATOM   2888  C   ARG   127      27.420  21.972  12.670  1.00 10.00      B   
ATOM   2889  O   ARG   127      28.111  21.028  13.055  1.00 10.00      B   
ATOM   2890  N   LYS   128      27.336  22.339  11.398  1.00 10.00      B   
ATOM   2891  HN  LYS   128      26.754  23.093  11.158  1.00 10.00      B   
ATOM   2892  CA  LYS   128      28.073  21.658  10.346  1.00 10.00      B   
ATOM   2893  CB  LYS   128      27.677  22.225   8.981  1.00 10.00      B   
ATOM   2894  CG  LYS   128      28.139  21.395   7.796  1.00 10.00      B   
ATOM   2895  CD  LYS   128      27.887  22.121   6.484  1.00 10.00      B   
ATOM   2896  CE  LYS   128      28.051  21.192   5.293  1.00 10.00      B   
ATOM   2897  NZ  LYS   128      26.743  20.698   4.793  1.00 10.00      B   
ATOM   2898  HZ1 LYS   128      26.260  20.145   5.535  1.00 10.00      B   
ATOM   2899  HZ2 LYS   128      26.883  20.095   3.957  1.00 10.00      B   
ATOM   2900  HZ3 LYS   128      26.138  21.501   4.528  1.00 10.00      B   
ATOM   2901  C   LYS   128      29.576  21.802  10.562  1.00 10.00      B   
ATOM   2902  O   LYS   128      30.096  22.916  10.663  1.00 10.00      B   
ATOM   2903  N   GLY   129      30.267  20.675  10.639  1.00 10.00      B   
ATOM   2904  HN  GLY   129      29.797  19.815  10.547  1.00 10.00      B   
ATOM   2905  CA  GLY   129      31.702  20.696  10.845  1.00 10.00      B   
ATOM   2906  C   GLY   129      32.086  20.487  12.297  1.00 10.00      B   
ATOM   2907  O   GLY   129      33.218  20.771  12.696  1.00 10.00      B   
ATOM   2908  N   ASP   130      31.142  20.000  13.093  1.00 10.00      B   
ATOM   2909  HN  ASP   130      30.255  19.813  12.725  1.00 10.00      B   
ATOM   2910  CA  ASP   130      31.391  19.747  14.506  1.00 10.00      B   
ATOM   2911  CB  ASP   130      30.134  19.999  15.340  1.00 10.00      B   
ATOM   2912  CG  ASP   130      30.316  21.118  16.343  1.00 10.00      B   
ATOM   2913  OD1 ASP   130      31.194  20.999  17.225  1.00 10.00      B   
ATOM   2914  OD2 ASP   130      29.584  22.130  16.250  1.00 10.00      B   
ATOM   2915  C   ASP   130      31.873  18.324  14.723  1.00 10.00      B   
ATOM   2916  O   ASP   130      31.172  17.364  14.393  1.00 10.00      B   
ATOM   2917  N   ILE   131      33.072  18.197  15.269  1.00 10.00      B   
ATOM   2918  HN  ILE   131      33.577  19.006  15.501  1.00 10.00      B   
ATOM   2919  CA  ILE   131      33.658  16.893  15.543  1.00 10.00      B   
ATOM   2920  CB  ILE   131      35.196  16.979  15.692  1.00 10.00      B   
ATOM   2921  CG1 ILE   131      35.840  17.562  14.426  1.00 10.00      B   
ATOM   2922  CG2 ILE   131      35.790  15.615  16.024  1.00 10.00      B   
ATOM   2923  CD1 ILE   131      35.673  16.704  13.189  1.00 10.00      B   
ATOM   2924  C   ILE   131      33.066  16.329  16.829  1.00 10.00      B   
ATOM   2925  O   ILE   131      33.281  16.875  17.915  1.00 10.00      B   
ATOM   2926  N   VAL   132      32.306  15.254  16.702  1.00 10.00      B   
ATOM   2927  HN  VAL   132      32.165  14.867  15.807  1.00 10.00      B   
ATOM   2928  CA  VAL   132      31.679  14.619  17.853  1.00 10.00      B   
ATOM   2929  CB  VAL   132      30.138  14.673  17.776  1.00 10.00      B   
ATOM   2930  CG1 VAL   132      29.638  16.090  18.014  1.00 10.00      B   
ATOM   2931  CG2 VAL   132      29.643  14.149  16.436  1.00 10.00      B   
ATOM   2932  C   VAL   132      32.131  13.170  17.992  1.00 10.00      B   
ATOM   2933  O   VAL   132      32.624  12.566  17.037  1.00 10.00      B   
ATOM   2934  N   LEU   133      31.966  12.614  19.182  1.00 10.00      B   
ATOM   2935  HN  LEU   133      31.559  13.138  19.908  1.00 10.00      B   
ATOM   2936  CA  LEU   133      32.362  11.240  19.431  1.00 10.00      B   
ATOM   2937  CB  LEU   133      33.389  11.167  20.564  1.00 10.00      B   
ATOM   2938  CG  LEU   133      33.865   9.762  20.948  1.00 10.00      B   
ATOM   2939  CD1 LEU   133      34.792   9.192  19.886  1.00 10.00      B   
ATOM   2940  CD2 LEU   133      34.537   9.772  22.311  1.00 10.00      B   
ATOM   2941  C   LEU   133      31.157  10.377  19.771  1.00 10.00      B   
ATOM   2942  O   LEU   133      30.330  10.749  20.606  1.00 10.00      B   
ATOM   2943  N   VAL   134      31.048   9.244  19.099  1.00 10.00      B   
ATOM   2944  HN  VAL   134      31.720   9.026  18.413  1.00 10.00      B   
ATOM   2945  CA  VAL   134      29.964   8.311  19.338  1.00 10.00      B   
ATOM   2946  CB  VAL   134      29.278   7.894  18.020  1.00 10.00      B   
ATOM   2947  CG1 VAL   134      28.034   7.075  18.305  1.00 10.00      B   
ATOM   2948  CG2 VAL   134      28.937   9.112  17.175  1.00 10.00      B   
ATOM   2949  C   VAL   134      30.526   7.072  20.022  1.00 10.00      B   
ATOM   2950  O   VAL   134      31.433   6.425  19.497  1.00 10.00      B   
ATOM   2951  N   GLU   135      30.007   6.758  21.195  1.00 10.00      B   
ATOM   2952  HN  GLU   135      29.286   7.308  21.564  1.00 10.00      B   
ATOM   2953  CA  GLU   135      30.476   5.606  21.941  1.00 10.00      B   
ATOM   2954  CB  GLU   135      30.622   5.951  23.422  1.00 10.00      B   
ATOM   2955  CG  GLU   135      32.062   6.154  23.863  1.00 10.00      B   
ATOM   2956  CD  GLU   135      32.876   4.879  23.793  1.00 10.00      B   
ATOM   2957  OE1 GLU   135      32.279   3.787  23.663  1.00 10.00      B   
ATOM   2958  OE2 GLU   135      34.118   4.957  23.882  1.00 10.00      B   
ATOM   2959  C   GLU   135      29.554   4.410  21.758  1.00 10.00      B   
ATOM   2960  O   GLU   135      28.388   4.562  21.400  1.00 10.00      B   
ATOM   2961  N   ALA   136      30.086   3.222  22.016  1.00 10.00      B   
ATOM   2962  HN  ALA   136      31.022   3.176  22.320  1.00 10.00      B   
ATOM   2963  CA  ALA   136      29.323   1.992  21.884  1.00 10.00      B   
ATOM   2964  CB  ALA   136      30.243   0.785  21.975  1.00 10.00      B   
ATOM   2965  C   ALA   136      28.246   1.922  22.955  1.00 10.00      B   
ATOM   2966  O   ALA   136      28.533   2.052  24.148  1.00 10.00      B   
ATOM   2967  N   GLY   137      27.010   1.738  22.527  1.00 10.00      B   
ATOM   2968  HN  GLY   137      26.838   1.655  21.561  1.00 10.00      B   
ATOM   2969  CA  GLY   137      25.905   1.666  23.457  1.00 10.00      B   
ATOM   2970  C   GLY   137      25.090   2.940  23.442  1.00 10.00      B   
ATOM   2971  O   GLY   137      23.989   2.991  23.994  1.00 10.00      B   
ATOM   2972  N   ASP   138      25.633   3.968  22.801  1.00 10.00      B   
ATOM   2973  HN  ASP   138      26.509   3.853  22.374  1.00 10.00      B   
ATOM   2974  CA  ASP   138      24.963   5.259  22.705  1.00 10.00      B   
ATOM   2975  CB  ASP   138      25.996   6.395  22.718  1.00 10.00      B   
ATOM   2976  CG  ASP   138      25.513   7.636  23.446  1.00 10.00      B   
ATOM   2977  OD1 ASP   138      24.427   8.149  23.107  1.00 10.00      B   
ATOM   2978  OD2 ASP   138      26.226   8.115  24.356  1.00 10.00      B   
ATOM   2979  C   ASP   138      24.116   5.325  21.434  1.00 10.00      B   
ATOM   2980  O   ASP   138      23.962   4.325  20.730  1.00 10.00      B   
ATOM   2981  N   ILE   139      23.569   6.495  21.146  1.00 10.00      B   
ATOM   2982  HN  ILE   139      23.734   7.261  21.746  1.00 10.00      B   
ATOM   2983  CA  ILE   139      22.741   6.685  19.960  1.00 10.00      B   
ATOM   2984  CB  ILE   139      21.290   7.057  20.326  1.00 10.00      B   
ATOM   2985  CG1 ILE   139      21.267   8.226  21.318  1.00 10.00      B   
ATOM   2986  CG2 ILE   139      20.553   5.847  20.885  1.00 10.00      B   
ATOM   2987  CD1 ILE   139      19.882   8.757  21.611  1.00 10.00      B   
ATOM   2988  C   ILE   139      23.330   7.769  19.063  1.00 10.00      B   
ATOM   2989  O   ILE   139      24.226   8.507  19.476  1.00 10.00      B   
ATOM   2990  N   ILE   140      22.826   7.859  17.839  1.00 10.00      B   
ATOM   2991  HN  ILE   140      22.110   7.240  17.572  1.00 10.00      B   
ATOM   2992  CA  ILE   140      23.302   8.850  16.879  1.00 10.00      B   
ATOM   2993  CB  ILE   140      23.341   8.274  15.449  1.00 10.00      B   
ATOM   2994  CG1 ILE   140      24.114   6.949  15.413  1.00 10.00      B   
ATOM   2995  CG2 ILE   140      23.941   9.281  14.478  1.00 10.00      B   
ATOM   2996  CD1 ILE   140      25.564   7.061  15.827  1.00 10.00      B   
ATOM   2997  C   ILE   140      22.412  10.093  16.896  1.00 10.00      B   
ATOM   2998  O   ILE   140      21.289  10.069  16.390  1.00 10.00      B   
ATOM   2999  N   PRO   141      22.901  11.189  17.487  1.00 10.00      B   
ATOM   3000  CA  PRO   141      22.157  12.445  17.592  1.00 10.00      B   
ATOM   3001  CB  PRO   141      22.906  13.227  18.683  1.00 10.00      B   
ATOM   3002  CG  PRO   141      23.932  12.286  19.220  1.00 10.00      B   
ATOM   3003  CD  PRO   141      24.209  11.296  18.130  1.00 10.00      B   
ATOM   3004  C   PRO   141      22.136  13.250  16.292  1.00 10.00      B   
ATOM   3005  O   PRO   141      21.078  13.427  15.684  1.00 10.00      B   
ATOM   3006  N   CYS   142      23.300  13.738  15.867  1.00 10.00      B   
ATOM   3007  HN  CYS   142      24.118  13.539  16.371  1.00 10.00      B   
ATOM   3008  CA  CYS   142      23.388  14.544  14.655  1.00 10.00      B   
ATOM   3009  C   CYS   142      23.550  13.682  13.409  1.00 10.00      B   
ATOM   3010  O   CYS   142      23.679  12.460  13.492  1.00 10.00      B   
ATOM   3011  CB  CYS   142      24.517  15.578  14.756  1.00 10.00      B   
ATOM   3012  SG  CYS   142      26.194  14.939  14.414  1.00 10.00      B   
ATOM   3013  N   ASP   143      23.521  14.329  12.255  1.00 10.00      B   
ATOM   3014  HN  ASP   143      23.398  15.301  12.256  1.00 10.00      B   
ATOM   3015  CA  ASP   143      23.673  13.644  10.980  1.00 10.00      B   
ATOM   3016  CB  ASP   143      22.484  13.970  10.076  1.00 10.00      B   
ATOM   3017  CG  ASP   143      22.150  12.853   9.112  1.00 10.00      B   
ATOM   3018  OD1 ASP   143      22.813  12.754   8.056  1.00 10.00      B   
ATOM   3019  OD2 ASP   143      21.217  12.071   9.408  1.00 10.00      B   
ATOM   3020  C   ASP   143      24.965  14.100  10.314  1.00 10.00      B   
ATOM   3021  O   ASP   143      25.139  15.289  10.035  1.00 10.00      B   
ATOM   3022  N   GLY   144      25.880  13.171  10.084  1.00 10.00      B   
ATOM   3023  HN  GLY   144      25.704  12.238  10.340  1.00 10.00      B   
ATOM   3024  CA  GLY   144      27.135  13.522   9.461  1.00 10.00      B   
ATOM   3025  C   GLY   144      27.834  12.331   8.852  1.00 10.00      B   
ATOM   3026  O   GLY   144      27.246  11.257   8.721  1.00 10.00      B   
ATOM   3027  N   GLU   145      29.093  12.520   8.484  1.00 10.00      B   
ATOM   3028  HN  GLU   145      29.503  13.401   8.626  1.00 10.00      B   
ATOM   3029  CA  GLU   145      29.888  11.460   7.879  1.00 10.00      B   
ATOM   3030  CB  GLU   145      30.561  11.963   6.596  1.00 10.00      B   
ATOM   3031  CG  GLU   145      29.612  12.658   5.628  1.00 10.00      B   
ATOM   3032  CD  GLU   145      30.264  13.009   4.306  1.00 10.00      B   
ATOM   3033  OE1 GLU   145      31.130  13.915   4.278  1.00 10.00      B   
ATOM   3034  OE2 GLU   145      29.910  12.388   3.280  1.00 10.00      B   
ATOM   3035  C   GLU   145      30.938  10.953   8.865  1.00 10.00      B   
ATOM   3036  O   GLU   145      31.402  11.705   9.727  1.00 10.00      B   
ATOM   3037  N   VAL   146      31.298   9.679   8.743  1.00 10.00      B   
ATOM   3038  HN  VAL   146      30.882   9.130   8.046  1.00 10.00      B   
ATOM   3039  CA  VAL   146      32.289   9.071   9.625  1.00 10.00      B   
ATOM   3040  CB  VAL   146      32.045   7.555   9.805  1.00 10.00      B   
ATOM   3041  CG1 VAL   146      32.723   7.047  11.068  1.00 10.00      B   
ATOM   3042  CG2 VAL   146      30.558   7.238   9.825  1.00 10.00      B   
ATOM   3043  C   VAL   146      33.701   9.284   9.086  1.00 10.00      B   
ATOM   3044  O   VAL   146      34.008   8.911   7.949  1.00 10.00      B   
ATOM   3045  N   ILE   147      34.560   9.883   9.904  1.00 10.00      B   
ATOM   3046  HN  ILE   147      34.263  10.147  10.802  1.00 10.00      B   
ATOM   3047  CA  ILE   147      35.936  10.143   9.501  1.00 10.00      B   
ATOM   3048  CB  ILE   147      36.417  11.557   9.896  1.00 10.00      B   
ATOM   3049  CG1 ILE   147      36.340  11.767  11.412  1.00 10.00      B   
ATOM   3050  CG2 ILE   147      35.606  12.620   9.166  1.00 10.00      B   
ATOM   3051  CD1 ILE   147      37.039  13.021  11.895  1.00 10.00      B   
ATOM   3052  C   ILE   147      36.894   9.092  10.058  1.00 10.00      B   
ATOM   3053  O   ILE   147      37.941   8.820   9.465  1.00 10.00      B   
ATOM   3054  N   GLU   148      36.532   8.497  11.189  1.00 10.00      B   
ATOM   3055  HN  GLU   148      35.683   8.749  11.616  1.00 10.00      B   
ATOM   3056  CA  GLU   148      37.359   7.474  11.817  1.00 10.00      B   
ATOM   3057  CB  GLU   148      38.403   8.111  12.746  1.00 10.00      B   
ATOM   3058  CG  GLU   148      39.271   7.104  13.487  1.00 10.00      B   
ATOM   3059  CD  GLU   148      40.518   7.718  14.093  1.00 10.00      B   
ATOM   3060  OE1 GLU   148      40.407   8.735  14.810  1.00 10.00      B   
ATOM   3061  OE2 GLU   148      41.620   7.182  13.854  1.00 10.00      B   
ATOM   3062  C   GLU   148      36.494   6.477  12.581  1.00 10.00      B   
ATOM   3063  O   GLU   148      35.513   6.858  13.219  1.00 10.00      B   
ATOM   3064  N   GLY   149      36.853   5.202  12.497  1.00 10.00      B   
ATOM   3065  HN  GLY   149      37.637   4.958  11.962  1.00 10.00      B   
ATOM   3066  CA  GLY   149      36.099   4.170  13.178  1.00 10.00      B   
ATOM   3067  C   GLY   149      35.646   3.089  12.221  1.00 10.00      B   
ATOM   3068  O   GLY   149      36.216   2.940  11.136  1.00 10.00      B   
ATOM   3069  N   GLY   150      34.625   2.341  12.612  1.00 10.00      B   
ATOM   3070  HN  GLY   150      34.220   2.504  13.490  1.00 10.00      B   
ATOM   3071  CA  GLY   150      34.106   1.280  11.770  1.00 10.00      B   
ATOM   3072  C   GLY   150      33.254   0.311  12.564  1.00 10.00      B   
ATOM   3073  O   GLY   150      33.779  -0.572  13.243  1.00 10.00      B   
ATOM   3074  N   ALA   151      31.941   0.465  12.477  1.00 10.00      B   
ATOM   3075  HN  ALA   151      31.575   1.160  11.887  1.00 10.00      B   
ATOM   3076  CA  ALA   151      31.032  -0.392  13.223  1.00 10.00      B   
ATOM   3077  CB  ALA   151      30.828   0.182  14.615  1.00 10.00      B   
ATOM   3078  C   ALA   151      29.692  -0.549  12.510  1.00 10.00      B   
ATOM   3079  O   ALA   151      29.557  -0.202  11.334  1.00 10.00      B   
ATOM   3080  N   SER   152      28.706  -1.083  13.226  1.00 10.00      B   
ATOM   3081  HN  SER   152      28.874  -1.342  14.162  1.00 10.00      B   
ATOM   3082  CA  SER   152      27.373  -1.285  12.675  1.00 10.00      B   
ATOM   3083  CB  SER   152      27.035  -2.775  12.674  1.00 10.00      B   
ATOM   3084  OG  SER   152      28.172  -3.550  12.328  1.00 10.00      B   
ATOM   3085  HG  SER   152      28.959  -2.996  12.377  1.00 10.00      B   
ATOM   3086  C   SER   152      26.337  -0.518  13.496  1.00 10.00      B   
ATOM   3087  O   SER   152      26.461  -0.408  14.717  1.00 10.00      B   
ATOM   3088  N   VAL   153      25.318   0.005  12.829  1.00 10.00      B   
ATOM   3089  HN  VAL   153      25.256  -0.135  11.857  1.00 10.00      B   
ATOM   3090  CA  VAL   153      24.270   0.759  13.503  1.00 10.00      B   
ATOM   3091  CB  VAL   153      24.185   2.221  13.012  1.00 10.00      B   
ATOM   3092  CG1 VAL   153      25.311   3.051  13.608  1.00 10.00      B   
ATOM   3093  CG2 VAL   153      24.210   2.291  11.491  1.00 10.00      B   
ATOM   3094  C   VAL   153      22.912   0.086  13.342  1.00 10.00      B   
ATOM   3095  O   VAL   153      22.571  -0.409  12.265  1.00 10.00      B   
ATOM   3096  N   ASP   154      22.151   0.059  14.426  1.00 10.00      B   
ATOM   3097  HN  ASP   154      22.491   0.471  15.255  1.00 10.00      B   
ATOM   3098  CA  ASP   154      20.827  -0.551  14.433  1.00 10.00      B   
ATOM   3099  CB  ASP   154      20.519  -1.122  15.822  1.00 10.00      B   
ATOM   3100  CG  ASP   154      19.280  -1.999  15.859  1.00 10.00      B   
ATOM   3101  OD1 ASP   154      18.190  -1.483  16.180  1.00 10.00      B   
ATOM   3102  OD2 ASP   154      19.399  -3.216  15.601  1.00 10.00      B   
ATOM   3103  C   ASP   154      19.780   0.480  14.030  1.00 10.00      B   
ATOM   3104  O   ASP   154      19.447   1.381  14.806  1.00 10.00      B   
ATOM   3105  N   GLU   155      19.290   0.366  12.804  1.00 10.00      B   
ATOM   3106  HN  GLU   155      19.605  -0.364  12.232  1.00 10.00      B   
ATOM   3107  CA  GLU   155      18.298   1.295  12.285  1.00 10.00      B   
ATOM   3108  CB  GLU   155      18.483   1.494  10.774  1.00 10.00      B   
ATOM   3109  CG  GLU   155      19.936   1.678  10.354  1.00 10.00      B   
ATOM   3110  CD  GLU   155      20.094   2.554   9.127  1.00 10.00      B   
ATOM   3111  OE1 GLU   155      20.249   3.784   9.287  1.00 10.00      B   
ATOM   3112  OE2 GLU   155      20.076   2.016   7.998  1.00 10.00      B   
ATOM   3113  C   GLU   155      16.882   0.826  12.604  1.00 10.00      B   
ATOM   3114  O   GLU   155      16.135   0.413  11.716  1.00 10.00      B   
ATOM   3115  N   SER   156      16.523   0.876  13.880  1.00 10.00      B   
ATOM   3116  HN  SER   156      17.169   1.189  14.550  1.00 10.00      B   
ATOM   3117  CA  SER   156      15.199   0.457  14.318  1.00 10.00      B   
ATOM   3118  CB  SER   156      15.278  -0.159  15.713  1.00 10.00      B   
ATOM   3119  OG  SER   156      16.411   0.327  16.412  1.00 10.00      B   
ATOM   3120  HG  SER   156      17.149  -0.304  16.294  1.00 10.00      B   
ATOM   3121  C   SER   156      14.208   1.618  14.315  1.00 10.00      B   
ATOM   3122  O   SER   156      13.003   1.413  14.192  1.00 10.00      B   
ATOM   3123  N   ALA   157      14.722   2.834  14.434  1.00 10.00      B   
ATOM   3124  HN  ALA   157      15.693   2.934  14.507  1.00 10.00      B   
ATOM   3125  CA  ALA   157      13.875   4.020  14.463  1.00 10.00      B   
ATOM   3126  CB  ALA   157      14.654   5.223  14.975  1.00 10.00      B   
ATOM   3127  C   ALA   157      13.252   4.312  13.098  1.00 10.00      B   
ATOM   3128  O   ALA   157      12.026   4.352  12.961  1.00 10.00      B   
ATOM   3129  N   ILE   158      14.101   4.513  12.096  1.00 10.00      B   
ATOM   3130  HN  ILE   158      15.063   4.473  12.272  1.00 10.00      B   
ATOM   3131  CA  ILE   158      13.632   4.808  10.745  1.00 10.00      B   
ATOM   3132  CB  ILE   158      14.755   5.340   9.826  1.00 10.00      B   
ATOM   3133  CG1 ILE   158      16.073   4.605  10.083  1.00 10.00      B   
ATOM   3134  CG2 ILE   158      14.928   6.842  10.006  1.00 10.00      B   
ATOM   3135  CD1 ILE   158      17.047   4.681   8.930  1.00 10.00      B   
ATOM   3136  C   ILE   158      12.953   3.608  10.091  1.00 10.00      B   
ATOM   3137  O   ILE   158      11.732   3.587   9.932  1.00 10.00      B   
ATOM   3138  N   THR   159      13.745   2.616   9.717  1.00 10.00      B   
ATOM   3139  HN  THR   159      14.711   2.691   9.863  1.00 10.00      B   
ATOM   3140  CA  THR   159      13.230   1.422   9.078  1.00 10.00      B   
ATOM   3141  CB  THR   159      14.345   0.730   8.280  1.00 10.00      B   
ATOM   3142  OG1 THR   159      15.588   1.396   8.548  1.00 10.00      B   
ATOM   3143  HG1 THR   159      16.120   1.419   7.743  1.00 10.00      B   
ATOM   3144  CG2 THR   159      14.049   0.798   6.791  1.00 10.00      B   
ATOM   3145  C   THR   159      12.659   0.450  10.105  1.00 10.00      B   
ATOM   3146  O   THR   159      11.463   0.151  10.097  1.00 10.00      B   
ATOM   3147  N   GLY   160      13.514  -0.028  10.995  1.00 10.00      B   
ATOM   3148  HN  GLY   160      14.457   0.251  10.960  1.00 10.00      B   
ATOM   3149  CA  GLY   160      13.079  -0.959  12.010  1.00 10.00      B   
ATOM   3150  C   GLY   160      13.417  -2.386  11.647  1.00 10.00      B   
ATOM   3151  O   GLY   160      12.532  -3.239  11.566  1.00 10.00      B   
ATOM   3152  N   GLU   161      14.695  -2.650  11.418  1.00 10.00      B   
ATOM   3153  HN  GLU   161      15.357  -1.930  11.489  1.00 10.00      B   
ATOM   3154  CA  GLU   161      15.142  -3.989  11.068  1.00 10.00      B   
ATOM   3155  CB  GLU   161      15.067  -4.215   9.555  1.00 10.00      B   
ATOM   3156  CG  GLU   161      15.831  -3.201   8.722  1.00 10.00      B   
ATOM   3157  CD  GLU   161      15.861  -3.580   7.257  1.00 10.00      B   
ATOM   3158  OE1 GLU   161      16.195  -4.748   6.951  1.00 10.00      B   
ATOM   3159  OE2 GLU   161      15.549  -2.721   6.406  1.00 10.00      B   
ATOM   3160  C   GLU   161      16.550  -4.253  11.596  1.00 10.00      B   
ATOM   3161  O   GLU   161      17.034  -3.532  12.471  1.00 10.00      B   
ATOM   3162  N   ALA   163      17.189  -5.295  11.074  1.00 10.00      B   
ATOM   3163  HN  ALA   163      16.740  -5.833  10.392  1.00 10.00      B   
ATOM   3164  CA  ALA   163      18.537  -5.667  11.487  1.00 10.00      B   
ATOM   3165  CB  ALA   163      18.968  -6.946  10.783  1.00 10.00      B   
ATOM   3166  C   ALA   163      19.539  -4.545  11.221  1.00 10.00      B   
ATOM   3167  O   ALA   163      19.424  -3.822  10.229  1.00 10.00      B   
ATOM   3168  N   PRO   164      20.538  -4.399  12.110  1.00 10.00      B   
ATOM   3169  CA  PRO   164      21.573  -3.363  11.998  1.00 10.00      B   
ATOM   3170  CB  PRO   164      22.496  -3.630  13.199  1.00 10.00      B   
ATOM   3171  CG  PRO   164      22.183  -5.022  13.625  1.00 10.00      B   
ATOM   3172  CD  PRO   164      20.734  -5.235  13.304  1.00 10.00      B   
ATOM   3173  C   PRO   164      22.367  -3.460  10.696  1.00 10.00      B   
ATOM   3174  O   PRO   164      22.543  -4.546  10.137  1.00 10.00      B   
ATOM   3175  N   VAL   165      22.858  -2.323  10.231  1.00 10.00      B   
ATOM   3176  HN  VAL   165      22.706  -1.494  10.740  1.00 10.00      B   
ATOM   3177  CA  VAL   165      23.633  -2.264   9.001  1.00 10.00      B   
ATOM   3178  CB  VAL   165      22.990  -1.302   7.975  1.00 10.00      B   
ATOM   3179  CG1 VAL   165      23.169   0.155   8.385  1.00 10.00      B   
ATOM   3180  CG2 VAL   165      23.523  -1.556   6.572  1.00 10.00      B   
ATOM   3181  C   VAL   165      25.069  -1.837   9.307  1.00 10.00      B   
ATOM   3182  O   VAL   165      25.317  -1.138  10.291  1.00 10.00      B   
ATOM   3183  N   ILE   166      26.009  -2.272   8.483  1.00 10.00      B   
ATOM   3184  HN  ILE   166      25.754  -2.829   7.718  1.00 10.00      B   
ATOM   3185  CA  ILE   166      27.416  -1.934   8.681  1.00 10.00      B   
ATOM   3186  CB  ILE   166      28.354  -3.053   8.184  1.00 10.00      B   
ATOM   3187  CG1 ILE   166      28.067  -3.386   6.715  1.00 10.00      B   
ATOM   3188  CG2 ILE   166      28.210  -4.292   9.057  1.00 10.00      B   
ATOM   3189  CD1 ILE   166      29.058  -4.349   6.096  1.00 10.00      B   
ATOM   3190  C   ILE   166      27.787  -0.619   7.994  1.00 10.00      B   
ATOM   3191  O   ILE   166      27.231  -0.266   6.951  1.00 10.00      B   
ATOM   3192  N   ARG   167      28.716   0.107   8.596  1.00 10.00      B   
ATOM   3193  HN  ARG   167      29.112  -0.222   9.436  1.00 10.00      B   
ATOM   3194  CA  ARG   167      29.182   1.379   8.055  1.00 10.00      B   
ATOM   3195  CB  ARG   167      28.662   2.549   8.897  1.00 10.00      B   
ATOM   3196  CG  ARG   167      27.148   2.733   8.873  1.00 10.00      B   
ATOM   3197  CD  ARG   167      26.669   3.317   7.553  1.00 10.00      B   
ATOM   3198  NE  ARG   167      26.202   2.284   6.627  1.00 10.00      B   
ATOM   3199  HE  ARG   167      26.710   1.435   6.600  1.00 10.00      B   
ATOM   3200  CZ  ARG   167      25.129   2.415   5.842  1.00 10.00      B   
ATOM   3201  NH1 ARG   167      24.413   3.535   5.869  1.00 10.00      B   
ATOM   3202 HH11 ARG   167      24.687   4.323   6.502  1.00 10.00      B   
ATOM   3203 HH12 ARG   167      23.565   3.629   5.266  1.00 10.00      B   
ATOM   3204  NH2 ARG   167      24.787   1.435   5.014  1.00 10.00      B   
ATOM   3205 HH21 ARG   167      23.949   1.536   4.392  1.00 10.00      B   
ATOM   3206 HH22 ARG   167      25.351   0.554   4.975  1.00 10.00      B   
ATOM   3207  C   ARG   167      30.708   1.394   8.027  1.00 10.00      B   
ATOM   3208  O   ARG   167      31.349   0.484   8.555  1.00 10.00      B   
ATOM   3209  N   GLU   168      31.284   2.419   7.415  1.00 10.00      B   
ATOM   3210  HN  GLU   168      30.723   3.122   7.015  1.00 10.00      B   
ATOM   3211  CA  GLU   168      32.731   2.537   7.326  1.00 10.00      B   
ATOM   3212  CB  GLU   168      33.221   2.028   5.971  1.00 10.00      B   
ATOM   3213  CG  GLU   168      32.728   2.845   4.789  1.00 10.00      B   
ATOM   3214  CD  GLU   168      33.372   2.426   3.490  1.00 10.00      B   
ATOM   3215  OE1 GLU   168      34.614   2.374   3.431  1.00 10.00      B   
ATOM   3216  OE2 GLU   168      32.633   2.164   2.517  1.00 10.00      B   
ATOM   3217  C   GLU   168      33.158   3.986   7.524  1.00 10.00      B   
ATOM   3218  O   GLU   168      32.323   4.854   7.781  1.00 10.00      B   
ATOM   3219  N   SER   169      34.454   4.243   7.405  1.00 10.00      B   
ATOM   3220  HN  SER   169      35.073   3.509   7.202  1.00 10.00      B   
ATOM   3221  CA  SER   169      34.985   5.587   7.564  1.00 10.00      B   
ATOM   3222  CB  SER   169      35.766   5.692   8.874  1.00 10.00      B   
ATOM   3223  OG  SER   169      35.039   5.113   9.945  1.00 10.00      B   
ATOM   3224  HG  SER   169      35.395   4.237  10.138  1.00 10.00      B   
ATOM   3225  C   SER   169      35.885   5.934   6.387  1.00 10.00      B   
ATOM   3226  O   SER   169      36.862   5.235   6.119  1.00 10.00      B   
ATOM   3227  N   GLY   170      35.550   7.011   5.686  1.00 10.00      B   
ATOM   3228  HN  GLY   170      34.766   7.533   5.953  1.00 10.00      B   
ATOM   3229  CA  GLY   170      36.337   7.419   4.540  1.00 10.00      B   
ATOM   3230  C   GLY   170      36.239   6.419   3.406  1.00 10.00      B   
ATOM   3231  O   GLY   170      37.241   5.833   2.992  1.00 10.00      B   
ATOM   3232  N   GLY   171      35.029   6.218   2.915  1.00 10.00      B   
ATOM   3233  HN  GLY   171      34.272   6.723   3.285  1.00 10.00      B   
ATOM   3234  CA  GLY   171      34.806   5.282   1.831  1.00 10.00      B   
ATOM   3235  C   GLY   171      33.491   5.547   1.133  1.00 10.00      B   
ATOM   3236  O   GLY   171      33.288   6.627   0.570  1.00 10.00      B   
ATOM   3237  N   ASP   172      32.593   4.576   1.181  1.00 10.00      B   
ATOM   3238  HN  ASP   172      32.813   3.740   1.656  1.00 10.00      B   
ATOM   3239  CA  ASP   172      31.287   4.706   0.548  1.00 10.00      B   
ATOM   3240  CB  ASP   172      31.018   3.533  -0.404  1.00 10.00      B   
ATOM   3241  CG  ASP   172      31.864   3.590  -1.660  1.00 10.00      B   
ATOM   3242  OD1 ASP   172      31.631   4.484  -2.504  1.00 10.00      B   
ATOM   3243  OD2 ASP   172      32.782   2.749  -1.808  1.00 10.00      B   
ATOM   3244  C   ASP   172      30.187   4.803   1.596  1.00 10.00      B   
ATOM   3245  O   ASP   172      29.398   5.748   1.598  1.00 10.00      B   
ATOM   3246  N   PHE   173      30.153   3.841   2.509  1.00 10.00      B   
ATOM   3247  HN  PHE   173      30.829   3.124   2.476  1.00 10.00      B   
ATOM   3248  CA  PHE   173      29.136   3.817   3.560  1.00 10.00      B   
ATOM   3249  CB  PHE   173      28.925   2.394   4.085  1.00 10.00      B   
ATOM   3250  CG  PHE   173      28.497   1.413   3.036  1.00 10.00      B   
ATOM   3251  CD1 PHE   173      29.183   0.221   2.867  1.00 10.00      B   
ATOM   3252  CD2 PHE   173      27.413   1.680   2.220  1.00 10.00      B   
ATOM   3253  CE1 PHE   173      28.792  -0.688   1.905  1.00 10.00      B   
ATOM   3254  CE2 PHE   173      27.017   0.777   1.254  1.00 10.00      B   
ATOM   3255  CZ  PHE   173      27.709  -0.409   1.097  1.00 10.00      B   
ATOM   3256  C   PHE   173      29.504   4.740   4.716  1.00 10.00      B   
ATOM   3257  O   PHE   173      29.761   4.281   5.829  1.00 10.00      B   
ATOM   3258  N   ALA   174      29.532   6.039   4.451  1.00 10.00      B   
ATOM   3259  HN  ALA   174      29.331   6.347   3.539  1.00 10.00      B   
ATOM   3260  CA  ALA   174      29.868   7.017   5.478  1.00 10.00      B   
ATOM   3261  CB  ALA   174      30.857   8.038   4.939  1.00 10.00      B   
ATOM   3262  C   ALA   174      28.621   7.711   6.012  1.00 10.00      B   
ATOM   3263  O   ALA   174      28.677   8.427   7.010  1.00 10.00      B   
ATOM   3264  N   SER   175      27.496   7.489   5.347  1.00 10.00      B   
ATOM   3265  HN  SER   175      27.508   6.896   4.572  1.00 10.00      B   
ATOM   3266  CA  SER   175      26.240   8.101   5.749  1.00 10.00      B   
ATOM   3267  CB  SER   175      25.319   8.275   4.534  1.00 10.00      B   
ATOM   3268  OG  SER   175      24.225   9.130   4.834  1.00 10.00      B   
ATOM   3269  HG  SER   175      24.543   9.884   5.348  1.00 10.00      B   
ATOM   3270  C   SER   175      25.544   7.270   6.826  1.00 10.00      B   
ATOM   3271  O   SER   175      25.247   6.088   6.623  1.00 10.00      B   
ATOM   3272  N   VAL   176      25.308   7.891   7.973  1.00 10.00      B   
ATOM   3273  HN  VAL   176      25.595   8.823   8.078  1.00 10.00      B   
ATOM   3274  CA  VAL   176      24.630   7.235   9.082  1.00 10.00      B   
ATOM   3275  CB  VAL   176      25.541   7.125  10.325  1.00 10.00      B   
ATOM   3276  CG1 VAL   176      24.818   6.421  11.465  1.00 10.00      B   
ATOM   3277  CG2 VAL   176      26.835   6.402   9.984  1.00 10.00      B   
ATOM   3278  C   VAL   176      23.383   8.034   9.445  1.00 10.00      B   
ATOM   3279  O   VAL   176      23.474   9.219   9.777  1.00 10.00      B   
ATOM   3280  N   THR   177      22.228   7.398   9.348  1.00 10.00      B   
ATOM   3281  HN  THR   177      22.219   6.460   9.054  1.00 10.00      B   
ATOM   3282  CA  THR   177      20.965   8.049   9.655  1.00 10.00      B   
ATOM   3283  CB  THR   177      19.784   7.163   9.225  1.00 10.00      B   
ATOM   3284  OG1 THR   177      20.235   6.208   8.256  1.00 10.00      B   
ATOM   3285  HG1 THR   177      20.208   5.310   8.645  1.00 10.00      B   
ATOM   3286  CG2 THR   177      18.682   8.014   8.613  1.00 10.00      B   
ATOM   3287  C   THR   177      20.845   8.347  11.145  1.00 10.00      B   
ATOM   3288  O   THR   177      21.133   7.493  11.983  1.00 10.00      B   
ATOM   3289  N   GLY   178      20.426   9.566  11.469  1.00 10.00      B   
ATOM   3290  HN  GLY   178      20.232  10.213  10.756  1.00 10.00      B   
ATOM   3291  CA  GLY   178      20.262   9.953  12.854  1.00 10.00      B   
ATOM   3292  C   GLY   178      19.134   9.198  13.534  1.00 10.00      B   
ATOM   3293  O   GLY   178      18.158   8.808  12.887  1.00 10.00      B   
ATOM   3294  N   GLY   179      19.269   8.979  14.834  1.00 10.00      B   
ATOM   3295  HN  GLY   179      20.070   9.310  15.298  1.00 10.00      B   
ATOM   3296  CA  GLY   179      18.249   8.268  15.578  1.00 10.00      B   
ATOM   3297  C   GLY   179      18.550   6.789  15.694  1.00 10.00      B   
ATOM   3298  O   GLY   179      17.794   6.039  16.314  1.00 10.00      B   
ATOM   3299  N   THR   180      19.654   6.368  15.094  1.00 10.00      B   
ATOM   3300  HN  THR   180      20.213   7.013  14.613  1.00 10.00      B   
ATOM   3301  CA  THR   180      20.060   4.972  15.131  1.00 10.00      B   
ATOM   3302  CB  THR   180      20.892   4.593  13.890  1.00 10.00      B   
ATOM   3303  OG1 THR   180      21.888   5.592  13.657  1.00 10.00      B   
ATOM   3304  HG1 THR   180      21.633   6.125  12.890  1.00 10.00      B   
ATOM   3305  CG2 THR   180      19.997   4.484  12.666  1.00 10.00      B   
ATOM   3306  C   THR   180      20.851   4.669  16.401  1.00 10.00      B   
ATOM   3307  O   THR   180      21.228   5.581  17.145  1.00 10.00      B   
ATOM   3308  N   ARG   181      21.095   3.391  16.649  1.00 10.00      B   
ATOM   3309  HN  ARG   181      20.780   2.708  16.016  1.00 10.00      B   
ATOM   3310  CA  ARG   181      21.825   2.972  17.836  1.00 10.00      B   
ATOM   3311  CB  ARG   181      20.941   2.066  18.694  1.00 10.00      B   
ATOM   3312  CG  ARG   181      19.537   2.611  18.897  1.00 10.00      B   
ATOM   3313  CD  ARG   181      18.487   1.525  18.744  1.00 10.00      B   
ATOM   3314  NE  ARG   181      18.296   0.779  19.983  1.00 10.00      B   
ATOM   3315  HE  ARG   181      18.909   0.979  20.726  1.00 10.00      B   
ATOM   3316  CZ  ARG   181      17.352  -0.140  20.164  1.00 10.00      B   
ATOM   3317  NH1 ARG   181      16.511  -0.442  19.182  1.00 10.00      B   
ATOM   3318 HH11 ARG   181      16.583   0.042  18.257  1.00 10.00      B   
ATOM   3319 HH12 ARG   181      15.773  -1.164  19.330  1.00 10.00      B   
ATOM   3320  NH2 ARG   181      17.241  -0.748  21.338  1.00 10.00      B   
ATOM   3321 HH21 ARG   181      17.889  -0.502  22.117  1.00 10.00      B   
ATOM   3322 HH22 ARG   181      16.501  -1.473  21.490  1.00 10.00      B   
ATOM   3323  C   ARG   181      23.104   2.244  17.453  1.00 10.00      B   
ATOM   3324  O   ARG   181      23.100   1.392  16.567  1.00 10.00      B   
ATOM   3325  N   ILE   182      24.196   2.590  18.115  1.00 10.00      B   
ATOM   3326  HN  ILE   182      24.138   3.280  18.813  1.00 10.00      B   
ATOM   3327  CA  ILE   182      25.482   1.959  17.846  1.00 10.00      B   
ATOM   3328  CB  ILE   182      26.621   3.004  17.757  1.00 10.00      B   
ATOM   3329  CG1 ILE   182      27.994   2.329  17.718  1.00 10.00      B   
ATOM   3330  CG2 ILE   182      26.542   4.010  18.892  1.00 10.00      B   
ATOM   3331  CD1 ILE   182      28.271   1.597  16.424  1.00 10.00      B   
ATOM   3332  C   ILE   182      25.787   0.929  18.930  1.00 10.00      B   
ATOM   3333  O   ILE   182      25.801   1.254  20.116  1.00 10.00      B   
ATOM   3334  N   LEU   183      26.027  -0.316  18.530  1.00 10.00      B   
ATOM   3335  HN  LEU   183      26.019  -0.527  17.573  1.00 10.00      B   
ATOM   3336  CA  LEU   183      26.298  -1.375  19.498  1.00 10.00      B   
ATOM   3337  CB  LEU   183      25.073  -2.285  19.641  1.00 10.00      B   
ATOM   3338  CG  LEU   183      23.819  -1.652  20.255  1.00 10.00      B   
ATOM   3339  CD1 LEU   183      22.615  -2.562  20.065  1.00 10.00      B   
ATOM   3340  CD2 LEU   183      24.036  -1.353  21.731  1.00 10.00      B   
ATOM   3341  C   LEU   183      27.522  -2.209  19.131  1.00 10.00      B   
ATOM   3342  O   LEU   183      27.641  -3.359  19.551  1.00 10.00      B   
ATOM   3343  N   SER   184      28.436  -1.645  18.356  1.00 10.00      B   
ATOM   3344  HN  SER   184      28.309  -0.726  18.047  1.00 10.00      B   
ATOM   3345  CA  SER   184      29.632  -2.382  17.965  1.00 10.00      B   
ATOM   3346  CB  SER   184      29.767  -2.449  16.444  1.00 10.00      B   
ATOM   3347  OG  SER   184      28.497  -2.510  15.818  1.00 10.00      B   
ATOM   3348  HG  SER   184      28.012  -3.275  16.158  1.00 10.00      B   
ATOM   3349  C   SER   184      30.897  -1.793  18.590  1.00 10.00      B   
ATOM   3350  O   SER   184      31.503  -2.401  19.471  1.00 10.00      B   
ATOM   3351  N   ASP   185      31.281  -0.603  18.146  1.00 10.00      B   
ATOM   3352  HN  ASP   185      30.745  -0.142  17.471  1.00 10.00      B   
ATOM   3353  CA  ASP   185      32.480   0.046  18.652  1.00 10.00      B   
ATOM   3354  CB  ASP   185      33.693  -0.363  17.808  1.00 10.00      B   
ATOM   3355  CG  ASP   185      34.855  -0.853  18.648  1.00 10.00      B   
ATOM   3356  OD1 ASP   185      34.927  -0.492  19.844  1.00 10.00      B   
ATOM   3357  OD2 ASP   185      35.698  -1.611  18.114  1.00 10.00      B   
ATOM   3358  C   ASP   185      32.315   1.555  18.615  1.00 10.00      B   
ATOM   3359  O   ASP   185      31.215   2.054  18.380  1.00 10.00      B   
ATOM   3360  N   TRP   186      33.409   2.272  18.836  1.00 10.00      B   
ATOM   3361  HN  TRP   186      34.253   1.807  19.003  1.00 10.00      B   
ATOM   3362  CA  TRP   186      33.394   3.731  18.830  1.00 10.00      B   
ATOM   3363  CB  TRP   186      34.608   4.289  19.587  1.00 10.00      B   
ATOM   3364  CG  TRP   186      35.923   3.692  19.164  1.00 10.00      B   
ATOM   3365  CD1 TRP   186      36.537   2.600  19.706  1.00 10.00      B   
ATOM   3366  CD2 TRP   186      36.786   4.156  18.117  1.00 10.00      B   
ATOM   3367  NE1 TRP   186      37.720   2.351  19.058  1.00 10.00      B   
ATOM   3368  HE1 TRP   186      38.338   1.617  19.266  1.00 10.00      B   
ATOM   3369  CE2 TRP   186      37.896   3.291  18.078  1.00 10.00      B   
ATOM   3370  CE3 TRP   186      36.725   5.215  17.206  1.00 10.00      B   
ATOM   3371  CZ2 TRP   186      38.937   3.453  17.167  1.00 10.00      B   
ATOM   3372  CZ3 TRP   186      37.760   5.374  16.302  1.00 10.00      B   
ATOM   3373  CH2 TRP   186      38.849   4.497  16.289  1.00 10.00      B   
ATOM   3374  C   TRP   186      33.362   4.282  17.406  1.00 10.00      B   
ATOM   3375  O   TRP   186      33.839   3.640  16.466  1.00 10.00      B   
ATOM   3376  N   LEU   187      32.796   5.472  17.253  1.00 10.00      B   
ATOM   3377  HN  LEU   187      32.428   5.932  18.041  1.00 10.00      B   
ATOM   3378  CA  LEU   187      32.701   6.115  15.952  1.00 10.00      B   
ATOM   3379  CB  LEU   187      31.303   5.918  15.356  1.00 10.00      B   
ATOM   3380  CG  LEU   187      30.945   4.510  14.879  1.00 10.00      B   
ATOM   3381  CD1 LEU   187      29.499   4.463  14.411  1.00 10.00      B   
ATOM   3382  CD2 LEU   187      31.879   4.067  13.765  1.00 10.00      B   
ATOM   3383  C   LEU   187      32.992   7.609  16.050  1.00 10.00      B   
ATOM   3384  O   LEU   187      32.440   8.305  16.902  1.00 10.00      B   
ATOM   3385  N   VAL   188      33.875   8.092  15.190  1.00 10.00      B   
ATOM   3386  HN  VAL   188      34.314   7.480  14.558  1.00 10.00      B   
ATOM   3387  CA  VAL   188      34.217   9.508  15.153  1.00 10.00      B   
ATOM   3388  CB  VAL   188      35.746   9.740  15.129  1.00 10.00      B   
ATOM   3389  CG1 VAL   188      36.067  11.221  15.292  1.00 10.00      B   
ATOM   3390  CG2 VAL   188      36.431   8.928  16.213  1.00 10.00      B   
ATOM   3391  C   VAL   188      33.588  10.127  13.911  1.00 10.00      B   
ATOM   3392  O   VAL   188      34.064   9.922  12.789  1.00 10.00      B   
ATOM   3393  N   ILE   189      32.508  10.867  14.108  1.00 10.00      B   
ATOM   3394  HN  ILE   189      32.189  11.023  15.021  1.00 10.00      B   
ATOM   3395  CA  ILE   189      31.803  11.477  12.995  1.00 10.00      B   
ATOM   3396  CB  ILE   189      30.345  10.975  12.889  1.00 10.00      B   
ATOM   3397  CG1 ILE   189      29.530  11.397  14.115  1.00 10.00      B   
ATOM   3398  CG2 ILE   189      30.313   9.464  12.720  1.00 10.00      B   
ATOM   3399  CD1 ILE   189      28.036  11.209  13.952  1.00 10.00      B   
ATOM   3400  C   ILE   189      31.799  12.994  13.083  1.00 10.00      B   
ATOM   3401  O   ILE   189      32.097  13.577  14.128  1.00 10.00      B   
ATOM   3402  N   GLU   190      31.471  13.621  11.972  1.00 10.00      B   
ATOM   3403  HN  GLU   190      31.268  13.091  11.168  1.00 10.00      B   
ATOM   3404  CA  GLU   190      31.402  15.066  11.894  1.00 10.00      B   
ATOM   3405  CB  GLU   190      32.545  15.596  11.027  1.00 10.00      B   
ATOM   3406  CG  GLU   190      32.599  17.108  10.920  1.00 10.00      B   
ATOM   3407  CD  GLU   190      33.619  17.574   9.905  1.00 10.00      B   
ATOM   3408  OE1 GLU   190      33.486  17.215   8.714  1.00 10.00      B   
ATOM   3409  OE2 GLU   190      34.554  18.305  10.285  1.00 10.00      B   
ATOM   3410  C   GLU   190      30.057  15.469  11.304  1.00 10.00      B   
ATOM   3411  O   GLU   190      29.776  15.172  10.140  1.00 10.00      B   
ATOM   3412  N   CYS   191      29.224  16.116  12.118  1.00 10.00      B   
ATOM   3413  HN  CYS   191      29.513  16.306  13.039  1.00 10.00      B   
ATOM   3414  CA  CYS   191      27.895  16.555  11.689  1.00 10.00      B   
ATOM   3415  C   CYS   191      27.975  17.391  10.414  1.00 10.00      B   
ATOM   3416  O   CYS   191      28.641  18.427  10.380  1.00 10.00      B   
ATOM   3417  CB  CYS   191      27.198  17.337  12.807  1.00 10.00      B   
ATOM   3418  SG  CYS   191      27.372  16.596  14.468  1.00 10.00      B   
ATOM   3419  N   SER   192      27.300  16.930   9.370  1.00 10.00      B   
ATOM   3420  HN  SER   192      26.779  16.102   9.462  1.00 10.00      B   
ATOM   3421  CA  SER   192      27.309  17.610   8.084  1.00 10.00      B   
ATOM   3422  CB  SER   192      27.471  16.582   6.964  1.00 10.00      B   
ATOM   3423  OG  SER   192      28.381  15.564   7.343  1.00 10.00      B   
ATOM   3424  HG  SER   192      29.279  15.838   7.126  1.00 10.00      B   
ATOM   3425  C   SER   192      26.030  18.413   7.861  1.00 10.00      B   
ATOM   3426  O   SER   192      25.928  19.173   6.899  1.00 10.00      B   
ATOM   3427  N   VAL   193      25.050  18.234   8.734  1.00 10.00      B   
ATOM   3428  HN  VAL   193      25.176  17.611   9.481  1.00 10.00      B   
ATOM   3429  CA  VAL   193      23.788  18.953   8.604  1.00 10.00      B   
ATOM   3430  CB  VAL   193      22.616  18.012   8.239  1.00 10.00      B   
ATOM   3431  CG1 VAL   193      21.614  18.727   7.346  1.00 10.00      B   
ATOM   3432  CG2 VAL   193      23.111  16.730   7.584  1.00 10.00      B   
ATOM   3433  C   VAL   193      23.450  19.688   9.895  1.00 10.00      B   
ATOM   3434  O   VAL   193      23.807  19.238  10.984  1.00 10.00      B   
ATOM   3435  N   ASN   194      22.772  20.819   9.767  1.00 10.00      B   
ATOM   3436  HN  ASN   194      22.527  21.136   8.868  1.00 10.00      B   
ATOM   3437  CA  ASN   194      22.379  21.611  10.923  1.00 10.00      B   
ATOM   3438  CB  ASN   194      22.602  23.104  10.647  1.00 10.00      B   
ATOM   3439  CG  ASN   194      24.042  23.447  10.314  1.00 10.00      B   
ATOM   3440  OD1 ASN   194      24.855  23.706  11.204  1.00 10.00      B   
ATOM   3441  ND2 ASN   194      24.369  23.459   9.030  1.00 10.00      B   
ATOM   3442 HD21 ASN   194      23.667  23.243   8.367  1.00 10.00      B   
ATOM   3443 HD22 ASN   194      25.288  23.692   8.786  1.00 10.00      B   
ATOM   3444  C   ASN   194      20.909  21.363  11.243  1.00 10.00      B   
ATOM   3445  O   ASN   194      20.137  20.979  10.359  1.00 10.00      B   
ATOM   3446  N   PRO   195      20.502  21.541  12.511  1.00 10.00      B   
ATOM   3447  CA  PRO   195      19.105  21.356  12.925  1.00 10.00      B   
ATOM   3448  CB  PRO   195      19.116  21.715  14.418  1.00 10.00      B   
ATOM   3449  CG  PRO   195      20.534  21.543  14.839  1.00 10.00      B   
ATOM   3450  CD  PRO   195      21.364  21.919  13.644  1.00 10.00      B   
ATOM   3451  C   PRO   195      18.178  22.303  12.161  1.00 10.00      B   
ATOM   3452  O   PRO   195      18.335  23.524  12.221  1.00 10.00      B   
ATOM   3453  N   GLY   196      17.219  21.734  11.440  1.00 10.00      B   
ATOM   3454  HN  GLY   196      17.141  20.755  11.432  1.00 10.00      B   
ATOM   3455  CA  GLY   196      16.288  22.536  10.662  1.00 10.00      B   
ATOM   3456  C   GLY   196      16.366  22.193   9.190  1.00 10.00      B   
ATOM   3457  O   GLY   196      15.348  22.101   8.506  1.00 10.00      B   
ATOM   3458  N   GLU   197      17.587  22.004   8.708  1.00 10.00      B   
ATOM   3459  HN  GLU   197      18.353  22.109   9.310  1.00 10.00      B   
ATOM   3460  CA  GLU   197      17.829  21.643   7.316  1.00 10.00      B   
ATOM   3461  CB  GLU   197      18.965  22.490   6.734  1.00 10.00      B   
ATOM   3462  CG  GLU   197      20.056  22.839   7.736  1.00 10.00      B   
ATOM   3463  CD  GLU   197      21.378  23.180   7.077  1.00 10.00      B   
ATOM   3464  OE1 GLU   197      22.388  22.507   7.386  1.00 10.00      B   
ATOM   3465  OE2 GLU   197      21.418  24.129   6.263  1.00 10.00      B   
ATOM   3466  C   GLU   197      18.192  20.167   7.250  1.00 10.00      B   
ATOM   3467  O   GLU   197      18.640  19.654   6.221  1.00 10.00      B   
ATOM   3468  N   THR   198      17.989  19.500   8.377  1.00 10.00      B   
ATOM   3469  HN  THR   198      17.617  19.979   9.143  1.00 10.00      B   
ATOM   3470  CA  THR   198      18.285  18.089   8.524  1.00 10.00      B   
ATOM   3471  CB  THR   198      18.243  17.708  10.013  1.00 10.00      B   
ATOM   3472  OG1 THR   198      18.231  18.918  10.792  1.00 10.00      B   
ATOM   3473  HG1 THR   198      19.060  19.399  10.648  1.00 10.00      B   
ATOM   3474  CG2 THR   198      19.479  16.904  10.386  1.00 10.00      B   
ATOM   3475  C   THR   198      17.294  17.234   7.731  1.00 10.00      B   
ATOM   3476  O   THR   198      16.142  17.625   7.525  1.00 10.00      B   
ATOM   3477  N   PHE   199      17.748  16.061   7.303  1.00 10.00      B   
ATOM   3478  HN  PHE   199      18.665  15.795   7.531  1.00 10.00      B   
ATOM   3479  CA  PHE   199      16.929  15.152   6.510  1.00 10.00      B   
ATOM   3480  CB  PHE   199      17.758  13.944   6.070  1.00 10.00      B   
ATOM   3481  CG  PHE   199      18.995  14.312   5.303  1.00 10.00      B   
ATOM   3482  CD1 PHE   199      18.925  14.607   3.953  1.00 10.00      B   
ATOM   3483  CD2 PHE   199      20.226  14.366   5.934  1.00 10.00      B   
ATOM   3484  CE1 PHE   199      20.058  14.952   3.246  1.00 10.00      B   
ATOM   3485  CE2 PHE   199      21.362  14.709   5.233  1.00 10.00      B   
ATOM   3486  CZ  PHE   199      21.279  15.002   3.887  1.00 10.00      B   
ATOM   3487  C   PHE   199      15.674  14.696   7.253  1.00 10.00      B   
ATOM   3488  O   PHE   199      14.617  14.507   6.645  1.00 10.00      B   
ATOM   3489  N   LEU   200      15.791  14.533   8.563  1.00 10.00      B   
ATOM   3490  HN  LEU   200      16.660  14.699   8.988  1.00 10.00      B   
ATOM   3491  CA  LEU   200      14.670  14.098   9.385  1.00 10.00      B   
ATOM   3492  CB  LEU   200      15.167  13.560  10.732  1.00 10.00      B   
ATOM   3493  CG  LEU   200      16.012  12.281  10.683  1.00 10.00      B   
ATOM   3494  CD1 LEU   200      16.532  11.931  12.067  1.00 10.00      B   
ATOM   3495  CD2 LEU   200      15.208  11.124  10.105  1.00 10.00      B   
ATOM   3496  C   LEU   200      13.662  15.226   9.602  1.00 10.00      B   
ATOM   3497  O   LEU   200      12.498  14.974   9.911  1.00 10.00      B   
ATOM   3498  N   ASP   201      14.109  16.466   9.425  1.00 10.00      B   
ATOM   3499  HN  ASP   201      15.040  16.603   9.156  1.00 10.00      B   
ATOM   3500  CA  ASP   201      13.244  17.630   9.612  1.00 10.00      B   
ATOM   3501  CB  ASP   201      14.079  18.894   9.850  1.00 10.00      B   
ATOM   3502  CG  ASP   201      13.546  19.742  10.989  1.00 10.00      B   
ATOM   3503  OD1 ASP   201      12.641  20.571  10.759  1.00 10.00      B   
ATOM   3504  OD2 ASP   201      14.038  19.581  12.126  1.00 10.00      B   
ATOM   3505  C   ASP   201      12.343  17.829   8.404  1.00 10.00      B   
ATOM   3506  O   ASP   201      11.247  18.379   8.517  1.00 10.00      B   
ATOM   3507  N   ARG   202      12.813  17.357   7.251  1.00 10.00      B   
ATOM   3508  HN  ARG   202      13.693  16.926   7.246  1.00 10.00      B   
ATOM   3509  CA  ARG   202      12.072  17.469   5.995  1.00 10.00      B   
ATOM   3510  CB  ARG   202      12.812  16.742   4.870  1.00 10.00      B   
ATOM   3511  CG  ARG   202      14.140  17.361   4.465  1.00 10.00      B   
ATOM   3512  CD  ARG   202      14.847  16.494   3.430  1.00 10.00      B   
ATOM   3513  NE  ARG   202      16.042  17.139   2.886  1.00 10.00      B   
ATOM   3514  HE  ARG   202      16.252  18.045   3.217  1.00 10.00      B   
ATOM   3515  CZ  ARG   202      16.853  16.581   1.980  1.00 10.00      B   
ATOM   3516  NH1 ARG   202      16.601  15.367   1.504  1.00 10.00      B   
ATOM   3517 HH11 ARG   202      17.240  14.941   0.789  1.00 10.00      B   
ATOM   3518 HH12 ARG   202      15.778  14.833   1.843  1.00 10.00      B   
ATOM   3519  NH2 ARG   202      17.923  17.235   1.557  1.00 10.00      B   
ATOM   3520 HH21 ARG   202      18.554  16.802   0.851  1.00 10.00      B   
ATOM   3521 HH22 ARG   202      18.143  18.184   1.933  1.00 10.00      B   
ATOM   3522  C   ARG   202      10.665  16.896   6.125  1.00 10.00      B   
ATOM   3523  O   ARG   202       9.705  17.451   5.589  1.00 10.00      B   
ATOM   3524  N   MET   203      10.547  15.788   6.847  1.00 10.00      B   
ATOM   3525  HN  MET   203      11.346  15.402   7.261  1.00 10.00      B   
ATOM   3526  CA  MET   203       9.260  15.137   7.043  1.00 10.00      B   
ATOM   3527  CB  MET   203       9.444  13.731   7.621  1.00 10.00      B   
ATOM   3528  CG  MET   203      10.072  12.731   6.664  1.00 10.00      B   
ATOM   3529  SD  MET   203      10.181  11.074   7.365  1.00 10.00      B   
ATOM   3530  CE  MET   203      11.250  11.372   8.771  1.00 10.00      B   
ATOM   3531  C   MET   203       8.353  15.961   7.953  1.00 10.00      B   
ATOM   3532  O   MET   203       7.183  16.170   7.643  1.00 10.00      B   
ATOM   3533  N   ILE   204       8.908  16.445   9.059  1.00 10.00      B   
ATOM   3534  HN  ILE   204       9.858  16.270   9.233  1.00 10.00      B   
ATOM   3535  CA  ILE   204       8.151  17.236  10.025  1.00 10.00      B   
ATOM   3536  CB  ILE   204       9.028  17.629  11.233  1.00 10.00      B   
ATOM   3537  CG1 ILE   204       9.733  16.396  11.801  1.00 10.00      B   
ATOM   3538  CG2 ILE   204       8.186  18.298  12.308  1.00 10.00      B   
ATOM   3539  CD1 ILE   204      10.792  16.712  12.835  1.00 10.00      B   
ATOM   3540  C   ILE   204       7.580  18.499   9.385  1.00 10.00      B   
ATOM   3541  O   ILE   204       6.402  18.811   9.551  1.00 10.00      B   
ATOM   3542  N   ALA   205       8.417  19.207   8.636  1.00 10.00      B   
ATOM   3543  HN  ALA   205       9.343  18.891   8.526  1.00 10.00      B   
ATOM   3544  CA  ALA   205       8.002  20.440   7.973  1.00 10.00      B   
ATOM   3545  CB  ALA   205       9.199  21.121   7.329  1.00 10.00      B   
ATOM   3546  C   ALA   205       6.907  20.188   6.935  1.00 10.00      B   
ATOM   3547  O   ALA   205       6.025  21.025   6.731  1.00 10.00      B   
ATOM   3548  N   MET   206       6.968  19.030   6.288  1.00 10.00      B   
ATOM   3549  HN  MET   206       7.692  18.403   6.499  1.00 10.00      B   
ATOM   3550  CA  MET   206       5.993  18.668   5.270  1.00 10.00      B   
ATOM   3551  CB  MET   206       6.549  17.570   4.356  1.00 10.00      B   
ATOM   3552  CG  MET   206       5.520  16.960   3.414  1.00 10.00      B   
ATOM   3553  SD  MET   206       6.214  15.685   2.342  1.00 10.00      B   
ATOM   3554  CE  MET   206       6.810  14.504   3.552  1.00 10.00      B   
ATOM   3555  C   MET   206       4.669  18.221   5.888  1.00 10.00      B   
ATOM   3556  O   MET   206       3.599  18.691   5.491  1.00 10.00      B   
ATOM   3557  N   VAL   207       4.751  17.318   6.856  1.00 10.00      B   
ATOM   3558  HN  VAL   207       5.637  16.992   7.132  1.00 10.00      B   
ATOM   3559  CA  VAL   207       3.566  16.791   7.518  1.00 10.00      B   
ATOM   3560  CB  VAL   207       3.901  15.581   8.416  1.00 10.00      B   
ATOM   3561  CG1 VAL   207       2.665  15.104   9.163  1.00 10.00      B   
ATOM   3562  CG2 VAL   207       4.491  14.449   7.589  1.00 10.00      B   
ATOM   3563  C   VAL   207       2.841  17.856   8.337  1.00 10.00      B   
ATOM   3564  O   VAL   207       1.700  18.214   8.032  1.00 10.00      B   
ATOM   3565  N   GLU   208       3.512  18.381   9.355  1.00 10.00      B   
ATOM   3566  HN  GLU   208       4.441  18.106   9.513  1.00 10.00      B   
ATOM   3567  CA  GLU   208       2.914  19.387  10.222  1.00 10.00      B   
ATOM   3568  CB  GLU   208       3.572  19.384  11.600  1.00 10.00      B   
ATOM   3569  CG  GLU   208       3.255  18.151  12.427  1.00 10.00      B   
ATOM   3570  CD  GLU   208       3.729  18.281  13.857  1.00 10.00      B   
ATOM   3571  OE1 GLU   208       3.503  19.350  14.468  1.00 10.00      B   
ATOM   3572  OE2 GLU   208       4.320  17.314  14.381  1.00 10.00      B   
ATOM   3573  C   GLU   208       2.972  20.770   9.593  1.00 10.00      B   
ATOM   3574  O   GLU   208       3.699  21.654  10.055  1.00 10.00      B   
ATOM   3575  N   GLY   209       2.201  20.944   8.535  1.00 10.00      B   
ATOM   3576  HN  GLY   209       1.652  20.194   8.214  1.00 10.00      B   
ATOM   3577  CA  GLY   209       2.158  22.207   7.840  1.00 10.00      B   
ATOM   3578  C   GLY   209       1.188  22.178   6.680  1.00 10.00      B   
ATOM   3579  O   GLY   209       1.085  21.174   5.971  1.00 10.00      B   
ATOM   3580  N   ALA   210       0.474  23.275   6.489  1.00 10.00      B   
ATOM   3581  HN  ALA   210       0.604  24.037   7.094  1.00 10.00      B   
ATOM   3582  CA  ALA   210      -0.494  23.393   5.406  1.00 10.00      B   
ATOM   3583  CB  ALA   210      -1.694  24.210   5.863  1.00 10.00      B   
ATOM   3584  C   ALA   210       0.162  24.041   4.192  1.00 10.00      B   
ATOM   3585  O   ALA   210      -0.493  24.716   3.393  1.00 10.00      B   
ATOM   3586  N   GLN   211       1.466  23.817   4.061  1.00 10.00      B   
ATOM   3587  HN  GLN   211       1.921  23.253   4.721  1.00 10.00      B   
ATOM   3588  CA  GLN   211       2.238  24.374   2.962  1.00 10.00      B   
ATOM   3589  CB  GLN   211       3.627  24.791   3.440  1.00 10.00      B   
ATOM   3590  CG  GLN   211       3.668  26.171   4.071  1.00 10.00      B   
ATOM   3591  CD  GLN   211       3.394  27.275   3.069  1.00 10.00      B   
ATOM   3592  OE1 GLN   211       3.687  27.139   1.882  1.00 10.00      B   
ATOM   3593  NE2 GLN   211       2.826  28.373   3.538  1.00 10.00      B   
ATOM   3594 HE21 GLN   211       2.612  28.413   4.494  1.00 10.00      B   
ATOM   3595 HE22 GLN   211       2.643  29.105   2.911  1.00 10.00      B   
ATOM   3596  C   GLN   211       2.348  23.388   1.807  1.00 10.00      B   
ATOM   3597  O   GLN   211       3.030  23.655   0.817  1.00 10.00      B   
ATOM   3598  N   ARG   212       1.680  22.249   1.939  1.00 10.00      B   
ATOM   3599  HN  ARG   212       1.167  22.090   2.756  1.00 10.00      B   
ATOM   3600  CA  ARG   212       1.686  21.233   0.900  1.00 10.00      B   
ATOM   3601  CB  ARG   212       1.183  19.901   1.454  1.00 10.00      B   
ATOM   3602  CG  ARG   212       2.257  19.044   2.099  1.00 10.00      B   
ATOM   3603  CD  ARG   212       1.653  17.841   2.808  1.00 10.00      B   
ATOM   3604  NE  ARG   212       1.117  18.201   4.120  1.00 10.00      B   
ATOM   3605  HE  ARG   212       1.767  18.472   4.811  1.00 10.00      B   
ATOM   3606  CZ  ARG   212      -0.179  18.184   4.433  1.00 10.00      B   
ATOM   3607  NH1 ARG   212      -1.088  17.830   3.528  1.00 10.00      B   
ATOM   3608 HH11 ARG   212      -0.796  17.550   2.562  1.00 10.00      B   
ATOM   3609 HH12 ARG   212      -2.098  17.827   3.783  1.00 10.00      B   
ATOM   3610  NH2 ARG   212      -0.569  18.522   5.656  1.00 10.00      B   
ATOM   3611 HH21 ARG   212      -1.593  18.514   5.906  1.00 10.00      B   
ATOM   3612 HH22 ARG   212       0.136  18.800   6.376  1.00 10.00      B   
ATOM   3613  C   ARG   212       0.802  21.671  -0.262  1.00 10.00      B   
ATOM   3614  O   ARG   212      -0.424  21.605  -0.182  1.00 10.00      B   
ATOM   3615  N   ARG   213       1.427  22.121  -1.336  1.00 10.00      B   
ATOM   3616  HN  ARG   213       2.409  22.135  -1.347  1.00 10.00      B   
ATOM   3617  CA  ARG   213       0.697  22.578  -2.507  1.00 10.00      B   
ATOM   3618  CB  ARG   213       1.604  23.396  -3.428  1.00 10.00      B   
ATOM   3619  CG  ARG   213       2.343  24.523  -2.728  1.00 10.00      B   
ATOM   3620  CD  ARG   213       1.380  25.525  -2.115  1.00 10.00      B   
ATOM   3621  NE  ARG   213       2.046  26.400  -1.151  1.00 10.00      B   
ATOM   3622  HE  ARG   213       2.044  26.116  -0.209  1.00 10.00      B   
ATOM   3623  CZ  ARG   213       2.637  27.551  -1.470  1.00 10.00      B   
ATOM   3624  NH1 ARG   213       2.638  27.981  -2.726  1.00 10.00      B   
ATOM   3625 HH11 ARG   213       3.102  28.886  -2.971  1.00 10.00      B   
ATOM   3626 HH12 ARG   213       2.179  27.418  -3.476  1.00 10.00      B   
ATOM   3627  NH2 ARG   213       3.234  28.272  -0.530  1.00 10.00      B   
ATOM   3628 HH21 ARG   213       3.249  27.937   0.463  1.00 10.00      B   
ATOM   3629 HH22 ARG   213       3.698  29.174  -0.776  1.00 10.00      B   
ATOM   3630  C   ARG   213       0.125  21.396  -3.268  1.00 10.00      B   
ATOM   3631  O   ARG   213       0.690  20.300  -3.246  1.00 10.00      B   
ATOM   3632  N   LYS   214      -0.998  21.620  -3.930  1.00 10.00      B   
ATOM   3633  HN  LYS   214      -1.401  22.516  -3.903  1.00 10.00      B   
ATOM   3634  CA  LYS   214      -1.644  20.574  -4.704  1.00 10.00      B   
ATOM   3635  CB  LYS   214      -3.052  20.998  -5.131  1.00 10.00      B   
ATOM   3636  CG  LYS   214      -4.013  21.229  -3.975  1.00 10.00      B   
ATOM   3637  CD  LYS   214      -5.414  21.529  -4.479  1.00 10.00      B   
ATOM   3638  CE  LYS   214      -6.346  21.917  -3.341  1.00 10.00      B   
ATOM   3639  NZ  LYS   214      -6.520  20.821  -2.348  1.00 10.00      B   
ATOM   3640  HZ1 LYS   214      -7.134  21.139  -1.569  1.00 10.00      B   
ATOM   3641  HZ2 LYS   214      -5.600  20.540  -1.953  1.00 10.00      B   
ATOM   3642  HZ3 LYS   214      -6.957  19.992  -2.801  1.00 10.00      B   
ATOM   3643  C   LYS   214      -0.808  20.212  -5.925  1.00 10.00      B   
ATOM   3644  O   LYS   214      -0.088  21.051  -6.478  1.00 10.00      B   
ATOM   3645  N   THR   215      -0.901  18.960  -6.334  1.00 10.00      B   
ATOM   3646  HN  THR   215      -1.493  18.339  -5.842  1.00 10.00      B   
ATOM   3647  CA  THR   215      -0.164  18.470  -7.485  1.00 10.00      B   
ATOM   3648  CB  THR   215      -0.157  16.930  -7.502  1.00 10.00      B   
ATOM   3649  OG1 THR   215      -1.502  16.450  -7.423  1.00 10.00      B   
ATOM   3650  HG1 THR   215      -1.823  16.546  -6.509  1.00 10.00      B   
ATOM   3651  CG2 THR   215       0.632  16.391  -6.320  1.00 10.00      B   
ATOM   3652  C   THR   215      -0.776  18.993  -8.789  1.00 10.00      B   
ATOM   3653  O   THR   215      -1.919  19.462  -8.803  1.00 10.00      B   
ATOM   3654  N   PRO   216      -0.023  18.926  -9.905  1.00 10.00      B   
ATOM   3655  CA  PRO   216      -0.504  19.388 -11.213  1.00 10.00      B   
ATOM   3656  CB  PRO   216       0.622  18.991 -12.181  1.00 10.00      B   
ATOM   3657  CG  PRO   216       1.480  18.033 -11.425  1.00 10.00      B   
ATOM   3658  CD  PRO   216       1.355  18.420  -9.983  1.00 10.00      B   
ATOM   3659  C   PRO   216      -1.808  18.703 -11.611  1.00 10.00      B   
ATOM   3660  O   PRO   216      -2.682  19.313 -12.231  1.00 10.00      B   
ATOM   3661  N   ASN   217      -1.942  17.442 -11.233  1.00 10.00      B   
ATOM   3662  HN  ASN   217      -1.224  17.016 -10.722  1.00 10.00      B   
ATOM   3663  CA  ASN   217      -3.137  16.681 -11.552  1.00 10.00      B   
ATOM   3664  CB  ASN   217      -2.890  15.177 -11.424  1.00 10.00      B   
ATOM   3665  CG  ASN   217      -2.331  14.576 -12.701  1.00 10.00      B   
ATOM   3666  OD1 ASN   217      -2.633  15.039 -13.801  1.00 10.00      B   
ATOM   3667  ND2 ASN   217      -1.511  13.549 -12.568  1.00 10.00      B   
ATOM   3668 HD21 ASN   217      -1.306  13.227 -11.652  1.00 10.00      B   
ATOM   3669 HD22 ASN   217      -1.136  13.146 -13.380  1.00 10.00      B   
ATOM   3670  C   ASN   217      -4.318  17.127 -10.700  1.00 10.00      B   
ATOM   3671  O   ASN   217      -5.438  17.230 -11.195  1.00 10.00      B   
ATOM   3672  N   GLU   218      -4.060  17.408  -9.423  1.00 10.00      B   
ATOM   3673  HN  GLU   218      -3.143  17.303  -9.084  1.00 10.00      B   
ATOM   3674  CA  GLU   218      -5.106  17.865  -8.509  1.00 10.00      B   
ATOM   3675  CB  GLU   218      -4.530  18.137  -7.119  1.00 10.00      B   
ATOM   3676  CG  GLU   218      -4.466  16.929  -6.203  1.00 10.00      B   
ATOM   3677  CD  GLU   218      -3.669  17.213  -4.943  1.00 10.00      B   
ATOM   3678  OE1 GLU   218      -2.424  17.164  -5.006  1.00 10.00      B   
ATOM   3679  OE2 GLU   218      -4.280  17.500  -3.891  1.00 10.00      B   
ATOM   3680  C   GLU   218      -5.756  19.138  -9.037  1.00 10.00      B   
ATOM   3681  O   GLU   218      -6.982  19.245  -9.093  1.00 10.00      B   
ATOM   3682  N   ILE   219      -4.920  20.095  -9.432  1.00 10.00      B   
ATOM   3683  HN  ILE   219      -3.953  19.939  -9.358  1.00 10.00      B   
ATOM   3684  CA  ILE   219      -5.395  21.371  -9.958  1.00 10.00      B   
ATOM   3685  CB  ILE   219      -4.220  22.306 -10.326  1.00 10.00      B   
ATOM   3686  CG1 ILE   219      -3.292  22.495  -9.122  1.00 10.00      B   
ATOM   3687  CG2 ILE   219      -4.735  23.652 -10.821  1.00 10.00      B   
ATOM   3688  CD1 ILE   219      -2.005  23.226  -9.445  1.00 10.00      B   
ATOM   3689  C   ILE   219      -6.290  21.171 -11.181  1.00 10.00      B   
ATOM   3690  O   ILE   219      -7.380  21.740 -11.260  1.00 10.00      B   
ATOM   3691  N   ALA   220      -5.830  20.350 -12.120  1.00 10.00      B   
ATOM   3692  HN  ALA   220      -4.959  19.919 -11.989  1.00 10.00      B   
ATOM   3693  CA  ALA   220      -6.582  20.074 -13.340  1.00 10.00      B   
ATOM   3694  CB  ALA   220      -5.793  19.137 -14.246  1.00 10.00      B   
ATOM   3695  C   ALA   220      -7.953  19.484 -13.022  1.00 10.00      B   
ATOM   3696  O   ALA   220      -8.967  19.908 -13.578  1.00 10.00      B   
ATOM   3697  N   LEU   221      -7.977  18.515 -12.114  1.00 10.00      B   
ATOM   3698  HN  LEU   221      -7.134  18.220 -11.704  1.00 10.00      B   
ATOM   3699  CA  LEU   221      -9.221  17.871 -11.715  1.00 10.00      B   
ATOM   3700  CB  LEU   221      -8.934  16.689 -10.788  1.00 10.00      B   
ATOM   3701  CG  LEU   221      -8.078  15.569 -11.381  1.00 10.00      B   
ATOM   3702  CD1 LEU   221      -7.508  14.691 -10.281  1.00 10.00      B   
ATOM   3703  CD2 LEU   221      -8.885  14.736 -12.365  1.00 10.00      B   
ATOM   3704  C   LEU   221     -10.149  18.866 -11.025  1.00 10.00      B   
ATOM   3705  O   LEU   221     -11.361  18.852 -11.239  1.00 10.00      B   
ATOM   3706  N   THR   222      -9.565  19.738 -10.212  1.00 10.00      B   
ATOM   3707  HN  THR   222      -8.590  19.703 -10.095  1.00 10.00      B   
ATOM   3708  CA  THR   222     -10.330  20.748  -9.493  1.00 10.00      B   
ATOM   3709  CB  THR   222      -9.422  21.597  -8.579  1.00 10.00      B   
ATOM   3710  OG1 THR   222      -8.680  20.730  -7.710  1.00 10.00      B   
ATOM   3711  HG1 THR   222      -8.193  20.083  -8.238  1.00 10.00      B   
ATOM   3712  CG2 THR   222     -10.250  22.555  -7.734  1.00 10.00      B   
ATOM   3713  C   THR   222     -11.082  21.653 -10.468  1.00 10.00      B   
ATOM   3714  O   THR   222     -12.256  21.956 -10.259  1.00 10.00      B   
ATOM   3715  N   ILE   223     -10.406  22.057 -11.542  1.00 10.00      B   
ATOM   3716  HN  ILE   223      -9.474  21.772 -11.655  1.00 10.00      B   
ATOM   3717  CA  ILE   223     -11.015  22.916 -12.553  1.00 10.00      B   
ATOM   3718  CB  ILE   223     -10.018  23.277 -13.676  1.00 10.00      B   
ATOM   3719  CG1 ILE   223      -8.757  23.913 -13.085  1.00 10.00      B   
ATOM   3720  CG2 ILE   223     -10.665  24.220 -14.682  1.00 10.00      B   
ATOM   3721  CD1 ILE   223      -7.650  24.132 -14.094  1.00 10.00      B   
ATOM   3722  C   ILE   223     -12.240  22.237 -13.157  1.00 10.00      B   
ATOM   3723  O   ILE   223     -13.282  22.864 -13.344  1.00 10.00      B   
ATOM   3724  N   LEU   224     -12.110  20.944 -13.440  1.00 10.00      B   
ATOM   3725  HN  LEU   224     -11.249  20.500 -13.265  1.00 10.00      B   
ATOM   3726  CA  LEU   224     -13.207  20.168 -14.009  1.00 10.00      B   
ATOM   3727  CB  LEU   224     -12.748  18.745 -14.335  1.00 10.00      B   
ATOM   3728  CG  LEU   224     -11.574  18.615 -15.308  1.00 10.00      B   
ATOM   3729  CD1 LEU   224     -11.171  17.159 -15.462  1.00 10.00      B   
ATOM   3730  CD2 LEU   224     -11.911  19.226 -16.660  1.00 10.00      B   
ATOM   3731  C   LEU   224     -14.384  20.127 -13.040  1.00 10.00      B   
ATOM   3732  O   LEU   224     -15.542  20.250 -13.443  1.00 10.00      B   
ATOM   3733  N   LEU   225     -14.075  19.964 -11.756  1.00 10.00      B   
ATOM   3734  HN  LEU   225     -13.130  19.866 -11.503  1.00 10.00      B   
ATOM   3735  CA  LEU   225     -15.097  19.919 -10.716  1.00 10.00      B   
ATOM   3736  CB  LEU   225     -14.473  19.583  -9.360  1.00 10.00      B   
ATOM   3737  CG  LEU   225     -13.792  18.217  -9.247  1.00 10.00      B   
ATOM   3738  CD1 LEU   225     -13.128  18.059  -7.889  1.00 10.00      B   
ATOM   3739  CD2 LEU   225     -14.790  17.096  -9.492  1.00 10.00      B   
ATOM   3740  C   LEU   225     -15.841  21.248 -10.637  1.00 10.00      B   
ATOM   3741  O   LEU   225     -17.062  21.277 -10.466  1.00 10.00      B   
ATOM   3742  N   ILE   226     -15.097  22.343 -10.767  1.00 10.00      B   
ATOM   3743  HN  ILE   226     -14.125  22.246 -10.891  1.00 10.00      B   
ATOM   3744  CA  ILE   226     -15.680  23.680 -10.733  1.00 10.00      B   
ATOM   3745  CB  ILE   226     -14.599  24.784 -10.760  1.00 10.00      B   
ATOM   3746  CG1 ILE   226     -13.654  24.640  -9.565  1.00 10.00      B   
ATOM   3747  CG2 ILE   226     -15.241  26.167 -10.762  1.00 10.00      B   
ATOM   3748  CD1 ILE   226     -12.436  25.538  -9.635  1.00 10.00      B   
ATOM   3749  C   ILE   226     -16.607  23.863 -11.927  1.00 10.00      B   
ATOM   3750  O   ILE   226     -17.738  24.317 -11.783  1.00 10.00      B   
ATOM   3751  N   ALA   227     -16.125  23.479 -13.104  1.00 10.00      B   
ATOM   3752  HN  ALA   227     -15.212  23.116 -13.152  1.00 10.00      B   
ATOM   3753  CA  ALA   227     -16.910  23.590 -14.326  1.00 10.00      B   
ATOM   3754  CB  ALA   227     -16.112  23.086 -15.516  1.00 10.00      B   
ATOM   3755  C   ALA   227     -18.220  22.819 -14.195  1.00 10.00      B   
ATOM   3756  O   ALA   227     -19.272  23.289 -14.621  1.00 10.00      B   
ATOM   3757  N   LEU   228     -18.149  21.640 -13.587  1.00 10.00      B   
ATOM   3758  HN  LEU   228     -17.277  21.319 -13.267  1.00 10.00      B   
ATOM   3759  CA  LEU   228     -19.329  20.809 -13.390  1.00 10.00      B   
ATOM   3760  CB  LEU   228     -18.938  19.416 -12.893  1.00 10.00      B   
ATOM   3761  CG  LEU   228     -18.281  18.490 -13.918  1.00 10.00      B   
ATOM   3762  CD1 LEU   228     -17.852  17.189 -13.258  1.00 10.00      B   
ATOM   3763  CD2 LEU   228     -19.227  18.214 -15.077  1.00 10.00      B   
ATOM   3764  C   LEU   228     -20.305  21.459 -12.418  1.00 10.00      B   
ATOM   3765  O   LEU   228     -21.508  21.496 -12.673  1.00 10.00      B   
ATOM   3766  N   THR   229     -19.786  21.987 -11.312  1.00 10.00      B   
ATOM   3767  HN  THR   229     -18.816  21.951 -11.172  1.00 10.00      B   
ATOM   3768  CA  THR   229     -20.631  22.626 -10.310  1.00 10.00      B   
ATOM   3769  CB  THR   229     -19.868  22.964  -9.016  1.00 10.00      B   
ATOM   3770  OG1 THR   229     -18.497  23.247  -9.315  1.00 10.00      B   
ATOM   3771  HG1 THR   229     -18.053  22.431  -9.581  1.00 10.00      B   
ATOM   3772  CG2 THR   229     -19.932  21.798  -8.044  1.00 10.00      B   
ATOM   3773  C   THR   229     -21.329  23.866 -10.865  1.00 10.00      B   
ATOM   3774  O   THR   229     -22.464  24.166 -10.489  1.00 10.00      B   
ATOM   3775  N   ILE   230     -20.654  24.580 -11.764  1.00 10.00      B   
ATOM   3776  HN  ILE   230     -19.739  24.308 -12.006  1.00 10.00      B   
ATOM   3777  CA  ILE   230     -21.234  25.769 -12.386  1.00 10.00      B   
ATOM   3778  CB  ILE   230     -20.226  26.477 -13.325  1.00 10.00      B   
ATOM   3779  CG1 ILE   230     -19.041  27.022 -12.522  1.00 10.00      B   
ATOM   3780  CG2 ILE   230     -20.900  27.604 -14.099  1.00 10.00      B   
ATOM   3781  CD1 ILE   230     -17.898  27.524 -13.378  1.00 10.00      B   
ATOM   3782  C   ILE   230     -22.487  25.377 -13.171  1.00 10.00      B   
ATOM   3783  O   ILE   230     -23.520  26.046 -13.094  1.00 10.00      B   
ATOM   3784  N   VAL   231     -22.391  24.268 -13.902  1.00 10.00      B   
ATOM   3785  HN  VAL   231     -21.543  23.778 -13.913  1.00 10.00      B   
ATOM   3786  CA  VAL   231     -23.513  23.763 -14.686  1.00 10.00      B   
ATOM   3787  CB  VAL   231     -23.127  22.500 -15.496  1.00 10.00      B   
ATOM   3788  CG1 VAL   231     -24.292  22.023 -16.356  1.00 10.00      B   
ATOM   3789  CG2 VAL   231     -21.900  22.760 -16.355  1.00 10.00      B   
ATOM   3790  C   VAL   231     -24.678  23.428 -13.758  1.00 10.00      B   
ATOM   3791  O   VAL   231     -25.822  23.800 -14.017  1.00 10.00      B   
ATOM   3792  N   PHE   232     -24.366  22.747 -12.658  1.00 10.00      B   
ATOM   3793  HN  PHE   232     -23.430  22.495 -12.502  1.00 10.00      B   
ATOM   3794  CA  PHE   232     -25.378  22.366 -11.680  1.00 10.00      B   
ATOM   3795  CB  PHE   232     -24.767  21.531 -10.552  1.00 10.00      B   
ATOM   3796  CG  PHE   232     -24.151  20.237 -11.006  1.00 10.00      B   
ATOM   3797  CD1 PHE   232     -22.935  19.817 -10.492  1.00 10.00      B   
ATOM   3798  CD2 PHE   232     -24.784  19.442 -11.949  1.00 10.00      B   
ATOM   3799  CE1 PHE   232     -22.362  18.629 -10.909  1.00 10.00      B   
ATOM   3800  CE2 PHE   232     -24.216  18.253 -12.368  1.00 10.00      B   
ATOM   3801  CZ  PHE   232     -23.002  17.848 -11.849  1.00 10.00      B   
ATOM   3802  C   PHE   232     -26.068  23.598 -11.102  1.00 10.00      B   
ATOM   3803  O   PHE   232     -27.283  23.603 -10.899  1.00 10.00      B   
ATOM   3804  N   LEU   233     -25.283  24.640 -10.842  1.00 10.00      B   
ATOM   3805  HN  LEU   233     -24.320  24.564 -11.024  1.00 10.00      B   
ATOM   3806  CA  LEU   233     -25.807  25.889 -10.295  1.00 10.00      B   
ATOM   3807  CB  LEU   233     -24.662  26.855  -9.974  1.00 10.00      B   
ATOM   3808  CG  LEU   233     -23.874  26.579  -8.692  1.00 10.00      B   
ATOM   3809  CD1 LEU   233     -22.567  27.359  -8.693  1.00 10.00      B   
ATOM   3810  CD2 LEU   233     -24.703  26.937  -7.468  1.00 10.00      B   
ATOM   3811  C   LEU   233     -26.775  26.547 -11.271  1.00 10.00      B   
ATOM   3812  O   LEU   233     -27.891  26.910 -10.904  1.00 10.00      B   
ATOM   3813  N   LEU   234     -26.340  26.685 -12.517  1.00 10.00      B   
ATOM   3814  HN  LEU   234     -25.440  26.362 -12.748  1.00 10.00      B   
ATOM   3815  CA  LEU   234     -27.158  27.304 -13.553  1.00 10.00      B   
ATOM   3816  CB  LEU   234     -26.370  27.420 -14.861  1.00 10.00      B   
ATOM   3817  CG  LEU   234     -25.137  28.332 -14.830  1.00 10.00      B   
ATOM   3818  CD1 LEU   234     -24.344  28.205 -16.121  1.00 10.00      B   
ATOM   3819  CD2 LEU   234     -25.543  29.778 -14.587  1.00 10.00      B   
ATOM   3820  C   LEU   234     -28.451  26.526 -13.783  1.00 10.00      B   
ATOM   3821  O   LEU   234     -29.525  27.114 -13.933  1.00 10.00      B   
ATOM   3822  N   ALA   235     -28.343  25.203 -13.787  1.00 10.00      B   
ATOM   3823  HN  ALA   235     -27.457  24.794 -13.646  1.00 10.00      B   
ATOM   3824  CA  ALA   235     -29.495  24.338 -14.004  1.00 10.00      B   
ATOM   3825  CB  ALA   235     -29.052  22.891 -14.155  1.00 10.00      B   
ATOM   3826  C   ALA   235     -30.530  24.471 -12.888  1.00 10.00      B   
ATOM   3827  O   ALA   235     -31.718  24.644 -13.153  1.00 10.00      B   
ATOM   3828  N   THR   236     -30.076  24.414 -11.643  1.00 10.00      B   
ATOM   3829  HN  THR   236     -29.112  24.318 -11.487  1.00 10.00      B   
ATOM   3830  CA  THR   236     -30.979  24.505 -10.500  1.00 10.00      B   
ATOM   3831  CB  THR   236     -30.277  24.117  -9.183  1.00 10.00      B   
ATOM   3832  OG1 THR   236     -28.973  24.712  -9.140  1.00 10.00      B   
ATOM   3833  HG1 THR   236     -28.350  24.166  -9.639  1.00 10.00      B   
ATOM   3834  CG2 THR   236     -30.142  22.607  -9.077  1.00 10.00      B   
ATOM   3835  C   THR   236     -31.607  25.894 -10.369  1.00 10.00      B   
ATOM   3836  O   THR   236     -32.792  26.021 -10.062  1.00 10.00      B   
ATOM   3837  N   ALA   237     -30.813  26.928 -10.629  1.00 10.00      B   
ATOM   3838  HN  ALA   237     -29.878  26.758 -10.883  1.00 10.00      B   
ATOM   3839  CA  ALA   237     -31.281  28.309 -10.528  1.00 10.00      B   
ATOM   3840  CB  ALA   237     -30.117  29.279 -10.650  1.00 10.00      B   
ATOM   3841  C   ALA   237     -32.356  28.639 -11.561  1.00 10.00      B   
ATOM   3842  O   ALA   237     -33.232  29.469 -11.311  1.00 10.00      B   
ATOM   3843  N   THR   238     -32.300  27.987 -12.714  1.00 10.00      B   
ATOM   3844  HN  THR   238     -31.595  27.320 -12.861  1.00 10.00      B   
ATOM   3845  CA  THR   238     -33.271  28.245 -13.767  1.00 10.00      B   
ATOM   3846  CB  THR   238     -32.660  28.074 -15.171  1.00 10.00      B   
ATOM   3847  OG1 THR   238     -31.844  26.894 -15.211  1.00 10.00      B   
ATOM   3848  HG1 THR   238     -31.001  27.067 -14.765  1.00 10.00      B   
ATOM   3849  CG2 THR   238     -31.818  29.286 -15.546  1.00 10.00      B   
ATOM   3850  C   THR   238     -34.521  27.379 -13.622  1.00 10.00      B   
ATOM   3851  O   THR   238     -35.544  27.646 -14.247  1.00 10.00      B   
ATOM   3852  N   LEU   239     -34.443  26.353 -12.780  1.00 10.00      B   
ATOM   3853  HN  LEU   239     -33.602  26.187 -12.304  1.00 10.00      B   
ATOM   3854  CA  LEU   239     -35.577  25.461 -12.559  1.00 10.00      B   
ATOM   3855  CB  LEU   239     -35.136  24.175 -11.855  1.00 10.00      B   
ATOM   3856  CG  LEU   239     -34.430  23.136 -12.732  1.00 10.00      B   
ATOM   3857  CD1 LEU   239     -33.935  21.969 -11.893  1.00 10.00      B   
ATOM   3858  CD2 LEU   239     -35.352  22.647 -13.838  1.00 10.00      B   
ATOM   3859  C   LEU   239     -36.689  26.151 -11.770  1.00 10.00      B   
ATOM   3860  O   LEU   239     -37.866  25.804 -11.900  1.00 10.00      B   
ATOM   3861  N   TRP   240     -36.306  27.136 -10.964  1.00 10.00      B   
ATOM   3862  HN  TRP   240     -35.355  27.367 -10.917  1.00 10.00      B   
ATOM   3863  CA  TRP   240     -37.259  27.886 -10.152  1.00 10.00      B   
ATOM   3864  CB  TRP   240     -36.537  28.829  -9.181  1.00 10.00      B   
ATOM   3865  CG  TRP   240     -37.449  29.597  -8.270  1.00 10.00      B   
ATOM   3866  CD1 TRP   240     -38.378  29.086  -7.409  1.00 10.00      B   
ATOM   3867  CD2 TRP   240     -37.509  31.019  -8.126  1.00 10.00      B   
ATOM   3868  NE1 TRP   240     -39.010  30.103  -6.738  1.00 10.00      B   
ATOM   3869  HE1 TRP   240     -39.715  29.989  -6.065  1.00 10.00      B   
ATOM   3870  CE2 TRP   240     -38.499  31.300  -7.164  1.00 10.00      B   
ATOM   3871  CE3 TRP   240     -36.826  32.083  -8.724  1.00 10.00      B   
ATOM   3872  CZ2 TRP   240     -38.814  32.598  -6.777  1.00 10.00      B   
ATOM   3873  CZ3 TRP   240     -37.141  33.372  -8.341  1.00 10.00      B   
ATOM   3874  CH2 TRP   240     -38.129  33.617  -7.380  1.00 10.00      B   
ATOM   3875  C   TRP   240     -38.292  28.625 -11.017  1.00 10.00      B   
ATOM   3876  O   TRP   240     -39.486  28.353 -10.907  1.00 10.00      B   
ATOM   3877  N   PRO   241     -37.866  29.552 -11.908  1.00 10.00      B   
ATOM   3878  CA  PRO   241     -38.805  30.281 -12.771  1.00 10.00      B   
ATOM   3879  CB  PRO   241     -37.921  31.296 -13.504  1.00 10.00      B   
ATOM   3880  CG  PRO   241     -36.552  30.718 -13.444  1.00 10.00      B   
ATOM   3881  CD  PRO   241     -36.472  29.977 -12.140  1.00 10.00      B   
ATOM   3882  C   PRO   241     -39.498  29.349 -13.767  1.00 10.00      B   
ATOM   3883  O   PRO   241     -40.615  29.614 -14.214  1.00 10.00      B   
ATOM   3884  N   PHE   242     -38.829  28.252 -14.105  1.00 10.00      B   
ATOM   3885  HN  PHE   242     -37.937  28.103 -13.725  1.00 10.00      B   
ATOM   3886  CA  PHE   242     -39.376  27.274 -15.033  1.00 10.00      B   
ATOM   3887  CB  PHE   242     -38.324  26.224 -15.403  1.00 10.00      B   
ATOM   3888  CG  PHE   242     -37.613  26.499 -16.701  1.00 10.00      B   
ATOM   3889  CD1 PHE   242     -37.475  25.502 -17.655  1.00 10.00      B   
ATOM   3890  CD2 PHE   242     -37.087  27.756 -16.971  1.00 10.00      B   
ATOM   3891  CE1 PHE   242     -36.823  25.751 -18.848  1.00 10.00      B   
ATOM   3892  CE2 PHE   242     -36.434  28.010 -18.160  1.00 10.00      B   
ATOM   3893  CZ  PHE   242     -36.304  27.007 -19.100  1.00 10.00      B   
ATOM   3894  C   PHE   242     -40.616  26.607 -14.450  1.00 10.00      B   
ATOM   3895  O   PHE   242     -41.607  26.395 -15.150  1.00 10.00      B   
ATOM   3896  N   SER   243     -40.566  26.290 -13.163  1.00 10.00      B   
ATOM   3897  HN  SER   243     -39.755  26.489 -12.648  1.00 10.00      B   
ATOM   3898  CA  SER   243     -41.693  25.655 -12.499  1.00 10.00      B   
ATOM   3899  CB  SER   243     -41.225  24.882 -11.264  1.00 10.00      B   
ATOM   3900  OG  SER   243     -40.237  25.605 -10.545  1.00 10.00      B   
ATOM   3901  HG  SER   243     -39.381  25.516 -10.986  1.00 10.00      B   
ATOM   3902  C   SER   243     -42.758  26.688 -12.135  1.00 10.00      B   
ATOM   3903  O   SER   243     -43.951  26.391 -12.143  1.00 10.00      B   
ATOM   3904  N   ALA   244     -42.314  27.907 -11.842  1.00 10.00      B   
ATOM   3905  HN  ALA   244     -41.345  28.076 -11.849  1.00 10.00      B   
ATOM   3906  CA  ALA   244     -43.220  28.997 -11.481  1.00 10.00      B   
ATOM   3907  CB  ALA   244     -42.431  30.237 -11.090  1.00 10.00      B   
ATOM   3908  C   ALA   244     -44.184  29.324 -12.616  1.00 10.00      B   
ATOM   3909  O   ALA   244     -45.319  29.743 -12.385  1.00 10.00      B   
ATOM   3910  N   TRP   245     -43.726  29.132 -13.842  1.00 10.00      B   
ATOM   3911  HN  TRP   245     -42.810  28.800 -13.961  1.00 10.00      B   
ATOM   3912  CA  TRP   245     -44.541  29.407 -15.017  1.00 10.00      B   
ATOM   3913  CB  TRP   245     -43.644  29.618 -16.241  1.00 10.00      B   
ATOM   3914  CG  TRP   245     -44.340  30.257 -17.404  1.00 10.00      B   
ATOM   3915  CD1 TRP   245     -44.692  31.569 -17.527  1.00 10.00      B   
ATOM   3916  CD2 TRP   245     -44.767  29.613 -18.611  1.00 10.00      B   
ATOM   3917  NE1 TRP   245     -45.313  31.781 -18.731  1.00 10.00      B   
ATOM   3918  HE1 TRP   245     -45.656  32.643 -19.049  1.00 10.00      B   
ATOM   3919  CE2 TRP   245     -45.373  30.597 -19.416  1.00 10.00      B   
ATOM   3920  CE3 TRP   245     -44.699  28.300 -19.087  1.00 10.00      B   
ATOM   3921  CZ2 TRP   245     -45.904  30.310 -20.672  1.00 10.00      B   
ATOM   3922  CZ3 TRP   245     -45.225  28.018 -20.332  1.00 10.00      B   
ATOM   3923  CH2 TRP   245     -45.822  29.017 -21.110  1.00 10.00      B   
ATOM   3924  C   TRP   245     -45.531  28.271 -15.276  1.00 10.00      B   
ATOM   3925  O   TRP   245     -46.516  28.443 -15.998  1.00 10.00      B   
ATOM   3926  N   GLY   246     -45.282  27.122 -14.662  1.00 10.00      B   
ATOM   3927  HN  GLY   246     -44.509  27.055 -14.063  1.00 10.00      B   
ATOM   3928  CA  GLY   246     -46.147  25.974 -14.851  1.00 10.00      B   
ATOM   3929  C   GLY   246     -47.093  25.761 -13.687  1.00 10.00      B   
ATOM   3930  O   GLY   246     -47.412  24.626 -13.338  1.00 10.00      B   
ATOM   3931  N   GLY   247     -47.538  26.854 -13.081  1.00 10.00      B   
ATOM   3932  HN  GLY   247     -47.236  27.732 -13.390  1.00 10.00      B   
ATOM   3933  CA  GLY   247     -48.450  26.758 -11.960  1.00 10.00      B   
ATOM   3934  C   GLY   247     -47.789  27.138 -10.655  1.00 10.00      B   
ATOM   3935  O   GLY   247     -47.598  28.322 -10.370  1.00 10.00      B   
ATOM   3936  N   ASN   248     -47.430  26.137  -9.865  1.00 10.00      B   
ATOM   3937  HN  ASN   248     -47.596  25.213 -10.157  1.00 10.00      B   
ATOM   3938  CA  ASN   248     -46.787  26.371  -8.579  1.00 10.00      B   
ATOM   3939  CB  ASN   248     -47.456  25.536  -7.484  1.00 10.00      B   
ATOM   3940  CG  ASN   248     -47.674  26.317  -6.202  1.00 10.00      B   
ATOM   3941  OD1 ASN   248     -46.951  27.270  -5.909  1.00 10.00      B   
ATOM   3942  ND2 ASN   248     -48.671  25.923  -5.426  1.00 10.00      B   
ATOM   3943 HD21 ASN   248     -49.209  25.156  -5.717  1.00 10.00      B   
ATOM   3944 HD22 ASN   248     -48.832  26.412  -4.589  1.00 10.00      B   
ATOM   3945  C   ASN   248     -45.301  26.043  -8.660  1.00 10.00      B   
ATOM   3946  O   ASN   248     -44.923  24.946  -9.076  1.00 10.00      B   
ATOM   3947  N   ALA   249     -44.467  26.997  -8.264  1.00 10.00      B   
ATOM   3948  HN  ALA   249     -44.833  27.842  -7.928  1.00 10.00      B   
ATOM   3949  CA  ALA   249     -43.020  26.818  -8.302  1.00 10.00      B   
ATOM   3950  CB  ALA   249     -42.316  28.158  -8.173  1.00 10.00      B   
ATOM   3951  C   ALA   249     -42.544  25.874  -7.208  1.00 10.00      B   
ATOM   3952  O   ALA   249     -43.227  25.673  -6.203  1.00 10.00      B   
ATOM   3953  N   VAL   250     -41.365  25.302  -7.412  1.00 10.00      B   
ATOM   3954  HN  VAL   250     -40.872  25.507  -8.232  1.00 10.00      B   
ATOM   3955  CA  VAL   250     -40.778  24.385  -6.448  1.00 10.00      B   
ATOM   3956  CB  VAL   250     -39.668  23.529  -7.097  1.00 10.00      B   
ATOM   3957  CG1 VAL   250     -39.148  22.482  -6.127  1.00 10.00      B   
ATOM   3958  CG2 VAL   250     -40.174  22.866  -8.366  1.00 10.00      B   
ATOM   3959  C   VAL   250     -40.197  25.171  -5.275  1.00 10.00      B   
ATOM   3960  O   VAL   250     -39.666  26.268  -5.456  1.00 10.00      B   
ATOM   3961  N   SER   251     -40.315  24.619  -4.075  1.00 10.00      B   
ATOM   3962  HN  SER   251     -40.759  23.748  -3.991  1.00 10.00      B   
ATOM   3963  CA  SER   251     -39.801  25.269  -2.881  1.00 10.00      B   
ATOM   3964  CB  SER   251     -40.305  24.547  -1.627  1.00 10.00      B   
ATOM   3965  OG  SER   251     -40.073  25.319  -0.460  1.00 10.00      B   
ATOM   3966  HG  SER   251     -39.516  24.814   0.151  1.00 10.00      B   
ATOM   3967  C   SER   251     -38.274  25.312  -2.902  1.00 10.00      B   
ATOM   3968  O   SER   251     -37.625  24.388  -3.406  1.00 10.00      B   
ATOM   3969  N   VAL   252     -37.706  26.383  -2.351  1.00 10.00      B   
ATOM   3970  HN  VAL   252     -38.281  27.080  -1.965  1.00 10.00      B   
ATOM   3971  CA  VAL   252     -36.257  26.557  -2.309  1.00 10.00      B   
ATOM   3972  CB  VAL   252     -35.864  27.901  -1.657  1.00 10.00      B   
ATOM   3973  CG1 VAL   252     -34.364  28.142  -1.766  1.00 10.00      B   
ATOM   3974  CG2 VAL   252     -36.641  29.045  -2.292  1.00 10.00      B   
ATOM   3975  C   VAL   252     -35.590  25.405  -1.560  1.00 10.00      B   
ATOM   3976  O   VAL   252     -34.465  25.015  -1.874  1.00 10.00      B   
ATOM   3977  N   THR   253     -36.308  24.845  -0.594  1.00 10.00      B   
ATOM   3978  HN  THR   253     -37.209  25.183  -0.414  1.00 10.00      B   
ATOM   3979  CA  THR   253     -35.806  23.734   0.204  1.00 10.00      B   
ATOM   3980  CB  THR   253     -36.883  23.274   1.198  1.00 10.00      B   
ATOM   3981  OG1 THR   253     -38.171  23.685   0.714  1.00 10.00      B   
ATOM   3982  HG1 THR   253     -38.786  22.942   0.786  1.00 10.00      B   
ATOM   3983  CG2 THR   253     -36.642  23.881   2.569  1.00 10.00      B   
ATOM   3984  C   THR   253     -35.423  22.553  -0.687  1.00 10.00      B   
ATOM   3985  O   THR   253     -34.390  21.909  -0.484  1.00 10.00      B   
ATOM   3986  N   VAL   254     -36.255  22.288  -1.686  1.00 10.00      B   
ATOM   3987  HN  VAL   254     -37.047  22.852  -1.810  1.00 10.00      B   
ATOM   3988  CA  VAL   254     -36.016  21.189  -2.609  1.00 10.00      B   
ATOM   3989  CB  VAL   254     -37.286  20.835  -3.410  1.00 10.00      B   
ATOM   3990  CG1 VAL   254     -37.090  19.540  -4.183  1.00 10.00      B   
ATOM   3991  CG2 VAL   254     -38.496  20.736  -2.492  1.00 10.00      B   
ATOM   3992  C   VAL   254     -34.892  21.546  -3.578  1.00 10.00      B   
ATOM   3993  O   VAL   254     -34.069  20.701  -3.923  1.00 10.00      B   
ATOM   3994  N   LEU   255     -34.855  22.810  -3.992  1.00 10.00      B   
ATOM   3995  HN  LEU   255     -35.531  23.438  -3.658  1.00 10.00      B   
ATOM   3996  CA  LEU   255     -33.838  23.291  -4.923  1.00 10.00      B   
ATOM   3997  CB  LEU   255     -34.077  24.763  -5.272  1.00 10.00      B   
ATOM   3998  CG  LEU   255     -35.398  25.084  -5.975  1.00 10.00      B   
ATOM   3999  CD1 LEU   255     -35.590  26.588  -6.091  1.00 10.00      B   
ATOM   4000  CD2 LEU   255     -35.447  24.430  -7.349  1.00 10.00      B   
ATOM   4001  C   LEU   255     -32.435  23.104  -4.355  1.00 10.00      B   
ATOM   4002  O   LEU   255     -31.536  22.627  -5.050  1.00 10.00      B   
ATOM   4003  N   VAL   256     -32.260  23.470  -3.086  1.00 10.00      B   
ATOM   4004  HN  VAL   256     -33.017  23.851  -2.588  1.00 10.00      B   
ATOM   4005  CA  VAL   256     -30.968  23.335  -2.420  1.00 10.00      B   
ATOM   4006  CB  VAL   256     -30.994  23.925  -0.990  1.00 10.00      B   
ATOM   4007  CG1 VAL   256     -29.641  23.748  -0.314  1.00 10.00      B   
ATOM   4008  CG2 VAL   256     -31.375  25.398  -1.027  1.00 10.00      B   
ATOM   4009  C   VAL   256     -30.553  21.869  -2.351  1.00 10.00      B   
ATOM   4010  O   VAL   256     -29.452  21.509  -2.759  1.00 10.00      B   
ATOM   4011  N   ALA   257     -31.458  21.027  -1.860  1.00 10.00      B   
ATOM   4012  HN  ALA   257     -32.331  21.379  -1.583  1.00 10.00      B   
ATOM   4013  CA  ALA   257     -31.193  19.596  -1.731  1.00 10.00      B   
ATOM   4014  CB  ALA   257     -32.390  18.890  -1.113  1.00 10.00      B   
ATOM   4015  C   ALA   257     -30.840  18.974  -3.080  1.00 10.00      B   
ATOM   4016  O   ALA   257     -29.917  18.163  -3.180  1.00 10.00      B   
ATOM   4017  N   LEU   258     -31.581  19.361  -4.109  1.00 10.00      B   
ATOM   4018  HN  LEU   258     -32.308  20.002  -3.954  1.00 10.00      B   
ATOM   4019  CA  LEU   258     -31.358  18.860  -5.459  1.00 10.00      B   
ATOM   4020  CB  LEU   258     -32.412  19.437  -6.416  1.00 10.00      B   
ATOM   4021  CG  LEU   258     -32.074  19.458  -7.912  1.00 10.00      B   
ATOM   4022  CD1 LEU   258     -32.012  18.050  -8.483  1.00 10.00      B   
ATOM   4023  CD2 LEU   258     -33.091  20.294  -8.670  1.00 10.00      B   
ATOM   4024  C   LEU   258     -29.952  19.204  -5.940  1.00 10.00      B   
ATOM   4025  O   LEU   258     -29.260  18.364  -6.522  1.00 10.00      B   
ATOM   4026  N   LEU   259     -29.534  20.435  -5.677  1.00 10.00      B   
ATOM   4027  HN  LEU   259     -30.131  21.047  -5.194  1.00 10.00      B   
ATOM   4028  CA  LEU   259     -28.217  20.905  -6.079  1.00 10.00      B   
ATOM   4029  CB  LEU   259     -28.061  22.393  -5.747  1.00 10.00      B   
ATOM   4030  CG  LEU   259     -26.693  23.015  -6.043  1.00 10.00      B   
ATOM   4031  CD1 LEU   259     -26.400  22.995  -7.535  1.00 10.00      B   
ATOM   4032  CD2 LEU   259     -26.623  24.433  -5.499  1.00 10.00      B   
ATOM   4033  C   LEU   259     -27.111  20.095  -5.412  1.00 10.00      B   
ATOM   4034  O   LEU   259     -26.210  19.596  -6.084  1.00 10.00      B   
ATOM   4035  N   VAL   260     -27.201  19.946  -4.095  1.00 10.00      B   
ATOM   4036  HN  VAL   260     -27.965  20.346  -3.622  1.00 10.00      B   
ATOM   4037  CA  VAL   260     -26.196  19.209  -3.331  1.00 10.00      B   
ATOM   4038  CB  VAL   260     -26.507  19.215  -1.820  1.00 10.00      B   
ATOM   4039  CG1 VAL   260     -25.358  18.602  -1.033  1.00 10.00      B   
ATOM   4040  CG2 VAL   260     -26.785  20.630  -1.338  1.00 10.00      B   
ATOM   4041  C   VAL   260     -26.060  17.762  -3.813  1.00 10.00      B   
ATOM   4042  O   VAL   260     -24.956  17.227  -3.893  1.00 10.00      B   
ATOM   4043  N   CYS   261     -27.182  17.142  -4.148  1.00 10.00      B   
ATOM   4044  HN  CYS   261     -28.035  17.621  -4.070  1.00 10.00      B   
ATOM   4045  CA  CYS   261     -27.174  15.759  -4.616  1.00 10.00      B   
ATOM   4046  CB  CYS   261     -28.585  15.168  -4.606  1.00 10.00      B   
ATOM   4047  SG  CYS   261     -29.405  15.239  -2.997  1.00 10.00      B   
ATOM   4048  HG  CYS   261     -29.692  16.512  -2.748  1.00 10.00      B   
ATOM   4049  C   CYS   261     -26.530  15.621  -5.997  1.00 10.00      B   
ATOM   4050  O   CYS   261     -26.123  14.527  -6.394  1.00 10.00      B   
ATOM   4051  N   LEU   262     -26.437  16.728  -6.724  1.00 10.00      B   
ATOM   4052  HN  LEU   262     -26.777  17.573  -6.357  1.00 10.00      B   
ATOM   4053  CA  LEU   262     -25.828  16.721  -8.050  1.00 10.00      B   
ATOM   4054  CB  LEU   262     -26.535  17.712  -8.976  1.00 10.00      B   
ATOM   4055  CG  LEU   262     -27.941  17.324  -9.426  1.00 10.00      B   
ATOM   4056  CD1 LEU   262     -28.529  18.398 -10.327  1.00 10.00      B   
ATOM   4057  CD2 LEU   262     -27.924  15.977 -10.129  1.00 10.00      B   
ATOM   4058  C   LEU   262     -24.349  17.063  -7.949  1.00 10.00      B   
ATOM   4059  O   LEU   262     -23.534  16.596  -8.745  1.00 10.00      B   
ATOM   4060  N   ILE   263     -24.019  17.887  -6.960  1.00 10.00      B   
ATOM   4061  HN  ILE   263     -24.727  18.225  -6.372  1.00 10.00      B   
ATOM   4062  CA  ILE   263     -22.643  18.305  -6.717  1.00 10.00      B   
ATOM   4063  CB  ILE   263     -22.575  19.356  -5.579  1.00 10.00      B   
ATOM   4064  CG1 ILE   263     -23.247  20.663  -6.008  1.00 10.00      B   
ATOM   4065  CG2 ILE   263     -21.138  19.613  -5.137  1.00 10.00      B   
ATOM   4066  CD1 ILE   263     -23.402  21.670  -4.888  1.00 10.00      B   
ATOM   4067  C   ILE   263     -21.786  17.098  -6.337  1.00 10.00      B   
ATOM   4068  O   ILE   263     -22.198  16.275  -5.521  1.00 10.00      B   
ATOM   4069  N   PRO   264     -20.593  16.966  -6.943  1.00 10.00      B   
ATOM   4070  CA  PRO   264     -19.676  15.862  -6.648  1.00 10.00      B   
ATOM   4071  CB  PRO   264     -18.615  15.981  -7.747  1.00 10.00      B   
ATOM   4072  CG  PRO   264     -18.638  17.417  -8.143  1.00 10.00      B   
ATOM   4073  CD  PRO   264     -20.060  17.871  -7.978  1.00 10.00      B   
ATOM   4074  C   PRO   264     -19.036  16.011  -5.264  1.00 10.00      B   
ATOM   4075  O   PRO   264     -17.813  16.105  -5.139  1.00 10.00      B   
ATOM   4076  N   THR   265     -19.880  16.018  -4.236  1.00 10.00      B   
ATOM   4077  HN  THR   265     -20.845  15.924  -4.416  1.00 10.00      B   
ATOM   4078  CA  THR   265     -19.445  16.158  -2.853  1.00 10.00      B   
ATOM   4079  CB  THR   265     -20.653  16.054  -1.906  1.00 10.00      B   
ATOM   4080  OG1 THR   265     -21.532  15.024  -2.380  1.00 10.00      B   
ATOM   4081  HG1 THR   265     -22.276  14.932  -1.767  1.00 10.00      B   
ATOM   4082  CG2 THR   265     -21.408  17.373  -1.860  1.00 10.00      B   
ATOM   4083  C   THR   265     -18.436  15.080  -2.487  1.00 10.00      B   
ATOM   4084  O   THR   265     -17.483  15.330  -1.747  1.00 10.00      B   
ATOM   4085  N   THR   266     -18.649  13.886  -3.028  1.00 10.00      B   
ATOM   4086  HN  THR   266     -19.426  13.758  -3.613  1.00 10.00      B   
ATOM   4087  CA  THR   266     -17.774  12.757  -2.778  1.00 10.00      B   
ATOM   4088  CB  THR   266     -18.261  11.529  -3.562  1.00 10.00      B   
ATOM   4089  OG1 THR   266     -19.398  11.906  -4.356  1.00 10.00      B   
ATOM   4090  HG1 THR   266     -20.208  11.686  -3.881  1.00 10.00      B   
ATOM   4091  CG2 THR   266     -18.671  10.426  -2.600  1.00 10.00      B   
ATOM   4092  C   THR   266     -16.338  13.081  -3.180  1.00 10.00      B   
ATOM   4093  O   THR   266     -15.393  12.747  -2.469  1.00 10.00      B   
ATOM   4094  N   ILE   267     -16.180  13.755  -4.312  1.00 10.00      B   
ATOM   4095  HN  ILE   267     -16.970  14.018  -4.828  1.00 10.00      B   
ATOM   4096  CA  ILE   267     -14.857  14.126  -4.790  1.00 10.00      B   
ATOM   4097  CB  ILE   267     -14.836  14.381  -6.313  1.00 10.00      B   
ATOM   4098  CG1 ILE   267     -15.583  13.275  -7.066  1.00 10.00      B   
ATOM   4099  CG2 ILE   267     -13.401  14.485  -6.812  1.00 10.00      B   
ATOM   4100  CD1 ILE   267     -15.649  13.509  -8.561  1.00 10.00      B   
ATOM   4101  C   ILE   267     -14.379  15.385  -4.075  1.00 10.00      B   
ATOM   4102  O   ILE   267     -13.203  15.521  -3.765  1.00 10.00      B   
ATOM   4103  N   GLY   268     -15.311  16.292  -3.803  1.00 10.00      B   
ATOM   4104  HN  GLY   268     -16.240  16.120  -4.071  1.00 10.00      B   
ATOM   4105  CA  GLY   268     -14.976  17.534  -3.130  1.00 10.00      B   
ATOM   4106  C   GLY   268     -14.360  17.325  -1.762  1.00 10.00      B   
ATOM   4107  O   GLY   268     -13.449  18.055  -1.367  1.00 10.00      B   
ATOM   4108  N   GLY   269     -14.846  16.323  -1.043  1.00 10.00      B   
ATOM   4109  HN  GLY   269     -15.571  15.773  -1.413  1.00 10.00      B   
ATOM   4110  CA  GLY   269     -14.329  16.045   0.283  1.00 10.00      B   
ATOM   4111  C   GLY   269     -13.128  15.118   0.278  1.00 10.00      B   
ATOM   4112  O   GLY   269     -12.273  15.201   1.157  1.00 10.00      B   
ATOM   4113  N   LEU   270     -13.051  14.239  -0.715  1.00 10.00      B   
ATOM   4114  HN  LEU   270     -13.752  14.225  -1.400  1.00 10.00      B   
ATOM   4115  CA  LEU   270     -11.946  13.291  -0.805  1.00 10.00      B   
ATOM   4116  CB  LEU   270     -12.439  11.937  -1.324  1.00 10.00      B   
ATOM   4117  CG  LEU   270     -13.371  11.160  -0.391  1.00 10.00      B   
ATOM   4118  CD1 LEU   270     -14.010   9.988  -1.121  1.00 10.00      B   
ATOM   4119  CD2 LEU   270     -12.618  10.676   0.837  1.00 10.00      B   
ATOM   4120  C   LEU   270     -10.811  13.815  -1.683  1.00 10.00      B   
ATOM   4121  O   LEU   270      -9.775  13.163  -1.819  1.00 10.00      B   
ATOM   4122  N   LEU   271     -11.006  14.996  -2.263  1.00 10.00      B   
ATOM   4123  HN  LEU   271     -11.855  15.466  -2.111  1.00 10.00      B   
ATOM   4124  CA  LEU   271     -10.006  15.607  -3.137  1.00 10.00      B   
ATOM   4125  CB  LEU   271     -10.496  16.965  -3.649  1.00 10.00      B   
ATOM   4126  CG  LEU   271      -9.705  17.587  -4.803  1.00 10.00      B   
ATOM   4127  CD1 LEU   271      -9.772  16.705  -6.040  1.00 10.00      B   
ATOM   4128  CD2 LEU   271     -10.222  18.984  -5.110  1.00 10.00      B   
ATOM   4129  C   LEU   271      -8.669  15.769  -2.423  1.00 10.00      B   
ATOM   4130  O   LEU   271      -7.637  15.295  -2.900  1.00 10.00      B   
ATOM   4131  N   SER   272      -8.688  16.438  -1.282  1.00 10.00      B   
ATOM   4132  HN  SER   272      -9.536  16.804  -0.949  1.00 10.00      B   
ATOM   4133  CA  SER   272      -7.477  16.652  -0.512  1.00 10.00      B   
ATOM   4134  CB  SER   272      -7.669  17.828   0.443  1.00 10.00      B   
ATOM   4135  OG  SER   272      -9.048  18.075   0.658  1.00 10.00      B   
ATOM   4136  HG  SER   272      -9.162  18.509   1.520  1.00 10.00      B   
ATOM   4137  C   SER   272      -7.099  15.393   0.257  1.00 10.00      B   
ATOM   4138  O   SER   272      -5.924  15.161   0.547  1.00 10.00      B   
ATOM   4139  N   ALA   273      -8.103  14.573   0.563  1.00 10.00      B   
ATOM   4140  HN  ALA   273      -9.011  14.812   0.288  1.00 10.00      B   
ATOM   4141  CA  ALA   273      -7.888  13.332   1.296  1.00 10.00      B   
ATOM   4142  CB  ALA   273      -9.207  12.617   1.554  1.00 10.00      B   
ATOM   4143  C   ALA   273      -6.917  12.420   0.559  1.00 10.00      B   
ATOM   4144  O   ALA   273      -5.975  11.903   1.153  1.00 10.00      B   
ATOM   4145  N   ILE   274      -7.140  12.242  -0.742  1.00 10.00      B   
ATOM   4146  HN  ILE   274      -7.912  12.689  -1.162  1.00 10.00      B   
ATOM   4147  CA  ILE   274      -6.275  11.394  -1.557  1.00 10.00      B   
ATOM   4148  CB  ILE   274      -6.803  11.266  -3.003  1.00 10.00      B   
ATOM   4149  CG1 ILE   274      -8.221  10.696  -2.998  1.00 10.00      B   
ATOM   4150  CG2 ILE   274      -5.881  10.389  -3.844  1.00 10.00      B   
ATOM   4151  CD1 ILE   274      -8.922  10.785  -4.336  1.00 10.00      B   
ATOM   4152  C   ILE   274      -4.851  11.944  -1.588  1.00 10.00      B   
ATOM   4153  O   ILE   274      -3.882  11.188  -1.514  1.00 10.00      B   
ATOM   4154  N   GLY   275      -4.738  13.265  -1.674  1.00 10.00      B   
ATOM   4155  HN  GLY   275      -5.551  13.813  -1.708  1.00 10.00      B   
ATOM   4156  CA  GLY   275      -3.438  13.910  -1.718  1.00 10.00      B   
ATOM   4157  C   GLY   275      -2.631  13.697  -0.449  1.00 10.00      B   
ATOM   4158  O   GLY   275      -1.400  13.679  -0.480  1.00 10.00      B   
ATOM   4159  N   VAL   276      -3.319  13.542   0.672  1.00 10.00      B   
ATOM   4160  HN  VAL   276      -4.301  13.579   0.642  1.00 10.00      B   
ATOM   4161  CA  VAL   276      -2.651  13.330   1.950  1.00 10.00      B   
ATOM   4162  CB  VAL   276      -3.406  14.009   3.114  1.00 10.00      B   
ATOM   4163  CG1 VAL   276      -2.595  13.935   4.396  1.00 10.00      B   
ATOM   4164  CG2 VAL   276      -3.717  15.459   2.777  1.00 10.00      B   
ATOM   4165  C   VAL   276      -2.488  11.838   2.239  1.00 10.00      B   
ATOM   4166  O   VAL   276      -1.458  11.405   2.764  1.00 10.00      B   
ATOM   4167  N   ALA   277      -3.501  11.056   1.877  1.00 10.00      B   
ATOM   4168  HN  ALA   277      -4.296  11.465   1.461  1.00 10.00      B   
ATOM   4169  CA  ALA   277      -3.483   9.613   2.093  1.00 10.00      B   
ATOM   4170  CB  ALA   277      -4.840   9.009   1.771  1.00 10.00      B   
ATOM   4171  C   ALA   277      -2.389   8.936   1.275  1.00 10.00      B   
ATOM   4172  O   ALA   277      -1.780   7.963   1.724  1.00 10.00      B   
ATOM   4173  N   GLY   278      -2.147   9.447   0.074  1.00 10.00      B   
ATOM   4174  HN  GLY   278      -2.677  10.213  -0.244  1.00 10.00      B   
ATOM   4175  CA  GLY   278      -1.118   8.882  -0.775  1.00 10.00      B   
ATOM   4176  C   GLY   278       0.265   9.121  -0.205  1.00 10.00      B   
ATOM   4177  O   GLY   278       1.100   8.215  -0.177  1.00 10.00      B   
ATOM   4178  N   MET   279       0.493  10.338   0.283  1.00 10.00      B   
ATOM   4179  HN  MET   279      -0.223  11.005   0.249  1.00 10.00      B   
ATOM   4180  CA  MET   279       1.782  10.707   0.857  1.00 10.00      B   
ATOM   4181  CB  MET   279       1.857  12.212   1.127  1.00 10.00      B   
ATOM   4182  CG  MET   279       2.000  13.066  -0.123  1.00 10.00      B   
ATOM   4183  SD  MET   279       3.474  12.663  -1.085  1.00 10.00      B   
ATOM   4184  CE  MET   279       4.772  13.125   0.063  1.00 10.00      B   
ATOM   4185  C   MET   279       2.074   9.921   2.133  1.00 10.00      B   
ATOM   4186  O   MET   279       3.211   9.506   2.367  1.00 10.00      B   
ATOM   4187  N   SER   280       1.045   9.705   2.952  1.00 10.00      B   
ATOM   4188  HN  SER   280       0.160  10.050   2.715  1.00 10.00      B   
ATOM   4189  CA  SER   280       1.217   8.957   4.193  1.00 10.00      B   
ATOM   4190  CB  SER   280      -0.015   9.067   5.096  1.00 10.00      B   
ATOM   4191  OG  SER   280      -1.210   9.112   4.336  1.00 10.00      B   
ATOM   4192  HG  SER   280      -1.355  10.017   4.027  1.00 10.00      B   
ATOM   4193  C   SER   280       1.544   7.500   3.895  1.00 10.00      B   
ATOM   4194  O   SER   280       2.322   6.867   4.612  1.00 10.00      B   
ATOM   4195  N   ARG   281       0.952   6.974   2.826  1.00 10.00      B   
ATOM   4196  HN  ARG   281       0.329   7.526   2.302  1.00 10.00      B   
ATOM   4197  CA  ARG   281       1.198   5.596   2.419  1.00 10.00      B   
ATOM   4198  CB  ARG   281       0.200   5.152   1.348  1.00 10.00      B   
ATOM   4199  CG  ARG   281      -0.879   4.211   1.863  1.00 10.00      B   
ATOM   4200  CD  ARG   281      -1.619   3.533   0.720  1.00 10.00      B   
ATOM   4201  NE  ARG   281      -2.690   4.366   0.169  1.00 10.00      B   
ATOM   4202  HE  ARG   281      -3.198   4.919   0.802  1.00 10.00      B   
ATOM   4203  CZ  ARG   281      -3.023   4.399  -1.124  1.00 10.00      B   
ATOM   4204  NH1 ARG   281      -2.365   3.649  -2.006  1.00 10.00      B   
ATOM   4205 HH11 ARG   281      -2.623   3.677  -3.016  1.00 10.00      B   
ATOM   4206 HH12 ARG   281      -1.595   3.022  -1.690  1.00 10.00      B   
ATOM   4207  NH2 ARG   281      -4.030   5.164  -1.528  1.00 10.00      B   
ATOM   4208 HH21 ARG   281      -4.295   5.194  -2.537  1.00 10.00      B   
ATOM   4209 HH22 ARG   281      -4.571   5.734  -0.835  1.00 10.00      B   
ATOM   4210  C   ARG   281       2.625   5.449   1.907  1.00 10.00      B   
ATOM   4211  O   ARG   281       3.272   4.425   2.124  1.00 10.00      B   
ATOM   4212  N   MET   282       3.109   6.494   1.238  1.00 10.00      B   
ATOM   4213  HN  MET   282       2.535   7.276   1.090  1.00 10.00      B   
ATOM   4214  CA  MET   282       4.466   6.507   0.707  1.00 10.00      B   
ATOM   4215  CB  MET   282       4.684   7.745  -0.167  1.00 10.00      B   
ATOM   4216  CG  MET   282       5.989   7.733  -0.946  1.00 10.00      B   
ATOM   4217  SD  MET   282       6.015   6.479  -2.242  1.00 10.00      B   
ATOM   4218  CE  MET   282       4.750   7.106  -3.345  1.00 10.00      B   
ATOM   4219  C   MET   282       5.466   6.495   1.855  1.00 10.00      B   
ATOM   4220  O   MET   282       6.430   5.728   1.848  1.00 10.00      B   
ATOM   4221  N   LEU   283       5.209   7.335   2.855  1.00 10.00      B   
ATOM   4222  HN  LEU   283       4.419   7.919   2.798  1.00 10.00      B   
ATOM   4223  CA  LEU   283       6.073   7.418   4.029  1.00 10.00      B   
ATOM   4224  CB  LEU   283       5.666   8.589   4.928  1.00 10.00      B   
ATOM   4225  CG  LEU   283       5.928   9.989   4.368  1.00 10.00      B   
ATOM   4226  CD1 LEU   283       5.379  11.052   5.309  1.00 10.00      B   
ATOM   4227  CD2 LEU   283       7.415  10.203   4.116  1.00 10.00      B   
ATOM   4228  C   LEU   283       6.032   6.108   4.810  1.00 10.00      B   
ATOM   4229  O   LEU   283       7.001   5.731   5.469  1.00 10.00      B   
ATOM   4230  N   GLY   284       4.901   5.417   4.720  1.00 10.00      B   
ATOM   4231  HN  GLY   284       4.161   5.775   4.186  1.00 10.00      B   
ATOM   4232  CA  GLY   284       4.748   4.148   5.401  1.00 10.00      B   
ATOM   4233  C   GLY   284       5.585   3.069   4.745  1.00 10.00      B   
ATOM   4234  O   GLY   284       5.925   2.067   5.369  1.00 10.00      B   
ATOM   4235  N   ALA   285       5.922   3.286   3.478  1.00 10.00      B   
ATOM   4236  HN  ALA   285       5.613   4.107   3.035  1.00 10.00      B   
ATOM   4237  CA  ALA   285       6.737   2.344   2.723  1.00 10.00      B   
ATOM   4238  CB  ALA   285       6.313   2.328   1.261  1.00 10.00      B   
ATOM   4239  C   ALA   285       8.214   2.706   2.850  1.00 10.00      B   
ATOM   4240  O   ALA   285       9.066   2.111   2.189  1.00 10.00      B   
ATOM   4241  N   ASN   286       8.493   3.697   3.702  1.00 10.00      B   
ATOM   4242  HN  ASN   286       7.750   4.128   4.175  1.00 10.00      B   
ATOM   4243  CA  ASN   286       9.855   4.171   3.965  1.00 10.00      B   
ATOM   4244  CB  ASN   286      10.804   3.028   4.346  1.00 10.00      B   
ATOM   4245  CG  ASN   286      10.435   2.375   5.664  1.00 10.00      B   
ATOM   4246  OD1 ASN   286       9.957   3.033   6.591  1.00 10.00      B   
ATOM   4247  ND2 ASN   286      10.647   1.074   5.757  1.00 10.00      B   
ATOM   4248 HD21 ASN   286      11.027   0.610   4.979  1.00 10.00      B   
ATOM   4249 HD22 ASN   286      10.404   0.625   6.594  1.00 10.00      B   
ATOM   4250  C   ASN   286      10.420   5.001   2.819  1.00 10.00      B   
ATOM   4251  O   ASN   286      11.630   5.197   2.713  1.00 10.00      B   
ATOM   4252  N   VAL   287       9.541   5.507   1.970  1.00 10.00      B   
ATOM   4253  HN  VAL   287       8.585   5.330   2.100  1.00 10.00      B   
ATOM   4254  CA  VAL   287       9.965   6.328   0.844  1.00 10.00      B   
ATOM   4255  CB  VAL   287       9.240   5.941  -0.462  1.00 10.00      B   
ATOM   4256  CG1 VAL   287       9.794   6.731  -1.638  1.00 10.00      B   
ATOM   4257  CG2 VAL   287       9.360   4.446  -0.722  1.00 10.00      B   
ATOM   4258  C   VAL   287       9.710   7.798   1.155  1.00 10.00      B   
ATOM   4259  O   VAL   287       8.562   8.225   1.274  1.00 10.00      B   
ATOM   4260  N   ILE   288      10.781   8.564   1.297  1.00 10.00      B   
ATOM   4261  HN  ILE   288      11.676   8.170   1.175  1.00 10.00      B   
ATOM   4262  CA  ILE   288      10.668   9.979   1.613  1.00 10.00      B   
ATOM   4263  CB  ILE   288      11.805  10.446   2.549  1.00 10.00      B   
ATOM   4264  CG1 ILE   288      11.898   9.532   3.776  1.00 10.00      B   
ATOM   4265  CG2 ILE   288      11.583  11.891   2.980  1.00 10.00      B   
ATOM   4266  CD1 ILE   288      13.089   9.821   4.665  1.00 10.00      B   
ATOM   4267  C   ILE   288      10.672  10.831   0.347  1.00 10.00      B   
ATOM   4268  O   ILE   288      11.683  10.920  -0.353  1.00 10.00      B   
ATOM   4269  N   ALA   289       9.536  11.444   0.052  1.00 10.00      B   
ATOM   4270  HN  ALA   289       8.761  11.324   0.642  1.00 10.00      B   
ATOM   4271  CA  ALA   289       9.407  12.297  -1.118  1.00 10.00      B   
ATOM   4272  CB  ALA   289       8.173  11.912  -1.922  1.00 10.00      B   
ATOM   4273  C   ALA   289       9.327  13.756  -0.685  1.00 10.00      B   
ATOM   4274  O   ALA   289       8.741  14.066   0.349  1.00 10.00      B   
ATOM   4275  N   THR   290       9.925  14.641  -1.470  1.00 10.00      B   
ATOM   4276  HN  THR   290      10.386  14.329  -2.282  1.00 10.00      B   
ATOM   4277  CA  THR   290       9.918  16.064  -1.153  1.00 10.00      B   
ATOM   4278  CB  THR   290      11.010  16.825  -1.941  1.00 10.00      B   
ATOM   4279  OG1 THR   290      12.257  16.115  -1.843  1.00 10.00      B   
ATOM   4280  HG1 THR   290      12.082  15.168  -1.806  1.00 10.00      B   
ATOM   4281  CG2 THR   290      11.197  18.227  -1.383  1.00 10.00      B   
ATOM   4282  C   THR   290       8.546  16.688  -1.422  1.00 10.00      B   
ATOM   4283  O   THR   290       8.059  17.504  -0.636  1.00 10.00      B   
ATOM   4284  N   SER   291       7.922  16.299  -2.527  1.00 10.00      B   
ATOM   4285  HN  SER   291       8.349  15.645  -3.114  1.00 10.00      B   
ATOM   4286  CA  SER   291       6.613  16.821  -2.889  1.00 10.00      B   
ATOM   4287  CB  SER   291       6.759  18.097  -3.724  1.00 10.00      B   
ATOM   4288  OG  SER   291       8.086  18.245  -4.208  1.00 10.00      B   
ATOM   4289  HG  SER   291       8.470  19.055  -3.846  1.00 10.00      B   
ATOM   4290  C   SER   291       5.796  15.775  -3.643  1.00 10.00      B   
ATOM   4291  O   SER   291       6.332  14.755  -4.087  1.00 10.00      B   
ATOM   4292  N   GLY   292       4.503  16.038  -3.799  1.00 10.00      B   
ATOM   4293  HN  GLY   292       4.133  16.872  -3.436  1.00 10.00      B   
ATOM   4294  CA  GLY   292       3.631  15.108  -4.497  1.00 10.00      B   
ATOM   4295  C   GLY   292       3.903  15.066  -5.988  1.00 10.00      B   
ATOM   4296  O   GLY   292       3.498  14.129  -6.674  1.00 10.00      B   
ATOM   4297  N   ARG   293       4.593  16.085  -6.486  1.00 10.00      B   
ATOM   4298  HN  ARG   293       4.876  16.802  -5.882  1.00 10.00      B   
ATOM   4299  CA  ARG   293       4.936  16.177  -7.902  1.00 10.00      B   
ATOM   4300  CB  ARG   293       5.754  17.443  -8.154  1.00 10.00      B   
ATOM   4301  CG  ARG   293       5.011  18.727  -7.831  1.00 10.00      B   
ATOM   4302  CD  ARG   293       5.968  19.848  -7.460  1.00 10.00      B   
ATOM   4303  NE  ARG   293       6.627  20.435  -8.626  1.00 10.00      B   
ATOM   4304  HE  ARG   293       7.238  19.859  -9.145  1.00 10.00      B   
ATOM   4305  CZ  ARG   293       6.445  21.694  -9.021  1.00 10.00      B   
ATOM   4306  NH1 ARG   293       5.621  22.489  -8.351  1.00 10.00      B   
ATOM   4307 HH11 ARG   293       5.111  22.134  -7.518  1.00 10.00      B   
ATOM   4308 HH12 ARG   293       5.479  23.478  -8.660  1.00 10.00      B   
ATOM   4309  NH2 ARG   293       7.095  22.161 -10.079  1.00 10.00      B   
ATOM   4310 HH21 ARG   293       6.952  23.150 -10.389  1.00 10.00      B   
ATOM   4311 HH22 ARG   293       7.752  21.546 -10.606  1.00 10.00      B   
ATOM   4312  C   ARG   293       5.720  14.947  -8.357  1.00 10.00      B   
ATOM   4313  O   ARG   293       5.537  14.457  -9.473  1.00 10.00      B   
ATOM   4314  N   ALA   294       6.583  14.451  -7.480  1.00 10.00      B   
ATOM   4315  HN  ALA   294       6.690  14.895  -6.613  1.00 10.00      B   
ATOM   4316  CA  ALA   294       7.392  13.276  -7.775  1.00 10.00      B   
ATOM   4317  CB  ALA   294       8.460  13.096  -6.708  1.00 10.00      B   
ATOM   4318  C   ALA   294       6.524  12.025  -7.871  1.00 10.00      B   
ATOM   4319  O   ALA   294       6.756  11.161  -8.715  1.00 10.00      B   
ATOM   4320  N   VAL   295       5.514  11.948  -7.012  1.00 10.00      B   
ATOM   4321  HN  VAL   295       5.370  12.683  -6.380  1.00 10.00      B   
ATOM   4322  CA  VAL   295       4.608  10.804  -6.984  1.00 10.00      B   
ATOM   4323  CB  VAL   295       3.694  10.841  -5.741  1.00 10.00      B   
ATOM   4324  CG1 VAL   295       2.895   9.551  -5.612  1.00 10.00      B   
ATOM   4325  CG2 VAL   295       4.512  11.098  -4.484  1.00 10.00      B   
ATOM   4326  C   VAL   295       3.751  10.756  -8.247  1.00 10.00      B   
ATOM   4327  O   VAL   295       3.621   9.708  -8.879  1.00 10.00      B   
ATOM   4328  N   GLU   296       3.183  11.899  -8.614  1.00 10.00      B   
ATOM   4329  HN  GLU   296       3.326  12.701  -8.067  1.00 10.00      B   
ATOM   4330  CA  GLU   296       2.342  11.991  -9.803  1.00 10.00      B   
ATOM   4331  CB  GLU   296       1.729  13.387  -9.920  1.00 10.00      B   
ATOM   4332  CG  GLU   296       0.667  13.684  -8.877  1.00 10.00      B   
ATOM   4333  CD  GLU   296      -0.546  12.787  -9.006  1.00 10.00      B   
ATOM   4334  OE1 GLU   296      -1.066  12.636 -10.134  1.00 10.00      B   
ATOM   4335  OE2 GLU   296      -0.995  12.232  -7.988  1.00 10.00      B   
ATOM   4336  C   GLU   296       3.132  11.656 -11.066  1.00 10.00      B   
ATOM   4337  O   GLU   296       2.607  11.042 -11.997  1.00 10.00      B   
ATOM   4338  N   ALA   297       4.398  12.062 -11.091  1.00 10.00      B   
ATOM   4339  HN  ALA   297       4.758  12.553 -10.320  1.00 10.00      B   
ATOM   4340  CA  ALA   297       5.264  11.804 -12.236  1.00 10.00      B   
ATOM   4341  CB  ALA   297       6.486  12.711 -12.195  1.00 10.00      B   
ATOM   4342  C   ALA   297       5.688  10.340 -12.281  1.00 10.00      B   
ATOM   4343  O   ALA   297       5.856   9.767 -13.357  1.00 10.00      B   
ATOM   4344  N   ALA   298       5.853   9.741 -11.106  1.00 10.00      B   
ATOM   4345  HN  ALA   298       5.707  10.257 -10.282  1.00 10.00      B   
ATOM   4346  CA  ALA   298       6.261   8.342 -11.002  1.00 10.00      B   
ATOM   4347  CB  ALA   298       6.437   7.940  -9.544  1.00 10.00      B   
ATOM   4348  C   ALA   298       5.276   7.410 -11.702  1.00 10.00      B   
ATOM   4349  O   ALA   298       5.662   6.367 -12.230  1.00 10.00      B   
ATOM   4350  N   GLY   299       4.009   7.805 -11.730  1.00 10.00      B   
ATOM   4351  HN  GLY   299       3.763   8.657 -11.310  1.00 10.00      B   
ATOM   4352  CA  GLY   299       2.988   6.993 -12.364  1.00 10.00      B   
ATOM   4353  C   GLY   299       3.102   6.969 -13.880  1.00 10.00      B   
ATOM   4354  O   GLY   299       2.371   6.233 -14.549  1.00 10.00      B   
ATOM   4355  N   ASP   300       4.011   7.768 -14.425  1.00 10.00      B   
ATOM   4356  HN  ASP   300       4.569   8.329 -13.841  1.00 10.00      B   
ATOM   4357  CA  ASP   300       4.203   7.835 -15.873  1.00 10.00      B   
ATOM   4358  CB  ASP   300       3.802   9.216 -16.400  1.00 10.00      B   
ATOM   4359  CG  ASP   300       3.047   9.162 -17.716  1.00 10.00      B   
ATOM   4360  OD1 ASP   300       3.627   8.724 -18.737  1.00 10.00      B   
ATOM   4361  OD2 ASP   300       1.866   9.575 -17.739  1.00 10.00      B   
ATOM   4362  C   ASP   300       5.654   7.538 -16.245  1.00 10.00      B   
ATOM   4363  O   ASP   300       6.080   7.795 -17.371  1.00 10.00      B   
ATOM   4364  N   VAL   301       6.412   7.000 -15.291  1.00 10.00      B   
ATOM   4365  HN  VAL   301       6.016   6.819 -14.413  1.00 10.00      B   
ATOM   4366  CA  VAL   301       7.819   6.670 -15.525  1.00 10.00      B   
ATOM   4367  CB  VAL   301       8.532   6.184 -14.244  1.00 10.00      B   
ATOM   4368  CG1 VAL   301       9.920   5.644 -14.562  1.00 10.00      B   
ATOM   4369  CG2 VAL   301       8.637   7.320 -13.243  1.00 10.00      B   
ATOM   4370  C   VAL   301       7.953   5.622 -16.623  1.00 10.00      B   
ATOM   4371  O   VAL   301       7.382   4.530 -16.537  1.00 10.00      B   
ATOM   4372  N   ASP   302       8.701   5.968 -17.657  1.00 10.00      B   
ATOM   4373  HN  ASP   302       9.129   6.850 -17.660  1.00 10.00      B   
ATOM   4374  CA  ASP   302       8.904   5.078 -18.787  1.00 10.00      B   
ATOM   4375  CB  ASP   302       8.894   5.879 -20.089  1.00 10.00      B   
ATOM   4376  CG  ASP   302       8.335   5.091 -21.256  1.00 10.00      B   
ATOM   4377  OD1 ASP   302       9.053   4.232 -21.805  1.00 10.00      B   
ATOM   4378  OD2 ASP   302       7.175   5.342 -21.640  1.00 10.00      B   
ATOM   4379  C   ASP   302      10.215   4.308 -18.653  1.00 10.00      B   
ATOM   4380  O   ASP   302      10.252   3.085 -18.807  1.00 10.00      B   
ATOM   4381  N   VAL   303      11.287   5.028 -18.348  1.00 10.00      B   
ATOM   4382  HN  VAL   303      11.191   5.994 -18.208  1.00 10.00      B   
ATOM   4383  CA  VAL   303      12.603   4.416 -18.204  1.00 10.00      B   
ATOM   4384  CB  VAL   303      13.530   4.789 -19.379  1.00 10.00      B   
ATOM   4385  CG1 VAL   303      13.060   4.130 -20.668  1.00 10.00      B   
ATOM   4386  CG2 VAL   303      13.598   6.300 -19.546  1.00 10.00      B   
ATOM   4387  C   VAL   303      13.270   4.842 -16.899  1.00 10.00      B   
ATOM   4388  O   VAL   303      12.960   5.902 -16.350  1.00 10.00      B   
ATOM   4389  N   LEU   304      14.179   4.011 -16.407  1.00 10.00      B   
ATOM   4390  HN  LEU   304      14.371   3.170 -16.882  1.00 10.00      B   
ATOM   4391  CA  LEU   304      14.899   4.309 -15.177  1.00 10.00      B   
ATOM   4392  CB  LEU   304      14.187   3.711 -13.958  1.00 10.00      B   
ATOM   4393  CG  LEU   304      14.036   2.188 -13.922  1.00 10.00      B   
ATOM   4394  CD1 LEU   304      15.178   1.560 -13.137  1.00 10.00      B   
ATOM   4395  CD2 LEU   304      12.700   1.802 -13.311  1.00 10.00      B   
ATOM   4396  C   LEU   304      16.347   3.836 -15.261  1.00 10.00      B   
ATOM   4397  O   LEU   304      16.642   2.826 -15.908  1.00 10.00      B   
ATOM   4398  N   LEU   305      17.238   4.580 -14.627  1.00 10.00      B   
ATOM   4399  HN  LEU   305      16.934   5.386 -14.148  1.00 10.00      B   
ATOM   4400  CA  LEU   305      18.656   4.249 -14.620  1.00 10.00      B   
ATOM   4401  CB  LEU   305      19.485   5.431 -15.132  1.00 10.00      B   
ATOM   4402  CG  LEU   305      19.042   6.058 -16.456  1.00 10.00      B   
ATOM   4403  CD1 LEU   305      19.886   7.281 -16.774  1.00 10.00      B   
ATOM   4404  CD2 LEU   305      19.120   5.048 -17.588  1.00 10.00      B   
ATOM   4405  C   LEU   305      19.109   3.870 -13.213  1.00 10.00      B   
ATOM   4406  O   LEU   305      18.756   4.536 -12.241  1.00 10.00      B   
ATOM   4407  N   LEU   306      19.883   2.797 -13.111  1.00 10.00      B   
ATOM   4408  HN  LEU   306      20.134   2.309 -13.928  1.00 10.00      B   
ATOM   4409  CA  LEU   306      20.384   2.327 -11.821  1.00 10.00      B   
ATOM   4410  CB  LEU   306      19.795   0.953 -11.490  1.00 10.00      B   
ATOM   4411  CG  LEU   306      18.271   0.861 -11.373  1.00 10.00      B   
ATOM   4412  CD1 LEU   306      17.826  -0.595 -11.396  1.00 10.00      B   
ATOM   4413  CD2 LEU   306      17.788   1.544 -10.104  1.00 10.00      B   
ATOM   4414  C   LEU   306      21.902   2.220 -11.850  1.00 10.00      B   
ATOM   4415  O   LEU   306      22.466   1.663 -12.795  1.00 10.00      B   
ATOM   4416  N   ASP   307      22.563   2.744 -10.825  1.00 10.00      B   
ATOM   4417  HN  ASP   307      22.061   3.179 -10.097  1.00 10.00      B   
ATOM   4418  CA  ASP   307      24.021   2.691 -10.762  1.00 10.00      B   
ATOM   4419  CB  ASP   307      24.599   3.852  -9.948  1.00 10.00      B   
ATOM   4420  CG  ASP   307      26.090   4.024 -10.175  1.00 10.00      B   
ATOM   4421  OD1 ASP   307      26.887   3.446  -9.406  1.00 10.00      B   
ATOM   4422  OD2 ASP   307      26.476   4.736 -11.131  1.00 10.00      B   
ATOM   4423  C   ASP   307      24.509   1.350 -10.218  1.00 10.00      B   
ATOM   4424  O   ASP   307      23.875   0.746  -9.349  1.00 10.00      B   
ATOM   4425  N   LYS   308      25.639   0.889 -10.736  1.00 10.00      B   
ATOM   4426  HN  LYS   308      26.097   1.423 -11.419  1.00 10.00      B   
ATOM   4427  CA  LYS   308      26.215  -0.383 -10.324  1.00 10.00      B   
ATOM   4428  CB  LYS   308      27.301  -0.815 -11.313  1.00 10.00      B   
ATOM   4429  CG  LYS   308      27.735  -2.266 -11.164  1.00 10.00      B   
ATOM   4430  CD  LYS   308      29.193  -2.456 -11.549  1.00 10.00      B   
ATOM   4431  CE  LYS   308      29.404  -2.267 -13.040  1.00 10.00      B   
ATOM   4432  NZ  LYS   308      30.832  -2.416 -13.415  1.00 10.00      B   
ATOM   4433  HZ1 LYS   308      30.977  -2.121 -14.401  1.00 10.00      B   
ATOM   4434  HZ2 LYS   308      31.131  -3.405 -13.313  1.00 10.00      B   
ATOM   4435  HZ3 LYS   308      31.433  -1.816 -12.800  1.00 10.00      B   
ATOM   4436  C   LYS   308      26.792  -0.316  -8.910  1.00 10.00      B   
ATOM   4437  O   LYS   308      26.945  -1.342  -8.247  1.00 10.00      B   
ATOM   4438  N   THR   309      27.105   0.882  -8.444  1.00 10.00      B   
ATOM   4439  HN  THR   309      26.938   1.679  -9.000  1.00 10.00      B   
ATOM   4440  CA  THR   309      27.675   1.052  -7.113  1.00 10.00      B   
ATOM   4441  CB  THR   309      28.761   2.149  -7.101  1.00 10.00      B   
ATOM   4442  OG1 THR   309      29.136   2.482  -8.451  1.00 10.00      B   
ATOM   4443  HG1 THR   309      28.361   2.842  -8.916  1.00 10.00      B   
ATOM   4444  CG2 THR   309      29.989   1.674  -6.335  1.00 10.00      B   
ATOM   4445  C   THR   309      26.598   1.394  -6.086  1.00 10.00      B   
ATOM   4446  O   THR   309      25.849   2.353  -6.261  1.00 10.00      B   
ATOM   4447  N   GLY   310      26.496   0.575  -5.042  1.00 10.00      B   
ATOM   4448  HN  GLY   310      27.088  -0.205  -4.987  1.00 10.00      B   
ATOM   4449  CA  GLY   310      25.526   0.817  -3.982  1.00 10.00      B   
ATOM   4450  C   GLY   310      24.098   0.445  -4.345  1.00 10.00      B   
ATOM   4451  O   GLY   310      23.388  -0.166  -3.546  1.00 10.00      B   
ATOM   4452  N   THR   311      23.668   0.816  -5.542  1.00 10.00      B   
ATOM   4453  HN  THR   311      24.280   1.302  -6.140  1.00 10.00      B   
ATOM   4454  CA  THR   311      22.313   0.531  -5.984  1.00 10.00      B   
ATOM   4455  CB  THR   311      21.888   1.477  -7.121  1.00 10.00      B   
ATOM   4456  OG1 THR   311      22.484   2.764  -6.917  1.00 10.00      B   
ATOM   4457  HG1 THR   311      22.869   2.806  -6.036  1.00 10.00      B   
ATOM   4458  CG2 THR   311      20.374   1.620  -7.154  1.00 10.00      B   
ATOM   4459  C   THR   311      22.141  -0.920  -6.431  1.00 10.00      B   
ATOM   4460  O   THR   311      21.420  -1.689  -5.799  1.00 10.00      B   
ATOM   4461  N   ILE   312      22.808  -1.294  -7.521  1.00 10.00      B   
ATOM   4462  HN  ILE   312      23.381  -0.639  -7.981  1.00 10.00      B   
ATOM   4463  CA  ILE   312      22.706  -2.650  -8.055  1.00 10.00      B   
ATOM   4464  CB  ILE   312      23.460  -2.807  -9.399  1.00 10.00      B   
ATOM   4465  CG1 ILE   312      22.775  -1.988 -10.503  1.00 10.00      B   
ATOM   4466  CG2 ILE   312      23.570  -4.271  -9.808  1.00 10.00      B   
ATOM   4467  CD1 ILE   312      21.341  -2.395 -10.780  1.00 10.00      B   
ATOM   4468  C   ILE   312      23.172  -3.707  -7.054  1.00 10.00      B   
ATOM   4469  O   ILE   312      22.403  -4.588  -6.663  1.00 10.00      B   
ATOM   4470  N   THR   313      24.422  -3.616  -6.634  1.00 10.00      B   
ATOM   4471  HN  THR   313      24.989  -2.886  -6.960  1.00 10.00      B   
ATOM   4472  CA  THR   313      24.973  -4.581  -5.698  1.00 10.00      B   
ATOM   4473  CB  THR   313      26.394  -4.987  -6.121  1.00 10.00      B   
ATOM   4474  OG1 THR   313      27.010  -3.898  -6.822  1.00 10.00      B   
ATOM   4475  HG1 THR   313      27.235  -3.198  -6.197  1.00 10.00      B   
ATOM   4476  CG2 THR   313      26.339  -6.194  -7.045  1.00 10.00      B   
ATOM   4477  C   THR   313      24.965  -4.053  -4.263  1.00 10.00      B   
ATOM   4478  O   THR   313      24.371  -3.012  -3.983  1.00 10.00      B   
ATOM   4479  N   LEU   314      25.615  -4.780  -3.360  1.00 10.00      B   
ATOM   4480  HN  LEU   314      26.062  -5.611  -3.644  1.00 10.00      B   
ATOM   4481  CA  LEU   314      25.683  -4.394  -1.955  1.00 10.00      B   
ATOM   4482  CB  LEU   314      26.380  -5.483  -1.135  1.00 10.00      B   
ATOM   4483  CG  LEU   314      25.494  -6.609  -0.603  1.00 10.00      B   
ATOM   4484  CD1 LEU   314      26.327  -7.624   0.163  1.00 10.00      B   
ATOM   4485  CD2 LEU   314      24.401  -6.041   0.284  1.00 10.00      B   
ATOM   4486  C   LEU   314      26.429  -3.082  -1.773  1.00 10.00      B   
ATOM   4487  O   LEU   314      26.106  -2.291  -0.888  1.00 10.00      B   
ATOM   4488  N   GLY   315      27.437  -2.869  -2.603  1.00 10.00      B   
ATOM   4489  HN  GLY   315      27.657  -3.549  -3.279  1.00 10.00      B   
ATOM   4490  CA  GLY   315      28.223  -1.658  -2.513  1.00 10.00      B   
ATOM   4491  C   GLY   315      29.403  -1.854  -1.595  1.00 10.00      B   
ATOM   4492  O   GLY   315      30.112  -0.908  -1.257  1.00 10.00      B   
ATOM   4493  N   ASN   316      29.616  -3.098  -1.198  1.00 10.00      B   
ATOM   4494  HN  ASN   316      29.025  -3.807  -1.522  1.00 10.00      B   
ATOM   4495  CA  ASN   316      30.708  -3.437  -0.304  1.00 10.00      B   
ATOM   4496  CB  ASN   316      30.454  -4.776   0.385  1.00 10.00      B   
ATOM   4497  CG  ASN   316      29.689  -4.627   1.684  1.00 10.00      B   
ATOM   4498  OD1 ASN   316      28.456  -4.635   1.701  1.00 10.00      B   
ATOM   4499  ND2 ASN   316      30.416  -4.483   2.782  1.00 10.00      B   
ATOM   4500 HD21 ASN   316      31.395  -4.478   2.696  1.00 10.00      B   
ATOM   4501 HD22 ASN   316      29.949  -4.394   3.635  1.00 10.00      B   
ATOM   4502  C   ASN   316      32.032  -3.466  -1.048  1.00 10.00      B   
ATOM   4503  O   ASN   316      33.091  -3.311  -0.438  1.00 10.00      B   
ATOM   4504  N   ARG   317      31.959  -3.668  -2.364  1.00 10.00      B   
ATOM   4505  HN  ARG   317      31.073  -3.783  -2.780  1.00 10.00      B   
ATOM   4506  CA  ARG   317      33.146  -3.714  -3.220  1.00 10.00      B   
ATOM   4507  CB  ARG   317      33.836  -2.345  -3.250  1.00 10.00      B   
ATOM   4508  CG  ARG   317      32.885  -1.170  -3.397  1.00 10.00      B   
ATOM   4509  CD  ARG   317      33.628   0.154  -3.339  1.00 10.00      B   
ATOM   4510  NE  ARG   317      34.208   0.517  -4.631  1.00 10.00      B   
ATOM   4511  HE  ARG   317      34.645  -0.203  -5.147  1.00 10.00      B   
ATOM   4512  CZ  ARG   317      34.173   1.749  -5.139  1.00 10.00      B   
ATOM   4513  NH1 ARG   317      33.599   2.741  -4.461  1.00 10.00      B   
ATOM   4514 HH11 ARG   317      33.170   2.560  -3.517  1.00 10.00      B   
ATOM   4515 HH12 ARG   317      33.562   3.705  -4.864  1.00 10.00      B   
ATOM   4516  NH2 ARG   317      34.717   1.987  -6.323  1.00 10.00      B   
ATOM   4517 HH21 ARG   317      35.166   1.215  -6.859  1.00 10.00      B   
ATOM   4518 HH22 ARG   317      34.693   2.949  -6.727  1.00 10.00      B   
ATOM   4519  C   ARG   317      34.129  -4.778  -2.746  1.00 10.00      B   
ATOM   4520  O   ARG   317      35.343  -4.603  -2.847  1.00 10.00      B   
ATOM   4521  N   GLN   318      33.601  -5.889  -2.255  1.00 10.00      B   
ATOM   4522  HN  GLN   318      32.627  -5.998  -2.255  1.00 10.00      B   
ATOM   4523  CA  GLN   318      34.435  -6.963  -1.743  1.00 10.00      B   
ATOM   4524  CB  GLN   318      34.747  -6.717  -0.266  1.00 10.00      B   
ATOM   4525  CG  GLN   318      33.517  -6.559   0.613  1.00 10.00      B   
ATOM   4526  CD  GLN   318      33.846  -6.010   1.984  1.00 10.00      B   
ATOM   4527  OE1 GLN   318      34.078  -6.763   2.931  1.00 10.00      B   
ATOM   4528  NE2 GLN   318      33.873  -4.690   2.098  1.00 10.00      B   
ATOM   4529 HE21 GLN   318      33.683  -4.148   1.296  1.00 10.00      B   
ATOM   4530 HE22 GLN   318      34.083  -4.304   2.976  1.00 10.00      B   
ATOM   4531  C   GLN   318      33.766  -8.322  -1.922  1.00 10.00      B   
ATOM   4532  O   GLN   318      32.543  -8.445  -1.816  1.00 10.00      B   
ATOM   4533  N   ALA   319      34.582  -9.332  -2.194  1.00 10.00      B   
ATOM   4534  HN  ALA   319      35.545  -9.157  -2.262  1.00 10.00      B   
ATOM   4535  CA  ALA   319      34.108 -10.695  -2.388  1.00 10.00      B   
ATOM   4536  CB  ALA   319      33.471 -10.846  -3.760  1.00 10.00      B   
ATOM   4537  C   ALA   319      35.278 -11.657  -2.244  1.00 10.00      B   
ATOM   4538  O   ALA   319      36.427 -11.224  -2.167  1.00 10.00      B   
ATOM   4539  N   SER   320      34.997 -12.951  -2.190  1.00 10.00      B   
ATOM   4540  HN  SER   320      34.061 -13.244  -2.238  1.00 10.00      B   
ATOM   4541  CA  SER   320      36.050 -13.948  -2.049  1.00 10.00      B   
ATOM   4542  CB  SER   320      36.340 -14.207  -0.570  1.00 10.00      B   
ATOM   4543  OG  SER   320      36.536 -12.990   0.132  1.00 10.00      B   
ATOM   4544  HG  SER   320      36.633 -12.268  -0.503  1.00 10.00      B   
ATOM   4545  C   SER   320      35.680 -15.252  -2.750  1.00 10.00      B   
ATOM   4546  O   SER   320      34.600 -15.807  -2.525  1.00 10.00      B   
ATOM   4547  N   GLU   321      36.580 -15.734  -3.598  1.00 10.00      B   
ATOM   4548  HN  GLU   321      37.421 -15.249  -3.729  1.00 10.00      B   
ATOM   4549  CA  GLU   321      36.363 -16.971  -4.331  1.00 10.00      B   
ATOM   4550  CB  GLU   321      36.201 -16.693  -5.828  1.00 10.00      B   
ATOM   4551  CG  GLU   321      34.982 -15.852  -6.174  1.00 10.00      B   
ATOM   4552  CD  GLU   321      34.469 -16.114  -7.574  1.00 10.00      B   
ATOM   4553  OE1 GLU   321      35.277 -16.083  -8.522  1.00 10.00      B   
ATOM   4554  OE2 GLU   321      33.249 -16.339  -7.733  1.00 10.00      B   
ATOM   4555  C   GLU   321      37.509 -17.950  -4.087  1.00 10.00      B   
ATOM   4556  O   GLU   321      38.396 -17.685  -3.274  1.00 10.00      B   
ATOM   4557  N   PHE   322      37.489 -19.070  -4.796  1.00 10.00      B   
ATOM   4558  HN  PHE   322      36.764 -19.211  -5.439  1.00 10.00      B   
ATOM   4559  CA  PHE   322      38.515 -20.097  -4.659  1.00 10.00      B   
ATOM   4560  CB  PHE   322      38.041 -21.382  -5.356  1.00 10.00      B   
ATOM   4561  CG  PHE   322      39.057 -22.486  -5.430  1.00 10.00      B   
ATOM   4562  CD1 PHE   322      39.389 -23.219  -4.305  1.00 10.00      B   
ATOM   4563  CD2 PHE   322      39.675 -22.795  -6.631  1.00 10.00      B   
ATOM   4564  CE1 PHE   322      40.317 -24.237  -4.373  1.00 10.00      B   
ATOM   4565  CE2 PHE   322      40.606 -23.810  -6.706  1.00 10.00      B   
ATOM   4566  CZ  PHE   322      40.928 -24.532  -5.575  1.00 10.00      B   
ATOM   4567  C   PHE   322      39.846 -19.631  -5.248  1.00 10.00      B   
ATOM   4568  O   PHE   322      39.874 -18.860  -6.210  1.00 10.00      B   
ATOM   4569  N   ILE   323      40.941 -20.094  -4.653  1.00 10.00      B   
ATOM   4570  HN  ILE   323      40.848 -20.690  -3.880  1.00 10.00      B   
ATOM   4571  CA  ILE   323      42.276 -19.747  -5.118  1.00 10.00      B   
ATOM   4572  CB  ILE   323      43.167 -19.221  -3.966  1.00 10.00      B   
ATOM   4573  CG1 ILE   323      42.600 -17.913  -3.400  1.00 10.00      B   
ATOM   4574  CG2 ILE   323      44.606 -19.023  -4.426  1.00 10.00      B   
ATOM   4575  CD1 ILE   323      43.367 -17.377  -2.208  1.00 10.00      B   
ATOM   4576  C   ILE   323      42.938 -20.961  -5.771  1.00 10.00      B   
ATOM   4577  O   ILE   323      43.401 -21.872  -5.082  1.00 10.00      B   
ATOM   4578  N   PRO   324      42.950 -21.006  -7.109  1.00 10.00      B   
ATOM   4579  CA  PRO   324      43.559 -22.095  -7.866  1.00 10.00      B   
ATOM   4580  CB  PRO   324      42.863 -22.017  -9.236  1.00 10.00      B   
ATOM   4581  CG  PRO   324      41.904 -20.869  -9.154  1.00 10.00      B   
ATOM   4582  CD  PRO   324      42.350 -20.017  -8.005  1.00 10.00      B   
ATOM   4583  C   PRO   324      45.062 -21.882  -8.030  1.00 10.00      B   
ATOM   4584  O   PRO   324      45.501 -21.173  -8.937  1.00 10.00      B   
ATOM   4585  N   ALA   325      45.841 -22.482  -7.141  1.00 10.00      B   
ATOM   4586  HN  ALA   325      45.431 -23.033  -6.442  1.00 10.00      B   
ATOM   4587  CA  ALA   325      47.290 -22.354  -7.187  1.00 10.00      B   
ATOM   4588  CB  ALA   325      47.798 -21.639  -5.946  1.00 10.00      B   
ATOM   4589  C   ALA   325      47.948 -23.721  -7.310  1.00 10.00      B   
ATOM   4590  O   ALA   325      47.580 -24.660  -6.604  1.00 10.00      B   
ATOM   4591  N   GLN   326      48.923 -23.825  -8.201  1.00 10.00      B   
ATOM   4592  HN  GLN   326      49.180 -23.036  -8.723  1.00 10.00      B   
ATOM   4593  CA  GLN   326      49.634 -25.076  -8.413  1.00 10.00      B   
ATOM   4594  CB  GLN   326      50.235 -25.132  -9.824  1.00 10.00      B   
ATOM   4595  CG  GLN   326      51.023 -26.400 -10.127  1.00 10.00      B   
ATOM   4596  CD  GLN   326      50.228 -27.670  -9.873  1.00 10.00      B   
ATOM   4597  OE1 GLN   326      49.007 -27.697 -10.019  1.00 10.00      B   
ATOM   4598  NE2 GLN   326      50.917 -28.730  -9.489  1.00 10.00      B   
ATOM   4599 HE21 GLN   326      51.892 -28.638  -9.393  1.00 10.00      B   
ATOM   4600 HE22 GLN   326      50.431 -29.561  -9.310  1.00 10.00      B   
ATOM   4601  C   GLN   326      50.718 -25.255  -7.356  1.00 10.00      B   
ATOM   4602  O   GLN   326      51.628 -24.431  -7.235  1.00 10.00      B   
ATOM   4603  N   GLY   327      50.613 -26.334  -6.591  1.00 10.00      B   
ATOM   4604  HN  GLY   327      49.871 -26.959  -6.736  1.00 10.00      B   
ATOM   4605  CA  GLY   327      51.581 -26.598  -5.550  1.00 10.00      B   
ATOM   4606  C   GLY   327      51.074 -26.165  -4.192  1.00 10.00      B   
ATOM   4607  O   GLY   327      51.758 -26.316  -3.183  1.00 10.00      B   
ATOM   4608  N   VAL   328      49.865 -25.629  -4.171  1.00 10.00      B   
ATOM   4609  HN  VAL   328      49.364 -25.548  -5.010  1.00 10.00      B   
ATOM   4610  CA  VAL   328      49.251 -25.168  -2.939  1.00 10.00      B   
ATOM   4611  CB  VAL   328      48.912 -23.662  -3.007  1.00 10.00      B   
ATOM   4612  CG1 VAL   328      48.277 -23.188  -1.709  1.00 10.00      B   
ATOM   4613  CG2 VAL   328      50.162 -22.847  -3.314  1.00 10.00      B   
ATOM   4614  C   VAL   328      47.985 -25.971  -2.667  1.00 10.00      B   
ATOM   4615  O   VAL   328      47.177 -26.190  -3.570  1.00 10.00      B   
ATOM   4616  N   ASP   329      47.825 -26.419  -1.428  1.00 10.00      B   
ATOM   4617  HN  ASP   329      48.504 -26.213  -0.755  1.00 10.00      B   
ATOM   4618  CA  ASP   329      46.657 -27.203  -1.043  1.00 10.00      B   
ATOM   4619  CB  ASP   329      46.951 -28.025   0.217  1.00 10.00      B   
ATOM   4620  CG  ASP   329      45.866 -29.040   0.526  1.00 10.00      B   
ATOM   4621  OD1 ASP   329      44.969 -28.737   1.342  1.00 10.00      B   
ATOM   4622  OD2 ASP   329      45.903 -30.145  -0.052  1.00 10.00      B   
ATOM   4623  C   ASP   329      45.449 -26.302  -0.810  1.00 10.00      B   
ATOM   4624  O   ASP   329      45.592 -25.095  -0.594  1.00 10.00      B   
ATOM   4625  N   GLU   330      44.267 -26.897  -0.841  1.00 10.00      B   
ATOM   4626  HN  GLU   330      44.227 -27.863  -1.008  1.00 10.00      B   
ATOM   4627  CA  GLU   330      43.024 -26.167  -0.639  1.00 10.00      B   
ATOM   4628  CB  GLU   330      41.833 -27.061  -0.980  1.00 10.00      B   
ATOM   4629  CG  GLU   330      41.724 -27.404  -2.456  1.00 10.00      B   
ATOM   4630  CD  GLU   330      40.927 -28.665  -2.710  1.00 10.00      B   
ATOM   4631  OE1 GLU   330      40.119 -29.056  -1.837  1.00 10.00      B   
ATOM   4632  OE2 GLU   330      41.106 -29.277  -3.785  1.00 10.00      B   
ATOM   4633  C   GLU   330      42.902 -25.651   0.794  1.00 10.00      B   
ATOM   4634  O   GLU   330      42.255 -24.632   1.040  1.00 10.00      B   
ATOM   4635  N   LYS   331      43.524 -26.353   1.736  1.00 10.00      B   
ATOM   4636  HN  LYS   331      44.025 -27.170   1.482  1.00 10.00      B   
ATOM   4637  CA  LYS   331      43.474 -25.956   3.139  1.00 10.00      B   
ATOM   4638  CB  LYS   331      43.903 -27.105   4.052  1.00 10.00      B   
ATOM   4639  CG  LYS   331      42.927 -28.270   4.074  1.00 10.00      B   
ATOM   4640  CD  LYS   331      43.341 -29.318   5.093  1.00 10.00      B   
ATOM   4641  CE  LYS   331      42.347 -30.467   5.137  1.00 10.00      B   
ATOM   4642  NZ  LYS   331      42.665 -31.435   6.220  1.00 10.00      B   
ATOM   4643  HZ1 LYS   331      43.618 -31.826   6.085  1.00 10.00      B   
ATOM   4644  HZ2 LYS   331      41.984 -32.219   6.211  1.00 10.00      B   
ATOM   4645  HZ3 LYS   331      42.623 -30.966   7.148  1.00 10.00      B   
ATOM   4646  C   LYS   331      44.318 -24.712   3.405  1.00 10.00      B   
ATOM   4647  O   LYS   331      44.065 -23.967   4.352  1.00 10.00      B   
ATOM   4648  N   THR   332      45.305 -24.474   2.548  1.00 10.00      B   
ATOM   4649  HN  THR   332      45.456 -25.098   1.808  1.00 10.00      B   
ATOM   4650  CA  THR   332      46.183 -23.315   2.689  1.00 10.00      B   
ATOM   4651  CB  THR   332      47.478 -23.500   1.878  1.00 10.00      B   
ATOM   4652  OG1 THR   332      47.473 -24.800   1.274  1.00 10.00      B   
ATOM   4653  HG1 THR   332      46.948 -24.770   0.462  1.00 10.00      B   
ATOM   4654  CG2 THR   332      48.695 -23.373   2.780  1.00 10.00      B   
ATOM   4655  C   THR   332      45.479 -22.025   2.256  1.00 10.00      B   
ATOM   4656  O   THR   332      46.069 -20.946   2.276  1.00 10.00      B   
ATOM   4657  N   LEU   333      44.211 -22.150   1.875  1.00 10.00      B   
ATOM   4658  HN  LEU   333      43.800 -23.040   1.883  1.00 10.00      B   
ATOM   4659  CA  LEU   333      43.409 -21.010   1.447  1.00 10.00      B   
ATOM   4660  CB  LEU   333      42.019 -21.501   1.013  1.00 10.00      B   
ATOM   4661  CG  LEU   333      40.982 -20.430   0.669  1.00 10.00      B   
ATOM   4662  CD1 LEU   333      41.127 -19.990  -0.780  1.00 10.00      B   
ATOM   4663  CD2 LEU   333      39.576 -20.945   0.935  1.00 10.00      B   
ATOM   4664  C   LEU   333      43.263 -20.001   2.581  1.00 10.00      B   
ATOM   4665  O   LEU   333      43.272 -18.790   2.359  1.00 10.00      B   
ATOM   4666  N   ALA   334      43.151 -20.508   3.799  1.00 10.00      B   
ATOM   4667  HN  ALA   334      43.189 -21.481   3.919  1.00 10.00      B   
ATOM   4668  CA  ALA   334      42.987 -19.652   4.960  1.00 10.00      B   
ATOM   4669  CB  ALA   334      41.791 -20.111   5.782  1.00 10.00      B   
ATOM   4670  C   ALA   334      44.242 -19.613   5.822  1.00 10.00      B   
ATOM   4671  O   ALA   334      44.169 -19.343   7.018  1.00 10.00      B   
ATOM   4672  N   ASP   335      45.396 -19.871   5.217  1.00 10.00      B   
ATOM   4673  HN  ASP   335      45.404 -20.071   4.257  1.00 10.00      B   
ATOM   4674  CA  ASP   335      46.652 -19.864   5.959  1.00 10.00      B   
ATOM   4675  CB  ASP   335      47.641 -20.892   5.397  1.00 10.00      B   
ATOM   4676  CG  ASP   335      48.852 -21.093   6.292  1.00 10.00      B   
ATOM   4677  OD1 ASP   335      48.730 -21.799   7.318  1.00 10.00      B   
ATOM   4678  OD2 ASP   335      49.934 -20.549   5.971  1.00 10.00      B   
ATOM   4679  C   ASP   335      47.273 -18.468   5.995  1.00 10.00      B   
ATOM   4680  O   ASP   335      46.847 -17.612   6.769  1.00 10.00      B   
ATOM   4681  N   ALA   336      48.251 -18.229   5.133  1.00 10.00      B   
ATOM   4682  HN  ALA   336      48.521 -18.935   4.505  1.00 10.00      B   
ATOM   4683  CA  ALA   336      48.930 -16.943   5.082  1.00 10.00      B   
ATOM   4684  CB  ALA   336      50.307 -17.091   4.454  1.00 10.00      B   
ATOM   4685  C   ALA   336      48.095 -15.929   4.316  1.00 10.00      B   
ATOM   4686  O   ALA   336      48.144 -14.731   4.597  1.00 10.00      B   
ATOM   4687  N   ALA   337      47.317 -16.424   3.360  1.00 10.00      B   
ATOM   4688  HN  ALA   337      47.332 -17.393   3.186  1.00 10.00      B   
ATOM   4689  CA  ALA   337      46.460 -15.573   2.548  1.00 10.00      B   
ATOM   4690  CB  ALA   337      45.738 -16.397   1.495  1.00 10.00      B   
ATOM   4691  C   ALA   337      45.463 -14.819   3.418  1.00 10.00      B   
ATOM   4692  O   ALA   337      45.271 -13.617   3.252  1.00 10.00      B   
ATOM   4693  N   GLN   338      44.842 -15.524   4.358  1.00 10.00      B   
ATOM   4694  HN  GLN   338      45.039 -16.479   4.453  1.00 10.00      B   
ATOM   4695  CA  GLN   338      43.872 -14.903   5.247  1.00 10.00      B   
ATOM   4696  CB  GLN   338      43.054 -15.961   5.987  1.00 10.00      B   
ATOM   4697  CG  GLN   338      41.741 -15.438   6.548  1.00 10.00      B   
ATOM   4698  CD  GLN   338      41.843 -15.045   8.008  1.00 10.00      B   
ATOM   4699  OE1 GLN   338      42.570 -15.666   8.782  1.00 10.00      B   
ATOM   4700  NE2 GLN   338      41.113 -14.016   8.395  1.00 10.00      B   
ATOM   4701 HE21 GLN   338      40.552 -13.567   7.729  1.00 10.00      B   
ATOM   4702 HE22 GLN   338      41.169 -13.738   9.333  1.00 10.00      B   
ATOM   4703  C   GLN   338      44.569 -13.970   6.230  1.00 10.00      B   
ATOM   4704  O   GLN   338      44.004 -12.961   6.653  1.00 10.00      B   
ATOM   4705  N   LEU   339      45.807 -14.308   6.580  1.00 10.00      B   
ATOM   4706  HN  LEU   339      46.202 -15.123   6.211  1.00 10.00      B   
ATOM   4707  CA  LEU   339      46.588 -13.492   7.499  1.00 10.00      B   
ATOM   4708  CB  LEU   339      47.888 -14.199   7.886  1.00 10.00      B   
ATOM   4709  CG  LEU   339      47.749 -15.377   8.853  1.00 10.00      B   
ATOM   4710  CD1 LEU   339      49.051 -16.155   8.945  1.00 10.00      B   
ATOM   4711  CD2 LEU   339      47.312 -14.895  10.228  1.00 10.00      B   
ATOM   4712  C   LEU   339      46.880 -12.136   6.868  1.00 10.00      B   
ATOM   4713  O   LEU   339      46.937 -11.114   7.555  1.00 10.00      B   
ATOM   4714  N   ALA   340      47.044 -12.135   5.550  1.00 10.00      B   
ATOM   4715  HN  ALA   340      46.990 -12.984   5.061  1.00 10.00      B   
ATOM   4716  CA  ALA   340      47.304 -10.907   4.815  1.00 10.00      B   
ATOM   4717  CB  ALA   340      47.670 -11.214   3.371  1.00 10.00      B   
ATOM   4718  C   ALA   340      46.080 -10.002   4.880  1.00 10.00      B   
ATOM   4719  O   ALA   340      46.198  -8.787   5.023  1.00 10.00      B   
ATOM   4720  N   SER   341      44.903 -10.613   4.793  1.00 10.00      B   
ATOM   4721  HN  SER   341      44.877 -11.587   4.679  1.00 10.00      B   
ATOM   4722  CA  SER   341      43.649  -9.878   4.856  1.00 10.00      B   
ATOM   4723  CB  SER   341      42.499 -10.794   4.440  1.00 10.00      B   
ATOM   4724  OG  SER   341      42.928 -11.705   3.440  1.00 10.00      B   
ATOM   4725  HG  SER   341      43.041 -11.234   2.608  1.00 10.00      B   
ATOM   4726  C   SER   341      43.418  -9.356   6.273  1.00 10.00      B   
ATOM   4727  O   SER   341      42.699  -8.380   6.482  1.00 10.00      B   
ATOM   4728  N   LEU   342      44.035 -10.019   7.249  1.00 10.00      B   
ATOM   4729  HN  LEU   342      44.581 -10.802   7.023  1.00 10.00      B   
ATOM   4730  CA  LEU   342      43.916  -9.612   8.643  1.00 10.00      B   
ATOM   4731  CB  LEU   342      44.323 -10.749   9.583  1.00 10.00      B   
ATOM   4732  CG  LEU   342      43.265 -11.817   9.855  1.00 10.00      B   
ATOM   4733  CD1 LEU   342      43.840 -12.920  10.732  1.00 10.00      B   
ATOM   4734  CD2 LEU   342      42.039 -11.200  10.511  1.00 10.00      B   
ATOM   4735  C   LEU   342      44.777  -8.384   8.905  1.00 10.00      B   
ATOM   4736  O   LEU   342      44.407  -7.507   9.686  1.00 10.00      B   
ATOM   4737  N   ALA   343      45.925  -8.331   8.238  1.00 10.00      B   
ATOM   4738  HN  ALA   343      46.159  -9.068   7.633  1.00 10.00      B   
ATOM   4739  CA  ALA   343      46.845  -7.211   8.380  1.00 10.00      B   
ATOM   4740  CB  ALA   343      48.231  -7.600   7.896  1.00 10.00      B   
ATOM   4741  C   ALA   343      46.326  -6.006   7.606  1.00 10.00      B   
ATOM   4742  O   ALA   343      46.677  -4.863   7.900  1.00 10.00      B   
ATOM   4743  N   ASP   344      45.485  -6.277   6.612  1.00 10.00      B   
ATOM   4744  HN  ASP   344      45.248  -7.212   6.430  1.00 10.00      B   
ATOM   4745  CA  ASP   344      44.898  -5.225   5.797  1.00 10.00      B   
ATOM   4746  CB  ASP   344      44.265  -5.801   4.527  1.00 10.00      B   
ATOM   4747  CG  ASP   344      44.208  -4.791   3.397  1.00 10.00      B   
ATOM   4748  OD1 ASP   344      43.858  -3.619   3.653  1.00 10.00      B   
ATOM   4749  OD2 ASP   344      44.523  -5.161   2.242  1.00 10.00      B   
ATOM   4750  C   ASP   344      43.859  -4.468   6.612  1.00 10.00      B   
ATOM   4751  O   ASP   344      42.922  -5.060   7.160  1.00 10.00      B   
ATOM   4752  N   GLU   345      44.029  -3.160   6.698  1.00 10.00      B   
ATOM   4753  HN  GLU   345      44.787  -2.745   6.232  1.00 10.00      B   
ATOM   4754  CA  GLU   345      43.124  -2.326   7.467  1.00 10.00      B   
ATOM   4755  CB  GLU   345      43.881  -1.178   8.128  1.00 10.00      B   
ATOM   4756  CG  GLU   345      45.035  -1.625   9.006  1.00 10.00      B   
ATOM   4757  CD  GLU   345      45.196  -0.756  10.232  1.00 10.00      B   
ATOM   4758  OE1 GLU   345      45.924   0.259  10.159  1.00 10.00      B   
ATOM   4759  OE2 GLU   345      44.593  -1.079  11.274  1.00 10.00      B   
ATOM   4760  C   GLU   345      41.972  -1.788   6.623  1.00 10.00      B   
ATOM   4761  O   GLU   345      41.171  -0.983   7.102  1.00 10.00      B   
ATOM   4762  N   THR   346      41.889  -2.216   5.373  1.00 10.00      B   
ATOM   4763  HN  THR   346      42.557  -2.853   5.029  1.00 10.00      B   
ATOM   4764  CA  THR   346      40.817  -1.765   4.501  1.00 10.00      B   
ATOM   4765  CB  THR   346      41.224  -1.791   3.013  1.00 10.00      B   
ATOM   4766  OG1 THR   346      41.554  -3.127   2.614  1.00 10.00      B   
ATOM   4767  HG1 THR   346      42.438  -3.354   2.948  1.00 10.00      B   
ATOM   4768  CG2 THR   346      42.414  -0.878   2.766  1.00 10.00      B   
ATOM   4769  C   THR   346      39.576  -2.629   4.706  1.00 10.00      B   
ATOM   4770  O   THR   346      39.680  -3.838   4.925  1.00 10.00      B   
ATOM   4771  N   PRO   347      38.382  -2.022   4.649  1.00 10.00      B   
ATOM   4772  CA  PRO   347      37.122  -2.750   4.826  1.00 10.00      B   
ATOM   4773  CB  PRO   347      36.052  -1.658   4.715  1.00 10.00      B   
ATOM   4774  CG  PRO   347      36.722  -0.531   4.003  1.00 10.00      B   
ATOM   4775  CD  PRO   347      38.163  -0.584   4.418  1.00 10.00      B   
ATOM   4776  C   PRO   347      36.925  -3.810   3.744  1.00 10.00      B   
ATOM   4777  O   PRO   347      36.221  -4.794   3.949  1.00 10.00      B   
ATOM   4778  N   GLU   348      37.580  -3.609   2.605  1.00 10.00      B   
ATOM   4779  HN  GLU   348      38.144  -2.814   2.520  1.00 10.00      B   
ATOM   4780  CA  GLU   348      37.487  -4.531   1.477  1.00 10.00      B   
ATOM   4781  CB  GLU   348      38.129  -3.905   0.240  1.00 10.00      B   
ATOM   4782  CG  GLU   348      37.754  -2.449   0.024  1.00 10.00      B   
ATOM   4783  CD  GLU   348      38.567  -1.798  -1.071  1.00 10.00      B   
ATOM   4784  OE1 GLU   348      39.808  -1.713  -0.930  1.00 10.00      B   
ATOM   4785  OE2 GLU   348      37.973  -1.361  -2.075  1.00 10.00      B   
ATOM   4786  C   GLU   348      38.163  -5.863   1.788  1.00 10.00      B   
ATOM   4787  O   GLU   348      37.678  -6.924   1.393  1.00 10.00      B   
ATOM   4788  N   GLY   349      39.275  -5.805   2.512  1.00 10.00      B   
ATOM   4789  HN  GLY   349      39.604  -4.933   2.820  1.00 10.00      B   
ATOM   4790  CA  GLY   349      40.007  -7.012   2.854  1.00 10.00      B   
ATOM   4791  C   GLY   349      39.313  -7.851   3.913  1.00 10.00      B   
ATOM   4792  O   GLY   349      39.682  -9.002   4.146  1.00 10.00      B   
ATOM   4793  N   ARG   350      38.286  -7.286   4.534  1.00 10.00      B   
ATOM   4794  HN  ARG   350      38.017  -6.376   4.283  1.00 10.00      B   
ATOM   4795  CA  ARG   350      37.547  -7.982   5.581  1.00 10.00      B   
ATOM   4796  CB  ARG   350      36.786  -6.983   6.453  1.00 10.00      B   
ATOM   4797  CG  ARG   350      37.686  -5.973   7.148  1.00 10.00      B   
ATOM   4798  CD  ARG   350      37.705  -6.181   8.652  1.00 10.00      B   
ATOM   4799  NE  ARG   350      36.434  -5.810   9.273  1.00 10.00      B   
ATOM   4800  HE  ARG   350      35.671  -6.424   9.144  1.00 10.00      B   
ATOM   4801  CZ  ARG   350      36.253  -4.703   9.995  1.00 10.00      B   
ATOM   4802  NH1 ARG   350      37.259  -3.860  10.197  1.00 10.00      B   
ATOM   4803 HH11 ARG   350      37.116  -2.992  10.761  1.00 10.00      B   
ATOM   4804 HH12 ARG   350      38.202  -4.065   9.797  1.00 10.00      B   
ATOM   4805  NH2 ARG   350      35.067  -4.447  10.526  1.00 10.00      B   
ATOM   4806 HH21 ARG   350      34.274  -5.110  10.380  1.00 10.00      B   
ATOM   4807 HH22 ARG   350      34.923  -3.583  11.093  1.00 10.00      B   
ATOM   4808  C   ARG   350      36.595  -9.024   5.003  1.00 10.00      B   
ATOM   4809  O   ARG   350      35.978  -9.792   5.741  1.00 10.00      B   
ATOM   4810  N   SER   351      36.476  -9.054   3.683  1.00 10.00      B   
ATOM   4811  HN  SER   351      36.991  -8.420   3.140  1.00 10.00      B   
ATOM   4812  CA  SER   351      35.599 -10.009   3.022  1.00 10.00      B   
ATOM   4813  CB  SER   351      35.393  -9.606   1.564  1.00 10.00      B   
ATOM   4814  OG  SER   351      36.633  -9.303   0.945  1.00 10.00      B   
ATOM   4815  HG  SER   351      36.788  -8.348   0.978  1.00 10.00      B   
ATOM   4816  C   SER   351      36.188 -11.414   3.092  1.00 10.00      B   
ATOM   4817  O   SER   351      35.496 -12.371   3.430  1.00 10.00      B   
ATOM   4818  N   ILE   352      37.482 -11.510   2.807  1.00 10.00      B   
ATOM   4819  HN  ILE   352      37.975 -10.694   2.576  1.00 10.00      B   
ATOM   4820  CA  ILE   352      38.200 -12.783   2.813  1.00 10.00      B   
ATOM   4821  CB  ILE   352      39.656 -12.586   2.332  1.00 10.00      B   
ATOM   4822  CG1 ILE   352      39.671 -11.762   1.037  1.00 10.00      B   
ATOM   4823  CG2 ILE   352      40.347 -13.926   2.115  1.00 10.00      B   
ATOM   4824  CD1 ILE   352      41.045 -11.277   0.627  1.00 10.00      B   
ATOM   4825  C   ILE   352      38.185 -13.419   4.203  1.00 10.00      B   
ATOM   4826  O   ILE   352      38.302 -14.634   4.349  1.00 10.00      B   
ATOM   4827  N   VAL   353      38.002 -12.595   5.218  1.00 10.00      B   
ATOM   4828  HN  VAL   353      37.886 -11.637   5.039  1.00 10.00      B   
ATOM   4829  CA  VAL   353      37.967 -13.073   6.590  1.00 10.00      B   
ATOM   4830  CB  VAL   353      38.073 -11.899   7.588  1.00 10.00      B   
ATOM   4831  CG1 VAL   353      38.194 -12.407   9.016  1.00 10.00      B   
ATOM   4832  CG2 VAL   353      39.256 -11.006   7.238  1.00 10.00      B   
ATOM   4833  C   VAL   353      36.687 -13.870   6.872  1.00 10.00      B   
ATOM   4834  O   VAL   353      36.683 -14.785   7.697  1.00 10.00      B   
ATOM   4835  N   ILE   354      35.612 -13.544   6.162  1.00 10.00      B   
ATOM   4836  HN  ILE   354      35.681 -12.842   5.479  1.00 10.00      B   
ATOM   4837  CA  ILE   354      34.333 -14.216   6.372  1.00 10.00      B   
ATOM   4838  CB  ILE   354      33.227 -13.211   6.768  1.00 10.00      B   
ATOM   4839  CG1 ILE   354      33.757 -12.191   7.783  1.00 10.00      B   
ATOM   4840  CG2 ILE   354      32.023 -13.947   7.339  1.00 10.00      B   
ATOM   4841  CD1 ILE   354      32.854 -10.990   7.973  1.00 10.00      B   
ATOM   4842  C   ILE   354      33.871 -14.994   5.137  1.00 10.00      B   
ATOM   4843  O   ILE   354      33.630 -16.199   5.207  1.00 10.00      B   
ATOM   4844  N   LEU   355      33.760 -14.302   4.012  1.00 10.00      B   
ATOM   4845  HN  LEU   355      34.001 -13.348   4.013  1.00 10.00      B   
ATOM   4846  CA  LEU   355      33.297 -14.906   2.763  1.00 10.00      B   
ATOM   4847  CB  LEU   355      33.204 -13.855   1.655  1.00 10.00      B   
ATOM   4848  CG  LEU   355      32.157 -12.757   1.854  1.00 10.00      B   
ATOM   4849  CD1 LEU   355      32.262 -11.708   0.760  1.00 10.00      B   
ATOM   4850  CD2 LEU   355      30.756 -13.350   1.898  1.00 10.00      B   
ATOM   4851  C   LEU   355      34.155 -16.085   2.309  1.00 10.00      B   
ATOM   4852  O   LEU   355      33.639 -17.048   1.739  1.00 10.00      B   
ATOM   4853  N   ALA   356      35.456 -16.016   2.560  1.00 10.00      B   
ATOM   4854  HN  ALA   356      35.819 -15.227   3.017  1.00 10.00      B   
ATOM   4855  CA  ALA   356      36.361 -17.090   2.164  1.00 10.00      B   
ATOM   4856  CB  ALA   356      37.739 -16.541   1.833  1.00 10.00      B   
ATOM   4857  C   ALA   356      36.455 -18.174   3.234  1.00 10.00      B   
ATOM   4858  O   ALA   356      37.021 -19.241   3.000  1.00 10.00      B   
ATOM   4859  N   LYS   357      35.891 -17.909   4.405  1.00 10.00      B   
ATOM   4860  HN  LYS   357      35.436 -17.049   4.537  1.00 10.00      B   
ATOM   4861  CA  LYS   357      35.927 -18.873   5.499  1.00 10.00      B   
ATOM   4862  CB  LYS   357      36.413 -18.228   6.802  1.00 10.00      B   
ATOM   4863  CG  LYS   357      37.919 -18.016   6.874  1.00 10.00      B   
ATOM   4864  CD  LYS   357      38.399 -17.905   8.315  1.00 10.00      B   
ATOM   4865  CE  LYS   357      39.914 -17.795   8.378  1.00 10.00      B   
ATOM   4866  NZ  LYS   357      40.435 -17.837   9.773  1.00 10.00      B   
ATOM   4867  HZ1 LYS   357      41.442 -17.568   9.791  1.00 10.00      B   
ATOM   4868  HZ2 LYS   357      40.345 -18.799  10.158  1.00 10.00      B   
ATOM   4869  HZ3 LYS   357      39.902 -17.180  10.377  1.00 10.00      B   
ATOM   4870  C   LYS   357      34.572 -19.544   5.709  1.00 10.00      B   
ATOM   4871  O   LYS   357      34.372 -20.251   6.691  1.00 10.00      B   
ATOM   4872  N   GLN   358      33.651 -19.337   4.775  1.00 10.00      B   
ATOM   4873  HN  GLN   358      33.864 -18.765   4.010  1.00 10.00      B   
ATOM   4874  CA  GLN   358      32.321 -19.932   4.878  1.00 10.00      B   
ATOM   4875  CB  GLN   358      31.289 -19.111   4.098  1.00 10.00      B   
ATOM   4876  CG  GLN   358      31.364 -19.267   2.585  1.00 10.00      B   
ATOM   4877  CD  GLN   358      30.308 -18.448   1.869  1.00 10.00      B   
ATOM   4878  OE1 GLN   358      29.191 -18.911   1.640  1.00 10.00      B   
ATOM   4879  NE2 GLN   358      30.658 -17.227   1.501  1.00 10.00      B   
ATOM   4880 HE21 GLN   358      31.569 -16.926   1.705  1.00 10.00      B   
ATOM   4881 HE22 GLN   358      29.988 -16.667   1.049  1.00 10.00      B   
ATOM   4882  C   GLN   358      32.313 -21.382   4.400  1.00 10.00      B   
ATOM   4883  O   GLN   358      31.323 -22.095   4.561  1.00 10.00      B   
ATOM   4884  N   ARG   359      33.426 -21.814   3.817  1.00 10.00      B   
ATOM   4885  HN  ARG   359      34.189 -21.207   3.739  1.00 10.00      B   
ATOM   4886  CA  ARG   359      33.542 -23.173   3.304  1.00 10.00      B   
ATOM   4887  CB  ARG   359      34.403 -23.196   2.037  1.00 10.00      B   
ATOM   4888  CG  ARG   359      33.814 -22.412   0.873  1.00 10.00      B   
ATOM   4889  CD  ARG   359      33.310 -23.337  -0.222  1.00 10.00      B   
ATOM   4890  NE  ARG   359      34.406 -24.051  -0.873  1.00 10.00      B   
ATOM   4891  HE  ARG   359      35.298 -23.983  -0.461  1.00 10.00      B   
ATOM   4892  CZ  ARG   359      34.269 -24.783  -1.976  1.00 10.00      B   
ATOM   4893  NH1 ARG   359      33.080 -24.901  -2.556  1.00 10.00      B   
ATOM   4894 HH11 ARG   359      32.971 -25.476  -3.422  1.00 10.00      B   
ATOM   4895 HH12 ARG   359      32.247 -24.422  -2.146  1.00 10.00      B   
ATOM   4896  NH2 ARG   359      35.324 -25.395  -2.499  1.00 10.00      B   
ATOM   4897 HH21 ARG   359      36.261 -25.308  -2.047  1.00 10.00      B   
ATOM   4898 HH22 ARG   359      35.222 -25.971  -3.364  1.00 10.00      B   
ATOM   4899  C   ARG   359      34.118 -24.110   4.359  1.00 10.00      B   
ATOM   4900  O   ARG   359      33.399 -24.924   4.942  1.00 10.00      B   
ATOM   4901  N   PHE   360      35.413 -23.982   4.614  1.00 10.00      B   
ATOM   4902  HN  PHE   360      35.930 -23.303   4.132  1.00 10.00      B   
ATOM   4903  CA  PHE   360      36.087 -24.826   5.593  1.00 10.00      B   
ATOM   4904  CB  PHE   360      37.586 -24.914   5.294  1.00 10.00      B   
ATOM   4905  CG  PHE   360      37.920 -25.585   3.993  1.00 10.00      B   
ATOM   4906  CD1 PHE   360      38.350 -24.840   2.908  1.00 10.00      B   
ATOM   4907  CD2 PHE   360      37.807 -26.958   3.855  1.00 10.00      B   
ATOM   4908  CE1 PHE   360      38.660 -25.452   1.710  1.00 10.00      B   
ATOM   4909  CE2 PHE   360      38.116 -27.575   2.660  1.00 10.00      B   
ATOM   4910  CZ  PHE   360      38.543 -26.821   1.586  1.00 10.00      B   
ATOM   4911  C   PHE   360      35.873 -24.321   7.014  1.00 10.00      B   
ATOM   4912  O   PHE   360      35.772 -25.116   7.950  1.00 10.00      B   
ATOM   4913  N   ASN   361      35.796 -22.997   7.160  1.00 10.00      B   
ATOM   4914  HN  ASN   361      35.858 -22.430   6.363  1.00 10.00      B   
ATOM   4915  CA  ASN   361      35.605 -22.356   8.467  1.00 10.00      B   
ATOM   4916  CB  ASN   361      34.233 -22.704   9.064  1.00 10.00      B   
ATOM   4917  CG  ASN   361      33.871 -21.880  10.291  1.00 10.00      B   
ATOM   4918  OD1 ASN   361      34.464 -20.836  10.562  1.00 10.00      B   
ATOM   4919  ND2 ASN   361      32.878 -22.342  11.038  1.00 10.00      B   
ATOM   4920 HD21 ASN   361      32.449 -23.183  10.768  1.00 10.00      B   
ATOM   4921 HD22 ASN   361      32.610 -21.824  11.823  1.00 10.00      B   
ATOM   4922  C   ASN   361      36.749 -22.711   9.417  1.00 10.00      B   
ATOM   4923  O   ASN   361      36.539 -23.127  10.556  1.00 10.00      B   
ATOM   4924  N   LEU   362      37.970 -22.547   8.926  1.00 10.00      B   
ATOM   4925  HN  LEU   362      38.075 -22.202   8.017  1.00 10.00      B   
ATOM   4926  CA  LEU   362      39.156 -22.853   9.711  1.00 10.00      B   
ATOM   4927  CB  LEU   362      40.290 -23.342   8.804  1.00 10.00      B   
ATOM   4928  CG  LEU   362      40.025 -24.635   8.027  1.00 10.00      B   
ATOM   4929  CD1 LEU   362      41.215 -24.986   7.147  1.00 10.00      B   
ATOM   4930  CD2 LEU   362      39.699 -25.778   8.976  1.00 10.00      B   
ATOM   4931  C   LEU   362      39.606 -21.635  10.506  1.00 10.00      B   
ATOM   4932  O   LEU   362      39.972 -20.607   9.935  1.00 10.00      B   
ATOM   4933  N   ARG   363      39.542 -21.743  11.821  1.00 10.00      B   
ATOM   4934  HN  ARG   363      39.200 -22.578  12.219  1.00 10.00      B   
ATOM   4935  CA  ARG   363      39.946 -20.661  12.705  1.00 10.00      B   
ATOM   4936  CB  ARG   363      38.710 -19.968  13.285  1.00 10.00      B   
ATOM   4937  CG  ARG   363      37.932 -19.142  12.275  1.00 10.00      B   
ATOM   4938  CD  ARG   363      36.434 -19.270  12.492  1.00 10.00      B   
ATOM   4939  NE  ARG   363      36.071 -19.041  13.886  1.00 10.00      B   
ATOM   4940  HE  ARG   363      36.628 -18.417  14.399  1.00 10.00      B   
ATOM   4941  CZ  ARG   363      35.025 -19.603  14.484  1.00 10.00      B   
ATOM   4942  NH1 ARG   363      34.257 -20.451  13.817  1.00 10.00      B   
ATOM   4943 HH11 ARG   363      33.438 -20.897  14.284  1.00 10.00      B   
ATOM   4944 HH12 ARG   363      34.458 -20.659  12.816  1.00 10.00      B   
ATOM   4945  NH2 ARG   363      34.778 -19.341  15.760  1.00 10.00      B   
ATOM   4946 HH21 ARG   363      33.965 -19.779  16.243  1.00 10.00      B   
ATOM   4947 HH22 ARG   363      35.397 -18.683  16.285  1.00 10.00      B   
ATOM   4948  C   ARG   363      40.828 -21.204  13.824  1.00 10.00      B   
ATOM   4949  O   ARG   363      40.587 -20.960  15.009  1.00 10.00      B   
ATOM   4950  N   GLU   364      41.862 -21.939  13.431  1.00 10.00      B   
ATOM   4951  HN  GLU   364      42.010 -22.071  12.469  1.00 10.00      B   
ATOM   4952  CA  GLU   364      42.787 -22.550  14.380  1.00 10.00      B   
ATOM   4953  CB  GLU   364      43.407 -23.808  13.765  1.00 10.00      B   
ATOM   4954  CG  GLU   364      42.410 -24.739  13.090  1.00 10.00      B   
ATOM   4955  CD  GLU   364      43.082 -25.846  12.302  1.00 10.00      B   
ATOM   4956  OE1 GLU   364      44.332 -25.887  12.275  1.00 10.00      B   
ATOM   4957  OE2 GLU   364      42.365 -26.683  11.710  1.00 10.00      B   
ATOM   4958  C   GLU   364      43.892 -21.575  14.780  1.00 10.00      B   
ATOM   4959  O   GLU   364      44.741 -21.891  15.612  1.00 10.00      B   
ATOM   4960  N   ARG   365      43.872 -20.394  14.187  1.00 10.00      B   
ATOM   4961  HN  ARG   365      43.153 -20.190  13.554  1.00 10.00      B   
ATOM   4962  CA  ARG   365      44.876 -19.380  14.468  1.00 10.00      B   
ATOM   4963  CB  ARG   365      45.337 -18.728  13.162  1.00 10.00      B   
ATOM   4964  CG  ARG   365      45.824 -19.716  12.112  1.00 10.00      B   
ATOM   4965  CD  ARG   365      47.248 -20.174  12.393  1.00 10.00      B   
ATOM   4966  NE  ARG   365      47.558 -21.462  11.762  1.00 10.00      B   
ATOM   4967  HE  ARG   365      47.536 -22.258  12.340  1.00 10.00      B   
ATOM   4968  CZ  ARG   365      47.879 -21.615  10.473  1.00 10.00      B   
ATOM   4969  NH1 ARG   365      47.917 -20.570   9.657  1.00 10.00      B   
ATOM   4970 HH11 ARG   365      47.700 -19.613  10.011  1.00 10.00      B   
ATOM   4971 HH12 ARG   365      48.175 -20.706   8.650  1.00 10.00      B   
ATOM   4972  NH2 ARG   365      48.161 -22.819   9.994  1.00 10.00      B   
ATOM   4973 HH21 ARG   365      48.144 -23.654  10.620  1.00 10.00      B   
ATOM   4974 HH22 ARG   365      48.406 -22.934   8.984  1.00 10.00      B   
ATOM   4975  C   ARG   365      44.316 -18.324  15.414  1.00 10.00      B   
ATOM   4976  O   ARG   365      43.106 -18.262  15.638  1.00 10.00      B   
ATOM   4977  N   ASP   366      45.196 -17.506  15.975  1.00 10.00      B   
ATOM   4978  HN  ASP   366      46.151 -17.618  15.775  1.00 10.00      B   
ATOM   4979  CA  ASP   366      44.781 -16.451  16.889  1.00 10.00      B   
ATOM   4980  CB  ASP   366      45.629 -16.456  18.162  1.00 10.00      B   
ATOM   4981  CG  ASP   366      45.295 -17.607  19.089  1.00 10.00      B   
ATOM   4982  OD1 ASP   366      44.106 -17.789  19.424  1.00 10.00      B   
ATOM   4983  OD2 ASP   366      46.222 -18.340  19.500  1.00 10.00      B   
ATOM   4984  C   ASP   366      44.828 -15.088  16.203  1.00 10.00      B   
ATOM   4985  O   ASP   366      44.582 -14.988  15.000  1.00 10.00      B   
ATOM   4986  N   VAL   367      45.151 -14.043  16.954  1.00 10.00      B   
ATOM   4987  HN  VAL   367      45.363 -14.178  17.905  1.00 10.00      B   
ATOM   4988  CA  VAL   367      45.201 -12.696  16.395  1.00 10.00      B   
ATOM   4989  CB  VAL   367      44.754 -11.623  17.419  1.00 10.00      B   
ATOM   4990  CG1 VAL   367      44.650 -10.255  16.757  1.00 10.00      B   
ATOM   4991  CG2 VAL   367      43.425 -12.010  18.053  1.00 10.00      B   
ATOM   4992  C   VAL   367      46.585 -12.344  15.841  1.00 10.00      B   
ATOM   4993  O   VAL   367      46.782 -12.311  14.627  1.00 10.00      B   
ATOM   4994  N   GLN   368      47.542 -12.101  16.731  1.00 10.00      B   
ATOM   4995  HN  GLN   368      47.337 -12.178  17.689  1.00 10.00      B   
ATOM   4996  CA  GLN   368      48.893 -11.723  16.318  1.00 10.00      B   
ATOM   4997  CB  GLN   368      49.044 -10.197  16.372  1.00 10.00      B   
ATOM   4998  CG  GLN   368      48.705  -9.588  17.725  1.00 10.00      B   
ATOM   4999  CD  GLN   368      48.864  -8.080  17.756  1.00 10.00      B   
ATOM   5000  OE1 GLN   368      49.689  -7.511  17.041  1.00 10.00      B   
ATOM   5001  NE2 GLN   368      48.077  -7.417  18.588  1.00 10.00      B   
ATOM   5002 HE21 GLN   368      47.441  -7.928  19.132  1.00 10.00      B   
ATOM   5003 HE22 GLN   368      48.163  -6.440  18.626  1.00 10.00      B   
ATOM   5004  C   GLN   368      49.962 -12.385  17.184  1.00 10.00      B   
ATOM   5005  O   GLN   368      51.055 -11.841  17.360  1.00 10.00      B   
ATOM   5006  N   SER   369      49.652 -13.561  17.708  1.00 10.00      B   
ATOM   5007  HN  SER   369      48.774 -13.953  17.517  1.00 10.00      B   
ATOM   5008  CA  SER   369      50.573 -14.290  18.570  1.00 10.00      B   
ATOM   5009  CB  SER   369      49.881 -15.533  19.121  1.00 10.00      B   
ATOM   5010  OG  SER   369      48.497 -15.499  18.814  1.00 10.00      B   
ATOM   5011  HG  SER   369      48.224 -16.364  18.476  1.00 10.00      B   
ATOM   5012  C   SER   369      51.874 -14.671  17.855  1.00 10.00      B   
ATOM   5013  O   SER   369      52.963 -14.491  18.401  1.00 10.00      B   
ATOM   5014  N   LEU   370      51.765 -15.157  16.624  1.00 10.00      B   
ATOM   5015  HN  LEU   370      50.876 -15.229  16.216  1.00 10.00      B   
ATOM   5016  CA  LEU   370      52.938 -15.579  15.860  1.00 10.00      B   
ATOM   5017  CB  LEU   370      52.564 -16.660  14.842  1.00 10.00      B   
ATOM   5018  CG  LEU   370      52.152 -18.018  15.417  1.00 10.00      B   
ATOM   5019  CD1 LEU   370      51.809 -18.992  14.300  1.00 10.00      B   
ATOM   5020  CD2 LEU   370      53.250 -18.584  16.303  1.00 10.00      B   
ATOM   5021  C   LEU   370      53.649 -14.414  15.171  1.00 10.00      B   
ATOM   5022  O   LEU   370      54.165 -14.566  14.065  1.00 10.00      B   
ATOM   5023  N   HIS   371      53.695 -13.267  15.846  1.00 10.00      B   
ATOM   5024  HN  HIS   371      53.271 -13.223  16.731  1.00 10.00      B   
ATOM   5025  CA  HIS   371      54.350 -12.070  15.314  1.00 10.00      B   
ATOM   5026  CB  HIS   371      55.857 -12.289  15.113  1.00 10.00      B   
ATOM   5027  CG  HIS   371      56.645 -12.410  16.379  1.00 10.00      B   
ATOM   5028  ND1 HIS   371      57.457 -11.402  16.857  1.00 10.00      B   
ATOM   5029  HD1 HIS   371      57.608 -10.531  16.423  1.00 10.00      B   
ATOM   5030  CD2 HIS   371      56.736 -13.420  17.277  1.00 10.00      B   
ATOM   5031  CE1 HIS   371      58.021 -11.792  17.984  1.00 10.00      B   
ATOM   5032  NE2 HIS   371      57.597 -13.010  18.261  1.00 10.00      B   
ATOM   5033  HE2 HIS   371      57.865 -13.539  19.045  1.00 10.00      B   
ATOM   5034  C   HIS   371      53.703 -11.608  14.015  1.00 10.00      B   
ATOM   5035  O   HIS   371      54.299 -11.687  12.937  1.00 10.00      B   
ATOM   5036  N   ALA   372      52.474 -11.132  14.117  1.00 10.00      B   
ATOM   5037  HN  ALA   372      52.051 -11.081  14.999  1.00 10.00      B   
ATOM   5038  CA  ALA   372      51.747 -10.662  12.950  1.00 10.00      B   
ATOM   5039  CB  ALA   372      50.258 -10.932  13.097  1.00 10.00      B   
ATOM   5040  C   ALA   372      52.007  -9.181  12.715  1.00 10.00      B   
ATOM   5041  O   ALA   372      51.395  -8.326  13.355  1.00 10.00      B   
ATOM   5042  N   THR   373      52.948  -8.892  11.825  1.00 10.00      B   
ATOM   5043  HN  THR   373      53.438  -9.623  11.394  1.00 10.00      B   
ATOM   5044  CA  THR   373      53.293  -7.520  11.487  1.00 10.00      B   
ATOM   5045  CB  THR   373      54.525  -7.496  10.566  1.00 10.00      B   
ATOM   5046  OG1 THR   373      55.200  -8.760  10.658  1.00 10.00      B   
ATOM   5047  HG1 THR   373      55.582  -8.854  11.542  1.00 10.00      B   
ATOM   5048  CG2 THR   373      55.477  -6.377  10.967  1.00 10.00      B   
ATOM   5049  C   THR   373      52.132  -6.842  10.762  1.00 10.00      B   
ATOM   5050  O   THR   373      51.865  -7.129   9.597  1.00 10.00      B   
ATOM   5051  N   PHE   374      51.438  -5.955  11.458  1.00 10.00      B   
ATOM   5052  HN  PHE   374      51.694  -5.764  12.384  1.00 10.00      B   
ATOM   5053  CA  PHE   374      50.306  -5.252  10.874  1.00 10.00      B   
ATOM   5054  CB  PHE   374      49.292  -4.852  11.949  1.00 10.00      B   
ATOM   5055  CG  PHE   374      48.201  -5.865  12.170  1.00 10.00      B   
ATOM   5056  CD1 PHE   374      46.870  -5.477  12.170  1.00 10.00      B   
ATOM   5057  CD2 PHE   374      48.503  -7.200  12.384  1.00 10.00      B   
ATOM   5058  CE1 PHE   374      45.863  -6.402  12.373  1.00 10.00      B   
ATOM   5059  CE2 PHE   374      47.501  -8.131  12.586  1.00 10.00      B   
ATOM   5060  CZ  PHE   374      46.179  -7.730  12.585  1.00 10.00      B   
ATOM   5061  C   PHE   374      50.757  -4.037  10.073  1.00 10.00      B   
ATOM   5062  O   PHE   374      50.919  -2.940  10.617  1.00 10.00      B   
ATOM   5063  N   VAL   375      50.984  -4.246   8.783  1.00 10.00      B   
ATOM   5064  HN  VAL   375      50.857  -5.149   8.416  1.00 10.00      B   
ATOM   5065  CA  VAL   375      51.404  -3.175   7.891  1.00 10.00      B   
ATOM   5066  CB  VAL   375      52.543  -3.625   6.950  1.00 10.00      B   
ATOM   5067  CG1 VAL   375      53.052  -2.452   6.126  1.00 10.00      B   
ATOM   5068  CG2 VAL   375      53.678  -4.258   7.741  1.00 10.00      B   
ATOM   5069  C   VAL   375      50.213  -2.702   7.061  1.00 10.00      B   
ATOM   5070  O   VAL   375      49.725  -3.426   6.189  1.00 10.00      B   
ATOM   5071  N   PRO   376      49.722  -1.482   7.342  1.00 10.00      B   
ATOM   5072  CA  PRO   376      48.574  -0.906   6.638  1.00 10.00      B   
ATOM   5073  CB  PRO   376      48.239   0.333   7.475  1.00 10.00      B   
ATOM   5074  CG  PRO   376      49.531   0.717   8.108  1.00 10.00      B   
ATOM   5075  CD  PRO   376      50.257  -0.570   8.371  1.00 10.00      B   
ATOM   5076  C   PRO   376      48.900  -0.503   5.200  1.00 10.00      B   
ATOM   5077  O   PRO   376      49.978  -0.808   4.684  1.00 10.00      B   
ATOM   5078  N   PHE   377      47.966   0.187   4.565  1.00 10.00      B   
ATOM   5079  HN  PHE   377      47.136   0.415   5.038  1.00 10.00      B   
ATOM   5080  CA  PHE   377      48.133   0.629   3.190  1.00 10.00      B   
ATOM   5081  CB  PHE   377      46.846   1.285   2.693  1.00 10.00      B   
ATOM   5082  CG  PHE   377      46.458   0.889   1.299  1.00 10.00      B   
ATOM   5083  CD1 PHE   377      46.420  -0.444   0.928  1.00 10.00      B   
ATOM   5084  CD2 PHE   377      46.125   1.850   0.361  1.00 10.00      B   
ATOM   5085  CE1 PHE   377      46.054  -0.811  -0.352  1.00 10.00      B   
ATOM   5086  CE2 PHE   377      45.757   1.491  -0.920  1.00 10.00      B   
ATOM   5087  CZ  PHE   377      45.721   0.158  -1.277  1.00 10.00      B   
ATOM   5088  C   PHE   377      49.301   1.602   3.071  1.00 10.00      B   
ATOM   5089  O   PHE   377      49.228   2.734   3.547  1.00 10.00      B   
ATOM   5090  N   THR   378      50.379   1.146   2.450  1.00 10.00      B   
ATOM   5091  HN  THR   378      50.381   0.224   2.112  1.00 10.00      B   
ATOM   5092  CA  THR   378      51.567   1.970   2.266  1.00 10.00      B   
ATOM   5093  CB  THR   378      52.775   1.109   1.848  1.00 10.00      B   
ATOM   5094  OG1 THR   378      52.355   0.147   0.873  1.00 10.00      B   
ATOM   5095  HG1 THR   378      52.107  -0.672   1.324  1.00 10.00      B   
ATOM   5096  CG2 THR   378      53.352   0.378   3.052  1.00 10.00      B   
ATOM   5097  C   THR   378      51.330   3.063   1.220  1.00 10.00      B   
ATOM   5098  O   THR   378      50.309   3.064   0.527  1.00 10.00      B   
ATOM   5099  N   ALA   379      52.278   3.984   1.102  1.00 10.00      B   
ATOM   5100  HN  ALA   379      53.067   3.934   1.682  1.00 10.00      B   
ATOM   5101  CA  ALA   379      52.170   5.075   0.144  1.00 10.00      B   
ATOM   5102  CB  ALA   379      52.511   6.399   0.813  1.00 10.00      B   
ATOM   5103  C   ALA   379      53.067   4.842  -1.069  1.00 10.00      B   
ATOM   5104  O   ALA   379      52.685   5.141  -2.200  1.00 10.00      B   
ATOM   5105  N   GLN   380      54.255   4.296  -0.828  1.00 10.00      B   
ATOM   5106  HN  GLN   380      54.496   4.064   0.095  1.00 10.00      B   
ATOM   5107  CA  GLN   380      55.208   4.035  -1.900  1.00 10.00      B   
ATOM   5108  CB  GLN   380      56.601   3.770  -1.330  1.00 10.00      B   
ATOM   5109  CG  GLN   380      57.162   4.925  -0.518  1.00 10.00      B   
ATOM   5110  CD  GLN   380      58.597   4.700  -0.086  1.00 10.00      B   
ATOM   5111  OE1 GLN   380      59.029   3.566   0.115  1.00 10.00      B   
ATOM   5112  NE2 GLN   380      59.345   5.780   0.063  1.00 10.00      B   
ATOM   5113 HE21 GLN   380      58.933   6.655  -0.113  1.00 10.00      B   
ATOM   5114 HE22 GLN   380      60.275   5.664   0.344  1.00 10.00      B   
ATOM   5115  C   GLN   380      54.756   2.869  -2.772  1.00 10.00      B   
ATOM   5116  O   GLN   380      54.754   2.963  -3.999  1.00 10.00      B   
ATOM   5117  N   SER   381      54.376   1.769  -2.140  1.00 10.00      B   
ATOM   5118  HN  SER   381      54.422   1.734  -1.158  1.00 10.00      B   
ATOM   5119  CA  SER   381      53.919   0.600  -2.878  1.00 10.00      B   
ATOM   5120  CB  SER   381      54.475  -0.680  -2.258  1.00 10.00      B   
ATOM   5121  OG  SER   381      55.886  -0.627  -2.189  1.00 10.00      B   
ATOM   5122  HG  SER   381      56.146  -0.048  -1.463  1.00 10.00      B   
ATOM   5123  C   SER   381      52.397   0.542  -2.945  1.00 10.00      B   
ATOM   5124  O   SER   381      51.836  -0.193  -3.762  1.00 10.00      B   
ATOM   5125  N   ARG   382      51.744   1.328  -2.086  1.00 10.00      B   
ATOM   5126  HN  ARG   382      52.264   1.891  -1.479  1.00 10.00      B   
ATOM   5127  CA  ARG   382      50.282   1.383  -2.018  1.00 10.00      B   
ATOM   5128  CB  ARG   382      49.694   2.050  -3.268  1.00 10.00      B   
ATOM   5129  CG  ARG   382      48.286   2.593  -3.082  1.00 10.00      B   
ATOM   5130  CD  ARG   382      47.647   2.963  -4.412  1.00 10.00      B   
ATOM   5131  NE  ARG   382      48.327   4.081  -5.066  1.00 10.00      B   
ATOM   5132  HE  ARG   382      49.127   3.871  -5.600  1.00 10.00      B   
ATOM   5133  CZ  ARG   382      47.917   5.348  -4.991  1.00 10.00      B   
ATOM   5134  NH1 ARG   382      46.829   5.654  -4.296  1.00 10.00      B   
ATOM   5135 HH11 ARG   382      46.288   4.906  -3.809  1.00 10.00      B   
ATOM   5136 HH12 ARG   382      46.513   6.645  -4.229  1.00 10.00      B   
ATOM   5137  NH2 ARG   382      48.594   6.308  -5.611  1.00 10.00      B   
ATOM   5138 HH21 ARG   382      48.271   7.301  -5.553  1.00 10.00      B   
ATOM   5139 HH22 ARG   382      49.453   6.078  -6.158  1.00 10.00      B   
ATOM   5140  C   ARG   382      49.694  -0.013  -1.815  1.00 10.00      B   
ATOM   5141  O   ARG   382      48.787  -0.431  -2.533  1.00 10.00      B   
ATOM   5142  N   MET   383      50.227  -0.734  -0.838  1.00 10.00      B   
ATOM   5143  HN  MET   383      50.950  -0.350  -0.295  1.00 10.00      B   
ATOM   5144  CA  MET   383      49.767  -2.087  -0.551  1.00 10.00      B   
ATOM   5145  CB  MET   383      50.550  -3.104  -1.390  1.00 10.00      B   
ATOM   5146  CG  MET   383      52.031  -3.202  -1.050  1.00 10.00      B   
ATOM   5147  SD  MET   383      52.868  -4.527  -1.946  1.00 10.00      B   
ATOM   5148  CE  MET   383      52.528  -4.065  -3.644  1.00 10.00      B   
ATOM   5149  C   MET   383      49.919  -2.425   0.926  1.00 10.00      B   
ATOM   5150  O   MET   383      50.687  -1.779   1.642  1.00 10.00      B   
ATOM   5151  N   SER   384      49.177  -3.428   1.370  1.00 10.00      B   
ATOM   5152  HN  SER   384      48.568  -3.880   0.753  1.00 10.00      B   
ATOM   5153  CA  SER   384      49.234  -3.880   2.751  1.00 10.00      B   
ATOM   5154  CB  SER   384      47.816  -4.137   3.265  1.00 10.00      B   
ATOM   5155  OG  SER   384      46.889  -3.252   2.654  1.00 10.00      B   
ATOM   5156  HG  SER   384      46.045  -3.709   2.529  1.00 10.00      B   
ATOM   5157  C   SER   384      50.049  -5.167   2.804  1.00 10.00      B   
ATOM   5158  O   SER   384      50.110  -5.903   1.814  1.00 10.00      B   
ATOM   5159  N   GLY   385      50.674  -5.443   3.937  1.00 10.00      B   
ATOM   5160  HN  GLY   385      50.584  -4.839   4.707  1.00 10.00      B   
ATOM   5161  CA  GLY   385      51.476  -6.643   4.044  1.00 10.00      B   
ATOM   5162  C   GLY   385      51.621  -7.150   5.462  1.00 10.00      B   
ATOM   5163  O   GLY   385      51.230  -6.478   6.416  1.00 10.00      B   
ATOM   5164  N   ILE   386      52.197  -8.338   5.586  1.00 10.00      B   
ATOM   5165  HN  ILE   386      52.492  -8.809   4.772  1.00 10.00      B   
ATOM   5166  CA  ILE   386      52.417  -8.972   6.875  1.00 10.00      B   
ATOM   5167  CB  ILE   386      51.141  -9.695   7.376  1.00 10.00      B
[truncated: 207,982 more chars]
