# Supplementary material for: Large-scale discovery of protein interactions at residue resolution using co-evolution calculated from genomic sequences
Source: Nat Commun. 2021 Mar 2;12:1396. doi: 10.1038/s41467-021-21636-z (PMC7925567; doi:10.1038/s41467-021-21636-z)
Supplement: Supplementary file 13 — Supplementary Data 11 [file 41467_2021_21636_MOESM13_ESM.zip › supplementary_prediction/cep_tp00607_KDPC_KDPB/models/rmsdclust2_top1_haddock_69w.pdb]

REMARK FILENAME="haddock_69w.pdb0"
REMARK ===============================================================
REMARK HADDOCK run for haddock
REMARK initial structure: haddock_69.pdb
REMARK final NOE weights: unambig 50 amb: 50
REMARK ===============================================================
REMARK            total,bonds,angles,improper,dihe,vdw,elec,air,cdih,coup,rdcs,vean,dani,xpcs,rg
REMARK energies: 764.978, 0, 0, 0, 0, -60.2465, -14.9306, 840.155, 0, 0, 0, 0, 0, 0, 0
REMARK ===============================================================
REMARK            bonds,angles,impropers,dihe,air,cdih,coup,rdcs,vean,dani,xpcs
REMARK rms-dev.: 0,0,0,0,41.0271,0,0, 0, 0, 0, 0
REMARK ===============================================================
REMARK               air,cdih,coup,rdcs,vean,dani,xpcs
REMARK               >0.3,>5,>1,>0,>5,>0.2,>0.2
REMARK violations.: 4, 0, 0, 0, 0, 0, 0
REMARK ===============================================================
REMARK                        CVpartition#,violations,rms
REMARK AIRs cross-validation: 2, 0, NaN
REMARK ===============================================================
REMARK NCS energy: 0
REMARK ===============================================================
REMARK Symmetry energy: 0
REMARK ===============================================================
REMARK Desolvation energy: -20.0954
REMARK Internal energy free molecules: 174782
REMARK Internal energy complex: -31733.6
REMARK Binding energy: -206611
REMARK ===============================================================
REMARK buried surface area: 1886.03
REMARK ===============================================================
REMARK water - chain1: 0 0 0
REMARK water - chain2: 0 0 0
REMARK water - chain3: 0 0 0
REMARK water - chain4: 0 0 0
REMARK water - chain5: 0 0 0
REMARK water - chain6: 0 0 0
REMARK ===============================================================
REMARK water - water: 0 0 0
REMARK ===============================================================
REMARK DATE:05-Aug-2020  14:59:25       created by user: he47
REMARK VERSION:1.3
ATOM      1  CB  LEU     4      23.631 -54.119  34.945  1.00 10.00      A   
ATOM      2  CG  LEU     4      24.265 -53.951  36.327  1.00 10.00      A   
ATOM      3  CD1 LEU     4      23.283 -53.312  37.294  1.00 10.00      A   
ATOM      4  CD2 LEU     4      24.757 -55.287  36.859  1.00 10.00      A   
ATOM      5  C   LEU     4      23.726 -55.009  32.597  1.00 10.00      A   
ATOM      6  O   LEU     4      23.914 -54.348  31.574  1.00 10.00      A   
ATOM      7  N   LEU     4      25.670 -53.835  33.571  1.00 10.00      A   
ATOM      8  HT1 LEU     4      26.266 -54.256  32.830  1.00 10.00      A   
ATOM      9  HT2 LEU     4      26.245 -53.696  34.427  1.00 10.00      A   
ATOM     10  HT3 LEU     4      25.328 -52.912  33.241  1.00 10.00      A   
ATOM     11  CA  LEU     4      24.527 -54.724  33.863  1.00 10.00      A   
ATOM     12  N   ARG     5      22.825 -55.982  32.682  1.00 10.00      A   
ATOM     13  HN  ARG     5      22.705 -56.443  33.542  1.00 10.00      A   
ATOM     14  CA  ARG     5      21.999 -56.391  31.546  1.00 10.00      A   
ATOM     15  CB  ARG     5      21.176 -57.641  31.882  1.00 10.00      A   
ATOM     16  CG  ARG     5      22.018 -58.823  32.335  1.00 10.00      A   
ATOM     17  CD  ARG     5      21.151 -59.997  32.750  1.00 10.00      A   
ATOM     18  NE  ARG     5      20.398 -60.549  31.625  1.00 10.00      A   
ATOM     19  HE  ARG     5      20.630 -60.228  30.726  1.00 10.00      A   
ATOM     20  CZ  ARG     5      19.436 -61.455  31.747  1.00 10.00      A   
ATOM     21  NH1 ARG     5      19.105 -61.917  32.944  1.00 10.00      A   
ATOM     22 HH11 ARG     5      18.351 -62.628  33.043  1.00 10.00      A   
ATOM     23 HH12 ARG     5      19.600 -61.571  33.795  1.00 10.00      A   
ATOM     24  NH2 ARG     5      18.795 -61.888  30.671  1.00 10.00      A   
ATOM     25 HH21 ARG     5      19.044 -61.518  29.726  1.00 10.00      A   
ATOM     26 HH22 ARG     5      18.036 -62.599  30.761  1.00 10.00      A   
ATOM     27  C   ARG     5      21.116 -55.261  30.988  1.00 10.00      A   
ATOM     28  O   ARG     5      21.176 -54.972  29.786  1.00 10.00      A   
ATOM     29  N   PRO     6      20.274 -54.609  31.830  1.00 10.00      A   
ATOM     30  CA  PRO     6      19.401 -53.515  31.380  1.00 10.00      A   
ATOM     31  CB  PRO     6      18.764 -52.978  32.669  1.00 10.00      A   
ATOM     32  CG  PRO     6      19.521 -53.612  33.789  1.00 10.00      A   
ATOM     33  CD  PRO     6      20.069 -54.902  33.260  1.00 10.00      A   
ATOM     34  C   PRO     6      20.164 -52.405  30.661  1.00 10.00      A   
ATOM     35  O   PRO     6      19.711 -51.902  29.630  1.00 10.00      A   
ATOM     36  N   ALA     7      21.324 -52.034  31.197  1.00 10.00      A   
ATOM     37  HN  ALA     7      21.628 -52.465  32.025  1.00 10.00      A   
ATOM     38  CA  ALA     7      22.147 -50.988  30.598  1.00 10.00      A   
ATOM     39  CB  ALA     7      23.425 -50.789  31.395  1.00 10.00      A   
ATOM     40  C   ALA     7      22.478 -51.314  29.146  1.00 10.00      A   
ATOM     41  O   ALA     7      22.240 -50.501  28.247  1.00 10.00      A   
ATOM     42  N   LEU     8      23.004 -52.515  28.924  1.00 10.00      A   
ATOM     43  HN  LEU     8      23.152 -53.118  29.685  1.00 10.00      A   
ATOM     44  CA  LEU     8      23.369 -52.962  27.584  1.00 10.00      A   
ATOM     45  CB  LEU     8      24.003 -54.355  27.635  1.00 10.00      A   
ATOM     46  CG  LEU     8      25.294 -54.482  28.448  1.00 10.00      A   
ATOM     47  CD1 LEU     8      25.783 -55.921  28.450  1.00 10.00      A   
ATOM     48  CD2 LEU     8      26.368 -53.552  27.903  1.00 10.00      A   
ATOM     49  C   LEU     8      22.157 -52.964  26.655  1.00 10.00      A   
ATOM     50  O   LEU     8      22.256 -52.586  25.486  1.00 10.00      A   
ATOM     51  N   SER     9      21.012 -53.376  27.193  1.00 10.00      A   
ATOM     52  HN  SER     9      21.003 -53.664  28.133  1.00 10.00      A   
ATOM     53  CA  SER     9      19.773 -53.420  26.429  1.00 10.00      A   
ATOM     54  CB  SER     9      18.672 -54.097  27.248  1.00 10.00      A   
ATOM     55  OG  SER     9      19.074 -55.395  27.660  1.00 10.00      A   
ATOM     56  HG  SER     9      19.503 -55.341  28.524  1.00 10.00      A   
ATOM     57  C   SER     9      19.341 -52.014  26.007  1.00 10.00      A   
ATOM     58  O   SER     9      18.680 -51.832  24.986  1.00 10.00      A   
ATOM     59  N   THR    10      19.732 -51.024  26.793  1.00 10.00      A   
ATOM     60  HN  THR    10      20.259 -51.228  27.596  1.00 10.00      A   
ATOM     61  CA  THR    10      19.395 -49.642  26.500  1.00 10.00      A   
ATOM     62  CB  THR    10      19.418 -48.791  27.783  1.00 10.00      A   
ATOM     63  OG1 THR    10      18.727 -49.494  28.825  1.00 10.00      A   
ATOM     64  HG1 THR    10      19.311 -50.167  29.201  1.00 10.00      A   
ATOM     65  CG2 THR    10      18.736 -47.449  27.553  1.00 10.00      A   
ATOM     66  C   THR    10      20.362 -49.054  25.472  1.00 10.00      A   
ATOM     67  O   THR    10      19.965 -48.276  24.603  1.00 10.00      A   
ATOM     68  N   PHE    11      21.628 -49.457  25.563  1.00 10.00      A   
ATOM     69  HN  PHE    11      21.876 -50.098  26.265  1.00 10.00      A   
ATOM     70  CA  PHE    11      22.661 -48.974  24.651  1.00 10.00      A   
ATOM     71  CB  PHE    11      24.031 -49.551  25.018  1.00 10.00      A   
ATOM     72  CG  PHE    11      24.661 -48.933  26.237  1.00 10.00      A   
ATOM     73  CD1 PHE    11      25.175 -49.728  27.248  1.00 10.00      A   
ATOM     74  CD2 PHE    11      24.740 -47.555  26.369  1.00 10.00      A   
ATOM     75  CE1 PHE    11      25.756 -49.162  28.368  1.00 10.00      A   
ATOM     76  CE2 PHE    11      25.320 -46.983  27.486  1.00 10.00      A   
ATOM     77  CZ  PHE    11      25.829 -47.788  28.487  1.00 10.00      A   
ATOM     78  C   PHE    11      22.330 -49.300  23.199  1.00 10.00      A   
ATOM     79  O   PHE    11      22.381 -48.426  22.332  1.00 10.00      A   
ATOM     80  N   ILE    12      21.979 -50.557  22.940  1.00 10.00      A   
ATOM     81  HN  ILE    12      21.956 -51.210  23.674  1.00 10.00      A   
ATOM     82  CA  ILE    12      21.642 -50.993  21.585  1.00 10.00      A   
ATOM     83  CB  ILE    12      21.416 -52.518  21.487  1.00 10.00      A   
ATOM     84  CG1 ILE    12      20.387 -52.996  22.517  1.00 10.00      A   
ATOM     85  CG2 ILE    12      22.735 -53.258  21.659  1.00 10.00      A   
ATOM     86  CD1 ILE    12      20.007 -54.455  22.376  1.00 10.00      A   
ATOM     87  C   ILE    12      20.437 -50.239  21.023  1.00 10.00      A   
ATOM     88  O   ILE    12      20.372 -49.960  19.824  1.00 10.00      A   
ATOM     89  N   PHE    13      19.497 -49.897  21.896  1.00 10.00      A   
ATOM     90  HN  PHE    13      19.611 -50.139  22.838  1.00 10.00      A   
ATOM     91  CA  PHE    13      18.305 -49.169  21.486  1.00 10.00      A   
ATOM     92  CB  PHE    13      17.303 -49.096  22.643  1.00 10.00      A   
ATOM     93  CG  PHE    13      16.125 -48.198  22.386  1.00 10.00      A   
ATOM     94  CD1 PHE    13      15.199 -48.508  21.402  1.00 10.00      A   
ATOM     95  CD2 PHE    13      15.941 -47.043  23.132  1.00 10.00      A   
ATOM     96  CE1 PHE    13      14.113 -47.686  21.167  1.00 10.00      A   
ATOM     97  CE2 PHE    13      14.857 -46.216  22.901  1.00 10.00      A   
ATOM     98  CZ  PHE    13      13.941 -46.538  21.917  1.00 10.00      A   
ATOM     99  C   PHE    13      18.680 -47.769  21.015  1.00 10.00      A   
ATOM    100  O   PHE    13      18.219 -47.310  19.970  1.00 10.00      A   
ATOM    101  N   LEU    14      19.538 -47.109  21.783  1.00 10.00      A   
ATOM    102  HN  LEU    14      19.877 -47.540  22.598  1.00 10.00      A   
ATOM    103  CA  LEU    14      19.988 -45.762  21.453  1.00 10.00      A   
ATOM    104  CB  LEU    14      20.888 -45.209  22.557  1.00 10.00      A   
ATOM    105  CG  LEU    14      20.243 -45.025  23.934  1.00 10.00      A   
ATOM    106  CD1 LEU    14      21.290 -44.641  24.968  1.00 10.00      A   
ATOM    107  CD2 LEU    14      19.136 -43.983  23.877  1.00 10.00      A   
ATOM    108  C   LEU    14      20.728 -45.744  20.119  1.00 10.00      A   
ATOM    109  O   LEU    14      20.598 -44.800  19.342  1.00 10.00      A   
ATOM    110  N   LEU    15      21.492 -46.797  19.859  1.00 10.00      A   
ATOM    111  HN  LEU    15      21.554 -47.517  20.524  1.00 10.00      A   
ATOM    112  CA  LEU    15      22.251 -46.906  18.619  1.00 10.00      A   
ATOM    113  CB  LEU    15      23.175 -48.126  18.660  1.00 10.00      A   
ATOM    114  CG  LEU    15      24.278 -48.108  19.721  1.00 10.00      A   
ATOM    115  CD1 LEU    15      25.050 -49.418  19.701  1.00 10.00      A   
ATOM    116  CD2 LEU    15      25.214 -46.927  19.508  1.00 10.00      A   
ATOM    117  C   LEU    15      21.326 -47.001  17.413  1.00 10.00      A   
ATOM    118  O   LEU    15      21.538 -46.336  16.400  1.00 10.00      A   
ATOM    119  N   LEU    16      20.286 -47.809  17.546  1.00 10.00      A   
ATOM    120  HN  LEU    16      20.157 -48.281  18.398  1.00 10.00      A   
ATOM    121  CA  LEU    16      19.326 -48.017  16.469  1.00 10.00      A   
ATOM    122  CB  LEU    16      18.371 -49.159  16.818  1.00 10.00      A   
ATOM    123  CG  LEU    16      18.979 -50.561  16.860  1.00 10.00      A   
ATOM    124  CD1 LEU    16      18.002 -51.542  17.489  1.00 10.00      A   
ATOM    125  CD2 LEU    16      19.369 -51.016  15.462  1.00 10.00      A   
ATOM    126  C   LEU    16      18.534 -46.753  16.145  1.00 10.00      A   
ATOM    127  O   LEU    16      18.277 -46.455  14.979  1.00 10.00      A   
ATOM    128  N   ILE    17      18.143 -46.011  17.170  1.00 10.00      A   
ATOM    129  HN  ILE    17      18.370 -46.290  18.085  1.00 10.00      A   
ATOM    130  CA  ILE    17      17.369 -44.796  16.957  1.00 10.00      A   
ATOM    131  CB  ILE    17      16.499 -44.409  18.183  1.00 10.00      A   
ATOM    132  CG1 ILE    17      15.654 -43.164  17.895  1.00 10.00      A   
ATOM    133  CG2 ILE    17      17.336 -44.219  19.440  1.00 10.00      A   
ATOM    134  CD1 ILE    17      14.491 -43.415  16.962  1.00 10.00      A   
ATOM    135  C   ILE    17      18.236 -43.620  16.488  1.00 10.00      A   
ATOM    136  O   ILE    17      17.959 -43.016  15.449  1.00 10.00      A   
ATOM    137  N   THR    18      19.304 -43.333  17.219  1.00 10.00      A   
ATOM    138  HN  THR    18      19.511 -43.885  18.005  1.00 10.00      A   
ATOM    139  CA  THR    18      20.179 -42.215  16.889  1.00 10.00      A   
ATOM    140  CB  THR    18      21.123 -41.885  18.060  1.00 10.00      A   
ATOM    141  OG1 THR    18      20.451 -42.153  19.299  1.00 10.00      A   
ATOM    142  HG1 THR    18      20.746 -43.008  19.641  1.00 10.00      A   
ATOM    143  CG2 THR    18      21.526 -40.419  18.020  1.00 10.00      A   
ATOM    144  C   THR    18      20.999 -42.451  15.617  1.00 10.00      A   
ATOM    145  O   THR    18      21.079 -41.577  14.755  1.00 10.00      A   
ATOM    146  N   GLY    19      21.577 -43.637  15.488  1.00 10.00      A   
ATOM    147  HN  GLY    19      21.441 -44.323  16.179  1.00 10.00      A   
ATOM    148  CA  GLY    19      22.396 -43.934  14.329  1.00 10.00      A   
ATOM    149  C   GLY    19      21.707 -44.837  13.330  1.00 10.00      A   
ATOM    150  O   GLY    19      22.365 -45.558  12.581  1.00 10.00      A   
ATOM    151  N   GLY    20      20.385 -44.801  13.311  1.00 10.00      A   
ATOM    152  HN  GLY    20      19.908 -44.209  13.931  1.00 10.00      A   
ATOM    153  CA  GLY    20      19.645 -45.635  12.385  1.00 10.00      A   
ATOM    154  C   GLY    20      18.384 -44.971  11.876  1.00 10.00      A   
ATOM    155  O   GLY    20      18.287 -44.624  10.698  1.00 10.00      A   
ATOM    156  N   VAL    21      17.418 -44.792  12.764  1.00 10.00      A   
ATOM    157  HN  VAL    21      17.556 -45.092  13.689  1.00 10.00      A   
ATOM    158  CA  VAL    21      16.147 -44.176  12.403  1.00 10.00      A   
ATOM    159  CB  VAL    21      15.090 -44.374  13.509  1.00 10.00      A   
ATOM    160  CG1 VAL    21      13.736 -43.848  13.058  1.00 10.00      A   
ATOM    161  CG2 VAL    21      14.994 -45.843  13.896  1.00 10.00      A   
ATOM    162  C   VAL    21      16.304 -42.686  12.106  1.00 10.00      A   
ATOM    163  O   VAL    21      15.774 -42.189  11.112  1.00 10.00      A   
ATOM    164  N   TYR    22      17.038 -41.982  12.966  1.00 10.00      A   
ATOM    165  HN  TYR    22      17.438 -42.440  13.738  1.00 10.00      A   
ATOM    166  CA  TYR    22      17.255 -40.544  12.799  1.00 10.00      A   
ATOM    167  CB  TYR    22      18.085 -39.947  13.945  1.00 10.00      A   
ATOM    168  CG  TYR    22      18.252 -38.444  13.871  1.00 10.00      A   
ATOM    169  CD1 TYR    22      17.205 -37.598  14.204  1.00 10.00      A   
ATOM    170  CD2 TYR    22      19.453 -37.872  13.467  1.00 10.00      A   
ATOM    171  CE1 TYR    22      17.344 -36.226  14.139  1.00 10.00      A   
ATOM    172  CE2 TYR    22      19.602 -36.500  13.400  1.00 10.00      A   
ATOM    173  CZ  TYR    22      18.544 -35.683  13.736  1.00 10.00      A   
ATOM    174  OH  TYR    22      18.688 -34.316  13.674  1.00 10.00      A   
ATOM    175  HH  TYR    22      17.910 -33.897  14.062  1.00 10.00      A   
ATOM    176  C   TYR    22      17.827 -40.169  11.421  1.00 10.00      A   
ATOM    177  O   TYR    22      17.171 -39.448  10.670  1.00 10.00      A   
ATOM    178  N   PRO    23      19.034 -40.663  11.050  1.00 10.00      A   
ATOM    179  CA  PRO    23      19.648 -40.339   9.753  1.00 10.00      A   
ATOM    180  CB  PRO    23      20.977 -41.102   9.764  1.00 10.00      A   
ATOM    181  CG  PRO    23      20.807 -42.150  10.806  1.00 10.00      A   
ATOM    182  CD  PRO    23      19.890 -41.565  11.840  1.00 10.00      A   
ATOM    183  C   PRO    23      18.785 -40.792   8.579  1.00 10.00      A   
ATOM    184  O   PRO    23      18.816 -40.190   7.504  1.00 10.00      A   
ATOM    185  N   LEU    24      18.014 -41.851   8.793  1.00 10.00      A   
ATOM    186  HN  LEU    24      18.033 -42.285   9.671  1.00 10.00      A   
ATOM    187  CA  LEU    24      17.137 -42.376   7.761  1.00 10.00      A   
ATOM    188  CB  LEU    24      16.521 -43.705   8.209  1.00 10.00      A   
ATOM    189  CG  LEU    24      15.530 -44.358   7.241  1.00 10.00      A   
ATOM    190  CD1 LEU    24      16.219 -44.730   5.937  1.00 10.00      A   
ATOM    191  CD2 LEU    24      14.880 -45.576   7.879  1.00 10.00      A   
ATOM    192  C   LEU    24      16.039 -41.369   7.442  1.00 10.00      A   
ATOM    193  O   LEU    24      15.878 -40.957   6.293  1.00 10.00      A   
ATOM    194  N   LEU    25      15.312 -40.951   8.475  1.00 10.00      A   
ATOM    195  HN  LEU    25      15.516 -41.293   9.374  1.00 10.00      A   
ATOM    196  CA  LEU    25      14.226 -39.996   8.314  1.00 10.00      A   
ATOM    197  CB  LEU    25      13.504 -39.766   9.645  1.00 10.00      A   
ATOM    198  CG  LEU    25      12.794 -40.982  10.247  1.00 10.00      A   
ATOM    199  CD1 LEU    25      12.107 -40.615  11.553  1.00 10.00      A   
ATOM    200  CD2 LEU    25      11.792 -41.560   9.262  1.00 10.00      A   
ATOM    201  C   LEU    25      14.730 -38.676   7.743  1.00 10.00      A   
ATOM    202  O   LEU    25      14.082 -38.081   6.883  1.00 10.00      A   
ATOM    203  N   THR    26      15.889 -38.232   8.218  1.00 10.00      A   
ATOM    204  HN  THR    26      16.354 -38.753   8.911  1.00 10.00      A   
ATOM    205  CA  THR    26      16.488 -36.987   7.751  1.00 10.00      A   
ATOM    206  CB  THR    26      17.804 -36.698   8.505  1.00 10.00      A   
ATOM    207  OG1 THR    26      17.557 -36.737   9.919  1.00 10.00      A   
ATOM    208  HG1 THR    26      17.413 -35.840  10.244  1.00 10.00      A   
ATOM    209  CG2 THR    26      18.364 -35.335   8.127  1.00 10.00      A   
ATOM    210  C   THR    26      16.757 -37.038   6.245  1.00 10.00      A   
ATOM    211  O   THR    26      16.448 -36.096   5.512  1.00 10.00      A   
ATOM    212  N   THR    27      17.317 -38.148   5.784  1.00 10.00      A   
ATOM    213  HN  THR    27      17.525 -38.875   6.408  1.00 10.00      A   
ATOM    214  CA  THR    27      17.626 -38.313   4.373  1.00 10.00      A   
ATOM    215  CB  THR    27      18.527 -39.541   4.141  1.00 10.00      A   
ATOM    216  OG1 THR    27      19.645 -39.480   5.039  1.00 10.00      A   
ATOM    217  HG1 THR    27      19.385 -39.828   5.903  1.00 10.00      A   
ATOM    218  CG2 THR    27      19.043 -39.565   2.710  1.00 10.00      A   
ATOM    219  C   THR    27      16.348 -38.433   3.542  1.00 10.00      A   
ATOM    220  O   THR    27      16.233 -37.827   2.474  1.00 10.00      A   
ATOM    221  N   VAL    28      15.385 -39.197   4.053  1.00 10.00      A   
ATOM    222  HN  VAL    28      15.536 -39.641   4.919  1.00 10.00      A   
ATOM    223  CA  VAL    28      14.111 -39.399   3.365  1.00 10.00      A   
ATOM    224  CB  VAL    28      13.231 -40.457   4.073  1.00 10.00      A   
ATOM    225  CG1 VAL    28      11.837 -40.508   3.460  1.00 10.00      A   
ATOM    226  CG2 VAL    28      13.888 -41.829   4.005  1.00 10.00      A   
ATOM    227  C   VAL    28      13.341 -38.086   3.232  1.00 10.00      A   
ATOM    228  O   VAL    28      13.034 -37.656   2.124  1.00 10.00      A   
ATOM    229  N   LEU    29      13.064 -37.440   4.364  1.00 10.00      A   
ATOM    230  HN  LEU    29      13.370 -37.819   5.219  1.00 10.00      A   
ATOM    231  CA  LEU    29      12.325 -36.181   4.369  1.00 10.00      A   
ATOM    232  CB  LEU    29      12.065 -35.702   5.798  1.00 10.00      A   
ATOM    233  CG  LEU    29      10.954 -36.428   6.562  1.00 10.00      A   
ATOM    234  CD1 LEU    29      10.900 -35.953   8.007  1.00 10.00      A   
ATOM    235  CD2 LEU    29       9.611 -36.214   5.878  1.00 10.00      A   
ATOM    236  C   LEU    29      13.051 -35.107   3.573  1.00 10.00      A   
ATOM    237  O   LEU    29      12.422 -34.309   2.877  1.00 10.00      A   
ATOM    238  N   GLY    30      14.375 -35.104   3.668  1.00 10.00      A   
ATOM    239  HN  GLY    30      14.817 -35.768   4.242  1.00 10.00      A   
ATOM    240  CA  GLY    30      15.171 -34.130   2.946  1.00 10.00      A   
ATOM    241  C   GLY    30      15.010 -34.250   1.442  1.00 10.00      A   
ATOM    242  O   GLY    30      14.733 -33.265   0.761  1.00 10.00      A   
ATOM    243  N   GLN    31      15.152 -35.468   0.930  1.00 10.00      A   
ATOM    244  HN  GLN    31      15.345 -36.220   1.532  1.00 10.00      A   
ATOM    245  CA  GLN    31      15.028 -35.718  -0.503  1.00 10.00      A   
ATOM    246  CB  GLN    31      15.595 -37.094  -0.861  1.00 10.00      A   
ATOM    247  CG  GLN    31      17.114 -37.158  -0.863  1.00 10.00      A   
ATOM    248  CD  GLN    31      17.641 -38.542  -1.184  1.00 10.00      A   
ATOM    249  OE1 GLN    31      17.001 -39.317  -1.899  1.00 10.00      A   
ATOM    250  NE2 GLN    31      18.816 -38.859  -0.665  1.00 10.00      A   
ATOM    251 HE21 GLN    31      19.273 -38.190  -0.111  1.00 10.00      A   
ATOM    252 HE22 GLN    31      19.184 -39.751  -0.852  1.00 10.00      A   
ATOM    253  C   GLN    31      13.577 -35.605  -0.967  1.00 10.00      A   
ATOM    254  O   GLN    31      13.310 -35.390  -2.151  1.00 10.00      A   
ATOM    255  N   TRP    32      12.647 -35.757  -0.031  1.00 10.00      A   
ATOM    256  HN  TRP    32      12.927 -35.946   0.893  1.00 10.00      A   
ATOM    257  CA  TRP    32      11.223 -35.670  -0.334  1.00 10.00      A   
ATOM    258  CB  TRP    32      10.399 -36.286   0.800  1.00 10.00      A   
ATOM    259  CG  TRP    32      10.115 -37.750   0.642  1.00 10.00      A   
ATOM    260  CD1 TRP    32      10.861 -38.672  -0.035  1.00 10.00      A   
ATOM    261  CD2 TRP    32       8.999 -38.463   1.188  1.00 10.00      A   
ATOM    262  NE1 TRP    32      10.272 -39.909   0.047  1.00 10.00      A   
ATOM    263  HE1 TRP    32      10.618 -40.735  -0.359  1.00 10.00      A   
ATOM    264  CE2 TRP    32       9.129 -39.808   0.796  1.00 10.00      A   
ATOM    265  CE3 TRP    32       7.901 -38.092   1.970  1.00 10.00      A   
ATOM    266  CZ2 TRP    32       8.203 -40.783   1.158  1.00 10.00      A   
ATOM    267  CZ3 TRP    32       6.984 -39.061   2.330  1.00 10.00      A   
ATOM    268  CH2 TRP    32       7.140 -40.391   1.924  1.00 10.00      A   
ATOM    269  C   TRP    32      10.786 -34.224  -0.542  1.00 10.00      A   
ATOM    270  O   TRP    32       9.882 -33.949  -1.329  1.00 10.00      A   
ATOM    271  N   TRP    33      11.422 -33.304   0.168  1.00 10.00      A   
ATOM    272  HN  TRP    33      12.137 -33.579   0.782  1.00 10.00      A   
ATOM    273  CA  TRP    33      11.071 -31.895   0.064  1.00 10.00      A   
ATOM    274  CB  TRP    33      10.945 -31.263   1.452  1.00 10.00      A   
ATOM    275  CG  TRP    33       9.657 -31.592   2.146  1.00 10.00      A   
ATOM    276  CD1 TRP    33       9.483 -32.438   3.204  1.00 10.00      A   
ATOM    277  CD2 TRP    33       8.359 -31.079   1.829  1.00 10.00      A   
ATOM    278  NE1 TRP    33       8.158 -32.478   3.564  1.00 10.00      A   
ATOM    279  HE1 TRP    33       7.780 -33.012   4.296  1.00 10.00      A   
ATOM    280  CE2 TRP    33       7.449 -31.654   2.735  1.00 10.00      A   
ATOM    281  CE3 TRP    33       7.879 -30.186   0.866  1.00 10.00      A   
ATOM    282  CZ2 TRP    33       6.088 -31.367   2.707  1.00 10.00      A   
ATOM    283  CZ3 TRP    33       6.528 -29.903   0.839  1.00 10.00      A   
ATOM    284  CH2 TRP    33       5.648 -30.490   1.754  1.00 10.00      A   
ATOM    285  C   TRP    33      12.055 -31.105  -0.795  1.00 10.00      A   
ATOM    286  O   TRP    33      11.655 -30.203  -1.534  1.00 10.00      A   
ATOM    287  N   PHE    34      13.333 -31.436  -0.700  1.00 10.00      A   
ATOM    288  HN  PHE    34      13.602 -32.175  -0.108  1.00 10.00      A   
ATOM    289  CA  PHE    34      14.356 -30.732  -1.460  1.00 10.00      A   
ATOM    290  CB  PHE    34      15.362 -30.077  -0.505  1.00 10.00      A   
ATOM    291  CG  PHE    34      14.740 -29.411   0.693  1.00 10.00      A   
ATOM    292  CD1 PHE    34      14.940 -29.921   1.968  1.00 10.00      A   
ATOM    293  CD2 PHE    34      13.958 -28.277   0.548  1.00 10.00      A   
ATOM    294  CE1 PHE    34      14.373 -29.311   3.073  1.00 10.00      A   
ATOM    295  CE2 PHE    34      13.387 -27.662   1.647  1.00 10.00      A   
ATOM    296  CZ  PHE    34      13.595 -28.179   2.912  1.00 10.00      A   
ATOM    297  C   PHE    34      15.082 -31.678  -2.414  1.00 10.00      A   
ATOM    298  O   PHE    34      16.079 -32.300  -2.048  1.00 10.00      A   
ATOM    299  N   PRO    35      14.604 -31.790  -3.660  1.00 10.00      A   
ATOM    300  CA  PRO    35      15.209 -32.676  -4.661  1.00 10.00      A   
ATOM    301  CB  PRO    35      14.197 -32.656  -5.806  1.00 10.00      A   
ATOM    302  CG  PRO    35      13.503 -31.345  -5.671  1.00 10.00      A   
ATOM    303  CD  PRO    35      13.436 -31.065  -4.197  1.00 10.00      A   
ATOM    304  C   PRO    35      16.574 -32.179  -5.142  1.00 10.00      A   
ATOM    305  O   PRO    35      17.381 -32.957  -5.652  1.00 10.00      A   
ATOM    306  N   TRP    36      16.835 -30.889  -4.969  1.00 10.00      A   
ATOM    307  HN  TRP    36      16.165 -30.317  -4.538  1.00 10.00      A   
ATOM    308  CA  TRP    36      18.098 -30.307  -5.403  1.00 10.00      A   
ATOM    309  CB  TRP    36      17.843 -29.043  -6.229  1.00 10.00      A   
ATOM    310  CG  TRP    36      19.027 -28.591  -7.029  1.00 10.00      A   
ATOM    311  CD1 TRP    36      19.656 -29.284  -8.023  1.00 10.00      A   
ATOM    312  CD2 TRP    36      19.719 -27.343  -6.911  1.00 10.00      A   
ATOM    313  NE1 TRP    36      20.702 -28.550  -8.523  1.00 10.00      A   
ATOM    314  HE1 TRP    36      21.309 -28.837  -9.243  1.00 10.00      A   
ATOM    315  CE2 TRP    36      20.760 -27.352  -7.861  1.00 10.00      A   
ATOM    316  CE3 TRP    36      19.562 -26.219  -6.094  1.00 10.00      A   
ATOM    317  CZ2 TRP    36      21.638 -26.281  -8.016  1.00 10.00      A   
ATOM    318  CZ3 TRP    36      20.434 -25.157  -6.250  1.00 10.00      A   
ATOM    319  CH2 TRP    36      21.459 -25.195  -7.204  1.00 10.00      A   
ATOM    320  C   TRP    36      19.006 -29.998  -4.215  1.00 10.00      A   
ATOM    321  O   TRP    36      20.206 -30.286  -4.245  1.00 10.00      A   
ATOM    322  N   GLN    37      18.426 -29.430  -3.164  1.00 10.00      A   
ATOM    323  HN  GLN    37      17.465 -29.232  -3.196  1.00 10.00      A   
ATOM    324  CA  GLN    37      19.183 -29.075  -1.968  1.00 10.00      A   
ATOM    325  CB  GLN    37      18.350 -28.197  -1.032  1.00 10.00      A   
ATOM    326  CG  GLN    37      18.412 -26.716  -1.371  1.00 10.00      A   
ATOM    327  CD  GLN    37      17.144 -25.966  -1.009  1.00 10.00      A   
ATOM    328  OE1 GLN    37      16.037 -26.500  -1.105  1.00 10.00      A   
ATOM    329  NE2 GLN    37      17.296 -24.721  -0.593  1.00 10.00      A   
ATOM    330 HE21 GLN    37      18.205 -24.359  -0.545  1.00 10.00      A   
ATOM    331 HE22 GLN    37      16.495 -24.209  -0.350  1.00 10.00      A   
ATOM    332  C   GLN    37      19.730 -30.306  -1.246  1.00 10.00      A   
ATOM    333  O   GLN    37      20.789 -30.251  -0.623  1.00 10.00      A   
ATOM    334  N   ALA    38      19.011 -31.421  -1.335  1.00 10.00      A   
ATOM    335  HN  ALA    38      18.161 -31.410  -1.826  1.00 10.00      A   
ATOM    336  CA  ALA    38      19.455 -32.658  -0.700  1.00 10.00      A   
ATOM    337  CB  ALA    38      18.269 -33.480  -0.222  1.00 10.00      A   
ATOM    338  C   ALA    38      20.322 -33.461  -1.663  1.00 10.00      A   
ATOM    339  O   ALA    38      20.813 -34.543  -1.330  1.00 10.00      A   
ATOM    340  N   ASN    39      20.502 -32.917  -2.862  1.00 10.00      A   
ATOM    341  HN  ASN    39      20.076 -32.057  -3.063  1.00 10.00      A   
ATOM    342  CA  ASN    39      21.316 -33.557  -3.887  1.00 10.00      A   
ATOM    343  CB  ASN    39      20.704 -33.336  -5.277  1.00 10.00      A   
ATOM    344  CG  ASN    39      21.372 -34.157  -6.368  1.00 10.00      A   
ATOM    345  OD1 ASN    39      22.312 -33.700  -7.022  1.00 10.00      A   
ATOM    346  ND2 ASN    39      20.883 -35.370  -6.585  1.00 10.00      A   
ATOM    347 HD21 ASN    39      20.122 -35.670  -6.035  1.00 10.00      A   
ATOM    348 HD22 ASN    39      21.294 -35.918  -7.286  1.00 10.00      A   
ATOM    349  C   ASN    39      22.735 -33.003  -3.837  1.00 10.00      A   
ATOM    350  O   ASN    39      23.669 -33.599  -4.369  1.00 10.00      A   
ATOM    351  N   GLY    40      22.889 -31.860  -3.178  1.00 10.00      A   
ATOM    352  HN  GLY    40      22.111 -31.437  -2.760  1.00 10.00      A   
ATOM    353  CA  GLY    40      24.197 -31.241  -3.058  1.00 10.00      A   
ATOM    354  C   GLY    40      24.271 -29.890  -3.742  1.00 10.00      A   
ATOM    355  O   GLY    40      25.316 -29.239  -3.722  1.00 10.00      A   
ATOM    356  N   SER    41      23.161 -29.475  -4.350  1.00 10.00      A   
ATOM    357  HN  SER    41      22.365 -30.042  -4.322  1.00 10.00      A   
ATOM    358  CA  SER    41      23.088 -28.194  -5.048  1.00 10.00      A   
ATOM    359  CB  SER    41      23.338 -27.032  -4.077  1.00 10.00      A   
ATOM    360  OG  SER    41      22.599 -27.201  -2.873  1.00 10.00      A   
ATOM    361  HG  SER    41      22.160 -26.369  -2.650  1.00 10.00      A   
ATOM    362  C   SER    41      24.061 -28.143  -6.229  1.00 10.00      A   
ATOM    363  O   SER    41      24.726 -27.128  -6.465  1.00 10.00      A   
ATOM    364  N   LEU    42      24.136 -29.242  -6.969  1.00 10.00      A   
ATOM    365  HN  LEU    42      23.579 -30.013  -6.734  1.00 10.00      A   
ATOM    366  CA  LEU    42      25.018 -29.332  -8.125  1.00 10.00      A   
ATOM    367  CB  LEU    42      25.476 -30.780  -8.346  1.00 10.00      A   
ATOM    368  CG  LEU    42      26.642 -31.273  -7.482  1.00 10.00      A   
ATOM    369  CD1 LEU    42      26.166 -31.672  -6.095  1.00 10.00      A   
ATOM    370  CD2 LEU    42      27.358 -32.433  -8.154  1.00 10.00      A   
ATOM    371  C   LEU    42      24.326 -28.807  -9.379  1.00 10.00      A   
ATOM    372  O   LEU    42      23.242 -29.266  -9.735  1.00 10.00      A   
ATOM    373  N   ILE    43      24.947 -27.839 -10.038  1.00 10.00      A   
ATOM    374  HN  ILE    43      25.812 -27.509  -9.706  1.00 10.00      A   
ATOM    375  CA  ILE    43      24.383 -27.261 -11.251  1.00 10.00      A   
ATOM    376  CB  ILE    43      24.836 -25.799 -11.453  1.00 10.00      A   
ATOM    377  CG1 ILE    43      24.599 -24.985 -10.178  1.00 10.00      A   
ATOM    378  CG2 ILE    43      24.100 -25.173 -12.629  1.00 10.00      A   
ATOM    379  CD1 ILE    43      25.169 -23.585 -10.230  1.00 10.00      A   
ATOM    380  C   ILE    43      24.795 -28.086 -12.468  1.00 10.00      A   
ATOM    381  O   ILE    43      25.983 -28.337 -12.688  1.00 10.00      A   
ATOM    382  N   ARG    44      23.814 -28.513 -13.252  1.00 10.00      A   
ATOM    383  HN  ARG    44      22.885 -28.273 -13.034  1.00 10.00      A   
ATOM    384  CA  ARG    44      24.079 -29.312 -14.434  1.00 10.00      A   
ATOM    385  CB  ARG    44      23.288 -30.621 -14.379  1.00 10.00      A   
ATOM    386  CG  ARG    44      23.522 -31.433 -13.118  1.00 10.00      A   
ATOM    387  CD  ARG    44      22.609 -32.644 -13.061  1.00 10.00      A   
ATOM    388  NE  ARG    44      23.012 -33.685 -14.005  1.00 10.00      A   
ATOM    389  HE  ARG    44      23.439 -33.396 -14.843  1.00 10.00      A   
ATOM    390  CZ  ARG    44      22.829 -34.986 -13.792  1.00 10.00      A   
ATOM    391  NH1 ARG    44      22.251 -35.403 -12.675  1.00 10.00      A   
ATOM    392 HH11 ARG    44      22.108 -36.420 -12.508  1.00 10.00      A   
ATOM    393 HH12 ARG    44      21.933 -34.714 -11.958  1.00 10.00      A   
ATOM    394  NH2 ARG    44      23.221 -35.870 -14.698  1.00 10.00      A   
ATOM    395 HH21 ARG    44      23.672 -35.547 -15.586  1.00 10.00      A   
ATOM    396 HH22 ARG    44      23.082 -36.893 -14.530  1.00 10.00      A   
ATOM    397  C   ARG    44      23.726 -28.546 -15.700  1.00 10.00      A   
ATOM    398  O   ARG    44      22.739 -27.810 -15.742  1.00 10.00      A   
ATOM    399  N   GLU    45      24.544 -28.715 -16.723  1.00 10.00      A   
ATOM    400  HN  GLU    45      25.318 -29.312 -16.621  1.00 10.00      A   
ATOM    401  CA  GLU    45      24.317 -28.063 -18.002  1.00 10.00      A   
ATOM    402  CB  GLU    45      25.508 -27.191 -18.395  1.00 10.00      A   
ATOM    403  CG  GLU    45      25.489 -25.808 -17.773  1.00 10.00      A   
ATOM    404  CD  GLU    45      24.210 -25.057 -18.078  1.00 10.00      A   
ATOM    405  OE1 GLU    45      23.675 -25.201 -19.197  1.00 10.00      A   
ATOM    406  OE2 GLU    45      23.734 -24.308 -17.205  1.00 10.00      A   
ATOM    407  C   GLU    45      24.072 -29.120 -19.058  1.00 10.00      A   
ATOM    408  O   GLU    45      25.014 -29.725 -19.574  1.00 10.00      A   
ATOM    409  N   GLY    46      22.807 -29.349 -19.365  1.00 10.00      A   
ATOM    410  HN  GLY    46      22.103 -28.823 -18.927  1.00 10.00      A   
ATOM    411  CA  GLY    46      22.452 -30.362 -20.333  1.00 10.00      A   
ATOM    412  C   GLY    46      22.304 -31.702 -19.647  1.00 10.00      A   
ATOM    413  O   GLY    46      21.194 -32.126 -19.322  1.00 10.00      A   
ATOM    414  N   ASP    47      23.421 -32.365 -19.404  1.00 10.00      A   
ATOM    415  HN  ASP    47      24.278 -31.984 -19.697  1.00 10.00      A   
ATOM    416  CA  ASP    47      23.406 -33.652 -18.722  1.00 10.00      A   
ATOM    417  CB  ASP    47      23.423 -34.822 -19.704  1.00 10.00      A   
ATOM    418  CG  ASP    47      22.312 -35.815 -19.417  1.00 10.00      A   
ATOM    419  OD1 ASP    47      22.204 -36.279 -18.261  1.00 10.00      A   
ATOM    420  OD2 ASP    47      21.532 -36.124 -20.346  1.00 10.00      A   
ATOM    421  C   ASP    47      24.564 -33.754 -17.742  1.00 10.00      A   
ATOM    422  O   ASP    47      24.415 -34.292 -16.643  1.00 10.00      A   
ATOM    423  N   THR    48      25.711 -33.222 -18.139  1.00 10.00      A   
ATOM    424  HN  THR    48      25.769 -32.812 -19.028  1.00 10.00      A   
ATOM    425  CA  THR    48      26.895 -33.239 -17.294  1.00 10.00      A   
ATOM    426  CB  THR    48      28.166 -33.014 -18.128  1.00 10.00      A   
ATOM    427  OG1 THR    48      27.825 -32.294 -19.321  1.00 10.00      A   
ATOM    428  HG1 THR    48      27.665 -31.367 -19.099  1.00 10.00      A   
ATOM    429  CG2 THR    48      28.793 -34.345 -18.509  1.00 10.00      A   
ATOM    430  C   THR    48      26.797 -32.168 -16.206  1.00 10.00      A   
ATOM    431  O   THR    48      26.025 -31.211 -16.329  1.00 10.00      A   
ATOM    432  N   VAL    49      27.579 -32.328 -15.149  1.00 10.00      A   
ATOM    433  HN  VAL    49      28.190 -33.097 -15.117  1.00 10.00      A   
ATOM    434  CA  VAL    49      27.568 -31.386 -14.038  1.00 10.00      A   
ATOM    435  CB  VAL    49      27.728 -32.109 -12.683  1.00 10.00      A   
ATOM    436  CG1 VAL    49      27.508 -31.144 -11.526  1.00 10.00      A   
ATOM    437  CG2 VAL    49      26.775 -33.292 -12.588  1.00 10.00      A   
ATOM    438  C   VAL    49      28.681 -30.356 -14.187  1.00 10.00      A   
ATOM    439  O   VAL    49      29.814 -30.698 -14.527  1.00 10.00      A   
ATOM    440  N   ARG    50      28.350 -29.096 -13.935  1.00 10.00      A   
ATOM    441  HN  ARG    50      27.424 -28.887 -13.673  1.00 10.00      A   
ATOM    442  CA  ARG    50      29.323 -28.016 -14.029  1.00 10.00      A   
ATOM    443  CB  ARG    50      28.651 -26.726 -14.510  1.00 10.00      A   
ATOM    444  CG  ARG    50      28.792 -26.480 -16.003  1.00 10.00      A   
ATOM    445  CD  ARG    50      30.255 -26.390 -16.404  1.00 10.00      A   
ATOM    446  NE  ARG    50      30.426 -26.150 -17.836  1.00 10.00      A   
ATOM    447  HE  ARG    50      29.719 -25.641 -18.294  1.00 10.00      A   
ATOM    448  CZ  ARG    50      31.471 -26.572 -18.543  1.00 10.00      A   
ATOM    449  NH1 ARG    50      32.445 -27.259 -17.955  1.00 10.00      A   
ATOM    450 HH11 ARG    50      32.400 -27.471 -16.931  1.00 10.00      A   
ATOM    451 HH12 ARG    50      33.264 -27.590 -18.512  1.00 10.00      A   
ATOM    452  NH2 ARG    50      31.538 -26.304 -19.842  1.00 10.00      A   
ATOM    453 HH21 ARG    50      32.356 -26.629 -20.404  1.00 10.00      A   
ATOM    454 HH22 ARG    50      30.773 -25.765 -20.308  1.00 10.00      A   
ATOM    455  C   ARG    50      30.010 -27.793 -12.685  1.00 10.00      A   
ATOM    456  O   ARG    50      31.211 -27.512 -12.623  1.00 10.00      A   
ATOM    457  N   GLY    51      29.237 -27.931 -11.617  1.00 10.00      A   
ATOM    458  HN  GLY    51      28.288 -28.135 -11.739  1.00 10.00      A   
ATOM    459  CA  GLY    51      29.764 -27.758 -10.279  1.00 10.00      A   
ATOM    460  C   GLY    51      28.680 -27.380  -9.292  1.00 10.00      A   
ATOM    461  O   GLY    51      27.600 -26.932  -9.687  1.00 10.00      A   
ATOM    462  N   SER    52      28.953 -27.578  -8.011  1.00 10.00      A   
ATOM    463  HN  SER    52      29.814 -27.969  -7.758  1.00 10.00      A   
ATOM    464  CA  SER    52      28.002 -27.247  -6.968  1.00 10.00      A   
ATOM    465  CB  SER    52      28.353 -28.008  -5.690  1.00 10.00      A   
ATOM    466  OG  SER    52      29.016 -29.222  -5.999  1.00 10.00      A   
ATOM    467  HG  SER    52      28.885 -29.851  -5.278  1.00 10.00      A   
ATOM    468  C   SER    52      27.992 -25.742  -6.711  1.00 10.00      A   
ATOM    469  O   SER    52      29.049 -25.102  -6.635  1.00 10.00      A   
ATOM    470  N   ALA    53      26.796 -25.188  -6.560  1.00 10.00      A   
ATOM    471  HN  ALA    53      25.995 -25.763  -6.612  1.00 10.00      A   
ATOM    472  CA  ALA    53      26.625 -23.755  -6.324  1.00 10.00      A   
ATOM    473  CB  ALA    53      25.161 -23.370  -6.467  1.00 10.00      A   
ATOM    474  C   ALA    53      27.154 -23.332  -4.957  1.00 10.00      A   
ATOM    475  O   ALA    53      27.302 -22.144  -4.685  1.00 10.00      A   
ATOM    476  N   LEU    54      27.435 -24.305  -4.100  1.00 10.00      A   
ATOM    477  HN  LEU    54      27.293 -25.234  -4.369  1.00 10.00      A   
ATOM    478  CA  LEU    54      27.941 -24.019  -2.763  1.00 10.00      A   
ATOM    479  CB  LEU    54      27.131 -24.772  -1.706  1.00 10.00      A   
ATOM    480  CG  LEU    54      25.673 -24.342  -1.550  1.00 10.00      A   
ATOM    481  CD1 LEU    54      24.967 -25.212  -0.526  1.00 10.00      A   
ATOM    482  CD2 LEU    54      25.579 -22.874  -1.163  1.00 10.00      A   
ATOM    483  C   LEU    54      29.423 -24.352  -2.635  1.00 10.00      A   
ATOM    484  O   LEU    54      29.960 -24.425  -1.529  1.00 10.00      A   
ATOM    485  N   ILE    55      30.082 -24.563  -3.767  1.00 10.00      A   
ATOM    486  HN  ILE    55      29.603 -24.494  -4.620  1.00 10.00      A   
ATOM    487  CA  ILE    55      31.506 -24.879  -3.771  1.00 10.00      A   
ATOM    488  CB  ILE    55      31.789 -26.304  -4.307  1.00 10.00      A   
ATOM    489  CG1 ILE    55      31.203 -27.363  -3.368  1.00 10.00      A   
ATOM    490  CG2 ILE    55      33.286 -26.524  -4.485  1.00 10.00      A   
ATOM    491  CD1 ILE    55      31.493 -28.786  -3.798  1.00 10.00      A   
ATOM    492  C   ILE    55      32.279 -23.860  -4.600  1.00 10.00      A   
ATOM    493  O   ILE    55      33.167 -23.175  -4.092  1.00 10.00      A   
ATOM    494  N   GLY    56      31.925 -23.755  -5.874  1.00 10.00      A   
ATOM    495  HN  GLY    56      31.203 -24.318  -6.224  1.00 10.00      A   
ATOM    496  CA  GLY    56      32.602 -22.825  -6.750  1.00 10.00      A   
ATOM    497  C   GLY    56      33.637 -23.516  -7.611  1.00 10.00      A   
ATOM    498  O   GLY    56      33.663 -24.748  -7.691  1.00 10.00      A   
ATOM    499  N   GLN    57      34.493 -22.732  -8.247  1.00 10.00      A   
ATOM    500  HN  GLN    57      34.440 -21.757  -8.119  1.00 10.00      A   
ATOM    501  CA  GLN    57      35.528 -23.274  -9.111  1.00 10.00      A   
ATOM    502  CB  GLN    57      34.991 -23.505 -10.527  1.00 10.00      A   
ATOM    503  CG  GLN    57      34.776 -24.969 -10.881  1.00 10.00      A   
ATOM    504  CD  GLN    57      36.029 -25.809 -10.707  1.00 10.00      A   
ATOM    505  OE1 GLN    57      37.151 -25.318 -10.851  1.00 10.00      A   
ATOM    506  NE2 GLN    57      35.848 -27.081 -10.400  1.00 10.00      A   
ATOM    507 HE21 GLN    57      34.930 -27.409 -10.305  1.00 10.00      A   
ATOM    508 HE22 GLN    57      36.643 -27.646 -10.277  1.00 10.00      A   
ATOM    509  C   GLN    57      36.735 -22.349  -9.151  1.00 10.00      A   
ATOM    510  O   GLN    57      36.661 -21.195  -8.726  1.00 10.00      A   
ATOM    511  N   ASN    58      37.843 -22.860  -9.660  1.00 10.00      A   
ATOM    512  HN  ASN    58      37.836 -23.786  -9.995  1.00 10.00      A   
ATOM    513  CA  ASN    58      39.066 -22.081  -9.755  1.00 10.00      A   
ATOM    514  CB  ASN    58      40.295 -22.994  -9.717  1.00 10.00      A   
ATOM    515  CG  ASN    58      41.604 -22.227  -9.802  1.00 10.00      A   
ATOM    516  OD1 ASN    58      41.715 -21.094  -9.325  1.00 10.00      A   
ATOM    517  ND2 ASN    58      42.607 -22.848 -10.405  1.00 10.00      A   
ATOM    518 HD21 ASN    58      42.447 -23.755 -10.754  1.00 10.00      A   
ATOM    519 HD22 ASN    58      43.465 -22.380 -10.483  1.00 10.00      A   
ATOM    520  C   ASN    58      39.057 -21.252 -11.031  1.00 10.00      A   
ATOM    521  O   ASN    58      39.390 -21.744 -12.109  1.00 10.00      A   
ATOM    522  N   PHE    59      38.644 -20.003 -10.911  1.00 10.00      A   
ATOM    523  HN  PHE    59      38.362 -19.672 -10.032  1.00 10.00      A   
ATOM    524  CA  PHE    59      38.587 -19.113 -12.056  1.00 10.00      A   
ATOM    525  CB  PHE    59      37.453 -18.099 -11.892  1.00 10.00      A   
ATOM    526  CG  PHE    59      36.111 -18.719 -11.622  1.00 10.00      A   
ATOM    527  CD1 PHE    59      35.507 -18.577 -10.385  1.00 10.00      A   
ATOM    528  CD2 PHE    59      35.454 -19.440 -12.607  1.00 10.00      A   
ATOM    529  CE1 PHE    59      34.274 -19.141 -10.131  1.00 10.00      A   
ATOM    530  CE2 PHE    59      34.220 -20.009 -12.360  1.00 10.00      A   
ATOM    531  CZ  PHE    59      33.629 -19.858 -11.120  1.00 10.00      A   
ATOM    532  C   PHE    59      39.915 -18.394 -12.260  1.00 10.00      A   
ATOM    533  O   PHE    59      40.147 -17.321 -11.698  1.00 10.00      A   
ATOM    534  N   THR    60      40.790 -19.002 -13.046  1.00 10.00      A   
ATOM    535  HN  THR    60      40.558 -19.872 -13.440  1.00 10.00      A   
ATOM    536  CA  THR    60      42.090 -18.422 -13.338  1.00 10.00      A   
ATOM    537  CB  THR    60      43.198 -19.488 -13.247  1.00 10.00      A   
ATOM    538  OG1 THR    60      42.675 -20.766 -13.650  1.00 10.00      A   
ATOM    539  HG1 THR    60      43.229 -21.128 -14.354  1.00 10.00      A   
ATOM    540  CG2 THR    60      43.728 -19.586 -11.825  1.00 10.00      A   
ATOM    541  C   THR    60      42.087 -17.812 -14.736  1.00 10.00      A   
ATOM    542  O   THR    60      43.091 -17.269 -15.204  1.00 10.00      A   
ATOM    543  N   GLY    61      40.940 -17.912 -15.395  1.00 10.00      A   
ATOM    544  HN  GLY    61      40.180 -18.358 -14.963  1.00 10.00      A   
ATOM    545  CA  GLY    61      40.791 -17.383 -16.730  1.00 10.00      A   
ATOM    546  C   GLY    61      40.591 -15.883 -16.742  1.00 10.00      A   
ATOM    547  O   GLY    61      39.987 -15.317 -15.827  1.00 10.00      A   
ATOM    548  N   ASN    62      41.095 -15.244 -17.789  1.00 10.00      A   
ATOM    549  HN  ASN    62      41.559 -15.764 -18.482  1.00 10.00      A   
ATOM    550  CA  ASN    62      40.987 -13.799 -17.942  1.00 10.00      A   
ATOM    551  CB  ASN    62      41.853 -13.307 -19.105  1.00 10.00      A   
ATOM    552  CG  ASN    62      43.328 -13.203 -18.766  1.00 10.00      A   
ATOM    553  OD1 ASN    62      43.862 -13.998 -17.992  1.00 10.00      A   
ATOM    554  ND2 ASN    62      43.999 -12.221 -19.350  1.00 10.00      A   
ATOM    555 HD21 ASN    62      43.516 -11.624 -19.962  1.00 10.00      A   
ATOM    556 HD22 ASN    62      44.953 -12.129 -19.145  1.00 10.00      A   
ATOM    557  C   ASN    62      39.545 -13.377 -18.175  1.00 10.00      A   
ATOM    558  O   ASN    62      39.163 -12.254 -17.857  1.00 10.00      A   
ATOM    559  N   GLY    63      38.743 -14.280 -18.721  1.00 10.00      A   
ATOM    560  HN  GLY    63      39.094 -15.169 -18.945  1.00 10.00      A   
ATOM    561  CA  GLY    63      37.353 -13.961 -18.989  1.00 10.00      A   
ATOM    562  C   GLY    63      36.424 -14.411 -17.881  1.00 10.00      A   
ATOM    563  O   GLY    63      35.218 -14.510 -18.084  1.00 10.00      A   
ATOM    564  N   TYR    64      36.979 -14.681 -16.707  1.00 10.00      A   
ATOM    565  HN  TYR    64      37.948 -14.566 -16.594  1.00 10.00      A   
ATOM    566  CA  TYR    64      36.180 -15.132 -15.577  1.00 10.00      A   
ATOM    567  CB  TYR    64      36.454 -16.608 -15.276  1.00 10.00      A   
ATOM    568  CG  TYR    64      36.071 -17.533 -16.409  1.00 10.00      A   
ATOM    569  CD1 TYR    64      37.041 -18.182 -17.160  1.00 10.00      A   
ATOM    570  CD2 TYR    64      34.739 -17.744 -16.737  1.00 10.00      A   
ATOM    571  CE1 TYR    64      36.696 -19.015 -18.206  1.00 10.00      A   
ATOM    572  CE2 TYR    64      34.383 -18.578 -17.779  1.00 10.00      A   
ATOM    573  CZ  TYR    64      35.364 -19.210 -18.512  1.00 10.00      A   
ATOM    574  OH  TYR    64      35.013 -20.038 -19.558  1.00 10.00      A   
ATOM    575  HH  TYR    64      35.471 -20.882 -19.461  1.00 10.00      A   
ATOM    576  C   TYR    64      36.433 -14.274 -14.343  1.00 10.00      A   
ATOM    577  O   TYR    64      37.439 -13.565 -14.259  1.00 10.00      A   
ATOM    578  N   PHE    65      35.516 -14.338 -13.390  1.00 10.00      A   
ATOM    579  HN  PHE    65      34.739 -14.934 -13.512  1.00 10.00      A   
ATOM    580  CA  PHE    65      35.634 -13.564 -12.163  1.00 10.00      A   
ATOM    581  CB  PHE    65      34.252 -13.276 -11.577  1.00 10.00      A   
ATOM    582  CG  PHE    65      33.375 -12.425 -12.446  1.00 10.00      A   
ATOM    583  CD1 PHE    65      32.398 -13.002 -13.240  1.00 10.00      A   
ATOM    584  CD2 PHE    65      33.520 -11.048 -12.463  1.00 10.00      A   
ATOM    585  CE1 PHE    65      31.584 -12.223 -14.036  1.00 10.00      A   
ATOM    586  CE2 PHE    65      32.709 -10.262 -13.258  1.00 10.00      A   
ATOM    587  CZ  PHE    65      31.739 -10.851 -14.045  1.00 10.00      A   
ATOM    588  C   PHE    65      36.475 -14.308 -11.137  1.00 10.00      A   
ATOM    589  O   PHE    65      36.088 -15.378 -10.671  1.00 10.00      A   
ATOM    590  N   HIS    66      37.630 -13.752 -10.798  1.00 10.00      A   
ATOM    591  HN  HIS    66      37.894 -12.905 -11.210  1.00 10.00      A   
ATOM    592  CA  HIS    66      38.506 -14.374  -9.819  1.00 10.00      A   
ATOM    593  CB  HIS    66      39.933 -13.826  -9.937  1.00 10.00      A   
ATOM    594  CG  HIS    66      40.954 -14.622  -9.182  1.00 10.00      A   
ATOM    595  ND1 HIS    66      41.246 -14.402  -7.853  1.00 10.00      A   
ATOM    596  HD1 HIS    66      40.837 -13.711  -7.281  1.00 10.00      A   
ATOM    597  CD2 HIS    66      41.746 -15.649  -9.573  1.00 10.00      A   
ATOM    598  CE1 HIS    66      42.170 -15.257  -7.459  1.00 10.00      A   
ATOM    599  NE2 HIS    66      42.489 -16.022  -8.483  1.00 10.00      A   
ATOM    600  HE2 HIS    66      43.152 -16.748  -8.466  1.00 10.00      A   
ATOM    601  C   HIS    66      37.966 -14.135  -8.413  1.00 10.00      A   
ATOM    602  O   HIS    66      37.725 -12.991  -8.020  1.00 10.00      A   
ATOM    603  N   GLY    67      37.761 -15.215  -7.670  1.00 10.00      A   
ATOM    604  HN  GLY    67      37.952 -16.098  -8.044  1.00 10.00      A   
ATOM    605  CA  GLY    67      37.249 -15.100  -6.318  1.00 10.00      A   
ATOM    606  C   GLY    67      38.335 -15.239  -5.274  1.00 10.00      A   
ATOM    607  O   GLY    67      39.481 -14.849  -5.505  1.00 10.00      A   
ATOM    608  N   ARG    68      37.975 -15.808  -4.135  1.00 10.00      A   
ATOM    609  HN  ARG    68      37.051 -16.120  -4.033  1.00 10.00      A   
ATOM    610  CA  ARG    68      38.910 -16.001  -3.035  1.00 10.00      A   
ATOM    611  CB  ARG    68      38.150 -16.213  -1.724  1.00 10.00      A   
ATOM    612  CG  ARG    68      37.488 -14.962  -1.181  1.00 10.00      A   
ATOM    613  CD  ARG    68      37.958 -14.663   0.232  1.00 10.00      A   
ATOM    614  NE  ARG    68      37.058 -15.210   1.245  1.00 10.00      A   
ATOM    615  HE  ARG    68      36.441 -15.922   0.965  1.00 10.00      A   
ATOM    616  CZ  ARG    68      37.037 -14.799   2.513  1.00 10.00      A   
ATOM    617  NH1 ARG    68      37.863 -13.844   2.922  1.00 10.00      A   
ATOM    618 HH11 ARG    68      38.538 -13.413   2.255  1.00 10.00      A   
ATOM    619 HH12 ARG    68      37.841 -13.520   3.916  1.00 10.00      A   
ATOM    620  NH2 ARG    68      36.192 -15.348   3.372  1.00 10.00      A   
ATOM    621 HH21 ARG    68      35.537 -16.110   3.056  1.00 10.00      A   
ATOM    622 HH22 ARG    68      36.172 -15.030   4.367  1.00 10.00      A   
ATOM    623  C   ARG    68      39.830 -17.190  -3.292  1.00 10.00      A   
ATOM    624  O   ARG    68      39.373 -18.260  -3.705  1.00 10.00      A   
ATOM    625  N   PRO    69      41.138 -17.011  -3.062  1.00 10.00      A   
ATOM    626  CA  PRO    69      42.133 -18.069  -3.248  1.00 10.00      A   
ATOM    627  CB  PRO    69      43.480 -17.339  -3.115  1.00 10.00      A   
ATOM    628  CG  PRO    69      43.151 -15.883  -3.142  1.00 10.00      A   
ATOM    629  CD  PRO    69      41.756 -15.760  -2.608  1.00 10.00      A   
ATOM    630  C   PRO    69      42.006 -19.131  -2.159  1.00 10.00      A   
ATOM    631  O   PRO    69      42.200 -18.846  -0.979  1.00 10.00      A   
ATOM    632  N   SER    70      41.666 -20.347  -2.561  1.00 10.00      A   
ATOM    633  HN  SER    70      41.502 -20.506  -3.513  1.00 10.00      A   
ATOM    634  CA  SER    70      41.506 -21.448  -1.623  1.00 10.00      A   
ATOM    635  CB  SER    70      40.903 -22.657  -2.338  1.00 10.00      A   
ATOM    636  OG  SER    70      39.817 -22.258  -3.156  1.00 10.00      A   
ATOM    637  HG  SER    70      39.118 -21.887  -2.598  1.00 10.00      A   
ATOM    638  C   SER    70      42.830 -21.827  -0.964  1.00 10.00      A   
ATOM    639  O   SER    70      42.878 -22.080   0.239  1.00 10.00      A   
ATOM    640  N   ALA    71      43.897 -21.855  -1.760  1.00 10.00      A   
ATOM    641  HN  ALA    71      43.788 -21.631  -2.706  1.00 10.00      A   
ATOM    642  CA  ALA    71      45.228 -22.209  -1.267  1.00 10.00      A   
ATOM    643  CB  ALA    71      45.759 -21.156  -0.302  1.00 10.00      A   
ATOM    644  C   ALA    71      45.233 -23.603  -0.638  1.00 10.00      A   
ATOM    645  O   ALA    71      45.724 -23.799   0.477  1.00 10.00      A   
ATOM    646  N   THR    72      44.670 -24.562  -1.359  1.00 10.00      A   
ATOM    647  HN  THR    72      44.287 -24.341  -2.233  1.00 10.00      A   
ATOM    648  CA  THR    72      44.602 -25.938  -0.895  1.00 10.00      A   
ATOM    649  CB  THR    72      43.609 -26.746  -1.748  1.00 10.00      A   
ATOM    650  OG1 THR    72      43.014 -25.885  -2.732  1.00 10.00      A   
ATOM    651  HG1 THR    72      43.053 -26.321  -3.597  1.00 10.00      A   
ATOM    652  CG2 THR    72      42.518 -27.342  -0.875  1.00 10.00      A   
ATOM    653  C   THR    72      45.980 -26.597  -0.954  1.00 10.00      A   
ATOM    654  O   THR    72      46.894 -26.077  -1.597  1.00 10.00      A   
ATOM    655  N   ALA    73      46.114 -27.740  -0.287  1.00 10.00      A   
ATOM    656  HN  ALA    73      45.343 -28.096   0.202  1.00 10.00      A   
ATOM    657  CA  ALA    73      47.373 -28.477  -0.246  1.00 10.00      A   
ATOM    658  CB  ALA    73      47.247 -29.685   0.670  1.00 10.00      A   
ATOM    659  C   ALA    73      47.824 -28.913  -1.635  1.00 10.00      A   
ATOM    660  O   ALA    73      48.991 -28.756  -1.996  1.00 10.00      A   
ATOM    661  N   GLU    74      46.907 -29.474  -2.409  1.00 10.00      A   
ATOM    662  HN  GLU    74      45.995 -29.588  -2.069  1.00 10.00      A   
ATOM    663  CA  GLU    74      47.231 -29.931  -3.754  1.00 10.00      A   
ATOM    664  CB  GLU    74      46.443 -31.196  -4.100  1.00 10.00      A   
ATOM    665  CG  GLU    74      46.771 -32.392  -3.222  1.00 10.00      A   
ATOM    666  CD  GLU    74      45.765 -33.513  -3.370  1.00 10.00      A   
ATOM    667  OE1 GLU    74      46.148 -34.607  -3.844  1.00 10.00      A   
ATOM    668  OE2 GLU    74      44.584 -33.308  -3.009  1.00 10.00      A   
ATOM    669  C   GLU    74      46.973 -28.837  -4.788  1.00 10.00      A   
ATOM    670  O   GLU    74      47.883 -28.096  -5.169  1.00 10.00      A   
ATOM    671  N   MET    75      45.727 -28.727  -5.221  1.00 10.00      A   
ATOM    672  HN  MET    75      45.041 -29.321  -4.857  1.00 10.00      A   
ATOM    673  CA  MET    75      45.344 -27.737  -6.215  1.00 10.00      A   
ATOM    674  CB  MET    75      44.952 -28.420  -7.529  1.00 10.00      A   
ATOM    675  CG  MET    75      46.127 -29.000  -8.299  1.00 10.00      A   
ATOM    676  SD  MET    75      45.636 -29.766  -9.856  1.00 10.00      A   
ATOM    677  CE  MET    75      44.962 -28.358 -10.735  1.00 10.00      A   
ATOM    678  C   MET    75      44.193 -26.885  -5.698  1.00 10.00      A   
ATOM    679  O   MET    75      43.386 -27.357  -4.894  1.00 10.00      A   
ATOM    680  N   PRO    76      44.120 -25.617  -6.137  1.00 10.00      A   
ATOM    681  CA  PRO    76      43.068 -24.677  -5.727  1.00 10.00      A   
ATOM    682  CB  PRO    76      43.297 -23.448  -6.622  1.00 10.00      A   
ATOM    683  CG  PRO    76      44.248 -23.896  -7.680  1.00 10.00      A   
ATOM    684  CD  PRO    76      45.066 -24.993  -7.069  1.00 10.00      A   
ATOM    685  C   PRO    76      41.665 -25.233  -5.956  1.00 10.00      A   
ATOM    686  O   PRO    76      41.386 -25.832  -6.997  1.00 10.00      A   
ATOM    687  N   TYR    77      40.795 -25.024  -4.970  1.00 10.00      A   
ATOM    688  HN  TYR    77      41.096 -24.542  -4.170  1.00 10.00      A   
ATOM    689  CA  TYR    77      39.408 -25.492  -5.025  1.00 10.00      A   
ATOM    690  CB  TYR    77      38.635 -24.878  -6.198  1.00 10.00      A   
ATOM    691  CG  TYR    77      38.188 -23.456  -5.955  1.00 10.00      A   
ATOM    692  CD1 TYR    77      39.020 -22.385  -6.250  1.00 10.00      A   
ATOM    693  CD2 TYR    77      36.929 -23.185  -5.434  1.00 10.00      A   
ATOM    694  CE1 TYR    77      38.613 -21.084  -6.030  1.00 10.00      A   
ATOM    695  CE2 TYR    77      36.514 -21.888  -5.212  1.00 10.00      A   
ATOM    696  CZ  TYR    77      37.358 -20.841  -5.511  1.00 10.00      A   
ATOM    697  OH  TYR    77      36.945 -19.544  -5.292  1.00 10.00      A   
ATOM    698  HH  TYR    77      37.485 -18.947  -5.822  1.00 10.00      A   
ATOM    699  C   TYR    77      39.320 -27.014  -5.040  1.00 10.00      A   
ATOM    700  O   TYR    77      38.938 -27.620  -6.043  1.00 10.00      A   
ATOM    701  N   ASN    78      39.693 -27.624  -3.924  1.00 10.00      A   
ATOM    702  HN  ASN    78      40.000 -27.089  -3.167  1.00 10.00      A   
ATOM    703  CA  ASN    78      39.656 -29.070  -3.794  1.00 10.00      A   
ATOM    704  CB  ASN    78      41.064 -29.634  -3.571  1.00 10.00      A   
ATOM    705  CG  ASN    78      41.141 -31.132  -3.806  1.00 10.00      A   
ATOM    706  OD1 ASN    78      40.145 -31.847  -3.691  1.00 10.00      A   
ATOM    707  ND2 ASN    78      42.325 -31.621  -4.134  1.00 10.00      A   
ATOM    708 HD21 ASN    78      43.079 -31.000  -4.206  1.00 10.00      A   
ATOM    709 HD22 ASN    78      42.400 -32.585  -4.293  1.00 10.00      A   
ATOM    710  C   ASN    78      38.741 -29.470  -2.640  1.00 10.00      A   
ATOM    711  O   ASN    78      39.094 -29.298  -1.469  1.00 10.00      A   
ATOM    712  N   PRO    79      37.555 -30.018  -2.958  1.00 10.00      A   
ATOM    713  CA  PRO    79      36.568 -30.444  -1.952  1.00 10.00      A   
ATOM    714  CB  PRO    79      35.335 -30.796  -2.789  1.00 10.00      A   
ATOM    715  CG  PRO    79      35.883 -31.148  -4.129  1.00 10.00      A   
ATOM    716  CD  PRO    79      37.076 -30.259  -4.333  1.00 10.00      A   
ATOM    717  C   PRO    79      37.024 -31.658  -1.144  1.00 10.00      A   
ATOM    718  O   PRO    79      36.402 -32.020  -0.146  1.00 10.00      A   
ATOM    719  N   GLN    80      38.113 -32.282  -1.575  1.00 10.00      A   
ATOM    720  HN  GLN    80      38.570 -31.950  -2.378  1.00 10.00      A   
ATOM    721  CA  GLN    80      38.645 -33.450  -0.881  1.00 10.00      A   
ATOM    722  CB  GLN    80      39.433 -34.350  -1.839  1.00 10.00      A   
ATOM    723  CG  GLN    80      38.597 -34.914  -2.977  1.00 10.00      A   
ATOM    724  CD  GLN    80      37.340 -35.601  -2.480  1.00 10.00      A   
ATOM    725  OE1 GLN    80      37.326 -36.194  -1.401  1.00 10.00      A   
ATOM    726  NE2 GLN    80      36.273 -35.524  -3.260  1.00 10.00      A   
ATOM    727 HE21 GLN    80      36.354 -35.037  -4.109  1.00 10.00      A   
ATOM    728 HE22 GLN    80      35.440 -35.948  -2.956  1.00 10.00      A   
ATOM    729  C   GLN    80      39.510 -33.032   0.301  1.00 10.00      A   
ATOM    730  O   GLN    80      39.861 -33.849   1.152  1.00 10.00      A   
ATOM    731  N   ALA    81      39.844 -31.752   0.352  1.00 10.00      A   
ATOM    732  HN  ALA    81      39.524 -31.147  -0.349  1.00 10.00      A   
ATOM    733  CA  ALA    81      40.661 -31.224   1.429  1.00 10.00      A   
ATOM    734  CB  ALA    81      41.928 -30.596   0.875  1.00 10.00      A   
ATOM    735  C   ALA    81      39.878 -30.211   2.256  1.00 10.00      A   
ATOM    736  O   ALA    81      39.693 -30.394   3.462  1.00 10.00      A   
ATOM    737  N   SER    82      39.419 -29.147   1.591  1.00 10.00      A   
ATOM    738  HN  SER    82      39.589 -29.085   0.628  1.00 10.00      A   
ATOM    739  CA  SER    82      38.647 -28.080   2.237  1.00 10.00      A   
ATOM    740  CB  SER    82      37.273 -28.596   2.674  1.00 10.00      A   
ATOM    741  OG  SER    82      36.645 -29.315   1.623  1.00 10.00      A   
ATOM    742  HG  SER    82      36.214 -30.097   1.984  1.00 10.00      A   
ATOM    743  C   SER    82      39.401 -27.452   3.412  1.00 10.00      A   
ATOM    744  O   SER    82      38.797 -26.996   4.381  1.00 10.00      A   
ATOM    745  N   GLY    83      40.724 -27.420   3.310  1.00 10.00      A   
ATOM    746  HN  GLY    83      41.149 -27.778   2.507  1.00 10.00      A   
ATOM    747  CA  GLY    83      41.538 -26.855   4.369  1.00 10.00      A   
ATOM    748  C   GLY    83      42.087 -25.494   4.002  1.00 10.00      A   
ATOM    749  O   GLY    83      42.367 -25.231   2.831  1.00 10.00      A   
ATOM    750  N   GLY    84      42.245 -24.631   4.995  1.00 10.00      A   
ATOM    751  HN  GLY    84      42.015 -24.904   5.910  1.00 10.00      A   
ATOM    752  CA  GLY    84      42.758 -23.299   4.750  1.00 10.00      A   
ATOM    753  C   GLY    84      44.201 -23.136   5.195  1.00 10.00      A   
ATOM    754  O   GLY    84      44.771 -24.029   5.831  1.00 10.00      A   
ATOM    755  N   SER    85      44.788 -21.991   4.870  1.00 10.00      A   
ATOM    756  HN  SER    85      44.275 -21.313   4.381  1.00 10.00      A   
ATOM    757  CA  SER    85      46.167 -21.706   5.232  1.00 10.00      A   
ATOM    758  CB  SER    85      46.709 -20.573   4.359  1.00 10.00      A   
ATOM    759  OG  SER    85      46.313 -20.736   3.005  1.00 10.00      A   
ATOM    760  HG  SER    85      45.561 -21.340   2.962  1.00 10.00      A   
ATOM    761  C   SER    85      46.256 -21.318   6.702  1.00 10.00      A   
ATOM    762  O   SER    85      45.584 -20.387   7.146  1.00 10.00      A   
ATOM    763  N   ASN    86      47.078 -22.033   7.459  1.00 10.00      A   
ATOM    764  HN  ASN    86      47.595 -22.767   7.051  1.00 10.00      A   
ATOM    765  CA  ASN    86      47.241 -21.752   8.882  1.00 10.00      A   
ATOM    766  CB  ASN    86      47.465 -23.037   9.690  1.00 10.00      A   
ATOM    767  CG  ASN    86      48.752 -23.765   9.343  1.00 10.00      A   
ATOM    768  OD1 ASN    86      49.136 -23.860   8.178  1.00 10.00      A   
ATOM    769  ND2 ASN    86      49.431 -24.278  10.360  1.00 10.00      A   
ATOM    770 HD21 ASN    86      49.069 -24.157  11.266  1.00 10.00      A   
ATOM    771 HD22 ASN    86      50.263 -24.761  10.169  1.00 10.00      A   
ATOM    772  C   ASN    86      48.364 -20.743   9.124  1.00 10.00      A   
ATOM    773  O   ASN    86      49.238 -20.943   9.972  1.00 10.00      A   
ATOM    774  N   LEU    87      48.331 -19.653   8.375  1.00 10.00      A   
ATOM    775  HN  LEU    87      47.603 -19.540   7.728  1.00 10.00      A   
ATOM    776  CA  LEU    87      49.333 -18.609   8.502  1.00 10.00      A   
ATOM    777  CB  LEU    87      49.866 -18.196   7.128  1.00 10.00      A   
ATOM    778  CG  LEU    87      50.532 -19.301   6.301  1.00 10.00      A   
ATOM    779  CD1 LEU    87      50.905 -18.780   4.923  1.00 10.00      A   
ATOM    780  CD2 LEU    87      51.758 -19.849   7.018  1.00 10.00      A   
ATOM    781  C   LEU    87      48.751 -17.408   9.227  1.00 10.00      A   
ATOM    782  O   LEU    87      47.836 -16.752   8.726  1.00 10.00      A   
ATOM    783  N   ALA    88      49.275 -17.132  10.412  1.00 10.00      A   
ATOM    784  HN  ALA    88      50.004 -17.691  10.753  1.00 10.00      A   
ATOM    785  CA  ALA    88      48.807 -16.010  11.213  1.00 10.00      A   
ATOM    786  CB  ALA    88      49.052 -16.275  12.689  1.00 10.00      A   
ATOM    787  C   ALA    88      49.488 -14.716  10.780  1.00 10.00      A   
ATOM    788  O   ALA    88      50.403 -14.736   9.958  1.00 10.00      A   
ATOM    789  N   VAL    89      49.039 -13.597  11.336  1.00 10.00      A   
ATOM    790  HN  VAL    89      48.308 -13.648  11.989  1.00 10.00      A   
ATOM    791  CA  VAL    89      49.607 -12.291  11.006  1.00 10.00      A   
ATOM    792  CB  VAL    89      48.805 -11.141  11.657  1.00 10.00      A   
ATOM    793  CG1 VAL    89      49.385  -9.785  11.276  1.00 10.00      A   
ATOM    794  CG2 VAL    89      47.338 -11.223  11.261  1.00 10.00      A   
ATOM    795  C   VAL    89      51.070 -12.216  11.442  1.00 10.00      A   
ATOM    796  O   VAL    89      51.894 -11.556  10.804  1.00 10.00      A   
ATOM    797  N   SER    90      51.390 -12.906  12.528  1.00 10.00      A   
ATOM    798  HN  SER    90      50.691 -13.411  12.993  1.00 10.00      A   
ATOM    799  CA  SER    90      52.747 -12.936  13.049  1.00 10.00      A   
ATOM    800  CB  SER    90      52.726 -13.241  14.548  1.00 10.00      A   
ATOM    801  OG  SER    90      51.841 -12.366  15.233  1.00 10.00      A   
ATOM    802  HG  SER    90      52.307 -11.964  15.980  1.00 10.00      A   
ATOM    803  C   SER    90      53.581 -13.973  12.297  1.00 10.00      A   
ATOM    804  O   SER    90      54.061 -14.947  12.878  1.00 10.00      A   
ATOM    805  N   ASN    91      53.724 -13.764  10.996  1.00 10.00      A   
ATOM    806  HN  ASN    91      53.295 -12.979  10.592  1.00 10.00      A   
ATOM    807  CA  ASN    91      54.492 -14.660  10.147  1.00 10.00      A   
ATOM    808  CB  ASN    91      53.651 -15.880   9.752  1.00 10.00      A   
ATOM    809  CG  ASN    91      54.490 -17.030   9.224  1.00 10.00      A   
ATOM    810  OD1 ASN    91      55.545 -16.828   8.627  1.00 10.00      A   
ATOM    811  ND2 ASN    91      54.029 -18.250   9.447  1.00 10.00      A   
ATOM    812 HD21 ASN    91      53.182 -18.344   9.935  1.00 10.00      A   
ATOM    813 HD22 ASN    91      54.556 -19.011   9.119  1.00 10.00      A   
ATOM    814  C   ASN    91      54.957 -13.918   8.899  1.00 10.00      A   
ATOM    815  O   ASN    91      54.143 -13.510   8.074  1.00 10.00      A   
ATOM    816  N   PRO    92      56.274 -13.729   8.753  1.00 10.00      A   
ATOM    817  CA  PRO    92      56.858 -13.028   7.602  1.00 10.00      A   
ATOM    818  CB  PRO    92      58.368 -13.064   7.877  1.00 10.00      A   
ATOM    819  CG  PRO    92      58.555 -14.154   8.875  1.00 10.00      A   
ATOM    820  CD  PRO    92      57.306 -14.173   9.704  1.00 10.00      A   
ATOM    821  C   PRO    92      56.539 -13.717   6.275  1.00 10.00      A   
ATOM    822  O   PRO    92      56.517 -13.078   5.222  1.00 10.00      A   
ATOM    823  N   GLU    93      56.272 -15.018   6.331  1.00 10.00      A   
ATOM    824  HN  GLU    93      56.291 -15.474   7.199  1.00 10.00      A   
ATOM    825  CA  GLU    93      55.953 -15.783   5.133  1.00 10.00      A   
ATOM    826  CB  GLU    93      56.016 -17.284   5.417  1.00 10.00      A   
ATOM    827  CG  GLU    93      57.355 -17.754   5.964  1.00 10.00      A   
ATOM    828  CD  GLU    93      58.530 -17.242   5.156  1.00 10.00      A   
ATOM    829  OE1 GLU    93      58.728 -17.713   4.014  1.00 10.00      A   
ATOM    830  OE2 GLU    93      59.263 -16.365   5.656  1.00 10.00      A   
ATOM    831  C   GLU    93      54.581 -15.398   4.590  1.00 10.00      A   
ATOM    832  O   GLU    93      54.296 -15.579   3.406  1.00 10.00      A   
ATOM    833  N   LEU    94      53.738 -14.848   5.459  1.00 10.00      A   
ATOM    834  HN  LEU    94      54.026 -14.711   6.388  1.00 10.00      A   
ATOM    835  CA  LEU    94      52.401 -14.425   5.057  1.00 10.00      A   
ATOM    836  CB  LEU    94      51.535 -14.118   6.282  1.00 10.00      A   
ATOM    837  CG  LEU    94      50.095 -13.679   5.999  1.00 10.00      A   
ATOM    838  CD1 LEU    94      49.263 -14.847   5.490  1.00 10.00      A   
ATOM    839  CD2 LEU    94      49.462 -13.059   7.235  1.00 10.00      A   
ATOM    840  C   LEU    94      52.499 -13.196   4.163  1.00 10.00      A   
ATOM    841  O   LEU    94      51.786 -13.079   3.167  1.00 10.00      A   
ATOM    842  N   ASP    95      53.414 -12.297   4.515  1.00 10.00      A   
ATOM    843  HN  ASP    95      53.963 -12.464   5.311  1.00 10.00      A   
ATOM    844  CA  ASP    95      53.626 -11.073   3.747  1.00 10.00      A   
ATOM    845  CB  ASP    95      54.698 -10.199   4.402  1.00 10.00      A   
ATOM    846  CG  ASP    95      54.917  -8.890   3.665  1.00 10.00      A   
ATOM    847  OD1 ASP    95      54.159  -7.925   3.915  1.00 10.00      A   
ATOM    848  OD2 ASP    95      55.855  -8.812   2.842  1.00 10.00      A   
ATOM    849  C   ASP    95      54.025 -11.407   2.315  1.00 10.00      A   
ATOM    850  O   ASP    95      53.594 -10.749   1.370  1.00 10.00      A   
ATOM    851  N   LYS    96      54.831 -12.453   2.172  1.00 10.00      A   
ATOM    852  HN  LYS    96      55.130 -12.931   2.972  1.00 10.00      A   
ATOM    853  CA  LYS    96      55.293 -12.905   0.867  1.00 10.00      A   
ATOM    854  CB  LYS    96      56.229 -14.099   1.030  1.00 10.00      A   
ATOM    855  CG  LYS    96      57.544 -13.786   1.719  1.00 10.00      A   
ATOM    856  CD  LYS    96      58.367 -15.049   1.894  1.00 10.00      A   
ATOM    857  CE  LYS    96      59.719 -14.754   2.519  1.00 10.00      A   
ATOM    858  NZ  LYS    96      60.466 -16.005   2.822  1.00 10.00      A   
ATOM    859  HZ1 LYS    96      60.694 -16.512   1.941  1.00 10.00      A   
ATOM    860  HZ2 LYS    96      59.883 -16.628   3.425  1.00 10.00      A   
ATOM    861  HZ3 LYS    96      61.348 -15.785   3.325  1.00 10.00      A   
ATOM    862  C   LYS    96      54.116 -13.303  -0.016  1.00 10.00      A   
ATOM    863  O   LYS    96      54.078 -12.984  -1.206  1.00 10.00      A   
ATOM    864  N   LEU    97      53.155 -13.999   0.577  1.00 10.00      A   
ATOM    865  HN  LEU    97      53.247 -14.225   1.528  1.00 10.00      A   
ATOM    866  CA  LEU    97      51.969 -14.436  -0.147  1.00 10.00      A   
ATOM    867  CB  LEU    97      51.201 -15.505   0.635  1.00 10.00      A   
ATOM    868  CG  LEU    97      51.855 -16.888   0.685  1.00 10.00      A   
ATOM    869  CD1 LEU    97      50.964 -17.881   1.412  1.00 10.00      A   
ATOM    870  CD2 LEU    97      52.177 -17.380  -0.719  1.00 10.00      A   
ATOM    871  C   LEU    97      51.072 -13.254  -0.481  1.00 10.00      A   
ATOM    872  O   LEU    97      50.523 -13.176  -1.580  1.00 10.00      A   
ATOM    873  N   ILE    98      50.934 -12.331   0.467  1.00 10.00      A   
ATOM    874  HN  ILE    98      51.392 -12.453   1.329  1.00 10.00      A   
ATOM    875  CA  ILE    98      50.114 -11.144   0.257  1.00 10.00      A   
ATOM    876  CB  ILE    98      50.003 -10.283   1.537  1.00 10.00      A   
ATOM    877  CG1 ILE    98      49.321 -11.085   2.652  1.00 10.00      A   
ATOM    878  CG2 ILE    98      49.234  -8.995   1.262  1.00 10.00      A   
ATOM    879  CD1 ILE    98      49.349 -10.406   4.006  1.00 10.00      A   
ATOM    880  C   ILE    98      50.694 -10.309  -0.878  1.00 10.00      A   
ATOM    881  O   ILE    98      49.991  -9.969  -1.829  1.00 10.00      A   
ATOM    882  N   ALA    99      51.989 -10.020  -0.789  1.00 10.00      A   
ATOM    883  HN  ALA    99      52.496 -10.343  -0.010  1.00 10.00      A   
ATOM    884  CA  ALA    99      52.678  -9.233  -1.801  1.00 10.00      A   
ATOM    885  CB  ALA    99      54.138  -9.043  -1.420  1.00 10.00      A   
ATOM    886  C   ALA    99      52.568  -9.884  -3.177  1.00 10.00      A   
ATOM    887  O   ALA    99      52.346  -9.202  -4.180  1.00 10.00      A   
ATOM    888  N   ALA   100      52.722 -11.202  -3.219  1.00 10.00      A   
ATOM    889  HN  ALA   100      52.913 -11.688  -2.386  1.00 10.00      A   
ATOM    890  CA  ALA   100      52.629 -11.945  -4.472  1.00 10.00      A   
ATOM    891  CB  ALA   100      53.030 -13.395  -4.265  1.00 10.00      A   
ATOM    892  C   ALA   100      51.220 -11.858  -5.049  1.00 10.00      A   
ATOM    893  O   ALA   100      51.043 -11.683  -6.258  1.00 10.00      A   
ATOM    894  N   ARG   101      50.224 -11.973  -4.177  1.00 10.00      A   
ATOM    895  HN  ARG   101      50.435 -12.111  -3.227  1.00 10.00      A   
ATOM    896  CA  ARG   101      48.828 -11.902  -4.591  1.00 10.00      A   
ATOM    897  CB  ARG   101      47.908 -12.218  -3.409  1.00 10.00      A   
ATOM    898  CG  ARG   101      46.656 -12.992  -3.787  1.00 10.00      A   
ATOM    899  CD  ARG   101      46.811 -14.477  -3.490  1.00 10.00      A   
ATOM    900  NE  ARG   101      46.643 -14.776  -2.067  1.00 10.00      A   
ATOM    901  HE  ARG   101      46.175 -14.101  -1.516  1.00 10.00      A   
ATOM    902  CZ  ARG   101      47.066 -15.898  -1.486  1.00 10.00      A   
ATOM    903  NH1 ARG   101      47.692 -16.828  -2.200  1.00 10.00      A   
ATOM    904 HH11 ARG   101      48.023 -17.704  -1.743  1.00 10.00      A   
ATOM    905 HH12 ARG   101      47.854 -16.687  -3.223  1.00 10.00      A   
ATOM    906  NH2 ARG   101      46.862 -16.091  -0.186  1.00 10.00      A   
ATOM    907 HH21 ARG   101      47.191 -16.970   0.276  1.00 10.00      A   
ATOM    908 HH22 ARG   101      46.366 -15.368   0.383  1.00 10.00      A   
ATOM    909  C   ARG   101      48.504 -10.514  -5.134  1.00 10.00      A   
ATOM    910  O   ARG   101      47.884 -10.376  -6.188  1.00 10.00      A   
ATOM    911  N   VAL   102      48.948  -9.492  -4.409  1.00 10.00      A   
ATOM    912  HN  VAL   102      49.444  -9.679  -3.578  1.00 10.00      A   
ATOM    913  CA  VAL   102      48.719  -8.104  -4.801  1.00 10.00      A   
ATOM    914  CB  VAL   102      49.297  -7.116  -3.761  1.00 10.00      A   
ATOM    915  CG1 VAL   102      49.179  -5.675  -4.245  1.00 10.00      A   
ATOM    916  CG2 VAL   102      48.604  -7.283  -2.420  1.00 10.00      A   
ATOM    917  C   VAL   102      49.337  -7.813  -6.166  1.00 10.00      A   
ATOM    918  O   VAL   102      48.687  -7.231  -7.034  1.00 10.00      A   
ATOM    919  N   ALA   103      50.585  -8.238  -6.351  1.00 10.00      A   
ATOM    920  HN  ALA   103      51.040  -8.713  -5.620  1.00 10.00      A   
ATOM    921  CA  ALA   103      51.302  -8.016  -7.604  1.00 10.00      A   
ATOM    922  CB  ALA   103      52.697  -8.620  -7.533  1.00 10.00      A   
ATOM    923  C   ALA   103      50.536  -8.570  -8.802  1.00 10.00      A   
ATOM    924  O   ALA   103      50.352  -7.881  -9.805  1.00 10.00      A   
ATOM    925  N   ALA   104      50.067  -9.805  -8.680  1.00 10.00      A   
ATOM    926  HN  ALA   104      50.221 -10.294  -7.844  1.00 10.00      A   
ATOM    927  CA  ALA   104      49.327 -10.452  -9.756  1.00 10.00      A   
ATOM    928  CB  ALA   104      49.097 -11.917  -9.426  1.00 10.00      A   
ATOM    929  C   ALA   104      47.995  -9.758 -10.020  1.00 10.00      A   
ATOM    930  O   ALA   104      47.575  -9.614 -11.170  1.00 10.00      A   
ATOM    931  N   LEU   105      47.334  -9.330  -8.952  1.00 10.00      A   
ATOM    932  HN  LEU   105      47.723  -9.469  -8.059  1.00 10.00      A   
ATOM    933  CA  LEU   105      46.044  -8.664  -9.069  1.00 10.00      A   
ATOM    934  CB  LEU   105      45.343  -8.577  -7.711  1.00 10.00      A   
ATOM    935  CG  LEU   105      44.893  -9.905  -7.093  1.00 10.00      A   
ATOM    936  CD1 LEU   105      44.227  -9.669  -5.746  1.00 10.00      A   
ATOM    937  CD2 LEU   105      43.960 -10.654  -8.033  1.00 10.00      A   
ATOM    938  C   LEU   105      46.172  -7.278  -9.688  1.00 10.00      A   
ATOM    939  O   LEU   105      45.410  -6.925 -10.586  1.00 10.00      A   
ATOM    940  N   ARG   106      47.145  -6.502  -9.221  1.00 10.00      A   
ATOM    941  HN  ARG   106      47.738  -6.845  -8.513  1.00 10.00      A   
ATOM    942  CA  ARG   106      47.349  -5.149  -9.731  1.00 10.00      A   
ATOM    943  CB  ARG   106      48.332  -4.355  -8.864  1.00 10.00      A   
ATOM    944  CG  ARG   106      49.762  -4.871  -8.882  1.00 10.00      A   
ATOM    945  CD  ARG   106      50.713  -3.894  -8.212  1.00 10.00      A   
ATOM    946  NE  ARG   106      50.904  -2.685  -9.012  1.00 10.00      A   
ATOM    947  HE  ARG   106      50.111  -2.321  -9.473  1.00 10.00      A   
ATOM    948  CZ  ARG   106      52.073  -2.054  -9.148  1.00 10.00      A   
ATOM    949  NH1 ARG   106      53.164  -2.516  -8.541  1.00 10.00      A   
ATOM    950 HH11 ARG   106      54.078  -2.020  -8.646  1.00 10.00      A   
ATOM    951 HH12 ARG   106      53.112  -3.377  -7.957  1.00 10.00      A   
ATOM    952  NH2 ARG   106      52.150  -0.968  -9.905  1.00 10.00      A   
ATOM    953 HH21 ARG   106      53.061  -0.465 -10.017  1.00 10.00      A   
ATOM    954 HH22 ARG   106      51.301  -0.609 -10.394  1.00 10.00      A   
ATOM    955  C   ARG   106      47.792  -5.146 -11.191  1.00 10.00      A   
ATOM    956  O   ARG   106      47.422  -4.256 -11.955  1.00 10.00      A   
ATOM    957  N   ALA   107      48.572  -6.147 -11.581  1.00 10.00      A   
ATOM    958  HN  ALA   107      48.831  -6.836 -10.930  1.00 10.00      A   
ATOM    959  CA  ALA   107      49.058  -6.241 -12.953  1.00 10.00      A   
ATOM    960  CB  ALA   107      50.176  -7.266 -13.050  1.00 10.00      A   
ATOM    961  C   ALA   107      47.927  -6.592 -13.913  1.00 10.00      A   
ATOM    962  O   ALA   107      47.921  -6.166 -15.068  1.00 10.00      A   
ATOM    963  N   ALA   108      46.967  -7.364 -13.422  1.00 10.00      A   
ATOM    964  HN  ALA   108      47.029  -7.664 -12.489  1.00 10.00      A   
ATOM    965  CA  ALA   108      45.830  -7.783 -14.231  1.00 10.00      A   
ATOM    966  CB  ALA   108      45.348  -9.157 -13.790  1.00 10.00      A   
ATOM    967  C   ALA   108      44.692  -6.767 -14.166  1.00 10.00      A   
ATOM    968  O   ALA   108      43.777  -6.792 -14.991  1.00 10.00      A   
ATOM    969  N   ASN   109      44.751  -5.874 -13.186  1.00 10.00      A   
ATOM    970  HN  ASN   109      45.511  -5.894 -12.564  1.00 10.00      A   
ATOM    971  CA  ASN   109      43.717  -4.856 -13.013  1.00 10.00      A   
ATOM    972  CB  ASN   109      42.809  -5.205 -11.829  1.00 10.00      A   
ATOM    973  CG  ASN   109      41.980  -6.455 -12.049  1.00 10.00      A   
ATOM    974  OD1 ASN   109      40.853  -6.391 -12.532  1.00 10.00      A   
ATOM    975  ND2 ASN   109      42.535  -7.604 -11.691  1.00 10.00      A   
ATOM    976 HD21 ASN   109      43.440  -7.582 -11.313  1.00 10.00      A   
ATOM    977 HD22 ASN   109      42.016  -8.429 -11.812  1.00 10.00      A   
ATOM    978  C   ASN   109      44.330  -3.473 -12.801  1.00 10.00      A   
ATOM    979  O   ASN   109      44.285  -2.925 -11.696  1.00 10.00      A   
ATOM    980  N   PRO   110      44.913  -2.880 -13.855  1.00 10.00      A   
ATOM    981  CA  PRO   110      45.538  -1.560 -13.763  1.00 10.00      A   
ATOM    982  CB  PRO   110      46.494  -1.564 -14.955  1.00 10.00      A   
ATOM    983  CG  PRO   110      45.817  -2.416 -15.977  1.00 10.00      A   
ATOM    984  CD  PRO   110      45.019  -3.445 -15.217  1.00 10.00      A   
ATOM    985  C   PRO   110      44.517  -0.430 -13.899  1.00 10.00      A   
ATOM    986  O   PRO   110      44.735   0.685 -13.423  1.00 10.00      A   
ATOM    987  N   ASP   111      43.391  -0.730 -14.531  1.00 10.00      A   
ATOM    988  HN  ASP   111      43.261  -1.646 -14.870  1.00 10.00      A   
ATOM    989  CA  ASP   111      42.341   0.258 -14.747  1.00 10.00      A   
ATOM    990  CB  ASP   111      41.806   0.171 -16.178  1.00 10.00      A   
ATOM    991  CG  ASP   111      41.097  -1.138 -16.471  1.00 10.00      A   
ATOM    992  OD1 ASP   111      41.661  -2.211 -16.158  1.00 10.00      A   
ATOM    993  OD2 ASP   111      39.985  -1.099 -17.041  1.00 10.00      A   
ATOM    994  C   ASP   111      41.205   0.096 -13.748  1.00 10.00      A   
ATOM    995  O   ASP   111      40.176   0.763 -13.849  1.00 10.00      A   
ATOM    996  N   ALA   112      41.397  -0.791 -12.781  1.00 10.00      A   
ATOM    997  HN  ALA   112      42.241  -1.286 -12.750  1.00 10.00      A   
ATOM    998  CA  ALA   112      40.389  -1.034 -11.763  1.00 10.00      A   
ATOM    999  CB  ALA   112      40.423  -2.488 -11.314  1.00 10.00      A   
ATOM   1000  C   ALA   112      40.593  -0.096 -10.579  1.00 10.00      A   
ATOM   1001  O   ALA   112      39.822   0.844 -10.373  1.00 10.00      A   
ATOM   1002  N   SER   113      41.656  -0.332  -9.824  1.00 10.00      A   
ATOM   1003  HN  SER   113      42.254  -1.076 -10.055  1.00 10.00      A   
ATOM   1004  CA  SER   113      41.964   0.482  -8.663  1.00 10.00      A   
ATOM   1005  CB  SER   113      41.114   0.042  -7.463  1.00 10.00      A   
ATOM   1006  OG  SER   113      41.327   0.884  -6.341  1.00 10.00      A   
ATOM   1007  HG  SER   113      40.640   1.558  -6.312  1.00 10.00      A   
ATOM   1008  C   SER   113      43.441   0.366  -8.323  1.00 10.00      A   
ATOM   1009  O   SER   113      44.134  -0.519  -8.828  1.00 10.00      A   
ATOM   1010  N   ALA   114      43.916   1.260  -7.472  1.00 10.00      A   
ATOM   1011  HN  ALA   114      43.314   1.943  -7.112  1.00 10.00      A   
ATOM   1012  CA  ALA   114      45.305   1.248  -7.051  1.00 10.00      A   
ATOM   1013  CB  ALA   114      45.821   2.666  -6.877  1.00 10.00      A   
ATOM   1014  C   ALA   114      45.446   0.459  -5.756  1.00 10.00      A   
ATOM   1015  O   ALA   114      46.543   0.300  -5.222  1.00 10.00      A   
ATOM   1016  N   SER   115      44.319  -0.027  -5.255  1.00 10.00      A   
ATOM   1017  HN  SER   115      43.475   0.140  -5.727  1.00 10.00      A   
ATOM   1018  CA  SER   115      44.294  -0.812  -4.034  1.00 10.00      A   
ATOM   1019  CB  SER   115      43.558  -0.054  -2.928  1.00 10.00      A   
ATOM   1020  OG  SER   115      42.372   0.545  -3.426  1.00 10.00      A   
ATOM   1021  HG  SER   115      42.610   1.300  -3.982  1.00 10.00      A   
ATOM   1022  C   SER   115      43.618  -2.150  -4.296  1.00 10.00      A   
ATOM   1023  O   SER   115      42.829  -2.282  -5.238  1.00 10.00      A   
ATOM   1024  N   VAL   116      43.935  -3.139  -3.479  1.00 10.00      A   
ATOM   1025  HN  VAL   116      44.573  -2.977  -2.750  1.00 10.00      A   
ATOM   1026  CA  VAL   116      43.356  -4.463  -3.629  1.00 10.00      A   
ATOM   1027  CB  VAL   116      44.435  -5.541  -3.873  1.00 10.00      A   
ATOM   1028  CG1 VAL   116      44.935  -5.476  -5.308  1.00 10.00      A   
ATOM   1029  CG2 VAL   116      45.594  -5.380  -2.899  1.00 10.00      A   
ATOM   1030  C   VAL   116      42.517  -4.837  -2.411  1.00 10.00      A   
ATOM   1031  O   VAL   116      42.937  -4.630  -1.269  1.00 10.00      A   
ATOM   1032  N   PRO   117      41.308  -5.372  -2.644  1.00 10.00      A   
ATOM   1033  CA  PRO   117      40.400  -5.785  -1.569  1.00 10.00      A   
ATOM   1034  CB  PRO   117      39.156  -6.289  -2.314  1.00 10.00      A   
ATOM   1035  CG  PRO   117      39.259  -5.695  -3.675  1.00 10.00      A   
ATOM   1036  CD  PRO   117      40.726  -5.610  -3.971  1.00 10.00      A   
ATOM   1037  C   PRO   117      41.003  -6.918  -0.754  1.00 10.00      A   
ATOM   1038  O   PRO   117      41.547  -7.872  -1.317  1.00 10.00      A   
ATOM   1039  N   VAL   118      40.891  -6.813   0.563  1.00 10.00      A   
ATOM   1040  HN  VAL   118      40.429  -6.033   0.942  1.00 10.00      A   
ATOM   1041  CA  VAL   118      41.430  -7.819   1.466  1.00 10.00      A   
ATOM   1042  CB  VAL   118      41.087  -7.498   2.938  1.00 10.00      A   
ATOM   1043  CG1 VAL   118      41.732  -8.503   3.882  1.00 10.00      A   
ATOM   1044  CG2 VAL   118      41.519  -6.083   3.291  1.00 10.00      A   
ATOM   1045  C   VAL   118      40.898  -9.207   1.118  1.00 10.00      A   
ATOM   1046  O   VAL   118      41.653 -10.176   1.079  1.00 10.00      A   
ATOM   1047  N   GLU   119      39.604  -9.280   0.833  1.00 10.00      A   
ATOM   1048  HN  GLU   119      39.066  -8.453   0.856  1.00 10.00      A   
ATOM   1049  CA  GLU   119      38.943 -10.537   0.498  1.00 10.00      A   
ATOM   1050  CB  GLU   119      37.453 -10.306   0.220  1.00 10.00      A   
ATOM   1051  CG  GLU   119      36.748  -9.398   1.220  1.00 10.00      A   
ATOM   1052  CD  GLU   119      36.853  -7.930   0.855  1.00 10.00      A   
ATOM   1053  OE1 GLU   119      37.860  -7.295   1.225  1.00 10.00      A   
ATOM   1054  OE2 GLU   119      35.932  -7.405   0.198  1.00 10.00      A   
ATOM   1055  C   GLU   119      39.582 -11.235  -0.700  1.00 10.00      A   
ATOM   1056  O   GLU   119      39.769 -12.445  -0.687  1.00 10.00      A   
ATOM   1057  N   LEU   120      39.935 -10.467  -1.721  1.00 10.00      A   
ATOM   1058  HN  LEU   120      39.812  -9.497  -1.657  1.00 10.00      A   
ATOM   1059  CA  LEU   120      40.524 -11.033  -2.929  1.00 10.00      A   
ATOM   1060  CB  LEU   120      40.331 -10.087  -4.118  1.00 10.00      A   
ATOM   1061  CG  LEU   120      38.882  -9.808  -4.534  1.00 10.00      A   
ATOM   1062  CD1 LEU   120      38.840  -8.887  -5.742  1.00 10.00      A   
ATOM   1063  CD2 LEU   120      38.142 -11.106  -4.823  1.00 10.00      A   
ATOM   1064  C   LEU   120      42.001 -11.379  -2.750  1.00 10.00      A   
ATOM   1065  O   LEU   120      42.589 -12.066  -3.586  1.00 10.00      A   
ATOM   1066  N   VAL   121      42.597 -10.906  -1.665  1.00 10.00      A   
ATOM   1067  HN  VAL   121      42.078 -10.368  -1.030  1.00 10.00      A   
ATOM   1068  CA  VAL   121      44.008 -11.170  -1.395  1.00 10.00      A   
ATOM   1069  CB  VAL   121      44.740  -9.900  -0.905  1.00 10.00      A   
ATOM   1070  CG1 VAL   121      46.208 -10.187  -0.623  1.00 10.00      A   
ATOM   1071  CG2 VAL   121      44.607  -8.786  -1.929  1.00 10.00      A   
ATOM   1072  C   VAL   121      44.177 -12.288  -0.370  1.00 10.00      A   
ATOM   1073  O   VAL   121      45.047 -13.154  -0.512  1.00 10.00      A   
ATOM   1074  N   THR   122      43.338 -12.271   0.651  1.00 10.00      A   
ATOM   1075  HN  THR   122      42.648 -11.575   0.691  1.00 10.00      A   
ATOM   1076  CA  THR   122      43.403 -13.268   1.707  1.00 10.00      A   
ATOM   1077  CB  THR   122      42.716 -12.783   3.000  1.00 10.00      A   
ATOM   1078  OG1 THR   122      41.422 -12.241   2.696  1.00 10.00      A   
ATOM   1079  HG1 THR   122      41.525 -11.454   2.147  1.00 10.00      A   
ATOM   1080  CG2 THR   122      43.562 -11.718   3.682  1.00 10.00      A   
ATOM   1081  C   THR   122      42.803 -14.597   1.267  1.00 10.00      A   
ATOM   1082  O   THR   122      41.834 -14.637   0.508  1.00 10.00      A   
ATOM   1083  N   ALA   123      43.394 -15.681   1.737  1.00 10.00      A   
ATOM   1084  HN  ALA   123      44.171 -15.584   2.329  1.00 10.00      A   
ATOM   1085  CA  ALA   123      42.925 -17.011   1.397  1.00 10.00      A   
ATOM   1086  CB  ALA   123      44.041 -18.022   1.587  1.00 10.00      A   
ATOM   1087  C   ALA   123      41.704 -17.387   2.231  1.00 10.00      A   
ATOM   1088  O   ALA   123      41.603 -17.012   3.403  1.00 10.00      A   
ATOM   1089  N   SER   124      40.777 -18.113   1.622  1.00 10.00      A   
ATOM   1090  HN  SER   124      40.911 -18.372   0.681  1.00 10.00      A   
ATOM   1091  CA  SER   124      39.564 -18.542   2.301  1.00 10.00      A   
ATOM   1092  CB  SER   124      38.658 -19.254   1.302  1.00 10.00      A   
ATOM   1093  OG  SER   124      39.047 -18.946  -0.026  1.00 10.00      A   
ATOM   1094  HG  SER   124      38.610 -19.551  -0.636  1.00 10.00      A   
ATOM   1095  C   SER   124      39.893 -19.477   3.462  1.00 10.00      A   
ATOM   1096  O   SER   124      40.617 -20.460   3.293  1.00 10.00      A   
ATOM   1097  N   ALA   125      39.353 -19.171   4.636  1.00 10.00      A   
ATOM   1098  HN  ALA   125      38.774 -18.380   4.703  1.00 10.00      A   
ATOM   1099  CA  ALA   125      39.593 -19.975   5.831  1.00 10.00      A   
ATOM   1100  CB  ALA   125      39.044 -19.269   7.061  1.00 10.00      A   
ATOM   1101  C   ALA   125      38.978 -21.362   5.702  1.00 10.00      A   
ATOM   1102  O   ALA   125      39.499 -22.337   6.246  1.00 10.00      A   
ATOM   1103  N   SER   126      37.868 -21.439   4.984  1.00 10.00      A   
ATOM   1104  HN  SER   126      37.495 -20.620   4.588  1.00 10.00      A   
ATOM   1105  CA  SER   126      37.177 -22.703   4.774  1.00 10.00      A   
ATOM   1106  CB  SER   126      35.666 -22.469   4.780  1.00 10.00      A   
ATOM   1107  OG  SER   126      35.348 -21.214   5.368  1.00 10.00      A   
ATOM   1108  HG  SER   126      35.619 -21.220   6.297  1.00 10.00      A   
ATOM   1109  C   SER   126      37.602 -23.332   3.450  1.00 10.00      A   
ATOM   1110  O   SER   126      37.097 -24.385   3.060  1.00 10.00      A   
ATOM   1111  N   GLY   127      38.530 -22.678   2.761  1.00 10.00      A   
ATOM   1112  HN  GLY   127      38.905 -21.849   3.126  1.00 10.00      A   
ATOM   1113  CA  GLY   127      39.007 -23.182   1.487  1.00 10.00      A   
ATOM   1114  C   GLY   127      38.046 -22.892   0.351  1.00 10.00      A   
ATOM   1115  O   GLY   127      38.338 -22.083  -0.529  1.00 10.00      A   
ATOM   1116  N   LEU   128      36.892 -23.544   0.381  1.00 10.00      A   
ATOM   1117  HN  LEU   128      36.714 -24.156   1.126  1.00 10.00      A   
ATOM   1118  CA  LEU   128      35.877 -23.368  -0.645  1.00 10.00      A   
ATOM   1119  CB  LEU   128      35.124 -24.680  -0.879  1.00 10.00      A   
ATOM   1120  CG  LEU   128      35.981 -25.911  -1.175  1.00 10.00      A   
ATOM   1121  CD1 LEU   128      35.129 -27.168  -1.149  1.00 10.00      A   
ATOM   1122  CD2 LEU   128      36.685 -25.766  -2.515  1.00 10.00      A   
ATOM   1123  C   LEU   128      34.898 -22.278  -0.236  1.00 10.00      A   
ATOM   1124  O   LEU   128      33.841 -22.558   0.333  1.00 10.00      A   
ATOM   1125  N   ASP   129      35.262 -21.035  -0.508  1.00 10.00      A   
ATOM   1126  HN  ASP   129      36.116 -20.874  -0.967  1.00 10.00      A   
ATOM   1127  CA  ASP   129      34.412 -19.904  -0.163  1.00 10.00      A   
ATOM   1128  CB  ASP   129      35.180 -18.864   0.655  1.00 10.00      A   
ATOM   1129  CG  ASP   129      34.265 -17.937   1.434  1.00 10.00      A   
ATOM   1130  OD1 ASP   129      33.070 -17.839   1.093  1.00 10.00      A   
ATOM   1131  OD2 ASP   129      34.742 -17.304   2.402  1.00 10.00      A   
ATOM   1132  C   ASP   129      33.827 -19.266  -1.415  1.00 10.00      A   
ATOM   1133  O   ASP   129      34.526 -18.588  -2.168  1.00 10.00      A   
ATOM   1134  N   ASN   130      32.541 -19.488  -1.626  1.00 10.00      A   
ATOM   1135  HN  ASN   130      32.042 -20.030  -0.980  1.00 10.00      A   
ATOM   1136  CA  ASN   130      31.841 -18.948  -2.782  1.00 10.00      A   
ATOM   1137  CB  ASN   130      30.849 -19.980  -3.336  1.00 10.00      A   
ATOM   1138  CG  ASN   130      29.658 -20.221  -2.423  1.00 10.00      A   
ATOM   1139  OD1 ASN   130      29.737 -20.996  -1.469  1.00 10.00      A   
ATOM   1140  ND2 ASN   130      28.542 -19.569  -2.715  1.00 10.00      A   
ATOM   1141 HD21 ASN   130      28.543 -18.975  -3.493  1.00 10.00      A   
ATOM   1142 HD22 ASN   130      27.759 -19.709  -2.140  1.00 10.00      A   
ATOM   1143  C   ASN   130      31.114 -17.659  -2.417  1.00 10.00      A   
ATOM   1144  O   ASN   130      30.295 -17.154  -3.188  1.00 10.00      A   
ATOM   1145  N   ASN   131      31.425 -17.127  -1.242  1.00 10.00      A   
ATOM   1146  HN  ASN   131      32.105 -17.568  -0.678  1.00 10.00      A   
ATOM   1147  CA  ASN   131      30.794 -15.902  -0.767  1.00 10.00      A   
ATOM   1148  CB  ASN   131      30.480 -15.990   0.735  1.00 10.00      A   
ATOM   1149  CG  ASN   131      29.724 -17.246   1.122  1.00 10.00      A   
ATOM   1150  OD1 ASN   131      28.493 -17.282   1.107  1.00 10.00      A   
ATOM   1151  ND2 ASN   131      30.459 -18.284   1.485  1.00 10.00      A   
ATOM   1152 HD21 ASN   131      31.446 -18.178   1.482  1.00 10.00      A   
ATOM   1153 HD22 ASN   131      30.003 -19.113   1.737  1.00 10.00      A   
ATOM   1154  C   ASN   131      31.688 -14.697  -1.014  1.00 10.00      A   
ATOM   1155  O   ASN   131      32.591 -14.415  -0.223  1.00 10.00      A   
ATOM   1156  N   ILE   132      31.456 -13.998  -2.117  1.00 10.00      A   
ATOM   1157  HN  ILE   132      30.742 -14.279  -2.728  1.00 10.00      A   
ATOM   1158  CA  ILE   132      32.242 -12.811  -2.426  1.00 10.00      A   
ATOM   1159  CB  ILE   132      32.634 -12.692  -3.914  1.00 10.00      A   
ATOM   1160  CG1 ILE   132      31.397 -12.569  -4.805  1.00 10.00      A   
ATOM   1161  CG2 ILE   132      33.500 -13.869  -4.338  1.00 10.00      A   
ATOM   1162  CD1 ILE   132      31.541 -11.537  -5.902  1.00 10.00      A   
ATOM   1163  C   ILE   132      31.502 -11.559  -1.979  1.00 10.00      A   
ATOM   1164  O   ILE   132      30.268 -11.521  -1.984  1.00 10.00      A   
ATOM   1165  N   THR   133      32.260 -10.551  -1.591  1.00 10.00      A   
ATOM   1166  HN  THR   133      33.236 -10.645  -1.623  1.00 10.00      A   
ATOM   1167  CA  THR   133      31.702  -9.298  -1.121  1.00 10.00      A   
ATOM   1168  CB  THR   133      32.760  -8.547  -0.298  1.00 10.00      A   
ATOM   1169  OG1 THR   133      34.060  -8.951  -0.750  1.00 10.00      A   
ATOM   1170  HG1 THR   133      34.731  -8.347  -0.387  1.00 10.00      A   
ATOM   1171  CG2 THR   133      32.621  -8.884   1.179  1.00 10.00      A   
ATOM   1172  C   THR   133      31.243  -8.421  -2.287  1.00 10.00      A   
ATOM   1173  O   THR   133      31.860  -8.422  -3.356  1.00 10.00      A   
ATOM   1174  N   PRO   134      30.142  -7.672  -2.097  1.00 10.00      A   
ATOM   1175  CA  PRO   134      29.594  -6.781  -3.127  1.00 10.00      A   
ATOM   1176  CB  PRO   134      28.434  -6.078  -2.411  1.00 10.00      A   
ATOM   1177  CG  PRO   134      28.060  -6.999  -1.304  1.00 10.00      A   
ATOM   1178  CD  PRO   134      29.337  -7.649  -0.864  1.00 10.00      A   
ATOM   1179  C   PRO   134      30.621  -5.750  -3.581  1.00 10.00      A   
ATOM   1180  O   PRO   134      30.680  -5.393  -4.761  1.00 10.00      A   
ATOM   1181  N   GLN   135      31.433  -5.282  -2.638  1.00 10.00      A   
ATOM   1182  HN  GLN   135      31.334  -5.609  -1.717  1.00 10.00      A   
ATOM   1183  CA  GLN   135      32.464  -4.297  -2.934  1.00 10.00      A   
ATOM   1184  CB  GLN   135      33.053  -3.729  -1.639  1.00 10.00      A   
ATOM   1185  CG  GLN   135      34.196  -2.745  -1.837  1.00 10.00      A   
ATOM   1186  CD  GLN   135      33.846  -1.616  -2.788  1.00 10.00      A   
ATOM   1187  OE1 GLN   135      32.700  -1.184  -2.867  1.00 10.00      A   
ATOM   1188  NE2 GLN   135      34.836  -1.136  -3.519  1.00 10.00      A   
ATOM   1189 HE21 GLN   135      35.730  -1.530  -3.405  1.00 10.00      A   
ATOM   1190 HE22 GLN   135      34.638  -0.409  -4.143  1.00 10.00      A   
ATOM   1191  C   GLN   135      33.554  -4.904  -3.816  1.00 10.00      A   
ATOM   1192  O   GLN   135      34.046  -4.263  -4.742  1.00 10.00      A   
ATOM   1193  N   ALA   136      33.905  -6.156  -3.541  1.00 10.00      A   
ATOM   1194  HN  ALA   136      33.463  -6.625  -2.802  1.00 10.00      A   
ATOM   1195  CA  ALA   136      34.929  -6.852  -4.318  1.00 10.00      A   
ATOM   1196  CB  ALA   136      35.305  -8.167  -3.654  1.00 10.00      A   
ATOM   1197  C   ALA   136      34.444  -7.089  -5.743  1.00 10.00      A   
ATOM   1198  O   ALA   136      35.237  -7.148  -6.684  1.00 10.00      A   
ATOM   1199  N   ALA   137      33.132  -7.216  -5.891  1.00 10.00      A   
ATOM   1200  HN  ALA   137      32.559  -7.175  -5.095  1.00 10.00      A   
ATOM   1201  CA  ALA   137      32.520  -7.429  -7.193  1.00 10.00      A   
ATOM   1202  CB  ALA   137      31.079  -7.895  -7.034  1.00 10.00      A   
ATOM   1203  C   ALA   137      32.579  -6.150  -8.025  1.00 10.00      A   
ATOM   1204  O   ALA   137      32.762  -6.195  -9.243  1.00 10.00      A   
ATOM   1205  N   ALA   138      32.446  -5.012  -7.353  1.00 10.00      A   
ATOM   1206  HN  ALA   138      32.323  -5.044  -6.380  1.00 10.00      A   
ATOM   1207  CA  ALA   138      32.481  -3.716  -8.020  1.00 10.00      A   
ATOM   1208  CB  ALA   138      31.814  -2.658  -7.154  1.00 10.00      A   
ATOM   1209  C   ALA   138      33.912  -3.308  -8.357  1.00 10.00      A   
ATOM   1210  O   ALA   138      34.140  -2.437  -9.199  1.00 10.00      A   
ATOM   1211  N   TRP   139      34.866  -3.951  -7.698  1.00 10.00      A   
ATOM   1212  HN  TRP   139      34.609  -4.636  -7.044  1.00 10.00      A   
ATOM   1213  CA  TRP   139      36.281  -3.671  -7.902  1.00 10.00      A   
ATOM   1214  CB  TRP   139      37.106  -4.449  -6.872  1.00 10.00      A   
ATOM   1215  CG  TRP   139      38.583  -4.199  -6.932  1.00 10.00      A   
ATOM   1216  CD1 TRP   139      39.256  -3.131  -6.416  1.00 10.00      A   
ATOM   1217  CD2 TRP   139      39.573  -5.047  -7.530  1.00 10.00      A   
ATOM   1218  NE1 TRP   139      40.602  -3.261  -6.655  1.00 10.00      A   
ATOM   1219  HE1 TRP   139      41.297  -2.621  -6.377  1.00 10.00      A   
ATOM   1220  CE2 TRP   139      40.821  -4.428  -7.339  1.00 10.00      A   
ATOM   1221  CE3 TRP   139      39.523  -6.270  -8.209  1.00 10.00      A   
ATOM   1222  CZ2 TRP   139      42.010  -4.989  -7.801  1.00 10.00      A   
ATOM   1223  CZ3 TRP   139      40.703  -6.825  -8.667  1.00 10.00      A   
ATOM   1224  CH2 TRP   139      41.929  -6.185  -8.460  1.00 10.00      A   
ATOM   1225  C   TRP   139      36.728  -4.033  -9.319  1.00 10.00      A   
ATOM   1226  O   TRP   139      37.373  -3.234  -9.998  1.00 10.00      A   
ATOM   1227  N   GLN   140      36.365  -5.228  -9.768  1.00 10.00      A   
ATOM   1228  HN  GLN   140      35.822  -5.809  -9.195  1.00 10.00      A   
ATOM   1229  CA  GLN   140      36.755  -5.692 -11.095  1.00 10.00      A   
ATOM   1230  CB  GLN   140      37.142  -7.176 -11.073  1.00 10.00      A   
ATOM   1231  CG  GLN   140      36.223  -8.064 -10.248  1.00 10.00      A   
ATOM   1232  CD  GLN   140      36.843  -9.418  -9.956  1.00 10.00      A   
ATOM   1233  OE1 GLN   140      37.624  -9.944 -10.751  1.00 10.00      A   
ATOM   1234  NE2 GLN   140      36.503  -9.992  -8.813  1.00 10.00      A   
ATOM   1235 HE21 GLN   140      35.876  -9.517  -8.227  1.00 10.00      A   
ATOM   1236 HE22 GLN   140      36.892 -10.868  -8.597  1.00 10.00      A   
ATOM   1237  C   GLN   140      35.701  -5.409 -12.163  1.00 10.00      A   
ATOM   1238  O   GLN   140      35.717  -6.017 -13.233  1.00 10.00      A   
ATOM   1239  N   ILE   141      34.799  -4.476 -11.880  1.00 10.00      A   
ATOM   1240  HN  ILE   141      34.839  -4.018 -11.012  1.00 10.00      A   
ATOM   1241  CA  ILE   141      33.750  -4.114 -12.835  1.00 10.00      A   
ATOM   1242  CB  ILE   141      32.630  -3.238 -12.210  1.00 10.00      A   
ATOM   1243  CG1 ILE   141      31.640  -4.116 -11.439  1.00 10.00      A   
ATOM   1244  CG2 ILE   141      31.895  -2.424 -13.273  1.00 10.00      A   
ATOM   1245  CD1 ILE   141      30.481  -3.348 -10.838  1.00 10.00      A   
ATOM   1246  C   ILE   141      34.307  -3.466 -14.116  1.00 10.00      A   
ATOM   1247  O   ILE   141      34.005  -3.932 -15.216  1.00 10.00      A   
ATOM   1248  N   PRO   142      35.138  -2.401 -14.000  1.00 10.00      A   
ATOM   1249  CA  PRO   142      35.706  -1.700 -15.164  1.00 10.00      A   
ATOM   1250  CB  PRO   142      36.738  -0.736 -14.556  1.00 10.00      A   
ATOM   1251  CG  PRO   142      36.897  -1.168 -13.137  1.00 10.00      A   
ATOM   1252  CD  PRO   142      35.589  -1.782 -12.742  1.00 10.00      A   
ATOM   1253  C   PRO   142      36.375  -2.626 -16.180  1.00 10.00      A   
ATOM   1254  O   PRO   142      36.135  -2.513 -17.384  1.00 10.00      A   
ATOM   1255  N   ARG   143      37.194  -3.553 -15.696  1.00 10.00      A   
ATOM   1256  HN  ARG   143      37.324  -3.619 -14.729  1.00 10.00      A   
ATOM   1257  CA  ARG   143      37.900  -4.474 -16.578  1.00 10.00      A   
ATOM   1258  CB  ARG   143      38.955  -5.291 -15.824  1.00 10.00      A   
ATOM   1259  CG  ARG   143      38.404  -6.458 -15.020  1.00 10.00      A   
ATOM   1260  CD  ARG   143      39.397  -7.605 -14.965  1.00 10.00      A   
ATOM   1261  NE  ARG   143      39.850  -8.003 -16.297  1.00 10.00      A   
ATOM   1262  HE  ARG   143      40.324  -7.326 -16.832  1.00 10.00      A   
ATOM   1263  CZ  ARG   143      39.666  -9.213 -16.818  1.00 10.00      A   
ATOM   1264  NH1 ARG   143      39.036 -10.153 -16.127  1.00 10.00      A   
ATOM   1265 HH11 ARG   143      38.677  -9.952 -15.170  1.00 10.00      A   
ATOM   1266 HH12 ARG   143      38.899 -11.104 -16.545  1.00 10.00      A   
ATOM   1267  NH2 ARG   143      40.110  -9.484 -18.039  1.00 10.00      A   
ATOM   1268 HH21 ARG   143      40.606  -8.749 -18.596  1.00 10.00      A   
ATOM   1269 HH22 ARG   143      39.969 -10.432 -18.446  1.00 10.00      A   
ATOM   1270  C   ARG   143      36.941  -5.382 -17.352  1.00 10.00      A   
ATOM   1271  O   ARG   143      37.186  -5.706 -18.512  1.00 10.00      A   
ATOM   1272  N   VAL   144      35.843  -5.777 -16.717  1.00 10.00      A   
ATOM   1273  HN  VAL   144      35.683  -5.472 -15.796  1.00 10.00      A   
ATOM   1274  CA  VAL   144      34.861  -6.645 -17.361  1.00 10.00      A   
ATOM   1275  CB  VAL   144      33.973  -7.366 -16.324  1.00 10.00      A   
ATOM   1276  CG1 VAL   144      32.916  -8.224 -17.007  1.00 10.00      A   
ATOM   1277  CG2 VAL   144      34.830  -8.218 -15.402  1.00 10.00      A   
ATOM   1278  C   VAL   144      33.988  -5.844 -18.322  1.00 10.00      A   
ATOM   1279  O   VAL   144      33.669  -6.305 -19.423  1.00 10.00      A   
ATOM   1280  N   ALA   145      33.630  -4.634 -17.904  1.00 10.00      A   
ATOM   1281  HN  ALA   145      33.924  -4.331 -17.014  1.00 10.00      A   
ATOM   1282  CA  ALA   145      32.801  -3.748 -18.714  1.00 10.00      A   
ATOM   1283  CB  ALA   145      32.483  -2.471 -17.952  1.00 10.00      A   
ATOM   1284  C   ALA   145      33.484  -3.422 -20.037  1.00 10.00      A   
ATOM   1285  O   ALA   145      32.825  -3.203 -21.054  1.00 10.00      A   
ATOM   1286  N   LYS   146      34.807  -3.395 -20.024  1.00 10.00      A   
ATOM   1287  HN  LYS   146      35.283  -3.559 -19.179  1.00 10.00      A   
ATOM   1288  CA  LYS   146      35.569  -3.105 -21.228  1.00 10.00      A   
ATOM   1289  CB  LYS   146      36.878  -2.398 -20.875  1.00 10.00      A   
ATOM   1290  CG  LYS   146      36.707  -1.036 -20.226  1.00 10.00      A   
ATOM   1291  CD  LYS   146      38.046  -0.493 -19.767  1.00 10.00      A   
ATOM   1292  CE  LYS   146      37.886   0.755 -18.920  1.00 10.00      A   
ATOM   1293  NZ  LYS   146      39.158   1.127 -18.252  1.00 10.00      A   
ATOM   1294  HZ1 LYS   146      39.501   0.328 -17.670  1.00 10.00      A   
ATOM   1295  HZ2 LYS   146      39.014   1.950 -17.638  1.00 10.00      A   
ATOM   1296  HZ3 LYS   146      39.881   1.360 -18.960  1.00 10.00      A   
ATOM   1297  C   LYS   146      35.872  -4.381 -22.004  1.00 10.00      A   
ATOM   1298  O   LYS   146      35.905  -4.372 -23.232  1.00 10.00      A   
ATOM   1299  N   ALA   147      36.070  -5.479 -21.276  1.00 10.00      A   
ATOM   1300  HN  ALA   147      35.990  -5.419 -20.299  1.00 10.00      A   
ATOM   1301  CA  ALA   147      36.401  -6.772 -21.880  1.00 10.00      A   
ATOM   1302  CB  ALA   147      36.532  -7.848 -20.813  1.00 10.00      A   
ATOM   1303  C   ALA   147      35.405  -7.199 -22.953  1.00 10.00      A   
ATOM   1304  O   ALA   147      35.790  -7.508 -24.080  1.00 10.00      A   
ATOM   1305  N   ARG   148      34.126  -7.220 -22.612  1.00 10.00      A   
ATOM   1306  HN  ARG   148      33.862  -6.953 -21.703  1.00 10.00      A   
ATOM   1307  CA  ARG   148      33.104  -7.625 -23.572  1.00 10.00      A   
ATOM   1308  CB  ARG   148      32.230  -8.755 -23.015  1.00 10.00      A   
ATOM   1309  CG  ARG   148      33.006  -9.993 -22.585  1.00 10.00      A   
ATOM   1310  CD  ARG   148      33.891 -10.521 -23.707  1.00 10.00      A   
ATOM   1311  NE  ARG   148      33.249 -11.591 -24.468  1.00 10.00      A   
ATOM   1312  HE  ARG   148      32.289 -11.765 -24.290  1.00 10.00      A   
ATOM   1313  CZ  ARG   148      33.873 -12.341 -25.379  1.00 10.00      A   
ATOM   1314  NH1 ARG   148      35.158 -12.147 -25.652  1.00 10.00      A   
ATOM   1315 HH11 ARG   148      35.697 -11.401 -25.158  1.00 10.00      A   
ATOM   1316 HH12 ARG   148      35.637 -12.742 -26.363  1.00 10.00      A   
ATOM   1317  NH2 ARG   148      33.211 -13.304 -25.998  1.00 10.00      A   
ATOM   1318 HH21 ARG   148      33.687 -13.895 -26.714  1.00 10.00      A   
ATOM   1319 HH22 ARG   148      32.201 -13.484 -25.766  1.00 10.00      A   
ATOM   1320  C   ARG   148      32.254  -6.433 -24.000  1.00 10.00      A   
ATOM   1321  O   ARG   148      31.187  -6.603 -24.591  1.00 10.00      A   
ATOM   1322  N   ASN   149      32.758  -5.232 -23.706  1.00 10.00      A   
ATOM   1323  HN  ASN   149      33.626  -5.188 -23.255  1.00 10.00      A   
ATOM   1324  CA  ASN   149      32.079  -3.975 -24.041  1.00 10.00      A   
ATOM   1325  CB  ASN   149      32.192  -3.652 -25.533  1.00 10.00      A   
ATOM   1326  CG  ASN   149      31.755  -2.233 -25.857  1.00 10.00      A   
ATOM   1327  OD1 ASN   149      32.025  -1.299 -25.101  1.00 10.00      A   
ATOM   1328  ND2 ASN   149      31.072  -2.063 -26.980  1.00 10.00      A   
ATOM   1329 HD21 ASN   149      30.889  -2.851 -27.535  1.00 10.00      A   
ATOM   1330 HD22 ASN   149      30.777  -1.156 -27.210  1.00 10.00      A   
ATOM   1331  C   ASN   149      30.622  -3.964 -23.589  1.00 10.00      A   
ATOM   1332  O   ASN   149      29.699  -4.097 -24.396  1.00 10.00      A   
ATOM   1333  N   LEU   150      30.429  -3.804 -22.293  1.00 10.00      A   
ATOM   1334  HN  LEU   150      31.206  -3.682 -21.706  1.00 10.00      A   
ATOM   1335  CA  LEU   150      29.100  -3.781 -21.712  1.00 10.00      A   
ATOM   1336  CB  LEU   150      28.869  -5.045 -20.883  1.00 10.00      A   
ATOM   1337  CG  LEU   150      28.965  -6.376 -21.633  1.00 10.00      A   
ATOM   1338  CD1 LEU   150      29.108  -7.531 -20.654  1.00 10.00      A   
ATOM   1339  CD2 LEU   150      27.749  -6.576 -22.524  1.00 10.00      A   
ATOM   1340  C   LEU   150      28.936  -2.546 -20.838  1.00 10.00      A   
ATOM   1341  O   LEU   150      29.915  -2.024 -20.298  1.00 10.00      A   
ATOM   1342  N   SER   151      27.705  -2.078 -20.707  1.00 10.00      A   
ATOM   1343  HN  SER   151      26.967  -2.539 -21.160  1.00 10.00      A   
ATOM   1344  CA  SER   151      27.417  -0.906 -19.896  1.00 10.00      A   
ATOM   1345  CB  SER   151      26.088  -0.281 -20.328  1.00 10.00      A   
ATOM   1346  OG  SER   151      26.059  -0.067 -21.731  1.00 10.00      A   
ATOM   1347  HG  SER   151      25.984  -0.916 -22.179  1.00 10.00      A   
ATOM   1348  C   SER   151      27.380  -1.283 -18.417  1.00 10.00      A   
ATOM   1349  O   SER   151      26.888  -2.354 -18.054  1.00 10.00      A   
ATOM   1350  N   VAL   152      27.891  -0.398 -17.571  1.00 10.00      A   
ATOM   1351  HN  VAL   152      28.242   0.450 -17.923  1.00 10.00      A   
ATOM   1352  CA  VAL   152      27.934  -0.640 -16.131  1.00 10.00      A   
ATOM   1353  CB  VAL   152      28.659   0.498 -15.382  1.00 10.00      A   
ATOM   1354  CG1 VAL   152      29.097   0.034 -14.002  1.00 10.00      A   
ATOM   1355  CG2 VAL   152      29.849   0.998 -16.184  1.00 10.00      A   
ATOM   1356  C   VAL   152      26.528  -0.797 -15.562  1.00 10.00      A   
ATOM   1357  O   VAL   152      26.285  -1.644 -14.703  1.00 10.00      A   
ATOM   1358  N   GLU   153      25.604   0.013 -16.068  1.00 10.00      A   
ATOM   1359  HN  GLU   153      25.867   0.664 -16.753  1.00 10.00      A   
ATOM   1360  CA  GLU   153      24.215  -0.023 -15.625  1.00 10.00      A   
ATOM   1361  CB  GLU   153      23.421   1.113 -16.269  1.00 10.00      A   
ATOM   1362  CG  GLU   153      23.975   2.492 -15.958  1.00 10.00      A   
ATOM   1363  CD  GLU   153      23.890   3.436 -17.136  1.00 10.00      A   
ATOM   1364  OE1 GLU   153      23.445   4.591 -16.951  1.00 10.00      A   
ATOM   1365  OE2 GLU   153      24.277   3.030 -18.250  1.00 10.00      A   
ATOM   1366  C   GLU   153      23.569  -1.371 -15.936  1.00 10.00      A   
ATOM   1367  O   GLU   153      22.682  -1.825 -15.217  1.00 10.00      A   
ATOM   1368  N   GLN   154      24.033  -2.015 -17.001  1.00 10.00      A   
ATOM   1369  HN  GLN   154      24.750  -1.610 -17.529  1.00 10.00      A   
ATOM   1370  CA  GLN   154      23.503  -3.315 -17.396  1.00 10.00      A   
ATOM   1371  CB  GLN   154      23.695  -3.556 -18.894  1.00 10.00      A   
ATOM   1372  CG  GLN   154      22.949  -2.561 -19.769  1.00 10.00      A   
ATOM   1373  CD  GLN   154      21.468  -2.489 -19.438  1.00 10.00      A   
ATOM   1374  OE1 GLN   154      20.848  -3.487 -19.065  1.00 10.00      A   
ATOM   1375  NE2 GLN   154      20.895  -1.304 -19.554  1.00 10.00      A   
ATOM   1376 HE21 GLN   154      21.450  -0.545 -19.839  1.00 10.00      A   
ATOM   1377 HE22 GLN   154      19.938  -1.232 -19.358  1.00 10.00      A   
ATOM   1378  C   GLN   154      24.147  -4.428 -16.581  1.00 10.00      A   
ATOM   1379  O   GLN   154      23.565  -5.498 -16.395  1.00 10.00      A   
ATOM   1380  N   LEU   155      25.351  -4.165 -16.091  1.00 10.00      A   
ATOM   1381  HN  LEU   155      25.769  -3.301 -16.291  1.00 10.00      A   
ATOM   1382  CA  LEU   155      26.071  -5.129 -15.271  1.00 10.00      A   
ATOM   1383  CB  LEU   155      27.529  -4.696 -15.079  1.00 10.00      A   
ATOM   1384  CG  LEU   155      28.586  -5.517 -15.821  1.00 10.00      A   
ATOM   1385  CD1 LEU   155      28.383  -5.430 -17.326  1.00 10.00      A   
ATOM   1386  CD2 LEU   155      29.988  -5.063 -15.439  1.00 10.00      A   
ATOM   1387  C   LEU   155      25.379  -5.256 -13.921  1.00 10.00      A   
ATOM   1388  O   LEU   155      25.353  -6.331 -13.321  1.00 10.00      A   
ATOM   1389  N   THR   156      24.805  -4.144 -13.466  1.00 10.00      A   
ATOM   1390  HN  THR   156      24.879  -3.321 -13.998  1.00 10.00      A   
ATOM   1391  CA  THR   156      24.084  -4.095 -12.203  1.00 10.00      A   
ATOM   1392  CB  THR   156      23.445  -2.703 -12.021  1.00 10.00      A   
ATOM   1393  OG1 THR   156      24.375  -1.686 -12.421  1.00 10.00      A   
ATOM   1394  HG1 THR   156      25.270  -1.951 -12.171  1.00 10.00      A   
ATOM   1395  CG2 THR   156      23.026  -2.469 -10.578  1.00 10.00      A   
ATOM   1396  C   THR   156      22.973  -5.143 -12.183  1.00 10.00      A   
ATOM   1397  O   THR   156      22.769  -5.831 -11.183  1.00 10.00      A   
ATOM   1398  N   GLN   157      22.284  -5.269 -13.312  1.00 10.00      A   
ATOM   1399  HN  GLN   157      22.528  -4.711 -14.080  1.00 10.00      A   
ATOM   1400  CA  GLN   157      21.184  -6.213 -13.450  1.00 10.00      A   
ATOM   1401  CB  GLN   157      20.577  -6.093 -14.851  1.00 10.00      A   
ATOM   1402  CG  GLN   157      19.083  -6.357 -14.911  1.00 10.00      A   
ATOM   1403  CD  GLN   157      18.267  -5.215 -14.337  1.00 10.00      A   
ATOM   1404  OE1 GLN   157      18.665  -4.051 -14.406  1.00 10.00      A   
ATOM   1405  NE2 GLN   157      17.123  -5.540 -13.759  1.00 10.00      A   
ATOM   1406 HE21 GLN   157      16.872  -6.491 -13.729  1.00 10.00      A   
ATOM   1407 HE22 GLN   157      16.572  -4.823 -13.387  1.00 10.00      A   
ATOM   1408  C   GLN   157      21.650  -7.648 -13.215  1.00 10.00      A   
ATOM   1409  O   GLN   157      21.059  -8.384 -12.424  1.00 10.00      A   
ATOM   1410  N   LEU   158      22.727  -8.025 -13.894  1.00 10.00      A   
ATOM   1411  HN  LEU   158      23.168  -7.376 -14.483  1.00 10.00      A   
ATOM   1412  CA  LEU   158      23.273  -9.372 -13.788  1.00 10.00      A   
ATOM   1413  CB  LEU   158      24.343  -9.601 -14.860  1.00 10.00      A   
ATOM   1414  CG  LEU   158      24.894 -11.025 -14.983  1.00 10.00      A   
ATOM   1415  CD1 LEU   158      23.773 -12.019 -15.252  1.00 10.00      A   
ATOM   1416  CD2 LEU   158      25.945 -11.092 -16.080  1.00 10.00      A   
ATOM   1417  C   LEU   158      23.841  -9.654 -12.400  1.00 10.00      A   
ATOM   1418  O   LEU   158      23.570 -10.701 -11.811  1.00 10.00      A   
ATOM   1419  N   ILE   159      24.616  -8.710 -11.877  1.00 10.00      A   
ATOM   1420  HN  ILE   159      24.779  -7.886 -12.389  1.00 10.00      A   
ATOM   1421  CA  ILE   159      25.230  -8.865 -10.561  1.00 10.00      A   
ATOM   1422  CB  ILE   159      26.200  -7.705 -10.234  1.00 10.00      A   
ATOM   1423  CG1 ILE   159      27.353  -7.681 -11.242  1.00 10.00      A   
ATOM   1424  CG2 ILE   159      26.746  -7.840  -8.816  1.00 10.00      A   
ATOM   1425  CD1 ILE   159      28.244  -6.461 -11.131  1.00 10.00      A   
ATOM   1426  C   ILE   159      24.176  -8.996  -9.459  1.00 10.00      A   
ATOM   1427  O   ILE   159      24.229  -9.919  -8.647  1.00 10.00      A   
ATOM   1428  N   ALA   160      23.207  -8.085  -9.450  1.00 10.00      A   
ATOM   1429  HN  ALA   160      23.203  -7.380 -10.137  1.00 10.00      A   
ATOM   1430  CA  ALA   160      22.150  -8.105  -8.443  1.00 10.00      A   
ATOM   1431  CB  ALA   160      21.288  -6.856  -8.539  1.00 10.00      A   
ATOM   1432  C   ALA   160      21.295  -9.365  -8.556  1.00 10.00      A   
ATOM   1433  O   ALA   160      20.811  -9.886  -7.552  1.00 10.00      A   
ATOM   1434  N   LYS   161      21.130  -9.861  -9.781  1.00 10.00      A   
ATOM   1435  HN  LYS   161      21.551  -9.403 -10.540  1.00 10.00      A   
ATOM   1436  CA  LYS   161      20.337 -11.061 -10.033  1.00 10.00      A   
ATOM   1437  CB  LYS   161      20.319 -11.383 -11.533  1.00 10.00      A   
ATOM   1438  CG  LYS   161      19.202 -12.320 -11.965  1.00 10.00      A   
ATOM   1439  CD  LYS   161      19.281 -12.617 -13.455  1.00 10.00      A   
ATOM   1440  CE  LYS   161      18.047 -13.364 -13.936  1.00 10.00      A   
ATOM   1441  NZ  LYS   161      18.114 -13.686 -15.388  1.00 10.00      A   
ATOM   1442  HZ1 LYS   161      17.225 -14.131 -15.695  1.00 10.00      A   
ATOM   1443  HZ2 LYS   161      18.898 -14.344 -15.577  1.00 10.00      A   
ATOM   1444  HZ3 LYS   161      18.263 -12.818 -15.943  1.00 10.00      A   
ATOM   1445  C   LYS   161      20.874 -12.254  -9.249  1.00 10.00      A   
ATOM   1446  O   LYS   161      20.115 -13.128  -8.833  1.00 10.00      A   
ATOM   1447  N   TYR   162      22.182 -12.279  -9.027  1.00 10.00      A   
ATOM   1448  HN  TYR   162      22.741 -11.540  -9.355  1.00 10.00      A   
ATOM   1449  CA  TYR   162      22.804 -13.375  -8.299  1.00 10.00      A   
ATOM   1450  CB  TYR   162      23.865 -14.061  -9.160  1.00 10.00      A   
ATOM   1451  CG  TYR   162      23.277 -14.679 -10.409  1.00 10.00      A   
ATOM   1452  CD1 TYR   162      23.251 -13.982 -11.610  1.00 10.00      A   
ATOM   1453  CD2 TYR   162      22.723 -15.951 -10.379  1.00 10.00      A   
ATOM   1454  CE1 TYR   162      22.690 -14.536 -12.744  1.00 10.00      A   
ATOM   1455  CE2 TYR   162      22.165 -16.515 -11.510  1.00 10.00      A   
ATOM   1456  CZ  TYR   162      22.149 -15.803 -12.688  1.00 10.00      A   
ATOM   1457  OH  TYR   162      21.585 -16.357 -13.814  1.00 10.00      A   
ATOM   1458  HH  TYR   162      20.959 -17.048 -13.554  1.00 10.00      A   
ATOM   1459  C   TYR   162      23.364 -12.919  -6.956  1.00 10.00      A   
ATOM   1460  O   TYR   162      24.256 -13.553  -6.390  1.00 10.00      A   
ATOM   1461  N   SER   163      22.829 -11.818  -6.450  1.00 10.00      A   
ATOM   1462  HN  SER   163      22.129 -11.348  -6.953  1.00 10.00      A   
ATOM   1463  CA  SER   163      23.248 -11.286  -5.168  1.00 10.00      A   
ATOM   1464  CB  SER   163      23.585  -9.798  -5.295  1.00 10.00      A   
ATOM   1465  OG  SER   163      24.381  -9.355  -4.211  1.00 10.00      A   
ATOM   1466  HG  SER   163      25.061  -8.753  -4.539  1.00 10.00      A   
ATOM   1467  C   SER   163      22.130 -11.502  -4.153  1.00 10.00      A   
ATOM   1468  O   SER   163      20.964 -11.189  -4.418  1.00 10.00      A   
ATOM   1469  N   GLN   164      22.476 -12.065  -3.007  1.00 10.00      A   
ATOM   1470  HN  GLN   164      23.422 -12.294  -2.849  1.00 10.00      A   
ATOM   1471  CA  GLN   164      21.493 -12.335  -1.969  1.00 10.00      A   
ATOM   1472  CB  GLN   164      21.414 -13.835  -1.668  1.00 10.00      A   
ATOM   1473  CG  GLN   164      21.507 -14.734  -2.892  1.00 10.00      A   
ATOM   1474  CD  GLN   164      21.187 -16.178  -2.572  1.00 10.00      A   
ATOM   1475  OE1 GLN   164      22.047 -16.932  -2.117  1.00 10.00      A   
ATOM   1476  NE2 GLN   164      19.955 -16.583  -2.828  1.00 10.00      A   
ATOM   1477 HE21 GLN   164      19.324 -15.935  -3.211  1.00 10.00      A   
ATOM   1478 HE22 GLN   164      19.718 -17.515  -2.627  1.00 10.00      A   
ATOM   1479  C   GLN   164      21.821 -11.574  -0.694  1.00 10.00      A   
ATOM   1480  O   GLN   164      22.977 -11.517  -0.270  1.00 10.00      A   
ATOM   1481  N   GLN   165      20.800 -10.994  -0.084  1.00 10.00      A   
ATOM   1482  HN  GLN   165      19.903 -11.070  -0.474  1.00 10.00      A   
ATOM   1483  CA  GLN   165      20.972 -10.245   1.149  1.00 10.00      A   
ATOM   1484  CB  GLN   165      20.568  -8.782   0.944  1.00 10.00      A   
ATOM   1485  CG  GLN   165      21.262  -7.813   1.889  1.00 10.00      A   
ATOM   1486  CD  GLN   165      20.721  -6.401   1.791  1.00 10.00      A   
ATOM   1487  OE1 GLN   165      20.236  -5.977   0.744  1.00 10.00      A   
ATOM   1488  NE2 GLN   165      20.811  -5.661   2.884  1.00 10.00      A   
ATOM   1489 HE21 GLN   165      21.216  -6.060   3.682  1.00 10.00      A   
ATOM   1490 HE22 GLN   165      20.468  -4.746   2.851  1.00 10.00      A   
ATOM   1491  C   GLN   165      20.131 -10.874   2.257  1.00 10.00      A   
ATOM   1492  O   GLN   165      18.991 -11.283   2.018  1.00 10.00      A   
ATOM   1493  N   PRO   166      20.694 -10.997   3.471  1.00 10.00      A   
ATOM   1494  CA  PRO   166      19.984 -11.577   4.619  1.00 10.00      A   
ATOM   1495  CB  PRO   166      21.027 -11.553   5.744  1.00 10.00      A   
ATOM   1496  CG  PRO   166      22.026 -10.534   5.319  1.00 10.00      A   
ATOM   1497  CD  PRO   166      22.067 -10.596   3.821  1.00 10.00      A   
ATOM   1498  C   PRO   166      18.760 -10.754   5.016  1.00 10.00      A   
ATOM   1499  O   PRO   166      18.678  -9.557   4.720  1.00 10.00      A   
ATOM   1500  N   LEU   167      17.813 -11.400   5.690  1.00 10.00      A   
ATOM   1501  HN  LEU   167      17.941 -12.350   5.901  1.00 10.00      A   
ATOM   1502  CA  LEU   167      16.588 -10.736   6.126  1.00 10.00      A   
ATOM   1503  CB  LEU   167      15.616 -11.748   6.741  1.00 10.00      A   
ATOM   1504  CG  LEU   167      15.338 -13.010   5.918  1.00 10.00      A   
ATOM   1505  CD1 LEU   167      14.280 -13.868   6.593  1.00 10.00      A   
ATOM   1506  CD2 LEU   167      14.920 -12.655   4.499  1.00 10.00      A   
ATOM   1507  C   LEU   167      16.904  -9.631   7.128  1.00 10.00      A   
ATOM   1508  O   LEU   167      16.259  -8.581   7.137  1.00 10.00      A   
ATOM   1509  N   VAL   168      17.901  -9.879   7.967  1.00 10.00      A   
ATOM   1510  HN  VAL   168      18.365 -10.739   7.908  1.00 10.00      A   
ATOM   1511  CA  VAL   168      18.333  -8.914   8.966  1.00 10.00      A   
ATOM   1512  CB  VAL   168      18.242  -9.496  10.397  1.00 10.00      A   
ATOM   1513  CG1 VAL   168      18.703  -8.482  11.434  1.00 10.00      A   
ATOM   1514  CG2 VAL   168      16.822  -9.955  10.696  1.00 10.00      A   
ATOM   1515  C   VAL   168      19.768  -8.489   8.666  1.00 10.00      A   
ATOM   1516  O   VAL   168      20.650  -9.333   8.494  1.00 10.00      A   
ATOM   1517  N   LYS   169      20.000  -7.182   8.613  1.00 10.00      A   
ATOM   1518  HN  LYS   169      19.261  -6.558   8.784  1.00 10.00      A   
ATOM   1519  CA  LYS   169      21.323  -6.643   8.309  1.00 10.00      A   
ATOM   1520  CB  LYS   169      21.275  -5.118   8.162  1.00 10.00      A   
ATOM   1521  CG  LYS   169      20.368  -4.614   7.048  1.00 10.00      A   
ATOM   1522  CD  LYS   169      18.967  -4.323   7.564  1.00 10.00      A   
ATOM   1523  CE  LYS   169      18.075  -3.747   6.476  1.00 10.00      A   
ATOM   1524  NZ  LYS   169      16.666  -3.609   6.933  1.00 10.00      A   
ATOM   1525  HZ1 LYS   169      16.619  -3.011   7.783  1.00 10.00      A   
ATOM   1526  HZ2 LYS   169      16.271  -4.544   7.159  1.00 10.00      A   
ATOM   1527  HZ3 LYS   169      16.088  -3.176   6.187  1.00 10.00      A   
ATOM   1528  C   LYS   169      22.361  -7.036   9.357  1.00 10.00      A   
ATOM   1529  O   LYS   169      23.553  -7.134   9.060  1.00 10.00      A   
ATOM   1530  N   TYR   170      21.908  -7.271  10.578  1.00 10.00      A   
ATOM   1531  HN  TYR   170      20.947  -7.195  10.755  1.00 10.00      A   
ATOM   1532  CA  TYR   170      22.809  -7.639  11.660  1.00 10.00      A   
ATOM   1533  CB  TYR   170      22.220  -7.241  13.015  1.00 10.00      A   
ATOM   1534  CG  TYR   170      21.951  -5.757  13.147  1.00 10.00      A   
ATOM   1535  CD1 TYR   170      20.661  -5.275  13.340  1.00 10.00      A   
ATOM   1536  CD2 TYR   170      22.987  -4.837  13.070  1.00 10.00      A   
ATOM   1537  CE1 TYR   170      20.413  -3.920  13.449  1.00 10.00      A   
ATOM   1538  CE2 TYR   170      22.749  -3.479  13.180  1.00 10.00      A   
ATOM   1539  CZ  TYR   170      21.461  -3.026  13.369  1.00 10.00      A   
ATOM   1540  OH  TYR   170      21.221  -1.672  13.472  1.00 10.00      A   
ATOM   1541  HH  TYR   170      21.618  -1.220  12.714  1.00 10.00      A   
ATOM   1542  C   TYR   170      23.158  -9.125  11.631  1.00 10.00      A   
ATOM   1543  O   TYR   170      24.070  -9.569  12.325  1.00 10.00      A   
ATOM   1544  N   ILE   171      22.442  -9.893  10.820  1.00 10.00      A   
ATOM   1545  HN  ILE   171      21.733  -9.487  10.275  1.00 10.00      A   
ATOM   1546  CA  ILE   171      22.694 -11.326  10.715  1.00 10.00      A   
ATOM   1547  CB  ILE   171      21.470 -12.093  10.156  1.00 10.00      A   
ATOM   1548  CG1 ILE   171      20.383 -12.207  11.229  1.00 10.00      A   
ATOM   1549  CG2 ILE   171      21.867 -13.474   9.646  1.00 10.00      A   
ATOM   1550  CD1 ILE   171      19.145 -12.949  10.775  1.00 10.00      A   
ATOM   1551  C   ILE   171      23.934 -11.607   9.868  1.00 10.00      A   
ATOM   1552  O   ILE   171      24.799 -12.396  10.258  1.00 10.00      A   
ATOM   1553  N   GLY   172      24.028 -10.946   8.725  1.00 10.00      A   
ATOM   1554  HN  GLY   172      23.330 -10.307   8.475  1.00 10.00      A   
ATOM   1555  CA  GLY   172      25.161 -11.153   7.851  1.00 10.00      A   
ATOM   1556  C   GLY   172      25.306 -10.055   6.825  1.00 10.00      A   
ATOM   1557  O   GLY   172      24.621  -9.033   6.897  1.00 10.00      A   
ATOM   1558  N   GLN   173      26.184 -10.273   5.863  1.00 10.00      A   
ATOM   1559  HN  GLN   173      26.676 -11.123   5.851  1.00 10.00      A   
ATOM   1560  CA  GLN   173      26.434  -9.301   4.811  1.00 10.00      A   
ATOM   1561  CB  GLN   173      27.938  -9.012   4.726  1.00 10.00      A   
ATOM   1562  CG  GLN   173      28.786 -10.222   4.359  1.00 10.00      A   
ATOM   1563  CD  GLN   173      30.260  -9.889   4.230  1.00 10.00      A   
ATOM   1564  OE1 GLN   173      30.629  -8.762   3.900  1.00 10.00      A   
ATOM   1565  NE2 GLN   173      31.115 -10.870   4.484  1.00 10.00      A   
ATOM   1566 HE21 GLN   173      30.755 -11.750   4.739  1.00 10.00      A   
ATOM   1567 HE22 GLN   173      32.073 -10.678   4.408  1.00 10.00      A   
ATOM   1568  C   GLN   173      25.922  -9.829   3.473  1.00 10.00      A   
ATOM   1569  O   GLN   173      25.714 -11.033   3.325  1.00 10.00      A   
ATOM   1570  N   PRO   174      25.675  -8.939   2.493  1.00 10.00      A   
ATOM   1571  CA  PRO   174      25.207  -9.350   1.163  1.00 10.00      A   
ATOM   1572  CB  PRO   174      25.068  -8.027   0.397  1.00 10.00      A   
ATOM   1573  CG  PRO   174      24.987  -6.977   1.452  1.00 10.00      A   
ATOM   1574  CD  PRO   174      25.815  -7.478   2.601  1.00 10.00      A   
ATOM   1575  C   PRO   174      26.237 -10.251   0.485  1.00 10.00      A   
ATOM   1576  O   PRO   174      27.431  -9.942   0.468  1.00 10.00      A   
ATOM   1577  N   VAL   175      25.775 -11.363  -0.063  1.00 10.00      A   
ATOM   1578  HN  VAL   175      24.811 -11.548  -0.036  1.00 10.00      A   
ATOM   1579  CA  VAL   175      26.661 -12.314  -0.716  1.00 10.00      A   
ATOM   1580  CB  VAL   175      26.621 -13.690  -0.010  1.00 10.00      A   
ATOM   1581  CG1 VAL   175      27.399 -14.735  -0.797  1.00 10.00      A   
ATOM   1582  CG2 VAL   175      27.158 -13.581   1.408  1.00 10.00      A   
ATOM   1583  C   VAL   175      26.306 -12.491  -2.188  1.00 10.00      A   
ATOM   1584  O   VAL   175      25.152 -12.753  -2.537  1.00 10.00      A   
ATOM   1585  N   VAL   176      27.303 -12.334  -3.047  1.00 10.00      A   
ATOM   1586  HN  VAL   176      28.192 -12.096  -2.708  1.00 10.00      A   
ATOM   1587  CA  VAL   176      27.113 -12.502  -4.477  1.00 10.00      A   
ATOM   1588  CB  VAL   176      27.925 -11.468  -5.290  1.00 10.00      A   
ATOM   1589  CG1 VAL   176      27.507 -11.486  -6.752  1.00 10.00      A   
ATOM   1590  CG2 VAL   176      27.775 -10.070  -4.706  1.00 10.00      A   
ATOM   1591  C   VAL   176      27.545 -13.912  -4.873  1.00 10.00      A   
ATOM   1592  O   VAL   176      28.660 -14.335  -4.565  1.00 10.00      A   
ATOM   1593  N   ASN   177      26.658 -14.646  -5.530  1.00 10.00      A   
ATOM   1594  HN  ASN   177      25.779 -14.257  -5.748  1.00 10.00      A   
ATOM   1595  CA  ASN   177      26.959 -16.011  -5.945  1.00 10.00      A   
ATOM   1596  CB  ASN   177      25.674 -16.832  -6.104  1.00 10.00      A   
ATOM   1597  CG  ASN   177      25.929 -18.329  -6.176  1.00 10.00      A   
ATOM   1598  OD1 ASN   177      26.936 -18.784  -6.723  1.00 10.00      A   
ATOM   1599  ND2 ASN   177      25.012 -19.108  -5.624  1.00 10.00      A   
ATOM   1600 HD21 ASN   177      24.230 -18.681  -5.212  1.00 10.00      A   
ATOM   1601 HD22 ASN   177      25.156 -20.075  -5.640  1.00 10.00      A   
ATOM   1602  C   ASN   177      27.769 -16.025  -7.237  1.00 10.00      A   
ATOM   1603  O   ASN   177      27.210 -16.028  -8.335  1.00 10.00      A   
ATOM   1604  N   ILE   178      29.091 -16.037  -7.095  1.00 10.00      A   
ATOM   1605  HN  ILE   178      29.468 -16.028  -6.189  1.00 10.00      A   
ATOM   1606  CA  ILE   178      30.000 -16.048  -8.244  1.00 10.00      A   
ATOM   1607  CB  ILE   178      31.476 -15.811  -7.851  1.00 10.00      A   
ATOM   1608  CG1 ILE   178      31.755 -16.246  -6.410  1.00 10.00      A   
ATOM   1609  CG2 ILE   178      31.873 -14.361  -8.075  1.00 10.00      A   
ATOM   1610  CD1 ILE   178      32.043 -17.723  -6.260  1.00 10.00      A   
ATOM   1611  C   ILE   178      29.895 -17.332  -9.063  1.00 10.00      A   
ATOM   1612  O   ILE   178      30.240 -17.345 -10.244  1.00 10.00      A   
ATOM   1613  N   VAL   179      29.417 -18.404  -8.441  1.00 10.00      A   
ATOM   1614  HN  VAL   179      29.142 -18.332  -7.502  1.00 10.00      A   
ATOM   1615  CA  VAL   179      29.274 -19.682  -9.129  1.00 10.00      A   
ATOM   1616  CB  VAL   179      28.807 -20.804  -8.176  1.00 10.00      A   
ATOM   1617  CG1 VAL   179      28.851 -22.156  -8.872  1.00 10.00      A   
ATOM   1618  CG2 VAL   179      29.650 -20.827  -6.911  1.00 10.00      A   
ATOM   1619  C   VAL   179      28.277 -19.545 -10.275  1.00 10.00      A   
ATOM   1620  O   VAL   179      28.613 -19.772 -11.437  1.00 10.00      A   
ATOM   1621  N   GLU   180      27.063 -19.129  -9.939  1.00 10.00      A   
ATOM   1622  HN  GLU   180      26.868 -18.943  -8.995  1.00 10.00      A   
ATOM   1623  CA  GLU   180      26.014 -18.946 -10.929  1.00 10.00      A   
ATOM   1624  CB  GLU   180      24.649 -18.816 -10.248  1.00 10.00      A   
ATOM   1625  CG  GLU   180      24.244 -20.033  -9.427  1.00 10.00      A   
ATOM   1626  CD  GLU   180      22.746 -20.120  -9.207  1.00 10.00      A   
ATOM   1627  OE1 GLU   180      22.240 -19.495  -8.247  1.00 10.00      A   
ATOM   1628  OE2 GLU   180      22.066 -20.814  -9.994  1.00 10.00      A   
ATOM   1629  C   GLU   180      26.296 -17.716 -11.787  1.00 10.00      A   
ATOM   1630  O   GLU   180      25.917 -17.661 -12.957  1.00 10.00      A   
ATOM   1631  N   LEU   181      26.980 -16.740 -11.196  1.00 10.00      A   
ATOM   1632  HN  LEU   181      27.244 -16.846 -10.257  1.00 10.00      A   
ATOM   1633  CA  LEU   181      27.329 -15.509 -11.894  1.00 10.00      A   
ATOM   1634  CB  LEU   181      28.035 -14.537 -10.944  1.00 10.00      A   
ATOM   1635  CG  LEU   181      28.182 -13.094 -11.433  1.00 10.00      A   
ATOM   1636  CD1 LEU   181      26.830 -12.395 -11.468  1.00 10.00      A   
ATOM   1637  CD2 LEU   181      29.164 -12.326 -10.563  1.00 10.00      A   
ATOM   1638  C   LEU   181      28.214 -15.790 -13.109  1.00 10.00      A   
ATOM   1639  O   LEU   181      27.947 -15.293 -14.206  1.00 10.00      A   
ATOM   1640  N   ASN   182      29.254 -16.601 -12.913  1.00 10.00      A   
ATOM   1641  HN  ASN   182      29.402 -16.983 -12.019  1.00 10.00      A   
ATOM   1642  CA  ASN   182      30.180 -16.942 -13.998  1.00 10.00      A   
ATOM   1643  CB  ASN   182      31.411 -17.683 -13.467  1.00 10.00      A   
ATOM   1644  CG  ASN   182      32.497 -16.750 -12.960  1.00 10.00      A   
ATOM   1645  OD1 ASN   182      33.339 -16.280 -13.725  1.00 10.00      A   
ATOM   1646  ND2 ASN   182      32.495 -16.484 -11.663  1.00 10.00      A   
ATOM   1647 HD21 ASN   182      31.798 -16.898 -11.106  1.00 10.00      A   
ATOM   1648 HD22 ASN   182      33.190 -15.890 -11.311  1.00 10.00      A   
ATOM   1649  C   ASN   182      29.486 -17.769 -15.075  1.00 10.00      A   
ATOM   1650  O   ASN   182      29.831 -17.693 -16.256  1.00 10.00      A   
ATOM   1651  N   LEU   183      28.504 -18.559 -14.661  1.00 10.00      A   
ATOM   1652  HN  LEU   183      28.285 -18.587 -13.705  1.00 10.00      A   
ATOM   1653  CA  LEU   183      27.752 -19.393 -15.589  1.00 10.00      A   
ATOM   1654  CB  LEU   183      26.979 -20.480 -14.836  1.00 10.00      A   
ATOM   1655  CG  LEU   183      27.816 -21.619 -14.241  1.00 10.00      A   
ATOM   1656  CD1 LEU   183      26.953 -22.513 -13.367  1.00 10.00      A   
ATOM   1657  CD2 LEU   183      28.478 -22.428 -15.347  1.00 10.00      A   
ATOM   1658  C   LEU   183      26.798 -18.544 -16.426  1.00 10.00      A   
ATOM   1659  O   LEU   183      26.667 -18.745 -17.633  1.00 10.00      A   
ATOM   1660  N   ALA   184      26.152 -17.584 -15.774  1.00 10.00      A   
ATOM   1661  HN  ALA   184      26.310 -17.474 -14.811  1.00 10.00      A   
ATOM   1662  CA  ALA   184      25.209 -16.694 -16.442  1.00 10.00      A   
ATOM   1663  CB  ALA   184      24.495 -15.826 -15.424  1.00 10.00      A   
ATOM   1664  C   ALA   184      25.911 -15.818 -17.470  1.00 10.00      A   
ATOM   1665  O   ALA   184      25.366 -15.551 -18.543  1.00 10.00      A   
ATOM   1666  N   LEU   185      27.122 -15.372 -17.132  1.00 10.00      A   
ATOM   1667  HN  LEU   185      27.494 -15.616 -16.256  1.00 10.00      A   
ATOM   1668  CA  LEU   185      27.908 -14.529 -18.028  1.00 10.00      A   
ATOM   1669  CB  LEU   185      29.251 -14.154 -17.389  1.00 10.00      A   
ATOM   1670  CG  LEU   185      30.139 -13.199 -18.194  1.00 10.00      A   
ATOM   1671  CD1 LEU   185      29.518 -11.810 -18.260  1.00 10.00      A   
ATOM   1672  CD2 LEU   185      31.542 -13.140 -17.609  1.00 10.00      A   
ATOM   1673  C   LEU   185      28.143 -15.245 -19.351  1.00 10.00      A   
ATOM   1674  O   LEU   185      27.945 -14.673 -20.423  1.00 10.00      A   
ATOM   1675  N   ASP   186      28.536 -16.511 -19.257  1.00 10.00      A   
ATOM   1676  HN  ASP   186      28.657 -16.906 -18.365  1.00 10.00      A   
ATOM   1677  CA  ASP   186      28.798 -17.334 -20.434  1.00 10.00      A   
ATOM   1678  CB  ASP   186      29.279 -18.724 -20.002  1.00 10.00      A   
ATOM   1679  CG  ASP   186      29.318 -19.729 -21.136  1.00 10.00      A   
ATOM   1680  OD1 ASP   186      30.237 -19.647 -21.981  1.00 10.00      A   
ATOM   1681  OD2 ASP   186      28.442 -20.620 -21.172  1.00 10.00      A   
ATOM   1682  C   ASP   186      27.548 -17.451 -21.306  1.00 10.00      A   
ATOM   1683  O   ASP   186      27.616 -17.336 -22.530  1.00 10.00      A   
ATOM   1684  N   LYS   187      26.405 -17.638 -20.658  1.00 10.00      A   
ATOM   1685  HN  LYS   187      26.416 -17.682 -19.679  1.00 10.00      A   
ATOM   1686  CA  LYS   187      25.134 -17.776 -21.362  1.00 10.00      A   
ATOM   1687  CB  LYS   187      24.027 -18.192 -20.390  1.00 10.00      A   
ATOM   1688  CG  LYS   187      24.243 -19.551 -19.745  1.00 10.00      A   
ATOM   1689  CD  LYS   187      23.164 -19.855 -18.720  1.00 10.00      A   
ATOM   1690  CE  LYS   187      23.379 -21.212 -18.068  1.00 10.00      A   
ATOM   1691  NZ  LYS   187      23.129 -22.337 -19.009  1.00 10.00      A   
ATOM   1692  HZ1 LYS   187      23.261 -23.253 -18.516  1.00 10.00      A   
ATOM   1693  HZ2 LYS   187      23.790 -22.291 -19.810  1.00 10.00      A   
ATOM   1694  HZ3 LYS   187      22.155 -22.293 -19.376  1.00 10.00      A   
ATOM   1695  C   LYS   187      24.741 -16.484 -22.071  1.00 10.00      A   
ATOM   1696  O   LYS   187      24.237 -16.508 -23.191  1.00 10.00      A   
ATOM   1697  N   LEU   188      24.978 -15.355 -21.418  1.00 10.00      A   
ATOM   1698  HN  LEU   188      25.395 -15.394 -20.527  1.00 10.00      A   
ATOM   1699  CA  LEU   188      24.633 -14.056 -21.991  1.00 10.00      A   
ATOM   1700  CB  LEU   188      24.567 -12.975 -20.907  1.00 10.00      A   
ATOM   1701  CG  LEU   188      23.356 -13.020 -19.969  1.00 10.00      A   
ATOM   1702  CD1 LEU   188      23.411 -11.869 -18.978  1.00 10.00      A   
ATOM   1703  CD2 LEU   188      22.056 -12.983 -20.760  1.00 10.00      A   
ATOM   1704  C   LEU   188      25.606 -13.646 -23.094  1.00 10.00      A   
ATOM   1705  O   LEU   188      25.242 -12.922 -24.024  1.00 10.00      A   
ATOM   1706  N   ASP   189      26.842 -14.110 -22.989  1.00 10.00      A   
ATOM   1707  HN  ASP   189      27.079 -14.675 -22.220  1.00 10.00      A   
ATOM   1708  CA  ASP   189      27.859 -13.789 -23.980  1.00 10.00      A   
ATOM   1709  CB  ASP   189      29.262 -14.027 -23.421  1.00 10.00      A   
ATOM   1710  CG  ASP   189      30.347 -13.488 -24.330  1.00 10.00      A   
ATOM   1711  OD1 ASP   189      30.949 -14.283 -25.084  1.00 10.00      A   
ATOM   1712  OD2 ASP   189      30.610 -12.265 -24.297  1.00 10.00      A   
ATOM   1713  C   ASP   189      27.652 -14.591 -25.262  1.00 10.00      A   
ATOM   1714  O   ASP   189      28.080 -14.180 -26.342  1.00 10.00      A   
ATOM   1715  N   GLU   190      26.982 -15.731 -25.140  1.00 10.00      A   
ATOM   1716  HN  GLU   190      26.649 -16.003 -24.256  1.00 10.00      A   
ATOM   1717  CB  GLU   190      26.781 -18.057 -25.912  1.00 10.00      A   
ATOM   1718  CG  GLU   190      28.191 -18.564 -25.671  1.00 10.00      A   
ATOM   1719  CD  GLU   190      28.353 -20.036 -25.990  1.00 10.00      A   
ATOM   1720  OE1 GLU   190      27.331 -20.729 -26.186  1.00 10.00      A   
ATOM   1721  OE2 GLU   190      29.506 -20.507 -26.048  1.00 10.00      A   
ATOM   1722  CA  GLU   190      26.715 -16.579 -26.290  1.00 10.00      A   
ATOM   1723  C   GLU   190      25.365 -16.244 -26.909  1.00 10.00      A   
ATOM   1724  O   GLU   190      25.341 -15.814 -28.081  1.00 10.00      A   
ATOM   1725  OXT GLU   190      24.338 -16.407 -26.225  1.00 10.00      A   
ATOM   1726  CB  LYS     4     -10.235  12.755 -11.360  1.00 10.00      B   
ATOM   1727  CG  LYS     4     -11.355  13.451 -10.603  1.00 10.00      B   
ATOM   1728  CD  LYS     4     -11.851  12.599  -9.446  1.00 10.00      B   
ATOM   1729  CE  LYS     4     -12.948  13.308  -8.668  1.00 10.00      B   
ATOM   1730  NZ  LYS     4     -13.453  12.478  -7.544  1.00 10.00      B   
ATOM   1731  HZ1 LYS     4     -13.887  11.604  -7.909  1.00 10.00      B   
ATOM   1732  HZ2 LYS     4     -14.171  13.004  -7.000  1.00 10.00      B   
ATOM   1733  HZ3 LYS     4     -12.672  12.224  -6.908  1.00 10.00      B   
ATOM   1734  C   LYS     4      -8.396  12.912 -13.059  1.00 10.00      B   
ATOM   1735  O   LYS     4      -8.404  11.721 -13.361  1.00 10.00      B   
ATOM   1736  N   LYS     4     -10.648  13.761 -13.586  1.00 10.00      B   
ATOM   1737  HT1 LYS     4     -11.545  14.109 -13.193  1.00 10.00      B   
ATOM   1738  HT2 LYS     4     -10.822  12.856 -14.067  1.00 10.00      B   
ATOM   1739  HT3 LYS     4     -10.299  14.448 -14.285  1.00 10.00      B   
ATOM   1740  CA  LYS     4      -9.649  13.580 -12.509  1.00 10.00      B   
ATOM   1741  N   GLN     5      -7.326  13.687 -13.206  1.00 10.00      B   
ATOM   1742  HN  GLN     5      -7.378  14.635 -12.949  1.00 10.00      B   
ATOM   1743  CA  GLN     5      -6.071  13.158 -13.727  1.00 10.00      B   
ATOM   1744  CB  GLN     5      -5.211  14.270 -14.338  1.00 10.00      B   
ATOM   1745  CG  GLN     5      -5.831  14.905 -15.575  1.00 10.00      B   
ATOM   1746  CD  GLN     5      -4.933  15.927 -16.247  1.00 10.00      B   
ATOM   1747  OE1 GLN     5      -4.126  16.592 -15.599  1.00 10.00      B   
ATOM   1748  NE2 GLN     5      -5.076  16.066 -17.554  1.00 10.00      B   
ATOM   1749 HE21 GLN     5      -5.748  15.509 -18.008  1.00 10.00      B   
ATOM   1750 HE22 GLN     5      -4.509  16.719 -18.018  1.00 10.00      B   
ATOM   1751  C   GLN     5      -5.315  12.407 -12.638  1.00 10.00      B   
ATOM   1752  O   GLN     5      -4.707  11.367 -12.901  1.00 10.00      B   
ATOM   1753  N   LEU     6      -5.363  12.954 -11.423  1.00 10.00      B   
ATOM   1754  HN  LEU     6      -5.844  13.803 -11.314  1.00 10.00      B   
ATOM   1755  CA  LEU     6      -4.721  12.361 -10.244  1.00 10.00      B   
ATOM   1756  CB  LEU     6      -5.249  10.945  -9.962  1.00 10.00      B   
ATOM   1757  CG  LEU     6      -6.752  10.818  -9.686  1.00 10.00      B   
ATOM   1758  CD1 LEU     6      -7.154   9.354  -9.584  1.00 10.00      B   
ATOM   1759  CD2 LEU     6      -7.132  11.569  -8.418  1.00 10.00      B   
ATOM   1760  C   LEU     6      -3.192  12.369 -10.322  1.00 10.00      B   
ATOM   1761  O   LEU     6      -2.532  13.132  -9.616  1.00 10.00      B   
ATOM   1762  N   ALA     7      -2.640  11.522 -11.182  1.00 10.00      B   
ATOM   1763  HN  ALA     7      -3.224  10.966 -11.739  1.00 10.00      B   
ATOM   1764  CA  ALA     7      -1.200  11.412 -11.345  1.00 10.00      B   
ATOM   1765  CB  ALA     7      -0.848  10.145 -12.108  1.00 10.00      B   
ATOM   1766  C   ALA     7      -0.624  12.638 -12.044  1.00 10.00      B   
ATOM   1767  O   ALA     7      -0.556  12.697 -13.275  1.00 10.00      B   
ATOM   1768  N   LEU     8      -0.226  13.619 -11.249  1.00 10.00      B   
ATOM   1769  HN  LEU     8      -0.333  13.517 -10.278  1.00 10.00      B   
ATOM   1770  CA  LEU     8       0.354  14.845 -11.766  1.00 10.00      B   
ATOM   1771  CB  LEU     8      -0.589  16.029 -11.527  1.00 10.00      B   
ATOM   1772  CG  LEU     8      -1.851  16.074 -12.391  1.00 10.00      B   
ATOM   1773  CD1 LEU     8      -2.685  17.299 -12.059  1.00 10.00      B   
ATOM   1774  CD2 LEU     8      -1.486  16.064 -13.864  1.00 10.00      B   
ATOM   1775  C   LEU     8       1.700  15.110 -11.104  1.00 10.00      B   
ATOM   1776  O   LEU     8       1.761  15.511  -9.941  1.00 10.00      B   
ATOM   1777  N   PHE     9       2.775  14.866 -11.840  1.00 10.00      B   
ATOM   1778  HN  PHE     9       2.661  14.536 -12.757  1.00 10.00      B   
ATOM   1779  CA  PHE     9       4.117  15.078 -11.322  1.00 10.00      B   
ATOM   1780  CB  PHE     9       5.151  14.355 -12.194  1.00 10.00      B   
ATOM   1781  CG  PHE     9       6.555  14.412 -11.658  1.00 10.00      B   
ATOM   1782  CD1 PHE     9       6.816  14.115 -10.332  1.00 10.00      B   
ATOM   1783  CD2 PHE     9       7.614  14.761 -12.482  1.00 10.00      B   
ATOM   1784  CE1 PHE     9       8.104  14.167  -9.837  1.00 10.00      B   
ATOM   1785  CE2 PHE     9       8.906  14.815 -11.994  1.00 10.00      B   
ATOM   1786  CZ  PHE     9       9.151  14.518 -10.668  1.00 10.00      B   
ATOM   1787  C   PHE     9       4.426  16.569 -11.232  1.00 10.00      B   
ATOM   1788  O   PHE     9       4.574  17.118 -10.138  1.00 10.00      B   
ATOM   1789  N   GLU    10       4.500  17.224 -12.381  1.00 10.00      B   
ATOM   1790  HN  GLU    10       4.360  16.737 -13.222  1.00 10.00      B   
ATOM   1791  CA  GLU    10       4.777  18.652 -12.425  1.00 10.00      B   
ATOM   1792  CB  GLU    10       6.110  18.933 -13.122  1.00 10.00      B   
ATOM   1793  CG  GLU    10       7.325  18.391 -12.388  1.00 10.00      B   
ATOM   1794  CD  GLU    10       8.621  18.698 -13.107  1.00 10.00      B   
ATOM   1795  OE1 GLU    10       8.883  18.076 -14.162  1.00 10.00      B   
ATOM   1796  OE2 GLU    10       9.387  19.560 -12.621  1.00 10.00      B   
ATOM   1797  C   GLU    10       3.646  19.393 -13.127  1.00 10.00      B   
ATOM   1798  O   GLU    10       3.668  19.566 -14.345  1.00 10.00      B   
ATOM   1799  N   PRO    11       2.631  19.831 -12.367  1.00 10.00      B   
ATOM   1800  CA  PRO    11       1.479  20.553 -12.908  1.00 10.00      B   
ATOM   1801  CB  PRO    11       0.409  20.409 -11.812  1.00 10.00      B   
ATOM   1802  CG  PRO    11       1.019  19.551 -10.747  1.00 10.00      B   
ATOM   1803  CD  PRO    11       2.505  19.642 -10.922  1.00 10.00      B   
ATOM   1804  C   PRO    11       1.791  22.029 -13.168  1.00 10.00      B   
ATOM   1805  O   PRO    11       1.041  22.910 -12.747  1.00 10.00      B   
ATOM   1806  N   THR    12       2.912  22.261 -13.859  1.00 10.00      B   
ATOM   1807  HN  THR    12       3.440  21.483 -14.141  1.00 10.00      B   
ATOM   1808  CA  THR    12       3.397  23.597 -14.238  1.00 10.00      B   
ATOM   1809  CB  THR    12       2.891  24.040 -15.628  1.00 10.00      B   
ATOM   1810  OG1 THR    12       1.492  23.755 -15.756  1.00 10.00      B   
ATOM   1811  HG1 THR    12       1.092  24.407 -16.344  1.00 10.00      B   
ATOM   1812  CG2 THR    12       3.652  23.320 -16.730  1.00 10.00      B   
ATOM   1813  C   THR    12       3.168  24.703 -13.198  1.00 10.00      B   
ATOM   1814  O   THR    12       4.033  24.963 -12.359  1.00 10.00      B   
ATOM   1815  N   LEU    13       1.997  25.340 -13.264  1.00 10.00      B   
ATOM   1816  HN  LEU    13       1.348  25.054 -13.944  1.00 10.00      B   
ATOM   1817  CA  LEU    13       1.626  26.430 -12.360  1.00 10.00      B   
ATOM   1818  CB  LEU    13       0.170  26.841 -12.600  1.00 10.00      B   
ATOM   1819  CG  LEU    13      -0.182  27.305 -14.017  1.00 10.00      B   
ATOM   1820  CD1 LEU    13      -1.688  27.439 -14.182  1.00 10.00      B   
ATOM   1821  CD2 LEU    13       0.507  28.622 -14.333  1.00 10.00      B   
ATOM   1822  C   LEU    13       1.825  26.057 -10.893  1.00 10.00      B   
ATOM   1823  O   LEU    13       2.285  26.874 -10.094  1.00 10.00      B   
ATOM   1824  N   VAL    14       1.490  24.816 -10.551  1.00 10.00      B   
ATOM   1825  HN  VAL    14       1.137  24.208 -11.240  1.00 10.00      B   
ATOM   1826  CA  VAL    14       1.635  24.332  -9.182  1.00 10.00      B   
ATOM   1827  CB  VAL    14       1.057  22.908  -9.016  1.00 10.00      B   
ATOM   1828  CG1 VAL    14       1.274  22.392  -7.599  1.00 10.00      B   
ATOM   1829  CG2 VAL    14      -0.426  22.901  -9.355  1.00 10.00      B   
ATOM   1830  C   VAL    14       3.102  24.366  -8.756  1.00 10.00      B   
ATOM   1831  O   VAL    14       3.421  24.691  -7.615  1.00 10.00      B   
ATOM   1832  N   VAL    15       3.991  24.065  -9.693  1.00 10.00      B   
ATOM   1833  HN  VAL    15       3.677  23.849 -10.597  1.00 10.00      B   
ATOM   1834  CA  VAL    15       5.423  24.069  -9.420  1.00 10.00      B   
ATOM   1835  CB  VAL    15       6.216  23.352 -10.535  1.00 10.00      B   
ATOM   1836  CG1 VAL    15       7.695  23.269 -10.184  1.00 10.00      B   
ATOM   1837  CG2 VAL    15       5.649  21.963 -10.783  1.00 10.00      B   
ATOM   1838  C   VAL    15       5.923  25.505  -9.279  1.00 10.00      B   
ATOM   1839  O   VAL    15       6.772  25.802  -8.437  1.00 10.00      B   
ATOM   1840  N   GLN    16       5.370  26.393 -10.098  1.00 10.00      B   
ATOM   1841  HN  GLN    16       4.695  26.090 -10.744  1.00 10.00      B   
ATOM   1842  CA  GLN    16       5.742  27.802 -10.068  1.00 10.00      B   
ATOM   1843  CB  GLN    16       5.004  28.581 -11.160  1.00 10.00      B   
ATOM   1844  CG  GLN    16       5.281  28.108 -12.577  1.00 10.00      B   
ATOM   1845  CD  GLN    16       4.560  28.951 -13.612  1.00 10.00      B   
ATOM   1846  OE1 GLN    16       3.499  29.516 -13.340  1.00 10.00      B   
ATOM   1847  NE2 GLN    16       5.122  29.033 -14.807  1.00 10.00      B   
ATOM   1848 HE21 GLN    16       5.963  28.547 -14.959  1.00 10.00      B   
ATOM   1849 HE22 GLN    16       4.681  29.579 -15.490  1.00 10.00      B   
ATOM   1850  C   GLN    16       5.422  28.406  -8.707  1.00 10.00      B   
ATOM   1851  O   GLN    16       6.226  29.144  -8.140  1.00 10.00      B   
ATOM   1852  N   ALA    17       4.247  28.075  -8.185  1.00 10.00      B   
ATOM   1853  HN  ALA    17       3.650  27.481  -8.691  1.00 10.00      B   
ATOM   1854  CA  ALA    17       3.812  28.578  -6.889  1.00 10.00      B   
ATOM   1855  CB  ALA    17       2.296  28.512  -6.786  1.00 10.00      B   
ATOM   1856  C   ALA    17       4.458  27.795  -5.749  1.00 10.00      B   
ATOM   1857  O   ALA    17       4.457  28.232  -4.596  1.00 10.00      B   
ATOM   1858  N   LEU    18       5.013  26.636  -6.073  1.00 10.00      B   
ATOM   1859  HN  LEU    18       4.982  26.335  -7.006  1.00 10.00      B   
ATOM   1860  CA  LEU    18       5.657  25.795  -5.075  1.00 10.00      B   
ATOM   1861  CB  LEU    18       5.972  24.416  -5.647  1.00 10.00      B   
ATOM   1862  CG  LEU    18       5.778  23.238  -4.694  1.00 10.00      B   
ATOM   1863  CD1 LEU    18       4.369  22.678  -4.813  1.00 10.00      B   
ATOM   1864  CD2 LEU    18       6.815  22.161  -4.956  1.00 10.00      B   
ATOM   1865  C   LEU    18       6.935  26.447  -4.567  1.00 10.00      B   
ATOM   1866  O   LEU    18       7.178  26.497  -3.362  1.00 10.00      B   
ATOM   1867  N   LYS    19       7.736  26.968  -5.491  1.00 10.00      B   
ATOM   1868  HN  LYS    19       7.478  26.904  -6.437  1.00 10.00      B   
ATOM   1869  CA  LYS    19       8.994  27.619  -5.138  1.00 10.00      B   
ATOM   1870  CB  LYS    19       9.791  28.018  -6.388  1.00 10.00      B   
ATOM   1871  CG  LYS    19       9.172  29.144  -7.202  1.00 10.00      B   
ATOM   1872  CD  LYS    19      10.091  29.593  -8.327  1.00 10.00      B   
ATOM   1873  CE  LYS    19       9.476  30.739  -9.115  1.00 10.00      B   
ATOM   1874  NZ  LYS    19       8.209  30.339  -9.784  1.00 10.00      B   
ATOM   1875  HZ1 LYS    19       7.783  31.157 -10.265  1.00 10.00      B   
ATOM   1876  HZ2 LYS    19       7.530  29.976  -9.084  1.00 10.00      B   
ATOM   1877  HZ3 LYS    19       8.394  29.597 -10.489  1.00 10.00      B   
ATOM   1878  C   LYS    19       8.764  28.828  -4.228  1.00 10.00      B   
ATOM   1879  O   LYS    19       9.661  29.242  -3.489  1.00 10.00      B   
ATOM   1880  N   GLU    20       7.558  29.387  -4.285  1.00 10.00      B   
ATOM   1881  HN  GLU    20       6.888  29.015  -4.898  1.00 10.00      B   
ATOM   1882  CA  GLU    20       7.204  30.535  -3.460  1.00 10.00      B   
ATOM   1883  CB  GLU    20       5.851  31.109  -3.889  1.00 10.00      B   
ATOM   1884  CG  GLU    20       5.771  31.496  -5.357  1.00 10.00      B   
ATOM   1885  CD  GLU    20       4.499  32.251  -5.688  1.00 10.00      B   
ATOM   1886  OE1 GLU    20       4.368  33.418  -5.255  1.00 10.00      B   
ATOM   1887  OE2 GLU    20       3.628  31.692  -6.390  1.00 10.00      B   
ATOM   1888  C   GLU    20       7.152  30.125  -1.995  1.00 10.00      B   
ATOM   1889  O   GLU    20       7.512  30.895  -1.105  1.00 10.00      B   
ATOM   1890  N   ALA    21       6.721  28.891  -1.760  1.00 10.00      B   
ATOM   1891  HN  ALA    21       6.469  28.321  -2.519  1.00 10.00      B   
ATOM   1892  CA  ALA    21       6.615  28.356  -0.411  1.00 10.00      B   
ATOM   1893  CB  ALA    21       5.515  27.311  -0.339  1.00 10.00      B   
ATOM   1894  C   ALA    21       7.943  27.774   0.057  1.00 10.00      B   
ATOM   1895  O   ALA    21       8.263  27.818   1.243  1.00 10.00      B   
ATOM   1896  N   VAL    22       8.716  27.237  -0.884  1.00 10.00      B   
ATOM   1897  HN  VAL    22       8.397  27.230  -1.813  1.00 10.00      B   
ATOM   1898  CA  VAL    22      10.016  26.645  -0.572  1.00 10.00      B   
ATOM   1899  CB  VAL    22      10.704  26.075  -1.833  1.00 10.00      B   
ATOM   1900  CG1 VAL    22      12.090  25.538  -1.505  1.00 10.00      B   
ATOM   1901  CG2 VAL    22       9.850  24.982  -2.455  1.00 10.00      B   
ATOM   1902  C   VAL    22      10.931  27.666   0.102  1.00 10.00      B   
ATOM   1903  O   VAL    22      11.574  27.369   1.111  1.00 10.00      B   
ATOM   1904  N   LYS    23      10.963  28.876  -0.448  1.00 10.00      B   
ATOM   1905  HN  LYS    23      10.424  29.052  -1.249  1.00 10.00      B   
ATOM   1906  CA  LYS    23      11.783  29.947   0.106  1.00 10.00      B   
ATOM   1907  CB  LYS    23      11.772  31.169  -0.817  1.00 10.00      B   
ATOM   1908  CG  LYS    23      12.671  31.058  -2.039  1.00 10.00      B   
ATOM   1909  CD  LYS    23      12.609  32.331  -2.870  1.00 10.00      B   
ATOM   1910  CE  LYS    23      13.586  32.299  -4.035  1.00 10.00      B   
ATOM   1911  NZ  LYS    23      13.463  33.508  -4.898  1.00 10.00      B   
ATOM   1912  HZ1 LYS    23      14.253  33.545  -5.574  1.00 10.00      B   
ATOM   1913  HZ2 LYS    23      13.479  34.371  -4.318  1.00 10.00      B   
ATOM   1914  HZ3 LYS    23      12.569  33.482  -5.430  1.00 10.00      B   
ATOM   1915  C   LYS    23      11.290  30.345   1.494  1.00 10.00      B   
ATOM   1916  O   LYS    23      12.063  30.807   2.334  1.00 10.00      B   
ATOM   1917  N   LYS    24       9.999  30.139   1.735  1.00 10.00      B   
ATOM   1918  HN  LYS    24       9.441  29.742   1.033  1.00 10.00      B   
ATOM   1919  CA  LYS    24       9.389  30.479   3.015  1.00 10.00      B   
ATOM   1920  CB  LYS    24       7.882  30.682   2.855  1.00 10.00      B   
ATOM   1921  CG  LYS    24       7.509  31.903   2.030  1.00 10.00      B   
ATOM   1922  CD  LYS    24       6.008  31.991   1.810  1.00 10.00      B   
ATOM   1923  CE  LYS    24       5.633  33.284   1.104  1.00 10.00      B   
ATOM   1924  NZ  LYS    24       4.175  33.368   0.822  1.00 10.00      B   
ATOM   1925  HZ1 LYS    24       3.897  34.361   0.685  1.00 10.00      B   
ATOM   1926  HZ2 LYS    24       3.629  32.976   1.614  1.00 10.00      B   
ATOM   1927  HZ3 LYS    24       3.946  32.834  -0.043  1.00 10.00      B   
ATOM   1928  C   LYS    24       9.676  29.412   4.069  1.00 10.00      B   
ATOM   1929  O   LYS    24       9.375  29.593   5.250  1.00 10.00      B   
ATOM   1930  N   LEU    25      10.253  28.301   3.638  1.00 10.00      B   
ATOM   1931  HN  LEU    25      10.450  28.201   2.680  1.00 10.00      B   
ATOM   1932  CA  LEU    25      10.597  27.218   4.549  1.00 10.00      B   
ATOM   1933  CB  LEU    25      10.222  25.863   3.941  1.00 10.00      B   
ATOM   1934  CG  LEU    25       8.736  25.631   3.663  1.00 10.00      B   
ATOM   1935  CD1 LEU    25       8.528  24.312   2.937  1.00 10.00      B   
ATOM   1936  CD2 LEU    25       7.939  25.659   4.957  1.00 10.00      B   
ATOM   1937  C   LEU    25      12.089  27.258   4.861  1.00 10.00      B   
ATOM   1938  O   LEU    25      12.604  26.435   5.612  1.00 10.00      B   
ATOM   1939  N   ASN    26      12.771  28.237   4.281  1.00 10.00      B   
ATOM   1940  HN  ASN    26      12.294  28.871   3.706  1.00 10.00      B   
ATOM   1941  CA  ASN    26      14.210  28.405   4.476  1.00 10.00      B   
ATOM   1942  CB  ASN    26      14.826  29.323   3.421  1.00 10.00      B   
ATOM   1943  CG  ASN    26      15.170  28.591   2.142  1.00 10.00      B   
ATOM   1944  OD1 ASN    26      15.410  27.383   2.145  1.00 10.00      B   
ATOM   1945  ND2 ASN    26      15.202  29.322   1.040  1.00 10.00      B   
ATOM   1946 HD21 ASN    26      15.008  30.281   1.118  1.00 10.00      B   
ATOM   1947 HD22 ASN    26      15.422  28.881   0.192  1.00 10.00      B   
ATOM   1948  C   ASN    26      14.610  28.857   5.888  1.00 10.00      B   
ATOM   1949  O   ASN    26      15.615  28.377   6.408  1.00 10.00      B   
ATOM   1950  N   PRO    27      13.877  29.809   6.522  1.00 10.00      B   
ATOM   1951  CA  PRO    27      14.195  30.278   7.884  1.00 10.00      B   
ATOM   1952  CB  PRO    27      13.060  31.259   8.214  1.00 10.00      B   
ATOM   1953  CG  PRO    27      12.001  30.980   7.207  1.00 10.00      B   
ATOM   1954  CD  PRO    27      12.723  30.538   5.973  1.00 10.00      B   
ATOM   1955  C   PRO    27      14.233  29.145   8.917  1.00 10.00      B   
ATOM   1956  O   PRO    27      14.023  27.974   8.588  1.00 10.00      B   
ATOM   1957  N   GLN    28      14.479  29.506  10.175  1.00 10.00      B   
ATOM   1958  HN  GLN    28      14.611  30.458  10.378  1.00 10.00      B   
ATOM   1959  CA  GLN    28      14.567  28.533  11.264  1.00 10.00      B   
ATOM   1960  CB  GLN    28      15.229  29.162  12.491  1.00 10.00      B   
ATOM   1961  CG  GLN    28      16.607  29.742  12.222  1.00 10.00      B   
ATOM   1962  CD  GLN    28      17.229  30.360  13.456  1.00 10.00      B   
ATOM   1963  OE1 GLN    28      16.991  29.913  14.580  1.00 10.00      B   
ATOM   1964  NE2 GLN    28      18.029  31.394  13.259  1.00 10.00      B   
ATOM   1965 HE21 GLN    28      18.174  31.698  12.338  1.00 10.00      B   
ATOM   1966 HE22 GLN    28      18.441  31.815  14.044  1.00 10.00      B   
ATOM   1967  C   GLN    28      13.206  27.943  11.643  1.00 10.00      B   
ATOM   1968  O   GLN    28      12.750  28.076  12.779  1.00 10.00      B   
ATOM   1969  N   ALA    29      12.565  27.297  10.686  1.00 10.00      B   
ATOM   1970  HN  ALA    29      12.975  27.246   9.792  1.00 10.00      B   
ATOM   1971  CA  ALA    29      11.270  26.676  10.908  1.00 10.00      B   
ATOM   1972  CB  ALA    29      10.224  27.306  10.001  1.00 10.00      B   
ATOM   1973  C   ALA    29      11.355  25.176  10.654  1.00 10.00      B   
ATOM   1974  O   ALA    29      10.403  24.437  10.905  1.00 10.00      B   
ATOM   1975  N   GLN    30      12.520  24.730  10.196  1.00 10.00      B   
ATOM   1976  HN  GLN    30      13.259  25.366  10.072  1.00 10.00      B   
ATOM   1977  CA  GLN    30      12.743  23.319   9.888  1.00 10.00      B   
ATOM   1978  CB  GLN    30      13.829  23.169   8.821  1.00 10.00      B   
ATOM   1979  CG  GLN    30      13.541  23.884   7.513  1.00 10.00      B   
ATOM   1980  CD  GLN    30      14.752  23.910   6.602  1.00 10.00      B   
ATOM   1981  OE1 GLN    30      15.566  22.989   6.604  1.00 10.00      B   
ATOM   1982  NE2 GLN    30      14.882  24.968   5.820  1.00 10.00      B   
ATOM   1983 HE21 GLN    30      14.191  25.670   5.873  1.00 10.00      B   
ATOM   1984 HE22 GLN    30      15.664  25.018   5.229  1.00 10.00      B   
ATOM   1985  C   GLN    30      13.156  22.543  11.133  1.00 10.00      B   
ATOM   1986  O   GLN    30      13.655  21.421  11.038  1.00 10.00      B   
ATOM   1987  N   TRP    31      12.927  23.131  12.300  1.00 10.00      B   
ATOM   1988  HN  TRP    31      12.500  24.012  12.313  1.00 10.00      B   
ATOM   1989  CA  TRP    31      13.289  22.495  13.562  1.00 10.00      B   
ATOM   1990  CB  TRP    31      13.169  23.466  14.745  1.00 10.00      B   
ATOM   1991  CG  TRP    31      11.796  24.029  14.969  1.00 10.00      B   
ATOM   1992  CD1 TRP    31      11.253  25.135  14.380  1.00 10.00      B   
ATOM   1993  CD2 TRP    31      10.796  23.522  15.862  1.00 10.00      B   
ATOM   1994  NE1 TRP    31       9.977  25.340  14.842  1.00 10.00      B   
ATOM   1995  HE1 TRP    31       9.379  26.070  14.566  1.00 10.00      B   
ATOM   1996  CE2 TRP    31       9.674  24.364  15.754  1.00 10.00      B   
ATOM   1997  CE3 TRP    31      10.739  22.434  16.740  1.00 10.00      B   
ATOM   1998  CZ2 TRP    31       8.512  24.154  16.488  1.00 10.00      B   
ATOM   1999  CZ3 TRP    31       9.584  22.229  17.469  1.00 10.00      B   
ATOM   2000  CH2 TRP    31       8.485  23.084  17.338  1.00 10.00      B   
ATOM   2001  C   TRP    31      12.497  21.210  13.800  1.00 10.00      B   
ATOM   2002  O   TRP    31      12.862  20.392  14.647  1.00 10.00      B   
ATOM   2003  N   ARG    32      11.421  21.028  13.037  1.00 10.00      B   
ATOM   2004  HN  ARG    32      11.178  21.716  12.383  1.00 10.00      B   
ATOM   2005  CA  ARG    32      10.601  19.830  13.154  1.00 10.00      B   
ATOM   2006  CB  ARG    32       9.234  20.028  12.500  1.00 10.00      B   
ATOM   2007  CG  ARG    32       8.312  20.990  13.232  1.00 10.00      B   
ATOM   2008  CD  ARG    32       6.860  20.705  12.886  1.00 10.00      B   
ATOM   2009  NE  ARG    32       5.992  21.859  13.111  1.00 10.00      B   
ATOM   2010  HE  ARG    32       5.925  22.204  14.034  1.00 10.00      B   
ATOM   2011  CZ  ARG    32       5.298  22.459  12.142  1.00 10.00      B   
ATOM   2012  NH1 ARG    32       5.371  22.014  10.893  1.00 10.00      B   
ATOM   2013 HH11 ARG    32       4.828  22.484  10.137  1.00 10.00      B   
ATOM   2014 HH12 ARG    32       5.971  21.192  10.659  1.00 10.00      B   
ATOM   2015  NH2 ARG    32       4.522  23.498  12.422  1.00 10.00      B   
ATOM   2016 HH21 ARG    32       3.979  23.965  11.661  1.00 10.00      B   
ATOM   2017 HH22 ARG    32       4.450  23.854  13.400  1.00 10.00      B   
ATOM   2018  C   ARG    32      11.316  18.637  12.528  1.00 10.00      B   
ATOM   2019  O   ARG    32      11.026  17.484  12.853  1.00 10.00      B   
ATOM   2020  N   ASN    33      12.250  18.923  11.628  1.00 10.00      B   
ATOM   2021  HN  ASN    33      12.433  19.864  11.413  1.00 10.00      B   
ATOM   2022  CA  ASN    33      13.023  17.883  10.958  1.00 10.00      B   
ATOM   2023  CB  ASN    33      13.002  18.103   9.438  1.00 10.00      B   
ATOM   2024  CG  ASN    33      13.552  16.928   8.645  1.00 10.00      B   
ATOM   2025  OD1 ASN    33      14.474  16.238   9.082  1.00 10.00      B   
ATOM   2026  ND2 ASN    33      12.993  16.693   7.467  1.00 10.00      B   
ATOM   2027 HD21 ASN    33      12.266  17.283   7.169  1.00 10.00      B   
ATOM   2028 HD22 ASN    33      13.324  15.933   6.938  1.00 10.00      B   
ATOM   2029  C   ASN    33      14.458  17.905  11.483  1.00 10.00      B   
ATOM   2030  O   ASN    33      15.298  18.649  10.983  1.00 10.00      B   
ATOM   2031  N   PRO    34      14.752  17.085  12.505  1.00 10.00      B   
ATOM   2032  CA  PRO    34      16.083  17.027  13.128  1.00 10.00      B   
ATOM   2033  CB  PRO    34      15.886  16.083  14.316  1.00 10.00      B   
ATOM   2034  CG  PRO    34      14.711  15.250  13.941  1.00 10.00      B   
ATOM   2035  CD  PRO    34      13.811  16.142  13.137  1.00 10.00      B   
ATOM   2036  C   PRO    34      17.166  16.486  12.199  1.00 10.00      B   
ATOM   2037  O   PRO    34      18.354  16.653  12.468  1.00 10.00      B   
ATOM   2038  N   VAL    35      16.755  15.850  11.108  1.00 10.00      B   
ATOM   2039  HN  VAL    35      15.794  15.770  10.933  1.00 10.00      B   
ATOM   2040  CA  VAL    35      17.697  15.283  10.155  1.00 10.00      B   
ATOM   2041  CB  VAL    35      17.060  14.135   9.337  1.00 10.00      B   
ATOM   2042  CG1 VAL    35      18.107  13.430   8.483  1.00 10.00      B   
ATOM   2043  CG2 VAL    35      16.354  13.144  10.255  1.00 10.00      B   
ATOM   2044  C   VAL    35      18.217  16.356   9.204  1.00 10.00      B   
ATOM   2045  O   VAL    35      19.422  16.602   9.120  1.00 10.00      B   
ATOM   2046  N   MET    36      17.299  17.018   8.512  1.00 10.00      B   
ATOM   2047  HN  MET    36      16.348  16.806   8.649  1.00 10.00      B   
ATOM   2048  CA  MET    36      17.669  18.053   7.557  1.00 10.00      B   
ATOM   2049  CB  MET    36      16.538  18.323   6.565  1.00 10.00      B   
ATOM   2050  CG  MET    36      16.256  17.172   5.611  1.00 10.00      B   
ATOM   2051  SD  MET    36      17.733  16.590   4.750  1.00 10.00      B   
ATOM   2052  CE  MET    36      18.185  18.052   3.818  1.00 10.00      B   
ATOM   2053  C   MET    36      18.102  19.342   8.247  1.00 10.00      B   
ATOM   2054  O   MET    36      18.795  20.165   7.652  1.00 10.00      B   
ATOM   2055  N   PHE    37      17.698  19.513   9.504  1.00 10.00      B   
ATOM   2056  HN  PHE    37      17.136  18.826   9.925  1.00 10.00      B   
ATOM   2057  CA  PHE    37      18.056  20.708  10.267  1.00 10.00      B   
ATOM   2058  CB  PHE    37      17.400  20.692  11.650  1.00 10.00      B   
ATOM   2059  CG  PHE    37      17.436  22.015  12.360  1.00 10.00      B   
ATOM   2060  CD1 PHE    37      16.794  23.120  11.824  1.00 10.00      B   
ATOM   2061  CD2 PHE    37      18.106  22.150  13.564  1.00 10.00      B   
ATOM   2062  CE1 PHE    37      16.821  24.337  12.477  1.00 10.00      B   
ATOM   2063  CE2 PHE    37      18.138  23.364  14.222  1.00 10.00      B   
ATOM   2064  CZ  PHE    37      17.494  24.459  13.677  1.00 10.00      B   
ATOM   2065  C   PHE    37      19.569  20.831  10.406  1.00 10.00      B   
ATOM   2066  O   PHE    37      20.121  21.927  10.333  1.00 10.00      B   
ATOM   2067  N   ILE    38      20.235  19.697  10.594  1.00 10.00      B   
ATOM   2068  HN  ILE    38      19.739  18.853  10.642  1.00 10.00      B   
ATOM   2069  CA  ILE    38      21.687  19.679  10.729  1.00 10.00      B   
ATOM   2070  CB  ILE    38      22.206  18.295  11.177  1.00 10.00      B   
ATOM   2071  CG1 ILE    38      21.536  17.897  12.496  1.00 10.00      B   
ATOM   2072  CG2 ILE    38      23.723  18.310  11.331  1.00 10.00      B   
ATOM   2073  CD1 ILE    38      21.877  16.503  12.973  1.00 10.00      B   
ATOM   2074  C   ILE    38      22.336  20.086   9.410  1.00 10.00      B   
ATOM   2075  O   ILE    38      23.324  20.819   9.393  1.00 10.00      B   
ATOM   2076  N   VAL    39      21.757  19.619   8.307  1.00 10.00      B   
ATOM   2077  HN  VAL    39      20.974  19.034   8.390  1.00 10.00      B   
ATOM   2078  CA  VAL    39      22.256  19.956   6.977  1.00 10.00      B   
ATOM   2079  CB  VAL    39      21.480  19.202   5.873  1.00 10.00      B   
ATOM   2080  CG1 VAL    39      22.105  19.442   4.505  1.00 10.00      B   
ATOM   2081  CG2 VAL    39      21.416  17.714   6.183  1.00 10.00      B   
ATOM   2082  C   VAL    39      22.108  21.461   6.758  1.00 10.00      B   
ATOM   2083  O   VAL    39      22.983  22.112   6.184  1.00 10.00      B   
ATOM   2084  N   TRP    40      20.990  22.000   7.236  1.00 10.00      B   
ATOM   2085  HN  TRP    40      20.329  21.416   7.669  1.00 10.00      B   
ATOM   2086  CA  TRP    40      20.707  23.424   7.134  1.00 10.00      B   
ATOM   2087  CB  TRP    40      19.329  23.715   7.740  1.00 10.00      B   
ATOM   2088  CG  TRP    40      18.915  25.152   7.686  1.00 10.00      B   
ATOM   2089  CD1 TRP    40      18.259  25.774   6.669  1.00 10.00      B   
ATOM   2090  CD2 TRP    40      19.120  26.144   8.698  1.00 10.00      B   
ATOM   2091  NE1 TRP    40      18.046  27.092   6.981  1.00 10.00      B   
ATOM   2092  HE1 TRP    40      17.590  27.748   6.410  1.00 10.00      B   
ATOM   2093  CE2 TRP    40      18.566  27.345   8.222  1.00 10.00      B   
ATOM   2094  CE3 TRP    40      19.720  26.132   9.961  1.00 10.00      B   
ATOM   2095  CZ2 TRP    40      18.594  28.525   8.961  1.00 10.00      B   
ATOM   2096  CZ3 TRP    40      19.748  27.302  10.694  1.00 10.00      B   
ATOM   2097  CH2 TRP    40      19.188  28.482  10.193  1.00 10.00      B   
ATOM   2098  C   TRP    40      21.787  24.210   7.873  1.00 10.00      B   
ATOM   2099  O   TRP    40      22.319  25.199   7.359  1.00 10.00      B   
ATOM   2100  N   ILE    41      22.119  23.746   9.075  1.00 10.00      B   
ATOM   2101  HN  ILE    41      21.657  22.953   9.424  1.00 10.00      B   
ATOM   2102  CA  ILE    41      23.148  24.383   9.887  1.00 10.00      B   
ATOM   2103  CB  ILE    41      23.268  23.717  11.275  1.00 10.00      B   
ATOM   2104  CG1 ILE    41      21.949  23.841  12.040  1.00 10.00      B   
ATOM   2105  CG2 ILE    41      24.404  24.337  12.074  1.00 10.00      B   
ATOM   2106  CD1 ILE    41      21.891  23.006  13.302  1.00 10.00      B   
ATOM   2107  C   ILE    41      24.491  24.316   9.170  1.00 10.00      B   
ATOM   2108  O   ILE    41      25.228  25.301   9.123  1.00 10.00      B   
ATOM   2109  N   GLY    42      24.791  23.150   8.601  1.00 10.00      B   
ATOM   2110  HN  GLY    42      24.165  22.396   8.690  1.00 10.00      B   
ATOM   2111  CA  GLY    42      26.034  22.966   7.874  1.00 10.00      B   
ATOM   2112  C   GLY    42      26.145  23.915   6.699  1.00 10.00      B   
ATOM   2113  O   GLY    42      27.212  24.479   6.445  1.00 10.00      B   
ATOM   2114  N   SER    43      25.036  24.099   5.991  1.00 10.00      B   
ATOM   2115  HN  SER    43      24.222  23.617   6.251  1.00 10.00      B   
ATOM   2116  CA  SER    43      24.990  24.997   4.845  1.00 10.00      B   
ATOM   2117  CB  SER    43      23.632  24.883   4.147  1.00 10.00      B   
ATOM   2118  OG  SER    43      23.287  23.526   3.915  1.00 10.00      B   
ATOM   2119  HG  SER    43      23.283  23.045   4.753  1.00 10.00      B   
ATOM   2120  C   SER    43      25.220  26.434   5.306  1.00 10.00      B   
ATOM   2121  O   SER    43      25.899  27.221   4.641  1.00 10.00      B   
ATOM   2122  N   LEU    44      24.667  26.761   6.464  1.00 10.00      B   
ATOM   2123  HN  LEU    44      24.142  26.087   6.950  1.00 10.00      B   
ATOM   2124  CA  LEU    44      24.812  28.090   7.034  1.00 10.00      B   
ATOM   2125  CB  LEU    44      23.875  28.247   8.235  1.00 10.00      B   
ATOM   2126  CG  LEU    44      23.622  29.673   8.728  1.00 10.00      B   
ATOM   2127  CD1 LEU    44      22.710  30.420   7.764  1.00 10.00      B   
ATOM   2128  CD2 LEU    44      23.029  29.654  10.127  1.00 10.00      B   
ATOM   2129  C   LEU    44      26.260  28.323   7.462  1.00 10.00      B   
ATOM   2130  O   LEU    44      26.846  29.367   7.173  1.00 10.00      B   
ATOM   2131  N   LEU    45      26.831  27.328   8.133  1.00 10.00      B   
ATOM   2132  HN  LEU    45      26.305  26.513   8.310  1.00 10.00      B   
ATOM   2133  CA  LEU    45      28.207  27.403   8.616  1.00 10.00      B   
ATOM   2134  CB  LEU    45      28.555  26.182   9.471  1.00 10.00      B   
ATOM   2135  CG  LEU    45      27.812  26.049  10.802  1.00 10.00      B   
ATOM   2136  CD1 LEU    45      28.230  24.775  11.521  1.00 10.00      B   
ATOM   2137  CD2 LEU    45      28.052  27.268  11.680  1.00 10.00      B   
ATOM   2138  C   LEU    45      29.206  27.545   7.474  1.00 10.00      B   
ATOM   2139  O   LEU    45      30.100  28.391   7.528  1.00 10.00      B   
ATOM   2140  N   THR    46      29.054  26.726   6.440  1.00 10.00      B   
ATOM   2141  HN  THR    46      28.324  26.069   6.448  1.00 10.00      B   
ATOM   2142  CA  THR    46      29.950  26.775   5.293  1.00 10.00      B   
ATOM   2143  CB  THR    46      29.617  25.689   4.253  1.00 10.00      B   
ATOM   2144  OG1 THR    46      28.201  25.495   4.195  1.00 10.00      B   
ATOM   2145  HG1 THR    46      27.932  24.871   4.883  1.00 10.00      B   
ATOM   2146  CG2 THR    46      30.295  24.378   4.610  1.00 10.00      B   
ATOM   2147  C   THR    46      29.914  28.149   4.635  1.00 10.00      B   
ATOM   2148  O   THR    46      30.954  28.720   4.306  1.00 10.00      B   
ATOM   2149  N   THR    47      28.712  28.685   4.470  1.00 10.00      B   
ATOM   2150  HN  THR    47      27.922  28.178   4.754  1.00 10.00      B   
ATOM   2151  CA  THR    47      28.538  29.997   3.865  1.00 10.00      B   
ATOM   2152  CB  THR    47      27.046  30.364   3.738  1.00 10.00      B   
ATOM   2153  OG1 THR    47      26.359  29.304   3.063  1.00 10.00      B   
ATOM   2154  HG1 THR    47      26.369  28.507   3.615  1.00 10.00      B   
ATOM   2155  CG2 THR    47      26.871  31.651   2.942  1.00 10.00      B   
ATOM   2156  C   THR    47      29.272  31.070   4.667  1.00 10.00      B   
ATOM   2157  O   THR    47      29.947  31.927   4.095  1.00 10.00      B   
ATOM   2158  N   CYS    48      29.161  30.997   5.993  1.00 10.00      B   
ATOM   2159  HN  CYS    48      28.625  30.276   6.389  1.00 10.00      B   
ATOM   2160  CA  CYS    48      29.820  31.960   6.870  1.00 10.00      B   
ATOM   2161  CB  CYS    48      29.468  31.684   8.335  1.00 10.00      B   
ATOM   2162  SG  CYS    48      27.700  31.743   8.706  1.00 10.00      B   
ATOM   2163  HG  CYS    48      27.087  30.866   7.918  1.00 10.00      B   
ATOM   2164  C   CYS    48      31.333  31.916   6.678  1.00 10.00      B   
ATOM   2165  O   CYS    48      31.979  32.952   6.522  1.00 10.00      B   
ATOM   2166  N   ILE    49      31.886  30.708   6.663  1.00 10.00      B   
ATOM   2167  HN  ILE    49      31.313  29.916   6.763  1.00 10.00      B   
ATOM   2168  CA  ILE    49      33.321  30.529   6.494  1.00 10.00      B   
ATOM   2169  CB  ILE    49      33.753  29.061   6.723  1.00 10.00      B   
ATOM   2170  CG1 ILE    49      33.472  28.654   8.175  1.00 10.00      B   
ATOM   2171  CG2 ILE    49      35.229  28.867   6.389  1.00 10.00      B   
ATOM   2172  CD1 ILE    49      33.968  27.273   8.544  1.00 10.00      B   
ATOM   2173  C   ILE    49      33.780  31.019   5.121  1.00 10.00      B   
ATOM   2174  O   ILE    49      34.820  31.663   5.006  1.00 10.00      B   
ATOM   2175  N   SER    50      32.989  30.738   4.089  1.00 10.00      B   
ATOM   2176  HN  SER    50      32.163  30.229   4.244  1.00 10.00      B   
ATOM   2177  CA  SER    50      33.319  31.160   2.731  1.00 10.00      B   
ATOM   2178  CB  SER    50      32.257  30.664   1.748  1.00 10.00      B   
ATOM   2179  OG  SER    50      32.027  29.273   1.914  1.00 10.00      B   
ATOM   2180  HG  SER    50      31.346  29.138   2.589  1.00 10.00      B   
ATOM   2181  C   SER    50      33.466  32.681   2.648  1.00 10.00      B   
ATOM   2182  O   SER    50      34.370  33.193   1.981  1.00 10.00      B   
ATOM   2183  N   ILE    51      32.582  33.395   3.345  1.00 10.00      B   
ATOM   2184  HN  ILE    51      31.890  32.925   3.859  1.00 10.00      B   
ATOM   2185  CA  ILE    51      32.618  34.856   3.368  1.00 10.00      B   
ATOM   2186  CB  ILE    51      31.362  35.446   4.054  1.00 10.00      B   
ATOM   2187  CG1 ILE    51      30.091  35.019   3.314  1.00 10.00      B   
ATOM   2188  CG2 ILE    51      31.448  36.966   4.129  1.00 10.00      B   
ATOM   2189  CD1 ILE    51      28.810  35.368   4.045  1.00 10.00      B   
ATOM   2190  C   ILE    51      33.869  35.326   4.111  1.00 10.00      B   
ATOM   2191  O   ILE    51      34.556  36.261   3.682  1.00 10.00      B   
ATOM   2192  N   ALA    52      34.170  34.658   5.218  1.00 10.00      B   
ATOM   2193  HN  ALA    52      33.581  33.929   5.513  1.00 10.00      B   
ATOM   2194  CA  ALA    52      35.341  34.990   6.017  1.00 10.00      B   
ATOM   2195  CB  ALA    52      35.328  34.209   7.320  1.00 10.00      B   
ATOM   2196  C   ALA    52      36.624  34.712   5.238  1.00 10.00      B   
ATOM   2197  O   ALA    52      37.569  35.497   5.283  1.00 10.00      B   
ATOM   2198  N   MET    53      36.637  33.599   4.511  1.00 10.00      B   
ATOM   2199  HN  MET    53      35.846  33.012   4.525  1.00 10.00      B   
ATOM   2200  CA  MET    53      37.791  33.209   3.708  1.00 10.00      B   
ATOM   2201  CB  MET    53      37.569  31.835   3.072  1.00 10.00      B   
ATOM   2202  CG  MET    53      37.713  30.669   4.038  1.00 10.00      B   
ATOM   2203  SD  MET    53      37.331  29.079   3.274  1.00 10.00      B   
ATOM   2204  CE  MET    53      38.592  29.005   2.005  1.00 10.00      B   
ATOM   2205  C   MET    53      38.079  34.245   2.630  1.00 10.00      B   
ATOM   2206  O   MET    53      39.234  34.531   2.326  1.00 10.00      B   
ATOM   2207  N   ALA    54      37.020  34.815   2.069  1.00 10.00      B   
ATOM   2208  HN  ALA    54      36.123  34.542   2.356  1.00 10.00      B   
ATOM   2209  CA  ALA    54      37.156  35.827   1.033  1.00 10.00      B   
ATOM   2210  CB  ALA    54      35.807  36.115   0.396  1.00 10.00      B   
ATOM   2211  C   ALA    54      37.762  37.106   1.606  1.00 10.00      B   
ATOM   2212  O   ALA    54      38.532  37.795   0.937  1.00 10.00      B   
ATOM   2213  N   SER    55      37.418  37.404   2.851  1.00 10.00      B   
ATOM   2214  HN  SER    55      36.810  36.805   3.333  1.00 10.00      B   
ATOM   2215  CA  SER    55      37.919  38.594   3.523  1.00 10.00      B   
ATOM   2216  CB  SER    55      36.990  38.973   4.675  1.00 10.00      B   
ATOM   2217  OG  SER    55      35.654  39.136   4.219  1.00 10.00      B   
ATOM   2218  HG  SER    55      35.272  38.269   4.029  1.00 10.00      B   
ATOM   2219  C   SER    55      39.340  38.374   4.038  1.00 10.00      B   
ATOM   2220  O   SER    55      40.201  39.246   3.909  1.00 10.00      B   
ATOM   2221  N   GLY    56      39.582  37.204   4.612  1.00 10.00      B   
ATOM   2222  HN  GLY    56      38.854  36.544   4.693  1.00 10.00      B   
ATOM   2223  CA  GLY    56      40.893  36.885   5.133  1.00 10.00      B   
ATOM   2224  C   GLY    56      40.844  35.699   6.073  1.00 10.00      B   
ATOM   2225  O   GLY    56      40.255  35.777   7.154  1.00 10.00      B   
ATOM   2226  N   ALA    57      41.452  34.600   5.659  1.00 10.00      B   
ATOM   2227  HN  ALA    57      41.911  34.608   4.791  1.00 10.00      B   
ATOM   2228  CA  ALA    57      41.482  33.385   6.456  1.00 10.00      B   
ATOM   2229  CB  ALA    57      40.186  32.606   6.289  1.00 10.00      B   
ATOM   2230  C   ALA    57      42.669  32.524   6.049  1.00 10.00      B   
ATOM   2231  O   ALA    57      43.376  32.844   5.091  1.00 10.00      B   
ATOM   2232  N   MET    58      42.883  31.438   6.780  1.00 10.00      B   
ATOM   2233  HN  MET    58      42.293  31.251   7.542  1.00 10.00      B   
ATOM   2234  CA  MET    58      43.982  30.524   6.493  1.00 10.00      B   
ATOM   2235  CB  MET    58      44.089  29.419   7.548  1.00 10.00      B   
ATOM   2236  CG  MET    58      44.824  29.846   8.806  1.00 10.00      B   
ATOM   2237  SD  MET    58      44.737  28.612  10.118  1.00 10.00      B   
ATOM   2238  CE  MET    58      43.040  28.813  10.658  1.00 10.00      B   
ATOM   2239  C   MET    58      43.915  29.958   5.067  1.00 10.00      B   
ATOM   2240  O   MET    58      44.869  30.114   4.303  1.00 10.00      B   
ATOM   2241  N   PRO    59      42.806  29.294   4.673  1.00 10.00      B   
ATOM   2242  CA  PRO    59      42.662  28.752   3.324  1.00 10.00      B   
ATOM   2243  CB  PRO    59      41.564  27.682   3.472  1.00 10.00      B   
ATOM   2244  CG  PRO    59      41.185  27.675   4.919  1.00 10.00      B   
ATOM   2245  CD  PRO    59      41.619  28.996   5.481  1.00 10.00      B   
ATOM   2246  C   PRO    59      42.207  29.837   2.352  1.00 10.00      B   
ATOM   2247  O   PRO    59      41.249  30.560   2.621  1.00 10.00      B   
ATOM   2248  N   GLY    60      42.895  29.949   1.225  1.00 10.00      B   
ATOM   2249  HN  GLY    60      43.649  29.343   1.059  1.00 10.00      B   
ATOM   2250  CA  GLY    60      42.547  30.955   0.239  1.00 10.00      B   
ATOM   2251  C   GLY    60      41.684  30.403  -0.877  1.00 10.00      B   
ATOM   2252  O   GLY    60      41.334  31.119  -1.815  1.00 10.00      B   
ATOM   2253  N   ASN    61      41.334  29.128  -0.781  1.00 10.00      B   
ATOM   2254  HN  ASN    61      41.639  28.605  -0.012  1.00 10.00      B   
ATOM   2255  CA  ASN    61      40.504  28.488  -1.796  1.00 10.00      B   
ATOM   2256  CB  ASN    61      40.770  26.980  -1.838  1.00 10.00      B   
ATOM   2257  CG  ASN    61      40.341  26.334  -3.145  1.00 10.00      B   
ATOM   2258  OD1 ASN    61      39.498  26.859  -3.875  1.00 10.00      B   
ATOM   2259  ND2 ASN    61      40.916  25.181  -3.444  1.00 10.00      B   
ATOM   2260 HD21 ASN    61      41.572  24.814  -2.813  1.00 10.00      B   
ATOM   2261 HD22 ASN    61      40.658  24.737  -4.278  1.00 10.00      B   
ATOM   2262  C   ASN    61      39.025  28.757  -1.531  1.00 10.00      B   
ATOM   2263  O   ASN    61      38.280  27.863  -1.127  1.00 10.00      B   
ATOM   2264  N   ALA    62      38.606  29.996  -1.751  1.00 10.00      B   
ATOM   2265  HN  ALA    62      39.249  30.669  -2.073  1.00 10.00      B   
ATOM   2266  CA  ALA    62      37.219  30.385  -1.534  1.00 10.00      B   
ATOM   2267  CB  ALA    62      37.084  31.900  -1.511  1.00 10.00      B   
ATOM   2268  C   ALA    62      36.320  29.782  -2.604  1.00 10.00      B   
ATOM   2269  O   ALA    62      35.139  29.532  -2.367  1.00 10.00      B   
ATOM   2270  N   LEU    63      36.899  29.535  -3.775  1.00 10.00      B   
ATOM   2271  HN  LEU    63      37.850  29.755  -3.888  1.00 10.00      B   
ATOM   2272  CA  LEU    63      36.166  28.953  -4.895  1.00 10.00      B   
ATOM   2273  CB  LEU    63      37.073  28.831  -6.123  1.00 10.00      B   
ATOM   2274  CG  LEU    63      37.467  30.139  -6.814  1.00 10.00      B   
ATOM   2275  CD1 LEU    63      38.525  29.887  -7.877  1.00 10.00      B   
ATOM   2276  CD2 LEU    63      36.246  30.809  -7.426  1.00 10.00      B   
ATOM   2277  C   LEU    63      35.613  27.580  -4.525  1.00 10.00      B   
ATOM   2278  O   LEU    63      34.495  27.228  -4.902  1.00 10.00      B   
ATOM   2279  N   PHE    64      36.403  26.813  -3.784  1.00 10.00      B   
ATOM   2280  HN  PHE    64      37.287  27.151  -3.525  1.00 10.00      B   
ATOM   2281  CA  PHE    64      36.000  25.481  -3.353  1.00 10.00      B   
ATOM   2282  CB  PHE    64      37.212  24.726  -2.797  1.00 10.00      B   
ATOM   2283  CG  PHE    64      36.990  23.257  -2.577  1.00 10.00      B   
ATOM   2284  CD1 PHE    64      36.741  22.410  -3.645  1.00 10.00      B   
ATOM   2285  CD2 PHE    64      37.046  22.722  -1.301  1.00 10.00      B   
ATOM   2286  CE1 PHE    64      36.548  21.056  -3.444  1.00 10.00      B   
ATOM   2287  CE2 PHE    64      36.853  21.370  -1.091  1.00 10.00      B   
ATOM   2288  CZ  PHE    64      36.604  20.535  -2.166  1.00 10.00      B   
ATOM   2289  C   PHE    64      34.903  25.572  -2.296  1.00 10.00      B   
ATOM   2290  O   PHE    64      33.875  24.898  -2.386  1.00 10.00      B   
ATOM   2291  N   SER    65      35.122  26.431  -1.311  1.00 10.00      B   
ATOM   2292  HN  SER    65      35.955  26.948  -1.308  1.00 10.00      B   
ATOM   2293  CA  SER    65      34.172  26.623  -0.225  1.00 10.00      B   
ATOM   2294  CB  SER    65      34.757  27.583   0.810  1.00 10.00      B   
ATOM   2295  OG  SER    65      36.109  27.261   1.085  1.00 10.00      B   
ATOM   2296  HG  SER    65      36.441  27.850   1.776  1.00 10.00      B   
ATOM   2297  C   SER    65      32.822  27.139  -0.728  1.00 10.00      B   
ATOM   2298  O   SER    65      31.771  26.624  -0.340  1.00 10.00      B   
ATOM   2299  N   ALA    66      32.854  28.142  -1.600  1.00 10.00      B   
ATOM   2300  HN  ALA    66      33.726  28.505  -1.883  1.00 10.00      B   
ATOM   2301  CA  ALA    66      31.633  28.728  -2.145  1.00 10.00      B   
ATOM   2302  CB  ALA    66      31.963  29.903  -3.053  1.00 10.00      B   
ATOM   2303  C   ALA    66      30.806  27.689  -2.894  1.00 10.00      B   
ATOM   2304  O   ALA    66      29.579  27.649  -2.768  1.00 10.00      B   
ATOM   2305  N   ALA    67      31.485  26.843  -3.663  1.00 10.00      B   
ATOM   2306  HN  ALA    67      32.463  26.928  -3.720  1.00 10.00      B   
ATOM   2307  CA  ALA    67      30.818  25.798  -4.432  1.00 10.00      B   
ATOM   2308  CB  ALA    67      31.825  25.046  -5.290  1.00 10.00      B   
ATOM   2309  C   ALA    67      30.074  24.832  -3.518  1.00 10.00      B   
ATOM   2310  O   ALA    67      28.897  24.533  -3.740  1.00 10.00      B   
ATOM   2311  N   ILE    68      30.764  24.359  -2.487  1.00 10.00      B   
ATOM   2312  HN  ILE    68      31.697  24.644  -2.366  1.00 10.00      B   
ATOM   2313  CA  ILE    68      30.177  23.426  -1.533  1.00 10.00      B   
ATOM   2314  CB  ILE    68      31.204  22.948  -0.483  1.00 10.00      B   
ATOM   2315  CG1 ILE    68      32.379  22.249  -1.173  1.00 10.00      B   
ATOM   2316  CG2 ILE    68      30.548  22.018   0.531  1.00 10.00      B   
ATOM   2317  CD1 ILE    68      33.436  21.727  -0.223  1.00 10.00      B   
ATOM   2318  C   ILE    68      28.971  24.038  -0.831  1.00 10.00      B   
ATOM   2319  O   ILE    68      27.896  23.438  -0.797  1.00 10.00      B   
ATOM   2320  N   SER    69      29.152  25.240  -0.291  1.00 10.00      B   
ATOM   2321  HN  SER    69      30.032  25.666  -0.365  1.00 10.00      B   
ATOM   2322  CA  SER    69      28.086  25.940   0.416  1.00 10.00      B   
ATOM   2323  CB  SER    69      28.580  27.307   0.897  1.00 10.00      B   
ATOM   2324  OG  SER    69      29.891  27.216   1.434  1.00 10.00      B   
ATOM   2325  HG  SER    69      30.538  27.323   0.723  1.00 10.00      B   
ATOM   2326  C   SER    69      26.851  26.106  -0.469  1.00 10.00      B   
ATOM   2327  O   SER    69      25.723  25.908  -0.018  1.00 10.00      B   
ATOM   2328  N   GLY    70      27.079  26.449  -1.733  1.00 10.00      B   
ATOM   2329  HN  GLY    70      28.004  26.576  -2.038  1.00 10.00      B   
ATOM   2330  CA  GLY    70      25.982  26.634  -2.664  1.00 10.00      B   
ATOM   2331  C   GLY    70      25.186  25.362  -2.884  1.00 10.00      B   
ATOM   2332  O   GLY    70      23.955  25.386  -2.886  1.00 10.00      B   
ATOM   2333  N   TRP    71      25.888  24.247  -3.054  1.00 10.00      B   
ATOM   2334  HN  TRP    71      26.868  24.287  -3.024  1.00 10.00      B   
ATOM   2335  CA  TRP    71      25.235  22.964  -3.276  1.00 10.00      B   
ATOM   2336  CB  TRP    71      26.236  21.911  -3.755  1.00 10.00      B   
ATOM   2337  CG  TRP    71      26.293  21.795  -5.248  1.00 10.00      B   
ATOM   2338  CD1 TRP    71      27.195  22.383  -6.086  1.00 10.00      B   
ATOM   2339  CD2 TRP    71      25.400  21.045  -6.080  1.00 10.00      B   
ATOM   2340  NE1 TRP    71      26.918  22.047  -7.390  1.00 10.00      B   
ATOM   2341  HE1 TRP    71      27.425  22.346  -8.178  1.00 10.00      B   
ATOM   2342  CE2 TRP    71      25.819  21.224  -7.413  1.00 10.00      B   
ATOM   2343  CE3 TRP    71      24.287  20.238  -5.826  1.00 10.00      B   
ATOM   2344  CZ2 TRP    71      25.163  20.627  -8.489  1.00 10.00      B   
ATOM   2345  CZ3 TRP    71      23.638  19.647  -6.893  1.00 10.00      B   
ATOM   2346  CH2 TRP    71      24.077  19.844  -8.208  1.00 10.00      B   
ATOM   2347  C   TRP    71      24.507  22.493  -2.024  1.00 10.00      B   
ATOM   2348  O   TRP    71      23.467  21.833  -2.107  1.00 10.00      B   
ATOM   2349  N   LEU    72      25.054  22.835  -0.864  1.00 10.00      B   
ATOM   2350  HN  LEU    72      25.897  23.340  -0.859  1.00 10.00      B   
ATOM   2351  CA  LEU    72      24.438  22.464   0.400  1.00 10.00      B   
ATOM   2352  CB  LEU    72      25.333  22.842   1.582  1.00 10.00      B   
ATOM   2353  CG  LEU    72      26.663  22.091   1.691  1.00 10.00      B   
ATOM   2354  CD1 LEU    72      27.388  22.473   2.971  1.00 10.00      B   
ATOM   2355  CD2 LEU    72      26.444  20.587   1.623  1.00 10.00      B   
ATOM   2356  C   LEU    72      23.068  23.120   0.524  1.00 10.00      B   
ATOM   2357  O   LEU    72      22.089  22.469   0.898  1.00 10.00      B   
ATOM   2358  N   TRP    73      22.995  24.402   0.172  1.00 10.00      B   
ATOM   2359  HN  TRP    73      23.810  24.868  -0.120  1.00 10.00      B   
ATOM   2360  CA  TRP    73      21.737  25.133   0.223  1.00 10.00      B   
ATOM   2361  CB  TRP    73      21.947  26.606  -0.111  1.00 10.00      B   
ATOM   2362  CG  TRP    73      22.465  27.410   1.039  1.00 10.00      B   
ATOM   2363  CD1 TRP    73      23.689  28.001   1.136  1.00 10.00      B   
ATOM   2364  CD2 TRP    73      21.775  27.714   2.258  1.00 10.00      B   
ATOM   2365  NE1 TRP    73      23.805  28.655   2.336  1.00 10.00      B   
ATOM   2366  HE1 TRP    73      24.598  29.156   2.637  1.00 10.00      B   
ATOM   2367  CE2 TRP    73      22.644  28.495   3.045  1.00 10.00      B   
ATOM   2368  CE3 TRP    73      20.508  27.403   2.761  1.00 10.00      B   
ATOM   2369  CZ2 TRP    73      22.287  28.971   4.304  1.00 10.00      B   
ATOM   2370  CZ3 TRP    73      20.156  27.875   4.011  1.00 10.00      B   
ATOM   2371  CH2 TRP    73      21.041  28.651   4.768  1.00 10.00      B   
ATOM   2372  C   TRP    73      20.727  24.517  -0.735  1.00 10.00      B   
ATOM   2373  O   TRP    73      19.541  24.418  -0.421  1.00 10.00      B   
ATOM   2374  N   ILE    74      21.211  24.093  -1.900  1.00 10.00      B   
ATOM   2375  HN  ILE    74      22.166  24.216  -2.092  1.00 10.00      B   
ATOM   2376  CA  ILE    74      20.359  23.462  -2.902  1.00 10.00      B   
ATOM   2377  CB  ILE    74      21.147  23.113  -4.184  1.00 10.00      B   
ATOM   2378  CG1 ILE    74      21.681  24.390  -4.839  1.00 10.00      B   
ATOM   2379  CG2 ILE    74      20.277  22.336  -5.165  1.00 10.00      B   
ATOM   2380  CD1 ILE    74      22.622  24.138  -5.996  1.00 10.00      B   
ATOM   2381  C   ILE    74      19.722  22.201  -2.321  1.00 10.00      B   
ATOM   2382  O   ILE    74      18.547  21.919  -2.557  1.00 10.00      B   
ATOM   2383  N   THR    75      20.501  21.466  -1.536  1.00 10.00      B   
ATOM   2384  HN  THR    75      21.426  21.756  -1.376  1.00 10.00      B   
ATOM   2385  CA  THR    75      20.018  20.247  -0.902  1.00 10.00      B   
ATOM   2386  CB  THR    75      21.158  19.524  -0.152  1.00 10.00      B   
ATOM   2387  OG1 THR    75      22.309  19.422  -1.007  1.00 10.00      B   
ATOM   2388  HG1 THR    75      22.579  20.300  -1.297  1.00 10.00      B   
ATOM   2389  CG2 THR    75      20.728  18.125   0.265  1.00 10.00      B   
ATOM   2390  C   THR    75      18.883  20.578   0.072  1.00 10.00      B   
ATOM   2391  O   THR    75      17.862  19.891   0.111  1.00 10.00      B   
ATOM   2392  N   VAL    76      19.064  21.651   0.840  1.00 10.00      B   
ATOM   2393  HN  VAL    76      19.901  22.162   0.756  1.00 10.00      B   
ATOM   2394  CA  VAL    76      18.056  22.091   1.803  1.00 10.00      B   
ATOM   2395  CB  VAL    76      18.593  23.231   2.699  1.00 10.00      B   
ATOM   2396  CG1 VAL    76      17.531  23.687   3.689  1.00 10.00      B   
ATOM   2397  CG2 VAL    76      19.851  22.791   3.433  1.00 10.00      B   
ATOM   2398  C   VAL    76      16.803  22.567   1.068  1.00 10.00      B   
ATOM   2399  O   VAL    76      15.674  22.256   1.461  1.00 10.00      B   
ATOM   2400  N   LEU    77      17.017  23.308  -0.016  1.00 10.00      B   
ATOM   2401  HN  LEU    77      17.945  23.516  -0.274  1.00 10.00      B   
ATOM   2402  CA  LEU    77      15.924  23.827  -0.827  1.00 10.00      B   
ATOM   2403  CB  LEU    77      16.469  24.702  -1.961  1.00 10.00      B   
ATOM   2404  CG  LEU    77      16.909  26.116  -1.578  1.00 10.00      B   
ATOM   2405  CD1 LEU    77      17.785  26.717  -2.667  1.00 10.00      B   
ATOM   2406  CD2 LEU    77      15.697  26.997  -1.323  1.00 10.00      B   
ATOM   2407  C   LEU    77      15.088  22.690  -1.405  1.00 10.00      B   
ATOM   2408  O   LEU    77      13.860  22.699  -1.310  1.00 10.00      B   
ATOM   2409  N   PHE    78      15.762  21.704  -1.987  1.00 10.00      B   
ATOM   2410  HN  PHE    78      16.745  21.746  -2.021  1.00 10.00      B   
ATOM   2411  CA  PHE    78      15.080  20.562  -2.580  1.00 10.00      B   
ATOM   2412  CB  PHE    78      16.034  19.711  -3.413  1.00 10.00      B   
ATOM   2413  CG  PHE    78      15.983  20.029  -4.879  1.00 10.00      B   
ATOM   2414  CD1 PHE    78      14.960  19.534  -5.670  1.00 10.00      B   
ATOM   2415  CD2 PHE    78      16.951  20.826  -5.466  1.00 10.00      B   
ATOM   2416  CE1 PHE    78      14.901  19.828  -7.018  1.00 10.00      B   
ATOM   2417  CE2 PHE    78      16.901  21.124  -6.815  1.00 10.00      B   
ATOM   2418  CZ  PHE    78      15.874  20.624  -7.592  1.00 10.00      B   
ATOM   2419  C   PHE    78      14.356  19.726  -1.532  1.00 10.00      B   
ATOM   2420  O   PHE    78      13.312  19.133  -1.814  1.00 10.00      B   
ATOM   2421  N   ALA    79      14.904  19.678  -0.323  1.00 10.00      B   
ATOM   2422  HN  ALA    79      15.757  20.139  -0.162  1.00 10.00      B   
ATOM   2423  CA  ALA    79      14.273  18.938   0.762  1.00 10.00      B   
ATOM   2424  CB  ALA    79      15.166  18.921   1.991  1.00 10.00      B   
ATOM   2425  C   ALA    79      12.927  19.575   1.086  1.00 10.00      B   
ATOM   2426  O   ALA    79      11.916  18.889   1.235  1.00 10.00      B   
ATOM   2427  N   ASN    80      12.923  20.902   1.158  1.00 10.00      B   
ATOM   2428  HN  ASN    80      13.766  21.389   1.026  1.00 10.00      B   
ATOM   2429  CA  ASN    80      11.707  21.652   1.436  1.00 10.00      B   
ATOM   2430  CB  ASN    80      12.033  23.120   1.736  1.00 10.00      B   
ATOM   2431  CG  ASN    80      12.659  23.323   3.103  1.00 10.00      B   
ATOM   2432  OD1 ASN    80      12.454  22.528   4.021  1.00 10.00      B   
ATOM   2433  ND2 ASN    80      13.423  24.395   3.254  1.00 10.00      B   
ATOM   2434 HD21 ASN    80      13.546  24.994   2.486  1.00 10.00      B   
ATOM   2435 HD22 ASN    80      13.829  24.549   4.133  1.00 10.00      B   
ATOM   2436  C   ASN    80      10.762  21.559   0.247  1.00 10.00      B   
ATOM   2437  O   ASN    80       9.542  21.566   0.405  1.00 10.00      B   
ATOM   2438  N   PHE    81      11.346  21.463  -0.945  1.00 10.00      B   
ATOM   2439  HN  PHE    81      12.325  21.477  -0.995  1.00 10.00      B   
ATOM   2440  CA  PHE    81      10.586  21.351  -2.180  1.00 10.00      B   
ATOM   2441  CB  PHE    81      11.542  21.342  -3.379  1.00 10.00      B   
ATOM   2442  CG  PHE    81      10.880  21.533  -4.715  1.00 10.00      B   
ATOM   2443  CD1 PHE    81      10.639  22.806  -5.211  1.00 10.00      B   
ATOM   2444  CD2 PHE    81      10.510  20.440  -5.480  1.00 10.00      B   
ATOM   2445  CE1 PHE    81      10.041  22.983  -6.445  1.00 10.00      B   
ATOM   2446  CE2 PHE    81       9.911  20.608  -6.712  1.00 10.00      B   
ATOM   2447  CZ  PHE    81       9.676  21.881  -7.197  1.00 10.00      B   
ATOM   2448  C   PHE    81       9.743  20.083  -2.166  1.00 10.00      B   
ATOM   2449  O   PHE    81       8.609  20.078  -2.639  1.00 10.00      B   
ATOM   2450  N   ALA    82      10.304  19.014  -1.611  1.00 10.00      B   
ATOM   2451  HN  ALA    82      11.217  19.083  -1.255  1.00 10.00      B   
ATOM   2452  CA  ALA    82       9.601  17.741  -1.527  1.00 10.00      B   
ATOM   2453  CB  ALA    82      10.527  16.655  -1.012  1.00 10.00      B   
ATOM   2454  C   ALA    82       8.368  17.862  -0.637  1.00 10.00      B   
ATOM   2455  O   ALA    82       7.286  17.385  -0.989  1.00 10.00      B   
ATOM   2456  N   GLU    83       8.536  18.502   0.513  1.00 10.00      B   
ATOM   2457  HN  GLU    83       9.427  18.848   0.744  1.00 10.00      B   
ATOM   2458  CA  GLU    83       7.432  18.694   1.443  1.00 10.00      B   
ATOM   2459  CB  GLU    83       7.937  19.280   2.762  1.00 10.00      B   
ATOM   2460  CG  GLU    83       6.875  19.391   3.840  1.00 10.00      B   
ATOM   2461  CD  GLU    83       7.434  19.879   5.157  1.00 10.00      B   
ATOM   2462  OE1 GLU    83       7.919  19.042   5.947  1.00 10.00      B   
ATOM   2463  OE2 GLU    83       7.375  21.099   5.420  1.00 10.00      B   
ATOM   2464  C   GLU    83       6.386  19.611   0.824  1.00 10.00      B   
ATOM   2465  O   GLU    83       5.186  19.342   0.892  1.00 10.00      B   
ATOM   2466  N   ALA    84       6.857  20.680   0.198  1.00 10.00      B   
ATOM   2467  HN  ALA    84       7.829  20.829   0.176  1.00 10.00      B   
ATOM   2468  CA  ALA    84       5.977  21.646  -0.446  1.00 10.00      B   
ATOM   2469  CB  ALA    84       6.775  22.837  -0.953  1.00 10.00      B   
ATOM   2470  C   ALA    84       5.195  21.000  -1.584  1.00 10.00      B   
ATOM   2471  O   ALA    84       4.028  21.324  -1.808  1.00 10.00      B   
ATOM   2472  N   LEU    85       5.845  20.088  -2.300  1.00 10.00      B   
ATOM   2473  HN  LEU    85       6.786  19.891  -2.086  1.00 10.00      B   
ATOM   2474  CA  LEU    85       5.209  19.390  -3.411  1.00 10.00      B   
ATOM   2475  CB  LEU    85       6.231  18.539  -4.171  1.00 10.00      B   
ATOM   2476  CG  LEU    85       5.801  18.029  -5.550  1.00 10.00      B   
ATOM   2477  CD1 LEU    85       5.437  19.188  -6.464  1.00 10.00      B   
ATOM   2478  CD2 LEU    85       6.901  17.188  -6.175  1.00 10.00      B   
ATOM   2479  C   LEU    85       4.056  18.526  -2.913  1.00 10.00      B   
ATOM   2480  O   LEU    85       2.982  18.489  -3.520  1.00 10.00      B   
ATOM   2481  N   ALA    86       4.284  17.842  -1.798  1.00 10.00      B   
ATOM   2482  HN  ALA    86       5.166  17.910  -1.367  1.00 10.00      B   
ATOM   2483  CA  ALA    86       3.266  16.990  -1.200  1.00 10.00      B   
ATOM   2484  CB  ALA    86       3.854  16.218  -0.030  1.00 10.00      B   
ATOM   2485  C   ALA    86       2.074  17.831  -0.750  1.00 10.00      B   
ATOM   2486  O   ALA    86       0.914  17.429  -0.905  1.00 10.00      B   
ATOM   2487  N   GLU    87       2.366  19.004  -0.196  1.00 10.00      B   
ATOM   2488  HN  GLU    87       3.310  19.257  -0.079  1.00 10.00      B   
ATOM   2489  CA  GLU    87       1.323  19.914   0.257  1.00 10.00      B   
ATOM   2490  CB  GLU    87       1.907  21.058   1.089  1.00 10.00      B   
ATOM   2491  CG  GLU    87       2.487  20.627   2.427  1.00 10.00      B   
ATOM   2492  CD  GLU    87       2.632  21.778   3.403  1.00 10.00      B   
ATOM   2493  OE1 GLU    87       1.750  21.935   4.279  1.00 10.00      B   
ATOM   2494  OE2 GLU    87       3.630  22.524   3.310  1.00 10.00      B   
ATOM   2495  C   GLU    87       0.551  20.470  -0.933  1.00 10.00      B   
ATOM   2496  O   GLU    87      -0.672  20.580  -0.890  1.00 10.00      B   
ATOM   2497  N   GLY    88       1.276  20.807  -1.998  1.00 10.00      B   
ATOM   2498  HN  GLY    88       2.255  20.698  -1.966  1.00 10.00      B   
ATOM   2499  CA  GLY    88       0.649  21.341  -3.196  1.00 10.00      B   
ATOM   2500  C   GLY    88      -0.343  20.366  -3.802  1.00 10.00      B   
ATOM   2501  O   GLY    88      -1.459  20.748  -4.164  1.00 10.00      B   
ATOM   2502  N   ARG    89       0.066  19.100  -3.894  1.00 10.00      B   
ATOM   2503  HN  ARG    89       0.970  18.870  -3.583  1.00 10.00      B   
ATOM   2504  CA  ARG    89      -0.782  18.044  -4.443  1.00 10.00      B   
ATOM   2505  CB  ARG    89      -0.035  16.703  -4.397  1.00 10.00      B   
ATOM   2506  CG  ARG    89      -0.926  15.473  -4.513  1.00 10.00      B   
ATOM   2507  CD  ARG    89      -1.233  15.128  -5.960  1.00 10.00      B   
ATOM   2508  NE  ARG    89      -0.210  14.265  -6.545  1.00 10.00      B   
ATOM   2509  HE  ARG    89       0.681  14.660  -6.693  1.00 10.00      B   
ATOM   2510  CZ  ARG    89      -0.415  12.990  -6.885  1.00 10.00      B   
ATOM   2511  NH1 ARG    89      -1.599  12.427  -6.700  1.00 10.00      B   
ATOM   2512 HH11 ARG    89      -1.752  11.431  -6.972  1.00 10.00      B   
ATOM   2513 HH12 ARG    89      -2.384  12.975  -6.286  1.00 10.00      B   
ATOM   2514  NH2 ARG    89       0.570  12.275  -7.410  1.00 10.00      B   
ATOM   2515 HH21 ARG    89       0.410  11.278  -7.672  1.00 10.00      B   
ATOM   2516 HH22 ARG    89       1.509  12.707  -7.564  1.00 10.00      B   
ATOM   2517  C   ARG    89      -2.079  17.947  -3.647  1.00 10.00      B   
ATOM   2518  O   ARG    89      -3.169  17.864  -4.214  1.00 10.00      B   
ATOM   2519  N   SER    90      -1.947  17.984  -2.329  1.00 10.00      B   
ATOM   2520  HN  SER    90      -1.048  18.074  -1.943  1.00 10.00      B   
ATOM   2521  CA  SER    90      -3.096  17.898  -1.443  1.00 10.00      B   
ATOM   2522  CB  SER    90      -2.634  17.669  -0.003  1.00 10.00      B   
ATOM   2523  OG  SER    90      -1.707  16.595   0.065  1.00 10.00      B   
ATOM   2524  HG  SER    90      -0.814  16.930  -0.098  1.00 10.00      B   
ATOM   2525  C   SER    90      -3.969  19.150  -1.545  1.00 10.00      B   
ATOM   2526  O   SER    90      -5.196  19.057  -1.576  1.00 10.00      B   
ATOM   2527  N   LYS    91      -3.326  20.315  -1.614  1.00 10.00      B   
ATOM   2528  HN  LYS    91      -2.342  20.320  -1.586  1.00 10.00      B   
ATOM   2529  CA  LYS    91      -4.031  21.588  -1.722  1.00 10.00      B   
ATOM   2530  CB  LYS    91      -3.030  22.753  -1.776  1.00 10.00      B   
ATOM   2531  CG  LYS    91      -3.663  24.133  -1.671  1.00 10.00      B   
ATOM   2532  CD  LYS    91      -2.723  25.218  -2.179  1.00 10.00      B   
ATOM   2533  CE  LYS    91      -3.348  26.600  -2.051  1.00 10.00      B   
ATOM   2534  NZ  LYS    91      -2.681  27.602  -2.928  1.00 10.00      B   
ATOM   2535  HZ1 LYS    91      -2.705  27.285  -3.918  1.00 10.00      B   
ATOM   2536  HZ2 LYS    91      -1.691  27.731  -2.641  1.00 10.00      B   
ATOM   2537  HZ3 LYS    91      -3.170  28.519  -2.860  1.00 10.00      B   
ATOM   2538  C   LYS    91      -4.917  21.610  -2.962  1.00 10.00      B   
ATOM   2539  O   LYS    91      -6.086  21.998  -2.896  1.00 10.00      B   
ATOM   2540  N   ALA    92      -4.357  21.178  -4.085  1.00 10.00      B   
ATOM   2541  HN  ALA    92      -3.421  20.872  -4.065  1.00 10.00      B   
ATOM   2542  CA  ALA    92      -5.088  21.147  -5.347  1.00 10.00      B   
ATOM   2543  CB  ALA    92      -4.148  20.825  -6.500  1.00 10.00      B   
ATOM   2544  C   ALA    92      -6.239  20.144  -5.288  1.00 10.00      B   
ATOM   2545  O   ALA    92      -7.345  20.418  -5.765  1.00 10.00      B   
ATOM   2546  N   GLN    93      -5.979  18.988  -4.683  1.00 10.00      B   
ATOM   2547  HN  GLN    93      -5.079  18.831  -4.320  1.00 10.00      B   
ATOM   2548  CA  GLN    93      -6.990  17.944  -4.552  1.00 10.00      B   
ATOM   2549  CB  GLN    93      -6.390  16.687  -3.907  1.00 10.00      B   
ATOM   2550  CG  GLN    93      -7.353  15.511  -3.792  1.00 10.00      B   
ATOM   2551  CD  GLN    93      -7.972  15.118  -5.122  1.00 10.00      B   
ATOM   2552  OE1 GLN    93      -7.402  14.334  -5.878  1.00 10.00      B   
ATOM   2553  NE2 GLN    93      -9.145  15.658  -5.415  1.00 10.00      B   
ATOM   2554 HE21 GLN    93      -9.547  16.279  -4.766  1.00 10.00      B   
ATOM   2555 HE22 GLN    93      -9.572  15.413  -6.266  1.00 10.00      B   
ATOM   2556  C   GLN    93      -8.188  18.443  -3.743  1.00 10.00      B   
ATOM   2557  O   GLN    93      -9.336  18.292  -4.161  1.00 10.00      B   
ATOM   2558  N   ALA    94      -7.911  19.057  -2.599  1.00 10.00      B   
ATOM   2559  HN  ALA    94      -6.971  19.160  -2.327  1.00 10.00      B   
ATOM   2560  CA  ALA    94      -8.961  19.576  -1.731  1.00 10.00      B   
ATOM   2561  CB  ALA    94      -8.385  19.990  -0.388  1.00 10.00      B   
ATOM   2562  C   ALA    94      -9.691  20.750  -2.381  1.00 10.00      B   
ATOM   2563  O   ALA    94     -10.910  20.879  -2.262  1.00 10.00      B   
ATOM   2564  N   ASN    95      -8.936  21.599  -3.070  1.00 10.00      B   
ATOM   2565  HN  ASN    95      -7.966  21.439  -3.121  1.00 10.00      B   
ATOM   2566  CA  ASN    95      -9.498  22.770  -3.742  1.00 10.00      B   
ATOM   2567  CB  ASN    95      -8.398  23.576  -4.437  1.00 10.00      B   
ATOM   2568  CG  ASN    95      -7.978  24.797  -3.645  1.00 10.00      B   
ATOM   2569  OD1 ASN    95      -8.536  25.881  -3.808  1.00 10.00      B   
ATOM   2570  ND2 ASN    95      -6.991  24.630  -2.783  1.00 10.00      B   
ATOM   2571 HD21 ASN    95      -6.589  23.733  -2.702  1.00 10.00      B   
ATOM   2572 HD22 ASN    95      -6.693  25.407  -2.265  1.00 10.00      B   
ATOM   2573  C   ASN    95     -10.562  22.374  -4.755  1.00 10.00      B   
ATOM   2574  O   ASN    95     -11.594  23.033  -4.873  1.00 10.00      B   
ATOM   2575  N   SER    96     -10.318  21.275  -5.456  1.00 10.00      B   
ATOM   2576  HN  SER    96      -9.490  20.775  -5.287  1.00 10.00      B   
ATOM   2577  CA  SER    96     -11.239  20.787  -6.475  1.00 10.00      B   
ATOM   2578  CB  SER    96     -10.558  19.705  -7.314  1.00 10.00      B   
ATOM   2579  OG  SER    96      -9.257  20.120  -7.707  1.00 10.00      B   
ATOM   2580  HG  SER    96      -8.630  19.950  -6.989  1.00 10.00      B   
ATOM   2581  C   SER    96     -12.544  20.257  -5.878  1.00 10.00      B   
ATOM   2582  O   SER    96     -13.508  19.997  -6.601  1.00 10.00      B   
ATOM   2583  N   LEU    97     -12.578  20.102  -4.562  1.00 10.00      B   
ATOM   2584  HN  LEU    97     -11.784  20.328  -4.031  1.00 10.00      B   
ATOM   2585  CA  LEU    97     -13.764  19.599  -3.887  1.00 10.00      B   
ATOM   2586  CB  LEU    97     -13.391  18.457  -2.936  1.00 10.00      B   
ATOM   2587  CG  LEU    97     -12.829  17.190  -3.584  1.00 10.00      B   
ATOM   2588  CD1 LEU    97     -12.211  16.282  -2.533  1.00 10.00      B   
ATOM   2589  CD2 LEU    97     -13.921  16.456  -4.347  1.00 10.00      B   
ATOM   2590  C   LEU    97     -14.490  20.705  -3.124  1.00 10.00      B   
ATOM   2591  O   LEU    97     -15.710  20.844  -3.230  1.00 10.00      B   
ATOM   2592  N   LYS    98     -13.735  21.507  -2.375  1.00 10.00      B   
ATOM   2593  HN  LYS    98     -12.764  21.362  -2.352  1.00 10.00      B   
ATOM   2594  CA  LYS    98     -14.310  22.587  -1.571  1.00 10.00      B   
ATOM   2595  CB  LYS    98     -13.270  23.202  -0.624  1.00 10.00      B   
ATOM   2596  CG  LYS    98     -12.160  23.989  -1.308  1.00 10.00      B   
ATOM   2597  CD  LYS    98     -11.285  24.711  -0.291  1.00 10.00      B   
ATOM   2598  CE  LYS    98     -10.214  25.549  -0.974  1.00 10.00      B   
ATOM   2599  NZ  LYS    98      -9.347  26.261   0.003  1.00 10.00      B   
ATOM   2600  HZ1 LYS    98      -8.520  26.666  -0.483  1.00 10.00      B   
ATOM   2601  HZ2 LYS    98      -9.010  25.599   0.745  1.00 10.00      B   
ATOM   2602  HZ3 LYS    98      -9.876  27.030   0.459  1.00 10.00      B   
ATOM   2603  C   LYS    98     -14.986  23.670  -2.409  1.00 10.00      B   
ATOM   2604  O   LYS    98     -15.837  24.404  -1.906  1.00 10.00      B   
ATOM   2605  N   GLY    99     -14.613  23.759  -3.682  1.00 10.00      B   
ATOM   2606  HN  GLY    99     -13.934  23.143  -4.028  1.00 10.00      B   
ATOM   2607  CA  GLY    99     -15.194  24.760  -4.561  1.00 10.00      B   
ATOM   2608  C   GLY    99     -16.705  24.647  -4.671  1.00 10.00      B   
ATOM   2609  O   GLY    99     -17.413  25.655  -4.658  1.00 10.00      B   
ATOM   2610  N   VAL   100     -17.199  23.418  -4.757  1.00 10.00      B   
ATOM   2611  HN  VAL   100     -16.585  22.656  -4.743  1.00 10.00      B   
ATOM   2612  CA  VAL   100     -18.634  23.175  -4.876  1.00 10.00      B   
ATOM   2613  CB  VAL   100     -18.929  21.699  -5.226  1.00 10.00      B   
ATOM   2614  CG1 VAL   100     -20.403  21.503  -5.553  1.00 10.00      B   
ATOM   2615  CG2 VAL   100     -18.055  21.240  -6.384  1.00 10.00      B   
ATOM   2616  C   VAL   100     -19.369  23.548  -3.587  1.00 10.00      B   
ATOM   2617  O   VAL   100     -20.438  24.161  -3.619  1.00 10.00      B   
ATOM   2618  N   LYS   101     -18.771  23.203  -2.453  1.00 10.00      B   
ATOM   2619  HN  LYS   101     -17.903  22.747  -2.492  1.00 10.00      B   
ATOM   2620  CA  LYS   101     -19.367  23.487  -1.150  1.00 10.00      B   
ATOM   2621  CB  LYS   101     -18.609  22.740  -0.052  1.00 10.00      B   
ATOM   2622  CG  LYS   101     -19.326  22.700   1.285  1.00 10.00      B   
ATOM   2623  CD  LYS   101     -18.500  21.974   2.332  1.00 10.00      B   
ATOM   2624  CE  LYS   101     -19.220  21.940   3.668  1.00 10.00      B   
ATOM   2625  NZ  LYS   101     -19.106  23.228   4.401  1.00 10.00      B   
ATOM   2626  HZ1 LYS   101     -20.037  23.525   4.753  1.00 10.00      B   
ATOM   2627  HZ2 LYS   101     -18.732  23.972   3.779  1.00 10.00      B   
ATOM   2628  HZ3 LYS   101     -18.461  23.117   5.218  1.00 10.00      B   
ATOM   2629  C   LYS   101     -19.375  24.984  -0.855  1.00 10.00      B   
ATOM   2630  O   LYS   101     -20.124  25.461   0.001  1.00 10.00      B   
ATOM   2631  N   LYS   102     -18.541  25.724  -1.565  1.00 10.00      B   
ATOM   2632  HN  LYS   102     -17.965  25.293  -2.234  1.00 10.00      B   
ATOM   2633  CA  LYS   102     -18.456  27.163  -1.371  1.00 10.00      B   
ATOM   2634  CB  LYS   102     -17.009  27.642  -1.491  1.00 10.00      B   
ATOM   2635  CG  LYS   102     -16.260  27.686  -0.169  1.00 10.00      B   
ATOM   2636  CD  LYS   102     -16.868  28.715   0.772  1.00 10.00      B   
ATOM   2637  CE  LYS   102     -15.982  28.951   1.985  1.00 10.00      B   
ATOM   2638  NZ  LYS   102     -16.470  30.082   2.822  1.00 10.00      B   
ATOM   2639  HZ1 LYS   102     -17.424  29.876   3.184  1.00 10.00      B   
ATOM   2640  HZ2 LYS   102     -16.506  30.953   2.261  1.00 10.00      B   
ATOM   2641  HZ3 LYS   102     -15.831  30.232   3.630  1.00 10.00      B   
ATOM   2642  C   LYS   102     -19.353  27.920  -2.346  1.00 10.00      B   
ATOM   2643  O   LYS   102     -19.303  29.145  -2.416  1.00 10.00      B   
ATOM   2644  N   THR   103     -20.176  27.196  -3.091  1.00 10.00      B   
ATOM   2645  HN  THR   103     -20.189  26.219  -2.988  1.00 10.00      B   
ATOM   2646  CA  THR   103     -21.070  27.819  -4.055  1.00 10.00      B   
ATOM   2647  CB  THR   103     -20.524  27.688  -5.491  1.00 10.00      B   
ATOM   2648  OG1 THR   103     -19.087  27.680  -5.461  1.00 10.00      B   
ATOM   2649  HG1 THR   103     -18.776  26.836  -5.102  1.00 10.00      B   
ATOM   2650  CG2 THR   103     -20.997  28.856  -6.345  1.00 10.00      B   
ATOM   2651  C   THR   103     -22.464  27.200  -3.989  1.00 10.00      B   
ATOM   2652  O   THR   103     -22.848  26.416  -4.862  1.00 10.00      B   
ATOM   2653  N   ALA   104     -23.220  27.552  -2.953  1.00 10.00      B   
ATOM   2654  HN  ALA   104     -22.865  28.185  -2.292  1.00 10.00      B   
ATOM   2655  CA  ALA   104     -24.567  27.022  -2.778  1.00 10.00      B   
ATOM   2656  CB  ALA   104     -24.509  25.579  -2.291  1.00 10.00      B   
ATOM   2657  C   ALA   104     -25.390  27.869  -1.811  1.00 10.00      B   
ATOM   2658  O   ALA   104     -24.840  28.595  -0.980  1.00 10.00      B   
ATOM   2659  N   PHE   105     -26.706  27.774  -1.943  1.00 10.00      B   
ATOM   2660  HN  PHE   105     -27.068  27.191  -2.643  1.00 10.00      B   
ATOM   2661  CA  PHE   105     -27.640  28.491  -1.080  1.00 10.00      B   
ATOM   2662  CB  PHE   105     -28.375  29.602  -1.844  1.00 10.00      B   
ATOM   2663  CG  PHE   105     -29.012  29.169  -3.136  1.00 10.00      B   
ATOM   2664  CD1 PHE   105     -30.283  28.618  -3.150  1.00 10.00      B   
ATOM   2665  CD2 PHE   105     -28.343  29.325  -4.339  1.00 10.00      B   
ATOM   2666  CE1 PHE   105     -30.873  28.229  -4.338  1.00 10.00      B   
ATOM   2667  CE2 PHE   105     -28.926  28.937  -5.529  1.00 10.00      B   
ATOM   2668  CZ  PHE   105     -30.193  28.388  -5.529  1.00 10.00      B   
ATOM   2669  C   PHE   105     -28.626  27.494  -0.477  1.00 10.00      B   
ATOM   2670  O   PHE   105     -28.554  26.301  -0.773  1.00 10.00      B   
ATOM   2671  N   ALA   106     -29.544  27.964   0.357  1.00 10.00      B   
ATOM   2672  HN  ALA   106     -29.583  28.926   0.554  1.00 10.00      B   
ATOM   2673  CA  ALA   106     -30.506  27.068   0.979  1.00 10.00      B   
ATOM   2674  CB  ALA   106     -30.040  26.666   2.366  1.00 10.00      B   
ATOM   2675  C   ALA   106     -31.904  27.667   1.041  1.00 10.00      B   
ATOM   2676  O   ALA   106     -32.077  28.886   1.134  1.00 10.00      B   
ATOM   2677  N   ARG   107     -32.895  26.789   0.985  1.00 10.00      B   
ATOM   2678  HN  ARG   107     -32.678  25.834   0.892  1.00 10.00      B   
ATOM   2679  CA  ARG   107     -34.293  27.183   1.047  1.00 10.00      B   
ATOM   2680  CB  ARG   107     -34.932  27.119  -0.341  1.00 10.00      B   
ATOM   2681  CG  ARG   107     -34.510  28.244  -1.271  1.00 10.00      B   
ATOM   2682  CD  ARG   107     -35.064  28.039  -2.671  1.00 10.00      B   
ATOM   2683  NE  ARG   107     -34.245  27.124  -3.473  1.00 10.00      B   
ATOM   2684  HE  ARG   107     -33.591  26.560  -2.992  1.00 10.00      B   
ATOM   2685  CZ  ARG   107     -34.333  27.025  -4.802  1.00 10.00      B   
ATOM   2686  NH1 ARG   107     -35.202  27.772  -5.469  1.00 10.00      B   
ATOM   2687 HH11 ARG   107     -35.820  28.441  -4.962  1.00 10.00      B   
ATOM   2688 HH12 ARG   107     -35.272  27.699  -6.508  1.00 10.00      B   
ATOM   2689  NH2 ARG   107     -33.566  26.169  -5.467  1.00 10.00      B   
ATOM   2690 HH21 ARG   107     -33.639  26.098  -6.505  1.00 10.00      B   
ATOM   2691 HH22 ARG   107     -32.880  25.554  -4.956  1.00 10.00      B   
ATOM   2692  C   ARG   107     -35.041  26.268   2.004  1.00 10.00      B   
ATOM   2693  O   ARG   107     -35.371  25.134   1.660  1.00 10.00      B   
ATOM   2694  N   LYS   108     -35.294  26.753   3.211  1.00 10.00      B   
ATOM   2695  HN  LYS   108     -35.019  27.669   3.428  1.00 10.00      B   
ATOM   2696  CA  LYS   108     -35.990  25.960   4.215  1.00 10.00      B   
ATOM   2697  CB  LYS   108     -35.508  26.316   5.626  1.00 10.00      B   
ATOM   2698  CG  LYS   108     -36.000  27.660   6.147  1.00 10.00      B   
ATOM   2699  CD  LYS   108     -35.526  27.912   7.569  1.00 10.00      B   
ATOM   2700  CE  LYS   108     -34.156  28.576   7.604  1.00 10.00      B   
ATOM   2701  NZ  LYS   108     -33.067  27.688   7.114  1.00 10.00      B   
ATOM   2702  HZ1 LYS   108     -33.202  26.714   7.472  1.00 10.00      B   
ATOM   2703  HZ2 LYS   108     -32.146  28.038   7.447  1.00 10.00      B   
ATOM   2704  HZ3 LYS   108     -33.062  27.667   6.076  1.00 10.00      B   
ATOM   2705  C   LYS   108     -37.498  26.143   4.118  1.00 10.00      B   
ATOM   2706  O   LYS   108     -37.981  27.097   3.508  1.00 10.00      B   
ATOM   2707  N   LEU   109     -38.233  25.228   4.723  1.00 10.00      B   
ATOM   2708  HN  LEU   109     -37.782  24.490   5.193  1.00 10.00      B   
ATOM   2709  CA  LEU   109     -39.686  25.281   4.721  1.00 10.00      B   
ATOM   2710  CB  LEU   109     -40.273  23.946   4.256  1.00 10.00      B   
ATOM   2711  CG  LEU   109     -40.019  23.559   2.798  1.00 10.00      B   
ATOM   2712  CD1 LEU   109     -40.525  22.151   2.528  1.00 10.00      B   
ATOM   2713  CD2 LEU   109     -40.677  24.554   1.854  1.00 10.00      B   
ATOM   2714  C   LEU   109     -40.203  25.610   6.115  1.00 10.00      B   
ATOM   2715  O   LEU   109     -39.503  25.410   7.112  1.00 10.00      B   
ATOM   2716  N   ARG   110     -41.418  26.136   6.178  1.00 10.00      B   
ATOM   2717  HN  ARG   110     -41.903  26.318   5.345  1.00 10.00      B   
ATOM   2718  CA  ARG   110     -42.035  26.480   7.453  1.00 10.00      B   
ATOM   2719  CB  ARG   110     -43.142  27.523   7.260  1.00 10.00      B   
ATOM   2720  CG  ARG   110     -42.717  28.764   6.493  1.00 10.00      B   
ATOM   2721  CD  ARG   110     -41.633  29.544   7.220  1.00 10.00      B   
ATOM   2722  NE  ARG   110     -41.424  30.862   6.624  1.00 10.00      B   
ATOM   2723  HE  ARG   110     -42.186  31.261   6.144  1.00 10.00      B   
ATOM   2724  CZ  ARG   110     -40.282  31.548   6.683  1.00 10.00      B   
ATOM   2725  NH1 ARG   110     -39.229  31.053   7.323  1.00 10.00      B   
ATOM   2726 HH11 ARG   110     -38.341  31.597   7.368  1.00 10.00      B   
ATOM   2727 HH12 ARG   110     -39.284  30.116   7.779  1.00 10.00      B   
ATOM   2728  NH2 ARG   110     -40.198  32.738   6.103  1.00 10.00      B   
ATOM   2729 HH21 ARG   110     -39.311  33.285   6.150  1.00 10.00      B   
ATOM   2730 HH22 ARG   110     -41.020  33.131   5.592  1.00 10.00      B   
ATOM   2731  C   ARG   110     -42.618  25.237   8.116  1.00 10.00      B   
ATOM   2732  O   ARG   110     -42.747  25.173   9.339  1.00 10.00      B   
ATOM   2733  N   GLU   111     -42.970  24.255   7.300  1.00 10.00      B   
ATOM   2734  HN  GLU   111     -42.820  24.355   6.339  1.00 10.00      B   
ATOM   2735  CA  GLU   111     -43.548  23.016   7.794  1.00 10.00      B   
ATOM   2736  CB  GLU   111     -44.968  22.845   7.247  1.00 10.00      B   
ATOM   2737  CG  GLU   111     -45.860  24.061   7.420  1.00 10.00      B   
ATOM   2738  CD  GLU   111     -47.322  23.727   7.226  1.00 10.00      B   
ATOM   2739  OE1 GLU   111     -47.757  23.585   6.067  1.00 10.00      B   
ATOM   2740  OE2 GLU   111     -48.044  23.591   8.239  1.00 10.00      B   
ATOM   2741  C   GLU   111     -42.691  21.836   7.354  1.00 10.00      B   
ATOM   2742  O   GLU   111     -42.045  21.899   6.308  1.00 10.00      B   
ATOM   2743  N   PRO   112     -42.667  20.750   8.147  1.00 10.00      B   
ATOM   2744  CA  PRO   112     -41.890  19.546   7.824  1.00 10.00      B   
ATOM   2745  CB  PRO   112     -41.813  18.821   9.170  1.00 10.00      B   
ATOM   2746  CG  PRO   112     -43.062  19.217   9.878  1.00 10.00      B   
ATOM   2747  CD  PRO   112     -43.383  20.617   9.432  1.00 10.00      B   
ATOM   2748  C   PRO   112     -42.605  18.675   6.792  1.00 10.00      B   
ATOM   2749  O   PRO   112     -42.780  17.470   6.986  1.00 10.00      B   
ATOM   2750  N   LYS   113     -43.011  19.299   5.698  1.00 10.00      B   
ATOM   2751  HN  LYS   113     -42.819  20.260   5.604  1.00 10.00      B   
ATOM   2752  CA  LYS   113     -43.715  18.613   4.625  1.00 10.00      B   
ATOM   2753  CB  LYS   113     -45.184  18.403   5.007  1.00 10.00      B   
ATOM   2754  CG  LYS   113     -45.614  16.948   5.099  1.00 10.00      B   
ATOM   2755  CD  LYS   113     -47.117  16.842   5.289  1.00 10.00      B   
ATOM   2756  CE  LYS   113     -47.527  15.455   5.753  1.00 10.00      B   
ATOM   2757  NZ  LYS   113     -47.088  15.179   7.145  1.00 10.00      B   
ATOM   2758  HZ1 LYS   113     -46.062  15.003   7.168  1.00 10.00      B   
ATOM   2759  HZ2 LYS   113     -47.577  14.339   7.514  1.00 10.00      B   
ATOM   2760  HZ3 LYS   113     -47.302  15.990   7.759  1.00 10.00      B   
ATOM   2761  C   LYS   113     -43.648  19.443   3.353  1.00 10.00      B   
ATOM   2762  O   LYS   113     -43.482  20.664   3.411  1.00 10.00      B   
ATOM   2763  N   TYR   114     -43.772  18.787   2.210  1.00 10.00      B   
ATOM   2764  HN  TYR   114     -43.885  17.806   2.223  1.00 10.00      B   
ATOM   2765  CA  TYR   114     -43.743  19.481   0.935  1.00 10.00      B   
ATOM   2766  CB  TYR   114     -43.524  18.493  -0.213  1.00 10.00      B   
ATOM   2767  CG  TYR   114     -43.329  19.136  -1.570  1.00 10.00      B   
ATOM   2768  CD1 TYR   114     -42.256  19.980  -1.813  1.00 10.00      B   
ATOM   2769  CD2 TYR   114     -44.218  18.893  -2.607  1.00 10.00      B   
ATOM   2770  CE1 TYR   114     -42.076  20.566  -3.050  1.00 10.00      B   
ATOM   2771  CE2 TYR   114     -44.046  19.474  -3.848  1.00 10.00      B   
ATOM   2772  CZ  TYR   114     -42.973  20.310  -4.064  1.00 10.00      B   
ATOM   2773  OH  TYR   114     -42.795  20.890  -5.297  1.00 10.00      B   
ATOM   2774  HH  TYR   114     -41.848  20.846  -5.537  1.00 10.00      B   
ATOM   2775  C   TYR   114     -45.040  20.264   0.742  1.00 10.00      B   
ATOM   2776  O   TYR   114     -46.127  19.790   1.089  1.00 10.00      B   
ATOM   2777  N   GLY   115     -44.918  21.469   0.209  1.00 10.00      B   
ATOM   2778  HN  GLY   115     -44.029  21.796  -0.038  1.00 10.00      B   
ATOM   2779  CA  GLY   115     -46.082  22.304  -0.008  1.00 10.00      B   
ATOM   2780  C   GLY   115     -46.257  23.315   1.106  1.00 10.00      B   
ATOM   2781  O   GLY   115     -47.314  23.394   1.732  1.00 10.00      B   
ATOM   2782  N   ALA   116     -45.208  24.080   1.356  1.00 10.00      B   
ATOM   2783  HN  ALA   116     -44.402  23.971   0.818  1.00 10.00      B   
ATOM   2784  CA  ALA   116     -45.221  25.092   2.395  1.00 10.00      B   
ATOM   2785  CB  ALA   116     -44.648  24.512   3.679  1.00 10.00      B   
ATOM   2786  C   ALA   116     -44.393  26.286   1.948  1.00 10.00      B   
ATOM   2787  O   ALA   116     -43.714  26.220   0.919  1.00 10.00      B   
ATOM   2788  N   ALA   117     -44.447  27.369   2.713  1.00 10.00      B   
ATOM   2789  HN  ALA   117     -45.005  27.359   3.521  1.00 10.00      B   
ATOM   2790  CA  ALA   117     -43.692  28.568   2.390  1.00 10.00      B   
ATOM   2791  CB  ALA   117     -44.103  29.718   3.294  1.00 10.00      B   
ATOM   2792  C   ALA   117     -42.201  28.295   2.517  1.00 10.00      B   
ATOM   2793  O   ALA   117     -41.760  27.652   3.475  1.00 10.00      B   
ATOM   2794  N   ALA   118     -41.437  28.777   1.550  1.00 10.00      B   
ATOM   2795  HN  ALA   118     -41.852  29.295   0.828  1.00 10.00      B   
ATOM   2796  CA  ALA   118     -39.999  28.575   1.535  1.00 10.00      B   
ATOM   2797  CB  ALA   118     -39.553  28.042   0.182  1.00 10.00      B   
ATOM   2798  C   ALA   118     -39.251  29.856   1.875  1.00 10.00      B   
ATOM   2799  O   ALA   118     -39.666  30.957   1.500  1.00 10.00      B   
ATOM   2800  N   ASP   119     -38.148  29.702   2.586  1.00 10.00      B   
ATOM   2801  HN  ASP   119     -37.875  28.793   2.854  1.00 10.00      B   
ATOM   2802  CA  ASP   119     -37.322  30.831   2.983  1.00 10.00      B   
ATOM   2803  CB  ASP   119     -37.184  30.876   4.504  1.00 10.00      B   
ATOM   2804  CG  ASP   119     -36.038  31.757   4.960  1.00 10.00      B   
ATOM   2805  OD1 ASP   119     -35.004  31.212   5.405  1.00 10.00      B   
ATOM   2806  OD2 ASP   119     -36.170  32.998   4.878  1.00 10.00      B   
ATOM   2807  C   ASP   119     -35.944  30.729   2.349  1.00 10.00      B   
ATOM   2808  O   ASP   119     -35.333  29.661   2.343  1.00 10.00      B   
ATOM   2809  N   LYS   120     -35.461  31.836   1.812  1.00 10.00      B   
ATOM   2810  HN  LYS   120     -35.994  32.658   1.848  1.00 10.00      B   
ATOM   2811  CA  LYS   120     -34.152  31.870   1.182  1.00 10.00      B   
ATOM   2812  CB  LYS   120     -34.190  32.734  -0.081  1.00 10.00      B   
ATOM   2813  CG  LYS   120     -32.924  32.668  -0.920  1.00 10.00      B   
ATOM   2814  CD  LYS   120     -32.925  33.742  -1.996  1.00 10.00      B   
ATOM   2815  CE  LYS   120     -31.600  33.786  -2.736  1.00 10.00      B   
ATOM   2816  NZ  LYS   120     -31.519  34.961  -3.643  1.00 10.00      B   
ATOM   2817  HZ1 LYS   120     -32.375  35.021  -4.229  1.00 10.00      B   
ATOM   2818  HZ2 LYS   120     -30.694  34.876  -4.269  1.00 10.00      B   
ATOM   2819  HZ3 LYS   120     -31.428  35.839  -3.091  1.00 10.00      B   
ATOM   2820  C   LYS   120     -33.112  32.403   2.161  1.00 10.00      B   
ATOM   2821  O   LYS   120     -33.187  33.555   2.595  1.00 10.00      B   
ATOM   2822  N   VAL   121     -32.147  31.564   2.506  1.00 10.00      B   
ATOM   2823  HN  VAL   121     -32.133  30.660   2.119  1.00 10.00      B   
ATOM   2824  CA  VAL   121     -31.096  31.947   3.437  1.00 10.00      B   
ATOM   2825  CB  VAL   121     -31.486  31.580   4.898  1.00 10.00      B   
ATOM   2826  CG1 VAL   121     -30.722  30.370   5.421  1.00 10.00      B   
ATOM   2827  CG2 VAL   121     -31.332  32.770   5.831  1.00 10.00      B   
ATOM   2828  C   VAL   121     -29.774  31.282   3.035  1.00 10.00      B   
ATOM   2829  O   VAL   121     -29.779  30.218   2.409  1.00 10.00      B   
ATOM   2830  N   PRO   122     -28.628  31.923   3.340  1.00 10.00      B   
ATOM   2831  CA  PRO   122     -27.303  31.375   3.017  1.00 10.00      B   
ATOM   2832  CB  PRO   122     -26.332  32.373   3.655  1.00 10.00      B   
ATOM   2833  CG  PRO   122     -27.105  33.641   3.748  1.00 10.00      B   
ATOM   2834  CD  PRO   122     -28.529  33.238   3.998  1.00 10.00      B   
ATOM   2835  C   PRO   122     -27.101  29.985   3.621  1.00 10.00      B   
ATOM   2836  O   PRO   122     -27.479  29.732   4.766  1.00 10.00      B   
ATOM   2837  N   ALA   123     -26.481  29.098   2.853  1.00 10.00      B   
ATOM   2838  HN  ALA   123     -26.175  29.375   1.964  1.00 10.00      B   
ATOM   2839  CA  ALA   123     -26.235  27.724   3.290  1.00 10.00      B   
ATOM   2840  CB  ALA   123     -25.607  26.916   2.165  1.00 10.00      B   
ATOM   2841  C   ALA   123     -25.365  27.663   4.545  1.00 10.00      B   
ATOM   2842  O   ALA   123     -25.422  26.699   5.305  1.00 10.00      B   
ATOM   2843  N   ASP   124     -24.566  28.699   4.765  1.00 10.00      B   
ATOM   2844  HN  ASP   124     -24.565  29.444   4.126  1.00 10.00      B   
ATOM   2845  CA  ASP   124     -23.681  28.749   5.927  1.00 10.00      B   
ATOM   2846  CB  ASP   124     -22.492  29.680   5.680  1.00 10.00      B   
ATOM   2847  CG  ASP   124     -21.505  29.108   4.684  1.00 10.00      B   
ATOM   2848  OD1 ASP   124     -20.841  28.104   5.007  1.00 10.00      B   
ATOM   2849  OD2 ASP   124     -21.397  29.656   3.565  1.00 10.00      B   
ATOM   2850  C   ASP   124     -24.425  29.158   7.194  1.00 10.00      B   
ATOM   2851  O   ASP   124     -23.869  29.124   8.292  1.00 10.00      B   
ATOM   2852  N   GLN   125     -25.682  29.545   7.042  1.00 10.00      B   
ATOM   2853  HN  GLN   125     -26.075  29.558   6.143  1.00 10.00      B   
ATOM   2854  CA  GLN   125     -26.497  29.951   8.179  1.00 10.00      B   
ATOM   2855  CB  GLN   125     -27.318  31.199   7.840  1.00 10.00      B   
ATOM   2856  CG  GLN   125     -26.489  32.441   7.549  1.00 10.00      B   
ATOM   2857  CD  GLN   125     -25.688  32.908   8.750  1.00 10.00      B   
ATOM   2858  OE1 GLN   125     -26.194  33.638   9.601  1.00 10.00      B   
ATOM   2859  NE2 GLN   125     -24.431  32.505   8.822  1.00 10.00      B   
ATOM   2860 HE21 GLN   125     -24.085  31.932   8.108  1.00 10.00      B   
ATOM   2861 HE22 GLN   125     -23.893  32.805   9.585  1.00 10.00      B   
ATOM   2862  C   GLN   125     -27.423  28.816   8.603  1.00 10.00      B   
ATOM   2863  O   GLN   125     -28.259  28.981   9.493  1.00 10.00      B   
ATOM   2864  N   LEU   126     -27.264  27.663   7.960  1.00 10.00      B   
ATOM   2865  HN  LEU   126     -26.570  27.594   7.273  1.00 10.00      B   
ATOM   2866  CA  LEU   126     -28.081  26.493   8.254  1.00 10.00      B   
ATOM   2867  CB  LEU   126     -27.917  25.431   7.166  1.00 10.00      B   
ATOM   2868  CG  LEU   126     -28.436  25.817   5.781  1.00 10.00      B   
ATOM   2869  CD1 LEU   126     -28.362  24.635   4.828  1.00 10.00      B   
ATOM   2870  CD2 LEU   126     -29.857  26.350   5.868  1.00 10.00      B   
ATOM   2871  C   LEU   126     -27.742  25.921   9.623  1.00 10.00      B   
ATOM   2872  O   LEU   126     -26.605  26.038  10.089  1.00 10.00      B   
ATOM   2873  N   ARG   127     -28.727  25.302  10.263  1.00 10.00      B   
ATOM   2874  HN  ARG   127     -29.594  25.194   9.813  1.00 10.00      B   
ATOM   2875  CA  ARG   127     -28.546  24.738  11.597  1.00 10.00      B   
ATOM   2876  CB  ARG   127     -29.428  25.480  12.611  1.00 10.00      B   
ATOM   2877  CG  ARG   127     -29.297  27.000  12.594  1.00 10.00      B   
ATOM   2878  CD  ARG   127     -28.014  27.476  13.263  1.00 10.00      B   
ATOM   2879  NE  ARG   127     -26.874  27.473  12.347  1.00 10.00      B   
ATOM   2880  HE  ARG   127     -26.877  26.798  11.627  1.00 10.00      B   
ATOM   2881  CZ  ARG   127     -25.847  28.323  12.421  1.00 10.00      B   
ATOM   2882  NH1 ARG   127     -25.805  29.246  13.374  1.00 10.00      B   
ATOM   2883 HH11 ARG   127     -24.999  29.909  13.432  1.00 10.00      B   
ATOM   2884 HH12 ARG   127     -26.579  29.316  14.066  1.00 10.00      B   
ATOM   2885  NH2 ARG   127     -24.865  28.249  11.533  1.00 10.00      B   
ATOM   2886 HH21 ARG   127     -24.058  28.909  11.589  1.00 10.00      B   
ATOM   2887 HH22 ARG   127     -24.897  27.533  10.775  1.00 10.00      B   
ATOM   2888  C   ARG   127     -28.876  23.244  11.616  1.00 10.00      B   
ATOM   2889  O   ARG   127     -29.033  22.615  10.567  1.00 10.00      B   
ATOM   2890  N   LYS   128     -28.983  22.687  12.816  1.00 10.00      B   
ATOM   2891  HN  LYS   128     -28.861  23.244  13.611  1.00 10.00      B   
ATOM   2892  CA  LYS   128     -29.290  21.276  12.986  1.00 10.00      B   
ATOM   2893  CB  LYS   128     -28.512  20.715  14.182  1.00 10.00      B   
ATOM   2894  CG  LYS   128     -28.594  19.204  14.346  1.00 10.00      B   
ATOM   2895  CD  LYS   128     -27.940  18.760  15.648  1.00 10.00      B   
ATOM   2896  CE  LYS   128     -27.984  17.247  15.817  1.00 10.00      B   
ATOM   2897  NZ  LYS   128     -26.859  16.565  15.123  1.00 10.00      B   
ATOM   2898  HZ1 LYS   128     -26.842  16.833  14.117  1.00 10.00      B   
ATOM   2899  HZ2 LYS   128     -26.970  15.533  15.189  1.00 10.00      B   
ATOM   2900  HZ3 LYS   128     -25.951  16.832  15.557  1.00 10.00      B   
ATOM   2901  C   LYS   128     -30.786  21.089  13.207  1.00 10.00      B   
ATOM   2902  O   LYS   128     -31.397  21.788  14.020  1.00 10.00      B   
ATOM   2903  N   GLY   129     -31.373  20.157  12.476  1.00 10.00      B   
ATOM   2904  HN  GLY   129     -30.836  19.641  11.830  1.00 10.00      B   
ATOM   2905  CA  GLY   129     -32.791  19.892  12.615  1.00 10.00      B   
ATOM   2906  C   GLY   129     -33.647  20.921  11.906  1.00 10.00      B   
ATOM   2907  O   GLY   129     -34.665  21.365  12.439  1.00 10.00      B   
ATOM   2908  N   ASP   130     -33.224  21.312  10.711  1.00 10.00      B   
ATOM   2909  HN  ASP   130     -32.398  20.931  10.348  1.00 10.00      B   
ATOM   2910  CA  ASP   130     -33.962  22.286   9.917  1.00 10.00      B   
ATOM   2911  CB  ASP   130     -33.091  23.510   9.613  1.00 10.00      B   
ATOM   2912  CG  ASP   130     -33.789  24.551   8.753  1.00 10.00      B   
ATOM   2913  OD1 ASP   130     -34.998  24.787   8.959  1.00 10.00      B   
ATOM   2914  OD2 ASP   130     -33.120  25.156   7.886  1.00 10.00      B   
ATOM   2915  C   ASP   130     -34.448  21.635   8.631  1.00 10.00      B   
ATOM   2916  O   ASP   130     -33.679  20.960   7.941  1.00 10.00      B   
ATOM   2917  N   ILE   131     -35.725  21.824   8.330  1.00 10.00      B   
ATOM   2918  HN  ILE   131     -36.272  22.385   8.919  1.00 10.00      B   
ATOM   2919  CA  ILE   131     -36.340  21.244   7.144  1.00 10.00      B   
ATOM   2920  CB  ILE   131     -37.863  21.052   7.346  1.00 10.00      B   
ATOM   2921  CG1 ILE   131     -38.155  20.312   8.657  1.00 10.00      B   
ATOM   2922  CG2 ILE   131     -38.488  20.324   6.162  1.00 10.00      B   
ATOM   2923  CD1 ILE   131     -37.553  18.924   8.735  1.00 10.00      B   
ATOM   2924  C   ILE   131     -36.112  22.127   5.923  1.00 10.00      B   
ATOM   2925  O   ILE   131     -36.698  23.207   5.808  1.00 10.00      B   
ATOM   2926  N   VAL   132     -35.259  21.668   5.021  1.00 10.00      B   
ATOM   2927  HN  VAL   132     -34.820  20.802   5.174  1.00 10.00      B   
ATOM   2928  CA  VAL   132     -34.963  22.405   3.802  1.00 10.00      B   
ATOM   2929  CB  VAL   132     -33.448  22.642   3.603  1.00 10.00      B   
ATOM   2930  CG1 VAL   132     -32.932  23.673   4.596  1.00 10.00      B   
ATOM   2931  CG2 VAL   132     -32.671  21.341   3.731  1.00 10.00      B   
ATOM   2932  C   VAL   132     -35.552  21.692   2.586  1.00 10.00      B   
ATOM   2933  O   VAL   132     -35.686  20.465   2.575  1.00 10.00      B   
ATOM   2934  N   LEU   133     -35.905  22.461   1.567  1.00 10.00      B   
ATOM   2935  HN  LEU   133     -35.754  23.433   1.620  1.00 10.00      B   
ATOM   2936  CA  LEU   133     -36.497  21.901   0.365  1.00 10.00      B   
ATOM   2937  CB  LEU   133     -37.800  22.623   0.023  1.00 10.00      B   
ATOM   2938  CG  LEU   133     -38.485  22.196  -1.278  1.00 10.00      B   
ATOM   2939  CD1 LEU   133     -38.875  20.726  -1.229  1.00 10.00      B   
ATOM   2940  CD2 LEU   133     -39.694  23.072  -1.565  1.00 10.00      B   
ATOM   2941  C   LEU   133     -35.548  21.974  -0.821  1.00 10.00      B   
ATOM   2942  O   LEU   133     -35.040  23.043  -1.159  1.00 10.00      B   
ATOM   2943  N   VAL   134     -35.310  20.829  -1.441  1.00 10.00      B   
ATOM   2944  HN  VAL   134     -35.725  20.004  -1.105  1.00 10.00      B   
ATOM   2945  CA  VAL   134     -34.450  20.753  -2.608  1.00 10.00      B   
ATOM   2946  CB  VAL   134     -33.216  19.861  -2.359  1.00 10.00      B   
ATOM   2947  CG1 VAL   134     -32.224  19.999  -3.503  1.00 10.00      B   
ATOM   2948  CG2 VAL   134     -32.551  20.208  -1.034  1.00 10.00      B   
ATOM   2949  C   VAL   134     -35.256  20.190  -3.773  1.00 10.00      B   
ATOM   2950  O   VAL   134     -35.611  19.010  -3.784  1.00 10.00      B   
ATOM   2951  N   GLU   135     -35.566  21.044  -4.734  1.00 10.00      B   
ATOM   2952  HN  GLU   135     -35.252  21.967  -4.672  1.00 10.00      B   
ATOM   2953  CA  GLU   135     -36.345  20.636  -5.893  1.00 10.00      B   
ATOM   2954  CB  GLU   135     -37.237  21.782  -6.368  1.00 10.00      B   
ATOM   2955  CG  GLU   135     -38.278  22.210  -5.345  1.00 10.00      B   
ATOM   2956  CD  GLU   135     -39.682  22.205  -5.908  1.00 10.00      B   
ATOM   2957  OE1 GLU   135     -40.183  23.290  -6.278  1.00 10.00      B   
ATOM   2958  OE2 GLU   135     -40.286  21.118  -6.006  1.00 10.00      B   
ATOM   2959  C   GLU   135     -35.439  20.155  -7.019  1.00 10.00      B   
ATOM   2960  O   GLU   135     -34.255  20.491  -7.056  1.00 10.00      B   
ATOM   2961  N   ALA   136     -36.006  19.372  -7.933  1.00 10.00      B   
ATOM   2962  HN  ALA   136     -36.959  19.158  -7.847  1.00 10.00      B   
ATOM   2963  CA  ALA   136     -35.260  18.824  -9.061  1.00 10.00      B   
ATOM   2964  CB  ALA   136     -36.176  18.005  -9.956  1.00 10.00      B   
ATOM   2965  C   ALA   136     -34.571  19.918  -9.867  1.00 10.00      B   
ATOM   2966  O   ALA   136     -35.191  20.918 -10.238  1.00 10.00      B   
ATOM   2967  N   GLY   137     -33.287  19.726 -10.127  1.00 10.00      B   
ATOM   2968  HN  GLY   137     -32.844  18.908  -9.802  1.00 10.00      B   
ATOM   2969  CA  GLY   137     -32.528  20.700 -10.882  1.00 10.00      B   
ATOM   2970  C   GLY   137     -31.595  21.498  -9.998  1.00 10.00      B   
ATOM   2971  O   GLY   137     -30.704  22.187 -10.489  1.00 10.00      B   
ATOM   2972  N   ASP   138     -31.799  21.404  -8.690  1.00 10.00      B   
ATOM   2973  HN  ASP   138     -32.527  20.833  -8.363  1.00 10.00      B   
ATOM   2974  CA  ASP   138     -30.973  22.123  -7.720  1.00 10.00      B   
ATOM   2975  CB  ASP   138     -31.851  22.607  -6.556  1.00 10.00      B   
ATOM   2976  CG  ASP   138     -31.252  23.755  -5.760  1.00 10.00      B   
ATOM   2977  OD1 ASP   138     -30.121  24.183  -6.069  1.00 10.00      B   
ATOM   2978  OD2 ASP   138     -31.912  24.233  -4.814  1.00 10.00      B   
ATOM   2979  C   ASP   138     -29.857  21.212  -7.202  1.00 10.00      B   
ATOM   2980  O   ASP   138     -29.632  20.126  -7.745  1.00 10.00      B   
ATOM   2981  N   ILE   139     -29.145  21.663  -6.179  1.00 10.00      B   
ATOM   2982  HN  ILE   139     -29.344  22.558  -5.817  1.00 10.00      B   
ATOM   2983  CA  ILE   139     -28.073  20.883  -5.580  1.00 10.00      B   
ATOM   2984  CB  ILE   139     -26.675  21.465  -5.892  1.00 10.00      B   
ATOM   2985  CG1 ILE   139     -26.603  22.949  -5.517  1.00 10.00      B   
ATOM   2986  CG2 ILE   139     -26.315  21.252  -7.358  1.00 10.00      B   
ATOM   2987  CD1 ILE   139     -25.213  23.537  -5.607  1.00 10.00      B   
ATOM   2988  C   ILE   139     -28.266  20.794  -4.069  1.00 10.00      B   
ATOM   2989  O   ILE   139     -28.823  21.706  -3.452  1.00 10.00      B   
ATOM   2990  N   ILE   140     -27.813  19.694  -3.481  1.00 10.00      B   
ATOM   2991  HN  ILE   140     -27.368  19.008  -4.028  1.00 10.00      B   
ATOM   2992  CA  ILE   140     -27.942  19.485  -2.043  1.00 10.00      B   
ATOM   2993  CB  ILE   140     -27.726  18.004  -1.664  1.00 10.00      B   
ATOM   2994  CG1 ILE   140     -28.804  17.125  -2.307  1.00 10.00      B   
ATOM   2995  CG2 ILE   140     -27.719  17.819  -0.152  1.00 10.00      B   
ATOM   2996  CD1 ILE   140     -30.202  17.391  -1.797  1.00 10.00      B   
ATOM   2997  C   ILE   140     -26.947  20.359  -1.282  1.00 10.00      B   
ATOM   2998  O   ILE   140     -25.732  20.235  -1.468  1.00 10.00      B   
ATOM   2999  N   PRO   141     -27.454  21.258  -0.421  1.00 10.00      B   
ATOM   3000  CA  PRO   141     -26.616  22.160   0.363  1.00 10.00      B   
ATOM   3001  CB  PRO   141     -27.544  23.343   0.642  1.00 10.00      B   
ATOM   3002  CG  PRO   141     -28.937  22.794   0.576  1.00 10.00      B   
ATOM   3003  CD  PRO   141     -28.887  21.481  -0.167  1.00 10.00      B   
ATOM   3004  C   PRO   141     -26.111  21.547   1.673  1.00 10.00      B   
ATOM   3005  O   PRO   141     -24.910  21.335   1.839  1.00 10.00      B   
ATOM   3006  N   CYS   142     -27.020  21.269   2.600  1.00 10.00      B   
ATOM   3007  HN  CYS   142     -27.963  21.447   2.414  1.00 10.00      B   
ATOM   3008  CA  CYS   142     -26.645  20.701   3.888  1.00 10.00      B   
ATOM   3009  C   CYS   142     -26.654  19.176   3.854  1.00 10.00      B   
ATOM   3010  O   CYS   142     -27.184  18.568   2.924  1.00 10.00      B   
ATOM   3011  CB  CYS   142     -27.566  21.218   4.998  1.00 10.00      B   
ATOM   3012  SG  CYS   142     -29.294  20.647   4.878  1.00 10.00      B   
ATOM   3013  N   ASP   143     -26.070  18.563   4.875  1.00 10.00      B   
ATOM   3014  HN  ASP   143     -25.684  19.105   5.600  1.00 10.00      B   
ATOM   3015  CA  ASP   143     -26.005  17.109   4.963  1.00 10.00      B   
ATOM   3016  CB  ASP   143     -24.567  16.649   5.217  1.00 10.00      B   
ATOM   3017  CG  ASP   143     -24.469  15.177   5.571  1.00 10.00      B   
ATOM   3018  OD1 ASP   143     -23.998  14.862   6.681  1.00 10.00      B   
ATOM   3019  OD2 ASP   143     -24.850  14.332   4.741  1.00 10.00      B   
ATOM   3020  C   ASP   143     -26.935  16.592   6.056  1.00 10.00      B   
ATOM   3021  O   ASP   143     -26.939  17.104   7.180  1.00 10.00      B   
ATOM   3022  N   GLY   144     -27.727  15.587   5.718  1.00 10.00      B   
ATOM   3023  HN  GLY   144     -27.671  15.217   4.810  1.00 10.00      B   
ATOM   3024  CA  GLY   144     -28.659  15.014   6.665  1.00 10.00      B   
ATOM   3025  C   GLY   144     -29.456  13.880   6.055  1.00 10.00      B   
ATOM   3026  O   GLY   144     -29.060  13.318   5.030  1.00 10.00      B   
ATOM   3027  N   GLU   145     -30.578  13.546   6.675  1.00 10.00      B   
ATOM   3028  HN  GLU   145     -30.843  14.034   7.483  1.00 10.00      B   
ATOM   3029  CA  GLU   145     -31.428  12.471   6.186  1.00 10.00      B   
ATOM   3030  CB  GLU   145     -31.784  11.503   7.317  1.00 10.00      B   
ATOM   3031  CG  GLU   145     -30.658  10.545   7.679  1.00 10.00      B   
ATOM   3032  CD  GLU   145     -30.992   9.663   8.864  1.00 10.00      B   
ATOM   3033  OE1 GLU   145     -32.035   8.976   8.831  1.00 10.00      B   
ATOM   3034  OE2 GLU   145     -30.214   9.654   9.841  1.00 10.00      B   
ATOM   3035  C   GLU   145     -32.690  13.014   5.529  1.00 10.00      B   
ATOM   3036  O   GLU   145     -33.185  14.084   5.894  1.00 10.00      B   
ATOM   3037  N   VAL   146     -33.192  12.278   4.549  1.00 10.00      B   
ATOM   3038  HN  VAL   146     -32.732  11.449   4.296  1.00 10.00      B   
ATOM   3039  CA  VAL   146     -34.396  12.665   3.827  1.00 10.00      B   
ATOM   3040  CB  VAL   146     -34.456  11.997   2.437  1.00 10.00      B   
ATOM   3041  CG1 VAL   146     -35.492  12.678   1.559  1.00 10.00      B   
ATOM   3042  CG2 VAL   146     -33.090  12.004   1.766  1.00 10.00      B   
ATOM   3043  C   VAL   146     -35.640  12.264   4.613  1.00 10.00      B   
ATOM   3044  O   VAL   146     -35.707  11.158   5.157  1.00 10.00      B   
ATOM   3045  N   ILE   147     -36.620  13.157   4.670  1.00 10.00      B   
ATOM   3046  HN  ILE   147     -36.512  14.022   4.212  1.00 10.00      B   
ATOM   3047  CA  ILE   147     -37.856  12.883   5.396  1.00 10.00      B   
ATOM   3048  CB  ILE   147     -38.209  13.996   6.411  1.00 10.00      B   
ATOM   3049  CG1 ILE   147     -38.551  15.308   5.698  1.00 10.00      B   
ATOM   3050  CG2 ILE   147     -37.069  14.205   7.397  1.00 10.00      B   
ATOM   3051  CD1 ILE   147     -39.216  16.334   6.587  1.00 10.00      B   
ATOM   3052  C   ILE   147     -39.030  12.660   4.444  1.00 10.00      B   
ATOM   3053  O   ILE   147     -39.961  11.919   4.761  1.00 10.00      B   
ATOM   3054  N   GLU   148     -38.977  13.295   3.278  1.00 10.00      B   
ATOM   3055  HN  GLU   148     -38.205  13.862   3.076  1.00 10.00      B   
ATOM   3056  CA  GLU   148     -40.037  13.166   2.286  1.00 10.00      B   
ATOM   3057  CB  GLU   148     -41.137  14.208   2.530  1.00 10.00      B   
ATOM   3058  CG  GLU   148     -42.326  14.100   1.585  1.00 10.00      B   
ATOM   3059  CD  GLU   148     -43.585  14.740   2.133  1.00 10.00      B   
ATOM   3060  OE1 GLU   148     -43.792  15.954   1.909  1.00 10.00      B   
ATOM   3061  OE2 GLU   148     -44.387  14.021   2.771  1.00 10.00      B   
ATOM   3062  C   GLU   148     -39.475  13.294   0.874  1.00 10.00      B   
ATOM   3063  O   GLU   148     -38.540  14.061   0.637  1.00 10.00      B   
ATOM   3064  N   GLY   149     -40.041  12.530  -0.053  1.00 10.00      B   
ATOM   3065  HN  GLY   149     -40.775  11.931   0.201  1.00 10.00      B   
ATOM   3066  CA  GLY   149     -39.589  12.565  -1.429  1.00 10.00      B   
ATOM   3067  C   GLY   149     -38.949  11.258  -1.846  1.00 10.00      B   
ATOM   3068  O   GLY   149     -39.328  10.189  -1.360  1.00 10.00      B   
ATOM   3069  N   GLY   150     -37.977  11.337  -2.739  1.00 10.00      B   
ATOM   3070  HN  GLY   150     -37.727  12.217  -3.101  1.00 10.00      B   
ATOM   3071  CA  GLY   150     -37.292  10.145  -3.201  1.00 10.00      B   
ATOM   3072  C   GLY   150     -36.856  10.269  -4.643  1.00 10.00      B   
ATOM   3073  O   GLY   150     -37.618   9.962  -5.560  1.00 10.00      B   
ATOM   3074  N   ALA   151     -35.625  10.707  -4.842  1.00 10.00      B   
ATOM   3075  HN  ALA   151     -35.053  10.897  -4.069  1.00 10.00      B   
ATOM   3076  CA  ALA   151     -35.088  10.893  -6.177  1.00 10.00      B   
ATOM   3077  CB  ALA   151     -35.101  12.371  -6.535  1.00 10.00      B   
ATOM   3078  C   ALA   151     -33.670  10.348  -6.272  1.00 10.00      B   
ATOM   3079  O   ALA   151     -33.143   9.777  -5.313  1.00 10.00      B   
ATOM   3080  N   SER   152     -33.068  10.516  -7.435  1.00 10.00      B   
ATOM   3081  HN  SER   152     -33.557  10.956  -8.167  1.00 10.00      B   
ATOM   3082  CA  SER   152     -31.710  10.066  -7.674  1.00 10.00      B   
ATOM   3083  CB  SER   152     -31.599   9.507  -9.092  1.00 10.00      B   
ATOM   3084  OG  SER   152     -32.849   8.997  -9.533  1.00 10.00      B   
ATOM   3085  HG  SER   152     -32.699   8.214 -10.078  1.00 10.00      B   
ATOM   3086  C   SER   152     -30.744  11.233  -7.498  1.00 10.00      B   
ATOM   3087  O   SER   152     -31.020  12.349  -7.949  1.00 10.00      B   
ATOM   3088  N   VAL   153     -29.625  10.977  -6.841  1.00 10.00      B   
ATOM   3089  HN  VAL   153     -29.452  10.061  -6.523  1.00 10.00      B   
ATOM   3090  CA  VAL   153     -28.630  12.008  -6.604  1.00 10.00      B   
ATOM   3091  CB  VAL   153     -28.176  12.057  -5.128  1.00 10.00      B   
ATOM   3092  CG1 VAL   153     -29.352  12.392  -4.224  1.00 10.00      B   
ATOM   3093  CG2 VAL   153     -27.537  10.744  -4.699  1.00 10.00      B   
ATOM   3094  C   VAL   153     -27.430  11.825  -7.526  1.00 10.00      B   
ATOM   3095  O   VAL   153     -26.879  10.727  -7.641  1.00 10.00      B   
ATOM   3096  N   ASP   154     -27.056  12.896  -8.209  1.00 10.00      B   
ATOM   3097  HN  ASP   154     -27.563  13.735  -8.099  1.00 10.00      B   
ATOM   3098  CA  ASP   154     -25.924  12.868  -9.126  1.00 10.00      B   
ATOM   3099  CB  ASP   154     -26.146  13.844 -10.286  1.00 10.00      B   
ATOM   3100  CG  ASP   154     -25.003  13.847 -11.282  1.00 10.00      B   
ATOM   3101  OD1 ASP   154     -24.362  14.906 -11.461  1.00 10.00      B   
ATOM   3102  OD2 ASP   154     -24.753  12.800 -11.908  1.00 10.00      B   
ATOM   3103  C   ASP   154     -24.634  13.208  -8.397  1.00 10.00      B   
ATOM   3104  O   ASP   154     -24.445  14.342  -7.945  1.00 10.00      B   
ATOM   3105  N   GLU   155     -23.758  12.223  -8.271  1.00 10.00      B   
ATOM   3106  HN  GLU   155     -23.970  11.344  -8.648  1.00 10.00      B   
ATOM   3107  CA  GLU   155     -22.485  12.412  -7.595  1.00 10.00      B   
ATOM   3108  CB  GLU   155     -22.191  11.234  -6.663  1.00 10.00      B   
ATOM   3109  CG  GLU   155     -23.230  11.013  -5.574  1.00 10.00      B   
ATOM   3110  CD  GLU   155     -22.692  10.198  -4.413  1.00 10.00      B   
ATOM   3111  OE1 GLU   155     -23.277  10.265  -3.308  1.00 10.00      B   
ATOM   3112  OE2 GLU   155     -21.673   9.496  -4.598  1.00 10.00      B   
ATOM   3113  C   GLU   155     -21.357  12.582  -8.609  1.00 10.00      B   
ATOM   3114  O   GLU   155     -20.542  11.682  -8.808  1.00 10.00      B   
ATOM   3115  N   SER   156     -21.316  13.739  -9.251  1.00 10.00      B   
ATOM   3116  HN  SER   156     -21.990  14.422  -9.053  1.00 10.00      B   
ATOM   3117  CA  SER   156     -20.299  14.022 -10.249  1.00 10.00      B   
ATOM   3118  CB  SER   156     -20.953  14.651 -11.476  1.00 10.00      B   
ATOM   3119  OG  SER   156     -21.877  15.658 -11.090  1.00 10.00      B   
ATOM   3120  HG  SER   156     -22.785  15.328 -11.224  1.00 10.00      B   
ATOM   3121  C   SER   156     -19.215  14.947  -9.701  1.00 10.00      B   
ATOM   3122  O   SER   156     -18.039  14.805 -10.035  1.00 10.00      B   
ATOM   3123  N   ALA   157     -19.615  15.888  -8.855  1.00 10.00      B   
ATOM   3124  HN  ALA   157     -20.566  15.949  -8.625  1.00 10.00      B   
ATOM   3125  CA  ALA   157     -18.679  16.843  -8.271  1.00 10.00      B   
ATOM   3126  CB  ALA   157     -19.431  17.993  -7.619  1.00 10.00      B   
ATOM   3127  C   ALA   157     -17.738  16.177  -7.269  1.00 10.00      B   
ATOM   3128  O   ALA   157     -16.528  16.412  -7.286  1.00 10.00      B   
ATOM   3129  N   ILE   158     -18.298  15.348  -6.401  1.00 10.00      B   
ATOM   3130  HN  ILE   158     -19.265  15.197  -6.440  1.00 10.00      B   
ATOM   3131  CA  ILE   158     -17.508  14.660  -5.387  1.00 10.00      B   
ATOM   3132  CB  ILE   158     -18.337  14.358  -4.118  1.00 10.00      B   
ATOM   3133  CG1 ILE   158     -19.816  14.148  -4.472  1.00 10.00      B   
ATOM   3134  CG2 ILE   158     -18.174  15.479  -3.100  1.00 10.00      B   
ATOM   3135  CD1 ILE   158     -20.668  13.666  -3.316  1.00 10.00      B   
ATOM   3136  C   ILE   158     -16.894  13.372  -5.932  1.00 10.00      B   
ATOM   3137  O   ILE   158     -15.698  13.315  -6.224  1.00 10.00      B   
ATOM   3138  N   THR   159     -17.718  12.348  -6.070  1.00 10.00      B   
ATOM   3139  HN  THR   159     -18.657  12.448  -5.805  1.00 10.00      B   
ATOM   3140  CA  THR   159     -17.277  11.062  -6.575  1.00 10.00      B   
ATOM   3141  CB  THR   159     -18.424  10.049  -6.456  1.00 10.00      B   
ATOM   3142  OG1 THR   159     -19.405  10.599  -5.566  1.00 10.00      B   
ATOM   3143  HG1 THR   159     -20.080   9.932  -5.367  1.00 10.00      B   
ATOM   3144  CG2 THR   159     -17.912   8.737  -5.891  1.00 10.00      B   
ATOM   3145  C   THR   159     -16.835  11.164  -8.030  1.00 10.00      B   
ATOM   3146  O   THR   159     -15.671  10.926  -8.353  1.00 10.00      B   
ATOM   3147  N   GLY   160     -17.764  11.533  -8.898  1.00 10.00      B   
ATOM   3148  HN  GLY   160     -18.678  11.712  -8.579  1.00 10.00      B   
ATOM   3149  CA  GLY   160     -17.456  11.658 -10.305  1.00 10.00      B   
ATOM   3150  C   GLY   160     -17.854  10.419 -11.072  1.00 10.00      B   
ATOM   3151  O   GLY   160     -17.028   9.820 -11.764  1.00 10.00      B   
ATOM   3152  N   GLU   161     -19.116  10.030 -10.938  1.00 10.00      B   
ATOM   3153  HN  GLU   161     -19.721  10.553 -10.365  1.00 10.00      B   
ATOM   3154  CA  GLU   161     -19.636   8.853 -11.618  1.00 10.00      B   
ATOM   3155  CB  GLU   161     -19.283   7.578 -10.847  1.00 10.00      B   
ATOM   3156  CG  GLU   161     -19.613   7.626  -9.365  1.00 10.00      B   
ATOM   3157  CD  GLU   161     -19.166   6.373  -8.643  1.00 10.00      B   
ATOM   3158  OE1 GLU   161     -19.977   5.432  -8.523  1.00 10.00      B   
ATOM   3159  OE2 GLU   161     -17.999   6.317  -8.209  1.00 10.00      B   
ATOM   3160  C   GLU   161     -21.142   8.967 -11.819  1.00 10.00      B   
ATOM   3161  O   GLU   161     -21.716  10.037 -11.613  1.00 10.00      B   
ATOM   3162  N   ALA   163     -21.771   7.868 -12.217  1.00 10.00      B   
ATOM   3163  HN  ALA   163     -21.254   7.047 -12.345  1.00 10.00      B   
ATOM   3164  CA  ALA   163     -23.209   7.839 -12.464  1.00 10.00      B   
ATOM   3165  CB  ALA   163     -23.604   6.519 -13.109  1.00 10.00      B   
ATOM   3166  C   ALA   163     -24.015   8.074 -11.184  1.00 10.00      B   
ATOM   3167  O   ALA   163     -23.612   7.655 -10.100  1.00 10.00      B   
ATOM   3168  N   PRO   164     -25.166   8.757 -11.305  1.00 10.00      B   
ATOM   3169  CA  PRO   164     -26.043   9.052 -10.165  1.00 10.00      B   
ATOM   3170  CB  PRO   164     -27.128   9.949 -10.775  1.00 10.00      B   
ATOM   3171  CG  PRO   164     -27.120   9.621 -12.227  1.00 10.00      B   
ATOM   3172  CD  PRO   164     -25.694   9.308 -12.566  1.00 10.00      B   
ATOM   3173  C   PRO   164     -26.677   7.791  -9.580  1.00 10.00      B   
ATOM   3174  O   PRO   164     -26.812   6.772 -10.264  1.00 10.00      B   
ATOM   3175  N   VAL   165     -27.074   7.867  -8.317  1.00 10.00      B   
ATOM   3176  HN  VAL   165     -26.945   8.709  -7.824  1.00 10.00      B   
ATOM   3177  CA  VAL   165     -27.698   6.739  -7.636  1.00 10.00      B   
ATOM   3178  CB  VAL   165     -26.735   6.092  -6.609  1.00 10.00      B   
ATOM   3179  CG1 VAL   165     -26.417   7.041  -5.461  1.00 10.00      B   
ATOM   3180  CG2 VAL   165     -27.277   4.767  -6.094  1.00 10.00      B   
ATOM   3181  C   VAL   165     -28.992   7.187  -6.951  1.00 10.00      B   
ATOM   3182  O   VAL   165     -29.116   8.340  -6.541  1.00 10.00      B   
ATOM   3183  N   ILE   166     -29.962   6.284  -6.849  1.00 10.00      B   
ATOM   3184  HN  ILE   166     -29.814   5.380  -7.198  1.00 10.00      B   
ATOM   3185  CA  ILE   166     -31.243   6.609  -6.227  1.00 10.00      B   
ATOM   3186  CB  ILE   166     -32.370   5.653  -6.671  1.00 10.00      B   
ATOM   3187  CG1 ILE   166     -32.064   4.213  -6.245  1.00 10.00      B   
ATOM   3188  CG2 ILE   166     -32.579   5.736  -8.177  1.00 10.00      B   
ATOM   3189  CD1 ILE   166     -33.276   3.306  -6.260  1.00 10.00      B   
ATOM   3190  C   ILE   166     -31.165   6.615  -4.701  1.00 10.00      B   
ATOM   3191  O   ILE   166     -30.291   5.979  -4.103  1.00 10.00      B   
ATOM   3192  N   ARG   167     -32.077   7.354  -4.084  1.00 10.00      B   
ATOM   3193  HN  ARG   167     -32.728   7.853  -4.625  1.00 10.00      B   
ATOM   3194  CA  ARG   167     -32.155   7.458  -2.632  1.00 10.00      B   
ATOM   3195  CB  ARG   167     -31.588   8.807  -2.163  1.00 10.00      B   
ATOM   3196  CG  ARG   167     -30.152   9.082  -2.597  1.00 10.00      B   
ATOM   3197  CD  ARG   167     -29.132   8.467  -1.646  1.00 10.00      B   
ATOM   3198  NE  ARG   167     -28.803   7.081  -1.986  1.00 10.00      B   
ATOM   3199  HE  ARG   167     -29.434   6.597  -2.573  1.00 10.00      B   
ATOM   3200  CZ  ARG   167     -27.704   6.449  -1.560  1.00 10.00      B   
ATOM   3201  NH1 ARG   167     -26.822   7.078  -0.789  1.00 10.00      B   
ATOM   3202 HH11 ARG   167     -26.977   8.073  -0.511  1.00 10.00      B   
ATOM   3203 HH12 ARG   167     -25.966   6.579  -0.459  1.00 10.00      B   
ATOM   3204  NH2 ARG   167     -27.487   5.183  -1.903  1.00 10.00      B   
ATOM   3205 HH21 ARG   167     -26.624   4.686  -1.566  1.00 10.00      B   
ATOM   3206 HH22 ARG   167     -28.168   4.674  -2.505  1.00 10.00      B   
ATOM   3207  C   ARG   167     -33.615   7.316  -2.197  1.00 10.00      B   
ATOM   3208  O   ARG   167     -34.505   7.187  -3.042  1.00 10.00      B   
ATOM   3209  N   GLU   168     -33.865   7.336  -0.895  1.00 10.00      B   
ATOM   3210  HN  GLU   168     -33.120   7.444  -0.259  1.00 10.00      B   
ATOM   3211  CA  GLU   168     -35.223   7.208  -0.383  1.00 10.00      B   
ATOM   3212  CB  GLU   168     -35.551   5.744  -0.086  1.00 10.00      B   
ATOM   3213  CG  GLU   168     -34.809   5.184   1.114  1.00 10.00      B   
ATOM   3214  CD  GLU   168     -35.322   3.827   1.538  1.00 10.00      B   
ATOM   3215  OE1 GLU   168     -36.557   3.651   1.628  1.00 10.00      B   
ATOM   3216  OE2 GLU   168     -34.487   2.935   1.792  1.00 10.00      B   
ATOM   3217  C   GLU   168     -35.405   8.045   0.879  1.00 10.00      B   
ATOM   3218  O   GLU   168     -34.440   8.572   1.432  1.00 10.00      B   
ATOM   3219  N   SER   169     -36.640   8.151   1.332  1.00 10.00      B   
ATOM   3220  HN  SER   169     -37.367   7.699   0.853  1.00 10.00      B   
ATOM   3221  CA  SER   169     -36.950   8.915   2.523  1.00 10.00      B   
ATOM   3222  CB  SER   169     -38.162   9.803   2.262  1.00 10.00      B   
ATOM   3223  OG  SER   169     -37.993  10.526   1.055  1.00 10.00      B   
ATOM   3224  HG  SER   169     -38.593  10.178   0.383  1.00 10.00      B   
ATOM   3225  C   SER   169     -37.221   7.981   3.695  1.00 10.00      B   
ATOM   3226  O   SER   169     -38.348   7.520   3.887  1.00 10.00      B   
ATOM   3227  N   GLY   170     -36.184   7.691   4.467  1.00 10.00      B   
ATOM   3228  HN  GLY   170     -35.309   8.079   4.262  1.00 10.00      B   
ATOM   3229  CA  GLY   170     -36.335   6.804   5.604  1.00 10.00      B   
ATOM   3230  C   GLY   170     -36.219   5.348   5.207  1.00 10.00      B   
ATOM   3231  O   GLY   170     -37.187   4.741   4.743  1.00 10.00      B   
ATOM   3232  N   GLY   171     -35.034   4.790   5.386  1.00 10.00      B   
ATOM   3233  HN  GLY   171     -34.304   5.319   5.771  1.00 10.00      B   
ATOM   3234  CA  GLY   171     -34.810   3.405   5.035  1.00 10.00      B   
ATOM   3235  C   GLY   171     -33.342   3.054   5.026  1.00 10.00      B   
ATOM   3236  O   GLY   171     -32.673   3.132   6.057  1.00 10.00      B   
ATOM   3237  N   ASP   172     -32.832   2.686   3.861  1.00 10.00      B   
ATOM   3238  HN  ASP   172     -33.418   2.665   3.063  1.00 10.00      B   
ATOM   3239  CA  ASP   172     -31.431   2.310   3.726  1.00 10.00      B   
ATOM   3240  CB  ASP   172     -31.292   0.942   3.046  1.00 10.00      B   
ATOM   3241  CG  ASP   172     -32.115  -0.142   3.719  1.00 10.00      B   
ATOM   3242  OD1 ASP   172     -31.729  -0.607   4.815  1.00 10.00      B   
ATOM   3243  OD2 ASP   172     -33.164  -0.531   3.163  1.00 10.00      B   
ATOM   3244  C   ASP   172     -30.650   3.368   2.955  1.00 10.00      B   
ATOM   3245  O   ASP   172     -29.430   3.462   3.076  1.00 10.00      B   
ATOM   3246  N   PHE   173     -31.356   4.163   2.159  1.00 10.00      B   
ATOM   3247  HN  PHE   173     -32.327   4.032   2.090  1.00 10.00      B   
ATOM   3248  CA  PHE   173     -30.714   5.215   1.374  1.00 10.00      B   
ATOM   3249  CB  PHE   173     -30.946   4.996  -0.127  1.00 10.00      B   
ATOM   3250  CG  PHE   173     -30.920   3.565  -0.578  1.00 10.00      B   
ATOM   3251  CD1 PHE   173     -32.097   2.910  -0.897  1.00 10.00      B   
ATOM   3252  CD2 PHE   173     -29.723   2.882  -0.698  1.00 10.00      B   
ATOM   3253  CE1 PHE   173     -32.082   1.600  -1.327  1.00 10.00      B   
ATOM   3254  CE2 PHE   173     -29.701   1.570  -1.125  1.00 10.00      B   
ATOM   3255  CZ  PHE   173     -30.883   0.929  -1.441  1.00 10.00      B   
ATOM   3256  C   PHE   173     -31.273   6.580   1.756  1.00 10.00      B   
ATOM   3257  O   PHE   173     -31.757   7.317   0.900  1.00 10.00      B   
ATOM   3258  N   ALA   174     -31.193   6.929   3.030  1.00 10.00      B   
ATOM   3259  HN  ALA   174     -30.744   6.330   3.670  1.00 10.00      B   
ATOM   3260  CA  ALA   174     -31.734   8.204   3.490  1.00 10.00      B   
ATOM   3261  CB  ALA   174     -32.563   8.012   4.750  1.00 10.00      B   
ATOM   3262  C   ALA   174     -30.654   9.257   3.714  1.00 10.00      B   
ATOM   3263  O   ALA   174     -30.959  10.437   3.866  1.00 10.00      B   
ATOM   3264  N   SER   175     -29.398   8.836   3.725  1.00 10.00      B   
ATOM   3265  HN  SER   175     -29.208   7.884   3.587  1.00 10.00      B   
ATOM   3266  CA  SER   175     -28.291   9.758   3.951  1.00 10.00      B   
ATOM   3267  CB  SER   175     -27.244   9.111   4.856  1.00 10.00      B   
ATOM   3268  OG  SER   175     -27.841   8.660   6.062  1.00 10.00      B   
ATOM   3269  HG  SER   175     -27.947   9.409   6.666  1.00 10.00      B   
ATOM   3270  C   SER   175     -27.651  10.240   2.650  1.00 10.00      B   
ATOM   3271  O   SER   175     -27.130   9.443   1.861  1.00 10.00      B   
ATOM   3272  N   VAL   176     -27.697  11.550   2.431  1.00 10.00      B   
ATOM   3273  HN  VAL   176     -28.138  12.132   3.091  1.00 10.00      B   
ATOM   3274  CA  VAL   176     -27.118  12.158   1.240  1.00 10.00      B   
ATOM   3275  CB  VAL   176     -28.208  12.636   0.256  1.00 10.00      B   
ATOM   3276  CG1 VAL   176     -27.589  13.075  -1.062  1.00 10.00      B   
ATOM   3277  CG2 VAL   176     -29.254  11.555   0.026  1.00 10.00      B   
ATOM   3278  C   VAL   176     -26.271  13.359   1.643  1.00 10.00      B   
ATOM   3279  O   VAL   176     -26.755  14.260   2.327  1.00 10.00      B   
ATOM   3280  N   THR   177     -25.014  13.371   1.231  1.00 10.00      B   
ATOM   3281  HN  THR   177     -24.676  12.629   0.684  1.00 10.00      B   
ATOM   3282  CA  THR   177     -24.121  14.469   1.563  1.00 10.00      B   
ATOM   3283  CB  THR   177     -22.657  13.994   1.596  1.00 10.00      B   
ATOM   3284  OG1 THR   177     -22.625  12.596   1.918  1.00 10.00      B   
ATOM   3285  HG1 THR   177     -23.444  12.353   2.366  1.00 10.00      B   
ATOM   3286  CG2 THR   177     -21.873  14.758   2.653  1.00 10.00      B   
ATOM   3287  C   THR   177     -24.281  15.622   0.567  1.00 10.00      B   
ATOM   3288  O   THR   177     -24.799  15.432  -0.540  1.00 10.00      B   
ATOM   3289  N   GLY   178     -23.841  16.814   0.966  1.00 10.00      B   
ATOM   3290  HN  GLY   178     -23.427  16.902   1.851  1.00 10.00      B   
ATOM   3291  CA  GLY   178     -23.952  17.979   0.110  1.00 10.00      B   
ATOM   3292  C   GLY   178     -23.046  17.912  -1.102  1.00 10.00      B   
ATOM   3293  O   GLY   178     -22.080  17.145  -1.129  1.00 10.00      B   
ATOM   3294  N   GLY   179     -23.359  18.718  -2.107  1.00 10.00      B   
ATOM   3295  HN  GLY   179     -24.138  19.312  -2.019  1.00 10.00      B   
ATOM   3296  CA  GLY   179     -22.565  18.739  -3.319  1.00 10.00      B   
ATOM   3297  C   GLY   179     -23.122  17.818  -4.385  1.00 10.00      B   
ATOM   3298  O   GLY   179     -22.522  17.644  -5.446  1.00 10.00      B   
ATOM   3299  N   THR   180     -24.269  17.220  -4.102  1.00 10.00      B   
ATOM   3300  HN  THR   180     -24.696  17.386  -3.237  1.00 10.00      B   
ATOM   3301  CA  THR   180     -24.911  16.317  -5.043  1.00 10.00      B   
ATOM   3302  CB  THR   180     -25.565  15.142  -4.301  1.00 10.00      B   
ATOM   3303  OG1 THR   180     -26.047  15.597  -3.029  1.00 10.00      B   
ATOM   3304  HG1 THR   180     -25.486  15.246  -2.322  1.00 10.00      B   
ATOM   3305  CG2 THR   180     -24.560  14.025  -4.084  1.00 10.00      B   
ATOM   3306  C   THR   180     -25.963  17.058  -5.869  1.00 10.00      B   
ATOM   3307  O   THR   180     -26.517  18.066  -5.422  1.00 10.00      B   
ATOM   3308  N   ARG   181     -26.228  16.565  -7.074  1.00 10.00      B   
ATOM   3309  HN  ARG   181     -25.766  15.753  -7.374  1.00 10.00      B   
ATOM   3310  CA  ARG   181     -27.206  17.190  -7.955  1.00 10.00      B   
ATOM   3311  CB  ARG   181     -26.643  17.308  -9.373  1.00 10.00      B   
ATOM   3312  CG  ARG   181     -25.341  18.083  -9.480  1.00 10.00      B   
ATOM   3313  CD  ARG   181     -24.749  17.971 -10.878  1.00 10.00      B   
ATOM   3314  NE  ARG   181     -25.638  18.522 -11.902  1.00 10.00      B   
ATOM   3315  HE  ARG   181     -25.797  19.493 -11.879  1.00 10.00      B   
ATOM   3316  CZ  ARG   181     -26.222  17.794 -12.857  1.00 10.00      B   
ATOM   3317  NH1 ARG   181     -26.016  16.482 -12.925  1.00 10.00      B   
ATOM   3318 HH11 ARG   181     -25.385  16.007 -12.230  1.00 10.00      B   
ATOM   3319 HH12 ARG   181     -26.480  15.915 -13.672  1.00 10.00      B   
ATOM   3320  NH2 ARG   181     -27.032  18.379 -13.732  1.00 10.00      B   
ATOM   3321 HH21 ARG   181     -27.210  19.407 -13.677  1.00 10.00      B   
ATOM   3322 HH22 ARG   181     -27.495  17.815 -14.480  1.00 10.00      B   
ATOM   3323  C   ARG   181     -28.488  16.370  -8.001  1.00 10.00      B   
ATOM   3324  O   ARG   181     -28.459  15.183  -8.317  1.00 10.00      B   
ATOM   3325  N   ILE   182     -29.609  16.997  -7.683  1.00 10.00      B   
ATOM   3326  HN  ILE   182     -29.576  17.947  -7.434  1.00 10.00      B   
ATOM   3327  CA  ILE   182     -30.898  16.312  -7.712  1.00 10.00      B   
ATOM   3328  CB  ILE   182     -31.861  16.874  -6.645  1.00 10.00      B   
ATOM   3329  CG1 ILE   182     -33.212  16.163  -6.683  1.00 10.00      B   
ATOM   3330  CG2 ILE   182     -32.025  18.377  -6.782  1.00 10.00      B   
ATOM   3331  CD1 ILE   182     -34.110  16.527  -5.523  1.00 10.00      B   
ATOM   3332  C   ILE   182     -31.489  16.426  -9.120  1.00 10.00      B   
ATOM   3333  O   ILE   182     -31.548  17.521  -9.686  1.00 10.00      B   
ATOM   3334  N   LEU   183     -31.917  15.304  -9.690  1.00 10.00      B   
ATOM   3335  HN  LEU   183     -31.889  14.465  -9.184  1.00 10.00      B   
ATOM   3336  CA  LEU   183     -32.423  15.309 -11.058  1.00 10.00      B   
ATOM   3337  CB  LEU   183     -31.525  14.442 -11.946  1.00 10.00      B   
ATOM   3338  CG  LEU   183     -30.017  14.556 -11.702  1.00 10.00      B   
ATOM   3339  CD1 LEU   183     -29.272  13.447 -12.428  1.00 10.00      B   
ATOM   3340  CD2 LEU   183     -29.503  15.922 -12.132  1.00 10.00      B   
ATOM   3341  C   LEU   183     -33.878  14.860 -11.209  1.00 10.00      B   
ATOM   3342  O   LEU   183     -34.680  15.565 -11.819  1.00 10.00      B   
ATOM   3343  N   SER   184     -34.214  13.691 -10.675  1.00 10.00      B   
ATOM   3344  HN  SER   184     -33.542  13.177 -10.176  1.00 10.00      B   
ATOM   3345  CA  SER   184     -35.563  13.138 -10.812  1.00 10.00      B   
ATOM   3346  CB  SER   184     -35.580  11.685 -10.342  1.00 10.00      B   
ATOM   3347  OG  SER   184     -34.344  11.352  -9.730  1.00 10.00      B   
ATOM   3348  HG  SER   184     -34.044  10.487 -10.058  1.00 10.00      B   
ATOM   3349  C   SER   184     -36.671  13.961 -10.136  1.00 10.00      B   
ATOM   3350  O   SER   184     -37.159  14.944 -10.696  1.00 10.00      B   
ATOM   3351  N   ASP   185     -37.075  13.540  -8.943  1.00 10.00      B   
ATOM   3352  HN  ASP   185     -36.641  12.762  -8.543  1.00 10.00      B   
ATOM   3353  CA  ASP   185     -38.139  14.215  -8.201  1.00 10.00      B   
ATOM   3354  CB  ASP   185     -38.993  13.173  -7.470  1.00 10.00      B   
ATOM   3355  CG  ASP   185     -40.397  13.658  -7.158  1.00 10.00      B   
ATOM   3356  OD1 ASP   185     -41.093  14.119  -8.087  1.00 10.00      B   
ATOM   3357  OD2 ASP   185     -40.811  13.564  -5.983  1.00 10.00      B   
ATOM   3358  C   ASP   185     -37.544  15.211  -7.210  1.00 10.00      B   
ATOM   3359  O   ASP   185     -36.398  15.627  -7.368  1.00 10.00      B   
ATOM   3360  N   TRP   186     -38.314  15.595  -6.200  1.00 10.00      B   
ATOM   3361  HN  TRP   186     -39.221  15.226  -6.119  1.00 10.00      B   
ATOM   3362  CA  TRP   186     -37.841  16.537  -5.193  1.00 10.00      B   
ATOM   3363  CB  TRP   186     -38.891  17.616  -4.896  1.00 10.00      B   
ATOM   3364  CG  TRP   186     -40.303  17.110  -4.882  1.00 10.00      B   
ATOM   3365  CD1 TRP   186     -41.198  17.154  -5.911  1.00 10.00      B   
ATOM   3366  CD2 TRP   186     -40.984  16.484  -3.787  1.00 10.00      B   
ATOM   3367  NE1 TRP   186     -42.389  16.590  -5.528  1.00 10.00      B   
ATOM   3368  HE1 TRP   186     -43.184  16.500  -6.097  1.00 10.00      B   
ATOM   3369  CE2 TRP   186     -42.284  16.170  -4.228  1.00 10.00      B   
ATOM   3370  CE3 TRP   186     -40.620  16.155  -2.479  1.00 10.00      B   
ATOM   3371  CZ2 TRP   186     -43.220  15.544  -3.408  1.00 10.00      B   
ATOM   3372  CZ3 TRP   186     -41.550  15.535  -1.667  1.00 10.00      B   
ATOM   3373  CH2 TRP   186     -42.834  15.234  -2.134  1.00 10.00      B   
ATOM   3374  C   TRP   186     -37.439  15.807  -3.917  1.00 10.00      B   
ATOM   3375  O   TRP   186     -37.797  14.642  -3.715  1.00 10.00      B   
ATOM   3376  N   LEU   187     -36.686  16.487  -3.064  1.00 10.00      B   
ATOM   3377  HN  LEU   187     -36.424  17.412  -3.281  1.00 10.00      B   
ATOM   3378  CA  LEU   187     -36.232  15.895  -1.815  1.00 10.00      B   
ATOM   3379  CB  LEU   187     -34.773  15.431  -1.935  1.00 10.00      B   
ATOM   3380  CG  LEU   187     -34.522  14.162  -2.754  1.00 10.00      B   
ATOM   3381  CD1 LEU   187     -33.034  13.965  -2.991  1.00 10.00      B   
ATOM   3382  CD2 LEU   187     -35.113  12.950  -2.053  1.00 10.00      B   
ATOM   3383  C   LEU   187     -36.367  16.861  -0.645  1.00 10.00      B   
ATOM   3384  O   LEU   187     -35.838  17.975  -0.673  1.00 10.00      B   
ATOM   3385  N   VAL   188     -37.096  16.436   0.372  1.00 10.00      B   
ATOM   3386  HN  VAL   188     -37.531  15.555   0.314  1.00 10.00      B   
ATOM   3387  CA  VAL   188     -37.271  17.228   1.578  1.00 10.00      B   
ATOM   3388  CB  VAL   188     -38.733  17.213   2.065  1.00 10.00      B   
ATOM   3389  CG1 VAL   188     -38.920  18.193   3.213  1.00 10.00      B   
ATOM   3390  CG2 VAL   188     -39.680  17.547   0.923  1.00 10.00      B   
ATOM   3391  C   VAL   188     -36.374  16.613   2.642  1.00 10.00      B   
ATOM   3392  O   VAL   188     -36.656  15.524   3.148  1.00 10.00      B   
ATOM   3393  N   ILE   189     -35.289  17.295   2.966  1.00 10.00      B   
ATOM   3394  HN  ILE   189     -35.141  18.182   2.570  1.00 10.00      B   
ATOM   3395  CA  ILE   189     -34.326  16.772   3.919  1.00 10.00      B   
ATOM   3396  CB  ILE   189     -32.928  16.657   3.278  1.00 10.00      B   
ATOM   3397  CG1 ILE   189     -32.472  18.019   2.746  1.00 10.00      B   
ATOM   3398  CG2 ILE   189     -32.948  15.629   2.159  1.00 10.00      B   
ATOM   3399  CD1 ILE   189     -31.056  18.032   2.216  1.00 10.00      B   
ATOM   3400  C   ILE   189     -34.224  17.612   5.184  1.00 10.00      B   
ATOM   3401  O   ILE   189     -34.717  18.741   5.246  1.00 10.00      B   
ATOM   3402  N   GLU   190     -33.583  17.036   6.188  1.00 10.00      B   
ATOM   3403  HN  GLU   190     -33.229  16.126   6.068  1.00 10.00      B   
ATOM   3404  CA  GLU   190     -33.377  17.700   7.462  1.00 10.00      B   
ATOM   3405  CB  GLU   190     -34.198  17.009   8.555  1.00 10.00      B   
ATOM   3406  CG  GLU   190     -34.143  17.701   9.907  1.00 10.00      B   
ATOM   3407  CD  GLU   190     -34.529  16.785  11.047  1.00 10.00      B   
ATOM   3408  OE1 GLU   190     -35.707  16.797  11.454  1.00 10.00      B   
ATOM   3409  OE2 GLU   190     -33.646  16.048  11.541  1.00 10.00      B   
ATOM   3410  C   GLU   190     -31.895  17.647   7.808  1.00 10.00      B   
ATOM   3411  O   GLU   190     -31.364  16.575   8.110  1.00 10.00      B   
ATOM   3412  N   CYS   191     -31.231  18.793   7.727  1.00 10.00      B   
ATOM   3413  HN  CYS   191     -31.713  19.605   7.455  1.00 10.00      B   
ATOM   3414  CA  CYS   191     -29.803  18.886   8.019  1.00 10.00      B   
ATOM   3415  C   CYS   191     -29.481  18.322   9.402  1.00 10.00      B   
ATOM   3416  O   CYS   191     -29.987  18.808  10.416  1.00 10.00      B   
ATOM   3417  CB  CYS   191     -29.341  20.340   7.917  1.00 10.00      B   
ATOM   3418  SG  CYS   191     -30.161  21.299   6.598  1.00 10.00      B   
ATOM   3419  N   SER   192     -28.645  17.293   9.436  1.00 10.00      B   
ATOM   3420  HN  SER   192     -28.273  16.949   8.592  1.00 10.00      B   
ATOM   3421  CA  SER   192     -28.266  16.653  10.685  1.00 10.00      B   
ATOM   3422  CB  SER   192     -28.120  15.143  10.479  1.00 10.00      B   
ATOM   3423  OG  SER   192     -29.259  14.610   9.821  1.00 10.00      B   
ATOM   3424  HG  SER   192     -29.434  13.723  10.157  1.00 10.00      B   
ATOM   3425  C   SER   192     -26.978  17.242  11.259  1.00 10.00      B   
ATOM   3426  O   SER   192     -26.761  17.220  12.469  1.00 10.00      B   
ATOM   3427  N   VAL   193     -26.125  17.772  10.394  1.00 10.00      B   
ATOM   3428  HN  VAL   193     -26.348  17.776   9.439  1.00 10.00      B   
ATOM   3429  CA  VAL   193     -24.864  18.355  10.837  1.00 10.00      B   
ATOM   3430  CB  VAL   193     -23.660  17.754  10.084  1.00 10.00      B   
ATOM   3431  CG1 VAL   193     -23.485  16.286  10.434  1.00 10.00      B   
ATOM   3432  CG2 VAL   193     -23.832  17.930   8.585  1.00 10.00      B   
ATOM   3433  C   VAL   193     -24.861  19.869  10.659  1.00 10.00      B   
ATOM   3434  O   VAL   193     -25.725  20.423   9.982  1.00 10.00      B   
ATOM   3435  N   ASN   194     -23.882  20.527  11.266  1.00 10.00      B   
ATOM   3436  HN  ASN   194     -23.218  20.023  11.783  1.00 10.00      B   
ATOM   3437  CA  ASN   194     -23.751  21.976  11.178  1.00 10.00      B   
ATOM   3438  CB  ASN   194     -23.758  22.600  12.582  1.00 10.00      B   
ATOM   3439  CG  ASN   194     -24.985  22.247  13.401  1.00 10.00      B   
ATOM   3440  OD1 ASN   194     -26.026  22.898  13.298  1.00 10.00      B   
ATOM   3441  ND2 ASN   194     -24.864  21.233  14.245  1.00 10.00      B   
ATOM   3442 HD21 ASN   194     -23.991  20.769  14.297  1.00 10.00      B   
ATOM   3443 HD22 ASN   194     -25.643  20.978  14.779  1.00 10.00      B   
ATOM   3444  C   ASN   194     -22.435  22.315  10.497  1.00 10.00      B   
ATOM   3445  O   ASN   194     -21.514  21.495  10.506  1.00 10.00      B   
ATOM   3446  N   PRO   195     -22.329  23.508   9.883  1.00 10.00      B   
ATOM   3447  CA  PRO   195     -21.096  23.947   9.216  1.00 10.00      B   
ATOM   3448  CB  PRO   195     -21.379  25.410   8.867  1.00 10.00      B   
ATOM   3449  CG  PRO   195     -22.864  25.486   8.762  1.00 10.00      B   
ATOM   3450  CD  PRO   195     -23.399  24.517   9.779  1.00 10.00      B   
ATOM   3451  C   PRO   195     -19.900  23.846  10.160  1.00 10.00      B   
ATOM   3452  O   PRO   195     -19.917  24.389  11.265  1.00 10.00      B   
ATOM   3453  N   GLY   196     -18.880  23.121   9.734  1.00 10.00      B   
ATOM   3454  HN  GLY   196     -18.925  22.706   8.845  1.00 10.00      B   
ATOM   3455  CA  GLY   196     -17.702  22.936  10.559  1.00 10.00      B   
ATOM   3456  C   GLY   196     -17.658  21.533  11.123  1.00 10.00      B   
ATOM   3457  O   GLY   196     -16.586  20.976  11.354  1.00 10.00      B   
ATOM   3458  N   GLU   197     -18.841  20.963  11.334  1.00 10.00      B   
ATOM   3459  HN  GLU   197     -19.656  21.471  11.127  1.00 10.00      B   
ATOM   3460  CA  GLU   197     -18.974  19.607  11.854  1.00 10.00      B   
ATOM   3461  CB  GLU   197     -20.140  19.536  12.847  1.00 10.00      B   
ATOM   3462  CG  GLU   197     -20.248  20.739  13.772  1.00 10.00      B   
ATOM   3463  CD  GLU   197     -21.423  20.649  14.724  1.00 10.00      B   
ATOM   3464  OE1 GLU   197     -22.411  19.947  14.404  1.00 10.00      B   
ATOM   3465  OE2 GLU   197     -21.369  21.284  15.796  1.00 10.00      B   
ATOM   3466  C   GLU   197     -19.244  18.667  10.687  1.00 10.00      B   
ATOM   3467  O   GLU   197     -19.361  17.451  10.850  1.00 10.00      B   
ATOM   3468  N   THR   198     -19.362  19.270   9.513  1.00 10.00      B   
ATOM   3469  HN  THR   198     -19.277  20.245   9.476  1.00 10.00      B   
ATOM   3470  CA  THR   198     -19.616  18.564   8.274  1.00 10.00      B   
ATOM   3471  CB  THR   198     -19.832  19.605   7.158  1.00 10.00      B   
ATOM   3472  OG1 THR   198     -19.555  20.913   7.695  1.00 10.00      B   
ATOM   3473  HG1 THR   198     -18.913  21.372   7.123  1.00 10.00      B   
ATOM   3474  CG2 THR   198     -21.271  19.572   6.672  1.00 10.00      B   
ATOM   3475  C   THR   198     -18.435  17.663   7.907  1.00 10.00      B   
ATOM   3476  O   THR   198     -17.281  17.993   8.194  1.00 10.00      B   
ATOM   3477  N   PHE   199     -18.728  16.532   7.269  1.00 10.00      B   
ATOM   3478  HN  PHE   199     -19.666  16.334   7.056  1.00 10.00      B   
ATOM   3479  CA  PHE   199     -17.698  15.579   6.864  1.00 10.00      B   
ATOM   3480  CB  PHE   199     -18.328  14.345   6.212  1.00 10.00      B   
ATOM   3481  CG  PHE   199     -19.314  13.624   7.088  1.00 10.00      B   
ATOM   3482  CD1 PHE   199     -18.993  13.296   8.395  1.00 10.00      B   
ATOM   3483  CD2 PHE   199     -20.563  13.275   6.602  1.00 10.00      B   
ATOM   3484  CE1 PHE   199     -19.900  12.635   9.201  1.00 10.00      B   
ATOM   3485  CE2 PHE   199     -21.474  12.614   7.402  1.00 10.00      B   
ATOM   3486  CZ  PHE   199     -21.142  12.293   8.704  1.00 10.00      B   
ATOM   3487  C   PHE   199     -16.713  16.225   5.902  1.00 10.00      B   
ATOM   3488  O   PHE   199     -15.500  16.053   6.026  1.00 10.00      B   
ATOM   3489  N   LEU   200     -17.247  16.986   4.954  1.00 10.00      B   
ATOM   3490  HN  LEU   200     -18.225  17.078   4.913  1.00 10.00      B   
ATOM   3491  CA  LEU   200     -16.427  17.671   3.963  1.00 10.00      B   
ATOM   3492  CB  LEU   200     -17.310  18.397   2.943  1.00 10.00      B   
ATOM   3493  CG  LEU   200     -18.214  17.511   2.080  1.00 10.00      B   
ATOM   3494  CD1 LEU   200     -19.201  18.362   1.294  1.00 10.00      B   
ATOM   3495  CD2 LEU   200     -17.387  16.641   1.142  1.00 10.00      B   
ATOM   3496  C   LEU   200     -15.460  18.651   4.630  1.00 10.00      B   
ATOM   3497  O   LEU   200     -14.300  18.759   4.231  1.00 10.00      B   
ATOM   3498  N   ASP   201     -15.942  19.339   5.664  1.00 10.00      B   
ATOM   3499  HN  ASP   201     -16.865  19.182   5.948  1.00 10.00      B   
ATOM   3500  CA  ASP   201     -15.131  20.313   6.395  1.00 10.00      B   
ATOM   3501  CB  ASP   201     -15.987  21.107   7.383  1.00 10.00      B   
ATOM   3502  CG  ASP   201     -16.581  22.353   6.767  1.00 10.00      B   
ATOM   3503  OD1 ASP   201     -15.835  23.330   6.551  1.00 10.00      B   
ATOM   3504  OD2 ASP   201     -17.800  22.362   6.496  1.00 10.00      B   
ATOM   3505  C   ASP   201     -13.992  19.632   7.135  1.00 10.00      B   
ATOM   3506  O   ASP   201     -12.899  20.184   7.255  1.00 10.00      B   
ATOM   3507  N   ARG   202     -14.255  18.425   7.624  1.00 10.00      B   
ATOM   3508  HN  ARG   202     -15.150  18.043   7.494  1.00 10.00      B   
ATOM   3509  CA  ARG   202     -13.252  17.653   8.348  1.00 10.00      B   
ATOM   3510  CB  ARG   202     -13.840  16.321   8.819  1.00 10.00      B   
ATOM   3511  CG  ARG   202     -14.937  16.461   9.864  1.00 10.00      B   
ATOM   3512  CD  ARG   202     -15.661  15.142  10.089  1.00 10.00      B   
ATOM   3513  NE  ARG   202     -14.769  14.105  10.602  1.00 10.00      B   
ATOM   3514  HE  ARG   202     -13.808  14.200  10.404  1.00 10.00      B   
ATOM   3515  CZ  ARG   202     -15.171  13.066  11.326  1.00 10.00      B   
ATOM   3516  NH1 ARG   202     -16.454  12.918  11.641  1.00 10.00      B   
ATOM   3517 HH11 ARG   202     -16.762  12.099  12.214  1.00 10.00      B   
ATOM   3518 HH12 ARG   202     -17.162  13.615  11.324  1.00 10.00      B   
ATOM   3519  NH2 ARG   202     -14.285  12.168  11.734  1.00 10.00      B   
ATOM   3520 HH21 ARG   202     -14.592  11.350  12.301  1.00 10.00      B   
ATOM   3521 HH22 ARG   202     -13.277  12.276  11.485  1.00 10.00      B   
ATOM   3522  C   ARG   202     -12.035  17.409   7.462  1.00 10.00      B   
ATOM   3523  O   ARG   202     -10.894  17.475   7.918  1.00 10.00      B   
ATOM   3524  N   MET   203     -12.288  17.147   6.187  1.00 10.00      B   
ATOM   3525  HN  MET   203     -13.220  17.113   5.882  1.00 10.00      B   
ATOM   3526  CA  MET   203     -11.218  16.909   5.232  1.00 10.00      B   
ATOM   3527  CB  MET   203     -11.767  16.324   3.930  1.00 10.00      B   
ATOM   3528  CG  MET   203     -11.992  14.821   3.962  1.00 10.00      B   
ATOM   3529  SD  MET   203     -12.596  14.171   2.388  1.00 10.00      B   
ATOM   3530  CE  MET   203     -14.257  14.847   2.355  1.00 10.00      B   
ATOM   3531  C   MET   203     -10.454  18.197   4.947  1.00 10.00      B   
ATOM   3532  O   MET   203      -9.227  18.192   4.857  1.00 10.00      B   
ATOM   3533  N   ILE   204     -11.183  19.304   4.835  1.00 10.00      B   
ATOM   3534  HN  ILE   204     -12.157  19.248   4.942  1.00 10.00      B   
ATOM   3535  CA  ILE   204     -10.573  20.603   4.562  1.00 10.00      B   
ATOM   3536  CB  ILE   204     -11.641  21.703   4.367  1.00 10.00      B   
ATOM   3537  CG1 ILE   204     -12.627  21.304   3.267  1.00 10.00      B   
ATOM   3538  CG2 ILE   204     -10.983  23.036   4.035  1.00 10.00      B   
ATOM   3539  CD1 ILE   204     -13.810  22.240   3.133  1.00 10.00      B   
ATOM   3540  C   ILE   204      -9.639  21.012   5.699  1.00 10.00      B   
ATOM   3541  O   ILE   204      -8.518  21.470   5.465  1.00 10.00      B   
ATOM   3542  N   ALA   205     -10.103  20.831   6.927  1.00 10.00      B   
ATOM   3543  HN  ALA   205     -11.009  20.465   7.045  1.00 10.00      B   
ATOM   3544  CA  ALA   205      -9.321  21.181   8.109  1.00 10.00      B   
ATOM   3545  CB  ALA   205     -10.210  21.196   9.342  1.00 10.00      B   
ATOM   3546  C   ALA   205      -8.138  20.233   8.310  1.00 10.00      B   
ATOM   3547  O   ALA   205      -7.212  20.529   9.067  1.00 10.00      B   
ATOM   3548  N   MET   206      -8.177  19.094   7.633  1.00 10.00      B   
ATOM   3549  HN  MET   206      -8.946  18.911   7.053  1.00 10.00      B   
ATOM   3550  CA  MET   206      -7.115  18.103   7.732  1.00 10.00      B   
ATOM   3551  CB  MET   206      -7.702  16.692   7.642  1.00 10.00      B   
ATOM   3552  CG  MET   206      -6.668  15.579   7.623  1.00 10.00      B   
ATOM   3553  SD  MET   206      -7.420  13.942   7.575  1.00 10.00      B   
ATOM   3554  CE  MET   206      -8.313  14.024   6.022  1.00 10.00      B   
ATOM   3555  C   MET   206      -6.064  18.309   6.645  1.00 10.00      B   
ATOM   3556  O   MET   206      -4.864  18.169   6.892  1.00 10.00      B   
ATOM   3557  N   VAL   207      -6.517  18.639   5.442  1.00 10.00      B   
ATOM   3558  HN  VAL   207      -7.487  18.722   5.301  1.00 10.00      B   
ATOM   3559  CA  VAL   207      -5.618  18.862   4.318  1.00 10.00      B   
ATOM   3560  CB  VAL   207      -6.360  18.709   2.971  1.00 10.00      B   
ATOM   3561  CG1 VAL   207      -5.453  19.083   1.811  1.00 10.00      B   
ATOM   3562  CG2 VAL   207      -6.873  17.286   2.804  1.00 10.00      B   
ATOM   3563  C   VAL   207      -4.968  20.243   4.388  1.00 10.00      B   
ATOM   3564  O   VAL   207      -3.751  20.377   4.247  1.00 10.00      B   
ATOM   3565  N   GLU   208      -5.774  21.266   4.614  1.00 10.00      B   
ATOM   3566  HN  GLU   208      -6.734  21.106   4.745  1.00 10.00      B   
ATOM   3567  CA  GLU   208      -5.265  22.624   4.687  1.00 10.00      B   
ATOM   3568  CB  GLU   208      -6.300  23.617   4.156  1.00 10.00      B   
ATOM   3569  CG  GLU   208      -6.848  23.259   2.782  1.00 10.00      B   
ATOM   3570  CD  GLU   208      -7.317  24.473   2.007  1.00 10.00      B   
ATOM   3571  OE1 GLU   208      -8.533  24.763   2.013  1.00 10.00      B   
ATOM   3572  OE2 GLU   208      -6.469  25.148   1.389  1.00 10.00      B   
ATOM   3573  C   GLU   208      -4.854  22.978   6.113  1.00 10.00      B   
ATOM   3574  O   GLU   208      -5.701  23.263   6.963  1.00 10.00      B   
ATOM   3575  N   GLY   209      -3.554  22.940   6.375  1.00 10.00      B   
ATOM   3576  HN  GLY   209      -2.925  22.680   5.666  1.00 10.00      B   
ATOM   3577  CA  GLY   209      -3.050  23.257   7.693  1.00 10.00      B   
ATOM   3578  C   GLY   209      -2.001  22.263   8.141  1.00 10.00      B   
ATOM   3579  O   GLY   209      -1.904  21.166   7.592  1.00 10.00      B   
ATOM   3580  N   ALA   210      -1.225  22.634   9.145  1.00 10.00      B   
ATOM   3581  HN  ALA   210      -1.366  23.513   9.559  1.00 10.00      B   
ATOM   3582  CA  ALA   210      -0.175  21.768   9.660  1.00 10.00      B   
ATOM   3583  CB  ALA   210       1.042  22.589  10.057  1.00 10.00      B   
ATOM   3584  C   ALA   210      -0.679  20.946  10.840  1.00 10.00      B   
ATOM   3585  O   ALA   210       0.088  20.577  11.729  1.00 10.00      B   
ATOM   3586  N   GLN   211      -1.968  20.634  10.822  1.00 10.00      B   
ATOM   3587  HN  GLN   211      -2.518  20.934  10.068  1.00 10.00      B   
ATOM   3588  CA  GLN   211      -2.593  19.860  11.888  1.00 10.00      B   
ATOM   3589  CB  GLN   211      -4.110  20.075  11.884  1.00 10.00      B   
ATOM   3590  CG  GLN   211      -4.558  21.355  12.570  1.00 10.00      B   
ATOM   3591  CD  GLN   211      -4.253  21.354  14.054  1.00 10.00      B   
ATOM   3592  OE1 GLN   211      -4.263  20.309  14.703  1.00 10.00      B   
ATOM   3593  NE2 GLN   211      -3.969  22.521  14.601  1.00 10.00      B   
ATOM   3594 HE21 GLN   211      -3.968  23.315  14.024  1.00 10.00      B   
ATOM   3595 HE22 GLN   211      -3.774  22.549  15.560  1.00 10.00      B   
ATOM   3596  C   GLN   211      -2.269  18.373  11.775  1.00 10.00      B   
ATOM   3597  O   GLN   211      -2.777  17.556  12.549  1.00 10.00      B   
ATOM   3598  N   ARG   212      -1.420  18.030  10.812  1.00 10.00      B   
ATOM   3599  HN  ARG   212      -1.051  18.728  10.238  1.00 10.00      B   
ATOM   3600  CA  ARG   212      -1.017  16.649  10.599  1.00 10.00      B   
ATOM   3601  CB  ARG   212      -0.229  16.504   9.288  1.00 10.00      B   
ATOM   3602  CG  ARG   212       1.072  17.294   9.235  1.00 10.00      B   
ATOM   3603  CD  ARG   212       1.629  17.343   7.821  1.00 10.00      B   
ATOM   3604  NE  ARG   212       0.813  18.182   6.945  1.00 10.00      B   
ATOM   3605  HE  ARG   212      -0.146  17.966   6.877  1.00 10.00      B   
ATOM   3606  CZ  ARG   212       1.290  19.206   6.236  1.00 10.00      B   
ATOM   3607  NH1 ARG   212       2.581  19.522   6.294  1.00 10.00      B   
ATOM   3608 HH11 ARG   212       3.235  18.969   6.894  1.00 10.00      B   
ATOM   3609 HH12 ARG   212       2.949  20.326   5.738  1.00 10.00      B   
ATOM   3610  NH2 ARG   212       0.475  19.919   5.474  1.00 10.00      B   
ATOM   3611 HH21 ARG   212       0.849  20.728   4.915  1.00 10.00      B   
ATOM   3612 HH22 ARG   212      -0.539  19.682   5.426  1.00 10.00      B   
ATOM   3613  C   ARG   212      -0.204  16.143  11.787  1.00 10.00      B   
ATOM   3614  O   ARG   212       0.729  16.807  12.247  1.00 10.00      B   
ATOM   3615  N   ARG   213      -0.580  14.983  12.296  1.00 10.00      B   
ATOM   3616  HN  ARG   213      -1.337  14.506  11.891  1.00 10.00      B   
ATOM   3617  CA  ARG   213       0.106  14.393  13.433  1.00 10.00      B   
ATOM   3618  CB  ARG   213      -0.893  13.707  14.370  1.00 10.00      B   
ATOM   3619  CG  ARG   213      -2.054  14.585  14.808  1.00 10.00      B   
ATOM   3620  CD  ARG   213      -1.574  15.806  15.578  1.00 10.00      B   
ATOM   3621  NE  ARG   213      -2.655  16.428  16.340  1.00 10.00      B   
ATOM   3622  HE  ARG   213      -3.366  16.880  15.829  1.00 10.00      B   
ATOM   3623  CZ  ARG   213      -2.721  16.425  17.667  1.00 10.00      B   
ATOM   3624  NH1 ARG   213      -1.771  15.834  18.381  1.00 10.00      B   
ATOM   3625 HH11 ARG   213      -1.821  15.825  19.425  1.00 10.00      B   
ATOM   3626 HH12 ARG   213      -0.967  15.375  17.903  1.00 10.00      B   
ATOM   3627  NH2 ARG   213      -3.745  17.004  18.274  1.00 10.00      B   
ATOM   3628 HH21 ARG   213      -4.494  17.464  17.713  1.00 10.00      B   
ATOM   3629 HH22 ARG   213      -3.811  17.006  19.317  1.00 10.00      B   
ATOM   3630  C   ARG   213       1.151  13.390  12.964  1.00 10.00      B   
ATOM   3631  O   ARG   213       1.043  12.834  11.869  1.00 10.00      B   
ATOM   3632  N   LYS   214       2.158  13.165  13.794  1.00 10.00      B   
ATOM   3633  HN  LYS   214       2.183  13.636  14.649  1.00 10.00      B   
ATOM   3634  CA  LYS   214       3.219  12.227  13.473  1.00 10.00      B   
ATOM   3635  CB  LYS   214       4.381  12.392  14.454  1.00 10.00      B   
ATOM   3636  CG  LYS   214       5.287  13.574  14.157  1.00 10.00      B   
ATOM   3637  CD  LYS   214       6.289  13.237  13.068  1.00 10.00      B   
ATOM   3638  CE  LYS   214       7.155  14.435  12.724  1.00 10.00      B   
ATOM   3639  NZ  LYS   214       8.145  14.111  11.669  1.00 10.00      B   
ATOM   3640  HZ1 LYS   214       8.449  14.981  11.186  1.00 10.00      B   
ATOM   3641  HZ2 LYS   214       7.720  13.467  10.965  1.00 10.00      B   
ATOM   3642  HZ3 LYS   214       8.978  13.651  12.083  1.00 10.00      B   
ATOM   3643  C   LYS   214       2.694  10.797  13.513  1.00 10.00      B   
ATOM   3644  O   LYS   214       2.077  10.380  14.495  1.00 10.00      B   
ATOM   3645  N   THR   215       2.934  10.058  12.445  1.00 10.00      B   
ATOM   3646  HN  THR   215       3.432  10.445  11.696  1.00 10.00      B   
ATOM   3647  CA  THR   215       2.486   8.677  12.356  1.00 10.00      B   
ATOM   3648  CB  THR   215       2.509   8.192  10.894  1.00 10.00      B   
ATOM   3649  OG1 THR   215       3.402   9.020  10.131  1.00 10.00      B   
ATOM   3650  HG1 THR   215       2.912   9.764   9.759  1.00 10.00      B   
ATOM   3651  CG2 THR   215       1.116   8.279  10.289  1.00 10.00      B   
ATOM   3652  C   THR   215       3.355   7.767  13.229  1.00 10.00      B   
ATOM   3653  O   THR   215       4.546   8.034  13.413  1.00 10.00      B   
ATOM   3654  N   PRO   216       2.767   6.690  13.788  1.00 10.00      B   
ATOM   3655  CA  PRO   216       3.478   5.741  14.656  1.00 10.00      B   
ATOM   3656  CB  PRO   216       2.487   4.578  14.835  1.00 10.00      B   
ATOM   3657  CG  PRO   216       1.396   4.825  13.846  1.00 10.00      B   
ATOM   3658  CD  PRO   216       1.359   6.308  13.624  1.00 10.00      B   
ATOM   3659  C   PRO   216       4.781   5.237  14.041  1.00 10.00      B   
ATOM   3660  O   PRO   216       5.818   5.216  14.706  1.00 10.00      B   
ATOM   3661  N   ASN   217       4.732   4.850  12.769  1.00 10.00      B   
ATOM   3662  HN  ASN   217       3.881   4.916  12.273  1.00 10.00      B   
ATOM   3663  CA  ASN   217       5.919   4.340  12.091  1.00 10.00      B   
ATOM   3664  CB  ASN   217       5.560   3.633  10.783  1.00 10.00      B   
ATOM   3665  CG  ASN   217       4.850   2.309  11.004  1.00 10.00      B   
ATOM   3666  OD1 ASN   217       5.487   1.259  11.118  1.00 10.00      B   
ATOM   3667  ND2 ASN   217       3.529   2.351  11.062  1.00 10.00      B   
ATOM   3668 HD21 ASN   217       3.086   3.231  10.962  1.00 10.00      B   
ATOM   3669 HD22 ASN   217       3.039   1.510  11.196  1.00 10.00      B   
ATOM   3670  C   ASN   217       6.931   5.449  11.845  1.00 10.00      B   
ATOM   3671  O   ASN   217       8.138   5.216  11.886  1.00 10.00      B   
ATOM   3672  N   GLU   218       6.439   6.660  11.609  1.00 10.00      B   
ATOM   3673  HN  GLU   218       5.469   6.790  11.599  1.00 10.00      B   
ATOM   3674  CA  GLU   218       7.312   7.802  11.368  1.00 10.00      B   
ATOM   3675  CB  GLU   218       6.501   9.022  10.922  1.00 10.00      B   
ATOM   3676  CG  GLU   218       7.351  10.201  10.476  1.00 10.00      B   
ATOM   3677  CD  GLU   218       6.534  11.308   9.842  1.00 10.00      B   
ATOM   3678  OE1 GLU   218       5.511  11.003   9.194  1.00 10.00      B   
ATOM   3679  OE2 GLU   218       6.917  12.490   9.984  1.00 10.00      B   
ATOM   3680  C   GLU   218       8.099   8.132  12.628  1.00 10.00      B   
ATOM   3681  O   GLU   218       9.296   8.406  12.569  1.00 10.00      B   
ATOM   3682  N   ILE   219       7.417   8.085  13.767  1.00 10.00      B   
ATOM   3683  HN  ILE   219       6.459   7.855  13.740  1.00 10.00      B   
ATOM   3684  CA  ILE   219       8.043   8.370  15.055  1.00 10.00      B   
ATOM   3685  CB  ILE   219       7.018   8.299  16.212  1.00 10.00      B   
ATOM   3686  CG1 ILE   219       5.922   9.349  16.012  1.00 10.00      B   
ATOM   3687  CG2 ILE   219       7.703   8.492  17.561  1.00 10.00      B   
ATOM   3688  CD1 ILE   219       4.766   9.225  16.980  1.00 10.00      B   
ATOM   3689  C   ILE   219       9.183   7.392  15.324  1.00 10.00      B   
ATOM   3690  O   ILE   219      10.261   7.786  15.757  1.00 10.00      B   
ATOM   3691  N   ALA   220       8.945   6.121  15.037  1.00 10.00      B   
ATOM   3692  HN  ALA   220       8.069   5.867  14.676  1.00 10.00      B   
ATOM   3693  CA  ALA   220       9.951   5.092  15.252  1.00 10.00      B   
ATOM   3694  CB  ALA   220       9.322   3.710  15.164  1.00 10.00      B   
ATOM   3695  C   ALA   220      11.109   5.221  14.262  1.00 10.00      B   
ATOM   3696  O   ALA   220      12.274   5.080  14.635  1.00 10.00      B   
ATOM   3697  N   LEU   221      10.787   5.506  13.006  1.00 10.00      B   
ATOM   3698  HN  LEU   221       9.841   5.630  12.768  1.00 10.00      B   
ATOM   3699  CA  LEU   221      11.805   5.636  11.970  1.00 10.00      B   
ATOM   3700  CB  LEU   221      11.179   5.615  10.575  1.00 10.00      B   
ATOM   3701  CG  LEU   221      10.577   4.279  10.133  1.00 10.00      B   
ATOM   3702  CD1 LEU   221       9.909   4.412   8.774  1.00 10.00      B   
ATOM   3703  CD2 LEU   221      11.643   3.192  10.109  1.00 10.00      B   
ATOM   3704  C   LEU   221      12.680   6.873  12.162  1.00 10.00      B   
ATOM   3705  O   LEU   221      13.887   6.826  11.919  1.00 10.00      B   
ATOM   3706  N   THR   222      12.080   7.973  12.605  1.00 10.00      B   
ATOM   3707  HN  THR   222      11.114   7.956  12.784  1.00 10.00      B   
ATOM   3708  CA  THR   222      12.831   9.207  12.826  1.00 10.00      B   
ATOM   3709  CB  THR   222      11.929  10.390  13.231  1.00 10.00      B   
ATOM   3710  OG1 THR   222      10.871   9.929  14.074  1.00 10.00      B   
ATOM   3711  HG1 THR   222      10.198   9.495  13.533  1.00 10.00      B   
ATOM   3712  CG2 THR   222      11.342  11.061  12.001  1.00 10.00      B   
ATOM   3713  C   THR   222      13.917   9.006  13.877  1.00 10.00      B   
ATOM   3714  O   THR   222      15.032   9.510  13.733  1.00 10.00      B   
ATOM   3715  N   ILE   223      13.585   8.256  14.924  1.00 10.00      B   
ATOM   3716  HN  ILE   223      12.674   7.894  14.978  1.00 10.00      B   
ATOM   3717  CA  ILE   223      14.528   7.968  16.001  1.00 10.00      B   
ATOM   3718  CB  ILE   223      13.899   7.046  17.069  1.00 10.00      B   
ATOM   3719  CG1 ILE   223      12.649   7.695  17.664  1.00 10.00      B   
ATOM   3720  CG2 ILE   223      14.900   6.725  18.168  1.00 10.00      B   
ATOM   3721  CD1 ILE   223      11.782   6.741  18.453  1.00 10.00      B   
ATOM   3722  C   ILE   223      15.781   7.302  15.439  1.00 10.00      B   
ATOM   3723  O   ILE   223      16.904   7.663  15.796  1.00 10.00      B   
ATOM   3724  N   LEU   224      15.573   6.345  14.541  1.00 10.00      B   
ATOM   3725  HN  LEU   224      14.651   6.115  14.295  1.00 10.00      B   
ATOM   3726  CA  LEU   224      16.674   5.626  13.911  1.00 10.00      B   
ATOM   3727  CB  LEU   224      16.142   4.506  13.011  1.00 10.00      B   
ATOM   3728  CG  LEU   224      15.257   3.457  13.689  1.00 10.00      B   
ATOM   3729  CD1 LEU   224      14.691   2.494  12.658  1.00 10.00      B   
ATOM   3730  CD2 LEU   224      16.038   2.703  14.753  1.00 10.00      B   
ATOM   3731  C   LEU   224      17.543   6.584  13.101  1.00 10.00      B   
ATOM   3732  O   LEU   224      18.773   6.520  13.147  1.00 10.00      B   
ATOM   3733  N   LEU   225      16.891   7.485  12.371  1.00 10.00      B   
ATOM   3734  HN  LEU   225      15.909   7.486  12.378  1.00 10.00      B   
ATOM   3735  CA  LEU   225      17.595   8.465  11.556  1.00 10.00      B   
ATOM   3736  CB  LEU   225      16.607   9.291  10.728  1.00 10.00      B   
ATOM   3737  CG  LEU   225      15.724   8.511   9.751  1.00 10.00      B   
ATOM   3738  CD1 LEU   225      14.768   9.449   9.031  1.00 10.00      B   
ATOM   3739  CD2 LEU   225      16.572   7.733   8.756  1.00 10.00      B   
ATOM   3740  C   LEU   225      18.435   9.383  12.435  1.00 10.00      B   
ATOM   3741  O   LEU   225      19.609   9.626  12.153  1.00 10.00      B   
ATOM   3742  N   ILE   226      17.829   9.874  13.509  1.00 10.00      B   
ATOM   3743  HN  ILE   226      16.891   9.631  13.681  1.00 10.00      B   
ATOM   3744  CA  ILE   226      18.515  10.757  14.441  1.00 10.00      B   
ATOM   3745  CB  ILE   226      17.576  11.241  15.569  1.00 10.00      B   
ATOM   3746  CG1 ILE   226      16.376  11.991  14.985  1.00 10.00      B   
ATOM   3747  CG2 ILE   226      18.329  12.132  16.550  1.00 10.00      B   
ATOM   3748  CD1 ILE   226      15.261  12.224  15.984  1.00 10.00      B   
ATOM   3749  C   ILE   226      19.714  10.046  15.057  1.00 10.00      B   
ATOM   3750  O   ILE   226      20.824  10.577  15.056  1.00 10.00      B   
ATOM   3751  N   ALA   227      19.482   8.830  15.549  1.00 10.00      B   
ATOM   3752  HN  ALA   227      18.574   8.456  15.484  1.00 10.00      B   
ATOM   3753  CA  ALA   227      20.529   8.032  16.177  1.00 10.00      B   
ATOM   3754  CB  ALA   227      19.986   6.676  16.599  1.00 10.00      B   
ATOM   3755  C   ALA   227      21.733   7.862  15.257  1.00 10.00      B   
ATOM   3756  O   ALA   227      22.874   8.069  15.672  1.00 10.00      B   
ATOM   3757  N   LEU   228      21.472   7.495  14.007  1.00 10.00      B   
ATOM   3758  HN  LEU   228      20.540   7.342  13.736  1.00 10.00      B   
ATOM   3759  CA  LEU   228      22.535   7.309  13.031  1.00 10.00      B   
ATOM   3760  CB  LEU   228      21.971   6.751  11.722  1.00 10.00      B   
ATOM   3761  CG  LEU   228      21.490   5.298  11.753  1.00 10.00      B   
ATOM   3762  CD1 LEU   228      20.855   4.916  10.426  1.00 10.00      B   
ATOM   3763  CD2 LEU   228      22.636   4.354  12.090  1.00 10.00      B   
ATOM   3764  C   LEU   228      23.267   8.621  12.770  1.00 10.00      B   
ATOM   3765  O   LEU   228      24.496   8.663  12.754  1.00 10.00      B   
ATOM   3766  N   THR   229      22.503   9.693  12.583  1.00 10.00      B   
ATOM   3767  HN  THR   229      21.526   9.597  12.621  1.00 10.00      B   
ATOM   3768  CA  THR   229      23.078  11.007  12.323  1.00 10.00      B   
ATOM   3769  CB  THR   229      21.988  12.060  12.039  1.00 10.00      B   
ATOM   3770  OG1 THR   229      21.075  11.536  11.064  1.00 10.00      B   
ATOM   3771  HG1 THR   229      20.518  10.862  11.475  1.00 10.00      B   
ATOM   3772  CG2 THR   229      22.608  13.339  11.497  1.00 10.00      B   
ATOM   3773  C   THR   229      23.974  11.467  13.477  1.00 10.00      B   
ATOM   3774  O   THR   229      24.997  12.116  13.257  1.00 10.00      B   
ATOM   3775  N   ILE   230      23.589  11.122  14.704  1.00 10.00      B   
ATOM   3776  HN  ILE   230      22.752  10.618  14.818  1.00 10.00      B   
ATOM   3777  CA  ILE   230      24.371  11.483  15.884  1.00 10.00      B   
ATOM   3778  CB  ILE   230      23.689  11.004  17.189  1.00 10.00      B   
ATOM   3779  CG1 ILE   230      22.400  11.793  17.440  1.00 10.00      B   
ATOM   3780  CG2 ILE   230      24.633  11.133  18.379  1.00 10.00      B   
ATOM   3781  CD1 ILE   230      21.521  11.206  18.525  1.00 10.00      B   
ATOM   3782  C   ILE   230      25.771  10.879  15.787  1.00 10.00      B   
ATOM   3783  O   ILE   230      26.771  11.550  16.050  1.00 10.00      B   
ATOM   3784  N   VAL   231      25.829   9.613  15.385  1.00 10.00      B   
ATOM   3785  HN  VAL   231      24.996   9.139  15.182  1.00 10.00      B   
ATOM   3786  CA  VAL   231      27.098   8.911  15.238  1.00 10.00      B   
ATOM   3787  CB  VAL   231      26.891   7.419  14.893  1.00 10.00      B   
ATOM   3788  CG1 VAL   231      28.226   6.689  14.822  1.00 10.00      B   
ATOM   3789  CG2 VAL   231      25.975   6.758  15.908  1.00 10.00      B   
ATOM   3790  C   VAL   231      27.948   9.572  14.153  1.00 10.00      B   
ATOM   3791  O   VAL   231      29.148   9.782  14.333  1.00 10.00      B   
ATOM   3792  N   PHE   232      27.311   9.912  13.036  1.00 10.00      B   
ATOM   3793  HN  PHE   232      26.353   9.713  12.955  1.00 10.00      B   
ATOM   3794  CA  PHE   232      28.000  10.562  11.923  1.00 10.00      B   
ATOM   3795  CB  PHE   232      27.054  10.770  10.735  1.00 10.00      B   
ATOM   3796  CG  PHE   232      26.417   9.511  10.218  1.00 10.00      B   
ATOM   3797  CD1 PHE   232      25.101   9.516   9.785  1.00 10.00      B   
ATOM   3798  CD2 PHE   232      27.130   8.324  10.166  1.00 10.00      B   
ATOM   3799  CE1 PHE   232      24.507   8.362   9.313  1.00 10.00      B   
ATOM   3800  CE2 PHE   232      26.543   7.167   9.695  1.00 10.00      B   
ATOM   3801  CZ  PHE   232      25.231   7.187   9.269  1.00 10.00      B   
ATOM   3802  C   PHE   232      28.578  11.900  12.359  1.00 10.00      B   
ATOM   3803  O   PHE   232      29.717  12.230  12.033  1.00 10.00      B   
ATOM   3804  N   LEU   233      27.785  12.653  13.117  1.00 10.00      B   
ATOM   3805  HN  LEU   233      26.888  12.320  13.342  1.00 10.00      B   
ATOM   3806  CA  LEU   233      28.197  13.958  13.618  1.00 10.00      B   
ATOM   3807  CB  LEU   233      27.048  14.606  14.395  1.00 10.00      B   
ATOM   3808  CG  LEU   233      26.600  15.994  13.926  1.00 10.00      B   
ATOM   3809  CD1 LEU   233      25.361  16.437  14.686  1.00 10.00      B   
ATOM   3810  CD2 LEU   233      27.719  17.009  14.094  1.00 10.00      B   
ATOM   3811  C   LEU   233      29.417  13.828  14.519  1.00 10.00      B   
ATOM   3812  O   LEU   233      30.269  14.715  14.566  1.00 10.00      B   
ATOM   3813  N   LEU   234      29.490  12.726  15.245  1.00 10.00      B   
ATOM   3814  HN  LEU   234      28.772  12.057  15.179  1.00 10.00      B   
ATOM   3815  CA  LEU   234      30.611  12.483  16.136  1.00 10.00      B   
ATOM   3816  CB  LEU   234      30.269  11.396  17.154  1.00 10.00      B   
ATOM   3817  CG  LEU   234      29.094  11.687  18.084  1.00 10.00      B   
ATOM   3818  CD1 LEU   234      28.826  10.500  18.994  1.00 10.00      B   
ATOM   3819  CD2 LEU   234      29.343  12.949  18.896  1.00 10.00      B   
ATOM   3820  C   LEU   234      31.840  12.074  15.338  1.00 10.00      B   
ATOM   3821  O   LEU   234      32.945  12.546  15.600  1.00 10.00      B   
ATOM   3822  N   ALA   235      31.626  11.214  14.349  1.00 10.00      B   
ATOM   3823  HN  ALA   235      30.709  10.901  14.183  1.00 10.00      B   
ATOM   3824  CA  ALA   235      32.702  10.719  13.500  1.00 10.00      B   
ATOM   3825  CB  ALA   235      32.165   9.735  12.472  1.00 10.00      B   
ATOM   3826  C   ALA   235      33.452  11.858  12.816  1.00 10.00      B   
ATOM   3827  O   ALA   235      34.677  11.948  12.918  1.00 10.00      B   
ATOM   3828  N   THR   236      32.714  12.737  12.146  1.00 10.00      B   
ATOM   3829  HN  THR   236      31.734  12.625  12.122  1.00 10.00      B   
ATOM   3830  CA  THR   236      33.314  13.862  11.441  1.00 10.00      B   
ATOM   3831  CB  THR   236      32.252  14.675  10.682  1.00 10.00      B   
ATOM   3832  OG1 THR   236      31.053  14.737  11.465  1.00 10.00      B   
ATOM   3833  HG1 THR   236      30.901  15.647  11.747  1.00 10.00      B   
ATOM   3834  CG2 THR   236      31.947  14.025   9.340  1.00 10.00      B   
ATOM   3835  C   THR   236      34.075  14.779  12.394  1.00 10.00      B   
ATOM   3836  O   THR   236      35.158  15.266  12.070  1.00 10.00      B   
ATOM   3837  N   ALA   237      33.512  14.989  13.576  1.00 10.00      B   
ATOM   3838  HN  ALA   237      32.653  14.559  13.776  1.00 10.00      B   
ATOM   3839  CA  ALA   237      34.134  15.845  14.577  1.00 10.00      B   
ATOM   3840  CB  ALA   237      33.171  16.121  15.721  1.00 10.00      B   
ATOM   3841  C   ALA   237      35.430  15.234  15.099  1.00 10.00      B   
ATOM   3842  O   ALA   237      36.413  15.941  15.319  1.00 10.00      B   
ATOM   3843  N   THR   238      35.432  13.918  15.283  1.00 10.00      B   
ATOM   3844  HN  THR   238      34.618  13.403  15.089  1.00 10.00      B   
ATOM   3845  CA  THR   238      36.609  13.224  15.784  1.00 10.00      B   
ATOM   3846  CB  THR   238      36.251  11.867  16.421  1.00 10.00      B   
ATOM   3847  OG1 THR   238      35.404  11.112  15.540  1.00 10.00      B   
ATOM   3848  HG1 THR   238      35.384  11.533  14.671  1.00 10.00      B   
ATOM   3849  CG2 THR   238      35.535  12.076  17.747  1.00 10.00      B   
ATOM   3850  C   THR   238      37.668  13.032  14.698  1.00 10.00      B   
ATOM   3851  O   THR   238      38.820  12.727  14.995  1.00 10.00      B   
ATOM   3852  N   LEU   239      37.280  13.222  13.444  1.00 10.00      B   
ATOM   3853  HN  LEU   239      36.348  13.472  13.260  1.00 10.00      B   
ATOM   3854  CA  LEU   239      38.211  13.062  12.333  1.00 10.00      B   
ATOM   3855  CB  LEU   239      37.467  12.924  11.003  1.00 10.00      B   
ATOM   3856  CG  LEU   239      36.896  11.539  10.692  1.00 10.00      B   
ATOM   3857  CD1 LEU   239      36.033  11.582   9.441  1.00 10.00      B   
ATOM   3858  CD2 LEU   239      38.013  10.516  10.542  1.00 10.00      B   
ATOM   3859  C   LEU   239      39.206  14.216  12.270  1.00 10.00      B   
ATOM   3860  O   LEU   239      40.343  14.045  11.828  1.00 10.00      B   
ATOM   3861  N   TRP   240      38.776  15.386  12.732  1.00 10.00      B   
ATOM   3862  HN  TRP   240      37.866  15.452  13.088  1.00 10.00      B   
ATOM   3863  CA  TRP   240      39.626  16.571  12.724  1.00 10.00      B   
ATOM   3864  CB  TRP   240      38.860  17.830  13.151  1.00 10.00      B   
ATOM   3865  CG  TRP   240      39.608  19.102  12.892  1.00 10.00      B   
ATOM   3866  CD1 TRP   240      39.676  19.784  11.713  1.00 10.00      B   
ATOM   3867  CD2 TRP   240      40.401  19.843  13.829  1.00 10.00      B   
ATOM   3868  NE1 TRP   240      40.461  20.899  11.855  1.00 10.00      B   
ATOM   3869  HE1 TRP   240      40.662  21.548  11.143  1.00 10.00      B   
ATOM   3870  CE2 TRP   240      40.917  20.960  13.144  1.00 10.00      B   
ATOM   3871  CE3 TRP   240      40.723  19.671  15.178  1.00 10.00      B   
ATOM   3872  CZ2 TRP   240      41.738  21.901  13.762  1.00 10.00      B   
ATOM   3873  CZ3 TRP   240      41.537  20.606  15.789  1.00 10.00      B   
ATOM   3874  CH2 TRP   240      42.036  21.707  15.083  1.00 10.00      B   
ATOM   3875  C   TRP   240      40.911  16.378  13.546  1.00 10.00      B   
ATOM   3876  O   TRP   240      42.009  16.502  13.001  1.00 10.00      B   
ATOM   3877  N   PRO   241      40.807  16.063  14.859  1.00 10.00      B   
ATOM   3878  CA  PRO   241      41.983  15.860  15.717  1.00 10.00      B   
ATOM   3879  CB  PRO   241      41.394  15.472  17.078  1.00 10.00      B   
ATOM   3880  CG  PRO   241      39.981  15.091  16.802  1.00 10.00      B   
ATOM   3881  CD  PRO   241      39.556  15.908  15.623  1.00 10.00      B   
ATOM   3882  C   PRO   241      42.917  14.762  15.205  1.00 10.00      B   
ATOM   3883  O   PRO   241      44.121  14.794  15.474  1.00 10.00      B   
ATOM   3884  N   PHE   242      42.364  13.800  14.465  1.00 10.00      B   
ATOM   3885  HN  PHE   242      41.400  13.832  14.282  1.00 10.00      B   
ATOM   3886  CA  PHE   242      43.158  12.704  13.918  1.00 10.00      B   
ATOM   3887  CB  PHE   242      42.272  11.686  13.190  1.00 10.00      B   
ATOM   3888  CG  PHE   242      41.425  10.828  14.090  1.00 10.00      B   
ATOM   3889  CD1 PHE   242      40.253  10.258  13.619  1.00 10.00      B   
ATOM   3890  CD2 PHE   242      41.797  10.592  15.403  1.00 10.00      B   
ATOM   3891  CE1 PHE   242      39.467   9.470  14.439  1.00 10.00      B   
ATOM   3892  CE2 PHE   242      41.018   9.806  16.228  1.00 10.00      B   
ATOM   3893  CZ  PHE   242      39.851   9.245  15.747  1.00 10.00      B   
ATOM   3894  C   PHE   242      44.220  13.242  12.968  1.00 10.00      B   
ATOM   3895  O   PHE   242      45.419  13.041  13.180  1.00 10.00      B   
ATOM   3896  N   SER   243      43.777  13.958  11.943  1.00 10.00      B   
ATOM   3897  HN  SER   243      42.812  14.106  11.838  1.00 10.00      B   
ATOM   3898  CA  SER   243      44.687  14.527  10.962  1.00 10.00      B   
ATOM   3899  CB  SER   243      43.912  14.974   9.727  1.00 10.00      B   
ATOM   3900  OG  SER   243      42.555  14.567   9.818  1.00 10.00      B   
ATOM   3901  HG  SER   243      42.474  13.658   9.517  1.00 10.00      B   
ATOM   3902  C   SER   243      45.477  15.690  11.553  1.00 10.00      B   
ATOM   3903  O   SER   243      46.585  15.985  11.112  1.00 10.00      B   
ATOM   3904  N   ALA   244      44.905  16.339  12.565  1.00 10.00      B   
ATOM   3905  HN  ALA   244      44.012  16.063  12.867  1.00 10.00      B   
ATOM   3906  CA  ALA   244      45.562  17.462  13.225  1.00 10.00      B   
ATOM   3907  CB  ALA   244      44.595  18.180  14.157  1.00 10.00      B   
ATOM   3908  C   ALA   244      46.798  16.994  13.987  1.00 10.00      B   
ATOM   3909  O   ALA   244      47.682  17.790  14.310  1.00 10.00      B   
ATOM   3910  N   TRP   245      46.846  15.702  14.281  1.00 10.00      B   
ATOM   3911  HN  TRP   245      46.103  15.122  14.010  1.00 10.00      B   
ATOM   3912  CA  TRP   245      47.973  15.123  14.993  1.00 10.00      B   
ATOM   3913  CB  TRP   245      47.491  14.069  15.995  1.00 10.00      B   
ATOM   3914  CG  TRP   245      48.604  13.378  16.722  1.00 10.00      B   
ATOM   3915  CD1 TRP   245      49.416  13.914  17.679  1.00 10.00      B   
ATOM   3916  CD2 TRP   245      49.031  12.022  16.545  1.00 10.00      B   
ATOM   3917  NE1 TRP   245      50.325  12.978  18.105  1.00 10.00      B   
ATOM   3918  HE1 TRP   245      51.016  13.124  18.790  1.00 10.00      B   
ATOM   3919  CE2 TRP   245      50.107  11.806  17.426  1.00 10.00      B   
ATOM   3920  CE3 TRP   245      48.607  10.969  15.727  1.00 10.00      B   
ATOM   3921  CZ2 TRP   245      50.765  10.581  17.512  1.00 10.00      B   
ATOM   3922  CZ3 TRP   245      49.261   9.755  15.814  1.00 10.00      B   
ATOM   3923  CH2 TRP   245      50.328   9.570  16.700  1.00 10.00      B   
ATOM   3924  C   TRP   245      48.963  14.508  14.009  1.00 10.00      B   
ATOM   3925  O   TRP   245      50.153  14.828  14.025  1.00 10.00      B   
ATOM   3926  N   GLY   246      48.463  13.636  13.147  1.00 10.00      B   
ATOM   3927  HN  GLY   246      47.502  13.441  13.162  1.00 10.00      B   
ATOM   3928  CA  GLY   246      49.314  12.988  12.172  1.00 10.00      B   
ATOM   3929  C   GLY   246      49.298  13.707  10.842  1.00 10.00      B   
ATOM   3930  O   GLY   246      48.416  13.473  10.017  1.00 10.00      B   
ATOM   3931  N   GLY   247      50.267  14.587  10.638  1.00 10.00      B   
ATOM   3932  HN  GLY   247      50.933  14.740  11.344  1.00 10.00      B   
ATOM   3933  CA  GLY   247      50.347  15.332   9.398  1.00 10.00      B   
ATOM   3934  C   GLY   247      49.748  16.717   9.530  1.00 10.00      B   
ATOM   3935  O   GLY   247      50.170  17.502  10.381  1.00 10.00      B   
ATOM   3936  N   ASN   248      48.764  17.017   8.692  1.00 10.00      B   
ATOM   3937  HN  ASN   248      48.462  16.343   8.049  1.00 10.00      B   
ATOM   3938  CA  ASN   248      48.101  18.315   8.719  1.00 10.00      B   
ATOM   3939  CB  ASN   248      48.479  19.170   7.504  1.00 10.00      B   
ATOM   3940  CG  ASN   248      49.801  19.892   7.673  1.00 10.00      B   
ATOM   3941  OD1 ASN   248      49.911  20.841   8.451  1.00 10.00      B   
ATOM   3942  ND2 ASN   248      50.809  19.460   6.932  1.00 10.00      B   
ATOM   3943 HD21 ASN   248      50.647  18.709   6.321  1.00 10.00      B   
ATOM   3944 HD22 ASN   248      51.677  19.905   7.024  1.00 10.00      B   
ATOM   3945  C   ASN   248      46.592  18.143   8.777  1.00 10.00      B   
ATOM   3946  O   ASN   248      46.036  17.223   8.165  1.00 10.00      B   
ATOM   3947  N   ALA   249      45.939  19.031   9.514  1.00 10.00      B   
ATOM   3948  HN  ALA   249      46.445  19.739   9.966  1.00 10.00      B   
ATOM   3949  CA  ALA   249      44.494  18.993   9.664  1.00 10.00      B   
ATOM   3950  CB  ALA   249      44.055  19.910  10.795  1.00 10.00      B   
ATOM   3951  C   ALA   249      43.804  19.383   8.364  1.00 10.00      B   
ATOM   3952  O   ALA   249      44.307  20.218   7.606  1.00 10.00      B   
ATOM   3953  N   VAL   250      42.665  18.768   8.106  1.00 10.00      B   
ATOM   3954  HN  VAL   250      42.319  18.118   8.754  1.00 10.00      B   
ATOM   3955  CA  VAL   250      41.895  19.043   6.905  1.00 10.00      B   
ATOM   3956  CB  VAL   250      41.104  17.795   6.450  1.00 10.00      B   
ATOM   3957  CG1 VAL   250      40.489  18.010   5.076  1.00 10.00      B   
ATOM   3958  CG2 VAL   250      41.996  16.561   6.449  1.00 10.00      B   
ATOM   3959  C   VAL   250      40.925  20.185   7.181  1.00 10.00      B   
ATOM   3960  O   VAL   250      40.381  20.287   8.282  1.00 10.00      B   
ATOM   3961  N   SER   251      40.734  21.045   6.190  1.00 10.00      B   
ATOM   3962  HN  SER   251      41.212  20.916   5.347  1.00 10.00      B   
ATOM   3963  CA  SER   251      39.840  22.182   6.314  1.00 10.00      B   
ATOM   3964  CB  SER   251      39.804  22.939   4.987  1.00 10.00      B   
ATOM   3965  OG  SER   251      41.045  22.811   4.309  1.00 10.00      B   
ATOM   3966  HG  SER   251      40.963  23.180   3.423  1.00 10.00      B   
ATOM   3967  C   SER   251      38.435  21.738   6.718  1.00 10.00      B   
ATOM   3968  O   SER   251      37.932  20.714   6.241  1.00 10.00      B   
ATOM   3969  N   VAL   252      37.806  22.521   7.595  1.00 10.00      B   
ATOM   3970  HN  VAL   252      38.260  23.329   7.919  1.00 10.00      B   
ATOM   3971  CA  VAL   252      36.461  22.221   8.090  1.00 10.00      B   
ATOM   3972  CB  VAL   252      35.974  23.290   9.094  1.00 10.00      B   
ATOM   3973  CG1 VAL   252      34.666  22.868   9.752  1.00 10.00      B   
ATOM   3974  CG2 VAL   252      37.040  23.545  10.150  1.00 10.00      B   
ATOM   3975  C   VAL   252      35.461  22.096   6.940  1.00 10.00      B   
ATOM   3976  O   VAL   252      34.461  21.386   7.047  1.00 10.00      B   
ATOM   3977  N   THR   253      35.751  22.778   5.839  1.00 10.00      B   
ATOM   3978  HN  THR   253      36.563  23.327   5.821  1.00 10.00      B   
ATOM   3979  CA  THR   253      34.900  22.746   4.658  1.00 10.00      B   
ATOM   3980  CB  THR   253      35.550  23.545   3.513  1.00 10.00      B   
ATOM   3981  OG1 THR   253      36.191  24.710   4.055  1.00 10.00      B   
ATOM   3982  HG1 THR   253      36.834  25.043   3.413  1.00 10.00      B   
ATOM   3983  CG2 THR   253      34.506  23.973   2.494  1.00 10.00      B   
ATOM   3984  C   THR   253      34.657  21.308   4.195  1.00 10.00      B   
ATOM   3985  O   THR   253      33.524  20.927   3.880  1.00 10.00      B   
ATOM   3986  N   VAL   254      35.718  20.506   4.186  1.00 10.00      B   
ATOM   3987  HN  VAL   254      36.588  20.859   4.479  1.00 10.00      B   
ATOM   3988  CA  VAL   254      35.623  19.111   3.761  1.00 10.00      B   
ATOM   3989  CB  VAL   254      37.015  18.488   3.503  1.00 10.00      B   
ATOM   3990  CG1 VAL   254      36.877  17.109   2.875  1.00 10.00      B   
ATOM   3991  CG2 VAL   254      37.850  19.392   2.610  1.00 10.00      B   
ATOM   3992  C   VAL   254      34.872  18.276   4.797  1.00 10.00      B   
ATOM   3993  O   VAL   254      34.106  17.375   4.450  1.00 10.00      B   
ATOM   3994  N   LEU   255      35.085  18.592   6.068  1.00 10.00      B   
ATOM   3995  HN  LEU   255      35.698  19.326   6.280  1.00 10.00      B   
ATOM   3996  CA  LEU   255      34.426  17.879   7.154  1.00 10.00      B   
ATOM   3997  CB  LEU   255      34.902  18.405   8.509  1.00 10.00      B   
ATOM   3998  CG  LEU   255      36.384  18.211   8.838  1.00 10.00      B   
ATOM   3999  CD1 LEU   255      36.710  18.859  10.172  1.00 10.00      B   
ATOM   4000  CD2 LEU   255      36.741  16.732   8.859  1.00 10.00      B   
ATOM   4001  C   LEU   255      32.911  18.010   7.045  1.00 10.00      B   
ATOM   4002  O   LEU   255      32.181  17.027   7.171  1.00 10.00      B   
ATOM   4003  N   VAL   256      32.445  19.229   6.793  1.00 10.00      B   
ATOM   4004  HN  VAL   256      33.078  19.974   6.697  1.00 10.00      B   
ATOM   4005  CA  VAL   256      31.017  19.486   6.658  1.00 10.00      B   
ATOM   4006  CB  VAL   256      30.720  20.994   6.532  1.00 10.00      B   
ATOM   4007  CG1 VAL   256      29.226  21.239   6.378  1.00 10.00      B   
ATOM   4008  CG2 VAL   256      31.255  21.742   7.744  1.00 10.00      B   
ATOM   4009  C   VAL   256      30.462  18.751   5.442  1.00 10.00      B   
ATOM   4010  O   VAL   256      29.390  18.147   5.506  1.00 10.00      B   
ATOM   4011  N   ALA   257      31.210  18.790   4.343  1.00 10.00      B   
ATOM   4012  HN  ALA   257      32.055  19.290   4.356  1.00 10.00      B   
ATOM   4013  CA  ALA   257      30.802  18.117   3.116  1.00 10.00      B   
ATOM   4014  CB  ALA   257      31.802  18.381   2.000  1.00 10.00      B   
ATOM   4015  C   ALA   257      30.648  16.618   3.353  1.00 10.00      B   
ATOM   4016  O   ALA   257      29.704  15.998   2.864  1.00 10.00      B   
ATOM   4017  N   LEU   258      31.577  16.049   4.116  1.00 10.00      B   
ATOM   4018  HN  LEU   258      32.310  16.600   4.468  1.00 10.00      B   
ATOM   4019  CA  LEU   258      31.544  14.631   4.438  1.00 10.00      B   
ATOM   4020  CB  LEU   258      32.862  14.198   5.091  1.00 10.00      B   
ATOM   4021  CG  LEU   258      32.921  12.765   5.633  1.00 10.00      B   
ATOM   4022  CD1 LEU   258      32.672  11.751   4.526  1.00 10.00      B   
ATOM   4023  CD2 LEU   258      34.258  12.504   6.310  1.00 10.00      B   
ATOM   4024  C   LEU   258      30.366  14.324   5.358  1.00 10.00      B   
ATOM   4025  O   LEU   258      29.705  13.296   5.212  1.00 10.00      B   
ATOM   4026  N   LEU   259      30.101  15.227   6.298  1.00 10.00      B   
ATOM   4027  HN  LEU   259      30.669  16.027   6.370  1.00 10.00      B   
ATOM   4028  CA  LEU   259      28.996  15.056   7.234  1.00 10.00      B   
ATOM   4029  CB  LEU   259      28.959  16.200   8.251  1.00 10.00      B   
ATOM   4030  CG  LEU   259      27.870  16.121   9.327  1.00 10.00      B   
ATOM   4031  CD1 LEU   259      27.917  14.785  10.053  1.00 10.00      B   
ATOM   4032  CD2 LEU   259      28.006  17.272  10.312  1.00 10.00      B   
ATOM   4033  C   LEU   259      27.670  14.961   6.486  1.00 10.00      B   
ATOM   4034  O   LEU   259      26.870  14.060   6.739  1.00 10.00      B   
ATOM   4035  N   VAL   260      27.455  15.881   5.549  1.00 10.00      B   
ATOM   4036  HN  VAL   260      28.137  16.574   5.394  1.00 10.00      B   
ATOM   4037  CA  VAL   260      26.231  15.896   4.751  1.00 10.00      B   
ATOM   4038  CB  VAL   260      26.169  17.139   3.834  1.00 10.00      B   
ATOM   4039  CG1 VAL   260      24.879  17.159   3.025  1.00 10.00      B   
ATOM   4040  CG2 VAL   260      26.297  18.413   4.659  1.00 10.00      B   
ATOM   4041  C   VAL   260      26.130  14.622   3.911  1.00 10.00      B   
ATOM   4042  O   VAL   260      25.038  14.151   3.603  1.00 10.00      B   
ATOM   4043  N   CYS   261      27.282  14.062   3.562  1.00 10.00      B   
ATOM   4044  HN  CYS   261      28.121  14.487   3.839  1.00 10.00      B   
ATOM   4045  CA  CYS   261      27.332  12.839   2.777  1.00 10.00      B   
ATOM   4046  CB  CYS   261      28.753  12.595   2.261  1.00 10.00      B   
ATOM   4047  SG  CYS   261      29.301  13.756   0.991  1.00 10.00      B   
ATOM   4048  HG  CYS   261      29.627  14.891   1.600  1.00 10.00      B   
ATOM   4049  C   CYS   261      26.868  11.640   3.599  1.00 10.00      B   
ATOM   4050  O   CYS   261      26.284  10.697   3.063  1.00 10.00      B   
ATOM   4051  N   LEU   262      27.131  11.686   4.896  1.00 10.00      B   
ATOM   4052  HN  LEU   262      27.592  12.472   5.262  1.00 10.00      B   
ATOM   4053  CA  LEU   262      26.751  10.603   5.793  1.00 10.00      B   
ATOM   4054  CB  LEU   262      27.665  10.587   7.018  1.00 10.00      B   
ATOM   4055  CG  LEU   262      29.159  10.397   6.744  1.00 10.00      B   
ATOM   4056  CD1 LEU   262      29.957  10.531   8.030  1.00 10.00      B   
ATOM   4057  CD2 LEU   262      29.413   9.045   6.096  1.00 10.00      B   
ATOM   4058  C   LEU   262      25.296  10.736   6.224  1.00 10.00      B   
ATOM   4059  O   LEU   262      24.592   9.737   6.373  1.00 10.00      B   
ATOM   4060  N   ILE   263      24.856  11.975   6.425  1.00 10.00      B   
ATOM   4061  HN  ILE   263      25.475  12.725   6.293  1.00 10.00      B   
ATOM   4062  CA  ILE   263      23.483  12.253   6.834  1.00 10.00      B   
ATOM   4063  CB  ILE   263      23.252  13.772   7.039  1.00 10.00      B   
ATOM   4064  CG1 ILE   263      24.124  14.294   8.185  1.00 10.00      B   
ATOM   4065  CG2 ILE   263      21.782  14.074   7.310  1.00 10.00      B   
ATOM   4066  CD1 ILE   263      24.120  15.801   8.326  1.00 10.00      B   
ATOM   4067  C   ILE   263      22.493  11.720   5.798  1.00 10.00      B   
ATOM   4068  O   ILE   263      22.648  11.965   4.600  1.00 10.00      B   
ATOM   4069  N   PRO   264      21.477  10.962   6.245  1.00 10.00      B   
ATOM   4070  CA  PRO   264      20.457  10.394   5.355  1.00 10.00      B   
ATOM   4071  CB  PRO   264      19.702   9.418   6.261  1.00 10.00      B   
ATOM   4072  CG  PRO   264      19.889   9.958   7.637  1.00 10.00      B   
ATOM   4073  CD  PRO   264      21.256  10.582   7.654  1.00 10.00      B   
ATOM   4074  C   PRO   264      19.508  11.466   4.808  1.00 10.00      B   
ATOM   4075  O   PRO   264      18.306  11.464   5.101  1.00 10.00      B   
ATOM   4076  N   THR   265      20.058  12.366   4.005  1.00 10.00      B   
ATOM   4077  HN  THR   265      21.022  12.299   3.810  1.00 10.00      B   
ATOM   4078  CA  THR   265      19.306  13.459   3.404  1.00 10.00      B   
ATOM   4079  CB  THR   265      20.227  14.295   2.503  1.00 10.00      B   
ATOM   4080  OG1 THR   265      21.126  13.414   1.816  1.00 10.00      B   
ATOM   4081  HG1 THR   265      21.624  13.913   1.155  1.00 10.00      B   
ATOM   4082  CG2 THR   265      21.035  15.279   3.335  1.00 10.00      B   
ATOM   4083  C   THR   265      18.134  12.945   2.575  1.00 10.00      B   
ATOM   4084  O   THR   265      17.060  13.546   2.559  1.00 10.00      B   
ATOM   4085  N   THR   266      18.348  11.827   1.899  1.00 10.00      B   
ATOM   4086  HN  THR   266      19.226  11.392   1.961  1.00 10.00      B   
ATOM   4087  CA  THR   266      17.327  11.219   1.066  1.00 10.00      B   
ATOM   4088  CB  THR   266      17.881   9.937   0.430  1.00 10.00      B   
ATOM   4089  OG1 THR   266      19.004   9.493   1.206  1.00 10.00      B   
ATOM   4090  HG1 THR   266      18.987   8.525   1.273  1.00 10.00      B   
ATOM   4091  CG2 THR   266      18.329  10.200  -0.996  1.00 10.00      B   
ATOM   4092  C   THR   266      16.089  10.863   1.884  1.00 10.00      B   
ATOM   4093  O   THR   266      14.967  11.228   1.533  1.00 10.00      B   
ATOM   4094  N   ILE   267      16.308  10.168   2.989  1.00 10.00      B   
ATOM   4095  HN  ILE   267      17.230   9.932   3.226  1.00 10.00      B   
ATOM   4096  CA  ILE   267      15.220   9.746   3.860  1.00 10.00      B   
ATOM   4097  CB  ILE   267      15.694   8.687   4.873  1.00 10.00      B   
ATOM   4098  CG1 ILE   267      16.649   7.700   4.201  1.00 10.00      B   
ATOM   4099  CG2 ILE   267      14.502   7.950   5.470  1.00 10.00      B   
ATOM   4100  CD1 ILE   267      17.441   6.863   5.179  1.00 10.00      B   
ATOM   4101  C   ILE   267      14.633  10.928   4.624  1.00 10.00      B   
ATOM   4102  O   ILE   267      13.416  11.027   4.782  1.00 10.00      B   
ATOM   4103  N   GLY   268      15.504  11.822   5.082  1.00 10.00      B   
ATOM   4104  HN  GLY   268      16.464  11.690   4.908  1.00 10.00      B   
ATOM   4105  CA  GLY   268      15.065  12.981   5.836  1.00 10.00      B   
ATOM   4106  C   GLY   268      14.288  13.984   5.005  1.00 10.00      B   
ATOM   4107  O   GLY   268      13.333  14.589   5.492  1.00 10.00      B   
ATOM   4108  N   GLY   269      14.693  14.167   3.756  1.00 10.00      B   
ATOM   4109  HN  GLY   269      15.473  13.667   3.422  1.00 10.00      B   
ATOM   4110  CA  GLY   269      14.015  15.110   2.886  1.00 10.00      B   
ATOM   4111  C   GLY   269      12.688  14.585   2.372  1.00 10.00      B   
ATOM   4112  O   GLY   269      11.716  15.330   2.270  1.00 10.00      B   
ATOM   4113  N   LEU   270      12.644  13.298   2.055  1.00 10.00      B   
ATOM   4114  HN  LEU   270      13.452  12.749   2.161  1.00 10.00      B   
ATOM   4115  CA  LEU   270      11.426  12.678   1.545  1.00 10.00      B   
ATOM   4116  CB  LEU   270      11.767  11.551   0.564  1.00 10.00      B   
ATOM   4117  CG  LEU   270      12.520  11.960  -0.705  1.00 10.00      B   
ATOM   4118  CD1 LEU   270      12.957  10.732  -1.484  1.00 10.00      B   
ATOM   4119  CD2 LEU   270      11.661  12.868  -1.573  1.00 10.00      B   
ATOM   4120  C   LEU   270      10.557  12.146   2.682  1.00 10.00      B   
ATOM   4121  O   LEU   270       9.535  11.502   2.447  1.00 10.00      B   
ATOM   4122  N   LEU   271      10.967  12.437   3.911  1.00 10.00      B   
ATOM   4123  HN  LEU   271      11.785  12.966   4.022  1.00 10.00      B   
ATOM   4124  CA  LEU   271      10.250  11.995   5.102  1.00 10.00      B   
ATOM   4125  CB  LEU   271      10.978  12.492   6.353  1.00 10.00      B   
ATOM   4126  CG  LEU   271      10.521  11.909   7.689  1.00 10.00      B   
ATOM   4127  CD1 LEU   271      10.988  10.471   7.833  1.00 10.00      B   
ATOM   4128  CD2 LEU   271      11.033  12.758   8.840  1.00 10.00      B   
ATOM   4129  C   LEU   271       8.812  12.505   5.102  1.00 10.00      B   
ATOM   4130  O   LEU   271       7.861  11.721   5.007  1.00 10.00      B   
ATOM   4131  N   SER   272       8.666  13.821   5.192  1.00 10.00      B   
ATOM   4132  HN  SER   272       9.463  14.390   5.262  1.00 10.00      B   
ATOM   4133  CA  SER   272       7.357  14.449   5.210  1.00 10.00      B   
ATOM   4134  CB  SER   272       7.501  15.925   5.573  1.00 10.00      B   
ATOM   4135  OG  SER   272       8.548  16.108   6.516  1.00 10.00      B   
ATOM   4136  HG  SER   272       8.929  16.992   6.402  1.00 10.00      B   
ATOM   4137  C   SER   272       6.647  14.295   3.867  1.00 10.00      B   
ATOM   4138  O   SER   272       5.420  14.306   3.806  1.00 10.00      B   
ATOM   4139  N   ALA   273       7.428  14.141   2.799  1.00 10.00      B   
ATOM   4140  HN  ALA   273       8.400  14.132   2.917  1.00 10.00      B   
ATOM   4141  CA  ALA   273       6.873  13.982   1.461  1.00 10.00      B   
ATOM   4142  CB  ALA   273       7.985  13.850   0.431  1.00 10.00      B   
ATOM   4143  C   ALA   273       5.937  12.781   1.402  1.00 10.00      B   
ATOM   4144  O   ALA   273       4.771  12.912   1.039  1.00 10.00      B   
ATOM   4145  N   ILE   274       6.445  11.619   1.797  1.00 10.00      B   
ATOM   4146  HN  ILE   274       7.379  11.580   2.099  1.00 10.00      B   
ATOM   4147  CA  ILE   274       5.649  10.395   1.790  1.00 10.00      B   
ATOM   4148  CB  ILE   274       6.515   9.152   2.098  1.00 10.00      B   
ATOM   4149  CG1 ILE   274       7.754   9.120   1.197  1.00 10.00      B   
ATOM   4150  CG2 ILE   274       5.701   7.875   1.922  1.00 10.00      B   
ATOM   4151  CD1 ILE   274       8.800   8.114   1.629  1.00 10.00      B   
ATOM   4152  C   ILE   274       4.516  10.484   2.813  1.00 10.00      B   
ATOM   4153  O   ILE   274       3.406  10.007   2.572  1.00 10.00      B   
ATOM   4154  N   GLY   275       4.803  11.125   3.943  1.00 10.00      B   
ATOM   4155  HN  GLY   275       5.699  11.505   4.064  1.00 10.00      B   
ATOM   4156  CA  GLY   275       3.813  11.269   4.996  1.00 10.00      B   
ATOM   4157  C   GLY   275       2.591  12.056   4.562  1.00 10.00      B   
ATOM   4158  O   GLY   275       1.476  11.770   4.998  1.00 10.00      B   
ATOM   4159  N   VAL   276       2.795  13.050   3.705  1.00 10.00      B   
ATOM   4160  HN  VAL   276       3.710  13.238   3.395  1.00 10.00      B   
ATOM   4161  CA  VAL   276       1.693  13.870   3.219  1.00 10.00      B   
ATOM   4162  CB  VAL   276       2.121  15.334   2.974  1.00 10.00      B   
ATOM   4163  CG1 VAL   276       0.941  16.174   2.506  1.00 10.00      B   
ATOM   4164  CG2 VAL   276       2.723  15.931   4.237  1.00 10.00      B   
ATOM   4165  C   VAL   276       1.091  13.281   1.944  1.00 10.00      B   
ATOM   4166  O   VAL   276      -0.130  13.186   1.815  1.00 10.00      B   
ATOM   4167  N   ALA   277       1.954  12.864   1.021  1.00 10.00      B   
ATOM   4168  HN  ALA   277       2.919  12.951   1.193  1.00 10.00      B   
ATOM   4169  CA  ALA   277       1.513  12.288  -0.248  1.00 10.00      B   
ATOM   4170  CB  ALA   277       2.701  11.987  -1.148  1.00 10.00      B   
ATOM   4171  C   ALA   277       0.669  11.035  -0.042  1.00 10.00      B   
ATOM   4172  O   ALA   277      -0.262  10.778  -0.807  1.00 10.00      B   
ATOM   4173  N   GLY   278       0.995  10.265   0.991  1.00 10.00      B   
ATOM   4174  HN  GLY   278       1.756  10.520   1.558  1.00 10.00      B   
ATOM   4175  CA  GLY   278       0.256   9.052   1.284  1.00 10.00      B   
ATOM   4176  C   GLY   278      -1.224   9.315   1.480  1.00 10.00      B   
ATOM   4177  O   GLY   278      -2.066   8.572   0.975  1.00 10.00      B   
ATOM   4178  N   MET   279      -1.539  10.391   2.192  1.00 10.00      B   
ATOM   4179  HN  MET   279      -0.820  10.957   2.547  1.00 10.00      B   
ATOM   4180  CA  MET   279      -2.927  10.755   2.447  1.00 10.00      B   
ATOM   4181  CB  MET   279      -3.024  11.847   3.516  1.00 10.00      B   
ATOM   4182  CG  MET   279      -2.716  11.367   4.925  1.00 10.00      B   
ATOM   4183  SD  MET   279      -3.895  10.137   5.520  1.00 10.00      B   
ATOM   4184  CE  MET   279      -5.379  11.129   5.677  1.00 10.00      B   
ATOM   4185  C   MET   279      -3.610  11.205   1.159  1.00 10.00      B   
ATOM   4186  O   MET   279      -4.782  10.905   0.926  1.00 10.00      B   
ATOM   4187  N   SER   280      -2.862  11.908   0.314  1.00 10.00      B   
ATOM   4188  HN  SER   280      -1.932  12.116   0.552  1.00 10.00      B   
ATOM   4189  CA  SER   280      -3.385  12.388  -0.958  1.00 10.00      B   
ATOM   4190  CB  SER   280      -2.355  13.297  -1.632  1.00 10.00      B   
ATOM   4191  OG  SER   280      -1.524  13.918  -0.663  1.00 10.00      B   
ATOM   4192  HG  SER   280      -1.800  14.836  -0.542  1.00 10.00      B   
ATOM   4193  C   SER   280      -3.729  11.210  -1.869  1.00 10.00      B   
ATOM   4194  O   SER   280      -4.727  11.236  -2.591  1.00 10.00      B   
ATOM   4195  N   ARG   281      -2.897  10.171  -1.819  1.00 10.00      B   
ATOM   4196  HN  ARG   281      -2.111  10.216  -1.229  1.00 10.00      B   
ATOM   4197  CA  ARG   281      -3.114   8.976  -2.623  1.00 10.00      B   
ATOM   4198  CB  ARG   281      -1.917   8.025  -2.513  1.00 10.00      B   
ATOM   4199  CG  ARG   281      -0.602   8.618  -2.999  1.00 10.00      B   
ATOM   4200  CD  ARG   281       0.533   7.608  -2.905  1.00 10.00      B   
ATOM   4201  NE  ARG   281       0.464   6.614  -3.977  1.00 10.00      B   
ATOM   4202  HE  ARG   281       0.404   6.955  -4.899  1.00 10.00      B   
ATOM   4203  CZ  ARG   281       0.502   5.294  -3.788  1.00 10.00      B   
ATOM   4204  NH1 ARG   281       0.609   4.788  -2.562  1.00 10.00      B   
ATOM   4205 HH11 ARG   281       0.635   3.751  -2.427  1.00 10.00      B   
ATOM   4206 HH12 ARG   281       0.672   5.419  -1.737  1.00 10.00      B   
ATOM   4207  NH2 ARG   281       0.422   4.475  -4.826  1.00 10.00      B   
ATOM   4208 HH21 ARG   281       0.451   3.440  -4.680  1.00 10.00      B   
ATOM   4209 HH22 ARG   281       0.334   4.860  -5.792  1.00 10.00      B   
ATOM   4210  C   ARG   281      -4.391   8.271  -2.178  1.00 10.00      B   
ATOM   4211  O   ARG   281      -5.137   7.740  -2.999  1.00 10.00      B   
ATOM   4212  N   MET   282      -4.641   8.292  -0.873  1.00 10.00      B   
ATOM   4213  HN  MET   282      -4.004   8.736  -0.273  1.00 10.00      B   
ATOM   4214  CA  MET   282      -5.827   7.669  -0.303  1.00 10.00      B   
ATOM   4215  CB  MET   282      -5.706   7.603   1.223  1.00 10.00      B   
ATOM   4216  CG  MET   282      -6.807   6.807   1.908  1.00 10.00      B   
ATOM   4217  SD  MET   282      -6.667   5.032   1.617  1.00 10.00      B   
ATOM   4218  CE  MET   282      -5.093   4.683   2.396  1.00 10.00      B   
ATOM   4219  C   MET   282      -7.078   8.449  -0.694  1.00 10.00      B   
ATOM   4220  O   MET   282      -8.067   7.871  -1.148  1.00 10.00      B   
ATOM   4221  N   LEU   283      -7.020   9.768  -0.528  1.00 10.00      B   
ATOM   4222  HN  LEU   283      -6.199  10.168  -0.163  1.00 10.00      B   
ATOM   4223  CA  LEU   283      -8.145  10.637  -0.862  1.00 10.00      B   
ATOM   4224  CB  LEU   283      -7.836  12.089  -0.490  1.00 10.00      B   
ATOM   4225  CG  LEU   283      -7.649  12.378   1.001  1.00 10.00      B   
ATOM   4226  CD1 LEU   283      -7.126  13.790   1.210  1.00 10.00      B   
ATOM   4227  CD2 LEU   283      -8.955  12.167   1.755  1.00 10.00      B   
ATOM   4228  C   LEU   283      -8.490  10.544  -2.343  1.00 10.00      B   
ATOM   4229  O   LEU   283      -9.660  10.564  -2.723  1.00 10.00      B   
ATOM   4230  N   GLY   284      -7.461  10.420  -3.174  1.00 10.00      B   
ATOM   4231  HN  GLY   284      -6.549  10.399  -2.810  1.00 10.00      B   
ATOM   4232  CA  GLY   284      -7.667  10.319  -4.604  1.00 10.00      B   
ATOM   4233  C   GLY   284      -8.204   8.962  -5.011  1.00 10.00      B   
ATOM   4234  O   GLY   284      -8.630   8.770  -6.149  1.00 10.00      B   
ATOM   4235  N   ALA   285      -8.196   8.021  -4.075  1.00 10.00      B   
ATOM   4236  HN  ALA   285      -7.851   8.239  -3.183  1.00 10.00      B   
ATOM   4237  CA  ALA   285      -8.688   6.675  -4.331  1.00 10.00      B   
ATOM   4238  CB  ALA   285      -7.786   5.643  -3.669  1.00 10.00      B   
ATOM   4239  C   ALA   285     -10.128   6.523  -3.844  1.00 10.00      B   
ATOM   4240  O   ALA   285     -10.627   5.404  -3.695  1.00 10.00      B   
ATOM   4241  N   ASN   286     -10.779   7.664  -3.593  1.00 10.00      B   
ATOM   4242  HN  ASN   286     -10.303   8.513  -3.720  1.00 10.00      B   
ATOM   4243  CA  ASN   286     -12.175   7.696  -3.129  1.00 10.00      B   
ATOM   4244  CB  ASN   286     -13.088   6.859  -4.039  1.00 10.00      B   
ATOM   4245  CG  ASN   286     -13.854   7.678  -5.060  1.00 10.00      B   
ATOM   4246  OD1 ASN   286     -13.435   8.764  -5.458  1.00 10.00      B   
ATOM   4247  ND2 ASN   286     -14.985   7.150  -5.505  1.00 10.00      B   
ATOM   4248 HD21 ASN   286     -15.259   6.266  -5.150  1.00 10.00      B   
ATOM   4249 HD22 ASN   286     -15.504   7.653  -6.161  1.00 10.00      B   
ATOM   4250  C   ASN   286     -12.302   7.220  -1.684  1.00 10.00      B   
ATOM   4251  O   ASN   286     -13.371   6.777  -1.260  1.00 10.00      B   
ATOM   4252  N   VAL   287     -11.216   7.320  -0.927  1.00 10.00      B   
ATOM   4253  HN  VAL   287     -10.393   7.692  -1.311  1.00 10.00      B   
ATOM   4254  CA  VAL   287     -11.217   6.889   0.468  1.00 10.00      B   
ATOM   4255  CB  VAL   287     -10.167   5.786   0.725  1.00 10.00      B   
ATOM   4256  CG1 VAL   287     -10.382   5.149   2.088  1.00 10.00      B   
ATOM   4257  CG2 VAL   287     -10.196   4.732  -0.372  1.00 10.00      B   
ATOM   4258  C   VAL   287     -10.939   8.061   1.406  1.00 10.00      B   
ATOM   4259  O   VAL   287      -9.970   8.797   1.224  1.00 10.00      B   
ATOM   4260  N   ILE   288     -11.794   8.232   2.402  1.00 10.00      B   
ATOM   4261  HN  ILE   288     -12.561   7.617   2.488  1.00 10.00      B   
ATOM   4262  CA  ILE   288     -11.634   9.305   3.373  1.00 10.00      B   
ATOM   4263  CB  ILE   288     -12.972  10.027   3.636  1.00 10.00      B   
ATOM   4264  CG1 ILE   288     -13.589  10.528   2.326  1.00 10.00      B   
ATOM   4265  CG2 ILE   288     -12.779  11.178   4.617  1.00 10.00      B   
ATOM   4266  CD1 ILE   288     -15.014  11.019   2.471  1.00 10.00      B   
ATOM   4267  C   ILE   288     -11.113   8.745   4.693  1.00 10.00      B   
ATOM   4268  O   ILE   288     -11.803   7.977   5.361  1.00 10.00      B   
ATOM   4269  N   ALA   289      -9.901   9.127   5.066  1.00 10.00      B   
ATOM   4270  HN  ALA   289      -9.399   9.750   4.500  1.00 10.00      B   
ATOM   4271  CA  ALA   289      -9.302   8.654   6.307  1.00 10.00      B   
ATOM   4272  CB  ALA   289      -7.943   8.026   6.040  1.00 10.00      B   
ATOM   4273  C   ALA   289      -9.180   9.796   7.307  1.00 10.00      B   
ATOM   4274  O   ALA   289      -8.740  10.888   6.955  1.00 10.00      B   
ATOM   4275  N   THR   290      -9.577   9.542   8.549  1.00 10.00      B   
ATOM   4276  HN  THR   290      -9.926   8.650   8.766  1.00 10.00      B   
ATOM   4277  CA  THR   290      -9.519  10.558   9.599  1.00 10.00      B   
ATOM   4278  CB  THR   290     -10.363  10.143  10.821  1.00 10.00      B   
ATOM   4279  OG1 THR   290     -11.675   9.767  10.384  1.00 10.00      B   
ATOM   4280  HG1 THR   290     -11.604   9.093   9.699  1.00 10.00      B   
ATOM   4281  CG2 THR   290     -10.479  11.287  11.818  1.00 10.00      B   
ATOM   4282  C   THR   290      -8.079  10.840  10.040  1.00 10.00      B   
ATOM   4283  O   THR   290      -7.700  11.993  10.269  1.00 10.00      B   
ATOM   4284  N   SER   291      -7.279   9.791  10.155  1.00 10.00      B   
ATOM   4285  HN  SER   291      -7.623   8.899   9.953  1.00 10.00      B   
ATOM   4286  CA  SER   291      -5.893   9.936  10.573  1.00 10.00      B   
ATOM   4287  CB  SER   291      -5.777   9.804  12.096  1.00 10.00      B   
ATOM   4288  OG  SER   291      -6.932   9.192  12.649  1.00 10.00      B   
ATOM   4289  HG  SER   291      -7.339   9.798  13.283  1.00 10.00      B   
ATOM   4290  C   SER   291      -4.999   8.918   9.876  1.00 10.00      B   
ATOM   4291  O   SER   291      -5.454   7.833   9.504  1.00 10.00      B   
ATOM   4292  N   GLY   292      -3.725   9.269   9.720  1.00 10.00      B   
ATOM   4293  HN  GLY   292      -3.426  10.141  10.053  1.00 10.00      B   
ATOM   4294  CA  GLY   292      -2.770   8.388   9.073  1.00 10.00      B   
ATOM   4295  C   GLY   292      -2.507   7.133   9.882  1.00 10.00      B   
ATOM   4296  O   GLY   292      -2.024   6.134   9.349  1.00 10.00      B   
ATOM   4297  N   ARG   293      -2.826   7.191  11.172  1.00 10.00      B   
ATOM   4298  HN  ARG   293      -3.178   8.031  11.534  1.00 10.00      B   
ATOM   4299  CA  ARG   293      -2.644   6.053  12.067  1.00 10.00      B   
ATOM   4300  CB  ARG   293      -3.125   6.399  13.480  1.00 10.00      B   
ATOM   4301  CG  ARG   293      -2.382   7.556  14.127  1.00 10.00      B   
ATOM   4302  CD  ARG   293      -3.078   8.028  15.395  1.00 10.00      B   
ATOM   4303  NE  ARG   293      -2.865   7.123  16.526  1.00 10.00      B   
ATOM   4304  HE  ARG   293      -3.143   6.184  16.417  1.00 10.00      B   
ATOM   4305  CZ  ARG   293      -2.334   7.503  17.687  1.00 10.00      B   
ATOM   4306  NH1 ARG   293      -1.962   8.766  17.872  1.00 10.00      B   
ATOM   4307 HH11 ARG   293      -2.083   9.469  17.108  1.00 10.00      B   
ATOM   4308 HH12 ARG   293      -1.543   9.062  18.781  1.00 10.00      B   
ATOM   4309  NH2 ARG   293      -2.155   6.616  18.658  1.00 10.00      B   
ATOM   4310 HH21 ARG   293      -1.742   6.914  19.570  1.00 10.00      B   
ATOM   4311 HH22 ARG   293      -2.428   5.616  18.517  1.00 10.00      B   
ATOM   4312  C   ARG   293      -3.402   4.836  11.548  1.00 10.00      B   
ATOM   4313  O   ARG   293      -2.892   3.719  11.570  1.00 10.00      B   
ATOM   4314  N   ALA   294      -4.618   5.067  11.061  1.00 10.00      B   
ATOM   4315  HN  ALA   294      -4.965   5.982  11.054  1.00 10.00      B   
ATOM   4316  CA  ALA   294      -5.448   3.992  10.531  1.00 10.00      B   
ATOM   4317  CB  ALA   294      -6.877   4.473  10.338  1.00 10.00      B   
ATOM   4318  C   ALA   294      -4.878   3.468   9.217  1.00 10.00      B   
ATOM   4319  O   ALA   294      -5.020   2.291   8.893  1.00 10.00      B   
ATOM   4320  N   VAL   295      -4.225   4.351   8.470  1.00 10.00      B   
ATOM   4321  HN  VAL   295      -4.138   5.271   8.788  1.00 10.00      B   
ATOM   4322  CA  VAL   295      -3.625   3.983   7.195  1.00 10.00      B   
ATOM   4323  CB  VAL   295      -3.114   5.227   6.434  1.00 10.00      B   
ATOM   4324  CG1 VAL   295      -2.509   4.838   5.093  1.00 10.00      B   
ATOM   4325  CG2 VAL   295      -4.237   6.235   6.242  1.00 10.00      B   
ATOM   4326  C   VAL   295      -2.470   3.010   7.418  1.00 10.00      B   
ATOM   4327  O   VAL   295      -2.403   1.956   6.784  1.00 10.00      B   
ATOM   4328  N   GLU   296      -1.577   3.358   8.338  1.00 10.00      B   
ATOM   4329  HN  GLU   296      -1.685   4.210   8.817  1.00 10.00      B   
ATOM   4330  CA  GLU   296      -0.432   2.511   8.646  1.00 10.00      B   
ATOM   4331  CB  GLU   296       0.572   3.251   9.534  1.00 10.00      B   
ATOM   4332  CG  GLU   296       1.126   4.532   8.924  1.00 10.00      B   
ATOM   4333  CD  GLU   296       2.460   4.932   9.523  1.00 10.00      B   
ATOM   4334  OE1 GLU   296       2.580   4.940  10.769  1.00 10.00      B   
ATOM   4335  OE2 GLU   296       3.398   5.231   8.751  1.00 10.00      B   
ATOM   4336  C   GLU   296      -0.880   1.210   9.315  1.00 10.00      B   
ATOM   4337  O   GLU   296      -0.316   0.144   9.064  1.00 10.00      B   
ATOM   4338  N   ALA   297      -1.909   1.304  10.153  1.00 10.00      B   
ATOM   4339  HN  ALA   297      -2.321   2.183  10.306  1.00 10.00      B   
ATOM   4340  CA  ALA   297      -2.437   0.143  10.865  1.00 10.00      B   
ATOM   4341  CB  ALA   297      -3.396   0.582  11.962  1.00 10.00      B   
ATOM   4342  C   ALA   297      -3.120  -0.842   9.916  1.00 10.00      B   
ATOM   4343  O   ALA   297      -3.203  -2.038  10.205  1.00 10.00      B   
ATOM   4344  N   ALA   298      -3.595  -0.342   8.780  1.00 10.00      B   
ATOM   4345  HN  ALA   298      -3.495   0.620   8.604  1.00 10.00      B   
ATOM   4346  CA  ALA   298      -4.273  -1.180   7.792  1.00 10.00      B   
ATOM   4347  CB  ALA   298      -4.778  -0.346   6.626  1.00 10.00      B   
ATOM   4348  C   ALA   298      -3.372  -2.309   7.296  1.00 10.00      B   
ATOM   4349  O   ALA   298      -3.848  -3.400   6.974  1.00 10.00      B   
ATOM   4350  N   GLY   299      -2.068  -2.050   7.261  1.00 10.00      B   
ATOM   4351  HN  GLY   299      -1.746  -1.170   7.554  1.00 10.00      B   
ATOM   4352  CA  GLY   299      -1.121  -3.050   6.800  1.00 10.00      B   
ATOM   4353  C   GLY   299      -0.836  -4.116   7.843  1.00 10.00      B   
ATOM   4354  O   GLY   299      -0.149  -5.101   7.566  1.00 10.00      B   
ATOM   4355  N   ASP   300      -1.361  -3.917   9.043  1.00 10.00      B   
ATOM   4356  HN  ASP   300      -1.896  -3.109   9.202  1.00 10.00      B   
ATOM   4357  CA  ASP   300      -1.167  -4.865  10.135  1.00 10.00      B   
ATOM   4358  CB  ASP   300      -0.827  -4.109  11.425  1.00 10.00      B   
ATOM   4359  CG  ASP   300       0.017  -4.911  12.399  1.00 10.00      B   
ATOM   4360  OD1 ASP   300      -0.456  -5.956  12.897  1.00 10.00      B   
ATOM   4361  OD2 ASP   300       1.160  -4.486  12.691  1.00 10.00      B   
ATOM   4362  C   ASP   300      -2.433  -5.696  10.333  1.00 10.00      B   
ATOM   4363  O   ASP   300      -2.417  -6.736  10.990  1.00 10.00      B   
ATOM   4364  N   VAL   301      -3.530  -5.227   9.746  1.00 10.00      B   
ATOM   4365  HN  VAL   301      -3.469  -4.402   9.225  1.00 10.00      B   
ATOM   4366  CA  VAL   301      -4.822  -5.907   9.850  1.00 10.00      B   
ATOM   4367  CB  VAL   301      -5.935  -5.097   9.152  1.00 10.00      B   
ATOM   4368  CG1 VAL   301      -7.249  -5.860   9.149  1.00 10.00      B   
ATOM   4369  CG2 VAL   301      -6.106  -3.746   9.829  1.00 10.00      B   
ATOM   4370  C   VAL   301      -4.758  -7.312   9.254  1.00 10.00      B   
ATOM   4371  O   VAL   301      -4.148  -7.524   8.207  1.00 10.00      B   
ATOM   4372  N   ASP   302      -5.380  -8.270   9.928  1.00 10.00      B   
ATOM   4373  HN  ASP   302      -5.845  -8.046  10.761  1.00 10.00      B   
ATOM   4374  CA  ASP   302      -5.376  -9.648   9.455  1.00 10.00      B   
ATOM   4375  CB  ASP   302      -4.657 -10.557  10.450  1.00 10.00      B   
ATOM   4376  CG  ASP   302      -4.380 -11.927   9.872  1.00 10.00      B   
ATOM   4377  OD1 ASP   302      -5.137 -12.870  10.176  1.00 10.00      B   
ATOM   4378  OD2 ASP   302      -3.400 -12.065   9.108  1.00 10.00      B   
ATOM   4379  C   ASP   302      -6.785 -10.170   9.193  1.00 10.00      B   
ATOM   4380  O   ASP   302      -6.996 -10.997   8.303  1.00 10.00      B   
ATOM   4381  N   VAL   303      -7.750  -9.681   9.961  1.00 10.00      B   
ATOM   4382  HN  VAL   303      -7.533  -9.012  10.643  1.00 10.00      B   
ATOM   4383  CA  VAL   303      -9.132 -10.115   9.809  1.00 10.00      B   
ATOM   4384  CB  VAL   303      -9.620 -10.918  11.033  1.00 10.00      B   
ATOM   4385  CG1 VAL   303      -9.008 -12.311  11.035  1.00 10.00      B   
ATOM   4386  CG2 VAL   303      -9.286 -10.189  12.327  1.00 10.00      B   
ATOM   4387  C   VAL   303     -10.066  -8.934   9.563  1.00 10.00      B   
ATOM   4388  O   VAL   303      -9.858  -7.841  10.092  1.00 10.00      B   
ATOM   4389  N   LEU   304     -11.086  -9.157   8.748  1.00 10.00      B   
ATOM   4390  HN  LEU   304     -11.194 -10.046   8.347  1.00 10.00      B   
ATOM   4391  CA  LEU   304     -12.056  -8.116   8.437  1.00 10.00      B   
ATOM   4392  CB  LEU   304     -11.863  -7.577   7.011  1.00 10.00      B   
ATOM   4393  CG  LEU   304     -11.633  -8.606   5.899  1.00 10.00      B   
ATOM   4394  CD1 LEU   304     -12.941  -9.253   5.468  1.00 10.00      B   
ATOM   4395  CD2 LEU   304     -10.943  -7.960   4.709  1.00 10.00      B   
ATOM   4396  C   LEU   304     -13.479  -8.613   8.650  1.00 10.00      B   
ATOM   4397  O   LEU   304     -13.747  -9.812   8.550  1.00 10.00      B   
ATOM   4398  N   LEU   305     -14.380  -7.692   8.957  1.00 10.00      B   
ATOM   4399  HN  LEU   305     -14.098  -6.750   9.028  1.00 10.00      B   
ATOM   4400  CA  LEU   305     -15.777  -8.027   9.190  1.00 10.00      B   
ATOM   4401  CB  LEU   305     -16.090  -7.998  10.689  1.00 10.00      B   
ATOM   4402  CG  LEU   305     -15.261  -8.934  11.576  1.00 10.00      B   
ATOM   4403  CD1 LEU   305     -15.402  -8.551  13.039  1.00 10.00      B   
ATOM   4404  CD2 LEU   305     -15.674 -10.383  11.364  1.00 10.00      B   
ATOM   4405  C   LEU   305     -16.677  -7.048   8.443  1.00 10.00      B   
ATOM   4406  O   LEU   305     -16.593  -5.834   8.647  1.00 10.00      B   
ATOM   4407  N   LEU   306     -17.518  -7.578   7.565  1.00 10.00      B   
ATOM   4408  HN  LEU   306     -17.531  -8.551   7.446  1.00 10.00      B   
ATOM   4409  CA  LEU   306     -18.428  -6.755   6.775  1.00 10.00      B   
ATOM   4410  CB  LEU   306     -18.051  -6.819   5.292  1.00 10.00      B   
ATOM   4411  CG  LEU   306     -16.873  -5.952   4.844  1.00 10.00      B   
ATOM   4412  CD1 LEU   306     -15.546  -6.640   5.120  1.00 10.00      B   
ATOM   4413  CD2 LEU   306     -17.002  -5.605   3.371  1.00 10.00      B   
ATOM   4414  C   LEU   306     -19.871  -7.213   6.952  1.00 10.00      B   
ATOM   4415  O   LEU   306     -20.130  -8.409   7.100  1.00 10.00      B   
ATOM   4416  N   ASP   307     -20.802  -6.263   6.935  1.00 10.00      B   
ATOM   4417  HN  ASP   307     -20.533  -5.330   6.816  1.00 10.00      B   
ATOM   4418  CA  ASP   307     -22.221  -6.581   7.086  1.00 10.00      B   
ATOM   4419  CB  ASP   307     -22.993  -5.415   7.715  1.00 10.00      B   
ATOM   4420  CG  ASP   307     -24.343  -5.837   8.272  1.00 10.00      B   
ATOM   4421  OD1 ASP   307     -25.334  -5.847   7.509  1.00 10.00      B   
ATOM   4422  OD2 ASP   307     -24.421  -6.161   9.483  1.00 10.00      B   
ATOM   4423  C   ASP   307     -22.830  -6.956   5.740  1.00 10.00      B   
ATOM   4424  O   ASP   307     -22.382  -6.485   4.692  1.00 10.00      B   
ATOM   4425  N   LYS   308     -23.851  -7.801   5.769  1.00 10.00      B   
ATOM   4426  HN  LYS   308     -24.176  -8.123   6.637  1.00 10.00      B   
ATOM   4427  CA  LYS   308     -24.509  -8.247   4.550  1.00 10.00      B   
ATOM   4428  CB  LYS   308     -25.384  -9.474   4.830  1.00 10.00      B   
ATOM   4429  CG  LYS   308     -25.815 -10.231   3.580  1.00 10.00      B   
ATOM   4430  CD  LYS   308     -27.240 -10.753   3.696  1.00 10.00      B   
ATOM   4431  CE  LYS   308     -27.383 -11.762   4.824  1.00 10.00      B   
ATOM   4432  NZ  LYS   308     -28.795 -12.192   5.003  1.00 10.00      B   
ATOM   4433  HZ1 LYS   308     -28.946 -12.530   5.984  1.00 10.00      B   
ATOM   4434  HZ2 LYS   308     -29.026 -12.964   4.345  1.00 10.00      B   
ATOM   4435  HZ3 LYS   308     -29.439 -11.396   4.826  1.00 10.00      B   
ATOM   4436  C   LYS   308     -25.344  -7.131   3.922  1.00 10.00      B   
ATOM   4437  O   LYS   308     -25.452  -7.038   2.697  1.00 10.00      B   
ATOM   4438  N   THR   309     -25.914  -6.275   4.758  1.00 10.00      B   
ATOM   4439  HN  THR   309     -25.749  -6.364   5.728  1.00 10.00      B   
ATOM   4440  CA  THR   309     -26.744  -5.182   4.278  1.00 10.00      B   
ATOM   4441  CB  THR   309     -27.929  -4.939   5.235  1.00 10.00      B   
ATOM   4442  OG1 THR   309     -28.542  -6.194   5.568  1.00 10.00      B   
ATOM   4443  HG1 THR   309     -28.871  -6.612   4.765  1.00 10.00      B   
ATOM   4444  CG2 THR   309     -28.965  -4.026   4.596  1.00 10.00      B   
ATOM   4445  C   THR   309     -25.936  -3.895   4.154  1.00 10.00      B   
ATOM   4446  O   THR   309     -25.191  -3.537   5.063  1.00 10.00      B   
ATOM   4447  N   GLY   310     -26.053  -3.238   3.003  1.00 10.00      B   
ATOM   4448  HN  GLY   310     -26.613  -3.622   2.295  1.00 10.00      B   
ATOM   4449  CA  GLY   310     -25.369  -1.971   2.771  1.00 10.00      B   
ATOM   4450  C   GLY   310     -23.876  -2.092   2.517  1.00 10.00      B   
ATOM   4451  O   GLY   310     -23.310  -1.320   1.742  1.00 10.00      B   
ATOM   4452  N   THR   311     -23.233  -3.050   3.168  1.00 10.00      B   
ATOM   4453  HN  THR   311     -23.732  -3.626   3.787  1.00 10.00      B   
ATOM   4454  CA  THR   311     -21.802  -3.244   3.010  1.00 10.00      B   
ATOM   4455  CB  THR   311     -21.171  -3.768   4.311  1.00 10.00      B   
ATOM   4456  OG1 THR   311     -21.814  -3.147   5.434  1.00 10.00      B   
ATOM   4457  HG1 THR   311     -22.558  -2.611   5.127  1.00 10.00      B   
ATOM   4458  CG2 THR   311     -19.688  -3.447   4.348  1.00 10.00      B   
ATOM   4459  C   THR   311     -21.461  -4.178   1.843  1.00 10.00      B   
ATOM   4460  O   THR   311     -20.720  -3.800   0.937  1.00 10.00      B   
ATOM   4461  N   ILE   312     -21.984  -5.400   1.874  1.00 10.00      B   
ATOM   4462  HN  ILE   312     -22.552  -5.660   2.632  1.00 10.00      B   
ATOM   4463  CA  ILE   312     -21.721  -6.368   0.810  1.00 10.00      B   
ATOM   4464  CB  ILE   312     -22.132  -7.799   1.226  1.00 10.00      B   
ATOM   4465  CG1 ILE   312     -21.220  -8.316   2.345  1.00 10.00      B   
ATOM   4466  CG2 ILE   312     -22.115  -8.752   0.036  1.00 10.00      B   
ATOM   4467  CD1 ILE   312     -19.746  -8.339   1.988  1.00 10.00      B   
ATOM   4468  C   ILE   312     -22.443  -5.967  -0.476  1.00 10.00      B   
ATOM   4469  O   ILE   312     -21.885  -6.038  -1.576  1.00 10.00      B   
ATOM   4470  N   THR   313     -23.683  -5.543  -0.325  1.00 10.00      B   
ATOM   4471  HN  THR   313     -24.071  -5.514   0.575  1.00 10.00      B   
ATOM   4472  CA  THR   313     -24.490  -5.112  -1.451  1.00 10.00      B   
ATOM   4473  CB  THR   313     -25.829  -5.867  -1.468  1.00 10.00      B   
ATOM   4474  OG1 THR   313     -26.055  -6.439  -0.174  1.00 10.00      B   
ATOM   4475  HG1 THR   313     -25.668  -7.323  -0.149  1.00 10.00      B   
ATOM   4476  CG2 THR   313     -25.790  -6.983  -2.498  1.00 10.00      B   
ATOM   4477  C   THR   313     -24.733  -3.607  -1.355  1.00 10.00      B   
ATOM   4478  O   THR   313     -24.098  -2.935  -0.548  1.00 10.00      B   
ATOM   4479  N   LEU   314     -25.641  -3.078  -2.161  1.00 10.00      B   
ATOM   4480  HN  LEU   314     -26.141  -3.655  -2.775  1.00 10.00      B   
ATOM   4481  CA  LEU   314     -25.925  -1.649  -2.131  1.00 10.00      B   
ATOM   4482  CB  LEU   314     -26.429  -1.151  -3.490  1.00 10.00      B   
ATOM   4483  CG  LEU   314     -25.377  -0.976  -4.588  1.00 10.00      B   
ATOM   4484  CD1 LEU   314     -26.013  -0.399  -5.842  1.00 10.00      B   
ATOM   4485  CD2 LEU   314     -24.238  -0.089  -4.107  1.00 10.00      B   
ATOM   4486  C   LEU   314     -26.931  -1.309  -1.038  1.00 10.00      B   
ATOM   4487  O   LEU   314     -27.102  -0.145  -0.680  1.00 10.00      B   
ATOM   4488  N   GLY   315     -27.597  -2.331  -0.516  1.00 10.00      B   
ATOM   4489  HN  GLY   315     -27.422  -3.238  -0.846  1.00 10.00      B   
ATOM   4490  CA  GLY   315     -28.580  -2.120   0.526  1.00 10.00      B   
ATOM   4491  C   GLY   315     -29.982  -2.035  -0.034  1.00 10.00      B   
ATOM   4492  O   GLY   315     -30.905  -1.589   0.645  1.00 10.00      B   
ATOM   4493  N   ASN   316     -30.139  -2.468  -1.281  1.00 10.00      B   
ATOM   4494  HN  ASN   316     -29.360  -2.816  -1.764  1.00 10.00      B   
ATOM   4495  CA  ASN   316     -31.434  -2.437  -1.951  1.00 10.00      B   
ATOM   4496  CB  ASN   316     -31.300  -2.814  -3.430  1.00 10.00      B   
ATOM   4497  CG  ASN   316     -30.861  -1.650  -4.302  1.00 10.00      B   
ATOM   4498  OD1 ASN   316     -29.670  -1.449  -4.542  1.00 10.00      B   
ATOM   4499  ND2 ASN   316     -31.820  -0.878  -4.792  1.00 10.00      B   
ATOM   4500 HD21 ASN   316     -32.757  -1.098  -4.570  1.00 10.00      B   
ATOM   4501 HD22 ASN   316     -31.563  -0.117  -5.352  1.00 10.00      B   
ATOM   4502  C   ASN   316     -32.442  -3.343  -1.258  1.00 10.00      B   
ATOM   4503  O   ASN   316     -33.582  -2.939  -1.018  1.00 10.00      B   
ATOM   4504  N   ARG   317     -32.015  -4.569  -0.942  1.00 10.00      B   
ATOM   4505  HN  ARG   317     -31.096  -4.831  -1.180  1.00 10.00      B   
ATOM   4506  CA  ARG   317     -32.865  -5.547  -0.260  1.00 10.00      B   
ATOM   4507  CB  ARG   317     -33.217  -5.066   1.157  1.00 10.00      B   
ATOM   4508  CG  ARG   317     -32.030  -4.528   1.947  1.00 10.00      B   
ATOM   4509  CD  ARG   317     -32.476  -3.782   3.196  1.00 10.00      B   
ATOM   4510  NE  ARG   317     -32.621  -4.677   4.346  1.00 10.00      B   
ATOM   4511  HE  ARG   317     -32.773  -5.628   4.154  1.00 10.00      B   
ATOM   4512  CZ  ARG   317     -32.558  -4.283   5.618  1.00 10.00      B   
ATOM   4513  NH1 ARG   317     -32.360  -3.004   5.921  1.00 10.00      B   
ATOM   4514 HH11 ARG   317     -32.243  -2.285   5.160  1.00 10.00      B   
ATOM   4515 HH12 ARG   317     -32.316  -2.703   6.920  1.00 10.00      B   
ATOM   4516  NH2 ARG   317     -32.687  -5.176   6.591  1.00 10.00      B   
ATOM   4517 HH21 ARG   317     -32.834  -6.185   6.360  1.00 10.00      B   
ATOM   4518 HH22 ARG   317     -32.639  -4.875   7.591  1.00 10.00      B   
ATOM   4519  C   ARG   317     -34.136  -5.834  -1.062  1.00 10.00      B   
ATOM   4520  O   ARG   317     -35.201  -6.080  -0.493  1.00 10.00      B   
ATOM   4521  N   GLN   318     -34.007  -5.828  -2.386  1.00 10.00      B   
ATOM   4522  HN  GLN   318     -33.122  -5.682  -2.782  1.00 10.00      B   
ATOM   4523  CA  GLN   318     -35.140  -6.057  -3.267  1.00 10.00      B   
ATOM   4524  CB  GLN   318     -35.732  -4.715  -3.699  1.00 10.00      B   
ATOM   4525  CG  GLN   318     -34.726  -3.791  -4.372  1.00 10.00      B   
ATOM   4526  CD  GLN   318     -35.241  -2.380  -4.553  1.00 10.00      B   
ATOM   4527  OE1 GLN   318     -34.475  -1.421  -4.530  1.00 10.00      B   
ATOM   4528  NE2 GLN   318     -36.540  -2.240  -4.739  1.00 10.00      B   
ATOM   4529 HE21 GLN   318     -37.094  -3.046  -4.750  1.00 10.00      B   
ATOM   4530 HE22 GLN   318     -36.898  -1.329  -4.853  1.00 10.00      B   
ATOM   4531  C   GLN   318     -34.724  -6.864  -4.493  1.00 10.00      B   
ATOM   4532  O   GLN   318     -33.652  -6.638  -5.059  1.00 10.00      B   
ATOM   4533  N   ALA   319     -35.575  -7.806  -4.890  1.00 10.00      B   
ATOM   4534  HN  ALA   319     -36.408  -7.934  -4.390  1.00 10.00      B   
ATOM   4535  CA  ALA   319     -35.314  -8.654  -6.048  1.00 10.00      B   
ATOM   4536  CB  ALA   319     -34.287  -9.727  -5.716  1.00 10.00      B   
ATOM   4537  C   ALA   319     -36.602  -9.301  -6.542  1.00 10.00      B   
ATOM   4538  O   ALA   319     -37.632  -9.244  -5.870  1.00 10.00      B   
ATOM   4539  N   SER   320     -36.534  -9.913  -7.717  1.00 10.00      B   
ATOM   4540  HN  SER   320     -35.680  -9.923  -8.197  1.00 10.00      B   
ATOM   4541  CA  SER   320     -37.682 -10.579  -8.314  1.00 10.00      B   
ATOM   4542  CB  SER   320     -38.574  -9.568  -9.042  1.00 10.00      B   
ATOM   4543  OG  SER   320     -39.142  -8.639  -8.137  1.00 10.00      B   
ATOM   4544  HG  SER   320     -38.728  -8.740  -7.268  1.00 10.00      B   
ATOM   4545  C   SER   320     -37.218 -11.659  -9.286  1.00 10.00      B   
ATOM   4546  O   SER   320     -36.207 -11.492  -9.974  1.00 10.00      B   
ATOM   4547  N   GLU   321     -37.955 -12.761  -9.342  1.00 10.00      B   
ATOM   4548  HN  GLU   321     -38.763 -12.824  -8.789  1.00 10.00      B   
ATOM   4549  CA  GLU   321     -37.609 -13.868 -10.224  1.00 10.00      B   
ATOM   4550  CB  GLU   321     -36.999 -15.033  -9.436  1.00 10.00      B   
ATOM   4551  CG  GLU   321     -35.759 -14.670  -8.636  1.00 10.00      B   
ATOM   4552  CD  GLU   321     -35.101 -15.877  -8.001  1.00 10.00      B   
ATOM   4553  OE1 GLU   321     -35.765 -16.573  -7.207  1.00 10.00      B   
ATOM   4554  OE2 GLU   321     -33.903 -16.119  -8.276  1.00 10.00      B   
ATOM   4555  C   GLU   321     -38.826 -14.345 -11.015  1.00 10.00      B   
ATOM   4556  O   GLU   321     -39.146 -13.794 -12.074  1.00 10.00      B   
ATOM   4557  N   PHE   322     -39.511 -15.358 -10.490  1.00 10.00      B   
ATOM   4558  HN  PHE   322     -39.221 -15.741  -9.635  1.00 10.00      B   
ATOM   4559  CA  PHE   322     -40.681 -15.918 -11.145  1.00 10.00      B   
ATOM   4560  CB  PHE   322     -40.246 -17.030 -12.110  1.00 10.00      B   
ATOM   4561  CG  PHE   322     -41.197 -17.276 -13.249  1.00 10.00      B   
ATOM   4562  CD1 PHE   322     -41.089 -16.551 -14.423  1.00 10.00      B   
ATOM   4563  CD2 PHE   322     -42.193 -18.234 -13.149  1.00 10.00      B   
ATOM   4564  CE1 PHE   322     -41.955 -16.773 -15.474  1.00 10.00      B   
ATOM   4565  CE2 PHE   322     -43.064 -18.461 -14.196  1.00 10.00      B   
ATOM   4566  CZ  PHE   322     -42.944 -17.729 -15.360  1.00 10.00      B   
ATOM   4567  C   PHE   322     -41.635 -16.485 -10.103  1.00 10.00      B   
ATOM   4568  O   PHE   322     -41.224 -16.791  -8.983  1.00 10.00      B   
ATOM   4569  N   ILE   323     -42.902 -16.610 -10.470  1.00 10.00      B   
ATOM   4570  HN  ILE   323     -43.169 -16.337 -11.373  1.00 10.00      B   
ATOM   4571  CA  ILE   323     -43.912 -17.153  -9.571  1.00 10.00      B   
ATOM   4572  CB  ILE   323     -44.854 -16.067  -9.007  1.00 10.00      B   
ATOM   4573  CG1 ILE   323     -45.165 -15.002 -10.064  1.00 10.00      B   
ATOM   4574  CG2 ILE   323     -44.252 -15.437  -7.759  1.00 10.00      B   
ATOM   4575  CD1 ILE   323     -46.168 -13.958  -9.616  1.00 10.00      B   
ATOM   4576  C   ILE   323     -44.722 -18.251 -10.264  1.00 10.00      B   
ATOM   4577  O   ILE   323     -45.712 -17.977 -10.947  1.00 10.00      B   
ATOM   4578  N   PRO   324     -44.280 -19.510 -10.121  1.00 10.00      B   
ATOM   4579  CA  PRO   324     -44.942 -20.666 -10.723  1.00 10.00      B   
ATOM   4580  CB  PRO   324     -43.901 -21.792 -10.596  1.00 10.00      B   
ATOM   4581  CG  PRO   324     -42.654 -21.139 -10.097  1.00 10.00      B   
ATOM   4582  CD  PRO   324     -43.095 -19.911  -9.362  1.00 10.00      B   
ATOM   4583  C   PRO   324     -46.210 -21.047  -9.966  1.00 10.00      B   
ATOM   4584  O   PRO   324     -46.162 -21.386  -8.779  1.00 10.00      B   
ATOM   4585  N   ALA   325     -47.339 -20.988 -10.656  1.00 10.00      B   
ATOM   4586  HN  ALA   325     -47.312 -20.708 -11.595  1.00 10.00      B   
ATOM   4587  CA  ALA   325     -48.620 -21.326 -10.062  1.00 10.00      B   
ATOM   4588  CB  ALA   325     -49.326 -20.070  -9.583  1.00 10.00      B   
ATOM   4589  C   ALA   325     -49.486 -22.070 -11.066  1.00 10.00      B   
ATOM   4590  O   ALA   325     -49.547 -21.698 -12.240  1.00 10.00      B   
ATOM   4591  N   GLN   326     -50.149 -23.117 -10.596  1.00 10.00      B   
ATOM   4592  HN  GLN   326     -50.054 -23.349  -9.648  1.00 10.00      B   
ATOM   4593  CA  GLN   326     -51.013 -23.932 -11.435  1.00 10.00      B   
ATOM   4594  CB  GLN   326     -51.560 -25.114 -10.628  1.00 10.00      B   
ATOM   4595  CG  GLN   326     -52.423 -26.077 -11.430  1.00 10.00      B   
ATOM   4596  CD  GLN   326     -51.672 -26.727 -12.577  1.00 10.00      B   
ATOM   4597  OE1 GLN   326     -50.457 -26.914 -12.513  1.00 10.00      B   
ATOM   4598  NE2 GLN   326     -52.390 -27.085 -13.630  1.00 10.00      B   
ATOM   4599 HE21 GLN   326     -53.358 -26.917 -13.613  1.00 10.00      B   
ATOM   4600 HE22 GLN   326     -51.926 -27.500 -14.391  1.00 10.00      B   
ATOM   4601  C   GLN   326     -52.162 -23.107 -12.004  1.00 10.00      B   
ATOM   4602  O   GLN   326     -52.968 -22.550 -11.259  1.00 10.00      B   
ATOM   4603  N   GLY   327     -52.217 -23.017 -13.324  1.00 10.00      B   
ATOM   4604  HN  GLY   327     -51.522 -23.455 -13.864  1.00 10.00      B   
ATOM   4605  CA  GLY   327     -53.273 -22.269 -13.975  1.00 10.00      B   
ATOM   4606  C   GLY   327     -52.846 -20.861 -14.334  1.00 10.00      B   
ATOM   4607  O   GLY   327     -53.383 -20.260 -15.265  1.00 10.00      B   
ATOM   4608  N   VAL   328     -51.872 -20.339 -13.604  1.00 10.00      B   
ATOM   4609  HN  VAL   328     -51.466 -20.878 -12.892  1.00 10.00      B   
ATOM   4610  CA  VAL   328     -51.374 -18.993 -13.846  1.00 10.00      B   
ATOM   4611  CB  VAL   328     -50.853 -18.332 -12.549  1.00 10.00      B   
ATOM   4612  CG1 VAL   328     -50.340 -16.925 -12.824  1.00 10.00      B   
ATOM   4613  CG2 VAL   328     -51.948 -18.302 -11.491  1.00 10.00      B   
ATOM   4614  C   VAL   328     -50.267 -19.018 -14.892  1.00 10.00      B   
ATOM   4615  O   VAL   328     -49.181 -19.546 -14.650  1.00 10.00      B   
ATOM   4616  N   ASP   329     -50.563 -18.461 -16.061  1.00 10.00      B   
ATOM   4617  HN  ASP   329     -51.457 -18.076 -16.188  1.00 10.00      B   
ATOM   4618  CA  ASP   329     -49.609 -18.408 -17.166  1.00 10.00      B   
ATOM   4619  CB  ASP   329     -50.275 -17.845 -18.426  1.00 10.00      B   
ATOM   4620  CG  ASP   329     -51.348 -18.746 -18.997  1.00 10.00      B   
ATOM   4621  OD1 ASP   329     -52.531 -18.562 -18.641  1.00 10.00      B   
ATOM   4622  OD2 ASP   329     -51.016 -19.631 -19.815  1.00 10.00      B   
ATOM   4623  C   ASP   329     -48.405 -17.548 -16.813  1.00 10.00      B   
ATOM   4624  O   ASP   329     -48.427 -16.797 -15.836  1.00 10.00      B   
ATOM   4625  N   GLU   330     -47.368 -17.636 -17.630  1.00 10.00      B   
ATOM   4626  HN  GLU   330     -47.424 -18.229 -18.410  1.00 10.00      B   
ATOM   4627  CA  GLU   330     -46.149 -16.869 -17.410  1.00 10.00      B   
ATOM   4628  CB  GLU   330     -45.013 -17.429 -18.272  1.00 10.00      B   
ATOM   4629  CG  GLU   330     -44.874 -18.943 -18.204  1.00 10.00      B   
ATOM   4630  CD  GLU   330     -43.705 -19.463 -19.016  1.00 10.00      B   
ATOM   4631  OE1 GLU   330     -43.756 -19.381 -20.263  1.00 10.00      B   
ATOM   4632  OE2 GLU   330     -42.732 -19.963 -18.411  1.00 10.00      B   
ATOM   4633  C   GLU   330     -46.374 -15.391 -17.726  1.00 10.00      B   
ATOM   4634  O   GLU   330     -45.757 -14.513 -17.127  1.00 10.00      B   
ATOM   4635  N   LYS   331     -47.283 -15.127 -18.659  1.00 10.00      B   
ATOM   4636  HN  LYS   331     -47.747 -15.874 -19.094  1.00 10.00      B   
ATOM   4637  CA  LYS   331     -47.598 -13.761 -19.069  1.00 10.00      B   
ATOM   4638  CB  LYS   331     -48.342 -13.758 -20.405  1.00 10.00      B   
ATOM   4639  CG  LYS   331     -47.528 -14.272 -21.580  1.00 10.00      B   
ATOM   4640  CD  LYS   331     -48.403 -14.469 -22.804  1.00 10.00      B   
ATOM   4641  CE  LYS   331     -47.649 -15.173 -23.917  1.00 10.00      B   
ATOM   4642  NZ  LYS   331     -48.518 -15.427 -25.092  1.00 10.00      B   
ATOM   4643  HZ1 LYS   331     -49.317 -16.035 -24.822  1.00 10.00      B   
ATOM   4644  HZ2 LYS   331     -47.976 -15.901 -25.841  1.00 10.00      B   
ATOM   4645  HZ3 LYS   331     -48.890 -14.528 -25.466  1.00 10.00      B   
ATOM   4646  C   LYS   331     -48.434 -13.037 -18.021  1.00 10.00      B   
ATOM   4647  O   LYS   331     -48.538 -11.813 -18.043  1.00 10.00      B   
ATOM   4648  N   THR   332     -49.018 -13.788 -17.096  1.00 10.00      B   
ATOM   4649  HN  THR   332     -48.883 -14.759 -17.111  1.00 10.00      B   
ATOM   4650  CA  THR   332     -49.856 -13.204 -16.055  1.00 10.00      B   
ATOM   4651  CB  THR   332     -50.708 -14.272 -15.356  1.00 10.00      B   
ATOM   4652  OG1 THR   332     -50.751 -15.446 -16.178  1.00 10.00      B   
ATOM   4653  HG1 THR   332     -50.088 -16.076 -15.862  1.00 10.00      B   
ATOM   4654  CG2 THR   332     -52.123 -13.758 -15.148  1.00 10.00      B   
ATOM   4655  C   THR   332     -49.036 -12.434 -15.020  1.00 10.00      B   
ATOM   4656  O   THR   332     -49.590 -11.698 -14.204  1.00 10.00      B   
ATOM   4657  N   LEU   333     -47.716 -12.590 -15.068  1.00 10.00      B   
ATOM   4658  HN  LEU   333     -47.329 -13.187 -15.742  1.00 10.00      B   
ATOM   4659  CA  LEU   333     -46.826 -11.898 -14.139  1.00 10.00      B   
ATOM   4660  CB  LEU   333     -45.387 -12.415 -14.270  1.00 10.00      B   
ATOM   4661  CG  LEU   333     -45.011 -13.621 -13.403  1.00 10.00      B   
ATOM   4662  CD1 LEU   333     -45.749 -14.873 -13.851  1.00 10.00      B   
ATOM   4663  CD2 LEU   333     -43.506 -13.846 -13.425  1.00 10.00      B   
ATOM   4664  C   LEU   333     -46.870 -10.390 -14.373  1.00 10.00      B   
ATOM   4665  O   LEU   333     -46.522  -9.602 -13.493  1.00 10.00      B   
ATOM   4666  N   ALA   334     -47.311  -9.999 -15.563  1.00 10.00      B   
ATOM   4667  HN  ALA   334     -47.578 -10.679 -16.218  1.00 10.00      B   
ATOM   4668  CA  ALA   334     -47.412  -8.594 -15.926  1.00 10.00      B   
ATOM   4669  CB  ALA   334     -46.914  -8.392 -17.349  1.00 10.00      B   
ATOM   4670  C   ALA   334     -48.855  -8.115 -15.797  1.00 10.00      B   
ATOM   4671  O   ALA   334     -49.211  -7.030 -16.262  1.00 10.00      B   
ATOM   4672  N   ASP   335     -49.684  -8.931 -15.161  1.00 10.00      B   
ATOM   4673  HN  ASP   335     -49.341  -9.780 -14.809  1.00 10.00      B   
ATOM   4674  CA  ASP   335     -51.089  -8.601 -14.974  1.00 10.00      B   
ATOM   4675  CB  ASP   335     -51.962  -9.845 -15.188  1.00 10.00      B   
ATOM   4676  CG  ASP   335     -53.434  -9.526 -15.353  1.00 10.00      B   
ATOM   4677  OD1 ASP   335     -53.844  -9.142 -16.470  1.00 10.00      B   
ATOM   4678  OD2 ASP   335     -54.192  -9.683 -14.372  1.00 10.00      B   
ATOM   4679  C   ASP   335     -51.329  -7.983 -13.594  1.00 10.00      B   
ATOM   4680  O   ASP   335     -50.858  -6.879 -13.310  1.00 10.00      B   
ATOM   4681  N   ALA   336     -52.038  -8.706 -12.732  1.00 10.00      B   
ATOM   4682  HN  ALA   336     -52.382  -9.583 -13.013  1.00 10.00      B   
ATOM   4683  CA  ALA   336     -52.343  -8.226 -11.390  1.00 10.00      B   
ATOM   4684  CB  ALA   336     -53.374  -9.124 -10.721  1.00 10.00      B   
ATOM   4685  C   ALA   336     -51.089  -8.117 -10.530  1.00 10.00      B   
ATOM   4686  O   ALA   336     -50.997  -7.245  -9.670  1.00 10.00      B   
ATOM   4687  N   ALA   337     -50.127  -9.003 -10.771  1.00 10.00      B   
ATOM   4688  HN  ALA   337     -50.268  -9.682 -11.467  1.00 10.00      B   
ATOM   4689  CA  ALA   337     -48.877  -9.006 -10.016  1.00 10.00      B   
ATOM   4690  CB  ALA   337     -47.968 -10.129 -10.496  1.00 10.00      B   
ATOM   4691  C   ALA   337     -48.165  -7.661 -10.113  1.00 10.00      B   
ATOM   4692  O   ALA   337     -47.788  -7.077  -9.096  1.00 10.00      B   
ATOM   4693  N   GLN   338     -48.004  -7.172 -11.339  1.00 10.00      B   
ATOM   4694  HN  GLN   338     -48.342  -7.684 -12.102  1.00 10.00      B   
ATOM   4695  CA  GLN   338     -47.340  -5.897 -11.583  1.00 10.00      B   
ATOM   4696  CB  GLN   338     -47.193  -5.657 -13.089  1.00 10.00      B   
ATOM   4697  CG  GLN   338     -46.645  -4.282 -13.446  1.00 10.00      B   
ATOM   4698  CD  GLN   338     -46.994  -3.854 -14.858  1.00 10.00      B   
ATOM   4699  OE1 GLN   338     -47.132  -4.680 -15.757  1.00 10.00      B   
ATOM   4700  NE2 GLN   338     -47.136  -2.552 -15.064  1.00 10.00      B   
ATOM   4701 HE21 GLN   338     -47.010  -1.947 -14.302  1.00 10.00      B   
ATOM   4702 HE22 GLN   338     -47.367  -2.244 -15.969  1.00 10.00      B   
ATOM   4703  C   GLN   338     -48.121  -4.749 -10.958  1.00 10.00      B   
ATOM   4704  O   GLN   338     -47.547  -3.871 -10.312  1.00 10.00      B   
ATOM   4705  N   LEU   339     -49.435  -4.770 -11.154  1.00 10.00      B   
ATOM   4706  HN  LEU   339     -49.829  -5.510 -11.671  1.00 10.00      B   
ATOM   4707  CA  LEU   339     -50.311  -3.729 -10.624  1.00 10.00      B   
ATOM   4708  CB  LEU   339     -51.746  -3.939 -11.110  1.00 10.00      B   
ATOM   4709  CG  LEU   339     -51.942  -3.906 -12.629  1.00 10.00      B   
ATOM   4710  CD1 LEU   339     -53.334  -4.388 -13.008  1.00 10.00      B   
ATOM   4711  CD2 LEU   339     -51.690  -2.507 -13.174  1.00 10.00      B   
ATOM   4712  C   LEU   339     -50.254  -3.677  -9.101  1.00 10.00      B   
ATOM   4713  O   LEU   339     -50.331  -2.603  -8.507  1.00 10.00      B   
ATOM   4714  N   ALA   340     -50.101  -4.844  -8.481  1.00 10.00      B   
ATOM   4715  HN  ALA   340     -50.050  -5.666  -9.017  1.00 10.00      B   
ATOM   4716  CA  ALA   340     -50.013  -4.938  -7.032  1.00 10.00      B   
ATOM   4717  CB  ALA   340     -50.068  -6.390  -6.583  1.00 10.00      B   
ATOM   4718  C   ALA   340     -48.739  -4.264  -6.529  1.00 10.00      B   
ATOM   4719  O   ALA   340     -48.745  -3.612  -5.483  1.00 10.00      B   
ATOM   4720  N   SER   341     -47.653  -4.418  -7.280  1.00 10.00      B   
ATOM   4721  HN  SER   341     -47.706  -4.955  -8.101  1.00 10.00      B   
ATOM   4722  CA  SER   341     -46.382  -3.816  -6.908  1.00 10.00      B   
ATOM   4723  CB  SER   341     -45.256  -4.410  -7.753  1.00 10.00      B   
ATOM   4724  OG  SER   341     -45.442  -5.804  -7.931  1.00 10.00      B   
ATOM   4725  HG  SER   341     -45.521  -6.229  -7.070  1.00 10.00      B   
ATOM   4726  C   SER   341     -46.436  -2.303  -7.094  1.00 10.00      B   
ATOM   4727  O   SER   341     -45.796  -1.553  -6.362  1.00 10.00      B   
ATOM   4728  N   LEU   342     -47.218  -1.867  -8.078  1.00 10.00      B   
ATOM   4729  HN  LEU   342     -47.699  -2.522  -8.629  1.00 10.00      B   
ATOM   4730  CA  LEU   342     -47.375  -0.446  -8.368  1.00 10.00      B   
ATOM   4731  CB  LEU   342     -48.020  -0.242  -9.741  1.00 10.00      B   
ATOM   4732  CG  LEU   342     -47.114  -0.473 -10.950  1.00 10.00      B   
ATOM   4733  CD1 LEU   342     -47.927  -0.443 -12.233  1.00 10.00      B   
ATOM   4734  CD2 LEU   342     -46.008   0.570 -10.991  1.00 10.00      B   
ATOM   4735  C   LEU   342     -48.209   0.235  -7.292  1.00 10.00      B   
ATOM   4736  O   LEU   342     -48.121   1.444  -7.095  1.00 10.00      B   
ATOM   4737  N   ALA   343     -49.012  -0.557  -6.593  1.00 10.00      B   
ATOM   4738  HN  ALA   343     -49.035  -1.513  -6.804  1.00 10.00      B   
ATOM   4739  CA  ALA   343     -49.863  -0.044  -5.529  1.00 10.00      B   
ATOM   4740  CB  ALA   343     -50.968  -1.038  -5.211  1.00 10.00      B   
ATOM   4741  C   ALA   343     -49.040   0.260  -4.281  1.00 10.00      B   
ATOM   4742  O   ALA   343     -49.471   1.010  -3.403  1.00 10.00      B   
ATOM   4743  N   ASP   344     -47.851  -0.323  -4.212  1.00 10.00      B   
ATOM   4744  HN  ASP   344     -47.558  -0.898  -4.949  1.00 10.00      B   
ATOM   4745  CA  ASP   344     -46.964  -0.112  -3.083  1.00 10.00      B   
ATOM   4746  CB  ASP   344     -46.125  -1.364  -2.807  1.00 10.00      B   
ATOM   4747  CG  ASP   344     -45.751  -1.500  -1.345  1.00 10.00      B   
ATOM   4748  OD1 ASP   344     -45.367  -0.481  -0.727  1.00 10.00      B   
ATOM   4749  OD2 ASP   344     -45.835  -2.629  -0.801  1.00 10.00      B   
ATOM   4750  C   ASP   344     -46.071   1.093  -3.359  1.00 10.00      B   
ATOM   4751  O   ASP   344     -45.413   1.167  -4.398  1.00 10.00      B   
ATOM   4752  N   GLU   345     -46.066   2.044  -2.436  1.00 10.00      B   
ATOM   4753  HN  GLU   345     -46.612   1.929  -1.626  1.00 10.00      B   
ATOM   4754  CA  GLU   345     -45.278   3.260  -2.596  1.00 10.00      B   
ATOM   4755  CB  GLU   345     -45.971   4.437  -1.911  1.00 10.00      B   
ATOM   4756  CG  GLU   345     -47.313   4.814  -2.518  1.00 10.00      B   
ATOM   4757  CD  GLU   345     -48.127   5.697  -1.599  1.00 10.00      B   
ATOM   4758  OE1 GLU   345     -48.845   5.152  -0.734  1.00 10.00      B   
ATOM   4759  OE2 GLU   345     -48.053   6.941  -1.732  1.00 10.00      B   
ATOM   4760  C   GLU   345     -43.855   3.105  -2.065  1.00 10.00      B   
ATOM   4761  O   GLU   345     -43.066   4.047  -2.104  1.00 10.00      B   
ATOM   4762  N   THR   346     -43.524   1.923  -1.568  1.00 10.00      B   
ATOM   4763  HN  THR   346     -44.182   1.194  -1.567  1.00 10.00      B   
ATOM   4764  CA  THR   346     -42.188   1.685  -1.043  1.00 10.00      B   
ATOM   4765  CB  THR   346     -42.169   0.576   0.027  1.00 10.00      B   
ATOM   4766  OG1 THR   346     -42.809  -0.599  -0.480  1.00 10.00      B   
ATOM   4767  HG1 THR   346     -43.765  -0.434  -0.573  1.00 10.00      B   
ATOM   4768  CG2 THR   346     -42.884   1.038   1.287  1.00 10.00      B   
ATOM   4769  C   THR   346     -41.212   1.347  -2.170  1.00 10.00      B   
ATOM   4770  O   THR   346     -41.570   0.650  -3.124  1.00 10.00      B   
ATOM   4771  N   PRO   347     -39.967   1.846  -2.076  1.00 10.00      B   
ATOM   4772  CA  PRO   347     -38.929   1.605  -3.088  1.00 10.00      B   
ATOM   4773  CB  PRO   347     -37.681   2.244  -2.473  1.00 10.00      B   
ATOM   4774  CG  PRO   347     -38.216   3.285  -1.554  1.00 10.00      B   
ATOM   4775  CD  PRO   347     -39.474   2.703  -0.980  1.00 10.00      B   
ATOM   4776  C   PRO   347     -38.697   0.118  -3.333  1.00 10.00      B   
ATOM   4777  O   PRO   347     -38.471  -0.304  -4.467  1.00 10.00      B   
ATOM   4778  N   GLU   348     -38.783  -0.672  -2.268  1.00 10.00      B   
ATOM   4779  HN  GLU   348     -38.984  -0.272  -1.396  1.00 10.00      B   
ATOM   4780  CA  GLU   348     -38.577  -2.112  -2.360  1.00 10.00      B   
ATOM   4781  CB  GLU   348     -38.604  -2.766  -0.976  1.00 10.00      B   
ATOM   4782  CG  GLU   348     -39.859  -2.485  -0.165  1.00 10.00      B   
ATOM   4783  CD  GLU   348     -39.906  -3.279   1.125  1.00 10.00      B   
ATOM   4784  OE1 GLU   348     -40.645  -4.287   1.186  1.00 10.00      B   
ATOM   4785  OE2 GLU   348     -39.206  -2.895   2.087  1.00 10.00      B   
ATOM   4786  C   GLU   348     -39.577  -2.783  -3.302  1.00 10.00      B   
ATOM   4787  O   GLU   348     -39.214  -3.684  -4.058  1.00 10.00      B   
ATOM   4788  N   GLY   349     -40.820  -2.314  -3.285  1.00 10.00      B   
ATOM   4789  HN  GLY   349     -41.040  -1.566  -2.691  1.00 10.00      B   
ATOM   4790  CA  GLY   349     -41.854  -2.892  -4.129  1.00 10.00      B   
ATOM   4791  C   GLY   349     -41.659  -2.596  -5.605  1.00 10.00      B   
ATOM   4792  O   GLY   349     -42.125  -3.348  -6.460  1.00 10.00      B   
ATOM   4793  N   ARG   350     -40.945  -1.519  -5.911  1.00 10.00      B   
ATOM   4794  HN  ARG   350     -40.573  -0.969  -5.187  1.00 10.00      B   
ATOM   4795  CA  ARG   350     -40.705  -1.128  -7.297  1.00 10.00      B   
ATOM   4796  CB  ARG   350     -40.137   0.289  -7.388  1.00 10.00      B   
ATOM   4797  CG  ARG   350     -41.196   1.378  -7.390  1.00 10.00      B   
ATOM   4798  CD  ARG   350     -40.643   2.697  -7.910  1.00 10.00      B   
ATOM   4799  NE  ARG   350     -39.848   3.402  -6.906  1.00 10.00      B   
ATOM   4800  HE  ARG   350     -38.874   3.258  -6.919  1.00 10.00      B   
ATOM   4801  CZ  ARG   350     -40.367   4.220  -5.994  1.00 10.00      B   
ATOM   4802  NH1 ARG   350     -41.678   4.431  -5.955  1.00 10.00      B   
ATOM   4803 HH11 ARG   350     -42.085   5.073  -5.239  1.00 10.00      B   
ATOM   4804 HH12 ARG   350     -42.306   3.958  -6.643  1.00 10.00      B   
ATOM   4805  NH2 ARG   350     -39.578   4.838  -5.128  1.00 10.00      B   
ATOM   4806 HH21 ARG   350     -38.546   4.692  -5.156  1.00 10.00      B   
ATOM   4807 HH22 ARG   350     -39.989   5.480  -4.413  1.00 10.00      B   
ATOM   4808  C   ARG   350     -39.804  -2.113  -8.038  1.00 10.00      B   
ATOM   4809  O   ARG   350     -39.749  -2.102  -9.267  1.00 10.00      B   
ATOM   4810  N   SER   351     -39.113  -2.971  -7.299  1.00 10.00      B   
ATOM   4811  HN  SER   351     -39.209  -2.948  -6.323  1.00 10.00      B   
ATOM   4812  CA  SER   351     -38.219  -3.951  -7.910  1.00 10.00      B   
ATOM   4813  CB  SER   351     -37.431  -4.703  -6.838  1.00 10.00      B   
ATOM   4814  OG  SER   351     -38.303  -5.352  -5.927  1.00 10.00      B   
ATOM   4815  HG  SER   351     -38.570  -4.737  -5.231  1.00 10.00      B   
ATOM   4816  C   SER   351     -38.998  -4.937  -8.775  1.00 10.00      B   
ATOM   4817  O   SER   351     -38.524  -5.365  -9.829  1.00 10.00      B   
ATOM   4818  N   ILE   352     -40.211  -5.259  -8.340  1.00 10.00      B   
ATOM   4819  HN  ILE   352     -40.543  -4.848  -7.514  1.00 10.00      B   
ATOM   4820  CA  ILE   352     -41.066  -6.205  -9.049  1.00 10.00      B   
ATOM   4821  CB  ILE   352     -42.243  -6.667  -8.163  1.00 10.00      B   
ATOM   4822  CG1 ILE   352     -41.781  -6.841  -6.709  1.00 10.00      B   
ATOM   4823  CG2 ILE   352     -42.831  -7.970  -8.691  1.00 10.00      B   
ATOM   4824  CD1 ILE   352     -42.910  -7.065  -5.728  1.00 10.00      B   
ATOM   4825  C   ILE   352     -41.600  -5.594 -10.346  1.00 10.00      B   
ATOM   4826  O   ILE   352     -42.103  -6.297 -11.224  1.00 10.00      B   
ATOM   4827  N   VAL   353     -41.467  -4.282 -10.471  1.00 10.00      B   
ATOM   4828  HN  VAL   353     -41.044  -3.772  -9.746  1.00 10.00      B   
ATOM   4829  CA  VAL   353     -41.932  -3.575 -11.658  1.00 10.00      B   
ATOM   4830  CB  VAL   353     -42.576  -2.217 -11.295  1.00 10.00      B   
ATOM   4831  CG1 VAL   353     -43.499  -1.737 -12.406  1.00 10.00      B   
ATOM   4832  CG2 VAL   353     -43.331  -2.307  -9.977  1.00 10.00      B   
ATOM   4833  C   VAL   353     -40.774  -3.340 -12.625  1.00 10.00      B   
ATOM   4834  O   VAL   353     -40.952  -2.791 -13.712  1.00 10.00      B   
ATOM   4835  N   ILE   354     -39.582  -3.759 -12.223  1.00 10.00      B   
ATOM   4836  HN  ILE   354     -39.496  -4.191 -11.347  1.00 10.00      B   
ATOM   4837  CA  ILE   354     -38.399  -3.586 -13.054  1.00 10.00      B   
ATOM   4838  CB  ILE   354     -37.390  -2.609 -12.409  1.00 10.00      B   
ATOM   4839  CG1 ILE   354     -38.058  -1.263 -12.098  1.00 10.00      B   
ATOM   4840  CG2 ILE   354     -36.184  -2.407 -13.319  1.00 10.00      B   
ATOM   4841  CD1 ILE   354     -37.213  -0.342 -11.244  1.00 10.00      B   
ATOM   4842  C   ILE   354     -37.707  -4.923 -13.317  1.00 10.00      B   
ATOM   4843  O   ILE   354     -37.572  -5.350 -14.462  1.00 10.00      B   
ATOM   4844  N   LEU   355     -37.302  -5.594 -12.246  1.00 10.00      B   
ATOM   4845  HN  LEU   355     -37.485  -5.222 -11.355  1.00 10.00      B   
ATOM   4846  CA  LEU   355     -36.601  -6.871 -12.350  1.00 10.00      B   
ATOM   4847  CB  LEU   355     -36.087  -7.323 -10.985  1.00 10.00      B   
ATOM   4848  CG  LEU   355     -34.892  -6.543 -10.439  1.00 10.00      B   
ATOM   4849  CD1 LEU   355     -34.635  -6.903  -8.986  1.00 10.00      B   
ATOM   4850  CD2 LEU   355     -33.655  -6.805 -11.285  1.00 10.00      B   
ATOM   4851  C   LEU   355     -37.457  -7.958 -12.986  1.00 10.00      B   
ATOM   4852  O   LEU   355     -36.936  -8.878 -13.611  1.00 10.00      B   
ATOM   4853  N   ALA   356     -38.766  -7.847 -12.836  1.00 10.00      B   
ATOM   4854  HN  ALA   356     -39.130  -7.089 -12.331  1.00 10.00      B   
ATOM   4855  CA  ALA   356     -39.678  -8.830 -13.407  1.00 10.00      B   
ATOM   4856  CB  ALA   356     -40.941  -8.948 -12.570  1.00 10.00      B   
ATOM   4857  C   ALA   356     -40.012  -8.497 -14.860  1.00 10.00      B   
ATOM   4858  O   ALA   356     -40.787  -9.201 -15.505  1.00 10.00      B   
ATOM   4859  N   LYS   357     -39.420  -7.424 -15.367  1.00 10.00      B   
ATOM   4860  HN  LYS   357     -38.812  -6.899 -14.801  1.00 10.00      B   
ATOM   4861  CA  LYS   357     -39.649  -7.000 -16.743  1.00 10.00      B   
ATOM   4862  CB  LYS   357     -40.072  -5.528 -16.792  1.00 10.00      B   
ATOM   4863  CG  LYS   357     -41.345  -5.206 -16.031  1.00 10.00      B   
ATOM   4864  CD  LYS   357     -42.021  -3.974 -16.608  1.00 10.00      B   
ATOM   4865  CE  LYS   357     -43.280  -3.627 -15.839  1.00 10.00      B   
ATOM   4866  NZ  LYS   357     -44.349  -3.118 -16.736  1.00 10.00      B   
ATOM   4867  HZ1 LYS   357     -45.223  -2.968 -16.198  1.00 10.00      B   
ATOM   4868  HZ2 LYS   357     -44.538  -3.806 -17.501  1.00 10.00      B   
ATOM   4869  HZ3 LYS   357     -44.058  -2.214 -17.161  1.00 10.00      B   
ATOM   4870  C   LYS   357     -38.396  -7.191 -17.589  1.00 10.00      B   
ATOM   4871  O   LYS   357     -38.399  -6.897 -18.784  1.00 10.00      B   
ATOM   4872  N   GLN   358     -37.338  -7.707 -16.972  1.00 10.00      B   
ATOM   4873  HN  GLN   358     -37.412  -7.955 -16.026  1.00 10.00      B   
ATOM   4874  CA  GLN   358     -36.066  -7.915 -17.665  1.00 10.00      B   
ATOM   4875  CB  GLN   358     -34.967  -8.371 -16.695  1.00 10.00      B   
ATOM   4876  CG  GLN   358     -35.165  -9.762 -16.109  1.00 10.00      B   
ATOM   4877  CD  GLN   358     -34.043 -10.164 -15.174  1.00 10.00      B   
ATOM   4878  OE1 GLN   358     -33.034 -10.723 -15.602  1.00 10.00      B   
ATOM   4879  NE2 GLN   358     -34.210  -9.886 -13.891  1.00 10.00      B   
ATOM   4880 HE21 GLN   358     -35.045  -9.443 -13.617  1.00 10.00      B   
ATOM   4881 HE22 GLN   358     -33.494 -10.131 -13.266  1.00 10.00      B   
ATOM   4882  C   GLN   358     -36.188  -8.878 -18.847  1.00 10.00      B   
ATOM   4883  O   GLN   358     -35.532  -8.699 -19.870  1.00 10.00      B   
ATOM   4884  N   ARG   359     -37.031  -9.893 -18.709  1.00 10.00      B   
ATOM   4885  HN  ARG   359     -37.526  -9.995 -17.868  1.00 10.00      B   
ATOM   4886  CA  ARG   359     -37.220 -10.871 -19.776  1.00 10.00      B   
ATOM   4887  CB  ARG   359     -36.861 -12.276 -19.285  1.00 10.00      B   
ATOM   4888  CG  ARG   359     -35.383 -12.467 -18.980  1.00 10.00      B   
ATOM   4889  CD  ARG   359     -35.106 -13.854 -18.429  1.00 10.00      B   
ATOM   4890  NE  ARG   359     -35.867 -14.113 -17.210  1.00 10.00      B   
ATOM   4891  HE  ARG   359     -36.639 -13.535 -17.031  1.00 10.00      B   
ATOM   4892  CZ  ARG   359     -35.588 -15.083 -16.348  1.00 10.00      B   
ATOM   4893  NH1 ARG   359     -34.560 -15.894 -16.563  1.00 10.00      B   
ATOM   4894 HH11 ARG   359     -34.341 -16.655 -15.884  1.00 10.00      B   
ATOM   4895 HH12 ARG   359     -33.967 -15.776 -17.413  1.00 10.00      B   
ATOM   4896  NH2 ARG   359     -36.344 -15.238 -15.270  1.00 10.00      B   
ATOM   4897 HH21 ARG   359     -37.155 -14.602 -15.103  1.00 10.00      B   
ATOM   4898 HH22 ARG   359     -36.135 -15.998 -14.585  1.00 10.00      B   
ATOM   4899  C   ARG   359     -38.646 -10.847 -20.316  1.00 10.00      B   
ATOM   4900  O   ARG   359     -39.108 -11.810 -20.928  1.00 10.00      B   
ATOM   4901  N   PHE   360     -39.340  -9.741 -20.100  1.00 10.00      B   
ATOM   4902  HN  PHE   360     -38.916  -8.993 -19.632  1.00 10.00      B   
ATOM   4903  CA  PHE   360     -40.713  -9.605 -20.570  1.00 10.00      B   
ATOM   4904  CB  PHE   360     -41.711  -9.759 -19.420  1.00 10.00      B   
ATOM   4905  CG  PHE   360     -41.982 -11.184 -19.025  1.00 10.00      B   
ATOM   4906  CD1 PHE   360     -41.713 -11.627 -17.741  1.00 10.00      B   
ATOM   4907  CD2 PHE   360     -42.511 -12.080 -19.940  1.00 10.00      B   
ATOM   4908  CE1 PHE   360     -41.965 -12.936 -17.376  1.00 10.00      B   
ATOM   4909  CE2 PHE   360     -42.766 -13.390 -19.582  1.00 10.00      B   
ATOM   4910  CZ  PHE   360     -42.493 -13.818 -18.298  1.00 10.00      B   
ATOM   4911  C   PHE   360     -40.921  -8.277 -21.286  1.00 10.00      B   
ATOM   4912  O   PHE   360     -41.364  -8.249 -22.434  1.00 10.00      B   
ATOM   4913  N   ASN   361     -40.597  -7.182 -20.597  1.00 10.00      B   
ATOM   4914  HN  ASN   361     -40.246  -7.282 -19.689  1.00 10.00      B   
ATOM   4915  CA  ASN   361     -40.743  -5.832 -21.146  1.00 10.00      B   
ATOM   4916  CB  ASN   361     -39.850  -5.628 -22.374  1.00 10.00      B   
ATOM   4917  CG  ASN   361     -38.710  -4.663 -22.113  1.00 10.00      B   
ATOM   4918  OD1 ASN   361     -38.837  -3.728 -21.324  1.00 10.00      B   
ATOM   4919  ND2 ASN   361     -37.586  -4.884 -22.772  1.00 10.00      B   
ATOM   4920 HD21 ASN   361     -37.550  -5.651 -23.385  1.00 10.00      B   
ATOM   4921 HD22 ASN   361     -36.833  -4.273 -22.625  1.00 10.00      B   
ATOM   4922  C   ASN   361     -42.196  -5.517 -21.473  1.00 10.00      B   
ATOM   4923  O   ASN   361     -42.492  -4.700 -22.345  1.00 10.00      B   
ATOM   4924  N   LEU   362     -43.102  -6.155 -20.752  1.00 10.00      B   
ATOM   4925  HN  LEU   362     -42.808  -6.769 -20.046  1.00 10.00      B   
ATOM   4926  CA  LEU   362     -44.521  -5.951 -20.962  1.00 10.00      B   
ATOM   4927  CB  LEU   362     -45.319  -7.174 -20.504  1.00 10.00      B   
ATOM   4928  CG  LEU   362     -45.106  -8.457 -21.314  1.00 10.00      B   
ATOM   4929  CD1 LEU   362     -45.846  -9.626 -20.682  1.00 10.00      B   
ATOM   4930  CD2 LEU   362     -45.542  -8.263 -22.759  1.00 10.00      B   
ATOM   4931  C   LEU   362     -44.986  -4.695 -20.238  1.00 10.00      B   
ATOM   4932  O   LEU   362     -44.807  -4.557 -19.025  1.00 10.00      B   
ATOM   4933  N   ARG   363     -45.555  -3.770 -20.992  1.00 10.00      B   
ATOM   4934  HN  ARG   363     -45.648  -3.933 -21.958  1.00 10.00      B   
ATOM   4935  CA  ARG   363     -46.048  -2.520 -20.436  1.00 10.00      B   
ATOM   4936  CB  ARG   363     -45.096  -1.374 -20.776  1.00 10.00      B   
ATOM   4937  CG  ARG   363     -43.841  -1.338 -19.926  1.00 10.00      B   
ATOM   4938  CD  ARG   363     -42.818  -0.376 -20.498  1.00 10.00      B   
ATOM   4939  NE  ARG   363     -42.263  -0.864 -21.757  1.00 10.00      B   
ATOM   4940  HE  ARG   363     -42.902  -1.141 -22.455  1.00 10.00      B   
ATOM   4941  CZ  ARG   363     -40.957  -0.952 -22.011  1.00 10.00      B   
ATOM   4942  NH1 ARG   363     -40.070  -0.581 -21.091  1.00 10.00      B   
ATOM   4943 HH11 ARG   363     -39.048  -0.653 -21.286  1.00 10.00      B   
ATOM   4944 HH12 ARG   363     -40.394  -0.212 -20.168  1.00 10.00      B   
ATOM   4945  NH2 ARG   363     -40.539  -1.405 -23.189  1.00 10.00      B   
ATOM   4946 HH21 ARG   363     -39.519  -1.479 -23.391  1.00 10.00      B   
ATOM   4947 HH22 ARG   363     -41.232  -1.687 -23.920  1.00 10.00      B   
ATOM   4948  C   ARG   363     -47.431  -2.219 -20.983  1.00 10.00      B   
ATOM   4949  O   ARG   363     -47.785  -1.062 -21.203  1.00 10.00      B   
ATOM   4950  N   GLU   364     -48.218  -3.273 -21.170  1.00 10.00      B   
ATOM   4951  HN  GLU   364     -47.884  -4.165 -20.929  1.00 10.00      B   
ATOM   4952  CA  GLU   364     -49.570  -3.149 -21.703  1.00 10.00      B   
ATOM   4953  CB  GLU   364     -49.994  -4.465 -22.360  1.00 10.00      B   
ATOM   4954  CG  GLU   364     -48.953  -5.052 -23.302  1.00 10.00      B   
ATOM   4955  CD  GLU   364     -49.422  -6.328 -23.971  1.00 10.00      B   
ATOM   4956  OE1 GLU   364     -50.447  -6.893 -23.534  1.00 10.00      B   
ATOM   4957  OE2 GLU   364     -48.773  -6.770 -24.944  1.00 10.00      B   
ATOM   4958  C   GLU   364     -50.556  -2.772 -20.601  1.00 10.00      B   
ATOM   4959  O   GLU   364     -51.762  -3.005 -20.714  1.00 10.00      B   
ATOM   4960  N   ARG   365     -50.028  -2.191 -19.534  1.00 10.00      B   
ATOM   4961  HN  ARG   365     -49.063  -2.023 -19.517  1.00 10.00      B   
ATOM   4962  CA  ARG   365     -50.836  -1.768 -18.404  1.00 10.00      B   
ATOM   4963  CB  ARG   365     -50.313  -2.391 -17.104  1.00 10.00      B   
ATOM   4964  CG  ARG   365     -50.278  -3.911 -17.089  1.00 10.00      B   
ATOM   4965  CD  ARG   365     -51.676  -4.511 -17.080  1.00 10.00      B   
ATOM   4966  NE  ARG   365     -52.127  -4.874 -18.423  1.00 10.00      B   
ATOM   4967  HE  ARG   365     -52.656  -4.206 -18.918  1.00 10.00      B   
ATOM   4968  CZ  ARG   365     -51.857  -6.042 -19.008  1.00 10.00      B   
ATOM   4969  NH1 ARG   365     -51.137  -6.958 -18.368  1.00 10.00      B   
ATOM   4970 HH11 ARG   365     -50.778  -6.770 -17.405  1.00 10.00      B   
ATOM   4971 HH12 ARG   365     -50.920  -7.873 -18.823  1.00 10.00      B   
ATOM   4972  NH2 ARG   365     -52.304  -6.286 -20.234  1.00 10.00      B   
ATOM   4973 HH21 ARG   365     -52.867  -5.568 -20.740  1.00 10.00      B   
ATOM   4974 HH22 ARG   365     -52.092  -7.197 -20.700  1.00 10.00      B   
ATOM   4975  C   ARG   365     -50.802  -0.252 -18.289  1.00 10.00      B   
ATOM   4976  O   ARG   365     -49.793   0.380 -18.608  1.00 10.00      B   
ATOM   4977  N   ASP   366     -51.898   0.326 -17.831  1.00 10.00      B   
ATOM   4978  HN  ASP   366     -52.667  -0.231 -17.585  1.00 10.00      B   
ATOM   4979  CA  ASP   366     -51.988   1.770 -17.675  1.00 10.00      B   
ATOM   4980  CB  ASP   366     -53.407   2.253 -18.002  1.00 10.00      B   
ATOM   4981  CG  ASP   366     -53.500   3.755 -18.165  1.00 10.00      B   
ATOM   4982  OD1 ASP   366     -53.936   4.434 -17.206  1.00 10.00      B   
ATOM   4983  OD2 ASP   366     -53.132   4.265 -19.238  1.00 10.00      B   
ATOM   4984  C   ASP   366     -51.602   2.165 -16.252  1.00 10.00      B   
ATOM   4985  O   ASP   366     -51.225   1.310 -15.449  1.00 10.00      B   
ATOM   4986  N   VAL   367     -51.686   3.451 -15.943  1.00 10.00      B   
ATOM   4987  HN  VAL   367     -51.993   4.087 -16.624  1.00 10.00      B   
ATOM   4988  CA  VAL   367     -51.351   3.943 -14.620  1.00 10.00      B   
ATOM   4989  CB  VAL   367     -50.833   5.400 -14.656  1.00 10.00      B   
ATOM   4990  CG1 VAL   367     -50.290   5.816 -13.295  1.00 10.00      B   
ATOM   4991  CG2 VAL   367     -49.767   5.571 -15.729  1.00 10.00      B   
ATOM   4992  C   VAL   367     -52.562   3.853 -13.694  1.00 10.00      B   
ATOM   4993  O   VAL   367     -52.454   3.355 -12.575  1.00 10.00      B   
ATOM   4994  N   GLN   368     -53.723   4.313 -14.166  1.00 10.00      B   
ATOM   4995  HN  GLN   368     -53.765   4.691 -15.072  1.00 10.00      B   
ATOM   4996  CA  GLN   368     -54.926   4.276 -13.340  1.00 10.00      B   
ATOM   4997  CB  GLN   368     -54.903   5.403 -12.301  1.00 10.00      B   
ATOM   4998  CG  GLN   368     -54.823   6.807 -12.889  1.00 10.00      B   
ATOM   4999  CD  GLN   368     -55.066   7.891 -11.854  1.00 10.00      B   
ATOM   5000  OE1 GLN   368     -55.823   7.697 -10.901  1.00 10.00      B   
ATOM   5001  NE2 GLN   368     -54.424   9.038 -12.028  1.00 10.00      B   
ATOM   5002 HE21 GLN   368     -53.829   9.128 -12.805  1.00 10.00      B   
ATOM   5003 HE22 GLN   368     -54.568   9.754 -11.372  1.00 10.00      B   
ATOM   5004  C   GLN   368     -56.229   4.326 -14.142  1.00 10.00      B   
ATOM   5005  O   GLN   368     -57.299   4.523 -13.563  1.00 10.00      B   
ATOM   5006  N   SER   369     -56.161   4.131 -15.456  1.00 10.00      B   
ATOM   5007  HN  SER   369     -55.289   3.975 -15.880  1.00 10.00      B   
ATOM   5008  CA  SER   369     -57.369   4.166 -16.288  1.00 10.00      B   
ATOM   5009  CB  SER   369     -57.028   4.101 -17.777  1.00 10.00      B   
ATOM   5010  OG  SER   369     -56.261   5.229 -18.171  1.00 10.00      B   
ATOM   5011  HG  SER   369     -55.337   5.099 -17.898  1.00 10.00      B   
ATOM   5012  C   SER   369     -58.360   3.063 -15.905  1.00 10.00      B   
ATOM   5013  O   SER   369     -59.566   3.191 -16.121  1.00 10.00      B   
ATOM   5014  N   LEU   370     -57.848   1.989 -15.316  1.00 10.00      B   
ATOM   5015  HN  LEU   370     -56.882   1.944 -15.168  1.00 10.00      B   
ATOM   5016  CA  LEU   370     -58.691   0.878 -14.890  1.00 10.00      B   
ATOM   5017  CB  LEU   370     -57.983  -0.462 -15.113  1.00 10.00      B   
ATOM   5018  CG  LEU   370     -58.128  -1.080 -16.507  1.00 10.00      B   
ATOM   5019  CD1 LEU   370     -57.312  -2.358 -16.607  1.00 10.00      B   
ATOM   5020  CD2 LEU   370     -59.592  -1.358 -16.819  1.00 10.00      B   
ATOM   5021  C   LEU   370     -59.094   1.032 -13.424  1.00 10.00      B   
ATOM   5022  O   LEU   370     -59.442   0.056 -12.761  1.00 10.00      B   
ATOM   5023  N   HIS   371     -59.053   2.274 -12.936  1.00 10.00      B   
ATOM   5024  HN  HIS   371     -58.767   3.005 -13.528  1.00 10.00      B   
ATOM   5025  CA  HIS   371     -59.406   2.592 -11.551  1.00 10.00      B   
ATOM   5026  CB  HIS   371     -60.869   2.262 -11.228  1.00 10.00      B   
ATOM   5027  CG  HIS   371     -61.854   3.072 -12.009  1.00 10.00      B   
ATOM   5028  ND1 HIS   371     -62.173   4.378 -11.700  1.00 10.00      B   
ATOM   5029  HD1 HIS   371     -61.816   4.894 -10.941  1.00 10.00      B   
ATOM   5030  CD2 HIS   371     -62.581   2.760 -13.107  1.00 10.00      B   
ATOM   5031  CE1 HIS   371     -63.051   4.832 -12.574  1.00 10.00      B   
ATOM   5032  NE2 HIS   371     -63.313   3.872 -13.437  1.00 10.00      B   
ATOM   5033  HE2 HIS   371     -63.930   3.946 -14.200  1.00 10.00      B   
ATOM   5034  C   HIS   371     -58.454   1.925 -10.569  1.00 10.00      B   
ATOM   5035  O   HIS   371     -58.792   0.936  -9.915  1.00 10.00      B   
ATOM   5036  N   ALA   372     -57.254   2.471 -10.481  1.00 10.00      B   
ATOM   5037  HN  ALA   372     -57.052   3.268 -11.013  1.00 10.00      B   
ATOM   5038  CA  ALA   372     -56.238   1.938  -9.595  1.00 10.00      B   
ATOM   5039  CB  ALA   372     -54.849   2.179 -10.167  1.00 10.00      B   
ATOM   5040  C   ALA   372     -56.365   2.541  -8.205  1.00 10.00      B   
ATOM   5041  O   ALA   372     -55.838   3.619  -7.929  1.00 10.00      B   
ATOM   5042  N   THR   373     -57.112   1.864  -7.347  1.00 10.00      B   
ATOM   5043  HN  THR   373     -57.570   1.053  -7.647  1.00 10.00      B   
ATOM   5044  CA  THR   373     -57.290   2.313  -5.980  1.00 10.00      B   
ATOM   5045  CB  THR   373     -58.568   1.716  -5.361  1.00 10.00      B   
ATOM   5046  OG1 THR   373     -59.628   1.762  -6.327  1.00 10.00      B   
ATOM   5047  HG1 THR   373     -59.535   2.563  -6.864  1.00 10.00      B   
ATOM   5048  CG2 THR   373     -58.979   2.503  -4.124  1.00 10.00      B   
ATOM   5049  C   THR   373     -56.072   1.907  -5.152  1.00 10.00      B   
ATOM   5050  O   THR   373     -55.927   0.742  -4.771  1.00 10.00      B   
ATOM   5051  N   PHE   374     -55.188   2.869  -4.914  1.00 10.00      B   
ATOM   5052  HN  PHE   374     -55.361   3.768  -5.267  1.00 10.00      B   
ATOM   5053  CA  PHE   374     -53.966   2.633  -4.154  1.00 10.00      B   
ATOM   5054  CB  PHE   374     -52.990   3.805  -4.327  1.00 10.00      B   
ATOM   5055  CG  PHE   374     -52.412   3.939  -5.709  1.00 10.00      B   
ATOM   5056  CD1 PHE   374     -53.062   4.687  -6.681  1.00 10.00      B   
ATOM   5057  CD2 PHE   374     -51.213   3.323  -6.034  1.00 10.00      B   
ATOM   5058  CE1 PHE   374     -52.527   4.816  -7.949  1.00 10.00      B   
ATOM   5059  CE2 PHE   374     -50.674   3.447  -7.300  1.00 10.00      B   
ATOM   5060  CZ  PHE   374     -51.331   4.194  -8.258  1.00 10.00      B   
ATOM   5061  C   PHE   374     -54.250   2.428  -2.671  1.00 10.00      B   
ATOM   5062  O   PHE   374     -54.964   3.220  -2.047  1.00 10.00      B   
ATOM   5063  N   VAL   375     -53.709   1.347  -2.124  1.00 10.00      B   
ATOM   5064  HN  VAL   375     -53.192   0.733  -2.689  1.00 10.00      B   
ATOM   5065  CA  VAL   375     -53.860   1.036  -0.711  1.00 10.00      B   
ATOM   5066  CB  VAL   375     -54.687  -0.249  -0.477  1.00 10.00      B   
ATOM   5067  CG1 VAL   375     -54.887  -0.500   1.010  1.00 10.00      B   
ATOM   5068  CG2 VAL   375     -56.031  -0.168  -1.186  1.00 10.00      B   
ATOM   5069  C   VAL   375     -52.474   0.873  -0.095  1.00 10.00      B   
ATOM   5070  O   VAL   375     -51.784  -0.116  -0.354  1.00 10.00      B   
ATOM   5071  N   PRO   376     -52.046   1.859   0.708  1.00 10.00      B   
ATOM   5072  CA  PRO   376     -50.727   1.849   1.354  1.00 10.00      B   
ATOM   5073  CB  PRO   376     -50.606   3.266   1.925  1.00 10.00      B   
ATOM   5074  CG  PRO   376     -52.014   3.695   2.150  1.00 10.00      B   
ATOM   5075  CD  PRO   376     -52.819   3.067   1.048  1.00 10.00      B   
ATOM   5076  C   PRO   376     -50.619   0.818   2.474  1.00 10.00      B   
ATOM   5077  O   PRO   376     -51.542   0.029   2.707  1.00 10.00      B   
ATOM   5078  N   PHE   377     -49.478   0.836   3.161  1.00 10.00      B   
ATOM   5079  HN  PHE   377     -48.789   1.490   2.919  1.00 10.00      B   
ATOM   5080  CA  PHE   377     -49.222  -0.083   4.257  1.00 10.00      B   
ATOM   5081  CB  PHE   377     -47.788   0.079   4.771  1.00 10.00      B   
ATOM   5082  CG  PHE   377     -47.397  -0.921   5.825  1.00 10.00      B   
ATOM   5083  CD1 PHE   377     -47.103  -2.229   5.481  1.00 10.00      B   
ATOM   5084  CD2 PHE   377     -47.322  -0.550   7.159  1.00 10.00      B   
ATOM   5085  CE1 PHE   377     -46.743  -3.150   6.446  1.00 10.00      B   
ATOM   5086  CE2 PHE   377     -46.963  -1.465   8.128  1.00 10.00      B   
ATOM   5087  CZ  PHE   377     -46.674  -2.766   7.771  1.00 10.00      B   
ATOM   5088  C   PHE   377     -50.214   0.133   5.391  1.00 10.00      B   
ATOM   5089  O   PHE   377     -50.114   1.099   6.150  1.00 10.00      B   
ATOM   5090  N   THR   378     -51.177  -0.764   5.488  1.00 10.00      B   
ATOM   5091  HN  THR   378     -51.206  -1.504   4.843  1.00 10.00      B   
ATOM   5092  CA  THR   378     -52.189  -0.686   6.523  1.00 10.00      B   
ATOM   5093  CB  THR   378     -53.414  -1.536   6.141  1.00 10.00      B   
ATOM   5094  OG1 THR   378     -52.967  -2.764   5.548  1.00 10.00      B   
ATOM   5095  HG1 THR   378     -52.738  -2.609   4.622  1.00 10.00      B   
ATOM   5096  CG2 THR   378     -54.292  -0.794   5.145  1.00 10.00      B   
ATOM   5097  C   THR   378     -51.623  -1.184   7.848  1.00 10.00      B   
ATOM   5098  O   THR   378     -50.900  -2.180   7.886  1.00 10.00      B   
ATOM   5099  N   ALA   379     -51.952  -0.494   8.928  1.00 10.00      B   
ATOM   5100  HN  ALA   379     -52.539   0.288   8.838  1.00 10.00      B   
ATOM   5101  CA  ALA   379     -51.474  -0.875  10.250  1.00 10.00      B   
ATOM   5102  CB  ALA   379     -51.662   0.271  11.232  1.00 10.00      B   
ATOM   5103  C   ALA   379     -52.202  -2.122  10.738  1.00 10.00      B   
ATOM   5104  O   ALA   379     -51.645  -2.937  11.473  1.00 10.00      B   
ATOM   5105  N   GLN   380     -53.453  -2.266  10.318  1.00 10.00      B   
ATOM   5106  HN  GLN   380     -53.844  -1.576   9.737  1.00 10.00      B   
ATOM   5107  CA  GLN   380     -54.265  -3.409  10.712  1.00 10.00      B   
ATOM   5108  CB  GLN   380     -55.753  -3.076  10.602  1.00 10.00      B   
ATOM   5109  CG  GLN   380     -56.172  -1.892  11.454  1.00 10.00      B   
ATOM   5110  CD  GLN   380     -57.671  -1.696  11.495  1.00 10.00      B   
ATOM   5111  OE1 GLN   380     -58.382  -2.002  10.538  1.00 10.00      B   
ATOM   5112  NE2 GLN   380     -58.161  -1.179  12.608  1.00 10.00      B   
ATOM   5113 HE21 GLN   380     -57.534  -0.957  13.331  1.00 10.00      B   
ATOM   5114 HE22 GLN   380     -59.128  -1.044  12.670  1.00 10.00      B   
ATOM   5115  C   GLN   380     -53.933  -4.642   9.877  1.00 10.00      B   
ATOM   5116  O   GLN   380     -53.459  -5.649  10.405  1.00 10.00      B   
ATOM   5117  N   SER   381     -54.166  -4.551   8.572  1.00 10.00      B   
ATOM   5118  HN  SER   381     -54.532  -3.722   8.207  1.00 10.00      B   
ATOM   5119  CA  SER   381     -53.900  -5.664   7.668  1.00 10.00      B   
ATOM   5120  CB  SER   381     -54.476  -5.382   6.278  1.00 10.00      B   
ATOM   5121  OG  SER   381     -55.803  -4.888   6.361  1.00 10.00      B   
ATOM   5122  HG  SER   381     -56.185  -4.868   5.473  1.00 10.00      B   
ATOM   5123  C   SER   381     -52.409  -5.978   7.570  1.00 10.00      B   
ATOM   5124  O   SER   381     -52.034  -7.121   7.299  1.00 10.00      B   
ATOM   5125  N   ARG   382     -51.570  -4.958   7.790  1.00 10.00      B   
ATOM   5126  HN  ARG   382     -51.941  -4.074   7.993  1.00 10.00      B   
ATOM   5127  CA  ARG   382     -50.116  -5.110   7.726  1.00 10.00      B   
ATOM   5128  CB  ARG   382     -49.624  -6.165   8.725  1.00 10.00      B   
ATOM   5129  CG  ARG   382     -49.602  -5.695  10.168  1.00 10.00      B   
ATOM   5130  CD  ARG   382     -48.507  -4.667  10.393  1.00 10.00      B   
ATOM   5131  NE  ARG   382     -48.322  -4.369  11.811  1.00 10.00      B   
ATOM   5132  HE  ARG   382     -49.123  -4.380  12.381  1.00 10.00      B   
ATOM   5133  CZ  ARG   382     -47.141  -4.098  12.366  1.00 10.00      B   
ATOM   5134  NH1 ARG   382     -46.043  -4.076  11.622  1.00 10.00      B   
ATOM   5135 HH11 ARG   382     -46.098  -4.277  10.600  1.00 10.00      B   
ATOM   5136 HH12 ARG   382     -45.116  -3.867  12.056  1.00 10.00      B   
ATOM   5137  NH2 ARG   382     -47.064  -3.856  13.667  1.00 10.00      B   
ATOM   5138 HH21 ARG   382     -46.144  -3.639  14.110  1.00 10.00      B   
ATOM   5139 HH22 ARG   382     -47.927  -3.886  14.256  1.00 10.00      B   
ATOM   5140  C   ARG   382     -49.674  -5.464   6.313  1.00 10.00      B   
ATOM   5141  O   ARG   382     -48.757  -6.263   6.121  1.00 10.00      B   
ATOM   5142  N   MET   383     -50.319  -4.853   5.326  1.00 10.00      B   
ATOM   5143  HN  MET   383     -51.019  -4.199   5.538  1.00 10.00      B   
ATOM   5144  CA  MET   383     -50.002  -5.129   3.936  1.00 10.00      B   
ATOM   5145  CB  MET   383     -50.668  -6.442   3.513  1.00 10.00      B   
ATOM   5146  CG  MET   383     -52.184  -6.358   3.398  1.00 10.00      B   
ATOM   5147  SD  MET   383     -52.951  -7.938   3.005  1.00 10.00      B   
ATOM   5148  CE  MET   383     -52.504  -8.890   4.452  1.00 10.00      B   
ATOM   5149  C   MET   383     -50.492  -4.017   3.020  1.00 10.00      B   
ATOM   5150  O   MET   383     -51.236  -3.127   3.441  1.00 10.00      B   
ATOM   5151  N   SER   384     -50.072  -4.088   1.767  1.00 10.00      B   
ATOM   5152  HN  SER   384     -49.469  -4.815   1.510  1.00 10.00      B   
ATOM   5153  CA  SER   384     -50.474  -3.125   0.757  1.00 10.00      B   
ATOM   5154  CB  SER   384     -49.245  -2.653  -0.029  1.00 10.00      B   
ATOM   5155  OG  SER   384     -48.043  -2.914   0.685  1.00 10.00      B   
ATOM   5156  HG  SER   384     -47.282  -2.660   0.134  1.00 10.00      B   
ATOM   5157  C   SER   384     -51.467  -3.806  -0.183  1.00 10.00      B   
ATOM   5158  O   SER   384     -51.702  -5.015  -0.067  1.00 10.00      B   
ATOM   5159  N   GLY   385     -52.062  -3.059  -1.099  1.00 10.00      B   
ATOM   5160  HN  GLY   385     -51.861  -2.096  -1.160  1.00 10.00      B   
ATOM   5161  CA  GLY   385     -53.009  -3.667  -2.011  1.00 10.00      B   
ATOM   5162  C   GLY   385     -53.569  -2.696  -3.020  1.00 10.00      B   
ATOM   5163  O   GLY   385     -53.303  -1.498  -2.955  1.00 10.00      B   
ATOM   5164  N   ILE   386     -54.342  -3.222  -3.961  1.00 10.00      B   
ATOM   5165  HN  ILE   386     -54.497  -4.189  -3.962  1.00 10.00      B   
ATOM   5166  CA  ILE   386     -54.960  -2.409  -4.997  1.00 10.00      B   
ATOM   5167  CB  ILE   386     -54.057  -2.309  -6.251  1.00 10.00      B
[truncated: 207,982 more chars]
