# Supplementary material for: Large-scale discovery of protein interactions at residue resolution using co-evolution calculated from genomic sequences
Source: Nat Commun. 2021 Mar 2;12:1396. doi: 10.1038/s41467-021-21636-z (PMC7925567; doi:10.1038/s41467-021-21636-z)
Supplement: Supplementary file 13 — Supplementary Data 11 [file 41467_2021_21636_MOESM13_ESM.zip › supplementary_prediction/cep_tp00607_KDPC_KDPB/models/rmsdclust4_top1_haddock_93w.pdb]

REMARK FILENAME="haddock_93w.pdb0"
REMARK ===============================================================
REMARK HADDOCK run for haddock
REMARK initial structure: haddock_93.pdb
REMARK final NOE weights: unambig 50 amb: 50
REMARK ===============================================================
REMARK            total,bonds,angles,improper,dihe,vdw,elec,air,cdih,coup,rdcs,vean,dani,xpcs,rg
REMARK energies: 767.065, 0, 0, 0, 0, -41.1196, -87.0875, 895.272, 0, 0, 0, 0, 0, 0, 0
REMARK ===============================================================
REMARK            bonds,angles,impropers,dihe,air,cdih,coup,rdcs,vean,dani,xpcs
REMARK rms-dev.: 0,0,0,0,30.778,0,0, 0, 0, 0, 0
REMARK ===============================================================
REMARK               air,cdih,coup,rdcs,vean,dani,xpcs
REMARK               >0.3,>5,>1,>0,>5,>0.2,>0.2
REMARK violations.: 5, 0, 0, 0, 0, 0, 0
REMARK ===============================================================
REMARK                        CVpartition#,violations,rms
REMARK AIRs cross-validation: 1, 0, NaN
REMARK ===============================================================
REMARK NCS energy: 0
REMARK ===============================================================
REMARK Symmetry energy: 0
REMARK ===============================================================
REMARK Desolvation energy: -14.6485
REMARK Internal energy free molecules: 159685
REMARK Internal energy complex: -31435.7
REMARK Binding energy: -191263
REMARK ===============================================================
REMARK buried surface area: 1468.79
REMARK ===============================================================
REMARK water - chain1: 0 0 0
REMARK water - chain2: 0 0 0
REMARK water - chain3: 0 0 0
REMARK water - chain4: 0 0 0
REMARK water - chain5: 0 0 0
REMARK water - chain6: 0 0 0
REMARK ===============================================================
REMARK water - water: 0 0 0
REMARK ===============================================================
REMARK DATE:05-Aug-2020  17:17:39       created by user: he47
REMARK VERSION:1.3
ATOM      1  CB  LEU     4       3.721  61.936  30.708  1.00 10.00      A   
ATOM      2  CG  LEU     4       5.020  62.187  31.475  1.00 10.00      A   
ATOM      3  CD1 LEU     4       6.078  62.782  30.561  1.00 10.00      A   
ATOM      4  CD2 LEU     4       4.769  63.097  32.666  1.00 10.00      A   
ATOM      5  C   LEU     4       1.375  61.049  30.618  1.00 10.00      A   
ATOM      6  O   LEU     4       1.183  60.089  29.873  1.00 10.00      A   
ATOM      7  N   LEU     4       3.148  59.788  31.782  1.00 10.00      A   
ATOM      8  HT1 LEU     4       2.494  59.314  32.432  1.00 10.00      A   
ATOM      9  HT2 LEU     4       4.084  59.848  32.228  1.00 10.00      A   
ATOM     10  HT3 LEU     4       3.225  59.219  30.916  1.00 10.00      A   
ATOM     11  CA  LEU     4       2.648  61.138  31.453  1.00 10.00      A   
ATOM     12  N   ARG     5       0.519  62.057  30.738  1.00 10.00      A   
ATOM     13  HN  ARG     5       0.742  62.800  31.338  1.00 10.00      A   
ATOM     14  CA  ARG     5      -0.741  62.099  30.003  1.00 10.00      A   
ATOM     15  CB  ARG     5      -1.594  63.302  30.426  1.00 10.00      A   
ATOM     16  CG  ARG     5      -1.980  63.294  31.897  1.00 10.00      A   
ATOM     17  CD  ARG     5      -2.558  64.631  32.331  1.00 10.00      A   
ATOM     18  NE  ARG     5      -3.839  64.918  31.687  1.00 10.00      A   
ATOM     19  HE  ARG     5      -3.867  64.870  30.705  1.00 10.00      A   
ATOM     20  CZ  ARG     5      -4.949  65.254  32.347  1.00 10.00      A   
ATOM     21  NH1 ARG     5      -4.942  65.348  33.672  1.00 10.00      A   
ATOM     22 HH11 ARG     5      -5.816  65.610  34.184  1.00 10.00      A   
ATOM     23 HH12 ARG     5      -4.067  65.164  34.209  1.00 10.00      A   
ATOM     24  NH2 ARG     5      -6.071  65.482  31.682  1.00 10.00      A   
ATOM     25 HH21 ARG     5      -6.091  65.396  30.642  1.00 10.00      A   
ATOM     26 HH22 ARG     5      -6.940  65.753  32.197  1.00 10.00      A   
ATOM     27  C   ARG     5      -0.537  62.060  28.483  1.00 10.00      A   
ATOM     28  O   ARG     5      -1.079  61.175  27.816  1.00 10.00      A   
ATOM     29  N   PRO     6       0.250  62.999  27.900  1.00 10.00      A   
ATOM     30  CA  PRO     6       0.492  63.023  26.448  1.00 10.00      A   
ATOM     31  CB  PRO     6       1.431  64.221  26.245  1.00 10.00      A   
ATOM     32  CG  PRO     6       2.013  64.481  27.591  1.00 10.00      A   
ATOM     33  CD  PRO     6       0.946  64.108  28.577  1.00 10.00      A   
ATOM     34  C   PRO     6       1.156  61.739  25.954  1.00 10.00      A   
ATOM     35  O   PRO     6       0.966  61.329  24.807  1.00 10.00      A   
ATOM     36  N   ALA     7       1.921  61.098  26.832  1.00 10.00      A   
ATOM     37  HN  ALA     7       2.017  61.465  27.733  1.00 10.00      A   
ATOM     38  CA  ALA     7       2.606  59.861  26.488  1.00 10.00      A   
ATOM     39  CB  ALA     7       3.486  59.404  27.641  1.00 10.00      A   
ATOM     40  C   ALA     7       1.595  58.780  26.125  1.00 10.00      A   
ATOM     41  O   ALA     7       1.736  58.100  25.108  1.00 10.00      A   
ATOM     42  N   LEU     8       0.561  58.650  26.948  1.00 10.00      A   
ATOM     43  HN  LEU     8       0.500  59.240  27.731  1.00 10.00      A   
ATOM     44  CA  LEU     8      -0.484  57.657  26.722  1.00 10.00      A   
ATOM     45  CB  LEU     8      -1.418  57.575  27.932  1.00 10.00      A   
ATOM     46  CG  LEU     8      -0.800  57.039  29.224  1.00 10.00      A   
ATOM     47  CD1 LEU     8      -1.707  57.322  30.410  1.00 10.00      A   
ATOM     48  CD2 LEU     8      -0.526  55.548  29.102  1.00 10.00      A   
ATOM     49  C   LEU     8      -1.280  57.978  25.463  1.00 10.00      A   
ATOM     50  O   LEU     8      -1.579  57.091  24.661  1.00 10.00      A   
ATOM     51  N   SER     9      -1.594  59.257  25.286  1.00 10.00      A   
ATOM     52  HN  SER     9      -1.318  59.913  25.962  1.00 10.00      A   
ATOM     53  CA  SER     9      -2.351  59.716  24.129  1.00 10.00      A   
ATOM     54  CB  SER     9      -2.653  61.205  24.269  1.00 10.00      A   
ATOM     55  OG  SER     9      -3.060  61.510  25.593  1.00 10.00      A   
ATOM     56  HG  SER     9      -4.023  61.464  25.644  1.00 10.00      A   
ATOM     57  C   SER     9      -1.595  59.449  22.827  1.00 10.00      A   
ATOM     58  O   SER     9      -2.199  59.231  21.776  1.00 10.00      A   
ATOM     59  N   THR    10      -0.271  59.470  22.906  1.00 10.00      A   
ATOM     60  HN  THR    10       0.153  59.669  23.769  1.00 10.00      A   
ATOM     61  CA  THR    10       0.567  59.221  21.742  1.00 10.00      A   
ATOM     62  CB  THR    10       1.968  59.842  21.922  1.00 10.00      A   
ATOM     63  OG1 THR    10       1.830  61.237  22.234  1.00 10.00      A   
ATOM     64  HG1 THR    10       1.511  61.334  23.143  1.00 10.00      A   
ATOM     65  CG2 THR    10       2.798  59.691  20.654  1.00 10.00      A   
ATOM     66  C   THR    10       0.692  57.719  21.481  1.00 10.00      A   
ATOM     67  O   THR    10       0.679  57.279  20.331  1.00 10.00      A   
ATOM     68  N   PHE    11       0.781  56.939  22.556  1.00 10.00      A   
ATOM     69  HN  PHE    11       0.756  57.350  23.447  1.00 10.00      A   
ATOM     70  CA  PHE    11       0.915  55.487  22.449  1.00 10.00      A   
ATOM     71  CB  PHE    11       1.053  54.842  23.830  1.00 10.00      A   
ATOM     72  CG  PHE    11       2.473  54.716  24.300  1.00 10.00      A   
ATOM     73  CD1 PHE    11       2.844  55.160  25.559  1.00 10.00      A   
ATOM     74  CD2 PHE    11       3.439  54.155  23.480  1.00 10.00      A   
ATOM     75  CE1 PHE    11       4.151  55.046  25.991  1.00 10.00      A   
ATOM     76  CE2 PHE    11       4.748  54.038  23.905  1.00 10.00      A   
ATOM     77  CZ  PHE    11       5.105  54.485  25.163  1.00 10.00      A   
ATOM     78  C   PHE    11      -0.247  54.860  21.690  1.00 10.00      A   
ATOM     79  O   PHE    11      -0.037  54.098  20.746  1.00 10.00      A   
ATOM     80  N   ILE    12      -1.470  55.190  22.095  1.00 10.00      A   
ATOM     81  HN  ILE    12      -1.576  55.808  22.853  1.00 10.00      A   
ATOM     82  CA  ILE    12      -2.659  54.645  21.442  1.00 10.00      A   
ATOM     83  CB  ILE    12      -3.968  54.999  22.187  1.00 10.00      A   
ATOM     84  CG1 ILE    12      -4.116  56.512  22.364  1.00 10.00      A   
ATOM     85  CG2 ILE    12      -4.025  54.294  23.534  1.00 10.00      A   
ATOM     86  CD1 ILE    12      -5.332  57.092  21.675  1.00 10.00      A   
ATOM     87  C   ILE    12      -2.745  55.087  19.981  1.00 10.00      A   
ATOM     88  O   ILE    12      -3.236  54.349  19.124  1.00 10.00      A   
ATOM     89  N   PHE    13      -2.237  56.283  19.705  1.00 10.00      A   
ATOM     90  HN  PHE    13      -1.843  56.811  20.431  1.00 10.00      A   
ATOM     91  CA  PHE    13      -2.246  56.835  18.359  1.00 10.00      A   
ATOM     92  CB  PHE    13      -1.847  58.312  18.400  1.00 10.00      A   
ATOM     93  CG  PHE    13      -1.863  58.993  17.062  1.00 10.00      A   
ATOM     94  CD1 PHE    13      -3.063  59.338  16.461  1.00 10.00      A   
ATOM     95  CD2 PHE    13      -0.677  59.290  16.408  1.00 10.00      A   
ATOM     96  CE1 PHE    13      -3.081  59.967  15.231  1.00 10.00      A   
ATOM     97  CE2 PHE    13      -0.688  59.918  15.178  1.00 10.00      A   
ATOM     98  CZ  PHE    13      -1.892  60.257  14.589  1.00 10.00      A   
ATOM     99  C   PHE    13      -1.301  56.060  17.446  1.00 10.00      A   
ATOM    100  O   PHE    13      -1.643  55.749  16.302  1.00 10.00      A   
ATOM    101  N   LEU    14      -0.119  55.742  17.962  1.00 10.00      A   
ATOM    102  HN  LEU    14       0.089  56.018  18.883  1.00 10.00      A   
ATOM    103  CA  LEU    14       0.885  55.006  17.201  1.00 10.00      A   
ATOM    104  CB  LEU    14       2.194  54.908  17.990  1.00 10.00      A   
ATOM    105  CG  LEU    14       2.861  56.234  18.366  1.00 10.00      A   
ATOM    106  CD1 LEU    14       4.126  55.989  19.175  1.00 10.00      A   
ATOM    107  CD2 LEU    14       3.165  57.061  17.126  1.00 10.00      A   
ATOM    108  C   LEU    14       0.388  53.614  16.833  1.00 10.00      A   
ATOM    109  O   LEU    14       0.715  53.088  15.767  1.00 10.00      A   
ATOM    110  N   LEU    15      -0.410  53.025  17.713  1.00 10.00      A   
ATOM    111  HN  LEU    15      -0.634  53.496  18.544  1.00 10.00      A   
ATOM    112  CA  LEU    15      -0.955  51.693  17.483  1.00 10.00      A   
ATOM    113  CB  LEU    15      -1.544  51.122  18.776  1.00 10.00      A   
ATOM    114  CG  LEU    15      -0.566  50.931  19.937  1.00 10.00      A   
ATOM    115  CD1 LEU    15      -1.298  50.448  21.179  1.00 10.00      A   
ATOM    116  CD2 LEU    15       0.549  49.968  19.551  1.00 10.00      A   
ATOM    117  C   LEU    15      -2.018  51.719  16.393  1.00 10.00      A   
ATOM    118  O   LEU    15      -2.170  50.759  15.639  1.00 10.00      A   
ATOM    119  N   LEU    16      -2.731  52.835  16.300  1.00 10.00      A   
ATOM    120  HN  LEU    16      -2.539  53.575  16.917  1.00 10.00      A   
ATOM    121  CA  LEU    16      -3.792  52.995  15.310  1.00 10.00      A   
ATOM    122  CB  LEU    16      -4.643  54.228  15.626  1.00 10.00      A   
ATOM    123  CG  LEU    16      -5.493  54.156  16.896  1.00 10.00      A   
ATOM    124  CD1 LEU    16      -6.045  55.528  17.251  1.00 10.00      A   
ATOM    125  CD2 LEU    16      -6.621  53.151  16.732  1.00 10.00      A   
ATOM    126  C   LEU    16      -3.238  53.082  13.890  1.00 10.00      A   
ATOM    127  O   LEU    16      -3.893  52.669  12.930  1.00 10.00      A   
ATOM    128  N   ILE    17      -2.033  53.617  13.752  1.00 10.00      A   
ATOM    129  HN  ILE    17      -1.557  53.941  14.547  1.00 10.00      A   
ATOM    130  CA  ILE    17      -1.412  53.746  12.439  1.00 10.00      A   
ATOM    131  CB  ILE    17      -0.606  55.065  12.287  1.00 10.00      A   
ATOM    132  CG1 ILE    17       0.172  55.103  10.966  1.00 10.00      A   
ATOM    133  CG2 ILE    17       0.317  55.305  13.472  1.00 10.00      A   
ATOM    134  CD1 ILE    17      -0.689  55.373   9.752  1.00 10.00      A   
ATOM    135  C   ILE    17      -0.548  52.528  12.098  1.00 10.00      A   
ATOM    136  O   ILE    17      -0.717  51.916  11.041  1.00 10.00      A   
ATOM    137  N   THR    18       0.342  52.160  13.009  1.00 10.00      A   
ATOM    138  HN  THR    18       0.403  52.664  13.849  1.00 10.00      A   
ATOM    139  CA  THR    18       1.239  51.029  12.797  1.00 10.00      A   
ATOM    140  CB  THR    18       2.334  50.975  13.882  1.00 10.00      A   
ATOM    141  OG1 THR    18       2.849  52.296  14.099  1.00 10.00      A   
ATOM    142  HG1 THR    18       2.344  52.722  14.802  1.00 10.00      A   
ATOM    143  CG2 THR    18       3.472  50.061  13.454  1.00 10.00      A   
ATOM    144  C   THR    18       0.489  49.696  12.758  1.00 10.00      A   
ATOM    145  O   THR    18       0.748  48.858  11.895  1.00 10.00      A   
ATOM    146  N   GLY    19      -0.452  49.512  13.674  1.00 10.00      A   
ATOM    147  HN  GLY    19      -0.642  50.222  14.323  1.00 10.00      A   
ATOM    148  CA  GLY    19      -1.204  48.272  13.724  1.00 10.00      A   
ATOM    149  C   GLY    19      -2.626  48.423  13.232  1.00 10.00      A   
ATOM    150  O   GLY    19      -3.490  47.606  13.550  1.00 10.00      A   
ATOM    151  N   GLY    20      -2.875  49.461  12.447  1.00 10.00      A   
ATOM    152  HN  GLY    20      -2.149  50.079  12.217  1.00 10.00      A   
ATOM    153  CA  GLY    20      -4.209  49.686  11.933  1.00 10.00      A   
ATOM    154  C   GLY    20      -4.224  50.054  10.465  1.00 10.00      A   
ATOM    155  O   GLY    20      -4.589  49.241   9.616  1.00 10.00      A   
ATOM    156  N   VAL    21      -3.804  51.276  10.169  1.00 10.00      A   
ATOM    157  HN  VAL    21      -3.505  51.864  10.895  1.00 10.00      A   
ATOM    158  CA  VAL    21      -3.791  51.776   8.799  1.00 10.00      A   
ATOM    159  CB  VAL    21      -3.509  53.292   8.750  1.00 10.00      A   
ATOM    160  CG1 VAL    21      -3.709  53.837   7.343  1.00 10.00      A   
ATOM    161  CG2 VAL    21      -4.388  54.038   9.741  1.00 10.00      A   
ATOM    162  C   VAL    21      -2.783  51.044   7.913  1.00 10.00      A   
ATOM    163  O   VAL    21      -3.129  50.588   6.823  1.00 10.00      A   
ATOM    164  N   TYR    22      -1.544  50.926   8.390  1.00 10.00      A   
ATOM    165  HN  TYR    22      -1.340  51.288   9.280  1.00 10.00      A   
ATOM    166  CA  TYR    22      -0.482  50.270   7.625  1.00 10.00      A   
ATOM    167  CB  TYR    22       0.858  50.276   8.373  1.00 10.00      A   
ATOM    168  CG  TYR    22       2.009  49.709   7.573  1.00 10.00      A   
ATOM    169  CD1 TYR    22       2.350  50.240   6.334  1.00 10.00      A   
ATOM    170  CD2 TYR    22       2.751  48.640   8.054  1.00 10.00      A   
ATOM    171  CE1 TYR    22       3.399  49.719   5.600  1.00 10.00      A   
ATOM    172  CE2 TYR    22       3.802  48.115   7.328  1.00 10.00      A   
ATOM    173  CZ  TYR    22       4.121  48.657   6.102  1.00 10.00      A   
ATOM    174  OH  TYR    22       5.169  48.138   5.373  1.00 10.00      A   
ATOM    175  HH  TYR    22       5.281  47.205   5.601  1.00 10.00      A   
ATOM    176  C   TYR    22      -0.856  48.864   7.130  1.00 10.00      A   
ATOM    177  O   TYR    22      -0.843  48.615   5.921  1.00 10.00      A   
ATOM    178  N   PRO    23      -1.190  47.916   8.034  1.00 10.00      A   
ATOM    179  CA  PRO    23      -1.563  46.560   7.626  1.00 10.00      A   
ATOM    180  CB  PRO    23      -1.911  45.851   8.942  1.00 10.00      A   
ATOM    181  CG  PRO    23      -2.100  46.941   9.941  1.00 10.00      A   
ATOM    182  CD  PRO    23      -1.222  48.072   9.498  1.00 10.00      A   
ATOM    183  C   PRO    23      -2.766  46.565   6.685  1.00 10.00      A   
ATOM    184  O   PRO    23      -2.809  45.801   5.721  1.00 10.00      A   
ATOM    185  N   LEU    24      -3.726  47.445   6.960  1.00 10.00      A   
ATOM    186  HN  LEU    24      -3.621  48.038   7.734  1.00 10.00      A   
ATOM    187  CA  LEU    24      -4.925  47.556   6.143  1.00 10.00      A   
ATOM    188  CB  LEU    24      -5.889  48.579   6.745  1.00 10.00      A   
ATOM    189  CG  LEU    24      -7.228  48.748   6.028  1.00 10.00      A   
ATOM    190  CD1 LEU    24      -8.109  47.525   6.235  1.00 10.00      A   
ATOM    191  CD2 LEU    24      -7.930  50.005   6.510  1.00 10.00      A   
ATOM    192  C   LEU    24      -4.569  47.948   4.716  1.00 10.00      A   
ATOM    193  O   LEU    24      -4.998  47.300   3.761  1.00 10.00      A   
ATOM    194  N   LEU    25      -3.769  49.001   4.578  1.00 10.00      A   
ATOM    195  HN  LEU    25      -3.464  49.480   5.383  1.00 10.00      A   
ATOM    196  CA  LEU    25      -3.347  49.474   3.265  1.00 10.00      A   
ATOM    197  CB  LEU    25      -2.463  50.718   3.388  1.00 10.00      A   
ATOM    198  CG  LEU    25      -3.185  52.024   3.724  1.00 10.00      A   
ATOM    199  CD1 LEU    25      -2.191  53.168   3.839  1.00 10.00      A   
ATOM    200  CD2 LEU    25      -4.242  52.336   2.676  1.00 10.00      A   
ATOM    201  C   LEU    25      -2.612  48.382   2.501  1.00 10.00      A   
ATOM    202  O   LEU    25      -2.783  48.236   1.290  1.00 10.00      A   
ATOM    203  N   THR    26      -1.810  47.606   3.221  1.00 10.00      A   
ATOM    204  HN  THR    26      -1.725  47.774   4.185  1.00 10.00      A   
ATOM    205  CA  THR    26      -1.052  46.517   2.622  1.00 10.00      A   
ATOM    206  CB  THR    26      -0.105  45.874   3.654  1.00 10.00      A   
ATOM    207  OG1 THR    26       0.621  46.909   4.338  1.00 10.00      A   
ATOM    208  HG1 THR    26       0.014  47.425   4.887  1.00 10.00      A   
ATOM    209  CG2 THR    26       0.880  44.936   2.968  1.00 10.00      A   
ATOM    210  C   THR    26      -1.994  45.455   2.046  1.00 10.00      A   
ATOM    211  O   THR    26      -1.757  44.918   0.962  1.00 10.00      A   
ATOM    212  N   THR    27      -3.073  45.174   2.769  1.00 10.00      A   
ATOM    213  HN  THR    27      -3.212  45.640   3.624  1.00 10.00      A   
ATOM    214  CA  THR    27      -4.054  44.190   2.331  1.00 10.00      A   
ATOM    215  CB  THR    27      -5.014  43.814   3.481  1.00 10.00      A   
ATOM    216  OG1 THR    27      -4.253  43.633   4.682  1.00 10.00      A   
ATOM    217  HG1 THR    27      -3.335  43.441   4.449  1.00 10.00      A   
ATOM    218  CG2 THR    27      -5.757  42.525   3.162  1.00 10.00      A   
ATOM    219  C   THR    27      -4.864  44.724   1.151  1.00 10.00      A   
ATOM    220  O   THR    27      -5.018  44.046   0.133  1.00 10.00      A   
ATOM    221  N   VAL    28      -5.353  45.953   1.291  1.00 10.00      A   
ATOM    222  HN  VAL    28      -5.167  46.447   2.123  1.00 10.00      A   
ATOM    223  CA  VAL    28      -6.160  46.595   0.256  1.00 10.00      A   
ATOM    224  CB  VAL    28      -6.664  47.984   0.713  1.00 10.00      A   
ATOM    225  CG1 VAL    28      -7.404  48.696  -0.409  1.00 10.00      A   
ATOM    226  CG2 VAL    28      -7.560  47.847   1.934  1.00 10.00      A   
ATOM    227  C   VAL    28      -5.392  46.730  -1.060  1.00 10.00      A   
ATOM    228  O   VAL    28      -5.789  46.168  -2.080  1.00 10.00      A   
ATOM    229  N   LEU    29      -4.275  47.445  -1.022  1.00 10.00      A   
ATOM    230  HN  LEU    29      -3.977  47.825  -0.165  1.00 10.00      A   
ATOM    231  CA  LEU    29      -3.465  47.665  -2.214  1.00 10.00      A   
ATOM    232  CB  LEU    29      -2.333  48.654  -1.923  1.00 10.00      A   
ATOM    233  CG  LEU    29      -2.761  50.088  -1.604  1.00 10.00      A   
ATOM    234  CD1 LEU    29      -1.581  50.889  -1.080  1.00 10.00      A   
ATOM    235  CD2 LEU    29      -3.360  50.755  -2.833  1.00 10.00      A   
ATOM    236  C   LEU    29      -2.901  46.357  -2.763  1.00 10.00      A   
ATOM    237  O   LEU    29      -2.723  46.209  -3.972  1.00 10.00      A   
ATOM    238  N   GLY    30      -2.626  45.412  -1.873  1.00 10.00      A   
ATOM    239  HN  GLY    30      -2.791  45.585  -0.920  1.00 10.00      A   
ATOM    240  CA  GLY    30      -2.081  44.135  -2.290  1.00 10.00      A   
ATOM    241  C   GLY    30      -3.068  43.305  -3.091  1.00 10.00      A   
ATOM    242  O   GLY    30      -2.748  42.844  -4.187  1.00 10.00      A   
ATOM    243  N   GLN    31      -4.275  43.136  -2.558  1.00 10.00      A   
ATOM    244  HN  GLN    31      -4.482  43.561  -1.695  1.00 10.00      A   
ATOM    245  CA  GLN    31      -5.306  42.335  -3.218  1.00 10.00      A   
ATOM    246  CB  GLN    31      -6.449  42.014  -2.254  1.00 10.00      A   
ATOM    247  CG  GLN    31      -6.094  40.983  -1.195  1.00 10.00      A   
ATOM    248  CD  GLN    31      -7.261  40.640  -0.293  1.00 10.00      A   
ATOM    249  OE1 GLN    31      -8.419  40.711  -0.702  1.00 10.00      A   
ATOM    250  NE2 GLN    31      -6.967  40.260   0.940  1.00 10.00      A   
ATOM    251 HE21 GLN    31      -6.022  40.218   1.201  1.00 10.00      A   
ATOM    252 HE22 GLN    31      -7.708  40.038   1.543  1.00 10.00      A   
ATOM    253  C   GLN    31      -5.846  43.002  -4.480  1.00 10.00      A   
ATOM    254  O   GLN    31      -6.237  42.323  -5.432  1.00 10.00      A   
ATOM    255  N   TRP    32      -5.867  44.329  -4.488  1.00 10.00      A   
ATOM    256  HN  TRP    32      -5.549  44.819  -3.700  1.00 10.00      A   
ATOM    257  CA  TRP    32      -6.366  45.071  -5.638  1.00 10.00      A   
ATOM    258  CB  TRP    32      -6.659  46.528  -5.271  1.00 10.00      A   
ATOM    259  CG  TRP    32      -7.894  46.717  -4.437  1.00 10.00      A   
ATOM    260  CD1 TRP    32      -8.672  45.741  -3.881  1.00 10.00      A   
ATOM    261  CD2 TRP    32      -8.493  47.965  -4.063  1.00 10.00      A   
ATOM    262  NE1 TRP    32      -9.713  46.302  -3.184  1.00 10.00      A   
ATOM    263  HE1 TRP    32     -10.406  45.804  -2.695  1.00 10.00      A   
ATOM    264  CE2 TRP    32      -9.627  47.666  -3.281  1.00 10.00      A   
ATOM    265  CE3 TRP    32      -8.181  49.305  -4.313  1.00 10.00      A   
ATOM    266  CZ2 TRP    32     -10.447  48.658  -2.749  1.00 10.00      A   
ATOM    267  CZ3 TRP    32      -8.996  50.286  -3.783  1.00 10.00      A   
ATOM    268  CH2 TRP    32     -10.115  49.958  -3.010  1.00 10.00      A   
ATOM    269  C   TRP    32      -5.385  45.013  -6.803  1.00 10.00      A   
ATOM    270  O   TRP    32      -5.792  45.009  -7.966  1.00 10.00      A   
ATOM    271  N   TRP    33      -4.098  44.954  -6.488  1.00 10.00      A   
ATOM    272  HN  TRP    33      -3.836  44.944  -5.543  1.00 10.00      A   
ATOM    273  CA  TRP    33      -3.066  44.905  -7.517  1.00 10.00      A   
ATOM    274  CB  TRP    33      -1.785  45.586  -7.034  1.00 10.00      A   
ATOM    275  CG  TRP    33      -1.664  47.010  -7.481  1.00 10.00      A   
ATOM    276  CD1 TRP    33      -2.312  48.093  -6.961  1.00 10.00      A   
ATOM    277  CD2 TRP    33      -0.843  47.505  -8.544  1.00 10.00      A   
ATOM    278  NE1 TRP    33      -1.950  49.229  -7.639  1.00 10.00      A   
ATOM    279  HE1 TRP    33      -2.283  50.135  -7.454  1.00 10.00      A   
ATOM    280  CE2 TRP    33      -1.047  48.896  -8.615  1.00 10.00      A   
ATOM    281  CE3 TRP    33       0.045  46.907  -9.444  1.00 10.00      A   
ATOM    282  CZ2 TRP    33      -0.396  49.697  -9.548  1.00 10.00      A   
ATOM    283  CZ3 TRP    33       0.689  47.704 -10.369  1.00 10.00      A   
ATOM    284  CH2 TRP    33       0.466  49.084 -10.415  1.00 10.00      A   
ATOM    285  C   TRP    33      -2.776  43.479  -7.973  1.00 10.00      A   
ATOM    286  O   TRP    33      -2.962  43.144  -9.143  1.00 10.00      A   
ATOM    287  N   PHE    34      -2.335  42.639  -7.047  1.00 10.00      A   
ATOM    288  HN  PHE    34      -2.239  42.952  -6.119  1.00 10.00      A   
ATOM    289  CA  PHE    34      -2.006  41.255  -7.368  1.00 10.00      A   
ATOM    290  CB  PHE    34      -0.522  40.980  -7.112  1.00 10.00      A   
ATOM    291  CG  PHE    34       0.411  41.731  -8.018  1.00 10.00      A   
ATOM    292  CD1 PHE    34       0.955  42.944  -7.624  1.00 10.00      A   
ATOM    293  CD2 PHE    34       0.746  41.223  -9.262  1.00 10.00      A   
ATOM    294  CE1 PHE    34       1.815  43.635  -8.454  1.00 10.00      A   
ATOM    295  CE2 PHE    34       1.606  41.910 -10.098  1.00 10.00      A   
ATOM    296  CZ  PHE    34       2.141  43.118  -9.692  1.00 10.00      A   
ATOM    297  C   PHE    34      -2.863  40.279  -6.567  1.00 10.00      A   
ATOM    298  O   PHE    34      -2.479  39.858  -5.474  1.00 10.00      A   
ATOM    299  N   PRO    35      -4.032  39.898  -7.111  1.00 10.00      A   
ATOM    300  CA  PRO    35      -4.954  38.967  -6.448  1.00 10.00      A   
ATOM    301  CB  PRO    35      -6.118  38.829  -7.441  1.00 10.00      A   
ATOM    302  CG  PRO    35      -5.578  39.306  -8.746  1.00 10.00      A   
ATOM    303  CD  PRO    35      -4.548  40.345  -8.415  1.00 10.00      A   
ATOM    304  C   PRO    35      -4.319  37.605  -6.186  1.00 10.00      A   
ATOM    305  O   PRO    35      -4.462  37.050  -5.098  1.00 10.00      A   
ATOM    306  N   TRP    36      -3.598  37.082  -7.177  1.00 10.00      A   
ATOM    307  HN  TRP    36      -3.493  37.588  -8.012  1.00 10.00      A   
ATOM    308  CA  TRP    36      -2.954  35.780  -7.049  1.00 10.00      A   
ATOM    309  CB  TRP    36      -2.299  35.365  -8.370  1.00 10.00      A   
ATOM    310  CG  TRP    36      -1.920  33.917  -8.432  1.00 10.00      A   
ATOM    311  CD1 TRP    36      -2.724  32.847  -8.171  1.00 10.00      A   
ATOM    312  CD2 TRP    36      -0.640  33.380  -8.782  1.00 10.00      A   
ATOM    313  NE1 TRP    36      -2.025  31.678  -8.334  1.00 10.00      A   
ATOM    314  HE1 TRP    36      -2.386  30.775  -8.202  1.00 10.00      A   
ATOM    315  CE2 TRP    36      -0.742  31.978  -8.712  1.00 10.00      A   
ATOM    316  CE3 TRP    36       0.581  33.950  -9.148  1.00 10.00      A   
ATOM    317  CZ2 TRP    36       0.330  31.136  -8.995  1.00 10.00      A   
ATOM    318  CZ3 TRP    36       1.644  33.115  -9.428  1.00 10.00      A   
ATOM    319  CH2 TRP    36       1.512  31.724  -9.350  1.00 10.00      A   
ATOM    320  C   TRP    36      -1.929  35.778  -5.919  1.00 10.00      A   
ATOM    321  O   TRP    36      -1.954  34.906  -5.053  1.00 10.00      A   
ATOM    322  N   GLN    37      -1.047  36.772  -5.918  1.00 10.00      A   
ATOM    323  HN  GLN    37      -1.094  37.452  -6.626  1.00 10.00      A   
ATOM    324  CA  GLN    37      -0.012  36.874  -4.894  1.00 10.00      A   
ATOM    325  CB  GLN    37       0.910  38.063  -5.160  1.00 10.00      A   
ATOM    326  CG  GLN    37       1.689  37.978  -6.461  1.00 10.00      A   
ATOM    327  CD  GLN    37       2.795  39.010  -6.531  1.00 10.00      A   
ATOM    328  OE1 GLN    37       2.712  40.069  -5.905  1.00 10.00      A   
ATOM    329  NE2 GLN    37       3.836  38.712  -7.293  1.00 10.00      A   
ATOM    330 HE21 GLN    37       3.836  37.852  -7.764  1.00 10.00      A   
ATOM    331 HE22 GLN    37       4.567  39.364  -7.355  1.00 10.00      A   
ATOM    332  C   GLN    37      -0.608  36.986  -3.495  1.00 10.00      A   
ATOM    333  O   GLN    37      -0.205  36.268  -2.581  1.00 10.00      A   
ATOM    334  N   ALA    38      -1.588  37.868  -3.345  1.00 10.00      A   
ATOM    335  HN  ALA    38      -1.891  38.385  -4.125  1.00 10.00      A   
ATOM    336  CA  ALA    38      -2.233  38.091  -2.056  1.00 10.00      A   
ATOM    337  CB  ALA    38      -3.161  39.291  -2.136  1.00 10.00      A   
ATOM    338  C   ALA    38      -2.988  36.853  -1.569  1.00 10.00      A   
ATOM    339  O   ALA    38      -2.957  36.524  -0.380  1.00 10.00      A   
ATOM    340  N   ASN    39      -3.657  36.168  -2.496  1.00 10.00      A   
ATOM    341  HN  ASN    39      -3.651  36.492  -3.424  1.00 10.00      A   
ATOM    342  CA  ASN    39      -4.423  34.964  -2.172  1.00 10.00      A   
ATOM    343  CB  ASN    39      -5.216  34.469  -3.389  1.00 10.00      A   
ATOM    344  CG  ASN    39      -6.495  33.738  -3.007  1.00 10.00      A   
ATOM    345  OD1 ASN    39      -6.497  32.527  -2.787  1.00 10.00      A   
ATOM    346  ND2 ASN    39      -7.596  34.473  -2.932  1.00 10.00      A   
ATOM    347 HD21 ASN    39      -7.526  35.435  -3.126  1.00 10.00      A   
ATOM    348 HD22 ASN    39      -8.434  34.029  -2.682  1.00 10.00      A   
ATOM    349  C   ASN    39      -3.515  33.855  -1.652  1.00 10.00      A   
ATOM    350  O   ASN    39      -3.954  32.977  -0.913  1.00 10.00      A   
ATOM    351  N   GLY    40      -2.245  33.904  -2.037  1.00 10.00      A   
ATOM    352  HN  GLY    40      -1.947  34.635  -2.619  1.00 10.00      A   
ATOM    353  CA  GLY    40      -1.298  32.898  -1.596  1.00 10.00      A   
ATOM    354  C   GLY    40      -0.538  32.281  -2.750  1.00 10.00      A   
ATOM    355  O   GLY    40       0.372  31.476  -2.542  1.00 10.00      A   
ATOM    356  N   SER    41      -0.922  32.662  -3.966  1.00 10.00      A   
ATOM    357  HN  SER    41      -1.660  33.304  -4.050  1.00 10.00      A   
ATOM    358  CA  SER    41      -0.291  32.163  -5.184  1.00 10.00      A   
ATOM    359  CB  SER    41       1.164  32.631  -5.271  1.00 10.00      A   
ATOM    360  OG  SER    41       1.247  34.030  -5.058  1.00 10.00      A   
ATOM    361  HG  SER    41       0.443  34.334  -4.627  1.00 10.00      A   
ATOM    362  C   SER    41      -0.400  30.645  -5.295  1.00 10.00      A   
ATOM    363  O   SER    41       0.582  29.954  -5.572  1.00 10.00      A   
ATOM    364  N   LEU    42      -1.603  30.136  -5.082  1.00 10.00      A   
ATOM    365  HN  LEU    42      -2.352  30.740  -4.884  1.00 10.00      A   
ATOM    366  CA  LEU    42      -1.853  28.707  -5.156  1.00 10.00      A   
ATOM    367  CB  LEU    42      -2.880  28.281  -4.101  1.00 10.00      A   
ATOM    368  CG  LEU    42      -2.556  28.626  -2.646  1.00 10.00      A   
ATOM    369  CD1 LEU    42      -3.329  29.857  -2.199  1.00 10.00      A   
ATOM    370  CD2 LEU    42      -2.858  27.446  -1.738  1.00 10.00      A   
ATOM    371  C   LEU    42      -2.365  28.334  -6.539  1.00 10.00      A   
ATOM    372  O   LEU    42      -3.056  29.122  -7.188  1.00 10.00      A   
ATOM    373  N   ILE    43      -2.013  27.143  -6.994  1.00 10.00      A   
ATOM    374  HN  ILE    43      -1.445  26.563  -6.437  1.00 10.00      A   
ATOM    375  CA  ILE    43      -2.456  26.668  -8.293  1.00 10.00      A   
ATOM    376  CB  ILE    43      -1.382  25.795  -8.974  1.00 10.00      A   
ATOM    377  CG1 ILE    43      -0.071  26.582  -9.089  1.00 10.00      A   
ATOM    378  CG2 ILE    43      -1.859  25.345 -10.349  1.00 10.00      A   
ATOM    379  CD1 ILE    43       1.091  25.775  -9.622  1.00 10.00      A   
ATOM    380  C   ILE    43      -3.747  25.881  -8.116  1.00 10.00      A   
ATOM    381  O   ILE    43      -3.746  24.781  -7.559  1.00 10.00      A   
ATOM    382  N   ARG    44      -4.847  26.460  -8.564  1.00 10.00      A   
ATOM    383  HN  ARG    44      -4.781  27.334  -9.009  1.00 10.00      A   
ATOM    384  CA  ARG    44      -6.151  25.832  -8.423  1.00 10.00      A   
ATOM    385  CB  ARG    44      -7.193  26.865  -8.004  1.00 10.00      A   
ATOM    386  CG  ARG    44      -6.754  27.728  -6.831  1.00 10.00      A   
ATOM    387  CD  ARG    44      -7.669  28.923  -6.639  1.00 10.00      A   
ATOM    388  NE  ARG    44      -8.939  28.550  -6.029  1.00 10.00      A   
ATOM    389  HE  ARG    44      -9.420  27.785  -6.420  1.00 10.00      A   
ATOM    390  CZ  ARG    44      -9.484  29.196  -5.002  1.00 10.00      A   
ATOM    391  NH1 ARG    44      -8.869  30.254  -4.475  1.00 10.00      A   
ATOM    392 HH11 ARG    44      -9.296  30.765  -3.668  1.00 10.00      A   
ATOM    393 HH12 ARG    44      -7.960  30.581  -4.865  1.00 10.00      A   
ATOM    394  NH2 ARG    44     -10.635  28.781  -4.496  1.00 10.00      A   
ATOM    395 HH21 ARG    44     -11.116  27.947  -4.898  1.00 10.00      A   
ATOM    396 HH22 ARG    44     -11.068  29.285  -3.691  1.00 10.00      A   
ATOM    397  C   ARG    44      -6.589  25.105  -9.686  1.00 10.00      A   
ATOM    398  O   ARG    44      -6.660  25.689 -10.770  1.00 10.00      A   
ATOM    399  N   GLU    45      -6.891  23.829  -9.525  1.00 10.00      A   
ATOM    400  HN  GLU    45      -6.834  23.440  -8.625  1.00 10.00      A   
ATOM    401  CA  GLU    45      -7.333  22.990 -10.622  1.00 10.00      A   
ATOM    402  CB  GLU    45      -6.631  21.633 -10.554  1.00 10.00      A   
ATOM    403  CG  GLU    45      -5.116  21.718 -10.531  1.00 10.00      A   
ATOM    404  CD  GLU    45      -4.528  21.940 -11.905  1.00 10.00      A   
ATOM    405  OE1 GLU    45      -4.172  20.941 -12.566  1.00 10.00      A   
ATOM    406  OE2 GLU    45      -4.421  23.105 -12.332  1.00 10.00      A   
ATOM    407  C   GLU    45      -8.838  22.789 -10.521  1.00 10.00      A   
ATOM    408  O   GLU    45      -9.304  21.873  -9.840  1.00 10.00      A   
ATOM    409  N   GLY    46      -9.589  23.662 -11.176  1.00 10.00      A   
ATOM    410  HN  GLY    46      -9.157  24.373 -11.695  1.00 10.00      A   
ATOM    411  CA  GLY    46     -11.037  23.575 -11.141  1.00 10.00      A   
ATOM    412  C   GLY    46     -11.588  23.895  -9.764  1.00 10.00      A   
ATOM    413  O   GLY    46     -11.610  25.056  -9.351  1.00 10.00      A   
ATOM    414  N   ASP    47     -12.020  22.866  -9.045  1.00 10.00      A   
ATOM    415  HN  ASP    47     -11.967  21.961  -9.425  1.00 10.00      A   
ATOM    416  CA  ASP    47     -12.565  23.045  -7.704  1.00 10.00      A   
ATOM    417  CB  ASP    47     -13.933  22.368  -7.572  1.00 10.00      A   
ATOM    418  CG  ASP    47     -15.068  23.241  -8.063  1.00 10.00      A   
ATOM    419  OD1 ASP    47     -15.505  24.137  -7.307  1.00 10.00      A   
ATOM    420  OD2 ASP    47     -15.537  23.032  -9.205  1.00 10.00      A   
ATOM    421  C   ASP    47     -11.600  22.507  -6.655  1.00 10.00      A   
ATOM    422  O   ASP    47     -11.890  22.511  -5.460  1.00 10.00      A   
ATOM    423  N   THR    48     -10.449  22.043  -7.121  1.00 10.00      A   
ATOM    424  HN  THR    48     -10.281  22.073  -8.087  1.00 10.00      A   
ATOM    425  CA  THR    48      -9.421  21.500  -6.246  1.00 10.00      A   
ATOM    426  CB  THR    48      -9.062  20.059  -6.658  1.00 10.00      A   
ATOM    427  OG1 THR    48      -9.509  19.821  -8.004  1.00 10.00      A   
ATOM    428  HG1 THR    48      -9.257  20.566  -8.568  1.00 10.00      A   
ATOM    429  CG2 THR    48      -9.743  19.065  -5.729  1.00 10.00      A   
ATOM    430  C   THR    48      -8.176  22.387  -6.289  1.00 10.00      A   
ATOM    431  O   THR    48      -8.027  23.201  -7.198  1.00 10.00      A   
ATOM    432  N   VAL    49      -7.286  22.245  -5.313  1.00 10.00      A   
ATOM    433  HN  VAL    49      -7.437  21.569  -4.614  1.00 10.00      A   
ATOM    434  CA  VAL    49      -6.075  23.067  -5.267  1.00 10.00      A   
ATOM    435  CB  VAL    49      -6.101  24.072  -4.090  1.00 10.00      A   
ATOM    436  CG1 VAL    49      -4.993  25.107  -4.234  1.00 10.00      A   
ATOM    437  CG2 VAL    49      -7.457  24.756  -3.989  1.00 10.00      A   
ATOM    438  C   VAL    49      -4.820  22.199  -5.170  1.00 10.00      A   
ATOM    439  O   VAL    49      -4.824  21.162  -4.512  1.00 10.00      A   
ATOM    440  N   ARG    50      -3.754  22.625  -5.838  1.00 10.00      A   
ATOM    441  HN  ARG    50      -3.817  23.459  -6.357  1.00 10.00      A   
ATOM    442  CA  ARG    50      -2.491  21.890  -5.831  1.00 10.00      A   
ATOM    443  CB  ARG    50      -1.917  21.799  -7.249  1.00 10.00      A   
ATOM    444  CG  ARG    50      -2.675  20.858  -8.169  1.00 10.00      A   
ATOM    445  CD  ARG    50      -2.719  19.453  -7.598  1.00 10.00      A   
ATOM    446  NE  ARG    50      -3.557  18.559  -8.393  1.00 10.00      A   
ATOM    447  HE  ARG    50      -4.075  18.959  -9.129  1.00 10.00      A   
ATOM    448  CZ  ARG    50      -3.639  17.251  -8.188  1.00 10.00      A   
ATOM    449  NH1 ARG    50      -2.931  16.687  -7.217  1.00 10.00      A   
ATOM    450 HH11 ARG    50      -2.307  17.267  -6.615  1.00 10.00      A   
ATOM    451 HH12 ARG    50      -2.991  15.657  -7.053  1.00 10.00      A   
ATOM    452  NH2 ARG    50      -4.436  16.509  -8.946  1.00 10.00      A   
ATOM    453 HH21 ARG    50      -4.502  15.478  -8.789  1.00 10.00      A   
ATOM    454 HH22 ARG    50      -5.001  16.952  -9.705  1.00 10.00      A   
ATOM    455  C   ARG    50      -1.475  22.545  -4.899  1.00 10.00      A   
ATOM    456  O   ARG    50      -0.281  22.240  -4.948  1.00 10.00      A   
ATOM    457  N   GLY    51      -1.956  23.444  -4.055  1.00 10.00      A   
ATOM    458  HN  GLY    51      -2.914  23.638  -4.058  1.00 10.00      A   
ATOM    459  CA  GLY    51      -1.086  24.135  -3.125  1.00 10.00      A   
ATOM    460  C   GLY    51      -0.332  25.276  -3.778  1.00 10.00      A   
ATOM    461  O   GLY    51      -0.657  25.690  -4.895  1.00 10.00      A   
ATOM    462  N   SER    52       0.674  25.781  -3.086  1.00 10.00      A   
ATOM    463  HN  SER    52       0.885  25.403  -2.204  1.00 10.00      A   
ATOM    464  CA  SER    52       1.480  26.878  -3.595  1.00 10.00      A   
ATOM    465  CB  SER    52       1.801  27.859  -2.469  1.00 10.00      A   
ATOM    466  OG  SER    52       0.620  28.256  -1.790  1.00 10.00      A   
ATOM    467  HG  SER    52       0.517  29.212  -1.864  1.00 10.00      A   
ATOM    468  C   SER    52       2.766  26.356  -4.229  1.00 10.00      A   
ATOM    469  O   SER    52       3.356  25.383  -3.755  1.00 10.00      A   
ATOM    470  N   ALA    53       3.201  27.014  -5.296  1.00 10.00      A   
ATOM    471  HN  ALA    53       2.699  27.796  -5.612  1.00 10.00      A   
ATOM    472  CA  ALA    53       4.411  26.618  -6.005  1.00 10.00      A   
ATOM    473  CB  ALA    53       4.435  27.238  -7.393  1.00 10.00      A   
ATOM    474  C   ALA    53       5.663  27.009  -5.226  1.00 10.00      A   
ATOM    475  O   ALA    53       6.753  26.509  -5.498  1.00 10.00      A   
ATOM    476  N   LEU    54       5.496  27.906  -4.261  1.00 10.00      A   
ATOM    477  HN  LEU    54       4.604  28.280  -4.108  1.00 10.00      A   
ATOM    478  CA  LEU    54       6.607  28.369  -3.437  1.00 10.00      A   
ATOM    479  CB  LEU    54       6.363  29.808  -2.971  1.00 10.00      A   
ATOM    480  CG  LEU    54       6.218  30.859  -4.073  1.00 10.00      A   
ATOM    481  CD1 LEU    54       5.899  32.221  -3.477  1.00 10.00      A   
ATOM    482  CD2 LEU    54       7.481  30.920  -4.917  1.00 10.00      A   
ATOM    483  C   LEU    54       6.820  27.458  -2.230  1.00 10.00      A   
ATOM    484  O   LEU    54       7.750  27.656  -1.447  1.00 10.00      A   
ATOM    485  N   ILE    55       5.950  26.465  -2.080  1.00 10.00      A   
ATOM    486  HN  ILE    55       5.235  26.352  -2.739  1.00 10.00      A   
ATOM    487  CA  ILE    55       6.046  25.525  -0.969  1.00 10.00      A   
ATOM    488  CB  ILE    55       4.718  25.414  -0.187  1.00 10.00      A   
ATOM    489  CG1 ILE    55       4.238  26.801   0.253  1.00 10.00      A   
ATOM    490  CG2 ILE    55       4.879  24.498   1.021  1.00 10.00      A   
ATOM    491  CD1 ILE    55       2.875  26.796   0.915  1.00 10.00      A   
ATOM    492  C   ILE    55       6.458  24.148  -1.476  1.00 10.00      A   
ATOM    493  O   ILE    55       7.584  23.707  -1.245  1.00 10.00      A   
ATOM    494  N   GLY    56       5.548  23.478  -2.174  1.00 10.00      A   
ATOM    495  HN  GLY    56       4.669  23.878  -2.328  1.00 10.00      A   
ATOM    496  CA  GLY    56       5.839  22.160  -2.700  1.00 10.00      A   
ATOM    497  C   GLY    56       4.949  21.088  -2.103  1.00 10.00      A   
ATOM    498  O   GLY    56       4.188  21.349  -1.166  1.00 10.00      A   
ATOM    499  N   GLN    57       5.041  19.884  -2.647  1.00 10.00      A   
ATOM    500  HN  GLN    57       5.675  19.741  -3.383  1.00 10.00      A   
ATOM    501  CA  GLN    57       4.247  18.758  -2.175  1.00 10.00      A   
ATOM    502  CB  GLN    57       3.191  18.371  -3.217  1.00 10.00      A   
ATOM    503  CG  GLN    57       2.088  19.400  -3.417  1.00 10.00      A   
ATOM    504  CD  GLN    57       1.147  19.492  -2.231  1.00 10.00      A   
ATOM    505  OE1 GLN    57       0.111  18.826  -2.188  1.00 10.00      A   
ATOM    506  NE2 GLN    57       1.506  20.310  -1.256  1.00 10.00      A   
ATOM    507 HE21 GLN    57       2.353  20.803  -1.353  1.00 10.00      A   
ATOM    508 HE22 GLN    57       0.919  20.386  -0.473  1.00 10.00      A   
ATOM    509  C   GLN    57       5.156  17.570  -1.901  1.00 10.00      A   
ATOM    510  O   GLN    57       6.340  17.600  -2.235  1.00 10.00      A   
ATOM    511  N   ASN    58       4.607  16.531  -1.292  1.00 10.00      A   
ATOM    512  HN  ASN    58       3.657  16.567  -1.045  1.00 10.00      A   
ATOM    513  CA  ASN    58       5.378  15.329  -0.988  1.00 10.00      A   
ATOM    514  CB  ASN    58       4.671  14.492   0.084  1.00 10.00      A   
ATOM    515  CG  ASN    58       5.364  13.169   0.357  1.00 10.00      A   
ATOM    516  OD1 ASN    58       6.592  13.092   0.408  1.00 10.00      A   
ATOM    517  ND2 ASN    58       4.578  12.117   0.528  1.00 10.00      A   
ATOM    518 HD21 ASN    58       3.609  12.247   0.469  1.00 10.00      A   
ATOM    519 HD22 ASN    58       4.999  11.247   0.692  1.00 10.00      A   
ATOM    520  C   ASN    58       5.584  14.504  -2.255  1.00 10.00      A   
ATOM    521  O   ASN    58       4.715  13.724  -2.650  1.00 10.00      A   
ATOM    522  N   PHE    59       6.727  14.694  -2.899  1.00 10.00      A   
ATOM    523  HN  PHE    59       7.375  15.337  -2.542  1.00 10.00      A   
ATOM    524  CA  PHE    59       7.039  13.981  -4.128  1.00 10.00      A   
ATOM    525  CB  PHE    59       7.996  14.801  -5.000  1.00 10.00      A   
ATOM    526  CG  PHE    59       7.531  16.202  -5.277  1.00 10.00      A   
ATOM    527  CD1 PHE    59       8.313  17.288  -4.912  1.00 10.00      A   
ATOM    528  CD2 PHE    59       6.317  16.438  -5.905  1.00 10.00      A   
ATOM    529  CE1 PHE    59       7.895  18.579  -5.165  1.00 10.00      A   
ATOM    530  CE2 PHE    59       5.892  17.727  -6.160  1.00 10.00      A   
ATOM    531  CZ  PHE    59       6.682  18.800  -5.789  1.00 10.00      A   
ATOM    532  C   PHE    59       7.638  12.608  -3.844  1.00 10.00      A   
ATOM    533  O   PHE    59       8.847  12.409  -3.973  1.00 10.00      A   
ATOM    534  N   THR    60       6.801  11.672  -3.427  1.00 10.00      A   
ATOM    535  HN  THR    60       5.854  11.898  -3.286  1.00 10.00      A   
ATOM    536  CA  THR    60       7.262  10.321  -3.148  1.00 10.00      A   
ATOM    537  CB  THR    60       6.486   9.682  -1.981  1.00 10.00      A   
ATOM    538  OG1 THR    60       5.208  10.321  -1.841  1.00 10.00      A   
ATOM    539  HG1 THR    60       4.657  10.108  -2.604  1.00 10.00      A   
ATOM    540  CG2 THR    60       7.267   9.823  -0.684  1.00 10.00      A   
ATOM    541  C   THR    60       7.146   9.445  -4.393  1.00 10.00      A   
ATOM    542  O   THR    60       7.787   8.395  -4.494  1.00 10.00      A   
ATOM    543  N   GLY    61       6.326   9.896  -5.338  1.00 10.00      A   
ATOM    544  HN  GLY    61       5.841  10.732  -5.185  1.00 10.00      A   
ATOM    545  CA  GLY    61       6.127   9.170  -6.578  1.00 10.00      A   
ATOM    546  C   GLY    61       7.405   9.042  -7.384  1.00 10.00      A   
ATOM    547  O   GLY    61       8.231   9.960  -7.410  1.00 10.00      A   
ATOM    548  N   ASN    62       7.562   7.911  -8.053  1.00 10.00      A   
ATOM    549  HN  ASN    62       6.853   7.230  -8.012  1.00 10.00      A   
ATOM    550  CA  ASN    62       8.752   7.648  -8.851  1.00 10.00      A   
ATOM    551  CB  ASN    62       9.135   6.166  -8.769  1.00 10.00      A   
ATOM    552  CG  ASN    62      10.621   5.932  -8.989  1.00 10.00      A   
ATOM    553  OD1 ASN    62      11.446   6.807  -8.714  1.00 10.00      A   
ATOM    554  ND2 ASN    62      10.972   4.749  -9.470  1.00 10.00      A   
ATOM    555 HD21 ASN    62      10.266   4.093  -9.653  1.00 10.00      A   
ATOM    556 HD22 ASN    62      11.925   4.573  -9.626  1.00 10.00      A   
ATOM    557  C   ASN    62       8.550   8.070 -10.302  1.00 10.00      A   
ATOM    558  O   ASN    62       9.465   7.979 -11.120  1.00 10.00      A   
ATOM    559  N   GLY    63       7.350   8.545 -10.611  1.00 10.00      A   
ATOM    560  HN  GLY    63       6.660   8.600  -9.915  1.00 10.00      A   
ATOM    561  CA  GLY    63       7.048   8.979 -11.963  1.00 10.00      A   
ATOM    562  C   GLY    63       7.134  10.485 -12.110  1.00 10.00      A   
ATOM    563  O   GLY    63       6.683  11.048 -13.111  1.00 10.00      A   
ATOM    564  N   TYR    64       7.708  11.134 -11.103  1.00 10.00      A   
ATOM    565  HN  TYR    64       8.052  10.620 -10.341  1.00 10.00      A   
ATOM    566  CA  TYR    64       7.864  12.583 -11.099  1.00 10.00      A   
ATOM    567  CB  TYR    64       6.817  13.235 -10.188  1.00 10.00      A   
ATOM    568  CG  TYR    64       5.386  13.148 -10.672  1.00 10.00      A   
ATOM    569  CD1 TYR    64       4.534  12.154 -10.204  1.00 10.00      A   
ATOM    570  CD2 TYR    64       4.880  14.068 -11.582  1.00 10.00      A   
ATOM    571  CE1 TYR    64       3.222  12.080 -10.627  1.00 10.00      A   
ATOM    572  CE2 TYR    64       3.569  13.998 -12.012  1.00 10.00      A   
ATOM    573  CZ  TYR    64       2.744  13.003 -11.530  1.00 10.00      A   
ATOM    574  OH  TYR    64       1.435  12.932 -11.950  1.00 10.00      A   
ATOM    575  HH  TYR    64       1.403  13.029 -12.917  1.00 10.00      A   
ATOM    576  C   TYR    64       9.255  12.954 -10.592  1.00 10.00      A   
ATOM    577  O   TYR    64      10.039  12.079 -10.219  1.00 10.00      A   
ATOM    578  N   PHE    65       9.552  14.247 -10.572  1.00 10.00      A   
ATOM    579  HN  PHE    65       8.885  14.895 -10.887  1.00 10.00      A   
ATOM    580  CA  PHE    65      10.844  14.734 -10.096  1.00 10.00      A   
ATOM    581  CB  PHE    65      11.104  16.162 -10.586  1.00 10.00      A   
ATOM    582  CG  PHE    65      11.565  16.237 -12.016  1.00 10.00      A   
ATOM    583  CD1 PHE    65      10.658  16.162 -13.061  1.00 10.00      A   
ATOM    584  CD2 PHE    65      12.911  16.381 -12.313  1.00 10.00      A   
ATOM    585  CE1 PHE    65      11.085  16.229 -14.374  1.00 10.00      A   
ATOM    586  CE2 PHE    65      13.345  16.449 -13.624  1.00 10.00      A   
ATOM    587  CZ  PHE    65      12.429  16.374 -14.656  1.00 10.00      A   
ATOM    588  C   PHE    65      10.919  14.669  -8.571  1.00 10.00      A   
ATOM    589  O   PHE    65       9.897  14.523  -7.896  1.00 10.00      A   
ATOM    590  N   HIS    66      12.123  14.776  -8.029  1.00 10.00      A   
ATOM    591  HN  HIS    66      12.907  14.917  -8.612  1.00 10.00      A   
ATOM    592  CA  HIS    66      12.314  14.715  -6.587  1.00 10.00      A   
ATOM    593  CB  HIS    66      13.218  13.537  -6.219  1.00 10.00      A   
ATOM    594  CG  HIS    66      13.060  13.072  -4.804  1.00 10.00      A   
ATOM    595  ND1 HIS    66      13.994  13.311  -3.816  1.00 10.00      A   
ATOM    596  HD1 HIS    66      14.838  13.806  -3.925  1.00 10.00      A   
ATOM    597  CD2 HIS    66      12.067  12.364  -4.214  1.00 10.00      A   
ATOM    598  CE1 HIS    66      13.581  12.769  -2.687  1.00 10.00      A   
ATOM    599  NE2 HIS    66      12.417  12.191  -2.900  1.00 10.00      A   
ATOM    600  HE2 HIS    66      11.889  11.710  -2.224  1.00 10.00      A   
ATOM    601  C   HIS    66      12.917  16.014  -6.068  1.00 10.00      A   
ATOM    602  O   HIS    66      13.855  16.546  -6.660  1.00 10.00      A   
ATOM    603  N   GLY    67      12.377  16.516  -4.965  1.00 10.00      A   
ATOM    604  HN  GLY    67      11.634  16.047  -4.537  1.00 10.00      A   
ATOM    605  CA  GLY    67      12.879  17.747  -4.386  1.00 10.00      A   
ATOM    606  C   GLY    67      13.766  17.493  -3.182  1.00 10.00      A   
ATOM    607  O   GLY    67      14.081  16.343  -2.867  1.00 10.00      A   
ATOM    608  N   ARG    68      14.169  18.564  -2.509  1.00 10.00      A   
ATOM    609  HN  ARG    68      13.883  19.453  -2.811  1.00 10.00      A   
ATOM    610  CA  ARG    68      15.024  18.464  -1.332  1.00 10.00      A   
ATOM    611  CB  ARG    68      15.729  19.800  -1.079  1.00 10.00      A   
ATOM    612  CG  ARG    68      17.243  19.723  -1.149  1.00 10.00      A   
ATOM    613  CD  ARG    68      17.901  20.742  -0.231  1.00 10.00      A   
ATOM    614  NE  ARG    68      17.637  22.120  -0.640  1.00 10.00      A   
ATOM    615  HE  ARG    68      16.789  22.522  -0.345  1.00 10.00      A   
ATOM    616  CZ  ARG    68      18.477  22.850  -1.373  1.00 10.00      A   
ATOM    617  NH1 ARG    68      19.628  22.330  -1.781  1.00 10.00      A   
ATOM    618 HH11 ARG    68      19.873  21.347  -1.530  1.00 10.00      A   
ATOM    619 HH12 ARG    68      20.293  22.901  -2.352  1.00 10.00      A   
ATOM    620  NH2 ARG    68      18.163  24.091  -1.706  1.00 10.00      A   
ATOM    621 HH21 ARG    68      17.245  24.507  -1.392  1.00 10.00      A   
ATOM    622 HH22 ARG    68      18.816  24.664  -2.277  1.00 10.00      A   
ATOM    623  C   ARG    68      14.221  18.067  -0.095  1.00 10.00      A   
ATOM    624  O   ARG    68      13.047  18.419   0.028  1.00 10.00      A   
ATOM    625  N   PRO    69      14.838  17.313   0.833  1.00 10.00      A   
ATOM    626  CA  PRO    69      14.173  16.886   2.069  1.00 10.00      A   
ATOM    627  CB  PRO    69      15.188  15.942   2.721  1.00 10.00      A   
ATOM    628  CG  PRO    69      16.504  16.336   2.142  1.00 10.00      A   
ATOM    629  CD  PRO    69      16.222  16.810   0.746  1.00 10.00      A   
ATOM    630  C   PRO    69      13.885  18.068   2.993  1.00 10.00      A   
ATOM    631  O   PRO    69      14.654  19.036   3.046  1.00 10.00      A   
ATOM    632  N   SER    70      12.780  17.986   3.714  1.00 10.00      A   
ATOM    633  HN  SER    70      12.217  17.187   3.637  1.00 10.00      A   
ATOM    634  CA  SER    70      12.382  19.047   4.626  1.00 10.00      A   
ATOM    635  CB  SER    70      10.860  19.136   4.673  1.00 10.00      A   
ATOM    636  OG  SER    70      10.297  18.573   3.499  1.00 10.00      A   
ATOM    637  HG  SER    70      10.811  18.860   2.733  1.00 10.00      A   
ATOM    638  C   SER    70      12.933  18.795   6.021  1.00 10.00      A   
ATOM    639  O   SER    70      13.163  19.734   6.780  1.00 10.00      A   
ATOM    640  N   ALA    71      13.137  17.517   6.345  1.00 10.00      A   
ATOM    641  HN  ALA    71      12.930  16.823   5.683  1.00 10.00      A   
ATOM    642  CA  ALA    71      13.665  17.112   7.647  1.00 10.00      A   
ATOM    643  CB  ALA    71      15.095  17.607   7.821  1.00 10.00      A   
ATOM    644  C   ALA    71      12.768  17.590   8.790  1.00 10.00      A   
ATOM    645  O   ALA    71      13.248  17.984   9.854  1.00 10.00      A   
ATOM    646  N   THR    72      11.463  17.546   8.560  1.00 10.00      A   
ATOM    647  HN  THR    72      11.143  17.215   7.699  1.00 10.00      A   
ATOM    648  CA  THR    72      10.490  17.970   9.553  1.00 10.00      A   
ATOM    649  CB  THR    72       9.148  18.311   8.880  1.00 10.00      A   
ATOM    650  OG1 THR    72       8.904  17.383   7.810  1.00 10.00      A   
ATOM    651  HG1 THR    72       7.954  17.195   7.761  1.00 10.00      A   
ATOM    652  CG2 THR    72       9.185  19.721   8.313  1.00 10.00      A   
ATOM    653  C   THR    72      10.275  16.879  10.599  1.00 10.00      A   
ATOM    654  O   THR    72      10.645  15.724  10.384  1.00 10.00      A   
ATOM    655  N   ALA    73       9.687  17.247  11.732  1.00 10.00      A   
ATOM    656  HN  ALA    73       9.424  18.187  11.854  1.00 10.00      A   
ATOM    657  CA  ALA    73       9.428  16.292  12.804  1.00 10.00      A   
ATOM    658  CB  ALA    73       9.009  17.017  14.070  1.00 10.00      A   
ATOM    659  C   ALA    73       8.368  15.276  12.387  1.00 10.00      A   
ATOM    660  O   ALA    73       8.443  14.102  12.749  1.00 10.00      A   
ATOM    661  N   GLU    74       7.386  15.738  11.627  1.00 10.00      A   
ATOM    662  HN  GLU    74       7.381  16.687  11.382  1.00 10.00      A   
ATOM    663  CA  GLU    74       6.316  14.877  11.142  1.00 10.00      A   
ATOM    664  CB  GLU    74       4.944  15.507  11.414  1.00 10.00      A   
ATOM    665  CG  GLU    74       4.507  15.443  12.872  1.00 10.00      A   
ATOM    666  CD  GLU    74       3.065  15.867  13.069  1.00 10.00      A   
ATOM    667  OE1 GLU    74       2.787  17.085  13.018  1.00 10.00      A   
ATOM    668  OE2 GLU    74       2.198  14.982  13.267  1.00 10.00      A   
ATOM    669  C   GLU    74       6.494  14.596   9.652  1.00 10.00      A   
ATOM    670  O   GLU    74       7.607  14.345   9.191  1.00 10.00      A   
ATOM    671  N   MET    75       5.401  14.653   8.902  1.00 10.00      A   
ATOM    672  HN  MET    75       4.547  14.880   9.323  1.00 10.00      A   
ATOM    673  CA  MET    75       5.440  14.404   7.466  1.00 10.00      A   
ATOM    674  CB  MET    75       4.013  14.384   6.902  1.00 10.00      A   
ATOM    675  CG  MET    75       3.827  13.468   5.701  1.00 10.00      A   
ATOM    676  SD  MET    75       2.204  13.635   4.932  1.00 10.00      A   
ATOM    677  CE  MET    75       2.373  15.231   4.134  1.00 10.00      A   
ATOM    678  C   MET    75       6.267  15.478   6.758  1.00 10.00      A   
ATOM    679  O   MET    75       6.274  16.638   7.177  1.00 10.00      A   
ATOM    680  N   PRO    76       7.009  15.103   5.703  1.00 10.00      A   
ATOM    681  CA  PRO    76       7.825  16.050   4.938  1.00 10.00      A   
ATOM    682  CB  PRO    76       8.521  15.172   3.890  1.00 10.00      A   
ATOM    683  CG  PRO    76       7.683  13.943   3.806  1.00 10.00      A   
ATOM    684  CD  PRO    76       7.134  13.730   5.185  1.00 10.00      A   
ATOM    685  C   PRO    76       6.971  17.117   4.254  1.00 10.00      A   
ATOM    686  O   PRO    76       5.783  16.906   3.994  1.00 10.00      A   
ATOM    687  N   TYR    77       7.599  18.254   3.968  1.00 10.00      A   
ATOM    688  HN  TYR    77       8.553  18.332   4.187  1.00 10.00      A   
ATOM    689  CA  TYR    77       6.938  19.382   3.316  1.00 10.00      A   
ATOM    690  CB  TYR    77       6.533  19.037   1.878  1.00 10.00      A   
ATOM    691  CG  TYR    77       7.693  18.572   1.024  1.00 10.00      A   
ATOM    692  CD1 TYR    77       7.927  17.219   0.815  1.00 10.00      A   
ATOM    693  CD2 TYR    77       8.562  19.484   0.440  1.00 10.00      A   
ATOM    694  CE1 TYR    77       8.993  16.787   0.051  1.00 10.00      A   
ATOM    695  CE2 TYR    77       9.630  19.062  -0.330  1.00 10.00      A   
ATOM    696  CZ  TYR    77       9.842  17.712  -0.520  1.00 10.00      A   
ATOM    697  OH  TYR    77      10.910  17.285  -1.276  1.00 10.00      A   
ATOM    698  HH  TYR    77      11.712  17.741  -0.978  1.00 10.00      A   
ATOM    699  C   TYR    77       5.756  19.902   4.131  1.00 10.00      A   
ATOM    700  O   TYR    77       4.714  20.259   3.581  1.00 10.00      A   
ATOM    701  N   ASN    78       5.936  19.943   5.448  1.00 10.00      A   
ATOM    702  HN  ASN    78       6.784  19.631   5.820  1.00 10.00      A   
ATOM    703  CA  ASN    78       4.904  20.431   6.357  1.00 10.00      A   
ATOM    704  CB  ASN    78       4.943  19.654   7.680  1.00 10.00      A   
ATOM    705  CG  ASN    78       3.968  20.185   8.716  1.00 10.00      A   
ATOM    706  OD1 ASN    78       2.964  20.815   8.382  1.00 10.00      A   
ATOM    707  ND2 ASN    78       4.257  19.933   9.985  1.00 10.00      A   
ATOM    708 HD21 ASN    78       5.076  19.427  10.184  1.00 10.00      A   
ATOM    709 HD22 ASN    78       3.636  20.254  10.676  1.00 10.00      A   
ATOM    710  C   ASN    78       5.093  21.924   6.611  1.00 10.00      A   
ATOM    711  O   ASN    78       6.073  22.339   7.240  1.00 10.00      A   
ATOM    712  N   PRO    79       4.155  22.752   6.126  1.00 10.00      A   
ATOM    713  CA  PRO    79       4.219  24.210   6.280  1.00 10.00      A   
ATOM    714  CB  PRO    79       3.060  24.715   5.419  1.00 10.00      A   
ATOM    715  CG  PRO    79       2.108  23.572   5.358  1.00 10.00      A   
ATOM    716  CD  PRO    79       2.951  22.330   5.383  1.00 10.00      A   
ATOM    717  C   PRO    79       4.048  24.663   7.728  1.00 10.00      A   
ATOM    718  O   PRO    79       4.456  25.765   8.095  1.00 10.00      A   
ATOM    719  N   GLN    80       3.451  23.807   8.549  1.00 10.00      A   
ATOM    720  HN  GLN    80       3.146  22.940   8.198  1.00 10.00      A   
ATOM    721  CA  GLN    80       3.235  24.122   9.956  1.00 10.00      A   
ATOM    722  CB  GLN    80       2.276  23.113  10.590  1.00 10.00      A   
ATOM    723  CG  GLN    80       0.851  23.181  10.062  1.00 10.00      A   
ATOM    724  CD  GLN    80       0.154  24.479  10.418  1.00 10.00      A   
ATOM    725  OE1 GLN    80       0.443  25.094  11.445  1.00 10.00      A   
ATOM    726  NE2 GLN    80      -0.775  24.899   9.578  1.00 10.00      A   
ATOM    727 HE21 GLN    80      -0.963  24.353   8.783  1.00 10.00      A   
ATOM    728 HE22 GLN    80      -1.242  25.737   9.783  1.00 10.00      A   
ATOM    729  C   GLN    80       4.558  24.129  10.715  1.00 10.00      A   
ATOM    730  O   GLN    80       4.670  24.720  11.788  1.00 10.00      A   
ATOM    731  N   ALA    81       5.563  23.481  10.138  1.00 10.00      A   
ATOM    732  HN  ALA    81       5.415  23.053   9.267  1.00 10.00      A   
ATOM    733  CA  ALA    81       6.877  23.398  10.757  1.00 10.00      A   
ATOM    734  CB  ALA    81       7.523  22.063  10.436  1.00 10.00      A   
ATOM    735  C   ALA    81       7.776  24.546  10.317  1.00 10.00      A   
ATOM    736  O   ALA    81       8.221  25.343  11.144  1.00 10.00      A   
ATOM    737  N   SER    82       8.030  24.622   9.012  1.00 10.00      A   
ATOM    738  HN  SER    82       7.629  23.958   8.414  1.00 10.00      A   
ATOM    739  CA  SER    82       8.884  25.664   8.442  1.00 10.00      A   
ATOM    740  CB  SER    82       8.266  27.052   8.634  1.00 10.00      A   
ATOM    741  OG  SER    82       6.983  27.129   8.033  1.00 10.00      A   
ATOM    742  HG  SER    82       6.351  26.628   8.558  1.00 10.00      A   
ATOM    743  C   SER    82      10.296  25.614   9.027  1.00 10.00      A   
ATOM    744  O   SER    82      10.847  26.634   9.445  1.00 10.00      A   
ATOM    745  N   GLY    83      10.874  24.423   9.054  1.00 10.00      A   
ATOM    746  HN  GLY    83      10.391  23.647   8.708  1.00 10.00      A   
ATOM    747  CA  GLY    83      12.212  24.253   9.582  1.00 10.00      A   
ATOM    748  C   GLY    83      12.705  22.839   9.369  1.00 10.00      A   
ATOM    749  O   GLY    83      11.901  21.939   9.117  1.00 10.00      A   
ATOM    750  N   GLY    84      14.014  22.638   9.463  1.00 10.00      A   
ATOM    751  HN  GLY    84      14.603  23.396   9.664  1.00 10.00      A   
ATOM    752  CA  GLY    84      14.579  21.316   9.272  1.00 10.00      A   
ATOM    753  C   GLY    84      15.460  20.887  10.431  1.00 10.00      A   
ATOM    754  O   GLY    84      15.484  21.539  11.479  1.00 10.00      A   
ATOM    755  N   SER    85      16.177  19.784  10.246  1.00 10.00      A   
ATOM    756  HN  SER    85      16.106  19.306   9.395  1.00 10.00      A   
ATOM    757  CA  SER    85      17.064  19.264  11.274  1.00 10.00      A   
ATOM    758  CB  SER    85      17.245  17.754  11.106  1.00 10.00      A   
ATOM    759  OG  SER    85      15.988  17.098  11.032  1.00 10.00      A   
ATOM    760  HG  SER    85      15.304  17.673  11.401  1.00 10.00      A   
ATOM    761  C   SER    85      18.416  19.967  11.234  1.00 10.00      A   
ATOM    762  O   SER    85      19.209  19.771  10.307  1.00 10.00      A   
ATOM    763  N   ASN    86      18.667  20.790  12.240  1.00 10.00      A   
ATOM    764  HN  ASN    86      17.992  20.905  12.943  1.00 10.00      A   
ATOM    765  CA  ASN    86      19.918  21.531  12.336  1.00 10.00      A   
ATOM    766  CB  ASN    86      19.719  22.837  13.121  1.00 10.00      A   
ATOM    767  CG  ASN    86      18.858  22.671  14.364  1.00 10.00      A   
ATOM    768  OD1 ASN    86      17.629  22.740  14.292  1.00 10.00      A   
ATOM    769  ND2 ASN    86      19.491  22.458  15.508  1.00 10.00      A   
ATOM    770 HD21 ASN    86      20.474  22.417  15.495  1.00 10.00      A   
ATOM    771 HD22 ASN    86      18.955  22.344  16.321  1.00 10.00      A   
ATOM    772  C   ASN    86      21.016  20.679  12.968  1.00 10.00      A   
ATOM    773  O   ASN    86      21.367  20.860  14.132  1.00 10.00      A   
ATOM    774  N   LEU    87      21.552  19.744  12.192  1.00 10.00      A   
ATOM    775  HN  LEU    87      21.233  19.647  11.270  1.00 10.00      A   
ATOM    776  CA  LEU    87      22.605  18.860  12.677  1.00 10.00      A   
ATOM    777  CB  LEU    87      22.471  17.472  12.043  1.00 10.00      A   
ATOM    778  CG  LEU    87      21.223  16.676  12.430  1.00 10.00      A   
ATOM    779  CD1 LEU    87      21.155  15.373  11.651  1.00 10.00      A   
ATOM    780  CD2 LEU    87      21.203  16.402  13.925  1.00 10.00      A   
ATOM    781  C   LEU    87      23.988  19.438  12.396  1.00 10.00      A   
ATOM    782  O   LEU    87      24.165  20.230  11.468  1.00 10.00      A   
ATOM    783  N   ALA    88      24.960  19.047  13.210  1.00 10.00      A   
ATOM    784  HN  ALA    88      24.751  18.426  13.938  1.00 10.00      A   
ATOM    785  CA  ALA    88      26.328  19.520  13.056  1.00 10.00      A   
ATOM    786  CB  ALA    88      27.027  19.559  14.405  1.00 10.00      A   
ATOM    787  C   ALA    88      27.108  18.642  12.085  1.00 10.00      A   
ATOM    788  O   ALA    88      26.692  17.529  11.765  1.00 10.00      A   
ATOM    789  N   VAL    89      28.251  19.143  11.634  1.00 10.00      A   
ATOM    790  HN  VAL    89      28.535  20.035  11.941  1.00 10.00      A   
ATOM    791  CA  VAL    89      29.097  18.413  10.695  1.00 10.00      A   
ATOM    792  CB  VAL    89      30.251  19.294  10.170  1.00 10.00      A   
ATOM    793  CG1 VAL    89      31.015  18.583   9.062  1.00 10.00      A   
ATOM    794  CG2 VAL    89      29.721  20.633   9.682  1.00 10.00      A   
ATOM    795  C   VAL    89      29.674  17.152  11.338  1.00 10.00      A   
ATOM    796  O   VAL    89      29.871  16.134  10.672  1.00 10.00      A   
ATOM    797  N   SER    90      29.936  17.220  12.635  1.00 10.00      A   
ATOM    798  HN  SER    90      29.764  18.057  13.115  1.00 10.00      A   
ATOM    799  CA  SER    90      30.490  16.087  13.363  1.00 10.00      A   
ATOM    800  CB  SER    90      31.512  16.572  14.393  1.00 10.00      A   
ATOM    801  OG  SER    90      31.164  17.853  14.900  1.00 10.00      A   
ATOM    802  HG  SER    90      31.665  18.020  15.709  1.00 10.00      A   
ATOM    803  C   SER    90      29.397  15.251  14.033  1.00 10.00      A   
ATOM    804  O   SER    90      29.661  14.503  14.977  1.00 10.00      A   
ATOM    805  N   ASN    91      28.173  15.374  13.539  1.00 10.00      A   
ATOM    806  HN  ASN    91      28.023  15.972  12.774  1.00 10.00      A   
ATOM    807  CA  ASN    91      27.046  14.625  14.091  1.00 10.00      A   
ATOM    808  CB  ASN    91      25.739  15.403  13.910  1.00 10.00      A   
ATOM    809  CG  ASN    91      24.529  14.653  14.432  1.00 10.00      A   
ATOM    810  OD1 ASN    91      23.933  13.854  13.720  1.00 10.00      A   
ATOM    811  ND2 ASN    91      24.151  14.914  15.672  1.00 10.00      A   
ATOM    812 HD21 ASN    91      24.668  15.571  16.187  1.00 10.00      A   
ATOM    813 HD22 ASN    91      23.365  14.444  16.027  1.00 10.00      A   
ATOM    814  C   ASN    91      26.952  13.247  13.435  1.00 10.00      A   
ATOM    815  O   ASN    91      26.811  13.145  12.214  1.00 10.00      A   
ATOM    816  N   PRO    92      27.032  12.171  14.241  1.00 10.00      A   
ATOM    817  CA  PRO    92      26.979  10.787  13.742  1.00 10.00      A   
ATOM    818  CB  PRO    92      27.181   9.935  15.000  1.00 10.00      A   
ATOM    819  CG  PRO    92      26.808  10.828  16.131  1.00 10.00      A   
ATOM    820  CD  PRO    92      27.190  12.216  15.705  1.00 10.00      A   
ATOM    821  C   PRO    92      25.653  10.433  13.074  1.00 10.00      A   
ATOM    822  O   PRO    92      25.621   9.656  12.118  1.00 10.00      A   
ATOM    823  N   GLU    93      24.564  11.006  13.571  1.00 10.00      A   
ATOM    824  HN  GLU    93      24.653  11.626  14.324  1.00 10.00      A   
ATOM    825  CA  GLU    93      23.242  10.740  13.015  1.00 10.00      A   
ATOM    826  CB  GLU    93      22.150  11.396  13.861  1.00 10.00      A   
ATOM    827  CG  GLU    93      22.299  11.160  15.355  1.00 10.00      A   
ATOM    828  CD  GLU    93      22.321   9.690  15.711  1.00 10.00      A   
ATOM    829  OE1 GLU    93      21.239   9.075  15.784  1.00 10.00      A   
ATOM    830  OE2 GLU    93      23.421   9.141  15.928  1.00 10.00      A   
ATOM    831  C   GLU    93      23.169  11.237  11.575  1.00 10.00      A   
ATOM    832  O   GLU    93      22.552  10.604  10.717  1.00 10.00      A   
ATOM    833  N   LEU    94      23.815  12.370  11.325  1.00 10.00      A   
ATOM    834  HN  LEU    94      24.263  12.833  12.067  1.00 10.00      A   
ATOM    835  CA  LEU    94      23.858  12.958   9.995  1.00 10.00      A   
ATOM    836  CB  LEU    94      24.573  14.315  10.026  1.00 10.00      A   
ATOM    837  CG  LEU    94      24.554  15.119   8.722  1.00 10.00      A   
ATOM    838  CD1 LEU    94      23.145  15.593   8.406  1.00 10.00      A   
ATOM    839  CD2 LEU    94      25.509  16.298   8.803  1.00 10.00      A   
ATOM    840  C   LEU    94      24.554  12.008   9.023  1.00 10.00      A   
ATOM    841  O   LEU    94      24.106  11.829   7.894  1.00 10.00      A   
ATOM    842  N   ASP    95      25.640  11.387   9.483  1.00 10.00      A   
ATOM    843  HN  ASP    95      25.945  11.579  10.393  1.00 10.00      A   
ATOM    844  CA  ASP    95      26.395  10.435   8.670  1.00 10.00      A   
ATOM    845  CB  ASP    95      27.572   9.870   9.467  1.00 10.00      A   
ATOM    846  CG  ASP    95      28.855  10.655   9.279  1.00 10.00      A   
ATOM    847  OD1 ASP    95      29.603  10.359   8.325  1.00 10.00      A   
ATOM    848  OD2 ASP    95      29.138  11.557  10.101  1.00 10.00      A   
ATOM    849  C   ASP    95      25.493   9.295   8.215  1.00 10.00      A   
ATOM    850  O   ASP    95      25.535   8.868   7.056  1.00 10.00      A   
ATOM    851  N   LYS    96      24.671   8.815   9.140  1.00 10.00      A   
ATOM    852  HN  LYS    96      24.698   9.199  10.042  1.00 10.00      A   
ATOM    853  CA  LYS    96      23.736   7.734   8.859  1.00 10.00      A   
ATOM    854  CB  LYS    96      23.033   7.296  10.144  1.00 10.00      A   
ATOM    855  CG  LYS    96      23.978   6.875  11.256  1.00 10.00      A   
ATOM    856  CD  LYS    96      23.279   6.879  12.605  1.00 10.00      A   
ATOM    857  CE  LYS    96      24.229   6.470  13.718  1.00 10.00      A   
ATOM    858  NZ  LYS    96      23.610   6.609  15.059  1.00 10.00      A   
ATOM    859  HZ1 LYS    96      22.653   6.200  15.058  1.00 10.00      A   
ATOM    860  HZ2 LYS    96      23.544   7.621  15.324  1.00 10.00      A   
ATOM    861  HZ3 LYS    96      24.188   6.114  15.770  1.00 10.00      A   
ATOM    862  C   LYS    96      22.706   8.186   7.831  1.00 10.00      A   
ATOM    863  O   LYS    96      22.362   7.439   6.912  1.00 10.00      A   
ATOM    864  N   LEU    97      22.234   9.423   7.990  1.00 10.00      A   
ATOM    865  HN  LEU    97      22.559   9.965   8.745  1.00 10.00      A   
ATOM    866  CA  LEU    97      21.248  10.001   7.079  1.00 10.00      A   
ATOM    867  CB  LEU    97      20.763  11.359   7.594  1.00 10.00      A   
ATOM    868  CG  LEU    97      19.919  11.328   8.868  1.00 10.00      A   
ATOM    869  CD1 LEU    97      19.671  12.736   9.387  1.00 10.00      A   
ATOM    870  CD2 LEU    97      18.603  10.606   8.620  1.00 10.00      A   
ATOM    871  C   LEU    97      21.827  10.148   5.677  1.00 10.00      A   
ATOM    872  O   LEU    97      21.117   9.989   4.685  1.00 10.00      A   
ATOM    873  N   ILE    98      23.120  10.455   5.606  1.00 10.00      A   
ATOM    874  HN  ILE    98      23.623  10.585   6.441  1.00 10.00      A   
ATOM    875  CA  ILE    98      23.807  10.610   4.328  1.00 10.00      A   
ATOM    876  CB  ILE    98      25.301  10.973   4.508  1.00 10.00      A   
ATOM    877  CG1 ILE    98      25.443  12.350   5.162  1.00 10.00      A   
ATOM    878  CG2 ILE    98      26.026  10.946   3.167  1.00 10.00      A   
ATOM    879  CD1 ILE    98      26.853  12.677   5.608  1.00 10.00      A   
ATOM    880  C   ILE    98      23.696   9.321   3.524  1.00 10.00      A   
ATOM    881  O   ILE    98      23.233   9.330   2.384  1.00 10.00      A   
ATOM    882  N   ALA    99      24.093   8.213   4.142  1.00 10.00      A   
ATOM    883  HN  ALA    99      24.436   8.276   5.061  1.00 10.00      A   
ATOM    884  CA  ALA    99      24.038   6.910   3.494  1.00 10.00      A   
ATOM    885  CB  ALA    99      24.629   5.842   4.401  1.00 10.00      A   
ATOM    886  C   ALA    99      22.605   6.554   3.112  1.00 10.00      A   
ATOM    887  O   ALA    99      22.355   6.032   2.025  1.00 10.00      A   
ATOM    888  N   ALA   100      21.670   6.858   4.008  1.00 10.00      A   
ATOM    889  HN  ALA   100      21.940   7.276   4.853  1.00 10.00      A   
ATOM    890  CA  ALA   100      20.257   6.578   3.781  1.00 10.00      A   
ATOM    891  CB  ALA   100      19.455   6.875   5.038  1.00 10.00      A   
ATOM    892  C   ALA   100      19.713   7.381   2.602  1.00 10.00      A   
ATOM    893  O   ALA   100      18.918   6.878   1.805  1.00 10.00      A   
ATOM    894  N   ARG   101      20.142   8.631   2.496  1.00 10.00      A   
ATOM    895  HN  ARG   101      20.770   8.982   3.168  1.00 10.00      A   
ATOM    896  CA  ARG   101      19.699   9.501   1.419  1.00 10.00      A   
ATOM    897  CB  ARG   101      20.058  10.958   1.719  1.00 10.00      A   
ATOM    898  CG  ARG   101      19.177  11.976   1.011  1.00 10.00      A   
ATOM    899  CD  ARG   101      17.905  12.251   1.801  1.00 10.00      A   
ATOM    900  NE  ARG   101      18.186  12.925   3.070  1.00 10.00      A   
ATOM    901  HE  ARG   101      19.086  13.315   3.183  1.00 10.00      A   
ATOM    902  CZ  ARG   101      17.314  13.036   4.074  1.00 10.00      A   
ATOM    903  NH1 ARG   101      16.092  12.524   3.966  1.00 10.00      A   
ATOM    904 HH11 ARG   101      15.413  12.612   4.756  1.00 10.00      A   
ATOM    905 HH12 ARG   101      15.807  12.029   3.097  1.00 10.00      A   
ATOM    906  NH2 ARG   101      17.669  13.662   5.187  1.00 10.00      A   
ATOM    907 HH21 ARG   101      16.993  13.753   5.979  1.00 10.00      A   
ATOM    908 HH22 ARG   101      18.628  14.066   5.278  1.00 10.00      A   
ATOM    909  C   ARG   101      20.310   9.066   0.091  1.00 10.00      A   
ATOM    910  O   ARG   101      19.607   8.941  -0.910  1.00 10.00      A   
ATOM    911  N   VAL   102      21.619   8.816   0.098  1.00 10.00      A   
ATOM    912  HN  VAL   102      22.123   8.925   0.938  1.00 10.00      A   
ATOM    913  CA  VAL   102      22.332   8.390  -1.106  1.00 10.00      A   
ATOM    914  CB  VAL   102      23.857   8.293  -0.857  1.00 10.00      A   
ATOM    915  CG1 VAL   102      24.581   7.779  -2.091  1.00 10.00      A   
ATOM    916  CG2 VAL   102      24.415   9.651  -0.453  1.00 10.00      A   
ATOM    917  C   VAL   102      21.791   7.053  -1.622  1.00 10.00      A   
ATOM    918  O   VAL   102      21.736   6.818  -2.834  1.00 10.00      A   
ATOM    919  N   ALA   103      21.376   6.195  -0.698  1.00 10.00      A   
ATOM    920  HN  ALA   103      21.451   6.443   0.249  1.00 10.00      A   
ATOM    921  CA  ALA   103      20.828   4.888  -1.041  1.00 10.00      A   
ATOM    922  CB  ALA   103      20.489   4.119   0.224  1.00 10.00      A   
ATOM    923  C   ALA   103      19.590   5.025  -1.926  1.00 10.00      A   
ATOM    924  O   ALA   103      19.411   4.275  -2.886  1.00 10.00      A   
ATOM    925  N   ALA   104      18.756   6.010  -1.620  1.00 10.00      A   
ATOM    926  HN  ALA   104      18.966   6.595  -0.860  1.00 10.00      A   
ATOM    927  CA  ALA   104      17.538   6.247  -2.385  1.00 10.00      A   
ATOM    928  CB  ALA   104      16.473   6.882  -1.505  1.00 10.00      A   
ATOM    929  C   ALA   104      17.816   7.119  -3.606  1.00 10.00      A   
ATOM    930  O   ALA   104      16.895   7.632  -4.244  1.00 10.00      A   
ATOM    931  N   LEU   105      19.091   7.284  -3.928  1.00 10.00      A   
ATOM    932  HN  LEU   105      19.781   6.856  -3.377  1.00 10.00      A   
ATOM    933  CA  LEU   105      19.489   8.089  -5.068  1.00 10.00      A   
ATOM    934  CB  LEU   105      20.272   9.322  -4.616  1.00 10.00      A   
ATOM    935  CG  LEU   105      19.484  10.360  -3.819  1.00 10.00      A   
ATOM    936  CD1 LEU   105      20.428  11.346  -3.153  1.00 10.00      A   
ATOM    937  CD2 LEU   105      18.493  11.089  -4.715  1.00 10.00      A   
ATOM    938  C   LEU   105      20.301   7.275  -6.069  1.00 10.00      A   
ATOM    939  O   LEU   105      19.826   6.981  -7.161  1.00 10.00      A   
ATOM    940  N   ARG   106      21.507   6.875  -5.677  1.00 10.00      A   
ATOM    941  HN  ARG   106      21.814   7.091  -4.766  1.00 10.00      A   
ATOM    942  CA  ARG   106      22.384   6.114  -6.567  1.00 10.00      A   
ATOM    943  CB  ARG   106      23.808   6.006  -6.007  1.00 10.00      A   
ATOM    944  CG  ARG   106      23.950   5.115  -4.781  1.00 10.00      A   
ATOM    945  CD  ARG   106      25.392   5.060  -4.300  1.00 10.00      A   
ATOM    946  NE  ARG   106      26.289   4.508  -5.312  1.00 10.00      A   
ATOM    947  HE  ARG   106      25.888   3.926  -5.998  1.00 10.00      A   
ATOM    948  CZ  ARG   106      27.601   4.738  -5.354  1.00 10.00      A   
ATOM    949  NH1 ARG   106      28.175   5.527  -4.451  1.00 10.00      A   
ATOM    950 HH11 ARG   106      29.204   5.705  -4.491  1.00 10.00      A   
ATOM    951 HH12 ARG   106      27.606   5.969  -3.700  1.00 10.00      A   
ATOM    952  NH2 ARG   106      28.333   4.203  -6.319  1.00 10.00      A   
ATOM    953 HH21 ARG   106      29.359   4.387  -6.363  1.00 10.00      A   
ATOM    954 HH22 ARG   106      27.885   3.596  -7.039  1.00 10.00      A   
ATOM    955  C   ARG   106      21.821   4.734  -6.909  1.00 10.00      A   
ATOM    956  O   ARG   106      22.081   4.197  -7.986  1.00 10.00      A   
ATOM    957  N   ALA   107      21.043   4.165  -5.997  1.00 10.00      A   
ATOM    958  HN  ALA   107      20.865   4.634  -5.157  1.00 10.00      A   
ATOM    959  CA  ALA   107      20.451   2.853  -6.218  1.00 10.00      A   
ATOM    960  CB  ALA   107      20.398   2.062  -4.921  1.00 10.00      A   
ATOM    961  C   ALA   107      19.065   2.973  -6.840  1.00 10.00      A   
ATOM    962  O   ALA   107      18.400   1.970  -7.097  1.00 10.00      A   
ATOM    963  N   ALA   108      18.632   4.206  -7.072  1.00 10.00      A   
ATOM    964  HN  ALA   108      19.203   4.965  -6.832  1.00 10.00      A   
ATOM    965  CA  ALA   108      17.329   4.459  -7.672  1.00 10.00      A   
ATOM    966  CB  ALA   108      16.507   5.390  -6.793  1.00 10.00      A   
ATOM    967  C   ALA   108      17.492   5.051  -9.066  1.00 10.00      A   
ATOM    968  O   ALA   108      16.539   5.124  -9.837  1.00 10.00      A   
ATOM    969  N   ASN   109      18.710   5.474  -9.379  1.00 10.00      A   
ATOM    970  HN  ASN   109      19.430   5.389  -8.719  1.00 10.00      A   
ATOM    971  CA  ASN   109      19.013   6.059 -10.679  1.00 10.00      A   
ATOM    972  CB  ASN   109      19.370   7.548 -10.537  1.00 10.00      A   
ATOM    973  CG  ASN   109      18.227   8.395 -10.007  1.00 10.00      A   
ATOM    974  OD1 ASN   109      17.473   8.997 -10.769  1.00 10.00      A   
ATOM    975  ND2 ASN   109      18.092   8.451  -8.693  1.00 10.00      A   
ATOM    976 HD21 ASN   109      18.735   7.950  -8.139  1.00 10.00      A   
ATOM    977 HD22 ASN   109      17.357   8.980  -8.324  1.00 10.00      A   
ATOM    978  C   ASN   109      20.175   5.308 -11.323  1.00 10.00      A   
ATOM    979  O   ASN   109      21.314   5.776 -11.300  1.00 10.00      A   
ATOM    980  N   PRO   110      19.908   4.119 -11.893  1.00 10.00      A   
ATOM    981  CA  PRO   110      20.943   3.298 -12.538  1.00 10.00      A   
ATOM    982  CB  PRO   110      20.225   1.971 -12.800  1.00 10.00      A   
ATOM    983  CG  PRO   110      18.787   2.342 -12.912  1.00 10.00      A   
ATOM    984  CD  PRO   110      18.578   3.481 -11.956  1.00 10.00      A   
ATOM    985  C   PRO   110      21.407   3.899 -13.860  1.00 10.00      A   
ATOM    986  O   PRO   110      22.524   3.642 -14.321  1.00 10.00      A   
ATOM    987  N   ASP   111      20.545   4.709 -14.459  1.00 10.00      A   
ATOM    988  HN  ASP   111      19.676   4.882 -14.031  1.00 10.00      A   
ATOM    989  CA  ASP   111      20.847   5.348 -15.733  1.00 10.00      A   
ATOM    990  CB  ASP   111      19.563   5.593 -16.540  1.00 10.00      A   
ATOM    991  CG  ASP   111      18.686   4.361 -16.692  1.00 10.00      A   
ATOM    992  OD1 ASP   111      17.750   4.188 -15.882  1.00 10.00      A   
ATOM    993  OD2 ASP   111      18.910   3.571 -17.637  1.00 10.00      A   
ATOM    994  C   ASP   111      21.586   6.665 -15.516  1.00 10.00      A   
ATOM    995  O   ASP   111      21.927   7.364 -16.472  1.00 10.00      A   
ATOM    996  N   ALA   112      21.834   6.998 -14.257  1.00 10.00      A   
ATOM    997  HN  ALA   112      21.545   6.396 -13.537  1.00 10.00      A   
ATOM    998  CA  ALA   112      22.536   8.232 -13.916  1.00 10.00      A   
ATOM    999  CB  ALA   112      21.698   9.076 -12.969  1.00 10.00      A   
ATOM   1000  C   ALA   112      23.900   7.932 -13.303  1.00 10.00      A   
ATOM   1001  O   ALA   112      24.254   6.769 -13.100  1.00 10.00      A   
ATOM   1002  N   SER   113      24.663   8.981 -13.020  1.00 10.00      A   
ATOM   1003  HN  SER   113      24.322   9.882 -13.208  1.00 10.00      A   
ATOM   1004  CA  SER   113      25.987   8.841 -12.436  1.00 10.00      A   
ATOM   1005  CB  SER   113      26.792  10.131 -12.638  1.00 10.00      A   
ATOM   1006  OG  SER   113      28.086  10.039 -12.058  1.00 10.00      A   
ATOM   1007  HG  SER   113      28.750  10.006 -12.761  1.00 10.00      A   
ATOM   1008  C   SER   113      25.885   8.517 -10.951  1.00 10.00      A   
ATOM   1009  O   SER   113      24.933   8.927 -10.283  1.00 10.00      A   
ATOM   1010  N   ALA   114      26.870   7.780 -10.442  1.00 10.00      A   
ATOM   1011  HN  ALA   114      27.595   7.485 -11.033  1.00 10.00      A   
ATOM   1012  CA  ALA   114      26.904   7.399  -9.037  1.00 10.00      A   
ATOM   1013  CB  ALA   114      27.990   6.362  -8.806  1.00 10.00      A   
ATOM   1014  C   ALA   114      27.146   8.620  -8.158  1.00 10.00      A   
ATOM   1015  O   ALA   114      26.799   8.638  -6.977  1.00 10.00      A   
ATOM   1016  N   SER   115      27.763   9.636  -8.747  1.00 10.00      A   
ATOM   1017  HN  SER   115      28.035   9.548  -9.682  1.00 10.00      A   
ATOM   1018  CA  SER   115      28.047  10.873  -8.047  1.00 10.00      A   
ATOM   1019  CB  SER   115      29.059  11.690  -8.851  1.00 10.00      A   
ATOM   1020  OG  SER   115      29.610  10.914  -9.907  1.00 10.00      A   
ATOM   1021  HG  SER   115      28.977  10.870 -10.638  1.00 10.00      A   
ATOM   1022  C   SER   115      26.756  11.662  -7.853  1.00 10.00      A   
ATOM   1023  O   SER   115      26.283  12.340  -8.769  1.00 10.00      A   
ATOM   1024  N   VAL   116      26.179  11.547  -6.666  1.00 10.00      A   
ATOM   1025  HN  VAL   116      26.607  10.992  -5.979  1.00 10.00      A   
ATOM   1026  CA  VAL   116      24.933  12.228  -6.355  1.00 10.00      A   
ATOM   1027  CB  VAL   116      24.118  11.470  -5.280  1.00 10.00      A   
ATOM   1028  CG1 VAL   116      23.672  10.115  -5.809  1.00 10.00      A   
ATOM   1029  CG2 VAL   116      24.923  11.297  -4.002  1.00 10.00      A   
ATOM   1030  C   VAL   116      25.175  13.668  -5.908  1.00 10.00      A   
ATOM   1031  O   VAL   116      26.077  13.937  -5.111  1.00 10.00      A   
ATOM   1032  N   PRO   117      24.385  14.616  -6.441  1.00 10.00      A   
ATOM   1033  CA  PRO   117      24.493  16.038  -6.083  1.00 10.00      A   
ATOM   1034  CB  PRO   117      23.363  16.694  -6.882  1.00 10.00      A   
ATOM   1035  CG  PRO   117      23.102  15.754  -8.006  1.00 10.00      A   
ATOM   1036  CD  PRO   117      23.339  14.381  -7.452  1.00 10.00      A   
ATOM   1037  C   PRO   117      24.262  16.245  -4.588  1.00 10.00      A   
ATOM   1038  O   PRO   117      23.206  15.883  -4.057  1.00 10.00      A   
ATOM   1039  N   VAL   118      25.246  16.832  -3.922  1.00 10.00      A   
ATOM   1040  HN  VAL   118      26.045  17.117  -4.416  1.00 10.00      A   
ATOM   1041  CA  VAL   118      25.182  17.070  -2.482  1.00 10.00      A   
ATOM   1042  CB  VAL   118      26.489  17.696  -1.950  1.00 10.00      A   
ATOM   1043  CG1 VAL   118      26.569  17.567  -0.436  1.00 10.00      A   
ATOM   1044  CG2 VAL   118      27.698  17.046  -2.605  1.00 10.00      A   
ATOM   1045  C   VAL   118      23.998  17.957  -2.097  1.00 10.00      A   
ATOM   1046  O   VAL   118      23.402  17.779  -1.036  1.00 10.00      A   
ATOM   1047  N   GLU   119      23.645  18.887  -2.976  1.00 10.00      A   
ATOM   1048  HN  GLU   119      24.151  18.968  -3.819  1.00 10.00      A   
ATOM   1049  CA  GLU   119      22.535  19.804  -2.727  1.00 10.00      A   
ATOM   1050  CB  GLU   119      22.477  20.901  -3.796  1.00 10.00      A   
ATOM   1051  CG  GLU   119      23.704  21.799  -3.842  1.00 10.00      A   
ATOM   1052  CD  GLU   119      24.842  21.219  -4.659  1.00 10.00      A   
ATOM   1053  OE1 GLU   119      24.696  20.090  -5.182  1.00 10.00      A   
ATOM   1054  OE2 GLU   119      25.886  21.894  -4.793  1.00 10.00      A   
ATOM   1055  C   GLU   119      21.196  19.074  -2.662  1.00 10.00      A   
ATOM   1056  O   GLU   119      20.236  19.581  -2.087  1.00 10.00      A   
ATOM   1057  N   LEU   120      21.132  17.888  -3.253  1.00 10.00      A   
ATOM   1058  HN  LEU   120      21.929  17.530  -3.699  1.00 10.00      A   
ATOM   1059  CA  LEU   120      19.901  17.107  -3.255  1.00 10.00      A   
ATOM   1060  CB  LEU   120      19.701  16.437  -4.615  1.00 10.00      A   
ATOM   1061  CG  LEU   120      18.284  15.952  -4.929  1.00 10.00      A   
ATOM   1062  CD1 LEU   120      17.318  17.124  -5.006  1.00 10.00      A   
ATOM   1063  CD2 LEU   120      18.271  15.152  -6.221  1.00 10.00      A   
ATOM   1064  C   LEU   120      19.926  16.068  -2.137  1.00 10.00      A   
ATOM   1065  O   LEU   120      18.931  15.390  -1.871  1.00 10.00      A   
ATOM   1066  N   VAL   121      21.077  15.961  -1.486  1.00 10.00      A   
ATOM   1067  HN  VAL   121      21.825  16.534  -1.754  1.00 10.00      A   
ATOM   1068  CA  VAL   121      21.261  15.026  -0.383  1.00 10.00      A   
ATOM   1069  CB  VAL   121      22.670  14.385  -0.413  1.00 10.00      A   
ATOM   1070  CG1 VAL   121      22.856  13.425   0.756  1.00 10.00      A   
ATOM   1071  CG2 VAL   121      22.913  13.675  -1.735  1.00 10.00      A   
ATOM   1072  C   VAL   121      21.080  15.751   0.945  1.00 10.00      A   
ATOM   1073  O   VAL   121      20.474  15.223   1.878  1.00 10.00      A   
ATOM   1074  N   THR   122      21.600  16.966   1.016  1.00 10.00      A   
ATOM   1075  HN  THR   122      22.049  17.340   0.230  1.00 10.00      A   
ATOM   1076  CA  THR   122      21.508  17.770   2.221  1.00 10.00      A   
ATOM   1077  CB  THR   122      22.479  18.966   2.160  1.00 10.00      A   
ATOM   1078  OG1 THR   122      22.497  19.505   0.830  1.00 10.00      A   
ATOM   1079  HG1 THR   122      23.085  18.978   0.276  1.00 10.00      A   
ATOM   1080  CG2 THR   122      23.885  18.528   2.538  1.00 10.00      A   
ATOM   1081  C   THR   122      20.081  18.267   2.442  1.00 10.00      A   
ATOM   1082  O   THR   122      19.310  18.422   1.491  1.00 10.00      A   
ATOM   1083  N   ALA   123      19.730  18.502   3.696  1.00 10.00      A   
ATOM   1084  HN  ALA   123      20.387  18.364   4.410  1.00 10.00      A   
ATOM   1085  CA  ALA   123      18.397  18.972   4.038  1.00 10.00      A   
ATOM   1086  CB  ALA   123      18.067  18.627   5.482  1.00 10.00      A   
ATOM   1087  C   ALA   123      18.268  20.473   3.811  1.00 10.00      A   
ATOM   1088  O   ALA   123      19.256  21.215   3.874  1.00 10.00      A   
ATOM   1089  N   SER   124      17.048  20.912   3.540  1.00 10.00      A   
ATOM   1090  HN  SER   124      16.311  20.267   3.486  1.00 10.00      A   
ATOM   1091  CA  SER   124      16.768  22.320   3.316  1.00 10.00      A   
ATOM   1092  CB  SER   124      15.392  22.469   2.668  1.00 10.00      A   
ATOM   1093  OG  SER   124      15.197  21.485   1.665  1.00 10.00      A   
ATOM   1094  HG  SER   124      14.739  20.726   2.046  1.00 10.00      A   
ATOM   1095  C   SER   124      16.811  23.079   4.642  1.00 10.00      A   
ATOM   1096  O   SER   124      16.333  22.580   5.659  1.00 10.00      A   
ATOM   1097  N   ALA   125      17.381  24.279   4.621  1.00 10.00      A   
ATOM   1098  HN  ALA   125      17.731  24.624   3.770  1.00 10.00      A   
ATOM   1099  CA  ALA   125      17.501  25.099   5.826  1.00 10.00      A   
ATOM   1100  CB  ALA   125      18.315  26.351   5.536  1.00 10.00      A   
ATOM   1101  C   ALA   125      16.135  25.478   6.390  1.00 10.00      A   
ATOM   1102  O   ALA   125      15.847  25.246   7.564  1.00 10.00      A   
ATOM   1103  N   SER   126      15.296  26.054   5.543  1.00 10.00      A   
ATOM   1104  HN  SER   126      15.586  26.223   4.623  1.00 10.00      A   
ATOM   1105  CA  SER   126      13.962  26.470   5.950  1.00 10.00      A   
ATOM   1106  CB  SER   126      13.505  27.637   5.073  1.00 10.00      A   
ATOM   1107  OG  SER   126      14.622  28.328   4.533  1.00 10.00      A   
ATOM   1108  HG  SER   126      14.862  29.059   5.120  1.00 10.00      A   
ATOM   1109  C   SER   126      12.965  25.316   5.852  1.00 10.00      A   
ATOM   1110  O   SER   126      11.772  25.490   6.106  1.00 10.00      A   
ATOM   1111  N   GLY   127      13.457  24.137   5.481  1.00 10.00      A   
ATOM   1112  HN  GLY   127      14.419  24.053   5.311  1.00 10.00      A   
ATOM   1113  CA  GLY   127      12.598  22.973   5.348  1.00 10.00      A   
ATOM   1114  C   GLY   127      11.778  22.997   4.071  1.00 10.00      A   
ATOM   1115  O   GLY   127      11.842  22.068   3.266  1.00 10.00      A   
ATOM   1116  N   LEU   128      11.013  24.061   3.884  1.00 10.00      A   
ATOM   1117  HN  LEU   128      11.019  24.775   4.559  1.00 10.00      A   
ATOM   1118  CA  LEU   128      10.174  24.205   2.706  1.00 10.00      A   
ATOM   1119  CB  LEU   128       8.918  25.013   3.039  1.00 10.00      A   
ATOM   1120  CG  LEU   128       8.071  24.499   4.205  1.00 10.00      A   
ATOM   1121  CD1 LEU   128       7.017  25.525   4.585  1.00 10.00      A   
ATOM   1122  CD2 LEU   128       7.425  23.169   3.850  1.00 10.00      A   
ATOM   1123  C   LEU   128      10.937  24.878   1.572  1.00 10.00      A   
ATOM   1124  O   LEU   128      10.925  26.104   1.441  1.00 10.00      A   
ATOM   1125  N   ASP   129      11.618  24.075   0.770  1.00 10.00      A   
ATOM   1126  HN  ASP   129      11.617  23.111   0.944  1.00 10.00      A   
ATOM   1127  CA  ASP   129      12.376  24.594  -0.361  1.00 10.00      A   
ATOM   1128  CB  ASP   129      13.853  24.203  -0.253  1.00 10.00      A   
ATOM   1129  CG  ASP   129      14.767  25.077  -1.098  1.00 10.00      A   
ATOM   1130  OD1 ASP   129      14.292  25.670  -2.091  1.00 10.00      A   
ATOM   1131  OD2 ASP   129      15.970  25.173  -0.770  1.00 10.00      A   
ATOM   1132  C   ASP   129      11.790  24.075  -1.668  1.00 10.00      A   
ATOM   1133  O   ASP   129      11.692  22.864  -1.881  1.00 10.00      A   
ATOM   1134  N   ASN   130      11.395  24.992  -2.536  1.00 10.00      A   
ATOM   1135  HN  ASN   130      11.505  25.940  -2.311  1.00 10.00      A   
ATOM   1136  CA  ASN   130      10.809  24.633  -3.821  1.00 10.00      A   
ATOM   1137  CB  ASN   130       9.572  25.493  -4.101  1.00 10.00      A   
ATOM   1138  CG  ASN   130       9.909  26.940  -4.426  1.00 10.00      A   
ATOM   1139  OD1 ASN   130      10.108  27.758  -3.530  1.00 10.00      A   
ATOM   1140  ND2 ASN   130       9.966  27.267  -5.708  1.00 10.00      A   
ATOM   1141 HD21 ASN   130       9.793  26.566  -6.375  1.00 10.00      A   
ATOM   1142 HD22 ASN   130      10.180  28.192  -5.940  1.00 10.00      A   
ATOM   1143  C   ASN   130      11.820  24.800  -4.947  1.00 10.00      A   
ATOM   1144  O   ASN   130      11.490  24.634  -6.122  1.00 10.00      A   
ATOM   1145  N   ASN   131      13.052  25.117  -4.581  1.00 10.00      A   
ATOM   1146  HN  ASN   131      13.263  25.207  -3.623  1.00 10.00      A   
ATOM   1147  CA  ASN   131      14.105  25.328  -5.557  1.00 10.00      A   
ATOM   1148  CB  ASN   131      14.807  26.665  -5.294  1.00 10.00      A   
ATOM   1149  CG  ASN   131      15.917  26.961  -6.284  1.00 10.00      A   
ATOM   1150  OD1 ASN   131      15.823  26.624  -7.464  1.00 10.00      A   
ATOM   1151  ND2 ASN   131      16.980  27.591  -5.807  1.00 10.00      A   
ATOM   1152 HD21 ASN   131      16.988  27.831  -4.854  1.00 10.00      A   
ATOM   1153 HD22 ASN   131      17.716  27.783  -6.425  1.00 10.00      A   
ATOM   1154  C   ASN   131      15.119  24.188  -5.545  1.00 10.00      A   
ATOM   1155  O   ASN   131      15.475  23.664  -4.487  1.00 10.00      A   
ATOM   1156  N   ILE   132      15.562  23.807  -6.734  1.00 10.00      A   
ATOM   1157  HN  ILE   132      15.224  24.266  -7.532  1.00 10.00      A   
ATOM   1158  CA  ILE   132      16.551  22.752  -6.898  1.00 10.00      A   
ATOM   1159  CB  ILE   132      15.953  21.447  -7.472  1.00 10.00      A   
ATOM   1160  CG1 ILE   132      15.023  21.738  -8.655  1.00 10.00      A   
ATOM   1161  CG2 ILE   132      15.237  20.656  -6.387  1.00 10.00      A   
ATOM   1162  CD1 ILE   132      14.640  20.505  -9.448  1.00 10.00      A   
ATOM   1163  C   ILE   132      17.655  23.239  -7.822  1.00 10.00      A   
ATOM   1164  O   ILE   132      17.446  24.159  -8.614  1.00 10.00      A   
ATOM   1165  N   THR   133      18.826  22.642  -7.710  1.00 10.00      A   
ATOM   1166  HN  THR   133      18.935  21.923  -7.056  1.00 10.00      A   
ATOM   1167  CA  THR   133      19.957  23.024  -8.535  1.00 10.00      A   
ATOM   1168  CB  THR   133      21.277  22.560  -7.898  1.00 10.00      A   
ATOM   1169  OG1 THR   133      20.994  21.602  -6.864  1.00 10.00      A   
ATOM   1170  HG1 THR   133      20.611  22.058  -6.100  1.00 10.00      A   
ATOM   1171  CG2 THR   133      22.015  23.744  -7.293  1.00 10.00      A   
ATOM   1172  C   THR   133      19.821  22.447  -9.945  1.00 10.00      A   
ATOM   1173  O   THR   133      19.409  21.298 -10.113  1.00 10.00      A   
ATOM   1174  N   PRO   134      20.155  23.248 -10.974  1.00 10.00      A   
ATOM   1175  CA  PRO   134      20.065  22.830 -12.380  1.00 10.00      A   
ATOM   1176  CB  PRO   134      20.785  23.950 -13.130  1.00 10.00      A   
ATOM   1177  CG  PRO   134      20.618  25.146 -12.260  1.00 10.00      A   
ATOM   1178  CD  PRO   134      20.635  24.639 -10.846  1.00 10.00      A   
ATOM   1179  C   PRO   134      20.745  21.487 -12.652  1.00 10.00      A   
ATOM   1180  O   PRO   134      20.174  20.621 -13.319  1.00 10.00      A   
ATOM   1181  N   GLN   135      21.956  21.310 -12.128  1.00 10.00      A   
ATOM   1182  HN  GLN   135      22.364  22.034 -11.602  1.00 10.00      A   
ATOM   1183  CA  GLN   135      22.697  20.067 -12.327  1.00 10.00      A   
ATOM   1184  CB  GLN   135      24.132  20.197 -11.811  1.00 10.00      A   
ATOM   1185  CG  GLN   135      25.111  19.216 -12.436  1.00 10.00      A   
ATOM   1186  CD  GLN   135      25.254  19.399 -13.936  1.00 10.00      A   
ATOM   1187  OE1 GLN   135      25.146  20.513 -14.455  1.00 10.00      A   
ATOM   1188  NE2 GLN   135      25.493  18.303 -14.641  1.00 10.00      A   
ATOM   1189 HE21 GLN   135      25.564  17.450 -14.157  1.00 10.00      A   
ATOM   1190 HE22 GLN   135      25.589  18.383 -15.616  1.00 10.00      A   
ATOM   1191  C   GLN   135      21.987  18.890 -11.658  1.00 10.00      A   
ATOM   1192  O   GLN   135      21.978  17.777 -12.185  1.00 10.00      A   
ATOM   1193  N   ALA   136      21.374  19.149 -10.507  1.00 10.00      A   
ATOM   1194  HN  ALA   136      21.400  20.059 -10.146  1.00 10.00      A   
ATOM   1195  CA  ALA   136      20.656  18.114  -9.773  1.00 10.00      A   
ATOM   1196  CB  ALA   136      20.279  18.604  -8.385  1.00 10.00      A   
ATOM   1197  C   ALA   136      19.416  17.674 -10.544  1.00 10.00      A   
ATOM   1198  O   ALA   136      19.023  16.506 -10.501  1.00 10.00      A   
ATOM   1199  N   ALA   137      18.804  18.617 -11.251  1.00 10.00      A   
ATOM   1200  HN  ALA   137      19.151  19.535 -11.226  1.00 10.00      A   
ATOM   1201  CA  ALA   137      17.621  18.327 -12.048  1.00 10.00      A   
ATOM   1202  CB  ALA   137      16.927  19.617 -12.458  1.00 10.00      A   
ATOM   1203  C   ALA   137      18.008  17.511 -13.277  1.00 10.00      A   
ATOM   1204  O   ALA   137      17.327  16.557 -13.644  1.00 10.00      A   
ATOM   1205  N   ALA   138      19.128  17.881 -13.887  1.00 10.00      A   
ATOM   1206  HN  ALA   138      19.631  18.647 -13.533  1.00 10.00      A   
ATOM   1207  CA  ALA   138      19.627  17.193 -15.072  1.00 10.00      A   
ATOM   1208  CB  ALA   138      20.768  17.984 -15.691  1.00 10.00      A   
ATOM   1209  C   ALA   138      20.081  15.777 -14.736  1.00 10.00      A   
ATOM   1210  O   ALA   138      20.014  14.875 -15.572  1.00 10.00      A   
ATOM   1211  N   TRP   139      20.541  15.592 -13.505  1.00 10.00      A   
ATOM   1212  HN  TRP   139      20.576  16.358 -12.891  1.00 10.00      A   
ATOM   1213  CA  TRP   139      21.010  14.294 -13.038  1.00 10.00      A   
ATOM   1214  CB  TRP   139      21.698  14.449 -11.674  1.00 10.00      A   
ATOM   1215  CG  TRP   139      22.096  13.155 -11.025  1.00 10.00      A   
ATOM   1216  CD1 TRP   139      23.208  12.405 -11.291  1.00 10.00      A   
ATOM   1217  CD2 TRP   139      21.381  12.459  -9.995  1.00 10.00      A   
ATOM   1218  NE1 TRP   139      23.226  11.286 -10.492  1.00 10.00      A   
ATOM   1219  HE1 TRP   139      23.924  10.590 -10.492  1.00 10.00      A   
ATOM   1220  CE2 TRP   139      22.115  11.297  -9.690  1.00 10.00      A   
ATOM   1221  CE3 TRP   139      20.190  12.704  -9.303  1.00 10.00      A   
ATOM   1222  CZ2 TRP   139      21.701  10.387  -8.723  1.00 10.00      A   
ATOM   1223  CZ3 TRP   139      19.781  11.799  -8.343  1.00 10.00      A   
ATOM   1224  CH2 TRP   139      20.534  10.654  -8.063  1.00 10.00      A   
ATOM   1225  C   TRP   139      19.865  13.284 -12.950  1.00 10.00      A   
ATOM   1226  O   TRP   139      20.032  12.114 -13.289  1.00 10.00      A   
ATOM   1227  N   GLN   140      18.696  13.746 -12.523  1.00 10.00      A   
ATOM   1228  HN  GLN   140      18.608  14.698 -12.304  1.00 10.00      A   
ATOM   1229  CA  GLN   140      17.540  12.867 -12.375  1.00 10.00      A   
ATOM   1230  CB  GLN   140      16.675  13.290 -11.185  1.00 10.00      A   
ATOM   1231  CG  GLN   140      16.094  14.687 -11.293  1.00 10.00      A   
ATOM   1232  CD  GLN   140      15.510  15.170  -9.982  1.00 10.00      A   
ATOM   1233  OE1 GLN   140      14.351  14.903  -9.670  1.00 10.00      A   
ATOM   1234  NE2 GLN   140      16.307  15.888  -9.208  1.00 10.00      A   
ATOM   1235 HE21 GLN   140      17.222  16.064  -9.522  1.00 10.00      A   
ATOM   1236 HE22 GLN   140      15.949  16.222  -8.359  1.00 10.00      A   
ATOM   1237  C   GLN   140      16.708  12.764 -13.653  1.00 10.00      A   
ATOM   1238  O   GLN   140      15.676  12.087 -13.678  1.00 10.00      A   
ATOM   1239  N   ILE   141      17.165  13.430 -14.712  1.00 10.00      A   
ATOM   1240  HN  ILE   141      17.990  13.951 -14.623  1.00 10.00      A   
ATOM   1241  CA  ILE   141      16.468  13.410 -16.001  1.00 10.00      A   
ATOM   1242  CB  ILE   141      17.136  14.317 -17.069  1.00 10.00      A   
ATOM   1243  CG1 ILE   141      16.850  15.791 -16.772  1.00 10.00      A   
ATOM   1244  CG2 ILE   141      16.668  13.958 -18.477  1.00 10.00      A   
ATOM   1245  CD1 ILE   141      17.464  16.748 -17.771  1.00 10.00      A   
ATOM   1246  C   ILE   141      16.276  11.988 -16.550  1.00 10.00      A   
ATOM   1247  O   ILE   141      15.147  11.600 -16.847  1.00 10.00      A   
ATOM   1248  N   PRO   142      17.362  11.183 -16.678  1.00 10.00      A   
ATOM   1249  CA  PRO   142      17.280   9.812 -17.207  1.00 10.00      A   
ATOM   1250  CB  PRO   142      18.672   9.219 -16.932  1.00 10.00      A   
ATOM   1251  CG  PRO   142      19.347  10.188 -16.017  1.00 10.00      A   
ATOM   1252  CD  PRO   142      18.750  11.528 -16.326  1.00 10.00      A   
ATOM   1253  C   PRO   142      16.200   8.967 -16.530  1.00 10.00      A   
ATOM   1254  O   PRO   142      15.481   8.222 -17.196  1.00 10.00      A   
ATOM   1255  N   ARG   143      16.083   9.101 -15.214  1.00 10.00      A   
ATOM   1256  HN  ARG   143      16.675   9.727 -14.745  1.00 10.00      A   
ATOM   1257  CA  ARG   143      15.097   8.348 -14.450  1.00 10.00      A   
ATOM   1258  CB  ARG   143      15.275   8.616 -12.957  1.00 10.00      A   
ATOM   1259  CG  ARG   143      14.165   8.063 -12.076  1.00 10.00      A   
ATOM   1260  CD  ARG   143      14.367   8.481 -10.630  1.00 10.00      A   
ATOM   1261  NE  ARG   143      13.105   8.607  -9.907  1.00 10.00      A   
ATOM   1262  HE  ARG   143      12.677   7.773  -9.594  1.00 10.00      A   
ATOM   1263  CZ  ARG   143      12.507   9.769  -9.647  1.00 10.00      A   
ATOM   1264  NH1 ARG   143      13.049  10.912 -10.058  1.00 10.00      A   
ATOM   1265 HH11 ARG   143      13.953  10.909 -10.579  1.00 10.00      A   
ATOM   1266 HH12 ARG   143      12.573  11.817  -9.858  1.00 10.00      A   
ATOM   1267  NH2 ARG   143      11.373   9.788  -8.963  1.00 10.00      A   
ATOM   1268 HH21 ARG   143      10.954   8.895  -8.625  1.00 10.00      A   
ATOM   1269 HH22 ARG   143      10.896  10.694  -8.760  1.00 10.00      A   
ATOM   1270  C   ARG   143      13.674   8.689 -14.880  1.00 10.00      A   
ATOM   1271  O   ARG   143      12.879   7.798 -15.180  1.00 10.00      A   
ATOM   1272  N   VAL   144      13.368   9.981 -14.928  1.00 10.00      A   
ATOM   1273  HN  VAL   144      14.057  10.643 -14.708  1.00 10.00      A   
ATOM   1274  CA  VAL   144      12.037  10.439 -15.309  1.00 10.00      A   
ATOM   1275  CB  VAL   144      11.820  11.927 -14.944  1.00 10.00      A   
ATOM   1276  CG1 VAL   144      10.372  12.341 -15.166  1.00 10.00      A   
ATOM   1277  CG2 VAL   144      12.230  12.190 -13.503  1.00 10.00      A   
ATOM   1278  C   VAL   144      11.790  10.229 -16.800  1.00 10.00      A   
ATOM   1279  O   VAL   144      10.711   9.790 -17.204  1.00 10.00      A   
ATOM   1280  N   ALA   145      12.804  10.517 -17.606  1.00 10.00      A   
ATOM   1281  HN  ALA   145      13.647  10.848 -17.213  1.00 10.00      A   
ATOM   1282  CA  ALA   145      12.708  10.373 -19.053  1.00 10.00      A   
ATOM   1283  CB  ALA   145      13.997  10.819 -19.725  1.00 10.00      A   
ATOM   1284  C   ALA   145      12.356   8.948 -19.461  1.00 10.00      A   
ATOM   1285  O   ALA   145      11.529   8.738 -20.345  1.00 10.00      A   
ATOM   1286  N   LYS   146      12.975   7.973 -18.808  1.00 10.00      A   
ATOM   1287  HN  LYS   146      13.625   8.203 -18.106  1.00 10.00      A   
ATOM   1288  CA  LYS   146      12.715   6.570 -19.115  1.00 10.00      A   
ATOM   1289  CB  LYS   146      13.927   5.690 -18.797  1.00 10.00      A   
ATOM   1290  CG  LYS   146      15.138   5.993 -19.665  1.00 10.00      A   
ATOM   1291  CD  LYS   146      16.263   4.998 -19.440  1.00 10.00      A   
ATOM   1292  CE  LYS   146      17.503   5.405 -20.220  1.00 10.00      A   
ATOM   1293  NZ  LYS   146      18.591   4.397 -20.124  1.00 10.00      A   
ATOM   1294  HZ1 LYS   146      18.743   4.120 -19.128  1.00 10.00      A   
ATOM   1295  HZ2 LYS   146      19.476   4.790 -20.498  1.00 10.00      A   
ATOM   1296  HZ3 LYS   146      18.348   3.550 -20.674  1.00 10.00      A   
ATOM   1297  C   LYS   146      11.458   6.065 -18.414  1.00 10.00      A   
ATOM   1298  O   LYS   146      10.922   5.014 -18.763  1.00 10.00      A   
ATOM   1299  N   ALA   147      10.988   6.820 -17.427  1.00 10.00      A   
ATOM   1300  HN  ALA   147      11.466   7.642 -17.181  1.00 10.00      A   
ATOM   1301  CA  ALA   147       9.778   6.455 -16.698  1.00 10.00      A   
ATOM   1302  CB  ALA   147       9.745   7.130 -15.334  1.00 10.00      A   
ATOM   1303  C   ALA   147       8.552   6.844 -17.515  1.00 10.00      A   
ATOM   1304  O   ALA   147       7.603   6.069 -17.651  1.00 10.00      A   
ATOM   1305  N   ARG   148       8.590   8.049 -18.071  1.00 10.00      A   
ATOM   1306  HN  ARG   148       9.378   8.620 -17.920  1.00 10.00      A   
ATOM   1307  CA  ARG   148       7.496   8.553 -18.892  1.00 10.00      A   
ATOM   1308  CB  ARG   148       7.404  10.082 -18.791  1.00 10.00      A   
ATOM   1309  CG  ARG   148       7.496  10.638 -17.376  1.00 10.00      A   
ATOM   1310  CD  ARG   148       6.266  10.298 -16.553  1.00 10.00      A   
ATOM   1311  NE  ARG   148       5.100  11.083 -16.958  1.00 10.00      A   
ATOM   1312  HE  ARG   148       4.900  11.138 -17.925  1.00 10.00      A   
ATOM   1313  CZ  ARG   148       4.305  11.730 -16.110  1.00 10.00      A   
ATOM   1314  NH1 ARG   148       4.544  11.700 -14.803  1.00 10.00      A   
ATOM   1315 HH11 ARG   148       5.362  11.169 -14.426  1.00 10.00      A   
ATOM   1316 HH12 ARG   148       3.916  12.210 -14.148  1.00 10.00      A   
ATOM   1317  NH2 ARG   148       3.274  12.415 -16.570  1.00 10.00      A   
ATOM   1318 HH21 ARG   148       2.634  12.923 -15.907  1.00 10.00      A   
ATOM   1319 HH22 ARG   148       3.091  12.450 -17.604  1.00 10.00      A   
ATOM   1320  C   ARG   148       7.706   8.147 -20.349  1.00 10.00      A   
ATOM   1321  O   ARG   148       6.789   8.234 -21.166  1.00 10.00      A   
ATOM   1322  N   ASN   149       8.928   7.703 -20.649  1.00 10.00      A   
ATOM   1323  HN  ASN   149       9.603   7.675 -19.939  1.00 10.00      A   
ATOM   1324  CA  ASN   149       9.315   7.276 -21.997  1.00 10.00      A   
ATOM   1325  CB  ASN   149       8.505   6.067 -22.479  1.00 10.00      A   
ATOM   1326  CG  ASN   149       9.171   5.346 -23.636  1.00 10.00      A   
ATOM   1327  OD1 ASN   149      10.393   5.203 -23.670  1.00 10.00      A   
ATOM   1328  ND2 ASN   149       8.378   4.907 -24.598  1.00 10.00      A   
ATOM   1329 HD21 ASN   149       7.411   5.072 -24.516  1.00 10.00      A   
ATOM   1330 HD22 ASN   149       8.785   4.435 -25.354  1.00 10.00      A   
ATOM   1331  C   ASN   149       9.216   8.431 -22.985  1.00 10.00      A   
ATOM   1332  O   ASN   149       8.452   8.380 -23.951  1.00 10.00      A   
ATOM   1333  N   LEU   150       9.996   9.472 -22.733  1.00 10.00      A   
ATOM   1334  HN  LEU   150      10.598   9.439 -21.957  1.00 10.00      A   
ATOM   1335  CA  LEU   150       9.998  10.656 -23.581  1.00 10.00      A   
ATOM   1336  CB  LEU   150       9.376  11.845 -22.840  1.00 10.00      A   
ATOM   1337  CG  LEU   150       7.898  11.718 -22.466  1.00 10.00      A   
ATOM   1338  CD1 LEU   150       7.460  12.908 -21.629  1.00 10.00      A   
ATOM   1339  CD2 LEU   150       7.034  11.589 -23.713  1.00 10.00      A   
ATOM   1340  C   LEU   150      11.411  11.009 -24.033  1.00 10.00      A   
ATOM   1341  O   LEU   150      12.388  10.390 -23.600  1.00 10.00      A   
ATOM   1342  N   SER   151      11.513  12.012 -24.893  1.00 10.00      A   
ATOM   1343  HN  SER   151      10.698  12.476 -25.182  1.00 10.00      A   
ATOM   1344  CA  SER   151      12.796  12.456 -25.409  1.00 10.00      A   
ATOM   1345  CB  SER   151      12.592  13.319 -26.661  1.00 10.00      A   
ATOM   1346  OG  SER   151      13.767  14.039 -26.997  1.00 10.00      A   
ATOM   1347  HG  SER   151      14.002  13.855 -27.915  1.00 10.00      A   
ATOM   1348  C   SER   151      13.566  13.236 -24.348  1.00 10.00      A   
ATOM   1349  O   SER   151      12.992  14.048 -23.616  1.00 10.00      A   
ATOM   1350  N   VAL   152      14.868  12.983 -24.274  1.00 10.00      A   
ATOM   1351  HN  VAL   152      15.260  12.327 -24.892  1.00 10.00      A   
ATOM   1352  CA  VAL   152      15.731  13.653 -23.312  1.00 10.00      A   
ATOM   1353  CB  VAL   152      17.155  13.048 -23.311  1.00 10.00      A   
ATOM   1354  CG1 VAL   152      17.975  13.592 -22.150  1.00 10.00      A   
ATOM   1355  CG2 VAL   152      17.092  11.528 -23.255  1.00 10.00      A   
ATOM   1356  C   VAL   152      15.812  15.146 -23.624  1.00 10.00      A   
ATOM   1357  O   VAL   152      15.757  15.985 -22.723  1.00 10.00      A   
ATOM   1358  N   GLU   153      15.914  15.472 -24.908  1.00 10.00      A   
ATOM   1359  HN  GLU   153      15.927  14.760 -25.583  1.00 10.00      A   
ATOM   1360  CA  GLU   153      15.996  16.864 -25.335  1.00 10.00      A   
ATOM   1361  CB  GLU   153      16.321  16.965 -26.825  1.00 10.00      A   
ATOM   1362  CG  GLU   153      17.586  16.240 -27.246  1.00 10.00      A   
ATOM   1363  CD  GLU   153      17.306  15.144 -28.249  1.00 10.00      A   
ATOM   1364  OE1 GLU   153      16.757  15.445 -29.331  1.00 10.00      A   
ATOM   1365  OE2 GLU   153      17.635  13.976 -27.962  1.00 10.00      A   
ATOM   1366  C   GLU   153      14.693  17.592 -25.039  1.00 10.00      A   
ATOM   1367  O   GLU   153      14.699  18.740 -24.592  1.00 10.00      A   
ATOM   1368  N   GLN   154      13.578  16.913 -25.281  1.00 10.00      A   
ATOM   1369  HN  GLN   154      13.642  16.001 -25.641  1.00 10.00      A   
ATOM   1370  CA  GLN   154      12.262  17.490 -25.033  1.00 10.00      A   
ATOM   1371  CB  GLN   154      11.152  16.548 -25.498  1.00 10.00      A   
ATOM   1372  CG  GLN   154      10.924  16.548 -27.000  1.00 10.00      A   
ATOM   1373  CD  GLN   154      10.440  17.886 -27.526  1.00 10.00      A   
ATOM   1374  OE1 GLN   154       9.732  18.627 -26.840  1.00 10.00      A   
ATOM   1375  NE2 GLN   154      10.823  18.208 -28.749  1.00 10.00      A   
ATOM   1376 HE21 GLN   154      11.391  17.572 -29.239  1.00 10.00      A   
ATOM   1377 HE22 GLN   154      10.527  19.067 -29.116  1.00 10.00      A   
ATOM   1378  C   GLN   154      12.084  17.813 -23.557  1.00 10.00      A   
ATOM   1379  O   GLN   154      11.599  18.890 -23.203  1.00 10.00      A   
ATOM   1380  N   LEU   155      12.487  16.880 -22.700  1.00 10.00      A   
ATOM   1381  HN  LEU   155      12.862  16.039 -23.045  1.00 10.00      A   
ATOM   1382  CA  LEU   155      12.375  17.070 -21.262  1.00 10.00      A   
ATOM   1383  CB  LEU   155      12.691  15.773 -20.507  1.00 10.00      A   
ATOM   1384  CG  LEU   155      12.485  15.812 -18.989  1.00 10.00      A   
ATOM   1385  CD1 LEU   155      11.033  16.114 -18.651  1.00 10.00      A   
ATOM   1386  CD2 LEU   155      12.923  14.503 -18.352  1.00 10.00      A   
ATOM   1387  C   LEU   155      13.288  18.201 -20.792  1.00 10.00      A   
ATOM   1388  O   LEU   155      12.872  19.060 -20.014  1.00 10.00      A   
ATOM   1389  N   THR   156      14.524  18.211 -21.284  1.00 10.00      A   
ATOM   1390  HN  THR   156      14.795  17.508 -21.912  1.00 10.00      A   
ATOM   1391  CA  THR   156      15.486  19.239 -20.912  1.00 10.00      A   
ATOM   1392  CB  THR   156      16.871  18.967 -21.536  1.00 10.00      A   
ATOM   1393  OG1 THR   156      17.265  17.612 -21.265  1.00 10.00      A   
ATOM   1394  HG1 THR   156      16.757  17.009 -21.824  1.00 10.00      A   
ATOM   1395  CG2 THR   156      17.916  19.910 -20.958  1.00 10.00      A   
ATOM   1396  C   THR   156      14.984  20.623 -21.329  1.00 10.00      A   
ATOM   1397  O   THR   156      15.134  21.601 -20.592  1.00 10.00      A   
ATOM   1398  N   GLN   157      14.366  20.689 -22.506  1.00 10.00      A   
ATOM   1399  HN  GLN   157      14.278  19.871 -23.045  1.00 10.00      A   
ATOM   1400  CA  GLN   157      13.826  21.938 -23.027  1.00 10.00      A   
ATOM   1401  CB  GLN   157      13.308  21.730 -24.452  1.00 10.00      A   
ATOM   1402  CG  GLN   157      13.154  23.007 -25.263  1.00 10.00      A   
ATOM   1403  CD  GLN   157      14.455  23.774 -25.401  1.00 10.00      A   
ATOM   1404  OE1 GLN   157      15.252  23.513 -26.302  1.00 10.00      A   
ATOM   1405  NE2 GLN   157      14.675  24.733 -24.521  1.00 10.00      A   
ATOM   1406 HE21 GLN   157      13.993  24.899 -23.835  1.00 10.00      A   
ATOM   1407 HE22 GLN   157      15.507  25.248 -24.592  1.00 10.00      A   
ATOM   1408  C   GLN   157      12.706  22.449 -22.124  1.00 10.00      A   
ATOM   1409  O   GLN   157      12.597  23.651 -21.872  1.00 10.00      A   
ATOM   1410  N   LEU   158      11.892  21.522 -21.629  1.00 10.00      A   
ATOM   1411  HN  LEU   158      12.042  20.582 -21.867  1.00 10.00      A   
ATOM   1412  CA  LEU   158      10.784  21.857 -20.745  1.00 10.00      A   
ATOM   1413  CB  LEU   158       9.894  20.630 -20.515  1.00 10.00      A   
ATOM   1414  CG  LEU   158       8.632  20.853 -19.677  1.00 10.00      A   
ATOM   1415  CD1 LEU   158       7.639  21.734 -20.422  1.00 10.00      A   
ATOM   1416  CD2 LEU   158       7.997  19.523 -19.299  1.00 10.00      A   
ATOM   1417  C   LEU   158      11.310  22.382 -19.413  1.00 10.00      A   
ATOM   1418  O   LEU   158      10.787  23.351 -18.864  1.00 10.00      A   
ATOM   1419  N   ILE   159      12.357  21.743 -18.903  1.00 10.00      A   
ATOM   1420  HN  ILE   159      12.725  20.968 -19.383  1.00 10.00      A   
ATOM   1421  CA  ILE   159      12.962  22.153 -17.641  1.00 10.00      A   
ATOM   1422  CB  ILE   159      14.070  21.177 -17.192  1.00 10.00      A   
ATOM   1423  CG1 ILE   159      13.481  19.781 -16.967  1.00 10.00      A   
ATOM   1424  CG2 ILE   159      14.743  21.679 -15.920  1.00 10.00      A   
ATOM   1425  CD1 ILE   159      14.513  18.724 -16.642  1.00 10.00      A   
ATOM   1426  C   ILE   159      13.536  23.562 -17.763  1.00 10.00      A   
ATOM   1427  O   ILE   159      13.340  24.405 -16.886  1.00 10.00      A   
ATOM   1428  N   ALA   160      14.221  23.817 -18.873  1.00 10.00      A   
ATOM   1429  HN  ALA   160      14.334  23.104 -19.538  1.00 10.00      A   
ATOM   1430  CA  ALA   160      14.815  25.125 -19.128  1.00 10.00      A   
ATOM   1431  CB  ALA   160      15.699  25.073 -20.364  1.00 10.00      A   
ATOM   1432  C   ALA   160      13.730  26.184 -19.297  1.00 10.00      A   
ATOM   1433  O   ALA   160      13.955  27.369 -19.053  1.00 10.00      A   
ATOM   1434  N   LYS   161      12.549  25.739 -19.706  1.00 10.00      A   
ATOM   1435  HN  LYS   161      12.440  24.780 -19.877  1.00 10.00      A   
ATOM   1436  CA  LYS   161      11.411  26.624 -19.910  1.00 10.00      A   
ATOM   1437  CB  LYS   161      10.306  25.879 -20.665  1.00 10.00      A   
ATOM   1438  CG  LYS   161       9.138  26.742 -21.113  1.00 10.00      A   
ATOM   1439  CD  LYS   161       8.145  25.922 -21.920  1.00 10.00      A   
ATOM   1440  CE  LYS   161       6.956  26.758 -22.361  1.00 10.00      A   
ATOM   1441  NZ  LYS   161       6.061  26.005 -23.278  1.00 10.00      A   
ATOM   1442  HZ1 LYS   161       5.211  26.566 -23.495  1.00 10.00      A   
ATOM   1443  HZ2 LYS   161       5.768  25.111 -22.840  1.00 10.00      A   
ATOM   1444  HZ3 LYS   161       6.556  25.791 -24.169  1.00 10.00      A   
ATOM   1445  C   LYS   161      10.881  27.133 -18.575  1.00 10.00      A   
ATOM   1446  O   LYS   161      10.294  28.212 -18.494  1.00 10.00      A   
ATOM   1447  N   TYR   162      11.095  26.348 -17.530  1.00 10.00      A   
ATOM   1448  HN  TYR   162      11.570  25.500 -17.658  1.00 10.00      A   
ATOM   1449  CA  TYR   162      10.645  26.714 -16.198  1.00 10.00      A   
ATOM   1450  CB  TYR   162       9.777  25.608 -15.590  1.00 10.00      A   
ATOM   1451  CG  TYR   162       8.388  25.537 -16.194  1.00 10.00      A   
ATOM   1452  CD1 TYR   162       8.109  24.676 -17.250  1.00 10.00      A   
ATOM   1453  CD2 TYR   162       7.358  26.340 -15.719  1.00 10.00      A   
ATOM   1454  CE1 TYR   162       6.849  24.618 -17.815  1.00 10.00      A   
ATOM   1455  CE2 TYR   162       6.093  26.286 -16.275  1.00 10.00      A   
ATOM   1456  CZ  TYR   162       5.844  25.424 -17.323  1.00 10.00      A   
ATOM   1457  OH  TYR   162       4.585  25.374 -17.883  1.00 10.00      A   
ATOM   1458  HH  TYR   162       4.384  24.466 -18.143  1.00 10.00      A   
ATOM   1459  C   TYR   162      11.825  27.061 -15.296  1.00 10.00      A   
ATOM   1460  O   TYR   162      11.709  27.067 -14.069  1.00 10.00      A   
ATOM   1461  N   SER   163      12.964  27.346 -15.921  1.00 10.00      A   
ATOM   1462  HN  SER   163      12.992  27.312 -16.901  1.00 10.00      A   
ATOM   1463  CA  SER   163      14.166  27.723 -15.193  1.00 10.00      A   
ATOM   1464  CB  SER   163      15.412  27.109 -15.839  1.00 10.00      A   
ATOM   1465  OG  SER   163      15.406  25.694 -15.746  1.00 10.00      A   
ATOM   1466  HG  SER   163      14.522  25.360 -15.960  1.00 10.00      A   
ATOM   1467  C   SER   163      14.287  29.243 -15.173  1.00 10.00      A   
ATOM   1468  O   SER   163      14.597  29.865 -16.191  1.00 10.00      A   
ATOM   1469  N   GLN   164      14.027  29.832 -14.020  1.00 10.00      A   
ATOM   1470  HN  GLN   164      13.801  29.276 -13.240  1.00 10.00      A   
ATOM   1471  CA  GLN   164      14.090  31.276 -13.868  1.00 10.00      A   
ATOM   1472  CB  GLN   164      13.010  31.762 -12.902  1.00 10.00      A   
ATOM   1473  CG  GLN   164      11.596  31.510 -13.402  1.00 10.00      A   
ATOM   1474  CD  GLN   164      10.538  31.909 -12.394  1.00 10.00      A   
ATOM   1475  OE1 GLN   164      10.117  31.100 -11.563  1.00 10.00      A   
ATOM   1476  NE2 GLN   164      10.099  33.157 -12.458  1.00 10.00      A   
ATOM   1477 HE21 GLN   164      10.478  33.752 -13.144  1.00 10.00      A   
ATOM   1478 HE22 GLN   164       9.410  33.438 -11.818  1.00 10.00      A   
ATOM   1479  C   GLN   164      15.473  31.727 -13.419  1.00 10.00      A   
ATOM   1480  O   GLN   164      15.947  31.353 -12.347  1.00 10.00      A   
ATOM   1481  N   GLN   165      16.119  32.518 -14.258  1.00 10.00      A   
ATOM   1482  HN  GLN   165      15.688  32.769 -15.101  1.00 10.00      A   
ATOM   1483  CA  GLN   165      17.446  33.030 -13.968  1.00 10.00      A   
ATOM   1484  CB  GLN   165      18.327  32.950 -15.220  1.00 10.00      A   
ATOM   1485  CG  GLN   165      18.177  31.655 -16.010  1.00 10.00      A   
ATOM   1486  CD  GLN   165      19.006  31.642 -17.281  1.00 10.00      A   
ATOM   1487  OE1 GLN   165      19.313  32.692 -17.849  1.00 10.00      A   
ATOM   1488  NE2 GLN   165      19.360  30.454 -17.744  1.00 10.00      A   
ATOM   1489 HE21 GLN   165      19.072  29.656 -17.250  1.00 10.00      A   
ATOM   1490 HE22 GLN   165      19.898  30.418 -18.566  1.00 10.00      A   
ATOM   1491  C   GLN   165      17.352  34.475 -13.487  1.00 10.00      A   
ATOM   1492  O   GLN   165      16.594  35.273 -14.045  1.00 10.00      A   
ATOM   1493  N   PRO   166      18.109  34.828 -12.440  1.00 10.00      A   
ATOM   1494  CA  PRO   166      18.105  36.184 -11.888  1.00 10.00      A   
ATOM   1495  CB  PRO   166      18.979  36.062 -10.635  1.00 10.00      A   
ATOM   1496  CG  PRO   166      19.853  34.886 -10.897  1.00 10.00      A   
ATOM   1497  CD  PRO   166      19.027  33.936 -11.715  1.00 10.00      A   
ATOM   1498  C   PRO   166      18.710  37.194 -12.861  1.00 10.00      A   
ATOM   1499  O   PRO   166      19.251  36.820 -13.906  1.00 10.00      A   
ATOM   1500  N   LEU   167      18.612  38.474 -12.515  1.00 10.00      A   
ATOM   1501  HN  LEU   167      18.171  38.708 -11.671  1.00 10.00      A   
ATOM   1502  CA  LEU   167      19.152  39.536 -13.351  1.00 10.00      A   
ATOM   1503  CB  LEU   167      18.785  40.910 -12.785  1.00 10.00      A   
ATOM   1504  CG  LEU   167      17.295  41.251 -12.740  1.00 10.00      A   
ATOM   1505  CD1 LEU   167      17.077  42.583 -12.043  1.00 10.00      A   
ATOM   1506  CD2 LEU   167      16.707  41.281 -14.142  1.00 10.00      A   
ATOM   1507  C   LEU   167      20.665  39.400 -13.448  1.00 10.00      A   
ATOM   1508  O   LEU   167      21.249  39.529 -14.525  1.00 10.00      A   
ATOM   1509  N   VAL   168      21.293  39.133 -12.313  1.00 10.00      A   
ATOM   1510  HN  VAL   168      20.771  39.040 -11.488  1.00 10.00      A   
ATOM   1511  CA  VAL   168      22.735  38.961 -12.255  1.00 10.00      A   
ATOM   1512  CB  VAL   168      23.426  40.111 -11.482  1.00 10.00      A   
ATOM   1513  CG1 VAL   168      24.935  39.911 -11.436  1.00 10.00      A   
ATOM   1514  CG2 VAL   168      23.090  41.457 -12.108  1.00 10.00      A   
ATOM   1515  C   VAL   168      23.063  37.619 -11.605  1.00 10.00      A   
ATOM   1516  O   VAL   168      22.497  37.269 -10.568  1.00 10.00      A   
ATOM   1517  N   LYS   169      23.983  36.884 -12.216  1.00 10.00      A   
ATOM   1518  HN  LYS   169      24.400  37.232 -13.034  1.00 10.00      A   
ATOM   1519  CA  LYS   169      24.391  35.568 -11.727  1.00 10.00      A   
ATOM   1520  CB  LYS   169      25.397  34.941 -12.695  1.00 10.00      A   
ATOM   1521  CG  LYS   169      24.959  34.953 -14.150  1.00 10.00      A   
ATOM   1522  CD  LYS   169      26.119  34.620 -15.071  1.00 10.00      A   
ATOM   1523  CE  LYS   169      25.728  34.776 -16.529  1.00 10.00      A   
ATOM   1524  NZ  LYS   169      26.868  34.494 -17.437  1.00 10.00      A   
ATOM   1525  HZ1 LYS   169      26.583  34.642 -18.425  1.00 10.00      A   
ATOM   1526  HZ2 LYS   169      27.176  33.508 -17.328  1.00 10.00      A   
ATOM   1527  HZ3 LYS   169      27.668  35.124 -17.218  1.00 10.00      A   
ATOM   1528  C   LYS   169      25.003  35.626 -10.330  1.00 10.00      A   
ATOM   1529  O   LYS   169      25.085  34.610  -9.641  1.00 10.00      A   
ATOM   1530  N   TYR   170      25.426  36.810  -9.909  1.00 10.00      A   
ATOM   1531  HN  TYR   170      25.320  37.591 -10.488  1.00 10.00      A   
ATOM   1532  CA  TYR   170      26.041  36.973  -8.598  1.00 10.00      A   
ATOM   1533  CB  TYR   170      27.232  37.926  -8.672  1.00 10.00      A   
ATOM   1534  CG  TYR   170      28.410  37.329  -9.406  1.00 10.00      A   
ATOM   1535  CD1 TYR   170      28.688  37.679 -10.722  1.00 10.00      A   
ATOM   1536  CD2 TYR   170      29.231  36.400  -8.786  1.00 10.00      A   
ATOM   1537  CE1 TYR   170      29.755  37.115 -11.397  1.00 10.00      A   
ATOM   1538  CE2 TYR   170      30.300  35.837  -9.450  1.00 10.00      A   
ATOM   1539  CZ  TYR   170      30.557  36.197 -10.754  1.00 10.00      A   
ATOM   1540  OH  TYR   170      31.616  35.627 -11.421  1.00 10.00      A   
ATOM   1541  HH  TYR   170      32.135  36.321 -11.844  1.00 10.00      A   
ATOM   1542  C   TYR   170      25.041  37.416  -7.535  1.00 10.00      A   
ATOM   1543  O   TYR   170      25.400  37.599  -6.371  1.00 10.00      A   
ATOM   1544  N   ILE   171      23.790  37.590  -7.939  1.00 10.00      A   
ATOM   1545  HN  ILE   171      23.566  37.437  -8.882  1.00 10.00      A   
ATOM   1546  CA  ILE   171      22.741  37.994  -7.012  1.00 10.00      A   
ATOM   1547  CB  ILE   171      21.681  38.893  -7.693  1.00 10.00      A   
ATOM   1548  CG1 ILE   171      22.298  40.228  -8.123  1.00 10.00      A   
ATOM   1549  CG2 ILE   171      20.493  39.128  -6.766  1.00 10.00      A   
ATOM   1550  CD1 ILE   171      21.328  41.151  -8.832  1.00 10.00      A   
ATOM   1551  C   ILE   171      22.063  36.757  -6.433  1.00 10.00      A   
ATOM   1552  O   ILE   171      21.772  36.688  -5.234  1.00 10.00      A   
ATOM   1553  N   GLY   172      21.840  35.773  -7.289  1.00 10.00      A   
ATOM   1554  HN  GLY   172      22.115  35.875  -8.224  1.00 10.00      A   
ATOM   1555  CA  GLY   172      21.204  34.550  -6.860  1.00 10.00      A   
ATOM   1556  C   GLY   172      21.662  33.356  -7.665  1.00 10.00      A   
ATOM   1557  O   GLY   172      22.835  33.251  -8.026  1.00 10.00      A   
ATOM   1558  N   GLN   173      20.734  32.465  -7.963  1.00 10.00      A   
ATOM   1559  HN  GLN   173      19.810  32.624  -7.672  1.00 10.00      A   
ATOM   1560  CA  GLN   173      21.034  31.260  -8.720  1.00 10.00      A   
ATOM   1561  CB  GLN   173      21.410  30.127  -7.755  1.00 10.00      A   
ATOM   1562  CG  GLN   173      20.304  29.749  -6.780  1.00 10.00      A   
ATOM   1563  CD  GLN   173      20.820  29.445  -5.388  1.00 10.00      A   
ATOM   1564  OE1 GLN   173      21.937  28.955  -5.216  1.00 10.00      A   
ATOM   1565  NE2 GLN   173      20.015  29.742  -4.387  1.00 10.00      A   
ATOM   1566 HE21 GLN   173      19.140  30.137  -4.595  1.00 10.00      A   
ATOM   1567 HE22 GLN   173      20.322  29.560  -3.474  1.00 10.00      A   
ATOM   1568  C   GLN   173      19.818  30.864  -9.546  1.00 10.00      A   
ATOM   1569  O   GLN   173      18.709  31.322  -9.267  1.00 10.00      A   
ATOM   1570  N   PRO   174      20.004  30.042 -10.590  1.00 10.00      A   
ATOM   1571  CA  PRO   174      18.893  29.587 -11.431  1.00 10.00      A   
ATOM   1572  CB  PRO   174      19.565  28.652 -12.442  1.00 10.00      A   
ATOM   1573  CG  PRO   174      20.999  29.056 -12.443  1.00 10.00      A   
ATOM   1574  CD  PRO   174      21.299  29.507 -11.044  1.00 10.00      A   
ATOM   1575  C   PRO   174      17.864  28.820 -10.602  1.00 10.00      A   
ATOM   1576  O   PRO   174      18.198  27.833  -9.942  1.00 10.00      A   
ATOM   1577  N   VAL   175      16.624  29.289 -10.628  1.00 10.00      A   
ATOM   1578  HN  VAL   175      16.421  30.080 -11.178  1.00 10.00      A   
ATOM   1579  CA  VAL   175      15.549  28.663  -9.872  1.00 10.00      A   
ATOM   1580  CB  VAL   175      14.654  29.728  -9.199  1.00 10.00      A   
ATOM   1581  CG1 VAL   175      13.537  29.079  -8.392  1.00 10.00      A   
ATOM   1582  CG2 VAL   175      15.490  30.644  -8.315  1.00 10.00      A   
ATOM   1583  C   VAL   175      14.692  27.782 -10.770  1.00 10.00      A   
ATOM   1584  O   VAL   175      14.181  28.233 -11.796  1.00 10.00      A   
ATOM   1585  N   VAL   176      14.547  26.524 -10.385  1.00 10.00      A   
ATOM   1586  HN  VAL   176      14.984  26.223  -9.559  1.00 10.00      A   
ATOM   1587  CA  VAL   176      13.743  25.583 -11.148  1.00 10.00      A   
ATOM   1588  CB  VAL   176      14.497  24.262 -11.413  1.00 10.00      A   
ATOM   1589  CG1 VAL   176      13.674  23.344 -12.307  1.00 10.00      A   
ATOM   1590  CG2 VAL   176      15.864  24.531 -12.032  1.00 10.00      A   
ATOM   1591  C   VAL   176      12.455  25.289 -10.387  1.00 10.00      A   
ATOM   1592  O   VAL   176      12.484  24.649  -9.336  1.00 10.00      A   
ATOM   1593  N   ASN   177      11.336  25.783 -10.909  1.00 10.00      A   
ATOM   1594  HN  ASN   177      11.386  26.289 -11.747  1.00 10.00      A   
ATOM   1595  CA  ASN   177      10.037  25.588 -10.268  1.00 10.00      A   
ATOM   1596  CB  ASN   177       9.020  26.627 -10.751  1.00 10.00      A   
ATOM   1597  CG  ASN   177       8.605  27.588  -9.651  1.00 10.00      A   
ATOM   1598  OD1 ASN   177       9.338  27.802  -8.685  1.00 10.00      A   
ATOM   1599  ND2 ASN   177       7.441  28.198  -9.798  1.00 10.00      A   
ATOM   1600 HD21 ASN   177       6.910  28.006 -10.610  1.00 10.00      A   
ATOM   1601 HD22 ASN   177       7.149  28.812  -9.094  1.00 10.00      A   
ATOM   1602  C   ASN   177       9.514  24.173 -10.484  1.00 10.00      A   
ATOM   1603  O   ASN   177       8.877  23.878 -11.497  1.00 10.00      A   
ATOM   1604  N   ILE   178       9.781  23.311  -9.513  1.00 10.00      A   
ATOM   1605  HN  ILE   178      10.281  23.630  -8.730  1.00 10.00      A   
ATOM   1606  CA  ILE   178       9.375  21.909  -9.567  1.00 10.00      A   
ATOM   1607  CB  ILE   178       9.848  21.136  -8.318  1.00 10.00      A   
ATOM   1608  CG1 ILE   178      11.265  21.556  -7.925  1.00 10.00      A   
ATOM   1609  CG2 ILE   178       9.787  19.635  -8.570  1.00 10.00      A   
ATOM   1610  CD1 ILE   178      11.681  21.074  -6.552  1.00 10.00      A   
ATOM   1611  C   ILE   178       7.864  21.737  -9.693  1.00 10.00      A   
ATOM   1612  O   ILE   178       7.397  20.927 -10.491  1.00 10.00      A   
ATOM   1613  N   VAL   179       7.106  22.495  -8.909  1.00 10.00      A   
ATOM   1614  HN  VAL   179       7.539  23.141  -8.308  1.00 10.00      A   
ATOM   1615  CA  VAL   179       5.646  22.399  -8.923  1.00 10.00      A   
ATOM   1616  CB  VAL   179       4.990  23.389  -7.933  1.00 10.00      A   
ATOM   1617  CG1 VAL   179       3.470  23.327  -8.025  1.00 10.00      A   
ATOM   1618  CG2 VAL   179       5.443  23.088  -6.510  1.00 10.00      A   
ATOM   1619  C   VAL   179       5.071  22.594 -10.326  1.00 10.00      A   
ATOM   1620  O   VAL   179       4.304  21.760 -10.813  1.00 10.00      A   
ATOM   1621  N   GLU   180       5.463  23.680 -10.983  1.00 10.00      A   
ATOM   1622  HN  GLU   180       6.097  24.293 -10.559  1.00 10.00      A   
ATOM   1623  CA  GLU   180       4.976  23.974 -12.325  1.00 10.00      A   
ATOM   1624  CB  GLU   180       5.328  25.409 -12.730  1.00 10.00      A   
ATOM   1625  CG  GLU   180       4.701  26.479 -11.850  1.00 10.00      A   
ATOM   1626  CD  GLU   180       4.943  27.881 -12.370  1.00 10.00      A   
ATOM   1627  OE1 GLU   180       5.991  28.471 -12.033  1.00 10.00      A   
ATOM   1628  OE2 GLU   180       4.084  28.407 -13.110  1.00 10.00      A   
ATOM   1629  C   GLU   180       5.535  22.979 -13.339  1.00 10.00      A   
ATOM   1630  O   GLU   180       4.859  22.602 -14.294  1.00 10.00      A   
ATOM   1631  N   LEU   181       6.767  22.543 -13.111  1.00 10.00      A   
ATOM   1632  HN  LEU   181       7.253  22.874 -12.325  1.00 10.00      A   
ATOM   1633  CA  LEU   181       7.421  21.591 -13.999  1.00 10.00      A   
ATOM   1634  CB  LEU   181       8.893  21.433 -13.609  1.00 10.00      A   
ATOM   1635  CG  LEU   181       9.781  20.687 -14.603  1.00 10.00      A   
ATOM   1636  CD1 LEU   181       9.866  21.444 -15.917  1.00 10.00      A   
ATOM   1637  CD2 LEU   181      11.165  20.468 -14.015  1.00 10.00      A   
ATOM   1638  C   LEU   181       6.718  20.234 -13.972  1.00 10.00      A   
ATOM   1639  O   LEU   181       6.499  19.618 -15.016  1.00 10.00      A   
ATOM   1640  N   ASN   182       6.364  19.776 -12.775  1.00 10.00      A   
ATOM   1641  HN  ASN   182       6.572  20.311 -11.976  1.00 10.00      A   
ATOM   1642  CA  ASN   182       5.680  18.495 -12.615  1.00 10.00      A   
ATOM   1643  CB  ASN   182       5.562  18.114 -11.137  1.00 10.00      A   
ATOM   1644  CG  ASN   182       6.708  17.251 -10.642  1.00 10.00      A   
ATOM   1645  OD1 ASN   182       7.333  16.513 -11.405  1.00 10.00      A   
ATOM   1646  ND2 ASN   182       6.986  17.330  -9.349  1.00 10.00      A   
ATOM   1647 HD21 ASN   182       6.445  17.933  -8.797  1.00 10.00      A   
ATOM   1648 HD22 ASN   182       7.714  16.779  -9.000  1.00 10.00      A   
ATOM   1649  C   ASN   182       4.295  18.542 -13.246  1.00 10.00      A   
ATOM   1650  O   ASN   182       3.874  17.596 -13.915  1.00 10.00      A   
ATOM   1651  N   LEU   183       3.595  19.652 -13.037  1.00 10.00      A   
ATOM   1652  HN  LEU   183       3.987  20.370 -12.492  1.00 10.00      A   
ATOM   1653  CA  LEU   183       2.260  19.826 -13.594  1.00 10.00      A   
ATOM   1654  CB  LEU   183       1.613  21.115 -13.080  1.00 10.00      A   
ATOM   1655  CG  LEU   183       1.174  21.109 -11.613  1.00 10.00      A   
ATOM   1656  CD1 LEU   183       0.664  22.480 -11.202  1.00 10.00      A   
ATOM   1657  CD2 LEU   183       0.113  20.047 -11.370  1.00 10.00      A   
ATOM   1658  C   LEU   183       2.307  19.822 -15.117  1.00 10.00      A   
ATOM   1659  O   LEU   183       1.521  19.133 -15.768  1.00 10.00      A   
ATOM   1660  N   ALA   184       3.244  20.582 -15.678  1.00 10.00      A   
ATOM   1661  HN  ALA   184       3.840  21.108 -15.100  1.00 10.00      A   
ATOM   1662  CA  ALA   184       3.407  20.664 -17.127  1.00 10.00      A   
ATOM   1663  CB  ALA   184       4.486  21.675 -17.489  1.00 10.00      A   
ATOM   1664  C   ALA   184       3.737  19.295 -17.715  1.00 10.00      A   
ATOM   1665  O   ALA   184       3.277  18.949 -18.804  1.00 10.00      A   
ATOM   1666  N   LEU   185       4.524  18.517 -16.980  1.00 10.00      A   
ATOM   1667  HN  LEU   185       4.856  18.854 -16.121  1.00 10.00      A   
ATOM   1668  CA  LEU   185       4.910  17.182 -17.415  1.00 10.00      A   
ATOM   1669  CB  LEU   185       5.850  16.540 -16.389  1.00 10.00      A   
ATOM   1670  CG  LEU   185       6.319  15.116 -16.695  1.00 10.00      A   
ATOM   1671  CD1 LEU   185       7.170  15.084 -17.956  1.00 10.00      A   
ATOM   1672  CD2 LEU   185       7.084  14.543 -15.514  1.00 10.00      A   
ATOM   1673  C   LEU   185       3.679  16.305 -17.611  1.00 10.00      A   
ATOM   1674  O   LEU   185       3.537  15.637 -18.636  1.00 10.00      A   
ATOM   1675  N   ASP   186       2.784  16.328 -16.630  1.00 10.00      A   
ATOM   1676  HN  ASP   186       2.951  16.892 -15.843  1.00 10.00      A   
ATOM   1677  CA  ASP   186       1.563  15.534 -16.694  1.00 10.00      A   
ATOM   1678  CB  ASP   186       0.903  15.417 -15.319  1.00 10.00      A   
ATOM   1679  CG  ASP   186       0.593  13.978 -14.956  1.00 10.00      A   
ATOM   1680  OD1 ASP   186       1.546  13.206 -14.692  1.00 10.00      A   
ATOM   1681  OD2 ASP   186      -0.599  13.608 -14.925  1.00 10.00      A   
ATOM   1682  C   ASP   186       0.589  16.098 -17.721  1.00 10.00      A   
ATOM   1683  O   ASP   186      -0.141  15.351 -18.366  1.00 10.00      A   
ATOM   1684  N   LYS   187       0.590  17.420 -17.875  1.00 10.00      A   
ATOM   1685  HN  LYS   187       1.184  17.966 -17.312  1.00 10.00      A   
ATOM   1686  CA  LYS   187      -0.281  18.081 -18.843  1.00 10.00      A   
ATOM   1687  CB  LYS   187      -0.154  19.603 -18.732  1.00 10.00      A   
ATOM   1688  CG  LYS   187      -0.881  20.213 -17.546  1.00 10.00      A   
ATOM   1689  CD  LYS   187      -0.593  21.701 -17.434  1.00 10.00      A   
ATOM   1690  CE  LYS   187      -1.325  22.321 -16.255  1.00 10.00      A   
ATOM   1691  NZ  LYS   187      -2.774  22.508 -16.530  1.00 10.00      A   
ATOM   1692  HZ1 LYS   187      -3.332  22.277 -15.682  1.00 10.00      A   
ATOM   1693  HZ2 LYS   187      -3.080  21.892 -17.309  1.00 10.00      A   
ATOM   1694  HZ3 LYS   187      -2.961  23.496 -16.792  1.00 10.00      A   
ATOM   1695  C   LYS   187       0.071  17.647 -20.262  1.00 10.00      A   
ATOM   1696  O   LYS   187      -0.800  17.522 -21.125  1.00 10.00      A   
ATOM   1697  N   LEU   188       1.357  17.414 -20.495  1.00 10.00      A   
ATOM   1698  HN  LEU   188       2.005  17.534 -19.765  1.00 10.00      A   
ATOM   1699  CA  LEU   188       1.833  16.995 -21.806  1.00 10.00      A   
ATOM   1700  CB  LEU   188       3.296  17.402 -22.009  1.00 10.00      A   
ATOM   1701  CG  LEU   188       3.598  18.903 -21.985  1.00 10.00      A   
ATOM   1702  CD1 LEU   188       5.091  19.148 -22.147  1.00 10.00      A   
ATOM   1703  CD2 LEU   188       2.813  19.634 -23.064  1.00 10.00      A   
ATOM   1704  C   LEU   188       1.672  15.490 -22.002  1.00 10.00      A   
ATOM   1705  O   LEU   188       1.986  14.957 -23.067  1.00 10.00      A   
ATOM   1706  N   ASP   189       1.169  14.811 -20.979  1.00 10.00      A   
ATOM   1707  HN  ASP   189       0.918  15.293 -20.161  1.00 10.00      A   
ATOM   1708  CA  ASP   189       0.970  13.368 -21.043  1.00 10.00      A   
ATOM   1709  CB  ASP   189       1.243  12.719 -19.684  1.00 10.00      A   
ATOM   1710  CG  ASP   189       2.381  11.721 -19.733  1.00 10.00      A   
ATOM   1711  OD1 ASP   189       2.193  10.616 -20.286  1.00 10.00      A   
ATOM   1712  OD2 ASP   189       3.472  12.037 -19.214  1.00 10.00      A   
ATOM   1713  C   ASP   189      -0.445  13.043 -21.497  1.00 10.00      A   
ATOM   1714  O   ASP   189      -0.898  11.901 -21.403  1.00 10.00      A   
ATOM   1715  N   GLU   190      -1.145  14.056 -21.980  1.00 10.00      A   
ATOM   1716  HN  GLU   190      -0.731  14.940 -22.030  1.00 10.00      A   
ATOM   1717  CB  GLU   190      -3.487  14.661 -21.577  1.00 10.00      A   
ATOM   1718  CG  GLU   190      -3.725  14.041 -20.213  1.00 10.00      A   
ATOM   1719  CD  GLU   190      -4.962  14.594 -19.545  1.00 10.00      A   
ATOM   1720  OE1 GLU   190      -4.832  15.508 -18.707  1.00 10.00      A   
ATOM   1721  OE2 GLU   190      -6.077  14.125 -19.870  1.00 10.00      A   
ATOM   1722  CA  GLU   190      -2.506  13.887 -22.452  1.00 10.00      A   
ATOM   1723  C   GLU   190      -2.620  14.349 -23.893  1.00 10.00      A   
ATOM   1724  O   GLU   190      -1.730  15.098 -24.347  1.00 10.00      A   
ATOM   1725  OXT GLU   190      -3.597  13.960 -24.567  1.00 10.00      A   
ATOM   1726  CB  LYS     4      -2.125   5.531   7.741  1.00 10.00      B   
ATOM   1727  CG  LYS     4      -3.081   4.859   8.706  1.00 10.00      B   
ATOM   1728  CD  LYS     4      -3.682   3.615   8.084  1.00 10.00      B   
ATOM   1729  CE  LYS     4      -4.542   2.857   9.075  1.00 10.00      B   
ATOM   1730  NZ  LYS     4      -4.444   1.390   8.868  1.00 10.00      B   
ATOM   1731  HZ1 LYS     4      -4.472   1.168   7.854  1.00 10.00      B   
ATOM   1732  HZ2 LYS     4      -5.239   0.908   9.336  1.00 10.00      B   
ATOM   1733  HZ3 LYS     4      -3.551   1.033   9.266  1.00 10.00      B   
ATOM   1734  C   LYS     4      -0.293   7.168   7.347  1.00 10.00      B   
ATOM   1735  O   LYS     4      -0.574   7.521   6.201  1.00 10.00      B   
ATOM   1736  N   LYS     4      -2.327   7.849   8.581  1.00 10.00      B   
ATOM   1737  HT1 LYS     4      -3.136   7.511   9.141  1.00 10.00      B   
ATOM   1738  HT2 LYS     4      -2.682   8.239   7.682  1.00 10.00      B   
ATOM   1739  HT3 LYS     4      -1.846   8.603   9.106  1.00 10.00      B   
ATOM   1740  CA  LYS     4      -1.386   6.738   8.316  1.00 10.00      B   
ATOM   1741  N   GLN     5       0.948   7.146   7.813  1.00 10.00      B   
ATOM   1742  HN  GLN     5       1.105   6.876   8.746  1.00 10.00      B   
ATOM   1743  CA  GLN     5       2.088   7.512   6.982  1.00 10.00      B   
ATOM   1744  CB  GLN     5       3.234   8.045   7.848  1.00 10.00      B   
ATOM   1745  CG  GLN     5       2.881   9.282   8.659  1.00 10.00      B   
ATOM   1746  CD  GLN     5       4.035   9.788   9.507  1.00 10.00      B   
ATOM   1747  OE1 GLN     5       4.899   9.020   9.934  1.00 10.00      B   
ATOM   1748  NE2 GLN     5       4.049  11.087   9.767  1.00 10.00      B   
ATOM   1749 HE21 GLN     5       3.324  11.637   9.406  1.00 10.00      B   
ATOM   1750 HE22 GLN     5       4.782  11.445  10.315  1.00 10.00      B   
ATOM   1751  C   GLN     5       2.549   6.292   6.198  1.00 10.00      B   
ATOM   1752  O   GLN     5       2.810   6.374   4.993  1.00 10.00      B   
ATOM   1753  N   LEU     6       2.620   5.160   6.902  1.00 10.00      B   
ATOM   1754  HN  LEU     6       2.385   5.190   7.855  1.00 10.00      B   
ATOM   1755  CA  LEU     6       3.028   3.876   6.326  1.00 10.00      B   
ATOM   1756  CB  LEU     6       2.146   3.475   5.135  1.00 10.00      B   
ATOM   1757  CG  LEU     6       0.644   3.333   5.410  1.00 10.00      B   
ATOM   1758  CD1 LEU     6      -0.112   3.044   4.120  1.00 10.00      B   
ATOM   1759  CD2 LEU     6       0.381   2.245   6.440  1.00 10.00      B   
ATOM   1760  C   LEU     6       4.511   3.832   5.952  1.00 10.00      B   
ATOM   1761  O   LEU     6       5.315   3.190   6.634  1.00 10.00      B   
ATOM   1762  N   ALA     7       4.866   4.532   4.885  1.00 10.00      B   
ATOM   1763  HN  ALA     7       4.183   5.061   4.418  1.00 10.00      B   
ATOM   1764  CA  ALA     7       6.240   4.559   4.401  1.00 10.00      B   
ATOM   1765  CB  ALA     7       6.286   5.093   2.977  1.00 10.00      B   
ATOM   1766  C   ALA     7       7.155   5.373   5.312  1.00 10.00      B   
ATOM   1767  O   ALA     7       7.095   6.603   5.338  1.00 10.00      B   
ATOM   1768  N   LEU     8       7.997   4.676   6.059  1.00 10.00      B   
ATOM   1769  HN  LEU     8       7.979   3.697   6.007  1.00 10.00      B   
ATOM   1770  CA  LEU     8       8.941   5.318   6.960  1.00 10.00      B   
ATOM   1771  CB  LEU     8       8.423   5.298   8.401  1.00 10.00      B   
ATOM   1772  CG  LEU     8       7.441   6.407   8.782  1.00 10.00      B   
ATOM   1773  CD1 LEU     8       6.987   6.238  10.222  1.00 10.00      B   
ATOM   1774  CD2 LEU     8       8.073   7.777   8.577  1.00 10.00      B   
ATOM   1775  C   LEU     8      10.293   4.625   6.881  1.00 10.00      B   
ATOM   1776  O   LEU     8      10.416   3.445   7.220  1.00 10.00      B   
ATOM   1777  N   PHE     9      11.300   5.349   6.420  1.00 10.00      B   
ATOM   1778  HN  PHE     9      11.140   6.282   6.159  1.00 10.00      B   
ATOM   1779  CA  PHE     9      12.642   4.798   6.300  1.00 10.00      B   
ATOM   1780  CB  PHE     9      13.314   5.266   5.005  1.00 10.00      B   
ATOM   1781  CG  PHE     9      14.591   4.535   4.698  1.00 10.00      B   
ATOM   1782  CD1 PHE     9      14.586   3.166   4.493  1.00 10.00      B   
ATOM   1783  CD2 PHE     9      15.797   5.213   4.621  1.00 10.00      B   
ATOM   1784  CE1 PHE     9      15.755   2.485   4.218  1.00 10.00      B   
ATOM   1785  CE2 PHE     9      16.972   4.537   4.345  1.00 10.00      B   
ATOM   1786  CZ  PHE     9      16.951   3.171   4.143  1.00 10.00      B   
ATOM   1787  C   PHE     9      13.487   5.179   7.509  1.00 10.00      B   
ATOM   1788  O   PHE     9      14.072   4.320   8.165  1.00 10.00      B   
ATOM   1789  N   GLU    10      13.532   6.470   7.803  1.00 10.00      B   
ATOM   1790  HN  GLU    10      13.034   7.104   7.243  1.00 10.00      B   
ATOM   1791  CA  GLU    10      14.297   6.974   8.937  1.00 10.00      B   
ATOM   1792  CB  GLU    10      15.423   7.899   8.461  1.00 10.00      B   
ATOM   1793  CG  GLU    10      16.645   7.171   7.921  1.00 10.00      B   
ATOM   1794  CD  GLU    10      17.391   6.412   9.000  1.00 10.00      B   
ATOM   1795  OE1 GLU    10      18.122   7.054   9.790  1.00 10.00      B   
ATOM   1796  OE2 GLU    10      17.250   5.176   9.070  1.00 10.00      B   
ATOM   1797  C   GLU    10      13.381   7.707   9.919  1.00 10.00      B   
ATOM   1798  O   GLU    10      13.224   8.925   9.847  1.00 10.00      B   
ATOM   1799  N   PRO    11      12.749   6.965  10.843  1.00 10.00      B   
ATOM   1800  CA  PRO    11      11.838   7.521  11.835  1.00 10.00      B   
ATOM   1801  CB  PRO    11      10.836   6.375  12.051  1.00 10.00      B   
ATOM   1802  CG  PRO    11      11.448   5.151  11.428  1.00 10.00      B   
ATOM   1803  CD  PRO    11      12.840   5.514  10.985  1.00 10.00      B   
ATOM   1804  C   PRO    11      12.534   7.864  13.154  1.00 10.00      B   
ATOM   1805  O   PRO    11      11.881   7.974  14.188  1.00 10.00      B   
ATOM   1806  N   THR    12      13.854   8.034  13.102  1.00 10.00      B   
ATOM   1807  HN  THR    12      14.304   7.921  12.236  1.00 10.00      B   
ATOM   1808  CA  THR    12      14.675   8.380  14.271  1.00 10.00      B   
ATOM   1809  CB  THR    12      14.508   9.848  14.740  1.00 10.00      B   
ATOM   1810  OG1 THR    12      13.120  10.186  14.915  1.00 10.00      B   
ATOM   1811  HG1 THR    12      12.571   9.528  14.470  1.00 10.00      B   
ATOM   1812  CG2 THR    12      15.142  10.804  13.741  1.00 10.00      B   
ATOM   1813  C   THR    12      14.577   7.396  15.449  1.00 10.00      B   
ATOM   1814  O   THR    12      15.407   6.494  15.580  1.00 10.00      B   
ATOM   1815  N   LEU    13      13.557   7.575  16.286  1.00 10.00      B   
ATOM   1816  HN  LEU    13      12.919   8.298  16.098  1.00 10.00      B   
ATOM   1817  CA  LEU    13      13.336   6.743  17.470  1.00 10.00      B   
ATOM   1818  CB  LEU    13      11.997   7.100  18.121  1.00 10.00      B   
ATOM   1819  CG  LEU    13      11.881   8.514  18.696  1.00 10.00      B   
ATOM   1820  CD1 LEU    13      10.455   8.792  19.150  1.00 10.00      B   
ATOM   1821  CD2 LEU    13      12.859   8.702  19.845  1.00 10.00      B   
ATOM   1822  C   LEU    13      13.382   5.246  17.167  1.00 10.00      B   
ATOM   1823  O   LEU    13      14.016   4.480  17.893  1.00 10.00      B   
ATOM   1824  N   VAL    14      12.721   4.833  16.092  1.00 10.00      B   
ATOM   1825  HN  VAL    14      12.245   5.491  15.542  1.00 10.00      B   
ATOM   1826  CA  VAL    14      12.687   3.420  15.713  1.00 10.00      B   
ATOM   1827  CB  VAL    14      11.759   3.162  14.502  1.00 10.00      B   
ATOM   1828  CG1 VAL    14      11.607   1.668  14.248  1.00 10.00      B   
ATOM   1829  CG2 VAL    14      10.397   3.800  14.732  1.00 10.00      B   
ATOM   1830  C   VAL    14      14.097   2.886  15.433  1.00 10.00      B   
ATOM   1831  O   VAL    14      14.409   1.739  15.747  1.00 10.00      B   
ATOM   1832  N   VAL    15      14.949   3.739  14.874  1.00 10.00      B   
ATOM   1833  HN  VAL    15      14.648   4.649  14.675  1.00 10.00      B   
ATOM   1834  CA  VAL    15      16.326   3.364  14.560  1.00 10.00      B   
ATOM   1835  CB  VAL    15      16.999   4.406  13.638  1.00 10.00      B   
ATOM   1836  CG1 VAL    15      18.385   3.944  13.214  1.00 10.00      B   
ATOM   1837  CG2 VAL    15      16.137   4.691  12.418  1.00 10.00      B   
ATOM   1838  C   VAL    15      17.140   3.245  15.847  1.00 10.00      B   
ATOM   1839  O   VAL    15      17.895   2.290  16.039  1.00 10.00      B   
ATOM   1840  N   GLN    16      16.945   4.205  16.740  1.00 10.00      B   
ATOM   1841  HN  GLN    16      16.301   4.918  16.534  1.00 10.00      B   
ATOM   1842  CA  GLN    16      17.653   4.238  18.014  1.00 10.00      B   
ATOM   1843  CB  GLN    16      17.315   5.518  18.776  1.00 10.00      B   
ATOM   1844  CG  GLN    16      17.807   6.785  18.100  1.00 10.00      B   
ATOM   1845  CD  GLN    16      17.450   8.037  18.872  1.00 10.00      B   
ATOM   1846  OE1 GLN    16      16.405   8.110  19.520  1.00 10.00      B   
ATOM   1847  NE2 GLN    16      18.325   9.025  18.824  1.00 10.00      B   
ATOM   1848 HE21 GLN    16      19.145   8.889  18.302  1.00 10.00      B   
ATOM   1849 HE22 GLN    16      18.119   9.849  19.308  1.00 10.00      B   
ATOM   1850  C   GLN    16      17.325   3.018  18.868  1.00 10.00      B   
ATOM   1851  O   GLN    16      18.187   2.490  19.568  1.00 10.00      B   
ATOM   1852  N   ALA    17      16.080   2.575  18.805  1.00 10.00      B   
ATOM   1853  HN  ALA    17      15.430   3.050  18.241  1.00 10.00      B   
ATOM   1854  CA  ALA    17      15.646   1.414  19.568  1.00 10.00      B   
ATOM   1855  CB  ALA    17      14.153   1.496  19.839  1.00 10.00      B   
ATOM   1856  C   ALA    17      15.983   0.119  18.834  1.00 10.00      B   
ATOM   1857  O   ALA    17      15.977  -0.963  19.424  1.00 10.00      B   
ATOM   1858  N   LEU    18      16.295   0.239  17.550  1.00 10.00      B   
ATOM   1859  HN  LEU    18      16.308   1.132  17.143  1.00 10.00      B   
ATOM   1860  CA  LEU    18      16.619  -0.918  16.728  1.00 10.00      B   
ATOM   1861  CB  LEU    18      16.502  -0.567  15.247  1.00 10.00      B   
ATOM   1862  CG  LEU    18      16.273  -1.737  14.294  1.00 10.00      B   
ATOM   1863  CD1 LEU    18      14.818  -2.171  14.327  1.00 10.00      B   
ATOM   1864  CD2 LEU    18      16.698  -1.366  12.884  1.00 10.00      B   
ATOM   1865  C   LEU    18      18.019  -1.440  17.022  1.00 10.00      B   
ATOM   1866  O   LEU    18      18.257  -2.647  16.986  1.00 10.00      B   
ATOM   1867  N   LYS    19      18.939  -0.528  17.332  1.00 10.00      B   
ATOM   1868  HN  LYS    19      18.682   0.419  17.356  1.00 10.00      B   
ATOM   1869  CA  LYS    19      20.322  -0.903  17.622  1.00 10.00      B   
ATOM   1870  CB  LYS    19      21.201   0.328  17.876  1.00 10.00      B   
ATOM   1871  CG  LYS    19      20.925   1.061  19.179  1.00 10.00      B   
ATOM   1872  CD  LYS    19      21.866   2.241  19.350  1.00 10.00      B   
ATOM   1873  CE  LYS    19      21.689   2.909  20.705  1.00 10.00      B   
ATOM   1874  NZ  LYS    19      20.406   3.651  20.807  1.00 10.00      B   
ATOM   1875  HZ1 LYS    19      20.307   4.072  21.754  1.00 10.00      B   
ATOM   1876  HZ2 LYS    19      19.602   3.011  20.642  1.00 10.00      B   
ATOM   1877  HZ3 LYS    19      20.378   4.413  20.100  1.00 10.00      B   
ATOM   1878  C   LYS    19      20.414  -1.900  18.776  1.00 10.00      B   
ATOM   1879  O   LYS    19      21.337  -2.714  18.834  1.00 10.00      B   
ATOM   1880  N   GLU    20      19.437  -1.844  19.677  1.00 10.00      B   
ATOM   1881  HN  GLU    20      18.722  -1.184  19.565  1.00 10.00      B   
ATOM   1882  CA  GLU    20      19.395  -2.742  20.821  1.00 10.00      B   
ATOM   1883  CB  GLU    20      18.264  -2.338  21.769  1.00 10.00      B   
ATOM   1884  CG  GLU    20      18.494  -1.018  22.482  1.00 10.00      B   
ATOM   1885  CD  GLU    20      17.280  -0.556  23.258  1.00 10.00      B   
ATOM   1886  OE1 GLU    20      16.765  -1.337  24.089  1.00 10.00      B   
ATOM   1887  OE2 GLU    20      16.838   0.591  23.044  1.00 10.00      B   
ATOM   1888  C   GLU    20      19.193  -4.178  20.359  1.00 10.00      B   
ATOM   1889  O   GLU    20      19.830  -5.103  20.863  1.00 10.00      B   
ATOM   1890  N   ALA    21      18.321  -4.349  19.376  1.00 10.00      B   
ATOM   1891  HN  ALA    21      17.878  -3.563  18.992  1.00 10.00      B   
ATOM   1892  CA  ALA    21      18.018  -5.662  18.837  1.00 10.00      B   
ATOM   1893  CB  ALA    21      16.700  -5.626  18.076  1.00 10.00      B   
ATOM   1894  C   ALA    21      19.139  -6.156  17.931  1.00 10.00      B   
ATOM   1895  O   ALA    21      19.498  -7.330  17.968  1.00 10.00      B   
ATOM   1896  N   VAL    22      19.692  -5.248  17.129  1.00 10.00      B   
ATOM   1897  HN  VAL    22      19.361  -4.323  17.160  1.00 10.00      B   
ATOM   1898  CA  VAL    22      20.773  -5.584  16.199  1.00 10.00      B   
ATOM   1899  CB  VAL    22      21.222  -4.359  15.371  1.00 10.00      B   
ATOM   1900  CG1 VAL    22      22.362  -4.727  14.430  1.00 10.00      B   
ATOM   1901  CG2 VAL    22      20.049  -3.791  14.587  1.00 10.00      B   
ATOM   1902  C   VAL    22      21.981  -6.184  16.921  1.00 10.00      B   
ATOM   1903  O   VAL    22      22.508  -7.220  16.510  1.00 10.00      B   
ATOM   1904  N   LYS    23      22.407  -5.539  18.002  1.00 10.00      B   
ATOM   1905  HN  LYS    23      21.946  -4.720  18.285  1.00 10.00      B   
ATOM   1906  CA  LYS    23      23.551  -6.012  18.774  1.00 10.00      B   
ATOM   1907  CB  LYS    23      23.944  -4.993  19.847  1.00 10.00      B   
ATOM   1908  CG  LYS    23      24.560  -3.712  19.302  1.00 10.00      B   
ATOM   1909  CD  LYS    23      25.027  -2.805  20.430  1.00 10.00      B   
ATOM   1910  CE  LYS    23      25.621  -1.511  19.894  1.00 10.00      B   
ATOM   1911  NZ  LYS    23      26.099  -0.627  20.991  1.00 10.00      B   
ATOM   1912  HZ1 LYS    23      26.870  -1.090  21.511  1.00 10.00      B   
ATOM   1913  HZ2 LYS    23      25.325  -0.428  21.655  1.00 10.00      B   
ATOM   1914  HZ3 LYS    23      26.449   0.274  20.605  1.00 10.00      B   
ATOM   1915  C   LYS    23      23.272  -7.371  19.411  1.00 10.00      B   
ATOM   1916  O   LYS    23      24.181  -8.182  19.597  1.00 10.00      B   
ATOM   1917  N   LYS    24      22.010  -7.627  19.731  1.00 10.00      B   
ATOM   1918  HN  LYS    24      21.323  -6.950  19.554  1.00 10.00      B   
ATOM   1919  CA  LYS    24      21.626  -8.892  20.341  1.00 10.00      B   
ATOM   1920  CB  LYS    24      20.319  -8.753  21.120  1.00 10.00      B   
ATOM   1921  CG  LYS    24      20.427  -7.880  22.359  1.00 10.00      B   
ATOM   1922  CD  LYS    24      19.099  -7.804  23.094  1.00 10.00      B   
ATOM   1923  CE  LYS    24      19.059  -6.623  24.048  1.00 10.00      B   
ATOM   1924  NZ  LYS    24      17.701  -6.413  24.615  1.00 10.00      B   
ATOM   1925  HZ1 LYS    24      17.694  -5.567  25.219  1.00 10.00      B   
ATOM   1926  HZ2 LYS    24      17.418  -7.232  25.188  1.00 10.00      B   
ATOM   1927  HZ3 LYS    24      17.008  -6.282  23.849  1.00 10.00      B   
ATOM   1928  C   LYS    24      21.520 -10.002  19.299  1.00 10.00      B   
ATOM   1929  O   LYS    24      21.270 -11.160  19.633  1.00 10.00      B   
ATOM   1930  N   LEU    25      21.693  -9.640  18.035  1.00 10.00      B   
ATOM   1931  HN  LEU    25      21.852  -8.693  17.824  1.00 10.00      B   
ATOM   1932  CA  LEU    25      21.643 -10.608  16.949  1.00 10.00      B   
ATOM   1933  CB  LEU    25      20.880 -10.042  15.749  1.00 10.00      B   
ATOM   1934  CG  LEU    25      19.387  -9.756  15.965  1.00 10.00      B   
ATOM   1935  CD1 LEU    25      18.780  -9.105  14.731  1.00 10.00      B   
ATOM   1936  CD2 LEU    25      18.633 -11.028  16.333  1.00 10.00      B   
ATOM   1937  C   LEU    25      23.057 -10.999  16.542  1.00 10.00      B   
ATOM   1938  O   LEU    25      23.261 -11.787  15.620  1.00 10.00      B   
ATOM   1939  N   ASN    26      24.028 -10.432  17.248  1.00 10.00      B   
ATOM   1940  HN  ASN    26      23.787  -9.808  17.967  1.00 10.00      B   
ATOM   1941  CA  ASN    26      25.440 -10.705  16.993  1.00 10.00      B   
ATOM   1942  CB  ASN    26      26.338  -9.668  17.683  1.00 10.00      B   
ATOM   1943  CG  ASN    26      27.773  -9.662  17.180  1.00 10.00      B   
ATOM   1944  OD1 ASN    26      28.326 -10.696  16.809  1.00 10.00      B   
ATOM   1945  ND2 ASN    26      28.388  -8.488  17.167  1.00 10.00      B   
ATOM   1946 HD21 ASN    26      27.892  -7.698  17.480  1.00 10.00      B   
ATOM   1947 HD22 ASN    26      29.314  -8.454  16.847  1.00 10.00      B   
ATOM   1948  C   ASN    26      25.831 -12.135  17.393  1.00 10.00      B   
ATOM   1949  O   ASN    26      26.396 -12.856  16.576  1.00 10.00      B   
ATOM   1950  N   PRO    27      25.539 -12.577  18.644  1.00 10.00      B   
ATOM   1951  CA  PRO    27      25.880 -13.935  19.101  1.00 10.00      B   
ATOM   1952  CB  PRO    27      25.298 -14.007  20.518  1.00 10.00      B   
ATOM   1953  CG  PRO    27      24.314 -12.894  20.585  1.00 10.00      B   
ATOM   1954  CD  PRO    27      24.867 -11.813  19.709  1.00 10.00      B   
ATOM   1955  C   PRO    27      25.261 -15.024  18.227  1.00 10.00      B   
ATOM   1956  O   PRO    27      24.448 -14.737  17.346  1.00 10.00      B   
ATOM   1957  N   GLN    28      25.647 -16.272  18.488  1.00 10.00      B   
ATOM   1958  HN  GLN    28      26.284 -16.426  19.220  1.00 10.00      B   
ATOM   1959  CA  GLN    28      25.158 -17.421  17.727  1.00 10.00      B   
ATOM   1960  CB  GLN    28      25.677 -18.732  18.323  1.00 10.00      B   
ATOM   1961  CG  GLN    28      27.192 -18.796  18.434  1.00 10.00      B   
ATOM   1962  CD  GLN    28      27.682 -20.092  19.044  1.00 10.00      B   
ATOM   1963  OE1 GLN    28      27.072 -21.147  18.867  1.00 10.00      B   
ATOM   1964  NE2 GLN    28      28.785 -20.024  19.768  1.00 10.00      B   
ATOM   1965 HE21 GLN    28      29.223 -19.151  19.870  1.00 10.00      B   
ATOM   1966 HE22 GLN    28      29.120 -20.846  20.179  1.00 10.00      B   
ATOM   1967  C   GLN    28      23.635 -17.437  17.621  1.00 10.00      B   
ATOM   1968  O   GLN    28      22.931 -17.781  18.572  1.00 10.00      B   
ATOM   1969  N   ALA    29      23.146 -17.042  16.458  1.00 10.00      B   
ATOM   1970  HN  ALA    29      23.771 -16.760  15.760  1.00 10.00      B   
ATOM   1971  CA  ALA    29      21.717 -16.995  16.182  1.00 10.00      B   
ATOM   1972  CB  ALA    29      21.078 -15.792  16.861  1.00 10.00      B   
ATOM   1973  C   ALA    29      21.479 -16.938  14.678  1.00 10.00      B   
ATOM   1974  O   ALA    29      20.415 -17.321  14.191  1.00 10.00      B   
ATOM   1975  N   GLN    30      22.491 -16.486  13.945  1.00 10.00      B   
ATOM   1976  HN  GLN    30      23.317 -16.207  14.390  1.00 10.00      B   
ATOM   1977  CA  GLN    30      22.405 -16.372  12.492  1.00 10.00      B   
ATOM   1978  CB  GLN    30      23.403 -15.327  11.985  1.00 10.00      B   
ATOM   1979  CG  GLN    30      23.362 -14.004  12.731  1.00 10.00      B   
ATOM   1980  CD  GLN    30      24.630 -13.196  12.539  1.00 10.00      B   
ATOM   1981  OE1 GLN    30      25.251 -13.230  11.479  1.00 10.00      B   
ATOM   1982  NE2 GLN    30      25.031 -12.474  13.574  1.00 10.00      B   
ATOM   1983 HE21 GLN    30      24.489 -12.500  14.397  1.00 10.00      B   
ATOM   1984 HE22 GLN    30      25.860 -11.959  13.486  1.00 10.00      B   
ATOM   1985  C   GLN    30      22.678 -17.711  11.811  1.00 10.00      B   
ATOM   1986  O   GLN    30      23.011 -17.757  10.628  1.00 10.00      B   
ATOM   1987  N   TRP    31      22.518 -18.802  12.552  1.00 10.00      B   
ATOM   1988  HN  TRP    31      22.227 -18.709  13.481  1.00 10.00      B   
ATOM   1989  CA  TRP    31      22.757 -20.135  12.010  1.00 10.00      B   
ATOM   1990  CB  TRP    31      22.928 -21.182  13.121  1.00 10.00      B   
ATOM   1991  CG  TRP    31      21.765 -21.292  14.066  1.00 10.00      B   
ATOM   1992  CD1 TRP    31      21.425 -20.412  15.051  1.00 10.00      B   
ATOM   1993  CD2 TRP    31      20.801 -22.351  14.126  1.00 10.00      B   
ATOM   1994  NE1 TRP    31      20.307 -20.849  15.713  1.00 10.00      B   
ATOM   1995  HE1 TRP    31      19.869 -20.383  16.461  1.00 10.00      B   
ATOM   1996  CE2 TRP    31      19.901 -22.037  15.164  1.00 10.00      B   
ATOM   1997  CE3 TRP    31      20.603 -23.526  13.396  1.00 10.00      B   
ATOM   1998  CZ2 TRP    31      18.829 -22.860  15.497  1.00 10.00      B   
ATOM   1999  CZ3 TRP    31      19.539 -24.343  13.728  1.00 10.00      B   
ATOM   2000  CH2 TRP    31      18.662 -24.004  14.766  1.00 10.00      B   
ATOM   2001  C   TRP    31      21.671 -20.544  11.017  1.00 10.00      B   
ATOM   2002  O   TRP    31      21.770 -21.581  10.368  1.00 10.00      B   
ATOM   2003  N   ARG    32      20.634 -19.723  10.906  1.00 10.00      B   
ATOM   2004  HN  ARG    32      20.599 -18.913  11.460  1.00 10.00      B   
ATOM   2005  CA  ARG    32      19.547 -19.994   9.975  1.00 10.00      B   
ATOM   2006  CB  ARG    32      18.202 -19.580  10.576  1.00 10.00      B   
ATOM   2007  CG  ARG    32      17.869 -20.289  11.881  1.00 10.00      B   
ATOM   2008  CD  ARG    32      17.931 -19.340  13.069  1.00 10.00      B   
ATOM   2009  NE  ARG    32      16.691 -18.583  13.233  1.00 10.00      B   
ATOM   2010  HE  ARG    32      15.861 -19.019  12.942  1.00 10.00      B   
ATOM   2011  CZ  ARG    32      16.622 -17.363  13.778  1.00 10.00      B   
ATOM   2012  NH1 ARG    32      17.727 -16.753  14.192  1.00 10.00      B   
ATOM   2013 HH11 ARG    32      17.673 -15.800  14.615  1.00 10.00      B   
ATOM   2014 HH12 ARG    32      18.655 -17.228  14.101  1.00 10.00      B   
ATOM   2015  NH2 ARG    32      15.449 -16.745  13.887  1.00 10.00      B   
ATOM   2016 HH21 ARG    32      15.392 -15.791  14.309  1.00 10.00      B   
ATOM   2017 HH22 ARG    32      14.577 -17.213  13.558  1.00 10.00      B   
ATOM   2018  C   ARG    32      19.805 -19.261   8.662  1.00 10.00      B   
ATOM   2019  O   ARG    32      19.027 -19.352   7.711  1.00 10.00      B   
ATOM   2020  N   ASN    33      20.918 -18.538   8.633  1.00 10.00      B   
ATOM   2021  HN  ASN    33      21.482 -18.511   9.436  1.00 10.00      B   
ATOM   2022  CA  ASN    33      21.343 -17.785   7.462  1.00 10.00      B   
ATOM   2023  CB  ASN    33      21.317 -16.282   7.775  1.00 10.00      B   
ATOM   2024  CG  ASN    33      21.533 -15.393   6.558  1.00 10.00      B   
ATOM   2025  OD1 ASN    33      22.264 -15.743   5.627  1.00 10.00      B   
ATOM   2026  ND2 ASN    33      20.892 -14.229   6.559  1.00 10.00      B   
ATOM   2027 HD21 ASN    33      20.326 -14.012   7.336  1.00 10.00      B   
ATOM   2028 HD22 ASN    33      21.015 -13.624   5.792  1.00 10.00      B   
ATOM   2029  C   ASN    33      22.762 -18.221   7.095  1.00 10.00      B   
ATOM   2030  O   ASN    33      23.734 -17.600   7.514  1.00 10.00      B   
ATOM   2031  N   PRO    34      22.896 -19.305   6.312  1.00 10.00      B   
ATOM   2032  CA  PRO    34      24.202 -19.852   5.909  1.00 10.00      B   
ATOM   2033  CB  PRO    34      23.842 -21.016   4.977  1.00 10.00      B   
ATOM   2034  CG  PRO    34      22.425 -20.775   4.582  1.00 10.00      B   
ATOM   2035  CD  PRO    34      21.784 -20.083   5.745  1.00 10.00      B   
ATOM   2036  C   PRO    34      25.087 -18.842   5.181  1.00 10.00      B   
ATOM   2037  O   PRO    34      26.310 -18.949   5.213  1.00 10.00      B   
ATOM   2038  N   VAL    35      24.471 -17.855   4.549  1.00 10.00      B   
ATOM   2039  HN  VAL    35      23.494 -17.794   4.593  1.00 10.00      B   
ATOM   2040  CA  VAL    35      25.213 -16.843   3.809  1.00 10.00      B   
ATOM   2041  CB  VAL    35      24.291 -16.032   2.873  1.00 10.00      B   
ATOM   2042  CG1 VAL    35      25.102 -15.092   1.991  1.00 10.00      B   
ATOM   2043  CG2 VAL    35      23.439 -16.960   2.022  1.00 10.00      B   
ATOM   2044  C   VAL    35      25.937 -15.892   4.757  1.00 10.00      B   
ATOM   2045  O   VAL    35      27.152 -15.707   4.662  1.00 10.00      B   
ATOM   2046  N   MET    36      25.190 -15.308   5.686  1.00 10.00      B   
ATOM   2047  HN  MET    36      24.230 -15.517   5.732  1.00 10.00      B   
ATOM   2048  CA  MET    36      25.765 -14.367   6.639  1.00 10.00      B   
ATOM   2049  CB  MET    36      24.694 -13.450   7.239  1.00 10.00      B   
ATOM   2050  CG  MET    36      24.127 -12.434   6.258  1.00 10.00      B   
ATOM   2051  SD  MET    36      25.405 -11.597   5.296  1.00 10.00      B   
ATOM   2052  CE  MET    36      26.397 -10.861   6.596  1.00 10.00      B   
ATOM   2053  C   MET    36      26.549 -15.072   7.737  1.00 10.00      B   
ATOM   2054  O   MET    36      27.497 -14.512   8.287  1.00 10.00      B   
ATOM   2055  N   PHE    37      26.162 -16.306   8.042  1.00 10.00      B   
ATOM   2056  HN  PHE    37      25.394 -16.697   7.570  1.00 10.00      B   
ATOM   2057  CA  PHE    37      26.833 -17.090   9.076  1.00 10.00      B   
ATOM   2058  CB  PHE    37      26.182 -18.469   9.218  1.00 10.00      B   
ATOM   2059  CG  PHE    37      26.548 -19.189  10.484  1.00 10.00      B   
ATOM   2060  CD1 PHE    37      26.281 -18.621  11.722  1.00 10.00      B   
ATOM   2061  CD2 PHE    37      27.157 -20.433  10.439  1.00 10.00      B   
ATOM   2062  CE1 PHE    37      26.613 -19.280  12.890  1.00 10.00      B   
ATOM   2063  CE2 PHE    37      27.494 -21.098  11.603  1.00 10.00      B   
ATOM   2064  CZ  PHE    37      27.221 -20.520  12.831  1.00 10.00      B   
ATOM   2065  C   PHE    37      28.321 -17.239   8.772  1.00 10.00      B   
ATOM   2066  O   PHE    37      29.159 -17.104   9.661  1.00 10.00      B   
ATOM   2067  N   ILE    38      28.645 -17.496   7.509  1.00 10.00      B   
ATOM   2068  HN  ILE    38      27.935 -17.581   6.839  1.00 10.00      B   
ATOM   2069  CA  ILE    38      30.037 -17.653   7.098  1.00 10.00      B   
ATOM   2070  CB  ILE    38      30.151 -18.185   5.651  1.00 10.00      B   
ATOM   2071  CG1 ILE    38      29.489 -19.562   5.554  1.00 10.00      B   
ATOM   2072  CG2 ILE    38      31.609 -18.267   5.214  1.00 10.00      B   
ATOM   2073  CD1 ILE    38      29.419 -20.122   4.152  1.00 10.00      B   
ATOM   2074  C   ILE    38      30.791 -16.331   7.251  1.00 10.00      B   
ATOM   2075  O   ILE    38      31.949 -16.306   7.675  1.00 10.00      B   
ATOM   2076  N   VAL    39      30.116 -15.232   6.935  1.00 10.00      B   
ATOM   2077  HN  VAL    39      29.192 -15.313   6.619  1.00 10.00      B   
ATOM   2078  CA  VAL    39      30.711 -13.907   7.056  1.00 10.00      B   
ATOM   2079  CB  VAL    39      29.782 -12.821   6.475  1.00 10.00      B   
ATOM   2080  CG1 VAL    39      30.431 -11.446   6.550  1.00 10.00      B   
ATOM   2081  CG2 VAL    39      29.408 -13.160   5.042  1.00 10.00      B   
ATOM   2082  C   VAL    39      30.983 -13.613   8.529  1.00 10.00      B   
ATOM   2083  O   VAL    39      32.013 -13.035   8.887  1.00 10.00      B   
ATOM   2084  N   TRP    40      30.050 -14.037   9.375  1.00 10.00      B   
ATOM   2085  HN  TRP    40      29.248 -14.480   9.014  1.00 10.00      B   
ATOM   2086  CA  TRP    40      30.163 -13.862  10.816  1.00 10.00      B   
ATOM   2087  CB  TRP    40      28.904 -14.413  11.492  1.00 10.00      B   
ATOM   2088  CG  TRP    40      28.844 -14.192  12.970  1.00 10.00      B   
ATOM   2089  CD1 TRP    40      28.652 -13.007  13.617  1.00 10.00      B   
ATOM   2090  CD2 TRP    40      28.969 -15.190  13.987  1.00 10.00      B   
ATOM   2091  NE1 TRP    40      28.652 -13.205  14.975  1.00 10.00      B   
ATOM   2092  HE1 TRP    40      28.530 -12.502  15.655  1.00 10.00      B   
ATOM   2093  CE2 TRP    40      28.844 -14.538  15.229  1.00 10.00      B   
ATOM   2094  CE3 TRP    40      29.173 -16.572  13.966  1.00 10.00      B   
ATOM   2095  CZ2 TRP    40      28.918 -15.222  16.440  1.00 10.00      B   
ATOM   2096  CZ3 TRP    40      29.247 -17.249  15.167  1.00 10.00      B   
ATOM   2097  CH2 TRP    40      29.119 -16.573  16.388  1.00 10.00      B   
ATOM   2098  C   TRP    40      31.403 -14.591  11.326  1.00 10.00      B   
ATOM   2099  O   TRP    40      32.205 -14.031  12.079  1.00 10.00      B   
ATOM   2100  N   ILE    41      31.562 -15.836  10.886  1.00 10.00      B   
ATOM   2101  HN  ILE    41      30.880 -16.222  10.293  1.00 10.00      B   
ATOM   2102  CA  ILE    41      32.712 -16.649  11.269  1.00 10.00      B   
ATOM   2103  CB  ILE    41      32.622 -18.075  10.677  1.00 10.00      B   
ATOM   2104  CG1 ILE    41      31.352 -18.778  11.164  1.00 10.00      B   
ATOM   2105  CG2 ILE    41      33.854 -18.894  11.048  1.00 10.00      B   
ATOM   2106  CD1 ILE    41      31.031 -20.050  10.410  1.00 10.00      B   
ATOM   2107  C   ILE    41      34.002 -15.984  10.792  1.00 10.00      B   
ATOM   2108  O   ILE    41      34.973 -15.868  11.545  1.00 10.00      B   
ATOM   2109  N   GLY    42      33.990 -15.524   9.544  1.00 10.00      B   
ATOM   2110  HN  GLY    42      33.180 -15.639   8.999  1.00 10.00      B   
ATOM   2111  CA  GLY    42      35.148 -14.864   8.974  1.00 10.00      B   
ATOM   2112  C   GLY    42      35.542 -13.633   9.765  1.00 10.00      B   
ATOM   2113  O   GLY    42      36.723 -13.415  10.033  1.00 10.00      B   
ATOM   2114  N   SER    43      34.548 -12.839  10.152  1.00 10.00      B   
ATOM   2115  HN  SER    43      33.626 -13.071   9.902  1.00 10.00      B   
ATOM   2116  CA  SER    43      34.789 -11.632  10.933  1.00 10.00      B   
ATOM   2117  CB  SER    43      33.476 -10.882  11.175  1.00 10.00      B   
ATOM   2118  OG  SER    43      32.785 -10.659   9.956  1.00 10.00      B   
ATOM   2119  HG  SER    43      32.494 -11.502   9.590  1.00 10.00      B   
ATOM   2120  C   SER    43      35.449 -11.990  12.264  1.00 10.00      B   
ATOM   2121  O   SER    43      36.426 -11.360  12.682  1.00 10.00      B   
ATOM   2122  N   LEU    44      34.926 -13.028  12.907  1.00 10.00      B   
ATOM   2123  HN  LEU    44      34.158 -13.501  12.508  1.00 10.00      B   
ATOM   2124  CA  LEU    44      35.455 -13.486  14.183  1.00 10.00      B   
ATOM   2125  CB  LEU    44      34.570 -14.600  14.752  1.00 10.00      B   
ATOM   2126  CG  LEU    44      35.101 -15.321  15.992  1.00 10.00      B   
ATOM   2127  CD1 LEU    44      35.162 -14.379  17.185  1.00 10.00      B   
ATOM   2128  CD2 LEU    44      34.256 -16.545  16.308  1.00 10.00      B   
ATOM   2129  C   LEU    44      36.894 -13.977  14.032  1.00 10.00      B   
ATOM   2130  O   LEU    44      37.782 -13.563  14.781  1.00 10.00      B   
ATOM   2131  N   LEU    45      37.119 -14.837  13.041  1.00 10.00      B   
ATOM   2132  HN  LEU    45      36.370 -15.101  12.461  1.00 10.00      B   
ATOM   2133  CA  LEU    45      38.443 -15.398  12.789  1.00 10.00      B   
ATOM   2134  CB  LEU    45      38.406 -16.400  11.633  1.00 10.00      B   
ATOM   2135  CG  LEU    45      37.611 -17.684  11.883  1.00 10.00      B   
ATOM   2136  CD1 LEU    45      37.700 -18.613  10.686  1.00 10.00      B   
ATOM   2137  CD2 LEU    45      38.089 -18.379  13.149  1.00 10.00      B   
ATOM   2138  C   LEU    45      39.480 -14.311  12.529  1.00 10.00      B   
ATOM   2139  O   LEU    45      40.579 -14.352  13.082  1.00 10.00      B   
ATOM   2140  N   THR    46      39.124 -13.337  11.700  1.00 10.00      B   
ATOM   2141  HN  THR    46      38.237 -13.365  11.279  1.00 10.00      B   
ATOM   2142  CA  THR    46      40.031 -12.237  11.388  1.00 10.00      B   
ATOM   2143  CB  THR    46      39.431 -11.280  10.338  1.00 10.00      B   
ATOM   2144  OG1 THR    46      38.875 -12.052   9.266  1.00 10.00      B   
ATOM   2145  HG1 THR    46      38.008 -12.390   9.526  1.00 10.00      B   
ATOM   2146  CG2 THR    46      40.509 -10.364   9.773  1.00 10.00      B   
ATOM   2147  C   THR    46      40.399 -11.466  12.658  1.00 10.00      B   
ATOM   2148  O   THR    46      41.543 -11.033  12.828  1.00 10.00      B   
ATOM   2149  N   THR    47      39.436 -11.328  13.562  1.00 10.00      B   
ATOM   2150  HN  THR    47      38.551 -11.706  13.380  1.00 10.00      B   
ATOM   2151  CA  THR    47      39.668 -10.632  14.817  1.00 10.00      B   
ATOM   2152  CB  THR    47      38.358 -10.434  15.605  1.00 10.00      B   
ATOM   2153  OG1 THR    47      37.355  -9.881  14.742  1.00 10.00      B   
ATOM   2154  HG1 THR    47      37.252 -10.440  13.960  1.00 10.00      B   
ATOM   2155  CG2 THR    47      38.575  -9.486  16.774  1.00 10.00      B   
ATOM   2156  C   THR    47      40.672 -11.408  15.671  1.00 10.00      B   
ATOM   2157  O   THR    47      41.604 -10.827  16.231  1.00 10.00      B   
ATOM   2158  N   CYS    48      40.494 -12.727  15.736  1.00 10.00      B   
ATOM   2159  HN  CYS    48      39.741 -13.133  15.250  1.00 10.00      B   
ATOM   2160  CA  CYS    48      41.387 -13.585  16.505  1.00 10.00      B   
ATOM   2161  CB  CYS    48      40.875 -15.026  16.509  1.00 10.00      B   
ATOM   2162  SG  CYS    48      39.178 -15.206  17.108  1.00 10.00      B   
ATOM   2163  HG  CYS    48      38.701 -13.993  17.365  1.00 10.00      B   
ATOM   2164  C   CYS    48      42.802 -13.517  15.938  1.00 10.00      B   
ATOM   2165  O   CYS    48      43.783 -13.499  16.683  1.00 10.00      B   
ATOM   2166  N   ILE    49      42.897 -13.470  14.613  1.00 10.00      B   
ATOM   2167  HN  ILE    49      42.077 -13.511  14.073  1.00 10.00      B   
ATOM   2168  CA  ILE    49      44.188 -13.373  13.943  1.00 10.00      B   
ATOM   2169  CB  ILE    49      44.045 -13.501  12.412  1.00 10.00      B   
ATOM   2170  CG1 ILE    49      43.488 -14.880  12.048  1.00 10.00      B   
ATOM   2171  CG2 ILE    49      45.383 -13.269  11.722  1.00 10.00      B   
ATOM   2172  CD1 ILE    49      43.094 -15.017  10.592  1.00 10.00      B   
ATOM   2173  C   ILE    49      44.846 -12.039  14.289  1.00 10.00      B   
ATOM   2174  O   ILE    49      46.042 -11.975  14.565  1.00 10.00      B   
ATOM   2175  N   SER    50      44.043 -10.984  14.296  1.00 10.00      B   
ATOM   2176  HN  SER    50      43.098 -11.107  14.063  1.00 10.00      B   
ATOM   2177  CA  SER    50      44.522  -9.646  14.623  1.00 10.00      B   
ATOM   2178  CB  SER    50      43.382  -8.639  14.491  1.00 10.00      B   
ATOM   2179  OG  SER    50      42.848  -8.658  13.179  1.00 10.00      B   
ATOM   2180  HG  SER    50      42.167  -9.342  13.117  1.00 10.00      B   
ATOM   2181  C   SER    50      45.116  -9.603  16.034  1.00 10.00      B   
ATOM   2182  O   SER    50      46.166  -8.992  16.262  1.00 10.00      B   
ATOM   2183  N   ILE    51      44.446 -10.262  16.975  1.00 10.00      B   
ATOM   2184  HN  ILE    51      43.614 -10.724  16.735  1.00 10.00      B   
ATOM   2185  CA  ILE    51      44.913 -10.312  18.354  1.00 10.00      B   
ATOM   2186  CB  ILE    51      43.869 -10.974  19.284  1.00 10.00      B   
ATOM   2187  CG1 ILE    51      42.543 -10.203  19.236  1.00 10.00      B   
ATOM   2188  CG2 ILE    51      44.388 -11.054  20.714  1.00 10.00      B   
ATOM   2189  CD1 ILE    51      41.395 -10.902  19.935  1.00 10.00      B   
ATOM   2190  C   ILE    51      46.229 -11.083  18.423  1.00 10.00      B   
ATOM   2191  O   ILE    51      47.187 -10.646  19.067  1.00 10.00      B   
ATOM   2192  N   ALA    52      46.275 -12.217  17.725  1.00 10.00      B   
ATOM   2193  HN  ALA    52      45.479 -12.502  17.222  1.00 10.00      B   
ATOM   2194  CA  ALA    52      47.469 -13.048  17.692  1.00 10.00      B   
ATOM   2195  CB  ALA    52      47.208 -14.338  16.930  1.00 10.00      B   
ATOM   2196  C   ALA    52      48.632 -12.286  17.073  1.00 10.00      B   
ATOM   2197  O   ALA    52      49.745 -12.322  17.586  1.00 10.00      B   
ATOM   2198  N   MET    53      48.356 -11.581  15.980  1.00 10.00      B   
ATOM   2199  HN  MET    53      47.439 -11.598  15.621  1.00 10.00      B   
ATOM   2200  CA  MET    53      49.376 -10.796  15.289  1.00 10.00      B   
ATOM   2201  CB  MET    53      48.808 -10.159  14.020  1.00 10.00      B   
ATOM   2202  CG  MET    53      48.562 -11.137  12.884  1.00 10.00      B   
ATOM   2203  SD  MET    53      47.834 -10.345  11.437  1.00 10.00      B   
ATOM   2204  CE  MET    53      49.160  -9.241  10.958  1.00 10.00      B   
ATOM   2205  C   MET    53      49.938  -9.711  16.198  1.00 10.00      B   
ATOM   2206  O   MET    53      51.135  -9.431  16.179  1.00 10.00      B   
ATOM   2207  N   ALA    54      49.064  -9.102  16.993  1.00 10.00      B   
ATOM   2208  HN  ALA    54      48.115  -9.357  16.947  1.00 10.00      B   
ATOM   2209  CA  ALA    54      49.472  -8.053  17.917  1.00 10.00      B   
ATOM   2210  CB  ALA    54      48.253  -7.341  18.486  1.00 10.00      B   
ATOM   2211  C   ALA    54      50.343  -8.614  19.040  1.00 10.00      B   
ATOM   2212  O   ALA    54      51.189  -7.910  19.593  1.00 10.00      B   
ATOM   2213  N   SER    55      50.125  -9.880  19.376  1.00 10.00      B   
ATOM   2214  HN  SER    55      49.437 -10.388  18.899  1.00 10.00      B   
ATOM   2215  CA  SER    55      50.889 -10.534  20.426  1.00 10.00      B   
ATOM   2216  CB  SER    55      50.059 -11.654  21.057  1.00 10.00      B   
ATOM   2217  OG  SER    55      48.751 -11.201  21.380  1.00 10.00      B   
ATOM   2218  HG  SER    55      48.432 -10.605  20.691  1.00 10.00      B   
ATOM   2219  C   SER    55      52.201 -11.094  19.875  1.00 10.00      B   
ATOM   2220  O   SER    55      53.258 -10.965  20.498  1.00 10.00      B   
ATOM   2221  N   GLY    56      52.124 -11.707  18.703  1.00 10.00      B   
ATOM   2222  HN  GLY    56      51.250 -11.781  18.253  1.00 10.00      B   
ATOM   2223  CA  GLY    56      53.295 -12.281  18.078  1.00 10.00      B   
ATOM   2224  C   GLY    56      52.921 -13.294  17.018  1.00 10.00      B   
ATOM   2225  O   GLY    56      52.459 -14.390  17.332  1.00 10.00      B   
ATOM   2226  N   ALA    57      53.102 -12.916  15.764  1.00 10.00      B   
ATOM   2227  HN  ALA    57      53.459 -12.019  15.586  1.00 10.00      B   
ATOM   2228  CA  ALA    57      52.791 -13.788  14.641  1.00 10.00      B   
ATOM   2229  CB  ALA    57      51.379 -13.515  14.148  1.00 10.00      B   
ATOM   2230  C   ALA    57      53.802 -13.562  13.522  1.00 10.00      B   
ATOM   2231  O   ALA    57      54.781 -12.841  13.714  1.00 10.00      B   
ATOM   2232  N   MET    58      53.577 -14.177  12.365  1.00 10.00      B   
ATOM   2233  HN  MET    58      52.787 -14.752  12.271  1.00 10.00      B   
ATOM   2234  CA  MET    58      54.485 -14.005  11.230  1.00 10.00      B   
ATOM   2235  CB  MET    58      54.134 -14.938  10.064  1.00 10.00      B   
ATOM   2236  CG  MET    58      54.186 -16.419  10.401  1.00 10.00      B   
ATOM   2237  SD  MET    58      53.690 -17.465   9.017  1.00 10.00      B   
ATOM   2238  CE  MET    58      52.077 -16.783   8.640  1.00 10.00      B   
ATOM   2239  C   MET    58      54.521 -12.537  10.779  1.00 10.00      B   
ATOM   2240  O   MET    58      55.589 -11.920  10.760  1.00 10.00      B   
ATOM   2241  N   PRO    59      53.358 -11.953  10.409  1.00 10.00      B   
ATOM   2242  CA  PRO    59      53.273 -10.555   9.997  1.00 10.00      B   
ATOM   2243  CB  PRO    59      52.013 -10.514   9.114  1.00 10.00      B   
ATOM   2244  CG  PRO    59      51.448 -11.900   9.130  1.00 10.00      B   
ATOM   2245  CD  PRO    59      52.041 -12.590  10.322  1.00 10.00      B   
ATOM   2246  C   PRO    59      53.084  -9.647  11.211  1.00 10.00      B   
ATOM   2247  O   PRO    59      52.331  -9.978  12.130  1.00 10.00      B   
ATOM   2248  N   GLY    60      53.760  -8.509  11.209  1.00 10.00      B   
ATOM   2249  HN  GLY    60      54.331  -8.285  10.443  1.00 10.00      B   
ATOM   2250  CA  GLY    60      53.656  -7.588  12.321  1.00 10.00      B   
ATOM   2251  C   GLY    60      52.675  -6.465  12.059  1.00 10.00      B   
ATOM   2252  O   GLY    60      52.375  -5.674  12.956  1.00 10.00      B   
ATOM   2253  N   ASN    61      52.175  -6.389  10.831  1.00 10.00      B   
ATOM   2254  HN  ASN    61      52.464  -7.041  10.156  1.00 10.00      B   
ATOM   2255  CA  ASN    61      51.217  -5.352  10.456  1.00 10.00      B   
ATOM   2256  CB  ASN    61      51.221  -5.137   8.939  1.00 10.00      B   
ATOM   2257  CG  ASN    61      50.432  -3.917   8.499  1.00 10.00      B   
ATOM   2258  OD1 ASN    61      50.168  -3.006   9.288  1.00 10.00      B   
ATOM   2259  ND2 ASN    61      50.054  -3.888   7.231  1.00 10.00      B   
ATOM   2260 HD21 ASN    61      50.301  -4.648   6.659  1.00 10.00      B   
ATOM   2261 HD22 ASN    61      49.557  -3.107   6.912  1.00 10.00      B   
ATOM   2262  C   ASN    61      49.814  -5.700  10.953  1.00 10.00      B   
ATOM   2263  O   ASN    61      48.919  -6.022  10.170  1.00 10.00      B   
ATOM   2264  N   ALA    62      49.632  -5.625  12.263  1.00 10.00      B   
ATOM   2265  HN  ALA    62      50.387  -5.349  12.832  1.00 10.00      B   
ATOM   2266  CA  ALA    62      48.351  -5.939  12.885  1.00 10.00      B   
ATOM   2267  CB  ALA    62      48.536  -6.234  14.365  1.00 10.00      B   
ATOM   2268  C   ALA    62      47.337  -4.819  12.684  1.00 10.00      B   
ATOM   2269  O   ALA    62      46.128  -5.033  12.817  1.00 10.00      B   
ATOM   2270  N   LEU    63      47.829  -3.629  12.362  1.00 10.00      B   
ATOM   2271  HN  LEU    63      48.801  -3.520  12.277  1.00 10.00      B   
ATOM   2272  CA  LEU    63      46.963  -2.476  12.140  1.00 10.00      B   
ATOM   2273  CB  LEU    63      47.794  -1.202  11.951  1.00 10.00      B   
ATOM   2274  CG  LEU    63      48.654  -0.763  13.138  1.00 10.00      B   
ATOM   2275  CD1 LEU    63      49.446   0.485  12.791  1.00 10.00      B   
ATOM   2276  CD2 LEU    63      47.797  -0.533  14.373  1.00 10.00      B   
ATOM   2277  C   LEU    63      46.060  -2.698  10.929  1.00 10.00      B   
ATOM   2278  O   LEU    63      44.910  -2.250  10.901  1.00 10.00      B   
ATOM   2279  N   PHE    64      46.585  -3.400   9.933  1.00 10.00      B   
ATOM   2280  HN  PHE    64      47.502  -3.739  10.018  1.00 10.00      B   
ATOM   2281  CA  PHE    64      45.834  -3.684   8.721  1.00 10.00      B   
ATOM   2282  CB  PHE    64      46.768  -4.223   7.633  1.00 10.00      B   
ATOM   2283  CG  PHE    64      46.147  -4.288   6.268  1.00 10.00      B   
ATOM   2284  CD1 PHE    64      45.560  -3.169   5.703  1.00 10.00      B   
ATOM   2285  CD2 PHE    64      46.155  -5.469   5.547  1.00 10.00      B   
ATOM   2286  CE1 PHE    64      44.991  -3.226   4.446  1.00 10.00      B   
ATOM   2287  CE2 PHE    64      45.589  -5.533   4.288  1.00 10.00      B   
ATOM   2288  CZ  PHE    64      45.006  -4.410   3.736  1.00 10.00      B   
ATOM   2289  C   PHE    64      44.715  -4.680   9.005  1.00 10.00      B   
ATOM   2290  O   PHE    64      43.562  -4.457   8.630  1.00 10.00      B   
ATOM   2291  N   SER    65      45.059  -5.765   9.690  1.00 10.00      B   
ATOM   2292  HN  SER    65      45.991  -5.879   9.968  1.00 10.00      B   
ATOM   2293  CA  SER    65      44.092  -6.799  10.034  1.00 10.00      B   
ATOM   2294  CB  SER    65      44.808  -7.963  10.713  1.00 10.00      B   
ATOM   2295  OG  SER    65      46.081  -8.177  10.120  1.00 10.00      B   
ATOM   2296  HG  SER    65      46.548  -8.872  10.604  1.00 10.00      B   
ATOM   2297  C   SER    65      42.985  -6.249  10.936  1.00 10.00      B   
ATOM   2298  O   SER    65      41.824  -6.656  10.832  1.00 10.00      B   
ATOM   2299  N   ALA    66      43.351  -5.313  11.810  1.00 10.00      B   
ATOM   2300  HN  ALA    66      44.291  -5.034  11.843  1.00 10.00      B   
ATOM   2301  CA  ALA    66      42.395  -4.695  12.723  1.00 10.00      B   
ATOM   2302  CB  ALA    66      43.096  -3.720  13.651  1.00 10.00      B   
ATOM   2303  C   ALA    66      41.295  -3.980  11.951  1.00 10.00      B   
ATOM   2304  O   ALA    66      40.112  -4.119  12.269  1.00 10.00      B   
ATOM   2305  N   ALA    67      41.696  -3.228  10.929  1.00 10.00      B   
ATOM   2306  HN  ALA    67      42.653  -3.167  10.728  1.00 10.00      B   
ATOM   2307  CA  ALA    67      40.749  -2.493  10.102  1.00 10.00      B   
ATOM   2308  CB  ALA    67      41.486  -1.640   9.083  1.00 10.00      B   
ATOM   2309  C   ALA    67      39.801  -3.452   9.396  1.00 10.00      B   
ATOM   2310  O   ALA    67      38.590  -3.222   9.344  1.00 10.00      B   
ATOM   2311  N   ILE    68      40.364  -4.534   8.866  1.00 10.00      B   
ATOM   2312  HN  ILE    68      41.335  -4.650   8.942  1.00 10.00      B   
ATOM   2313  CA  ILE    68      39.579  -5.546   8.171  1.00 10.00      B   
ATOM   2314  CB  ILE    68      40.466  -6.684   7.615  1.00 10.00      B   
ATOM   2315  CG1 ILE    68      41.560  -6.116   6.707  1.00 10.00      B   
ATOM   2316  CG2 ILE    68      39.618  -7.696   6.856  1.00 10.00      B   
ATOM   2317  CD1 ILE    68      42.637  -7.117   6.345  1.00 10.00      B   
ATOM   2318  C   ILE    68      38.530  -6.134   9.109  1.00 10.00      B   
ATOM   2319  O   ILE    68      37.347  -6.183   8.776  1.00 10.00      B   
ATOM   2320  N   SER    69      38.973  -6.547  10.292  1.00 10.00      B   
ATOM   2321  HN  SER    69      39.929  -6.462  10.499  1.00 10.00      B   
ATOM   2322  CA  SER    69      38.082  -7.124  11.290  1.00 10.00      B   
ATOM   2323  CB  SER    69      38.873  -7.482  12.553  1.00 10.00      B   
ATOM   2324  OG  SER    69      40.027  -8.246  12.234  1.00 10.00      B   
ATOM   2325  HG  SER    69      40.706  -7.669  11.859  1.00 10.00      B   
ATOM   2326  C   SER    69      36.949  -6.156  11.629  1.00 10.00      B   
ATOM   2327  O   SER    69      35.781  -6.542  11.668  1.00 10.00      B   
ATOM   2328  N   GLY    70      37.306  -4.893  11.844  1.00 10.00      B   
ATOM   2329  HN  GLY    70      38.254  -4.643  11.777  1.00 10.00      B   
ATOM   2330  CA  GLY    70      36.320  -3.882  12.174  1.00 10.00      B   
ATOM   2331  C   GLY    70      35.254  -3.738  11.105  1.00 10.00      B   
ATOM   2332  O   GLY    70      34.061  -3.813  11.399  1.00 10.00      B   
ATOM   2333  N   TRP    71      35.684  -3.560   9.859  1.00 10.00      B   
ATOM   2334  HN  TRP    71      36.649  -3.542   9.686  1.00 10.00      B   
ATOM   2335  CA  TRP    71      34.759  -3.399   8.742  1.00 10.00      B   
ATOM   2336  CB  TRP    71      35.499  -2.988   7.465  1.00 10.00      B   
ATOM   2337  CG  TRP    71      35.921  -1.548   7.457  1.00 10.00      B   
ATOM   2338  CD1 TRP    71      37.188  -1.064   7.604  1.00 10.00      B   
ATOM   2339  CD2 TRP    71      35.073  -0.403   7.300  1.00 10.00      B   
ATOM   2340  NE1 TRP    71      37.182   0.309   7.551  1.00 10.00      B   
ATOM   2341  HE1 TRP    71      37.973   0.889   7.632  1.00 10.00      B   
ATOM   2342  CE2 TRP    71      35.897   0.739   7.365  1.00 10.00      B   
ATOM   2343  CE3 TRP    71      33.698  -0.231   7.113  1.00 10.00      B   
ATOM   2344  CZ2 TRP    71      35.393   2.031   7.246  1.00 10.00      B   
ATOM   2345  CZ3 TRP    71      33.200   1.053   6.994  1.00 10.00      B   
ATOM   2346  CH2 TRP    71      34.044   2.167   7.063  1.00 10.00      B   
ATOM   2347  C   TRP    71      33.926  -4.660   8.516  1.00 10.00      B   
ATOM   2348  O   TRP    71      32.751  -4.580   8.141  1.00 10.00      B   
ATOM   2349  N   LEU    72      34.530  -5.819   8.755  1.00 10.00      B   
ATOM   2350  HN  LEU    72      35.471  -5.821   9.040  1.00 10.00      B   
ATOM   2351  CA  LEU    72      33.834  -7.090   8.595  1.00 10.00      B   
ATOM   2352  CB  LEU    72      34.793  -8.270   8.754  1.00 10.00      B   
ATOM   2353  CG  LEU    72      35.730  -8.554   7.573  1.00 10.00      B   
ATOM   2354  CD1 LEU    72      36.601  -9.767   7.863  1.00 10.00      B   
ATOM   2355  CD2 LEU    72      34.946  -8.746   6.282  1.00 10.00      B   
ATOM   2356  C   LEU    72      32.683  -7.199   9.590  1.00 10.00      B   
ATOM   2357  O   LEU    72      31.574  -7.604   9.231  1.00 10.00      B   
ATOM   2358  N   TRP    73      32.944  -6.819  10.837  1.00 10.00      B   
ATOM   2359  HN  TRP    73      33.851  -6.515  11.068  1.00 10.00      B   
ATOM   2360  CA  TRP    73      31.917  -6.857  11.871  1.00 10.00      B   
ATOM   2361  CB  TRP    73      32.496  -6.485  13.233  1.00 10.00      B   
ATOM   2362  CG  TRP    73      33.198  -7.622  13.910  1.00 10.00      B   
ATOM   2363  CD1 TRP    73      34.532  -7.725  14.166  1.00 10.00      B   
ATOM   2364  CD2 TRP    73      32.600  -8.823  14.413  1.00 10.00      B   
ATOM   2365  NE1 TRP    73      34.803  -8.911  14.798  1.00 10.00      B   
ATOM   2366  HE1 TRP    73      35.698  -9.215  15.083  1.00 10.00      B   
ATOM   2367  CE2 TRP    73      33.634  -9.605  14.963  1.00 10.00      B   
ATOM   2368  CE3 TRP    73      31.291  -9.313  14.453  1.00 10.00      B   
ATOM   2369  CZ2 TRP    73      33.399 -10.848  15.548  1.00 10.00      B   
ATOM   2370  CZ3 TRP    73      31.059 -10.546  15.032  1.00 10.00      B   
ATOM   2371  CH2 TRP    73      32.107 -11.301  15.572  1.00 10.00      B   
ATOM   2372  C   TRP    73      30.768  -5.927  11.507  1.00 10.00      B   
ATOM   2373  O   TRP    73      29.598  -6.257  11.711  1.00 10.00      B   
ATOM   2374  N   ILE    74      31.111  -4.772  10.943  1.00 10.00      B   
ATOM   2375  HN  ILE    74      32.064  -4.570  10.808  1.00 10.00      B   
ATOM   2376  CA  ILE    74      30.113  -3.796  10.525  1.00 10.00      B   
ATOM   2377  CB  ILE    74      30.767  -2.477  10.053  1.00 10.00      B   
ATOM   2378  CG1 ILE    74      31.625  -1.881  11.173  1.00 10.00      B   
ATOM   2379  CG2 ILE    74      29.709  -1.475   9.615  1.00 10.00      B   
ATOM   2380  CD1 ILE    74      32.484  -0.715  10.736  1.00 10.00      B   
ATOM   2381  C   ILE    74      29.250  -4.389   9.410  1.00 10.00      B   
ATOM   2382  O   ILE    74      28.056  -4.106   9.313  1.00 10.00      B   
ATOM   2383  N   THR    75      29.863  -5.242   8.591  1.00 10.00      B   
ATOM   2384  HN  THR    75      30.815  -5.439   8.732  1.00 10.00      B   
ATOM   2385  CA  THR    75      29.157  -5.900   7.500  1.00 10.00      B   
ATOM   2386  CB  THR    75      30.126  -6.740   6.639  1.00 10.00      B   
ATOM   2387  OG1 THR    75      31.224  -5.923   6.196  1.00 10.00      B   
ATOM   2388  HG1 THR    75      31.577  -5.418   6.940  1.00 10.00      B   
ATOM   2389  CG2 THR    75      29.411  -7.315   5.427  1.00 10.00      B   
ATOM   2390  C   THR    75      28.061  -6.804   8.069  1.00 10.00      B   
ATOM   2391  O   THR    75      26.927  -6.812   7.585  1.00 10.00      B   
ATOM   2392  N   VAL    76      28.405  -7.542   9.122  1.00 10.00      B   
ATOM   2393  HN  VAL    76      29.324  -7.483   9.469  1.00 10.00      B   
ATOM   2394  CA  VAL    76      27.456  -8.436   9.776  1.00 10.00      B   
ATOM   2395  CB  VAL    76      28.155  -9.319  10.835  1.00 10.00      B   
ATOM   2396  CG1 VAL    76      27.179 -10.325  11.427  1.00 10.00      B   
ATOM   2397  CG2 VAL    76      29.357 -10.030  10.229  1.00 10.00      B   
ATOM   2398  C   VAL    76      26.358  -7.617  10.449  1.00 10.00      B   
ATOM   2399  O   VAL    76      25.176  -7.963  10.386  1.00 10.00      B   
ATOM   2400  N   LEU    77      26.761  -6.518  11.081  1.00 10.00      B   
ATOM   2401  HN  LEU    77      27.721  -6.303  11.103  1.00 10.00      B   
ATOM   2402  CA  LEU    77      25.821  -5.633  11.757  1.00 10.00      B   
ATOM   2403  CB  LEU    77      26.559  -4.503  12.482  1.00 10.00      B   
ATOM   2404  CG  LEU    77      27.417  -4.913  13.681  1.00 10.00      B   
ATOM   2405  CD1 LEU    77      28.174  -3.715  14.232  1.00 10.00      B   
ATOM   2406  CD2 LEU    77      26.565  -5.560  14.765  1.00 10.00      B   
ATOM   2407  C   LEU    77      24.812  -5.053  10.773  1.00 10.00      B   
ATOM   2408  O   LEU    77      23.629  -4.946  11.081  1.00 10.00      B   
ATOM   2409  N   PHE    78      25.287  -4.695   9.585  1.00 10.00      B   
ATOM   2410  HN  PHE    78      26.246  -4.808   9.401  1.00 10.00      B   
ATOM   2411  CA  PHE    78      24.424  -4.131   8.552  1.00 10.00      B   
ATOM   2412  CB  PHE    78      25.241  -3.670   7.342  1.00 10.00      B   
ATOM   2413  CG  PHE    78      25.855  -2.308   7.495  1.00 10.00      B   
ATOM   2414  CD1 PHE    78      25.320  -1.380   8.376  1.00 10.00      B   
ATOM   2415  CD2 PHE    78      26.968  -1.954   6.749  1.00 10.00      B   
ATOM   2416  CE1 PHE    78      25.885  -0.126   8.511  1.00 10.00      B   
ATOM   2417  CE2 PHE    78      27.538  -0.703   6.878  1.00 10.00      B   
ATOM   2418  CZ  PHE    78      26.996   0.213   7.760  1.00 10.00      B   
ATOM   2419  C   PHE    78      23.352  -5.125   8.115  1.00 10.00      B   
ATOM   2420  O   PHE    78      22.181  -4.768   7.980  1.00 10.00      B   
ATOM   2421  N   ALA    79      23.756  -6.375   7.910  1.00 10.00      B   
ATOM   2422  HN  ALA    79      24.702  -6.599   8.039  1.00 10.00      B   
ATOM   2423  CA  ALA    79      22.826  -7.419   7.495  1.00 10.00      B   
ATOM   2424  CB  ALA    79      23.569  -8.712   7.204  1.00 10.00      B   
ATOM   2425  C   ALA    79      21.758  -7.639   8.559  1.00 10.00      B   
ATOM   2426  O   ALA    79      20.580  -7.831   8.249  1.00 10.00      B   
ATOM   2427  N   ASN    80      22.177  -7.601   9.817  1.00 10.00      B   
ATOM   2428  HN  ASN    80      23.131  -7.455  10.000  1.00 10.00      B   
ATOM   2429  CA  ASN    80      21.254  -7.778  10.930  1.00 10.00      B   
ATOM   2430  CB  ASN    80      22.006  -8.083  12.228  1.00 10.00      B   
ATOM   2431  CG  ASN    80      22.342  -9.554  12.373  1.00 10.00      B   
ATOM   2432  OD1 ASN    80      21.622 -10.420  11.878  1.00 10.00      B   
ATOM   2433  ND2 ASN    80      23.438  -9.848  13.054  1.00 10.00      B   
ATOM   2434 HD21 ASN    80      23.965  -9.111  13.424  1.00 10.00      B   
ATOM   2435 HD22 ASN    80      23.678 -10.795  13.160  1.00 10.00      B   
ATOM   2436  C   ASN    80      20.376  -6.545  11.094  1.00 10.00      B   
ATOM   2437  O   ASN    80      19.210  -6.645  11.468  1.00 10.00      B   
ATOM   2438  N   PHE    81      20.946  -5.383  10.792  1.00 10.00      B   
ATOM   2439  HN  PHE    81      21.887  -5.376  10.504  1.00 10.00      B   
ATOM   2440  CA  PHE    81      20.226  -4.117  10.881  1.00 10.00      B   
ATOM   2441  CB  PHE    81      21.183  -2.948  10.611  1.00 10.00      B   
ATOM   2442  CG  PHE    81      20.606  -1.587  10.884  1.00 10.00      B   
ATOM   2443  CD1 PHE    81      20.644  -1.050  12.160  1.00 10.00      B   
ATOM   2444  CD2 PHE    81      20.033  -0.840   9.865  1.00 10.00      B   
ATOM   2445  CE1 PHE    81      20.122   0.203  12.417  1.00 10.00      B   
ATOM   2446  CE2 PHE    81      19.508   0.413  10.115  1.00 10.00      B   
ATOM   2447  CZ  PHE    81      19.553   0.935  11.392  1.00 10.00      B   
ATOM   2448  C   PHE    81      19.080  -4.101   9.877  1.00 10.00      B   
ATOM   2449  O   PHE    81      17.961  -3.706  10.200  1.00 10.00      B   
ATOM   2450  N   ALA    82      19.370  -4.553   8.663  1.00 10.00      B   
ATOM   2451  HN  ALA    82      20.288  -4.846   8.471  1.00 10.00      B   
ATOM   2452  CA  ALA    82      18.370  -4.614   7.604  1.00 10.00      B   
ATOM   2453  CB  ALA    82      19.014  -5.051   6.298  1.00 10.00      B   
ATOM   2454  C   ALA    82      17.253  -5.578   7.987  1.00 10.00      B   
ATOM   2455  O   ALA    82      16.072  -5.305   7.759  1.00 10.00      B   
ATOM   2456  N   GLU    83      17.638  -6.700   8.576  1.00 10.00      B   
ATOM   2457  HN  GLU    83      18.598  -6.860   8.715  1.00 10.00      B   
ATOM   2458  CA  GLU    83      16.682  -7.707   9.009  1.00 10.00      B   
ATOM   2459  CB  GLU    83      17.421  -8.961   9.470  1.00 10.00      B   
ATOM   2460  CG  GLU    83      16.513 -10.127   9.811  1.00 10.00      B   
ATOM   2461  CD  GLU    83      17.291 -11.353  10.232  1.00 10.00      B   
ATOM   2462  OE1 GLU    83      17.980 -11.941   9.377  1.00 10.00      B   
ATOM   2463  OE2 GLU    83      17.215 -11.734  11.421  1.00 10.00      B   
ATOM   2464  C   GLU    83      15.812  -7.162  10.139  1.00 10.00      B   
ATOM   2465  O   GLU    83      14.587  -7.297  10.116  1.00 10.00      B   
ATOM   2466  N   ALA    84      16.458  -6.538  11.121  1.00 10.00      B   
ATOM   2467  HN  ALA    84      17.439  -6.474  11.084  1.00 10.00      B   
ATOM   2468  CA  ALA    84      15.755  -5.960  12.258  1.00 10.00      B   
ATOM   2469  CB  ALA    84      16.744  -5.463  13.302  1.00 10.00      B   
ATOM   2470  C   ALA    84      14.841  -4.829  11.804  1.00 10.00      B   
ATOM   2471  O   ALA    84      13.759  -4.633  12.356  1.00 10.00      B   
ATOM   2472  N   LEU    85      15.283  -4.093  10.793  1.00 10.00      B   
ATOM   2473  HN  LEU    85      16.168  -4.291  10.409  1.00 10.00      B   
ATOM   2474  CA  LEU    85      14.509  -2.986  10.248  1.00 10.00      B   
ATOM   2475  CB  LEU    85      15.297  -2.284   9.139  1.00 10.00      B   
ATOM   2476  CG  LEU    85      14.857  -0.863   8.783  1.00 10.00      B   
ATOM   2477  CD1 LEU    85      15.202   0.099   9.908  1.00 10.00      B   
ATOM   2478  CD2 LEU    85      15.500  -0.417   7.481  1.00 10.00      B   
ATOM   2479  C   LEU    85      13.169  -3.486   9.711  1.00 10.00      B   
ATOM   2480  O   LEU    85      12.142  -2.815   9.840  1.00 10.00      B   
ATOM   2481  N   ALA    86      13.183  -4.675   9.116  1.00 10.00      B   
ATOM   2482  HN  ALA    86      14.029  -5.164   9.046  1.00 10.00      B   
ATOM   2483  CA  ALA    86      11.971  -5.272   8.573  1.00 10.00      B   
ATOM   2484  CB  ALA    86      12.307  -6.516   7.766  1.00 10.00      B   
ATOM   2485  C   ALA    86      11.006  -5.603   9.705  1.00 10.00      B   
ATOM   2486  O   ALA    86       9.799  -5.371   9.599  1.00 10.00      B   
ATOM   2487  N   GLU    87      11.557  -6.125  10.795  1.00 10.00      B   
ATOM   2488  HN  GLU    87      12.525  -6.288  10.808  1.00 10.00      B   
ATOM   2489  CA  GLU    87      10.763  -6.472  11.965  1.00 10.00      B   
ATOM   2490  CB  GLU    87      11.616  -7.240  12.984  1.00 10.00      B   
ATOM   2491  CG  GLU    87      12.138  -8.584  12.497  1.00 10.00      B   
ATOM   2492  CD  GLU    87      11.051  -9.637  12.396  1.00 10.00      B   
ATOM   2493  OE1 GLU    87      10.735 -10.060  11.265  1.00 10.00      B   
ATOM   2494  OE2 GLU    87      10.517 -10.060  13.448  1.00 10.00      B   
ATOM   2495  C   GLU    87      10.210  -5.205  12.611  1.00 10.00      B   
ATOM   2496  O   GLU    87       9.036  -5.139  12.971  1.00 10.00      B   
ATOM   2497  N   GLY    88      11.071  -4.197  12.730  1.00 10.00      B   
ATOM   2498  HN  GLY    88      11.995  -4.322  12.414  1.00 10.00      B   
ATOM   2499  CA  GLY    88      10.686  -2.931  13.329  1.00 10.00      B   
ATOM   2500  C   GLY    88       9.511  -2.270  12.635  1.00 10.00      B   
ATOM   2501  O   GLY    88       8.566  -1.833  13.295  1.00 10.00      B   
ATOM   2502  N   ARG    89       9.562  -2.197  11.305  1.00 10.00      B   
ATOM   2503  HN  ARG    89      10.345  -2.559  10.834  1.00 10.00      B   
ATOM   2504  CA  ARG    89       8.482  -1.585  10.533  1.00 10.00      B   
ATOM   2505  CB  ARG    89       8.805  -1.583   9.034  1.00 10.00      B   
ATOM   2506  CG  ARG    89       7.695  -1.010   8.162  1.00 10.00      B   
ATOM   2507  CD  ARG    89       8.069  -1.028   6.687  1.00 10.00      B   
ATOM   2508  NE  ARG    89       8.927   0.099   6.317  1.00 10.00      B   
ATOM   2509  HE  ARG    89       9.689   0.297   6.909  1.00 10.00      B   
ATOM   2510  CZ  ARG    89       8.737   0.856   5.235  1.00 10.00      B   
ATOM   2511  NH1 ARG    89       7.721   0.610   4.419  1.00 10.00      B   
ATOM   2512 HH11 ARG    89       7.567   1.201   3.571  1.00 10.00      B   
ATOM   2513 HH12 ARG    89       7.065  -0.174   4.622  1.00 10.00      B   
ATOM   2514  NH2 ARG    89       9.557   1.866   4.983  1.00 10.00      B   
ATOM   2515 HH21 ARG    89       9.416   2.463   4.136  1.00 10.00      B   
ATOM   2516 HH22 ARG    89      10.347   2.072   5.635  1.00 10.00      B   
ATOM   2517  C   ARG    89       7.167  -2.315  10.784  1.00 10.00      B   
ATOM   2518  O   ARG    89       6.120  -1.691  10.971  1.00 10.00      B   
ATOM   2519  N   SER    90       7.240  -3.637  10.813  1.00 10.00      B   
ATOM   2520  HN  SER    90       8.109  -4.070  10.677  1.00 10.00      B   
ATOM   2521  CA  SER    90       6.068  -4.467  11.041  1.00 10.00      B   
ATOM   2522  CB  SER    90       6.397  -5.924  10.718  1.00 10.00      B   
ATOM   2523  OG  SER    90       7.087  -6.013   9.481  1.00 10.00      B   
ATOM   2524  HG  SER    90       8.037  -6.080   9.646  1.00 10.00      B   
ATOM   2525  C   SER    90       5.568  -4.329  12.481  1.00 10.00      B   
ATOM   2526  O   SER    90       4.359  -4.285  12.728  1.00 10.00      B   
ATOM   2527  N   LYS    91       6.508  -4.252  13.420  1.00 10.00      B   
ATOM   2528  HN  LYS    91       7.452  -4.311  13.151  1.00 10.00      B   
ATOM   2529  CA  LYS    91       6.192  -4.105  14.837  1.00 10.00      B   
ATOM   2530  CB  LYS    91       7.486  -4.057  15.658  1.00 10.00      B   
ATOM   2531  CG  LYS    91       7.287  -3.812  17.144  1.00 10.00      B   
ATOM   2532  CD  LYS    91       8.596  -3.437  17.812  1.00 10.00      B   
ATOM   2533  CE  LYS    91       8.381  -3.037  19.258  1.00 10.00      B   
ATOM   2534  NZ  LYS    91       9.603  -2.444  19.856  1.00 10.00      B   
ATOM   2535  HZ1 LYS    91       9.904  -1.615  19.309  1.00 10.00      B   
ATOM   2536  HZ2 LYS    91      10.376  -3.138  19.862  1.00 10.00      B   
ATOM   2537  HZ3 LYS    91       9.410  -2.146  20.835  1.00 10.00      B   
ATOM   2538  C   LYS    91       5.372  -2.841  15.069  1.00 10.00      B   
ATOM   2539  O   LYS    91       4.346  -2.866  15.757  1.00 10.00      B   
ATOM   2540  N   ALA    92       5.822  -1.741  14.476  1.00 10.00      B   
ATOM   2541  HN  ALA    92       6.647  -1.788  13.946  1.00 10.00      B   
ATOM   2542  CA  ALA    92       5.130  -0.468  14.601  1.00 10.00      B   
ATOM   2543  CB  ALA    92       5.958   0.650  13.986  1.00 10.00      B   
ATOM   2544  C   ALA    92       3.757  -0.546  13.942  1.00 10.00      B   
ATOM   2545  O   ALA    92       2.753  -0.157  14.536  1.00 10.00      B   
ATOM   2546  N   GLN    93       3.729  -1.087  12.723  1.00 10.00      B   
ATOM   2547  HN  GLN    93       4.569  -1.397  12.324  1.00 10.00      B   
ATOM   2548  CA  GLN    93       2.495  -1.238  11.961  1.00 10.00      B   
ATOM   2549  CB  GLN    93       2.792  -1.956  10.636  1.00 10.00      B   
ATOM   2550  CG  GLN    93       1.562  -2.365   9.843  1.00 10.00      B   
ATOM   2551  CD  GLN    93       0.773  -1.186   9.314  1.00 10.00      B   
ATOM   2552  OE1 GLN    93       1.333  -0.143   8.970  1.00 10.00      B   
ATOM   2553  NE2 GLN    93      -0.536  -1.348   9.247  1.00 10.00      B   
ATOM   2554 HE21 GLN    93      -0.909  -2.207   9.538  1.00 10.00      B   
ATOM   2555 HE22 GLN    93      -1.082  -0.604   8.911  1.00 10.00      B   
ATOM   2556  C   GLN    93       1.453  -2.015  12.762  1.00 10.00      B   
ATOM   2557  O   GLN    93       0.286  -1.623  12.830  1.00 10.00      B   
ATOM   2558  N   ALA    94       1.891  -3.102  13.387  1.00 10.00      B   
ATOM   2559  HN  ALA    94       2.843  -3.343  13.312  1.00 10.00      B   
ATOM   2560  CA  ALA    94       1.007  -3.945  14.179  1.00 10.00      B   
ATOM   2561  CB  ALA    94       1.727  -5.217  14.605  1.00 10.00      B   
ATOM   2562  C   ALA    94       0.468  -3.209  15.400  1.00 10.00      B   
ATOM   2563  O   ALA    94      -0.725  -3.275  15.693  1.00 10.00      B   
ATOM   2564  N   ASN    95       1.348  -2.492  16.089  1.00 10.00      B   
ATOM   2565  HN  ASN    95       2.276  -2.447  15.769  1.00 10.00      B   
ATOM   2566  CA  ASN    95       0.983  -1.756  17.300  1.00 10.00      B   
ATOM   2567  CB  ASN    95       2.205  -1.069  17.913  1.00 10.00      B   
ATOM   2568  CG  ASN    95       2.887  -1.931  18.955  1.00 10.00      B   
ATOM   2569  OD1 ASN    95       2.559  -1.867  20.139  1.00 10.00      B   
ATOM   2570  ND2 ASN    95       3.839  -2.746  18.527  1.00 10.00      B   
ATOM   2571 HD21 ASN    95       4.054  -2.747  17.566  1.00 10.00      B   
ATOM   2572 HD22 ASN    95       4.290  -3.320  19.184  1.00 10.00      B   
ATOM   2573  C   ASN    95      -0.140  -0.748  17.074  1.00 10.00      B   
ATOM   2574  O   ASN    95      -1.032  -0.614  17.914  1.00 10.00      B   
ATOM   2575  N   SER    96      -0.099  -0.059  15.938  1.00 10.00      B   
ATOM   2576  HN  SER    96       0.641  -0.214  15.312  1.00 10.00      B   
ATOM   2577  CA  SER    96      -1.109   0.942  15.600  1.00 10.00      B   
ATOM   2578  CB  SER    96      -0.853   1.498  14.197  1.00 10.00      B   
ATOM   2579  OG  SER    96       0.427   1.108  13.726  1.00 10.00      B   
ATOM   2580  HG  SER    96       0.347   0.282  13.232  1.00 10.00      B   
ATOM   2581  C   SER    96      -2.533   0.388  15.694  1.00 10.00      B   
ATOM   2582  O   SER    96      -3.442   1.072  16.165  1.00 10.00      B   
ATOM   2583  N   LEU    97      -2.722  -0.852  15.259  1.00 10.00      B   
ATOM   2584  HN  LEU    97      -1.960  -1.359  14.904  1.00 10.00      B   
ATOM   2585  CA  LEU    97      -4.040  -1.472  15.291  1.00 10.00      B   
ATOM   2586  CB  LEU    97      -4.257  -2.321  14.036  1.00 10.00      B   
ATOM   2587  CG  LEU    97      -4.011  -1.620  12.697  1.00 10.00      B   
ATOM   2588  CD1 LEU    97      -4.180  -2.592  11.542  1.00 10.00      B   
ATOM   2589  CD2 LEU    97      -4.937  -0.425  12.535  1.00 10.00      B   
ATOM   2590  C   LEU    97      -4.228  -2.324  16.544  1.00 10.00      B   
ATOM   2591  O   LEU    97      -5.326  -2.399  17.093  1.00 10.00      B   
ATOM   2592  N   LYS    98      -3.144  -2.943  16.995  1.00 10.00      B   
ATOM   2593  HN  LYS    98      -2.293  -2.818  16.519  1.00 10.00      B   
ATOM   2594  CA  LYS    98      -3.167  -3.809  18.171  1.00 10.00      B   
ATOM   2595  CB  LYS    98      -1.787  -4.440  18.368  1.00 10.00      B   
ATOM   2596  CG  LYS    98      -1.665  -5.340  19.583  1.00 10.00      B   
ATOM   2597  CD  LYS    98      -0.208  -5.633  19.893  1.00 10.00      B   
ATOM   2598  CE  LYS    98      -0.060  -6.448  21.165  1.00 10.00      B   
ATOM   2599  NZ  LYS    98       1.361  -6.569  21.577  1.00 10.00      B   
ATOM   2600  HZ1 LYS    98       1.745  -5.637  21.819  1.00 10.00      B   
ATOM   2601  HZ2 LYS    98       1.932  -6.971  20.799  1.00 10.00      B   
ATOM   2602  HZ3 LYS    98       1.443  -7.190  22.408  1.00 10.00      B   
ATOM   2603  C   LYS    98      -3.575  -3.051  19.431  1.00 10.00      B   
ATOM   2604  O   LYS    98      -4.314  -3.572  20.272  1.00 10.00      B   
ATOM   2605  N   GLY    99      -3.103  -1.816  19.548  1.00 10.00      B   
ATOM   2606  HN  GLY    99      -2.530  -1.452  18.836  1.00 10.00      B   
ATOM   2607  CA  GLY    99      -3.411  -1.001  20.710  1.00 10.00      B   
ATOM   2608  C   GLY    99      -4.892  -0.700  20.860  1.00 10.00      B   
ATOM   2609  O   GLY    99      -5.364  -0.418  21.965  1.00 10.00      B   
ATOM   2610  N   VAL   100      -5.628  -0.762  19.757  1.00 10.00      B   
ATOM   2611  HN  VAL   100      -5.198  -1.006  18.909  1.00 10.00      B   
ATOM   2612  CA  VAL   100      -7.059  -0.488  19.774  1.00 10.00      B   
ATOM   2613  CB  VAL   100      -7.598  -0.231  18.348  1.00 10.00      B   
ATOM   2614  CG1 VAL   100      -9.070   0.153  18.382  1.00 10.00      B   
ATOM   2615  CG2 VAL   100      -6.780   0.845  17.650  1.00 10.00      B   
ATOM   2616  C   VAL   100      -7.822  -1.652  20.404  1.00 10.00      B   
ATOM   2617  O   VAL   100      -8.781  -1.453  21.153  1.00 10.00      B   
ATOM   2618  N   LYS   101      -7.362  -2.867  20.126  1.00 10.00      B   
ATOM   2619  HN  LYS   101      -6.571  -2.957  19.550  1.00 10.00      B   
ATOM   2620  CA  LYS   101      -7.999  -4.074  20.646  1.00 10.00      B   
ATOM   2621  CB  LYS   101      -7.351  -5.325  20.039  1.00 10.00      B   
ATOM   2622  CG  LYS   101      -7.979  -6.634  20.491  1.00 10.00      B   
ATOM   2623  CD  LYS   101      -7.027  -7.803  20.311  1.00 10.00      B   
ATOM   2624  CE  LYS   101      -7.505  -9.021  21.083  1.00 10.00      B   
ATOM   2625  NZ  LYS   101      -6.481 -10.098  21.110  1.00 10.00      B   
ATOM   2626  HZ1 LYS   101      -6.601 -10.687  21.957  1.00 10.00      B   
ATOM   2627  HZ2 LYS   101      -5.528  -9.688  21.125  1.00 10.00      B   
ATOM   2628  HZ3 LYS   101      -6.572 -10.708  20.262  1.00 10.00      B   
ATOM   2629  C   LYS   101      -7.942  -4.139  22.172  1.00 10.00      B   
ATOM   2630  O   LYS   101      -8.849  -4.670  22.813  1.00 10.00      B   
ATOM   2631  N   LYS   102      -6.890  -3.577  22.751  1.00 10.00      B   
ATOM   2632  HN  LYS   102      -6.214  -3.135  22.192  1.00 10.00      B   
ATOM   2633  CA  LYS   102      -6.716  -3.597  24.202  1.00 10.00      B   
ATOM   2634  CB  LYS   102      -5.242  -3.468  24.584  1.00 10.00      B   
ATOM   2635  CG  LYS   102      -4.478  -4.779  24.540  1.00 10.00      B   
ATOM   2636  CD  LYS   102      -3.198  -4.698  25.353  1.00 10.00      B   
ATOM   2637  CE  LYS   102      -2.563  -6.066  25.509  1.00 10.00      B   
ATOM   2638  NZ  LYS   102      -1.388  -6.030  26.416  1.00 10.00      B   
ATOM   2639  HZ1 LYS   102      -1.666  -5.681  27.356  1.00 10.00      B   
ATOM   2640  HZ2 LYS   102      -0.652  -5.404  26.032  1.00 10.00      B   
ATOM   2641  HZ3 LYS   102      -0.991  -6.985  26.521  1.00 10.00      B   
ATOM   2642  C   LYS   102      -7.550  -2.540  24.923  1.00 10.00      B   
ATOM   2643  O   LYS   102      -7.473  -2.412  26.144  1.00 10.00      B   
ATOM   2644  N   THR   103      -8.342  -1.786  24.178  1.00 10.00      B   
ATOM   2645  HN  THR   103      -8.368  -1.926  23.208  1.00 10.00      B   
ATOM   2646  CA  THR   103      -9.182  -0.755  24.772  1.00 10.00      B   
ATOM   2647  CB  THR   103      -8.779   0.654  24.291  1.00 10.00      B   
ATOM   2648  OG1 THR   103      -8.382   0.599  22.913  1.00 10.00      B   
ATOM   2649  HG1 THR   103      -8.894  -0.087  22.462  1.00 10.00      B   
ATOM   2650  CG2 THR   103      -7.630   1.201  25.124  1.00 10.00      B   
ATOM   2651  C   THR   103     -10.650  -1.008  24.449  1.00 10.00      B   
ATOM   2652  O   THR   103     -11.238  -0.309  23.625  1.00 10.00      B   
ATOM   2653  N   ALA   104     -11.233  -2.021  25.084  1.00 10.00      B   
ATOM   2654  HN  ALA   104     -10.715  -2.548  25.728  1.00 10.00      B   
ATOM   2655  CA  ALA   104     -12.627  -2.362  24.845  1.00 10.00      B   
ATOM   2656  CB  ALA   104     -12.741  -3.295  23.649  1.00 10.00      B   
ATOM   2657  C   ALA   104     -13.278  -3.001  26.068  1.00 10.00      B   
ATOM   2658  O   ALA   104     -12.663  -3.809  26.768  1.00 10.00      B   
ATOM   2659  N   PHE   105     -14.523  -2.622  26.316  1.00 10.00      B   
ATOM   2660  HN  PHE   105     -14.943  -1.958  25.726  1.00 10.00      B   
ATOM   2661  CA  PHE   105     -15.301  -3.159  27.423  1.00 10.00      B   
ATOM   2662  CB  PHE   105     -15.616  -2.066  28.447  1.00 10.00      B   
ATOM   2663  CG  PHE   105     -14.393  -1.489  29.104  1.00 10.00      B   
ATOM   2664  CD1 PHE   105     -14.049  -0.162  28.908  1.00 10.00      B   
ATOM   2665  CD2 PHE   105     -13.587  -2.277  29.910  1.00 10.00      B   
ATOM   2666  CE1 PHE   105     -12.922   0.371  29.505  1.00 10.00      B   
ATOM   2667  CE2 PHE   105     -12.458  -1.751  30.512  1.00 10.00      B   
ATOM   2668  CZ  PHE   105     -12.126  -0.424  30.309  1.00 10.00      B   
ATOM   2669  C   PHE   105     -16.581  -3.758  26.857  1.00 10.00      B   
ATOM   2670  O   PHE   105     -17.054  -3.316  25.810  1.00 10.00      B   
ATOM   2671  N   ALA   106     -17.147  -4.748  27.533  1.00 10.00      B   
ATOM   2672  HN  ALA   106     -16.768  -5.029  28.393  1.00 10.00      B   
ATOM   2673  CA  ALA   106     -18.348  -5.401  27.024  1.00 10.00      B   
ATOM   2674  CB  ALA   106     -18.035  -6.821  26.578  1.00 10.00      B   
ATOM   2675  C   ALA   106     -19.513  -5.400  28.004  1.00 10.00      B   
ATOM   2676  O   ALA   106     -19.331  -5.470  29.221  1.00 10.00      B   
ATOM   2677  N   ARG   107     -20.710  -5.307  27.441  1.00 10.00      B   
ATOM   2678  HN  ARG   107     -20.763  -5.214  26.464  1.00 10.00      B   
ATOM   2679  CA  ARG   107     -21.948  -5.327  28.201  1.00 10.00      B   
ATOM   2680  CB  ARG   107     -22.681  -3.987  28.074  1.00 10.00      B   
ATOM   2681  CG  ARG   107     -21.782  -2.762  28.103  1.00 10.00      B   
ATOM   2682  CD  ARG   107     -22.590  -1.494  27.890  1.00 10.00      B   
ATOM   2683  NE  ARG   107     -21.764  -0.381  27.420  1.00 10.00      B   
ATOM   2684  HE  ARG   107     -20.788  -0.515  27.414  1.00 10.00      B   
ATOM   2685  CZ  ARG   107     -22.259   0.788  27.005  1.00 10.00      B   
ATOM   2686  NH1 ARG   107     -23.573   0.992  27.007  1.00 10.00      B   
ATOM   2687 HH11 ARG   107     -24.219   0.241  27.331  1.00 10.00      B   
ATOM   2688 HH12 ARG   107     -23.965   1.905  26.685  1.00 10.00      B   
ATOM   2689  NH2 ARG   107     -21.448   1.746  26.571  1.00 10.00      B   
ATOM   2690 HH21 ARG   107     -21.839   2.658  26.249  1.00 10.00      B   
ATOM   2691 HH22 ARG   107     -20.415   1.592  26.543  1.00 10.00      B   
ATOM   2692  C   ARG   107     -22.825  -6.434  27.632  1.00 10.00      B   
ATOM   2693  O   ARG   107     -23.407  -6.282  26.555  1.00 10.00      B   
ATOM   2694  N   LYS   108     -22.895  -7.550  28.335  1.00 10.00      B   
ATOM   2695  HN  LYS   108     -22.412  -7.611  29.188  1.00 10.00      B   
ATOM   2696  CA  LYS   108     -23.678  -8.690  27.875  1.00 10.00      B   
ATOM   2697  CB  LYS   108     -23.041  -9.994  28.356  1.00 10.00      B   
ATOM   2698  CG  LYS   108     -23.755 -11.258  27.904  1.00 10.00      B   
ATOM   2699  CD  LYS   108     -23.124 -12.494  28.519  1.00 10.00      B   
ATOM   2700  CE  LYS   108     -23.280 -12.505  30.032  1.00 10.00      B   
ATOM   2701  NZ  LYS   108     -22.166 -13.230  30.696  1.00 10.00      B   
ATOM   2702  HZ1 LYS   108     -21.265 -12.748  30.502  1.00 10.00      B   
ATOM   2703  HZ2 LYS   108     -22.108 -14.203  30.337  1.00 10.00      B   
ATOM   2704  HZ3 LYS   108     -22.317 -13.260  31.722  1.00 10.00      B   
ATOM   2705  C   LYS   108     -25.126  -8.611  28.339  1.00 10.00      B   
ATOM   2706  O   LYS   108     -25.400  -8.197  29.463  1.00 10.00      B   
ATOM   2707  N   LEU   109     -26.041  -9.017  27.465  1.00 10.00      B   
ATOM   2708  HN  LEU   109     -25.750  -9.348  26.584  1.00 10.00      B   
ATOM   2709  CA  LEU   109     -27.461  -9.011  27.778  1.00 10.00      B   
ATOM   2710  CB  LEU   109     -28.279  -8.637  26.539  1.00 10.00      B   
ATOM   2711  CG  LEU   109     -28.250  -7.166  26.122  1.00 10.00      B   
ATOM   2712  CD1 LEU   109     -29.053  -6.962  24.850  1.00 10.00      B   
ATOM   2713  CD2 LEU   109     -28.795  -6.286  27.237  1.00 10.00      B   
ATOM   2714  C   LEU   109     -27.888 -10.385  28.266  1.00 10.00      B   
ATOM   2715  O   LEU   109     -27.466 -11.405  27.717  1.00 10.00      B   
ATOM   2716  N   ARG   110     -28.721 -10.411  29.296  1.00 10.00      B   
ATOM   2717  HN  ARG   110     -29.011  -9.561  29.703  1.00 10.00      B   
ATOM   2718  CA  ARG   110     -29.204 -11.670  29.849  1.00 10.00      B   
ATOM   2719  CB  ARG   110     -29.905 -11.446  31.193  1.00 10.00      B   
ATOM   2720  CG  ARG   110     -29.094 -10.639  32.202  1.00 10.00      B   
ATOM   2721  CD  ARG   110     -27.668 -11.154  32.334  1.00 10.00      B   
ATOM   2722  NE  ARG   110     -27.620 -12.540  32.793  1.00 10.00      B   
ATOM   2723  HE  ARG   110     -28.481 -13.006  32.910  1.00 10.00      B   
ATOM   2724  CZ  ARG   110     -26.494 -13.201  33.054  1.00 10.00      B   
ATOM   2725  NH1 ARG   110     -25.313 -12.615  32.904  1.00 10.00      B   
ATOM   2726 HH11 ARG   110     -24.438 -13.143  33.109  1.00 10.00      B   
ATOM   2727 HH12 ARG   110     -25.247 -11.616  32.573  1.00 10.00      B   
ATOM   2728  NH2 ARG   110     -26.551 -14.457  33.469  1.00 10.00      B   
ATOM   2729 HH21 ARG   110     -25.673 -14.984  33.675  1.00 10.00      B   
ATOM   2730 HH22 ARG   110     -27.474 -14.925  33.591  1.00 10.00      B   
ATOM   2731  C   ARG   110     -30.136 -12.366  28.860  1.00 10.00      B   
ATOM   2732  O   ARG   110     -30.134 -13.593  28.740  1.00 10.00      B   
ATOM   2733  N   GLU   111     -30.917 -11.571  28.141  1.00 10.00      B   
ATOM   2734  HN  GLU   111     -30.857 -10.602  28.273  1.00 10.00      B   
ATOM   2735  CA  GLU   111     -31.845 -12.093  27.145  1.00 10.00      B   
ATOM   2736  CB  GLU   111     -33.291 -11.727  27.502  1.00 10.00      B   
ATOM   2737  CG  GLU   111     -33.748 -12.252  28.851  1.00 10.00      B   
ATOM   2738  CD  GLU   111     -35.257 -12.286  28.986  1.00 10.00      B   
ATOM   2739  OE1 GLU   111     -35.868 -13.313  28.612  1.00 10.00      B   
ATOM   2740  OE2 GLU   111     -35.841 -11.292  29.475  1.00 10.00      B   
ATOM   2741  C   GLU   111     -31.493 -11.528  25.774  1.00 10.00      B   
ATOM   2742  O   GLU   111     -31.016 -10.400  25.679  1.00 10.00      B   
ATOM   2743  N   PRO   112     -31.717 -12.299  24.695  1.00 10.00      B   
ATOM   2744  CA  PRO   112     -31.417 -11.857  23.325  1.00 10.00      B   
ATOM   2745  CB  PRO   112     -31.483 -13.159  22.523  1.00 10.00      B   
ATOM   2746  CG  PRO   112     -32.458 -14.003  23.269  1.00 10.00      B   
ATOM   2747  CD  PRO   112     -32.270 -13.669  24.723  1.00 10.00      B   
ATOM   2748  C   PRO   112     -32.448 -10.847  22.804  1.00 10.00      B   
ATOM   2749  O   PRO   112     -32.948 -10.970  21.685  1.00 10.00      B   
ATOM   2750  N   LYS   113     -32.746  -9.842  23.619  1.00 10.00      B   
ATOM   2751  HN  LYS   113     -32.287  -9.783  24.486  1.00 10.00      B   
ATOM   2752  CA  LYS   113     -33.707  -8.809  23.264  1.00 10.00      B   
ATOM   2753  CB  LYS   113     -35.087  -9.131  23.847  1.00 10.00      B   
ATOM   2754  CG  LYS   113     -35.884 -10.166  23.071  1.00 10.00      B   
ATOM   2755  CD  LYS   113     -37.218 -10.435  23.741  1.00 10.00      B   
ATOM   2756  CE  LYS   113     -38.046 -11.436  22.953  1.00 10.00      B   
ATOM   2757  NZ  LYS   113     -39.303 -11.793  23.661  1.00 10.00      B   
ATOM   2758  HZ1 LYS   113     -39.806 -12.542  23.147  1.00 10.00      B   
ATOM   2759  HZ2 LYS   113     -39.924 -10.964  23.730  1.00 10.00      B   
ATOM   2760  HZ3 LYS   113     -39.091 -12.130  24.621  1.00 10.00      B   
ATOM   2761  C   LYS   113     -33.239  -7.466  23.803  1.00 10.00      B   
ATOM   2762  O   LYS   113     -32.628  -7.399  24.876  1.00 10.00      B   
ATOM   2763  N   TYR   114     -33.519  -6.402  23.068  1.00 10.00      B   
ATOM   2764  HN  TYR   114     -34.013  -6.513  22.226  1.00 10.00      B   
ATOM   2765  CA  TYR   114     -33.123  -5.070  23.496  1.00 10.00      B   
ATOM   2766  CB  TYR   114     -33.200  -4.070  22.340  1.00 10.00      B   
ATOM   2767  CG  TYR   114     -32.599  -2.722  22.670  1.00 10.00      B   
ATOM   2768  CD1 TYR   114     -31.262  -2.606  23.030  1.00 10.00      B   
ATOM   2769  CD2 TYR   114     -33.368  -1.567  22.630  1.00 10.00      B   
ATOM   2770  CE1 TYR   114     -30.710  -1.378  23.342  1.00 10.00      B   
ATOM   2771  CE2 TYR   114     -32.824  -0.336  22.939  1.00 10.00      B   
ATOM   2772  CZ  TYR   114     -31.495  -0.248  23.294  1.00 10.00      B   
ATOM   2773  OH  TYR   114     -30.951   0.977  23.608  1.00 10.00      B   
ATOM   2774  HH  TYR   114     -30.049   1.038  23.241  1.00 10.00      B   
ATOM   2775  C   TYR   114     -33.993  -4.609  24.662  1.00 10.00      B   
ATOM   2776  O   TYR   114     -35.216  -4.517  24.537  1.00 10.00      B   
ATOM   2777  N   GLY   115     -33.357  -4.344  25.796  1.00 10.00      B   
ATOM   2778  HN  GLY   115     -32.383  -4.453  25.840  1.00 10.00      B   
ATOM   2779  CA  GLY   115     -34.086  -3.901  26.967  1.00 10.00      B   
ATOM   2780  C   GLY   115     -33.853  -4.805  28.158  1.00 10.00      B   
ATOM   2781  O   GLY   115     -34.179  -4.449  29.289  1.00 10.00      B   
ATOM   2782  N   ALA   116     -33.277  -5.974  27.906  1.00 10.00      B   
ATOM   2783  HN  ALA   116     -33.032  -6.198  26.984  1.00 10.00      B   
ATOM   2784  CA  ALA   116     -33.001  -6.935  28.963  1.00 10.00      B   
ATOM   2785  CB  ALA   116     -32.609  -8.274  28.360  1.00 10.00      B   
ATOM   2786  C   ALA   116     -31.899  -6.428  29.884  1.00 10.00      B   
ATOM   2787  O   ALA   116     -31.244  -5.421  29.594  1.00 10.00      B   
ATOM   2788  N   ALA   117     -31.701  -7.120  30.994  1.00 10.00      B   
ATOM   2789  HN  ALA   117     -32.255  -7.913  31.172  1.00 10.00      B   
ATOM   2790  CA  ALA   117     -30.675  -6.741  31.949  1.00 10.00      B   
ATOM   2791  CB  ALA   117     -30.872  -7.478  33.264  1.00 10.00      B   
ATOM   2792  C   ALA   117     -29.295  -7.023  31.371  1.00 10.00      B   
ATOM   2793  O   ALA   117     -29.129  -7.938  30.560  1.00 10.00      B   
ATOM   2794  N   ALA   118     -28.316  -6.231  31.780  1.00 10.00      B   
ATOM   2795  HN  ALA   118     -28.515  -5.520  32.427  1.00 10.00      B   
ATOM   2796  CA  ALA   118     -26.953  -6.387  31.290  1.00 10.00      B   
ATOM   2797  CB  ALA   118     -26.613  -5.267  30.314  1.00 10.00      B   
ATOM   2798  C   ALA   118     -25.942  -6.424  32.431  1.00 10.00      B   
ATOM   2799  O   ALA   118     -26.151  -5.817  33.486  1.00 10.00      B   
ATOM   2800  N   ASP   119     -24.849  -7.138  32.213  1.00 10.00      B   
ATOM   2801  HN  ASP   119     -24.748  -7.604  31.352  1.00 10.00      B   
ATOM   2802  CA  ASP   119     -23.790  -7.251  33.207  1.00 10.00      B   
ATOM   2803  CB  ASP   119     -23.550  -8.711  33.612  1.00 10.00      B   
ATOM   2804  CG  ASP   119     -23.401  -9.647  32.428  1.00 10.00      B   
ATOM   2805  OD1 ASP   119     -22.281  -9.749  31.882  1.00 10.00      B   
ATOM   2806  OD2 ASP   119     -24.404 -10.296  32.050  1.00 10.00      B   
ATOM   2807  C   ASP   119     -22.508  -6.605  32.695  1.00 10.00      B   
ATOM   2808  O   ASP   119     -22.404  -6.267  31.513  1.00 10.00      B   
ATOM   2809  N   LYS   120     -21.550  -6.407  33.589  1.00 10.00      B   
ATOM   2810  HN  LYS   120     -21.698  -6.686  34.519  1.00 10.00      B   
ATOM   2811  CA  LYS   120     -20.284  -5.785  33.227  1.00 10.00      B   
ATOM   2812  CB  LYS   120     -20.038  -4.534  34.080  1.00 10.00      B   
ATOM   2813  CG  LYS   120     -18.818  -3.717  33.677  1.00 10.00      B   
ATOM   2814  CD  LYS   120     -18.905  -2.299  34.219  1.00 10.00      B   
ATOM   2815  CE  LYS   120     -17.587  -1.554  34.055  1.00 10.00      B   
ATOM   2816  NZ  LYS   120     -16.588  -1.929  35.097  1.00 10.00      B   
ATOM   2817  HZ1 LYS   120     -16.259  -2.902  34.947  1.00 10.00      B   
ATOM   2818  HZ2 LYS   120     -17.010  -1.862  36.045  1.00 10.00      B   
ATOM   2819  HZ3 LYS   120     -15.767  -1.289  35.053  1.00 10.00      B   
ATOM   2820  C   LYS   120     -19.121  -6.770  33.344  1.00 10.00      B   
ATOM   2821  O   LYS   120     -18.579  -6.990  34.430  1.00 10.00      B   
ATOM   2822  N   VAL   121     -18.752  -7.363  32.215  1.00 10.00      B   
ATOM   2823  HN  VAL   121     -19.232  -7.149  31.386  1.00 10.00      B   
ATOM   2824  CA  VAL   121     -17.659  -8.323  32.160  1.00 10.00      B   
ATOM   2825  CB  VAL   121     -18.201  -9.754  31.909  1.00 10.00      B   
ATOM   2826  CG1 VAL   121     -17.077 -10.755  31.687  1.00 10.00      B   
ATOM   2827  CG2 VAL   121     -19.086 -10.199  33.062  1.00 10.00      B   
ATOM   2828  C   VAL   121     -16.692  -7.927  31.046  1.00 10.00      B   
ATOM   2829  O   VAL   121     -17.124  -7.541  29.959  1.00 10.00      B   
ATOM   2830  N   PRO   122     -15.374  -7.976  31.318  1.00 10.00      B   
ATOM   2831  CA  PRO   122     -14.340  -7.624  30.338  1.00 10.00      B   
ATOM   2832  CB  PRO   122     -13.026  -8.004  31.034  1.00 10.00      B   
ATOM   2833  CG  PRO   122     -13.427  -8.857  32.190  1.00 10.00      B   
ATOM   2834  CD  PRO   122     -14.782  -8.371  32.604  1.00 10.00      B   
ATOM   2835  C   PRO   122     -14.487  -8.399  29.029  1.00 10.00      B   
ATOM   2836  O   PRO   122     -14.884  -9.566  29.024  1.00 10.00      B   
ATOM   2837  N   ALA   123     -14.144  -7.743  27.923  1.00 10.00      B   
ATOM   2838  HN  ALA   123     -13.811  -6.825  28.004  1.00 10.00      B   
ATOM   2839  CA  ALA   123     -14.245  -8.344  26.594  1.00 10.00      B   
ATOM   2840  CB  ALA   123     -13.925  -7.311  25.522  1.00 10.00      B   
ATOM   2841  C   ALA   123     -13.339  -9.565  26.446  1.00 10.00      B   
ATOM   2842  O   ALA   123     -13.591 -10.438  25.615  1.00 10.00      B   
ATOM   2843  N   ASP   124     -12.296  -9.624  27.264  1.00 10.00      B   
ATOM   2844  HN  ASP   124     -12.148  -8.893  27.904  1.00 10.00      B   
ATOM   2845  CA  ASP   124     -11.349 -10.735  27.230  1.00 10.00      B   
ATOM   2846  CB  ASP   124     -10.116 -10.426  28.089  1.00 10.00      B   
ATOM   2847  CG  ASP   124      -9.719  -8.965  28.066  1.00 10.00      B   
ATOM   2848  OD1 ASP   124      -8.791  -8.604  27.314  1.00 10.00      B   
ATOM   2849  OD2 ASP   124     -10.334  -8.169  28.810  1.00 10.00      B   
ATOM   2850  C   ASP   124     -11.992 -12.021  27.739  1.00 10.00      B   
ATOM   2851  O   ASP   124     -11.476 -13.114  27.515  1.00 10.00      B   
ATOM   2852  N   GLN   125     -13.125 -11.892  28.418  1.00 10.00      B   
ATOM   2853  HN  GLN   125     -13.512 -10.998  28.546  1.00 10.00      B   
ATOM   2854  CA  GLN   125     -13.809 -13.052  28.968  1.00 10.00      B   
ATOM   2855  CB  GLN   125     -14.137 -12.838  30.446  1.00 10.00      B   
ATOM   2856  CG  GLN   125     -12.918 -12.641  31.336  1.00 10.00      B   
ATOM   2857  CD  GLN   125     -11.857 -13.707  31.135  1.00 10.00      B   
ATOM   2858  OE1 GLN   125     -12.156 -14.840  30.761  1.00 10.00      B   
ATOM   2859  NE2 GLN   125     -10.609 -13.353  31.390  1.00 10.00      B   
ATOM   2860 HE21 GLN   125     -10.441 -12.435  31.696  1.00 10.00      B   
ATOM   2861 HE22 GLN   125      -9.901 -14.017  31.255  1.00 10.00      B   
ATOM   2862  C   GLN   125     -15.073 -13.403  28.192  1.00 10.00      B   
ATOM   2863  O   GLN   125     -15.955 -14.085  28.713  1.00 10.00      B   
ATOM   2864  N   LEU   126     -15.166 -12.933  26.957  1.00 10.00      B   
ATOM   2865  HN  LEU   126     -14.442 -12.377  26.598  1.00 10.00      B   
ATOM   2866  CA  LEU   126     -16.325 -13.226  26.122  1.00 10.00      B   
ATOM   2867  CB  LEU   126     -16.572 -12.107  25.111  1.00 10.00      B   
ATOM   2868  CG  LEU   126     -16.978 -10.751  25.693  1.00 10.00      B   
ATOM   2869  CD1 LEU   126     -17.155  -9.727  24.586  1.00 10.00      B   
ATOM   2870  CD2 LEU   126     -18.247 -10.874  26.523  1.00 10.00      B   
ATOM   2871  C   LEU   126     -16.142 -14.561  25.409  1.00 10.00      B   
ATOM   2872  O   LEU   126     -15.065 -14.850  24.882  1.00 10.00      B   
ATOM   2873  N   ARG   127     -17.194 -15.368  25.387  1.00 10.00      B   
ATOM   2874  HN  ARG   127     -18.041 -15.066  25.794  1.00 10.00      B   
ATOM   2875  CA  ARG   127     -17.136 -16.681  24.756  1.00 10.00      B   
ATOM   2876  CB  ARG   127     -17.674 -17.757  25.708  1.00 10.00      B   
ATOM   2877  CG  ARG   127     -16.986 -17.804  27.065  1.00 10.00      B   
ATOM   2878  CD  ARG   127     -15.794 -18.745  27.065  1.00 10.00      B   
ATOM   2879  NE  ARG   127     -14.733 -18.303  26.163  1.00 10.00      B   
ATOM   2880  HE  ARG   127     -14.910 -18.363  25.193  1.00 10.00      B   
ATOM   2881  CZ  ARG   127     -13.562 -17.818  26.568  1.00 10.00      B   
ATOM   2882  NH1 ARG   127     -13.296 -17.706  27.864  1.00 10.00      B   
ATOM   2883 HH11 ARG   127     -12.377 -17.325  28.178  1.00 10.00      B   
ATOM   2884 HH12 ARG   127     -14.007 -17.989  28.575  1.00 10.00      B   
ATOM   2885  NH2 ARG   127     -12.655 -17.454  25.668  1.00 10.00      B   
ATOM   2886 HH21 ARG   127     -11.730 -17.075  25.973  1.00 10.00      B   
ATOM   2887 HH22 ARG   127     -12.866 -17.543  24.649  1.00 10.00      B   
ATOM   2888  C   ARG   127     -17.919 -16.707  23.448  1.00 10.00      B   
ATOM   2889  O   ARG   127     -18.562 -15.724  23.074  1.00 10.00      B   
ATOM   2890  N   LYS   128     -17.855 -17.837  22.752  1.00 10.00      B   
ATOM   2891  HN  LYS   128     -17.318 -18.581  23.098  1.00 10.00      B   
ATOM   2892  CA  LYS   128     -18.565 -18.001  21.491  1.00 10.00      B   
ATOM   2893  CB  LYS   128     -18.030 -19.216  20.729  1.00 10.00      B   
ATOM   2894  CG  LYS   128     -18.607 -19.384  19.333  1.00 10.00      B   
ATOM   2895  CD  LYS   128     -18.150 -20.691  18.704  1.00 10.00      B   
ATOM   2896  CE  LYS   128     -18.487 -20.754  17.222  1.00 10.00      B   
ATOM   2897  NZ  LYS   128     -17.439 -20.104  16.388  1.00 10.00      B   
ATOM   2898  HZ1 LYS   128     -17.256 -19.137  16.732  1.00 10.00      B   
ATOM   2899  HZ2 LYS   128     -17.750 -20.050  15.398  1.00 10.00      B   
ATOM   2900  HZ3 LYS   128     -16.550 -20.650  16.432  1.00 10.00      B   
ATOM   2901  C   LYS   128     -20.056 -18.162  21.750  1.00 10.00      B   
ATOM   2902  O   LYS   128     -20.486 -19.119  22.403  1.00 10.00      B   
ATOM   2903  N   GLY   129     -20.837 -17.224  21.245  1.00 10.00      B   
ATOM   2904  HN  GLY   129     -20.434 -16.492  20.724  1.00 10.00      B   
ATOM   2905  CA  GLY   129     -22.268 -17.273  21.439  1.00 10.00      B   
ATOM   2906  C   GLY   129     -22.740 -16.277  22.477  1.00 10.00      B   
ATOM   2907  O   GLY   129     -23.893 -16.320  22.915  1.00 10.00      B   
ATOM   2908  N   ASP   130     -21.851 -15.382  22.883  1.00 10.00      B   
ATOM   2909  HN  ASP   130     -20.942 -15.403  22.514  1.00 10.00      B   
ATOM   2910  CA  ASP   130     -22.195 -14.372  23.872  1.00 10.00      B   
ATOM   2911  CB  ASP   130     -20.952 -13.849  24.591  1.00 10.00      B   
ATOM   2912  CG  ASP   130     -20.798 -14.440  25.975  1.00 10.00      B   
ATOM   2913  OD1 ASP   130     -21.783 -15.011  26.496  1.00 10.00      B   
ATOM   2914  OD2 ASP   130     -19.693 -14.348  26.549  1.00 10.00      B   
ATOM   2915  C   ASP   130     -22.963 -13.226  23.233  1.00 10.00      B   
ATOM   2916  O   ASP   130     -22.502 -12.628  22.259  1.00 10.00      B   
ATOM   2917  N   ILE   131     -24.134 -12.935  23.779  1.00 10.00      B   
ATOM   2918  HN  ILE   131     -24.438 -13.448  24.557  1.00 10.00      B   
ATOM   2919  CA  ILE   131     -24.978 -11.867  23.265  1.00 10.00      B   
ATOM   2920  CB  ILE   131     -26.476 -12.195  23.461  1.00 10.00      B   
ATOM   2921  CG1 ILE   131     -26.806 -13.582  22.898  1.00 10.00      B   
ATOM   2922  CG2 ILE   131     -27.358 -11.131  22.822  1.00 10.00      B   
ATOM   2923  CD1 ILE   131     -26.531 -13.736  21.417  1.00 10.00      B   
ATOM   2924  C   ILE   131     -24.653 -10.550  23.961  1.00 10.00      B   
ATOM   2925  O   ILE   131     -25.075 -10.312  25.094  1.00 10.00      B   
ATOM   2926  N   VAL   132     -23.899  -9.698  23.284  1.00 10.00      B   
ATOM   2927  HN  VAL   132     -23.604  -9.931  22.376  1.00 10.00      B   
ATOM   2928  CA  VAL   132     -23.514  -8.411  23.850  1.00 10.00      B   
ATOM   2929  CB  VAL   132     -21.995  -8.154  23.746  1.00 10.00      B   
ATOM   2930  CG1 VAL   132     -21.227  -9.115  24.639  1.00 10.00      B   
ATOM   2931  CG2 VAL   132     -21.528  -8.269  22.303  1.00 10.00      B   
ATOM   2932  C   VAL   132     -24.276  -7.262  23.196  1.00 10.00      B   
ATOM   2933  O   VAL   132     -24.710  -7.360  22.045  1.00 10.00      B   
ATOM   2934  N   LEU   133     -24.437  -6.177  23.941  1.00 10.00      B   
ATOM   2935  HN  LEU   133     -24.060  -6.161  24.853  1.00 10.00      B   
ATOM   2936  CA  LEU   133     -25.140  -5.006  23.450  1.00 10.00      B   
ATOM   2937  CB  LEU   133     -26.304  -4.651  24.381  1.00 10.00      B   
ATOM   2938  CG  LEU   133     -26.978  -3.296  24.144  1.00 10.00      B   
ATOM   2939  CD1 LEU   133     -27.696  -3.274  22.801  1.00 10.00      B   
ATOM   2940  CD2 LEU   133     -27.934  -2.963  25.278  1.00 10.00      B   
ATOM   2941  C   LEU   133     -24.192  -3.820  23.339  1.00 10.00      B   
ATOM   2942  O   LEU   133     -23.453  -3.512  24.275  1.00 10.00      B   
ATOM   2943  N   VAL   134     -24.210  -3.166  22.190  1.00 10.00      B   
ATOM   2944  HN  VAL   134     -24.816  -3.465  21.476  1.00 10.00      B   
ATOM   2945  CA  VAL   134     -23.369  -2.004  21.958  1.00 10.00      B   
ATOM   2946  CB  VAL   134     -22.342  -2.243  20.831  1.00 10.00      B   
ATOM   2947  CG1 VAL   134     -21.448  -1.026  20.649  1.00 10.00      B   
ATOM   2948  CG2 VAL   134     -21.506  -3.483  21.117  1.00 10.00      B   
ATOM   2949  C   VAL   134     -24.236  -0.797  21.619  1.00 10.00      B   
ATOM   2950  O   VAL   134     -25.004  -0.819  20.650  1.00 10.00      B   
ATOM   2951  N   GLU   135     -24.132   0.237  22.437  1.00 10.00      B   
ATOM   2952  HN  GLU   135     -23.513   0.183  23.198  1.00 10.00      B   
ATOM   2953  CA  GLU   135     -24.898   1.454  22.234  1.00 10.00      B   
ATOM   2954  CB  GLU   135     -25.260   2.080  23.582  1.00 10.00      B   
ATOM   2955  CG  GLU   135     -26.479   1.465  24.252  1.00 10.00      B   
ATOM   2956  CD  GLU   135     -27.763   2.189  23.897  1.00 10.00      B   
ATOM   2957  OE1 GLU   135     -28.033   3.261  24.485  1.00 10.00      B   
ATOM   2958  OE2 GLU   135     -28.510   1.698  23.023  1.00 10.00      B   
ATOM   2959  C   GLU   135     -24.103   2.448  21.396  1.00 10.00      B   
ATOM   2960  O   GLU   135     -22.868   2.401  21.366  1.00 10.00      B   
ATOM   2961  N   ALA   136     -24.812   3.334  20.713  1.00 10.00      B   
ATOM   2962  HN  ALA   136     -25.792   3.303  20.766  1.00 10.00      B   
ATOM   2963  CA  ALA   136     -24.178   4.346  19.880  1.00 10.00      B   
ATOM   2964  CB  ALA   136     -25.231   5.170  19.157  1.00 10.00      B   
ATOM   2965  C   ALA   136     -23.269   5.243  20.713  1.00 10.00      B   
ATOM   2966  O   ALA   136     -23.680   5.774  21.747  1.00 10.00      B   
ATOM   2967  N   GLY   137     -22.033   5.403  20.263  1.00 10.00      B   
ATOM   2968  HN  GLY   137     -21.760   4.955  19.428  1.00 10.00      B   
ATOM   2969  CA  GLY   137     -21.078   6.223  20.979  1.00 10.00      B   
ATOM   2970  C   GLY   137     -19.940   5.387  21.519  1.00 10.00      B   
ATOM   2971  O   GLY   137     -18.847   5.891  21.772  1.00 10.00      B   
ATOM   2972  N   ASP   138     -20.199   4.099  21.686  1.00 10.00      B   
ATOM   2973  HN  ASP   138     -21.089   3.756  21.453  1.00 10.00      B   
ATOM   2974  CA  ASP   138     -19.197   3.172  22.195  1.00 10.00      B   
ATOM   2975  CB  ASP   138     -19.850   2.164  23.144  1.00 10.00      B   
ATOM   2976  CG  ASP   138     -18.915   1.694  24.244  1.00 10.00      B   
ATOM   2977  OD1 ASP   138     -18.155   0.730  24.014  1.00 10.00      B   
ATOM   2978  OD2 ASP   138     -18.939   2.285  25.349  1.00 10.00      B   
ATOM   2979  C   ASP   138     -18.518   2.447  21.033  1.00 10.00      B   
ATOM   2980  O   ASP   138     -18.659   2.850  19.875  1.00 10.00      B   
ATOM   2981  N   ILE   139     -17.790   1.381  21.334  1.00 10.00      B   
ATOM   2982  HN  ILE   139     -17.732   1.085  22.273  1.00 10.00      B   
ATOM   2983  CA  ILE   139     -17.098   0.619  20.303  1.00 10.00      B   
ATOM   2984  CB  ILE   139     -15.561   0.737  20.418  1.00 10.00      B   
ATOM   2985  CG1 ILE   139     -15.050   0.035  21.678  1.00 10.00      B   
ATOM   2986  CG2 ILE   139     -15.130   2.196  20.399  1.00 10.00      B   
ATOM   2987  CD1 ILE   139     -13.621  -0.443  21.559  1.00 10.00      B   
ATOM   2988  C   ILE   139     -17.495  -0.853  20.351  1.00 10.00      B   
ATOM   2989  O   ILE   139     -18.197  -1.281  21.266  1.00 10.00      B   
ATOM   2990  N   ILE   140     -17.041  -1.615  19.361  1.00 10.00      B   
ATOM   2991  HN  ILE   140     -16.490  -1.200  18.659  1.00 10.00      B   
ATOM   2992  CA  ILE   140     -17.340  -3.044  19.280  1.00 10.00      B   
ATOM   2993  CB  ILE   140     -17.421  -3.520  17.811  1.00 10.00      B   
ATOM   2994  CG1 ILE   140     -18.096  -2.466  16.925  1.00 10.00      B   
ATOM   2995  CG2 ILE   140     -18.155  -4.848  17.715  1.00 10.00      B   
ATOM   2996  CD1 ILE   140     -19.516  -2.134  17.323  1.00 10.00      B   
ATOM   2997  C   ILE   140     -16.256  -3.849  20.001  1.00 10.00      B   
ATOM   2998  O   ILE   140     -15.137  -3.970  19.503  1.00 10.00      B   
ATOM   2999  N   PRO   141     -16.573  -4.405  21.181  1.00 10.00      B   
ATOM   3000  CA  PRO   141     -15.617  -5.182  21.979  1.00 10.00      B   
ATOM   3001  CB  PRO   141     -16.314  -5.318  23.333  1.00 10.00      B   
ATOM   3002  CG  PRO   141     -17.768  -5.228  23.020  1.00 10.00      B   
ATOM   3003  CD  PRO   141     -17.887  -4.299  21.843  1.00 10.00      B   
ATOM   3004  C   PRO   141     -15.281  -6.568  21.410  1.00 10.00      B   
ATOM   3005  O   PRO   141     -14.149  -7.038  21.541  1.00 10.00      B   
ATOM   3006  N   CYS   142     -16.249  -7.226  20.789  1.00 10.00      B   
ATOM   3007  HN  CYS   142     -17.134  -6.810  20.689  1.00 10.00      B   
ATOM   3008  CA  CYS   142     -16.014  -8.559  20.239  1.00 10.00      B   
ATOM   3009  C   CYS   142     -16.367  -8.642  18.760  1.00 10.00      B   
ATOM   3010  O   CYS   142     -17.103  -7.807  18.236  1.00 10.00      B   
ATOM   3011  CB  CYS   142     -16.771  -9.629  21.035  1.00 10.00      B   
ATOM   3012  SG  CYS   142     -18.538  -9.798  20.607  1.00 10.00      B   
ATOM   3013  N   ASP   143     -15.827  -9.653  18.095  1.00 10.00      B   
ATOM   3014  HN  ASP   143     -15.240 -10.274  18.572  1.00 10.00      B   
ATOM   3015  CA  ASP   143     -16.075  -9.871  16.678  1.00 10.00      B   
ATOM   3016  CB  ASP   143     -14.788 -10.360  16.011  1.00 10.00      B   
ATOM   3017  CG  ASP   143     -14.654  -9.915  14.572  1.00 10.00      B   
ATOM   3018  OD1 ASP   143     -15.253 -10.560  13.685  1.00 10.00      B   
ATOM   3019  OD2 ASP   143     -13.928  -8.925  14.322  1.00 10.00      B   
ATOM   3020  C   ASP   143     -17.164 -10.922  16.513  1.00 10.00      B   
ATOM   3021  O   ASP   143     -17.106 -11.987  17.140  1.00 10.00      B   
ATOM   3022  N   GLY   144     -18.166 -10.621  15.699  1.00 10.00      B   
ATOM   3023  HN  GLY   144     -18.174  -9.757  15.238  1.00 10.00      B   
ATOM   3024  CA  GLY   144     -19.244 -11.561  15.485  1.00 10.00      B   
ATOM   3025  C   GLY   144     -20.253 -11.080  14.465  1.00 10.00      B   
ATOM   3026  O   GLY   144     -19.991 -10.133  13.721  1.00 10.00      B   
ATOM   3027  N   GLU   145     -21.413 -11.726  14.444  1.00 10.00      B   
ATOM   3028  HN  GLU   145     -21.564 -12.455  15.086  1.00 10.00      B   
ATOM   3029  CA  GLU   145     -22.473 -11.381  13.507  1.00 10.00      B   
ATOM   3030  CB  GLU   145     -23.029 -12.643  12.842  1.00 10.00      B   
ATOM   3031  CG  GLU   145     -22.013 -13.423  12.021  1.00 10.00      B   
ATOM   3032  CD  GLU   145     -22.542 -14.773  11.578  1.00 10.00      B   
ATOM   3033  OE1 GLU   145     -23.521 -14.810  10.801  1.00 10.00      B   
ATOM   3034  OE2 GLU   145     -21.982 -15.810  12.002  1.00 10.00      B   
ATOM   3035  C   GLU   145     -23.604 -10.628  14.200  1.00 10.00      B   
ATOM   3036  O   GLU   145     -23.920 -10.887  15.366  1.00 10.00      B   
ATOM   3037  N   VAL   146     -24.202  -9.692  13.476  1.00 10.00      B   
ATOM   3038  HN  VAL   146     -23.890  -9.532  12.557  1.00 10.00      B   
ATOM   3039  CA  VAL   146     -25.306  -8.897  13.995  1.00 10.00      B   
ATOM   3040  CB  VAL   146     -25.450  -7.556  13.234  1.00 10.00      B   
ATOM   3041  CG1 VAL   146     -26.414  -6.630  13.959  1.00 10.00      B   
ATOM   3042  CG2 VAL   146     -24.098  -6.882  13.043  1.00 10.00      B   
ATOM   3043  C   VAL   146     -26.607  -9.681  13.860  1.00 10.00      B   
ATOM   3044  O   VAL   146     -26.871 -10.275  12.812  1.00 10.00      B   
ATOM   3045  N   ILE   147     -27.410  -9.696  14.920  1.00 10.00      B   
ATOM   3046  HN  ILE   147     -27.141  -9.215  15.731  1.00 10.00      B   
ATOM   3047  CA  ILE   147     -28.678 -10.418  14.901  1.00 10.00      B   
ATOM   3048  CB  ILE   147     -28.697 -11.582  15.919  1.00 10.00      B   
ATOM   3049  CG1 ILE   147     -28.260 -11.102  17.308  1.00 10.00      B   
ATOM   3050  CG2 ILE   147     -27.815 -12.726  15.437  1.00 10.00      B   
ATOM   3051  CD1 ILE   147     -28.487 -12.112  18.412  1.00 10.00      B   
ATOM   3052  C   ILE   147     -29.866  -9.497  15.159  1.00 10.00      B   
ATOM   3053  O   ILE   147     -30.977  -9.760  14.698  1.00 10.00      B   
ATOM   3054  N   GLU   148     -29.629  -8.408  15.878  1.00 10.00      B   
ATOM   3055  HN  GLU   148     -28.720  -8.226  16.194  1.00 10.00      B   
ATOM   3056  CA  GLU   148     -30.696  -7.473  16.202  1.00 10.00      B   
ATOM   3057  CB  GLU   148     -31.186  -7.726  17.633  1.00 10.00      B   
ATOM   3058  CG  GLU   148     -32.382  -6.883  18.052  1.00 10.00      B   
ATOM   3059  CD  GLU   148     -33.707  -7.599  17.879  1.00 10.00      B   
ATOM   3060  OE1 GLU   148     -33.994  -8.527  18.667  1.00 10.00      B   
ATOM   3061  OE2 GLU   148     -34.480  -7.226  16.970  1.00 10.00      B   
ATOM   3062  C   GLU   148     -30.238  -6.023  16.050  1.00 10.00      B   
ATOM   3063  O   GLU   148     -29.189  -5.633  16.572  1.00 10.00      B   
ATOM   3064  N   GLY   149     -31.020  -5.234  15.322  1.00 10.00      B   
ATOM   3065  HN  GLY   149     -31.821  -5.611  14.897  1.00 10.00      B   
ATOM   3066  CA  GLY   149     -30.696  -3.834  15.137  1.00 10.00      B   
ATOM   3067  C   GLY   149     -30.518  -3.438  13.685  1.00 10.00      B   
ATOM   3068  O   GLY   149     -31.115  -4.031  12.785  1.00 10.00      B   
ATOM   3069  N   GLY   150     -29.691  -2.428  13.470  1.00 10.00      B   
ATOM   3070  HN  GLY   150     -29.254  -2.004  14.239  1.00 10.00      B   
ATOM   3071  CA  GLY   150     -29.417  -1.929  12.138  1.00 10.00      B   
ATOM   3072  C   GLY   150     -28.885  -0.516  12.213  1.00 10.00      B   
ATOM   3073  O   GLY   150     -29.659   0.433  12.332  1.00 10.00      B   
ATOM   3074  N   ALA   151     -27.567  -0.370  12.161  1.00 10.00      B   
ATOM   3075  HN  ALA   151     -26.998  -1.162  12.035  1.00 10.00      B   
ATOM   3076  CA  ALA   151     -26.947   0.944  12.259  1.00 10.00      B   
ATOM   3077  CB  ALA   151     -26.577   1.234  13.706  1.00 10.00      B   
ATOM   3078  C   ALA   151     -25.719   1.063  11.358  1.00 10.00      B   
ATOM   3079  O   ALA   151     -25.439   0.181  10.547  1.00 10.00      B   
ATOM   3080  N   SER   152     -24.992   2.164  11.509  1.00 10.00      B   
ATOM   3081  HN  SER   152     -25.260   2.826  12.186  1.00 10.00      B   
ATOM   3082  CA  SER   152     -23.796   2.415  10.719  1.00 10.00      B   
ATOM   3083  CB  SER   152     -23.919   3.765  10.010  1.00 10.00      B   
ATOM   3084  OG  SER   152     -25.244   3.969   9.540  1.00 10.00      B   
ATOM   3085  HG  SER   152     -25.797   3.224   9.811  1.00 10.00      B   
ATOM   3086  C   SER   152     -22.559   2.406  11.616  1.00 10.00      B   
ATOM   3087  O   SER   152     -22.547   3.042  12.676  1.00 10.00      B   
ATOM   3088  N   VAL   153     -21.524   1.696  11.188  1.00 10.00      B   
ATOM   3089  HN  VAL   153     -21.576   1.250  10.312  1.00 10.00      B   
ATOM   3090  CA  VAL   153     -20.288   1.596  11.959  1.00 10.00      B   
ATOM   3091  CB  VAL   153     -19.800   0.138  12.104  1.00 10.00      B   
ATOM   3092  CG1 VAL   153     -20.725  -0.653  13.019  1.00 10.00      B   
ATOM   3093  CG2 VAL   153     -19.673  -0.536  10.745  1.00 10.00      B   
ATOM   3094  C   VAL   153     -19.181   2.446  11.340  1.00 10.00      B   
ATOM   3095  O   VAL   153     -19.328   2.958  10.228  1.00 10.00      B   
ATOM   3096  N   ASP   154     -18.082   2.590  12.068  1.00 10.00      B   
ATOM   3097  HN  ASP   154     -18.028   2.146  12.945  1.00 10.00      B   
ATOM   3098  CA  ASP   154     -16.945   3.380  11.611  1.00 10.00      B   
ATOM   3099  CB  ASP   154     -16.891   4.699  12.386  1.00 10.00      B   
ATOM   3100  CG  ASP   154     -15.552   5.405  12.307  1.00 10.00      B   
ATOM   3101  OD1 ASP   154     -14.966   5.482  11.211  1.00 10.00      B   
ATOM   3102  OD2 ASP   154     -15.084   5.907  13.349  1.00 10.00      B   
ATOM   3103  C   ASP   154     -15.645   2.600  11.780  1.00 10.00      B   
ATOM   3104  O   ASP   154     -15.328   2.127  12.877  1.00 10.00      B   
ATOM   3105  N   GLU   155     -14.896   2.480  10.691  1.00 10.00      B   
ATOM   3106  HN  GLU   155     -15.208   2.895   9.856  1.00 10.00      B   
ATOM   3107  CA  GLU   155     -13.636   1.749  10.687  1.00 10.00      B   
ATOM   3108  CB  GLU   155     -13.564   0.830   9.466  1.00 10.00      B   
ATOM   3109  CG  GLU   155     -14.064  -0.581   9.708  1.00 10.00      B   
ATOM   3110  CD  GLU   155     -15.490  -0.796   9.247  1.00 10.00      B   
ATOM   3111  OE1 GLU   155     -16.210  -1.590   9.889  1.00 10.00      B   
ATOM   3112  OE2 GLU   155     -15.885  -0.193   8.228  1.00 10.00      B   
ATOM   3113  C   GLU   155     -12.423   2.681  10.684  1.00 10.00      B   
ATOM   3114  O   GLU   155     -11.367   2.324  10.158  1.00 10.00      B   
ATOM   3115  N   SER   156     -12.563   3.863  11.270  1.00 10.00      B   
ATOM   3116  HN  SER   156     -13.435   4.107  11.657  1.00 10.00      B   
ATOM   3117  CA  SER   156     -11.466   4.831  11.325  1.00 10.00      B   
ATOM   3118  CB  SER   156     -11.951   6.136  11.960  1.00 10.00      B   
ATOM   3119  OG  SER   156     -12.515   5.893  13.239  1.00 10.00      B   
ATOM   3120  HG  SER   156     -13.487   5.948  13.183  1.00 10.00      B   
ATOM   3121  C   SER   156     -10.268   4.285  12.106  1.00 10.00      B   
ATOM   3122  O   SER   156      -9.125   4.695  11.885  1.00 10.00      B   
ATOM   3123  N   ALA   157     -10.540   3.359  13.017  1.00 10.00      B   
ATOM   3124  HN  ALA   157     -11.470   3.084  13.149  1.00 10.00      B   
ATOM   3125  CA  ALA   157      -9.500   2.761  13.841  1.00 10.00      B   
ATOM   3126  CB  ALA   157     -10.120   2.040  15.027  1.00 10.00      B   
ATOM   3127  C   ALA   157      -8.597   1.813  13.050  1.00 10.00      B   
ATOM   3128  O   ALA   157      -7.374   1.856  13.186  1.00 10.00      B   
ATOM   3129  N   ILE   158      -9.194   0.960  12.224  1.00 10.00      B   
ATOM   3130  HN  ILE   158     -10.166   0.981  12.131  1.00 10.00      B   
ATOM   3131  CA  ILE   158      -8.416   0.001  11.445  1.00 10.00      B   
ATOM   3132  CB  ILE   158      -9.076  -1.392  11.349  1.00 10.00      B   
ATOM   3133  CG1 ILE   158     -10.592  -1.274  11.152  1.00 10.00      B   
ATOM   3134  CG2 ILE   158      -8.751  -2.219  12.585  1.00 10.00      B   
ATOM   3135  CD1 ILE   158     -11.269  -2.584  10.805  1.00 10.00      B   
ATOM   3136  C   ILE   158      -8.046   0.517  10.058  1.00 10.00      B   
ATOM   3137  O   ILE   158      -6.867   0.674   9.752  1.00 10.00      B   
ATOM   3138  N   THR   159      -9.045   0.778   9.226  1.00 10.00      B   
ATOM   3139  HN  THR   159      -9.970   0.634   9.521  1.00 10.00      B   
ATOM   3140  CA  THR   159      -8.810   1.262   7.875  1.00 10.00      B   
ATOM   3141  CB  THR   159     -10.023   0.942   6.979  1.00 10.00      B   
ATOM   3142  OG1 THR   159     -10.856  -0.019   7.648  1.00 10.00      B   
ATOM   3143  HG1 THR   159     -11.583  -0.275   7.065  1.00 10.00      B   
ATOM   3144  CG2 THR   159      -9.566   0.361   5.649  1.00 10.00      B   
ATOM   3145  C   THR   159      -8.549   2.768   7.864  1.00 10.00      B   
ATOM   3146  O   THR   159      -7.581   3.243   7.259  1.00 10.00      B   
ATOM   3147  N   GLY   160      -9.400   3.510   8.559  1.00 10.00      B   
ATOM   3148  HN  GLY   160     -10.128   3.071   9.054  1.00 10.00      B   
ATOM   3149  CA  GLY   160      -9.259   4.951   8.608  1.00 10.00      B   
ATOM   3150  C   GLY   160      -9.907   5.611   7.409  1.00 10.00      B   
ATOM   3151  O   GLY   160      -9.237   6.275   6.616  1.00 10.00      B   
ATOM   3152  N   GLU   161     -11.210   5.418   7.271  1.00 10.00      B   
ATOM   3153  HN  GLU   161     -11.689   4.887   7.941  1.00 10.00      B   
ATOM   3154  CA  GLU   161     -11.954   5.985   6.155  1.00 10.00      B   
ATOM   3155  CB  GLU   161     -12.158   4.927   5.068  1.00 10.00      B   
ATOM   3156  CG  GLU   161     -12.740   3.617   5.574  1.00 10.00      B   
ATOM   3157  CD  GLU   161     -13.123   2.688   4.444  1.00 10.00      B   
ATOM   3158  OE1 GLU   161     -14.129   2.966   3.760  1.00 10.00      B   
ATOM   3159  OE2 GLU   161     -12.414   1.683   4.232  1.00 10.00      B   
ATOM   3160  C   GLU   161     -13.297   6.543   6.623  1.00 10.00      B   
ATOM   3161  O   GLU   161     -13.409   7.053   7.739  1.00 10.00      B   
ATOM   3162  N   ALA   163     -14.305   6.452   5.763  1.00 10.00      B   
ATOM   3163  HN  ALA   163     -14.151   6.036   4.890  1.00 10.00      B   
ATOM   3164  CA  ALA   163     -15.638   6.941   6.080  1.00 10.00      B   
ATOM   3165  CB  ALA   163     -16.268   7.568   4.845  1.00 10.00      B   
ATOM   3166  C   ALA   163     -16.511   5.801   6.600  1.00 10.00      B   
ATOM   3167  O   ALA   163     -16.288   4.640   6.253  1.00 10.00      B   
ATOM   3168  N   PRO   164     -17.511   6.121   7.441  1.00 10.00      B   
ATOM   3169  CA  PRO   164     -18.428   5.125   8.019  1.00 10.00      B   
ATOM   3170  CB  PRO   164     -19.394   5.966   8.867  1.00 10.00      B   
ATOM   3171  CG  PRO   164     -19.253   7.354   8.347  1.00 10.00      B   
ATOM   3172  CD  PRO   164     -17.824   7.480   7.911  1.00 10.00      B   
ATOM   3173  C   PRO   164     -19.204   4.327   6.965  1.00 10.00      B   
ATOM   3174  O   PRO   164     -19.364   4.763   5.819  1.00 10.00      B   
ATOM   3175  N   VAL   165     -19.695   3.165   7.370  1.00 10.00      B   
ATOM   3176  HN  VAL   165     -19.549   2.884   8.304  1.00 10.00      B   
ATOM   3177  CA  VAL   165     -20.447   2.288   6.481  1.00 10.00      B   
ATOM   3178  CB  VAL   165     -19.564   1.108   6.009  1.00 10.00      B   
ATOM   3179  CG1 VAL   165     -18.958   0.376   7.194  1.00 10.00      B   
ATOM   3180  CG2 VAL   165     -20.330   0.151   5.106  1.00 10.00      B   
ATOM   3181  C   VAL   165     -21.708   1.763   7.179  1.00 10.00      B   
ATOM   3182  O   VAL   165     -21.690   1.465   8.377  1.00 10.00      B   
ATOM   3183  N   ILE   166     -22.801   1.663   6.429  1.00 10.00      B   
ATOM   3184  HN  ILE   166     -22.754   1.908   5.479  1.00 10.00      B   
ATOM   3185  CA  ILE   166     -24.068   1.186   6.977  1.00 10.00      B   
ATOM   3186  CB  ILE   166     -25.283   1.718   6.181  1.00 10.00      B   
ATOM   3187  CG1 ILE   166     -25.280   1.183   4.744  1.00 10.00      B   
ATOM   3188  CG2 ILE   166     -25.303   3.240   6.188  1.00 10.00      B   
ATOM   3189  CD1 ILE   166     -26.562   1.459   3.986  1.00 10.00      B   
ATOM   3190  C   ILE   166     -24.122  -0.339   7.033  1.00 10.00      B   
ATOM   3191  O   ILE   166     -23.502  -1.023   6.218  1.00 10.00      B   
ATOM   3192  N   ARG   167     -24.851  -0.862   8.013  1.00 10.00      B   
ATOM   3193  HN  ARG   167     -25.302  -0.260   8.647  1.00 10.00      B   
ATOM   3194  CA  ARG   167     -25.003  -2.301   8.190  1.00 10.00      B   
ATOM   3195  CB  ARG   167     -24.064  -2.801   9.297  1.00 10.00      B   
ATOM   3196  CG  ARG   167     -22.583  -2.593   9.018  1.00 10.00      B   
ATOM   3197  CD  ARG   167     -22.073  -3.551   7.951  1.00 10.00      B   
ATOM   3198  NE  ARG   167     -20.908  -3.016   7.244  1.00 10.00      B   
ATOM   3199  HE  ARG   167     -21.081  -2.361   6.534  1.00 10.00      B   
ATOM   3200  CZ  ARG   167     -19.643  -3.371   7.500  1.00 10.00      B   
ATOM   3201  NH1 ARG   167     -19.367  -4.258   8.445  1.00 10.00      B   
ATOM   3202 HH11 ARG   167     -20.134  -4.702   9.002  1.00 10.00      B   
ATOM   3203 HH12 ARG   167     -18.375  -4.520   8.637  1.00 10.00      B   
ATOM   3204  NH2 ARG   167     -18.649  -2.836   6.804  1.00 10.00      B   
ATOM   3205 HH21 ARG   167     -17.659  -3.110   7.006  1.00 10.00      B   
ATOM   3206 HH22 ARG   167     -18.845  -2.141   6.057  1.00 10.00      B   
ATOM   3207  C   ARG   167     -26.451  -2.631   8.557  1.00 10.00      B   
ATOM   3208  O   ARG   167     -27.270  -1.728   8.750  1.00 10.00      B   
ATOM   3209  N   GLU   168     -26.759  -3.922   8.651  1.00 10.00      B   
ATOM   3210  HN  GLU   168     -26.061  -4.593   8.490  1.00 10.00      B   
ATOM   3211  CA  GLU   168     -28.100  -4.375   9.006  1.00 10.00      B   
ATOM   3212  CB  GLU   168     -29.025  -4.457   7.781  1.00 10.00      B   
ATOM   3213  CG  GLU   168     -28.428  -5.140   6.560  1.00 10.00      B   
ATOM   3214  CD  GLU   168     -28.526  -6.647   6.626  1.00 10.00      B   
ATOM   3215  OE1 GLU   168     -29.627  -7.161   6.913  1.00 10.00      B   
ATOM   3216  OE2 GLU   168     -27.508  -7.323   6.388  1.00 10.00      B   
ATOM   3217  C   GLU   168     -28.034  -5.697   9.767  1.00 10.00      B   
ATOM   3218  O   GLU   168     -26.958  -6.093  10.223  1.00 10.00      B   
ATOM   3219  N   SER   169     -29.169  -6.371   9.913  1.00 10.00      B   
ATOM   3220  HN  SER   169     -29.996  -6.014   9.522  1.00 10.00      B   
ATOM   3221  CA  SER   169     -29.210  -7.635  10.637  1.00 10.00      B   
ATOM   3222  CB  SER   169     -29.774  -7.414  12.044  1.00 10.00      B   
ATOM   3223  OG  SER   169     -29.318  -6.187  12.594  1.00 10.00      B   
ATOM   3224  HG  SER   169     -29.923  -5.479  12.340  1.00 10.00      B   
ATOM   3225  C   SER   169     -30.051  -8.684   9.911  1.00 10.00      B   
ATOM   3226  O   SER   169     -31.282  -8.599   9.887  1.00 10.00      B   
ATOM   3227  N   GLY   170     -29.391  -9.675   9.320  1.00 10.00      B   
ATOM   3228  HN  GLY   170     -28.411  -9.685   9.340  1.00 10.00      B   
ATOM   3229  CA  GLY   170     -30.113 -10.731   8.633  1.00 10.00      B   
ATOM   3230  C   GLY   170     -29.669 -10.931   7.199  1.00 10.00      B   
ATOM   3231  O   GLY   170     -29.773 -12.037   6.659  1.00 10.00      B   
ATOM   3232  N   GLY   171     -29.188  -9.867   6.574  1.00 10.00      B   
ATOM   3233  HN  GLY   171     -29.146  -9.000   7.047  1.00 10.00      B   
ATOM   3234  CA  GLY   171     -28.738  -9.956   5.202  1.00 10.00      B   
ATOM   3235  C   GLY   171     -27.257 -10.252   5.092  1.00 10.00      B   
ATOM   3236  O   GLY   171     -26.754 -11.188   5.714  1.00 10.00      B   
ATOM   3237  N   ASP   172     -26.555  -9.435   4.315  1.00 10.00      B   
ATOM   3238  HN  ASP   172     -27.010  -8.686   3.879  1.00 10.00      B   
ATOM   3239  CA  ASP   172     -25.122  -9.617   4.100  1.00 10.00      B   
ATOM   3240  CB  ASP   172     -24.787  -9.520   2.605  1.00 10.00      B   
ATOM   3241  CG  ASP   172     -25.391 -10.641   1.781  1.00 10.00      B   
ATOM   3242  OD1 ASP   172     -24.687 -11.636   1.517  1.00 10.00      B   
ATOM   3243  OD2 ASP   172     -26.580 -10.529   1.393  1.00 10.00      B   
ATOM   3244  C   ASP   172     -24.312  -8.581   4.868  1.00 10.00      B   
ATOM   3245  O   ASP   172     -23.082  -8.627   4.887  1.00 10.00      B   
ATOM   3246  N   PHE   173     -24.998  -7.657   5.525  1.00 10.00      B   
ATOM   3247  HN  PHE   173     -25.987  -7.693   5.530  1.00 10.00      B   
ATOM   3248  CA  PHE   173     -24.324  -6.606   6.275  1.00 10.00      B   
ATOM   3249  CB  PHE   173     -25.002  -5.253   6.047  1.00 10.00      B   
ATOM   3250  CG  PHE   173     -24.969  -4.763   4.628  1.00 10.00      B   
ATOM   3251  CD1 PHE   173     -26.014  -5.037   3.763  1.00 10.00      B   
ATOM   3252  CD2 PHE   173     -23.900  -4.015   4.166  1.00 10.00      B   
ATOM   3253  CE1 PHE   173     -25.994  -4.577   2.461  1.00 10.00      B   
ATOM   3254  CE2 PHE   173     -23.872  -3.554   2.865  1.00 10.00      B   
ATOM   3255  CZ  PHE   173     -24.921  -3.833   2.012  1.00 10.00      B   
ATOM   3256  C   PHE   173     -24.302  -6.929   7.761  1.00 10.00      B   
ATOM   3257  O   PHE   173     -24.052  -6.058   8.595  1.00 10.00      B   
ATOM   3258  N   ALA   174     -24.541  -8.189   8.087  1.00 10.00      B   
ATOM   3259  HN  ALA   174     -24.721  -8.840   7.375  1.00 10.00      B   
ATOM   3260  CA  ALA   174     -24.553  -8.626   9.475  1.00 10.00      B   
ATOM   3261  CB  ALA   174     -25.388  -9.885   9.631  1.00 10.00      B   
ATOM   3262  C   ALA   174     -23.139  -8.849  10.002  1.00 10.00      B   
ATOM   3263  O   ALA   174     -22.950  -9.314  11.122  1.00 10.00      B   
ATOM   3264  N   SER   175     -22.149  -8.512   9.193  1.00 10.00      B   
ATOM   3265  HN  SER   175     -22.356  -8.139   8.312  1.00 10.00      B   
ATOM   3266  CA  SER   175     -20.764  -8.676   9.584  1.00 10.00      B   
ATOM   3267  CB  SER   175     -19.917  -9.048   8.363  1.00 10.00      B   
ATOM   3268  OG  SER   175     -18.662  -9.581   8.750  1.00 10.00      B   
ATOM   3269  HG  SER   175     -18.395 -10.262   8.114  1.00 10.00      B   
ATOM   3270  C   SER   175     -20.237  -7.399  10.236  1.00 10.00      B   
ATOM   3271  O   SER   175     -20.537  -6.292   9.787  1.00 10.00      B   
ATOM   3272  N   VAL   176     -19.481  -7.562  11.312  1.00 10.00      B   
ATOM   3273  HN  VAL   176     -19.312  -8.470  11.642  1.00 10.00      B   
ATOM   3274  CA  VAL   176     -18.893  -6.435  12.026  1.00 10.00      B   
ATOM   3275  CB  VAL   176     -19.733  -6.046  13.267  1.00 10.00      B   
ATOM   3276  CG1 VAL   176     -19.537  -7.030  14.413  1.00 10.00      B   
ATOM   3277  CG2 VAL   176     -19.436  -4.621  13.706  1.00 10.00      B   
ATOM   3278  C   VAL   176     -17.461  -6.791  12.432  1.00 10.00      B   
ATOM   3279  O   VAL   176     -17.112  -7.970  12.481  1.00 10.00      B   
ATOM   3280  N   THR   177     -16.633  -5.789  12.694  1.00 10.00      B   
ATOM   3281  HN  THR   177     -16.958  -4.865  12.626  1.00 10.00      B   
ATOM   3282  CA  THR   177     -15.250  -6.029  13.083  1.00 10.00      B   
ATOM   3283  CB  THR   177     -14.270  -5.363  12.097  1.00 10.00      B   
ATOM   3284  OG1 THR   177     -14.791  -5.459  10.764  1.00 10.00      B   
ATOM   3285  HG1 THR   177     -15.649  -5.024  10.726  1.00 10.00      B   
ATOM   3286  CG2 THR   177     -12.908  -6.038  12.150  1.00 10.00      B   
ATOM   3287  C   THR   177     -14.979  -5.501  14.487  1.00 10.00      B   
ATOM   3288  O   THR   177     -15.340  -4.369  14.816  1.00 10.00      B   
ATOM   3289  N   GLY   178     -14.354  -6.326  15.313  1.00 10.00      B   
ATOM   3290  HN  GLY   178     -14.105  -7.230  14.996  1.00 10.00      B   
ATOM   3291  CA  GLY   178     -14.038  -5.919  16.669  1.00 10.00      B   
ATOM   3292  C   GLY   178     -13.017  -4.792  16.707  1.00 10.00      B   
ATOM   3293  O   GLY   178     -11.993  -4.848  16.022  1.00 10.00      B   
ATOM   3294  N   GLY   179     -13.298  -3.769  17.501  1.00 10.00      B   
ATOM   3295  HN  GLY   179     -14.126  -3.782  18.034  1.00 10.00      B   
ATOM   3296  CA  GLY   179     -12.394  -2.642  17.610  1.00 10.00      B   
ATOM   3297  C   GLY   179     -12.906  -1.409  16.891  1.00 10.00      B   
ATOM   3298  O   GLY   179     -12.355  -0.317  17.044  1.00 10.00      B   
ATOM   3299  N   THR   180     -13.968  -1.573  16.112  1.00 10.00      B   
ATOM   3300  HN  THR   180     -14.380  -2.460  16.043  1.00 10.00      B   
ATOM   3301  CA  THR   180     -14.539  -0.456  15.371  1.00 10.00      B   
ATOM   3302  CB  THR   180     -15.284  -0.921  14.104  1.00 10.00      B   
ATOM   3303  OG1 THR   180     -16.262  -1.913  14.442  1.00 10.00      B   
ATOM   3304  HG1 THR   180     -15.829  -2.771  14.569  1.00 10.00      B   
ATOM   3305  CG2 THR   180     -14.303  -1.503  13.101  1.00 10.00      B   
ATOM   3306  C   THR   180     -15.457   0.379  16.258  1.00 10.00      B   
ATOM   3307  O   THR   180     -15.773  -0.015  17.380  1.00 10.00      B   
ATOM   3308  N   ARG   181     -15.872   1.535  15.757  1.00 10.00      B   
ATOM   3309  HN  ARG   181     -15.598   1.789  14.847  1.00 10.00      B   
ATOM   3310  CA  ARG   181     -16.741   2.432  16.506  1.00 10.00      B   
ATOM   3311  CB  ARG   181     -16.160   3.849  16.493  1.00 10.00      B   
ATOM   3312  CG  ARG   181     -14.737   3.943  17.020  1.00 10.00      B   
ATOM   3313  CD  ARG   181     -14.110   5.286  16.677  1.00 10.00      B   
ATOM   3314  NE  ARG   181     -14.886   6.406  17.209  1.00 10.00      B   
ATOM   3315  HE  ARG   181     -15.457   6.225  17.990  1.00 10.00      B   
ATOM   3316  CZ  ARG   181     -14.866   7.641  16.701  1.00 10.00      B   
ATOM   3317  NH1 ARG   181     -14.105   7.924  15.644  1.00 10.00      B   
ATOM   3318 HH11 ARG   181     -13.521   7.179  15.202  1.00 10.00      B   
ATOM   3319 HH12 ARG   181     -14.091   8.888  15.250  1.00 10.00      B   
ATOM   3320  NH2 ARG   181     -15.618   8.587  17.248  1.00 10.00      B   
ATOM   3321 HH21 ARG   181     -16.224   8.363  18.069  1.00 10.00      B   
ATOM   3322 HH22 ARG   181     -15.613   9.557  16.860  1.00 10.00      B   
ATOM   3323  C   ARG   181     -18.133   2.455  15.891  1.00 10.00      B   
ATOM   3324  O   ARG   181     -18.307   2.081  14.733  1.00 10.00      B   
ATOM   3325  N   ILE   182     -19.119   2.883  16.665  1.00 10.00      B   
ATOM   3326  HN  ILE   182     -18.926   3.148  17.592  1.00 10.00      B   
ATOM   3327  CA  ILE   182     -20.484   2.968  16.172  1.00 10.00      B   
ATOM   3328  CB  ILE   182     -21.363   1.778  16.630  1.00 10.00      B   
ATOM   3329  CG1 ILE   182     -22.807   1.955  16.146  1.00 10.00      B   
ATOM   3330  CG2 ILE   182     -21.310   1.597  18.141  1.00 10.00      B   
ATOM   3331  CD1 ILE   182     -23.670   0.731  16.342  1.00 10.00      B   
ATOM   3332  C   ILE   182     -21.119   4.294  16.574  1.00 10.00      B   
ATOM   3333  O   ILE   182     -21.209   4.622  17.756  1.00 10.00      B   
ATOM   3334  N   LEU   183     -21.537   5.063  15.584  1.00 10.00      B   
ATOM   3335  HN  LEU   183     -21.426   4.755  14.661  1.00 10.00      B   
ATOM   3336  CA  LEU   183     -22.154   6.355  15.832  1.00 10.00      B   
ATOM   3337  CB  LEU   183     -21.176   7.485  15.496  1.00 10.00      B   
ATOM   3338  CG  LEU   183     -19.907   7.565  16.349  1.00 10.00      B   
ATOM   3339  CD1 LEU   183     -18.922   8.557  15.750  1.00 10.00      B   
ATOM   3340  CD2 LEU   183     -20.246   7.950  17.781  1.00 10.00      B   
ATOM   3341  C   LEU   183     -23.433   6.506  15.016  1.00 10.00      B   
ATOM   3342  O   LEU   183     -23.432   7.134  13.958  1.00 10.00      B   
ATOM   3343  N   SER   184     -24.516   5.908  15.502  1.00 10.00      B   
ATOM   3344  HN  SER   184     -24.452   5.410  16.342  1.00 10.00      B   
ATOM   3345  CA  SER   184     -25.801   5.980  14.819  1.00 10.00      B   
ATOM   3346  CB  SER   184     -25.767   5.170  13.521  1.00 10.00      B   
ATOM   3347  OG  SER   184     -24.976   4.002  13.680  1.00 10.00      B   
ATOM   3348  HG  SER   184     -24.058   4.204  13.458  1.00 10.00      B   
ATOM   3349  C   SER   184     -26.936   5.503  15.724  1.00 10.00      B   
ATOM   3350  O   SER   184     -27.714   6.309  16.237  1.00 10.00      B   
ATOM   3351  N   ASP   185     -27.016   4.192  15.932  1.00 10.00      B   
ATOM   3352  HN  ASP   185     -26.354   3.600  15.514  1.00 10.00      B   
ATOM   3353  CA  ASP   185     -28.057   3.606  16.770  1.00 10.00      B   
ATOM   3354  CB  ASP   185     -29.244   3.157  15.912  1.00 10.00      B   
ATOM   3355  CG  ASP   185     -30.578   3.571  16.500  1.00 10.00      B   
ATOM   3356  OD1 ASP   185     -30.843   3.238  17.673  1.00 10.00      B   
ATOM   3357  OD2 ASP   185     -31.371   4.234  15.788  1.00 10.00      B   
ATOM   3358  C   ASP   185     -27.495   2.426  17.561  1.00 10.00      B   
ATOM   3359  O   ASP   185     -26.280   2.242  17.613  1.00 10.00      B   
ATOM   3360  N   TRP   186     -28.370   1.633  18.171  1.00 10.00      B   
ATOM   3361  HN  TRP   186     -29.329   1.823  18.084  1.00 10.00      B   
ATOM   3362  CA  TRP   186     -27.938   0.479  18.960  1.00 10.00      B   
ATOM   3363  CB  TRP   186     -28.899   0.210  20.129  1.00 10.00      B   
ATOM   3364  CG  TRP   186     -30.340   0.043  19.732  1.00 10.00      B   
ATOM   3365  CD1 TRP   186     -31.297   1.016  19.697  1.00 10.00      B   
ATOM   3366  CD2 TRP   186     -30.991  -1.171  19.328  1.00 10.00      B   
ATOM   3367  NE1 TRP   186     -32.496   0.488  19.287  1.00 10.00      B   
ATOM   3368  HE1 TRP   186     -33.332   0.991  19.177  1.00 10.00      B   
ATOM   3369  CE2 TRP   186     -32.336  -0.852  19.055  1.00 10.00      B   
ATOM   3370  CE3 TRP   186     -30.567  -2.493  19.164  1.00 10.00      B   
ATOM   3371  CZ2 TRP   186     -33.259  -1.807  18.632  1.00 10.00      B   
ATOM   3372  CZ3 TRP   186     -31.484  -3.437  18.744  1.00 10.00      B   
ATOM   3373  CH2 TRP   186     -32.814  -3.090  18.481  1.00 10.00      B   
ATOM   3374  C   TRP   186     -27.783  -0.774  18.100  1.00 10.00      B   
ATOM   3375  O   TRP   186     -28.397  -0.890  17.036  1.00 10.00      B   
ATOM   3376  N   LEU   187     -26.960  -1.708  18.569  1.00 10.00      B   
ATOM   3377  HN  LEU   187     -26.491  -1.550  19.420  1.00 10.00      B   
ATOM   3378  CA  LEU   187     -26.723  -2.953  17.849  1.00 10.00      B   
ATOM   3379  CB  LEU   187     -25.544  -2.807  16.883  1.00 10.00      B   
ATOM   3380  CG  LEU   187     -25.886  -2.339  15.471  1.00 10.00      B   
ATOM   3381  CD1 LEU   187     -24.646  -2.337  14.592  1.00 10.00      B   
ATOM   3382  CD2 LEU   187     -26.961  -3.227  14.877  1.00 10.00      B   
ATOM   3383  C   LEU   187     -26.473  -4.120  18.798  1.00 10.00      B   
ATOM   3384  O   LEU   187     -25.718  -3.999  19.766  1.00 10.00      B   
ATOM   3385  N   VAL   188     -27.121  -5.243  18.516  1.00 10.00      B   
ATOM   3386  HN  VAL   188     -27.730  -5.261  17.742  1.00 10.00      B   
ATOM   3387  CA  VAL   188     -26.966  -6.455  19.313  1.00 10.00      B   
ATOM   3388  CB  VAL   188     -28.324  -6.970  19.837  1.00 10.00      B   
ATOM   3389  CG1 VAL   188     -28.129  -8.170  20.749  1.00 10.00      B   
ATOM   3390  CG2 VAL   188     -29.079  -5.869  20.562  1.00 10.00      B   
ATOM   3391  C   VAL   188     -26.326  -7.539  18.450  1.00 10.00      B   
ATOM   3392  O   VAL   188     -26.880  -7.927  17.415  1.00 10.00      B   
ATOM   3393  N   ILE   189     -25.159  -8.016  18.856  1.00 10.00      B   
ATOM   3394  HN  ILE   189     -24.765  -7.688  19.696  1.00 10.00      B   
ATOM   3395  CA  ILE   189     -24.458  -9.037  18.090  1.00 10.00      B   
ATOM   3396  CB  ILE   189     -23.182  -8.483  17.414  1.00 10.00      B   
ATOM   3397  CG1 ILE   189     -22.120  -8.121  18.455  1.00 10.00      B   
ATOM   3398  CG2 ILE   189     -23.501  -7.285  16.535  1.00 10.00      B   
ATOM   3399  CD1 ILE   189     -20.727  -8.010  17.878  1.00 10.00      B   
ATOM   3400  C   ILE   189     -24.071 -10.231  18.957  1.00 10.00      B   
ATOM   3401  O   ILE   189     -24.184 -10.190  20.185  1.00 10.00      B   
ATOM   3402  N   GLU   190     -23.619 -11.286  18.297  1.00 10.00      B   
ATOM   3403  HN  GLU   190     -23.574 -11.245  17.315  1.00 10.00      B   
ATOM   3404  CA  GLU   190     -23.184 -12.500  18.967  1.00 10.00      B   
ATOM   3405  CB  GLU   190     -24.009 -13.695  18.476  1.00 10.00      B   
ATOM   3406  CG  GLU   190     -23.596 -15.030  19.072  1.00 10.00      B   
ATOM   3407  CD  GLU   190     -24.150 -16.210  18.299  1.00 10.00      B   
ATOM   3408  OE1 GLU   190     -25.124 -16.835  18.774  1.00 10.00      B   
ATOM   3409  OE2 GLU   190     -23.617 -16.518  17.211  1.00 10.00      B   
ATOM   3410  C   GLU   190     -21.708 -12.733  18.662  1.00 10.00      B   
ATOM   3411  O   GLU   190     -21.322 -12.827  17.496  1.00 10.00      B   
ATOM   3412  N   CYS   191     -20.888 -12.792  19.702  1.00 10.00      B   
ATOM   3413  HN  CYS   191     -21.252 -12.678  20.609  1.00 10.00      B   
ATOM   3414  CA  CYS   191     -19.458 -13.021  19.531  1.00 10.00      B   
ATOM   3415  C   CYS   191     -19.217 -14.426  18.984  1.00 10.00      B   
ATOM   3416  O   CYS   191     -19.372 -15.414  19.702  1.00 10.00      B   
ATOM   3417  CB  CYS   191     -18.726 -12.835  20.862  1.00 10.00      B   
ATOM   3418  SG  CYS   191     -19.190 -11.326  21.778  1.00 10.00      B   
ATOM   3419  N   SER   192     -18.853 -14.506  17.709  1.00 10.00      B   
ATOM   3420  HN  SER   192     -18.753 -13.680  17.187  1.00 10.00      B   
ATOM   3421  CA  SER   192     -18.621 -15.786  17.051  1.00 10.00      B   
ATOM   3422  CB  SER   192     -18.860 -15.643  15.549  1.00 10.00      B   
ATOM   3423  OG  SER   192     -19.754 -14.572  15.291  1.00 10.00      B   
ATOM   3424  HG  SER   192     -20.661 -14.902  15.288  1.00 10.00      B   
ATOM   3425  C   SER   192     -17.227 -16.352  17.320  1.00 10.00      B   
ATOM   3426  O   SER   192     -17.032 -17.566  17.307  1.00 10.00      B   
ATOM   3427  N   VAL   193     -16.255 -15.482  17.558  1.00 10.00      B   
ATOM   3428  HN  VAL   193     -16.455 -14.522  17.563  1.00 10.00      B   
ATOM   3429  CA  VAL   193     -14.891 -15.937  17.820  1.00 10.00      B   
ATOM   3430  CB  VAL   193     -13.873 -15.401  16.786  1.00 10.00      B   
ATOM   3431  CG1 VAL   193     -14.081 -16.060  15.429  1.00 10.00      B   
ATOM   3432  CG2 VAL   193     -13.956 -13.885  16.671  1.00 10.00      B   
ATOM   3433  C   VAL   193     -14.430 -15.582  19.230  1.00 10.00      B   
ATOM   3434  O   VAL   193     -14.832 -14.558  19.785  1.00 10.00      B   
ATOM   3435  N   ASN   194     -13.589 -16.434  19.802  1.00 10.00      B   
ATOM   3436  HN  ASN   194     -13.302 -17.232  19.304  1.00 10.00      B   
ATOM   3437  CA  ASN   194     -13.063 -16.214  21.145  1.00 10.00      B   
ATOM   3438  CB  ASN   194     -12.816 -17.555  21.844  1.00 10.00      B   
ATOM   3439  CG  ASN   194     -14.087 -18.256  22.276  1.00 10.00      B   
ATOM   3440  OD1 ASN   194     -14.584 -18.038  23.379  1.00 10.00      B   
ATOM   3441  ND2 ASN   194     -14.606 -19.122  21.418  1.00 10.00      B   
ATOM   3442 HD21 ASN   194     -14.141 -19.261  20.562  1.00 10.00      B   
ATOM   3443 HD22 ASN   194     -15.432 -19.591  21.670  1.00 10.00      B   
ATOM   3444  C   ASN   194     -11.752 -15.443  21.068  1.00 10.00      B   
ATOM   3445  O   ASN   194     -11.069 -15.497  20.043  1.00 10.00      B   
ATOM   3446  N   PRO   195     -11.388 -14.703  22.136  1.00 10.00      B   
ATOM   3447  CA  PRO   195     -10.133 -13.936  22.177  1.00 10.00      B   
ATOM   3448  CB  PRO   195     -10.085 -13.407  23.615  1.00 10.00      B   
ATOM   3449  CG  PRO   195     -11.509 -13.372  24.047  1.00 10.00      B   
ATOM   3450  CD  PRO   195     -12.174 -14.540  23.374  1.00 10.00      B   
ATOM   3451  C   PRO   195      -8.929 -14.838  21.909  1.00 10.00      B   
ATOM   3452  O   PRO   195      -8.531 -15.639  22.763  1.00 10.00      B   
ATOM   3453  N   GLY   196      -8.369 -14.710  20.715  1.00 10.00      B   
ATOM   3454  HN  GLY   196      -8.733 -14.046  20.087  1.00 10.00      B   
ATOM   3455  CA  GLY   196      -7.238 -15.524  20.316  1.00 10.00      B   
ATOM   3456  C   GLY   196      -7.490 -16.130  18.955  1.00 10.00      B   
ATOM   3457  O   GLY   196      -6.564 -16.358  18.174  1.00 10.00      B   
ATOM   3458  N   GLU   197      -8.764 -16.384  18.674  1.00 10.00      B   
ATOM   3459  HN  GLU   197      -9.452 -16.189  19.353  1.00 10.00      B   
ATOM   3460  CA  GLU   197      -9.177 -16.943  17.394  1.00 10.00      B   
ATOM   3461  CB  GLU   197     -10.372 -17.884  17.581  1.00 10.00      B   
ATOM   3462  CG  GLU   197     -10.258 -18.835  18.760  1.00 10.00      B   
ATOM   3463  CD  GLU   197     -11.439 -19.779  18.848  1.00 10.00      B   
ATOM   3464  OE1 GLU   197     -12.587 -19.296  18.991  1.00 10.00      B   
ATOM   3465  OE2 GLU   197     -11.232 -21.009  18.765  1.00 10.00      B   
ATOM   3466  C   GLU   197      -9.597 -15.799  16.489  1.00 10.00      B   
ATOM   3467  O   GLU   197      -9.851 -15.982  15.296  1.00 10.00      B   
ATOM   3468  N   THR   198      -9.667 -14.619  17.092  1.00 10.00      B   
ATOM   3469  HN  THR   198      -9.444 -14.567  18.045  1.00 10.00      B   
ATOM   3470  CA  THR   198     -10.051 -13.398  16.410  1.00 10.00      B   
ATOM   3471  CB  THR   198      -9.935 -12.217  17.389  1.00 10.00      B   
ATOM   3472  OG1 THR   198      -9.954 -12.724  18.736  1.00 10.00      B   
ATOM   3473  HG1 THR   198     -10.263 -12.031  19.333  1.00 10.00      B   
ATOM   3474  CG2 THR   198     -11.095 -11.251  17.201  1.00 10.00      B   
ATOM   3475  C   THR   198      -9.153 -13.141  15.202  1.00 10.00      B   
ATOM   3476  O   THR   198      -7.956 -13.427  15.238  1.00 10.00      B   
ATOM   3477  N   PHE   199      -9.732 -12.589  14.143  1.00 10.00      B   
ATOM   3478  HN  PHE   199     -10.685 -12.365  14.182  1.00 10.00      B   
ATOM   3479  CA  PHE   199      -8.989 -12.304  12.920  1.00 10.00      B   
ATOM   3480  CB  PHE   199      -9.930 -11.794  11.829  1.00 10.00      B   
ATOM   3481  CG  PHE   199     -11.095 -12.707  11.588  1.00 10.00      B   
ATOM   3482  CD1 PHE   199     -10.904 -13.952  11.015  1.00 10.00      B   
ATOM   3483  CD2 PHE   199     -12.378 -12.328  11.946  1.00 10.00      B   
ATOM   3484  CE1 PHE   199     -11.969 -14.803  10.802  1.00 10.00      B   
ATOM   3485  CE2 PHE   199     -13.450 -13.174  11.734  1.00 10.00      B   
ATOM   3486  CZ  PHE   199     -13.244 -14.414  11.162  1.00 10.00      B   
ATOM   3487  C   PHE   199      -7.858 -11.313  13.175  1.00 10.00      B   
ATOM   3488  O   PHE   199      -6.820 -11.353  12.514  1.00 10.00      B   
ATOM   3489  N   LEU   200      -8.064 -10.433  14.146  1.00 10.00      B   
ATOM   3490  HN  LEU   200      -8.920 -10.442  14.622  1.00 10.00      B   
ATOM   3491  CA  LEU   200      -7.059  -9.448  14.511  1.00 10.00      B   
ATOM   3492  CB  LEU   200      -7.604  -8.514  15.597  1.00 10.00      B   
ATOM   3493  CG  LEU   200      -9.010  -7.951  15.377  1.00 10.00      B   
ATOM   3494  CD1 LEU   200      -9.489  -7.224  16.622  1.00 10.00      B   
ATOM   3495  CD2 LEU   200      -9.041  -7.020  14.176  1.00 10.00      B   
ATOM   3496  C   LEU   200      -5.819 -10.162  15.035  1.00 10.00      B   
ATOM   3497  O   LEU   200      -4.690  -9.814  14.687  1.00 10.00      B   
ATOM   3498  N   ASP   201      -6.050 -11.185  15.855  1.00 10.00      B   
ATOM   3499  HN  ASP   201      -6.979 -11.421  16.070  1.00 10.00      B   
ATOM   3500  CA  ASP   201      -4.970 -11.967  16.449  1.00 10.00      B   
ATOM   3501  CB  ASP   201      -5.500 -12.927  17.517  1.00 10.00      B   
ATOM   3502  CG  ASP   201      -5.740 -12.244  18.846  1.00 10.00      B   
ATOM   3503  OD1 ASP   201      -4.859 -12.322  19.733  1.00 10.00      B   
ATOM   3504  OD2 ASP   201      -6.806 -11.616  19.009  1.00 10.00      B   
ATOM   3505  C   ASP   201      -4.177 -12.734  15.403  1.00 10.00      B   
ATOM   3506  O   ASP   201      -2.993 -13.005  15.598  1.00 10.00      B   
ATOM   3507  N   ARG   202      -4.824 -13.077  14.291  1.00 10.00      B   
ATOM   3508  HN  ARG   202      -5.771 -12.843  14.198  1.00 10.00      B   
ATOM   3509  CA  ARG   202      -4.154 -13.805  13.214  1.00 10.00      B   
ATOM   3510  CB  ARG   202      -5.113 -14.085  12.050  1.00 10.00      B   
ATOM   3511  CG  ARG   202      -6.279 -14.995  12.401  1.00 10.00      B   
ATOM   3512  CD  ARG   202      -6.460 -16.097  11.364  1.00 10.00      B   
ATOM   3513  NE  ARG   202      -6.745 -15.575  10.026  1.00 10.00      B   
ATOM   3514  HE  ARG   202      -6.069 -14.982   9.621  1.00 10.00      B   
ATOM   3515  CZ  ARG   202      -7.846 -15.865   9.325  1.00 10.00      B   
ATOM   3516  NH1 ARG   202      -8.775 -16.676   9.829  1.00 10.00      B   
ATOM   3517 HH11 ARG   202      -9.631 -16.900   9.277  1.00 10.00      B   
ATOM   3518 HH12 ARG   202      -8.655 -17.090  10.780  1.00 10.00      B   
ATOM   3519  NH2 ARG   202      -8.011 -15.344   8.113  1.00 10.00      B   
ATOM   3520 HH21 ARG   202      -8.871 -15.567   7.556  1.00 10.00      B   
ATOM   3521 HH22 ARG   202      -7.283 -14.711   7.712  1.00 10.00      B   
ATOM   3522  C   ARG   202      -2.944 -13.020  12.718  1.00 10.00      B   
ATOM   3523  O   ARG   202      -1.921 -13.594  12.345  1.00 10.00      B   
ATOM   3524  N   MET   203      -3.066 -11.699  12.738  1.00 10.00      B   
ATOM   3525  HN  MET   203      -3.908 -11.303  13.054  1.00 10.00      B   
ATOM   3526  CA  MET   203      -1.987 -10.824  12.304  1.00 10.00      B   
ATOM   3527  CB  MET   203      -2.553  -9.510  11.768  1.00 10.00      B   
ATOM   3528  CG  MET   203      -3.176  -9.624  10.388  1.00 10.00      B   
ATOM   3529  SD  MET   203      -4.266  -8.242  10.002  1.00 10.00      B   
ATOM   3530  CE  MET   203      -5.681  -8.633  11.031  1.00 10.00      B   
ATOM   3531  C   MET   203      -1.026 -10.547  13.452  1.00 10.00      B   
ATOM   3532  O   MET   203       0.190 -10.513  13.261  1.00 10.00      B   
ATOM   3533  N   ILE   204      -1.583 -10.373  14.647  1.00 10.00      B   
ATOM   3534  HN  ILE   204      -2.559 -10.434  14.729  1.00 10.00      B   
ATOM   3535  CA  ILE   204      -0.787 -10.095  15.843  1.00 10.00      B   
ATOM   3536  CB  ILE   204      -1.684  -9.842  17.079  1.00 10.00      B   
ATOM   3537  CG1 ILE   204      -2.634  -8.671  16.820  1.00 10.00      B   
ATOM   3538  CG2 ILE   204      -0.844  -9.572  18.320  1.00 10.00      B   
ATOM   3539  CD1 ILE   204      -3.699  -8.499  17.882  1.00 10.00      B   
ATOM   3540  C   ILE   204       0.181 -11.242  16.135  1.00 10.00      B   
ATOM   3541  O   ILE   204       1.352 -11.013  16.434  1.00 10.00      B   
ATOM   3542  N   ALA   205      -0.310 -12.471  16.024  1.00 10.00      B   
ATOM   3543  HN  ALA   205      -1.256 -12.590  15.770  1.00 10.00      B   
ATOM   3544  CA  ALA   205       0.510 -13.651  16.279  1.00 10.00      B   
ATOM   3545  CB  ALA   205      -0.369 -14.874  16.485  1.00 10.00      B   
ATOM   3546  C   ALA   205       1.507 -13.893  15.147  1.00 10.00      B   
ATOM   3547  O   ALA   205       2.498 -14.604  15.320  1.00 10.00      B   
ATOM   3548  N   MET   206       1.241 -13.307  13.989  1.00 10.00      B   
ATOM   3549  HN  MET   206       0.437 -12.756  13.905  1.00 10.00      B   
ATOM   3550  CA  MET   206       2.122 -13.462  12.843  1.00 10.00      B   
ATOM   3551  CB  MET   206       1.359 -13.217  11.536  1.00 10.00      B   
ATOM   3552  CG  MET   206       2.232 -13.281  10.292  1.00 10.00      B   
ATOM   3553  SD  MET   206       1.311 -13.008   8.764  1.00 10.00      B   
ATOM   3554  CE  MET   206       0.653 -11.365   9.044  1.00 10.00      B   
ATOM   3555  C   MET   206       3.306 -12.510  12.950  1.00 10.00      B   
ATOM   3556  O   MET   206       4.458 -12.917  12.792  1.00 10.00      B   
ATOM   3557  N   VAL   207       3.013 -11.249  13.230  1.00 10.00      B   
ATOM   3558  HN  VAL   207       2.073 -10.993  13.353  1.00 10.00      B   
ATOM   3559  CA  VAL   207       4.049 -10.228  13.350  1.00 10.00      B   
ATOM   3560  CB  VAL   207       3.450  -8.808  13.329  1.00 10.00      B   
ATOM   3561  CG1 VAL   207       4.544  -7.756  13.440  1.00 10.00      B   
ATOM   3562  CG2 VAL   207       2.642  -8.600  12.059  1.00 10.00      B   
ATOM   3563  C   VAL   207       4.886 -10.412  14.612  1.00 10.00      B   
ATOM   3564  O   VAL   207       6.116 -10.466  14.551  1.00 10.00      B   
ATOM   3565  N   GLU   208       4.224 -10.517  15.752  1.00 10.00      B   
ATOM   3566  HN  GLU   208       3.242 -10.493  15.745  1.00 10.00      B   
ATOM   3567  CA  GLU   208       4.924 -10.689  17.014  1.00 10.00      B   
ATOM   3568  CB  GLU   208       4.064 -10.223  18.189  1.00 10.00      B   
ATOM   3569  CG  GLU   208       3.616  -8.771  18.102  1.00 10.00      B   
ATOM   3570  CD  GLU   208       3.012  -8.278  19.400  1.00 10.00      B   
ATOM   3571  OE1 GLU   208       2.223  -9.023  20.020  1.00 10.00      B   
ATOM   3572  OE2 GLU   208       3.329  -7.145  19.823  1.00 10.00      B   
ATOM   3573  C   GLU   208       5.345 -12.142  17.201  1.00 10.00      B   
ATOM   3574  O   GLU   208       4.537 -12.995  17.576  1.00 10.00      B   
ATOM   3575  N   GLY   209       6.606 -12.423  16.921  1.00 10.00      B   
ATOM   3576  HN  GLY   209       7.203 -11.708  16.608  1.00 10.00      B   
ATOM   3577  CA  GLY   209       7.108 -13.770  17.063  1.00 10.00      B   
ATOM   3578  C   GLY   209       7.861 -14.225  15.835  1.00 10.00      B   
ATOM   3579  O   GLY   209       7.818 -13.569  14.792  1.00 10.00      B   
ATOM   3580  N   ALA   210       8.556 -15.340  15.956  1.00 10.00      B   
ATOM   3581  HN  ALA   210       8.561 -15.808  16.819  1.00 10.00      B   
ATOM   3582  CA  ALA   210       9.322 -15.891  14.851  1.00 10.00      B   
ATOM   3583  CB  ALA   210      10.757 -16.158  15.282  1.00 10.00      B   
ATOM   3584  C   ALA   210       8.665 -17.166  14.337  1.00 10.00      B   
ATOM   3585  O   ALA   210       9.338 -18.156  14.039  1.00 10.00      B   
ATOM   3586  N   GLN   211       7.342 -17.135  14.229  1.00 10.00      B   
ATOM   3587  HN  GLN   211       6.860 -16.315  14.476  1.00 10.00      B   
ATOM   3588  CA  GLN   211       6.587 -18.284  13.748  1.00 10.00      B   
ATOM   3589  CB  GLN   211       5.277 -18.447  14.525  1.00 10.00      B   
ATOM   3590  CG  GLN   211       5.471 -18.751  16.001  1.00 10.00      B   
ATOM   3591  CD  GLN   211       6.378 -19.945  16.241  1.00 10.00      B   
ATOM   3592  OE1 GLN   211       6.395 -20.901  15.463  1.00 10.00      B   
ATOM   3593  NE2 GLN   211       7.147 -19.891  17.316  1.00 10.00      B   
ATOM   3594 HE21 GLN   211       7.086 -19.097  17.888  1.00 10.00      B   
ATOM   3595 HE22 GLN   211       7.745 -20.647  17.500  1.00 10.00      B   
ATOM   3596  C   GLN   211       6.320 -18.170  12.253  1.00 10.00      B   
ATOM   3597  O   GLN   211       5.453 -18.853  11.705  1.00 10.00      B   
ATOM   3598  N   ARG   212       7.076 -17.300  11.601  1.00 10.00      B   
ATOM   3599  HN  ARG   212       7.750 -16.791  12.098  1.00 10.00      B   
ATOM   3600  CA  ARG   212       6.951 -17.095  10.170  1.00 10.00      B   
ATOM   3601  CB  ARG   212       7.217 -15.629   9.823  1.00 10.00      B   
ATOM   3602  CG  ARG   212       6.035 -14.711  10.083  1.00 10.00      B   
ATOM   3603  CD  ARG   212       6.463 -13.254  10.141  1.00 10.00      B   
ATOM   3604  NE  ARG   212       7.076 -12.910  11.425  1.00 10.00      B   
ATOM   3605  HE  ARG   212       6.690 -13.320  12.231  1.00 10.00      B   
ATOM   3606  CZ  ARG   212       8.090 -12.060  11.564  1.00 10.00      B   
ATOM   3607  NH1 ARG   212       8.618 -11.464  10.502  1.00 10.00      B   
ATOM   3608 HH11 ARG   212       8.241 -11.647   9.549  1.00 10.00      B   
ATOM   3609 HH12 ARG   212       9.424 -10.794  10.624  1.00 10.00      B   
ATOM   3610  NH2 ARG   212       8.584 -11.810  12.768  1.00 10.00      B   
ATOM   3611 HH21 ARG   212       9.388 -11.140  12.881  1.00 10.00      B   
ATOM   3612 HH22 ARG   212       8.177 -12.277  13.613  1.00 10.00      B   
ATOM   3613  C   ARG   212       7.940 -17.992   9.449  1.00 10.00      B   
ATOM   3614  O   ARG   212       9.133 -17.980   9.755  1.00 10.00      B   
ATOM   3615  N   ARG   213       7.443 -18.794   8.525  1.00 10.00      B   
ATOM   3616  HN  ARG   213       6.478 -18.772   8.334  1.00 10.00      B   
ATOM   3617  CA  ARG   213       8.299 -19.698   7.771  1.00 10.00      B   
ATOM   3618  CB  ARG   213       7.628 -21.064   7.589  1.00 10.00      B   
ATOM   3619  CG  ARG   213       6.566 -21.404   8.625  1.00 10.00      B   
ATOM   3620  CD  ARG   213       7.172 -21.750   9.976  1.00 10.00      B   
ATOM   3621  NE  ARG   213       6.132 -22.027  10.964  1.00 10.00      B   
ATOM   3622  HE  ARG   213       5.235 -22.236  10.620  1.00 10.00      B   
ATOM   3623  CZ  ARG   213       6.321 -22.023  12.283  1.00 10.00      B   
ATOM   3624  NH1 ARG   213       7.519 -21.765  12.796  1.00 10.00      B   
ATOM   3625 HH11 ARG   213       7.652 -21.764  13.831  1.00 10.00      B   
ATOM   3626 HH12 ARG   213       8.333 -21.569  12.172  1.00 10.00      B   
ATOM   3627  NH2 ARG   213       5.301 -22.278  13.091  1.00 10.00      B   
ATOM   3628 HH21 ARG   213       4.358 -22.483  12.696  1.00 10.00      B   
ATOM   3629 HH22 ARG   213       5.439 -22.279  14.128  1.00 10.00      B   
ATOM   3630  C   ARG   213       8.615 -19.100   6.408  1.00 10.00      B   
ATOM   3631  O   ARG   213       7.845 -18.294   5.885  1.00 10.00      B   
ATOM   3632  N   LYS   214       9.750 -19.479   5.843  1.00 10.00      B   
ATOM   3633  HN  LYS   214      10.337 -20.105   6.317  1.00 10.00      B   
ATOM   3634  CA  LYS   214      10.147 -18.992   4.531  1.00 10.00      B   
ATOM   3635  CB  LYS   214      11.649 -19.186   4.327  1.00 10.00      B   
ATOM   3636  CG  LYS   214      12.505 -18.334   5.250  1.00 10.00      B   
ATOM   3637  CD  LYS   214      13.923 -18.865   5.343  1.00 10.00      B   
ATOM   3638  CE  LYS   214      14.790 -17.962   6.205  1.00 10.00      B   
ATOM   3639  NZ  LYS   214      16.142 -18.537   6.433  1.00 10.00      B   
ATOM   3640  HZ1 LYS   214      16.740 -17.851   6.938  1.00 10.00      B   
ATOM   3641  HZ2 LYS   214      16.590 -18.772   5.526  1.00 10.00      B   
ATOM   3642  HZ3 LYS   214      16.071 -19.403   7.004  1.00 10.00      B   
ATOM   3643  C   LYS   214       9.362 -19.733   3.456  1.00 10.00      B   
ATOM   3644  O   LYS   214       8.946 -20.877   3.661  1.00 10.00      B   
ATOM   3645  N   THR   215       9.142 -19.083   2.329  1.00 10.00      B   
ATOM   3646  HN  THR   215       9.502 -18.169   2.219  1.00 10.00      B   
ATOM   3647  CA  THR   215       8.388 -19.686   1.242  1.00 10.00      B   
ATOM   3648  CB  THR   215       7.795 -18.605   0.318  1.00 10.00      B   
ATOM   3649  OG1 THR   215       8.851 -17.795  -0.215  1.00 10.00      B   
ATOM   3650  HG1 THR   215       9.176 -17.191   0.477  1.00 10.00      B   
ATOM   3651  CG2 THR   215       6.819 -17.729   1.088  1.00 10.00      B   
ATOM   3652  C   THR   215       9.273 -20.613   0.418  1.00 10.00      B   
ATOM   3653  O   THR   215      10.500 -20.509   0.466  1.00 10.00      B   
ATOM   3654  N   PRO   216       8.667 -21.541  -0.352  1.00 10.00      B   
ATOM   3655  CA  PRO   216       9.418 -22.469  -1.204  1.00 10.00      B   
ATOM   3656  CB  PRO   216       8.328 -23.276  -1.927  1.00 10.00      B   
ATOM   3657  CG  PRO   216       7.076 -22.484  -1.756  1.00 10.00      B   
ATOM   3658  CD  PRO   216       7.216 -21.770  -0.444  1.00 10.00      B   
ATOM   3659  C   PRO   216      10.268 -21.707  -2.217  1.00 10.00      B   
ATOM   3660  O   PRO   216      11.291 -22.205  -2.690  1.00 10.00      B   
ATOM   3661  N   ASN   217       9.834 -20.491  -2.529  1.00 10.00      B   
ATOM   3662  HN  ASN   217       9.013 -20.159  -2.109  1.00 10.00      B   
ATOM   3663  CA  ASN   217      10.541 -19.635  -3.467  1.00 10.00      B   
ATOM   3664  CB  ASN   217       9.673 -18.434  -3.840  1.00 10.00      B   
ATOM   3665  CG  ASN   217       9.862 -18.001  -5.280  1.00 10.00      B   
ATOM   3666  OD1 ASN   217      10.846 -18.357  -5.928  1.00 10.00      B   
ATOM   3667  ND2 ASN   217       8.926 -17.213  -5.784  1.00 10.00      B   
ATOM   3668 HD21 ASN   217       8.178 -16.946  -5.194  1.00 10.00      B   
ATOM   3669 HD22 ASN   217       9.007 -16.929  -6.720  1.00 10.00      B   
ATOM   3670  C   ASN   217      11.837 -19.146  -2.834  1.00 10.00      B   
ATOM   3671  O   ASN   217      12.917 -19.284  -3.412  1.00 10.00      B   
ATOM   3672  N   GLU   218      11.723 -18.591  -1.629  1.00 10.00      B   
ATOM   3673  HN  GLU   218      10.833 -18.520  -1.217  1.00 10.00      B   
ATOM   3674  CA  GLU   218      12.884 -18.086  -0.903  1.00 10.00      B   
ATOM   3675  CB  GLU   218      12.459 -17.407   0.401  1.00 10.00      B   
ATOM   3676  CG  GLU   218      11.664 -16.125   0.202  1.00 10.00      B   
ATOM   3677  CD  GLU   218      10.850 -15.748   1.424  1.00 10.00      B   
ATOM   3678  OE1 GLU   218       9.986 -16.555   1.835  1.00 10.00      B   
ATOM   3679  OE2 GLU   218      11.067 -14.651   1.975  1.00 10.00      B   
ATOM   3680  C   GLU   218      13.868 -19.216  -0.618  1.00 10.00      B   
ATOM   3681  O   GLU   218      15.085 -19.028  -0.686  1.00 10.00      B   
ATOM   3682  N   ILE   219      13.332 -20.392  -0.312  1.00 10.00      B   
ATOM   3683  HN  ILE   219      12.352 -20.472  -0.262  1.00 10.00      B   
ATOM   3684  CA  ILE   219      14.159 -21.561  -0.032  1.00 10.00      B   
ATOM   3685  CB  ILE   219      13.307 -22.771   0.407  1.00 10.00      B   
ATOM   3686  CG1 ILE   219      12.625 -22.475   1.744  1.00 10.00      B   
ATOM   3687  CG2 ILE   219      14.162 -24.028   0.514  1.00 10.00      B   
ATOM   3688  CD1 ILE   219      11.587 -23.501   2.143  1.00 10.00      B   
ATOM   3689  C   ILE   219      14.992 -21.935  -1.256  1.00 10.00      B   
ATOM   3690  O   ILE   219      16.196 -22.179  -1.148  1.00 10.00      B   
ATOM   3691  N   ALA   220      14.344 -21.954  -2.419  1.00 10.00      B   
ATOM   3692  HN  ALA   220      13.387 -21.736  -2.433  1.00 10.00      B   
ATOM   3693  CA  ALA   220      15.012 -22.291  -3.674  1.00 10.00      B   
ATOM   3694  CB  ALA   220      14.016 -22.309  -4.825  1.00 10.00      B   
ATOM   3695  C   ALA   220      16.141 -21.307  -3.958  1.00 10.00      B   
ATOM   3696  O   ALA   220      17.217 -21.694  -4.420  1.00 10.00      B   
ATOM   3697  N   LEU   221      15.888 -20.034  -3.668  1.00 10.00      B   
ATOM   3698  HN  LEU   221      15.004 -19.790  -3.314  1.00 10.00      B   
ATOM   3699  CA  LEU   221      16.880 -18.989  -3.873  1.00 10.00      B   
ATOM   3700  CB  LEU   221      16.247 -17.608  -3.688  1.00 10.00      B   
ATOM   3701  CG  LEU   221      15.092 -17.265  -4.630  1.00 10.00      B   
ATOM   3702  CD1 LEU   221      14.407 -15.985  -4.188  1.00 10.00      B   
ATOM   3703  CD2 LEU   221      15.583 -17.140  -6.063  1.00 10.00      B   
ATOM   3704  C   LEU   221      18.047 -19.167  -2.908  1.00 10.00      B   
ATOM   3705  O   LEU   221      19.203 -18.942  -3.267  1.00 10.00      B   
ATOM   3706  N   THR   222      17.736 -19.592  -1.685  1.00 10.00      B   
ATOM   3707  HN  THR   222      16.796 -19.762  -1.460  1.00 10.00      B   
ATOM   3708  CA  THR   222      18.759 -19.811  -0.671  1.00 10.00      B   
ATOM   3709  CB  THR   222      18.151 -20.166   0.703  1.00 10.00      B   
ATOM   3710  OG1 THR   222      17.171 -19.182   1.071  1.00 10.00      B   
ATOM   3711  HG1 THR   222      16.557 -19.042   0.337  1.00 10.00      B   
ATOM   3712  CG2 THR   222      19.234 -20.207   1.772  1.00 10.00      B   
ATOM   3713  C   THR   222      19.712 -20.921  -1.111  1.00 10.00      B   
ATOM   3714  O   THR   222      20.927 -20.803  -0.955  1.00 10.00      B   
ATOM   3715  N   ILE   223      19.152 -21.988  -1.680  1.00 10.00      B   
ATOM   3716  HN  ILE   223      18.175 -22.020  -1.779  1.00 10.00      B   
ATOM   3717  CA  ILE   223      19.954 -23.112  -2.156  1.00 10.00      B   
ATOM   3718  CB  ILE   223      19.074 -24.243  -2.736  1.00 10.00      B   
ATOM   3719  CG1 ILE   223      18.049 -24.706  -1.696  1.00 10.00      B   
ATOM   3720  CG2 ILE   223      19.933 -25.416  -3.190  1.00 10.00      B   
ATOM   3721  CD1 ILE   223      17.009 -25.665  -2.241  1.00 10.00      B   
ATOM   3722  C   ILE   223      20.945 -22.633  -3.215  1.00 10.00      B   
ATOM   3723  O   ILE   223      22.107 -23.046  -3.230  1.00 10.00      B   
ATOM   3724  N   LEU   224      20.478 -21.737  -4.083  1.00 10.00      B   
ATOM   3725  HN  LEU   224      19.541 -21.446  -4.014  1.00 10.00      B   
ATOM   3726  CA  LEU   224      21.316 -21.175  -5.131  1.00 10.00      B   
ATOM   3727  CB  LEU   224      20.485 -20.278  -6.052  1.00 10.00      B   
ATOM   3728  CG  LEU   224      19.405 -20.976  -6.883  1.00 10.00      B   
ATOM   3729  CD1 LEU   224      18.571 -19.956  -7.641  1.00 10.00      B   
ATOM   3730  CD2 LEU   224      20.028 -21.980  -7.842  1.00 10.00      B   
ATOM   3731  C   LEU   224      22.457 -20.376  -4.514  1.00 10.00      B   
ATOM   3732  O   LEU   224      23.598 -20.444  -4.975  1.00 10.00      B   
ATOM   3733  N   LEU   225      22.143 -19.634  -3.456  1.00 10.00      B   
ATOM   3734  HN  LEU   225      21.213 -19.622  -3.140  1.00 10.00      B   
ATOM   3735  CA  LEU   225      23.140 -18.829  -2.760  1.00 10.00      B   
ATOM   3736  CB  LEU   225      22.480 -17.948  -1.699  1.00 10.00      B   
ATOM   3737  CG  LEU   225      21.401 -16.986  -2.196  1.00 10.00      B   
ATOM   3738  CD1 LEU   225      20.801 -16.211  -1.032  1.00 10.00      B   
ATOM   3739  CD2 LEU   225      21.964 -16.039  -3.246  1.00 10.00      B   
ATOM   3740  C   LEU   225      24.188 -19.720  -2.110  1.00 10.00      B   
ATOM   3741  O   LEU   225      25.384 -19.443  -2.187  1.00 10.00      B   
ATOM   3742  N   ILE   226      23.728 -20.792  -1.470  1.00 10.00      B   
ATOM   3743  HN  ILE   226      22.758 -20.949  -1.438  1.00 10.00      B   
ATOM   3744  CA  ILE   226      24.620 -21.738  -0.810  1.00 10.00      B   
ATOM   3745  CB  ILE   226      23.834 -22.855  -0.088  1.00 10.00      B   
ATOM   3746  CG1 ILE   226      22.929 -22.252   0.990  1.00 10.00      B   
ATOM   3747  CG2 ILE   226      24.787 -23.874   0.526  1.00 10.00      B   
ATOM   3748  CD1 ILE   226      21.937 -23.232   1.581  1.00 10.00      B   
ATOM   3749  C   ILE   226      25.575 -22.356  -1.825  1.00 10.00      B   
ATOM   3750  O   ILE   226      26.782 -22.421  -1.593  1.00 10.00      B   
ATOM   3751  N   ALA   227      25.026 -22.776  -2.962  1.00 10.00      B   
ATOM   3752  HN  ALA   227      24.057 -22.676  -3.088  1.00 10.00      B   
ATOM   3753  CA  ALA   227      25.818 -23.381  -4.026  1.00 10.00      B   
ATOM   3754  CB  ALA   227      24.932 -23.748  -5.206  1.00 10.00      B   
ATOM   3755  C   ALA   227      26.937 -22.442  -4.467  1.00 10.00      B   
ATOM   3756  O   ALA   227      28.088 -22.860  -4.602  1.00 10.00      B   
ATOM   3757  N   LEU   228      26.591 -21.172  -4.664  1.00 10.00      B   
ATOM   3758  HN  LEU   228      25.654 -20.907  -4.533  1.00 10.00      B   
ATOM   3759  CA  LEU   228      27.560 -20.164  -5.074  1.00 10.00      B   
ATOM   3760  CB  LEU   228      26.862 -18.822  -5.318  1.00 10.00      B   
ATOM   3761  CG  LEU   228      25.828 -18.793  -6.444  1.00 10.00      B   
ATOM   3762  CD1 LEU   228      25.086 -17.465  -6.457  1.00 10.00      B   
ATOM   3763  CD2 LEU   228      26.488 -19.052  -7.787  1.00 10.00      B   
ATOM   3764  C   LEU   228      28.635 -19.995  -4.008  1.00 10.00      B   
ATOM   3765  O   LEU   228      29.828 -19.962  -4.313  1.00 10.00      B   
ATOM   3766  N   THR   229      28.201 -19.916  -2.757  1.00 10.00      B   
ATOM   3767  HN  THR   229      27.238 -19.986  -2.582  1.00 10.00      B   
ATOM   3768  CA  THR   229      29.112 -19.744  -1.634  1.00 10.00      B   
ATOM   3769  CB  THR   229      28.346 -19.584  -0.307  1.00 10.00      B   
ATOM   3770  OG1 THR   229      27.292 -18.622  -0.481  1.00 10.00      B   
ATOM   3771  HG1 THR   229      26.609 -18.986  -1.057  1.00 10.00      B   
ATOM   3772  CG2 THR   229      29.280 -19.089   0.786  1.00 10.00      B   
ATOM   3773  C   THR   229      30.096 -20.913  -1.540  1.00 10.00      B   
ATOM   3774  O   THR   229      31.277 -20.717  -1.260  1.00 10.00      B   
ATOM   3775  N   ILE   230      29.604 -22.129  -1.789  1.00 10.00      B   
ATOM   3776  HN  ILE   230      28.647 -22.226  -2.001  1.00 10.00      B   
ATOM   3777  CA  ILE   230      30.448 -23.322  -1.749  1.00 10.00      B   
ATOM   3778  CB  ILE   230      29.645 -24.607  -2.067  1.00 10.00      B   
ATOM   3779  CG1 ILE   230      28.600 -24.874  -0.978  1.00 10.00      B   
ATOM   3780  CG2 ILE   230      30.573 -25.808  -2.211  1.00 10.00      B   
ATOM   3781  CD1 ILE   230      27.630 -25.986  -1.318  1.00 10.00      B   
ATOM   3782  C   ILE   230      31.596 -23.176  -2.749  1.00 10.00      B   
ATOM   3783  O   ILE   230      32.745 -23.514  -2.454  1.00 10.00      B   
ATOM   3784  N   VAL   231      31.276 -22.645  -3.923  1.00 10.00      B   
ATOM   3785  HN  VAL   231      30.343 -22.389  -4.091  1.00 10.00      B   
ATOM   3786  CA  VAL   231      32.270 -22.428  -4.965  1.00 10.00      B   
ATOM   3787  CB  VAL   231      31.617 -21.958  -6.284  1.00 10.00      B   
ATOM   3788  CG1 VAL   231      32.670 -21.726  -7.359  1.00 10.00      B   
ATOM   3789  CG2 VAL   231      30.587 -22.972  -6.758  1.00 10.00      B   
ATOM   3790  C   VAL   231      33.289 -21.387  -4.508  1.00 10.00      B   
ATOM   3791  O   VAL   231      34.496 -21.590  -4.640  1.00 10.00      B   
ATOM   3792  N   PHE   232      32.791 -20.287  -3.948  1.00 10.00      B   
ATOM   3793  HN  PHE   232      31.815 -20.196  -3.859  1.00 10.00      B   
ATOM   3794  CA  PHE   232      33.650 -19.211  -3.464  1.00 10.00      B   
ATOM   3795  CB  PHE   232      32.814 -18.051  -2.919  1.00 10.00      B   
ATOM   3796  CG  PHE   232      31.904 -17.419  -3.933  1.00 10.00      B   
ATOM   3797  CD1 PHE   232      30.622 -17.035  -3.583  1.00 10.00      B   
ATOM   3798  CD2 PHE   232      32.326 -17.213  -5.236  1.00 10.00      B   
ATOM   3799  CE1 PHE   232      29.777 -16.459  -4.512  1.00 10.00      B   
ATOM   3800  CE2 PHE   232      31.488 -16.636  -6.170  1.00 10.00      B   
ATOM   3801  CZ  PHE   232      30.211 -16.259  -5.807  1.00 10.00      B   
ATOM   3802  C   PHE   232      34.620 -19.709  -2.396  1.00 10.00      B   
ATOM   3803  O   PHE   232      35.807 -19.382  -2.428  1.00 10.00      B   
ATOM   3804  N   LEU   233      34.107 -20.501  -1.459  1.00 10.00      B   
ATOM   3805  HN  LEU   233      33.147 -20.714  -1.490  1.00 10.00      B   
ATOM   3806  CA  LEU   233      34.921 -21.055  -0.380  1.00 10.00      B   
ATOM   3807  CB  LEU   233      34.072 -21.963   0.519  1.00 10.00      B   
ATOM   3808  CG  LEU   233      32.990 -21.284   1.362  1.00 10.00      B   
ATOM   3809  CD1 LEU   233      32.033 -22.321   1.933  1.00 10.00      B   
ATOM   3810  CD2 LEU   233      33.619 -20.464   2.478  1.00 10.00      B   
ATOM   3811  C   LEU   233      36.098 -21.849  -0.938  1.00 10.00      B   
ATOM   3812  O   LEU   233      37.253 -21.593  -0.601  1.00 10.00      B   
ATOM   3813  N   LEU   234      35.793 -22.797  -1.814  1.00 10.00      B   
ATOM   3814  HN  LEU   234      34.852 -22.928  -2.062  1.00 10.00      B   
ATOM   3815  CA  LEU   234      36.810 -23.646  -2.420  1.00 10.00      B   
ATOM   3816  CB  LEU   234      36.156 -24.754  -3.243  1.00 10.00      B   
ATOM   3817  CG  LEU   234      35.342 -25.782  -2.452  1.00 10.00      B   
ATOM   3818  CD1 LEU   234      34.545 -26.674  -3.390  1.00 10.00      B   
ATOM   3819  CD2 LEU   234      36.247 -26.618  -1.559  1.00 10.00      B   
ATOM   3820  C   LEU   234      37.777 -22.845  -3.286  1.00 10.00      B   
ATOM   3821  O   LEU   234      38.987 -23.087  -3.267  1.00 10.00      B   
ATOM   3822  N   ALA   235      37.241 -21.882  -4.027  1.00 10.00      B   
ATOM   3823  HN  ALA   235      36.269 -21.730  -3.985  1.00 10.00      B   
ATOM   3824  CA  ALA   235      38.048 -21.044  -4.907  1.00 10.00      B   
ATOM   3825  CB  ALA   235      37.158 -20.148  -5.759  1.00 10.00      B   
ATOM   3826  C   ALA   235      39.049 -20.206  -4.119  1.00 10.00      B   
ATOM   3827  O   ALA   235      40.159 -19.954  -4.583  1.00 10.00      B   
ATOM   3828  N   THR   236      38.654 -19.780  -2.929  1.00 10.00      B   
ATOM   3829  HN  THR   236      37.753 -20.007  -2.610  1.00 10.00      B   
ATOM   3830  CA  THR   236      39.523 -18.973  -2.088  1.00 10.00      B   
ATOM   3831  CB  THR   236      38.703 -18.144  -1.077  1.00 10.00      B   
ATOM   3832  OG1 THR   236      37.599 -17.527  -1.754  1.00 10.00      B   
ATOM   3833  HG1 THR   236      36.963 -18.209  -2.020  1.00 10.00      B   
ATOM   3834  CG2 THR   236      39.564 -17.064  -0.443  1.00 10.00      B   
ATOM   3835  C   THR   236      40.530 -19.848  -1.339  1.00 10.00      B   
ATOM   3836  O   THR   236      41.710 -19.512  -1.243  1.00 10.00      B   
ATOM   3837  N   ALA   237      40.058 -20.982  -0.834  1.00 10.00      B   
ATOM   3838  HN  ALA   237      39.107 -21.200  -0.959  1.00 10.00      B   
ATOM   3839  CA  ALA   237      40.903 -21.905  -0.084  1.00 10.00      B   
ATOM   3840  CB  ALA   237      40.069 -23.037   0.497  1.00 10.00      B   
ATOM   3841  C   ALA   237      42.050 -22.466  -0.923  1.00 10.00      B   
ATOM   3842  O   ALA   237      43.153 -22.673  -0.414  1.00 10.00      B   
ATOM   3843  N   THR   238      41.794 -22.694  -2.206  1.00 10.00      B   
ATOM   3844  HN  THR   238      40.906 -22.482  -2.564  1.00 10.00      B   
ATOM   3845  CA  THR   238      42.805 -23.252  -3.095  1.00 10.00      B   
ATOM   3846  CB  THR   238      42.184 -23.807  -4.392  1.00 10.00      B   
ATOM   3847  OG1 THR   238      41.143 -22.932  -4.847  1.00 10.00      B   
ATOM   3848  HG1 THR   238      40.324 -23.128  -4.369  1.00 10.00      B   
ATOM   3849  CG2 THR   238      41.609 -25.193  -4.156  1.00 10.00      B   
ATOM   3850  C   THR   238      43.903 -22.249  -3.435  1.00 10.00      B   
ATOM   3851  O   THR   238      44.991 -22.635  -3.859  1.00 10.00      B   
ATOM   3852  N   LEU   239      43.630 -20.967  -3.227  1.00 10.00      B   
ATOM   3853  HN  LEU   239      42.751 -20.715  -2.869  1.00 10.00      B   
ATOM   3854  CA  LEU   239      44.607 -19.927  -3.529  1.00 10.00      B   
ATOM   3855  CB  LEU   239      43.977 -18.533  -3.445  1.00 10.00      B   
ATOM   3856  CG  LEU   239      42.911 -18.212  -4.493  1.00 10.00      B   
ATOM   3857  CD1 LEU   239      42.316 -16.837  -4.245  1.00 10.00      B   
ATOM   3858  CD2 LEU   239      43.492 -18.301  -5.896  1.00 10.00      B   
ATOM   3859  C   LEU   239      45.832 -20.010  -2.624  1.00 10.00      B   
ATOM   3860  O   LEU   239      46.932 -19.625  -3.025  1.00 10.00      B   
ATOM   3861  N   TRP   240      45.643 -20.525  -1.414  1.00 10.00      B   
ATOM   3862  HN  TRP   240      44.745 -20.831  -1.160  1.00 10.00      B   
ATOM   3863  CA  TRP   240      46.738 -20.646  -0.450  1.00 10.00      B   
ATOM   3864  CB  TRP   240      46.223 -21.042   0.942  1.00 10.00      B   
ATOM   3865  CG  TRP   240      47.177 -20.729   2.053  1.00 10.00      B   
ATOM   3866  CD1 TRP   240      47.387 -19.512   2.632  1.00 10.00      B   
ATOM   3867  CD2 TRP   240      48.049 -21.645   2.722  1.00 10.00      B   
ATOM   3868  NE1 TRP   240      48.338 -19.613   3.617  1.00 10.00      B   
ATOM   3869  HE1 TRP   240      48.660 -18.873   4.177  1.00 10.00      B   
ATOM   3870  CE2 TRP   240      48.761 -20.913   3.691  1.00 10.00      B   
ATOM   3871  CE3 TRP   240      48.299 -23.014   2.594  1.00 10.00      B   
ATOM   3872  CZ2 TRP   240      49.703 -21.503   4.528  1.00 10.00      B   
ATOM   3873  CZ3 TRP   240      49.234 -23.598   3.426  1.00 10.00      B   
ATOM   3874  CH2 TRP   240      49.926 -22.844   4.380  1.00 10.00      B   
ATOM   3875  C   TRP   240      47.860 -21.580  -0.938  1.00 10.00      B   
ATOM   3876  O   TRP   240      49.002 -21.142  -1.096  1.00 10.00      B   
ATOM   3877  N   PRO   241      47.568 -22.874  -1.204  1.00 10.00      B   
ATOM   3878  CA  PRO   241      48.588 -23.825  -1.674  1.00 10.00      B   
ATOM   3879  CB  PRO   241      47.838 -25.161  -1.755  1.00 10.00      B   
ATOM   3880  CG  PRO   241      46.400 -24.785  -1.855  1.00 10.00      B   
ATOM   3881  CD  PRO   241      46.251 -23.522  -1.058  1.00 10.00      B   
ATOM   3882  C   PRO   241      49.148 -23.446  -3.047  1.00 10.00      B   
ATOM   3883  O   PRO   241      50.272 -23.813  -3.394  1.00 10.00      B   
ATOM   3884  N   PHE   242      48.365 -22.702  -3.822  1.00 10.00      B   
ATOM   3885  HN  PHE   242      47.484 -22.431  -3.488  1.00 10.00      B   
ATOM   3886  CA  PHE   242      48.787 -22.280  -5.154  1.00 10.00      B   
ATOM   3887  CB  PHE   242      47.588 -21.818  -5.996  1.00 10.00      B   
ATOM   3888  CG  PHE   242      46.686 -22.931  -6.459  1.00 10.00      B   
ATOM   3889  CD1 PHE   242      45.430 -22.652  -6.977  1.00 10.00      B   
ATOM   3890  CD2 PHE   242      47.092 -24.255  -6.377  1.00 10.00      B   
ATOM   3891  CE1 PHE   242      44.601 -23.671  -7.405  1.00 10.00      B   
ATOM   3892  CE2 PHE   242      46.267 -25.278  -6.802  1.00 10.00      B   
ATOM   3893  CZ  PHE   242      45.019 -24.985  -7.315  1.00 10.00      B   
ATOM   3894  C   PHE   242      49.837 -21.175  -5.076  1.00 10.00      B   
ATOM   3895  O   PHE   242      50.848 -21.214  -5.781  1.00 10.00      B   
ATOM   3896  N   SER   243      49.604 -20.202  -4.203  1.00 10.00      B   
ATOM   3897  HN  SER   243      48.791 -20.231  -3.654  1.00 10.00      B   
ATOM   3898  CA  SER   243      50.533 -19.094  -4.039  1.00 10.00      B   
ATOM   3899  CB  SER   243      49.872 -17.922  -3.305  1.00 10.00      B   
ATOM   3900  OG  SER   243      49.131 -18.369  -2.181  1.00 10.00      B   
ATOM   3901  HG  SER   243      48.280 -18.725  -2.477  1.00 10.00      B   
ATOM   3902  C   SER   243      51.798 -19.545  -3.319  1.00 10.00      B   
ATOM   3903  O   SER   243      52.881 -19.011  -3.559  1.00 10.00      B   
ATOM   3904  N   ALA   244      51.654 -20.544  -2.452  1.00 10.00      B   
ATOM   3905  HN  ALA   244      50.760 -20.925  -2.308  1.00 10.00      B   
ATOM   3906  CA  ALA   244      52.785 -21.078  -1.700  1.00 10.00      B   
ATOM   3907  CB  ALA   244      52.317 -22.119  -0.694  1.00 10.00      B   
ATOM   3908  C   ALA   244      53.819 -21.681  -2.644  1.00 10.00      B   
ATOM   3909  O   ALA   244      55.023 -21.553  -2.429  1.00 10.00      B   
ATOM   3910  N   TRP   245      53.338 -22.327  -3.696  1.00 10.00      B   
ATOM   3911  HN  TRP   245      52.368 -22.392  -3.814  1.00 10.00      B   
ATOM   3912  CA  TRP   245      54.217 -22.945  -4.680  1.00 10.00      B   
ATOM   3913  CB  TRP   245      53.402 -23.818  -5.644  1.00 10.00      B   
ATOM   3914  CG  TRP   245      54.227 -24.498  -6.694  1.00 10.00      B   
ATOM   3915  CD1 TRP   245      54.897 -25.679  -6.572  1.00 10.00      B   
ATOM   3916  CD2 TRP   245      54.475 -24.034  -8.028  1.00 10.00      B   
ATOM   3917  NE1 TRP   245      55.548 -25.977  -7.742  1.00 10.00      B   
ATOM   3918  HE1 TRP   245      56.098 -26.773  -7.901  1.00 10.00      B   
ATOM   3919  CE2 TRP   245      55.307 -24.982  -8.651  1.00 10.00      B   
ATOM   3920  CE3 TRP   245      54.079 -22.905  -8.753  1.00 10.00      B   
ATOM   3921  CZ2 TRP   245      55.743 -24.841  -9.965  1.00 10.00      B   
ATOM   3922  CZ3 TRP   245      54.512 -22.767 -10.056  1.00 10.00      B   
ATOM   3923  CH2 TRP   245      55.339 -23.727 -10.648  1.00 10.00      B   
ATOM   3924  C   TRP   245      54.987 -21.874  -5.451  1.00 10.00      B   
ATOM   3925  O   TRP   245      56.151 -22.063  -5.812  1.00 10.00      B   
ATOM   3926  N   GLY   246      54.336 -20.739  -5.672  1.00 10.00      B   
ATOM   3927  HN  GLY   246      53.424 -20.635  -5.328  1.00 10.00      B   
ATOM   3928  CA  GLY   246      54.957 -19.654  -6.407  1.00 10.00      B   
ATOM   3929  C   GLY   246      55.871 -18.801  -5.552  1.00 10.00      B   
ATOM   3930  O   GLY   246      56.463 -17.839  -6.041  1.00 10.00      B   
ATOM   3931  N   GLY   247      55.983 -19.142  -4.279  1.00 10.00      B   
ATOM   3932  HN  GLY   247      55.480 -19.914  -3.942  1.00 10.00      B   
ATOM   3933  CA  GLY   247      56.833 -18.393  -3.380  1.00 10.00      B   
ATOM   3934  C   GLY   247      56.229 -18.282  -2.000  1.00 10.00      B   
ATOM   3935  O   GLY   247      56.254 -19.238  -1.228  1.00 10.00      B   
ATOM   3936  N   ASN   248      55.684 -17.116  -1.687  1.00 10.00      B   
ATOM   3937  HN  ASN   248      55.695 -16.389  -2.345  1.00 10.00      B   
ATOM   3938  CA  ASN   248      55.062 -16.888  -0.389  1.00 10.00      B   
ATOM   3939  CB  ASN   248      55.461 -15.518   0.176  1.00 10.00      B   
ATOM   3940  CG  ASN   248      56.894 -15.475   0.676  1.00 10.00      B   
ATOM   3941  OD1 ASN   248      57.409 -16.458   1.212  1.00 10.00      B   
ATOM   3942  ND2 ASN   248      57.550 -14.337   0.500  1.00 10.00      B   
ATOM   3943 HD21 ASN   248      57.079 -13.592   0.064  1.00 10.00      B   
ATOM   3944 HD22 ASN   248      58.480 -14.280   0.813  1.00 10.00      B   
ATOM   3945  C   ASN   248      53.549 -16.982  -0.510  1.00 10.00      B   
ATOM   3946  O   ASN   248      52.944 -16.333  -1.362  1.00 10.00      B   
ATOM   3947  N   ALA   249      52.945 -17.798   0.338  1.00 10.00      B   
ATOM   3948  HN  ALA   249      53.487 -18.296   0.988  1.00 10.00      B   
ATOM   3949  CA  ALA   249      51.500 -17.985   0.328  1.00 10.00      B   
ATOM   3950  CB  ALA   249      51.116 -19.143   1.235  1.00 10.00      B   
ATOM   3951  C   ALA   249      50.772 -16.713   0.753  1.00 10.00      B   
ATOM   3952  O   ALA   249      51.286 -15.935   1.564  1.00 10.00      B   
ATOM   3953  N   VAL   250      49.584 -16.504   0.192  1.00 10.00      B   
ATOM   3954  HN  VAL   250      49.243 -17.160  -0.459  1.00 10.00      B   
ATOM   3955  CA  VAL   250      48.771 -15.335   0.515  1.00 10.00      B   
ATOM   3956  CB  VAL   250      47.501 -15.261  -0.369  1.00 10.00      B   
ATOM   3957  CG1 VAL   250      46.696 -14.006  -0.065  1.00 10.00      B   
ATOM   3958  CG2 VAL   250      47.863 -15.310  -1.844  1.00 10.00      B   
ATOM   3959  C   VAL   250      48.353 -15.372   1.983  1.00 10.00      B   
ATOM   3960  O   VAL   250      48.014 -16.431   2.510  1.00 10.00      B   
ATOM   3961  N   SER   251      48.404 -14.221   2.639  1.00 10.00      B   
ATOM   3962  HN  SER   251      48.708 -13.416   2.168  1.00 10.00      B   
ATOM   3963  CA  SER   251      48.022 -14.120   4.038  1.00 10.00      B   
ATOM   3964  CB  SER   251      48.286 -12.700   4.554  1.00 10.00      B   
ATOM   3965  OG  SER   251      48.294 -12.654   5.972  1.00 10.00      B   
ATOM   3966  HG  SER   251      47.448 -12.302   6.285  1.00 10.00      B   
ATOM   3967  C   SER   251      46.549 -14.482   4.210  1.00 10.00      B   
ATOM   3968  O   SER   251      45.710 -14.108   3.386  1.00 10.00      B   
ATOM   3969  N   VAL   252      46.244 -15.208   5.282  1.00 10.00      B   
ATOM   3970  HN  VAL   252      46.963 -15.469   5.897  1.00 10.00      B   
ATOM   3971  CA  VAL   252      44.875 -15.631   5.574  1.00 10.00      B   
ATOM   3972  CB  VAL   252      44.798 -16.461   6.878  1.00 10.00      B   
ATOM   3973  CG1 VAL   252      43.394 -17.010   7.096  1.00 10.00      B   
ATOM   3974  CG2 VAL   252      45.816 -17.591   6.855  1.00 10.00      B   
ATOM   3975  C   VAL   252      43.940 -14.424   5.676  1.00 10.00      B   
ATOM   3976  O   VAL   252      42.771 -14.492   5.292  1.00 10.00      B   
ATOM   3977  N   THR   253      44.473 -13.315   6.170  1.00 10.00      B   
ATOM   3978  HN  THR   253      45.413 -13.321   6.449  1.00 10.00      B   
ATOM   3979  CA  THR   253      43.707 -12.087   6.318  1.00 10.00      B   
ATOM   3980  CB  THR   253      44.581 -10.998   6.962  1.00 10.00      B   
ATOM   3981  OG1 THR   253      45.963 -11.274   6.672  1.00 10.00      B   
ATOM   3982  HG1 THR   253      46.491 -10.490   6.874  1.00 10.00      B   
ATOM   3983  CG2 THR   253      44.378 -10.981   8.470  1.00 10.00      B   
ATOM   3984  C   THR   253      43.180 -11.589   4.968  1.00 10.00      B   
ATOM   3985  O   THR   253      42.082 -11.036   4.882  1.00 10.00      B   
ATOM   3986  N   VAL   254      43.963 -11.802   3.914  1.00 10.00      B   
ATOM   3987  HN  VAL   254      44.821 -12.264   4.038  1.00 10.00      B   
ATOM   3988  CA  VAL   254      43.571 -11.374   2.576  1.00 10.00      B   
ATOM   3989  CB  VAL   254      44.773 -11.294   1.610  1.00 10.00      B   
ATOM   3990  CG1 VAL   254      44.447 -10.396   0.426  1.00 10.00      B   
ATOM   3991  CG2 VAL   254      46.029 -10.814   2.324  1.00 10.00      B   
ATOM   3992  C   VAL   254      42.537 -12.334   2.001  1.00 10.00      B   
ATOM   3993  O   VAL   254      41.687 -11.946   1.197  1.00 10.00      B   
ATOM   3994  N   LEU   255      42.614 -13.589   2.427  1.00 10.00      B   
ATOM   3995  HN  LEU   255      43.311 -13.830   3.074  1.00 10.00      B   
ATOM   3996  CA  LEU   255      41.689 -14.615   1.964  1.00 10.00      B   
ATOM   3997  CB  LEU   255      42.134 -16.003   2.437  1.00 10.00      B   
ATOM   3998  CG  LEU   255      43.510 -16.475   1.957  1.00 10.00      B   
ATOM   3999  CD1 LEU   255      43.877 -17.804   2.600  1.00 10.00      B   
ATOM   4000  CD2 LEU   255      43.539 -16.595   0.442  1.00 10.00      B   
ATOM   4001  C   LEU   255      40.273 -14.318   2.444  1.00 10.00      B   
ATOM   4002  O   LEU   255      39.322 -14.378   1.669  1.00 10.00      B   
ATOM   4003  N   VAL   256      40.145 -13.976   3.722  1.00 10.00      B   
ATOM   4004  HN  VAL   256      40.946 -13.935   4.289  1.00 10.00      B   
ATOM   4005  CA  VAL   256      38.841 -13.663   4.305  1.00 10.00      B   
ATOM   4006  CB  VAL   256      38.939 -13.376   5.819  1.00 10.00      B   
ATOM   4007  CG1 VAL   256      37.553 -13.217   6.422  1.00 10.00      B   
ATOM   4008  CG2 VAL   256      39.704 -14.484   6.528  1.00 10.00      B   
ATOM   4009  C   VAL   256      38.216 -12.459   3.608  1.00 10.00      B   
ATOM   4010  O   VAL   256      37.021 -12.452   3.310  1.00 10.00      B   
ATOM   4011  N   ALA   257      39.040 -11.455   3.339  1.00 10.00      B   
ATOM   4012  HN  ALA   257      39.982 -11.533   3.598  1.00 10.00      B   
ATOM   4013  CA  ALA   257      38.587 -10.239   2.674  1.00 10.00      B   
ATOM   4014  CB  ALA   257      39.740  -9.256   2.537  1.00 10.00      B   
ATOM   4015  C   ALA   257      37.982 -10.557   1.307  1.00 10.00      B   
ATOM   4016  O   ALA   257      36.878 -10.113   0.989  1.00 10.00      B   
ATOM   4017  N   LEU   258      38.703 -11.345   0.512  1.00 10.00      B   
ATOM   4018  HN  LEU   258      39.575 -11.671   0.826  1.00 10.00      B   
ATOM   4019  CA  LEU   258      38.234 -11.730  -0.814  1.00 10.00      B   
ATOM   4020  CB  LEU   258      39.348 -12.434  -1.598  1.00 10.00      B   
ATOM   4021  CG  LEU   258      38.966 -12.987  -2.977  1.00 10.00      B   
ATOM   4022  CD1 LEU   258      38.575 -11.862  -3.922  1.00 10.00      B   
ATOM   4023  CD2 LEU   258      40.106 -13.804  -3.564  1.00 10.00      B   
ATOM   4024  C   LEU   258      37.007 -12.631  -0.711  1.00 10.00      B   
ATOM   4025  O   LEU   258      36.077 -12.528  -1.514  1.00 10.00      B   
ATOM   4026  N   LEU   259      37.012 -13.507   0.290  1.00 10.00      B   
ATOM   4027  HN  LEU   259      37.788 -13.535   0.893  1.00 10.00      B   
ATOM   4028  CA  LEU   259      35.909 -14.429   0.519  1.00 10.00      B   
ATOM   4029  CB  LEU   259      36.190 -15.294   1.751  1.00 10.00      B   
ATOM   4030  CG  LEU   259      35.174 -16.395   2.055  1.00 10.00      B   
ATOM   4031  CD1 LEU   259      35.295 -17.528   1.048  1.00 10.00      B   
ATOM   4032  CD2 LEU   259      35.351 -16.909   3.476  1.00 10.00      B   
ATOM   4033  C   LEU   259      34.598 -13.670   0.701  1.00 10.00      B   
ATOM   4034  O   LEU   259      33.636 -13.892  -0.033  1.00 10.00      B   
ATOM   4035  N   VAL   260      34.580 -12.751   1.661  1.00 10.00      B   
ATOM   4036  HN  VAL   260      35.394 -12.600   2.194  1.00 10.00      B   
ATOM   4037  CA  VAL   260      33.387 -11.958   1.946  1.00 10.00      B   
ATOM   4038  CB  VAL   260      33.577 -11.079   3.204  1.00 10.00      B   
ATOM   4039  CG1 VAL   260      32.310 -10.298   3.520  1.00 10.00      B   
ATOM   4040  CG2 VAL   260      33.978 -11.940   4.393  1.00 10.00      B   
ATOM   4041  C   VAL   260      32.996 -11.088   0.750  1.00 10.00      B   
ATOM   4042  O   VAL   260      31.815 -10.839   0.512  1.00 10.00      B   
ATOM   4043  N   CYS   261      33.990 -10.650  -0.013  1.00 10.00      B   
ATOM   4044  HN  CYS   261      34.912 -10.896   0.215  1.00 10.00      B   
ATOM   4045  CA  CYS   261      33.743  -9.813  -1.180  1.00 10.00      B   
ATOM   4046  CB  CYS   261      35.039  -9.175  -1.675  1.00 10.00      B   
ATOM   4047  SG  CYS   261      35.481  -7.644  -0.822  1.00 10.00      B   
ATOM   4048  HG  CYS   261      35.162  -7.786   0.459  1.00 10.00      B   
ATOM   4049  C   CYS   261      33.055 -10.581  -2.307  1.00 10.00      B   
ATOM   4050  O   CYS   261      32.301 -10.001  -3.089  1.00 10.00      B   
ATOM   4051  N   LEU   262      33.319 -11.878  -2.394  1.00 10.00      B   
ATOM   4052  HN  LEU   262      33.939 -12.286  -1.751  1.00 10.00      B   
ATOM   4053  CA  LEU   262      32.710 -12.707  -3.425  1.00 10.00      B   
ATOM   4054  CB  LEU   262      33.635 -13.861  -3.818  1.00 10.00      B   
ATOM   4055  CG  LEU   262      34.891 -13.482  -4.609  1.00 10.00      B   
ATOM   4056  CD1 LEU   262      35.681 -14.726  -4.987  1.00 10.00      B   
ATOM   4057  CD2 LEU   262      34.529 -12.679  -5.851  1.00 10.00      B   
ATOM   4058  C   LEU   262      31.357 -13.234  -2.963  1.00 10.00      B   
ATOM   4059  O   LEU   262      30.450 -13.431  -3.771  1.00 10.00      B   
ATOM   4060  N   ILE   263      31.237 -13.463  -1.657  1.00 10.00      B   
ATOM   4061  HN  ILE   263      32.008 -13.299  -1.073  1.00 10.00      B   
ATOM   4062  CA  ILE   263      29.995 -13.952  -1.066  1.00 10.00      B   
ATOM   4063  CB  ILE   263      30.188 -14.300   0.434  1.00 10.00      B   
ATOM   4064  CG1 ILE   263      31.060 -15.550   0.586  1.00 10.00      B   
ATOM   4065  CG2 ILE   263      28.852 -14.495   1.138  1.00 10.00      B   
ATOM   4066  CD1 ILE   263      31.427 -15.872   2.020  1.00 10.00      B   
ATOM   4067  C   ILE   263      28.885 -12.911  -1.225  1.00 10.00      B   
ATOM   4068  O   ILE   263      29.103 -11.721  -0.978  1.00 10.00      B   
ATOM   4069  N   PRO   264      27.687 -13.340  -1.663  1.00 10.00      B   
ATOM   4070  CA  PRO   264      26.543 -12.441  -1.849  1.00 10.00      B   
ATOM   4071  CB  PRO   264      25.532 -13.311  -2.603  1.00 10.00      B   
ATOM   4072  CG  PRO   264      25.870 -14.705  -2.203  1.00 10.00      B   
ATOM   4073  CD  PRO   264      27.361 -14.734  -2.026  1.00 10.00      B   
ATOM   4074  C   PRO   264      25.955 -11.959  -0.517  1.00 10.00      B   
ATOM   4075  O   PRO   264      24.805 -12.263  -0.184  1.00 10.00      B   
ATOM   4076  N   THR   265      26.747 -11.188   0.221  1.00 10.00      B   
ATOM   4077  HN  THR   265      27.649 -10.974  -0.116  1.00 10.00      B   
ATOM   4078  CA  THR   265      26.345 -10.649   1.516  1.00 10.00      B   
ATOM   4079  CB  THR   265      27.463  -9.758   2.090  1.00 10.00      B   
ATOM   4080  OG1 THR   265      28.041  -8.981   1.029  1.00 10.00      B   
ATOM   4081  HG1 THR   265      28.712  -8.389   1.396  1.00 10.00      B   
ATOM   4082  CG2 THR   265      28.548 -10.606   2.733  1.00 10.00      B   
ATOM   4083  C   THR   265      25.067  -9.823   1.396  1.00 10.00      B   
ATOM   4084  O   THR   265      24.177  -9.902   2.244  1.00 10.00      B   
ATOM   4085  N   THR   266      24.983  -9.045   0.323  1.00 10.00      B   
ATOM   4086  HN  THR   266      25.729  -9.034  -0.316  1.00 10.00      B   
ATOM   4087  CA  THR   266      23.831  -8.195   0.065  1.00 10.00      B   
ATOM   4088  CB  THR   266      24.014  -7.444  -1.263  1.00 10.00      B   
ATOM   4089  OG1 THR   266      25.386  -7.549  -1.671  1.00 10.00      B   
ATOM   4090  HG1 THR   266      25.918  -6.925  -1.162  1.00 10.00      B   
ATOM   4091  CG2 THR   266      23.647  -5.976  -1.098  1.00 10.00      B   
ATOM   4092  C   THR   266      22.541  -9.012   0.006  1.00 10.00      B   
ATOM   4093  O   THR   266      21.515  -8.609   0.550  1.00 10.00      B   
ATOM   4094  N   ILE   267      22.605 -10.172  -0.634  1.00 10.00      B   
ATOM   4095  HN  ILE   267      23.457 -10.461  -1.020  1.00 10.00      B   
ATOM   4096  CA  ILE   267      21.437 -11.031  -0.753  1.00 10.00      B   
ATOM   4097  CB  ILE   267      21.602 -12.094  -1.856  1.00 10.00      B   
ATOM   4098  CG1 ILE   267      22.222 -11.483  -3.115  1.00 10.00      B   
ATOM   4099  CG2 ILE   267      20.254 -12.728  -2.180  1.00 10.00      B   
ATOM   4100  CD1 ILE   267      22.430 -12.484  -4.234  1.00 10.00      B   
ATOM   4101  C   ILE   267      21.156 -11.733   0.567  1.00 10.00      B   
ATOM   4102  O   ILE   267      20.006 -11.850   0.981  1.00 10.00      B   
ATOM   4103  N   GLY   268      22.219 -12.175   1.232  1.00 10.00      B   
ATOM   4104  HN  GLY   268      23.114 -12.024   0.857  1.00 10.00      B   
ATOM   4105  CA  GLY   268      22.080 -12.871   2.499  1.00 10.00      B   
ATOM   4106  C   GLY   268      21.327 -12.069   3.540  1.00 10.00      B   
ATOM   4107  O   GLY   268      20.553 -12.626   4.316  1.00 10.00      B   
ATOM   4108  N   GLY   269      21.553 -10.765   3.560  1.00 10.00      B   
ATOM   4109  HN  GLY   269      22.195 -10.375   2.924  1.00 10.00      B   
ATOM   4110  CA  GLY   269      20.875  -9.917   4.519  1.00 10.00      B   
ATOM   4111  C   GLY   269      19.515  -9.456   4.031  1.00 10.00      B   
ATOM   4112  O   GLY   269      18.539  -9.476   4.781  1.00 10.00      B   
ATOM   4113  N   LEU   270      19.446  -9.050   2.765  1.00 10.00      B   
ATOM   4114  HN  LEU   270      20.257  -9.070   2.211  1.00 10.00      B   
ATOM   4115  CA  LEU   270      18.200  -8.563   2.182  1.00 10.00      B   
ATOM   4116  CB  LEU   270      18.444  -7.848   0.856  1.00 10.00      B   
ATOM   4117  CG  LEU   270      18.842  -6.377   0.958  1.00 10.00      B   
ATOM   4118  CD1 LEU   270      19.292  -5.856  -0.395  1.00 10.00      B   
ATOM   4119  CD2 LEU   270      17.686  -5.543   1.493  1.00 10.00      B   
ATOM   4120  C   LEU   270      17.143  -9.649   2.024  1.00 10.00      B   
ATOM   4121  O   LEU   270      15.951  -9.353   2.051  1.00 10.00      B   
ATOM   4122  N   LEU   271      17.568 -10.894   1.859  1.00 10.00      B   
ATOM   4123  HN  LEU   271      18.536 -11.076   1.837  1.00 10.00      B   
ATOM   4124  CA  LEU   271      16.631 -12.004   1.702  1.00 10.00      B   
ATOM   4125  CB  LEU   271      17.385 -13.326   1.532  1.00 10.00      B   
ATOM   4126  CG  LEU   271      16.541 -14.544   1.147  1.00 10.00      B   
ATOM   4127  CD1 LEU   271      15.990 -14.396  -0.264  1.00 10.00      B   
ATOM   4128  CD2 LEU   271      17.355 -15.820   1.281  1.00 10.00      B   
ATOM   4129  C   LEU   271      15.693 -12.090   2.903  1.00 10.00      B   
ATOM   4130  O   LEU   271      14.480 -12.245   2.752  1.00 10.00      B   
ATOM   4131  N   SER   272      16.269 -11.954   4.089  1.00 10.00      B   
ATOM   4132  HN  SER   272      17.238 -11.811   4.136  1.00 10.00      B   
ATOM   4133  CA  SER   272      15.515 -12.018   5.327  1.00 10.00      B   
ATOM   4134  CB  SER   272      16.489 -12.193   6.491  1.00 10.00      B   
ATOM   4135  OG  SER   272      17.792 -12.502   6.009  1.00 10.00      B   
ATOM   4136  HG  SER   272      18.450 -12.163   6.630  1.00 10.00      B   
ATOM   4137  C   SER   272      14.674 -10.757   5.530  1.00 10.00      B   
ATOM   4138  O   SER   272      13.738 -10.746   6.326  1.00 10.00      B   
ATOM   4139  N   ALA   273      15.005  -9.700   4.798  1.00 10.00      B   
ATOM   4140  HN  ALA   273      15.752  -9.774   4.163  1.00 10.00      B   
ATOM   4141  CA  ALA   273      14.285  -8.439   4.907  1.00 10.00      B   
ATOM   4142  CB  ALA   273      15.230  -7.266   4.693  1.00 10.00      B   
ATOM   4143  C   ALA   273      13.115  -8.370   3.930  1.00 10.00      B   
ATOM   4144  O   ALA   273      12.003  -8.008   4.312  1.00 10.00      B   
ATOM   4145  N   ILE   274      13.372  -8.729   2.673  1.00 10.00      B   
ATOM   4146  HN  ILE   274      14.281  -9.025   2.439  1.00 10.00      B   
ATOM   4147  CA  ILE   274      12.346  -8.696   1.628  1.00 10.00      B   
ATOM   4148  CB  ILE   274      12.905  -9.121   0.248  1.00 10.00      B   
ATOM   4149  CG1 ILE   274      14.038  -8.186  -0.182  1.00 10.00      B   
ATOM   4150  CG2 ILE   274      11.803  -9.129  -0.806  1.00 10.00      B   
ATOM   4151  CD1 ILE   274      14.748  -8.624  -1.444  1.00 10.00      B   
ATOM   4152  C   ILE   274      11.147  -9.569   1.990  1.00 10.00      B   
ATOM   4153  O   ILE   274       9.997  -9.156   1.821  1.00 10.00      B   
ATOM   4154  N   GLY   275      11.424 -10.765   2.506  1.00 10.00      B   
ATOM   4155  HN  GLY   275      12.363 -11.032   2.622  1.00 10.00      B   
ATOM   4156  CA  GLY   275      10.363 -11.685   2.887  1.00 10.00      B   
ATOM   4157  C   GLY   275       9.411 -11.095   3.910  1.00 10.00      B   
ATOM   4158  O   GLY   275       8.213 -11.385   3.899  1.00 10.00      B   
ATOM   4159  N   VAL   276       9.944 -10.255   4.787  1.00 10.00      B   
ATOM   4160  HN  VAL   276      10.903 -10.059   4.739  1.00 10.00      B   
ATOM   4161  CA  VAL   276       9.143  -9.615   5.820  1.00 10.00      B   
ATOM   4162  CB  VAL   276       9.983  -9.319   7.081  1.00 10.00      B   
ATOM   4163  CG1 VAL   276       9.122  -8.715   8.183  1.00 10.00      B   
ATOM   4164  CG2 VAL   276      10.667 -10.586   7.573  1.00 10.00      B   
ATOM   4165  C   VAL   276       8.530  -8.317   5.304  1.00 10.00      B   
ATOM   4166  O   VAL   276       7.344  -8.063   5.503  1.00 10.00      B   
ATOM   4167  N   ALA   277       9.342  -7.514   4.621  1.00 10.00      B   
ATOM   4168  HN  ALA   277      10.276  -7.792   4.478  1.00 10.00      B   
ATOM   4169  CA  ALA   277       8.903  -6.229   4.079  1.00 10.00      B   
ATOM   4170  CB  ALA   277      10.043  -5.551   3.336  1.00 10.00      B   
ATOM   4171  C   ALA   277       7.689  -6.378   3.166  1.00 10.00      B   
ATOM   4172  O   ALA   277       6.789  -5.534   3.173  1.00 10.00      B   
ATOM   4173  N   GLY   278       7.674  -7.447   2.378  1.00 10.00      B   
ATOM   4174  HN  GLY   278       8.429  -8.076   2.403  1.00 10.00      B   
ATOM   4175  CA  GLY   278       6.560  -7.688   1.479  1.00 10.00      B   
ATOM   4176  C   GLY   278       5.252  -7.847   2.228  1.00 10.00      B   
ATOM   4177  O   GLY   278       4.202  -7.396   1.768  1.00 10.00      B   
ATOM   4178  N   MET   279       5.330  -8.460   3.405  1.00 10.00      B   
ATOM   4179  HN  MET   279       6.207  -8.752   3.731  1.00 10.00      B   
ATOM   4180  CA  MET   279       4.156  -8.686   4.234  1.00 10.00      B   
ATOM   4181  CB  MET   279       4.418  -9.783   5.268  1.00 10.00      B   
ATOM   4182  CG  MET   279       4.610 -11.170   4.672  1.00 10.00      B   
ATOM   4183  SD  MET   279       3.148 -11.771   3.804  1.00 10.00      B   
ATOM   4184  CE  MET   279       1.940 -11.785   5.127  1.00 10.00      B   
ATOM   4185  C   MET   279       3.717  -7.396   4.915  1.00 10.00      B   
ATOM   4186  O   MET   279       2.521  -7.115   5.013  1.00 10.00      B   
ATOM   4187  N   SER   280       4.688  -6.607   5.371  1.00 10.00      B   
ATOM   4188  HN  SER   280       5.625  -6.892   5.275  1.00 10.00      B   
ATOM   4189  CA  SER   280       4.397  -5.335   6.027  1.00 10.00      B   
ATOM   4190  CB  SER   280       5.696  -4.682   6.505  1.00 10.00      B   
ATOM   4191  OG  SER   280       6.659  -5.665   6.841  1.00 10.00      B   
ATOM   4192  HG  SER   280       6.669  -5.789   7.803  1.00 10.00      B   
ATOM   4193  C   SER   280       3.672  -4.403   5.061  1.00 10.00      B   
ATOM   4194  O   SER   280       2.698  -3.742   5.424  1.00 10.00      B   
ATOM   4195  N   ARG   281       4.142  -4.377   3.817  1.00 10.00      B   
ATOM   4196  HN  ARG   281       4.921  -4.936   3.588  1.00 10.00      B   
ATOM   4197  CA  ARG   281       3.538  -3.539   2.789  1.00 10.00      B   
ATOM   4198  CB  ARG   281       4.395  -3.524   1.525  1.00 10.00      B   
ATOM   4199  CG  ARG   281       5.597  -2.598   1.604  1.00 10.00      B   
ATOM   4200  CD  ARG   281       6.298  -2.505   0.261  1.00 10.00      B   
ATOM   4201  NE  ARG   281       5.400  -2.031  -0.789  1.00 10.00      B   
ATOM   4202  HE  ARG   281       4.585  -1.560  -0.504  1.00 10.00      B   
ATOM   4203  CZ  ARG   281       5.621  -2.199  -2.090  1.00 10.00      B   
ATOM   4204  NH1 ARG   281       6.706  -2.831  -2.512  1.00 10.00      B   
ATOM   4205 HH11 ARG   281       6.869  -2.957  -3.534  1.00 10.00      B   
ATOM   4206 HH12 ARG   281       7.402  -3.201  -1.828  1.00 10.00      B   
ATOM   4207  NH2 ARG   281       4.749  -1.741  -2.975  1.00 10.00      B   
ATOM   4208 HH21 ARG   281       4.923  -1.873  -3.997  1.00 10.00      B   
ATOM   4209 HH22 ARG   281       3.889  -1.245  -2.655  1.00 10.00      B   
ATOM   4210  C   ARG   281       2.132  -4.019   2.467  1.00 10.00      B   
ATOM   4211  O   ARG   281       1.230  -3.216   2.235  1.00 10.00      B   
ATOM   4212  N   MET   282       1.956  -5.335   2.461  1.00 10.00      B   
ATOM   4213  HN  MET   282       2.724  -5.922   2.643  1.00 10.00      B   
ATOM   4214  CA  MET   282       0.659  -5.935   2.183  1.00 10.00      B   
ATOM   4215  CB  MET   282       0.786  -7.457   2.097  1.00 10.00      B   
ATOM   4216  CG  MET   282      -0.431  -8.151   1.510  1.00 10.00      B   
ATOM   4217  SD  MET   282      -0.632  -7.841  -0.257  1.00 10.00      B   
ATOM   4218  CE  MET   282       0.902  -8.512  -0.901  1.00 10.00      B   
ATOM   4219  C   MET   282      -0.336  -5.558   3.276  1.00 10.00      B   
ATOM   4220  O   MET   282      -1.468  -5.159   2.995  1.00 10.00      B   
ATOM   4221  N   LEU   283       0.106  -5.659   4.523  1.00 10.00      B   
ATOM   4222  HN  LEU   283       1.026  -5.968   4.681  1.00 10.00      B   
ATOM   4223  CA  LEU   283      -0.737  -5.323   5.662  1.00 10.00      B   
ATOM   4224  CB  LEU   283      -0.076  -5.753   6.972  1.00 10.00      B   
ATOM   4225  CG  LEU   283       0.034  -7.263   7.200  1.00 10.00      B   
ATOM   4226  CD1 LEU   283       0.842  -7.559   8.454  1.00 10.00      B   
ATOM   4227  CD2 LEU   283      -1.348  -7.892   7.294  1.00 10.00      B   
ATOM   4228  C   LEU   283      -1.046  -3.831   5.683  1.00 10.00      B   
ATOM   4229  O   LEU   283      -2.136  -3.416   6.089  1.00 10.00      B   
ATOM   4230  N   GLY   284      -0.078  -3.031   5.242  1.00 10.00      B   
ATOM   4231  HN  GLY   284       0.781  -3.423   4.966  1.00 10.00      B   
ATOM   4232  CA  GLY   284      -0.263  -1.593   5.183  1.00 10.00      B   
ATOM   4233  C   GLY   284      -1.216  -1.210   4.068  1.00 10.00      B   
ATOM   4234  O   GLY   284      -1.788  -0.120   4.069  1.00 10.00      B   
ATOM   4235  N   ALA   285      -1.387  -2.121   3.117  1.00 10.00      B   
ATOM   4236  HN  ALA   285      -0.892  -2.967   3.177  1.00 10.00      B   
ATOM   4237  CA  ALA   285      -2.280  -1.909   1.988  1.00 10.00      B   
ATOM   4238  CB  ALA   285      -1.791  -2.685   0.776  1.00 10.00      B   
ATOM   4239  C   ALA   285      -3.696  -2.339   2.353  1.00 10.00      B   
ATOM   4240  O   ALA   285      -4.599  -2.310   1.515  1.00 10.00      B   
ATOM   4241  N   ASN   286      -3.862  -2.744   3.615  1.00 10.00      B   
ATOM   4242  HN  ASN   286      -3.083  -2.748   4.208  1.00 10.00      B   
ATOM   4243  CA  ASN   286      -5.148  -3.187   4.157  1.00 10.00      B   
ATOM   4244  CB  ASN   286      -6.277  -2.184   3.882  1.00 10.00      B   
ATOM   4245  CG  ASN   286      -6.020  -0.826   4.511  1.00 10.00      B   
ATOM   4246  OD1 ASN   286      -5.408  -0.725   5.575  1.00 10.00      B   
ATOM   4247  ND2 ASN   286      -6.479   0.230   3.855  1.00 10.00      B   
ATOM   4248 HD21 ASN   286      -6.960   0.079   3.010  1.00 10.00      B   
ATOM   4249 HD22 ASN   286      -6.308   1.120   4.228  1.00 10.00      B   
ATOM   4250  C   ASN   286      -5.510  -4.593   3.691  1.00 10.00      B   
ATOM   4251  O   ASN   286      -6.670  -5.001   3.743  1.00 10.00      B   
ATOM   4252  N   VAL   287      -4.501  -5.332   3.246  1.00 10.00      B   
ATOM   4253  HN  VAL   287      -3.599  -4.948   3.233  1.00 10.00      B   
ATOM   4254  CA  VAL   287      -4.695  -6.697   2.781  1.00 10.00      B   
ATOM   4255  CB  VAL   287      -3.983  -6.949   1.435  1.00 10.00      B   
ATOM   4256  CG1 VAL   287      -4.304  -8.339   0.906  1.00 10.00      B   
ATOM   4257  CG2 VAL   287      -4.367  -5.885   0.417  1.00 10.00      B   
ATOM   4258  C   VAL   287      -4.173  -7.675   3.827  1.00 10.00      B   
ATOM   4259  O   VAL   287      -2.989  -7.668   4.163  1.00 10.00      B   
ATOM   4260  N   ILE   288      -5.065  -8.501   4.348  1.00 10.00      B   
ATOM   4261  HN  ILE   288      -5.997  -8.461   4.029  1.00 10.00      B   
ATOM   4262  CA  ILE   288      -4.707  -9.473   5.372  1.00 10.00      B   
ATOM   4263  CB  ILE   288      -5.864  -9.674   6.375  1.00 10.00      B   
ATOM   4264  CG1 ILE   288      -6.311  -8.326   6.951  1.00 10.00      B   
ATOM   4265  CG2 ILE   288      -5.451 -10.628   7.489  1.00 10.00      B   
ATOM   4266  CD1 ILE   288      -7.642  -8.376   7.669  1.00 10.00      B   
ATOM   4267  C   ILE   288      -4.343 -10.820   4.752  1.00 10.00      B   
ATOM   4268  O   ILE   288      -5.200 -11.513   4.205  1.00 10.00      B   
ATOM   4269  N   ALA   289      -3.072 -11.180   4.835  1.00 10.00      B   
ATOM   4270  HN  ALA   289      -2.434 -10.580   5.271  1.00 10.00      B   
ATOM   4271  CA  ALA   289      -2.598 -12.445   4.298  1.00 10.00      B   
ATOM   4272  CB  ALA   289      -1.467 -12.212   3.308  1.00 10.00      B   
ATOM   4273  C   ALA   289      -2.139 -13.352   5.434  1.00 10.00      B   
ATOM   4274  O   ALA   289      -1.435 -12.909   6.345  1.00 10.00      B   
ATOM   4275  N   THR   290      -2.556 -14.609   5.391  1.00 10.00      B   
ATOM   4276  HN  THR   290      -3.147 -14.893   4.659  1.00 10.00      B   
ATOM   4277  CA  THR   290      -2.186 -15.574   6.421  1.00 10.00      B   
ATOM   4278  CB  THR   290      -3.021 -16.867   6.308  1.00 10.00      B   
ATOM   4279  OG1 THR   290      -4.404 -16.517   6.144  1.00 10.00      B   
ATOM   4280  HG1 THR   290      -4.947 -17.312   6.214  1.00 10.00      B   
ATOM   4281  CG2 THR   290      -2.871 -17.718   7.561  1.00 10.00      B   
ATOM   4282  C   THR   290      -0.690 -15.898   6.385  1.00 10.00      B   
ATOM   4283  O   THR   290      -0.057 -16.066   7.428  1.00 10.00      B   
ATOM   4284  N   SER   291      -0.124 -15.966   5.189  1.00 10.00      B   
ATOM   4285  HN  SER   291      -0.666 -15.803   4.389  1.00 10.00      B   
ATOM   4286  CA  SER   291       1.291 -16.269   5.036  1.00 10.00      B   
ATOM   4287  CB  SER   291       1.514 -17.782   5.097  1.00 10.00      B   
ATOM   4288  OG  SER   291       0.568 -18.462   4.288  1.00 10.00      B   
ATOM   4289  HG  SER   291       0.315 -19.285   4.723  1.00 10.00      B   
ATOM   4290  C   SER   291       1.817 -15.716   3.720  1.00 10.00      B   
ATOM   4291  O   SER   291       1.035 -15.325   2.847  1.00 10.00      B   
ATOM   4292  N   GLY   292       3.139 -15.696   3.577  1.00 10.00      B   
ATOM   4293  HN  GLY   292       3.709 -16.016   4.311  1.00 10.00      B   
ATOM   4294  CA  GLY   292       3.752 -15.195   2.362  1.00 10.00      B   
ATOM   4295  C   GLY   292       3.504 -16.108   1.179  1.00 10.00      B   
ATOM   4296  O   GLY   292       3.730 -15.723   0.032  1.00 10.00      B   
ATOM   4297  N   ARG   293       3.030 -17.320   1.464  1.00 10.00      B   
ATOM   4298  HN  ARG   293       2.877 -17.559   2.401  1.00 10.00      B   
ATOM   4299  CA  ARG   293       2.732 -18.305   0.426  1.00 10.00      B   
ATOM   4300  CB  ARG   293       2.205 -19.601   1.055  1.00 10.00      B   
ATOM   4301  CG  ARG   293       3.115 -20.204   2.114  1.00 10.00      B   
ATOM   4302  CD  ARG   293       4.361 -20.823   1.501  1.00 10.00      B   
ATOM   4303  NE  ARG   293       4.230 -22.272   1.319  1.00 10.00      B   
ATOM   4304  HE  ARG   293       3.657 -22.581   0.576  1.00 10.00      B   
ATOM   4305  CZ  ARG   293       4.824 -23.181   2.098  1.00 10.00      B   
ATOM   4306  NH1 ARG   293       5.582 -22.797   3.117  1.00 10.00      B   
ATOM   4307 HH11 ARG   293       5.715 -21.782   3.318  1.00 10.00      B   
ATOM   4308 HH12 ARG   293       6.049 -23.509   3.722  1.00 10.00      B   
ATOM   4309  NH2 ARG   293       4.662 -24.474   1.859  1.00 10.00      B   
ATOM   4310 HH21 ARG   293       5.124 -25.182   2.469  1.00 10.00      B   
ATOM   4311 HH22 ARG   293       4.068 -24.789   1.058  1.00 10.00      B   
ATOM   4312  C   ARG   293       1.698 -17.749  -0.548  1.00 10.00      B   
ATOM   4313  O   ARG   293       1.765 -17.991  -1.753  1.00 10.00      B   
ATOM   4314  N   ALA   294       0.753 -16.983  -0.011  1.00 10.00      B   
ATOM   4315  HN  ALA   294       0.765 -16.818   0.956  1.00 10.00      B   
ATOM   4316  CA  ALA   294      -0.297 -16.377  -0.817  1.00 10.00      B   
ATOM   4317  CB  ALA   294      -1.342 -15.740   0.088  1.00 10.00      B   
ATOM   4318  C   ALA   294       0.292 -15.339  -1.767  1.00 10.00      B   
ATOM   4319  O   ALA   294      -0.116 -15.231  -2.923  1.00 10.00      B   
ATOM   4320  N   VAL   295       1.275 -14.602  -1.271  1.00 10.00      B   
ATOM   4321  HN  VAL   295       1.574 -14.766  -0.354  1.00 10.00      B   
ATOM   4322  CA  VAL   295       1.933 -13.563  -2.050  1.00 10.00      B   
ATOM   4323  CB  VAL   295       2.867 -12.709  -1.165  1.00 10.00      B   
ATOM   4324  CG1 VAL   295       3.340 -11.472  -1.910  1.00 10.00      B   
ATOM   4325  CG2 VAL   295       2.177 -12.319   0.134  1.00 10.00      B   
ATOM   4326  C   VAL   295       2.740 -14.173  -3.192  1.00 10.00      B   
ATOM   4327  O   VAL   295       2.707 -13.680  -4.319  1.00 10.00      B   
ATOM   4328  N   GLU   296       3.449 -15.257  -2.896  1.00 10.00      B   
ATOM   4329  HN  GLU   296       3.427 -15.606  -1.977  1.00 10.00      B   
ATOM   4330  CA  GLU   296       4.267 -15.936  -3.899  1.00 10.00      B   
ATOM   4331  CB  GLU   296       5.118 -17.029  -3.250  1.00 10.00      B   
ATOM   4332  CG  GLU   296       6.012 -16.548  -2.119  1.00 10.00      B   
ATOM   4333  CD  GLU   296       7.147 -15.662  -2.589  1.00 10.00      B   
ATOM   4334  OE1 GLU   296       7.646 -15.871  -3.714  1.00 10.00      B   
ATOM   4335  OE2 GLU   296       7.556 -14.760  -1.824  1.00 10.00      B   
ATOM   4336  C   GLU   296       3.401 -16.546  -4.999  1.00 10.00      B   
ATOM   4337  O   GLU   296       3.778 -16.550  -6.169  1.00 10.00      B   
ATOM   4338  N   ALA   297       2.233 -17.053  -4.616  1.00 10.00      B   
ATOM   4339  HN  ALA   297       1.982 -17.017  -3.666  1.00 10.00      B   
ATOM   4340  CA  ALA   297       1.319 -17.674  -5.570  1.00 10.00      B   
ATOM   4341  CB  ALA   297       0.291 -18.526  -4.840  1.00 10.00      B   
ATOM   4342  C   ALA   297       0.622 -16.637  -6.448  1.00 10.00      B   
ATOM   4343  O   ALA   297       0.369 -16.885  -7.627  1.00 10.00      B   
ATOM   4344  N   ALA   298       0.323 -15.478  -5.870  1.00 10.00      B   
ATOM   4345  HN  ALA   298       0.560 -15.341  -4.926  1.00 10.00      B   
ATOM   4346  CA  ALA   298      -0.358 -14.401  -6.594  1.00 10.00      B   
ATOM   4347  CB  ALA   298      -0.584 -13.209  -5.676  1.00 10.00      B   
ATOM   4348  C   ALA   298       0.407 -13.975  -7.850  1.00 10.00      B   
ATOM   4349  O   ALA   298      -0.194 -13.607  -8.865  1.00 10.00      B   
ATOM   4350  N   GLY   299       1.731 -14.054  -7.783  1.00 10.00      B   
ATOM   4351  HN  GLY   299       2.147 -14.375  -6.957  1.00 10.00      B   
ATOM   4352  CA  GLY   299       2.568 -13.668  -8.907  1.00 10.00      B   
ATOM   4353  C   GLY   299       2.465 -14.606 -10.097  1.00 10.00      B   
ATOM   4354  O   GLY   299       3.009 -14.319 -11.164  1.00 10.00      B   
ATOM   4355  N   ASP   300       1.767 -15.723  -9.926  1.00 10.00      B   
ATOM   4356  HN  ASP   300       1.355 -15.903  -9.053  1.00 10.00      B   
ATOM   4357  CA  ASP   300       1.608 -16.692 -11.006  1.00 10.00      B   
ATOM   4358  CB  ASP   300       2.271 -18.024 -10.647  1.00 10.00      B   
ATOM   4359  CG  ASP   300       3.721 -18.100 -11.082  1.00 10.00      B   
ATOM   4360  OD1 ASP   300       3.984 -18.419 -12.263  1.00 10.00      B   
ATOM   4361  OD2 ASP   300       4.611 -17.851 -10.242  1.00 10.00      B   
ATOM   4362  C   ASP   300       0.140 -16.914 -11.355  1.00 10.00      B   
ATOM   4363  O   ASP   300      -0.191 -17.824 -12.114  1.00 10.00      B   
ATOM   4364  N   VAL   301      -0.742 -16.091 -10.801  1.00 10.00      B   
ATOM   4365  HN  VAL   301      -0.427 -15.384 -10.198  1.00 10.00      B   
ATOM   4366  CA  VAL   301      -2.173 -16.219 -11.070  1.00 10.00      B   
ATOM   4367  CB  VAL   301      -3.024 -15.585  -9.949  1.00 10.00      B   
ATOM   4368  CG1 VAL   301      -4.509 -15.670 -10.277  1.00 10.00      B   
ATOM   4369  CG2 VAL   301      -2.739 -16.272  -8.623  1.00 10.00      B   
ATOM   4370  C   VAL   301      -2.530 -15.594 -12.417  1.00 10.00      B   
ATOM   4371  O   VAL   301      -2.048 -14.511 -12.759  1.00 10.00      B   
ATOM   4372  N   ASP   302      -3.372 -16.285 -13.177  1.00 10.00      B   
ATOM   4373  HN  ASP   302      -3.721 -17.140 -12.846  1.00 10.00      B   
ATOM   4374  CA  ASP   302      -3.784 -15.810 -14.494  1.00 10.00      B   
ATOM   4375  CB  ASP   302      -3.330 -16.801 -15.570  1.00 10.00      B   
ATOM   4376  CG  ASP   302      -3.701 -16.377 -16.977  1.00 10.00      B   
ATOM   4377  OD1 ASP   302      -3.226 -15.315 -17.430  1.00 10.00      B   
ATOM   4378  OD2 ASP   302      -4.450 -17.120 -17.646  1.00 10.00      B   
ATOM   4379  C   ASP   302      -5.297 -15.592 -14.573  1.00 10.00      B   
ATOM   4380  O   ASP   302      -5.763 -14.619 -15.170  1.00 10.00      B   
ATOM   4381  N   VAL   303      -6.060 -16.488 -13.954  1.00 10.00      B   
ATOM   4382  HN  VAL   303      -5.637 -17.222 -13.465  1.00 10.00      B   
ATOM   4383  CA  VAL   303      -7.518 -16.394 -13.974  1.00 10.00      B   
ATOM   4384  CB  VAL   303      -8.164 -17.656 -14.599  1.00 10.00      B   
ATOM   4385  CG1 VAL   303      -9.673 -17.498 -14.719  1.00 10.00      B   
ATOM   4386  CG2 VAL   303      -7.550 -17.964 -15.956  1.00 10.00      B   
ATOM   4387  C   VAL   303      -8.080 -16.194 -12.568  1.00 10.00      B   
ATOM   4388  O   VAL   303      -7.680 -16.878 -11.622  1.00 10.00      B   
ATOM   4389  N   LEU   304      -9.002 -15.252 -12.435  1.00 10.00      B   
ATOM   4390  HN  LEU   304      -9.271 -14.730 -13.222  1.00 10.00      B   
ATOM   4391  CA  LEU   304      -9.631 -14.975 -11.154  1.00 10.00      B   
ATOM   4392  CB  LEU   304      -9.102 -13.671 -10.536  1.00 10.00      B   
ATOM   4393  CG  LEU   304      -9.213 -12.397 -11.380  1.00 10.00      B   
ATOM   4394  CD1 LEU   304     -10.527 -11.681 -11.115  1.00 10.00      B   
ATOM   4395  CD2 LEU   304      -8.040 -11.471 -11.102  1.00 10.00      B   
ATOM   4396  C   LEU   304     -11.148 -14.948 -11.290  1.00 10.00      B   
ATOM   4397  O   LEU   304     -11.683 -14.517 -12.316  1.00 10.00      B   
ATOM   4398  N   LEU   305     -11.829 -15.424 -10.258  1.00 10.00      B   
ATOM   4399  HN  LEU   305     -11.334 -15.762  -9.477  1.00 10.00      B   
ATOM   4400  CA  LEU   305     -13.282 -15.464 -10.242  1.00 10.00      B   
ATOM   4401  CB  LEU   305     -13.772 -16.879  -9.917  1.00 10.00      B   
ATOM   4402  CG  LEU   305     -13.163 -18.021 -10.736  1.00 10.00      B   
ATOM   4403  CD1 LEU   305     -13.588 -19.367 -10.168  1.00 10.00      B   
ATOM   4404  CD2 LEU   305     -13.557 -17.908 -12.201  1.00 10.00      B   
ATOM   4405  C   LEU   305     -13.832 -14.479  -9.217  1.00 10.00      B   
ATOM   4406  O   LEU   305     -13.358 -14.425  -8.080  1.00 10.00      B   
ATOM   4407  N   LEU   306     -14.816 -13.693  -9.630  1.00 10.00      B   
ATOM   4408  HN  LEU   306     -15.139 -13.778 -10.557  1.00 10.00      B   
ATOM   4409  CA  LEU   306     -15.437 -12.711  -8.751  1.00 10.00      B   
ATOM   4410  CB  LEU   306     -15.248 -11.300  -9.320  1.00 10.00      B   
ATOM   4411  CG  LEU   306     -13.815 -10.777  -9.409  1.00 10.00      B   
ATOM   4412  CD1 LEU   306     -13.715  -9.688 -10.464  1.00 10.00      B   
ATOM   4413  CD2 LEU   306     -13.356 -10.249  -8.060  1.00 10.00      B   
ATOM   4414  C   LEU   306     -16.926 -12.991  -8.630  1.00 10.00      B   
ATOM   4415  O   LEU   306     -17.622 -13.091  -9.644  1.00 10.00      B   
ATOM   4416  N   ASP   307     -17.417 -13.135  -7.403  1.00 10.00      B   
ATOM   4417  HN  ASP   307     -16.815 -13.072  -6.625  1.00 10.00      B   
ATOM   4418  CA  ASP   307     -18.839 -13.382  -7.199  1.00 10.00      B   
ATOM   4419  CB  ASP   307     -19.136 -14.116  -5.891  1.00 10.00      B   
ATOM   4420  CG  ASP   307     -20.585 -14.573  -5.820  1.00 10.00      B   
ATOM   4421  OD1 ASP   307     -20.904 -15.666  -6.341  1.00 10.00      B   
ATOM   4422  OD2 ASP   307     -21.419 -13.842  -5.249  1.00 10.00      B   
ATOM   4423  C   ASP   307     -19.621 -12.079  -7.281  1.00 10.00      B   
ATOM   4424  O   ASP   307     -19.218 -11.057  -6.717  1.00 10.00      B   
ATOM   4425  N   LYS   308     -20.733 -12.129  -7.994  1.00 10.00      B   
ATOM   4426  HN  LYS   308     -20.989 -12.987  -8.402  1.00 10.00      B   
ATOM   4427  CA  LYS   308     -21.585 -10.966  -8.204  1.00 10.00      B   
ATOM   4428  CB  LYS   308     -22.696 -11.311  -9.197  1.00 10.00      B   
ATOM   4429  CG  LYS   308     -23.099 -10.169 -10.114  1.00 10.00      B   
ATOM   4430  CD  LYS   308     -24.451 -10.429 -10.762  1.00 10.00      B   
ATOM   4431  CE  LYS   308     -25.567 -10.418  -9.729  1.00 10.00      B   
ATOM   4432  NZ  LYS   308     -26.902 -10.642 -10.340  1.00 10.00      B   
ATOM   4433  HZ1 LYS   308     -26.944 -10.210 -11.287  1.00 10.00      B   
ATOM   4434  HZ2 LYS   308     -27.639 -10.211  -9.746  1.00 10.00      B   
ATOM   4435  HZ3 LYS   308     -27.096 -11.668 -10.427  1.00 10.00      B   
ATOM   4436  C   LYS   308     -22.192 -10.432  -6.907  1.00 10.00      B   
ATOM   4437  O   LYS   308     -22.456  -9.235  -6.787  1.00 10.00      B   
ATOM   4438  N   THR   309     -22.406 -11.308  -5.939  1.00 10.00      B   
ATOM   4439  HN  THR   309     -22.140 -12.247  -6.066  1.00 10.00      B   
ATOM   4440  CA  THR   309     -23.008 -10.908  -4.677  1.00 10.00      B   
ATOM   4441  CB  THR   309     -23.752 -12.084  -4.016  1.00 10.00      B   
ATOM   4442  OG1 THR   309     -23.909 -13.146  -4.968  1.00 10.00      B   
ATOM   4443  HG1 THR   309     -23.039 -13.552  -5.134  1.00 10.00      B   
ATOM   4444  CG2 THR   309     -25.123 -11.640  -3.531  1.00 10.00      B   
ATOM   4445  C   THR   309     -21.980 -10.346  -3.701  1.00 10.00      B   
ATOM   4446  O   THR   309     -21.037 -11.032  -3.310  1.00 10.00      B   
ATOM   4447  N   GLY   310     -22.156  -9.081  -3.340  1.00 10.00      B   
ATOM   4448  HN  GLY   310     -22.898  -8.572  -3.729  1.00 10.00      B   
ATOM   4449  CA  GLY   310     -21.268  -8.444  -2.388  1.00 10.00      B   
ATOM   4450  C   GLY   310     -19.953  -7.980  -2.974  1.00 10.00      B   
ATOM   4451  O   GLY   310     -19.674  -6.782  -3.006  1.00 10.00      B   
ATOM   4452  N   THR   311     -19.154  -8.926  -3.441  1.00 10.00      B   
ATOM   4453  HN  THR   311     -19.457  -9.862  -3.404  1.00 10.00      B   
ATOM   4454  CA  THR   311     -17.842  -8.627  -3.997  1.00 10.00      B   
ATOM   4455  CB  THR   311     -17.064  -9.922  -4.306  1.00 10.00      B   
ATOM   4456  OG1 THR   311     -17.034 -10.753  -3.129  1.00 10.00      B   
ATOM   4457  HG1 THR   311     -17.654 -10.400  -2.463  1.00 10.00      B   
ATOM   4458  CG2 THR   311     -15.636  -9.605  -4.728  1.00 10.00      B   
ATOM   4459  C   THR   311     -17.894  -7.727  -5.239  1.00 10.00      B   
ATOM   4460  O   THR   311     -17.154  -6.750  -5.325  1.00 10.00      B   
ATOM   4461  N   ILE   312     -18.763  -8.049  -6.191  1.00 10.00      B   
ATOM   4462  HN  ILE   312     -19.341  -8.835  -6.070  1.00 10.00      B   
ATOM   4463  CA  ILE   312     -18.867  -7.261  -7.421  1.00 10.00      B   
ATOM   4464  CB  ILE   312     -19.736  -7.948  -8.505  1.00 10.00      B   
ATOM   4465  CG1 ILE   312     -18.953  -9.072  -9.192  1.00 10.00      B   
ATOM   4466  CG2 ILE   312     -20.250  -6.949  -9.534  1.00 10.00      B   
ATOM   4467  CD1 ILE   312     -17.710  -8.609  -9.923  1.00 10.00      B   
ATOM   4468  C   ILE   312     -19.335  -5.822  -7.175  1.00 10.00      B   
ATOM   4469  O   ILE   312     -18.689  -4.873  -7.625  1.00 10.00      B   
ATOM   4470  N   THR   313     -20.444  -5.658  -6.466  1.00 10.00      B   
ATOM   4471  HN  THR   313     -20.914  -6.441  -6.114  1.00 10.00      B   
ATOM   4472  CA  THR   313     -20.977  -4.331  -6.205  1.00 10.00      B   
ATOM   4473  CB  THR   313     -22.498  -4.292  -6.457  1.00 10.00      B   
ATOM   4474  OG1 THR   313     -23.127  -5.381  -5.759  1.00 10.00      B   
ATOM   4475  HG1 THR   313     -24.093  -5.319  -5.863  1.00 10.00      B   
ATOM   4476  CG2 THR   313     -22.792  -4.413  -7.945  1.00 10.00      B   
ATOM   4477  C   THR   313     -20.670  -3.860  -4.784  1.00 10.00      B   
ATOM   4478  O   THR   313     -19.588  -3.342  -4.505  1.00 10.00      B   
ATOM   4479  N   LEU   314     -21.639  -4.035  -3.900  1.00 10.00      B   
ATOM   4480  HN  LEU   314     -22.475  -4.450  -4.200  1.00 10.00      B   
ATOM   4481  CA  LEU   314     -21.503  -3.642  -2.505  1.00 10.00      B   
ATOM   4482  CB  LEU   314     -22.020  -2.212  -2.293  1.00 10.00      B   
ATOM   4483  CG  LEU   314     -21.054  -1.072  -2.611  1.00 10.00      B   
ATOM   4484  CD1 LEU   314     -21.744   0.269  -2.416  1.00 10.00      B   
ATOM   4485  CD2 LEU   314     -19.811  -1.163  -1.741  1.00 10.00      B   
ATOM   4486  C   LEU   314     -22.291  -4.591  -1.614  1.00 10.00      B   
ATOM   4487  O   LEU   314     -22.284  -4.461  -0.392  1.00 10.00      B   
ATOM   4488  N   GLY   315     -22.988  -5.537  -2.235  1.00 10.00      B   
ATOM   4489  HN  GLY   315     -22.949  -5.603  -3.210  1.00 10.00      B   
ATOM   4490  CA  GLY   315     -23.782  -6.486  -1.479  1.00 10.00      B   
ATOM   4491  C   GLY   315     -25.097  -5.893  -1.022  1.00 10.00      B   
ATOM   4492  O   GLY   315     -25.804  -6.484  -0.210  1.00 10.00      B   
ATOM   4493  N   ASN   316     -25.430  -4.726  -1.562  1.00 10.00      B   
ATOM   4494  HN  ASN   316     -24.831  -4.321  -2.219  1.00 10.00      B   
ATOM   4495  CA  ASN   316     -26.663  -4.035  -1.206  1.00 10.00      B   
ATOM   4496  CB  ASN   316     -26.671  -2.611  -1.776  1.00 10.00      B   
ATOM   4497  CG  ASN   316     -26.452  -1.549  -0.711  1.00 10.00      B   
ATOM   4498  OD1 ASN   316     -27.402  -1.048  -0.113  1.00 10.00      B   
ATOM   4499  ND2 ASN   316     -25.196  -1.192  -0.472  1.00 10.00      B   
ATOM   4500 HD21 ASN   316     -24.483  -1.623  -0.985  1.00 10.00      B   
ATOM   4501 HD22 ASN   316     -25.034  -0.515   0.219  1.00 10.00      B   
ATOM   4502  C   ASN   316     -27.888  -4.812  -1.674  1.00 10.00      B   
ATOM   4503  O   ASN   316     -28.837  -5.000  -0.910  1.00 10.00      B   
ATOM   4504  N   ARG   317     -27.853  -5.268  -2.931  1.00 10.00      B   
ATOM   4505  HN  ARG   317     -27.065  -5.079  -3.483  1.00 10.00      B   
ATOM   4506  CA  ARG   317     -28.956  -6.034  -3.517  1.00 10.00      B   
ATOM   4507  CB  ARG   317     -29.149  -7.363  -2.769  1.00 10.00      B   
ATOM   4508  CG  ARG   317     -27.906  -8.242  -2.715  1.00 10.00      B   
ATOM   4509  CD  ARG   317     -28.003  -9.291  -1.613  1.00 10.00      B   
ATOM   4510  NE  ARG   317     -29.064 -10.265  -1.865  1.00 10.00      B   
ATOM   4511  HE  ARG   317     -29.565 -10.174  -2.707  1.00 10.00      B   
ATOM   4512  CZ  ARG   317     -29.378 -11.268  -1.037  1.00 10.00      B   
ATOM   4513  NH1 ARG   317     -28.710 -11.449   0.099  1.00 10.00      B   
ATOM   4514 HH11 ARG   317     -27.922 -10.804   0.368  1.00 10.00      B   
ATOM   4515 HH12 ARG   317     -28.965 -12.236   0.739  1.00 10.00      B   
ATOM   4516  NH2 ARG   317     -30.357 -12.106  -1.358  1.00 10.00      B   
ATOM   4517 HH21 ARG   317     -30.886 -11.983  -2.251  1.00 10.00      B   
ATOM   4518 HH22 ARG   317     -30.602 -12.895  -0.717  1.00 10.00      B   
ATOM   4519  C   ARG   317     -30.250  -5.220  -3.500  1.00 10.00      B   
ATOM   4520  O   ARG   317     -31.334  -5.759  -3.277  1.00 10.00      B   
ATOM   4521  N   GLN   318     -30.123  -3.918  -3.745  1.00 10.00      B   
ATOM   4522  HN  GLN   318     -29.232  -3.553  -3.934  1.00 10.00      B   
ATOM   4523  CA  GLN   318     -31.269  -3.016  -3.735  1.00 10.00      B   
ATOM   4524  CB  GLN   318     -31.558  -2.596  -2.294  1.00 10.00      B   
ATOM   4525  CG  GLN   318     -30.331  -2.068  -1.566  1.00 10.00      B   
ATOM   4526  CD  GLN   318     -30.497  -2.033  -0.063  1.00 10.00      B   
ATOM   4527  OE1 GLN   318     -30.929  -1.032   0.497  1.00 10.00      B   
ATOM   4528  NE2 GLN   318     -30.154  -3.125   0.601  1.00 10.00      B   
ATOM   4529 HE21 GLN   318     -29.815  -3.894   0.087  1.00 10.00      B   
ATOM   4530 HE22 GLN   318     -30.247  -3.123   1.575  1.00 10.00      B   
ATOM   4531  C   GLN   318     -30.998  -1.772  -4.577  1.00 10.00      B   
ATOM   4532  O   GLN   318     -29.870  -1.277  -4.619  1.00 10.00      B   
ATOM   4533  N   ALA   319     -32.038  -1.270  -5.237  1.00 10.00      B   
ATOM   4534  HN  ALA   319     -32.911  -1.708  -5.150  1.00 10.00      B   
ATOM   4535  CA  ALA   319     -31.928  -0.081  -6.077  1.00 10.00      B   
ATOM   4536  CB  ALA   319     -31.099  -0.365  -7.322  1.00 10.00      B   
ATOM   4537  C   ALA   319     -33.307   0.426  -6.474  1.00 10.00      B   
ATOM   4538  O   ALA   319     -34.315  -0.236  -6.227  1.00 10.00      B   
ATOM   4539  N   SER   320     -33.343   1.606  -7.075  1.00 10.00      B   
ATOM   4540  HN  SER   320     -32.503   2.085  -7.230  1.00 10.00      B   
ATOM   4541  CA  SER   320     -34.585   2.220  -7.523  1.00 10.00      B   
ATOM   4542  CB  SER   320     -35.234   2.992  -6.371  1.00 10.00      B   
ATOM   4543  OG  SER   320     -35.308   2.192  -5.203  1.00 10.00      B   
ATOM   4544  HG  SER   320     -35.184   1.263  -5.444  1.00 10.00      B   
ATOM   4545  C   SER   320     -34.286   3.169  -8.679  1.00 10.00      B   
ATOM   4546  O   SER   320     -33.225   3.793  -8.706  1.00 10.00      B   
ATOM   4547  N   GLU   321     -35.201   3.271  -9.634  1.00 10.00      B   
ATOM   4548  HN  GLU   321     -36.034   2.754  -9.564  1.00 10.00      B   
ATOM   4549  CA  GLU   321     -35.003   4.149 -10.780  1.00 10.00      B   
ATOM   4550  CB  GLU   321     -34.593   3.355 -12.024  1.00 10.00      B   
ATOM   4551  CG  GLU   321     -33.147   2.884 -12.009  1.00 10.00      B   
ATOM   4552  CD  GLU   321     -32.727   2.260 -13.322  1.00 10.00      B   
ATOM   4553  OE1 GLU   321     -32.257   1.103 -13.314  1.00 10.00      B   
ATOM   4554  OE2 GLU   321     -32.868   2.925 -14.374  1.00 10.00      B   
ATOM   4555  C   GLU   321     -36.241   4.997 -11.061  1.00 10.00      B   
ATOM   4556  O   GLU   321     -36.351   6.126 -10.576  1.00 10.00      B   
ATOM   4557  N   PHE   322     -37.181   4.444 -11.820  1.00 10.00      B   
ATOM   4558  HN  PHE   322     -37.055   3.527 -12.149  1.00 10.00      B   
ATOM   4559  CA  PHE   322     -38.402   5.158 -12.169  1.00 10.00      B   
ATOM   4560  CB  PHE   322     -38.150   6.061 -13.382  1.00 10.00      B   
ATOM   4561  CG  PHE   322     -38.943   7.337 -13.371  1.00 10.00      B   
ATOM   4562  CD1 PHE   322     -38.412   8.488 -12.813  1.00 10.00      B   
ATOM   4563  CD2 PHE   322     -40.213   7.388 -13.920  1.00 10.00      B   
ATOM   4564  CE1 PHE   322     -39.134   9.667 -12.802  1.00 10.00      B   
ATOM   4565  CE2 PHE   322     -40.942   8.562 -13.913  1.00 10.00      B   
ATOM   4566  CZ  PHE   322     -40.401   9.704 -13.353  1.00 10.00      B   
ATOM   4567  C   PHE   322     -39.525   4.176 -12.479  1.00 10.00      B   
ATOM   4568  O   PHE   322     -39.271   3.040 -12.884  1.00 10.00      B   
ATOM   4569  N   ILE   323     -40.763   4.609 -12.269  1.00 10.00      B   
ATOM   4570  HN  ILE   323     -40.900   5.517 -11.932  1.00 10.00      B   
ATOM   4571  CA  ILE   323     -41.928   3.774 -12.536  1.00 10.00      B   
ATOM   4572  CB  ILE   323     -42.591   3.280 -11.232  1.00 10.00      B   
ATOM   4573  CG1 ILE   323     -41.541   2.724 -10.265  1.00 10.00      B   
ATOM   4574  CG2 ILE   323     -43.642   2.224 -11.540  1.00 10.00      B   
ATOM   4575  CD1 ILE   323     -42.015   2.639  -8.832  1.00 10.00      B   
ATOM   4576  C   ILE   323     -42.957   4.561 -13.348  1.00 10.00      B   
ATOM   4577  O   ILE   323     -43.665   5.412 -12.808  1.00 10.00      B   
ATOM   4578  N   PRO   324     -43.019   4.314 -14.663  1.00 10.00      B   
ATOM   4579  CA  PRO   324     -43.953   4.985 -15.562  1.00 10.00      B   
ATOM   4580  CB  PRO   324     -43.255   4.889 -16.931  1.00 10.00      B   
ATOM   4581  CG  PRO   324     -42.031   4.046 -16.727  1.00 10.00      B   
ATOM   4582  CD  PRO   324     -42.169   3.376 -15.392  1.00 10.00      B   
ATOM   4583  C   PRO   324     -45.309   4.282 -15.621  1.00 10.00      B   
ATOM   4584  O   PRO   324     -45.382   3.070 -15.837  1.00 10.00      B   
ATOM   4585  N   ALA   325     -46.377   5.048 -15.431  1.00 10.00      B   
ATOM   4586  HN  ALA   325     -46.256   6.008 -15.267  1.00 10.00      B   
ATOM   4587  CA  ALA   325     -47.729   4.502 -15.467  1.00 10.00      B   
ATOM   4588  CB  ALA   325     -48.179   4.112 -14.071  1.00 10.00      B   
ATOM   4589  C   ALA   325     -48.700   5.509 -16.072  1.00 10.00      B   
ATOM   4590  O   ALA   325     -48.457   6.717 -16.035  1.00 10.00      B   
ATOM   4591  N   GLN   326     -49.801   5.011 -16.622  1.00 10.00      B   
ATOM   4592  HN  GLN   326     -49.945   4.041 -16.611  1.00 10.00      B   
ATOM   4593  CA  GLN   326     -50.803   5.872 -17.233  1.00 10.00      B   
ATOM   4594  CB  GLN   326     -51.623   5.099 -18.269  1.00 10.00      B   
ATOM   4595  CG  GLN   326     -52.573   5.966 -19.082  1.00 10.00      B   
ATOM   4596  CD  GLN   326     -51.861   7.089 -19.815  1.00 10.00      B   
ATOM   4597  OE1 GLN   326     -50.712   6.946 -20.239  1.00 10.00      B   
ATOM   4598  NE2 GLN   326     -52.536   8.215 -19.963  1.00 10.00      B   
ATOM   4599 HE21 GLN   326     -53.448   8.262 -19.597  1.00 10.00      B   
ATOM   4600 HE22 GLN   326     -52.101   8.959 -20.427  1.00 10.00      B   
ATOM   4601  C   GLN   326     -51.715   6.480 -16.172  1.00 10.00      B   
ATOM   4602  O   GLN   326     -52.391   5.764 -15.428  1.00 10.00      B   
ATOM   4603  N   GLY   327     -51.718   7.803 -16.095  1.00 10.00      B   
ATOM   4604  HN  GLY   327     -51.149   8.323 -16.708  1.00 10.00      B   
ATOM   4605  CA  GLY   327     -52.537   8.493 -15.120  1.00 10.00      B   
ATOM   4606  C   GLY   327     -51.723   8.906 -13.915  1.00 10.00      B   
ATOM   4607  O   GLY   327     -52.088   9.831 -13.185  1.00 10.00      B   
ATOM   4608  N   VAL   328     -50.604   8.227 -13.722  1.00 10.00      B   
ATOM   4609  HN  VAL   328     -50.358   7.527 -14.363  1.00 10.00      B   
ATOM   4610  CA  VAL   328     -49.719   8.507 -12.604  1.00 10.00      B   
ATOM   4611  CB  VAL   328     -49.083   7.215 -12.046  1.00 10.00      B   
ATOM   4612  CG1 VAL   328     -48.238   7.514 -10.814  1.00 10.00      B   
ATOM   4613  CG2 VAL   328     -50.156   6.182 -11.728  1.00 10.00      B   
ATOM   4614  C   VAL   328     -48.626   9.471 -13.037  1.00 10.00      B   
ATOM   4615  O   VAL   328     -47.780   9.133 -13.863  1.00 10.00      B   
ATOM   4616  N   ASP   329     -48.662  10.674 -12.491  1.00 10.00      B   
ATOM   4617  HN  ASP   329     -49.366  10.883 -11.842  1.00 10.00      B   
ATOM   4618  CA  ASP   329     -47.676  11.694 -12.823  1.00 10.00      B   
ATOM   4619  CB  ASP   329     -48.135  13.070 -12.336  1.00 10.00      B   
ATOM   4620  CG  ASP   329     -49.082  13.752 -13.298  1.00 10.00      B   
ATOM   4621  OD1 ASP   329     -48.606  14.318 -14.303  1.00 10.00      B   
ATOM   4622  OD2 ASP   329     -50.306  13.734 -13.047  1.00 10.00      B   
ATOM   4623  C   ASP   329     -46.324  11.364 -12.208  1.00 10.00      B   
ATOM   4624  O   ASP   329     -46.234  10.554 -11.283  1.00 10.00      B   
ATOM   4625  N   GLU   330     -45.275  12.004 -12.715  1.00 10.00      B   
ATOM   4626  HN  GLU   330     -45.413  12.644 -13.448  1.00 10.00      B   
ATOM   4627  CA  GLU   330     -43.926  11.789 -12.208  1.00 10.00      B   
ATOM   4628  CB  GLU   330     -42.899  12.469 -13.119  1.00 10.00      B   
ATOM   4629  CG  GLU   330     -43.009  12.058 -14.580  1.00 10.00      B   
ATOM   4630  CD  GLU   330     -42.145  12.908 -15.486  1.00 10.00      B   
ATOM   4631  OE1 GLU   330     -42.508  14.080 -15.732  1.00 10.00      B   
ATOM   4632  OE2 GLU   330     -41.097  12.413 -15.956  1.00 10.00      B   
ATOM   4633  C   GLU   330     -43.812  12.322 -10.783  1.00 10.00      B   
ATOM   4634  O   GLU   330     -43.005  11.843  -9.989  1.00 10.00      B   
ATOM   4635  N   LYS   331     -44.644  13.305 -10.467  1.00 10.00      B   
ATOM   4636  HN  LYS   331     -45.260  13.640 -11.153  1.00 10.00      B   
ATOM   4637  CA  LYS   331     -44.666  13.909  -9.142  1.00 10.00      B   
ATOM   4638  CB  LYS   331     -45.347  15.279  -9.200  1.00 10.00      B   
ATOM   4639  CG  LYS   331     -44.590  16.310 -10.025  1.00 10.00      B   
ATOM   4640  CD  LYS   331     -45.509  17.414 -10.526  1.00 10.00      B   
ATOM   4641  CE  LYS   331     -46.098  18.220  -9.380  1.00 10.00      B   
ATOM   4642  NZ  LYS   331     -47.125  19.186  -9.852  1.00 10.00      B   
ATOM   4643  HZ1 LYS   331     -46.695  19.896 -10.482  1.00 10.00      B   
ATOM   4644  HZ2 LYS   331     -47.560  19.674  -9.042  1.00 10.00      B   
ATOM   4645  HZ3 LYS   331     -47.872  18.684 -10.374  1.00 10.00      B   
ATOM   4646  C   LYS   331     -45.391  13.004  -8.150  1.00 10.00      B   
ATOM   4647  O   LYS   331     -45.204  13.114  -6.939  1.00 10.00      B   
ATOM   4648  N   THR   332     -46.211  12.103  -8.671  1.00 10.00      B   
ATOM   4649  HN  THR   332     -46.315  12.055  -9.646  1.00 10.00      B   
ATOM   4650  CA  THR   332     -46.965  11.179  -7.834  1.00 10.00      B   
ATOM   4651  CB  THR   332     -48.304  10.808  -8.500  1.00 10.00      B   
ATOM   4652  OG1 THR   332     -48.688  11.848  -9.414  1.00 10.00      B   
ATOM   4653  HG1 THR   332     -49.626  11.754  -9.627  1.00 10.00      B   
ATOM   4654  CG2 THR   332     -49.394  10.642  -7.450  1.00 10.00      B   
ATOM   4655  C   THR   332     -46.161   9.906  -7.579  1.00 10.00      B   
ATOM   4656  O   THR   332     -46.573   9.041  -6.804  1.00 10.00      B   
ATOM   4657  N   LEU   333     -45.005   9.812  -8.224  1.00 10.00      B   
ATOM   4658  HN  LEU   333     -44.727  10.546  -8.810  1.00 10.00      B   
ATOM   4659  CA  LEU   333     -44.133   8.651  -8.087  1.00 10.00      B   
ATOM   4660  CB  LEU   333     -42.896   8.818  -8.973  1.00 10.00      B   
ATOM   4661  CG  LEU   333     -41.863   7.692  -8.921  1.00 10.00      B   
ATOM   4662  CD1 LEU   333     -42.427   6.426  -9.540  1.00 10.00      B   
ATOM   4663  CD2 LEU   333     -40.585   8.111  -9.629  1.00 10.00      B   
ATOM   4664  C   LEU   333     -43.714   8.434  -6.634  1.00 10.00      B   
ATOM   4665  O   LEU   333     -43.750   7.315  -6.125  1.00 10.00      B   
ATOM   4666  N   ALA   334     -43.330   9.506  -5.964  1.00 10.00      B   
ATOM   4667  HN  ALA   334     -43.328  10.379  -6.414  1.00 10.00      B   
ATOM   4668  CA  ALA   334     -42.900   9.422  -4.578  1.00 10.00      B   
ATOM   4669  CB  ALA   334     -41.686  10.312  -4.348  1.00 10.00      B   
ATOM   4670  C   ALA   334     -44.026   9.780  -3.609  1.00 10.00      B   
ATOM   4671  O   ALA   334     -43.770  10.302  -2.524  1.00 10.00      B   
ATOM   4672  N   ASP   335     -45.266   9.495  -3.989  1.00 10.00      B   
ATOM   4673  HN  ASP   335     -45.417   9.078  -4.866  1.00 10.00      B   
ATOM   4674  CA  ASP   335     -46.407   9.793  -3.124  1.00 10.00      B   
ATOM   4675  CB  ASP   335     -47.646  10.184  -3.942  1.00 10.00      B   
ATOM   4676  CG  ASP   335     -48.763  10.758  -3.088  1.00 10.00      B   
ATOM   4677  OD1 ASP   335     -48.722  11.968  -2.780  1.00 10.00      B   
ATOM   4678  OD2 ASP   335     -49.692  10.009  -2.720  1.00 10.00      B   
ATOM   4679  C   ASP   335     -46.708   8.617  -2.195  1.00 10.00      B   
ATOM   4680  O   ASP   335     -46.191   8.549  -1.078  1.00 10.00      B   
ATOM   4681  N   ALA   336     -47.513   7.678  -2.668  1.00 10.00      B   
ATOM   4682  HN  ALA   336     -47.879   7.772  -3.577  1.00 10.00      B   
ATOM   4683  CA  ALA   336     -47.873   6.514  -1.872  1.00 10.00      B   
ATOM   4684  CB  ALA   336     -49.182   5.916  -2.357  1.00 10.00      B   
ATOM   4685  C   ALA   336     -46.764   5.470  -1.900  1.00 10.00      B   
ATOM   4686  O   ALA   336     -46.572   4.725  -0.937  1.00 10.00      B   
ATOM   4687  N   ALA   337     -46.027   5.429  -3.006  1.00 10.00      B   
ATOM   4688  HN  ALA   337     -46.230   6.049  -3.739  1.00 10.00      B   
ATOM   4689  CA  ALA   337     -44.933   4.478  -3.161  1.00 10.00      B   
ATOM   4690  CB  ALA   337     -44.360   4.545  -4.567  1.00 10.00      B   
ATOM   4691  C   ALA   337     -43.847   4.723  -2.122  1.00 10.00      B   
ATOM   4692  O   ALA   337     -43.226   3.784  -1.623  1.00 10.00      B   
ATOM   4693  N   GLN   338     -43.638   5.993  -1.790  1.00 10.00      B   
ATOM   4694  HN  GLN   338     -44.170   6.692  -2.223  1.00 10.00      B   
ATOM   4695  CA  GLN   338     -42.636   6.370  -0.803  1.00 10.00      B   
ATOM   4696  CB  GLN   338     -42.440   7.887  -0.797  1.00 10.00      B   
ATOM   4697  CG  GLN   338     -41.325   8.371   0.116  1.00 10.00      B   
ATOM   4698  CD  GLN   338     -41.834   9.163   1.308  1.00 10.00      B   
ATOM   4699  OE1 GLN   338     -41.961  10.386   1.251  1.00 10.00      B   
ATOM   4700  NE2 GLN   338     -42.113   8.472   2.399  1.00 10.00      B   
ATOM   4701 HE21 GLN   338     -41.981   7.499   2.378  1.00 10.00      B   
ATOM   4702 HE22 GLN   338     -42.436   8.959   3.188  1.00 10.00      B   
ATOM   4703  C   GLN   338     -43.055   5.893   0.581  1.00 10.00      B   
ATOM   4704  O   GLN   338     -42.226   5.471   1.387  1.00 10.00      B   
ATOM   4705  N   LEU   339     -44.353   5.961   0.848  1.00 10.00      B   
ATOM   4706  HN  LEU   339     -44.965   6.305   0.164  1.00 10.00      B   
ATOM   4707  CA  LEU   339     -44.894   5.530   2.128  1.00 10.00      B   
ATOM   4708  CB  LEU   339     -46.355   5.963   2.267  1.00 10.00      B   
ATOM   4709  CG  LEU   339     -46.601   7.473   2.319  1.00 10.00      B   
ATOM   4710  CD1 LEU   339     -48.074   7.783   2.103  1.00 10.00      B   
ATOM   4711  CD2 LEU   339     -46.118   8.053   3.641  1.00 10.00      B   
ATOM   4712  C   LEU   339     -44.772   4.019   2.260  1.00 10.00      B   
ATOM   4713  O   LEU   339     -44.511   3.497   3.343  1.00 10.00      B   
ATOM   4714  N   ALA   340     -44.949   3.322   1.142  1.00 10.00      B   
ATOM   4715  HN  ALA   340     -45.165   3.799   0.309  1.00 10.00      B   
ATOM   4716  CA  ALA   340     -44.845   1.869   1.122  1.00 10.00      B   
ATOM   4717  CB  ALA   340     -45.266   1.324  -0.233  1.00 10.00      B   
ATOM   4718  C   ALA   340     -43.424   1.429   1.462  1.00 10.00      B   
ATOM   4719  O   ALA   340     -43.218   0.391   2.091  1.00 10.00      B   
ATOM   4720  N   SER   341     -42.451   2.232   1.049  1.00 10.00      B   
ATOM   4721  HN  SER   341     -42.682   3.039   0.541  1.00 10.00      B   
ATOM   4722  CA  SER   341     -41.051   1.942   1.317  1.00 10.00      B   
ATOM   4723  CB  SER   341     -40.155   2.809   0.432  1.00 10.00      B   
ATOM   4724  OG  SER   341     -40.519   2.692  -0.933  1.00 10.00      B   
ATOM   4725  HG  SER   341     -39.979   2.013  -1.350  1.00 10.00      B   
ATOM   4726  C   SER   341     -40.715   2.159   2.794  1.00 10.00      B   
ATOM   4727  O   SER   341     -39.778   1.565   3.317  1.00 10.00      B   
ATOM   4728  N   LEU   342     -41.488   3.009   3.463  1.00 10.00      B   
ATOM   4729  HN  LEU   342     -42.220   3.459   2.996  1.00 10.00      B   
ATOM   4730  CA  LEU   342     -41.271   3.281   4.879  1.00 10.00      B   
ATOM   4731  CB  LEU   342     -41.980   4.571   5.300  1.00 10.00      B   
ATOM   4732  CG  LEU   342     -41.336   5.883   4.848  1.00 10.00      B   
ATOM   4733  CD1 LEU   342     -42.113   7.068   5.396  1.00 10.00      B   
ATOM   4734  CD2 LEU   342     -39.883   5.945   5.293  1.00 10.00      B   
ATOM   4735  C   LEU   342     -41.779   2.118   5.718  1.00 10.00      B   
ATOM   4736  O   LEU   342     -41.172   1.747   6.724  1.00 10.00      B   
ATOM   4737  N   ALA   343     -42.898   1.545   5.286  1.00 10.00      B   
ATOM   4738  HN  ALA   343     -43.329   1.897   4.478  1.00 10.00      B   
ATOM   4739  CA  ALA   343     -43.503   0.414   5.976  1.00 10.00      B   
ATOM   4740  CB  ALA   343     -44.872   0.116   5.391  1.00 10.00      B   
ATOM   4741  C   ALA   343     -42.602  -0.809   5.884  1.00 10.00      B   
ATOM   4742  O   ALA   343     -42.598  -1.664   6.770  1.00 10.00      B   
ATOM   4743  N   ASP   344     -41.839  -0.878   4.804  1.00 10.00      B   
ATOM   4744  HN  ASP   344     -41.888  -0.162   4.140  1.00 10.00      B   
ATOM   4745  CA  ASP   344     -40.916  -1.976   4.592  1.00 10.00      B   
ATOM   4746  CB  ASP   344     -40.571  -2.101   3.107  1.00 10.00      B   
ATOM   4747  CG  ASP   344     -40.344  -3.535   2.686  1.00 10.00      B   
ATOM   4748  OD1 ASP   344     -39.771  -4.311   3.478  1.00 10.00      B   
ATOM   4749  OD2 ASP   344     -40.745  -3.898   1.555  1.00 10.00      B   
ATOM   4750  C   ASP   344     -39.654  -1.728   5.405  1.00 10.00      B   
ATOM   4751  O   ASP   344     -38.751  -1.018   4.966  1.00 10.00      B   
ATOM   4752  N   GLU   345     -39.605  -2.311   6.596  1.00 10.00      B   
ATOM   4753  HN  GLU   345     -40.355  -2.871   6.881  1.00 10.00      B   
ATOM   4754  CA  GLU   345     -38.471  -2.134   7.495  1.00 10.00      B   
ATOM   4755  CB  GLU   345     -38.821  -2.575   8.917  1.00 10.00      B   
ATOM   4756  CG  GLU   345     -40.012  -1.844   9.515  1.00 10.00      B   
ATOM   4757  CD  GLU   345     -39.920  -1.712  11.020  1.00 10.00      B   
ATOM   4758  OE1 GLU   345     -40.009  -2.743  11.722  1.00 10.00      B   
ATOM   4759  OE2 GLU   345     -39.753  -0.575  11.514  1.00 10.00      B   
ATOM   4760  C   GLU   345     -37.205  -2.839   7.009  1.00 10.00      B   
ATOM   4761  O   GLU   345     -36.162  -2.774   7.667  1.00 10.00      B   
ATOM   4762  N   THR   346     -37.291  -3.513   5.869  1.00 10.00      B   
ATOM   4763  HN  THR   346     -38.143  -3.535   5.387  1.00 10.00      B   
ATOM   4764  CA  THR   346     -36.137  -4.202   5.316  1.00 10.00      B   
ATOM   4765  CB  THR   346     -36.537  -5.264   4.265  1.00 10.00      B   
ATOM   4766  OG1 THR   346     -37.217  -4.640   3.166  1.00 10.00      B   
ATOM   4767  HG1 THR   346     -38.157  -4.523   3.389  1.00 10.00      B   
ATOM   4768  CG2 THR   346     -37.438  -6.324   4.881  1.00 10.00      B   
ATOM   4769  C   THR   346     -35.190  -3.188   4.680  1.00 10.00      B   
ATOM   4770  O   THR   346     -35.636  -2.206   4.084  1.00 10.00      B   
ATOM   4771  N   PRO   347     -33.870  -3.395   4.812  1.00 10.00      B   
ATOM   4772  CA  PRO   347     -32.867  -2.490   4.245  1.00 10.00      B   
ATOM   4773  CB  PRO   347     -31.533  -3.221   4.470  1.00 10.00      B   
ATOM   4774  CG  PRO   347     -31.901  -4.608   4.881  1.00 10.00      B   
ATOM   4775  CD  PRO   347     -33.248  -4.511   5.533  1.00 10.00      B   
ATOM   4776  C   PRO   347     -33.095  -2.240   2.754  1.00 10.00      B   
ATOM   4777  O   PRO   347     -32.960  -1.111   2.282  1.00 10.00      B   
ATOM   4778  N   GLU   348     -33.480  -3.292   2.034  1.00 10.00      B   
ATOM   4779  HN  GLU   348     -33.596  -4.155   2.483  1.00 10.00      B   
ATOM   4780  CA  GLU   348     -33.727  -3.206   0.594  1.00 10.00      B   
ATOM   4781  CB  GLU   348     -34.021  -4.590   0.011  1.00 10.00      B   
ATOM   4782  CG  GLU   348     -32.881  -5.586   0.157  1.00 10.00      B   
ATOM   4783  CD  GLU   348     -33.209  -6.704   1.123  1.00 10.00      B   
ATOM   4784  OE1 GLU   348     -33.745  -7.746   0.679  1.00 10.00      B   
ATOM   4785  OE2 GLU   348     -32.930  -6.551   2.330  1.00 10.00      B   
ATOM   4786  C   GLU   348     -34.867  -2.247   0.250  1.00 10.00      B   
ATOM   4787  O   GLU   348     -34.924  -1.718  -0.859  1.00 10.00      B   
ATOM   4788  N   GLY   349     -35.772  -2.030   1.196  1.00 10.00      B   
ATOM   4789  HN  GLY   349     -35.679  -2.474   2.067  1.00 10.00      B   
ATOM   4790  CA  GLY   349     -36.890  -1.139   0.956  1.00 10.00      B   
ATOM   4791  C   GLY   349     -36.610   0.278   1.413  1.00 10.00      B   
ATOM   4792  O   GLY   349     -37.211   1.233   0.915  1.00 10.00      B   
ATOM   4793  N   ARG   350     -35.676   0.418   2.341  1.00 10.00      B   
ATOM   4794  HN  ARG   350     -35.218  -0.380   2.677  1.00 10.00      B   
ATOM   4795  CA  ARG   350     -35.321   1.726   2.885  1.00 10.00      B   
ATOM   4796  CB  ARG   350     -34.578   1.586   4.216  1.00 10.00      B   
ATOM   4797  CG  ARG   350     -35.366   0.845   5.286  1.00 10.00      B   
ATOM   4798  CD  ARG   350     -35.311   1.566   6.624  1.00 10.00      B   
ATOM   4799  NE  ARG   350     -33.969   1.556   7.209  1.00 10.00      B   
ATOM   4800  HE  ARG   350     -33.204   1.576   6.588  1.00 10.00      B   
ATOM   4801  CZ  ARG   350     -33.728   1.525   8.521  1.00 10.00      B   
ATOM   4802  NH1 ARG   350     -34.735   1.500   9.387  1.00 10.00      B   
ATOM   4803 HH11 ARG   350     -34.546   1.472  10.414  1.00 10.00      B   
ATOM   4804 HH12 ARG   350     -35.720   1.508   9.047  1.00 10.00      B   
ATOM   4805  NH2 ARG   350     -32.478   1.523   8.961  1.00 10.00      B   
ATOM   4806 HH21 ARG   350     -31.684   1.548   8.283  1.00 10.00      B   
ATOM   4807 HH22 ARG   350     -32.282   1.498   9.984  1.00 10.00      B   
ATOM   4808  C   ARG   350     -34.517   2.572   1.899  1.00 10.00      B   
ATOM   4809  O   ARG   350     -34.480   3.798   2.009  1.00 10.00      B   
ATOM   4810  N   SER   351     -33.883   1.925   0.933  1.00 10.00      B   
ATOM   4811  HN  SER   351     -33.944   0.946   0.886  1.00 10.00      B   
ATOM   4812  CA  SER   351     -33.093   2.636  -0.062  1.00 10.00      B   
ATOM   4813  CB  SER   351     -32.186   1.655  -0.794  1.00 10.00      B   
ATOM   4814  OG  SER   351     -32.775   0.369  -0.821  1.00 10.00      B   
ATOM   4815  HG  SER   351     -32.187  -0.256  -0.375  1.00 10.00      B   
ATOM   4816  C   SER   351     -33.994   3.353  -1.060  1.00 10.00      B   
ATOM   4817  O   SER   351     -33.638   4.409  -1.586  1.00 10.00      B   
ATOM   4818  N   ILE   352     -35.172   2.782  -1.300  1.00 10.00      B   
ATOM   4819  HN  ILE   352     -35.399   1.946  -0.835  1.00 10.00      B   
ATOM   4820  CA  ILE   352     -36.134   3.351  -2.238  1.00 10.00      B   
ATOM   4821  CB  ILE   352     -37.379   2.445  -2.387  1.00 10.00      B   
ATOM   4822  CG1 ILE   352     -36.961   0.982  -2.579  1.00 10.00      B   
ATOM   4823  CG2 ILE   352     -38.245   2.912  -3.550  1.00 10.00      B   
ATOM   4824  CD1 ILE   352     -38.113  -0.002  -2.513  1.00 10.00      B   
ATOM   4825  C   ILE   352     -36.579   4.744  -1.794  1.00 10.00      B   
ATOM   4826  O   ILE   352     -36.899   5.600  -2.620  1.00 10.00      B   
ATOM   4827  N   VAL   353     -36.578   4.972  -0.487  1.00 10.00      B   
ATOM   4828  HN  VAL   353     -36.297   4.257   0.124  1.00 10.00      B   
ATOM   4829  CA  VAL   353     -36.987   6.260   0.065  1.00 10.00      B   
ATOM   4830  CB  VAL   353     -37.227   6.178   1.590  1.00 10.00      B   
ATOM   4831  CG1 VAL   353     -38.082   7.345   2.066  1.00 10.00      B   
ATOM   4832  CG2 VAL   353     -37.860   4.853   1.978  1.00 10.00      B   
ATOM   4833  C   VAL   353     -35.935   7.336  -0.206  1.00 10.00      B   
ATOM   4834  O   VAL   353     -36.228   8.528  -0.173  1.00 10.00      B   
ATOM   4835  N   ILE   354     -34.711   6.911  -0.480  1.00 10.00      B   
ATOM   4836  HN  ILE   354     -34.534   5.946  -0.514  1.00 10.00      B   
ATOM   4837  CA  ILE   354     -33.622   7.847  -0.733  1.00 10.00      B   
ATOM   4838  CB  ILE   354     -32.360   7.479   0.079  1.00 10.00      B   
ATOM   4839  CG1 ILE   354     -32.728   7.196   1.540  1.00 10.00      B   
ATOM   4840  CG2 ILE   354     -31.327   8.595  -0.004  1.00 10.00      B   
ATOM   4841  CD1 ILE   354     -31.610   6.575   2.347  1.00 10.00      B   
ATOM   4842  C   ILE   354     -33.263   7.920  -2.216  1.00 10.00      B   
ATOM   4843  O   ILE   354     -33.217   9.003  -2.798  1.00 10.00      B   
ATOM   4844  N   LEU   355     -33.041   6.762  -2.827  1.00 10.00      B   
ATOM   4845  HN  LEU   355     -33.145   5.929  -2.317  1.00 10.00      B   
ATOM   4846  CA  LEU   355     -32.656   6.685  -4.235  1.00 10.00      B   
ATOM   4847  CB  LEU   355     -32.417   5.233  -4.656  1.00 10.00      B   
ATOM   4848  CG  LEU   355     -31.241   4.521  -3.983  1.00 10.00      B   
ATOM   4849  CD1 LEU   355     -31.184   3.065  -4.416  1.00 10.00      B   
ATOM   4850  CD2 LEU   355     -29.930   5.227  -4.293  1.00 10.00      B   
ATOM   4851  C   LEU   355     -33.673   7.346  -5.162  1.00 10.00      B   
ATOM   4852  O   LEU   355     -33.298   7.995  -6.138  1.00 10.00      B   
ATOM   4853  N   ALA   356     -34.952   7.202  -4.845  1.00 10.00      B   
ATOM   4854  HN  ALA   356     -35.195   6.696  -4.040  1.00 10.00      B   
ATOM   4855  CA  ALA   356     -36.007   7.782  -5.669  1.00 10.00      B   
ATOM   4856  CB  ALA   356     -37.324   7.054  -5.452  1.00 10.00      B   
ATOM   4857  C   ALA   356     -36.171   9.275  -5.406  1.00 10.00      B   
ATOM   4858  O   ALA   356     -36.789   9.992  -6.192  1.00 10.00      B   
ATOM   4859  N   LYS   357     -35.598   9.750  -4.310  1.00 10.00      B   
ATOM   4860  HN  LYS   357     -35.085   9.144  -3.734  1.00 10.00      B   
ATOM   4861  CA  LYS   357     -35.704  11.157  -3.953  1.00 10.00      B   
ATOM   4862  CB  LYS   357     -35.954  11.331  -2.456  1.00 10.00      B   
ATOM   4863  CG  LYS   357     -37.347  10.934  -2.008  1.00 10.00      B   
ATOM   4864  CD  LYS   357     -37.656  11.496  -0.632  1.00 10.00      B   
ATOM   4865  CE  LYS   357     -38.926  10.889  -0.066  1.00 10.00      B   
ATOM   4866  NZ  LYS   357     -39.445  11.663   1.089  1.00 10.00      B   
ATOM   4867  HZ1 LYS   357     -40.315  11.224   1.455  1.00 10.00      B   
ATOM   4868  HZ2 LYS   357     -39.663  12.639   0.798  1.00 10.00      B   
ATOM   4869  HZ3 LYS   357     -38.737  11.690   1.852  1.00 10.00      B   
ATOM   4870  C   LYS   357     -34.469  11.943  -4.369  1.00 10.00      B   
ATOM   4871  O   LYS   357     -34.460  13.171  -4.302  1.00 10.00      B   
ATOM   4872  N   GLN   358     -33.439  11.244  -4.822  1.00 10.00      B   
ATOM   4873  HN  GLN   358     -33.507  10.267  -4.874  1.00 10.00      B   
ATOM   4874  CA  GLN   358     -32.198  11.898  -5.233  1.00 10.00      B   
ATOM   4875  CB  GLN   358     -31.075  10.874  -5.426  1.00 10.00      B   
ATOM   4876  CG  GLN   358     -30.916  10.361  -6.848  1.00 10.00      B   
ATOM   4877  CD  GLN   358     -29.952   9.198  -6.935  1.00 10.00      B   
ATOM   4878  OE1 GLN   358     -28.738   9.384  -7.023  1.00 10.00      B   
ATOM   4879  NE2 GLN   358     -30.486   7.989  -6.914  1.00 10.00      B   
ATOM   4880 HE21 GLN   358     -31.463   7.915  -6.841  1.00 10.00      B   
ATOM   4881 HE22 GLN   358     -29.885   7.216  -6.978  1.00 10.00      B   
ATOM   4882  C   GLN   358     -32.395  12.749  -6.489  1.00 10.00      B   
ATOM   4883  O   GLN   358     -31.534  13.548  -6.855  1.00 10.00      B   
ATOM   4884  N   ARG   359     -33.537  12.576  -7.142  1.00 10.00      B   
ATOM   4885  HN  ARG   359     -34.184  11.921  -6.805  1.00 10.00      B   
ATOM   4886  CA  ARG   359     -33.847  13.322  -8.352  1.00 10.00      B   
ATOM   4887  CB  ARG   359     -33.897  12.362  -9.544  1.00 10.00      B   
ATOM   4888  CG  ARG   359     -33.655  13.022 -10.891  1.00 10.00      B   
ATOM   4889  CD  ARG   359     -34.347  12.263 -12.012  1.00 10.00      B   
ATOM   4890  NE  ARG   359     -33.772  10.935 -12.227  1.00 10.00      B   
ATOM   4891  HE  ARG   359     -32.963  10.705 -11.716  1.00 10.00      B   
ATOM   4892  CZ  ARG   359     -34.285  10.034 -13.065  1.00 10.00      B   
ATOM   4893  NH1 ARG   359     -35.380  10.315 -13.766  1.00 10.00      B   
ATOM   4894 HH11 ARG   359     -35.781   9.609 -14.424  1.00 10.00      B   
ATOM   4895 HH12 ARG   359     -35.849  11.243 -13.659  1.00 10.00      B   
ATOM   4896  NH2 ARG   359     -33.703   8.851 -13.208  1.00 10.00      B   
ATOM   4897 HH21 ARG   359     -32.842   8.617 -12.664  1.00 10.00      B   
ATOM   4898 HH22 ARG   359     -34.101   8.143 -13.863  1.00 10.00      B   
ATOM   4899  C   ARG   359     -35.181  14.056  -8.211  1.00 10.00      B   
ATOM   4900  O   ARG   359     -35.782  14.469  -9.206  1.00 10.00      B   
ATOM   4901  N   PHE   360     -35.639  14.227  -6.972  1.00 10.00      B   
ATOM   4902  HN  PHE   360     -35.105  13.903  -6.215  1.00 10.00      B   
ATOM   4903  CA  PHE   360     -36.912  14.902  -6.718  1.00 10.00      B   
ATOM   4904  CB  PHE   360     -38.057  13.885  -6.658  1.00 10.00      B   
ATOM   4905  CG  PHE   360     -38.535  13.400  -7.999  1.00 10.00      B   
ATOM   4906  CD1 PHE   360     -38.168  12.149  -8.471  1.00 10.00      B   
ATOM   4907  CD2 PHE   360     -39.356  14.192  -8.785  1.00 10.00      B   
ATOM   4908  CE1 PHE   360     -38.612  11.699  -9.701  1.00 10.00      B   
ATOM   4909  CE2 PHE   360     -39.802  13.749 -10.015  1.00 10.00      B   
ATOM   4910  CZ  PHE   360     -39.430  12.501 -10.474  1.00 10.00      B   
ATOM   4911  C   PHE   360     -36.890  15.718  -5.425  1.00 10.00      B   
ATOM   4912  O   PHE   360     -37.426  16.827  -5.376  1.00 10.00      B   
ATOM   4913  N   ASN   361     -36.270  15.154  -4.387  1.00 10.00      B   
ATOM   4914  HN  ASN   361     -35.841  14.280  -4.512  1.00 10.00      B   
ATOM   4915  CA  ASN   361     -36.179  15.793  -3.069  1.00 10.00      B   
ATOM   4916  CB  ASN   361     -35.207  16.981  -3.058  1.00 10.00      B   
ATOM   4917  CG  ASN   361     -34.844  17.430  -1.649  1.00 10.00      B   
ATOM   4918  OD1 ASN   361     -34.836  16.632  -0.708  1.00 10.00      B   
ATOM   4919  ND2 ASN   361     -34.545  18.710  -1.495  1.00 10.00      B   
ATOM   4920 HD21 ASN   361     -34.575  19.291  -2.287  1.00 10.00      B   
ATOM   4921 HD22 ASN   361     -34.299  19.026  -0.600  1.00 10.00      B   
ATOM   4922  C   ASN   361     -37.557  16.193  -2.541  1.00 10.00      B   
ATOM   4923  O   ASN   361     -37.769  17.318  -2.086  1.00 10.00      B   
ATOM   4924  N   LEU   362     -38.495  15.260  -2.619  1.00 10.00      B   
ATOM   4925  HN  LEU   362     -38.271  14.391  -3.003  1.00 10.00      B   
ATOM   4926  CA  LEU   362     -39.850  15.499  -2.151  1.00 10.00      B   
ATOM   4927  CB  LEU   362     -40.867  14.752  -3.021  1.00 10.00      B   
ATOM   4928  CG  LEU   362     -41.113  15.324  -4.421  1.00 10.00      B   
ATOM   4929  CD1 LEU   362     -42.051  14.422  -5.210  1.00 10.00      B   
ATOM   4930  CD2 LEU   362     -41.675  16.736  -4.335  1.00 10.00      B   
ATOM   4931  C   LEU   362     -39.999  15.084  -0.693  1.00 10.00      B   
ATOM   4932  O   LEU   362     -40.047  13.895  -0.373  1.00 10.00      B   
ATOM   4933  N   ARG   363     -40.041  16.069   0.185  1.00 10.00      B   
ATOM   4934  HN  ARG   363     -39.972  16.994  -0.135  1.00 10.00      B   
ATOM   4935  CA  ARG   363     -40.189  15.826   1.613  1.00 10.00      B   
ATOM   4936  CB  ARG   363     -38.839  15.924   2.337  1.00 10.00      B   
ATOM   4937  CG  ARG   363     -37.716  16.530   1.505  1.00 10.00      B   
ATOM   4938  CD  ARG   363     -36.589  17.068   2.375  1.00 10.00      B   
ATOM   4939  NE  ARG   363     -36.082  16.076   3.327  1.00 10.00      B   
ATOM   4940  HE  ARG   363     -36.578  15.972   4.171  1.00 10.00      B   
ATOM   4941  CZ  ARG   363     -34.997  15.327   3.123  1.00 10.00      B   
ATOM   4942  NH1 ARG   363     -34.297  15.459   1.999  1.00 10.00      B   
ATOM   4943 HH11 ARG   363     -33.447  14.878   1.837  1.00 10.00      B   
ATOM   4944 HH12 ARG   363     -34.598  16.147   1.271  1.00 10.00      B   
ATOM   4945  NH2 ARG   363     -34.597  14.467   4.057  1.00 10.00      B   
ATOM   4946 HH21 ARG   363     -33.749  13.876   3.905  1.00 10.00      B   
ATOM   4947 HH22 ARG   363     -35.128  14.383   4.955  1.00 10.00      B   
ATOM   4948  C   ARG   363     -41.191  16.809   2.208  1.00 10.00      B   
ATOM   4949  O   ARG   363     -40.812  17.826   2.789  1.00 10.00      B   
ATOM   4950  N   GLU   364     -42.470  16.513   2.035  1.00 10.00      B   
ATOM   4951  HN  GLU   364     -42.710  15.690   1.556  1.00 10.00      B   
ATOM   4952  CA  GLU   364     -43.529  17.378   2.538  1.00 10.00      B   
ATOM   4953  CB  GLU   364     -44.371  17.916   1.377  1.00 10.00      B   
ATOM   4954  CG  GLU   364     -43.551  18.566   0.272  1.00 10.00      B   
ATOM   4955  CD  GLU   364     -44.403  19.069  -0.877  1.00 10.00      B   
ATOM   4956  OE1 GLU   364     -44.918  18.237  -1.650  1.00 10.00      B   
ATOM   4957  OE2 GLU   364     -44.545  20.300  -1.021  1.00 10.00      B   
ATOM   4958  C   GLU   364     -44.416  16.650   3.542  1.00 10.00      B   
ATOM   4959  O   GLU   364     -44.932  17.257   4.483  1.00 10.00      B   
ATOM   4960  N   ARG   365     -44.591  15.351   3.344  1.00 10.00      B   
ATOM   4961  HN  ARG   365     -44.148  14.918   2.583  1.00 10.00      B   
ATOM   4962  CA  ARG   365     -45.424  14.554   4.236  1.00 10.00      B   
ATOM   4963  CB  ARG   365     -46.095  13.407   3.478  1.00 10.00      B   
ATOM   4964  CG  ARG   365     -45.160  12.276   3.088  1.00 10.00      B   
ATOM   4965  CD  ARG   365     -45.744  11.459   1.951  1.00 10.00      B   
ATOM   4966  NE  ARG   365     -45.732  12.204   0.693  1.00 10.00      B   
ATOM   4967  HE  ARG   365     -44.955  12.780   0.522  1.00 10.00      B   
ATOM   4968  CZ  ARG   365     -46.702  12.148  -0.221  1.00 10.00      B   
ATOM   4969  NH1 ARG   365     -47.776  11.393  -0.018  1.00 10.00      B   
ATOM   4970 HH11 ARG   365     -47.873  10.836   0.858  1.00 10.00      B   
ATOM   4971 HH12 ARG   365     -48.530  11.352  -0.740  1.00 10.00      B   
ATOM   4972  NH2 ARG   365     -46.609  12.862  -1.335  1.00 10.00      B   
ATOM   4973 HH21 ARG   365     -45.777  13.468  -1.507  1.00 10.00      B   
ATOM   4974 HH22 ARG   365     -47.373  12.813  -2.052  1.00 10.00      B   
ATOM   4975  C   ARG   365     -44.624  14.025   5.424  1.00 10.00      B   
ATOM   4976  O   ARG   365     -43.391  14.083   5.430  1.00 10.00      B   
ATOM   4977  N   ASP   366     -45.330  13.523   6.429  1.00 10.00      B   
ATOM   4978  HN  ASP   366     -46.309  13.516   6.367  1.00 10.00      B   
ATOM   4979  CA  ASP   366     -44.691  12.982   7.622  1.00 10.00      B   
ATOM   4980  CB  ASP   366     -45.499  13.323   8.872  1.00 10.00      B   
ATOM   4981  CG  ASP   366     -45.077  14.634   9.499  1.00 10.00      B   
ATOM   4982  OD1 ASP   366     -44.176  14.621  10.367  1.00 10.00      B   
ATOM   4983  OD2 ASP   366     -45.645  15.684   9.126  1.00 10.00      B   
ATOM   4984  C   ASP   366     -44.513  11.475   7.509  1.00 10.00      B   
ATOM   4985  O   ASP   366     -44.618  10.912   6.418  1.00 10.00      B   
ATOM   4986  N   VAL   367     -44.244  10.828   8.636  1.00 10.00      B   
ATOM   4987  HN  VAL   367     -44.177  11.332   9.475  1.00 10.00      B   
ATOM   4988  CA  VAL   367     -44.047   9.385   8.658  1.00 10.00      B   
ATOM   4989  CB  VAL   367     -42.896   8.975   9.606  1.00 10.00      B   
ATOM   4990  CG1 VAL   367     -42.631   7.480   9.518  1.00 10.00      B   
ATOM   4991  CG2 VAL   367     -41.634   9.763   9.290  1.00 10.00      B   
ATOM   4992  C   VAL   367     -45.333   8.667   9.064  1.00 10.00      B   
ATOM   4993  O   VAL   367     -45.943   7.971   8.254  1.00 10.00      B   
ATOM   4994  N   GLN   368     -45.759   8.861  10.308  1.00 10.00      B   
ATOM   4995  HN  GLN   368     -45.246   9.449  10.910  1.00 10.00      B   
ATOM   4996  CA  GLN   368     -46.969   8.214  10.803  1.00 10.00      B   
ATOM   4997  CB  GLN   368     -46.615   7.122  11.821  1.00 10.00      B   
ATOM   4998  CG  GLN   368     -45.821   7.617  13.024  1.00 10.00      B   
ATOM   4999  CD  GLN   368     -45.638   6.549  14.086  1.00 10.00      B   
ATOM   5000  OE1 GLN   368     -46.467   5.652  14.230  1.00 10.00      B   
ATOM   5001  NE2 GLN   368     -44.559   6.649  14.850  1.00 10.00      B   
ATOM   5002 HE21 GLN   368     -43.946   7.398  14.692  1.00 10.00      B   
ATOM   5003 HE22 GLN   368     -44.415   5.967  15.543  1.00 10.00      B   
ATOM   5004  C   GLN   368     -47.942   9.216  11.420  1.00 10.00      B   
ATOM   5005  O   GLN   368     -48.721   8.872  12.305  1.00 10.00      B   
ATOM   5006  N   SER   369     -47.910  10.451  10.943  1.00 10.00      B   
ATOM   5007  HN  SER   369     -47.282  10.673  10.228  1.00 10.00      B   
ATOM   5008  CA  SER   369     -48.794  11.486  11.465  1.00 10.00      B   
ATOM   5009  CB  SER   369     -48.113  12.851  11.389  1.00 10.00      B   
ATOM   5010  OG  SER   369     -46.807  12.784  11.941  1.00 10.00      B   
ATOM   5011  HG  SER   369     -46.808  12.178  12.695  1.00 10.00      B   
ATOM   5012  C   SER   369     -50.135  11.507  10.732  1.00 10.00      B   
ATOM   5013  O   SER   369     -50.996  12.338  11.011  1.00 10.00      B   
ATOM   5014  N   LEU   370     -50.310  10.585   9.795  1.00 10.00      B   
ATOM   5015  HN  LEU   370     -49.585   9.952   9.601  1.00 10.00      B   
ATOM   5016  CA  LEU   370     -51.548  10.501   9.032  1.00 10.00      B   
ATOM   5017  CB  LEU   370     -51.273  10.768   7.552  1.00 10.00      B   
ATOM   5018  CG  LEU   370     -50.781  12.169   7.193  1.00 10.00      B   
ATOM   5019  CD1 LEU   370     -50.258  12.192   5.766  1.00 10.00      B   
ATOM   5020  CD2 LEU   370     -51.896  13.187   7.370  1.00 10.00      B   
ATOM   5021  C   LEU   370     -52.184   9.127   9.190  1.00 10.00      B   
ATOM   5022  O   LEU   370     -52.889   8.659   8.295  1.00 10.00      B   
ATOM   5023  N   HIS   371     -51.944   8.499  10.342  1.00 10.00      B   
ATOM   5024  HN  HIS   371     -51.390   8.946  11.022  1.00 10.00      B   
ATOM   5025  CA  HIS   371     -52.476   7.162  10.625  1.00 10.00      B   
ATOM   5026  CB  HIS   371     -54.010   7.124  10.582  1.00 10.00      B   
ATOM   5027  CG  HIS   371     -54.668   7.535  11.860  1.00 10.00      B   
ATOM   5028  ND1 HIS   371     -55.277   6.644  12.719  1.00 10.00      B   
ATOM   5029  HD1 HIS   371     -55.354   5.672  12.582  1.00 10.00      B   
ATOM   5030  CD2 HIS   371     -54.801   8.753  12.430  1.00 10.00      B   
ATOM   5031  CE1 HIS   371     -55.753   7.298  13.760  1.00 10.00      B   
ATOM   5032  NE2 HIS   371     -55.477   8.577  13.609  1.00 10.00      B   
ATOM   5033  HE2 HIS   371     -55.710   9.290  14.245  1.00 10.00      B   
ATOM   5034  C   HIS   371     -51.890   6.141   9.659  1.00 10.00      B   
ATOM   5035  O   HIS   371     -52.613   5.491   8.904  1.00 10.00      B   
ATOM   5036  N   ALA   372     -50.574   6.012   9.690  1.00 10.00      B   
ATOM   5037  HN  ALA   372     -50.058   6.539  10.334  1.00 10.00      B   
ATOM   5038  CA  ALA   372     -49.880   5.087   8.815  1.00 10.00      B   
ATOM   5039  CB  ALA   372     -48.568   5.691   8.343  1.00 10.00      B   
ATOM   5040  C   ALA   372     -49.632   3.758   9.509  1.00 10.00      B   
ATOM   5041  O   ALA   372     -48.668   3.613  10.262  1.00 10.00      B   
ATOM   5042  N   THR   373     -50.513   2.799   9.277  1.00 10.00      B   
ATOM   5043  HN  THR   373     -51.283   2.982   8.693  1.00 10.00      B   
ATOM   5044  CA  THR   373     -50.368   1.483   9.870  1.00 10.00      B   
ATOM   5045  CB  THR   373     -51.710   0.724   9.869  1.00 10.00      B   
ATOM   5046  OG1 THR   373     -52.743   1.573  10.399  1.00 10.00      B   
ATOM   5047  HG1 THR   373     -52.338   2.320  10.864  1.00 10.00      B   
ATOM   5048  CG2 THR   373     -51.614  -0.543  10.709  1.00 10.00      B   
ATOM   5049  C   THR   373     -49.321   0.684   9.099  1.00 10.00      B   
ATOM   5050  O   THR   373     -49.597   0.168   8.014  1.00 10.00      B   
ATOM   5051  N   PHE   374     -48.115   0.619   9.648  1.00 10.00      B   
ATOM   5052  HN  PHE   374     -47.956   1.076  10.500  1.00 10.00      B   
ATOM   5053  CA  PHE   374     -47.017  -0.101   9.019  1.00 10.00      B   
ATOM   5054  CB  PHE   374     -45.674   0.350   9.606  1.00 10.00      B   
ATOM   5055  CG  PHE   374     -45.413   1.827   9.505  1.00 10.00      B   
ATOM   5056  CD1 PHE   374     -45.375   2.617  10.642  1.00 10.00      B   
ATOM   5057  CD2 PHE   374     -45.201   2.425   8.273  1.00 10.00      B   
ATOM   5058  CE1 PHE   374     -45.129   3.974  10.555  1.00 10.00      B   
ATOM   5059  CE2 PHE   374     -44.955   3.783   8.177  1.00 10.00      B   
ATOM   5060  CZ  PHE   374     -44.919   4.559   9.319  1.00 10.00      B   
ATOM   5061  C   PHE   374     -47.173  -1.609   9.185  1.00 10.00      B   
ATOM   5062  O   PHE   374     -47.307  -2.111  10.302  1.00 10.00      B   
ATOM   5063  N   VAL   375     -47.175  -2.320   8.067  1.00 10.00      B   
ATOM   5064  HN  VAL   375     -47.092  -1.856   7.203  1.00 10.00      B   
ATOM   5065  CA  VAL   375     -47.297  -3.771   8.070  1.00 10.00      B   
ATOM   5066  CB  VAL   375     -48.451  -4.245   7.160  1.00 10.00      B   
ATOM   5067  CG1 VAL   375     -48.621  -5.754   7.243  1.00 10.00      B   
ATOM   5068  CG2 VAL   375     -49.747  -3.543   7.536  1.00 10.00      B   
ATOM   5069  C   VAL   375     -45.982  -4.389   7.601  1.00 10.00      B   
ATOM   5070  O   VAL   375     -45.562  -4.186   6.461  1.00 10.00      B   
ATOM   5071  N   PRO   376     -45.306  -5.131   8.488  1.00 10.00      B   
ATOM   5072  CA  PRO   376     -44.022  -5.769   8.177  1.00 10.00      B   
ATOM   5073  CB  PRO   376     -43.528  -6.236   9.548  1.00 10.00      B   
ATOM   5074  CG  PRO   376     -44.773  -6.463  10.329  1.00 10.00      B   
ATOM   5075  CD  PRO   376     -45.741  -5.409   9.867  1.00 10.00      B   
ATOM   5076  C   PRO   376     -44.170  -6.964   7.235  1.00 10.00      B   
ATOM   5077  O   PRO   376     -45.268  -7.265   6.760  1.00 10.00      B   
ATOM   5078  N   PHE   377     -43.050  -7.634   6.971  1.00 10.00      B   
ATOM   5079  HN  PHE   377     -42.209  -7.327   7.375  1.00 10.00      B   
ATOM   5080  CA  PHE   377     -43.029  -8.798   6.091  1.00 10.00      B   
ATOM   5081  CB  PHE   377     -41.594  -9.313   5.935  1.00 10.00      B   
ATOM   5082  CG  PHE   377     -41.424 -10.372   4.880  1.00 10.00      B   
ATOM   5083  CD1 PHE   377     -41.334 -10.028   3.540  1.00 10.00      B   
ATOM   5084  CD2 PHE   377     -41.345 -11.711   5.229  1.00 10.00      B   
ATOM   5085  CE1 PHE   377     -41.168 -10.999   2.570  1.00 10.00      B   
ATOM   5086  CE2 PHE   377     -41.181 -12.687   4.264  1.00 10.00      B   
ATOM   5087  CZ  PHE   377     -41.091 -12.330   2.933  1.00 10.00      B   
ATOM   5088  C   PHE   377     -43.933  -9.904   6.627  1.00 10.00      B   
ATOM   5089  O   PHE   377     -43.624 -10.543   7.635  1.00 10.00      B   
ATOM   5090  N   THR   378     -45.053 -10.114   5.955  1.00 10.00      B   
ATOM   5091  HN  THR   378     -45.247  -9.561   5.166  1.00 10.00      B   
ATOM   5092  CA  THR   378     -46.008 -11.138   6.358  1.00 10.00      B   
ATOM   5093  CB  THR   378     -47.411 -10.813   5.820  1.00 10.00      B   
ATOM   5094  OG1 THR   378     -47.313 -10.366   4.456  1.00 10.00      B   
ATOM   5095  HG1 THR   378     -46.952  -9.467   4.437  1.00 10.00      B   
ATOM   5096  CG2 THR   378     -48.070  -9.735   6.666  1.00 10.00      B   
ATOM   5097  C   THR   378     -45.580 -12.514   5.852  1.00 10.00      B   
ATOM   5098  O   THR   378     -44.867 -12.620   4.858  1.00 10.00      B   
ATOM   5099  N   ALA   379     -46.017 -13.565   6.532  1.00 10.00      B   
ATOM   5100  HN  ALA   379     -46.581 -13.423   7.325  1.00 10.00      B   
ATOM   5101  CA  ALA   379     -45.667 -14.928   6.139  1.00 10.00      B   
ATOM   5102  CB  ALA   379     -45.575 -15.832   7.359  1.00 10.00      B   
ATOM   5103  C   ALA   379     -46.656 -15.500   5.123  1.00 10.00      B   
ATOM   5104  O   ALA   379     -46.254 -16.070   4.108  1.00 10.00      B   
ATOM   5105  N   GLN   380     -47.947 -15.336   5.394  1.00 10.00      B   
ATOM   5106  HN  GLN   380     -48.206 -14.849   6.206  1.00 10.00      B   
ATOM   5107  CA  GLN   380     -48.990 -15.851   4.511  1.00 10.00      B   
ATOM   5108  CB  GLN   380     -50.353 -15.831   5.206  1.00 10.00      B   
ATOM   5109  CG  GLN   380     -50.517 -16.879   6.293  1.00 10.00      B   
ATOM   5110  CD  GLN   380     -51.881 -16.822   6.952  1.00 10.00      B   
ATOM   5111  OE1 GLN   380     -52.473 -15.748   7.094  1.00 10.00      B   
ATOM   5112  NE2 GLN   380     -52.397 -17.978   7.349  1.00 10.00      B   
ATOM   5113 HE21 GLN   380     -51.875 -18.797   7.196  1.00 10.00      B   
ATOM   5114 HE22 GLN   380     -53.278 -17.971   7.775  1.00 10.00      B   
ATOM   5115  C   GLN   380     -49.052 -15.071   3.203  1.00 10.00      B   
ATOM   5116  O   GLN   380     -49.354 -15.629   2.148  1.00 10.00      B   
ATOM   5117  N   SER   381     -48.768 -13.784   3.271  1.00 10.00      B   
ATOM   5118  HN  SER   381     -48.558 -13.383   4.142  1.00 10.00      B   
ATOM   5119  CA  SER   381     -48.794 -12.947   2.086  1.00 10.00      B   
ATOM   5120  CB  SER   381     -49.425 -11.592   2.405  1.00 10.00      B   
ATOM   5121  OG  SER   381     -50.670 -11.750   3.068  1.00 10.00      B   
ATOM   5122  HG  SER   381     -51.166 -10.924   3.013  1.00 10.00      B   
ATOM   5123  C   SER   381     -47.400 -12.768   1.493  1.00 10.00      B   
ATOM   5124  O   SER   381     -47.262 -12.502   0.300  1.00 10.00      B   
ATOM   5125  N   ARG   382     -46.376 -12.933   2.333  1.00 10.00      B   
ATOM   5126  HN  ARG   382     -46.562 -13.155   3.268  1.00 10.00      B   
ATOM   5127  CA  ARG   382     -44.981 -12.782   1.910  1.00 10.00      B   
ATOM   5128  CB  ARG   382     -44.551 -13.884   0.940  1.00 10.00      B   
ATOM   5129  CG  ARG   382     -43.933 -15.087   1.627  1.00 10.00      B   
ATOM   5130  CD  ARG   382     -43.018 -15.852   0.687  1.00 10.00      B   
ATOM   5131  NE  ARG   382     -42.386 -16.989   1.352  1.00 10.00      B   
ATOM   5132  HE  ARG   382     -42.981 -17.636   1.796  1.00 10.00      B   
ATOM   5133  CZ  ARG   382     -41.071 -17.194   1.393  1.00 10.00      B   
ATOM   5134  NH1 ARG   382     -40.244 -16.343   0.798  1.00 10.00      B   
ATOM   5135 HH11 ARG   382     -40.620 -15.506   0.302  1.00 10.00      B   
ATOM   5136 HH12 ARG   382     -39.213 -16.503   0.828  1.00 10.00      B   
ATOM   5137  NH2 ARG   382     -40.584 -18.246   2.038  1.00 10.00      B   
ATOM   5138 HH21 ARG   382     -39.554 -18.410   2.071  1.00 10.00      B   
ATOM   5139 HH22 ARG   382     -41.229 -18.910   2.520  1.00 10.00      B   
ATOM   5140  C   ARG   382     -44.728 -11.405   1.315  1.00 10.00      B   
ATOM   5141  O   ARG   382     -43.988 -11.255   0.342  1.00 10.00      B   
ATOM   5142  N   MET   383     -45.337 -10.398   1.916  1.00 10.00      B   
ATOM   5143  HN  MET   383     -45.892 -10.575   2.705  1.00 10.00      B   
ATOM   5144  CA  MET   383     -45.196  -9.036   1.439  1.00 10.00      B   
ATOM   5145  CB  MET   383     -46.240  -8.753   0.353  1.00 10.00      B   
ATOM   5146  CG  MET   383     -47.684  -8.842   0.830  1.00 10.00      B   
ATOM   5147  SD  MET   383     -48.887  -8.508  -0.474  1.00 10.00      B   
ATOM   5148  CE  MET   383     -48.285  -9.577  -1.779  1.00 10.00      B   
ATOM   5149  C   MET   383     -45.356  -8.037   2.574  1.00 10.00      B   
ATOM   5150  O   MET   383     -45.754  -8.398   3.684  1.00 10.00      B   
ATOM   5151  N   SER   384     -45.028  -6.791   2.292  1.00 10.00      B   
ATOM   5152  HN  SER   384     -44.690  -6.578   1.401  1.00 10.00      B   
ATOM   5153  CA  SER   384     -45.150  -5.719   3.259  1.00 10.00      B   
ATOM   5154  CB  SER   384     -43.799  -5.016   3.409  1.00 10.00      B   
ATOM   5155  OG  SER   384     -42.913  -5.400   2.364  1.00 10.00      B   
ATOM   5156  HG  SER   384     -42.251  -4.702   2.232  1.00 10.00      B   
ATOM   5157  C   SER   384     -46.204  -4.736   2.764  1.00 10.00      B   
ATOM   5158  O   SER   384     -46.635  -4.818   1.608  1.00 10.00      B   
ATOM   5159  N   GLY   385     -46.637  -3.825   3.618  1.00 10.00      B   
ATOM   5160  HN  GLY   385     -46.283  -3.802   4.536  1.00 10.00      B   
ATOM   5161  CA  GLY   385     -47.632  -2.865   3.202  1.00 10.00      B   
ATOM   5162  C   GLY   385     -47.854  -1.772   4.218  1.00 10.00      B   
ATOM   5163  O   GLY   385     -47.372  -1.853   5.347  1.00 10.00      B   
ATOM   5164  N   ILE   386     -48.591  -0.751   3.821  1.00 10.00      B   
ATOM   5165  HN  ILE   386     -48.960  -0.752   2.909  1.00 10.00      B   
ATOM   5166  CA  ILE   386     -48.883   0.366   4.700  1.00 10.00      B   
ATOM   5167  CB  ILE   386     -47.929   1.561   4.469  1.00 10.00      B
[truncated: 207,982 more chars]
