# Supplementary material for: Large-scale discovery of protein interactions at residue resolution using co-evolution calculated from genomic sequences
Source: Nat Commun. 2021 Mar 2;12:1396. doi: 10.1038/s41467-021-21636-z (PMC7925567; doi:10.1038/s41467-021-21636-z)
Supplement: Supplementary file 13 — Supplementary Data 11 [file 41467_2021_21636_MOESM13_ESM.zip › supplementary_prediction/cep_tp00607_KDPC_KDPB/models/haddock_top_8_haddock_11w.pdb]

REMARK FILENAME="haddock_11w.pdb0"
REMARK ===============================================================
REMARK HADDOCK run for haddock
REMARK initial structure: haddock_11.pdb
REMARK final NOE weights: unambig 50 amb: 50
REMARK ===============================================================
REMARK            total,bonds,angles,improper,dihe,vdw,elec,air,cdih,coup,rdcs,vean,dani,xpcs,rg
REMARK energies: 802.383, 0, 0, 0, 0, -88.6332, -129.2, 1020.22, 0, 0, 0, 0, 0, 0, 0
REMARK ===============================================================
REMARK            bonds,angles,impropers,dihe,air,cdih,coup,rdcs,vean,dani,xpcs
REMARK rms-dev.: 0,0,0,0,43.3207,0,0, 0, 0, 0, 0
REMARK ===============================================================
REMARK               air,cdih,coup,rdcs,vean,dani,xpcs
REMARK               >0.3,>5,>1,>0,>5,>0.2,>0.2
REMARK violations.: 5, 0, 0, 0, 0, 0, 0
REMARK ===============================================================
REMARK                        CVpartition#,violations,rms
REMARK AIRs cross-validation: 1, 0, NaN
REMARK ===============================================================
REMARK NCS energy: 0
REMARK ===============================================================
REMARK Symmetry energy: 0
REMARK ===============================================================
REMARK Desolvation energy: -18.6329
REMARK Internal energy free molecules: 144393
REMARK Internal energy complex: -31380.1
REMARK Binding energy: -176009
REMARK ===============================================================
REMARK buried surface area: 3123.49
REMARK ===============================================================
REMARK water - chain1: 0 0 0
REMARK water - chain2: 0 0 0
REMARK water - chain3: 0 0 0
REMARK water - chain4: 0 0 0
REMARK water - chain5: 0 0 0
REMARK water - chain6: 0 0 0
REMARK ===============================================================
REMARK water - water: 0 0 0
REMARK ===============================================================
REMARK DATE:05-Aug-2020  13:26:28       created by user: he47
REMARK VERSION:1.3
ATOM      1  CB  LEU     4      10.267  44.210 -23.666  1.00 10.00      A   
ATOM      2  CG  LEU     4      11.215  43.643 -24.725  1.00 10.00      A   
ATOM      3  CD1 LEU     4      10.447  42.817 -25.745  1.00 10.00      A   
ATOM      4  CD2 LEU     4      11.988  44.761 -25.406  1.00 10.00      A   
ATOM      5  C   LEU     4       9.931  45.694 -21.678  1.00 10.00      A   
ATOM      6  O   LEU     4       9.152  45.167 -20.883  1.00 10.00      A   
ATOM      7  N   LEU     4      11.537  43.816 -21.576  1.00 10.00      A   
ATOM      8  HT1 LEU     4      11.992  44.263 -20.754  1.00 10.00      A   
ATOM      9  HT2 LEU     4      12.255  43.279 -22.100  1.00 10.00      A   
ATOM     10  HT3 LEU     4      10.803  43.162 -21.239  1.00 10.00      A   
ATOM     11  CA  LEU     4      10.937  44.853 -22.449  1.00 10.00      A   
ATOM     12  N   ARG     5       9.942  46.999 -21.933  1.00 10.00      A   
ATOM     13  HN  ARG     5      10.579  47.346 -22.595  1.00 10.00      A   
ATOM     14  CA  ARG     5       9.040  47.938 -21.267  1.00 10.00      A   
ATOM     15  CB  ARG     5       9.298  49.376 -21.732  1.00 10.00      A   
ATOM     16  CG  ARG     5      10.591  49.976 -21.210  1.00 10.00      A   
ATOM     17  CD  ARG     5      11.068  51.124 -22.088  1.00 10.00      A   
ATOM     18  NE  ARG     5      10.059  52.175 -22.227  1.00 10.00      A   
ATOM     19  HE  ARG     5       9.306  52.166 -21.589  1.00 10.00      A   
ATOM     20  CZ  ARG     5      10.100  53.127 -23.155  1.00 10.00      A   
ATOM     21  NH1 ARG     5      11.100  53.173 -24.030  1.00 10.00      A   
ATOM     22 HH11 ARG     5      11.128  53.924 -24.759  1.00 10.00      A   
ATOM     23 HH12 ARG     5      11.863  52.462 -23.994  1.00 10.00      A   
ATOM     24  NH2 ARG     5       9.141  54.040 -23.206  1.00 10.00      A   
ATOM     25 HH21 ARG     5       8.351  54.011 -22.518  1.00 10.00      A   
ATOM     26 HH22 ARG     5       9.164  54.789 -23.933  1.00 10.00      A   
ATOM     27  C   ARG     5       7.557  47.567 -21.427  1.00 10.00      A   
ATOM     28  O   ARG     5       6.841  47.476 -20.430  1.00 10.00      A   
ATOM     29  N   PRO     6       7.064  47.339 -22.670  1.00 10.00      A   
ATOM     30  CA  PRO     6       5.655  46.987 -22.908  1.00 10.00      A   
ATOM     31  CB  PRO     6       5.550  46.880 -24.435  1.00 10.00      A   
ATOM     32  CG  PRO     6       6.949  46.665 -24.896  1.00 10.00      A   
ATOM     33  CD  PRO     6       7.814  47.428 -23.938  1.00 10.00      A   
ATOM     34  C   PRO     6       5.236  45.671 -22.247  1.00 10.00      A   
ATOM     35  O   PRO     6       4.047  45.397 -22.094  1.00 10.00      A   
ATOM     36  N   ALA     7       6.210  44.857 -21.857  1.00 10.00      A   
ATOM     37  HN  ALA     7       7.143  45.125 -21.998  1.00 10.00      A   
ATOM     38  CA  ALA     7       5.919  43.579 -21.213  1.00 10.00      A   
ATOM     39  CB  ALA     7       7.082  42.615 -21.390  1.00 10.00      A   
ATOM     40  C   ALA     7       5.622  43.790 -19.735  1.00 10.00      A   
ATOM     41  O   ALA     7       4.784  43.109 -19.149  1.00 10.00      A   
ATOM     42  N   LEU     8       6.301  44.768 -19.149  1.00 10.00      A   
ATOM     43  HN  LEU     8       6.931  45.294 -19.684  1.00 10.00      A   
ATOM     44  CA  LEU     8       6.131  45.089 -17.739  1.00 10.00      A   
ATOM     45  CB  LEU     8       7.206  46.084 -17.286  1.00 10.00      A   
ATOM     46  CG  LEU     8       8.659  45.671 -17.531  1.00 10.00      A   
ATOM     47  CD1 LEU     8       9.596  46.837 -17.258  1.00 10.00      A   
ATOM     48  CD2 LEU     8       9.030  44.472 -16.673  1.00 10.00      A   
ATOM     49  C   LEU     8       4.743  45.663 -17.474  1.00 10.00      A   
ATOM     50  O   LEU     8       4.156  45.436 -16.412  1.00 10.00      A   
ATOM     51  N   SER     9       4.220  46.394 -18.452  1.00 10.00      A   
ATOM     52  HN  SER     9       4.735  46.533 -19.277  1.00 10.00      A   
ATOM     53  CA  SER     9       2.907  47.008 -18.340  1.00 10.00      A   
ATOM     54  CB  SER     9       2.655  47.918 -19.542  1.00 10.00      A   
ATOM     55  OG  SER     9       3.719  47.822 -20.476  1.00 10.00      A   
ATOM     56  HG  SER     9       3.355  47.596 -21.342  1.00 10.00      A   
ATOM     57  C   SER     9       1.806  45.957 -18.212  1.00 10.00      A   
ATOM     58  O   SER     9       0.806  46.176 -17.524  1.00 10.00      A   
ATOM     59  N   THR    10       1.991  44.816 -18.867  1.00 10.00      A   
ATOM     60  HN  THR    10       2.793  44.697 -19.417  1.00 10.00      A   
ATOM     61  CA  THR    10       1.015  43.741 -18.800  1.00 10.00      A   
ATOM     62  CB  THR    10       1.344  42.627 -19.811  1.00 10.00      A   
ATOM     63  OG1 THR    10       1.976  43.200 -20.962  1.00 10.00      A   
ATOM     64  HG1 THR    10       2.555  42.542 -21.369  1.00 10.00      A   
ATOM     65  CG2 THR    10       0.072  41.909 -20.240  1.00 10.00      A   
ATOM     66  C   THR    10       0.981  43.142 -17.398  1.00 10.00      A   
ATOM     67  O   THR    10      -0.090  42.907 -16.836  1.00 10.00      A   
ATOM     68  N   PHE    11       2.164  42.925 -16.832  1.00 10.00      A   
ATOM     69  HN  PHE    11       2.978  43.158 -17.329  1.00 10.00      A   
ATOM     70  CA  PHE    11       2.289  42.349 -15.500  1.00 10.00      A   
ATOM     71  CB  PHE    11       3.759  42.163 -15.118  1.00 10.00      A   
ATOM     72  CG  PHE    11       4.427  41.003 -15.802  1.00 10.00      A   
ATOM     73  CD1 PHE    11       5.487  41.209 -16.668  1.00 10.00      A   
ATOM     74  CD2 PHE    11       3.993  39.705 -15.576  1.00 10.00      A   
ATOM     75  CE1 PHE    11       6.106  40.146 -17.297  1.00 10.00      A   
ATOM     76  CE2 PHE    11       4.607  38.636 -16.201  1.00 10.00      A   
ATOM     77  CZ  PHE    11       5.666  38.856 -17.063  1.00 10.00      A   
ATOM     78  C   PHE    11       1.567  43.177 -14.444  1.00 10.00      A   
ATOM     79  O   PHE    11       0.770  42.642 -13.674  1.00 10.00      A   
ATOM     80  N   ILE    12       1.834  44.481 -14.421  1.00 10.00      A   
ATOM     81  HN  ILE    12       2.463  44.855 -15.076  1.00 10.00      A   
ATOM     82  CA  ILE    12       1.209  45.367 -13.440  1.00 10.00      A   
ATOM     83  CB  ILE    12       1.819  46.787 -13.424  1.00 10.00      A   
ATOM     84  CG1 ILE    12       1.733  47.445 -14.801  1.00 10.00      A   
ATOM     85  CG2 ILE    12       3.258  46.750 -12.929  1.00 10.00      A   
ATOM     86  CD1 ILE    12       1.943  48.943 -14.781  1.00 10.00      A   
ATOM     87  C   ILE    12      -0.305  45.441 -13.620  1.00 10.00      A   
ATOM     88  O   ILE    12      -1.048  45.480 -12.640  1.00 10.00      A   
ATOM     89  N   PHE    13      -0.757  45.444 -14.873  1.00 10.00      A   
ATOM     90  HN  PHE    13      -0.116  45.417 -15.616  1.00 10.00      A   
ATOM     91  CA  PHE    13      -2.184  45.501 -15.167  1.00 10.00      A   
ATOM     92  CB  PHE    13      -2.418  45.601 -16.679  1.00 10.00      A   
ATOM     93  CG  PHE    13      -3.868  45.658 -17.074  1.00 10.00      A   
ATOM     94  CD1 PHE    13      -4.632  46.780 -16.799  1.00 10.00      A   
ATOM     95  CD2 PHE    13      -4.465  44.590 -17.724  1.00 10.00      A   
ATOM     96  CE1 PHE    13      -5.964  46.836 -17.163  1.00 10.00      A   
ATOM     97  CE2 PHE    13      -5.796  44.638 -18.090  1.00 10.00      A   
ATOM     98  CZ  PHE    13      -6.546  45.763 -17.810  1.00 10.00      A   
ATOM     99  C   PHE    13      -2.887  44.272 -14.598  1.00 10.00      A   
ATOM    100  O   PHE    13      -3.916  44.383 -13.925  1.00 10.00      A   
ATOM    101  N   LEU    14      -2.305  43.103 -14.849  1.00 10.00      A   
ATOM    102  HN  LEU    14      -1.476  43.088 -15.379  1.00 10.00      A   
ATOM    103  CA  LEU    14      -2.861  41.845 -14.366  1.00 10.00      A   
ATOM    104  CB  LEU    14      -2.147  40.655 -15.007  1.00 10.00      A   
ATOM    105  CG  LEU    14      -2.215  40.564 -16.535  1.00 10.00      A   
ATOM    106  CD1 LEU    14      -1.410  39.373 -17.037  1.00 10.00      A   
ATOM    107  CD2 LEU    14      -3.658  40.474 -17.010  1.00 10.00      A   
ATOM    108  C   LEU    14      -2.779  41.757 -12.846  1.00 10.00      A   
ATOM    109  O   LEU    14      -3.669  41.202 -12.200  1.00 10.00      A   
ATOM    110  N   LEU    15      -1.721  42.330 -12.280  1.00 10.00      A   
ATOM    111  HN  LEU    15      -1.051  42.766 -12.850  1.00 10.00      A   
ATOM    112  CA  LEU    15      -1.524  42.321 -10.835  1.00 10.00      A   
ATOM    113  CB  LEU    15      -0.169  42.932 -10.468  1.00 10.00      A   
ATOM    114  CG  LEU    15       1.029  41.980 -10.499  1.00 10.00      A   
ATOM    115  CD1 LEU    15       2.333  42.761 -10.538  1.00 10.00      A   
ATOM    116  CD2 LEU    15       0.998  41.042  -9.302  1.00 10.00      A   
ATOM    117  C   LEU    15      -2.640  43.066 -10.115  1.00 10.00      A   
ATOM    118  O   LEU    15      -2.934  42.792  -8.953  1.00 10.00      A   
ATOM    119  N   LEU    16      -3.257  44.010 -10.809  1.00 10.00      A   
ATOM    120  HN  LEU    16      -2.970  44.193 -11.731  1.00 10.00      A   
ATOM    121  CA  LEU    16      -4.341  44.786 -10.229  1.00 10.00      A   
ATOM    122  CB  LEU    16      -4.257  46.255 -10.652  1.00 10.00      A   
ATOM    123  CG  LEU    16      -3.150  47.080  -9.992  1.00 10.00      A   
ATOM    124  CD1 LEU    16      -3.213  48.526 -10.450  1.00 10.00      A   
ATOM    125  CD2 LEU    16      -3.252  46.996  -8.477  1.00 10.00      A   
ATOM    126  C   LEU    16      -5.706  44.203 -10.567  1.00 10.00      A   
ATOM    127  O   LEU    16      -6.561  44.070  -9.692  1.00 10.00      A   
ATOM    128  N   ILE    17      -5.911  43.836 -11.826  1.00 10.00      A   
ATOM    129  HN  ILE    17      -5.189  43.941 -12.484  1.00 10.00      A   
ATOM    130  CA  ILE    17      -7.193  43.280 -12.249  1.00 10.00      A   
ATOM    131  CB  ILE    17      -7.421  43.368 -13.781  1.00 10.00      A   
ATOM    132  CG1 ILE    17      -8.842  42.932 -14.155  1.00 10.00      A   
ATOM    133  CG2 ILE    17      -6.391  42.562 -14.558  1.00 10.00      A   
ATOM    134  CD1 ILE    17      -9.914  43.922 -13.750  1.00 10.00      A   
ATOM    135  C   ILE    17      -7.404  41.853 -11.734  1.00 10.00      A   
ATOM    136  O   ILE    17      -8.429  41.554 -11.125  1.00 10.00      A   
ATOM    137  N   THR    18      -6.421  40.990 -11.941  1.00 10.00      A   
ATOM    138  HN  THR    18      -5.600  41.292 -12.389  1.00 10.00      A   
ATOM    139  CA  THR    18      -6.520  39.605 -11.511  1.00 10.00      A   
ATOM    140  CB  THR    18      -5.609  38.700 -12.366  1.00 10.00      A   
ATOM    141  OG1 THR    18      -5.923  38.894 -13.750  1.00 10.00      A   
ATOM    142  HG1 THR    18      -6.880  38.976 -13.847  1.00 10.00      A   
ATOM    143  CG2 THR    18      -5.811  37.235 -12.010  1.00 10.00      A   
ATOM    144  C   THR    18      -6.161  39.452 -10.035  1.00 10.00      A   
ATOM    145  O   THR    18      -6.889  38.818  -9.273  1.00 10.00      A   
ATOM    146  N   GLY    19      -5.053  40.060  -9.630  1.00 10.00      A   
ATOM    147  HN  GLY    19      -4.525  40.582 -10.274  1.00 10.00      A   
ATOM    148  CA  GLY    19      -4.616  39.959  -8.248  1.00 10.00      A   
ATOM    149  C   GLY    19      -5.137  41.083  -7.369  1.00 10.00      A   
ATOM    150  O   GLY    19      -4.438  41.540  -6.461  1.00 10.00      A   
ATOM    151  N   GLY    20      -6.364  41.525  -7.620  1.00 10.00      A   
ATOM    152  HN  GLY    20      -6.887  41.117  -8.344  1.00 10.00      A   
ATOM    153  CA  GLY    20      -6.933  42.597  -6.828  1.00 10.00      A   
ATOM    154  C   GLY    20      -8.429  42.743  -7.018  1.00 10.00      A   
ATOM    155  O   GLY    20      -9.205  42.453  -6.107  1.00 10.00      A   
ATOM    156  N   VAL    21      -8.831  43.177  -8.205  1.00 10.00      A   
ATOM    157  HN  VAL    21      -8.156  43.385  -8.891  1.00 10.00      A   
ATOM    158  CA  VAL    21     -10.243  43.377  -8.517  1.00 10.00      A   
ATOM    159  CB  VAL    21     -10.428  44.101  -9.869  1.00 10.00      A   
ATOM    160  CG1 VAL    21     -11.893  44.436 -10.111  1.00 10.00      A   
ATOM    161  CG2 VAL    21      -9.577  45.361  -9.923  1.00 10.00      A   
ATOM    162  C   VAL    21     -11.019  42.058  -8.530  1.00 10.00      A   
ATOM    163  O   VAL    21     -12.074  41.947  -7.903  1.00 10.00      A   
ATOM    164  N   TYR    22     -10.481  41.066  -9.236  1.00 10.00      A   
ATOM    165  HN  TYR    22      -9.634  41.225  -9.706  1.00 10.00      A   
ATOM    166  CA  TYR    22     -11.116  39.751  -9.352  1.00 10.00      A   
ATOM    167  CB  TYR    22     -10.237  38.762 -10.135  1.00 10.00      A   
ATOM    168  CG  TYR    22     -10.648  37.307 -10.007  1.00 10.00      A   
ATOM    169  CD1 TYR    22     -11.815  36.832 -10.592  1.00 10.00      A   
ATOM    170  CD2 TYR    22      -9.858  36.407  -9.300  1.00 10.00      A   
ATOM    171  CE1 TYR    22     -12.185  35.504 -10.470  1.00 10.00      A   
ATOM    172  CE2 TYR    22     -10.219  35.081  -9.174  1.00 10.00      A   
ATOM    173  CZ  TYR    22     -11.382  34.633  -9.762  1.00 10.00      A   
ATOM    174  OH  TYR    22     -11.746  33.309  -9.637  1.00 10.00      A   
ATOM    175  HH  TYR    22     -11.926  32.941 -10.513  1.00 10.00      A   
ATOM    176  C   TYR    22     -11.586  39.170  -8.007  1.00 10.00      A   
ATOM    177  O   TYR    22     -12.780  38.925  -7.834  1.00 10.00      A   
ATOM    178  N   PRO    23     -10.679  38.950  -7.028  1.00 10.00      A   
ATOM    179  CA  PRO    23     -11.067  38.387  -5.728  1.00 10.00      A   
ATOM    180  CB  PRO    23      -9.737  38.197  -4.992  1.00 10.00      A   
ATOM    181  CG  PRO    23      -8.793  39.136  -5.659  1.00 10.00      A   
ATOM    182  CD  PRO    23      -9.230  39.220  -7.093  1.00 10.00      A   
ATOM    183  C   PRO    23     -11.987  39.315  -4.939  1.00 10.00      A   
ATOM    184  O   PRO    23     -12.885  38.853  -4.233  1.00 10.00      A   
ATOM    185  N   LEU    24     -11.777  40.620  -5.083  1.00 10.00      A   
ATOM    186  HN  LEU    24     -11.065  40.924  -5.685  1.00 10.00      A   
ATOM    187  CA  LEU    24     -12.578  41.611  -4.377  1.00 10.00      A   
ATOM    188  CB  LEU    24     -11.993  43.012  -4.574  1.00 10.00      A   
ATOM    189  CG  LEU    24     -12.642  44.138  -3.768  1.00 10.00      A   
ATOM    190  CD1 LEU    24     -12.470  43.901  -2.273  1.00 10.00      A   
ATOM    191  CD2 LEU    24     -12.062  45.481  -4.173  1.00 10.00      A   
ATOM    192  C   LEU    24     -14.032  41.577  -4.834  1.00 10.00      A   
ATOM    193  O   LEU    24     -14.949  41.691  -4.020  1.00 10.00      A   
ATOM    194  N   LEU    25     -14.236  41.419  -6.139  1.00 10.00      A   
ATOM    195  HN  LEU    25     -13.458  41.342  -6.738  1.00 10.00      A   
ATOM    196  CA  LEU    25     -15.581  41.362  -6.706  1.00 10.00      A   
ATOM    197  CB  LEU    25     -15.521  41.160  -8.223  1.00 10.00      A   
ATOM    198  CG  LEU    25     -15.087  42.372  -9.050  1.00 10.00      A   
ATOM    199  CD1 LEU    25     -14.845  41.974 -10.496  1.00 10.00      A   
ATOM    200  CD2 LEU    25     -16.125  43.481  -8.965  1.00 10.00      A   
ATOM    201  C   LEU    25     -16.390  40.244  -6.065  1.00 10.00      A   
ATOM    202  O   LEU    25     -17.524  40.455  -5.632  1.00 10.00      A   
ATOM    203  N   THR    26     -15.789  39.063  -5.991  1.00 10.00      A   
ATOM    204  HN  THR    26     -14.880  38.964  -6.350  1.00 10.00      A   
ATOM    205  CA  THR    26     -16.438  37.904  -5.405  1.00 10.00      A   
ATOM    206  CB  THR    26     -15.576  36.642  -5.589  1.00 10.00      A   
ATOM    207  OG1 THR    26     -14.892  36.722  -6.850  1.00 10.00      A   
ATOM    208  HG1 THR    26     -14.575  35.846  -7.099  1.00 10.00      A   
ATOM    209  CG2 THR    26     -16.447  35.395  -5.576  1.00 10.00      A   
ATOM    210  C   THR    26     -16.743  38.123  -3.920  1.00 10.00      A   
ATOM    211  O   THR    26     -17.752  37.634  -3.412  1.00 10.00      A   
ATOM    212  N   THR    27     -15.882  38.868  -3.230  1.00 10.00      A   
ATOM    213  HN  THR    27     -15.089  39.232  -3.682  1.00 10.00      A   
ATOM    214  CA  THR    27     -16.087  39.151  -1.815  1.00 10.00      A   
ATOM    215  CB  THR    27     -14.846  39.818  -1.190  1.00 10.00      A   
ATOM    216  OG1 THR    27     -13.668  39.090  -1.562  1.00 10.00      A   
ATOM    217  HG1 THR    27     -13.926  38.239  -1.935  1.00 10.00      A   
ATOM    218  CG2 THR    27     -14.960  39.841   0.326  1.00 10.00      A   
ATOM    219  C   THR    27     -17.296  40.068  -1.630  1.00 10.00      A   
ATOM    220  O   THR    27     -18.151  39.824  -0.776  1.00 10.00      A   
ATOM    221  N   VAL    28     -17.369  41.106  -2.455  1.00 10.00      A   
ATOM    222  HN  VAL    28     -16.665  41.231  -3.131  1.00 10.00      A   
ATOM    223  CA  VAL    28     -18.464  42.064  -2.386  1.00 10.00      A   
ATOM    224  CB  VAL    28     -18.215  43.285  -3.300  1.00 10.00      A   
ATOM    225  CG1 VAL    28     -19.398  44.240  -3.262  1.00 10.00      A   
ATOM    226  CG2 VAL    28     -16.937  44.005  -2.893  1.00 10.00      A   
ATOM    227  C   VAL    28     -19.788  41.405  -2.763  1.00 10.00      A   
ATOM    228  O   VAL    28     -20.755  41.460  -2.003  1.00 10.00      A   
ATOM    229  N   LEU    29     -19.818  40.765  -3.929  1.00 10.00      A   
ATOM    230  HN  LEU    29     -19.003  40.738  -4.485  1.00 10.00      A   
ATOM    231  CA  LEU    29     -21.026  40.101  -4.410  1.00 10.00      A   
ATOM    232  CB  LEU    29     -20.823  39.584  -5.837  1.00 10.00      A   
ATOM    233  CG  LEU    29     -20.555  40.645  -6.908  1.00 10.00      A   
ATOM    234  CD1 LEU    29     -20.189  39.995  -8.234  1.00 10.00      A   
ATOM    235  CD2 LEU    29     -21.759  41.558  -7.071  1.00 10.00      A   
ATOM    236  C   LEU    29     -21.443  38.960  -3.486  1.00 10.00      A   
ATOM    237  O   LEU    29     -22.633  38.747  -3.237  1.00 10.00      A   
ATOM    238  N   GLY    30     -20.453  38.239  -2.971  1.00 10.00      A   
ATOM    239  HN  GLY    30     -19.525  38.462  -3.207  1.00 10.00      A   
ATOM    240  CA  GLY    30     -20.718  37.128  -2.079  1.00 10.00      A   
ATOM    241  C   GLY    30     -21.462  37.551  -0.829  1.00 10.00      A   
ATOM    242  O   GLY    30     -22.460  36.938  -0.463  1.00 10.00      A   
ATOM    243  N   GLN    31     -20.988  38.618  -0.192  1.00 10.00      A   
ATOM    244  HN  GLN    31     -20.197  39.078  -0.554  1.00 10.00      A   
ATOM    245  CA  GLN    31     -21.607  39.129   1.030  1.00 10.00      A   
ATOM    246  CB  GLN    31     -20.710  40.184   1.678  1.00 10.00      A   
ATOM    247  CG  GLN    31     -19.529  39.609   2.441  1.00 10.00      A   
ATOM    248  CD  GLN    31     -18.561  40.680   2.899  1.00 10.00      A   
ATOM    249  OE1 GLN    31     -18.942  41.831   3.125  1.00 10.00      A   
ATOM    250  NE2 GLN    31     -17.301  40.315   3.045  1.00 10.00      A   
ATOM    251 HE21 GLN    31     -17.063  39.382   2.853  1.00 10.00      A   
ATOM    252 HE22 GLN    31     -16.656  40.991   3.340  1.00 10.00      A   
ATOM    253  C   GLN    31     -22.991  39.713   0.757  1.00 10.00      A   
ATOM    254  O   GLN    31     -23.820  39.835   1.663  1.00 10.00      A   
ATOM    255  N   TRP    32     -23.236  40.077  -0.492  1.00 10.00      A   
ATOM    256  HN  TRP    32     -22.537  39.960  -1.170  1.00 10.00      A   
ATOM    257  CA  TRP    32     -24.516  40.648  -0.883  1.00 10.00      A   
ATOM    258  CB  TRP    32     -24.367  41.493  -2.150  1.00 10.00      A   
ATOM    259  CG  TRP    32     -23.771  42.848  -1.916  1.00 10.00      A   
ATOM    260  CD1 TRP    32     -23.374  43.381  -0.722  1.00 10.00      A   
ATOM    261  CD2 TRP    32     -23.508  43.847  -2.908  1.00 10.00      A   
ATOM    262  NE1 TRP    32     -22.884  44.652  -0.911  1.00 10.00      A   
ATOM    263  HE1 TRP    32     -22.536  45.242  -0.204  1.00 10.00      A   
ATOM    264  CE2 TRP    32     -22.956  44.960  -2.245  1.00 10.00      A   
ATOM    265  CE3 TRP    32     -23.691  43.908  -4.295  1.00 10.00      A   
ATOM    266  CZ2 TRP    32     -22.580  46.117  -2.922  1.00 10.00      A   
ATOM    267  CZ3 TRP    32     -23.316  45.059  -4.964  1.00 10.00      A   
ATOM    268  CH2 TRP    32     -22.769  46.149  -4.276  1.00 10.00      A   
ATOM    269  C   TRP    32     -25.566  39.566  -1.105  1.00 10.00      A   
ATOM    270  O   TRP    32     -26.684  39.662  -0.600  1.00 10.00      A   
ATOM    271  N   TRP    33     -25.198  38.535  -1.855  1.00 10.00      A   
ATOM    272  HN  TRP    33     -24.284  38.507  -2.216  1.00 10.00      A   
ATOM    273  CA  TRP    33     -26.117  37.447  -2.163  1.00 10.00      A   
ATOM    274  CB  TRP    33     -25.710  36.749  -3.465  1.00 10.00      A   
ATOM    275  CG  TRP    33     -25.837  37.624  -4.672  1.00 10.00      A   
ATOM    276  CD1 TRP    33     -24.824  38.216  -5.369  1.00 10.00      A   
ATOM    277  CD2 TRP    33     -27.050  38.012  -5.324  1.00 10.00      A   
ATOM    278  NE1 TRP    33     -25.331  38.947  -6.414  1.00 10.00      A   
ATOM    279  HE1 TRP    33     -24.800  39.462  -7.064  1.00 10.00      A   
ATOM    280  CE2 TRP    33     -26.698  38.836  -6.409  1.00 10.00      A   
ATOM    281  CE3 TRP    33     -28.400  37.739  -5.095  1.00 10.00      A   
ATOM    282  CZ2 TRP    33     -27.649  39.394  -7.261  1.00 10.00      A   
ATOM    283  CZ3 TRP    33     -29.341  38.291  -5.944  1.00 10.00      A   
ATOM    284  CH2 TRP    33     -28.962  39.108  -7.014  1.00 10.00      A   
ATOM    285  C   TRP    33     -26.221  36.435  -1.026  1.00 10.00      A   
ATOM    286  O   TRP    33     -27.320  36.000  -0.669  1.00 10.00      A   
ATOM    287  N   PHE    34     -25.083  36.067  -0.451  1.00 10.00      A   
ATOM    288  HN  PHE    34     -24.238  36.468  -0.754  1.00 10.00      A   
ATOM    289  CA  PHE    34     -25.054  35.093   0.634  1.00 10.00      A   
ATOM    290  CB  PHE    34     -24.436  33.775   0.152  1.00 10.00      A   
ATOM    291  CG  PHE    34     -25.004  33.248  -1.137  1.00 10.00      A   
ATOM    292  CD1 PHE    34     -24.275  33.323  -2.313  1.00 10.00      A   
ATOM    293  CD2 PHE    34     -26.264  32.672  -1.170  1.00 10.00      A   
ATOM    294  CE1 PHE    34     -24.792  32.836  -3.498  1.00 10.00      A   
ATOM    295  CE2 PHE    34     -26.786  32.184  -2.352  1.00 10.00      A   
ATOM    296  CZ  PHE    34     -26.049  32.266  -3.517  1.00 10.00      A   
ATOM    297  C   PHE    34     -24.257  35.621   1.822  1.00 10.00      A   
ATOM    298  O   PHE    34     -23.103  35.240   2.015  1.00 10.00      A   
ATOM    299  N   PRO    35     -24.857  36.506   2.632  1.00 10.00      A   
ATOM    300  CA  PRO    35     -24.190  37.092   3.799  1.00 10.00      A   
ATOM    301  CB  PRO    35     -25.262  37.993   4.425  1.00 10.00      A   
ATOM    302  CG  PRO    35     -26.554  37.533   3.843  1.00 10.00      A   
ATOM    303  CD  PRO    35     -26.230  37.014   2.474  1.00 10.00      A   
ATOM    304  C   PRO    35     -23.732  36.038   4.802  1.00 10.00      A   
ATOM    305  O   PRO    35     -22.635  36.131   5.358  1.00 10.00      A   
ATOM    306  N   TRP    36     -24.568  35.027   5.014  1.00 10.00      A   
ATOM    307  HN  TRP    36     -25.415  34.994   4.518  1.00 10.00      A   
ATOM    308  CA  TRP    36     -24.254  33.963   5.956  1.00 10.00      A   
ATOM    309  CB  TRP    36     -25.525  33.213   6.367  1.00 10.00      A   
ATOM    310  CG  TRP    36     -25.348  32.295   7.540  1.00 10.00      A   
ATOM    311  CD1 TRP    36     -24.724  32.582   8.723  1.00 10.00      A   
ATOM    312  CD2 TRP    36     -25.803  30.939   7.645  1.00 10.00      A   
ATOM    313  NE1 TRP    36     -24.768  31.490   9.558  1.00 10.00      A   
ATOM    314  HE1 TRP    36     -24.386  31.446  10.469  1.00 10.00      A   
ATOM    315  CE2 TRP    36     -25.425  30.469   8.919  1.00 10.00      A   
ATOM    316  CE3 TRP    36     -26.498  30.079   6.787  1.00 10.00      A   
ATOM    317  CZ2 TRP    36     -25.714  29.177   9.352  1.00 10.00      A   
ATOM    318  CZ3 TRP    36     -26.783  28.797   7.219  1.00 10.00      A   
ATOM    319  CH2 TRP    36     -26.394  28.360   8.490  1.00 10.00      A   
ATOM    320  C   TRP    36     -23.225  33.002   5.370  1.00 10.00      A   
ATOM    321  O   TRP    36     -22.244  32.650   6.030  1.00 10.00      A   
ATOM    322  N   GLN    37     -23.435  32.605   4.118  1.00 10.00      A   
ATOM    323  HN  GLN    37     -24.222  32.944   3.635  1.00 10.00      A   
ATOM    324  CA  GLN    37     -22.526  31.681   3.445  1.00 10.00      A   
ATOM    325  CB  GLN    37     -23.053  31.283   2.068  1.00 10.00      A   
ATOM    326  CG  GLN    37     -24.187  30.273   2.093  1.00 10.00      A   
ATOM    327  CD  GLN    37     -24.405  29.619   0.743  1.00 10.00      A   
ATOM    328  OE1 GLN    37     -24.121  30.206  -0.300  1.00 10.00      A   
ATOM    329  NE2 GLN    37     -24.904  28.394   0.753  1.00 10.00      A   
ATOM    330 HE21 GLN    37     -25.103  27.984   1.619  1.00 10.00      A   
ATOM    331 HE22 GLN    37     -25.055  27.950  -0.108  1.00 10.00      A   
ATOM    332  C   GLN    37     -21.124  32.266   3.313  1.00 10.00      A   
ATOM    333  O   GLN    37     -20.133  31.593   3.601  1.00 10.00      A   
ATOM    334  N   ALA    38     -21.045  33.528   2.901  1.00 10.00      A   
ATOM    335  HN  ALA    38     -21.874  34.021   2.700  1.00 10.00      A   
ATOM    336  CA  ALA    38     -19.761  34.201   2.732  1.00 10.00      A   
ATOM    337  CB  ALA    38     -19.944  35.547   2.046  1.00 10.00      A   
ATOM    338  C   ALA    38     -19.040  34.378   4.064  1.00 10.00      A   
ATOM    339  O   ALA    38     -17.832  34.620   4.097  1.00 10.00      A   
ATOM    340  N   ASN    39     -19.782  34.247   5.158  1.00 10.00      A   
ATOM    341  HN  ASN    39     -20.737  34.041   5.066  1.00 10.00      A   
ATOM    342  CA  ASN    39     -19.214  34.397   6.494  1.00 10.00      A   
ATOM    343  CB  ASN    39     -20.194  35.106   7.429  1.00 10.00      A   
ATOM    344  CG  ASN    39     -19.873  36.576   7.597  1.00 10.00      A   
ATOM    345  OD1 ASN    39     -19.038  36.952   8.420  1.00 10.00      A   
ATOM    346  ND2 ASN    39     -20.548  37.422   6.835  1.00 10.00      A   
ATOM    347 HD21 ASN    39     -21.215  37.053   6.210  1.00 10.00      A   
ATOM    348 HD22 ASN    39     -20.360  38.381   6.923  1.00 10.00      A   
ATOM    349  C   ASN    39     -18.814  33.051   7.085  1.00 10.00      A   
ATOM    350  O   ASN    39     -18.559  32.938   8.282  1.00 10.00      A   
ATOM    351  N   GLY    40     -18.777  32.026   6.245  1.00 10.00      A   
ATOM    352  HN  GLY    40     -19.014  32.167   5.300  1.00 10.00      A   
ATOM    353  CA  GLY    40     -18.397  30.704   6.704  1.00 10.00      A   
ATOM    354  C   GLY    40     -19.569  29.903   7.232  1.00 10.00      A   
ATOM    355  O   GLY    40     -19.393  28.783   7.711  1.00 10.00      A   
ATOM    356  N   SER    41     -20.768  30.480   7.146  1.00 10.00      A   
ATOM    357  HN  SER    41     -20.834  31.377   6.754  1.00 10.00      A   
ATOM    358  CA  SER    41     -21.991  29.824   7.608  1.00 10.00      A   
ATOM    359  CB  SER    41     -22.318  28.614   6.730  1.00 10.00      A   
ATOM    360  OG  SER    41     -22.159  28.932   5.356  1.00 10.00      A   
ATOM    361  HG  SER    41     -21.232  29.106   5.175  1.00 10.00      A   
ATOM    362  C   SER    41     -21.901  29.430   9.085  1.00 10.00      A   
ATOM    363  O   SER    41     -22.378  28.365   9.488  1.00 10.00      A   
ATOM    364  N   LEU    42     -21.291  30.300   9.883  1.00 10.00      A   
ATOM    365  HN  LEU    42     -20.937  31.128   9.499  1.00 10.00      A   
ATOM    366  CA  LEU    42     -21.133  30.056  11.311  1.00 10.00      A   
ATOM    367  CB  LEU    42     -20.153  31.066  11.916  1.00 10.00      A   
ATOM    368  CG  LEU    42     -18.678  30.882  11.551  1.00 10.00      A   
ATOM    369  CD1 LEU    42     -17.908  32.163  11.814  1.00 10.00      A   
ATOM    370  CD2 LEU    42     -18.075  29.731  12.341  1.00 10.00      A   
ATOM    371  C   LEU    42     -22.471  30.136  12.037  1.00 10.00      A   
ATOM    372  O   LEU    42     -23.202  31.119  11.904  1.00 10.00      A   
ATOM    373  N   ILE    43     -22.783  29.095  12.795  1.00 10.00      A   
ATOM    374  HN  ILE    43     -22.158  28.337  12.847  1.00 10.00      A   
ATOM    375  CA  ILE    43     -24.025  29.032  13.552  1.00 10.00      A   
ATOM    376  CB  ILE    43     -24.569  27.591  13.617  1.00 10.00      A   
ATOM    377  CG1 ILE    43     -24.796  27.048  12.202  1.00 10.00      A   
ATOM    378  CG2 ILE    43     -25.860  27.535  14.424  1.00 10.00      A   
ATOM    379  CD1 ILE    43     -25.115  25.569  12.151  1.00 10.00      A   
ATOM    380  C   ILE    43     -23.805  29.551  14.967  1.00 10.00      A   
ATOM    381  O   ILE    43     -22.972  29.030  15.714  1.00 10.00      A   
ATOM    382  N   ARG    44     -24.548  30.582  15.328  1.00 10.00      A   
ATOM    383  HN  ARG    44     -25.203  30.945  14.692  1.00 10.00      A   
ATOM    384  CA  ARG    44     -24.433  31.181  16.644  1.00 10.00      A   
ATOM    385  CB  ARG    44     -24.306  32.700  16.526  1.00 10.00      A   
ATOM    386  CG  ARG    44     -22.986  33.179  15.960  1.00 10.00      A   
ATOM    387  CD  ARG    44     -22.996  34.686  15.772  1.00 10.00      A   
ATOM    388  NE  ARG    44     -21.702  35.282  16.091  1.00 10.00      A   
ATOM    389  HE  ARG    44     -21.570  35.599  17.015  1.00 10.00      A   
ATOM    390  CZ  ARG    44     -20.713  35.437  15.207  1.00 10.00      A   
ATOM    391  NH1 ARG    44     -20.879  35.053  13.943  1.00 10.00      A   
ATOM    392 HH11 ARG    44     -20.106  35.173  13.248  1.00 10.00      A   
ATOM    393 HH12 ARG    44     -21.784  34.631  13.633  1.00 10.00      A   
ATOM    394  NH2 ARG    44     -19.556  35.962  15.593  1.00 10.00      A   
ATOM    395 HH21 ARG    44     -19.415  36.252  16.587  1.00 10.00      A   
ATOM    396 HH22 ARG    44     -18.780  36.085  14.905  1.00 10.00      A   
ATOM    397  C   ARG    44     -25.646  30.856  17.499  1.00 10.00      A   
ATOM    398  O   ARG    44     -26.728  30.594  16.982  1.00 10.00      A   
ATOM    399  N   GLU    45     -25.450  30.886  18.810  1.00 10.00      A   
ATOM    400  HN  GLU    45     -24.549  31.087  19.150  1.00 10.00      A   
ATOM    401  CA  GLU    45     -26.521  30.624  19.767  1.00 10.00      A   
ATOM    402  CB  GLU    45     -25.989  29.751  20.906  1.00 10.00      A   
ATOM    403  CG  GLU    45     -25.533  28.370  20.471  1.00 10.00      A   
ATOM    404  CD  GLU    45     -26.695  27.458  20.154  1.00 10.00      A   
ATOM    405  OE1 GLU    45     -27.131  26.705  21.050  1.00 10.00      A   
ATOM    406  OE2 GLU    45     -27.191  27.495  19.014  1.00 10.00      A   
ATOM    407  C   GLU    45     -27.015  31.949  20.335  1.00 10.00      A   
ATOM    408  O   GLU    45     -27.794  31.993  21.287  1.00 10.00      A   
ATOM    409  N   GLY    46     -26.551  33.025  19.722  1.00 10.00      A   
ATOM    410  HN  GLY    46     -25.966  32.908  18.946  1.00 10.00      A   
ATOM    411  CA  GLY    46     -26.893  34.361  20.155  1.00 10.00      A   
ATOM    412  C   GLY    46     -25.638  35.194  20.254  1.00 10.00      A   
ATOM    413  O   GLY    46     -25.545  36.283  19.688  1.00 10.00      A   
ATOM    414  N   ASP    47     -24.656  34.655  20.961  1.00 10.00      A   
ATOM    415  HN  ASP    47     -24.805  33.785  21.389  1.00 10.00      A   
ATOM    416  CA  ASP    47     -23.371  35.316  21.129  1.00 10.00      A   
ATOM    417  CB  ASP    47     -23.230  35.909  22.530  1.00 10.00      A   
ATOM    418  CG  ASP    47     -22.856  37.376  22.495  1.00 10.00      A   
ATOM    419  OD1 ASP    47     -21.654  37.686  22.342  1.00 10.00      A   
ATOM    420  OD2 ASP    47     -23.762  38.233  22.617  1.00 10.00      A   
ATOM    421  C   ASP    47     -22.253  34.323  20.857  1.00 10.00      A   
ATOM    422  O   ASP    47     -21.350  34.586  20.063  1.00 10.00      A   
ATOM    423  N   THR    48     -22.336  33.172  21.510  1.00 10.00      A   
ATOM    424  HN  THR    48     -23.078  33.027  22.137  1.00 10.00      A   
ATOM    425  CA  THR    48     -21.352  32.119  21.333  1.00 10.00      A   
ATOM    426  CB  THR    48     -21.415  31.115  22.499  1.00 10.00      A   
ATOM    427  OG1 THR    48     -22.569  31.400  23.308  1.00 10.00      A   
ATOM    428  HG1 THR    48     -22.439  31.035  24.193  1.00 10.00      A   
ATOM    429  CG2 THR    48     -20.164  31.224  23.357  1.00 10.00      A   
ATOM    430  C   THR    48     -21.595  31.393  20.010  1.00 10.00      A   
ATOM    431  O   THR    48     -22.737  31.288  19.552  1.00 10.00      A   
ATOM    432  N   VAL    49     -20.524  30.913  19.391  1.00 10.00      A   
ATOM    433  HN  VAL    49     -19.639  31.024  19.805  1.00 10.00      A   
ATOM    434  CA  VAL    49     -20.628  30.215  18.116  1.00 10.00      A   
ATOM    435  CB  VAL    49     -19.589  30.747  17.101  1.00 10.00      A   
ATOM    436  CG1 VAL    49     -19.897  30.250  15.697  1.00 10.00      A   
ATOM    437  CG2 VAL    49     -19.529  32.268  17.130  1.00 10.00      A   
ATOM    438  C   VAL    49     -20.422  28.714  18.303  1.00 10.00      A   
ATOM    439  O   VAL    49     -19.468  28.284  18.952  1.00 10.00      A   
ATOM    440  N   ARG    50     -21.317  27.920  17.733  1.00 10.00      A   
ATOM    441  HN  ARG    50     -22.060  28.319  17.220  1.00 10.00      A   
ATOM    442  CA  ARG    50     -21.220  26.469  17.843  1.00 10.00      A   
ATOM    443  CB  ARG    50     -22.606  25.825  17.857  1.00 10.00      A   
ATOM    444  CG  ARG    50     -23.221  25.691  19.243  1.00 10.00      A   
ATOM    445  CD  ARG    50     -22.471  24.679  20.101  1.00 10.00      A   
ATOM    446  NE  ARG    50     -21.495  25.322  20.984  1.00 10.00      A   
ATOM    447  HE  ARG    50     -21.807  26.090  21.513  1.00 10.00      A   
ATOM    448  CZ  ARG    50     -20.232  24.915  21.123  1.00 10.00      A   
ATOM    449  NH1 ARG    50     -19.788  23.860  20.444  1.00 10.00      A   
ATOM    450 HH11 ARG    50     -20.428  23.342  19.801  1.00 10.00      A   
ATOM    451 HH12 ARG    50     -18.799  23.541  20.554  1.00 10.00      A   
ATOM    452  NH2 ARG    50     -19.408  25.567  21.937  1.00 10.00      A   
ATOM    453 HH21 ARG    50     -18.418  25.254  22.048  1.00 10.00      A   
ATOM    454 HH22 ARG    50     -19.745  26.400  22.473  1.00 10.00      A   
ATOM    455  C   ARG    50     -20.370  25.886  16.719  1.00 10.00      A   
ATOM    456  O   ARG    50     -19.907  24.747  16.802  1.00 10.00      A   
ATOM    457  N   GLY    51     -20.174  26.673  15.671  1.00 10.00      A   
ATOM    458  HN  GLY    51     -20.588  27.558  15.653  1.00 10.00      A   
ATOM    459  CA  GLY    51     -19.375  26.234  14.544  1.00 10.00      A   
ATOM    460  C   GLY    51     -20.154  26.269  13.246  1.00 10.00      A   
ATOM    461  O   GLY    51     -21.170  26.954  13.148  1.00 10.00      A   
ATOM    462  N   SER    52     -19.682  25.530  12.257  1.00 10.00      A   
ATOM    463  HN  SER    52     -18.871  25.001  12.404  1.00 10.00      A   
ATOM    464  CA  SER    52     -20.338  25.471  10.959  1.00 10.00      A   
ATOM    465  CB  SER    52     -19.459  26.118   9.885  1.00 10.00      A   
ATOM    466  OG  SER    52     -19.023  27.405  10.281  1.00 10.00      A   
ATOM    467  HG  SER    52     -19.281  28.049   9.609  1.00 10.00      A   
ATOM    468  C   SER    52     -20.633  24.024  10.577  1.00 10.00      A   
ATOM    469  O   SER    52     -19.898  23.108  10.962  1.00 10.00      A   
ATOM    470  N   ALA    53     -21.687  23.825   9.793  1.00 10.00      A   
ATOM    471  HN  ALA    53     -22.218  24.599   9.499  1.00 10.00      A   
ATOM    472  CA  ALA    53     -22.084  22.491   9.353  1.00 10.00      A   
ATOM    473  CB  ALA    53     -23.557  22.476   8.974  1.00 10.00      A   
ATOM    474  C   ALA    53     -21.227  22.014   8.184  1.00 10.00      A   
ATOM    475  O   ALA    53     -21.563  21.044   7.504  1.00 10.00      A   
ATOM    476  N   LEU    54     -20.122  22.711   7.952  1.00 10.00      A   
ATOM    477  HN  LEU    54     -19.921  23.480   8.523  1.00 10.00      A   
ATOM    478  CA  LEU    54     -19.202  22.365   6.873  1.00 10.00      A   
ATOM    479  CB  LEU    54     -19.104  23.516   5.866  1.00 10.00      A   
ATOM    480  CG  LEU    54     -20.404  23.928   5.172  1.00 10.00      A   
ATOM    481  CD1 LEU    54     -20.203  25.214   4.385  1.00 10.00      A   
ATOM    482  CD2 LEU    54     -20.903  22.818   4.260  1.00 10.00      A   
ATOM    483  C   LEU    54     -17.820  22.052   7.443  1.00 10.00      A   
ATOM    484  O   LEU    54     -16.847  21.901   6.703  1.00 10.00      A   
ATOM    485  N   ILE    55     -17.749  21.961   8.768  1.00 10.00      A   
ATOM    486  HN  ILE    55     -18.567  22.072   9.295  1.00 10.00      A   
ATOM    487  CA  ILE    55     -16.499  21.676   9.460  1.00 10.00      A   
ATOM    488  CB  ILE    55     -16.007  22.907  10.257  1.00 10.00      A   
ATOM    489  CG1 ILE    55     -15.860  24.128   9.340  1.00 10.00      A   
ATOM    490  CG2 ILE    55     -14.688  22.604  10.957  1.00 10.00      A   
ATOM    491  CD1 ILE    55     -15.568  25.418  10.078  1.00 10.00      A   
ATOM    492  C   ILE    55     -16.683  20.504  10.424  1.00 10.00      A   
ATOM    493  O   ILE    55     -16.060  19.452  10.274  1.00 10.00      A   
ATOM    494  N   GLY    56     -17.550  20.698  11.411  1.00 10.00      A   
ATOM    495  HN  GLY    56     -18.011  21.556  11.479  1.00 10.00      A   
ATOM    496  CA  GLY    56     -17.810  19.665  12.391  1.00 10.00      A   
ATOM    497  C   GLY    56     -17.199  19.996  13.736  1.00 10.00      A   
ATOM    498  O   GLY    56     -16.601  21.062  13.905  1.00 10.00      A   
ATOM    499  N   GLN    57     -17.352  19.092  14.693  1.00 10.00      A   
ATOM    500  HN  GLN    57     -17.841  18.264  14.492  1.00 10.00      A   
ATOM    501  CA  GLN    57     -16.812  19.283  16.032  1.00 10.00      A   
ATOM    502  CB  GLN    57     -17.789  20.077  16.906  1.00 10.00      A   
ATOM    503  CG  GLN    57     -17.387  21.528  17.127  1.00 10.00      A   
ATOM    504  CD  GLN    57     -15.994  21.665  17.715  1.00 10.00      A   
ATOM    505  OE1 GLN    57     -15.512  20.778  18.423  1.00 10.00      A   
ATOM    506  NE2 GLN    57     -15.337  22.779  17.434  1.00 10.00      A   
ATOM    507 HE21 GLN    57     -15.777  23.451  16.869  1.00 10.00      A   
ATOM    508 HE22 GLN    57     -14.435  22.888  17.801  1.00 10.00      A   
ATOM    509  C   GLN    57     -16.509  17.940  16.684  1.00 10.00      A   
ATOM    510  O   GLN    57     -16.902  16.892  16.173  1.00 10.00      A   
ATOM    511  N   ASN    58     -15.808  17.977  17.808  1.00 10.00      A   
ATOM    512  HN  ASN    58     -15.536  18.848  18.172  1.00 10.00      A   
ATOM    513  CA  ASN    58     -15.454  16.762  18.532  1.00 10.00      A   
ATOM    514  CB  ASN    58     -14.151  16.965  19.318  1.00 10.00      A   
ATOM    515  CG  ASN    58     -13.873  15.848  20.309  1.00 10.00      A   
ATOM    516  OD1 ASN    58     -13.433  14.760  19.933  1.00 10.00      A   
ATOM    517  ND2 ASN    58     -14.112  16.121  21.584  1.00 10.00      A   
ATOM    518 HD21 ASN    58     -14.448  17.016  21.811  1.00 10.00      A   
ATOM    519 HD22 ASN    58     -13.955  15.415  22.253  1.00 10.00      A   
ATOM    520  C   ASN    58     -16.586  16.342  19.463  1.00 10.00      A   
ATOM    521  O   ASN    58     -17.173  17.176  20.155  1.00 10.00      A   
ATOM    522  N   PHE    59     -16.898  15.054  19.470  1.00 10.00      A   
ATOM    523  HN  PHE    59     -16.400  14.437  18.891  1.00 10.00      A   
ATOM    524  CA  PHE    59     -17.963  14.530  20.316  1.00 10.00      A   
ATOM    525  CB  PHE    59     -19.176  14.117  19.475  1.00 10.00      A   
ATOM    526  CG  PHE    59     -19.820  15.251  18.726  1.00 10.00      A   
ATOM    527  CD1 PHE    59     -19.727  15.326  17.343  1.00 10.00      A   
ATOM    528  CD2 PHE    59     -20.515  16.243  19.404  1.00 10.00      A   
ATOM    529  CE1 PHE    59     -20.314  16.369  16.649  1.00 10.00      A   
ATOM    530  CE2 PHE    59     -21.104  17.289  18.718  1.00 10.00      A   
ATOM    531  CZ  PHE    59     -21.003  17.352  17.338  1.00 10.00      A   
ATOM    532  C   PHE    59     -17.472  13.347  21.143  1.00 10.00      A   
ATOM    533  O   PHE    59     -17.701  12.190  20.790  1.00 10.00      A   
ATOM    534  N   THR    60     -16.785  13.637  22.237  1.00 10.00      A   
ATOM    535  HN  THR    60     -16.618  14.577  22.464  1.00 10.00      A   
ATOM    536  CA  THR    60     -16.268  12.598  23.113  1.00 10.00      A   
ATOM    537  CB  THR    60     -14.897  12.991  23.692  1.00 10.00      A   
ATOM    538  OG1 THR    60     -14.755  14.414  23.635  1.00 10.00      A   
ATOM    539  HG1 THR    60     -14.857  14.782  24.520  1.00 10.00      A   
ATOM    540  CG2 THR    60     -13.777  12.343  22.893  1.00 10.00      A   
ATOM    541  C   THR    60     -17.247  12.309  24.248  1.00 10.00      A   
ATOM    542  O   THR    60     -16.932  11.577  25.188  1.00 10.00      A   
ATOM    543  N   GLY    61     -18.438  12.892  24.151  1.00 10.00      A   
ATOM    544  HN  GLY    61     -18.621  13.480  23.385  1.00 10.00      A   
ATOM    545  CA  GLY    61     -19.458  12.689  25.159  1.00 10.00      A   
ATOM    546  C   GLY    61     -20.176  11.368  24.990  1.00 10.00      A   
ATOM    547  O   GLY    61     -19.714  10.488  24.259  1.00 10.00      A   
ATOM    548  N   ASN    62     -21.308  11.226  25.657  1.00 10.00      A   
ATOM    549  HN  ASN    62     -21.632  11.965  26.215  1.00 10.00      A   
ATOM    550  CA  ASN    62     -22.087   9.999  25.578  1.00 10.00      A   
ATOM    551  CB  ASN    62     -22.525   9.535  26.970  1.00 10.00      A   
ATOM    552  CG  ASN    62     -21.603   8.482  27.553  1.00 10.00      A   
ATOM    553  OD1 ASN    62     -20.998   7.692  26.826  1.00 10.00      A   
ATOM    554  ND2 ASN    62     -21.488   8.459  28.869  1.00 10.00      A   
ATOM    555 HD21 ASN    62     -22.000   9.116  29.390  1.00 10.00      A   
ATOM    556 HD22 ASN    62     -20.892   7.793  29.273  1.00 10.00      A   
ATOM    557  C   ASN    62     -23.300  10.162  24.676  1.00 10.00      A   
ATOM    558  O   ASN    62     -23.408   9.494  23.648  1.00 10.00      A   
ATOM    559  N   GLY    63     -24.195  11.068  25.047  1.00 10.00      A   
ATOM    560  HN  GLY    63     -24.032  11.599  25.858  1.00 10.00      A   
ATOM    561  CA  GLY    63     -25.407  11.293  24.269  1.00 10.00      A   
ATOM    562  C   GLY    63     -25.182  12.164  23.048  1.00 10.00      A   
ATOM    563  O   GLY    63     -25.926  13.113  22.807  1.00 10.00      A   
ATOM    564  N   TYR    64     -24.163  11.835  22.274  1.00 10.00      A   
ATOM    565  HN  TYR    64     -23.624  11.049  22.510  1.00 10.00      A   
ATOM    566  CA  TYR    64     -23.832  12.586  21.074  1.00 10.00      A   
ATOM    567  CB  TYR    64     -22.582  13.443  21.306  1.00 10.00      A   
ATOM    568  CG  TYR    64     -22.780  14.598  22.262  1.00 10.00      A   
ATOM    569  CD1 TYR    64     -22.382  14.504  23.589  1.00 10.00      A   
ATOM    570  CD2 TYR    64     -23.362  15.782  21.835  1.00 10.00      A   
ATOM    571  CE1 TYR    64     -22.561  15.559  24.464  1.00 10.00      A   
ATOM    572  CE2 TYR    64     -23.543  16.843  22.700  1.00 10.00      A   
ATOM    573  CZ  TYR    64     -23.139  16.727  24.014  1.00 10.00      A   
ATOM    574  OH  TYR    64     -23.317  17.782  24.882  1.00 10.00      A   
ATOM    575  HH  TYR    64     -24.225  18.106  24.811  1.00 10.00      A   
ATOM    576  C   TYR    64     -23.586  11.637  19.912  1.00 10.00      A   
ATOM    577  O   TYR    64     -23.287  10.459  20.119  1.00 10.00      A   
ATOM    578  N   PHE    65     -23.720  12.147  18.697  1.00 10.00      A   
ATOM    579  HN  PHE    65     -23.973  13.091  18.598  1.00 10.00      A   
ATOM    580  CA  PHE    65     -23.492  11.342  17.505  1.00 10.00      A   
ATOM    581  CB  PHE    65     -24.357  11.822  16.338  1.00 10.00      A   
ATOM    582  CG  PHE    65     -25.820  11.523  16.501  1.00 10.00      A   
ATOM    583  CD1 PHE    65     -26.702  12.513  16.892  1.00 10.00      A   
ATOM    584  CD2 PHE    65     -26.313  10.250  16.257  1.00 10.00      A   
ATOM    585  CE1 PHE    65     -28.048  12.245  17.039  1.00 10.00      A   
ATOM    586  CE2 PHE    65     -27.659   9.973  16.403  1.00 10.00      A   
ATOM    587  CZ  PHE    65     -28.527  10.973  16.794  1.00 10.00      A   
ATOM    588  C   PHE    65     -22.018  11.377  17.126  1.00 10.00      A   
ATOM    589  O   PHE    65     -21.532  12.368  16.582  1.00 10.00      A   
ATOM    590  N   HIS    66     -21.312  10.297  17.433  1.00 10.00      A   
ATOM    591  HN  HIS    66     -21.765   9.539  17.858  1.00 10.00      A   
ATOM    592  CA  HIS    66     -19.887  10.203  17.140  1.00 10.00      A   
ATOM    593  CB  HIS    66     -19.276   8.979  17.833  1.00 10.00      A   
ATOM    594  CG  HIS    66     -17.793   9.074  18.016  1.00 10.00      A   
ATOM    595  ND1 HIS    66     -16.918   8.082  17.630  1.00 10.00      A   
ATOM    596  HD1 HIS    66     -17.165   7.231  17.202  1.00 10.00      A   
ATOM    597  CD2 HIS    66     -17.031  10.051  18.558  1.00 10.00      A   
ATOM    598  CE1 HIS    66     -15.683   8.448  17.921  1.00 10.00      A   
ATOM    599  NE2 HIS    66     -15.727   9.639  18.485  1.00 10.00      A   
ATOM    600  HE2 HIS    66     -14.946  10.152  18.792  1.00 10.00      A   
ATOM    601  C   HIS    66     -19.639  10.140  15.636  1.00 10.00      A   
ATOM    602  O   HIS    66     -20.147   9.247  14.952  1.00 10.00      A   
ATOM    603  N   GLY    67     -18.864  11.095  15.133  1.00 10.00      A   
ATOM    604  HN  GLY    67     -18.502  11.784  15.731  1.00 10.00      A   
ATOM    605  CA  GLY    67     -18.559  11.145  13.715  1.00 10.00      A   
ATOM    606  C   GLY    67     -17.236  10.491  13.364  1.00 10.00      A   
ATOM    607  O   GLY    67     -16.647   9.777  14.181  1.00 10.00      A   
ATOM    608  N   ARG    68     -16.765  10.750  12.150  1.00 10.00      A   
ATOM    609  HN  ARG    68     -17.279  11.345  11.561  1.00 10.00      A   
ATOM    610  CA  ARG    68     -15.512  10.187  11.659  1.00 10.00      A   
ATOM    611  CB  ARG    68     -15.411  10.381  10.146  1.00 10.00      A   
ATOM    612  CG  ARG    68     -15.027   9.123   9.388  1.00 10.00      A   
ATOM    613  CD  ARG    68     -14.732   9.419   7.927  1.00 10.00      A   
ATOM    614  NE  ARG    68     -15.850  10.087   7.265  1.00 10.00      A   
ATOM    615  HE  ARG    68     -16.103  10.984   7.593  1.00 10.00      A   
ATOM    616  CZ  ARG    68     -16.539   9.559   6.258  1.00 10.00      A   
ATOM    617  NH1 ARG    68     -16.224   8.355   5.789  1.00 10.00      A   
ATOM    618 HH11 ARG    68     -15.438   7.817   6.213  1.00 10.00      A   
ATOM    619 HH12 ARG    68     -16.763   7.943   4.996  1.00 10.00      A   
ATOM    620  NH2 ARG    68     -17.545  10.235   5.726  1.00 10.00      A   
ATOM    621 HH21 ARG    68     -17.797  11.182   6.102  1.00 10.00      A   
ATOM    622 HH22 ARG    68     -18.090   9.833   4.935  1.00 10.00      A   
ATOM    623  C   ARG    68     -14.309  10.838  12.333  1.00 10.00      A   
ATOM    624  O   ARG    68     -14.282  12.054  12.522  1.00 10.00      A   
ATOM    625  N   PRO    69     -13.307  10.031  12.715  1.00 10.00      A   
ATOM    626  CA  PRO    69     -12.088  10.531  13.361  1.00 10.00      A   
ATOM    627  CB  PRO    69     -11.328   9.255  13.740  1.00 10.00      A   
ATOM    628  CG  PRO    69     -11.850   8.212  12.815  1.00 10.00      A   
ATOM    629  CD  PRO    69     -13.284   8.568  12.550  1.00 10.00      A   
ATOM    630  C   PRO    69     -11.256  11.380  12.402  1.00 10.00      A   
ATOM    631  O   PRO    69     -11.054  11.011  11.242  1.00 10.00      A   
ATOM    632  N   SER    70     -10.789  12.522  12.887  1.00 10.00      A   
ATOM    633  HN  SER    70     -10.990  12.764  13.813  1.00 10.00      A   
ATOM    634  CA  SER    70      -9.991  13.430  12.077  1.00 10.00      A   
ATOM    635  CB  SER    70     -10.116  14.848  12.631  1.00 10.00      A   
ATOM    636  OG  SER    70     -11.345  15.009  13.315  1.00 10.00      A   
ATOM    637  HG  SER    70     -12.070  14.944  12.683  1.00 10.00      A   
ATOM    638  C   SER    70      -8.524  13.018  12.056  1.00 10.00      A   
ATOM    639  O   SER    70      -7.881  13.056  11.005  1.00 10.00      A   
ATOM    640  N   ALA    71      -8.016  12.611  13.220  1.00 10.00      A   
ATOM    641  HN  ALA    71      -8.597  12.580  14.007  1.00 10.00      A   
ATOM    642  CA  ALA    71      -6.621  12.208  13.363  1.00 10.00      A   
ATOM    643  CB  ALA    71      -6.320  10.959  12.544  1.00 10.00      A   
ATOM    644  C   ALA    71      -5.704  13.362  12.975  1.00 10.00      A   
ATOM    645  O   ALA    71      -4.717  13.181  12.258  1.00 10.00      A   
ATOM    646  N   THR    72      -6.045  14.546  13.465  1.00 10.00      A   
ATOM    647  HN  THR    72      -6.834  14.610  14.043  1.00 10.00      A   
ATOM    648  CA  THR    72      -5.289  15.755  13.184  1.00 10.00      A   
ATOM    649  CB  THR    72      -6.101  16.996  13.596  1.00 10.00      A   
ATOM    650  OG1 THR    72      -7.228  16.579  14.382  1.00 10.00      A   
ATOM    651  HG1 THR    72      -7.159  16.970  15.266  1.00 10.00      A   
ATOM    652  CG2 THR    72      -6.605  17.734  12.366  1.00 10.00      A   
ATOM    653  C   THR    72      -3.928  15.757  13.889  1.00 10.00      A   
ATOM    654  O   THR    72      -3.544  14.773  14.527  1.00 10.00      A   
ATOM    655  N   ALA    73      -3.204  16.864  13.761  1.00 10.00      A   
ATOM    656  HN  ALA    73      -3.564  17.609  13.236  1.00 10.00      A   
ATOM    657  CA  ALA    73      -1.883  17.003  14.361  1.00 10.00      A   
ATOM    658  CB  ALA    73      -1.231  18.305  13.924  1.00 10.00      A   
ATOM    659  C   ALA    73      -1.916  16.901  15.884  1.00 10.00      A   
ATOM    660  O   ALA    73      -1.311  16.000  16.462  1.00 10.00      A   
ATOM    661  N   GLU    74      -2.620  17.820  16.536  1.00 10.00      A   
ATOM    662  HN  GLU    74      -3.094  18.517  16.029  1.00 10.00      A   
ATOM    663  CA  GLU    74      -2.698  17.814  17.993  1.00 10.00      A   
ATOM    664  CB  GLU    74      -2.393  19.203  18.560  1.00 10.00      A   
ATOM    665  CG  GLU    74      -1.086  19.808  18.088  1.00 10.00      A   
ATOM    666  CD  GLU    74      -0.993  21.279  18.423  1.00 10.00      A   
ATOM    667  OE1 GLU    74      -1.905  22.040  18.033  1.00 10.00      A   
ATOM    668  OE2 GLU    74      -0.007  21.687  19.068  1.00 10.00      A   
ATOM    669  C   GLU    74      -4.065  17.358  18.484  1.00 10.00      A   
ATOM    670  O   GLU    74      -4.259  16.193  18.836  1.00 10.00      A   
ATOM    671  N   MET    75      -5.012  18.285  18.499  1.00 10.00      A   
ATOM    672  HN  MET    75      -4.802  19.187  18.178  1.00 10.00      A   
ATOM    673  CA  MET    75      -6.360  17.997  18.963  1.00 10.00      A   
ATOM    674  CB  MET    75      -6.982  19.241  19.608  1.00 10.00      A   
ATOM    675  CG  MET    75      -6.381  19.621  20.950  1.00 10.00      A   
ATOM    676  SD  MET    75      -7.481  20.660  21.930  1.00 10.00      A   
ATOM    677  CE  MET    75      -8.849  19.535  22.196  1.00 10.00      A   
ATOM    678  C   MET    75      -7.240  17.518  17.819  1.00 10.00      A   
ATOM    679  O   MET    75      -7.013  17.880  16.666  1.00 10.00      A   
ATOM    680  N   PRO    76      -8.246  16.682  18.118  1.00 10.00      A   
ATOM    681  CA  PRO    76      -9.172  16.167  17.107  1.00 10.00      A   
ATOM    682  CB  PRO    76     -10.000  15.130  17.874  1.00 10.00      A   
ATOM    683  CG  PRO    76      -9.917  15.564  19.295  1.00 10.00      A   
ATOM    684  CD  PRO    76      -8.553  16.165  19.462  1.00 10.00      A   
ATOM    685  C   PRO    76     -10.081  17.271  16.572  1.00 10.00      A   
ATOM    686  O   PRO    76     -10.405  18.222  17.295  1.00 10.00      A   
ATOM    687  N   TYR    77     -10.484  17.137  15.310  1.00 10.00      A   
ATOM    688  HN  TYR    77     -10.193  16.352  14.800  1.00 10.00      A   
ATOM    689  CA  TYR    77     -11.356  18.113  14.662  1.00 10.00      A   
ATOM    690  CB  TYR    77     -12.760  18.086  15.274  1.00 10.00      A   
ATOM    691  CG  TYR    77     -13.451  16.749  15.138  1.00 10.00      A   
ATOM    692  CD1 TYR    77     -13.287  15.760  16.097  1.00 10.00      A   
ATOM    693  CD2 TYR    77     -14.261  16.474  14.048  1.00 10.00      A   
ATOM    694  CE1 TYR    77     -13.906  14.533  15.975  1.00 10.00      A   
ATOM    695  CE2 TYR    77     -14.889  15.250  13.916  1.00 10.00      A   
ATOM    696  CZ  TYR    77     -14.708  14.284  14.881  1.00 10.00      A   
ATOM    697  OH  TYR    77     -15.323  13.061  14.749  1.00 10.00      A   
ATOM    698  HH  TYR    77     -15.130  12.703  13.868  1.00 10.00      A   
ATOM    699  C   TYR    77     -10.753  19.513  14.719  1.00 10.00      A   
ATOM    700  O   TYR    77     -11.434  20.490  15.034  1.00 10.00      A   
ATOM    701  N   ASN    78      -9.464  19.596  14.427  1.00 10.00      A   
ATOM    702  HN  ASN    78      -8.971  18.778  14.204  1.00 10.00      A   
ATOM    703  CA  ASN    78      -8.756  20.866  14.434  1.00 10.00      A   
ATOM    704  CB  ASN    78      -7.351  20.683  15.009  1.00 10.00      A   
ATOM    705  CG  ASN    78      -6.468  21.904  14.845  1.00 10.00      A   
ATOM    706  OD1 ASN    78      -5.800  22.061  13.825  1.00 10.00      A   
ATOM    707  ND2 ASN    78      -6.458  22.774  15.841  1.00 10.00      A   
ATOM    708 HD21 ASN    78      -7.006  22.582  16.634  1.00 10.00      A   
ATOM    709 HD22 ASN    78      -5.888  23.568  15.759  1.00 10.00      A   
ATOM    710  C   ASN    78      -8.701  21.452  13.021  1.00 10.00      A   
ATOM    711  O   ASN    78      -8.069  20.887  12.128  1.00 10.00      A   
ATOM    712  N   PRO    79      -9.361  22.601  12.811  1.00 10.00      A   
ATOM    713  CA  PRO    79      -9.415  23.264  11.503  1.00 10.00      A   
ATOM    714  CB  PRO    79     -10.629  24.184  11.647  1.00 10.00      A   
ATOM    715  CG  PRO    79     -10.644  24.547  13.093  1.00 10.00      A   
ATOM    716  CD  PRO    79     -10.120  23.347  13.836  1.00 10.00      A   
ATOM    717  C   PRO    79      -8.165  24.084  11.185  1.00 10.00      A   
ATOM    718  O   PRO    79      -8.145  24.843  10.215  1.00 10.00      A   
ATOM    719  N   GLN    80      -7.126  23.931  11.995  1.00 10.00      A   
ATOM    720  HN  GLN    80      -7.193  23.309  12.750  1.00 10.00      A   
ATOM    721  CA  GLN    80      -5.883  24.665  11.781  1.00 10.00      A   
ATOM    722  CB  GLN    80      -5.265  25.081  13.117  1.00 10.00      A   
ATOM    723  CG  GLN    80      -6.244  25.728  14.085  1.00 10.00      A   
ATOM    724  CD  GLN    80      -6.619  27.146  13.700  1.00 10.00      A   
ATOM    725  OE1 GLN    80      -5.821  27.882  13.118  1.00 10.00      A   
ATOM    726  NE2 GLN    80      -7.834  27.544  14.034  1.00 10.00      A   
ATOM    727 HE21 GLN    80      -8.418  26.913  14.508  1.00 10.00      A   
ATOM    728 HE22 GLN    80      -8.102  28.459  13.799  1.00 10.00      A   
ATOM    729  C   GLN    80      -4.898  23.813  10.990  1.00 10.00      A   
ATOM    730  O   GLN    80      -3.945  24.326  10.402  1.00 10.00      A   
ATOM    731  N   ALA    81      -5.142  22.509  10.984  1.00 10.00      A   
ATOM    732  HN  ALA    81      -5.910  22.167  11.488  1.00 10.00      A   
ATOM    733  CA  ALA    81      -4.289  21.572  10.265  1.00 10.00      A   
ATOM    734  CB  ALA    81      -3.867  20.433  11.180  1.00 10.00      A   
ATOM    735  C   ALA    81      -5.003  21.031   9.032  1.00 10.00      A   
ATOM    736  O   ALA    81      -4.458  21.059   7.926  1.00 10.00      A   
ATOM    737  N   SER    82      -6.222  20.533   9.240  1.00 10.00      A   
ATOM    738  HN  SER    82      -6.585  20.541  10.147  1.00 10.00      A   
ATOM    739  CA  SER    82      -7.044  19.989   8.162  1.00 10.00      A   
ATOM    740  CB  SER    82      -7.499  21.107   7.222  1.00 10.00      A   
ATOM    741  OG  SER    82      -8.147  22.141   7.947  1.00 10.00      A   
ATOM    742  HG  SER    82      -8.972  22.369   7.504  1.00 10.00      A   
ATOM    743  C   SER    82      -6.345  18.868   7.385  1.00 10.00      A   
ATOM    744  O   SER    82      -6.449  18.792   6.157  1.00 10.00      A   
ATOM    745  N   GLY    83      -5.648  17.995   8.103  1.00 10.00      A   
ATOM    746  HN  GLY    83      -5.600  18.099   9.075  1.00 10.00      A   
ATOM    747  CA  GLY    83      -4.960  16.891   7.461  1.00 10.00      A   
ATOM    748  C   GLY    83      -5.353  15.555   8.059  1.00 10.00      A   
ATOM    749  O   GLY    83      -5.473  15.432   9.278  1.00 10.00      A   
ATOM    750  N   GLY    84      -5.551  14.558   7.206  1.00 10.00      A   
ATOM    751  HN  GLY    84      -5.433  14.717   6.245  1.00 10.00      A   
ATOM    752  CA  GLY    84      -5.933  13.241   7.675  1.00 10.00      A   
ATOM    753  C   GLY    84      -4.731  12.365   7.974  1.00 10.00      A   
ATOM    754  O   GLY    84      -3.627  12.870   8.196  1.00 10.00      A   
ATOM    755  N   SER    85      -4.937  11.056   7.971  1.00 10.00      A   
ATOM    756  HN  SER    85      -5.832  10.712   7.760  1.00 10.00      A   
ATOM    757  CA  SER    85      -3.863  10.114   8.248  1.00 10.00      A   
ATOM    758  CB  SER    85      -4.433   8.856   8.908  1.00 10.00      A   
ATOM    759  OG  SER    85      -5.341   9.195   9.946  1.00 10.00      A   
ATOM    760  HG  SER    85      -5.522  10.144   9.910  1.00 10.00      A   
ATOM    761  C   SER    85      -3.121   9.747   6.965  1.00 10.00      A   
ATOM    762  O   SER    85      -3.701   9.176   6.042  1.00 10.00      A   
ATOM    763  N   ASN    86      -1.839  10.077   6.911  1.00 10.00      A   
ATOM    764  HN  ASN    86      -1.423  10.521   7.683  1.00 10.00      A   
ATOM    765  CA  ASN    86      -1.024   9.782   5.737  1.00 10.00      A   
ATOM    766  CB  ASN    86      -0.083  10.949   5.386  1.00 10.00      A   
ATOM    767  CG  ASN    86       0.943  11.267   6.467  1.00 10.00      A   
ATOM    768  OD1 ASN    86       0.663  11.180   7.663  1.00 10.00      A   
ATOM    769  ND2 ASN    86       2.139  11.644   6.049  1.00 10.00      A   
ATOM    770 HD21 ASN    86       2.295  11.700   5.079  1.00 10.00      A   
ATOM    771 HD22 ASN    86       2.824  11.851   6.721  1.00 10.00      A   
ATOM    772  C   ASN    86      -0.252   8.479   5.921  1.00 10.00      A   
ATOM    773  O   ASN    86       0.975   8.435   5.820  1.00 10.00      A   
ATOM    774  N   LEU    87      -0.982   7.411   6.194  1.00 10.00      A   
ATOM    775  HN  LEU    87      -1.959   7.498   6.237  1.00 10.00      A   
ATOM    776  CA  LEU    87      -0.378   6.106   6.401  1.00 10.00      A   
ATOM    777  CB  LEU    87      -0.597   5.630   7.843  1.00 10.00      A   
ATOM    778  CG  LEU    87       0.215   6.343   8.928  1.00 10.00      A   
ATOM    779  CD1 LEU    87      -0.220   5.890  10.314  1.00 10.00      A   
ATOM    780  CD2 LEU    87       1.702   6.099   8.729  1.00 10.00      A   
ATOM    781  C   LEU    87      -0.951   5.091   5.424  1.00 10.00      A   
ATOM    782  O   LEU    87      -2.138   5.136   5.094  1.00 10.00      A   
ATOM    783  N   ALA    88      -0.105   4.188   4.955  1.00 10.00      A   
ATOM    784  HN  ALA    88       0.830   4.216   5.241  1.00 10.00      A   
ATOM    785  CA  ALA    88      -0.529   3.156   4.027  1.00 10.00      A   
ATOM    786  CB  ALA    88       0.644   2.717   3.164  1.00 10.00      A   
ATOM    787  C   ALA    88      -1.095   1.966   4.793  1.00 10.00      A   
ATOM    788  O   ALA    88      -0.694   1.709   5.929  1.00 10.00      A   
ATOM    789  N   VAL    89      -1.999   1.226   4.158  1.00 10.00      A   
ATOM    790  HN  VAL    89      -2.252   1.463   3.238  1.00 10.00      A   
ATOM    791  CA  VAL    89      -2.624   0.063   4.792  1.00 10.00      A   
ATOM    792  CB  VAL    89      -3.870  -0.431   4.019  1.00 10.00      A   
ATOM    793  CG1 VAL    89      -4.810  -1.179   4.955  1.00 10.00      A   
ATOM    794  CG2 VAL    89      -4.596   0.730   3.351  1.00 10.00      A   
ATOM    795  C   VAL    89      -1.620  -1.083   4.941  1.00 10.00      A   
ATOM    796  O   VAL    89      -1.876  -2.072   5.630  1.00 10.00      A   
ATOM    797  N   SER    90      -0.479  -0.940   4.282  1.00 10.00      A   
ATOM    798  HN  SER    90      -0.347  -0.147   3.723  1.00 10.00      A   
ATOM    799  CA  SER    90       0.576  -1.934   4.348  1.00 10.00      A   
ATOM    800  CB  SER    90       1.551  -1.699   3.197  1.00 10.00      A   
ATOM    801  OG  SER    90       0.872  -1.162   2.071  1.00 10.00      A   
ATOM    802  HG  SER    90       1.330  -1.426   1.264  1.00 10.00      A   
ATOM    803  C   SER    90       1.315  -1.821   5.678  1.00 10.00      A   
ATOM    804  O   SER    90       2.030  -2.735   6.090  1.00 10.00      A   
ATOM    805  N   ASN    91       1.116  -0.693   6.350  1.00 10.00      A   
ATOM    806  HN  ASN    91       0.500  -0.023   5.982  1.00 10.00      A   
ATOM    807  CA  ASN    91       1.759  -0.429   7.626  1.00 10.00      A   
ATOM    808  CB  ASN    91       2.037   1.069   7.770  1.00 10.00      A   
ATOM    809  CG  ASN    91       3.379   1.349   8.404  1.00 10.00      A   
ATOM    810  OD1 ASN    91       3.509   1.358   9.627  1.00 10.00      A   
ATOM    811  ND2 ASN    91       4.385   1.597   7.578  1.00 10.00      A   
ATOM    812 HD21 ASN    91       4.206   1.586   6.609  1.00 10.00      A   
ATOM    813 HD22 ASN    91       5.269   1.779   7.961  1.00 10.00      A   
ATOM    814  C   ASN    91       0.877  -0.900   8.775  1.00 10.00      A   
ATOM    815  O   ASN    91      -0.245  -0.418   8.936  1.00 10.00      A   
ATOM    816  N   PRO    92       1.381  -1.829   9.609  1.00 10.00      A   
ATOM    817  CA  PRO    92       0.624  -2.384  10.744  1.00 10.00      A   
ATOM    818  CB  PRO    92       1.574  -3.429  11.340  1.00 10.00      A   
ATOM    819  CG  PRO    92       2.928  -3.017  10.880  1.00 10.00      A   
ATOM    820  CD  PRO    92       2.733  -2.406   9.520  1.00 10.00      A   
ATOM    821  C   PRO    92       0.272  -1.332  11.795  1.00 10.00      A   
ATOM    822  O   PRO    92      -0.565  -1.567  12.670  1.00 10.00      A   
ATOM    823  N   GLU    93       0.918  -0.175  11.711  1.00 10.00      A   
ATOM    824  HN  GLU    93       1.582  -0.049  11.000  1.00 10.00      A   
ATOM    825  CA  GLU    93       0.665   0.909  12.647  1.00 10.00      A   
ATOM    826  CB  GLU    93       1.770   1.965  12.576  1.00 10.00      A   
ATOM    827  CG  GLU    93       3.153   1.434  12.924  1.00 10.00      A   
ATOM    828  CD  GLU    93       3.168   0.635  14.212  1.00 10.00      A   
ATOM    829  OE1 GLU    93       2.906   1.219  15.287  1.00 10.00      A   
ATOM    830  OE2 GLU    93       3.446  -0.581  14.161  1.00 10.00      A   
ATOM    831  C   GLU    93      -0.698   1.534  12.375  1.00 10.00      A   
ATOM    832  O   GLU    93      -1.308   2.134  13.262  1.00 10.00      A   
ATOM    833  N   LEU    94      -1.174   1.382  11.143  1.00 10.00      A   
ATOM    834  HN  LEU    94      -0.640   0.893  10.479  1.00 10.00      A   
ATOM    835  CA  LEU    94      -2.473   1.909  10.753  1.00 10.00      A   
ATOM    836  CB  LEU    94      -2.558   2.069   9.233  1.00 10.00      A   
ATOM    837  CG  LEU    94      -3.860   2.663   8.690  1.00 10.00      A   
ATOM    838  CD1 LEU    94      -4.019   4.111   9.127  1.00 10.00      A   
ATOM    839  CD2 LEU    94      -3.915   2.548   7.175  1.00 10.00      A   
ATOM    840  C   LEU    94      -3.563   0.969  11.245  1.00 10.00      A   
ATOM    841  O   LEU    94      -4.625   1.410  11.685  1.00 10.00      A   
ATOM    842  N   ASP    95      -3.273  -0.332  11.178  1.00 10.00      A   
ATOM    843  HN  ASP    95      -2.409  -0.606  10.801  1.00 10.00      A   
ATOM    844  CA  ASP    95      -4.201  -1.368  11.628  1.00 10.00      A   
ATOM    845  CB  ASP    95      -3.555  -2.755  11.515  1.00 10.00      A   
ATOM    846  CG  ASP    95      -3.481  -3.281  10.095  1.00 10.00      A   
ATOM    847  OD1 ASP    95      -2.605  -2.821   9.333  1.00 10.00      A   
ATOM    848  OD2 ASP    95      -4.281  -4.177   9.746  1.00 10.00      A   
ATOM    849  C   ASP    95      -4.598  -1.127  13.078  1.00 10.00      A   
ATOM    850  O   ASP    95      -5.750  -1.327  13.459  1.00 10.00      A   
ATOM    851  N   LYS    96      -3.628  -0.683  13.874  1.00 10.00      A   
ATOM    852  HN  LYS    96      -2.733  -0.541  13.494  1.00 10.00      A   
ATOM    853  CA  LYS    96      -3.852  -0.398  15.289  1.00 10.00      A   
ATOM    854  CB  LYS    96      -2.563   0.109  15.939  1.00 10.00      A   
ATOM    855  CG  LYS    96      -1.416  -0.885  15.960  1.00 10.00      A   
ATOM    856  CD  LYS    96      -0.151  -0.234  16.493  1.00 10.00      A   
ATOM    857  CE  LYS    96       0.969  -1.243  16.667  1.00 10.00      A   
ATOM    858  NZ  LYS    96       2.228  -0.597  17.112  1.00 10.00      A   
ATOM    859  HZ1 LYS    96       2.078  -0.094  18.007  1.00 10.00      A   
ATOM    860  HZ2 LYS    96       2.553   0.090  16.392  1.00 10.00      A   
ATOM    861  HZ3 LYS    96       2.967  -1.314  17.249  1.00 10.00      A   
ATOM    862  C   LYS    96      -4.935   0.661  15.468  1.00 10.00      A   
ATOM    863  O   LYS    96      -5.846   0.498  16.276  1.00 10.00      A   
ATOM    864  N   LEU    97      -4.827   1.740  14.698  1.00 10.00      A   
ATOM    865  HN  LEU    97      -4.089   1.792  14.055  1.00 10.00      A   
ATOM    866  CA  LEU    97      -5.780   2.843  14.769  1.00 10.00      A   
ATOM    867  CB  LEU    97      -5.357   3.965  13.817  1.00 10.00      A   
ATOM    868  CG  LEU    97      -3.961   4.554  14.048  1.00 10.00      A   
ATOM    869  CD1 LEU    97      -3.521   5.377  12.848  1.00 10.00      A   
ATOM    870  CD2 LEU    97      -3.940   5.399  15.314  1.00 10.00      A   
ATOM    871  C   LEU    97      -7.196   2.381  14.442  1.00 10.00      A   
ATOM    872  O   LEU    97      -8.151   2.723  15.142  1.00 10.00      A   
ATOM    873  N   ILE    98      -7.320   1.588  13.387  1.00 10.00      A   
ATOM    874  HN  ILE    98      -6.515   1.331  12.887  1.00 10.00      A   
ATOM    875  CA  ILE    98      -8.619   1.081  12.958  1.00 10.00      A   
ATOM    876  CB  ILE    98      -8.525   0.389  11.578  1.00 10.00      A   
ATOM    877  CG1 ILE    98      -7.725   1.261  10.602  1.00 10.00      A   
ATOM    878  CG2 ILE    98      -9.914   0.115  11.021  1.00 10.00      A   
ATOM    879  CD1 ILE    98      -7.062   0.487   9.484  1.00 10.00      A   
ATOM    880  C   ILE    98      -9.183   0.106  13.992  1.00 10.00      A   
ATOM    881  O   ILE    98     -10.363   0.165  14.340  1.00 10.00      A   
ATOM    882  N   ALA    99      -8.322  -0.769  14.498  1.00 10.00      A   
ATOM    883  HN  ALA    99      -7.387  -0.750  14.193  1.00 10.00      A   
ATOM    884  CA  ALA    99      -8.723  -1.759  15.493  1.00 10.00      A   
ATOM    885  CB  ALA    99      -7.591  -2.736  15.759  1.00 10.00      A   
ATOM    886  C   ALA    99      -9.163  -1.092  16.792  1.00 10.00      A   
ATOM    887  O   ALA    99     -10.110  -1.543  17.439  1.00 10.00      A   
ATOM    888  N   ALA   100      -8.477  -0.014  17.162  1.00 10.00      A   
ATOM    889  HN  ALA   100      -7.724   0.288  16.605  1.00 10.00      A   
ATOM    890  CA  ALA   100      -8.800   0.725  18.380  1.00 10.00      A   
ATOM    891  CB  ALA   100      -7.803   1.852  18.602  1.00 10.00      A   
ATOM    892  C   ALA   100     -10.218   1.274  18.318  1.00 10.00      A   
ATOM    893  O   ALA   100     -10.960   1.216  19.299  1.00 10.00      A   
ATOM    894  N   ARG   101     -10.597   1.787  17.150  1.00 10.00      A   
ATOM    895  HN  ARG   101      -9.961   1.791  16.401  1.00 10.00      A   
ATOM    896  CA  ARG   101     -11.935   2.336  16.957  1.00 10.00      A   
ATOM    897  CB  ARG   101     -12.057   3.043  15.607  1.00 10.00      A   
ATOM    898  CG  ARG   101     -11.819   4.543  15.673  1.00 10.00      A   
ATOM    899  CD  ARG   101     -10.438   4.915  15.158  1.00 10.00      A   
ATOM    900  NE  ARG   101     -10.334   4.767  13.706  1.00 10.00      A   
ATOM    901  HE  ARG   101     -11.045   4.258  13.252  1.00 10.00      A   
ATOM    902  CZ  ARG   101      -9.348   5.282  12.972  1.00 10.00      A   
ATOM    903  NH1 ARG   101      -8.368   5.970  13.548  1.00 10.00      A   
ATOM    904 HH11 ARG   101      -7.598   6.372  12.971  1.00 10.00      A   
ATOM    905 HH12 ARG   101      -8.362   6.114  14.584  1.00 10.00      A   
ATOM    906  NH2 ARG   101      -9.350   5.104  11.659  1.00 10.00      A   
ATOM    907 HH21 ARG   101      -8.583   5.501  11.074  1.00 10.00      A   
ATOM    908 HH22 ARG   101     -10.123   4.569  11.206  1.00 10.00      A   
ATOM    909  C   ARG   101     -12.993   1.246  17.094  1.00 10.00      A   
ATOM    910  O   ARG   101     -14.055   1.467  17.673  1.00 10.00      A   
ATOM    911  N   VAL   102     -12.691   0.062  16.571  1.00 10.00      A   
ATOM    912  HN  VAL   102     -11.827  -0.055  16.121  1.00 10.00      A   
ATOM    913  CA  VAL   102     -13.614  -1.067  16.654  1.00 10.00      A   
ATOM    914  CB  VAL   102     -13.153  -2.252  15.776  1.00 10.00      A   
ATOM    915  CG1 VAL   102     -14.127  -3.419  15.883  1.00 10.00      A   
ATOM    916  CG2 VAL   102     -12.997  -1.819  14.328  1.00 10.00      A   
ATOM    917  C   VAL   102     -13.737  -1.536  18.102  1.00 10.00      A   
ATOM    918  O   VAL   102     -14.835  -1.808  18.590  1.00 10.00      A   
ATOM    919  N   ALA   103     -12.598  -1.613  18.782  1.00 10.00      A   
ATOM    920  HN  ALA   103     -11.756  -1.383  18.328  1.00 10.00      A   
ATOM    921  CA  ALA   103     -12.554  -2.039  20.174  1.00 10.00      A   
ATOM    922  CB  ALA   103     -11.115  -2.074  20.668  1.00 10.00      A   
ATOM    923  C   ALA   103     -13.399  -1.120  21.049  1.00 10.00      A   
ATOM    924  O   ALA   103     -14.074  -1.576  21.975  1.00 10.00      A   
ATOM    925  N   ALA   104     -13.364   0.170  20.746  1.00 10.00      A   
ATOM    926  HN  ALA   104     -12.791   0.473  20.005  1.00 10.00      A   
ATOM    927  CA  ALA   104     -14.136   1.153  21.492  1.00 10.00      A   
ATOM    928  CB  ALA   104     -13.611   2.553  21.216  1.00 10.00      A   
ATOM    929  C   ALA   104     -15.619   1.061  21.138  1.00 10.00      A   
ATOM    930  O   ALA   104     -16.481   1.099  22.019  1.00 10.00      A   
ATOM    931  N   LEU   105     -15.908   0.925  19.847  1.00 10.00      A   
ATOM    932  HN  LEU   105     -15.172   0.883  19.196  1.00 10.00      A   
ATOM    933  CA  LEU   105     -17.283   0.841  19.368  1.00 10.00      A   
ATOM    934  CB  LEU   105     -17.352   0.897  17.840  1.00 10.00      A   
ATOM    935  CG  LEU   105     -17.431   2.295  17.218  1.00 10.00      A   
ATOM    936  CD1 LEU   105     -17.645   2.199  15.717  1.00 10.00      A   
ATOM    937  CD2 LEU   105     -18.538   3.116  17.867  1.00 10.00      A   
ATOM    938  C   LEU   105     -18.012  -0.388  19.900  1.00 10.00      A   
ATOM    939  O   LEU   105     -19.160  -0.291  20.327  1.00 10.00      A   
ATOM    940  N   ARG   106     -17.342  -1.539  19.890  1.00 10.00      A   
ATOM    941  HN  ARG   106     -16.426  -1.561  19.526  1.00 10.00      A   
ATOM    942  CA  ARG   106     -17.948  -2.778  20.381  1.00 10.00      A   
ATOM    943  CB  ARG   106     -17.060  -3.995  20.090  1.00 10.00      A   
ATOM    944  CG  ARG   106     -15.789  -4.063  20.921  1.00 10.00      A   
ATOM    945  CD  ARG   106     -15.144  -5.436  20.854  1.00 10.00      A   
ATOM    946  NE  ARG   106     -15.866  -6.431  21.651  1.00 10.00      A   
ATOM    947  HE  ARG   106     -16.778  -6.662  21.362  1.00 10.00      A   
ATOM    948  CZ  ARG   106     -15.366  -7.021  22.740  1.00 10.00      A   
ATOM    949  NH1 ARG   106     -14.145  -6.720  23.163  1.00 10.00      A   
ATOM    950 HH11 ARG   106     -13.754  -7.183  24.014  1.00 10.00      A   
ATOM    951 HH12 ARG   106     -13.571  -6.010  22.656  1.00 10.00      A   
ATOM    952  NH2 ARG   106     -16.086  -7.917  23.402  1.00 10.00      A   
ATOM    953 HH21 ARG   106     -15.694  -8.380  24.252  1.00 10.00      A   
ATOM    954 HH22 ARG   106     -17.049  -8.159  23.079  1.00 10.00      A   
ATOM    955  C   ARG   106     -18.259  -2.693  21.873  1.00 10.00      A   
ATOM    956  O   ARG   106     -19.105  -3.425  22.386  1.00 10.00      A   
ATOM    957  N   ALA   107     -17.567  -1.800  22.567  1.00 10.00      A   
ATOM    958  HN  ALA   107     -16.902  -1.247  22.104  1.00 10.00      A   
ATOM    959  CA  ALA   107     -17.773  -1.619  23.993  1.00 10.00      A   
ATOM    960  CB  ALA   107     -16.471  -1.231  24.676  1.00 10.00      A   
ATOM    961  C   ALA   107     -18.848  -0.570  24.250  1.00 10.00      A   
ATOM    962  O   ALA   107     -19.662  -0.714  25.162  1.00 10.00      A   
ATOM    963  N   ALA   108     -18.845   0.481  23.440  1.00 10.00      A   
ATOM    964  HN  ALA   108     -18.163   0.542  22.738  1.00 10.00      A   
ATOM    965  CA  ALA   108     -19.817   1.560  23.578  1.00 10.00      A   
ATOM    966  CB  ALA   108     -19.333   2.809  22.858  1.00 10.00      A   
ATOM    967  C   ALA   108     -21.195   1.151  23.063  1.00 10.00      A   
ATOM    968  O   ALA   108     -22.216   1.583  23.595  1.00 10.00      A   
ATOM    969  N   ASN   109     -21.221   0.317  22.030  1.00 10.00      A   
ATOM    970  HN  ASN   109     -20.374  -0.000  21.648  1.00 10.00      A   
ATOM    971  CA  ASN   109     -22.476  -0.140  21.441  1.00 10.00      A   
ATOM    972  CB  ASN   109     -22.512   0.178  19.946  1.00 10.00      A   
ATOM    973  CG  ASN   109     -23.007   1.577  19.649  1.00 10.00      A   
ATOM    974  OD1 ASN   109     -24.207   1.802  19.494  1.00 10.00      A   
ATOM    975  ND2 ASN   109     -22.084   2.525  19.556  1.00 10.00      A   
ATOM    976 HD21 ASN   109     -21.147   2.270  19.682  1.00 10.00      A   
ATOM    977 HD22 ASN   109     -22.375   3.444  19.359  1.00 10.00      A   
ATOM    978  C   ASN   109     -22.686  -1.637  21.648  1.00 10.00      A   
ATOM    979  O   ASN   109     -22.291  -2.449  20.809  1.00 10.00      A   
ATOM    980  N   PRO   110     -23.294  -2.030  22.777  1.00 10.00      A   
ATOM    981  CA  PRO   110     -23.564  -3.429  23.079  1.00 10.00      A   
ATOM    982  CB  PRO   110     -23.535  -3.440  24.606  1.00 10.00      A   
ATOM    983  CG  PRO   110     -24.020  -2.084  25.014  1.00 10.00      A   
ATOM    984  CD  PRO   110     -23.734  -1.142  23.870  1.00 10.00      A   
ATOM    985  C   PRO   110     -24.936  -3.869  22.571  1.00 10.00      A   
ATOM    986  O   PRO   110     -25.175  -5.057  22.336  1.00 10.00      A   
ATOM    987  N   ASP   111     -25.827  -2.902  22.385  1.00 10.00      A   
ATOM    988  HN  ASP   111     -25.566  -1.973  22.565  1.00 10.00      A   
ATOM    989  CA  ASP   111     -27.178  -3.173  21.917  1.00 10.00      A   
ATOM    990  CB  ASP   111     -28.199  -2.317  22.677  1.00 10.00      A   
ATOM    991  CG  ASP   111     -28.137  -0.843  22.324  1.00 10.00      A   
ATOM    992  OD1 ASP   111     -29.199  -0.263  22.018  1.00 10.00      A   
ATOM    993  OD2 ASP   111     -27.031  -0.257  22.369  1.00 10.00      A   
ATOM    994  C   ASP   111     -27.295  -2.945  20.415  1.00 10.00      A   
ATOM    995  O   ASP   111     -28.384  -3.035  19.840  1.00 10.00      A   
ATOM    996  N   ALA   112     -26.166  -2.659  19.782  1.00 10.00      A   
ATOM    997  HN  ALA   112     -25.335  -2.607  20.294  1.00 10.00      A   
ATOM    998  CA  ALA   112     -26.128  -2.429  18.347  1.00 10.00      A   
ATOM    999  CB  ALA   112     -25.353  -1.160  18.031  1.00 10.00      A   
ATOM   1000  C   ALA   112     -25.503  -3.621  17.635  1.00 10.00      A   
ATOM   1001  O   ALA   112     -25.064  -4.581  18.279  1.00 10.00      A   
ATOM   1002  N   SER   113     -25.466  -3.559  16.312  1.00 10.00      A   
ATOM   1003  HN  SER   113     -25.831  -2.767  15.859  1.00 10.00      A   
ATOM   1004  CA  SER   113     -24.896  -4.626  15.510  1.00 10.00      A   
ATOM   1005  CB  SER   113     -25.137  -4.347  14.024  1.00 10.00      A   
ATOM   1006  OG  SER   113     -24.539  -5.338  13.200  1.00 10.00      A   
ATOM   1007  HG  SER   113     -24.753  -5.151  12.279  1.00 10.00      A   
ATOM   1008  C   SER   113     -23.402  -4.770  15.775  1.00 10.00      A   
ATOM   1009  O   SER   113     -22.706  -3.783  16.025  1.00 10.00      A   
ATOM   1010  N   ALA   114     -22.915  -6.006  15.730  1.00 10.00      A   
ATOM   1011  HN  ALA   114     -23.524  -6.752  15.548  1.00 10.00      A   
ATOM   1012  CA  ALA   114     -21.501  -6.281  15.948  1.00 10.00      A   
ATOM   1013  CB  ALA   114     -21.274  -7.771  16.158  1.00 10.00      A   
ATOM   1014  C   ALA   114     -20.690  -5.778  14.760  1.00 10.00      A   
ATOM   1015  O   ALA   114     -19.482  -5.557  14.859  1.00 10.00      A   
ATOM   1016  N   SER   115     -21.369  -5.598  13.637  1.00 10.00      A   
ATOM   1017  HN  SER   115     -22.331  -5.790  13.624  1.00 10.00      A   
ATOM   1018  CA  SER   115     -20.731  -5.109  12.433  1.00 10.00      A   
ATOM   1019  CB  SER   115     -21.474  -5.606  11.190  1.00 10.00      A   
ATOM   1020  OG  SER   115     -21.014  -4.964  10.011  1.00 10.00      A   
ATOM   1021  HG  SER   115     -21.692  -4.351   9.697  1.00 10.00      A   
ATOM   1022  C   SER   115     -20.694  -3.589  12.456  1.00 10.00      A   
ATOM   1023  O   SER   115     -21.735  -2.932  12.394  1.00 10.00      A   
ATOM   1024  N   VAL   116     -19.499  -3.043  12.570  1.00 10.00      A   
ATOM   1025  HN  VAL   116     -18.715  -3.625  12.642  1.00 10.00      A   
ATOM   1026  CA  VAL   116     -19.316  -1.604  12.598  1.00 10.00      A   
ATOM   1027  CB  VAL   116     -18.041  -1.213  13.376  1.00 10.00      A   
ATOM   1028  CG1 VAL   116     -18.261  -1.398  14.870  1.00 10.00      A   
ATOM   1029  CG2 VAL   116     -16.853  -2.044  12.912  1.00 10.00      A   
ATOM   1030  C   VAL   116     -19.245  -1.049  11.179  1.00 10.00      A   
ATOM   1031  O   VAL   116     -18.723  -1.707  10.275  1.00 10.00      A   
ATOM   1032  N   PRO   117     -19.804   0.149  10.953  1.00 10.00      A   
ATOM   1033  CA  PRO   117     -19.783   0.790   9.636  1.00 10.00      A   
ATOM   1034  CB  PRO   117     -20.667   2.034   9.816  1.00 10.00      A   
ATOM   1035  CG  PRO   117     -21.402   1.817  11.095  1.00 10.00      A   
ATOM   1036  CD  PRO   117     -20.507   0.968  11.950  1.00 10.00      A   
ATOM   1037  C   PRO   117     -18.368   1.211   9.268  1.00 10.00      A   
ATOM   1038  O   PRO   117     -17.726   1.959  10.006  1.00 10.00      A   
ATOM   1039  N   VAL   118     -17.888   0.733   8.128  1.00 10.00      A   
ATOM   1040  HN  VAL   118     -18.461   0.162   7.572  1.00 10.00      A   
ATOM   1041  CA  VAL   118     -16.541   1.046   7.665  1.00 10.00      A   
ATOM   1042  CB  VAL   118     -16.259   0.412   6.285  1.00 10.00      A   
ATOM   1043  CG1 VAL   118     -14.814   0.640   5.865  1.00 10.00      A   
ATOM   1044  CG2 VAL   118     -16.585  -1.076   6.300  1.00 10.00      A   
ATOM   1045  C   VAL   118     -16.340   2.556   7.580  1.00 10.00      A   
ATOM   1046  O   VAL   118     -15.267   3.069   7.899  1.00 10.00      A   
ATOM   1047  N   GLU   119     -17.397   3.258   7.184  1.00 10.00      A   
ATOM   1048  HN  GLU   119     -18.234   2.777   6.971  1.00 10.00      A   
ATOM   1049  CA  GLU   119     -17.370   4.708   7.040  1.00 10.00      A   
ATOM   1050  CB  GLU   119     -18.679   5.206   6.421  1.00 10.00      A   
ATOM   1051  CG  GLU   119     -19.158   4.393   5.228  1.00 10.00      A   
ATOM   1052  CD  GLU   119     -20.148   3.311   5.613  1.00 10.00      A   
ATOM   1053  OE1 GLU   119     -19.739   2.335   6.282  1.00 10.00      A   
ATOM   1054  OE2 GLU   119     -21.333   3.433   5.246  1.00 10.00      A   
ATOM   1055  C   GLU   119     -17.134   5.412   8.375  1.00 10.00      A   
ATOM   1056  O   GLU   119     -16.619   6.524   8.411  1.00 10.00      A   
ATOM   1057  N   LEU   120     -17.507   4.764   9.468  1.00 10.00      A   
ATOM   1058  HN  LEU   120     -17.902   3.869   9.388  1.00 10.00      A   
ATOM   1059  CA  LEU   120     -17.333   5.352  10.789  1.00 10.00      A   
ATOM   1060  CB  LEU   120     -18.512   5.000  11.698  1.00 10.00      A   
ATOM   1061  CG  LEU   120     -19.766   5.861  11.551  1.00 10.00      A   
ATOM   1062  CD1 LEU   120     -20.823   5.413  12.545  1.00 10.00      A   
ATOM   1063  CD2 LEU   120     -19.430   7.330  11.759  1.00 10.00      A   
ATOM   1064  C   LEU   120     -16.027   4.912  11.440  1.00 10.00      A   
ATOM   1065  O   LEU   120     -15.531   5.570  12.355  1.00 10.00      A   
ATOM   1066  N   VAL   121     -15.481   3.791  10.983  1.00 10.00      A   
ATOM   1067  HN  VAL   121     -15.927   3.300  10.263  1.00 10.00      A   
ATOM   1068  CA  VAL   121     -14.236   3.271  11.534  1.00 10.00      A   
ATOM   1069  CB  VAL   121     -14.169   1.732  11.450  1.00 10.00      A   
ATOM   1070  CG1 VAL   121     -12.972   1.205  12.222  1.00 10.00      A   
ATOM   1071  CG2 VAL   121     -15.453   1.118  11.988  1.00 10.00      A   
ATOM   1072  C   VAL   121     -13.029   3.886  10.836  1.00 10.00      A   
ATOM   1073  O   VAL   121     -11.955   4.021  11.428  1.00 10.00      A   
ATOM   1074  N   THR   122     -13.204   4.256   9.576  1.00 10.00      A   
ATOM   1075  HN  THR   122     -14.079   4.126   9.152  1.00 10.00      A   
ATOM   1076  CA  THR   122     -12.129   4.864   8.816  1.00 10.00      A   
ATOM   1077  CB  THR   122     -12.335   4.693   7.299  1.00 10.00      A   
ATOM   1078  OG1 THR   122     -13.704   4.944   6.951  1.00 10.00      A   
ATOM   1079  HG1 THR   122     -14.245   4.181   7.203  1.00 10.00      A   
ATOM   1080  CG2 THR   122     -11.954   3.283   6.871  1.00 10.00      A   
ATOM   1081  C   THR   122     -12.003   6.343   9.169  1.00 10.00      A   
ATOM   1082  O   THR   122     -12.883   6.908   9.819  1.00 10.00      A   
ATOM   1083  N   ALA   123     -10.906   6.963   8.766  1.00 10.00      A   
ATOM   1084  HN  ALA   123     -10.230   6.465   8.258  1.00 10.00      A   
ATOM   1085  CA  ALA   123     -10.685   8.372   9.056  1.00 10.00      A   
ATOM   1086  CB  ALA   123      -9.247   8.606   9.494  1.00 10.00      A   
ATOM   1087  C   ALA   123     -11.017   9.238   7.850  1.00 10.00      A   
ATOM   1088  O   ALA   123     -11.054   8.754   6.714  1.00 10.00      A   
ATOM   1089  N   SER   124     -11.275  10.511   8.098  1.00 10.00      A   
ATOM   1090  HN  SER   124     -11.262  10.834   9.028  1.00 10.00      A   
ATOM   1091  CA  SER   124     -11.593  11.447   7.033  1.00 10.00      A   
ATOM   1092  CB  SER   124     -12.300  12.668   7.617  1.00 10.00      A   
ATOM   1093  OG  SER   124     -12.656  12.442   8.970  1.00 10.00      A   
ATOM   1094  HG  SER   124     -12.640  13.279   9.448  1.00 10.00      A   
ATOM   1095  C   SER   124     -10.319  11.874   6.307  1.00 10.00      A   
ATOM   1096  O   SER   124      -9.247  11.947   6.912  1.00 10.00      A   
ATOM   1097  N   ALA   125     -10.439  12.152   5.017  1.00 10.00      A   
ATOM   1098  HN  ALA   125     -11.321  12.081   4.594  1.00 10.00      A   
ATOM   1099  CA  ALA   125      -9.295  12.565   4.211  1.00 10.00      A   
ATOM   1100  CB  ALA   125      -9.658  12.552   2.733  1.00 10.00      A   
ATOM   1101  C   ALA   125      -8.800  13.946   4.630  1.00 10.00      A   
ATOM   1102  O   ALA   125      -7.603  14.161   4.811  1.00 10.00      A   
ATOM   1103  N   SER   126      -9.730  14.875   4.789  1.00 10.00      A   
ATOM   1104  HN  SER   126     -10.668  14.649   4.621  1.00 10.00      A   
ATOM   1105  CA  SER   126      -9.396  16.233   5.187  1.00 10.00      A   
ATOM   1106  CB  SER   126     -10.303  17.214   4.443  1.00 10.00      A   
ATOM   1107  OG  SER   126     -11.590  16.646   4.237  1.00 10.00      A   
ATOM   1108  HG  SER   126     -12.263  17.278   4.523  1.00 10.00      A   
ATOM   1109  C   SER   126      -9.550  16.409   6.695  1.00 10.00      A   
ATOM   1110  O   SER   126      -9.438  17.519   7.217  1.00 10.00      A   
ATOM   1111  N   GLY   127      -9.808  15.304   7.387  1.00 10.00      A   
ATOM   1112  HN  GLY   127      -9.867  14.448   6.915  1.00 10.00      A   
ATOM   1113  CA  GLY   127      -9.985  15.342   8.826  1.00 10.00      A   
ATOM   1114  C   GLY   127     -11.354  15.864   9.228  1.00 10.00      A   
ATOM   1115  O   GLY   127     -12.113  15.182   9.918  1.00 10.00      A   
ATOM   1116  N   LEU   128     -11.667  17.071   8.787  1.00 10.00      A   
ATOM   1117  HN  LEU   128     -11.019  17.552   8.225  1.00 10.00      A   
ATOM   1118  CA  LEU   128     -12.937  17.707   9.101  1.00 10.00      A   
ATOM   1119  CB  LEU   128     -12.813  19.225   8.959  1.00 10.00      A   
ATOM   1120  CG  LEU   128     -11.643  19.875   9.698  1.00 10.00      A   
ATOM   1121  CD1 LEU   128     -11.419  21.290   9.197  1.00 10.00      A   
ATOM   1122  CD2 LEU   128     -11.886  19.871  11.200  1.00 10.00      A   
ATOM   1123  C   LEU   128     -14.055  17.191   8.199  1.00 10.00      A   
ATOM   1124  O   LEU   128     -14.205  17.633   7.062  1.00 10.00      A   
ATOM   1125  N   ASP   129     -14.820  16.240   8.708  1.00 10.00      A   
ATOM   1126  HN  ASP   129     -14.632  15.911   9.612  1.00 10.00      A   
ATOM   1127  CA  ASP   129     -15.936  15.666   7.966  1.00 10.00      A   
ATOM   1128  CB  ASP   129     -15.539  14.332   7.329  1.00 10.00      A   
ATOM   1129  CG  ASP   129     -16.709  13.639   6.658  1.00 10.00      A   
ATOM   1130  OD1 ASP   129     -17.207  12.635   7.212  1.00 10.00      A   
ATOM   1131  OD2 ASP   129     -17.138  14.099   5.576  1.00 10.00      A   
ATOM   1132  C   ASP   129     -17.121  15.457   8.894  1.00 10.00      A   
ATOM   1133  O   ASP   129     -16.982  14.855   9.958  1.00 10.00      A   
ATOM   1134  N   ASN   130     -18.277  15.969   8.509  1.00 10.00      A   
ATOM   1135  HN  ASN   130     -18.329  16.457   7.657  1.00 10.00      A   
ATOM   1136  CA  ASN   130     -19.476  15.828   9.325  1.00 10.00      A   
ATOM   1137  CB  ASN   130     -19.865  17.160   9.978  1.00 10.00      A   
ATOM   1138  CG  ASN   130     -20.077  18.289   8.982  1.00 10.00      A   
ATOM   1139  OD1 ASN   130     -19.213  19.142   8.803  1.00 10.00      A   
ATOM   1140  ND2 ASN   130     -21.221  18.297   8.318  1.00 10.00      A   
ATOM   1141 HD21 ASN   130     -21.866  17.577   8.492  1.00 10.00      A   
ATOM   1142 HD22 ASN   130     -21.377  19.025   7.677  1.00 10.00      A   
ATOM   1143  C   ASN   130     -20.634  15.283   8.508  1.00 10.00      A   
ATOM   1144  O   ASN   130     -21.802  15.513   8.835  1.00 10.00      A   
ATOM   1145  N   ASN   131     -20.308  14.553   7.455  1.00 10.00      A   
ATOM   1146  HN  ASN   131     -19.360  14.384   7.263  1.00 10.00      A   
ATOM   1147  CA  ASN   131     -21.321  13.980   6.583  1.00 10.00      A   
ATOM   1148  CB  ASN   131     -21.333  14.698   5.234  1.00 10.00      A   
ATOM   1149  CG  ASN   131     -21.745  16.153   5.350  1.00 10.00      A   
ATOM   1150  OD1 ASN   131     -22.611  16.506   6.150  1.00 10.00      A   
ATOM   1151  ND2 ASN   131     -21.125  17.010   4.555  1.00 10.00      A   
ATOM   1152 HD21 ASN   131     -20.440  16.663   3.944  1.00 10.00      A   
ATOM   1153 HD22 ASN   131     -21.370  17.959   4.615  1.00 10.00      A   
ATOM   1154  C   ASN   131     -21.078  12.494   6.386  1.00 10.00      A   
ATOM   1155  O   ASN   131     -20.129  12.096   5.710  1.00 10.00      A   
ATOM   1156  N   ILE   132     -21.932  11.677   6.981  1.00 10.00      A   
ATOM   1157  HN  ILE   132     -22.678  12.054   7.492  1.00 10.00      A   
ATOM   1158  CA  ILE   132     -21.801  10.230   6.877  1.00 10.00      A   
ATOM   1159  CB  ILE   132     -21.704   9.552   8.260  1.00 10.00      A   
ATOM   1160  CG1 ILE   132     -22.870   9.983   9.157  1.00 10.00      A   
ATOM   1161  CG2 ILE   132     -20.365   9.856   8.918  1.00 10.00      A   
ATOM   1162  CD1 ILE   132     -22.937   9.242  10.476  1.00 10.00      A   
ATOM   1163  C   ILE   132     -22.964   9.624   6.105  1.00 10.00      A   
ATOM   1164  O   ILE   132     -23.858  10.338   5.646  1.00 10.00      A   
ATOM   1165  N   THR   133     -22.942   8.306   5.970  1.00 10.00      A   
ATOM   1166  HN  THR   133     -22.201   7.798   6.360  1.00 10.00      A   
ATOM   1167  CA  THR   133     -23.981   7.579   5.262  1.00 10.00      A   
ATOM   1168  CB  THR   133     -23.426   6.229   4.769  1.00 10.00      A   
ATOM   1169  OG1 THR   133     -22.460   5.755   5.717  1.00 10.00      A   
ATOM   1170  HG1 THR   133     -22.122   4.884   5.434  1.00 10.00      A   
ATOM   1171  CG2 THR   133     -22.751   6.399   3.415  1.00 10.00      A   
ATOM   1172  C   THR   133     -25.176   7.327   6.181  1.00 10.00      A   
ATOM   1173  O   THR   133     -25.031   7.309   7.406  1.00 10.00      A   
ATOM   1174  N   PRO   134     -26.377   7.138   5.604  1.00 10.00      A   
ATOM   1175  CA  PRO   134     -27.599   6.883   6.381  1.00 10.00      A   
ATOM   1176  CB  PRO   134     -28.657   6.606   5.309  1.00 10.00      A   
ATOM   1177  CG  PRO   134     -28.140   7.279   4.087  1.00 10.00      A   
ATOM   1178  CD  PRO   134     -26.643   7.176   4.156  1.00 10.00      A   
ATOM   1179  C   PRO   134     -27.451   5.676   7.310  1.00 10.00      A   
ATOM   1180  O   PRO   134     -27.825   5.734   8.484  1.00 10.00      A   
ATOM   1181  N   GLN   135     -26.890   4.590   6.782  1.00 10.00      A   
ATOM   1182  HN  GLN   135     -26.626   4.602   5.837  1.00 10.00      A   
ATOM   1183  CA  GLN   135     -26.684   3.372   7.564  1.00 10.00      A   
ATOM   1184  CB  GLN   135     -26.147   2.236   6.685  1.00 10.00      A   
ATOM   1185  CG  GLN   135     -26.101   0.875   7.369  1.00 10.00      A   
ATOM   1186  CD  GLN   135     -27.430   0.471   7.978  1.00 10.00      A   
ATOM   1187  OE1 GLN   135     -28.278  -0.111   7.310  1.00 10.00      A   
ATOM   1188  NE2 GLN   135     -27.619   0.782   9.254  1.00 10.00      A   
ATOM   1189 HE21 GLN   135     -26.896   1.251   9.728  1.00 10.00      A   
ATOM   1190 HE22 GLN   135     -28.468   0.531   9.671  1.00 10.00      A   
ATOM   1191  C   GLN   135     -25.749   3.622   8.745  1.00 10.00      A   
ATOM   1192  O   GLN   135     -25.923   3.041   9.815  1.00 10.00      A   
ATOM   1193  N   ALA   136     -24.770   4.498   8.551  1.00 10.00      A   
ATOM   1194  HN  ALA   136     -24.687   4.940   7.680  1.00 10.00      A   
ATOM   1195  CA  ALA   136     -23.818   4.822   9.606  1.00 10.00      A   
ATOM   1196  CB  ALA   136     -22.639   5.595   9.041  1.00 10.00      A   
ATOM   1197  C   ALA   136     -24.503   5.613  10.716  1.00 10.00      A   
ATOM   1198  O   ALA   136     -24.194   5.448  11.897  1.00 10.00      A   
ATOM   1199  N   ALA   137     -25.445   6.461  10.327  1.00 10.00      A   
ATOM   1200  HN  ALA   137     -25.642   6.548   9.368  1.00 10.00      A   
ATOM   1201  CA  ALA   137     -26.188   7.271  11.282  1.00 10.00      A   
ATOM   1202  CB  ALA   137     -26.864   8.432  10.570  1.00 10.00      A   
ATOM   1203  C   ALA   137     -27.221   6.421  12.016  1.00 10.00      A   
ATOM   1204  O   ALA   137     -27.357   6.501  13.236  1.00 10.00      A   
ATOM   1205  N   ALA   138     -27.925   5.584  11.262  1.00 10.00      A   
ATOM   1206  HN  ALA   138     -27.755   5.559  10.292  1.00 10.00      A   
ATOM   1207  CA  ALA   138     -28.954   4.713  11.820  1.00 10.00      A   
ATOM   1208  CB  ALA   138     -29.810   4.130  10.704  1.00 10.00      A   
ATOM   1209  C   ALA   138     -28.357   3.596  12.674  1.00 10.00      A   
ATOM   1210  O   ALA   138     -29.062   2.954  13.456  1.00 10.00      A   
ATOM   1211  N   TRP   139     -27.059   3.379  12.526  1.00 10.00      A   
ATOM   1212  HN  TRP   139     -26.554   3.932  11.892  1.00 10.00      A   
ATOM   1213  CA  TRP   139     -26.359   2.341  13.272  1.00 10.00      A   
ATOM   1214  CB  TRP   139     -24.908   2.241  12.794  1.00 10.00      A   
ATOM   1215  CG  TRP   139     -24.140   1.105  13.398  1.00 10.00      A   
ATOM   1216  CD1 TRP   139     -24.190  -0.207  13.027  1.00 10.00      A   
ATOM   1217  CD2 TRP   139     -23.201   1.180  14.475  1.00 10.00      A   
ATOM   1218  NE1 TRP   139     -23.334  -0.950  13.802  1.00 10.00      A   
ATOM   1219  HE1 TRP   139     -23.190  -1.919  13.727  1.00 10.00      A   
ATOM   1220  CE2 TRP   139     -22.721  -0.124  14.701  1.00 10.00      A   
ATOM   1221  CE3 TRP   139     -22.718   2.224  15.267  1.00 10.00      A   
ATOM   1222  CZ2 TRP   139     -21.785  -0.414  15.687  1.00 10.00      A   
ATOM   1223  CZ3 TRP   139     -21.790   1.933  16.248  1.00 10.00      A   
ATOM   1224  CH2 TRP   139     -21.332   0.627  16.449  1.00 10.00      A   
ATOM   1225  C   TRP   139     -26.397   2.607  14.776  1.00 10.00      A   
ATOM   1226  O   TRP   139     -26.636   1.695  15.568  1.00 10.00      A   
ATOM   1227  N   GLN   140     -26.197   3.860  15.164  1.00 10.00      A   
ATOM   1228  HN  GLN   140     -26.066   4.558  14.487  1.00 10.00      A   
ATOM   1229  CA  GLN   140     -26.178   4.221  16.577  1.00 10.00      A   
ATOM   1230  CB  GLN   140     -24.987   5.135  16.895  1.00 10.00      A   
ATOM   1231  CG  GLN   140     -25.017   6.494  16.209  1.00 10.00      A   
ATOM   1232  CD  GLN   140     -23.683   7.211  16.300  1.00 10.00      A   
ATOM   1233  OE1 GLN   140     -23.374   7.852  17.306  1.00 10.00      A   
ATOM   1234  NE2 GLN   140     -22.878   7.107  15.252  1.00 10.00      A   
ATOM   1235 HE21 GLN   140     -23.180   6.575  14.484  1.00 10.00      A   
ATOM   1236 HE22 GLN   140     -22.018   7.579  15.279  1.00 10.00      A   
ATOM   1237  C   GLN   140     -27.494   4.835  17.051  1.00 10.00      A   
ATOM   1238  O   GLN   140     -27.528   5.554  18.046  1.00 10.00      A   
ATOM   1239  N   ILE   141     -28.578   4.540  16.344  1.00 10.00      A   
ATOM   1240  HN  ILE   141     -28.495   3.960  15.561  1.00 10.00      A   
ATOM   1241  CA  ILE   141     -29.891   5.065  16.716  1.00 10.00      A   
ATOM   1242  CB  ILE   141     -30.959   4.882  15.610  1.00 10.00      A   
ATOM   1243  CG1 ILE   141     -30.782   5.940  14.517  1.00 10.00      A   
ATOM   1244  CG2 ILE   141     -32.370   4.944  16.184  1.00 10.00      A   
ATOM   1245  CD1 ILE   141     -31.848   5.891  13.439  1.00 10.00      A   
ATOM   1246  C   ILE   141     -30.390   4.507  18.061  1.00 10.00      A   
ATOM   1247  O   ILE   141     -30.702   5.281  18.967  1.00 10.00      A   
ATOM   1248  N   PRO   142     -30.462   3.161  18.222  1.00 10.00      A   
ATOM   1249  CA  PRO   142     -30.942   2.527  19.458  1.00 10.00      A   
ATOM   1250  CB  PRO   142     -30.592   1.039  19.284  1.00 10.00      A   
ATOM   1251  CG  PRO   142     -29.738   0.964  18.063  1.00 10.00      A   
ATOM   1252  CD  PRO   142     -30.106   2.148  17.220  1.00 10.00      A   
ATOM   1253  C   PRO   142     -30.303   3.088  20.730  1.00 10.00      A   
ATOM   1254  O   PRO   142     -31.009   3.495  21.655  1.00 10.00      A   
ATOM   1255  N   ARG   143     -28.974   3.130  20.766  1.00 10.00      A   
ATOM   1256  HN  ARG   143     -28.464   2.794  19.995  1.00 10.00      A   
ATOM   1257  CA  ARG   143     -28.252   3.635  21.934  1.00 10.00      A   
ATOM   1258  CB  ARG   143     -26.734   3.509  21.761  1.00 10.00      A   
ATOM   1259  CG  ARG   143     -26.158   4.343  20.629  1.00 10.00      A   
ATOM   1260  CD  ARG   143     -24.664   4.536  20.789  1.00 10.00      A   
ATOM   1261  NE  ARG   143     -24.320   5.113  22.085  1.00 10.00      A   
ATOM   1262  HE  ARG   143     -24.327   4.510  22.863  1.00 10.00      A   
ATOM   1263  CZ  ARG   143     -24.008   6.394  22.269  1.00 10.00      A   
ATOM   1264  NH1 ARG   143     -23.991   7.235  21.241  1.00 10.00      A   
ATOM   1265 HH11 ARG   143     -24.224   6.895  20.283  1.00 10.00      A   
ATOM   1266 HH12 ARG   143     -23.750   8.239  21.387  1.00 10.00      A   
ATOM   1267  NH2 ARG   143     -23.694   6.828  23.480  1.00 10.00      A   
ATOM   1268 HH21 ARG   143     -23.692   6.169  24.294  1.00 10.00      A   
ATOM   1269 HH22 ARG   143     -23.454   7.835  23.631  1.00 10.00      A   
ATOM   1270  C   ARG   143     -28.632   5.073  22.286  1.00 10.00      A   
ATOM   1271  O   ARG   143     -28.781   5.405  23.460  1.00 10.00      A   
ATOM   1272  N   VAL   144     -28.794   5.919  21.274  1.00 10.00      A   
ATOM   1273  HN  VAL   144     -28.680   5.597  20.354  1.00 10.00      A   
ATOM   1274  CA  VAL   144     -29.148   7.316  21.503  1.00 10.00      A   
ATOM   1275  CB  VAL   144     -28.885   8.188  20.254  1.00 10.00      A   
ATOM   1276  CG1 VAL   144     -29.322   9.625  20.497  1.00 10.00      A   
ATOM   1277  CG2 VAL   144     -27.410   8.144  19.878  1.00 10.00      A   
ATOM   1278  C   VAL   144     -30.608   7.436  21.928  1.00 10.00      A   
ATOM   1279  O   VAL   144     -30.945   8.204  22.834  1.00 10.00      A   
ATOM   1280  N   ALA   145     -31.463   6.653  21.283  1.00 10.00      A   
ATOM   1281  HN  ALA   145     -31.128   6.054  20.577  1.00 10.00      A   
ATOM   1282  CA  ALA   145     -32.887   6.661  21.585  1.00 10.00      A   
ATOM   1283  CB  ALA   145     -33.645   5.765  20.615  1.00 10.00      A   
ATOM   1284  C   ALA   145     -33.141   6.216  23.019  1.00 10.00      A   
ATOM   1285  O   ALA   145     -33.871   6.867  23.759  1.00 10.00      A   
ATOM   1286  N   LYS   146     -32.519   5.115  23.413  1.00 10.00      A   
ATOM   1287  HN  LYS   146     -31.929   4.644  22.779  1.00 10.00      A   
ATOM   1288  CA  LYS   146     -32.692   4.581  24.758  1.00 10.00      A   
ATOM   1289  CB  LYS   146     -32.080   3.184  24.863  1.00 10.00      A   
ATOM   1290  CG  LYS   146     -32.753   2.144  23.982  1.00 10.00      A   
ATOM   1291  CD  LYS   146     -31.873   0.918  23.824  1.00 10.00      A   
ATOM   1292  CE  LYS   146     -32.484  -0.081  22.855  1.00 10.00      A   
ATOM   1293  NZ  LYS   146     -31.579  -1.233  22.610  1.00 10.00      A   
ATOM   1294  HZ1 LYS   146     -30.618  -0.888  22.368  1.00 10.00      A   
ATOM   1295  HZ2 LYS   146     -31.935  -1.810  21.821  1.00 10.00      A   
ATOM   1296  HZ3 LYS   146     -31.519  -1.828  23.461  1.00 10.00      A   
ATOM   1297  C   LYS   146     -32.098   5.503  25.820  1.00 10.00      A   
ATOM   1298  O   LYS   146     -32.625   5.599  26.930  1.00 10.00      A   
ATOM   1299  N   ALA   147     -31.016   6.188  25.466  1.00 10.00      A   
ATOM   1300  HN  ALA   147     -30.663   6.084  24.556  1.00 10.00      A   
ATOM   1301  CA  ALA   147     -30.337   7.091  26.391  1.00 10.00      A   
ATOM   1302  CB  ALA   147     -29.077   7.661  25.759  1.00 10.00      A   
ATOM   1303  C   ALA   147     -31.244   8.214  26.892  1.00 10.00      A   
ATOM   1304  O   ALA   147     -31.400   8.397  28.098  1.00 10.00      A   
ATOM   1305  N   ARG   148     -31.851   8.957  25.973  1.00 10.00      A   
ATOM   1306  HN  ARG   148     -31.708   8.763  25.022  1.00 10.00      A   
ATOM   1307  CA  ARG   148     -32.729  10.060  26.356  1.00 10.00      A   
ATOM   1308  CB  ARG   148     -32.464  11.306  25.503  1.00 10.00      A   
ATOM   1309  CG  ARG   148     -31.144  11.999  25.818  1.00 10.00      A   
ATOM   1310  CD  ARG   148     -31.294  13.516  25.843  1.00 10.00      A   
ATOM   1311  NE  ARG   148     -31.004  14.136  24.548  1.00 10.00      A   
ATOM   1312  HE  ARG   148     -31.318  13.662  23.744  1.00 10.00      A   
ATOM   1313  CZ  ARG   148     -30.354  15.294  24.399  1.00 10.00      A   
ATOM   1314  NH1 ARG   148     -29.918  15.964  25.461  1.00 10.00      A   
ATOM   1315 HH11 ARG   148     -30.082  15.593  26.421  1.00 10.00      A   
ATOM   1316 HH12 ARG   148     -29.410  16.870  25.338  1.00 10.00      A   
ATOM   1317  NH2 ARG   148     -30.143  15.789  23.186  1.00 10.00      A   
ATOM   1318 HH21 ARG   148     -29.630  16.694  23.073  1.00 10.00      A   
ATOM   1319 HH22 ARG   148     -30.487  15.281  22.343  1.00 10.00      A   
ATOM   1320  C   ARG   148     -34.201   9.658  26.298  1.00 10.00      A   
ATOM   1321  O   ARG   148     -35.081  10.515  26.244  1.00 10.00      A   
ATOM   1322  N   ASN   149     -34.448   8.347  26.312  1.00 10.00      A   
ATOM   1323  HN  ASN   149     -33.688   7.729  26.349  1.00 10.00      A   
ATOM   1324  CA  ASN   149     -35.806   7.787  26.270  1.00 10.00      A   
ATOM   1325  CB  ASN   149     -36.527   7.926  27.618  1.00 10.00      A   
ATOM   1326  CG  ASN   149     -37.682   6.948  27.769  1.00 10.00      A   
ATOM   1327  OD1 ASN   149     -37.498   5.818  28.217  1.00 10.00      A   
ATOM   1328  ND2 ASN   149     -38.882   7.378  27.408  1.00 10.00      A   
ATOM   1329 HD21 ASN   149     -38.960   8.298  27.068  1.00 10.00      A   
ATOM   1330 HD22 ASN   149     -39.641   6.760  27.482  1.00 10.00      A   
ATOM   1331  C   ASN   149     -36.641   8.375  25.137  1.00 10.00      A   
ATOM   1332  O   ASN   149     -37.688   8.987  25.361  1.00 10.00      A   
ATOM   1333  N   LEU   150     -36.164   8.192  23.921  1.00 10.00      A   
ATOM   1334  HN  LEU   150     -35.319   7.697  23.807  1.00 10.00      A   
ATOM   1335  CA  LEU   150     -36.852   8.689  22.746  1.00 10.00      A   
ATOM   1336  CB  LEU   150     -35.944   9.628  21.949  1.00 10.00      A   
ATOM   1337  CG  LEU   150     -35.491  10.906  22.664  1.00 10.00      A   
ATOM   1338  CD1 LEU   150     -34.511  11.683  21.801  1.00 10.00      A   
ATOM   1339  CD2 LEU   150     -36.684  11.774  23.032  1.00 10.00      A   
ATOM   1340  C   LEU   150     -37.303   7.526  21.877  1.00 10.00      A   
ATOM   1341  O   LEU   150     -36.907   6.378  22.107  1.00 10.00      A   
ATOM   1342  N   SER   151     -38.132   7.823  20.891  1.00 10.00      A   
ATOM   1343  HN  SER   151     -38.413   8.755  20.765  1.00 10.00      A   
ATOM   1344  CA  SER   151     -38.646   6.810  19.986  1.00 10.00      A   
ATOM   1345  CB  SER   151     -40.071   7.176  19.588  1.00 10.00      A   
ATOM   1346  OG  SER   151     -40.318   8.540  19.885  1.00 10.00      A   
ATOM   1347  HG  SER   151     -41.268   8.702  19.887  1.00 10.00      A   
ATOM   1348  C   SER   151     -37.768   6.683  18.746  1.00 10.00      A   
ATOM   1349  O   SER   151     -37.260   7.680  18.225  1.00 10.00      A   
ATOM   1350  N   VAL   152     -37.596   5.452  18.279  1.00 10.00      A   
ATOM   1351  HN  VAL   152     -38.032   4.702  18.745  1.00 10.00      A   
ATOM   1352  CA  VAL   152     -36.781   5.177  17.100  1.00 10.00      A   
ATOM   1353  CB  VAL   152     -36.710   3.660  16.808  1.00 10.00      A   
ATOM   1354  CG1 VAL   152     -35.726   3.366  15.684  1.00 10.00      A   
ATOM   1355  CG2 VAL   152     -36.336   2.888  18.064  1.00 10.00      A   
ATOM   1356  C   VAL   152     -37.332   5.906  15.874  1.00 10.00      A   
ATOM   1357  O   VAL   152     -36.572   6.428  15.054  1.00 10.00      A   
ATOM   1358  N   GLU   153     -38.658   5.958  15.769  1.00 10.00      A   
ATOM   1359  HN  GLU   153     -39.208   5.536  16.461  1.00 10.00      A   
ATOM   1360  CA  GLU   153     -39.317   6.621  14.651  1.00 10.00      A   
ATOM   1361  CB  GLU   153     -40.834   6.451  14.746  1.00 10.00      A   
ATOM   1362  CG  GLU   153     -41.292   5.006  14.864  1.00 10.00      A   
ATOM   1363  CD  GLU   153     -42.800   4.878  14.929  1.00 10.00      A   
ATOM   1364  OE1 GLU   153     -43.388   5.215  15.979  1.00 10.00      A   
ATOM   1365  OE2 GLU   153     -43.409   4.446  13.925  1.00 10.00      A   
ATOM   1366  C   GLU   153     -38.953   8.103  14.598  1.00 10.00      A   
ATOM   1367  O   GLU   153     -38.634   8.633  13.533  1.00 10.00      A   
ATOM   1368  N   GLN   154     -38.978   8.759  15.755  1.00 10.00      A   
ATOM   1369  HN  GLN   154     -39.220   8.276  16.573  1.00 10.00      A   
ATOM   1370  CA  GLN   154     -38.646  10.179  15.839  1.00 10.00      A   
ATOM   1371  CB  GLN   154     -38.895  10.721  17.250  1.00 10.00      A   
ATOM   1372  CG  GLN   154     -40.358  10.783  17.665  1.00 10.00      A   
ATOM   1373  CD  GLN   154     -41.202  11.659  16.757  1.00 10.00      A   
ATOM   1374  OE1 GLN   154     -41.271  12.879  16.934  1.00 10.00      A   
ATOM   1375  NE2 GLN   154     -41.861  11.043  15.787  1.00 10.00      A   
ATOM   1376 HE21 GLN   154     -41.768  10.069  15.709  1.00 10.00      A   
ATOM   1377 HE22 GLN   154     -42.424  11.584  15.189  1.00 10.00      A   
ATOM   1378  C   GLN   154     -37.195  10.418  15.435  1.00 10.00      A   
ATOM   1379  O   GLN   154     -36.898  11.347  14.683  1.00 10.00      A   
ATOM   1380  N   LEU   155     -36.303   9.559  15.919  1.00 10.00      A   
ATOM   1381  HN  LEU   155     -36.608   8.837  16.507  1.00 10.00      A   
ATOM   1382  CA  LEU   155     -34.881   9.667  15.608  1.00 10.00      A   
ATOM   1383  CB  LEU   155     -34.069   8.626  16.385  1.00 10.00      A   
ATOM   1384  CG  LEU   155     -33.403   9.108  17.675  1.00 10.00      A   
ATOM   1385  CD1 LEU   155     -34.423   9.251  18.790  1.00 10.00      A   
ATOM   1386  CD2 LEU   155     -32.284   8.167  18.086  1.00 10.00      A   
ATOM   1387  C   LEU   155     -34.632   9.515  14.111  1.00 10.00      A   
ATOM   1388  O   LEU   155     -33.774  10.189  13.539  1.00 10.00      A   
ATOM   1389  N   THR   156     -35.391   8.626  13.482  1.00 10.00      A   
ATOM   1390  HN  THR   156     -36.054   8.118  13.995  1.00 10.00      A   
ATOM   1391  CA  THR   156     -35.261   8.388  12.052  1.00 10.00      A   
ATOM   1392  CB  THR   156     -36.064   7.141  11.618  1.00 10.00      A   
ATOM   1393  OG1 THR   156     -35.772   6.052  12.510  1.00 10.00      A   
ATOM   1394  HG1 THR   156     -36.095   6.266  13.396  1.00 10.00      A   
ATOM   1395  CG2 THR   156     -35.697   6.727  10.201  1.00 10.00      A   
ATOM   1396  C   THR   156     -35.726   9.618  11.267  1.00 10.00      A   
ATOM   1397  O   THR   156     -35.150   9.971  10.235  1.00 10.00      A   
ATOM   1398  N   GLN   157     -36.752  10.285  11.785  1.00 10.00      A   
ATOM   1399  HN  GLN   157     -37.153   9.968  12.625  1.00 10.00      A   
ATOM   1400  CA  GLN   157     -37.295  11.474  11.148  1.00 10.00      A   
ATOM   1401  CB  GLN   157     -38.611  11.889  11.815  1.00 10.00      A   
ATOM   1402  CG  GLN   157     -39.189  13.205  11.309  1.00 10.00      A   
ATOM   1403  CD  GLN   157     -39.530  13.171   9.831  1.00 10.00      A   
ATOM   1404  OE1 GLN   157     -39.870  12.124   9.286  1.00 10.00      A   
ATOM   1405  NE2 GLN   157     -39.451  14.319   9.173  1.00 10.00      A   
ATOM   1406 HE21 GLN   157     -39.183  15.124   9.670  1.00 10.00      A   
ATOM   1407 HE22 GLN   157     -39.652  14.317   8.212  1.00 10.00      A   
ATOM   1408  C   GLN   157     -36.296  12.623  11.200  1.00 10.00      A   
ATOM   1409  O   GLN   157     -36.053  13.282  10.193  1.00 10.00      A   
ATOM   1410  N   LEU   158     -35.707  12.844  12.370  1.00 10.00      A   
ATOM   1411  HN  LEU   158     -35.929  12.266  13.138  1.00 10.00      A   
ATOM   1412  CA  LEU   158     -34.743  13.923  12.547  1.00 10.00      A   
ATOM   1413  CB  LEU   158     -34.267  13.998  13.998  1.00 10.00      A   
ATOM   1414  CG  LEU   158     -33.542  15.286  14.401  1.00 10.00      A   
ATOM   1415  CD1 LEU   158     -34.397  16.506  14.092  1.00 10.00      A   
ATOM   1416  CD2 LEU   158     -33.166  15.255  15.873  1.00 10.00      A   
ATOM   1417  C   LEU   158     -33.559  13.778  11.592  1.00 10.00      A   
ATOM   1418  O   LEU   158     -33.092  14.761  11.017  1.00 10.00      A   
ATOM   1419  N   ILE   159     -33.087  12.549  11.416  1.00 10.00      A   
ATOM   1420  HN  ILE   159     -33.496  11.802  11.907  1.00 10.00      A   
ATOM   1421  CA  ILE   159     -31.970  12.289  10.514  1.00 10.00      A   
ATOM   1422  CB  ILE   159     -31.455  10.834  10.624  1.00 10.00      A   
ATOM   1423  CG1 ILE   159     -30.891  10.569  12.026  1.00 10.00      A   
ATOM   1424  CG2 ILE   159     -30.392  10.558   9.566  1.00 10.00      A   
ATOM   1425  CD1 ILE   159     -30.388   9.153  12.230  1.00 10.00      A   
ATOM   1426  C   ILE   159     -32.376  12.573   9.070  1.00 10.00      A   
ATOM   1427  O   ILE   159     -31.668  13.267   8.342  1.00 10.00      A   
ATOM   1428  N   ALA   160     -33.534  12.054   8.673  1.00 10.00      A   
ATOM   1429  HN  ALA   160     -34.064  11.529   9.313  1.00 10.00      A   
ATOM   1430  CA  ALA   160     -34.042  12.243   7.317  1.00 10.00      A   
ATOM   1431  CB  ALA   160     -35.295  11.413   7.104  1.00 10.00      A   
ATOM   1432  C   ALA   160     -34.321  13.716   7.025  1.00 10.00      A   
ATOM   1433  O   ALA   160     -34.198  14.167   5.885  1.00 10.00      A   
ATOM   1434  N   LYS   161     -34.687  14.457   8.064  1.00 10.00      A   
ATOM   1435  HN  LYS   161     -34.773  14.032   8.945  1.00 10.00      A   
ATOM   1436  CA  LYS   161     -34.982  15.879   7.938  1.00 10.00      A   
ATOM   1437  CB  LYS   161     -35.543  16.421   9.257  1.00 10.00      A   
ATOM   1438  CG  LYS   161     -36.207  17.785   9.146  1.00 10.00      A   
ATOM   1439  CD  LYS   161     -36.755  18.239  10.491  1.00 10.00      A   
ATOM   1440  CE  LYS   161     -37.605  19.492  10.347  1.00 10.00      A   
ATOM   1441  NZ  LYS   161     -38.163  19.939  11.650  1.00 10.00      A   
ATOM   1442  HZ1 LYS   161     -38.710  20.813  11.521  1.00 10.00      A   
ATOM   1443  HZ2 LYS   161     -37.396  20.119  12.325  1.00 10.00      A   
ATOM   1444  HZ3 LYS   161     -38.790  19.206  12.044  1.00 10.00      A   
ATOM   1445  C   LYS   161     -33.735  16.663   7.535  1.00 10.00      A   
ATOM   1446  O   LYS   161     -33.828  17.680   6.847  1.00 10.00      A   
ATOM   1447  N   TYR   162     -32.571  16.174   7.951  1.00 10.00      A   
ATOM   1448  HN  TYR   162     -32.560  15.353   8.491  1.00 10.00      A   
ATOM   1449  CA  TYR   162     -31.312  16.831   7.630  1.00 10.00      A   
ATOM   1450  CB  TYR   162     -30.480  17.082   8.888  1.00 10.00      A   
ATOM   1451  CG  TYR   162     -31.074  18.146   9.778  1.00 10.00      A   
ATOM   1452  CD1 TYR   162     -31.401  17.874  11.097  1.00 10.00      A   
ATOM   1453  CD2 TYR   162     -31.322  19.423   9.287  1.00 10.00      A   
ATOM   1454  CE1 TYR   162     -31.958  18.846  11.906  1.00 10.00      A   
ATOM   1455  CE2 TYR   162     -31.876  20.399  10.090  1.00 10.00      A   
ATOM   1456  CZ  TYR   162     -32.193  20.105  11.397  1.00 10.00      A   
ATOM   1457  OH  TYR   162     -32.750  21.076  12.202  1.00 10.00      A   
ATOM   1458  HH  TYR   162     -32.142  21.277  12.924  1.00 10.00      A   
ATOM   1459  C   TYR   162     -30.523  16.052   6.585  1.00 10.00      A   
ATOM   1460  O   TYR   162     -29.301  16.196   6.468  1.00 10.00      A   
ATOM   1461  N   SER   163     -31.230  15.227   5.829  1.00 10.00      A   
ATOM   1462  HN  SER   163     -32.199  15.154   5.977  1.00 10.00      A   
ATOM   1463  CA  SER   163     -30.616  14.440   4.776  1.00 10.00      A   
ATOM   1464  CB  SER   163     -31.192  13.024   4.762  1.00 10.00      A   
ATOM   1465  OG  SER   163     -30.885  12.330   5.960  1.00 10.00      A   
ATOM   1466  HG  SER   163     -31.050  12.910   6.718  1.00 10.00      A   
ATOM   1467  C   SER   163     -30.867  15.112   3.435  1.00 10.00      A   
ATOM   1468  O   SER   163     -32.011  15.221   2.995  1.00 10.00      A   
ATOM   1469  N   GLN   164     -29.804  15.574   2.794  1.00 10.00      A   
ATOM   1470  HN  GLN   164     -28.913  15.455   3.190  1.00 10.00      A   
ATOM   1471  CA  GLN   164     -29.931  16.242   1.512  1.00 10.00      A   
ATOM   1472  CB  GLN   164     -29.348  17.656   1.569  1.00 10.00      A   
ATOM   1473  CG  GLN   164     -30.147  18.606   2.449  1.00 10.00      A   
ATOM   1474  CD  GLN   164     -29.581  20.011   2.464  1.00 10.00      A   
ATOM   1475  OE1 GLN   164     -28.742  20.348   3.300  1.00 10.00      A   
ATOM   1476  NE2 GLN   164     -30.034  20.837   1.535  1.00 10.00      A   
ATOM   1477 HE21 GLN   164     -30.702  20.497   0.895  1.00 10.00      A   
ATOM   1478 HE22 GLN   164     -29.687  21.750   1.519  1.00 10.00      A   
ATOM   1479  C   GLN   164     -29.295  15.427   0.395  1.00 10.00      A   
ATOM   1480  O   GLN   164     -28.090  15.164   0.406  1.00 10.00      A   
ATOM   1481  N   GLN   165     -30.121  15.010  -0.554  1.00 10.00      A   
ATOM   1482  HN  GLN   165     -31.072  15.247  -0.497  1.00 10.00      A   
ATOM   1483  CA  GLN   165     -29.662  14.224  -1.689  1.00 10.00      A   
ATOM   1484  CB  GLN   165     -30.673  13.125  -2.018  1.00 10.00      A   
ATOM   1485  CG  GLN   165     -30.652  11.934  -1.077  1.00 10.00      A   
ATOM   1486  CD  GLN   165     -31.762  10.947  -1.384  1.00 10.00      A   
ATOM   1487  OE1 GLN   165     -32.852  11.332  -1.812  1.00 10.00      A   
ATOM   1488  NE2 GLN   165     -31.497   9.669  -1.170  1.00 10.00      A   
ATOM   1489 HE21 GLN   165     -30.612   9.432  -0.823  1.00 10.00      A   
ATOM   1490 HE22 GLN   165     -32.193   9.010  -1.374  1.00 10.00      A   
ATOM   1491  C   GLN   165     -29.483  15.123  -2.906  1.00 10.00      A   
ATOM   1492  O   GLN   165     -30.149  16.151  -3.023  1.00 10.00      A   
ATOM   1493  N   PRO   166     -28.577  14.756  -3.820  1.00 10.00      A   
ATOM   1494  CA  PRO   166     -28.328  15.533  -5.036  1.00 10.00      A   
ATOM   1495  CB  PRO   166     -26.997  14.968  -5.531  1.00 10.00      A   
ATOM   1496  CG  PRO   166     -27.004  13.556  -5.063  1.00 10.00      A   
ATOM   1497  CD  PRO   166     -27.717  13.559  -3.741  1.00 10.00      A   
ATOM   1498  C   PRO   166     -29.421  15.295  -6.078  1.00 10.00      A   
ATOM   1499  O   PRO   166     -30.286  14.433  -5.896  1.00 10.00      A   
ATOM   1500  N   LEU   167     -29.384  16.060  -7.160  1.00 10.00      A   
ATOM   1501  HN  LEU   167     -28.677  16.733  -7.244  1.00 10.00      A   
ATOM   1502  CA  LEU   167     -30.365  15.921  -8.228  1.00 10.00      A   
ATOM   1503  CB  LEU   167     -30.249  17.084  -9.217  1.00 10.00      A   
ATOM   1504  CG  LEU   167     -30.433  18.485  -8.625  1.00 10.00      A   
ATOM   1505  CD1 LEU   167     -30.157  19.551  -9.674  1.00 10.00      A   
ATOM   1506  CD2 LEU   167     -31.834  18.650  -8.053  1.00 10.00      A   
ATOM   1507  C   LEU   167     -30.169  14.588  -8.942  1.00 10.00      A   
ATOM   1508  O   LEU   167     -31.134  13.915  -9.308  1.00 10.00      A   
ATOM   1509  N   VAL   168     -28.908  14.215  -9.126  1.00 10.00      A   
ATOM   1510  HN  VAL   168     -28.186  14.807  -8.816  1.00 10.00      A   
ATOM   1511  CA  VAL   168     -28.559  12.957  -9.770  1.00 10.00      A   
ATOM   1512  CB  VAL   168     -27.664  13.177 -11.011  1.00 10.00      A   
ATOM   1513  CG1 VAL   168     -27.443  11.870 -11.757  1.00 10.00      A   
ATOM   1514  CG2 VAL   168     -28.268  14.226 -11.933  1.00 10.00      A   
ATOM   1515  C   VAL   168     -27.832  12.064  -8.769  1.00 10.00      A   
ATOM   1516  O   VAL   168     -26.743  12.405  -8.304  1.00 10.00      A   
ATOM   1517  N   LYS   169     -28.437  10.926  -8.448  1.00 10.00      A   
ATOM   1518  HN  LYS   169     -29.297  10.710  -8.872  1.00 10.00      A   
ATOM   1519  CA  LYS   169     -27.870   9.981  -7.484  1.00 10.00      A   
ATOM   1520  CB  LYS   169     -28.868   8.864  -7.177  1.00 10.00      A   
ATOM   1521  CG  LYS   169     -30.150   9.341  -6.516  1.00 10.00      A   
ATOM   1522  CD  LYS   169     -31.198   8.241  -6.504  1.00 10.00      A   
ATOM   1523  CE  LYS   169     -32.451   8.667  -5.758  1.00 10.00      A   
ATOM   1524  NZ  LYS   169     -33.538   7.660  -5.877  1.00 10.00      A   
ATOM   1525  HZ1 LYS   169     -34.265   7.827  -5.153  1.00 10.00      A   
ATOM   1526  HZ2 LYS   169     -33.155   6.700  -5.753  1.00 10.00      A   
ATOM   1527  HZ3 LYS   169     -33.978   7.724  -6.814  1.00 10.00      A   
ATOM   1528  C   LYS   169     -26.547   9.386  -7.961  1.00 10.00      A   
ATOM   1529  O   LYS   169     -25.763   8.870  -7.163  1.00 10.00      A   
ATOM   1530  N   TYR   170     -26.303   9.456  -9.261  1.00 10.00      A   
ATOM   1531  HN  TYR   170     -26.971   9.863  -9.850  1.00 10.00      A   
ATOM   1532  CA  TYR   170     -25.071   8.929  -9.835  1.00 10.00      A   
ATOM   1533  CB  TYR   170     -25.241   8.684 -11.338  1.00 10.00      A   
ATOM   1534  CG  TYR   170     -26.418   7.801 -11.693  1.00 10.00      A   
ATOM   1535  CD1 TYR   170     -27.415   8.250 -12.553  1.00 10.00      A   
ATOM   1536  CD2 TYR   170     -26.535   6.518 -11.171  1.00 10.00      A   
ATOM   1537  CE1 TYR   170     -28.493   7.448 -12.878  1.00 10.00      A   
ATOM   1538  CE2 TYR   170     -27.608   5.711 -11.491  1.00 10.00      A   
ATOM   1539  CZ  TYR   170     -28.583   6.179 -12.346  1.00 10.00      A   
ATOM   1540  OH  TYR   170     -29.657   5.379 -12.665  1.00 10.00      A   
ATOM   1541  HH  TYR   170     -29.723   5.301 -13.627  1.00 10.00      A   
ATOM   1542  C   TYR   170     -23.904   9.882  -9.588  1.00 10.00      A   
ATOM   1543  O   TYR   170     -22.742   9.527  -9.787  1.00 10.00      A   
ATOM   1544  N   ILE   171     -24.218  11.095  -9.151  1.00 10.00      A   
ATOM   1545  HN  ILE   171     -25.161  11.322  -8.999  1.00 10.00      A   
ATOM   1546  CA  ILE   171     -23.194  12.096  -8.883  1.00 10.00      A   
ATOM   1547  CB  ILE   171     -23.621  13.497  -9.375  1.00 10.00      A   
ATOM   1548  CG1 ILE   171     -23.903  13.464 -10.880  1.00 10.00      A   
ATOM   1549  CG2 ILE   171     -22.546  14.529  -9.054  1.00 10.00      A   
ATOM   1550  CD1 ILE   171     -24.416  14.772 -11.444  1.00 10.00      A   
ATOM   1551  C   ILE   171     -22.858  12.151  -7.397  1.00 10.00      A   
ATOM   1552  O   ILE   171     -21.689  12.089  -7.011  1.00 10.00      A   
ATOM   1553  N   GLY   172     -23.884  12.242  -6.564  1.00 10.00      A   
ATOM   1554  HN  GLY   172     -24.799  12.248  -6.919  1.00 10.00      A   
ATOM   1555  CA  GLY   172     -23.661  12.315  -5.138  1.00 10.00      A   
ATOM   1556  C   GLY   172     -24.432  11.263  -4.373  1.00 10.00      A   
ATOM   1557  O   GLY   172     -25.301  10.591  -4.929  1.00 10.00      A   
ATOM   1558  N   GLN   173     -24.110  11.124  -3.097  1.00 10.00      A   
ATOM   1559  HN  GLN   173     -23.405  11.691  -2.719  1.00 10.00      A   
ATOM   1560  CA  GLN   173     -24.774  10.157  -2.235  1.00 10.00      A   
ATOM   1561  CB  GLN   173     -23.743   9.173  -1.663  1.00 10.00      A   
ATOM   1562  CG  GLN   173     -22.682   9.820  -0.785  1.00 10.00      A   
ATOM   1563  CD  GLN   173     -21.656   8.828  -0.274  1.00 10.00      A   
ATOM   1564  OE1 GLN   173     -21.955   7.653  -0.064  1.00 10.00      A   
ATOM   1565  NE2 GLN   173     -20.434   9.296  -0.076  1.00 10.00      A   
ATOM   1566 HE21 GLN   173     -20.265  10.242  -0.271  1.00 10.00      A   
ATOM   1567 HE22 GLN   173     -19.749   8.680   0.260  1.00 10.00      A   
ATOM   1568  C   GLN   173     -25.496  10.887  -1.105  1.00 10.00      A   
ATOM   1569  O   GLN   173     -25.231  12.068  -0.871  1.00 10.00      A   
ATOM   1570  N   PRO   174     -26.434  10.212  -0.409  1.00 10.00      A   
ATOM   1571  CA  PRO   174     -27.183  10.812   0.706  1.00 10.00      A   
ATOM   1572  CB  PRO   174     -27.914   9.616   1.318  1.00 10.00      A   
ATOM   1573  CG  PRO   174     -28.083   8.669   0.185  1.00 10.00      A   
ATOM   1574  CD  PRO   174     -26.854   8.820  -0.664  1.00 10.00      A   
ATOM   1575  C   PRO   174     -26.249  11.442   1.739  1.00 10.00      A   
ATOM   1576  O   PRO   174     -25.335  10.788   2.248  1.00 10.00      A   
ATOM   1577  N   VAL   175     -26.473  12.717   2.028  1.00 10.00      A   
ATOM   1578  HN  VAL   175     -27.211  13.185   1.584  1.00 10.00      A   
ATOM   1579  CA  VAL   175     -25.648  13.446   2.982  1.00 10.00      A   
ATOM   1580  CB  VAL   175     -25.090  14.740   2.342  1.00 10.00      A   
ATOM   1581  CG1 VAL   175     -24.506  15.673   3.392  1.00 10.00      A   
ATOM   1582  CG2 VAL   175     -24.047  14.405   1.291  1.00 10.00      A   
ATOM   1583  C   VAL   175     -26.433  13.795   4.246  1.00 10.00      A   
ATOM   1584  O   VAL   175     -27.476  14.451   4.181  1.00 10.00      A   
ATOM   1585  N   VAL   176     -25.934  13.336   5.387  1.00 10.00      A   
ATOM   1586  HN  VAL   176     -25.116  12.792   5.366  1.00 10.00      A   
ATOM   1587  CA  VAL   176     -26.562  13.613   6.673  1.00 10.00      A   
ATOM   1588  CB  VAL   176     -26.706  12.329   7.522  1.00 10.00      A   
ATOM   1589  CG1 VAL   176     -27.411  12.626   8.839  1.00 10.00      A   
ATOM   1590  CG2 VAL   176     -27.438  11.244   6.747  1.00 10.00      A   
ATOM   1591  C   VAL   176     -25.714  14.621   7.442  1.00 10.00      A   
ATOM   1592  O   VAL   176     -24.578  14.325   7.817  1.00 10.00      A   
ATOM   1593  N   ASN   177     -26.261  15.808   7.667  1.00 10.00      A   
ATOM   1594  HN  ASN   177     -27.175  15.981   7.349  1.00 10.00      A   
ATOM   1595  CA  ASN   177     -25.540  16.861   8.380  1.00 10.00      A   
ATOM   1596  CB  ASN   177     -26.167  18.232   8.112  1.00 10.00      A   
ATOM   1597  CG  ASN   177     -25.694  18.849   6.811  1.00 10.00      A   
ATOM   1598  OD1 ASN   177     -24.644  19.488   6.761  1.00 10.00      A   
ATOM   1599  ND2 ASN   177     -26.472  18.681   5.751  1.00 10.00      A   
ATOM   1600 HD21 ASN   177     -27.304  18.174   5.862  1.00 10.00      A   
ATOM   1601 HD22 ASN   177     -26.186  19.076   4.899  1.00 10.00      A   
ATOM   1602  C   ASN   177     -25.474  16.587   9.880  1.00 10.00      A   
ATOM   1603  O   ASN   177     -26.388  16.943  10.623  1.00 10.00      A   
ATOM   1604  N   ILE   178     -24.381  15.966  10.312  1.00 10.00      A   
ATOM   1605  HN  ILE   178     -23.686  15.715   9.657  1.00 10.00      A   
ATOM   1606  CA  ILE   178     -24.176  15.623  11.722  1.00 10.00      A   
ATOM   1607  CB  ILE   178     -22.823  14.899  11.934  1.00 10.00      A   
ATOM   1608  CG1 ILE   178     -22.832  13.538  11.232  1.00 10.00      A   
ATOM   1609  CG2 ILE   178     -22.506  14.731  13.414  1.00 10.00      A   
ATOM   1610  CD1 ILE   178     -21.494  12.829  11.245  1.00 10.00      A   
ATOM   1611  C   ILE   178     -24.252  16.855  12.632  1.00 10.00      A   
ATOM   1612  O   ILE   178     -24.850  16.807  13.711  1.00 10.00      A   
ATOM   1613  N   VAL   179     -23.660  17.957  12.185  1.00 10.00      A   
ATOM   1614  HN  VAL   179     -23.219  17.936  11.312  1.00 10.00      A   
ATOM   1615  CA  VAL   179     -23.650  19.197  12.960  1.00 10.00      A   
ATOM   1616  CB  VAL   179     -22.860  20.313  12.245  1.00 10.00      A   
ATOM   1617  CG1 VAL   179     -22.866  21.594  13.071  1.00 10.00      A   
ATOM   1618  CG2 VAL   179     -21.433  19.865  11.974  1.00 10.00      A   
ATOM   1619  C   VAL   179     -25.068  19.685  13.251  1.00 10.00      A   
ATOM   1620  O   VAL   179     -25.450  19.853  14.411  1.00 10.00      A   
ATOM   1621  N   GLU   180     -25.845  19.902  12.193  1.00 10.00      A   
ATOM   1622  HN  GLU   180     -25.483  19.751  11.296  1.00 10.00      A   
ATOM   1623  CA  GLU   180     -27.220  20.370  12.333  1.00 10.00      A   
ATOM   1624  CB  GLU   180     -27.845  20.640  10.961  1.00 10.00      A   
ATOM   1625  CG  GLU   180     -27.116  21.698  10.146  1.00 10.00      A   
ATOM   1626  CD  GLU   180     -27.875  22.112   8.901  1.00 10.00      A   
ATOM   1627  OE1 GLU   180     -28.915  22.795   9.034  1.00 10.00      A   
ATOM   1628  OE2 GLU   180     -27.430  21.771   7.782  1.00 10.00      A   
ATOM   1629  C   GLU   180     -28.064  19.371  13.120  1.00 10.00      A   
ATOM   1630  O   GLU   180     -28.911  19.757  13.925  1.00 10.00      A   
ATOM   1631  N   LEU   181     -27.814  18.088  12.889  1.00 10.00      A   
ATOM   1632  HN  LEU   181     -27.127  17.846  12.228  1.00 10.00      A   
ATOM   1633  CA  LEU   181     -28.540  17.026  13.573  1.00 10.00      A   
ATOM   1634  CB  LEU   181     -28.083  15.662  13.054  1.00 10.00      A   
ATOM   1635  CG  LEU   181     -28.780  14.439  13.648  1.00 10.00      A   
ATOM   1636  CD1 LEU   181     -30.248  14.414  13.262  1.00 10.00      A   
ATOM   1637  CD2 LEU   181     -28.081  13.164  13.205  1.00 10.00      A   
ATOM   1638  C   LEU   181     -28.352  17.105  15.087  1.00 10.00      A   
ATOM   1639  O   LEU   181     -29.324  17.098  15.838  1.00 10.00      A   
ATOM   1640  N   ASN   182     -27.100  17.199  15.523  1.00 10.00      A   
ATOM   1641  HN  ASN   182     -26.366  17.222  14.870  1.00 10.00      A   
ATOM   1642  CA  ASN   182     -26.788  17.272  16.948  1.00 10.00      A   
ATOM   1643  CB  ASN   182     -25.276  17.208  17.183  1.00 10.00      A   
ATOM   1644  CG  ASN   182     -24.746  15.788  17.221  1.00 10.00      A   
ATOM   1645  OD1 ASN   182     -24.703  15.154  18.275  1.00 10.00      A   
ATOM   1646  ND2 ASN   182     -24.341  15.275  16.071  1.00 10.00      A   
ATOM   1647 HD21 ASN   182     -24.404  15.835  15.265  1.00 10.00      A   
ATOM   1648 HD22 ASN   182     -23.992  14.360  16.069  1.00 10.00      A   
ATOM   1649  C   ASN   182     -27.368  18.529  17.583  1.00 10.00      A   
ATOM   1650  O   ASN   182     -27.920  18.481  18.684  1.00 10.00      A   
ATOM   1651  N   LEU   183     -27.255  19.649  16.877  1.00 10.00      A   
ATOM   1652  HN  LEU   183     -26.817  19.619  15.997  1.00 10.00      A   
ATOM   1653  CA  LEU   183     -27.770  20.920  17.373  1.00 10.00      A   
ATOM   1654  CB  LEU   183     -27.390  22.064  16.429  1.00 10.00      A   
ATOM   1655  CG  LEU   183     -25.909  22.443  16.393  1.00 10.00      A   
ATOM   1656  CD1 LEU   183     -25.653  23.508  15.340  1.00 10.00      A   
ATOM   1657  CD2 LEU   183     -25.444  22.919  17.761  1.00 10.00      A   
ATOM   1658  C   LEU   183     -29.285  20.865  17.561  1.00 10.00      A   
ATOM   1659  O   LEU   183     -29.803  21.212  18.626  1.00 10.00      A   
ATOM   1660  N   ALA   184     -29.987  20.413  16.527  1.00 10.00      A   
ATOM   1661  HN  ALA   184     -29.513  20.143  15.708  1.00 10.00      A   
ATOM   1662  CA  ALA   184     -31.442  20.311  16.573  1.00 10.00      A   
ATOM   1663  CB  ALA   184     -31.998  19.946  15.208  1.00 10.00      A   
ATOM   1664  C   ALA   184     -31.885  19.295  17.614  1.00 10.00      A   
ATOM   1665  O   ALA   184     -32.860  19.517  18.328  1.00 10.00      A   
ATOM   1666  N   LEU   185     -31.146  18.196  17.707  1.00 10.00      A   
ATOM   1667  HN  LEU   185     -30.371  18.091  17.111  1.00 10.00      A   
ATOM   1668  CA  LEU   185     -31.453  17.136  18.663  1.00 10.00      A   
ATOM   1669  CB  LEU   185     -30.389  16.038  18.596  1.00 10.00      A   
ATOM   1670  CG  LEU   185     -30.492  14.929  19.645  1.00 10.00      A   
ATOM   1671  CD1 LEU   185     -31.607  13.955  19.294  1.00 10.00      A   
ATOM   1672  CD2 LEU   185     -29.163  14.206  19.797  1.00 10.00      A   
ATOM   1673  C   LEU   185     -31.539  17.679  20.084  1.00 10.00      A   
ATOM   1674  O   LEU   185     -32.439  17.319  20.847  1.00 10.00      A   
ATOM   1675  N   ASP   186     -30.606  18.553  20.432  1.00 10.00      A   
ATOM   1676  HN  ASP   186     -29.921  18.811  19.775  1.00 10.00      A   
ATOM   1677  CA  ASP   186     -30.573  19.134  21.765  1.00 10.00      A   
ATOM   1678  CB  ASP   186     -29.182  19.666  22.098  1.00 10.00      A   
ATOM   1679  CG  ASP   186     -28.828  19.438  23.550  1.00 10.00      A   
ATOM   1680  OD1 ASP   186     -28.654  18.262  23.942  1.00 10.00      A   
ATOM   1681  OD2 ASP   186     -28.720  20.425  24.306  1.00 10.00      A   
ATOM   1682  C   ASP   186     -31.614  20.235  21.927  1.00 10.00      A   
ATOM   1683  O   ASP   186     -32.287  20.315  22.953  1.00 10.00      A   
ATOM   1684  N   LYS   187     -31.759  21.073  20.903  1.00 10.00      A   
ATOM   1685  HN  LYS   187     -31.203  20.952  20.100  1.00 10.00      A   
ATOM   1686  CA  LYS   187     -32.718  22.174  20.947  1.00 10.00      A   
ATOM   1687  CB  LYS   187     -32.556  23.094  19.735  1.00 10.00      A   
ATOM   1688  CG  LYS   187     -31.263  23.892  19.732  1.00 10.00      A   
ATOM   1689  CD  LYS   187     -31.233  24.887  18.585  1.00 10.00      A   
ATOM   1690  CE  LYS   187     -29.894  25.602  18.513  1.00 10.00      A   
ATOM   1691  NZ  LYS   187     -29.634  26.431  19.720  1.00 10.00      A   
ATOM   1692  HZ1 LYS   187     -28.646  26.781  19.707  1.00 10.00      A   
ATOM   1693  HZ2 LYS   187     -29.779  25.871  20.583  1.00 10.00      A   
ATOM   1694  HZ3 LYS   187     -30.276  27.248  19.740  1.00 10.00      A   
ATOM   1695  C   LYS   187     -34.155  21.674  21.038  1.00 10.00      A   
ATOM   1696  O   LYS   187     -34.965  22.224  21.785  1.00 10.00      A   
ATOM   1697  N   LEU   188     -34.464  20.628  20.282  1.00 10.00      A   
ATOM   1698  HN  LEU   188     -33.771  20.224  19.711  1.00 10.00      A   
ATOM   1699  CA  LEU   188     -35.809  20.063  20.272  1.00 10.00      A   
ATOM   1700  CB  LEU   188     -36.044  19.233  19.009  1.00 10.00      A   
ATOM   1701  CG  LEU   188     -36.004  19.997  17.682  1.00 10.00      A   
ATOM   1702  CD1 LEU   188     -36.015  19.032  16.506  1.00 10.00      A   
ATOM   1703  CD2 LEU   188     -37.167  20.972  17.584  1.00 10.00      A   
ATOM   1704  C   LEU   188     -36.070  19.225  21.518  1.00 10.00      A   
ATOM   1705  O   LEU   188     -37.218  18.909  21.831  1.00 10.00      A   
ATOM   1706  N   ASP   189     -35.006  18.873  22.229  1.00 10.00      A   
ATOM   1707  HN  ASP   189     -34.115  19.153  21.933  1.00 10.00      A   
ATOM   1708  CA  ASP   189     -35.136  18.080  23.445  1.00 10.00      A   
ATOM   1709  CB  ASP   189     -33.815  17.389  23.792  1.00 10.00      A   
ATOM   1710  CG  ASP   189     -34.002  16.226  24.743  1.00 10.00      A   
ATOM   1711  OD1 ASP   189     -34.571  15.198  24.318  1.00 10.00      A   
ATOM   1712  OD2 ASP   189     -33.576  16.330  25.914  1.00 10.00      A   
ATOM   1713  C   ASP   189     -35.586  18.964  24.600  1.00 10.00      A   
ATOM   1714  O   ASP   189     -36.077  18.482  25.620  1.00 10.00      A   
ATOM   1715  N   GLU   190     -35.417  20.264  24.422  1.00 10.00      A   
ATOM   1716  HN  GLU   190     -35.021  20.583  23.584  1.00 10.00      A   
ATOM   1717  CB  GLU   190     -34.693  22.276  25.603  1.00 10.00      A   
ATOM   1718  CG  GLU   190     -33.321  21.672  25.869  1.00 10.00      A   
ATOM   1719  CD  GLU   190     -32.188  22.666  25.719  1.00 10.00      A   
ATOM   1720  OE1 GLU   190     -32.093  23.314  24.656  1.00 10.00      A   
ATOM   1721  OE2 GLU   190     -31.377  22.795  26.661  1.00 10.00      A   
ATOM   1722  CA  GLU   190     -35.804  21.233  25.429  1.00 10.00      A   
ATOM   1723  C   GLU   190     -37.111  21.908  25.023  1.00 10.00      A   
ATOM   1724  O   GLU   190     -38.185  21.310  25.250  1.00 10.00      A   
ATOM   1725  OXT GLU   190     -37.058  23.021  24.456  1.00 10.00      A   
ATOM   1726  CB  LYS     4       3.105   8.484  -2.077  1.00 10.00      B   
ATOM   1727  CG  LYS     4       4.080   8.566  -3.235  1.00 10.00      B   
ATOM   1728  CD  LYS     4       4.804   7.244  -3.426  1.00 10.00      B   
ATOM   1729  CE  LYS     4       5.744   7.293  -4.616  1.00 10.00      B   
ATOM   1730  NZ  LYS     4       6.582   6.070  -4.715  1.00 10.00      B   
ATOM   1731  HZ1 LYS     4       7.296   6.057  -3.959  1.00 10.00      B   
ATOM   1732  HZ2 LYS     4       7.067   6.044  -5.635  1.00 10.00      B   
ATOM   1733  HZ3 LYS     4       5.988   5.223  -4.632  1.00 10.00      B   
ATOM   1734  C   LYS     4       1.519   9.594  -0.517  1.00 10.00      B   
ATOM   1735  O   LYS     4       1.795   8.940   0.488  1.00 10.00      B   
ATOM   1736  N   LYS     4       3.676  10.669  -1.061  1.00 10.00      B   
ATOM   1737  HT1 LYS     4       4.365  10.882  -1.812  1.00 10.00      B   
ATOM   1738  HT2 LYS     4       4.165  10.165  -0.292  1.00 10.00      B   
ATOM   1739  HT3 LYS     4       3.300  11.563  -0.684  1.00 10.00      B   
ATOM   1740  CA  LYS     4       2.569   9.834  -1.592  1.00 10.00      B   
ATOM   1741  N   GLN     5       0.316  10.120  -0.726  1.00 10.00      B   
ATOM   1742  HN  GLN     5       0.155  10.641  -1.543  1.00 10.00      B   
ATOM   1743  CA  GLN     5      -0.769   9.946   0.236  1.00 10.00      B   
ATOM   1744  CB  GLN     5      -1.964  10.827  -0.128  1.00 10.00      B   
ATOM   1745  CG  GLN     5      -1.714  12.316   0.026  1.00 10.00      B   
ATOM   1746  CD  GLN     5      -2.954  13.133  -0.269  1.00 10.00      B   
ATOM   1747  OE1 GLN     5      -3.804  12.725  -1.064  1.00 10.00      B   
ATOM   1748  NE2 GLN     5      -3.070  14.286   0.370  1.00 10.00      B   
ATOM   1749 HE21 GLN     5      -2.357  14.545   0.994  1.00 10.00      B   
ATOM   1750 HE22 GLN     5      -3.864  14.836   0.201  1.00 10.00      B   
ATOM   1751  C   GLN     5      -1.207   8.488   0.299  1.00 10.00      B   
ATOM   1752  O   GLN     5      -1.305   7.908   1.380  1.00 10.00      B   
ATOM   1753  N   LEU     6      -1.473   7.912  -0.875  1.00 10.00      B   
ATOM   1754  HN  LEU     6      -1.378   8.444  -1.691  1.00 10.00      B   
ATOM   1755  CA  LEU     6      -1.900   6.513  -0.995  1.00 10.00      B   
ATOM   1756  CB  LEU     6      -0.813   5.550  -0.497  1.00 10.00      B   
ATOM   1757  CG  LEU     6       0.507   5.557  -1.270  1.00 10.00      B   
ATOM   1758  CD1 LEU     6       1.556   4.731  -0.543  1.00 10.00      B   
ATOM   1759  CD2 LEU     6       0.305   5.035  -2.685  1.00 10.00      B   
ATOM   1760  C   LEU     6      -3.222   6.255  -0.274  1.00 10.00      B   
ATOM   1761  O   LEU     6      -3.524   5.122   0.111  1.00 10.00      B   
ATOM   1762  N   ALA     7      -4.011   7.309  -0.108  1.00 10.00      B   
ATOM   1763  HN  ALA     7      -3.721   8.180  -0.448  1.00 10.00      B   
ATOM   1764  CA  ALA     7      -5.296   7.205   0.563  1.00 10.00      B   
ATOM   1765  CB  ALA     7      -5.148   7.507   2.047  1.00 10.00      B   
ATOM   1766  C   ALA     7      -6.316   8.143  -0.072  1.00 10.00      B   
ATOM   1767  O   ALA     7      -6.382   9.325   0.266  1.00 10.00      B   
ATOM   1768  N   LEU     8      -7.094   7.616  -1.007  1.00 10.00      B   
ATOM   1769  HN  LEU     8      -6.982   6.672  -1.247  1.00 10.00      B   
ATOM   1770  CA  LEU     8      -8.114   8.403  -1.689  1.00 10.00      B   
ATOM   1771  CB  LEU     8      -7.523   9.144  -2.892  1.00 10.00      B   
ATOM   1772  CG  LEU     8      -7.054  10.578  -2.639  1.00 10.00      B   
ATOM   1773  CD1 LEU     8      -6.359  11.138  -3.870  1.00 10.00      B   
ATOM   1774  CD2 LEU     8      -8.223  11.464  -2.232  1.00 10.00      B   
ATOM   1775  C   LEU     8      -9.275   7.525  -2.136  1.00 10.00      B   
ATOM   1776  O   LEU     8      -9.118   6.666  -3.008  1.00 10.00      B   
ATOM   1777  N   PHE     9     -10.431   7.733  -1.526  1.00 10.00      B   
ATOM   1778  HN  PHE     9     -10.487   8.423  -0.826  1.00 10.00      B   
ATOM   1779  CA  PHE     9     -11.623   6.969  -1.868  1.00 10.00      B   
ATOM   1780  CB  PHE     9     -12.397   6.568  -0.608  1.00 10.00      B   
ATOM   1781  CG  PHE     9     -13.644   5.776  -0.887  1.00 10.00      B   
ATOM   1782  CD1 PHE     9     -13.587   4.601  -1.618  1.00 10.00      B   
ATOM   1783  CD2 PHE     9     -14.874   6.210  -0.419  1.00 10.00      B   
ATOM   1784  CE1 PHE     9     -14.732   3.873  -1.880  1.00 10.00      B   
ATOM   1785  CE2 PHE     9     -16.024   5.488  -0.677  1.00 10.00      B   
ATOM   1786  CZ  PHE     9     -15.952   4.318  -1.409  1.00 10.00      B   
ATOM   1787  C   PHE     9     -12.511   7.773  -2.810  1.00 10.00      B   
ATOM   1788  O   PHE     9     -13.022   7.245  -3.802  1.00 10.00      B   
ATOM   1789  N   GLU    10     -12.683   9.054  -2.496  1.00 10.00      B   
ATOM   1790  HN  GLU    10     -12.247   9.411  -1.692  1.00 10.00      B   
ATOM   1791  CA  GLU    10     -13.499   9.946  -3.312  1.00 10.00      B   
ATOM   1792  CB  GLU    10     -14.739  10.413  -2.546  1.00 10.00      B   
ATOM   1793  CG  GLU    10     -15.690   9.296  -2.157  1.00 10.00      B   
ATOM   1794  CD  GLU    10     -16.901   9.808  -1.411  1.00 10.00      B   
ATOM   1795  OE1 GLU    10     -17.984   9.918  -2.029  1.00 10.00      B   
ATOM   1796  OE2 GLU    10     -16.778  10.109  -0.206  1.00 10.00      B   
ATOM   1797  C   GLU    10     -12.686  11.156  -3.761  1.00 10.00      B   
ATOM   1798  O   GLU    10     -12.798  12.234  -3.184  1.00 10.00      B   
ATOM   1799  N   PRO    11     -11.839  10.988  -4.790  1.00 10.00      B   
ATOM   1800  CA  PRO    11     -11.006  12.077  -5.312  1.00 10.00      B   
ATOM   1801  CB  PRO    11      -9.914  11.327  -6.075  1.00 10.00      B   
ATOM   1802  CG  PRO    11     -10.580  10.082  -6.553  1.00 10.00      B   
ATOM   1803  CD  PRO    11     -11.605   9.720  -5.511  1.00 10.00      B   
ATOM   1804  C   PRO    11     -11.782  12.989  -6.263  1.00 10.00      B   
ATOM   1805  O   PRO    11     -11.237  13.960  -6.790  1.00 10.00      B   
ATOM   1806  N   THR    12     -13.050  12.646  -6.487  1.00 10.00      B   
ATOM   1807  HN  THR    12     -13.405  11.856  -6.036  1.00 10.00      B   
ATOM   1808  CA  THR    12     -13.938  13.406  -7.361  1.00 10.00      B   
ATOM   1809  CB  THR    12     -14.055  14.883  -6.926  1.00 10.00      B   
ATOM   1810  OG1 THR    12     -14.359  14.937  -5.523  1.00 10.00      B   
ATOM   1811  HG1 THR    12     -15.232  14.549  -5.372  1.00 10.00      B   
ATOM   1812  CG2 THR    12     -15.160  15.583  -7.702  1.00 10.00      B   
ATOM   1813  C   THR    12     -13.558  13.296  -8.844  1.00 10.00      B   
ATOM   1814  O   THR    12     -14.313  12.737  -9.635  1.00 10.00      B   
ATOM   1815  N   LEU    13     -12.376  13.797  -9.203  1.00 10.00      B   
ATOM   1816  HN  LEU    13     -11.801  14.190  -8.507  1.00 10.00      B   
ATOM   1817  CA  LEU    13     -11.898  13.779 -10.589  1.00 10.00      B   
ATOM   1818  CB  LEU    13     -10.467  14.318 -10.667  1.00 10.00      B   
ATOM   1819  CG  LEU    13     -10.293  15.820 -10.433  1.00 10.00      B   
ATOM   1820  CD1 LEU    13      -8.820  16.174 -10.325  1.00 10.00      B   
ATOM   1821  CD2 LEU    13     -10.950  16.614 -11.550  1.00 10.00      B   
ATOM   1822  C   LEU    13     -11.963  12.386 -11.216  1.00 10.00      B   
ATOM   1823  O   LEU    13     -12.589  12.193 -12.260  1.00 10.00      B   
ATOM   1824  N   VAL    14     -11.321  11.419 -10.571  1.00 10.00      B   
ATOM   1825  HN  VAL    14     -10.847  11.634  -9.745  1.00 10.00      B   
ATOM   1826  CA  VAL    14     -11.298  10.047 -11.069  1.00 10.00      B   
ATOM   1827  CB  VAL    14     -10.370   9.152 -10.216  1.00 10.00      B   
ATOM   1828  CG1 VAL    14     -10.272   7.750 -10.804  1.00 10.00      B   
ATOM   1829  CG2 VAL    14      -8.987   9.778 -10.102  1.00 10.00      B   
ATOM   1830  C   VAL    14     -12.703   9.451 -11.102  1.00 10.00      B   
ATOM   1831  O   VAL    14     -13.046   8.703 -12.012  1.00 10.00      B   
ATOM   1832  N   VAL    15     -13.518   9.819 -10.120  1.00 10.00      B   
ATOM   1833  HN  VAL    15     -13.196  10.452  -9.449  1.00 10.00      B   
ATOM   1834  CA  VAL    15     -14.888   9.319 -10.030  1.00 10.00      B   
ATOM   1835  CB  VAL    15     -15.548   9.726  -8.695  1.00 10.00      B   
ATOM   1836  CG1 VAL    15     -16.913   9.071  -8.544  1.00 10.00      B   
ATOM   1837  CG2 VAL    15     -14.650   9.365  -7.523  1.00 10.00      B   
ATOM   1838  C   VAL    15     -15.734   9.837 -11.192  1.00 10.00      B   
ATOM   1839  O   VAL    15     -16.550   9.107 -11.758  1.00 10.00      B   
ATOM   1840  N   GLN    16     -15.518  11.096 -11.550  1.00 10.00      B   
ATOM   1841  HN  GLN    16     -14.847  11.623 -11.060  1.00 10.00      B   
ATOM   1842  CA  GLN    16     -16.252  11.726 -12.642  1.00 10.00      B   
ATOM   1843  CB  GLN    16     -15.935  13.221 -12.714  1.00 10.00      B   
ATOM   1844  CG  GLN    16     -16.533  14.032 -11.575  1.00 10.00      B   
ATOM   1845  CD  GLN    16     -15.902  15.404 -11.435  1.00 10.00      B   
ATOM   1846  OE1 GLN    16     -14.718  15.593 -11.720  1.00 10.00      B   
ATOM   1847  NE2 GLN    16     -16.687  16.371 -10.993  1.00 10.00      B   
ATOM   1848 HE21 GLN    16     -17.621  16.150 -10.782  1.00 10.00      B   
ATOM   1849 HE22 GLN    16     -16.308  17.268 -10.893  1.00 10.00      B   
ATOM   1850  C   GLN    16     -15.953  11.052 -13.977  1.00 10.00      B   
ATOM   1851  O   GLN    16     -16.845  10.883 -14.806  1.00 10.00      B   
ATOM   1852  N   ALA    17     -14.705  10.653 -14.175  1.00 10.00      B   
ATOM   1853  HN  ALA    17     -14.035  10.806 -13.475  1.00 10.00      B   
ATOM   1854  CA  ALA    17     -14.303   9.997 -15.415  1.00 10.00      B   
ATOM   1855  CB  ALA    17     -12.833  10.264 -15.699  1.00 10.00      B   
ATOM   1856  C   ALA    17     -14.580   8.495 -15.370  1.00 10.00      B   
ATOM   1857  O   ALA    17     -14.593   7.818 -16.402  1.00 10.00      B   
ATOM   1858  N   LEU    18     -14.820   7.979 -14.174  1.00 10.00      B   
ATOM   1859  HN  LEU    18     -14.810   8.570 -13.389  1.00 10.00      B   
ATOM   1860  CA  LEU    18     -15.079   6.557 -13.990  1.00 10.00      B   
ATOM   1861  CB  LEU    18     -14.949   6.169 -12.519  1.00 10.00      B   
ATOM   1862  CG  LEU    18     -14.429   4.758 -12.243  1.00 10.00      B   
ATOM   1863  CD1 LEU    18     -12.947   4.658 -12.575  1.00 10.00      B   
ATOM   1864  CD2 LEU    18     -14.692   4.368 -10.799  1.00 10.00      B   
ATOM   1865  C   LEU    18     -16.452   6.153 -14.515  1.00 10.00      B   
ATOM   1866  O   LEU    18     -16.640   5.018 -14.953  1.00 10.00      B   
ATOM   1867  N   LYS    19     -17.400   7.086 -14.484  1.00 10.00      B   
ATOM   1868  HN  LYS    19     -17.180   7.975 -14.132  1.00 10.00      B   
ATOM   1869  CA  LYS    19     -18.766   6.823 -14.947  1.00 10.00      B   
ATOM   1870  CB  LYS    19     -19.662   8.057 -14.776  1.00 10.00      B   
ATOM   1871  CG  LYS    19     -19.297   9.233 -15.669  1.00 10.00      B   
ATOM   1872  CD  LYS    19     -20.269  10.389 -15.497  1.00 10.00      B   
ATOM   1873  CE  LYS    19     -19.975  11.510 -16.480  1.00 10.00      B   
ATOM   1874  NZ  LYS    19     -18.787  12.313 -16.083  1.00 10.00      B   
ATOM   1875  HZ1 LYS    19     -18.527  12.972 -16.842  1.00 10.00      B   
ATOM   1876  HZ2 LYS    19     -17.974  11.688 -15.889  1.00 10.00      B   
ATOM   1877  HZ3 LYS    19     -19.004  12.862 -15.224  1.00 10.00      B   
ATOM   1878  C   LYS    19     -18.791   6.327 -16.393  1.00 10.00      B   
ATOM   1879  O   LYS    19     -19.651   5.531 -16.774  1.00 10.00      B   
ATOM   1880  N   GLU    20     -17.834   6.785 -17.190  1.00 10.00      B   
ATOM   1881  HN  GLU    20     -17.168   7.406 -16.828  1.00 10.00      B   
ATOM   1882  CA  GLU    20     -17.751   6.384 -18.585  1.00 10.00      B   
ATOM   1883  CB  GLU    20     -16.729   7.241 -19.337  1.00 10.00      B   
ATOM   1884  CG  GLU    20     -17.085   8.720 -19.401  1.00 10.00      B   
ATOM   1885  CD  GLU    20     -16.169   9.508 -20.317  1.00 10.00      B   
ATOM   1886  OE1 GLU    20     -16.149   9.225 -21.537  1.00 10.00      B   
ATOM   1887  OE2 GLU    20     -15.474  10.421 -19.823  1.00 10.00      B   
ATOM   1888  C   GLU    20     -17.392   4.905 -18.697  1.00 10.00      B   
ATOM   1889  O   GLU    20     -17.906   4.194 -19.558  1.00 10.00      B   
ATOM   1890  N   ALA    21     -16.533   4.440 -17.796  1.00 10.00      B   
ATOM   1891  HN  ALA    21     -16.196   5.046 -17.104  1.00 10.00      B   
ATOM   1892  CA  ALA    21     -16.101   3.049 -17.791  1.00 10.00      B   
ATOM   1893  CB  ALA    21     -14.850   2.882 -16.941  1.00 10.00      B   
ATOM   1894  C   ALA    21     -17.219   2.146 -17.284  1.00 10.00      B   
ATOM   1895  O   ALA    21     -17.380   1.017 -17.749  1.00 10.00      B   
ATOM   1896  N   VAL    22     -18.000   2.662 -16.343  1.00 10.00      B   
ATOM   1897  HN  VAL    22     -17.821   3.573 -16.023  1.00 10.00      B   
ATOM   1898  CA  VAL    22     -19.113   1.914 -15.768  1.00 10.00      B   
ATOM   1899  CB  VAL    22     -19.833   2.726 -14.671  1.00 10.00      B   
ATOM   1900  CG1 VAL    22     -21.003   1.943 -14.098  1.00 10.00      B   
ATOM   1901  CG2 VAL    22     -18.862   3.108 -13.566  1.00 10.00      B   
ATOM   1902  C   VAL    22     -20.115   1.520 -16.848  1.00 10.00      B   
ATOM   1903  O   VAL    22     -20.571   0.376 -16.902  1.00 10.00      B   
ATOM   1904  N   LYS    23     -20.443   2.471 -17.718  1.00 10.00      B   
ATOM   1905  HN  LYS    23     -20.048   3.366 -17.623  1.00 10.00      B   
ATOM   1906  CA  LYS    23     -21.385   2.215 -18.797  1.00 10.00      B   
ATOM   1907  CB  LYS    23     -22.020   3.513 -19.304  1.00 10.00      B   
ATOM   1908  CG  LYS    23     -23.104   4.050 -18.380  1.00 10.00      B   
ATOM   1909  CD  LYS    23     -23.833   5.239 -18.986  1.00 10.00      B   
ATOM   1910  CE  LYS    23     -25.028   5.641 -18.134  1.00 10.00      B   
ATOM   1911  NZ  LYS    23     -25.613   6.943 -18.559  1.00 10.00      B   
ATOM   1912  HZ1 LYS    23     -26.449   7.168 -17.979  1.00 10.00      B   
ATOM   1913  HZ2 LYS    23     -25.901   6.897 -19.554  1.00 10.00      B   
ATOM   1914  HZ3 LYS    23     -24.915   7.703 -18.449  1.00 10.00      B   
ATOM   1915  C   LYS    23     -20.731   1.437 -19.935  1.00 10.00      B   
ATOM   1916  O   LYS    23     -21.414   0.879 -20.790  1.00 10.00      B   
ATOM   1917  N   LYS    24     -19.405   1.392 -19.936  1.00 10.00      B   
ATOM   1918  HN  LYS    24     -18.910   1.854 -19.227  1.00 10.00      B   
ATOM   1919  CA  LYS    24     -18.666   0.661 -20.962  1.00 10.00      B   
ATOM   1920  CB  LYS    24     -17.228   1.170 -21.083  1.00 10.00      B   
ATOM   1921  CG  LYS    24     -17.087   2.424 -21.927  1.00 10.00      B   
ATOM   1922  CD  LYS    24     -15.645   2.897 -21.978  1.00 10.00      B   
ATOM   1923  CE  LYS    24     -15.513   4.143 -22.833  1.00 10.00      B   
ATOM   1924  NZ  LYS    24     -14.105   4.599 -22.930  1.00 10.00      B   
ATOM   1925  HZ1 LYS    24     -14.048   5.450 -23.522  1.00 10.00      B   
ATOM   1926  HZ2 LYS    24     -13.517   3.856 -23.353  1.00 10.00      B   
ATOM   1927  HZ3 LYS    24     -13.731   4.824 -21.982  1.00 10.00      B   
ATOM   1928  C   LYS    24     -18.678  -0.836 -20.663  1.00 10.00      B   
ATOM   1929  O   LYS    24     -18.461  -1.664 -21.548  1.00 10.00      B   
ATOM   1930  N   LEU    25     -18.934  -1.171 -19.406  1.00 10.00      B   
ATOM   1931  HN  LEU    25     -19.079  -0.462 -18.743  1.00 10.00      B   
ATOM   1932  CA  LEU    25     -18.997  -2.560 -18.981  1.00 10.00      B   
ATOM   1933  CB  LEU    25     -18.297  -2.736 -17.630  1.00 10.00      B   
ATOM   1934  CG  LEU    25     -16.824  -2.321 -17.569  1.00 10.00      B   
ATOM   1935  CD1 LEU    25     -16.294  -2.434 -16.147  1.00 10.00      B   
ATOM   1936  CD2 LEU    25     -15.990  -3.163 -18.523  1.00 10.00      B   
ATOM   1937  C   LEU    25     -20.455  -2.997 -18.885  1.00 10.00      B   
ATOM   1938  O   LEU    25     -20.775  -4.052 -18.338  1.00 10.00      B   
ATOM   1939  N   ASN    26     -21.333  -2.162 -19.430  1.00 10.00      B   
ATOM   1940  HN  ASN    26     -21.006  -1.338 -19.847  1.00 10.00      B   
ATOM   1941  CA  ASN    26     -22.768  -2.431 -19.432  1.00 10.00      B   
ATOM   1942  CB  ASN    26     -23.578  -1.168 -19.743  1.00 10.00      B   
ATOM   1943  CG  ASN    26     -25.045  -1.309 -19.380  1.00 10.00      B   
ATOM   1944  OD1 ASN    26     -25.399  -2.019 -18.444  1.00 10.00      B   
ATOM   1945  ND2 ASN    26     -25.910  -0.631 -20.119  1.00 10.00      B   
ATOM   1946 HD21 ASN    26     -25.563  -0.083 -20.854  1.00 10.00      B   
ATOM   1947 HD22 ASN    26     -26.859  -0.702 -19.895  1.00 10.00      B   
ATOM   1948  C   ASN    26     -23.166  -3.583 -20.369  1.00 10.00      B   
ATOM   1949  O   ASN    26     -23.996  -4.406 -19.992  1.00 10.00      B   
ATOM   1950  N   PRO    27     -22.616  -3.659 -21.610  1.00 10.00      B   
ATOM   1951  CA  PRO    27     -22.946  -4.748 -22.548  1.00 10.00      B   
ATOM   1952  CB  PRO    27     -22.110  -4.430 -23.795  1.00 10.00      B   
ATOM   1953  CG  PRO    27     -21.047  -3.507 -23.315  1.00 10.00      B   
ATOM   1954  CD  PRO    27     -21.677  -2.700 -22.219  1.00 10.00      B   
ATOM   1955  C   PRO    27     -22.582  -6.132 -22.000  1.00 10.00      B   
ATOM   1956  O   PRO    27     -22.071  -6.262 -20.884  1.00 10.00      B   
ATOM   1957  N   GLN    28     -22.821  -7.165 -22.803  1.00 10.00      B   
ATOM   1958  HN  GLN    28     -23.191  -6.998 -23.698  1.00 10.00      B   
ATOM   1959  CA  GLN    28     -22.542  -8.543 -22.395  1.00 10.00      B   
ATOM   1960  CB  GLN    28     -23.311  -9.545 -23.260  1.00 10.00      B   
ATOM   1961  CG  GLN    28     -24.818  -9.351 -23.249  1.00 10.00      B   
ATOM   1962  CD  GLN    28     -25.573 -10.590 -23.692  1.00 10.00      B   
ATOM   1963  OE1 GLN    28     -25.134 -11.718 -23.458  1.00 10.00      B   
ATOM   1964  NE2 GLN    28     -26.709 -10.392 -24.343  1.00 10.00      B   
ATOM   1965 HE21 GLN    28     -26.997  -9.466 -24.505  1.00 10.00      B   
ATOM   1966 HE22 GLN    28     -27.217 -11.179 -24.642  1.00 10.00      B   
ATOM   1967  C   GLN    28     -21.047  -8.862 -22.407  1.00 10.00      B   
ATOM   1968  O   GLN    28     -20.599  -9.782 -23.093  1.00 10.00      B   
ATOM   1969  N   ALA    29     -20.282  -8.092 -21.655  1.00 10.00      B   
ATOM   1970  HN  ALA    29     -20.697  -7.349 -21.157  1.00 10.00      B   
ATOM   1971  CA  ALA    29     -18.846  -8.295 -21.555  1.00 10.00      B   
ATOM   1972  CB  ALA    29     -18.115  -6.971 -21.713  1.00 10.00      B   
ATOM   1973  C   ALA    29     -18.516  -8.928 -20.211  1.00 10.00      B   
ATOM   1974  O   ALA    29     -17.376  -9.300 -19.942  1.00 10.00      B   
ATOM   1975  N   GLN    30     -19.538  -9.071 -19.383  1.00 10.00      B   
ATOM   1976  HN  GLN    30     -20.427  -8.776 -19.671  1.00 10.00      B   
ATOM   1977  CA  GLN    30     -19.379  -9.649 -18.056  1.00 10.00      B   
ATOM   1978  CB  GLN    30     -20.391  -9.031 -17.088  1.00 10.00      B   
ATOM   1979  CG  GLN    30     -20.482  -7.514 -17.171  1.00 10.00      B   
ATOM   1980  CD  GLN    30     -21.462  -6.935 -16.169  1.00 10.00      B   
ATOM   1981  OE1 GLN    30     -21.625  -7.461 -15.069  1.00 10.00      B   
ATOM   1982  NE2 GLN    30     -22.120  -5.847 -16.539  1.00 10.00      B   
ATOM   1983 HE21 GLN    30     -21.935  -5.472 -17.432  1.00 10.00      B   
ATOM   1984 HE22 GLN    30     -22.775  -5.469 -15.918  1.00 10.00      B   
ATOM   1985  C   GLN    30     -19.535 -11.169 -18.085  1.00 10.00      B   
ATOM   1986  O   GLN    30     -19.940 -11.781 -17.099  1.00 10.00      B   
ATOM   1987  N   TRP    31     -19.180 -11.778 -19.212  1.00 10.00      B   
ATOM   1988  HN  TRP    31     -18.829 -11.240 -19.952  1.00 10.00      B   
ATOM   1989  CA  TRP    31     -19.285 -13.227 -19.372  1.00 10.00      B   
ATOM   1990  CB  TRP    31     -19.114 -13.635 -20.841  1.00 10.00      B   
ATOM   1991  CG  TRP    31     -17.971 -12.958 -21.537  1.00 10.00      B   
ATOM   1992  CD1 TRP    31     -18.026 -11.814 -22.279  1.00 10.00      B   
ATOM   1993  CD2 TRP    31     -16.601 -13.382 -21.557  1.00 10.00      B   
ATOM   1994  NE1 TRP    31     -16.780 -11.498 -22.756  1.00 10.00      B   
ATOM   1995  HE1 TRP    31     -16.564 -10.721 -23.318  1.00 10.00      B   
ATOM   1996  CE2 TRP    31     -15.888 -12.446 -22.330  1.00 10.00      B   
ATOM   1997  CE3 TRP    31     -15.910 -14.464 -21.000  1.00 10.00      B   
ATOM   1998  CZ2 TRP    31     -14.519 -12.556 -22.555  1.00 10.00      B   
ATOM   1999  CZ3 TRP    31     -14.552 -14.571 -21.225  1.00 10.00      B   
ATOM   2000  CH2 TRP    31     -13.871 -13.623 -21.997  1.00 10.00      B   
ATOM   2001  C   TRP    31     -18.273 -13.951 -18.487  1.00 10.00      B   
ATOM   2002  O   TRP    31     -18.398 -15.145 -18.228  1.00 10.00      B   
ATOM   2003  N   ARG    32     -17.275 -13.210 -18.024  1.00 10.00      B   
ATOM   2004  HN  ARG    32     -17.234 -12.266 -18.273  1.00 10.00      B   
ATOM   2005  CA  ARG    32     -16.241 -13.764 -17.158  1.00 10.00      B   
ATOM   2006  CB  ARG    32     -14.945 -12.963 -17.302  1.00 10.00      B   
ATOM   2007  CG  ARG    32     -15.117 -11.468 -17.082  1.00 10.00      B   
ATOM   2008  CD  ARG    32     -13.777 -10.751 -17.086  1.00 10.00      B   
ATOM   2009  NE  ARG    32     -13.028 -11.000 -18.315  1.00 10.00      B   
ATOM   2010  HE  ARG    32     -12.750 -11.927 -18.492  1.00 10.00      B   
ATOM   2011  CZ  ARG    32     -12.701 -10.055 -19.196  1.00 10.00      B   
ATOM   2012  NH1 ARG    32     -13.056  -8.792 -18.996  1.00 10.00      B   
ATOM   2013 HH11 ARG    32     -12.797  -8.059 -19.693  1.00 10.00      B   
ATOM   2014 HH12 ARG    32     -13.594  -8.523 -18.145  1.00 10.00      B   
ATOM   2015  NH2 ARG    32     -12.013 -10.370 -20.282  1.00 10.00      B   
ATOM   2016 HH21 ARG    32     -11.757  -9.630 -20.972  1.00 10.00      B   
ATOM   2017 HH22 ARG    32     -11.722 -11.357 -20.453  1.00 10.00      B   
ATOM   2018  C   ARG    32     -16.702 -13.766 -15.702  1.00 10.00      B   
ATOM   2019  O   ARG    32     -15.985 -14.221 -14.807  1.00 10.00      B   
ATOM   2020  N   ASN    33     -17.905 -13.254 -15.474  1.00 10.00      B   
ATOM   2021  HN  ASN    33     -18.432 -12.914 -16.230  1.00 10.00      B   
ATOM   2022  CA  ASN    33     -18.476 -13.194 -14.139  1.00 10.00      B   
ATOM   2023  CB  ASN    33     -18.502 -11.744 -13.643  1.00 10.00      B   
ATOM   2024  CG  ASN    33     -18.717 -11.620 -12.144  1.00 10.00      B   
ATOM   2025  OD1 ASN    33     -19.378 -12.451 -11.519  1.00 10.00      B   
ATOM   2026  ND2 ASN    33     -18.162 -10.572 -11.558  1.00 10.00      B   
ATOM   2027 HD21 ASN    33     -17.654  -9.941 -12.117  1.00 10.00      B   
ATOM   2028 HD22 ASN    33     -18.280 -10.464 -10.585  1.00 10.00      B   
ATOM   2029  C   ASN    33     -19.888 -13.767 -14.159  1.00 10.00      B   
ATOM   2030  O   ASN    33     -20.862 -13.025 -14.276  1.00 10.00      B   
ATOM   2031  N   PRO    34     -20.009 -15.105 -14.069  1.00 10.00      B   
ATOM   2032  CA  PRO    34     -21.306 -15.797 -14.084  1.00 10.00      B   
ATOM   2033  CB  PRO    34     -20.942 -17.247 -13.761  1.00 10.00      B   
ATOM   2034  CG  PRO    34     -19.531 -17.386 -14.213  1.00 10.00      B   
ATOM   2035  CD  PRO    34     -18.884 -16.055 -13.958  1.00 10.00      B   
ATOM   2036  C   PRO    34     -22.272 -15.249 -13.039  1.00 10.00      B   
ATOM   2037  O   PRO    34     -23.468 -15.114 -13.300  1.00 10.00      B   
ATOM   2038  N   VAL    35     -21.742 -14.924 -11.865  1.00 10.00      B   
ATOM   2039  HN  VAL    35     -20.779 -15.054 -11.727  1.00 10.00      B   
ATOM   2040  CA  VAL    35     -22.550 -14.382 -10.778  1.00 10.00      B   
ATOM   2041  CB  VAL    35     -21.693 -14.129  -9.518  1.00 10.00      B   
ATOM   2042  CG1 VAL    35     -22.497 -13.422  -8.437  1.00 10.00      B   
ATOM   2043  CG2 VAL    35     -21.134 -15.439  -8.991  1.00 10.00      B   
ATOM   2044  C   VAL    35     -23.228 -13.083 -11.210  1.00 10.00      B   
ATOM   2045  O   VAL    35     -24.432 -12.904 -11.024  1.00 10.00      B   
ATOM   2046  N   MET    36     -22.451 -12.193 -11.813  1.00 10.00      B   
ATOM   2047  HN  MET    36     -21.501 -12.404 -11.954  1.00 10.00      B   
ATOM   2048  CA  MET    36     -22.976 -10.914 -12.272  1.00 10.00      B   
ATOM   2049  CB  MET    36     -21.850  -9.901 -12.488  1.00 10.00      B   
ATOM   2050  CG  MET    36     -21.626  -8.974 -11.307  1.00 10.00      B   
ATOM   2051  SD  MET    36     -23.138  -8.135 -10.794  1.00 10.00      B   
ATOM   2052  CE  MET    36     -23.579  -7.277 -12.302  1.00 10.00      B   
ATOM   2053  C   MET    36     -23.804 -11.069 -13.542  1.00 10.00      B   
ATOM   2054  O   MET    36     -24.742 -10.307 -13.777  1.00 10.00      B   
ATOM   2055  N   PHE    37     -23.457 -12.062 -14.353  1.00 10.00      B   
ATOM   2056  HN  PHE    37     -22.699 -12.639 -14.107  1.00 10.00      B   
ATOM   2057  CA  PHE    37     -24.164 -12.315 -15.601  1.00 10.00      B   
ATOM   2058  CB  PHE    37     -23.485 -13.438 -16.390  1.00 10.00      B   
ATOM   2059  CG  PHE    37     -23.763 -13.392 -17.865  1.00 10.00      B   
ATOM   2060  CD1 PHE    37     -23.381 -12.296 -18.622  1.00 10.00      B   
ATOM   2061  CD2 PHE    37     -24.411 -14.439 -18.496  1.00 10.00      B   
ATOM   2062  CE1 PHE    37     -23.638 -12.246 -19.978  1.00 10.00      B   
ATOM   2063  CE2 PHE    37     -24.670 -14.397 -19.852  1.00 10.00      B   
ATOM   2064  CZ  PHE    37     -24.286 -13.298 -20.594  1.00 10.00      B   
ATOM   2065  C   PHE    37     -25.634 -12.644 -15.349  1.00 10.00      B   
ATOM   2066  O   PHE    37     -26.517 -12.143 -16.044  1.00 10.00      B   
ATOM   2067  N   ILE    38     -25.890 -13.478 -14.343  1.00 10.00      B   
ATOM   2068  HN  ILE    38     -25.141 -13.845 -13.820  1.00 10.00      B   
ATOM   2069  CA  ILE    38     -27.257 -13.860 -13.998  1.00 10.00      B   
ATOM   2070  CB  ILE    38     -27.297 -14.925 -12.880  1.00 10.00      B   
ATOM   2071  CG1 ILE    38     -26.470 -16.148 -13.284  1.00 10.00      B   
ATOM   2072  CG2 ILE    38     -28.733 -15.339 -12.591  1.00 10.00      B   
ATOM   2073  CD1 ILE    38     -26.231 -17.129 -12.156  1.00 10.00      B   
ATOM   2074  C   ILE    38     -28.054 -12.633 -13.565  1.00 10.00      B   
ATOM   2075  O   ILE    38     -29.217 -12.465 -13.938  1.00 10.00      B   
ATOM   2076  N   VAL    39     -27.407 -11.771 -12.788  1.00 10.00      B   
ATOM   2077  HN  VAL    39     -26.481 -11.966 -12.532  1.00 10.00      B   
ATOM   2078  CA  VAL    39     -28.035 -10.546 -12.309  1.00 10.00      B   
ATOM   2079  CB  VAL    39     -27.129  -9.808 -11.300  1.00 10.00      B   
ATOM   2080  CG1 VAL    39     -27.809  -8.553 -10.775  1.00 10.00      B   
ATOM   2081  CG2 VAL    39     -26.751 -10.730 -10.151  1.00 10.00      B   
ATOM   2082  C   VAL    39     -28.333  -9.624 -13.488  1.00 10.00      B   
ATOM   2083  O   VAL    39     -29.408  -9.030 -13.570  1.00 10.00      B   
ATOM   2084  N   TRP    40     -27.372  -9.531 -14.405  1.00 10.00      B   
ATOM   2085  HN  TRP    40     -26.535 -10.030 -14.266  1.00 10.00      B   
ATOM   2086  CA  TRP    40     -27.508  -8.704 -15.598  1.00 10.00      B   
ATOM   2087  CB  TRP    40     -26.258  -8.845 -16.475  1.00 10.00      B   
ATOM   2088  CG  TRP    40     -26.210  -7.891 -17.631  1.00 10.00      B   
ATOM   2089  CD1 TRP    40     -25.631  -6.658 -17.644  1.00 10.00      B   
ATOM   2090  CD2 TRP    40     -26.760  -8.090 -18.942  1.00 10.00      B   
ATOM   2091  NE1 TRP    40     -25.786  -6.076 -18.877  1.00 10.00      B   
ATOM   2092  HE1 TRP    40     -25.448  -5.185 -19.135  1.00 10.00      B   
ATOM   2093  CE2 TRP    40     -26.475  -6.933 -19.691  1.00 10.00      B   
ATOM   2094  CE3 TRP    40     -27.464  -9.132 -19.554  1.00 10.00      B   
ATOM   2095  CZ2 TRP    40     -26.869  -6.787 -21.019  1.00 10.00      B   
ATOM   2096  CZ3 TRP    40     -27.854  -8.985 -20.871  1.00 10.00      B   
ATOM   2097  CH2 TRP    40     -27.556  -7.823 -21.590  1.00 10.00      B   
ATOM   2098  C   TRP    40     -28.747  -9.114 -16.389  1.00 10.00      B   
ATOM   2099  O   TRP    40     -29.545  -8.267 -16.798  1.00 10.00      B   
ATOM   2100  N   ILE    41     -28.903 -10.419 -16.589  1.00 10.00      B   
ATOM   2101  HN  ILE    41     -28.226 -11.039 -16.235  1.00 10.00      B   
ATOM   2102  CA  ILE    41     -30.046 -10.956 -17.322  1.00 10.00      B   
ATOM   2103  CB  ILE    41     -29.953 -12.491 -17.461  1.00 10.00      B   
ATOM   2104  CG1 ILE    41     -28.663 -12.874 -18.192  1.00 10.00      B   
ATOM   2105  CG2 ILE    41     -31.163 -13.046 -18.201  1.00 10.00      B   
ATOM   2106  CD1 ILE    41     -28.334 -14.348 -18.112  1.00 10.00      B   
ATOM   2107  C   ILE    41     -31.353 -10.574 -16.630  1.00 10.00      B   
ATOM   2108  O   ILE    41     -32.348 -10.263 -17.288  1.00 10.00      B   
ATOM   2109  N   GLY    42     -31.329 -10.568 -15.301  1.00 10.00      B   
ATOM   2110  HN  GLY    42     -30.495 -10.804 -14.835  1.00 10.00      B   
ATOM   2111  CA  GLY    42     -32.505 -10.214 -14.534  1.00 10.00      B   
ATOM   2112  C   GLY    42     -32.965  -8.802 -14.830  1.00 10.00      B   
ATOM   2113  O   GLY    42     -34.154  -8.564 -15.053  1.00 10.00      B   
ATOM   2114  N   SER    43     -32.019  -7.868 -14.840  1.00 10.00      B   
ATOM   2115  HN  SER    43     -31.089  -8.123 -14.639  1.00 10.00      B   
ATOM   2116  CA  SER    43     -32.319  -6.469 -15.123  1.00 10.00      B   
ATOM   2117  CB  SER    43     -31.059  -5.623 -14.948  1.00 10.00      B   
ATOM   2118  OG  SER    43     -29.933  -6.450 -14.715  1.00 10.00      B   
ATOM   2119  HG  SER    43     -29.657  -6.857 -15.545  1.00 10.00      B   
ATOM   2120  C   SER    43     -32.872  -6.304 -16.537  1.00 10.00      B   
ATOM   2121  O   SER    43     -33.756  -5.479 -16.784  1.00 10.00      B   
ATOM   2122  N   LEU    44     -32.355  -7.104 -17.461  1.00 10.00      B   
ATOM   2123  HN  LEU    44     -31.660  -7.744 -17.201  1.00 10.00      B   
ATOM   2124  CA  LEU    44     -32.796  -7.058 -18.846  1.00 10.00      B   
ATOM   2125  CB  LEU    44     -31.839  -7.852 -19.738  1.00 10.00      B   
ATOM   2126  CG  LEU    44     -32.154  -7.841 -21.236  1.00 10.00      B   
ATOM   2127  CD1 LEU    44     -31.839  -6.483 -21.843  1.00 10.00      B   
ATOM   2128  CD2 LEU    44     -31.395  -8.945 -21.951  1.00 10.00      B   
ATOM   2129  C   LEU    44     -34.213  -7.608 -18.979  1.00 10.00      B   
ATOM   2130  O   LEU    44     -35.077  -6.980 -19.594  1.00 10.00      B   
ATOM   2131  N   LEU    45     -34.445  -8.777 -18.385  1.00 10.00      B   
ATOM   2132  HN  LEU    45     -33.711  -9.220 -17.898  1.00 10.00      B   
ATOM   2133  CA  LEU    45     -35.754  -9.423 -18.438  1.00 10.00      B   
ATOM   2134  CB  LEU    45     -35.725 -10.781 -17.730  1.00 10.00      B   
ATOM   2135  CG  LEU    45     -34.944 -11.894 -18.433  1.00 10.00      B   
ATOM   2136  CD1 LEU    45     -34.917 -13.152 -17.578  1.00 10.00      B   
ATOM   2137  CD2 LEU    45     -35.532 -12.187 -19.806  1.00 10.00      B   
ATOM   2138  C   LEU    45     -36.836  -8.542 -17.831  1.00 10.00      B   
ATOM   2139  O   LEU    45     -37.864  -8.298 -18.460  1.00 10.00      B   
ATOM   2140  N   THR    46     -36.586  -8.048 -16.622  1.00 10.00      B   
ATOM   2141  HN  THR    46     -35.734  -8.261 -16.185  1.00 10.00      B   
ATOM   2142  CA  THR    46     -37.543  -7.198 -15.926  1.00 10.00      B   
ATOM   2143  CB  THR    46     -37.005  -6.734 -14.561  1.00 10.00      B   
ATOM   2144  OG1 THR    46     -35.633  -6.344 -14.695  1.00 10.00      B   
ATOM   2145  HG1 THR    46     -35.067  -7.117 -14.555  1.00 10.00      B   
ATOM   2146  CG2 THR    46     -37.109  -7.852 -13.538  1.00 10.00      B   
ATOM   2147  C   THR    46     -37.923  -5.985 -16.766  1.00 10.00      B   
ATOM   2148  O   THR    46     -39.098  -5.637 -16.872  1.00 10.00      B   
ATOM   2149  N   THR    47     -36.925  -5.354 -17.380  1.00 10.00      B   
ATOM   2150  HN  THR    47     -36.009  -5.683 -17.265  1.00 10.00      B   
ATOM   2151  CA  THR    47     -37.161  -4.188 -18.217  1.00 10.00      B   
ATOM   2152  CB  THR    47     -35.840  -3.598 -18.760  1.00 10.00      B   
ATOM   2153  OG1 THR    47     -34.974  -3.273 -17.662  1.00 10.00      B   
ATOM   2154  HG1 THR    47     -34.639  -4.091 -17.265  1.00 10.00      B   
ATOM   2155  CG2 THR    47     -36.104  -2.340 -19.575  1.00 10.00      B   
ATOM   2156  C   THR    47     -38.090  -4.545 -19.379  1.00 10.00      B   
ATOM   2157  O   THR    47     -39.067  -3.844 -19.642  1.00 10.00      B   
ATOM   2158  N   CYS    48     -37.795  -5.655 -20.048  1.00 10.00      B   
ATOM   2159  HN  CYS    48     -37.015  -6.186 -19.775  1.00 10.00      B   
ATOM   2160  CA  CYS    48     -38.603  -6.106 -21.173  1.00 10.00      B   
ATOM   2161  CB  CYS    48     -37.968  -7.328 -21.839  1.00 10.00      B   
ATOM   2162  SG  CYS    48     -36.246  -7.086 -22.333  1.00 10.00      B   
ATOM   2163  HG  CYS    48     -35.515  -7.018 -21.228  1.00 10.00      B   
ATOM   2164  C   CYS    48     -40.033  -6.420 -20.735  1.00 10.00      B   
ATOM   2165  O   CYS    48     -40.991  -6.056 -21.417  1.00 10.00      B   
ATOM   2166  N   ILE    49     -40.171  -7.088 -19.591  1.00 10.00      B   
ATOM   2167  HN  ILE    49     -39.368  -7.353 -19.089  1.00 10.00      B   
ATOM   2168  CA  ILE    49     -41.488  -7.437 -19.069  1.00 10.00      B   
ATOM   2169  CB  ILE    49     -41.400  -8.385 -17.849  1.00 10.00      B   
ATOM   2170  CG1 ILE    49     -40.653  -9.669 -18.225  1.00 10.00      B   
ATOM   2171  CG2 ILE    49     -42.794  -8.715 -17.328  1.00 10.00      B   
ATOM   2172  CD1 ILE    49     -40.347 -10.571 -17.048  1.00 10.00      B   
ATOM   2173  C   ILE    49     -42.261  -6.173 -18.694  1.00 10.00      B   
ATOM   2174  O   ILE    49     -43.455  -6.063 -18.971  1.00 10.00      B   
ATOM   2175  N   SER    50     -41.570  -5.219 -18.077  1.00 10.00      B   
ATOM   2176  HN  SER    50     -40.618  -5.369 -17.878  1.00 10.00      B   
ATOM   2177  CA  SER    50     -42.190  -3.962 -17.680  1.00 10.00      B   
ATOM   2178  CB  SER    50     -41.198  -3.092 -16.902  1.00 10.00      B   
ATOM   2179  OG  SER    50     -40.696  -3.786 -15.773  1.00 10.00      B   
ATOM   2180  HG  SER    50     -40.194  -4.556 -16.069  1.00 10.00      B   
ATOM   2181  C   SER    50     -42.707  -3.216 -18.906  1.00 10.00      B   
ATOM   2182  O   SER    50     -43.814  -2.684 -18.897  1.00 10.00      B   
ATOM   2183  N   ILE    51     -41.903  -3.196 -19.966  1.00 10.00      B   
ATOM   2184  HN  ILE    51     -41.022  -3.632 -19.909  1.00 10.00      B   
ATOM   2185  CA  ILE    51     -42.290  -2.534 -21.206  1.00 10.00      B   
ATOM   2186  CB  ILE    51     -41.137  -2.537 -22.234  1.00 10.00      B   
ATOM   2187  CG1 ILE    51     -39.976  -1.686 -21.713  1.00 10.00      B   
ATOM   2188  CG2 ILE    51     -41.613  -2.021 -23.586  1.00 10.00      B   
ATOM   2189  CD1 ILE    51     -38.718  -1.784 -22.547  1.00 10.00      B   
ATOM   2190  C   ILE    51     -43.518  -3.215 -21.802  1.00 10.00      B   
ATOM   2191  O   ILE    51     -44.470  -2.551 -22.208  1.00 10.00      B   
ATOM   2192  N   ALA    52     -43.498  -4.545 -21.821  1.00 10.00      B   
ATOM   2193  HN  ALA    52     -42.706  -5.015 -21.475  1.00 10.00      B   
ATOM   2194  CA  ALA    52     -44.612  -5.323 -22.352  1.00 10.00      B   
ATOM   2195  CB  ALA    52     -44.257  -6.802 -22.399  1.00 10.00      B   
ATOM   2196  C   ALA    52     -45.869  -5.100 -21.519  1.00 10.00      B   
ATOM   2197  O   ALA    52     -46.977  -5.036 -22.053  1.00 10.00      B   
ATOM   2198  N   MET    53     -45.683  -4.969 -20.209  1.00 10.00      B   
ATOM   2199  HN  MET    53     -44.769  -5.038 -19.848  1.00 10.00      B   
ATOM   2200  CA  MET    53     -46.787  -4.735 -19.291  1.00 10.00      B   
ATOM   2201  CB  MET    53     -46.325  -4.879 -17.840  1.00 10.00      B   
ATOM   2202  CG  MET    53     -46.467  -6.284 -17.285  1.00 10.00      B   
ATOM   2203  SD  MET    53     -45.672  -6.491 -15.682  1.00 10.00      B   
ATOM   2204  CE  MET    53     -46.432  -5.165 -14.753  1.00 10.00      B   
ATOM   2205  C   MET    53     -47.386  -3.357 -19.512  1.00 10.00      B   
ATOM   2206  O   MET    53     -48.578  -3.146 -19.293  1.00 10.00      B   
ATOM   2207  N   ALA    54     -46.550  -2.418 -19.934  1.00 10.00      B   
ATOM   2208  HN  ALA    54     -45.600  -2.639 -20.055  1.00 10.00      B   
ATOM   2209  CA  ALA    54     -47.006  -1.067 -20.204  1.00 10.00      B   
ATOM   2210  CB  ALA    54     -45.825  -0.119 -20.366  1.00 10.00      B   
ATOM   2211  C   ALA    54     -47.882  -1.063 -21.448  1.00 10.00      B   
ATOM   2212  O   ALA    54     -48.852  -0.312 -21.535  1.00 10.00      B   
ATOM   2213  N   SER    55     -47.534  -1.917 -22.404  1.00 10.00      B   
ATOM   2214  HN  SER    55     -46.739  -2.476 -22.275  1.00 10.00      B   
ATOM   2215  CA  SER    55     -48.292  -2.040 -23.640  1.00 10.00      B   
ATOM   2216  CB  SER    55     -47.465  -2.792 -24.686  1.00 10.00      B   
ATOM   2217  OG  SER    55     -46.078  -2.505 -24.554  1.00 10.00      B   
ATOM   2218  HG  SER    55     -45.962  -1.709 -24.016  1.00 10.00      B   
ATOM   2219  C   SER    55     -49.601  -2.788 -23.379  1.00 10.00      B   
ATOM   2220  O   SER    55     -50.687  -2.315 -23.728  1.00 10.00      B   
ATOM   2221  N   GLY    56     -49.492  -3.951 -22.750  1.00 10.00      B   
ATOM   2222  HN  GLY    56     -48.600  -4.275 -22.484  1.00 10.00      B   
ATOM   2223  CA  GLY    56     -50.663  -4.748 -22.448  1.00 10.00      B   
ATOM   2224  C   GLY    56     -50.295  -6.152 -22.016  1.00 10.00      B   
ATOM   2225  O   GLY    56     -49.748  -6.928 -22.800  1.00 10.00      B   
ATOM   2226  N   ALA    57     -50.578  -6.471 -20.764  1.00 10.00      B   
ATOM   2227  HN  ALA    57     -51.002  -5.800 -20.183  1.00 10.00      B   
ATOM   2228  CA  ALA    57     -50.278  -7.785 -20.219  1.00 10.00      B   
ATOM   2229  CB  ALA    57     -48.830  -7.837 -19.752  1.00 10.00      B   
ATOM   2230  C   ALA    57     -51.214  -8.092 -19.059  1.00 10.00      B   
ATOM   2231  O   ALA    57     -52.110  -7.299 -18.754  1.00 10.00      B   
ATOM   2232  N   MET    58     -51.008  -9.241 -18.427  1.00 10.00      B   
ATOM   2233  HN  MET    58     -50.289  -9.833 -18.737  1.00 10.00      B   
ATOM   2234  CA  MET    58     -51.823  -9.647 -17.286  1.00 10.00      B   
ATOM   2235  CB  MET    58     -51.490 -11.074 -16.829  1.00 10.00      B   
ATOM   2236  CG  MET    58     -51.988 -12.163 -17.765  1.00 10.00      B   
ATOM   2237  SD  MET    58     -51.359 -13.798 -17.333  1.00 10.00      B   
ATOM   2238  CE  MET    58     -49.630 -13.627 -17.772  1.00 10.00      B   
ATOM   2239  C   MET    58     -51.695  -8.650 -16.126  1.00 10.00      B   
ATOM   2240  O   MET    58     -52.699  -8.082 -15.689  1.00 10.00      B   
ATOM   2241  N   PRO    59     -50.469  -8.409 -15.607  1.00 10.00      B   
ATOM   2242  CA  PRO    59     -50.262  -7.458 -14.515  1.00 10.00      B   
ATOM   2243  CB  PRO    59     -48.844  -7.769 -14.010  1.00 10.00      B   
ATOM   2244  CG  PRO    59     -48.405  -8.994 -14.744  1.00 10.00      B   
ATOM   2245  CD  PRO    59     -49.201  -9.031 -16.015  1.00 10.00      B   
ATOM   2246  C   PRO    59     -50.337  -6.020 -15.023  1.00 10.00      B   
ATOM   2247  O   PRO    59     -49.732  -5.676 -16.042  1.00 10.00      B   
ATOM   2248  N   GLY    60     -51.078  -5.186 -14.315  1.00 10.00      B   
ATOM   2249  HN  GLY    60     -51.541  -5.513 -13.512  1.00 10.00      B   
ATOM   2250  CA  GLY    60     -51.219  -3.800 -14.720  1.00 10.00      B   
ATOM   2251  C   GLY    60     -50.429  -2.852 -13.844  1.00 10.00      B   
ATOM   2252  O   GLY    60     -50.542  -1.634 -13.976  1.00 10.00      B   
ATOM   2253  N   ASN    61     -49.632  -3.406 -12.945  1.00 10.00      B   
ATOM   2254  HN  ASN    61     -49.585  -4.382 -12.886  1.00 10.00      B   
ATOM   2255  CA  ASN    61     -48.822  -2.598 -12.040  1.00 10.00      B   
ATOM   2256  CB  ASN    61     -48.777  -3.250 -10.655  1.00 10.00      B   
ATOM   2257  CG  ASN    61     -48.087  -2.399  -9.607  1.00 10.00      B   
ATOM   2258  OD1 ASN    61     -48.018  -1.172  -9.715  1.00 10.00      B   
ATOM   2259  ND2 ASN    61     -47.579  -3.049  -8.577  1.00 10.00      B   
ATOM   2260 HD21 ASN    61     -47.663  -4.028  -8.559  1.00 10.00      B   
ATOM   2261 HD22 ASN    61     -47.141  -2.530  -7.869  1.00 10.00      B   
ATOM   2262  C   ASN    61     -47.417  -2.415 -12.606  1.00 10.00      B   
ATOM   2263  O   ASN    61     -46.458  -3.040 -12.150  1.00 10.00      B   
ATOM   2264  N   ALA    62     -47.303  -1.550 -13.604  1.00 10.00      B   
ATOM   2265  HN  ALA    62     -48.100  -1.057 -13.899  1.00 10.00      B   
ATOM   2266  CA  ALA    62     -46.027  -1.292 -14.259  1.00 10.00      B   
ATOM   2267  CB  ALA    62     -46.246  -0.725 -15.654  1.00 10.00      B   
ATOM   2268  C   ALA    62     -45.151  -0.361 -13.431  1.00 10.00      B   
ATOM   2269  O   ALA    62     -43.925  -0.434 -13.499  1.00 10.00      B   
ATOM   2270  N   LEU    63     -45.786   0.495 -12.636  1.00 10.00      B   
ATOM   2271  HN  LEU    63     -46.768   0.489 -12.619  1.00 10.00      B   
ATOM   2272  CA  LEU    63     -45.066   1.452 -11.795  1.00 10.00      B   
ATOM   2273  CB  LEU    63     -46.043   2.365 -11.049  1.00 10.00      B   
ATOM   2274  CG  LEU    63     -46.801   3.384 -11.906  1.00 10.00      B   
ATOM   2275  CD1 LEU    63     -47.788   4.169 -11.058  1.00 10.00      B   
ATOM   2276  CD2 LEU    63     -45.832   4.317 -12.615  1.00 10.00      B   
ATOM   2277  C   LEU    63     -44.128   0.758 -10.811  1.00 10.00      B   
ATOM   2278  O   LEU    63     -43.093   1.307 -10.432  1.00 10.00      B   
ATOM   2279  N   PHE    64     -44.490  -0.446 -10.397  1.00 10.00      B   
ATOM   2280  HN  PHE    64     -45.331  -0.833 -10.722  1.00 10.00      B   
ATOM   2281  CA  PHE    64     -43.667  -1.202  -9.466  1.00 10.00      B   
ATOM   2282  CB  PHE    64     -44.527  -2.150  -8.630  1.00 10.00      B   
ATOM   2283  CG  PHE    64     -43.855  -2.649  -7.383  1.00 10.00      B   
ATOM   2284  CD1 PHE    64     -43.653  -1.803  -6.301  1.00 10.00      B   
ATOM   2285  CD2 PHE    64     -43.426  -3.964  -7.290  1.00 10.00      B   
ATOM   2286  CE1 PHE    64     -43.039  -2.260  -5.153  1.00 10.00      B   
ATOM   2287  CE2 PHE    64     -42.811  -4.428  -6.145  1.00 10.00      B   
ATOM   2288  CZ  PHE    64     -42.617  -3.575  -5.075  1.00 10.00      B   
ATOM   2289  C   PHE    64     -42.588  -1.974 -10.219  1.00 10.00      B   
ATOM   2290  O   PHE    64     -41.429  -1.998  -9.808  1.00 10.00      B   
ATOM   2291  N   SER    65     -42.972  -2.582 -11.337  1.00 10.00      B   
ATOM   2292  HN  SER    65     -43.907  -2.510 -11.625  1.00 10.00      B   
ATOM   2293  CA  SER    65     -42.040  -3.353 -12.147  1.00 10.00      B   
ATOM   2294  CB  SER    65     -42.782  -4.051 -13.288  1.00 10.00      B   
ATOM   2295  OG  SER    65     -43.747  -4.965 -12.784  1.00 10.00      B   
ATOM   2296  HG  SER    65     -43.905  -4.790 -11.846  1.00 10.00      B   
ATOM   2297  C   SER    65     -40.913  -2.474 -12.692  1.00 10.00      B   
ATOM   2298  O   SER    65     -39.751  -2.890 -12.720  1.00 10.00      B   
ATOM   2299  N   ALA    66     -41.260  -1.251 -13.099  1.00 10.00      B   
ATOM   2300  HN  ALA    66     -42.203  -0.978 -13.044  1.00 10.00      B   
ATOM   2301  CA  ALA    66     -40.281  -0.309 -13.638  1.00 10.00      B   
ATOM   2302  CB  ALA    66     -40.969   0.957 -14.133  1.00 10.00      B   
ATOM   2303  C   ALA    66     -39.218   0.032 -12.599  1.00 10.00      B   
ATOM   2304  O   ALA    66     -38.041   0.193 -12.927  1.00 10.00      B   
ATOM   2305  N   ALA    67     -39.639   0.140 -11.345  1.00 10.00      B   
ATOM   2306  HN  ALA    67     -40.590   0.014 -11.149  1.00 10.00      B   
ATOM   2307  CA  ALA    67     -38.723   0.446 -10.256  1.00 10.00      B   
ATOM   2308  CB  ALA    67     -39.491   0.801  -8.990  1.00 10.00      B   
ATOM   2309  C   ALA    67     -37.790  -0.734 -10.010  1.00 10.00      B   
ATOM   2310  O   ALA    67     -36.599  -0.558  -9.757  1.00 10.00      B   
ATOM   2311  N   ILE    68     -38.343  -1.938 -10.107  1.00 10.00      B   
ATOM   2312  HN  ILE    68     -39.297  -2.004 -10.319  1.00 10.00      B   
ATOM   2313  CA  ILE    68     -37.576  -3.163  -9.908  1.00 10.00      B   
ATOM   2314  CB  ILE    68     -38.480  -4.412 -10.015  1.00 10.00      B   
ATOM   2315  CG1 ILE    68     -39.505  -4.428  -8.877  1.00 10.00      B   
ATOM   2316  CG2 ILE    68     -37.648  -5.687 -10.014  1.00 10.00      B   
ATOM   2317  CD1 ILE    68     -40.552  -5.512  -9.011  1.00 10.00      B   
ATOM   2318  C   ILE    68     -36.449  -3.261 -10.932  1.00 10.00      B   
ATOM   2319  O   ILE    68     -35.288  -3.480 -10.576  1.00 10.00      B   
ATOM   2320  N   SER    69     -36.799  -3.068 -12.200  1.00 10.00      B   
ATOM   2321  HN  SER    69     -37.737  -2.872 -12.413  1.00 10.00      B   
ATOM   2322  CA  SER    69     -35.825  -3.132 -13.279  1.00 10.00      B   
ATOM   2323  CB  SER    69     -36.523  -3.045 -14.639  1.00 10.00      B   
ATOM   2324  OG  SER    69     -37.789  -2.412 -14.531  1.00 10.00      B   
ATOM   2325  HG  SER    69     -38.442  -3.045 -14.206  1.00 10.00      B   
ATOM   2326  C   SER    69     -34.780  -2.029 -13.132  1.00 10.00      B   
ATOM   2327  O   SER    69     -33.588  -2.254 -13.353  1.00 10.00      B   
ATOM   2328  N   GLY    70     -35.236  -0.846 -12.730  1.00 10.00      B   
ATOM   2329  HN  GLY    70     -36.197  -0.735 -12.563  1.00 10.00      B   
ATOM   2330  CA  GLY    70     -34.339   0.275 -12.544  1.00 10.00      B   
ATOM   2331  C   GLY    70     -33.293   0.002 -11.483  1.00 10.00      B   
ATOM   2332  O   GLY    70     -32.100   0.205 -11.714  1.00 10.00      B   
ATOM   2333  N   TRP    71     -33.735  -0.475 -10.322  1.00 10.00      B   
ATOM   2334  HN  TRP    71     -34.700  -0.627 -10.202  1.00 10.00      B   
ATOM   2335  CA  TRP    71     -32.823  -0.778  -9.222  1.00 10.00      B   
ATOM   2336  CB  TRP    71     -33.590  -1.132  -7.945  1.00 10.00      B   
ATOM   2337  CG  TRP    71     -34.032   0.070  -7.166  1.00 10.00      B   
ATOM   2338  CD1 TRP    71     -35.282   0.619  -7.136  1.00 10.00      B   
ATOM   2339  CD2 TRP    71     -33.220   0.879  -6.305  1.00 10.00      B   
ATOM   2340  NE1 TRP    71     -35.299   1.719  -6.315  1.00 10.00      B   
ATOM   2341  HE1 TRP    71     -36.083   2.281  -6.130  1.00 10.00      B   
ATOM   2342  CE2 TRP    71     -34.044   1.900  -5.791  1.00 10.00      B   
ATOM   2343  CE3 TRP    71     -31.876   0.840  -5.923  1.00 10.00      B   
ATOM   2344  CZ2 TRP    71     -33.569   2.869  -4.909  1.00 10.00      B   
ATOM   2345  CZ3 TRP    71     -31.407   1.802  -5.049  1.00 10.00      B   
ATOM   2346  CH2 TRP    71     -32.251   2.805  -4.554  1.00 10.00      B   
ATOM   2347  C   TRP    71     -31.846  -1.888  -9.601  1.00 10.00      B   
ATOM   2348  O   TRP    71     -30.693  -1.894  -9.163  1.00 10.00      B   
ATOM   2349  N   LEU    72     -32.309  -2.822 -10.421  1.00 10.00      B   
ATOM   2350  HN  LEU    72     -33.241  -2.771 -10.728  1.00 10.00      B   
ATOM   2351  CA  LEU    72     -31.470  -3.923 -10.871  1.00 10.00      B   
ATOM   2352  CB  LEU    72     -32.286  -4.938 -11.669  1.00 10.00      B   
ATOM   2353  CG  LEU    72     -33.041  -5.981 -10.846  1.00 10.00      B   
ATOM   2354  CD1 LEU    72     -33.856  -6.883 -11.755  1.00 10.00      B   
ATOM   2355  CD2 LEU    72     -32.070  -6.801 -10.012  1.00 10.00      B   
ATOM   2356  C   LEU    72     -30.306  -3.401 -11.705  1.00 10.00      B   
ATOM   2357  O   LEU    72     -29.159  -3.800 -11.501  1.00 10.00      B   
ATOM   2358  N   TRP    73     -30.605  -2.488 -12.628  1.00 10.00      B   
ATOM   2359  HN  TRP    73     -31.539  -2.204 -12.737  1.00 10.00      B   
ATOM   2360  CA  TRP    73     -29.576  -1.903 -13.478  1.00 10.00      B   
ATOM   2361  CB  TRP    73     -30.189  -0.967 -14.524  1.00 10.00      B   
ATOM   2362  CG  TRP    73     -30.810  -1.683 -15.686  1.00 10.00      B   
ATOM   2363  CD1 TRP    73     -32.124  -1.664 -16.054  1.00 10.00      B   
ATOM   2364  CD2 TRP    73     -30.141  -2.524 -16.635  1.00 10.00      B   
ATOM   2365  NE1 TRP    73     -32.317  -2.443 -17.168  1.00 10.00      B   
ATOM   2366  HE1 TRP    73     -33.178  -2.588 -17.622  1.00 10.00      B   
ATOM   2367  CE2 TRP    73     -31.114  -2.984 -17.543  1.00 10.00      B   
ATOM   2368  CE3 TRP    73     -28.813  -2.939 -16.801  1.00 10.00      B   
ATOM   2369  CZ2 TRP    73     -30.803  -3.830 -18.604  1.00 10.00      B   
ATOM   2370  CZ3 TRP    73     -28.508  -3.780 -17.856  1.00 10.00      B   
ATOM   2371  CH2 TRP    73     -29.498  -4.218 -18.742  1.00 10.00      B   
ATOM   2372  C   TRP    73     -28.554  -1.152 -12.632  1.00 10.00      B   
ATOM   2373  O   TRP    73     -27.349  -1.227 -12.883  1.00 10.00      B   
ATOM   2374  N   ILE    74     -29.047  -0.443 -11.619  1.00 10.00      B   
ATOM   2375  HN  ILE    74     -30.019  -0.423 -11.482  1.00 10.00      B   
ATOM   2376  CA  ILE    74     -28.186   0.312 -10.713  1.00 10.00      B   
ATOM   2377  CB  ILE    74     -29.013   1.100  -9.671  1.00 10.00      B   
ATOM   2378  CG1 ILE    74     -29.976   2.062 -10.376  1.00 10.00      B   
ATOM   2379  CG2 ILE    74     -28.100   1.869  -8.725  1.00 10.00      B   
ATOM   2380  CD1 ILE    74     -31.020   2.666  -9.461  1.00 10.00      B   
ATOM   2381  C   ILE    74     -27.221  -0.637 -10.002  1.00 10.00      B   
ATOM   2382  O   ILE    74     -26.040  -0.330  -9.837  1.00 10.00      B   
ATOM   2383  N   THR    75     -27.732  -1.800  -9.611  1.00 10.00      B   
ATOM   2384  HN  THR    75     -28.681  -1.984  -9.779  1.00 10.00      B   
ATOM   2385  CA  THR    75     -26.925  -2.812  -8.938  1.00 10.00      B   
ATOM   2386  CB  THR    75     -27.795  -4.016  -8.516  1.00 10.00      B   
ATOM   2387  OG1 THR    75     -28.960  -3.549  -7.817  1.00 10.00      B   
ATOM   2388  HG1 THR    75     -29.464  -2.955  -8.383  1.00 10.00      B   
ATOM   2389  CG2 THR    75     -27.015  -4.957  -7.610  1.00 10.00      B   
ATOM   2390  C   THR    75     -25.799  -3.285  -9.862  1.00 10.00      B   
ATOM   2391  O   THR    75     -24.650  -3.443  -9.443  1.00 10.00      B   
ATOM   2392  N   VAL    76     -26.142  -3.500 -11.130  1.00 10.00      B   
ATOM   2393  HN  VAL    76     -27.079  -3.364 -11.401  1.00 10.00      B   
ATOM   2394  CA  VAL    76     -25.172  -3.936 -12.129  1.00 10.00      B   
ATOM   2395  CB  VAL    76     -25.854  -4.214 -13.489  1.00 10.00      B   
ATOM   2396  CG1 VAL    76     -24.829  -4.595 -14.545  1.00 10.00      B   
ATOM   2397  CG2 VAL    76     -26.903  -5.306 -13.344  1.00 10.00      B   
ATOM   2398  C   VAL    76     -24.090  -2.871 -12.310  1.00 10.00      B   
ATOM   2399  O   VAL    76     -22.898  -3.180 -12.401  1.00 10.00      B   
ATOM   2400  N   LEU    77     -24.516  -1.612 -12.335  1.00 10.00      B   
ATOM   2401  HN  LEU    77     -25.479  -1.431 -12.246  1.00 10.00      B   
ATOM   2402  CA  LEU    77     -23.597  -0.493 -12.499  1.00 10.00      B   
ATOM   2403  CB  LEU    77     -24.368   0.816 -12.681  1.00 10.00      B   
ATOM   2404  CG  LEU    77     -25.272   0.905 -13.914  1.00 10.00      B   
ATOM   2405  CD1 LEU    77     -26.027   2.225 -13.929  1.00 10.00      B   
ATOM   2406  CD2 LEU    77     -24.464   0.731 -15.192  1.00 10.00      B   
ATOM   2407  C   LEU    77     -22.646  -0.383 -11.311  1.00 10.00      B   
ATOM   2408  O   LEU    77     -21.456  -0.129 -11.484  1.00 10.00      B   
ATOM   2409  N   PHE    78     -23.176  -0.592 -10.109  1.00 10.00      B   
ATOM   2410  HN  PHE    78     -24.137  -0.794 -10.038  1.00 10.00      B   
ATOM   2411  CA  PHE    78     -22.372  -0.522  -8.892  1.00 10.00      B   
ATOM   2412  CB  PHE    78     -23.244  -0.682  -7.644  1.00 10.00      B   
ATOM   2413  CG  PHE    78     -23.992   0.561  -7.240  1.00 10.00      B   
ATOM   2414  CD1 PHE    78     -23.562   1.812  -7.652  1.00 10.00      B   
ATOM   2415  CD2 PHE    78     -25.119   0.477  -6.437  1.00 10.00      B   
ATOM   2416  CE1 PHE    78     -24.246   2.954  -7.277  1.00 10.00      B   
ATOM   2417  CE2 PHE    78     -25.806   1.613  -6.059  1.00 10.00      B   
ATOM   2418  CZ  PHE    78     -25.368   2.855  -6.477  1.00 10.00      B   
ATOM   2419  C   PHE    78     -21.267  -1.572  -8.901  1.00 10.00      B   
ATOM   2420  O   PHE    78     -20.139  -1.303  -8.483  1.00 10.00      B   
ATOM   2421  N   ALA    79     -21.596  -2.766  -9.383  1.00 10.00      B   
ATOM   2422  HN  ALA    79     -22.516  -2.919  -9.690  1.00 10.00      B   
ATOM   2423  CA  ALA    79     -20.629  -3.854  -9.460  1.00 10.00      B   
ATOM   2424  CB  ALA    79     -21.307  -5.137  -9.917  1.00 10.00      B   
ATOM   2425  C   ALA    79     -19.494  -3.482 -10.405  1.00 10.00      B   
ATOM   2426  O   ALA    79     -18.322  -3.758 -10.133  1.00 10.00      B   
ATOM   2427  N   ASN    80     -19.850  -2.835 -11.511  1.00 10.00      B   
ATOM   2428  HN  ASN    80     -20.800  -2.644 -11.668  1.00 10.00      B   
ATOM   2429  CA  ASN    80     -18.866  -2.406 -12.495  1.00 10.00      B   
ATOM   2430  CB  ASN    80     -19.547  -1.964 -13.795  1.00 10.00      B   
ATOM   2431  CG  ASN    80     -20.049  -3.134 -14.621  1.00 10.00      B   
ATOM   2432  OD1 ASN    80     -19.559  -4.258 -14.495  1.00 10.00      B   
ATOM   2433  ND2 ASN    80     -21.018  -2.874 -15.484  1.00 10.00      B   
ATOM   2434 HD21 ASN    80     -21.356  -1.954 -15.541  1.00 10.00      B   
ATOM   2435 HD22 ASN    80     -21.355  -3.611 -16.034  1.00 10.00      B   
ATOM   2436  C   ASN    80     -18.022  -1.271 -11.934  1.00 10.00      B   
ATOM   2437  O   ASN    80     -16.818  -1.192 -12.182  1.00 10.00      B   
ATOM   2438  N   PHE    81     -18.665  -0.400 -11.162  1.00 10.00      B   
ATOM   2439  HN  PHE    81     -19.630  -0.517 -11.012  1.00 10.00      B   
ATOM   2440  CA  PHE    81     -17.985   0.732 -10.543  1.00 10.00      B   
ATOM   2441  CB  PHE    81     -18.996   1.617  -9.802  1.00 10.00      B   
ATOM   2442  CG  PHE    81     -18.473   2.973  -9.414  1.00 10.00      B   
ATOM   2443  CD1 PHE    81     -18.681   4.070 -10.234  1.00 10.00      B   
ATOM   2444  CD2 PHE    81     -17.778   3.151  -8.230  1.00 10.00      B   
ATOM   2445  CE1 PHE    81     -18.206   5.318  -9.881  1.00 10.00      B   
ATOM   2446  CE2 PHE    81     -17.299   4.396  -7.869  1.00 10.00      B   
ATOM   2447  CZ  PHE    81     -17.513   5.482  -8.697  1.00 10.00      B   
ATOM   2448  C   PHE    81     -16.909   0.244  -9.577  1.00 10.00      B   
ATOM   2449  O   PHE    81     -15.824   0.817  -9.505  1.00 10.00      B   
ATOM   2450  N   ALA    82     -17.218  -0.825  -8.848  1.00 10.00      B   
ATOM   2451  HN  ALA    82     -18.104  -1.238  -8.959  1.00 10.00      B   
ATOM   2452  CA  ALA    82     -16.285  -1.400  -7.885  1.00 10.00      B   
ATOM   2453  CB  ALA    82     -16.929  -2.570  -7.153  1.00 10.00      B   
ATOM   2454  C   ALA    82     -14.990  -1.839  -8.563  1.00 10.00      B   
ATOM   2455  O   ALA    82     -13.894  -1.519  -8.097  1.00 10.00      B   
ATOM   2456  N   GLU    83     -15.119  -2.560  -9.671  1.00 10.00      B   
ATOM   2457  HN  GLU    83     -16.018  -2.776  -9.999  1.00 10.00      B   
ATOM   2458  CA  GLU    83     -13.953  -3.037 -10.409  1.00 10.00      B   
ATOM   2459  CB  GLU    83     -14.356  -4.067 -11.467  1.00 10.00      B   
ATOM   2460  CG  GLU    83     -13.186  -4.868 -12.022  1.00 10.00      B   
ATOM   2461  CD  GLU    83     -13.523  -5.601 -13.305  1.00 10.00      B   
ATOM   2462  OE1 GLU    83     -14.500  -6.388 -13.312  1.00 10.00      B   
ATOM   2463  OE2 GLU    83     -12.810  -5.399 -14.315  1.00 10.00      B   
ATOM   2464  C   GLU    83     -13.216  -1.872 -11.063  1.00 10.00      B   
ATOM   2465  O   GLU    83     -11.986  -1.799 -11.024  1.00 10.00      B   
ATOM   2466  N   ALA    84     -13.977  -0.956 -11.647  1.00 10.00      B   
ATOM   2467  HN  ALA    84     -14.955  -1.070 -11.639  1.00 10.00      B   
ATOM   2468  CA  ALA    84     -13.404   0.208 -12.310  1.00 10.00      B   
ATOM   2469  CB  ALA    84     -14.490   1.010 -13.010  1.00 10.00      B   
ATOM   2470  C   ALA    84     -12.633   1.086 -11.326  1.00 10.00      B   
ATOM   2471  O   ALA    84     -11.582   1.630 -11.660  1.00 10.00      B   
ATOM   2472  N   LEU    85     -13.155   1.208 -10.111  1.00 10.00      B   
ATOM   2473  HN  LEU    85     -14.002   0.752  -9.905  1.00 10.00      B   
ATOM   2474  CA  LEU    85     -12.517   2.013  -9.078  1.00 10.00      B   
ATOM   2475  CB  LEU    85     -13.418   2.118  -7.842  1.00 10.00      B   
ATOM   2476  CG  LEU    85     -13.051   3.196  -6.819  1.00 10.00      B   
ATOM   2477  CD1 LEU    85     -12.972   4.560  -7.485  1.00 10.00      B   
ATOM   2478  CD2 LEU    85     -14.066   3.220  -5.689  1.00 10.00      B   
ATOM   2479  C   LEU    85     -11.161   1.431  -8.704  1.00 10.00      B   
ATOM   2480  O   LEU    85     -10.219   2.166  -8.403  1.00 10.00      B   
ATOM   2481  N   ALA    86     -11.067   0.107  -8.733  1.00 10.00      B   
ATOM   2482  HN  ALA    86     -11.856  -0.426  -8.975  1.00 10.00      B   
ATOM   2483  CA  ALA    86      -9.819  -0.571  -8.417  1.00 10.00      B   
ATOM   2484  CB  ALA    86     -10.062  -2.046  -8.137  1.00 10.00      B   
ATOM   2485  C   ALA    86      -8.831  -0.391  -9.563  1.00 10.00      B   
ATOM   2486  O   ALA    86      -7.657  -0.100  -9.344  1.00 10.00      B   
ATOM   2487  N   GLU    87      -9.328  -0.547 -10.788  1.00 10.00      B   
ATOM   2488  HN  GLU    87     -10.277  -0.783 -10.891  1.00 10.00      B   
ATOM   2489  CA  GLU    87      -8.505  -0.391 -11.985  1.00 10.00      B   
ATOM   2490  CB  GLU    87      -9.317  -0.743 -13.232  1.00 10.00      B   
ATOM   2491  CG  GLU    87      -9.120  -2.164 -13.720  1.00 10.00      B   
ATOM   2492  CD  GLU    87      -8.633  -2.212 -15.152  1.00 10.00      B   
ATOM   2493  OE1 GLU    87      -9.436  -2.536 -16.050  1.00 10.00      B   
ATOM   2494  OE2 GLU    87      -7.441  -1.917 -15.389  1.00 10.00      B   
ATOM   2495  C   GLU    87      -7.982   1.036 -12.100  1.00 10.00      B   
ATOM   2496  O   GLU    87      -6.820   1.263 -12.443  1.00 10.00      B   
ATOM   2497  N   GLY    88      -8.851   1.994 -11.802  1.00 10.00      B   
ATOM   2498  HN  GLY    88      -9.768   1.748 -11.541  1.00 10.00      B   
ATOM   2499  CA  GLY    88      -8.474   3.391 -11.868  1.00 10.00      B   
ATOM   2500  C   GLY    88      -7.389   3.735 -10.867  1.00 10.00      B   
ATOM   2501  O   GLY    88      -6.631   4.688 -11.060  1.00 10.00      B   
ATOM   2502  N   ARG    89      -7.307   2.945  -9.804  1.00 10.00      B   
ATOM   2503  HN  ARG    89      -7.934   2.196  -9.717  1.00 10.00      B   
ATOM   2504  CA  ARG    89      -6.309   3.156  -8.768  1.00 10.00      B   
ATOM   2505  CB  ARG    89      -6.621   2.300  -7.542  1.00 10.00      B   
ATOM   2506  CG  ARG    89      -5.852   2.703  -6.297  1.00 10.00      B   
ATOM   2507  CD  ARG    89      -6.498   2.131  -5.048  1.00 10.00      B   
ATOM   2508  NE  ARG    89      -5.900   0.858  -4.641  1.00 10.00      B   
ATOM   2509  HE  ARG    89      -5.522   0.287  -5.352  1.00 10.00      B   
ATOM   2510  CZ  ARG    89      -5.839   0.439  -3.378  1.00 10.00      B   
ATOM   2511  NH1 ARG    89      -6.339   1.189  -2.400  1.00 10.00      B   
ATOM   2512 HH11 ARG    89      -6.289   0.859  -1.409  1.00 10.00      B   
ATOM   2513 HH12 ARG    89      -6.779   2.105  -2.616  1.00 10.00      B   
ATOM   2514  NH2 ARG    89      -5.277  -0.729  -3.090  1.00 10.00      B   
ATOM   2515 HH21 ARG    89      -5.228  -1.059  -2.101  1.00 10.00      B   
ATOM   2516 HH22 ARG    89      -4.879  -1.325  -3.854  1.00 10.00      B   
ATOM   2517  C   ARG    89      -4.919   2.830  -9.297  1.00 10.00      B   
ATOM   2518  O   ARG    89      -3.998   3.639  -9.186  1.00 10.00      B   
ATOM   2519  N   SER    90      -4.780   1.654  -9.891  1.00 10.00      B   
ATOM   2520  HN  SER    90      -5.557   1.054  -9.962  1.00 10.00      B   
ATOM   2521  CA  SER    90      -3.507   1.223 -10.444  1.00 10.00      B   
ATOM   2522  CB  SER    90      -3.600  -0.238 -10.867  1.00 10.00      B   
ATOM   2523  OG  SER    90      -4.952  -0.662 -10.889  1.00 10.00      B   
ATOM   2524  HG  SER    90      -5.246  -0.749 -11.806  1.00 10.00      B   
ATOM   2525  C   SER    90      -3.110   2.104 -11.625  1.00 10.00      B   
ATOM   2526  O   SER    90      -1.932   2.415 -11.812  1.00 10.00      B   
ATOM   2527  N   LYS    91      -4.106   2.514 -12.409  1.00 10.00      B   
ATOM   2528  HN  LYS    91      -5.022   2.216 -12.210  1.00 10.00      B   
ATOM   2529  CA  LYS    91      -3.878   3.375 -13.564  1.00 10.00      B   
ATOM   2530  CB  LYS    91      -5.194   3.639 -14.304  1.00 10.00      B   
ATOM   2531  CG  LYS    91      -5.057   4.540 -15.524  1.00 10.00      B   
ATOM   2532  CD  LYS    91      -6.415   4.931 -16.088  1.00 10.00      B   
ATOM   2533  CE  LYS    91      -6.269   5.909 -17.244  1.00 10.00      B   
ATOM   2534  NZ  LYS    91      -5.747   5.251 -18.471  1.00 10.00      B   
ATOM   2535  HZ1 LYS    91      -6.432   4.551 -18.819  1.00 10.00      B   
ATOM   2536  HZ2 LYS    91      -4.852   4.765 -18.266  1.00 10.00      B   
ATOM   2537  HZ3 LYS    91      -5.581   5.957 -19.216  1.00 10.00      B   
ATOM   2538  C   LYS    91      -3.250   4.696 -13.131  1.00 10.00      B   
ATOM   2539  O   LYS    91      -2.321   5.197 -13.769  1.00 10.00      B   
ATOM   2540  N   ALA    92      -3.761   5.254 -12.041  1.00 10.00      B   
ATOM   2541  HN  ALA    92      -4.503   4.808 -11.578  1.00 10.00      B   
ATOM   2542  CA  ALA    92      -3.251   6.513 -11.515  1.00 10.00      B   
ATOM   2543  CB  ALA    92      -4.237   7.118 -10.527  1.00 10.00      B   
ATOM   2544  C   ALA    92      -1.890   6.317 -10.856  1.00 10.00      B   
ATOM   2545  O   ALA    92      -0.989   7.142 -11.009  1.00 10.00      B   
ATOM   2546  N   GLN    93      -1.750   5.216 -10.127  1.00 10.00      B   
ATOM   2547  HN  GLN    93      -2.512   4.598 -10.041  1.00 10.00      B   
ATOM   2548  CA  GLN    93      -0.503   4.902  -9.438  1.00 10.00      B   
ATOM   2549  CB  GLN    93      -0.680   3.655  -8.564  1.00 10.00      B   
ATOM   2550  CG  GLN    93       0.476   3.376  -7.616  1.00 10.00      B   
ATOM   2551  CD  GLN    93       0.775   4.538  -6.685  1.00 10.00      B   
ATOM   2552  OE1 GLN    93      -0.107   5.332  -6.351  1.00 10.00      B   
ATOM   2553  NE2 GLN    93       2.022   4.639  -6.253  1.00 10.00      B   
ATOM   2554 HE21 GLN    93       2.674   3.969  -6.553  1.00 10.00      B   
ATOM   2555 HE22 GLN    93       2.245   5.375  -5.649  1.00 10.00      B   
ATOM   2556  C   GLN    93       0.641   4.704 -10.428  1.00 10.00      B   
ATOM   2557  O   GLN    93       1.756   5.174 -10.207  1.00 10.00      B   
ATOM   2558  N   ALA    94       0.352   4.022 -11.530  1.00 10.00      B   
ATOM   2559  HN  ALA    94      -0.560   3.674 -11.653  1.00 10.00      B   
ATOM   2560  CA  ALA    94       1.354   3.768 -12.554  1.00 10.00      B   
ATOM   2561  CB  ALA    94       0.902   2.651 -13.481  1.00 10.00      B   
ATOM   2562  C   ALA    94       1.659   5.028 -13.354  1.00 10.00      B   
ATOM   2563  O   ALA    94       2.744   5.171 -13.914  1.00 10.00      B   
ATOM   2564  N   ASN    95       0.699   5.942 -13.396  1.00 10.00      B   
ATOM   2565  HN  ASN    95      -0.141   5.771 -12.919  1.00 10.00      B   
ATOM   2566  CA  ASN    95       0.858   7.194 -14.134  1.00 10.00      B   
ATOM   2567  CB  ASN    95      -0.430   8.013 -14.093  1.00 10.00      B   
ATOM   2568  CG  ASN    95      -1.002   8.278 -15.470  1.00 10.00      B   
ATOM   2569  OD1 ASN    95      -0.691   9.286 -16.103  1.00 10.00      B   
ATOM   2570  ND2 ASN    95      -1.846   7.371 -15.936  1.00 10.00      B   
ATOM   2571 HD21 ASN    95      -2.044   6.591 -15.371  1.00 10.00      B   
ATOM   2572 HD22 ASN    95      -2.249   7.519 -16.819  1.00 10.00      B   
ATOM   2573  C   ASN    95       2.009   8.022 -13.576  1.00 10.00      B   
ATOM   2574  O   ASN    95       2.782   8.617 -14.332  1.00 10.00      B   
ATOM   2575  N   SER    96       2.129   8.038 -12.252  1.00 10.00      B   
ATOM   2576  HN  SER    96       1.485   7.535 -11.706  1.00 10.00      B   
ATOM   2577  CA  SER    96       3.177   8.792 -11.579  1.00 10.00      B   
ATOM   2578  CB  SER    96       2.913   8.802 -10.075  1.00 10.00      B   
ATOM   2579  OG  SER    96       1.531   8.963  -9.811  1.00 10.00      B   
ATOM   2580  HG  SER    96       1.415   9.264  -8.901  1.00 10.00      B   
ATOM   2581  C   SER    96       4.566   8.218 -11.862  1.00 10.00      B   
ATOM   2582  O   SER    96       5.580   8.857 -11.580  1.00 10.00      B   
ATOM   2583  N   LEU    97       4.605   7.012 -12.417  1.00 10.00      B   
ATOM   2584  HN  LEU    97       3.763   6.552 -12.616  1.00 10.00      B   
ATOM   2585  CA  LEU    97       5.868   6.355 -12.731  1.00 10.00      B   
ATOM   2586  CB  LEU    97       5.859   4.919 -12.201  1.00 10.00      B   
ATOM   2587  CG  LEU    97       5.533   4.757 -10.713  1.00 10.00      B   
ATOM   2588  CD1 LEU    97       5.298   3.296 -10.370  1.00 10.00      B   
ATOM   2589  CD2 LEU    97       6.640   5.344  -9.849  1.00 10.00      B   
ATOM   2590  C   LEU    97       6.125   6.355 -14.236  1.00 10.00      B   
ATOM   2591  O   LEU    97       7.223   6.678 -14.692  1.00 10.00      B   
ATOM   2592  N   LYS    98       5.094   6.012 -15.002  1.00 10.00      B   
ATOM   2593  HN  LYS    98       4.240   5.779 -14.570  1.00 10.00      B   
ATOM   2594  CA  LYS    98       5.185   5.955 -16.460  1.00 10.00      B   
ATOM   2595  CB  LYS    98       3.855   5.473 -17.053  1.00 10.00      B   
ATOM   2596  CG  LYS    98       3.950   5.021 -18.500  1.00 10.00      B   
ATOM   2597  CD  LYS    98       2.578   4.795 -19.113  1.00 10.00      B   
ATOM   2598  CE  LYS    98       2.690   4.409 -20.579  1.00 10.00      B   
ATOM   2599  NZ  LYS    98       1.362   4.347 -21.242  1.00 10.00      B   
ATOM   2600  HZ1 LYS    98       0.864   5.253 -21.137  1.00 10.00      B   
ATOM   2601  HZ2 LYS    98       0.777   3.594 -20.814  1.00 10.00      B   
ATOM   2602  HZ3 LYS    98       1.476   4.145 -22.254  1.00 10.00      B   
ATOM   2603  C   LYS    98       5.565   7.312 -17.057  1.00 10.00      B   
ATOM   2604  O   LYS    98       6.259   7.385 -18.077  1.00 10.00      B   
ATOM   2605  N   GLY    99       5.117   8.381 -16.406  1.00 10.00      B   
ATOM   2606  HN  GLY    99       4.576   8.258 -15.595  1.00 10.00      B   
ATOM   2607  CA  GLY    99       5.408   9.723 -16.880  1.00 10.00      B   
ATOM   2608  C   GLY    99       6.855  10.133 -16.660  1.00 10.00      B   
ATOM   2609  O   GLY    99       7.315  11.129 -17.220  1.00 10.00      B   
ATOM   2610  N   VAL   100       7.579   9.372 -15.853  1.00 10.00      B   
ATOM   2611  HN  VAL   100       7.169   8.582 -15.439  1.00 10.00      B   
ATOM   2612  CA  VAL   100       8.975   9.679 -15.572  1.00 10.00      B   
ATOM   2613  CB  VAL   100       9.424   9.091 -14.216  1.00 10.00      B   
ATOM   2614  CG1 VAL   100      10.864   9.476 -13.906  1.00 10.00      B   
ATOM   2615  CG2 VAL   100       8.495   9.545 -13.100  1.00 10.00      B   
ATOM   2616  C   VAL   100       9.881   9.151 -16.680  1.00 10.00      B   
ATOM   2617  O   VAL   100      10.763   9.856 -17.168  1.00 10.00      B   
ATOM   2618  N   LYS   101       9.627   7.917 -17.097  1.00 10.00      B   
ATOM   2619  HN  LYS   101       8.875   7.427 -16.701  1.00 10.00      B   
ATOM   2620  CA  LYS   101      10.430   7.272 -18.132  1.00 10.00      B   
ATOM   2621  CB  LYS   101      10.113   5.775 -18.201  1.00 10.00      B   
ATOM   2622  CG  LYS   101      11.166   4.955 -18.930  1.00 10.00      B   
ATOM   2623  CD  LYS   101      10.567   3.713 -19.567  1.00 10.00      B   
ATOM   2624  CE  LYS   101      11.584   3.009 -20.448  1.00 10.00      B   
ATOM   2625  NZ  LYS   101      10.934   2.136 -21.456  1.00 10.00      B   
ATOM   2626  HZ1 LYS   101      10.456   1.331 -20.984  1.00 10.00      B   
ATOM   2627  HZ2 LYS   101      11.642   1.765 -22.119  1.00 10.00      B   
ATOM   2628  HZ3 LYS   101      10.226   2.676 -21.989  1.00 10.00      B   
ATOM   2629  C   LYS   101      10.222   7.908 -19.505  1.00 10.00      B   
ATOM   2630  O   LYS   101      11.109   7.861 -20.359  1.00 10.00      B   
ATOM   2631  N   LYS   102       9.060   8.513 -19.708  1.00 10.00      B   
ATOM   2632  HN  LYS   102       8.402   8.539 -18.981  1.00 10.00      B   
ATOM   2633  CA  LYS   102       8.735   9.133 -20.991  1.00 10.00      B   
ATOM   2634  CB  LYS   102       7.236   9.019 -21.273  1.00 10.00      B   
ATOM   2635  CG  LYS   102       6.889   8.864 -22.745  1.00 10.00      B   
ATOM   2636  CD  LYS   102       5.418   8.544 -22.928  1.00 10.00      B   
ATOM   2637  CE  LYS   102       5.135   8.011 -24.319  1.00 10.00      B   
ATOM   2638  NZ  LYS   102       3.789   7.389 -24.409  1.00 10.00      B   
ATOM   2639  HZ1 LYS   102       3.623   7.042 -25.377  1.00 10.00      B   
ATOM   2640  HZ2 LYS   102       3.050   8.081 -24.167  1.00 10.00      B   
ATOM   2641  HZ3 LYS   102       3.720   6.587 -23.751  1.00 10.00      B   
ATOM   2642  C   LYS   102       9.178  10.594 -21.061  1.00 10.00      B   
ATOM   2643  O   LYS   102       8.720  11.353 -21.919  1.00 10.00      B   
ATOM   2644  N   THR   103      10.073  10.989 -20.167  1.00 10.00      B   
ATOM   2645  HN  THR   103      10.413  10.346 -19.511  1.00 10.00      B   
ATOM   2646  CA  THR   103      10.565  12.360 -20.145  1.00 10.00      B   
ATOM   2647  CB  THR   103       9.866  13.196 -19.050  1.00 10.00      B   
ATOM   2648  OG1 THR   103       8.469  12.857 -19.005  1.00 10.00      B   
ATOM   2649  HG1 THR   103       8.304  12.265 -18.257  1.00 10.00      B   
ATOM   2650  CG2 THR   103      10.004  14.685 -19.344  1.00 10.00      B   
ATOM   2651  C   THR   103      12.080  12.387 -19.934  1.00 10.00      B   
ATOM   2652  O   THR   103      12.572  12.890 -18.921  1.00 10.00      B   
ATOM   2653  N   ALA   104      12.818  11.842 -20.896  1.00 10.00      B   
ATOM   2654  HN  ALA   104      12.378  11.461 -21.686  1.00 10.00      B   
ATOM   2655  CA  ALA   104      14.271  11.798 -20.806  1.00 10.00      B   
ATOM   2656  CB  ALA   104      14.707  10.649 -19.908  1.00 10.00      B   
ATOM   2657  C   ALA   104      14.910  11.645 -22.177  1.00 10.00      B   
ATOM   2658  O   ALA   104      14.310  11.085 -23.097  1.00 10.00      B   
ATOM   2659  N   PHE   105      16.126  12.154 -22.299  1.00 10.00      B   
ATOM   2660  HN  PHE   105      16.534  12.598 -21.522  1.00 10.00      B   
ATOM   2661  CA  PHE   105      16.893  12.063 -23.530  1.00 10.00      B   
ATOM   2662  CB  PHE   105      17.000  13.422 -24.236  1.00 10.00      B   
ATOM   2663  CG  PHE   105      17.552  14.541 -23.395  1.00 10.00      B   
ATOM   2664  CD1 PHE   105      18.916  14.782 -23.342  1.00 10.00      B   
ATOM   2665  CD2 PHE   105      16.704  15.363 -22.670  1.00 10.00      B   
ATOM   2666  CE1 PHE   105      19.423  15.818 -22.581  1.00 10.00      B   
ATOM   2667  CE2 PHE   105      17.204  16.399 -21.906  1.00 10.00      B   
ATOM   2668  CZ  PHE   105      18.566  16.628 -21.862  1.00 10.00      B   
ATOM   2669  C   PHE   105      18.269  11.498 -23.205  1.00 10.00      B   
ATOM   2670  O   PHE   105      18.662  11.466 -22.039  1.00 10.00      B   
ATOM   2671  N   ALA   106      19.011  11.063 -24.211  1.00 10.00      B   
ATOM   2672  HN  ALA   106      18.685  11.145 -25.133  1.00 10.00      B   
ATOM   2673  CA  ALA   106      20.323  10.481 -23.956  1.00 10.00      B   
ATOM   2674  CB  ALA   106      20.209   8.971 -23.825  1.00 10.00      B   
ATOM   2675  C   ALA   106      21.359  10.842 -25.010  1.00 10.00      B   
ATOM   2676  O   ALA   106      21.030  11.284 -26.116  1.00 10.00      B   
ATOM   2677  N   ARG   107      22.620  10.654 -24.639  1.00 10.00      B   
ATOM   2678  HN  ARG   107      22.799  10.319 -23.731  1.00 10.00      B   
ATOM   2679  CA  ARG   107      23.752  10.911 -25.521  1.00 10.00      B   
ATOM   2680  CB  ARG   107      24.355  12.307 -25.285  1.00 10.00      B   
ATOM   2681  CG  ARG   107      23.694  13.117 -24.181  1.00 10.00      B   
ATOM   2682  CD  ARG   107      24.372  12.905 -22.836  1.00 10.00      B   
ATOM   2683  NE  ARG   107      23.490  13.270 -21.727  1.00 10.00      B   
ATOM   2684  HE  ARG   107      22.658  12.750 -21.628  1.00 10.00      B   
ATOM   2685  CZ  ARG   107      23.736  14.254 -20.861  1.00 10.00      B   
ATOM   2686  NH1 ARG   107      24.843  14.983 -20.960  1.00 10.00      B   
ATOM   2687 HH11 ARG   107      25.533  14.795 -21.719  1.00 10.00      B   
ATOM   2688 HH12 ARG   107      25.025  15.754 -20.276  1.00 10.00      B   
ATOM   2689  NH2 ARG   107      22.871  14.509 -19.889  1.00 10.00      B   
ATOM   2690 HH21 ARG   107      23.057  15.281 -19.206  1.00 10.00      B   
ATOM   2691 HH22 ARG   107      21.999  13.942 -19.800  1.00 10.00      B   
ATOM   2692  C   ARG   107      24.805   9.833 -25.301  1.00 10.00      B   
ATOM   2693  O   ARG   107      25.446   9.786 -24.249  1.00 10.00      B   
ATOM   2694  N   LYS   108      24.959   8.952 -26.277  1.00 10.00      B   
ATOM   2695  HN  LYS   108      24.414   9.037 -27.090  1.00 10.00      B   
ATOM   2696  CA  LYS   108      25.917   7.860 -26.173  1.00 10.00      B   
ATOM   2697  CB  LYS   108      25.448   6.633 -26.964  1.00 10.00      B   
ATOM   2698  CG  LYS   108      25.640   6.721 -28.471  1.00 10.00      B   
ATOM   2699  CD  LYS   108      25.393   5.374 -29.125  1.00 10.00      B   
ATOM   2700  CE  LYS   108      25.872   5.358 -30.565  1.00 10.00      B   
ATOM   2701  NZ  LYS   108      25.793   3.997 -31.157  1.00 10.00      B   
ATOM   2702  HZ1 LYS   108      24.811   3.663 -31.160  1.00 10.00      B   
ATOM   2703  HZ2 LYS   108      26.367   3.332 -30.605  1.00 10.00      B   
ATOM   2704  HZ3 LYS   108      26.147   4.009 -32.134  1.00 10.00      B   
ATOM   2705  C   LYS   108      27.318   8.283 -26.597  1.00 10.00      B   
ATOM   2706  O   LYS   108      27.489   9.190 -27.414  1.00 10.00      B   
ATOM   2707  N   LEU   109      28.316   7.621 -26.029  1.00 10.00      B   
ATOM   2708  HN  LEU   109      28.110   6.902 -25.393  1.00 10.00      B   
ATOM   2709  CA  LEU   109      29.708   7.917 -26.333  1.00 10.00      B   
ATOM   2710  CB  LEU   109      30.593   7.625 -25.119  1.00 10.00      B   
ATOM   2711  CG  LEU   109      30.521   8.619 -23.959  1.00 10.00      B   
ATOM   2712  CD1 LEU   109      31.267   8.073 -22.752  1.00 10.00      B   
ATOM   2713  CD2 LEU   109      31.088   9.968 -24.371  1.00 10.00      B   
ATOM   2714  C   LEU   109      30.190   7.093 -27.519  1.00 10.00      B   
ATOM   2715  O   LEU   109      29.680   6.004 -27.779  1.00 10.00      B   
ATOM   2716  N   ARG   110      31.166   7.619 -28.241  1.00 10.00      B   
ATOM   2717  HN  ARG   110      31.515   8.507 -28.005  1.00 10.00      B   
ATOM   2718  CA  ARG   110      31.722   6.921 -29.391  1.00 10.00      B   
ATOM   2719  CB  ARG   110      32.193   7.918 -30.459  1.00 10.00      B   
ATOM   2720  CG  ARG   110      31.160   8.967 -30.857  1.00 10.00      B   
ATOM   2721  CD  ARG   110      29.841   8.340 -31.279  1.00 10.00      B   
ATOM   2722  NE  ARG   110      30.002   7.436 -32.415  1.00 10.00      B   
ATOM   2723  HE  ARG   110      30.922   7.191 -32.667  1.00 10.00      B   
ATOM   2724  CZ  ARG   110      28.989   6.940 -33.121  1.00 10.00      B   
ATOM   2725  NH1 ARG   110      27.737   7.260 -32.817  1.00 10.00      B   
ATOM   2726 HH11 ARG   110      26.947   6.865 -33.375  1.00 10.00      B   
ATOM   2727 HH12 ARG   110      27.528   7.914 -32.014  1.00 10.00      B   
ATOM   2728  NH2 ARG   110      29.231   6.114 -34.133  1.00 10.00      B   
ATOM   2729 HH21 ARG   110      28.440   5.720 -34.686  1.00 10.00      B   
ATOM   2730 HH22 ARG   110      30.212   5.853 -34.376  1.00 10.00      B   
ATOM   2731  C   ARG   110      32.878   6.023 -28.954  1.00 10.00      B   
ATOM   2732  O   ARG   110      33.476   5.318 -29.763  1.00 10.00      B   
ATOM   2733  N   GLU   111      33.178   6.062 -27.661  1.00 10.00      B   
ATOM   2734  HN  GLU   111      32.650   6.639 -27.072  1.00 10.00      B   
ATOM   2735  CA  GLU   111      34.251   5.264 -27.081  1.00 10.00      B   
ATOM   2736  CB  GLU   111      35.508   6.121 -26.883  1.00 10.00      B   
ATOM   2737  CG  GLU   111      36.162   6.607 -28.166  1.00 10.00      B   
ATOM   2738  CD  GLU   111      37.003   5.540 -28.837  1.00 10.00      B   
ATOM   2739  OE1 GLU   111      38.084   5.203 -28.301  1.00 10.00      B   
ATOM   2740  OE2 GLU   111      36.596   5.041 -29.905  1.00 10.00      B   
ATOM   2741  C   GLU   111      33.798   4.728 -25.727  1.00 10.00      B   
ATOM   2742  O   GLU   111      33.046   5.396 -25.022  1.00 10.00      B   
ATOM   2743  N   PRO   112      34.246   3.524 -25.341  1.00 10.00      B   
ATOM   2744  CA  PRO   112      33.882   2.920 -24.053  1.00 10.00      B   
ATOM   2745  CB  PRO   112      34.198   1.442 -24.277  1.00 10.00      B   
ATOM   2746  CG  PRO   112      35.324   1.443 -25.254  1.00 10.00      B   
ATOM   2747  CD  PRO   112      35.132   2.649 -26.132  1.00 10.00      B   
ATOM   2748  C   PRO   112      34.738   3.479 -22.913  1.00 10.00      B   
ATOM   2749  O   PRO   112      35.221   2.732 -22.056  1.00 10.00      B   
ATOM   2750  N   LYS   113      34.915   4.795 -22.915  1.00 10.00      B   
ATOM   2751  HN  LYS   113      34.477   5.328 -23.615  1.00 10.00      B   
ATOM   2752  CA  LYS   113      35.711   5.487 -21.909  1.00 10.00      B   
ATOM   2753  CB  LYS   113      37.181   5.536 -22.348  1.00 10.00      B   
ATOM   2754  CG  LYS   113      38.017   4.315 -21.997  1.00 10.00      B   
ATOM   2755  CD  LYS   113      39.438   4.493 -22.498  1.00 10.00      B   
ATOM   2756  CE  LYS   113      40.358   3.386 -22.014  1.00 10.00      B   
ATOM   2757  NZ  LYS   113      41.758   3.615 -22.459  1.00 10.00      B   
ATOM   2758  HZ1 LYS   113      42.345   2.786 -22.236  1.00 10.00      B   
ATOM   2759  HZ2 LYS   113      42.158   4.449 -21.979  1.00 10.00      B   
ATOM   2760  HZ3 LYS   113      41.783   3.777 -23.486  1.00 10.00      B   
ATOM   2761  C   LYS   113      35.218   6.922 -21.773  1.00 10.00      B   
ATOM   2762  O   LYS   113      34.728   7.501 -22.744  1.00 10.00      B   
ATOM   2763  N   TYR   114      35.344   7.496 -20.582  1.00 10.00      B   
ATOM   2764  HN  TYR   114      35.726   6.982 -19.831  1.00 10.00      B   
ATOM   2765  CA  TYR   114      34.928   8.875 -20.367  1.00 10.00      B   
ATOM   2766  CB  TYR   114      34.801   9.189 -18.873  1.00 10.00      B   
ATOM   2767  CG  TYR   114      34.440  10.633 -18.575  1.00 10.00      B   
ATOM   2768  CD1 TYR   114      33.153  11.104 -18.795  1.00 10.00      B   
ATOM   2769  CD2 TYR   114      35.386  11.523 -18.078  1.00 10.00      B   
ATOM   2770  CE1 TYR   114      32.816  12.417 -18.533  1.00 10.00      B   
ATOM   2771  CE2 TYR   114      35.057  12.840 -17.811  1.00 10.00      B   
ATOM   2772  CZ  TYR   114      33.771  13.281 -18.042  1.00 10.00      B   
ATOM   2773  OH  TYR   114      33.439  14.592 -17.780  1.00 10.00      B   
ATOM   2774  HH  TYR   114      32.478  14.714 -17.905  1.00 10.00      B   
ATOM   2775  C   TYR   114      35.927   9.826 -21.021  1.00 10.00      B   
ATOM   2776  O   TYR   114      37.133   9.558 -21.036  1.00 10.00      B   
ATOM   2777  N   GLY   115      35.427  10.929 -21.570  1.00 10.00      B   
ATOM   2778  HN  GLY   115      34.459  11.089 -21.543  1.00 10.00      B   
ATOM   2779  CA  GLY   115      36.302  11.889 -22.210  1.00 10.00      B   
ATOM   2780  C   GLY   115      36.452  11.609 -23.688  1.00 10.00      B   
ATOM   2781  O   GLY   115      37.557  11.641 -24.231  1.00 10.00      B   
ATOM   2782  N   ALA   116      35.337  11.329 -24.338  1.00 10.00      B   
ATOM   2783  HN  ALA   116      34.487  11.333 -23.849  1.00 10.00      B   
ATOM   2784  CA  ALA   116      35.328  11.035 -25.760  1.00 10.00      B   
ATOM   2785  CB  ALA   116      35.238   9.535 -25.978  1.00 10.00      B   
ATOM   2786  C   ALA   116      34.156  11.737 -26.427  1.00 10.00      B   
ATOM   2787  O   ALA   116      33.379  12.422 -25.760  1.00 10.00      B   
ATOM   2788  N   ALA   117      34.035  11.576 -27.738  1.00 10.00      B   
ATOM   2789  HN  ALA   117      34.691  11.027 -28.216  1.00 10.00      B   
ATOM   2790  CA  ALA   117      32.945  12.191 -28.484  1.00 10.00      B   
ATOM   2791  CB  ALA   117      33.224  12.144 -29.976  1.00 10.00      B   
ATOM   2792  C   ALA   117      31.629  11.496 -28.171  1.00 10.00      B   
ATOM   2793  O   ALA   117      31.606  10.304 -27.853  1.00 10.00      B   
ATOM   2794  N   ALA   118      30.542  12.243 -28.258  1.00 10.00      B   
ATOM   2795  HN  ALA   118      30.630  13.188 -28.520  1.00 10.00      B   
ATOM   2796  CA  ALA   118      29.219  11.710 -27.979  1.00 10.00      B   
ATOM   2797  CB  ALA   118      28.848  11.979 -26.529  1.00 10.00      B   
ATOM   2798  C   ALA   118      28.184  12.332 -28.905  1.00 10.00      B   
ATOM   2799  O   ALA   118      28.282  13.510 -29.255  1.00 10.00      B   
ATOM   2800  N   ASP   119      27.197  11.543 -29.301  1.00 10.00      B   
ATOM   2801  HN  ASP   119      27.171  10.611 -28.988  1.00 10.00      B   
ATOM   2802  CA  ASP   119      26.142  12.029 -30.180  1.00 10.00      B   
ATOM   2803  CB  ASP   119      26.246  11.453 -31.601  1.00 10.00      B   
ATOM   2804  CG  ASP   119      25.980   9.963 -31.696  1.00 10.00      B   
ATOM   2805  OD1 ASP   119      24.945   9.582 -32.280  1.00 10.00      B   
ATOM   2806  OD2 ASP   119      26.823   9.168 -31.228  1.00 10.00      B   
ATOM   2807  C   ASP   119      24.763  11.818 -29.564  1.00 10.00      B   
ATOM   2808  O   ASP   119      24.581  10.949 -28.707  1.00 10.00      B   
ATOM   2809  N   LYS   120      23.804  12.631 -29.992  1.00 10.00      B   
ATOM   2810  HN  LYS   120      24.014  13.294 -30.686  1.00 10.00      B   
ATOM   2811  CA  LYS   120      22.444  12.568 -29.462  1.00 10.00      B   
ATOM   2812  CB  LYS   120      21.728  13.906 -29.670  1.00 10.00      B   
ATOM   2813  CG  LYS   120      20.509  14.120 -28.784  1.00 10.00      B   
ATOM   2814  CD  LYS   120      19.866  15.469 -29.064  1.00 10.00      B   
ATOM   2815  CE  LYS   120      18.770  15.792 -28.060  1.00 10.00      B   
ATOM   2816  NZ  LYS   120      18.152  17.121 -28.321  1.00 10.00      B   
ATOM   2817  HZ1 LYS   120      17.738  17.143 -29.276  1.00 10.00      B   
ATOM   2818  HZ2 LYS   120      18.866  17.875 -28.251  1.00 10.00      B   
ATOM   2819  HZ3 LYS   120      17.401  17.308 -27.628  1.00 10.00      B   
ATOM   2820  C   LYS   120      21.630  11.434 -30.078  1.00 10.00      B   
ATOM   2821  O   LYS   120      21.357  11.429 -31.279  1.00 10.00      B   
ATOM   2822  N   VAL   121      21.251  10.475 -29.241  1.00 10.00      B   
ATOM   2823  HN  VAL   121      21.519  10.535 -28.298  1.00 10.00      B   
ATOM   2824  CA  VAL   121      20.450   9.334 -29.668  1.00 10.00      B   
ATOM   2825  CB  VAL   121      21.296   8.039 -29.765  1.00 10.00      B   
ATOM   2826  CG1 VAL   121      20.430   6.844 -30.146  1.00 10.00      B   
ATOM   2827  CG2 VAL   121      22.436   8.202 -30.756  1.00 10.00      B   
ATOM   2828  C   VAL   121      19.320   9.120 -28.661  1.00 10.00      B   
ATOM   2829  O   VAL   121      19.572   9.044 -27.456  1.00 10.00      B   
ATOM   2830  N   PRO   122      18.063   9.053 -29.134  1.00 10.00      B   
ATOM   2831  CA  PRO   122      16.892   8.849 -28.271  1.00 10.00      B   
ATOM   2832  CB  PRO   122      15.724   8.687 -29.253  1.00 10.00      B   
ATOM   2833  CG  PRO   122      16.353   8.490 -30.593  1.00 10.00      B   
ATOM   2834  CD  PRO   122      17.681   9.184 -30.547  1.00 10.00      B   
ATOM   2835  C   PRO   122      17.023   7.609 -27.388  1.00 10.00      B   
ATOM   2836  O   PRO   122      17.446   6.544 -27.847  1.00 10.00      B   
ATOM   2837  N   ALA   123      16.629   7.752 -26.128  1.00 10.00      B   
ATOM   2838  HN  ALA   123      16.259   8.617 -25.842  1.00 10.00      B   
ATOM   2839  CA  ALA   123      16.712   6.663 -25.157  1.00 10.00      B   
ATOM   2840  CB  ALA   123      16.335   7.155 -23.767  1.00 10.00      B   
ATOM   2841  C   ALA   123      15.852   5.469 -25.557  1.00 10.00      B   
ATOM   2842  O   ALA   123      16.167   4.328 -25.222  1.00 10.00      B   
ATOM   2843  N   ASP   124      14.776   5.734 -26.289  1.00 10.00      B   
ATOM   2844  HN  ASP   124      14.585   6.664 -26.534  1.00 10.00      B   
ATOM   2845  CA  ASP   124      13.867   4.677 -26.730  1.00 10.00      B   
ATOM   2846  CB  ASP   124      12.517   5.259 -27.157  1.00 10.00      B   
ATOM   2847  CG  ASP   124      11.412   4.963 -26.161  1.00 10.00      B   
ATOM   2848  OD1 ASP   124      10.868   3.839 -26.184  1.00 10.00      B   
ATOM   2849  OD2 ASP   124      11.079   5.853 -25.351  1.00 10.00      B   
ATOM   2850  C   ASP   124      14.472   3.840 -27.856  1.00 10.00      B   
ATOM   2851  O   ASP   124      13.892   2.841 -28.283  1.00 10.00      B   
ATOM   2852  N   GLN   125      15.643   4.248 -28.333  1.00 10.00      B   
ATOM   2853  HN  GLN   125      16.060   5.053 -27.958  1.00 10.00      B   
ATOM   2854  CA  GLN   125      16.323   3.528 -29.399  1.00 10.00      B   
ATOM   2855  CB  GLN   125      16.695   4.463 -30.549  1.00 10.00      B   
ATOM   2856  CG  GLN   125      15.495   4.994 -31.314  1.00 10.00      B   
ATOM   2857  CD  GLN   125      14.572   3.888 -31.791  1.00 10.00      B   
ATOM   2858  OE1 GLN   125      15.014   2.782 -32.108  1.00 10.00      B   
ATOM   2859  NE2 GLN   125      13.282   4.176 -31.830  1.00 10.00      B   
ATOM   2860 HE21 GLN   125      12.999   5.074 -31.551  1.00 10.00      B   
ATOM   2861 HE22 GLN   125      12.662   3.481 -32.133  1.00 10.00      B   
ATOM   2862  C   GLN   125      17.555   2.803 -28.879  1.00 10.00      B   
ATOM   2863  O   GLN   125      18.126   1.965 -29.575  1.00 10.00      B   
ATOM   2864  N   LEU   126      17.950   3.122 -27.651  1.00 10.00      B   
ATOM   2865  HN  LEU   126      17.440   3.785 -27.142  1.00 10.00      B   
ATOM   2866  CA  LEU   126      19.114   2.496 -27.036  1.00 10.00      B   
ATOM   2867  CB  LEU   126      19.453   3.168 -25.706  1.00 10.00      B   
ATOM   2868  CG  LEU   126      19.829   4.647 -25.783  1.00 10.00      B   
ATOM   2869  CD1 LEU   126      20.021   5.222 -24.389  1.00 10.00      B   
ATOM   2870  CD2 LEU   126      21.078   4.843 -26.626  1.00 10.00      B   
ATOM   2871  C   LEU   126      18.872   1.008 -26.829  1.00 10.00      B   
ATOM   2872  O   LEU   126      17.815   0.604 -26.344  1.00 10.00      B   
ATOM   2873  N   ARG   127      19.846   0.197 -27.202  1.00 10.00      B   
ATOM   2874  HN  ARG   127      20.688   0.580 -27.552  1.00 10.00      B   
ATOM   2875  CA  ARG   127      19.723  -1.246 -27.075  1.00 10.00      B   
ATOM   2876  CB  ARG   127      19.911  -1.923 -28.437  1.00 10.00      B   
ATOM   2877  CG  ARG   127      19.036  -1.364 -29.547  1.00 10.00      B   
ATOM   2878  CD  ARG   127      17.560  -1.559 -29.247  1.00 10.00      B   
ATOM   2879  NE  ARG   127      16.732  -0.576 -29.942  1.00 10.00      B   
ATOM   2880  HE  ARG   127      17.144   0.300 -30.137  1.00 10.00      B   
ATOM   2881  CZ  ARG   127      15.473  -0.795 -30.316  1.00 10.00      B   
ATOM   2882  NH1 ARG   127      14.893  -1.959 -30.067  1.00 10.00      B   
ATOM   2883 HH11 ARG   127      13.905  -2.127 -30.360  1.00 10.00      B   
ATOM   2884 HH12 ARG   127      15.419  -2.718 -29.580  1.00 10.00      B   
ATOM   2885  NH2 ARG   127      14.791   0.147 -30.951  1.00 10.00      B   
ATOM   2886 HH21 ARG   127      13.802  -0.030 -31.243  1.00 10.00      B   
ATOM   2887 HH22 ARG   127      15.234   1.068 -31.168  1.00 10.00      B   
ATOM   2888  C   ARG   127      20.740  -1.788 -26.079  1.00 10.00      B   
ATOM   2889  O   ARG   127      21.532  -1.034 -25.513  1.00 10.00      B   
ATOM   2890  N   LYS   128      20.715  -3.098 -25.876  1.00 10.00      B   
ATOM   2891  HN  LYS   128      20.060  -3.645 -26.366  1.00 10.00      B   
ATOM   2892  CA  LYS   128      21.635  -3.748 -24.956  1.00 10.00      B   
ATOM   2893  CB  LYS   128      21.293  -5.232 -24.819  1.00 10.00      B   
ATOM   2894  CG  LYS   128      22.000  -5.922 -23.666  1.00 10.00      B   
ATOM   2895  CD  LYS   128      21.904  -7.432 -23.781  1.00 10.00      B   
ATOM   2896  CE  LYS   128      22.090  -8.110 -22.431  1.00 10.00      B   
ATOM   2897  NZ  LYS   128      20.823  -8.161 -21.646  1.00 10.00      B   
ATOM   2898  HZ1 LYS   128      20.489  -7.195 -21.444  1.00 10.00      B   
ATOM   2899  HZ2 LYS   128      20.978  -8.657 -20.743  1.00 10.00      B   
ATOM   2900  HZ3 LYS   128      20.089  -8.667 -22.183  1.00 10.00      B   
ATOM   2901  C   LYS   128      23.067  -3.595 -25.451  1.00 10.00      B   
ATOM   2902  O   LYS   128      23.377  -3.939 -26.594  1.00 10.00      B   
ATOM   2903  N   GLY   129      23.926  -3.066 -24.597  1.00 10.00      B   
ATOM   2904  HN  GLY   129      23.613  -2.801 -23.702  1.00 10.00      B   
ATOM   2905  CA  GLY   129      25.314  -2.877 -24.962  1.00 10.00      B   
ATOM   2906  C   GLY   129      25.617  -1.451 -25.374  1.00 10.00      B   
ATOM   2907  O   GLY   129      26.745  -1.138 -25.751  1.00 10.00      B   
ATOM   2908  N   ASP   130      24.614  -0.582 -25.308  1.00 10.00      B   
ATOM   2909  HN  ASP   130      23.732  -0.886 -25.001  1.00 10.00      B   
ATOM   2910  CA  ASP   130      24.792   0.817 -25.676  1.00 10.00      B   
ATOM   2911  CB  ASP   130      23.445   1.489 -25.965  1.00 10.00      B   
ATOM   2912  CG  ASP   130      23.166   1.630 -27.449  1.00 10.00      B   
ATOM   2913  OD1 ASP   130      23.711   2.563 -28.078  1.00 10.00      B   
ATOM   2914  OD2 ASP   130      22.405   0.802 -27.999  1.00 10.00      B   
ATOM   2915  C   ASP   130      25.531   1.578 -24.583  1.00 10.00      B   
ATOM   2916  O   ASP   130      25.048   1.685 -23.453  1.00 10.00      B   
ATOM   2917  N   ILE   131      26.709   2.088 -24.922  1.00 10.00      B   
ATOM   2918  HN  ILE   131      27.047   1.947 -25.833  1.00 10.00      B   
ATOM   2919  CA  ILE   131      27.520   2.846 -23.977  1.00 10.00      B   
ATOM   2920  CB  ILE   131      29.022   2.775 -24.337  1.00 10.00      B   
ATOM   2921  CG1 ILE   131      29.483   1.319 -24.487  1.00 10.00      B   
ATOM   2922  CG2 ILE   131      29.868   3.506 -23.301  1.00 10.00      B   
ATOM   2923  CD1 ILE   131      29.350   0.498 -23.223  1.00 10.00      B   
ATOM   2924  C   ILE   131      27.081   4.305 -23.967  1.00 10.00      B   
ATOM   2925  O   ILE   131      27.330   5.042 -24.925  1.00 10.00      B   
ATOM   2926  N   VAL   132      26.428   4.715 -22.893  1.00 10.00      B   
ATOM   2927  HN  VAL   132      26.275   4.084 -22.153  1.00 10.00      B   
ATOM   2928  CA  VAL   132      25.947   6.085 -22.768  1.00 10.00      B   
ATOM   2929  CB  VAL   132      24.416   6.146 -22.567  1.00 10.00      B   
ATOM   2930  CG1 VAL   132      23.690   5.677 -23.818  1.00 10.00      B   
ATOM   2931  CG2 VAL   132      23.993   5.314 -21.367  1.00 10.00      B   
ATOM   2932  C   VAL   132      26.643   6.806 -21.622  1.00 10.00      B   
ATOM   2933  O   VAL   132      27.216   6.172 -20.734  1.00 10.00      B   
ATOM   2934  N   LEU   133      26.591   8.130 -21.644  1.00 10.00      B   
ATOM   2935  HN  LEU   133      26.114   8.582 -22.376  1.00 10.00      B   
ATOM   2936  CA  LEU   133      27.222   8.932 -20.608  1.00 10.00      B   
ATOM   2937  CB  LEU   133      28.390   9.735 -21.184  1.00 10.00      B   
ATOM   2938  CG  LEU   133      29.025  10.774 -20.253  1.00 10.00      B   
ATOM   2939  CD1 LEU   133      29.612  10.108 -19.019  1.00 10.00      B   
ATOM   2940  CD2 LEU   133      30.087  11.571 -20.991  1.00 10.00      B   
ATOM   2941  C   LEU   133      26.220   9.871 -19.958  1.00 10.00      B   
ATOM   2942  O   LEU   133      25.468  10.565 -20.645  1.00 10.00      B   
ATOM   2943  N   VAL   134      26.205   9.881 -18.635  1.00 10.00      B   
ATOM   2944  HN  VAL   134      26.816   9.289 -18.141  1.00 10.00      B   
ATOM   2945  CA  VAL   134      25.311  10.745 -17.885  1.00 10.00      B   
ATOM   2946  CB  VAL   134      24.254   9.941 -17.097  1.00 10.00      B   
ATOM   2947  CG1 VAL   134      23.262  10.884 -16.429  1.00 10.00      B   
ATOM   2948  CG2 VAL   134      23.529   8.964 -18.010  1.00 10.00      B   
ATOM   2949  C   VAL   134      26.116  11.598 -16.915  1.00 10.00      B   
ATOM   2950  O   VAL   134      26.662  11.089 -15.932  1.00 10.00      B   
ATOM   2951  N   GLU   135      26.220  12.885 -17.210  1.00 10.00      B   
ATOM   2952  HN  GLU   135      25.785  13.230 -18.017  1.00 10.00      B   
ATOM   2953  CA  GLU   135      26.957  13.802 -16.354  1.00 10.00      B   
ATOM   2954  CB  GLU   135      27.483  14.990 -17.159  1.00 10.00      B   
ATOM   2955  CG  GLU   135      28.696  14.671 -18.015  1.00 10.00      B   
ATOM   2956  CD  GLU   135      29.978  15.266 -17.459  1.00 10.00      B   
ATOM   2957  OE1 GLU   135      30.003  15.649 -16.267  1.00 10.00      B   
ATOM   2958  OE2 GLU   135      30.970  15.362 -18.214  1.00 10.00      B   
ATOM   2959  C   GLU   135      26.062  14.290 -15.222  1.00 10.00      B   
ATOM   2960  O   GLU   135      24.836  14.310 -15.358  1.00 10.00      B   
ATOM   2961  N   ALA   136      26.678  14.681 -14.117  1.00 10.00      B   
ATOM   2962  HN  ALA   136      27.658  14.649 -14.084  1.00 10.00      B   
ATOM   2963  CA  ALA   136      25.948  15.164 -12.949  1.00 10.00      B   
ATOM   2964  CB  ALA   136      26.924  15.563 -11.856  1.00 10.00      B   
ATOM   2965  C   ALA   136      25.032  16.332 -13.300  1.00 10.00      B   
ATOM   2966  O   ALA   136      25.448  17.287 -13.962  1.00 10.00      B   
ATOM   2967  N   GLY   137      23.781  16.244 -12.874  1.00 10.00      B   
ATOM   2968  HN  GLY   137      23.498  15.453 -12.365  1.00 10.00      B   
ATOM   2969  CA  GLY   137      22.831  17.301 -13.149  1.00 10.00      B   
ATOM   2970  C   GLY   137      21.645  16.833 -13.968  1.00 10.00      B   
ATOM   2971  O   GLY   137      20.619  17.512 -14.025  1.00 10.00      B   
ATOM   2972  N   ASP   138      21.774  15.673 -14.600  1.00 10.00      B   
ATOM   2973  HN  ASP   138      22.606  15.161 -14.503  1.00 10.00      B   
ATOM   2974  CA  ASP   138      20.693  15.134 -15.420  1.00 10.00      B   
ATOM   2975  CB  ASP   138      21.169  14.882 -16.854  1.00 10.00      B   
ATOM   2976  CG  ASP   138      20.053  15.024 -17.875  1.00 10.00      B   
ATOM   2977  OD1 ASP   138      19.492  13.993 -18.297  1.00 10.00      B   
ATOM   2978  OD2 ASP   138      19.733  16.171 -18.260  1.00 10.00      B   
ATOM   2979  C   ASP   138      20.125  13.859 -14.803  1.00 10.00      B   
ATOM   2980  O   ASP   138      20.282  13.622 -13.602  1.00 10.00      B   
ATOM   2981  N   ILE   139      19.471  13.042 -15.619  1.00 10.00      B   
ATOM   2982  HN  ILE   139      19.398  13.270 -16.573  1.00 10.00      B   
ATOM   2983  CA  ILE   139      18.874  11.802 -15.144  1.00 10.00      B   
ATOM   2984  CB  ILE   139      17.332  11.862 -15.142  1.00 10.00      B   
ATOM   2985  CG1 ILE   139      16.796  12.259 -16.520  1.00 10.00      B   
ATOM   2986  CG2 ILE   139      16.833  12.820 -14.072  1.00 10.00      B   
ATOM   2987  CD1 ILE   139      15.292  12.151 -16.643  1.00 10.00      B   
ATOM   2988  C   ILE   139      19.331  10.610 -15.977  1.00 10.00      B   
ATOM   2989  O   ILE   139      19.873  10.772 -17.073  1.00 10.00      B   
ATOM   2990  N   ILE   140      19.111   9.417 -15.443  1.00 10.00      B   
ATOM   2991  HN  ILE   140      18.681   9.365 -14.564  1.00 10.00      B   
ATOM   2992  CA  ILE   140      19.489   8.184 -16.121  1.00 10.00      B   
ATOM   2993  CB  ILE   140      19.697   7.033 -15.109  1.00 10.00      B   
ATOM   2994  CG1 ILE   140      20.821   7.370 -14.121  1.00 10.00      B   
ATOM   2995  CG2 ILE   140      19.986   5.719 -15.817  1.00 10.00      B   
ATOM   2996  CD1 ILE   140      22.168   7.606 -14.769  1.00 10.00      B   
ATOM   2997  C   ILE   140      18.412   7.787 -17.127  1.00 10.00      B   
ATOM   2998  O   ILE   140      17.221   7.786 -16.803  1.00 10.00      B   
ATOM   2999  N   PRO   141      18.813   7.470 -18.368  1.00 10.00      B   
ATOM   3000  CA  PRO   141      17.887   7.073 -19.417  1.00 10.00      B   
ATOM   3001  CB  PRO   141      18.637   7.442 -20.697  1.00 10.00      B   
ATOM   3002  CG  PRO   141      20.091   7.379 -20.344  1.00 10.00      B   
ATOM   3003  CD  PRO   141      20.207   7.509 -18.844  1.00 10.00      B   
ATOM   3004  C   PRO   141      17.548   5.576 -19.392  1.00 10.00      B   
ATOM   3005  O   PRO   141      16.402   5.200 -19.143  1.00 10.00      B   
ATOM   3006  N   CYS   142      18.544   4.728 -19.628  1.00 10.00      B   
ATOM   3007  HN  CYS   142      19.446   5.079 -19.775  1.00 10.00      B   
ATOM   3008  CA  CYS   142      18.335   3.284 -19.658  1.00 10.00      B   
ATOM   3009  C   CYS   142      18.869   2.616 -18.394  1.00 10.00      B   
ATOM   3010  O   CYS   142      19.679   3.193 -17.671  1.00 10.00      B   
ATOM   3011  CB  CYS   142      19.042   2.687 -20.879  1.00 10.00      B   
ATOM   3012  SG  CYS   142      20.852   2.924 -20.855  1.00 10.00      B   
ATOM   3013  N   ASP   143      18.403   1.399 -18.136  1.00 10.00      B   
ATOM   3014  HN  ASP   143      17.748   1.002 -18.747  1.00 10.00      B   
ATOM   3015  CA  ASP   143      18.845   0.627 -16.976  1.00 10.00      B   
ATOM   3016  CB  ASP   143      17.698  -0.247 -16.436  1.00 10.00      B   
ATOM   3017  CG  ASP   143      18.078  -1.067 -15.208  1.00 10.00      B   
ATOM   3018  OD1 ASP   143      17.664  -0.698 -14.085  1.00 10.00      B   
ATOM   3019  OD2 ASP   143      18.774  -2.093 -15.360  1.00 10.00      B   
ATOM   3020  C   ASP   143      20.022  -0.249 -17.384  1.00 10.00      B   
ATOM   3021  O   ASP   143      20.013  -0.839 -18.471  1.00 10.00      B   
ATOM   3022  N   GLY   144      21.038  -0.312 -16.536  1.00 10.00      B   
ATOM   3023  HN  GLY   144      20.997   0.194 -15.693  1.00 10.00      B   
ATOM   3024  CA  GLY   144      22.200  -1.118 -16.846  1.00 10.00      B   
ATOM   3025  C   GLY   144      23.222  -1.149 -15.730  1.00 10.00      B   
ATOM   3026  O   GLY   144      22.892  -0.912 -14.565  1.00 10.00      B   
ATOM   3027  N   GLU   145      24.462  -1.457 -16.093  1.00 10.00      B   
ATOM   3028  HN  GLU   145      24.645  -1.640 -17.040  1.00 10.00      B   
ATOM   3029  CA  GLU   145      25.557  -1.531 -15.136  1.00 10.00      B   
ATOM   3030  CB  GLU   145      26.321  -2.847 -15.311  1.00 10.00      B   
ATOM   3031  CG  GLU   145      25.618  -4.070 -14.751  1.00 10.00      B   
ATOM   3032  CD  GLU   145      26.406  -5.342 -14.988  1.00 10.00      B   
ATOM   3033  OE1 GLU   145      27.539  -5.457 -14.464  1.00 10.00      B   
ATOM   3034  OE2 GLU   145      25.894  -6.239 -15.689  1.00 10.00      B   
ATOM   3035  C   GLU   145      26.529  -0.377 -15.343  1.00 10.00      B   
ATOM   3036  O   GLU   145      26.717   0.091 -16.470  1.00 10.00      B   
ATOM   3037  N   VAL   146      27.138   0.082 -14.256  1.00 10.00      B   
ATOM   3038  HN  VAL   146      26.924  -0.316 -13.386  1.00 10.00      B   
ATOM   3039  CA  VAL   146      28.112   1.166 -14.326  1.00 10.00      B   
ATOM   3040  CB  VAL   146      28.275   1.906 -12.977  1.00 10.00      B   
ATOM   3041  CG1 VAL   146      28.357   3.410 -13.199  1.00 10.00      B   
ATOM   3042  CG2 VAL   146      27.154   1.562 -12.010  1.00 10.00      B   
ATOM   3043  C   VAL   146      29.467   0.600 -14.736  1.00 10.00      B   
ATOM   3044  O   VAL   146      29.940  -0.372 -14.146  1.00 10.00      B   
ATOM   3045  N   ILE   147      30.086   1.197 -15.746  1.00 10.00      B   
ATOM   3046  HN  ILE   147      29.664   1.973 -16.180  1.00 10.00      B   
ATOM   3047  CA  ILE   147      31.379   0.725 -16.230  1.00 10.00      B   
ATOM   3048  CB  ILE   147      31.361   0.431 -17.745  1.00 10.00      B   
ATOM   3049  CG1 ILE   147      30.805   1.628 -18.524  1.00 10.00      B   
ATOM   3050  CG2 ILE   147      30.555  -0.827 -18.035  1.00 10.00      B   
ATOM   3051  CD1 ILE   147      30.899   1.488 -20.028  1.00 10.00      B   
ATOM   3052  C   ILE   147      32.508   1.704 -15.908  1.00 10.00      B   
ATOM   3053  O   ILE   147      33.688   1.372 -16.049  1.00 10.00      B   
ATOM   3054  N   GLU   148      32.147   2.902 -15.466  1.00 10.00      B   
ATOM   3055  HN  GLU   148      31.194   3.109 -15.365  1.00 10.00      B   
ATOM   3056  CA  GLU   148      33.134   3.918 -15.124  1.00 10.00      B   
ATOM   3057  CB  GLU   148      33.767   4.502 -16.396  1.00 10.00      B   
ATOM   3058  CG  GLU   148      34.986   5.379 -16.151  1.00 10.00      B   
ATOM   3059  CD  GLU   148      36.054   5.206 -17.211  1.00 10.00      B   
ATOM   3060  OE1 GLU   148      36.238   6.128 -18.040  1.00 10.00      B   
ATOM   3061  OE2 GLU   148      36.721   4.147 -17.217  1.00 10.00      B   
ATOM   3062  C   GLU   148      32.513   5.027 -14.278  1.00 10.00      B   
ATOM   3063  O   GLU   148      31.446   5.551 -14.609  1.00 10.00      B   
ATOM   3064  N   GLY   149      33.170   5.362 -13.176  1.00 10.00      B   
ATOM   3065  HN  GLY   149      33.992   4.881 -12.943  1.00 10.00      B   
ATOM   3066  CA  GLY   149      32.679   6.416 -12.308  1.00 10.00      B   
ATOM   3067  C   GLY   149      32.200   5.901 -10.965  1.00 10.00      B   
ATOM   3068  O   GLY   149      32.323   4.714 -10.666  1.00 10.00      B   
ATOM   3069  N   GLY   150      31.660   6.799 -10.157  1.00 10.00      B   
ATOM   3070  HN  GLY   150      31.603   7.733 -10.454  1.00 10.00      B   
ATOM   3071  CA  GLY   150      31.156   6.436  -8.847  1.00 10.00      B   
ATOM   3072  C   GLY   150      30.522   7.628  -8.164  1.00 10.00      B   
ATOM   3073  O   GLY   150      31.213   8.434  -7.545  1.00 10.00      B   
ATOM   3074  N   ALA   151      29.206   7.748  -8.278  1.00 10.00      B   
ATOM   3075  HN  ALA   151      28.702   7.062  -8.760  1.00 10.00      B   
ATOM   3076  CA  ALA   151      28.491   8.869  -7.685  1.00 10.00      B   
ATOM   3077  CB  ALA   151      28.148   9.893  -8.757  1.00 10.00      B   
ATOM   3078  C   ALA   151      27.227   8.417  -6.961  1.00 10.00      B   
ATOM   3079  O   ALA   151      26.992   7.221  -6.773  1.00 10.00      B   
ATOM   3080  N   SER   152      26.420   9.390  -6.557  1.00 10.00      B   
ATOM   3081  HN  SER   152      26.670  10.321  -6.741  1.00 10.00      B   
ATOM   3082  CA  SER   152      25.177   9.131  -5.853  1.00 10.00      B   
ATOM   3083  CB  SER   152      25.140   9.944  -4.551  1.00 10.00      B   
ATOM   3084  OG  SER   152      23.999   9.629  -3.769  1.00 10.00      B   
ATOM   3085  HG  SER   152      23.736   8.718  -3.944  1.00 10.00      B   
ATOM   3086  C   SER   152      23.989   9.503  -6.736  1.00 10.00      B   
ATOM   3087  O   SER   152      24.012  10.520  -7.435  1.00 10.00      B   
ATOM   3088  N   VAL   153      22.954   8.674  -6.700  1.00 10.00      B   
ATOM   3089  HN  VAL   153      22.992   7.885  -6.113  1.00 10.00      B   
ATOM   3090  CA  VAL   153      21.756   8.911  -7.492  1.00 10.00      B   
ATOM   3091  CB  VAL   153      21.511   7.800  -8.538  1.00 10.00      B   
ATOM   3092  CG1 VAL   153      22.518   7.902  -9.674  1.00 10.00      B   
ATOM   3093  CG2 VAL   153      21.567   6.421  -7.896  1.00 10.00      B   
ATOM   3094  C   VAL   153      20.527   9.062  -6.601  1.00 10.00      B   
ATOM   3095  O   VAL   153      20.353   8.329  -5.622  1.00 10.00      B   
ATOM   3096  N   ASP   154      19.698  10.034  -6.935  1.00 10.00      B   
ATOM   3097  HN  ASP   154      19.918  10.600  -7.711  1.00 10.00      B   
ATOM   3098  CA  ASP   154      18.473  10.298  -6.198  1.00 10.00      B   
ATOM   3099  CB  ASP   154      18.152  11.795  -6.228  1.00 10.00      B   
ATOM   3100  CG  ASP   154      16.822  12.135  -5.591  1.00 10.00      B   
ATOM   3101  OD1 ASP   154      16.388  11.409  -4.675  1.00 10.00      B   
ATOM   3102  OD2 ASP   154      16.201  13.140  -6.005  1.00 10.00      B   
ATOM   3103  C   ASP   154      17.329   9.490  -6.795  1.00 10.00      B   
ATOM   3104  O   ASP   154      16.965   9.675  -7.961  1.00 10.00      B   
ATOM   3105  N   GLU   155      16.774   8.588  -5.999  1.00 10.00      B   
ATOM   3106  HN  GLU   155      17.106   8.497  -5.080  1.00 10.00      B   
ATOM   3107  CA  GLU   155      15.686   7.730  -6.448  1.00 10.00      B   
ATOM   3108  CB  GLU   155      15.878   6.301  -5.929  1.00 10.00      B   
ATOM   3109  CG  GLU   155      17.159   5.624  -6.392  1.00 10.00      B   
ATOM   3110  CD  GLU   155      17.144   4.128  -6.145  1.00 10.00      B   
ATOM   3111  OE1 GLU   155      17.777   3.382  -6.928  1.00 10.00      B   
ATOM   3112  OE2 GLU   155      16.500   3.691  -5.169  1.00 10.00      B   
ATOM   3113  C   GLU   155      14.329   8.260  -6.002  1.00 10.00      B   
ATOM   3114  O   GLU   155      13.374   7.498  -5.870  1.00 10.00      B   
ATOM   3115  N   SER   156      14.235   9.562  -5.775  1.00 10.00      B   
ATOM   3116  HN  SER   156      15.033  10.130  -5.881  1.00 10.00      B   
ATOM   3117  CA  SER   156      12.982  10.172  -5.342  1.00 10.00      B   
ATOM   3118  CB  SER   156      13.177  11.669  -5.105  1.00 10.00      B   
ATOM   3119  OG  SER   156      13.716  12.292  -6.259  1.00 10.00      B   
ATOM   3120  HG  SER   156      14.613  12.610  -6.062  1.00 10.00      B   
ATOM   3121  C   SER   156      11.860   9.958  -6.359  1.00 10.00      B   
ATOM   3122  O   SER   156      10.692   9.836  -5.988  1.00 10.00      B   
ATOM   3123  N   ALA   157      12.226   9.894  -7.633  1.00 10.00      B   
ATOM   3124  HN  ALA   157      13.179   9.967  -7.855  1.00 10.00      B   
ATOM   3125  CA  ALA   157      11.252   9.730  -8.708  1.00 10.00      B   
ATOM   3126  CB  ALA   157      11.860  10.129 -10.044  1.00 10.00      B   
ATOM   3127  C   ALA   157      10.662   8.322  -8.788  1.00 10.00      B   
ATOM   3128  O   ALA   157       9.463   8.165  -9.020  1.00 10.00      B   
ATOM   3129  N   ILE   158      11.495   7.308  -8.591  1.00 10.00      B   
ATOM   3130  HN  ILE   158      12.429   7.494  -8.373  1.00 10.00      B   
ATOM   3131  CA  ILE   158      11.036   5.920  -8.682  1.00 10.00      B   
ATOM   3132  CB  ILE   158      12.058   5.002  -9.399  1.00 10.00      B   
ATOM   3133  CG1 ILE   158      13.435   5.074  -8.730  1.00 10.00      B   
ATOM   3134  CG2 ILE   158      12.162   5.359 -10.874  1.00 10.00      B   
ATOM   3135  CD1 ILE   158      14.397   3.994  -9.183  1.00 10.00      B   
ATOM   3136  C   ILE   158      10.666   5.324  -7.322  1.00 10.00      B   
ATOM   3137  O   ILE   158       9.696   4.571  -7.206  1.00 10.00      B   
ATOM   3138  N   THR   159      11.435   5.661  -6.301  1.00 10.00      B   
ATOM   3139  HN  THR   159      12.196   6.262  -6.450  1.00 10.00      B   
ATOM   3140  CA  THR   159      11.192   5.155  -4.962  1.00 10.00      B   
ATOM   3141  CB  THR   159      12.508   4.677  -4.318  1.00 10.00      B   
ATOM   3142  OG1 THR   159      13.290   3.997  -5.312  1.00 10.00      B   
ATOM   3143  HG1 THR   159      14.109   3.669  -4.916  1.00 10.00      B   
ATOM   3144  CG2 THR   159      12.225   3.729  -3.165  1.00 10.00      B   
ATOM   3145  C   THR   159      10.545   6.225  -4.088  1.00 10.00      B   
ATOM   3146  O   THR   159       9.399   6.081  -3.661  1.00 10.00      B   
ATOM   3147  N   GLY   160      11.274   7.303  -3.840  1.00 10.00      B   
ATOM   3148  HN  GLY   160      12.179   7.367  -4.215  1.00 10.00      B   
ATOM   3149  CA  GLY   160      10.749   8.379  -3.024  1.00 10.00      B   
ATOM   3150  C   GLY   160      11.400   8.444  -1.657  1.00 10.00      B   
ATOM   3151  O   GLY   160      10.779   8.090  -0.651  1.00 10.00      B   
ATOM   3152  N   GLU   161      12.658   8.879  -1.629  1.00 10.00      B   
ATOM   3153  HN  GLU   161      13.093   9.131  -2.470  1.00 10.00      B   
ATOM   3154  CA  GLU   161      13.419   9.004  -0.388  1.00 10.00      B   
ATOM   3155  CB  GLU   161      13.591   7.646   0.300  1.00 10.00      B   
ATOM   3156  CG  GLU   161      14.098   6.533  -0.602  1.00 10.00      B   
ATOM   3157  CD  GLU   161      14.014   5.181   0.070  1.00 10.00      B   
ATOM   3158  OE1 GLU   161      15.076   4.609   0.404  1.00 10.00      B   
ATOM   3159  OE2 GLU   161      12.882   4.701   0.289  1.00 10.00      B   
ATOM   3160  C   GLU   161      14.775   9.646  -0.662  1.00 10.00      B   
ATOM   3161  O   GLU   161      14.979  10.230  -1.726  1.00 10.00      B   
ATOM   3162  N   ALA   163      15.689   9.542   0.297  1.00 10.00      B   
ATOM   3163  HN  ALA   163      15.463   9.062   1.123  1.00 10.00      B   
ATOM   3164  CA  ALA   163      17.025  10.111   0.156  1.00 10.00      B   
ATOM   3165  CB  ALA   163      17.738  10.122   1.502  1.00 10.00      B   
ATOM   3166  C   ALA   163      17.841   9.340  -0.880  1.00 10.00      B   
ATOM   3167  O   ALA   163      17.628   8.139  -1.074  1.00 10.00      B   
ATOM   3168  N   PRO   164      18.779  10.022  -1.563  1.00 10.00      B   
ATOM   3169  CA  PRO   164      19.628   9.401  -2.590  1.00 10.00      B   
ATOM   3170  CB  PRO   164      20.396  10.588  -3.185  1.00 10.00      B   
ATOM   3171  CG  PRO   164      20.394  11.617  -2.111  1.00 10.00      B   
ATOM   3172  CD  PRO   164      19.084  11.457  -1.393  1.00 10.00      B   
ATOM   3173  C   PRO   164      20.610   8.384  -2.008  1.00 10.00      B   
ATOM   3174  O   PRO   164      20.875   8.376  -0.804  1.00 10.00      B   
ATOM   3175  N   VAL   165      21.158   7.542  -2.875  1.00 10.00      B   
ATOM   3176  HN  VAL   165      20.918   7.613  -3.825  1.00 10.00      B   
ATOM   3177  CA  VAL   165      22.110   6.520  -2.464  1.00 10.00      B   
ATOM   3178  CB  VAL   165      21.424   5.137  -2.359  1.00 10.00      B   
ATOM   3179  CG1 VAL   165      21.007   4.619  -3.725  1.00 10.00      B   
ATOM   3180  CG2 VAL   165      22.290   4.127  -1.617  1.00 10.00      B   
ATOM   3181  C   VAL   165      23.277   6.473  -3.456  1.00 10.00      B   
ATOM   3182  O   VAL   165      23.151   6.934  -4.593  1.00 10.00      B   
ATOM   3183  N   ILE   166      24.413   5.949  -3.021  1.00 10.00      B   
ATOM   3184  HN  ILE   166      24.459   5.607  -2.102  1.00 10.00      B   
ATOM   3185  CA  ILE   166      25.595   5.864  -3.874  1.00 10.00      B   
ATOM   3186  CB  ILE   166      26.903   6.029  -3.065  1.00 10.00      B   
ATOM   3187  CG1 ILE   166      26.971   5.015  -1.917  1.00 10.00      B   
ATOM   3188  CG2 ILE   166      27.037   7.452  -2.542  1.00 10.00      B   
ATOM   3189  CD1 ILE   166      28.319   4.954  -1.229  1.00 10.00      B   
ATOM   3190  C   ILE   166      25.648   4.546  -4.646  1.00 10.00      B   
ATOM   3191  O   ILE   166      25.015   3.560  -4.262  1.00 10.00      B   
ATOM   3192  N   ARG   167      26.393   4.551  -5.747  1.00 10.00      B   
ATOM   3193  HN  ARG   167      26.849   5.381  -6.007  1.00 10.00      B   
ATOM   3194  CA  ARG   167      26.567   3.371  -6.586  1.00 10.00      B   
ATOM   3195  CB  ARG   167      25.671   3.455  -7.831  1.00 10.00      B   
ATOM   3196  CG  ARG   167      24.176   3.528  -7.534  1.00 10.00      B   
ATOM   3197  CD  ARG   167      23.599   2.167  -7.162  1.00 10.00      B   
ATOM   3198  NE  ARG   167      22.401   2.283  -6.323  1.00 10.00      B   
ATOM   3199  HE  ARG   167      22.530   2.220  -5.352  1.00 10.00      B   
ATOM   3200  CZ  ARG   167      21.165   2.473  -6.797  1.00 10.00      B   
ATOM   3201  NH1 ARG   167      20.959   2.563  -8.101  1.00 10.00      B   
ATOM   3202 HH11 ARG   167      21.755   2.483  -8.770  1.00 10.00      B   
ATOM   3203 HH12 ARG   167      19.994   2.714  -8.467  1.00 10.00      B   
ATOM   3204  NH2 ARG   167      20.127   2.537  -5.971  1.00 10.00      B   
ATOM   3205 HH21 ARG   167      19.157   2.695  -6.356  1.00 10.00      B   
ATOM   3206 HH22 ARG   167      20.258   2.435  -4.941  1.00 10.00      B   
ATOM   3207  C   ARG   167      28.039   3.265  -6.989  1.00 10.00      B   
ATOM   3208  O   ARG   167      28.792   4.233  -6.841  1.00 10.00      B   
ATOM   3209  N   GLU   168      28.450   2.111  -7.499  1.00 10.00      B   
ATOM   3210  HN  GLU   168      27.803   1.378  -7.626  1.00 10.00      B   
ATOM   3211  CA  GLU   168      29.842   1.907  -7.895  1.00 10.00      B   
ATOM   3212  CB  GLU   168      30.629   1.224  -6.773  1.00 10.00      B   
ATOM   3213  CG  GLU   168      29.824   0.208  -5.980  1.00 10.00      B   
ATOM   3214  CD  GLU   168      30.695  -0.741  -5.184  1.00 10.00      B   
ATOM   3215  OE1 GLU   168      31.819  -0.352  -4.800  1.00 10.00      B   
ATOM   3216  OE2 GLU   168      30.265  -1.887  -4.949  1.00 10.00      B   
ATOM   3217  C   GLU   168      29.952   1.104  -9.188  1.00 10.00      B   
ATOM   3218  O   GLU   168      29.034   0.373  -9.560  1.00 10.00      B   
ATOM   3219  N   SER   169      31.089   1.231  -9.860  1.00 10.00      B   
ATOM   3220  HN  SER   169      31.798   1.806  -9.500  1.00 10.00      B   
ATOM   3221  CA  SER   169      31.322   0.532 -11.114  1.00 10.00      B   
ATOM   3222  CB  SER   169      32.039   1.455 -12.100  1.00 10.00      B   
ATOM   3223  OG  SER   169      31.379   2.705 -12.197  1.00 10.00      B   
ATOM   3224  HG  SER   169      31.761   3.322 -11.557  1.00 10.00      B   
ATOM   3225  C   SER   169      32.143  -0.736 -10.903  1.00 10.00      B   
ATOM   3226  O   SER   169      33.297  -0.679 -10.470  1.00 10.00      B   
ATOM   3227  N   GLY   170      31.539  -1.878 -11.209  1.00 10.00      B   
ATOM   3228  HN  GLY   170      30.617  -1.859 -11.542  1.00 10.00      B   
ATOM   3229  CA  GLY   170      32.228  -3.147 -11.065  1.00 10.00      B   
ATOM   3230  C   GLY   170      32.159  -3.705  -9.663  1.00 10.00      B   
ATOM   3231  O   GLY   170      32.802  -4.710  -9.359  1.00 10.00      B   
ATOM   3232  N   GLY   171      31.380  -3.059  -8.809  1.00 10.00      B   
ATOM   3233  HN  GLY   171      30.889  -2.268  -9.109  1.00 10.00      B   
ATOM   3234  CA  GLY   171      31.246  -3.514  -7.442  1.00 10.00      B   
ATOM   3235  C   GLY   171      29.967  -4.292  -7.225  1.00 10.00      B   
ATOM   3236  O   GLY   171      29.551  -5.065  -8.089  1.00 10.00      B   
ATOM   3237  N   ASP   172      29.341  -4.078  -6.080  1.00 10.00      B   
ATOM   3238  HN  ASP   172      29.724  -3.428  -5.438  1.00 10.00      B   
ATOM   3239  CA  ASP   172      28.098  -4.762  -5.747  1.00 10.00      B   
ATOM   3240  CB  ASP   172      28.020  -5.072  -4.245  1.00 10.00      B   
ATOM   3241  CG  ASP   172      29.057  -6.084  -3.790  1.00 10.00      B   
ATOM   3242  OD1 ASP   172      29.204  -7.137  -4.454  1.00 10.00      B   
ATOM   3243  OD2 ASP   172      29.732  -5.832  -2.763  1.00 10.00      B   
ATOM   3244  C   ASP   172      26.902  -3.919  -6.175  1.00 10.00      B   
ATOM   3245  O   ASP   172      25.908  -4.436  -6.684  1.00 10.00      B   
ATOM   3246  N   PHE   173      27.016  -2.611  -5.985  1.00 10.00      B   
ATOM   3247  HN  PHE   173      27.841  -2.258  -5.584  1.00 10.00      B   
ATOM   3248  CA  PHE   173      25.951  -1.689  -6.357  1.00 10.00      B   
ATOM   3249  CB  PHE   173      25.912  -0.495  -5.397  1.00 10.00      B   
ATOM   3250  CG  PHE   173      26.034  -0.862  -3.947  1.00 10.00      B   
ATOM   3251  CD1 PHE   173      27.222  -0.645  -3.263  1.00 10.00      B   
ATOM   3252  CD2 PHE   173      24.964  -1.421  -3.266  1.00 10.00      B   
ATOM   3253  CE1 PHE   173      27.341  -0.981  -1.929  1.00 10.00      B   
ATOM   3254  CE2 PHE   173      25.075  -1.760  -1.933  1.00 10.00      B   
ATOM   3255  CZ  PHE   173      26.265  -1.538  -1.264  1.00 10.00      B   
ATOM   3256  C   PHE   173      26.161  -1.192  -7.783  1.00 10.00      B   
ATOM   3257  O   PHE   173      26.547  -0.041  -7.996  1.00 10.00      B   
ATOM   3258  N   ALA   174      25.908  -2.060  -8.755  1.00 10.00      B   
ATOM   3259  HN  ALA   174      25.587  -2.962  -8.521  1.00 10.00      B   
ATOM   3260  CA  ALA   174      26.093  -1.713 -10.159  1.00 10.00      B   
ATOM   3261  CB  ALA   174      26.791  -2.843 -10.897  1.00 10.00      B   
ATOM   3262  C   ALA   174      24.773  -1.362 -10.843  1.00 10.00      B   
ATOM   3263  O   ALA   174      24.768  -0.809 -11.942  1.00 10.00      B   
ATOM   3264  N   SER   175      23.664  -1.694 -10.196  1.00 10.00      B   
ATOM   3265  HN  SER   175      23.736  -2.141  -9.328  1.00 10.00      B   
ATOM   3266  CA  SER   175      22.343  -1.420 -10.743  1.00 10.00      B   
ATOM   3267  CB  SER   175      21.258  -2.077  -9.890  1.00 10.00      B   
ATOM   3268  OG  SER   175      21.061  -3.432 -10.261  1.00 10.00      B   
ATOM   3269  HG  SER   175      21.708  -3.680 -10.938  1.00 10.00      B   
ATOM   3270  C   SER   175      22.065   0.075 -10.876  1.00 10.00      B   
ATOM   3271  O   SER   175      22.138   0.824  -9.900  1.00 10.00      B   
ATOM   3272  N   VAL   176      21.764   0.494 -12.098  1.00 10.00      B   
ATOM   3273  HN  VAL   176      21.768  -0.152 -12.837  1.00 10.00      B   
ATOM   3274  CA  VAL   176      21.439   1.881 -12.388  1.00 10.00      B   
ATOM   3275  CB  VAL   176      22.570   2.589 -13.168  1.00 10.00      B   
ATOM   3276  CG1 VAL   176      22.199   4.031 -13.463  1.00 10.00      B   
ATOM   3277  CG2 VAL   176      23.872   2.534 -12.389  1.00 10.00      B   
ATOM   3278  C   VAL   176      20.151   1.918 -13.207  1.00 10.00      B   
ATOM   3279  O   VAL   176      20.150   1.573 -14.387  1.00 10.00      B   
ATOM   3280  N   THR   177      19.060   2.298 -12.565  1.00 10.00      B   
ATOM   3281  HN  THR   177      19.125   2.547 -11.620  1.00 10.00      B   
ATOM   3282  CA  THR   177      17.762   2.357 -13.221  1.00 10.00      B   
ATOM   3283  CB  THR   177      16.655   1.826 -12.282  1.00 10.00      B   
ATOM   3284  OG1 THR   177      17.013   0.507 -11.849  1.00 10.00      B   
ATOM   3285  HG1 THR   177      17.367   0.013 -12.614  1.00 10.00      B   
ATOM   3286  CG2 THR   177      15.311   1.763 -12.996  1.00 10.00      B   
ATOM   3287  C   THR   177      17.433   3.775 -13.690  1.00 10.00      B   
ATOM   3288  O   THR   177      17.750   4.759 -13.012  1.00 10.00      B   
ATOM   3289  N   GLY   178      16.808   3.869 -14.863  1.00 10.00      B   
ATOM   3290  HN  GLY   178      16.594   3.050 -15.355  1.00 10.00      B   
ATOM   3291  CA  GLY   178      16.438   5.154 -15.418  1.00 10.00      B   
ATOM   3292  C   GLY   178      15.441   5.901 -14.555  1.00 10.00      B   
ATOM   3293  O   GLY   178      14.708   5.298 -13.771  1.00 10.00      B   
ATOM   3294  N   GLY   179      15.423   7.217 -14.693  1.00 10.00      B   
ATOM   3295  HN  GLY   179      16.036   7.642 -15.335  1.00 10.00      B   
ATOM   3296  CA  GLY   179      14.509   8.033 -13.918  1.00 10.00      B   
ATOM   3297  C   GLY   179      15.159   8.608 -12.673  1.00 10.00      B   
ATOM   3298  O   GLY   179      14.603   9.498 -12.027  1.00 10.00      B   
ATOM   3299  N   THR   180      16.335   8.098 -12.333  1.00 10.00      B   
ATOM   3300  HN  THR   180      16.727   7.390 -12.886  1.00 10.00      B   
ATOM   3301  CA  THR   180      17.061   8.569 -11.165  1.00 10.00      B   
ATOM   3302  CB  THR   180      18.038   7.499 -10.644  1.00 10.00      B   
ATOM   3303  OG1 THR   180      18.722   6.895 -11.748  1.00 10.00      B   
ATOM   3304  HG1 THR   180      18.225   6.121 -12.056  1.00 10.00      B   
ATOM   3305  CG2 THR   180      17.284   6.426  -9.876  1.00 10.00      B   
ATOM   3306  C   THR   180      17.819   9.852 -11.491  1.00 10.00      B   
ATOM   3307  O   THR   180      18.233  10.060 -12.632  1.00 10.00      B   
ATOM   3308  N   ARG   181      17.990  10.709 -10.494  1.00 10.00      B   
ATOM   3309  HN  ARG   181      17.645  10.482  -9.602  1.00 10.00      B   
ATOM   3310  CA  ARG   181      18.685  11.977 -10.682  1.00 10.00      B   
ATOM   3311  CB  ARG   181      17.935  13.095  -9.956  1.00 10.00      B   
ATOM   3312  CG  ARG   181      16.443  13.130 -10.253  1.00 10.00      B   
ATOM   3313  CD  ARG   181      15.667  13.797  -9.128  1.00 10.00      B   
ATOM   3314  NE  ARG   181      15.612  15.251  -9.278  1.00 10.00      B   
ATOM   3315  HE  ARG   181      15.520  15.604 -10.194  1.00 10.00      B   
ATOM   3316  CZ  ARG   181      15.685  16.109  -8.260  1.00 10.00      B   
ATOM   3317  NH1 ARG   181      15.803  15.664  -7.013  1.00 10.00      B   
ATOM   3318 HH11 ARG   181      15.856  14.632  -6.819  1.00 10.00      B   
ATOM   3319 HH12 ARG   181      15.852  16.340  -6.218  1.00 10.00      B   
ATOM   3320  NH2 ARG   181      15.626  17.416  -8.487  1.00 10.00      B   
ATOM   3321 HH21 ARG   181      15.531  17.778  -9.463  1.00 10.00      B   
ATOM   3322 HH22 ARG   181      15.680  18.089  -7.690  1.00 10.00      B   
ATOM   3323  C   ARG   181      20.114  11.890 -10.162  1.00 10.00      B   
ATOM   3324  O   ARG   181      20.341  11.477  -9.029  1.00 10.00      B   
ATOM   3325  N   ILE   182      21.071  12.268 -10.991  1.00 10.00      B   
ATOM   3326  HN  ILE   182      20.829  12.577 -11.894  1.00 10.00      B   
ATOM   3327  CA  ILE   182      22.477  12.234 -10.602  1.00 10.00      B   
ATOM   3328  CB  ILE   182      23.372  11.805 -11.788  1.00 10.00      B   
ATOM   3329  CG1 ILE   182      24.808  11.536 -11.341  1.00 10.00      B   
ATOM   3330  CG2 ILE   182      23.322  12.820 -12.918  1.00 10.00      B   
ATOM   3331  CD1 ILE   182      25.615  10.759 -12.356  1.00 10.00      B   
ATOM   3332  C   ILE   182      22.891  13.598 -10.044  1.00 10.00      B   
ATOM   3333  O   ILE   182      22.435  14.635 -10.534  1.00 10.00      B   
ATOM   3334  N   LEU   183      23.738  13.610  -9.013  1.00 10.00      B   
ATOM   3335  HN  LEU   183      24.096  12.765  -8.667  1.00 10.00      B   
ATOM   3336  CA  LEU   183      24.134  14.871  -8.391  1.00 10.00      B   
ATOM   3337  CB  LEU   183      23.480  15.017  -7.013  1.00 10.00      B   
ATOM   3338  CG  LEU   183      21.991  15.367  -6.999  1.00 10.00      B   
ATOM   3339  CD1 LEU   183      21.138  14.114  -6.883  1.00 10.00      B   
ATOM   3340  CD2 LEU   183      21.686  16.334  -5.868  1.00 10.00      B   
ATOM   3341  C   LEU   183      25.641  15.075  -8.257  1.00 10.00      B   
ATOM   3342  O   LEU   183      26.188  16.031  -8.803  1.00 10.00      B   
ATOM   3343  N   SER   184      26.298  14.186  -7.520  1.00 10.00      B   
ATOM   3344  HN  SER   184      25.811  13.426  -7.142  1.00 10.00      B   
ATOM   3345  CA  SER   184      27.731  14.302  -7.254  1.00 10.00      B   
ATOM   3346  CB  SER   184      28.184  13.248  -6.243  1.00 10.00      B   
ATOM   3347  OG  SER   184      27.330  12.114  -6.265  1.00 10.00      B   
ATOM   3348  HG  SER   184      27.566  11.531  -5.527  1.00 10.00      B   
ATOM   3349  C   SER   184      28.626  14.306  -8.498  1.00 10.00      B   
ATOM   3350  O   SER   184      28.860  15.352  -9.105  1.00 10.00      B   
ATOM   3351  N   ASP   185      29.135  13.139  -8.864  1.00 10.00      B   
ATOM   3352  HN  ASP   185      28.896  12.335  -8.359  1.00 10.00      B   
ATOM   3353  CA  ASP   185      30.032  13.017 -10.007  1.00 10.00      B   
ATOM   3354  CB  ASP   185      31.202  12.106  -9.637  1.00 10.00      B   
ATOM   3355  CG  ASP   185      32.525  12.597 -10.178  1.00 10.00      B   
ATOM   3356  OD1 ASP   185      32.670  12.680 -11.412  1.00 10.00      B   
ATOM   3357  OD2 ASP   185      33.432  12.888  -9.367  1.00 10.00      B   
ATOM   3358  C   ASP   185      29.300  12.451 -11.218  1.00 10.00      B   
ATOM   3359  O   ASP   185      28.091  12.253 -11.176  1.00 10.00      B   
ATOM   3360  N   TRP   186      30.037  12.183 -12.289  1.00 10.00      B   
ATOM   3361  HN  TRP   186      31.010  12.350 -12.256  1.00 10.00      B   
ATOM   3362  CA  TRP   186      29.448  11.632 -13.506  1.00 10.00      B   
ATOM   3363  CB  TRP   186      30.189  12.122 -14.761  1.00 10.00      B   
ATOM   3364  CG  TRP   186      31.683  11.992 -14.690  1.00 10.00      B   
ATOM   3365  CD1 TRP   186      32.572  12.989 -14.425  1.00 10.00      B   
ATOM   3366  CD2 TRP   186      32.466  10.805 -14.894  1.00 10.00      B   
ATOM   3367  NE1 TRP   186      33.854  12.502 -14.438  1.00 10.00      B   
ATOM   3368  HE1 TRP   186      34.666  13.029 -14.266  1.00 10.00      B   
ATOM   3369  CE2 TRP   186      33.818  11.165 -14.728  1.00 10.00      B   
ATOM   3370  CE3 TRP   186      32.160   9.477 -15.205  1.00 10.00      B   
ATOM   3371  CZ2 TRP   186      34.858  10.245 -14.849  1.00 10.00      B   
ATOM   3372  CZ3 TRP   186      33.192   8.566 -15.325  1.00 10.00      B   
ATOM   3373  CH2 TRP   186      34.526   8.954 -15.152  1.00 10.00      B   
ATOM   3374  C   TRP   186      29.442  10.111 -13.457  1.00 10.00      B   
ATOM   3375  O   TRP   186      30.149   9.505 -12.646  1.00 10.00      B   
ATOM   3376  N   LEU   187      28.648   9.495 -14.319  1.00 10.00      B   
ATOM   3377  HN  LEU   187      28.107  10.029 -14.944  1.00 10.00      B   
ATOM   3378  CA  LEU   187      28.561   8.042 -14.366  1.00 10.00      B   
ATOM   3379  CB  LEU   187      27.367   7.545 -13.541  1.00 10.00      B   
ATOM   3380  CG  LEU   187      27.532   7.528 -12.019  1.00 10.00      B   
ATOM   3381  CD1 LEU   187      26.225   7.134 -11.348  1.00 10.00      B   
ATOM   3382  CD2 LEU   187      28.645   6.576 -11.611  1.00 10.00      B   
ATOM   3383  C   LEU   187      28.432   7.537 -15.798  1.00 10.00      B   
ATOM   3384  O   LEU   187      27.632   8.058 -16.581  1.00 10.00      B   
ATOM   3385  N   VAL   188      29.234   6.540 -16.142  1.00 10.00      B   
ATOM   3386  HN  VAL   188      29.884   6.196 -15.485  1.00 10.00      B   
ATOM   3387  CA  VAL   188      29.182   5.933 -17.467  1.00 10.00      B   
ATOM   3388  CB  VAL   188      30.585   5.792 -18.093  1.00 10.00      B   
ATOM   3389  CG1 VAL   188      30.480   5.316 -19.535  1.00 10.00      B   
ATOM   3390  CG2 VAL   188      31.349   7.104 -18.015  1.00 10.00      B   
ATOM   3391  C   VAL   188      28.556   4.549 -17.334  1.00 10.00      B   
ATOM   3392  O   VAL   188      29.094   3.688 -16.633  1.00 10.00      B   
ATOM   3393  N   ILE   189      27.426   4.333 -17.992  1.00 10.00      B   
ATOM   3394  HN  ILE   189      27.056   5.039 -18.567  1.00 10.00      B   
ATOM   3395  CA  ILE   189      26.736   3.054 -17.895  1.00 10.00      B   
ATOM   3396  CB  ILE   189      25.382   3.184 -17.160  1.00 10.00      B   
ATOM   3397  CG1 ILE   189      24.486   4.210 -17.857  1.00 10.00      B   
ATOM   3398  CG2 ILE   189      25.591   3.547 -15.698  1.00 10.00      B   
ATOM   3399  CD1 ILE   189      23.057   4.213 -17.360  1.00 10.00      B   
ATOM   3400  C   ILE   189      26.495   2.419 -19.259  1.00 10.00      B   
ATOM   3401  O   ILE   189      26.690   3.048 -20.303  1.00 10.00      B   
ATOM   3402  N   GLU   190      26.077   1.163 -19.229  1.00 10.00      B   
ATOM   3403  HN  GLU   190      25.970   0.722 -18.357  1.00 10.00      B   
ATOM   3404  CA  GLU   190      25.777   0.410 -20.431  1.00 10.00      B   
ATOM   3405  CB  GLU   190      26.786  -0.729 -20.582  1.00 10.00      B   
ATOM   3406  CG  GLU   190      26.576  -1.611 -21.801  1.00 10.00      B   
ATOM   3407  CD  GLU   190      27.580  -2.744 -21.859  1.00 10.00      B   
ATOM   3408  OE1 GLU   190      28.329  -2.832 -22.856  1.00 10.00      B   
ATOM   3409  OE2 GLU   190      27.627  -3.551 -20.904  1.00 10.00      B   
ATOM   3410  C   GLU   190      24.368  -0.158 -20.319  1.00 10.00      B   
ATOM   3411  O   GLU   190      24.072  -0.900 -19.381  1.00 10.00      B   
ATOM   3412  N   CYS   191      23.497   0.217 -21.250  1.00 10.00      B   
ATOM   3413  HN  CYS   191      23.790   0.835 -21.959  1.00 10.00      B   
ATOM   3414  CA  CYS   191      22.117  -0.261 -21.243  1.00 10.00      B   
ATOM   3415  C   CYS   191      22.073  -1.789 -21.312  1.00 10.00      B   
ATOM   3416  O   CYS   191      22.572  -2.391 -22.264  1.00 10.00      B   
ATOM   3417  CB  CYS   191      21.328   0.339 -22.412  1.00 10.00      B   
ATOM   3418  SG  CYS   191      21.509   2.143 -22.613  1.00 10.00      B   
ATOM   3419  N   SER   192      21.486  -2.415 -20.297  1.00 10.00      B   
ATOM   3420  HN  SER   192      21.113  -1.885 -19.554  1.00 10.00      B   
ATOM   3421  CA  SER   192      21.394  -3.868 -20.252  1.00 10.00      B   
ATOM   3422  CB  SER   192      21.648  -4.374 -18.830  1.00 10.00      B   
ATOM   3423  OG  SER   192      22.869  -3.865 -18.313  1.00 10.00      B   
ATOM   3424  HG  SER   192      23.389  -3.484 -19.033  1.00 10.00      B   
ATOM   3425  C   SER   192      20.048  -4.378 -20.772  1.00 10.00      B   
ATOM   3426  O   SER   192      19.945  -5.521 -21.226  1.00 10.00      B   
ATOM   3427  N   VAL   193      19.020  -3.540 -20.705  1.00 10.00      B   
ATOM   3428  HN  VAL   193      19.154  -2.643 -20.330  1.00 10.00      B   
ATOM   3429  CA  VAL   193      17.694  -3.928 -21.173  1.00 10.00      B   
ATOM   3430  CB  VAL   193      16.618  -3.820 -20.070  1.00 10.00      B   
ATOM   3431  CG1 VAL   193      16.691  -5.014 -19.133  1.00 10.00      B   
ATOM   3432  CG2 VAL   193      16.754  -2.517 -19.296  1.00 10.00      B   
ATOM   3433  C   VAL   193      17.261  -3.112 -22.382  1.00 10.00      B   
ATOM   3434  O   VAL   193      17.470  -1.897 -22.437  1.00 10.00      B   
ATOM   3435  N   ASN   194      16.657  -3.788 -23.347  1.00 10.00      B   
ATOM   3436  HN  ASN   194      16.519  -4.759 -23.239  1.00 10.00      B   
ATOM   3437  CA  ASN   194      16.179  -3.134 -24.559  1.00 10.00      B   
ATOM   3438  CB  ASN   194      16.125  -4.132 -25.724  1.00 10.00      B   
ATOM   3439  CG  ASN   194      17.469  -4.759 -26.040  1.00 10.00      B   
ATOM   3440  OD1 ASN   194      18.275  -4.197 -26.783  1.00 10.00      B   
ATOM   3441  ND2 ASN   194      17.714  -5.937 -25.490  1.00 10.00      B   
ATOM   3442 HD21 ASN   194      17.014  -6.334 -24.908  1.00 10.00      B   
ATOM   3443 HD22 ASN   194      18.570  -6.375 -25.686  1.00 10.00      B   
ATOM   3444  C   ASN   194      14.789  -2.557 -24.312  1.00 10.00      B   
ATOM   3445  O   ASN   194      14.096  -2.987 -23.383  1.00 10.00      B   
ATOM   3446  N   PRO   195      14.365  -1.564 -25.117  1.00 10.00      B   
ATOM   3447  CA  PRO   195      13.044  -0.946 -24.982  1.00 10.00      B   
ATOM   3448  CB  PRO   195      12.937  -0.019 -26.203  1.00 10.00      B   
ATOM   3449  CG  PRO   195      14.063  -0.408 -27.100  1.00 10.00      B   
ATOM   3450  CD  PRO   195      15.136  -0.958 -26.209  1.00 10.00      B   
ATOM   3451  C   PRO   195      11.935  -1.992 -25.007  1.00 10.00      B   
ATOM   3452  O   PRO   195      11.665  -2.611 -26.041  1.00 10.00      B   
ATOM   3453  N   GLY   196      11.309  -2.193 -23.858  1.00 10.00      B   
ATOM   3454  HN  GLY   196      11.570  -1.666 -23.072  1.00 10.00      B   
ATOM   3455  CA  GLY   196      10.251  -3.170 -23.746  1.00 10.00      B   
ATOM   3456  C   GLY   196      10.578  -4.218 -22.705  1.00 10.00      B   
ATOM   3457  O   GLY   196       9.685  -4.864 -22.159  1.00 10.00      B   
ATOM   3458  N   GLU   197      11.865  -4.391 -22.431  1.00 10.00      B   
ATOM   3459  HN  GLU   197      12.536  -3.849 -22.911  1.00 10.00      B   
ATOM   3460  CA  GLU   197      12.316  -5.362 -21.438  1.00 10.00      B   
ATOM   3461  CB  GLU   197      13.563  -6.096 -21.934  1.00 10.00      B   
ATOM   3462  CG  GLU   197      13.425  -6.689 -23.324  1.00 10.00      B   
ATOM   3463  CD  GLU   197      14.685  -7.389 -23.778  1.00 10.00      B   
ATOM   3464  OE1 GLU   197      15.740  -6.725 -23.866  1.00 10.00      B   
ATOM   3465  OE2 GLU   197      14.622  -8.607 -24.065  1.00 10.00      B   
ATOM   3466  C   GLU   197      12.633  -4.649 -20.130  1.00 10.00      B   
ATOM   3467  O   GLU   197      12.985  -5.277 -19.129  1.00 10.00      B   
ATOM   3468  N   THR   198      12.514  -3.328 -20.160  1.00 10.00      B   
ATOM   3469  HN  THR   198      12.234  -2.898 -20.992  1.00 10.00      B   
ATOM   3470  CA  THR   198      12.778  -2.492 -19.005  1.00 10.00      B   
ATOM   3471  CB  THR   198      12.584  -1.011 -19.385  1.00 10.00      B   
ATOM   3472  OG1 THR   198      12.723  -0.873 -20.814  1.00 10.00      B   
ATOM   3473  HG1 THR   198      13.629  -0.607 -21.026  1.00 10.00      B   
ATOM   3474  CG2 THR   198      13.625  -0.142 -18.698  1.00 10.00      B   
ATOM   3475  C   THR   198      11.853  -2.864 -17.843  1.00 10.00      B   
ATOM   3476  O   THR   198      10.701  -3.247 -18.055  1.00 10.00      B   
ATOM   3477  N   PHE   199      12.363  -2.749 -16.620  1.00 10.00      B   
ATOM   3478  HN  PHE   199      13.278  -2.416 -16.514  1.00 10.00      B   
ATOM   3479  CA  PHE   199      11.603  -3.097 -15.422  1.00 10.00      B   
ATOM   3480  CB  PHE   199      12.463  -2.933 -14.166  1.00 10.00      B   
ATOM   3481  CG  PHE   199      13.788  -3.648 -14.233  1.00 10.00      B   
ATOM   3482  CD1 PHE   199      13.901  -4.877 -14.866  1.00 10.00      B   
ATOM   3483  CD2 PHE   199      14.920  -3.090 -13.665  1.00 10.00      B   
ATOM   3484  CE1 PHE   199      15.115  -5.533 -14.930  1.00 10.00      B   
ATOM   3485  CE2 PHE   199      16.138  -3.742 -13.726  1.00 10.00      B   
ATOM   3486  CZ  PHE   199      16.236  -4.965 -14.360  1.00 10.00      B   
ATOM   3487  C   PHE   199      10.316  -2.290 -15.306  1.00 10.00      B   
ATOM   3488  O   PHE   199       9.289  -2.805 -14.864  1.00 10.00      B   
ATOM   3489  N   LEU   200      10.372  -1.028 -15.709  1.00 10.00      B   
ATOM   3490  HN  LEU   200      11.224  -0.667 -16.033  1.00 10.00      B   
ATOM   3491  CA  LEU   200       9.202  -0.163 -15.664  1.00 10.00      B   
ATOM   3492  CB  LEU   200       9.579   1.284 -15.991  1.00 10.00      B   
ATOM   3493  CG  LEU   200      10.167   2.103 -14.838  1.00 10.00      B   
ATOM   3494  CD1 LEU   200      10.695   3.438 -15.340  1.00 10.00      B   
ATOM   3495  CD2 LEU   200       9.129   2.310 -13.745  1.00 10.00      B   
ATOM   3496  C   LEU   200       8.135  -0.667 -16.626  1.00 10.00      B   
ATOM   3497  O   LEU   200       6.954  -0.725 -16.283  1.00 10.00      B   
ATOM   3498  N   ASP   201       8.571  -1.058 -17.822  1.00 10.00      B   
ATOM   3499  HN  ASP   201       9.529  -0.996 -18.021  1.00 10.00      B   
ATOM   3500  CA  ASP   201       7.673  -1.571 -18.851  1.00 10.00      B   
ATOM   3501  CB  ASP   201       8.439  -1.879 -20.141  1.00 10.00      B   
ATOM   3502  CG  ASP   201       8.881  -0.631 -20.877  1.00 10.00      B   
ATOM   3503  OD1 ASP   201       8.387  -0.387 -21.999  1.00 10.00      B   
ATOM   3504  OD2 ASP   201       9.728   0.111 -20.339  1.00 10.00      B   
ATOM   3505  C   ASP   201       6.951  -2.815 -18.362  1.00 10.00      B   
ATOM   3506  O   ASP   201       5.788  -3.034 -18.694  1.00 10.00      B   
ATOM   3507  N   ARG   202       7.647  -3.620 -17.557  1.00 10.00      B   
ATOM   3508  HN  ARG   202       8.576  -3.386 -17.341  1.00 10.00      B   
ATOM   3509  CA  ARG   202       7.074  -4.840 -16.996  1.00 10.00      B   
ATOM   3510  CB  ARG   202       8.072  -5.511 -16.050  1.00 10.00      B   
ATOM   3511  CG  ARG   202       9.250  -6.179 -16.737  1.00 10.00      B   
ATOM   3512  CD  ARG   202      10.304  -6.607 -15.724  1.00 10.00      B   
ATOM   3513  NE  ARG   202       9.711  -7.257 -14.553  1.00 10.00      B   
ATOM   3514  HE  ARG   202       8.763  -7.510 -14.611  1.00 10.00      B   
ATOM   3515  CZ  ARG   202      10.377  -7.520 -13.427  1.00 10.00      B   
ATOM   3516  NH1 ARG   202      11.657  -7.192 -13.313  1.00 10.00      B   
ATOM   3517 HH11 ARG   202      12.178  -7.399 -12.434  1.00 10.00      B   
ATOM   3518 HH12 ARG   202      12.154  -6.730 -14.103  1.00 10.00      B   
ATOM   3519  NH2 ARG   202       9.755  -8.110 -12.412  1.00 10.00      B   
ATOM   3520 HH21 ARG   202      10.273  -8.322 -11.532  1.00 10.00      B   
ATOM   3521 HH22 ARG   202       8.743  -8.361 -12.490  1.00 10.00      B   
ATOM   3522  C   ARG   202       5.800  -4.517 -16.224  1.00 10.00      B   
ATOM   3523  O   ARG   202       4.757  -5.143 -16.429  1.00 10.00      B   
ATOM   3524  N   MET   203       5.895  -3.519 -15.349  1.00 10.00      B   
ATOM   3525  HN  MET   203       6.754  -3.054 -15.252  1.00 10.00      B   
ATOM   3526  CA  MET   203       4.762  -3.095 -14.537  1.00 10.00      B   
ATOM   3527  CB  MET   203       5.213  -2.131 -13.435  1.00 10.00      B   
ATOM   3528  CG  MET   203       5.801  -2.814 -12.209  1.00 10.00      B   
ATOM   3529  SD  MET   203       6.415  -1.646 -10.979  1.00 10.00      B   
ATOM   3530  CE  MET   203       7.895  -1.044 -11.794  1.00 10.00      B   
ATOM   3531  C   MET   203       3.692  -2.438 -15.402  1.00 10.00      B   
ATOM   3532  O   MET   203       2.502  -2.674 -15.215  1.00 10.00      B   
ATOM   3533  N   ILE   204       4.129  -1.634 -16.365  1.00 10.00      B   
ATOM   3534  HN  ILE   204       5.098  -1.502 -16.471  1.00 10.00      B   
ATOM   3535  CA  ILE   204       3.214  -0.939 -17.269  1.00 10.00      B   
ATOM   3536  CB  ILE   204       3.970  -0.017 -18.252  1.00 10.00      B   
ATOM   3537  CG1 ILE   204       4.724   1.075 -17.489  1.00 10.00      B   
ATOM   3538  CG2 ILE   204       3.013   0.603 -19.264  1.00 10.00      B   
ATOM   3539  CD1 ILE   204       5.726   1.834 -18.332  1.00 10.00      B   
ATOM   3540  C   ILE   204       2.355  -1.930 -18.055  1.00 10.00      B   
ATOM   3541  O   ILE   204       1.136  -1.778 -18.135  1.00 10.00      B   
ATOM   3542  N   ALA   205       2.992  -2.961 -18.600  1.00 10.00      B   
ATOM   3543  HN  ALA   205       3.966  -3.038 -18.480  1.00 10.00      B   
ATOM   3544  CA  ALA   205       2.293  -3.975 -19.382  1.00 10.00      B   
ATOM   3545  CB  ALA   205       3.292  -4.877 -20.089  1.00 10.00      B   
ATOM   3546  C   ALA   205       1.337  -4.801 -18.518  1.00 10.00      B   
ATOM   3547  O   ALA   205       0.445  -5.479 -19.031  1.00 10.00      B   
ATOM   3548  N   MET   206       1.529  -4.745 -17.206  1.00 10.00      B   
ATOM   3549  HN  MET   206       2.258  -4.189 -16.853  1.00 10.00      B   
ATOM   3550  CA  MET   206       0.685  -5.483 -16.275  1.00 10.00      B   
ATOM   3551  CB  MET   206       1.502  -5.908 -15.054  1.00 10.00      B   
ATOM   3552  CG  MET   206       0.774  -6.844 -14.105  1.00 10.00      B   
ATOM   3553  SD  MET   206       1.669  -7.093 -12.558  1.00 10.00      B   
ATOM   3554  CE  MET   206       1.444  -5.496 -11.777  1.00 10.00      B   
ATOM   3555  C   MET   206      -0.498  -4.626 -15.835  1.00 10.00      B   
ATOM   3556  O   MET   206      -1.617  -5.120 -15.664  1.00 10.00      B   
ATOM   3557  N   VAL   207      -0.238  -3.337 -15.648  1.00 10.00      B   
ATOM   3558  HN  VAL   207       0.679  -3.010 -15.794  1.00 10.00      B   
ATOM   3559  CA  VAL   207      -1.269  -2.395 -15.230  1.00 10.00      B   
ATOM   3560  CB  VAL   207      -0.652  -1.102 -14.649  1.00 10.00      B   
ATOM   3561  CG1 VAL   207      -1.733  -0.073 -14.343  1.00 10.00      B   
ATOM   3562  CG2 VAL   207       0.152  -1.414 -13.396  1.00 10.00      B   
ATOM   3563  C   VAL   207      -2.188  -2.043 -16.398  1.00 10.00      B   
ATOM   3564  O   VAL   207      -3.412  -2.070 -16.269  1.00 10.00      B   
ATOM   3565  N   GLU   208      -1.596  -1.727 -17.539  1.00 10.00      B   
ATOM   3566  HN  GLU   208      -0.613  -1.750 -17.596  1.00 10.00      B   
ATOM   3567  CA  GLU   208      -2.365  -1.367 -18.717  1.00 10.00      B   
ATOM   3568  CB  GLU   208      -1.622  -0.330 -19.560  1.00 10.00      B   
ATOM   3569  CG  GLU   208      -1.260   0.939 -18.807  1.00 10.00      B   
ATOM   3570  CD  GLU   208      -1.186   2.143 -19.720  1.00 10.00      B   
ATOM   3571  OE1 GLU   208      -0.109   2.393 -20.301  1.00 10.00      B   
ATOM   3572  OE2 GLU   208      -2.212   2.842 -19.866  1.00 10.00      B   
ATOM   3573  C   GLU   208      -2.690  -2.596 -19.555  1.00 10.00      B   
ATOM   3574  O   GLU   208      -1.837  -3.125 -20.271  1.00 10.00      B   
ATOM   3575  N   GLY   209      -3.925  -3.051 -19.452  1.00 10.00      B   
ATOM   3576  HN  GLY   209      -4.554  -2.601 -18.847  1.00 10.00      B   
ATOM   3577  CA  GLY   209      -4.353  -4.208 -20.207  1.00 10.00      B   
ATOM   3578  C   GLY   209      -4.999  -5.253 -19.328  1.00 10.00      B   
ATOM   3579  O   GLY   209      -4.476  -5.587 -18.264  1.00 10.00      B   
ATOM   3580  N   ALA   210      -6.128  -5.784 -19.776  1.00 10.00      B   
ATOM   3581  HN  ALA   210      -6.484  -5.490 -20.641  1.00 10.00      B   
ATOM   3582  CA  ALA   210      -6.852  -6.800 -19.025  1.00 10.00      B   
ATOM   3583  CB  ALA   210      -8.336  -6.742 -19.355  1.00 10.00      B   
ATOM   3584  C   ALA   210      -6.287  -8.188 -19.317  1.00 10.00      B   
ATOM   3585  O   ALA   210      -7.030  -9.145 -19.524  1.00 10.00      B   
ATOM   3586  N   GLN   211      -4.966  -8.288 -19.319  1.00 10.00      B   
ATOM   3587  HN  GLN   211      -4.430  -7.488 -19.123  1.00 10.00      B   
ATOM   3588  CA  GLN   211      -4.287  -9.547 -19.587  1.00 10.00      B   
ATOM   3589  CB  GLN   211      -3.039  -9.315 -20.448  1.00 10.00      B   
ATOM   3590  CG  GLN   211      -3.308  -8.619 -21.777  1.00 10.00      B   
ATOM   3591  CD  GLN   211      -4.370  -9.319 -22.607  1.00 10.00      B   
ATOM   3592  OE1 GLN   211      -4.511 -10.543 -22.562  1.00 10.00      B   
ATOM   3593  NE2 GLN   211      -5.128  -8.548 -23.367  1.00 10.00      B   
ATOM   3594 HE21 GLN   211      -4.965  -7.578 -23.358  1.00 10.00      B   
ATOM   3595 HE22 GLN   211      -5.830  -8.970 -23.908  1.00 10.00      B   
ATOM   3596  C   GLN   211      -3.903 -10.239 -18.283  1.00 10.00      B   
ATOM   3597  O   GLN   211      -3.080 -11.154 -18.268  1.00 10.00      B   
ATOM   3598  N   ARG   212      -4.509  -9.796 -17.189  1.00 10.00      B   
ATOM   3599  HN  ARG   212      -5.165  -9.075 -17.266  1.00 10.00      B   
ATOM   3600  CA  ARG   212      -4.236 -10.367 -15.879  1.00 10.00      B   
ATOM   3601  CB  ARG   212      -4.501  -9.336 -14.784  1.00 10.00      B   
ATOM   3602  CG  ARG   212      -3.844  -7.988 -15.031  1.00 10.00      B   
ATOM   3603  CD  ARG   212      -4.381  -6.937 -14.077  1.00 10.00      B   
ATOM   3604  NE  ARG   212      -4.420  -5.617 -14.698  1.00 10.00      B   
ATOM   3605  HE  ARG   212      -3.585  -5.284 -15.104  1.00 10.00      B   
ATOM   3606  CZ  ARG   212      -5.511  -4.853 -14.741  1.00 10.00      B   
ATOM   3607  NH1 ARG   212      -6.650  -5.283 -14.201  1.00 10.00      B   
ATOM   3608 HH11 ARG   212      -6.693  -6.219 -13.741  1.00 10.00      B   
ATOM   3609 HH12 ARG   212      -7.507  -4.687 -14.232  1.00 10.00      B   
ATOM   3610  NH2 ARG   212      -5.465  -3.661 -15.320  1.00 10.00      B   
ATOM   3611 HH21 ARG   212      -6.322  -3.057 -15.357  1.00 10.00      B   
ATOM   3612 HH22 ARG   212      -4.573  -3.311 -15.741  1.00 10.00      B   
ATOM   3613  C   ARG   212      -5.109 -11.594 -15.653  1.00 10.00      B   
ATOM   3614  O   ARG   212      -6.314 -11.568 -15.906  1.00 10.00      B   
ATOM   3615  N   ARG   213      -4.496 -12.672 -15.193  1.00 10.00      B   
ATOM   3616  HN  ARG   213      -3.530 -12.637 -15.016  1.00 10.00      B   
ATOM   3617  CA  ARG   213      -5.218 -13.906 -14.935  1.00 10.00      B   
ATOM   3618  CB  ARG   213      -4.396 -15.117 -15.382  1.00 10.00      B   
ATOM   3619  CG  ARG   213      -4.694 -15.566 -16.805  1.00 10.00      B   
ATOM   3620  CD  ARG   213      -3.424 -15.730 -17.621  1.00 10.00      B   
ATOM   3621  NE  ARG   213      -2.844 -14.442 -17.995  1.00 10.00      B   
ATOM   3622  HE  ARG   213      -3.287 -13.632 -17.655  1.00 10.00      B   
ATOM   3623  CZ  ARG   213      -1.757 -14.306 -18.748  1.00 10.00      B   
ATOM   3624  NH1 ARG   213      -1.121 -15.376 -19.208  1.00 10.00      B   
ATOM   3625 HH11 ARG   213      -0.272 -15.263 -19.798  1.00 10.00      B   
ATOM   3626 HH12 ARG   213      -1.468 -16.336 -18.982  1.00 10.00      B   
ATOM   3627  NH2 ARG   213      -1.309 -13.092 -19.046  1.00 10.00      B   
ATOM   3628 HH21 ARG   213      -1.809 -12.243 -18.691  1.00 10.00      B   
ATOM   3629 HH22 ARG   213      -0.455 -12.980 -19.636  1.00 10.00      B   
ATOM   3630  C   ARG   213      -5.594 -14.024 -13.464  1.00 10.00      B   
ATOM   3631  O   ARG   213      -5.004 -13.360 -12.609  1.00 10.00      B   
ATOM   3632  N   LYS   214      -6.590 -14.850 -13.181  1.00 10.00      B   
ATOM   3633  HN  LYS   214      -7.033 -15.332 -13.912  1.00 10.00      B   
ATOM   3634  CA  LYS   214      -7.052 -15.063 -11.819  1.00 10.00      B   
ATOM   3635  CB  LYS   214      -8.516 -15.524 -11.826  1.00 10.00      B   
ATOM   3636  CG  LYS   214      -9.433 -14.654 -12.674  1.00 10.00      B   
ATOM   3637  CD  LYS   214     -10.873 -15.136 -12.625  1.00 10.00      B   
ATOM   3638  CE  LYS   214     -11.769 -14.276 -13.504  1.00 10.00      B   
ATOM   3639  NZ  LYS   214     -13.211 -14.537 -13.261  1.00 10.00      B   
ATOM   3640  HZ1 LYS   214     -13.461 -15.494 -13.577  1.00 10.00      B   
ATOM   3641  HZ2 LYS   214     -13.792 -13.849 -13.782  1.00 10.00      B   
ATOM   3642  HZ3 LYS   214     -13.421 -14.453 -12.246  1.00 10.00      B   
ATOM   3643  C   LYS   214      -6.175 -16.093 -11.118  1.00 10.00      B   
ATOM   3644  O   LYS   214      -5.715 -17.055 -11.739  1.00 10.00      B   
ATOM   3645  N   THR   215      -5.933 -15.885  -9.834  1.00 10.00      B   
ATOM   3646  HN  THR   215      -6.323 -15.102  -9.390  1.00 10.00      B   
ATOM   3647  CA  THR   215      -5.112 -16.797  -9.060  1.00 10.00      B   
ATOM   3648  CB  THR   215      -4.662 -16.143  -7.738  1.00 10.00      B   
ATOM   3649  OG1 THR   215      -5.756 -15.417  -7.160  1.00 10.00      B   
ATOM   3650  HG1 THR   215      -5.592 -15.297  -6.210  1.00 10.00      B   
ATOM   3651  CG2 THR   215      -3.502 -15.189  -7.982  1.00 10.00      B   
ATOM   3652  C   THR   215      -5.880 -18.083  -8.764  1.00 10.00      B   
ATOM   3653  O   THR   215      -7.112 -18.077  -8.736  1.00 10.00      B   
ATOM   3654  N   PRO   216      -5.163 -19.204  -8.557  1.00 10.00      B   
ATOM   3655  CA  PRO   216      -5.777 -20.506  -8.261  1.00 10.00      B   
ATOM   3656  CB  PRO   216      -4.590 -21.360  -7.813  1.00 10.00      B   
ATOM   3657  CG  PRO   216      -3.426 -20.771  -8.532  1.00 10.00      B   
ATOM   3658  CD  PRO   216      -3.690 -19.293  -8.613  1.00 10.00      B   
ATOM   3659  C   PRO   216      -6.817 -20.418  -7.144  1.00 10.00      B   
ATOM   3660  O   PRO   216      -7.896 -21.004  -7.246  1.00 10.00      B   
ATOM   3661  N   ASN   217      -6.499 -19.666  -6.093  1.00 10.00      B   
ATOM   3662  HN  ASN   217      -5.631 -19.206  -6.076  1.00 10.00      B   
ATOM   3663  CA  ASN   217      -7.414 -19.504  -4.966  1.00 10.00      B   
ATOM   3664  CB  ASN   217      -6.739 -18.798  -3.786  1.00 10.00      B   
ATOM   3665  CG  ASN   217      -5.830 -19.718  -2.994  1.00 10.00      B   
ATOM   3666  OD1 ASN   217      -6.019 -20.936  -2.974  1.00 10.00      B   
ATOM   3667  ND2 ASN   217      -4.839 -19.146  -2.325  1.00 10.00      B   
ATOM   3668 HD21 ASN   217      -4.749 -18.160  -2.376  1.00 10.00      B   
ATOM   3669 HD22 ASN   217      -4.236 -19.721  -1.812  1.00 10.00      B   
ATOM   3670  C   ASN   217      -8.672 -18.759  -5.389  1.00 10.00      B   
ATOM   3671  O   ASN   217      -9.778 -19.110  -4.972  1.00 10.00      B   
ATOM   3672  N   GLU   218      -8.505 -17.745  -6.234  1.00 10.00      B   
ATOM   3673  HN  GLU   218      -7.602 -17.521  -6.546  1.00 10.00      B   
ATOM   3674  CA  GLU   218      -9.642 -16.972  -6.720  1.00 10.00      B   
ATOM   3675  CB  GLU   218      -9.184 -15.719  -7.472  1.00 10.00      B   
ATOM   3676  CG  GLU   218     -10.317 -14.778  -7.846  1.00 10.00      B   
ATOM   3677  CD  GLU   218      -9.830 -13.495  -8.479  1.00 10.00      B   
ATOM   3678  OE1 GLU   218      -8.914 -12.857  -7.915  1.00 10.00      B   
ATOM   3679  OE2 GLU   218     -10.362 -13.112  -9.541  1.00 10.00      B   
ATOM   3680  C   GLU   218     -10.509 -17.848  -7.614  1.00 10.00      B   
ATOM   3681  O   GLU   218     -11.737 -17.796  -7.550  1.00 10.00      B   
ATOM   3682  N   ILE   219      -9.859 -18.665  -8.438  1.00 10.00      B   
ATOM   3683  HN  ILE   219      -8.875 -18.645  -8.451  1.00 10.00      B   
ATOM   3684  CA  ILE   219     -10.565 -19.578  -9.327  1.00 10.00      B   
ATOM   3685  CB  ILE   219      -9.583 -20.369 -10.221  1.00 10.00      B   
ATOM   3686  CG1 ILE   219      -8.787 -19.409 -11.108  1.00 10.00      B   
ATOM   3687  CG2 ILE   219     -10.326 -21.389 -11.074  1.00 10.00      B   
ATOM   3688  CD1 ILE   219      -7.654 -20.067 -11.867  1.00 10.00      B   
ATOM   3689  C   ILE   219     -11.396 -20.547  -8.499  1.00 10.00      B   
ATOM   3690  O   ILE   219     -12.568 -20.790  -8.794  1.00 10.00      B   
ATOM   3691  N   ALA   220     -10.784 -21.067  -7.439  1.00 10.00      B   
ATOM   3692  HN  ALA   220      -9.847 -20.826  -7.265  1.00 10.00      B   
ATOM   3693  CA  ALA   220     -11.451 -21.995  -6.537  1.00 10.00      B   
ATOM   3694  CB  ALA   220     -10.494 -22.428  -5.437  1.00 10.00      B   
ATOM   3695  C   ALA   220     -12.691 -21.346  -5.934  1.00 10.00      B   
ATOM   3696  O   ALA   220     -13.761 -21.958  -5.871  1.00 10.00      B   
ATOM   3697  N   LEU   221     -12.543 -20.093  -5.511  1.00 10.00      B   
ATOM   3698  HN  LEU   221     -11.663 -19.662  -5.592  1.00 10.00      B   
ATOM   3699  CA  LEU   221     -13.647 -19.344  -4.926  1.00 10.00      B   
ATOM   3700  CB  LEU   221     -13.150 -18.026  -4.334  1.00 10.00      B   
ATOM   3701  CG  LEU   221     -12.308 -18.139  -3.062  1.00 10.00      B   
ATOM   3702  CD1 LEU   221     -11.833 -16.768  -2.612  1.00 10.00      B   
ATOM   3703  CD2 LEU   221     -13.098 -18.822  -1.957  1.00 10.00      B   
ATOM   3704  C   LEU   221     -14.725 -19.089  -5.971  1.00 10.00      B   
ATOM   3705  O   LEU   221     -15.919 -19.130  -5.667  1.00 10.00      B   
ATOM   3706  N   THR   222     -14.293 -18.834  -7.202  1.00 10.00      B   
ATOM   3707  HN  THR   222     -13.325 -18.804  -7.371  1.00 10.00      B   
ATOM   3708  CA  THR   222     -15.211 -18.594  -8.306  1.00 10.00      B   
ATOM   3709  CB  THR   222     -14.454 -18.232  -9.603  1.00 10.00      B   
ATOM   3710  OG1 THR   222     -13.598 -17.106  -9.362  1.00 10.00      B   
ATOM   3711  HG1 THR   222     -12.964 -17.321  -8.666  1.00 10.00      B   
ATOM   3712  CG2 THR   222     -15.429 -17.877 -10.719  1.00 10.00      B   
ATOM   3713  C   THR   222     -16.075 -19.833  -8.541  1.00 10.00      B   
ATOM   3714  O   THR   222     -17.286 -19.728  -8.737  1.00 10.00      B   
ATOM   3715  N   ILE   223     -15.444 -21.006  -8.496  1.00 10.00      B   
ATOM   3716  HN  ILE   223     -14.474 -21.021  -8.342  1.00 10.00      B   
ATOM   3717  CA  ILE   223     -16.154 -22.268  -8.681  1.00 10.00      B   
ATOM   3718  CB  ILE   223     -15.191 -23.476  -8.610  1.00 10.00      B   
ATOM   3719  CG1 ILE   223     -14.152 -23.390  -9.731  1.00 10.00      B   
ATOM   3720  CG2 ILE   223     -15.959 -24.790  -8.696  1.00 10.00      B   
ATOM   3721  CD1 ILE   223     -13.045 -24.420  -9.630  1.00 10.00      B   
ATOM   3722  C   ILE   223     -17.239 -22.410  -7.616  1.00 10.00      B   
ATOM   3723  O   ILE   223     -18.365 -22.809  -7.911  1.00 10.00      B   
ATOM   3724  N   LEU   224     -16.895 -22.048  -6.384  1.00 10.00      B   
ATOM   3725  HN  LEU   224     -15.984 -21.724  -6.218  1.00 10.00      B   
ATOM   3726  CA  LEU   224     -17.838 -22.118  -5.275  1.00 10.00      B   
ATOM   3727  CB  LEU   224     -17.144 -21.778  -3.953  1.00 10.00      B   
ATOM   3728  CG  LEU   224     -16.001 -22.704  -3.532  1.00 10.00      B   
ATOM   3729  CD1 LEU   224     -15.304 -22.164  -2.293  1.00 10.00      B   
ATOM   3730  CD2 LEU   224     -16.515 -24.115  -3.285  1.00 10.00      B   
ATOM   3731  C   LEU   224     -19.003 -21.168  -5.521  1.00 10.00      B   
ATOM   3732  O   LEU   224     -20.156 -21.506  -5.267  1.00 10.00      B   
ATOM   3733  N   LEU   225     -18.694 -19.981  -6.033  1.00 10.00      B   
ATOM   3734  HN  LEU   225     -17.750 -19.769  -6.216  1.00 10.00      B   
ATOM   3735  CA  LEU   225     -19.717 -18.986  -6.327  1.00 10.00      B   
ATOM   3736  CB  LEU   225     -19.083 -17.650  -6.715  1.00 10.00      B   
ATOM   3737  CG  LEU   225     -18.294 -16.935  -5.616  1.00 10.00      B   
ATOM   3738  CD1 LEU   225     -17.637 -15.682  -6.169  1.00 10.00      B   
ATOM   3739  CD2 LEU   225     -19.195 -16.599  -4.437  1.00 10.00      B   
ATOM   3740  C   LEU   225     -20.638 -19.476  -7.440  1.00 10.00      B   
ATOM   3741  O   LEU   225     -21.853 -19.268  -7.390  1.00 10.00      B   
ATOM   3742  N   ILE   226     -20.050 -20.127  -8.441  1.00 10.00      B   
ATOM   3743  HN  ILE   226     -19.072 -20.241  -8.425  1.00 10.00      B   
ATOM   3744  CA  ILE   226     -20.805 -20.668  -9.564  1.00 10.00      B   
ATOM   3745  CB  ILE   226     -19.863 -21.226 -10.661  1.00 10.00      B   
ATOM   3746  CG1 ILE   226     -19.083 -20.089 -11.330  1.00 10.00      B   
ATOM   3747  CG2 ILE   226     -20.637 -22.029 -11.701  1.00 10.00      B   
ATOM   3748  CD1 ILE   226     -17.993 -20.563 -12.269  1.00 10.00      B   
ATOM   3749  C   ILE   226     -21.743 -21.771  -9.069  1.00 10.00      B   
ATOM   3750  O   ILE   226     -22.918 -21.814  -9.434  1.00 10.00      B   
ATOM   3751  N   ALA   227     -21.220 -22.641  -8.215  1.00 10.00      B   
ATOM   3752  HN  ALA   227     -20.277 -22.547  -7.953  1.00 10.00      B   
ATOM   3753  CA  ALA   227     -22.006 -23.735  -7.662  1.00 10.00      B   
ATOM   3754  CB  ALA   227     -21.123 -24.653  -6.834  1.00 10.00      B   
ATOM   3755  C   ALA   227     -23.162 -23.197  -6.823  1.00 10.00      B   
ATOM   3756  O   ALA   227     -24.285 -23.698  -6.898  1.00 10.00      B   
ATOM   3757  N   LEU   228     -22.883 -22.163  -6.038  1.00 10.00      B   
ATOM   3758  HN  LEU   228     -21.967 -21.804  -6.027  1.00 10.00      B   
ATOM   3759  CA  LEU   228     -23.896 -21.553  -5.187  1.00 10.00      B   
ATOM   3760  CB  LEU   228     -23.272 -20.542  -4.223  1.00 10.00      B   
ATOM   3761  CG  LEU   228     -22.445 -21.125  -3.078  1.00 10.00      B   
ATOM   3762  CD1 LEU   228     -21.825 -20.013  -2.245  1.00 10.00      B   
ATOM   3763  CD2 LEU   228     -23.295 -22.040  -2.209  1.00 10.00      B   
ATOM   3764  C   LEU   228     -24.994 -20.887  -6.009  1.00 10.00      B   
ATOM   3765  O   LEU   228     -26.181 -21.059  -5.725  1.00 10.00      B   
ATOM   3766  N   THR   229     -24.599 -20.139  -7.035  1.00 10.00      B   
ATOM   3767  HN  THR   229     -23.639 -20.057  -7.227  1.00 10.00      B   
ATOM   3768  CA  THR   229     -25.560 -19.446  -7.884  1.00 10.00      B   
ATOM   3769  CB  THR   229     -24.882 -18.526  -8.918  1.00 10.00      B   
ATOM   3770  OG1 THR   229     -23.676 -19.130  -9.398  1.00 10.00      B   
ATOM   3771  HG1 THR   229     -22.973 -19.010  -8.746  1.00 10.00      B   
ATOM   3772  CG2 THR   229     -24.555 -17.181  -8.292  1.00 10.00      B   
ATOM   3773  C   THR   229     -26.504 -20.423  -8.578  1.00 10.00      B   
ATOM   3774  O   THR   229     -27.697 -20.150  -8.713  1.00 10.00      B   
ATOM   3775  N   ILE   230     -25.969 -21.566  -9.002  1.00 10.00      B   
ATOM   3776  HN  ILE   230     -25.009 -21.723  -8.874  1.00 10.00      B   
ATOM   3777  CA  ILE   230     -26.776 -22.587  -9.661  1.00 10.00      B   
ATOM   3778  CB  ILE   230     -25.916 -23.763 -10.176  1.00 10.00      B   
ATOM   3779  CG1 ILE   230     -24.938 -23.280 -11.249  1.00 10.00      B   
ATOM   3780  CG2 ILE   230     -26.795 -24.879 -10.726  1.00 10.00      B   
ATOM   3781  CD1 ILE   230     -23.924 -24.324 -11.670  1.00 10.00      B   
ATOM   3782  C   ILE   230     -27.842 -23.110  -8.700  1.00 10.00      B   
ATOM   3783  O   ILE   230     -29.011 -23.237  -9.065  1.00 10.00      B   
ATOM   3784  N   VAL   231     -27.433 -23.382  -7.463  1.00 10.00      B   
ATOM   3785  HN  VAL   231     -26.490 -23.246  -7.230  1.00 10.00      B   
ATOM   3786  CA  VAL   231     -28.351 -23.879  -6.442  1.00 10.00      B   
ATOM   3787  CB  VAL   231     -27.614 -24.211  -5.125  1.00 10.00      B   
ATOM   3788  CG1 VAL   231     -28.596 -24.582  -4.022  1.00 10.00      B   
ATOM   3789  CG2 VAL   231     -26.616 -25.337  -5.347  1.00 10.00      B   
ATOM   3790  C   VAL   231     -29.459 -22.863  -6.174  1.00 10.00      B   
ATOM   3791  O   VAL   231     -30.637 -23.222  -6.091  1.00 10.00      B   
ATOM   3792  N   PHE   232     -29.078 -21.596  -6.053  1.00 10.00      B   
ATOM   3793  HN  PHE   232     -28.122 -21.373  -6.127  1.00 10.00      B   
ATOM   3794  CA  PHE   232     -30.042 -20.533  -5.805  1.00 10.00      B   
ATOM   3795  CB  PHE   232     -29.337 -19.206  -5.508  1.00 10.00      B   
ATOM   3796  CG  PHE   232     -28.582 -19.202  -4.209  1.00 10.00      B   
ATOM   3797  CD1 PHE   232     -27.299 -18.688  -4.139  1.00 10.00      B   
ATOM   3798  CD2 PHE   232     -29.152 -19.725  -3.062  1.00 10.00      B   
ATOM   3799  CE1 PHE   232     -26.598 -18.695  -2.948  1.00 10.00      B   
ATOM   3800  CE2 PHE   232     -28.460 -19.736  -1.867  1.00 10.00      B   
ATOM   3801  CZ  PHE   232     -27.180 -19.221  -1.810  1.00 10.00      B   
ATOM   3802  C   PHE   232     -30.994 -20.381  -6.986  1.00 10.00      B   
ATOM   3803  O   PHE   232     -32.188 -20.140  -6.804  1.00 10.00      B   
ATOM   3804  N   LEU   233     -30.452 -20.530  -8.193  1.00 10.00      B   
ATOM   3805  HN  LEU   233     -29.486 -20.712  -8.262  1.00 10.00      B   
ATOM   3806  CA  LEU   233     -31.242 -20.429  -9.414  1.00 10.00      B   
ATOM   3807  CB  LEU   233     -30.324 -20.454 -10.646  1.00 10.00      B   
ATOM   3808  CG  LEU   233     -30.880 -19.846 -11.942  1.00 10.00      B   
ATOM   3809  CD1 LEU   233     -29.743 -19.355 -12.820  1.00 10.00      B   
ATOM   3810  CD2 LEU   233     -31.723 -20.863 -12.698  1.00 10.00      B   
ATOM   3811  C   LEU   233     -32.246 -21.574  -9.479  1.00 10.00      B   
ATOM   3812  O   LEU   233     -33.418 -21.368  -9.781  1.00 10.00      B   
ATOM   3813  N   LEU   234     -31.774 -22.778  -9.180  1.00 10.00      B   
ATOM   3814  HN  LEU   234     -30.823 -22.875  -8.947  1.00 10.00      B   
ATOM   3815  CA  LEU   234     -32.623 -23.960  -9.194  1.00 10.00      B   
ATOM   3816  CB  LEU   234     -31.798 -25.219  -8.910  1.00 10.00      B   
ATOM   3817  CG  LEU   234     -30.855 -25.677 -10.021  1.00 10.00      B   
ATOM   3818  CD1 LEU   234     -29.985 -26.827  -9.540  1.00 10.00      B   
ATOM   3819  CD2 LEU   234     -31.642 -26.079 -11.258  1.00 10.00      B   
ATOM   3820  C   LEU   234     -33.741 -23.836  -8.168  1.00 10.00      B   
ATOM   3821  O   LEU   234     -34.903 -24.101  -8.471  1.00 10.00      B   
ATOM   3822  N   ALA   235     -33.379 -23.412  -6.961  1.00 10.00      B   
ATOM   3823  HN  ALA   235     -32.432 -23.206  -6.797  1.00 10.00      B   
ATOM   3824  CA  ALA   235     -34.335 -23.252  -5.872  1.00 10.00      B   
ATOM   3825  CB  ALA   235     -33.628 -22.825  -4.593  1.00 10.00      B   
ATOM   3826  C   ALA   235     -35.441 -22.265  -6.228  1.00 10.00      B   
ATOM   3827  O   ALA   235     -36.623 -22.558  -6.052  1.00 10.00      B   
ATOM   3828  N   THR   236     -35.060 -21.106  -6.743  1.00 10.00      B   
ATOM   3829  HN  THR   236     -34.104 -20.929  -6.881  1.00 10.00      B   
ATOM   3830  CA  THR   236     -36.033 -20.092  -7.109  1.00 10.00      B   
ATOM   3831  CB  THR   236     -35.354 -18.753  -7.456  1.00 10.00      B   
ATOM   3832  OG1 THR   236     -34.177 -18.998  -8.240  1.00 10.00      B   
ATOM   3833  HG1 THR   236     -33.443 -19.247  -7.661  1.00 10.00      B   
ATOM   3834  CG2 THR   236     -34.967 -18.007  -6.188  1.00 10.00      B   
ATOM   3835  C   THR   236     -36.902 -20.550  -8.278  1.00 10.00      B   
ATOM   3836  O   THR   236     -38.121 -20.371  -8.267  1.00 10.00      B   
ATOM   3837  N   ALA   237     -36.274 -21.161  -9.276  1.00 10.00      B   
ATOM   3838  HN  ALA   237     -35.298 -21.285  -9.223  1.00 10.00      B   
ATOM   3839  CA  ALA   237     -36.989 -21.638 -10.456  1.00 10.00      B   
ATOM   3840  CB  ALA   237     -36.017 -22.162 -11.500  1.00 10.00      B   
ATOM   3841  C   ALA   237     -38.026 -22.706 -10.110  1.00 10.00      B   
ATOM   3842  O   ALA   237     -39.120 -22.722 -10.674  1.00 10.00      B   
ATOM   3843  N   THR   238     -37.694 -23.582  -9.173  1.00 10.00      B   
ATOM   3844  HN  THR   238     -36.819 -23.508  -8.733  1.00 10.00      B   
ATOM   3845  CA  THR   238     -38.604 -24.650  -8.778  1.00 10.00      B   
ATOM   3846  CB  THR   238     -37.868 -25.807  -8.069  1.00 10.00      B   
ATOM   3847  OG1 THR   238     -36.854 -25.280  -7.204  1.00 10.00      B   
ATOM   3848  HG1 THR   238     -36.098 -24.990  -7.733  1.00 10.00      B   
ATOM   3849  CG2 THR   238     -37.230 -26.741  -9.086  1.00 10.00      B   
ATOM   3850  C   THR   238     -39.747 -24.139  -7.900  1.00 10.00      B   
ATOM   3851  O   THR   238     -40.772 -24.803  -7.761  1.00 10.00      B   
ATOM   3852  N   LEU   239     -39.574 -22.953  -7.320  1.00 10.00      B   
ATOM   3853  HN  LEU   239     -38.734 -22.465  -7.466  1.00 10.00      B   
ATOM   3854  CA  LEU   239     -40.597 -22.367  -6.460  1.00 10.00      B   
ATOM   3855  CB  LEU   239     -40.057 -21.139  -5.722  1.00 10.00      B   
ATOM   3856  CG  LEU   239     -39.167 -21.420  -4.512  1.00 10.00      B   
ATOM   3857  CD1 LEU   239     -38.523 -20.136  -4.011  1.00 10.00      B   
ATOM   3858  CD2 LEU   239     -39.966 -22.090  -3.405  1.00 10.00      B   
ATOM   3859  C   LEU   239     -41.851 -21.999  -7.243  1.00 10.00      B   
ATOM   3860  O   LEU   239     -42.963 -22.078  -6.718  1.00 10.00      B   
ATOM   3861  N   TRP   240     -41.668 -21.614  -8.500  1.00 10.00      B   
ATOM   3862  HN  TRP   240     -40.756 -21.592  -8.863  1.00 10.00      B   
ATOM   3863  CA  TRP   240     -42.789 -21.227  -9.355  1.00 10.00      B   
ATOM   3864  CB  TRP   240     -42.326 -20.702 -10.719  1.00 10.00      B   
ATOM   3865  CG  TRP   240     -43.430 -20.103 -11.541  1.00 10.00      B   
ATOM   3866  CD1 TRP   240     -43.974 -18.860 -11.399  1.00 10.00      B   
ATOM   3867  CD2 TRP   240     -44.124 -20.720 -12.635  1.00 10.00      B   
ATOM   3868  NE1 TRP   240     -44.957 -18.661 -12.336  1.00 10.00      B   
ATOM   3869  HE1 TRP   240     -45.496 -17.840 -12.438  1.00 10.00      B   
ATOM   3870  CE2 TRP   240     -45.072 -19.789 -13.105  1.00 10.00      B   
ATOM   3871  CE3 TRP   240     -44.037 -21.968 -13.261  1.00 10.00      B   
ATOM   3872  CZ2 TRP   240     -45.921 -20.065 -14.172  1.00 10.00      B   
ATOM   3873  CZ3 TRP   240     -44.882 -22.240 -14.320  1.00 10.00      B   
ATOM   3874  CH2 TRP   240     -45.812 -21.293 -14.764  1.00 10.00      B   
ATOM   3875  C   TRP   240     -43.834 -22.344  -9.493  1.00 10.00      B   
ATOM   3876  O   TRP   240     -44.991 -22.147  -9.111  1.00 10.00      B   
ATOM   3877  N   PRO   241     -43.461 -23.533 -10.026  1.00 10.00      B   
ATOM   3878  CA  PRO   241     -44.404 -24.649 -10.181  1.00 10.00      B   
ATOM   3879  CB  PRO   241     -43.558 -25.780 -10.776  1.00 10.00      B   
ATOM   3880  CG  PRO   241     -42.144 -25.383 -10.529  1.00 10.00      B   
ATOM   3881  CD  PRO   241     -42.124 -23.884 -10.539  1.00 10.00      B   
ATOM   3882  C   PRO   241     -45.015 -25.077  -8.845  1.00 10.00      B   
ATOM   3883  O   PRO   241     -46.142 -25.574  -8.797  1.00 10.00      B   
ATOM   3884  N   PHE   242     -44.270 -24.882  -7.759  1.00 10.00      B   
ATOM   3885  HN  PHE   242     -43.370 -24.499  -7.855  1.00 10.00      B   
ATOM   3886  CA  PHE   242     -44.758 -25.233  -6.432  1.00 10.00      B   
ATOM   3887  CB  PHE   242     -43.640 -25.151  -5.386  1.00 10.00      B   
ATOM   3888  CG  PHE   242     -42.659 -26.292  -5.442  1.00 10.00      B   
ATOM   3889  CD1 PHE   242     -41.353 -26.118  -5.019  1.00 10.00      B   
ATOM   3890  CD2 PHE   242     -43.044 -27.538  -5.913  1.00 10.00      B   
ATOM   3891  CE1 PHE   242     -40.446 -27.161  -5.067  1.00 10.00      B   
ATOM   3892  CE2 PHE   242     -42.143 -28.585  -5.964  1.00 10.00      B   
ATOM   3893  CZ  PHE   242     -40.842 -28.397  -5.539  1.00 10.00      B   
ATOM   3894  C   PHE   242     -45.921 -24.328  -6.043  1.00 10.00      B   
ATOM   3895  O   PHE   242     -46.977 -24.804  -5.618  1.00 10.00      B   
ATOM   3896  N   SER   243     -45.730 -23.024  -6.216  1.00 10.00      B   
ATOM   3897  HN  SER   243     -44.864 -22.706  -6.558  1.00 10.00      B   
ATOM   3898  CA  SER   243     -46.764 -22.051  -5.891  1.00 10.00      B   
ATOM   3899  CB  SER   243     -46.185 -20.631  -5.872  1.00 10.00      B   
ATOM   3900  OG  SER   243     -45.350 -20.392  -6.998  1.00 10.00      B   
ATOM   3901  HG  SER   243     -45.468 -21.100  -7.646  1.00 10.00      B   
ATOM   3902  C   SER   243     -47.937 -22.142  -6.865  1.00 10.00      B   
ATOM   3903  O   SER   243     -49.055 -21.764  -6.534  1.00 10.00      B   
ATOM   3904  N   ALA   244     -47.670 -22.664  -8.060  1.00 10.00      B   
ATOM   3905  HN  ALA   244     -46.756 -22.958  -8.257  1.00 10.00      B   
ATOM   3906  CA  ALA   244     -48.696 -22.805  -9.088  1.00 10.00      B   
ATOM   3907  CB  ALA   244     -48.077 -23.238 -10.408  1.00 10.00      B   
ATOM   3908  C   ALA   244     -49.787 -23.783  -8.666  1.00 10.00      B   
ATOM   3909  O   ALA   244     -50.941 -23.654  -9.076  1.00 10.00      B   
ATOM   3910  N   TRP   245     -49.420 -24.765  -7.852  1.00 10.00      B   
ATOM   3911  HN  TRP   245     -48.484 -24.828  -7.566  1.00 10.00      B   
ATOM   3912  CA  TRP   245     -50.383 -25.749  -7.383  1.00 10.00      B   
ATOM   3913  CB  TRP   245     -49.693 -27.059  -6.988  1.00 10.00      B   
ATOM   3914  CG  TRP   245     -50.661 -28.130  -6.584  1.00 10.00      B   
ATOM   3915  CD1 TRP   245     -51.516 -28.811  -7.403  1.00 10.00      B   
ATOM   3916  CD2 TRP   245     -50.891 -28.632  -5.260  1.00 10.00      B   
ATOM   3917  NE1 TRP   245     -52.262 -29.704  -6.675  1.00 10.00      B   
ATOM   3918  HE1 TRP   245     -52.946 -30.311  -7.044  1.00 10.00      B   
ATOM   3919  CE2 TRP   245     -51.895 -29.618  -5.357  1.00 10.00      B   
ATOM   3920  CE3 TRP   245     -50.344 -28.348  -4.004  1.00 10.00      B   
ATOM   3921  CZ2 TRP   245     -52.363 -30.316  -4.246  1.00 10.00      B   
ATOM   3922  CZ3 TRP   245     -50.810 -29.045  -2.905  1.00 10.00      B   
ATOM   3923  CH2 TRP   245     -51.809 -30.017  -3.032  1.00 10.00      B   
ATOM   3924  C   TRP   245     -51.197 -25.200  -6.215  1.00 10.00      B   
ATOM   3925  O   TRP   245     -52.382 -25.500  -6.077  1.00 10.00      B   
ATOM   3926  N   GLY   246     -50.556 -24.382  -5.388  1.00 10.00      B   
ATOM   3927  HN  GLY   246     -49.620 -24.161  -5.567  1.00 10.00      B   
ATOM   3928  CA  GLY   246     -51.227 -23.804  -4.238  1.00 10.00      B   
ATOM   3929  C   GLY   246     -51.997 -22.548  -4.587  1.00 10.00      B   
ATOM   3930  O   GLY   246     -51.714 -21.470  -4.066  1.00 10.00      B   
ATOM   3931  N   GLY   247     -52.969 -22.688  -5.473  1.00 10.00      B   
ATOM   3932  HN  GLY   247     -53.140 -23.574  -5.858  1.00 10.00      B   
ATOM   3933  CA  GLY   247     -53.772 -21.555  -5.885  1.00 10.00      B   
ATOM   3934  C   GLY   247     -53.118 -20.781  -7.012  1.00 10.00      B   
ATOM   3935  O   GLY   247     -53.092 -21.239  -8.159  1.00 10.00      B   
ATOM   3936  N   ASN   248     -52.585 -19.614  -6.692  1.00 10.00      B   
ATOM   3937  HN  ASN   248     -52.634 -19.305  -5.760  1.00 10.00      B   
ATOM   3938  CA  ASN   248     -51.926 -18.780  -7.688  1.00 10.00      B   
ATOM   3939  CB  ASN   248     -52.476 -17.352  -7.667  1.00 10.00      B   
ATOM   3940  CG  ASN   248     -53.589 -17.127  -8.670  1.00 10.00      B   
ATOM   3941  OD1 ASN   248     -53.710 -17.849  -9.661  1.00 10.00      B   
ATOM   3942  ND2 ASN   248     -54.409 -16.120  -8.425  1.00 10.00      B   
ATOM   3943 HD21 ASN   248     -54.255 -15.582  -7.617  1.00 10.00      B   
ATOM   3944 HD22 ASN   248     -55.133 -15.943  -9.065  1.00 10.00      B   
ATOM   3945  C   ASN   248     -50.421 -18.758  -7.473  1.00 10.00      B   
ATOM   3946  O   ASN   248     -49.945 -18.749  -6.336  1.00 10.00      B   
ATOM   3947  N   ALA   249     -49.678 -18.735  -8.572  1.00 10.00      B   
ATOM   3948  HN  ALA   249     -50.124 -18.718  -9.445  1.00 10.00      B   
ATOM   3949  CA  ALA   249     -48.224 -18.711  -8.518  1.00 10.00      B   
ATOM   3950  CB  ALA   249     -47.638 -19.344  -9.773  1.00 10.00      B   
ATOM   3951  C   ALA   249     -47.712 -17.284  -8.361  1.00 10.00      B   
ATOM   3952  O   ALA   249     -48.361 -16.331  -8.798  1.00 10.00      B   
ATOM   3953  N   VAL   250     -46.551 -17.146  -7.736  1.00 10.00      B   
ATOM   3954  HN  VAL   250     -46.086 -17.945  -7.414  1.00 10.00      B   
ATOM   3955  CA  VAL   250     -45.945 -15.838  -7.520  1.00 10.00      B   
ATOM   3956  CB  VAL   250     -44.752 -15.931  -6.544  1.00 10.00      B   
ATOM   3957  CG1 VAL   250     -44.193 -14.553  -6.228  1.00 10.00      B   
ATOM   3958  CG2 VAL   250     -45.160 -16.647  -5.264  1.00 10.00      B   
ATOM   3959  C   VAL   250     -45.475 -15.249  -8.848  1.00 10.00      B   
ATOM   3960  O   VAL   250     -44.919 -15.960  -9.688  1.00 10.00      B   
ATOM   3961  N   SER   251     -45.711 -13.955  -9.034  1.00 10.00      B   
ATOM   3962  HN  SER   251     -46.151 -13.444  -8.320  1.00 10.00      B   
ATOM   3963  CA  SER   251     -45.327 -13.269 -10.257  1.00 10.00      B   
ATOM   3964  CB  SER   251     -45.912 -11.853 -10.279  1.00 10.00      B   
ATOM   3965  OG  SER   251     -45.909 -11.311 -11.591  1.00 10.00      B   
ATOM   3966  HG  SER   251     -46.819 -11.142 -11.865  1.00 10.00      B   
ATOM   3967  C   SER   251     -43.811 -13.224 -10.420  1.00 10.00      B   
ATOM   3968  O   SER   251     -43.062 -13.301  -9.439  1.00 10.00      B   
ATOM   3969  N   VAL   252     -43.368 -13.068 -11.665  1.00 10.00      B   
ATOM   3970  HN  VAL   252     -44.023 -12.971 -12.389  1.00 10.00      B   
ATOM   3971  CA  VAL   252     -41.944 -13.024 -11.995  1.00 10.00      B   
ATOM   3972  CB  VAL   252     -41.720 -12.907 -13.519  1.00 10.00      B   
ATOM   3973  CG1 VAL   252     -40.282 -13.247 -13.886  1.00 10.00      B   
ATOM   3974  CG2 VAL   252     -42.688 -13.803 -14.277  1.00 10.00      B   
ATOM   3975  C   VAL   252     -41.237 -11.869 -11.285  1.00 10.00      B   
ATOM   3976  O   VAL   252     -40.024 -11.912 -11.071  1.00 10.00      B   
ATOM   3977  N   THR   253     -42.007 -10.859 -10.897  1.00 10.00      B   
ATOM   3978  HN  THR   253     -42.970 -10.901 -11.071  1.00 10.00      B   
ATOM   3979  CA  THR   253     -41.474  -9.687 -10.218  1.00 10.00      B   
ATOM   3980  CB  THR   253     -42.592  -8.672  -9.928  1.00 10.00      B   
ATOM   3981  OG1 THR   253     -43.828  -9.369  -9.708  1.00 10.00      B   
ATOM   3982  HG1 THR   253     -44.321  -8.921  -9.008  1.00 10.00      B   
ATOM   3983  CG2 THR   253     -42.757  -7.716 -11.096  1.00 10.00      B   
ATOM   3984  C   THR   253     -40.776 -10.058  -8.911  1.00 10.00      B   
ATOM   3985  O   THR   253     -39.789  -9.433  -8.521  1.00 10.00      B   
ATOM   3986  N   VAL   254     -41.289 -11.074  -8.237  1.00 10.00      B   
ATOM   3987  HN  VAL   254     -42.081 -11.532  -8.590  1.00 10.00      B   
ATOM   3988  CA  VAL   254     -40.704 -11.520  -6.981  1.00 10.00      B   
ATOM   3989  CB  VAL   254     -41.782 -12.005  -5.990  1.00 10.00      B   
ATOM   3990  CG1 VAL   254     -41.181 -12.236  -4.612  1.00 10.00      B   
ATOM   3991  CG2 VAL   254     -42.931 -11.008  -5.913  1.00 10.00      B   
ATOM   3992  C   VAL   254     -39.703 -12.643  -7.235  1.00 10.00      B   
ATOM   3993  O   VAL   254     -38.734 -12.814  -6.495  1.00 10.00      B   
ATOM   3994  N   LEU   255     -39.930 -13.384  -8.314  1.00 10.00      B   
ATOM   3995  HN  LEU   255     -40.703 -13.174  -8.877  1.00 10.00      B   
ATOM   3996  CA  LEU   255     -39.066 -14.499  -8.685  1.00 10.00      B   
ATOM   3997  CB  LEU   255     -39.595 -15.207  -9.936  1.00 10.00      B   
ATOM   3998  CG  LEU   255     -41.033 -15.731  -9.870  1.00 10.00      B   
ATOM   3999  CD1 LEU   255     -41.406 -16.432 -11.166  1.00 10.00      B   
ATOM   4000  CD2 LEU   255     -41.226 -16.661  -8.680  1.00 10.00      B   
ATOM   4001  C   LEU   255     -37.626 -14.044  -8.908  1.00 10.00      B   
ATOM   4002  O   LEU   255     -36.695 -14.580  -8.300  1.00 10.00      B   
ATOM   4003  N   VAL   256     -37.448 -13.054  -9.776  1.00 10.00      B   
ATOM   4004  HN  VAL   256     -38.228 -12.665 -10.226  1.00 10.00      B   
ATOM   4005  CA  VAL   256     -36.118 -12.533 -10.074  1.00 10.00      B   
ATOM   4006  CB  VAL   256     -36.127 -11.597 -11.302  1.00 10.00      B   
ATOM   4007  CG1 VAL   256     -34.710 -11.195 -11.691  1.00 10.00      B   
ATOM   4008  CG2 VAL   256     -36.835 -12.261 -12.473  1.00 10.00      B   
ATOM   4009  C   VAL   256     -35.558 -11.788  -8.867  1.00 10.00      B   
ATOM   4010  O   VAL   256     -34.358 -11.840  -8.588  1.00 10.00      B   
ATOM   4011  N   ALA   257     -36.440 -11.106  -8.147  1.00 10.00      B   
ATOM   4012  HN  ALA   257     -37.380 -11.109  -8.422  1.00 10.00      B   
ATOM   4013  CA  ALA   257     -36.047 -10.348  -6.967  1.00 10.00      B   
ATOM   4014  CB  ALA   257     -37.253  -9.647  -6.356  1.00 10.00      B   
ATOM   4015  C   ALA   257     -35.374 -11.251  -5.942  1.00 10.00      B   
ATOM   4016  O   ALA   257     -34.259 -10.974  -5.498  1.00 10.00      B   
ATOM   4017  N   LEU   258     -36.050 -12.336  -5.586  1.00 10.00      B   
ATOM   4018  HN  LEU   258     -36.936 -12.500  -5.981  1.00 10.00      B   
ATOM   4019  CA  LEU   258     -35.518 -13.286  -4.620  1.00 10.00      B   
ATOM   4020  CB  LEU   258     -36.553 -14.374  -4.325  1.00 10.00      B   
ATOM   4021  CG  LEU   258     -36.124 -15.479  -3.357  1.00 10.00      B   
ATOM   4022  CD1 LEU   258     -35.784 -14.906  -1.989  1.00 10.00      B   
ATOM   4023  CD2 LEU   258     -37.211 -16.537  -3.244  1.00 10.00      B   
ATOM   4024  C   LEU   258     -34.219 -13.906  -5.124  1.00 10.00      B   
ATOM   4025  O   LEU   258     -33.272 -14.083  -4.359  1.00 10.00      B   
ATOM   4026  N   LEU   259     -34.180 -14.213  -6.417  1.00 10.00      B   
ATOM   4027  HN  LEU   259     -34.970 -14.035  -6.972  1.00 10.00      B   
ATOM   4028  CA  LEU   259     -32.998 -14.808  -7.031  1.00 10.00      B   
ATOM   4029  CB  LEU   259     -33.235 -15.055  -8.526  1.00 10.00      B   
ATOM   4030  CG  LEU   259     -32.051 -15.603  -9.328  1.00 10.00      B   
ATOM   4031  CD1 LEU   259     -31.563 -16.921  -8.744  1.00 10.00      B   
ATOM   4032  CD2 LEU   259     -32.432 -15.773 -10.790  1.00 10.00      B   
ATOM   4033  C   LEU   259     -31.767 -13.929  -6.818  1.00 10.00      B   
ATOM   4034  O   LEU   259     -30.747 -14.394  -6.308  1.00 10.00      B   
ATOM   4035  N   VAL   260     -31.878 -12.657  -7.185  1.00 10.00      B   
ATOM   4036  HN  VAL   260     -32.727 -12.343  -7.573  1.00 10.00      B   
ATOM   4037  CA  VAL   260     -30.773 -11.713  -7.034  1.00 10.00      B   
ATOM   4038  CB  VAL   260     -31.104 -10.338  -7.665  1.00 10.00      B   
ATOM   4039  CG1 VAL   260     -29.955  -9.355  -7.474  1.00 10.00      B   
ATOM   4040  CG2 VAL   260     -31.421 -10.493  -9.144  1.00 10.00      B   
ATOM   4041  C   VAL   260     -30.393 -11.536  -5.562  1.00 10.00      B   
ATOM   4042  O   VAL   260     -29.216 -11.426  -5.223  1.00 10.00      B   
ATOM   4043  N   CYS   261     -31.394 -11.528  -4.691  1.00 10.00      B   
ATOM   4044  HN  CYS   261     -32.313 -11.630  -5.016  1.00 10.00      B   
ATOM   4045  CA  CYS   261     -31.160 -11.368  -3.261  1.00 10.00      B   
ATOM   4046  CB  CYS   261     -32.472 -11.090  -2.523  1.00 10.00      B   
ATOM   4047  SG  CYS   261     -33.221  -9.495  -2.932  1.00 10.00      B   
ATOM   4048  HG  CYS   261     -34.540  -9.620  -2.830  1.00 10.00      B   
ATOM   4049  C   CYS   261     -30.441 -12.576  -2.658  1.00 10.00      B   
ATOM   4050  O   CYS   261     -29.716 -12.442  -1.673  1.00 10.00      B   
ATOM   4051  N   LEU   262     -30.654 -13.752  -3.240  1.00 10.00      B   
ATOM   4052  HN  LEU   262     -31.259 -13.802  -4.011  1.00 10.00      B   
ATOM   4053  CA  LEU   262     -30.011 -14.969  -2.756  1.00 10.00      B   
ATOM   4054  CB  LEU   262     -30.810 -16.209  -3.160  1.00 10.00      B   
ATOM   4055  CG  LEU   262     -32.153 -16.415  -2.456  1.00 10.00      B   
ATOM   4056  CD1 LEU   262     -32.836 -17.672  -2.969  1.00 10.00      B   
ATOM   4057  CD2 LEU   262     -31.972 -16.481  -0.948  1.00 10.00      B   
ATOM   4058  C   LEU   262     -28.593 -15.071  -3.294  1.00 10.00      B   
ATOM   4059  O   LEU   262     -27.688 -15.546  -2.606  1.00 10.00      B   
ATOM   4060  N   ILE   263     -28.409 -14.620  -4.528  1.00 10.00      B   
ATOM   4061  HN  ILE   263     -29.175 -14.252  -5.020  1.00 10.00      B   
ATOM   4062  CA  ILE   263     -27.105 -14.645  -5.170  1.00 10.00      B   
ATOM   4063  CB  ILE   263     -27.209 -14.171  -6.638  1.00 10.00      B   
ATOM   4064  CG1 ILE   263     -27.925 -15.223  -7.487  1.00 10.00      B   
ATOM   4065  CG2 ILE   263     -25.839 -13.852  -7.220  1.00 10.00      B   
ATOM   4066  CD1 ILE   263     -28.198 -14.774  -8.907  1.00 10.00      B   
ATOM   4067  C   ILE   263     -26.130 -13.753  -4.407  1.00 10.00      B   
ATOM   4068  O   ILE   263     -26.464 -12.618  -4.071  1.00 10.00      B   
ATOM   4069  N   PRO   264     -24.924 -14.270  -4.100  1.00 10.00      B   
ATOM   4070  CA  PRO   264     -23.889 -13.516  -3.377  1.00 10.00      B   
ATOM   4071  CB  PRO   264     -22.833 -14.579  -3.055  1.00 10.00      B   
ATOM   4072  CG  PRO   264     -23.018 -15.625  -4.100  1.00 10.00      B   
ATOM   4073  CD  PRO   264     -24.485 -15.639  -4.422  1.00 10.00      B   
ATOM   4074  C   PRO   264     -23.286 -12.406  -4.242  1.00 10.00      B   
ATOM   4075  O   PRO   264     -22.097 -12.433  -4.577  1.00 10.00      B   
ATOM   4076  N   THR   265     -24.121 -11.430  -4.584  1.00 10.00      B   
ATOM   4077  HN  THR   265     -25.050 -11.471  -4.262  1.00 10.00      B   
ATOM   4078  CA  THR   265     -23.731 -10.302  -5.415  1.00 10.00      B   
ATOM   4079  CB  THR   265     -24.917  -9.333  -5.562  1.00 10.00      B   
ATOM   4080  OG1 THR   265     -25.637  -9.294  -4.321  1.00 10.00      B   
ATOM   4081  HG1 THR   265     -26.340  -8.628  -4.377  1.00 10.00      B   
ATOM   4082  CG2 THR   265     -25.849  -9.802  -6.665  1.00 10.00      B   
ATOM   4083  C   THR   265     -22.558  -9.542  -4.814  1.00 10.00      B   
ATOM   4084  O   THR   265     -21.641  -9.131  -5.527  1.00 10.00      B   
ATOM   4085  N   THR   266     -22.593  -9.380  -3.494  1.00 10.00      B   
ATOM   4086  HN  THR   266     -23.351  -9.750  -2.993  1.00 10.00      B   
ATOM   4087  CA  THR   266     -21.554  -8.666  -2.762  1.00 10.00      B   
ATOM   4088  CB  THR   266     -21.892  -8.625  -1.262  1.00 10.00      B   
ATOM   4089  OG1 THR   266     -23.317  -8.733  -1.108  1.00 10.00      B   
ATOM   4090  HG1 THR   266     -23.744  -8.009  -1.578  1.00 10.00      B   
ATOM   4091  CG2 THR   266     -21.422  -7.316  -0.647  1.00 10.00      B   
ATOM   4092  C   THR   266     -20.176  -9.300  -2.961  1.00 10.00      B   
ATOM   4093  O   THR   266     -19.156  -8.621  -2.885  1.00 10.00      B   
ATOM   4094  N   ILE   267     -20.150 -10.601  -3.220  1.00 10.00      B   
ATOM   4095  HN  ILE   267     -20.991 -11.099  -3.269  1.00 10.00      B   
ATOM   4096  CA  ILE   267     -18.892 -11.299  -3.441  1.00 10.00      B   
ATOM   4097  CB  ILE   267     -18.933 -12.749  -2.917  1.00 10.00      B   
ATOM   4098  CG1 ILE   267     -19.421 -12.784  -1.467  1.00 10.00      B   
ATOM   4099  CG2 ILE   267     -17.558 -13.394  -3.035  1.00 10.00      B   
ATOM   4100  CD1 ILE   267     -19.564 -14.184  -0.910  1.00 10.00      B   
ATOM   4101  C   ILE   267     -18.560 -11.322  -4.927  1.00 10.00      B   
ATOM   4102  O   ILE   267     -17.422 -11.083  -5.317  1.00 10.00      B   
ATOM   4103  N   GLY   268     -19.573 -11.588  -5.748  1.00 10.00      B   
ATOM   4104  HN  GLY   268     -20.466 -11.742  -5.369  1.00 10.00      B   
ATOM   4105  CA  GLY   268     -19.385 -11.657  -7.187  1.00 10.00      B   
ATOM   4106  C   GLY   268     -18.814 -10.389  -7.792  1.00 10.00      B   
ATOM   4107  O   GLY   268     -18.080 -10.447  -8.779  1.00 10.00      B   
ATOM   4108  N   GLY   269     -19.151  -9.245  -7.217  1.00 10.00      B   
ATOM   4109  HN  GLY   269     -19.747  -9.250  -6.437  1.00 10.00      B   
ATOM   4110  CA  GLY   269     -18.648  -7.990  -7.734  1.00 10.00      B   
ATOM   4111  C   GLY   269     -17.301  -7.618  -7.144  1.00 10.00      B   
ATOM   4112  O   GLY   269     -16.346  -7.346  -7.876  1.00 10.00      B   
ATOM   4113  N   LEU   270     -17.217  -7.632  -5.817  1.00 10.00      B   
ATOM   4114  HN  LEU   270     -18.011  -7.870  -5.291  1.00 10.00      B   
ATOM   4115  CA  LEU   270     -15.983  -7.278  -5.121  1.00 10.00      B   
ATOM   4116  CB  LEU   270     -16.207  -7.173  -3.609  1.00 10.00      B   
ATOM   4117  CG  LEU   270     -17.045  -5.982  -3.134  1.00 10.00      B   
ATOM   4118  CD1 LEU   270     -17.214  -6.015  -1.625  1.00 10.00      B   
ATOM   4119  CD2 LEU   270     -16.410  -4.671  -3.571  1.00 10.00      B   
ATOM   4120  C   LEU   270     -14.834  -8.235  -5.428  1.00 10.00      B   
ATOM   4121  O   LEU   270     -13.671  -7.853  -5.318  1.00 10.00      B   
ATOM   4122  N   LEU   271     -15.159  -9.463  -5.827  1.00 10.00      B   
ATOM   4123  HN  LEU   271     -16.109  -9.704  -5.903  1.00 10.00      B   
ATOM   4124  CA  LEU   271     -14.144 -10.468  -6.145  1.00 10.00      B   
ATOM   4125  CB  LEU   271     -14.797 -11.749  -6.672  1.00 10.00      B   
ATOM   4126  CG  LEU   271     -13.863 -12.942  -6.897  1.00 10.00      B   
ATOM   4127  CD1 LEU   271     -13.331 -13.468  -5.570  1.00 10.00      B   
ATOM   4128  CD2 LEU   271     -14.567 -14.046  -7.673  1.00 10.00      B   
ATOM   4129  C   LEU   271     -13.137  -9.950  -7.166  1.00 10.00      B   
ATOM   4130  O   LEU   271     -11.929 -10.111  -6.992  1.00 10.00      B   
ATOM   4131  N   SER   272     -13.639  -9.312  -8.215  1.00 10.00      B   
ATOM   4132  HN  SER   272     -14.612  -9.201  -8.286  1.00 10.00      B   
ATOM   4133  CA  SER   272     -12.794  -8.777  -9.274  1.00 10.00      B   
ATOM   4134  CB  SER   272     -13.675  -8.328 -10.443  1.00 10.00      B   
ATOM   4135  OG  SER   272     -14.882  -9.080 -10.486  1.00 10.00      B   
ATOM   4136  HG  SER   272     -15.580  -8.536 -10.875  1.00 10.00      B   
ATOM   4137  C   SER   272     -11.933  -7.611  -8.781  1.00 10.00      B   
ATOM   4138  O   SER   272     -10.842  -7.370  -9.296  1.00 10.00      B   
ATOM   4139  N   ALA   273     -12.419  -6.905  -7.767  1.00 10.00      B   
ATOM   4140  HN  ALA   273     -13.278  -7.166  -7.371  1.00 10.00      B   
ATOM   4141  CA  ALA   273     -11.703  -5.758  -7.221  1.00 10.00      B   
ATOM   4142  CB  ALA   273     -12.677  -4.797  -6.555  1.00 10.00      B   
ATOM   4143  C   ALA   273     -10.607  -6.176  -6.244  1.00 10.00      B   
ATOM   4144  O   ALA   273      -9.583  -5.504  -6.135  1.00 10.00      B   
ATOM   4145  N   ILE   274     -10.825  -7.290  -5.551  1.00 10.00      B   
ATOM   4146  HN  ILE   274     -11.661  -7.786  -5.698  1.00 10.00      B   
ATOM   4147  CA  ILE   274      -9.866  -7.797  -4.569  1.00 10.00      B   
ATOM   4148  CB  ILE   274     -10.331  -9.139  -3.959  1.00 10.00      B   
ATOM   4149  CG1 ILE   274     -11.671  -8.955  -3.241  1.00 10.00      B   
ATOM   4150  CG2 ILE   274      -9.285  -9.687  -2.993  1.00 10.00      B   
ATOM   4151  CD1 ILE   274     -12.352 -10.251  -2.856  1.00 10.00      B   
ATOM   4152  C   ILE   274      -8.460  -7.953  -5.154  1.00 10.00      B   
ATOM   4153  O   ILE   274      -7.482  -7.481  -4.568  1.00 10.00      B   
ATOM   4154  N   GLY   275      -8.368  -8.599  -6.310  1.00 10.00      B   
ATOM   4155  HN  GLY   275      -9.186  -8.934  -6.740  1.00 10.00      B   
ATOM   4156  CA  GLY   275      -7.080  -8.811  -6.947  1.00 10.00      B   
ATOM   4157  C   GLY   275      -6.385  -7.512  -7.314  1.00 10.00      B   
ATOM   4158  O   GLY   275      -5.223  -7.300  -6.960  1.00 10.00      B   
ATOM   4159  N   VAL   276      -7.102  -6.634  -8.006  1.00 10.00      B   
ATOM   4160  HN  VAL   276      -8.029  -6.856  -8.241  1.00 10.00      B   
ATOM   4161  CA  VAL   276      -6.548  -5.351  -8.430  1.00 10.00      B   
ATOM   4162  CB  VAL   276      -7.524  -4.575  -9.339  1.00 10.00      B   
ATOM   4163  CG1 VAL   276      -6.820  -3.397  -9.995  1.00 10.00      B   
ATOM   4164  CG2 VAL   276      -8.122  -5.494 -10.392  1.00 10.00      B   
ATOM   4165  C   VAL   276      -6.164  -4.482  -7.230  1.00 10.00      B   
ATOM   4166  O   VAL   276      -5.106  -3.846  -7.223  1.00 10.00      B   
ATOM   4167  N   ALA   277      -7.023  -4.467  -6.216  1.00 10.00      B   
ATOM   4168  HN  ALA   277      -7.853  -4.993  -6.281  1.00 10.00      B   
ATOM   4169  CA  ALA   277      -6.773  -3.683  -5.009  1.00 10.00      B   
ATOM   4170  CB  ALA   277      -7.987  -3.699  -4.093  1.00 10.00      B   
ATOM   4171  C   ALA   277      -5.541  -4.196  -4.274  1.00 10.00      B   
ATOM   4172  O   ALA   277      -4.728  -3.412  -3.786  1.00 10.00      B   
ATOM   4173  N   GLY   278      -5.412  -5.515  -4.201  1.00 10.00      B   
ATOM   4174  HN  GLY   278      -6.103  -6.091  -4.599  1.00 10.00      B   
ATOM   4175  CA  GLY   278      -4.275  -6.115  -3.535  1.00 10.00      B   
ATOM   4176  C   GLY   278      -2.971  -5.804  -4.241  1.00 10.00      B   
ATOM   4177  O   GLY   278      -1.973  -5.469  -3.602  1.00 10.00      B   
ATOM   4178  N   MET   279      -2.983  -5.898  -5.567  1.00 10.00      B   
ATOM   4179  HN  MET   279      -3.813  -6.165  -6.023  1.00 10.00      B   
ATOM   4180  CA  MET   279      -1.791  -5.625  -6.358  1.00 10.00      B   
ATOM   4181  CB  MET   279      -2.012  -5.989  -7.830  1.00 10.00      B   
ATOM   4182  CG  MET   279      -2.163  -7.481  -8.088  1.00 10.00      B   
ATOM   4183  SD  MET   279      -0.757  -8.451  -7.495  1.00 10.00      B   
ATOM   4184  CE  MET   279       0.537  -7.906  -8.610  1.00 10.00      B   
ATOM   4185  C   MET   279      -1.355  -4.169  -6.224  1.00 10.00      B   
ATOM   4186  O   MET   279      -0.171  -3.885  -6.028  1.00 10.00      B   
ATOM   4187  N   SER   280      -2.314  -3.251  -6.297  1.00 10.00      B   
ATOM   4188  HN  SER   280      -3.246  -3.538  -6.421  1.00 10.00      B   
ATOM   4189  CA  SER   280      -2.015  -1.826  -6.189  1.00 10.00      B   
ATOM   4190  CB  SER   280      -3.244  -0.985  -6.545  1.00 10.00      B   
ATOM   4191  OG  SER   280      -4.425  -1.519  -5.963  1.00 10.00      B   
ATOM   4192  HG  SER   280      -4.770  -2.220  -6.534  1.00 10.00      B   
ATOM   4193  C   SER   280      -1.492  -1.473  -4.795  1.00 10.00      B   
ATOM   4194  O   SER   280      -0.688  -0.555  -4.635  1.00 10.00      B   
ATOM   4195  N   ARG   281      -1.944  -2.222  -3.794  1.00 10.00      B   
ATOM   4196  HN  ARG   281      -2.580  -2.944  -3.989  1.00 10.00      B   
ATOM   4197  CA  ARG   281      -1.524  -2.000  -2.417  1.00 10.00      B   
ATOM   4198  CB  ARG   281      -2.447  -2.757  -1.461  1.00 10.00      B   
ATOM   4199  CG  ARG   281      -2.238  -2.438   0.012  1.00 10.00      B   
ATOM   4200  CD  ARG   281      -3.201  -3.232   0.877  1.00 10.00      B   
ATOM   4201  NE  ARG   281      -4.573  -3.147   0.378  1.00 10.00      B   
ATOM   4202  HE  ARG   281      -4.944  -2.247   0.233  1.00 10.00      B   
ATOM   4203  CZ  ARG   281      -5.348  -4.206   0.129  1.00 10.00      B   
ATOM   4204  NH1 ARG   281      -4.899  -5.440   0.333  1.00 10.00      B   
ATOM   4205 HH11 ARG   281      -5.515  -6.258   0.134  1.00 10.00      B   
ATOM   4206 HH12 ARG   281      -3.935  -5.597   0.695  1.00 10.00      B   
ATOM   4207  NH2 ARG   281      -6.578  -4.027  -0.332  1.00 10.00      B   
ATOM   4208 HH21 ARG   281      -7.189  -4.850  -0.527  1.00 10.00      B   
ATOM   4209 HH22 ARG   281      -6.942  -3.062  -0.500  1.00 10.00      B   
ATOM   4210  C   ARG   281      -0.082  -2.460  -2.222  1.00 10.00      B   
ATOM   4211  O   ARG   281       0.703  -1.798  -1.543  1.00 10.00      B   
ATOM   4212  N   MET   282       0.257  -3.590  -2.835  1.00 10.00      B   
ATOM   4213  HN  MET   282      -0.421  -4.066  -3.366  1.00 10.00      B   
ATOM   4214  CA  MET   282       1.603  -4.149  -2.737  1.00 10.00      B   
ATOM   4215  CB  MET   282       1.655  -5.540  -3.375  1.00 10.00      B   
ATOM   4216  CG  MET   282       2.964  -6.279  -3.144  1.00 10.00      B   
ATOM   4217  SD  MET   282       3.245  -6.677  -1.405  1.00 10.00      B   
ATOM   4218  CE  MET   282       2.001  -7.937  -1.133  1.00 10.00      B   
ATOM   4219  C   MET   282       2.624  -3.225  -3.396  1.00 10.00      B   
ATOM   4220  O   MET   282       3.692  -2.962  -2.840  1.00 10.00      B   
ATOM   4221  N   LEU   283       2.272  -2.714  -4.572  1.00 10.00      B   
ATOM   4222  HN  LEU   283       1.398  -2.956  -4.954  1.00 10.00      B   
ATOM   4223  CA  LEU   283       3.148  -1.809  -5.315  1.00 10.00      B   
ATOM   4224  CB  LEU   283       2.563  -1.511  -6.701  1.00 10.00      B   
ATOM   4225  CG  LEU   283       2.559  -2.676  -7.697  1.00 10.00      B   
ATOM   4226  CD1 LEU   283       1.794  -2.304  -8.960  1.00 10.00      B   
ATOM   4227  CD2 LEU   283       3.982  -3.093  -8.034  1.00 10.00      B   
ATOM   4228  C   LEU   283       3.380  -0.510  -4.546  1.00 10.00      B   
ATOM   4229  O   LEU   283       4.413   0.142  -4.701  1.00 10.00      B   
ATOM   4230  N   GLY   284       2.419  -0.154  -3.698  1.00 10.00      B   
ATOM   4231  HN  GLY   284       1.628  -0.726  -3.604  1.00 10.00      B   
ATOM   4232  CA  GLY   284       2.525   1.060  -2.913  1.00 10.00      B   
ATOM   4233  C   GLY   284       3.517   0.939  -1.771  1.00 10.00      B   
ATOM   4234  O   GLY   284       3.884   1.935  -1.156  1.00 10.00      B   
ATOM   4235  N   ALA   285       3.956  -0.283  -1.490  1.00 10.00      B   
ATOM   4236  HN  ALA   285       3.631  -1.043  -2.023  1.00 10.00      B   
ATOM   4237  CA  ALA   285       4.912  -0.524  -0.413  1.00 10.00      B   
ATOM   4238  CB  ALA   285       4.465  -1.710   0.430  1.00 10.00      B   
ATOM   4239  C   ALA   285       6.310  -0.757  -0.978  1.00 10.00      B   
ATOM   4240  O   ALA   285       7.195  -1.281  -0.290  1.00 10.00      B   
ATOM   4241  N   ASN   286       6.489  -0.356  -2.239  1.00 10.00      B   
ATOM   4242  HN  ASN   286       5.733   0.056  -2.709  1.00 10.00      B   
ATOM   4243  CA  ASN   286       7.760  -0.500  -2.953  1.00 10.00      B   
ATOM   4244  CB  ASN   286       8.925   0.160  -2.209  1.00 10.00      B   
ATOM   4245  CG  ASN   286       8.931   1.672  -2.317  1.00 10.00      B   
ATOM   4246  OD1 ASN   286       8.356   2.246  -3.243  1.00 10.00      B   
ATOM   4247  ND2 ASN   286       9.606   2.325  -1.388  1.00 10.00      B   
ATOM   4248 HD21 ASN   286      10.068   1.798  -0.693  1.00 10.00      B   
ATOM   4249 HD22 ASN   286       9.621   3.305  -1.423  1.00 10.00      B   
ATOM   4250  C   ASN   286       8.072  -1.960  -3.247  1.00 10.00      B   
ATOM   4251  O   ASN   286       9.232  -2.342  -3.395  1.00 10.00      B   
ATOM   4252  N   VAL   287       7.031  -2.773  -3.338  1.00 10.00      B   
ATOM   4253  HN  VAL   287       6.127  -2.412  -3.222  1.00 10.00      B   
ATOM   4254  CA  VAL   287       7.198  -4.188  -3.613  1.00 10.00      B   
ATOM   4255  CB  VAL   287       6.485  -5.063  -2.562  1.00 10.00      B   
ATOM   4256  CG1 VAL   287       6.640  -6.538  -2.896  1.00 10.00      B   
ATOM   4257  CG2 VAL   287       7.032  -4.776  -1.176  1.00 10.00      B   
ATOM   4258  C   VAL   287       6.682  -4.529  -5.005  1.00 10.00      B   
ATOM   4259  O   VAL   287       5.481  -4.453  -5.273  1.00 10.00      B   
ATOM   4260  N   ILE   288       7.596  -4.891  -5.890  1.00 10.00      B   
ATOM   4261  HN  ILE   288       8.543  -4.923  -5.617  1.00 10.00      B   
ATOM   4262  CA  ILE   288       7.241  -5.246  -7.255  1.00 10.00      B   
ATOM   4263  CB  ILE   288       8.345  -4.840  -8.250  1.00 10.00      B   
ATOM   4264  CG1 ILE   288       8.664  -3.351  -8.108  1.00 10.00      B   
ATOM   4265  CG2 ILE   288       7.928  -5.170  -9.678  1.00 10.00      B   
ATOM   4266  CD1 ILE   288       9.887  -2.906  -8.880  1.00 10.00      B   
ATOM   4267  C   ILE   288       6.980  -6.745  -7.369  1.00 10.00      B   
ATOM   4268  O   ILE   288       7.914  -7.548  -7.400  1.00 10.00      B   
ATOM   4269  N   ALA   289       5.710  -7.118  -7.417  1.00 10.00      B   
ATOM   4270  HN  ALA   289       5.009  -6.434  -7.381  1.00 10.00      B   
ATOM   4271  CA  ALA   289       5.331  -8.518  -7.533  1.00 10.00      B   
ATOM   4272  CB  ALA   289       4.083  -8.796  -6.711  1.00 10.00      B   
ATOM   4273  C   ALA   289       5.100  -8.867  -8.994  1.00 10.00      B   
ATOM   4274  O   ALA   289       4.365  -8.171  -9.691  1.00 10.00      B   
ATOM   4275  N   THR   290       5.741  -9.929  -9.463  1.00 10.00      B   
ATOM   4276  HN  THR   290       6.322 -10.451  -8.861  1.00 10.00      B   
ATOM   4277  CA  THR   290       5.606 -10.345 -10.852  1.00 10.00      B   
ATOM   4278  CB  THR   290       6.882 -11.066 -11.326  1.00 10.00      B   
ATOM   4279  OG1 THR   290       8.022 -10.348 -10.830  1.00 10.00      B   
ATOM   4280  HG1 THR   290       7.719  -9.609 -10.288  1.00 10.00      B   
ATOM   4281  CG2 THR   290       6.950 -11.117 -12.847  1.00 10.00      B   
ATOM   4282  C   THR   290       4.387 -11.245 -11.051  1.00 10.00      B   
ATOM   4283  O   THR   290       3.804 -11.285 -12.137  1.00 10.00      B   
ATOM   4284  N   SER   291       4.000 -11.952 -10.001  1.00 10.00      B   
ATOM   4285  HN  SER   291       4.500 -11.882  -9.162  1.00 10.00      B   
ATOM   4286  CA  SER   291       2.854 -12.843 -10.065  1.00 10.00      B   
ATOM   4287  CB  SER   291       3.318 -14.266 -10.376  1.00 10.00      B   
ATOM   4288  OG  SER   291       4.601 -14.503  -9.823  1.00 10.00      B   
ATOM   4289  HG  SER   291       4.846 -15.424  -9.968  1.00 10.00      B   
ATOM   4290  C   SER   291       2.072 -12.818  -8.758  1.00 10.00      B   
ATOM   4291  O   SER   291       2.651 -12.682  -7.676  1.00 10.00      B   
ATOM   4292  N   GLY   292       0.756 -12.942  -8.864  1.00 10.00      B   
ATOM   4293  HN  GLY   292       0.353 -13.030  -9.755  1.00 10.00      B   
ATOM   4294  CA  GLY   292      -0.095 -12.941  -7.691  1.00 10.00      B   
ATOM   4295  C   GLY   292       0.056 -14.212  -6.880  1.00 10.00      B   
ATOM   4296  O   GLY   292      -0.185 -14.217  -5.672  1.00 10.00      B   
ATOM   4297  N   ARG   293       0.464 -15.292  -7.545  1.00 10.00      B   
ATOM   4298  HN  ARG   293       0.632 -15.224  -8.509  1.00 10.00      B   
ATOM   4299  CA  ARG   293       0.656 -16.577  -6.881  1.00 10.00      B   
ATOM   4300  CB  ARG   293       1.036 -17.664  -7.887  1.00 10.00      B   
ATOM   4301  CG  ARG   293      -0.105 -18.602  -8.236  1.00 10.00      B   
ATOM   4302  CD  ARG   293       0.398 -19.843  -8.956  1.00 10.00      B   
ATOM   4303  NE  ARG   293       0.726 -19.577 -10.356  1.00 10.00      B   
ATOM   4304  HE  ARG   293       0.490 -18.687 -10.710  1.00 10.00      B   
ATOM   4305  CZ  ARG   293       1.318 -20.461 -11.164  1.00 10.00      B   
ATOM   4306  NH1 ARG   293       1.650 -21.664 -10.713  1.00 10.00      B   
ATOM   4307 HH11 ARG   293       1.453 -21.928  -9.723  1.00 10.00      B   
ATOM   4308 HH12 ARG   293       2.110 -22.353 -11.348  1.00 10.00      B   
ATOM   4309  NH2 ARG   293       1.586 -20.142 -12.419  1.00 10.00      B   
ATOM   4310 HH21 ARG   293       2.051 -20.836 -13.044  1.00 10.00      B   
ATOM   4311 HH22 ARG   293       1.339 -19.199 -12.790  1.00 10.00      B   
ATOM   4312  C   ARG   293       1.711 -16.482  -5.786  1.00 10.00      B   
ATOM   4313  O   ARG   293       1.642 -17.190  -4.782  1.00 10.00      B   
ATOM   4314  N   ALA   294       2.688 -15.607  -5.986  1.00 10.00      B   
ATOM   4315  HN  ALA   294       2.701 -15.084  -6.815  1.00 10.00      B   
ATOM   4316  CA  ALA   294       3.746 -15.412  -5.004  1.00 10.00      B   
ATOM   4317  CB  ALA   294       4.896 -14.625  -5.619  1.00 10.00      B   
ATOM   4318  C   ALA   294       3.193 -14.683  -3.784  1.00 10.00      B   
ATOM   4319  O   ALA   294       3.556 -14.978  -2.645  1.00 10.00      B   
ATOM   4320  N   VAL   295       2.286 -13.744  -4.034  1.00 10.00      B   
ATOM   4321  HN  VAL   295       2.020 -13.574  -4.962  1.00 10.00      B   
ATOM   4322  CA  VAL   295       1.672 -12.965  -2.966  1.00 10.00      B   
ATOM   4323  CB  VAL   295       0.803 -11.821  -3.529  1.00 10.00      B   
ATOM   4324  CG1 VAL   295       0.247 -10.953  -2.407  1.00 10.00      B   
ATOM   4325  CG2 VAL   295       1.593 -10.983  -4.523  1.00 10.00      B   
ATOM   4326  C   VAL   295       0.810 -13.858  -2.079  1.00 10.00      B   
ATOM   4327  O   VAL   295       0.893 -13.793  -0.854  1.00 10.00      B   
ATOM   4328  N   GLU   296       0.003 -14.707  -2.707  1.00 10.00      B   
ATOM   4329  HN  GLU   296      -0.013 -14.718  -3.689  1.00 10.00      B   
ATOM   4330  CA  GLU   296      -0.876 -15.611  -1.975  1.00 10.00      B   
ATOM   4331  CB  GLU   296      -1.957 -16.189  -2.894  1.00 10.00      B   
ATOM   4332  CG  GLU   296      -2.959 -15.157  -3.404  1.00 10.00      B   
ATOM   4333  CD  GLU   296      -4.376 -15.698  -3.464  1.00 10.00      B   
ATOM   4334  OE1 GLU   296      -5.104 -15.386  -4.433  1.00 10.00      B   
ATOM   4335  OE2 GLU   296      -4.767 -16.448  -2.545  1.00 10.00      B   
ATOM   4336  C   GLU   296      -0.100 -16.729  -1.275  1.00 10.00      B   
ATOM   4337  O   GLU   296      -0.659 -17.480  -0.475  1.00 10.00      B   
ATOM   4338  N   ALA   297       1.191 -16.834  -1.570  1.00 10.00      B   
ATOM   4339  HN  ALA   297       1.584 -16.215  -2.221  1.00 10.00      B   
ATOM   4340  CA  ALA   297       2.034 -17.854  -0.955  1.00 10.00      B   
ATOM   4341  CB  ALA   297       2.960 -18.477  -1.992  1.00 10.00      B   
ATOM   4342  C   ALA   297       2.845 -17.275   0.203  1.00 10.00      B   
ATOM   4343  O   ALA   297       3.314 -18.008   1.077  1.00 10.00      B   
ATOM   4344  N   ALA   298       2.987 -15.955   0.216  1.00 10.00      B   
ATOM   4345  HN  ALA   298       2.568 -15.426  -0.495  1.00 10.00      B   
ATOM   4346  CA  ALA   298       3.748 -15.266   1.255  1.00 10.00      B   
ATOM   4347  CB  ALA   298       3.862 -13.782   0.941  1.00 10.00      B   
ATOM   4348  C   ALA   298       3.141 -15.475   2.642  1.00 10.00      B   
ATOM   4349  O   ALA   298       3.859 -15.542   3.644  1.00 10.00      B   
ATOM   4350  N   GLY   299       1.822 -15.608   2.693  1.00 10.00      B   
ATOM   4351  HN  GLY   299       1.303 -15.570   1.860  1.00 10.00      B   
ATOM   4352  CA  GLY   299       1.137 -15.803   3.958  1.00 10.00      B   
ATOM   4353  C   GLY   299       1.318 -17.197   4.532  1.00 10.00      B   
ATOM   4354  O   GLY   299       0.775 -17.509   5.596  1.00 10.00      B   
ATOM   4355  N   ASP   300       2.072 -18.039   3.836  1.00 10.00      B   
ATOM   4356  HN  ASP   300       2.472 -17.740   2.989  1.00 10.00      B   
ATOM   4357  CA  ASP   300       2.315 -19.399   4.296  1.00 10.00      B   
ATOM   4358  CB  ASP   300       1.660 -20.421   3.367  1.00 10.00      B   
ATOM   4359  CG  ASP   300       0.344 -20.942   3.906  1.00 10.00      B   
ATOM   4360  OD1 ASP   300       0.338 -21.576   4.984  1.00 10.00      B   
ATOM   4361  OD2 ASP   300      -0.696 -20.726   3.250  1.00 10.00      B   
ATOM   4362  C   ASP   300       3.806 -19.679   4.421  1.00 10.00      B   
ATOM   4363  O   ASP   300       4.218 -20.827   4.596  1.00 10.00      B   
ATOM   4364  N   VAL   301       4.614 -18.627   4.323  1.00 10.00      B   
ATOM   4365  HN  VAL   301       4.225 -17.739   4.174  1.00 10.00      B   
ATOM   4366  CA  VAL   301       6.062 -18.762   4.436  1.00 10.00      B   
ATOM   4367  CB  VAL   301       6.785 -17.427   4.146  1.00 10.00      B   
ATOM   4368  CG1 VAL   301       8.263 -17.514   4.501  1.00 10.00      B   
ATOM   4369  CG2 VAL   301       6.614 -17.045   2.685  1.00 10.00      B   
ATOM   4370  C   VAL   301       6.435 -19.257   5.829  1.00 10.00      B   
ATOM   4371  O   VAL   301       6.004 -18.690   6.834  1.00 10.00      B   
ATOM   4372  N   ASP   302       7.221 -20.326   5.879  1.00 10.00      B   
ATOM   4373  HN  ASP   302       7.525 -20.736   5.042  1.00 10.00      B   
ATOM   4374  CA  ASP   302       7.638 -20.902   7.148  1.00 10.00      B   
ATOM   4375  CB  ASP   302       7.483 -22.422   7.125  1.00 10.00      B   
ATOM   4376  CG  ASP   302       6.570 -22.925   8.220  1.00 10.00      B   
ATOM   4377  OD1 ASP   302       7.007 -22.983   9.388  1.00 10.00      B   
ATOM   4378  OD2 ASP   302       5.409 -23.270   7.916  1.00 10.00      B   
ATOM   4379  C   ASP   302       9.076 -20.534   7.478  1.00 10.00      B   
ATOM   4380  O   ASP   302       9.367 -20.053   8.572  1.00 10.00      B   
ATOM   4381  N   VAL   303       9.975 -20.763   6.529  1.00 10.00      B   
ATOM   4382  HN  VAL   303       9.685 -21.145   5.676  1.00 10.00      B   
ATOM   4383  CA  VAL   303      11.386 -20.458   6.721  1.00 10.00      B   
ATOM   4384  CB  VAL   303      12.248 -21.744   6.705  1.00 10.00      B   
ATOM   4385  CG1 VAL   303      13.707 -21.436   7.005  1.00 10.00      B   
ATOM   4386  CG2 VAL   303      11.707 -22.776   7.682  1.00 10.00      B   
ATOM   4387  C   VAL   303      11.877 -19.514   5.628  1.00 10.00      B   
ATOM   4388  O   VAL   303      11.569 -19.704   4.448  1.00 10.00      B   
ATOM   4389  N   LEU   304      12.617 -18.486   6.022  1.00 10.00      B   
ATOM   4390  HN  LEU   304      12.808 -18.366   6.980  1.00 10.00      B   
ATOM   4391  CA  LEU   304      13.162 -17.534   5.068  1.00 10.00      B   
ATOM   4392  CB  LEU   304      12.553 -16.131   5.235  1.00 10.00      B   
ATOM   4393  CG  LEU   304      12.588 -15.505   6.634  1.00 10.00      B   
ATOM   4394  CD1 LEU   304      13.890 -14.756   6.861  1.00 10.00      B   
ATOM   4395  CD2 LEU   304      11.404 -14.572   6.825  1.00 10.00      B   
ATOM   4396  C   LEU   304      14.685 -17.506   5.154  1.00 10.00      B   
ATOM   4397  O   LEU   304      15.259 -17.553   6.245  1.00 10.00      B   
ATOM   4398  N   LEU   305      15.329 -17.462   4.001  1.00 10.00      B   
ATOM   4399  HN  LEU   305      14.812 -17.449   3.163  1.00 10.00      B   
ATOM   4400  CA  LEU   305      16.778 -17.433   3.932  1.00 10.00      B   
ATOM   4401  CB  LEU   305      17.290 -18.589   3.071  1.00 10.00      B   
ATOM   4402  CG  LEU   305      16.777 -19.984   3.432  1.00 10.00      B   
ATOM   4403  CD1 LEU   305      17.215 -21.000   2.389  1.00 10.00      B   
ATOM   4404  CD2 LEU   305      17.260 -20.392   4.814  1.00 10.00      B   
ATOM   4405  C   LEU   305      17.248 -16.111   3.348  1.00 10.00      B   
ATOM   4406  O   LEU   305      16.779 -15.688   2.288  1.00 10.00      B   
ATOM   4407  N   LEU   306      18.160 -15.456   4.048  1.00 10.00      B   
ATOM   4408  HN  LEU   306      18.489 -15.847   4.885  1.00 10.00      B   
ATOM   4409  CA  LEU   306      18.702 -14.179   3.603  1.00 10.00      B   
ATOM   4410  CB  LEU   306      18.244 -13.046   4.534  1.00 10.00      B   
ATOM   4411  CG  LEU   306      16.796 -13.093   5.035  1.00 10.00      B   
ATOM   4412  CD1 LEU   306      16.604 -12.136   6.202  1.00 10.00      B   
ATOM   4413  CD2 LEU   306      15.827 -12.754   3.915  1.00 10.00      B   
ATOM   4414  C   LEU   306      20.223 -14.248   3.614  1.00 10.00      B   
ATOM   4415  O   LEU   306      20.803 -14.939   4.456  1.00 10.00      B   
ATOM   4416  N   ASP   307      20.867 -13.544   2.689  1.00 10.00      B   
ATOM   4417  HN  ASP   307      20.352 -13.023   2.037  1.00 10.00      B   
ATOM   4418  CA  ASP   307      22.330 -13.528   2.626  1.00 10.00      B   
ATOM   4419  CB  ASP   307      22.831 -13.256   1.196  1.00 10.00      B   
ATOM   4420  CG  ASP   307      24.290 -13.645   0.979  1.00 10.00      B   
ATOM   4421  OD1 ASP   307      25.176 -12.769   1.124  1.00 10.00      B   
ATOM   4422  OD2 ASP   307      24.560 -14.827   0.664  1.00 10.00      B   
ATOM   4423  C   ASP   307      22.883 -12.494   3.612  1.00 10.00      B   
ATOM   4424  O   ASP   307      22.133 -11.928   4.414  1.00 10.00      B   
ATOM   4425  N   LYS   308      24.182 -12.243   3.555  1.00 10.00      B   
ATOM   4426  HN  LYS   308      24.729 -12.697   2.872  1.00 10.00      B   
ATOM   4427  CA  LYS   308      24.812 -11.289   4.449  1.00 10.00      B   
ATOM   4428  CB  LYS   308      26.066 -11.900   5.081  1.00 10.00      B   
ATOM   4429  CG  LYS   308      26.754 -11.006   6.106  1.00 10.00      B   
ATOM   4430  CD  LYS   308      28.202 -11.421   6.333  1.00 10.00      B   
ATOM   4431  CE  LYS   308      28.307 -12.885   6.735  1.00 10.00      B   
ATOM   4432  NZ  LYS   308      29.707 -13.294   7.021  1.00 10.00      B   
ATOM   4433  HZ1 LYS   308      29.757 -14.324   7.159  1.00 10.00      B   
ATOM   4434  HZ2 LYS   308      30.052 -12.824   7.880  1.00 10.00      B   
ATOM   4435  HZ3 LYS   308      30.328 -13.039   6.220  1.00 10.00      B   
ATOM   4436  C   LYS   308      25.186 -10.020   3.698  1.00 10.00      B   
ATOM   4437  O   LYS   308      24.937  -8.911   4.169  1.00 10.00      B   
ATOM   4438  N   THR   309      25.756 -10.192   2.517  1.00 10.00      B   
ATOM   4439  HN  THR   309      25.862 -11.103   2.162  1.00 10.00      B   
ATOM   4440  CA  THR   309      26.192  -9.066   1.707  1.00 10.00      B   
ATOM   4441  CB  THR   309      27.310  -9.492   0.734  1.00 10.00      B   
ATOM   4442  OG1 THR   309      28.333 -10.187   1.465  1.00 10.00      B   
ATOM   4443  HG1 THR   309      28.331  -9.880   2.380  1.00 10.00      B   
ATOM   4444  CG2 THR   309      27.925  -8.275   0.058  1.00 10.00      B   
ATOM   4445  C   THR   309      25.036  -8.447   0.923  1.00 10.00      B   
ATOM   4446  O   THR   309      24.467  -9.074   0.035  1.00 10.00      B   
ATOM   4447  N   GLY   310      24.670  -7.224   1.293  1.00 10.00      B   
ATOM   4448  HN  GLY   310      25.121  -6.800   2.051  1.00 10.00      B   
ATOM   4449  CA  GLY   310      23.607  -6.518   0.599  1.00 10.00      B   
ATOM   4450  C   GLY   310      22.230  -6.741   1.193  1.00 10.00      B   
ATOM   4451  O   GLY   310      21.395  -5.839   1.180  1.00 10.00      B   
ATOM   4452  N   THR   311      21.992  -7.934   1.724  1.00 10.00      B   
ATOM   4453  HN  THR   311      22.699  -8.608   1.718  1.00 10.00      B   
ATOM   4454  CA  THR   311      20.698  -8.265   2.300  1.00 10.00      B   
ATOM   4455  CB  THR   311      20.453  -9.782   2.288  1.00 10.00      B   
ATOM   4456  OG1 THR   311      21.040 -10.354   1.112  1.00 10.00      B   
ATOM   4457  HG1 THR   311      21.156  -9.671   0.444  1.00 10.00      B   
ATOM   4458  CG2 THR   311      18.961 -10.078   2.302  1.00 10.00      B   
ATOM   4459  C   THR   311      20.537  -7.741   3.727  1.00 10.00      B   
ATOM   4460  O   THR   311      19.677  -6.902   3.991  1.00 10.00      B   
ATOM   4461  N   ILE   312      21.360  -8.242   4.644  1.00 10.00      B   
ATOM   4462  HN  ILE   312      22.038  -8.895   4.374  1.00 10.00      B   
ATOM   4463  CA  ILE   312      21.279  -7.831   6.043  1.00 10.00      B   
ATOM   4464  CB  ILE   312      21.876  -8.898   6.990  1.00 10.00      B   
ATOM   4465  CG1 ILE   312      21.040 -10.178   6.940  1.00 10.00      B   
ATOM   4466  CG2 ILE   312      21.972  -8.378   8.421  1.00 10.00      B   
ATOM   4467  CD1 ILE   312      19.593  -9.988   7.351  1.00 10.00      B   
ATOM   4468  C   ILE   312      21.969  -6.495   6.275  1.00 10.00      B   
ATOM   4469  O   ILE   312      21.340  -5.518   6.688  1.00 10.00      B   
ATOM   4470  N   THR   313      23.258  -6.449   5.995  1.00 10.00      B   
ATOM   4471  HN  THR   313      23.705  -7.246   5.639  1.00 10.00      B   
ATOM   4472  CA  THR   313      24.026  -5.237   6.186  1.00 10.00      B   
ATOM   4473  CB  THR   313      25.510  -5.572   6.397  1.00 10.00      B   
ATOM   4474  OG1 THR   313      25.928  -6.518   5.406  1.00 10.00      B   
ATOM   4475  HG1 THR   313      26.693  -6.155   4.927  1.00 10.00      B   
ATOM   4476  CG2 THR   313      25.717  -6.180   7.775  1.00 10.00      B   
ATOM   4477  C   THR   313      23.858  -4.300   4.996  1.00 10.00      B   
ATOM   4478  O   THR   313      23.137  -4.613   4.049  1.00 10.00      B   
ATOM   4479  N   LEU   314      24.513  -3.149   5.050  1.00 10.00      B   
ATOM   4480  HN  LEU   314      25.063  -2.945   5.840  1.00 10.00      B   
ATOM   4481  CA  LEU   314      24.434  -2.172   3.973  1.00 10.00      B   
ATOM   4482  CB  LEU   314      25.101  -0.860   4.393  1.00 10.00      B   
ATOM   4483  CG  LEU   314      24.245   0.083   5.240  1.00 10.00      B   
ATOM   4484  CD1 LEU   314      25.108   1.145   5.905  1.00 10.00      B   
ATOM   4485  CD2 LEU   314      23.165   0.730   4.385  1.00 10.00      B   
ATOM   4486  C   LEU   314      25.067  -2.702   2.691  1.00 10.00      B   
ATOM   4487  O   LEU   314      24.760  -2.230   1.598  1.00 10.00      B   
ATOM   4488  N   GLY   315      25.961  -3.676   2.832  1.00 10.00      B   
ATOM   4489  HN  GLY   315      26.184  -4.003   3.730  1.00 10.00      B   
ATOM   4490  CA  GLY   315      26.621  -4.246   1.676  1.00 10.00      B   
ATOM   4491  C   GLY   315      27.845  -3.444   1.296  1.00 10.00      B   
ATOM   4492  O   GLY   315      28.496  -3.715   0.289  1.00 10.00      B   
ATOM   4493  N   ASN   316      28.161  -2.461   2.126  1.00 10.00      B   
ATOM   4494  HN  ASN   316      27.616  -2.323   2.926  1.00 10.00      B   
ATOM   4495  CA  ASN   316      29.304  -1.594   1.890  1.00 10.00      B   
ATOM   4496  CB  ASN   316      29.280  -0.394   2.843  1.00 10.00      B   
ATOM   4497  CG  ASN   316      28.156   0.585   2.566  1.00 10.00      B   
ATOM   4498  OD1 ASN   316      27.671   0.707   1.442  1.00 10.00      B   
ATOM   4499  ND2 ASN   316      27.738   1.300   3.598  1.00 10.00      B   
ATOM   4500 HD21 ASN   316      28.172   1.157   4.467  1.00 10.00      B   
ATOM   4501 HD22 ASN   316      27.011   1.943   3.453  1.00 10.00      B   
ATOM   4502  C   ASN   316      30.599  -2.362   2.077  1.00 10.00      B   
ATOM   4503  O   ASN   316      31.572  -2.124   1.366  1.00 10.00      B   
ATOM   4504  N   ARG   317      30.599  -3.275   3.050  1.00 10.00      B   
ATOM   4505  HN  ARG   317      29.781  -3.393   3.592  1.00 10.00      B   
ATOM   4506  CA  ARG   317      31.773  -4.093   3.356  1.00 10.00      B   
ATOM   4507  CB  ARG   317      32.115  -5.012   2.176  1.00 10.00      B   
ATOM   4508  CG  ARG   317      30.994  -5.974   1.810  1.00 10.00      B   
ATOM   4509  CD  ARG   317      31.071  -6.398   0.351  1.00 10.00      B   
ATOM   4510  NE  ARG   317      32.252  -7.213   0.072  1.00 10.00      B   
ATOM   4511  HE  ARG   317      32.789  -7.506   0.848  1.00 10.00      B   
ATOM   4512  CZ  ARG   317      32.643  -7.575  -1.153  1.00 10.00      B   
ATOM   4513  NH1 ARG   317      31.952  -7.206  -2.228  1.00 10.00      B   
ATOM   4514 HH11 ARG   317      31.081  -6.620  -2.133  1.00 10.00      B   
ATOM   4515 HH12 ARG   317      32.274  -7.488  -3.180  1.00 10.00      B   
ATOM   4516  NH2 ARG   317      33.737  -8.309  -1.304  1.00 10.00      B   
ATOM   4517 HH21 ARG   317      34.292  -8.600  -0.470  1.00 10.00      B   
ATOM   4518 HH22 ARG   317      34.049  -8.592  -2.257  1.00 10.00      B   
ATOM   4519  C   ARG   317      32.954  -3.202   3.727  1.00 10.00      B   
ATOM   4520  O   ARG   317      34.101  -3.483   3.379  1.00 10.00      B   
ATOM   4521  N   GLN   318      32.653  -2.126   4.443  1.00 10.00      B   
ATOM   4522  HN  GLN   318      31.721  -1.978   4.706  1.00 10.00      B   
ATOM   4523  CA  GLN   318      33.659  -1.166   4.858  1.00 10.00      B   
ATOM   4524  CB  GLN   318      33.838  -0.113   3.764  1.00 10.00      B   
ATOM   4525  CG  GLN   318      32.536   0.541   3.332  1.00 10.00      B   
ATOM   4526  CD  GLN   318      32.649   1.289   2.020  1.00 10.00      B   
ATOM   4527  OE1 GLN   318      32.944   2.484   1.995  1.00 10.00      B   
ATOM   4528  NE2 GLN   318      32.404   0.594   0.920  1.00 10.00      B   
ATOM   4529 HE21 GLN   318      32.173  -0.359   1.010  1.00 10.00      B   
ATOM   4530 HE22 GLN   318      32.458   1.056   0.056  1.00 10.00      B   
ATOM   4531  C   GLN   318      33.243  -0.496   6.164  1.00 10.00      B   
ATOM   4532  O   GLN   318      32.067  -0.173   6.353  1.00 10.00      B   
ATOM   4533  N   ALA   319      34.207  -0.310   7.065  1.00 10.00      B   
ATOM   4534  HN  ALA   319      35.120  -0.603   6.851  1.00 10.00      B   
ATOM   4535  CA  ALA   319      33.958   0.320   8.360  1.00 10.00      B   
ATOM   4536  CB  ALA   319      33.122  -0.587   9.252  1.00 10.00      B   
ATOM   4537  C   ALA   319      35.278   0.655   9.044  1.00 10.00      B   
ATOM   4538  O   ALA   319      36.343   0.227   8.595  1.00 10.00      B   
ATOM   4539  N   SER   320      35.205   1.420  10.126  1.00 10.00      B   
ATOM   4540  HN  SER   320      34.324   1.723  10.440  1.00 10.00      B   
ATOM   4541  CA  SER   320      36.395   1.815  10.874  1.00 10.00      B   
ATOM   4542  CB  SER   320      37.076   3.020  10.211  1.00 10.00      B   
ATOM   4543  OG  SER   320      37.381   2.759   8.852  1.00 10.00      B   
ATOM   4544  HG  SER   320      37.203   1.828   8.655  1.00 10.00      B   
ATOM   4545  C   SER   320      36.029   2.161  12.312  1.00 10.00      B   
ATOM   4546  O   SER   320      35.020   2.824  12.559  1.00 10.00      B   
ATOM   4547  N   GLU   321      36.840   1.700  13.256  1.00 10.00      B   
ATOM   4548  HN  GLU   321      37.625   1.163  12.999  1.00 10.00      B   
ATOM   4549  CA  GLU   321      36.596   1.975  14.665  1.00 10.00      B   
ATOM   4550  CB  GLU   321      36.228   0.700  15.427  1.00 10.00      B   
ATOM   4551  CG  GLU   321      34.812   0.211  15.171  1.00 10.00      B   
ATOM   4552  CD  GLU   321      34.313  -0.711  16.261  1.00 10.00      B   
ATOM   4553  OE1 GLU   321      34.413  -1.946  16.094  1.00 10.00      B   
ATOM   4554  OE2 GLU   321      33.807  -0.207  17.287  1.00 10.00      B   
ATOM   4555  C   GLU   321      37.791   2.662  15.317  1.00 10.00      B   
ATOM   4556  O   GLU   321      37.780   3.872  15.534  1.00 10.00      B   
ATOM   4557  N   PHE   322      38.830   1.891  15.609  1.00 10.00      B   
ATOM   4558  HN  PHE   322      38.797   0.939  15.386  1.00 10.00      B   
ATOM   4559  CA  PHE   322      40.026   2.430  16.244  1.00 10.00      B   
ATOM   4560  CB  PHE   322      39.847   2.461  17.769  1.00 10.00      B   
ATOM   4561  CG  PHE   322      40.851   3.317  18.494  1.00 10.00      B   
ATOM   4562  CD1 PHE   322      40.782   4.697  18.424  1.00 10.00      B   
ATOM   4563  CD2 PHE   322      41.861   2.740  19.247  1.00 10.00      B   
ATOM   4564  CE1 PHE   322      41.701   5.487  19.087  1.00 10.00      B   
ATOM   4565  CE2 PHE   322      42.783   3.524  19.913  1.00 10.00      B   
ATOM   4566  CZ  PHE   322      42.704   4.900  19.833  1.00 10.00      B   
ATOM   4567  C   PHE   322      41.243   1.589  15.878  1.00 10.00      B   
ATOM   4568  O   PHE   322      41.110   0.427  15.488  1.00 10.00      B   
ATOM   4569  N   ILE   323      42.425   2.182  15.990  1.00 10.00      B   
ATOM   4570  HN  ILE   323      42.467   3.110  16.304  1.00 10.00      B   
ATOM   4571  CA  ILE   323      43.669   1.490  15.679  1.00 10.00      B   
ATOM   4572  CB  ILE   323      44.332   2.041  14.396  1.00 10.00      B   
ATOM   4573  CG1 ILE   323      43.320   2.128  13.249  1.00 10.00      B   
ATOM   4574  CG2 ILE   323      45.511   1.168  13.995  1.00 10.00      B   
ATOM   4575  CD1 ILE   323      43.784   2.979  12.088  1.00 10.00      B   
ATOM   4576  C   ILE   323      44.647   1.621  16.845  1.00 10.00      B   
ATOM   4577  O   ILE   323      45.372   2.611  16.944  1.00 10.00      B   
ATOM   4578  N   PRO   324      44.650   0.643  17.763  1.00 10.00      B   
ATOM   4579  CA  PRO   324      45.546   0.652  18.925  1.00 10.00      B   
ATOM   4580  CB  PRO   324      45.082  -0.556  19.755  1.00 10.00      B   
ATOM   4581  CG  PRO   324      43.744  -0.919  19.203  1.00 10.00      B   
ATOM   4582  CD  PRO   324      43.778  -0.538  17.754  1.00 10.00      B   
ATOM   4583  C   PRO   324      47.002   0.476  18.503  1.00 10.00      B   
ATOM   4584  O   PRO   324      47.406  -0.608  18.068  1.00 10.00      B   
ATOM   4585  N   ALA   325      47.778   1.547  18.617  1.00 10.00      B   
ATOM   4586  HN  ALA   325      47.391   2.384  18.956  1.00 10.00      B   
ATOM   4587  CA  ALA   325      49.184   1.522  18.245  1.00 10.00      B   
ATOM   4588  CB  ALA   325      49.408   2.377  17.010  1.00 10.00      B   
ATOM   4589  C   ALA   325      50.057   2.013  19.393  1.00 10.00      B   
ATOM   4590  O   ALA   325      49.720   2.987  20.066  1.00 10.00      B   
ATOM   4591  N   GLN   326      51.182   1.345  19.601  1.00 10.00      B   
ATOM   4592  HN  GLN   326      51.411   0.599  19.008  1.00 10.00      B   
ATOM   4593  CA  GLN   326      52.101   1.702  20.670  1.00 10.00      B   
ATOM   4594  CB  GLN   326      52.926   0.481  21.093  1.00 10.00      B   
ATOM   4595  CG  GLN   326      53.617   0.627  22.440  1.00 10.00      B   
ATOM   4596  CD  GLN   326      52.692   1.178  23.509  1.00 10.00      B   
ATOM   4597  OE1 GLN   326      51.924   0.441  24.126  1.00 10.00      B   
ATOM   4598  NE2 GLN   326      52.774   2.477  23.748  1.00 10.00      B   
ATOM   4599 HE21 GLN   326      53.423   3.004  23.233  1.00 10.00      B   
ATOM   4600 HE22 GLN   326      52.181   2.859  24.428  1.00 10.00      B   
ATOM   4601  C   GLN   326      53.020   2.837  20.233  1.00 10.00      B   
ATOM   4602  O   GLN   326      53.928   2.635  19.429  1.00 10.00      B   
ATOM   4603  N   GLY   327      52.768   4.029  20.754  1.00 10.00      B   
ATOM   4604  HN  GLY   327      52.015   4.132  21.377  1.00 10.00      B   
ATOM   4605  CA  GLY   327      53.576   5.183  20.409  1.00 10.00      B   
ATOM   4606  C   GLY   327      52.796   6.182  19.585  1.00 10.00      B   
ATOM   4607  O   GLY   327      53.141   7.364  19.526  1.00 10.00      B   
ATOM   4608  N   VAL   328      51.730   5.705  18.962  1.00 10.00      B   
ATOM   4609  HN  VAL   328      51.497   4.760  19.072  1.00 10.00      B   
ATOM   4610  CA  VAL   328      50.885   6.551  18.138  1.00 10.00      B   
ATOM   4611  CB  VAL   328      50.383   5.805  16.882  1.00 10.00      B   
ATOM   4612  CG1 VAL   328      49.399   6.657  16.094  1.00 10.00      B   
ATOM   4613  CG2 VAL   328      51.559   5.410  16.004  1.00 10.00      B   
ATOM   4614  C   VAL   328      49.702   7.062  18.953  1.00 10.00      B   
ATOM   4615  O   VAL   328      48.924   6.278  19.501  1.00 10.00      B   
ATOM   4616  N   ASP   329      49.588   8.378  19.045  1.00 10.00      B   
ATOM   4617  HN  ASP   329      50.250   8.945  18.592  1.00 10.00      B   
ATOM   4618  CA  ASP   329      48.508   9.007  19.791  1.00 10.00      B   
ATOM   4619  CB  ASP   329      48.789  10.501  19.987  1.00 10.00      B   
ATOM   4620  CG  ASP   329      49.948  10.781  20.917  1.00 10.00      B   
ATOM   4621  OD1 ASP   329      49.767  10.661  22.149  1.00 10.00      B   
ATOM   4622  OD2 ASP   329      51.039  11.132  20.420  1.00 10.00      B   
ATOM   4623  C   ASP   329      47.194   8.848  19.047  1.00 10.00      B   
ATOM   4624  O   ASP   329      47.185   8.597  17.839  1.00 10.00      B   
ATOM   4625  N   GLU   330      46.088   9.024  19.758  1.00 10.00      B   
ATOM   4626  HN  GLU   330      46.162   9.237  20.713  1.00 10.00      B   
ATOM   4627  CA  GLU   330      44.765   8.906  19.160  1.00 10.00      B   
ATOM   4628  CB  GLU   330      43.686   8.944  20.243  1.00 10.00      B   
ATOM   4629  CG  GLU   330      43.951   8.007  21.410  1.00 10.00      B   
ATOM   4630  CD  GLU   330      42.935   8.158  22.519  1.00 10.00      B   
ATOM   4631  OE1 GLU   330      42.832   9.266  23.084  1.00 10.00      B   
ATOM   4632  OE2 GLU   330      42.237   7.169  22.834  1.00 10.00      B   
ATOM   4633  C   GLU   330      44.540  10.029  18.152  1.00 10.00      B   
ATOM   4634  O   GLU   330      43.706   9.921  17.259  1.00 10.00      B   
ATOM   4635  N   LYS   331      45.304  11.102  18.302  1.00 10.00      B   
ATOM   4636  HN  LYS   331      45.947  11.126  19.041  1.00 10.00      B   
ATOM   4637  CA  LYS   331      45.210  12.248  17.405  1.00 10.00      B   
ATOM   4638  CB  LYS   331      45.969  13.440  17.995  1.00 10.00      B   
ATOM   4639  CG  LYS   331      45.602  13.759  19.433  1.00 10.00      B   
ATOM   4640  CD  LYS   331      46.612  14.706  20.057  1.00 10.00      B   
ATOM   4641  CE  LYS   331      46.323  14.927  21.530  1.00 10.00      B   
ATOM   4642  NZ  LYS   331      47.397  15.705  22.196  1.00 10.00      B   
ATOM   4643  HZ1 LYS   331      48.309  15.210  22.109  1.00 10.00      B   
ATOM   4644  HZ2 LYS   331      47.177  15.827  23.205  1.00 10.00      B   
ATOM   4645  HZ3 LYS   331      47.482  16.643  21.759  1.00 10.00      B   
ATOM   4646  C   LYS   331      45.793  11.896  16.041  1.00 10.00      B   
ATOM   4647  O   LYS   331      45.351  12.399  15.008  1.00 10.00      B   
ATOM   4648  N   THR   332      46.767  10.997  16.047  1.00 10.00      B   
ATOM   4649  HN  THR   332      47.053  10.606  16.899  1.00 10.00      B   
ATOM   4650  CA  THR   332      47.429  10.571  14.824  1.00 10.00      B   
ATOM   4651  CB  THR   332      48.846  10.051  15.117  1.00 10.00      B   
ATOM   4652  OG1 THR   332      49.065  10.037  16.538  1.00 10.00      B   
ATOM   4653  HG1 THR   332      48.634   9.255  16.919  1.00 10.00      B   
ATOM   4654  CG2 THR   332      49.882  10.943  14.453  1.00 10.00      B   
ATOM   4655  C   THR   332      46.625   9.495  14.100  1.00 10.00      B   
ATOM   4656  O   THR   332      47.064   8.958  13.083  1.00 10.00      B   
ATOM   4657  N   LEU   333      45.442   9.192  14.619  1.00 10.00      B   
ATOM   4658  HN  LEU   333      45.143   9.654  15.433  1.00 10.00      B   
ATOM   4659  CA  LEU   333      44.572   8.190  14.013  1.00 10.00      B   
ATOM   4660  CB  LEU   333      43.396   7.888  14.943  1.00 10.00      B   
ATOM   4661  CG  LEU   333      42.615   6.606  14.663  1.00 10.00      B   
ATOM   4662  CD1 LEU   333      43.352   5.406  15.229  1.00 10.00      B   
ATOM   4663  CD2 LEU   333      41.213   6.702  15.243  1.00 10.00      B   
ATOM   4664  C   LEU   333      44.047   8.704  12.677  1.00 10.00      B   
ATOM   4665  O   LEU   333      43.611   7.935  11.822  1.00 10.00      B   
ATOM   4666  N   ALA   334      44.104  10.017  12.510  1.00 10.00      B   
ATOM   4667  HN  ALA   334      44.471  10.571  13.231  1.00 10.00      B   
ATOM   4668  CA  ALA   334      43.642  10.661  11.295  1.00 10.00      B   
ATOM   4669  CB  ALA   334      42.712  11.806  11.650  1.00 10.00      B   
ATOM   4670  C   ALA   334      44.822  11.177  10.482  1.00 10.00      B   
ATOM   4671  O   ALA   334      44.655  11.992   9.575  1.00 10.00      B   
ATOM   4672  N   ASP   335      46.017  10.694  10.800  1.00 10.00      B   
ATOM   4673  HN  ASP   335      46.093  10.029  11.518  1.00 10.00      B   
ATOM   4674  CA  ASP   335      47.216  11.135  10.097  1.00 10.00      B   
ATOM   4675  CB  ASP   335      48.409  11.272  11.049  1.00 10.00      B   
ATOM   4676  CG  ASP   335      49.451  12.249  10.539  1.00 10.00      B   
ATOM   4677  OD1 ASP   335      49.762  13.225  11.256  1.00 10.00      B   
ATOM   4678  OD2 ASP   335      49.950  12.059   9.412  1.00 10.00      B   
ATOM   4679  C   ASP   335      47.552  10.221   8.919  1.00 10.00      B   
ATOM   4680  O   ASP   335      46.915  10.295   7.868  1.00 10.00      B   
ATOM   4681  N   ALA   336      48.531   9.343   9.105  1.00 10.00      B   
ATOM   4682  HN  ALA   336      48.977   9.305   9.978  1.00 10.00      B   
ATOM   4683  CA  ALA   336      48.962   8.427   8.054  1.00 10.00      B   
ATOM   4684  CB  ALA   336      50.173   7.625   8.505  1.00 10.00      B   
ATOM   4685  C   ALA   336      47.833   7.503   7.620  1.00 10.00      B   
ATOM   4686  O   ALA   336      47.729   7.141   6.447  1.00 10.00      B   
ATOM   4687  N   ALA   337      46.986   7.134   8.571  1.00 10.00      B   
ATOM   4688  HN  ALA   337      47.141   7.447   9.489  1.00 10.00      B   
ATOM   4689  CA  ALA   337      45.851   6.260   8.301  1.00 10.00      B   
ATOM   4690  CB  ALA   337      45.097   5.957   9.583  1.00 10.00      B   
ATOM   4691  C   ALA   337      44.919   6.874   7.258  1.00 10.00      B   
ATOM   4692  O   ALA   337      44.428   6.181   6.365  1.00 10.00      B   
ATOM   4693  N   GLN   338      44.691   8.179   7.362  1.00 10.00      B   
ATOM   4694  HN  GLN   338      45.120   8.685   8.082  1.00 10.00      B   
ATOM   4695  CA  GLN   338      43.822   8.871   6.422  1.00 10.00      B   
ATOM   4696  CB  GLN   338      43.445  10.260   6.939  1.00 10.00      B   
ATOM   4697  CG  GLN   338      42.464  11.001   6.043  1.00 10.00      B   
ATOM   4698  CD  GLN   338      42.776  12.478   5.921  1.00 10.00      B   
ATOM   4699  OE1 GLN   338      43.305  13.097   6.844  1.00 10.00      B   
ATOM   4700  NE2 GLN   338      42.443  13.055   4.785  1.00 10.00      B   
ATOM   4701 HE21 GLN   338      42.016  12.507   4.095  1.00 10.00      B   
ATOM   4702 HE22 GLN   338      42.641  14.012   4.672  1.00 10.00      B   
ATOM   4703  C   GLN   338      44.491   8.981   5.058  1.00 10.00      B   
ATOM   4704  O   GLN   338      43.849   8.799   4.025  1.00 10.00      B   
ATOM   4705  N   LEU   339      45.787   9.272   5.067  1.00 10.00      B   
ATOM   4706  HN  LEU   339      46.241   9.402   5.926  1.00 10.00      B   
ATOM   4707  CA  LEU   339      46.554   9.404   3.833  1.00 10.00      B   
ATOM   4708  CB  LEU   339      47.999   9.791   4.144  1.00 10.00      B   
ATOM   4709  CG  LEU   339      48.197  11.145   4.824  1.00 10.00      B   
ATOM   4710  CD1 LEU   339      49.627  11.298   5.315  1.00 10.00      B   
ATOM   4711  CD2 LEU   339      47.829  12.277   3.877  1.00 10.00      B   
ATOM   4712  C   LEU   339      46.516   8.109   3.035  1.00 10.00      B   
ATOM   4713  O   LEU   339      46.326   8.118   1.821  1.00 10.00      B   
ATOM   4714  N   ALA   340      46.689   6.994   3.731  1.00 10.00      B   
ATOM   4715  HN  ALA   340      46.845   7.053   4.700  1.00 10.00      B   
ATOM   4716  CA  ALA   340      46.669   5.685   3.097  1.00 10.00      B   
ATOM   4717  CB  ALA   340      47.046   4.610   4.104  1.00 10.00      B   
ATOM   4718  C   ALA   340      45.298   5.396   2.489  1.00 10.00      B   
ATOM   4719  O   ALA   340      45.190   4.738   1.456  1.00 10.00      B   
ATOM   4720  N   SER   341      44.257   5.918   3.124  1.00 10.00      B   
ATOM   4721  HN  SER   341      44.408   6.454   3.928  1.00 10.00      B   
ATOM   4722  CA  SER   341      42.897   5.717   2.653  1.00 10.00      B   
ATOM   4723  CB  SER   341      41.902   6.004   3.778  1.00 10.00      B   
ATOM   4724  OG  SER   341      42.280   5.323   4.968  1.00 10.00      B   
ATOM   4725  HG  SER   341      42.858   5.890   5.495  1.00 10.00      B   
ATOM   4726  C   SER   341      42.604   6.588   1.432  1.00 10.00      B   
ATOM   4727  O   SER   341      41.828   6.201   0.560  1.00 10.00      B   
ATOM   4728  N   LEU   342      43.233   7.759   1.370  1.00 10.00      B   
ATOM   4729  HN  LEU   342      43.835   8.018   2.102  1.00 10.00      B   
ATOM   4730  CA  LEU   342      43.045   8.669   0.246  1.00 10.00      B   
ATOM   4731  CB  LEU   342      43.588  10.061   0.569  1.00 10.00      B   
ATOM   4732  CG  LEU   342      42.752  10.919   1.514  1.00 10.00      B   
ATOM   4733  CD1 LEU   342      43.407  12.276   1.703  1.00 10.00      B   
ATOM   4734  CD2 LEU   342      41.335  11.075   0.983  1.00 10.00      B   
ATOM   4735  C   LEU   342      43.737   8.133  -0.998  1.00 10.00      B   
ATOM   4736  O   LEU   342      43.343   8.432  -2.127  1.00 10.00      B   
ATOM   4737  N   ALA   343      44.779   7.344  -0.776  1.00 10.00      B   
ATOM   4738  HN  ALA   343      45.045   7.161   0.148  1.00 10.00      B   
ATOM   4739  CA  ALA   343      45.541   6.752  -1.862  1.00 10.00      B   
ATOM   4740  CB  ALA   343      46.826   6.149  -1.326  1.00 10.00      B   
ATOM   4741  C   ALA   343      44.725   5.691  -2.587  1.00 10.00      B   
ATOM   4742  O   ALA   343      44.902   5.470  -3.785  1.00 10.00      B   
ATOM   4743  N   ASP   344      43.824   5.049  -1.859  1.00 10.00      B   
ATOM   4744  HN  ASP   344      43.708   5.291  -0.916  1.00 10.00      B   
ATOM   4745  CA  ASP   344      42.987   4.009  -2.431  1.00 10.00      B   
ATOM   4746  CB  ASP   344      42.387   3.128  -1.337  1.00 10.00      B   
ATOM   4747  CG  ASP   344      42.241   1.688  -1.777  1.00 10.00      B   
ATOM   4748  OD1 ASP   344      41.615   1.440  -2.833  1.00 10.00      B   
ATOM   4749  OD2 ASP   344      42.751   0.791  -1.067  1.00 10.00      B   
ATOM   4750  C   ASP   344      41.885   4.616  -3.291  1.00 10.00      B   
ATOM   4751  O   ASP   344      41.315   5.654  -2.951  1.00 10.00      B   
ATOM   4752  N   GLU   345      41.588   3.966  -4.405  1.00 10.00      B   
ATOM   4753  HN  GLU   345      42.064   3.136  -4.614  1.00 10.00      B   
ATOM   4754  CA  GLU   345      40.565   4.450  -5.321  1.00 10.00      B   
ATOM   4755  CB  GLU   345      41.027   4.287  -6.768  1.00 10.00      B   
ATOM   4756  CG  GLU   345      42.226   5.147  -7.135  1.00 10.00      B   
ATOM   4757  CD  GLU   345      42.723   4.877  -8.537  1.00 10.00      B   
ATOM   4758  OE1 GLU   345      43.723   4.146  -8.683  1.00 10.00      B   
ATOM   4759  OE2 GLU   345      42.114   5.389  -9.501  1.00 10.00      B   
ATOM   4760  C   GLU   345      39.241   3.725  -5.110  1.00 10.00      B   
ATOM   4761  O   GLU   345      38.212   4.123  -5.660  1.00 10.00      B   
ATOM   4762  N   THR   346      39.269   2.669  -4.311  1.00 10.00      B   
ATOM   4763  HN  THR   346      40.114   2.410  -3.883  1.00 10.00      B   
ATOM   4764  CA  THR   346      38.069   1.895  -4.043  1.00 10.00      B   
ATOM   4765  CB  THR   346      38.401   0.466  -3.565  1.00 10.00      B   
ATOM   4766  OG1 THR   346      39.250   0.514  -2.410  1.00 10.00      B   
ATOM   4767  HG1 THR   346      40.116   0.886  -2.655  1.00 10.00      B   
ATOM   4768  CG2 THR   346      39.100  -0.313  -4.669  1.00 10.00      B   
ATOM   4769  C   THR   346      37.183   2.598  -3.016  1.00 10.00      B   
ATOM   4770  O   THR   346      37.684   3.232  -2.081  1.00 10.00      B   
ATOM   4771  N   PRO   347      35.851   2.504  -3.183  1.00 10.00      B   
ATOM   4772  CA  PRO   347      34.891   3.131  -2.268  1.00 10.00      B   
ATOM   4773  CB  PRO   347      33.533   2.654  -2.788  1.00 10.00      B   
ATOM   4774  CG  PRO   347      33.774   2.324  -4.219  1.00 10.00      B   
ATOM   4775  CD  PRO   347      35.174   1.791  -4.283  1.00 10.00      B   
ATOM   4776  C   PRO   347      35.097   2.660  -0.833  1.00 10.00      B   
ATOM   4777  O   PRO   347      34.946   3.437   0.108  1.00 10.00      B   
ATOM   4778  N   GLU   348      35.475   1.393  -0.682  1.00 10.00      B   
ATOM   4779  HN  GLU   348      35.592   0.833  -1.478  1.00 10.00      B   
ATOM   4780  CA  GLU   348      35.712   0.811   0.635  1.00 10.00      B   
ATOM   4781  CB  GLU   348      36.044  -0.682   0.535  1.00 10.00      B   
ATOM   4782  CG  GLU   348      36.978  -1.044  -0.607  1.00 10.00      B   
ATOM   4783  CD  GLU   348      37.107  -2.539  -0.808  1.00 10.00      B   
ATOM   4784  OE1 GLU   348      38.199  -3.087  -0.545  1.00 10.00      B   
ATOM   4785  OE2 GLU   348      36.115  -3.178  -1.233  1.00 10.00      B   
ATOM   4786  C   GLU   348      36.790   1.564   1.409  1.00 10.00      B   
ATOM   4787  O   GLU   348      36.727   1.665   2.632  1.00 10.00      B   
ATOM   4788  N   GLY   349      37.766   2.109   0.692  1.00 10.00      B   
ATOM   4789  HN  GLY   349      37.762   2.011  -0.286  1.00 10.00      B   
ATOM   4790  CA  GLY   349      38.835   2.847   1.338  1.00 10.00      B   
ATOM   4791  C   GLY   349      38.446   4.284   1.631  1.00 10.00      B   
ATOM   4792  O   GLY   349      39.059   4.944   2.471  1.00 10.00      B   
ATOM   4793  N   ARG   350      37.407   4.762   0.955  1.00 10.00      B   
ATOM   4794  HN  ARG   350      36.941   4.175   0.321  1.00 10.00      B   
ATOM   4795  CA  ARG   350      36.934   6.131   1.133  1.00 10.00      B   
ATOM   4796  CB  ARG   350      36.132   6.604  -0.084  1.00 10.00      B   
ATOM   4797  CG  ARG   350      36.980   6.900  -1.309  1.00 10.00      B   
ATOM   4798  CD  ARG   350      36.288   7.882  -2.242  1.00 10.00      B   
ATOM   4799  NE  ARG   350      35.237   7.248  -3.040  1.00 10.00      B   
ATOM   4800  HE  ARG   350      34.549   6.731  -2.555  1.00 10.00      B   
ATOM   4801  CZ  ARG   350      35.157   7.335  -4.369  1.00 10.00      B   
ATOM   4802  NH1 ARG   350      36.059   8.033  -5.047  1.00 10.00      B   
ATOM   4803 HH11 ARG   350      35.998   8.102  -6.088  1.00 10.00      B   
ATOM   4804 HH12 ARG   350      36.833   8.518  -4.544  1.00 10.00      B   
ATOM   4805  NH2 ARG   350      34.171   6.731  -5.019  1.00 10.00      B   
ATOM   4806 HH21 ARG   350      33.451   6.188  -4.493  1.00 10.00      B   
ATOM   4807 HH22 ARG   350      34.113   6.789  -6.059  1.00 10.00      B   
ATOM   4808  C   ARG   350      36.108   6.287   2.406  1.00 10.00      B   
ATOM   4809  O   ARG   350      35.867   7.403   2.863  1.00 10.00      B   
ATOM   4810  N   SER   351      35.678   5.168   2.973  1.00 10.00      B   
ATOM   4811  HN  SER   351      35.893   4.309   2.558  1.00 10.00      B   
ATOM   4812  CA  SER   351      34.881   5.189   4.191  1.00 10.00      B   
ATOM   4813  CB  SER   351      34.250   3.817   4.434  1.00 10.00      B   
ATOM   4814  OG  SER   351      35.245   2.817   4.560  1.00 10.00      B   
ATOM   4815  HG  SER   351      35.409   2.412   3.700  1.00 10.00      B   
ATOM   4816  C   SER   351      35.730   5.596   5.392  1.00 10.00      B   
ATOM   4817  O   SER   351      35.298   6.389   6.228  1.00 10.00      B   
ATOM   4818  N   ILE   352      36.948   5.060   5.453  1.00 10.00      B   
ATOM   4819  HN  ILE   352      37.225   4.443   4.743  1.00 10.00      B   
ATOM   4820  CA  ILE   352      37.882   5.338   6.545  1.00 10.00      B   
ATOM   4821  CB  ILE   352      39.208   4.563   6.351  1.00 10.00      B   
ATOM   4822  CG1 ILE   352      38.921   3.119   5.920  1.00 10.00      B   
ATOM   4823  CG2 ILE   352      40.042   4.583   7.628  1.00 10.00      B   
ATOM   4824  CD1 ILE   352      40.161   2.313   5.595  1.00 10.00      B   
ATOM   4825  C   ILE   352      38.179   6.833   6.660  1.00 10.00      B   
ATOM   4826  O   ILE   352      38.499   7.333   7.737  1.00 10.00      B   
ATOM   4827  N   VAL   353      38.036   7.542   5.550  1.00 10.00      B   
ATOM   4828  HN  VAL   353      37.743   7.089   4.732  1.00 10.00      B   
ATOM   4829  CA  VAL   353      38.292   8.977   5.509  1.00 10.00      B   
ATOM   4830  CB  VAL   353      38.221   9.505   4.057  1.00 10.00      B   
ATOM   4831  CG1 VAL   353      38.645  10.964   3.975  1.00 10.00      B   
ATOM   4832  CG2 VAL   353      39.076   8.650   3.132  1.00 10.00      B   
ATOM   4833  C   VAL   353      37.297   9.746   6.389  1.00 10.00      B   
ATOM   4834  O   VAL   353      37.602  10.834   6.883  1.00 10.00      B   
ATOM   4835  N   ILE   354      36.118   9.169   6.596  1.00 10.00      B   
ATOM   4836  HN  ILE   354      35.939   8.287   6.202  1.00 10.00      B   
ATOM   4837  CA  ILE   354      35.087   9.814   7.405  1.00 10.00      B   
ATOM   4838  CB  ILE   354      33.810  10.087   6.580  1.00 10.00      B   
ATOM   4839  CG1 ILE   354      34.146  10.898   5.322  1.00 10.00      B   
ATOM   4840  CG2 ILE   354      32.772  10.817   7.421  1.00 10.00      B   
ATOM   4841  CD1 ILE   354      33.007  10.994   4.329  1.00 10.00      B   
ATOM   4842  C   ILE   354      34.729   8.989   8.646  1.00 10.00      B   
ATOM   4843  O   ILE   354      34.615   9.528   9.748  1.00 10.00      B   
ATOM   4844  N   LEU   355      34.580   7.679   8.466  1.00 10.00      B   
ATOM   4845  HN  LEU   355      34.728   7.300   7.570  1.00 10.00      B   
ATOM   4846  CA  LEU   355      34.210   6.782   9.561  1.00 10.00      B   
ATOM   4847  CB  LEU   355      33.948   5.362   9.045  1.00 10.00      B   
ATOM   4848  CG  LEU   355      32.693   5.172   8.189  1.00 10.00      B   
ATOM   4849  CD1 LEU   355      32.579   3.732   7.720  1.00 10.00      B   
ATOM   4850  CD2 LEU   355      31.450   5.579   8.964  1.00 10.00      B   
ATOM   4851  C   LEU   355      35.245   6.759  10.685  1.00 10.00      B   
ATOM   4852  O   LEU   355      34.896   6.558  11.849  1.00 10.00      B   
ATOM   4853  N   ALA   356      36.512   6.972  10.342  1.00 10.00      B   
ATOM   4854  HN  ALA   356      36.736   7.129   9.400  1.00 10.00      B   
ATOM   4855  CA  ALA   356      37.581   6.976  11.338  1.00 10.00      B   
ATOM   4856  CB  ALA   356      38.872   6.434  10.748  1.00 10.00      B   
ATOM   4857  C   ALA   356      37.798   8.374  11.903  1.00 10.00      B   
ATOM   4858  O   ALA   356      38.764   8.628  12.626  1.00 10.00      B   
ATOM   4859  N   LYS   357      36.895   9.284  11.566  1.00 10.00      B   
ATOM   4860  HN  LYS   357      36.153   9.027  10.976  1.00 10.00      B   
ATOM   4861  CA  LYS   357      36.975  10.654  12.045  1.00 10.00      B   
ATOM   4862  CB  LYS   357      37.354  11.607  10.906  1.00 10.00      B   
ATOM   4863  CG  LYS   357      38.755  11.401  10.361  1.00 10.00      B   
ATOM   4864  CD  LYS   357      39.229  12.624   9.599  1.00 10.00      B   
ATOM   4865  CE  LYS   357      40.626  12.420   9.042  1.00 10.00      B   
ATOM   4866  NZ  LYS   357      41.164  13.661   8.426  1.00 10.00      B   
ATOM   4867  HZ1 LYS   357      42.109  13.484   8.026  1.00 10.00      B   
ATOM   4868  HZ2 LYS   357      41.239  14.415   9.141  1.00 10.00      B   
ATOM   4869  HZ3 LYS   357      40.533  13.984   7.663  1.00 10.00      B   
ATOM   4870  C   LYS   357      35.650  11.085  12.656  1.00 10.00      B   
ATOM   4871  O   LYS   357      35.395  12.271  12.831  1.00 10.00      B   
ATOM   4872  N   GLN   358      34.819  10.115  13.008  1.00 10.00      B   
ATOM   4873  HN  GLN   358      35.092   9.182  12.883  1.00 10.00      B   
ATOM   4874  CA  GLN   358      33.512  10.406  13.585  1.00 10.00      B   
ATOM   4875  CB  GLN   358      32.583   9.194  13.470  1.00 10.00      B   
ATOM   4876  CG  GLN   358      32.981   8.015  14.342  1.00 10.00      B   
ATOM   4877  CD  GLN   358      32.073   6.820  14.144  1.00 10.00      B   
ATOM   4878  OE1 GLN   358      31.037   6.699  14.794  1.00 10.00      B   
ATOM   4879  NE2 GLN   358      32.452   5.931  13.243  1.00 10.00      B   
ATOM   4880 HE21 GLN   358      33.292   6.088  12.759  1.00 10.00      B   
ATOM   4881 HE22 GLN   358      31.874   5.152  13.091  1.00 10.00      B   
ATOM   4882  C   GLN   358      33.612  10.867  15.038  1.00 10.00      B   
ATOM   4883  O   GLN   358      32.667  11.445  15.579  1.00 10.00      B   
ATOM   4884  N   ARG   359      34.751  10.617  15.668  1.00 10.00      B   
ATOM   4885  HN  ARG   359      35.470  10.148  15.191  1.00 10.00      B   
ATOM   4886  CA  ARG   359      34.951  11.004  17.061  1.00 10.00      B   
ATOM   4887  CB  ARG   359      35.410   9.804  17.889  1.00 10.00      B   
ATOM   4888  CG  ARG   359      34.315   8.779  18.145  1.00 10.00      B   
ATOM   4889  CD  ARG   359      34.809   7.357  17.917  1.00 10.00      B   
ATOM   4890  NE  ARG   359      35.879   6.981  18.845  1.00 10.00      B   
ATOM   4891  HE  ARG   359      36.360   7.711  19.300  1.00 10.00      B   
ATOM   4892  CZ  ARG   359      36.228   5.717  19.106  1.00 10.00      B   
ATOM   4893  NH1 ARG   359      35.590   4.712  18.516  1.00 10.00      B   
ATOM   4894 HH11 ARG   359      35.858   3.721  18.717  1.00 10.00      B   
ATOM   4895 HH12 ARG   359      34.815   4.909  17.847  1.00 10.00      B   
ATOM   4896  NH2 ARG   359      37.220   5.463  19.947  1.00 10.00      B   
ATOM   4897 HH21 ARG   359      37.731   6.247  20.404  1.00 10.00      B   
ATOM   4898 HH22 ARG   359      37.494   4.476  20.156  1.00 10.00      B   
ATOM   4899  C   ARG   359      35.943  12.158  17.202  1.00 10.00      B   
ATOM   4900  O   ARG   359      35.941  12.864  18.207  1.00 10.00      B   
ATOM   4901  N   PHE   360      36.787  12.350  16.198  1.00 10.00      B   
ATOM   4902  HN  PHE   360      36.746  11.759  15.420  1.00 10.00      B   
ATOM   4903  CA  PHE   360      37.777  13.424  16.239  1.00 10.00      B   
ATOM   4904  CB  PHE   360      39.189  12.881  15.999  1.00 10.00      B   
ATOM   4905  CG  PHE   360      39.885  12.416  17.249  1.00 10.00      B   
ATOM   4906  CD1 PHE   360      39.904  11.073  17.595  1.00 10.00      B   
ATOM   4907  CD2 PHE   360      40.521  13.326  18.079  1.00 10.00      B   
ATOM   4908  CE1 PHE   360      40.542  10.648  18.746  1.00 10.00      B   
ATOM   4909  CE2 PHE   360      41.160  12.908  19.230  1.00 10.00      B   
ATOM   4910  CZ  PHE   360      41.172  11.567  19.564  1.00 10.00      B   
ATOM   4911  C   PHE   360      37.457  14.535  15.244  1.00 10.00      B   
ATOM   4912  O   PHE   360      37.494  15.718  15.591  1.00 10.00      B   
ATOM   4913  N   ASN   361      37.153  14.142  14.007  1.00 10.00      B   
ATOM   4914  HN  ASN   361      37.141  13.185  13.807  1.00 10.00      B   
ATOM   4915  CA  ASN   361      36.824  15.086  12.937  1.00 10.00      B   
ATOM   4916  CB  ASN   361      35.526  15.848  13.233  1.00 10.00      B   
ATOM   4917  CG  ASN   361      34.389  15.455  12.305  1.00 10.00      B   
ATOM   4918  OD1 ASN   361      34.331  15.885  11.152  1.00 10.00      B   
ATOM   4919  ND2 ASN   361      33.464  14.649  12.806  1.00 10.00      B   
ATOM   4920 HD21 ASN   361      33.561  14.355  13.739  1.00 10.00      B   
ATOM   4921 HD22 ASN   361      32.724  14.376  12.228  1.00 10.00      B   
ATOM   4922  C   ASN   361      37.972  16.052  12.670  1.00 10.00      B   
ATOM   4923  O   ASN   361      37.759  17.237  12.417  1.00 10.00      B   
ATOM   4924  N   LEU   362      39.192  15.536  12.725  1.00 10.00      B   
ATOM   4925  HN  LEU   362      39.299  14.583  12.926  1.00 10.00      B   
ATOM   4926  CA  LEU   362      40.374  16.352  12.492  1.00 10.00      B   
ATOM   4927  CB  LEU   362      41.585  15.765  13.228  1.00 10.00      B   
ATOM   4928  CG  LEU   362      41.459  15.632  14.750  1.00 10.00      B   
ATOM   4929  CD1 LEU   362      42.709  14.994  15.335  1.00 10.00      B   
ATOM   4930  CD2 LEU   362      41.197  16.986  15.395  1.00 10.00      B   
ATOM   4931  C   LEU   362      40.671  16.473  11.001  1.00 10.00      B   
ATOM   4932  O   LEU   362      41.073  15.505  10.357  1.00 10.00      B   
ATOM   4933  N   ARG   363      40.435  17.655  10.452  1.00 10.00      B   
ATOM   4934  HN  ARG   363      40.084  18.381  11.014  1.00 10.00      B   
ATOM   4935  CA  ARG   363      40.684  17.920   9.039  1.00 10.00      B   
ATOM   4936  CB  ARG   363      39.370  17.995   8.253  1.00 10.00      B   
ATOM   4937  CG  ARG   363      38.593  16.687   8.185  1.00 10.00      B   
ATOM   4938  CD  ARG   363      37.284  16.780   8.948  1.00 10.00      B   
ATOM   4939  NE  ARG   363      36.444  17.872   8.467  1.00 10.00      B   
ATOM   4940  HE  ARG   363      36.874  18.750   8.346  1.00 10.00      B   
ATOM   4941  CZ  ARG   363      35.152  17.751   8.178  1.00 10.00      B   
ATOM   4942  NH1 ARG   363      34.539  16.579   8.315  1.00 10.00      B   
ATOM   4943 HH11 ARG   363      33.524  16.485   8.092  1.00 10.00      B   
ATOM   4944 HH12 ARG   363      35.072  15.745   8.647  1.00 10.00      B   
ATOM   4945  NH2 ARG   363      34.476  18.807   7.754  1.00 10.00      B   
ATOM   4946 HH21 ARG   363      33.462  18.727   7.528  1.00 10.00      B   
ATOM   4947 HH22 ARG   363      34.960  19.728   7.642  1.00 10.00      B   
ATOM   4948  C   ARG   363      41.446  19.229   8.897  1.00 10.00      B   
ATOM   4949  O   ARG   363      40.845  20.301   8.828  1.00 10.00      B   
ATOM   4950  N   GLU   364      42.769  19.145   8.873  1.00 10.00      B   
ATOM   4951  HN  GLU   364      43.198  18.263   8.933  1.00 10.00      B   
ATOM   4952  CA  GLU   364      43.596  20.340   8.765  1.00 10.00      B   
ATOM   4953  CB  GLU   364      44.312  20.612  10.087  1.00 10.00      B   
ATOM   4954  CG  GLU   364      43.366  20.983  11.216  1.00 10.00      B   
ATOM   4955  CD  GLU   364      44.047  21.021  12.562  1.00 10.00      B   
ATOM   4956  OE1 GLU   364      43.761  20.143  13.400  1.00 10.00      B   
ATOM   4957  OE2 GLU   364      44.861  21.940  12.799  1.00 10.00      B   
ATOM   4958  C   GLU   364      44.592  20.260   7.617  1.00 10.00      B   
ATOM   4959  O   GLU   364      45.423  21.154   7.439  1.00 10.00      B   
ATOM   4960  N   ARG   365      44.510  19.196   6.837  1.00 10.00      B   
ATOM   4961  HN  ARG   365      43.825  18.518   7.014  1.00 10.00      B   
ATOM   4962  CA  ARG   365      45.406  19.033   5.706  1.00 10.00      B   
ATOM   4963  CB  ARG   365      46.386  17.868   5.907  1.00 10.00      B   
ATOM   4964  CG  ARG   365      45.740  16.508   6.088  1.00 10.00      B   
ATOM   4965  CD  ARG   365      46.776  15.457   6.453  1.00 10.00      B   
ATOM   4966  NE  ARG   365      47.398  15.718   7.753  1.00 10.00      B   
ATOM   4967  HE  ARG   365      47.197  16.579   8.181  1.00 10.00      B   
ATOM   4968  CZ  ARG   365      48.193  14.861   8.391  1.00 10.00      B   
ATOM   4969  NH1 ARG   365      48.471  13.682   7.849  1.00 10.00      B   
ATOM   4970 HH11 ARG   365      48.058  13.417   6.928  1.00 10.00      B   
ATOM   4971 HH12 ARG   365      49.108  13.009   8.347  1.00 10.00      B   
ATOM   4972  NH2 ARG   365      48.714  15.187   9.573  1.00 10.00      B   
ATOM   4973 HH21 ARG   365      48.500  16.116  10.001  1.00 10.00      B   
ATOM   4974 HH22 ARG   365      49.332  14.513  10.089  1.00 10.00      B   
ATOM   4975  C   ARG   365      44.624  18.896   4.411  1.00 10.00      B   
ATOM   4976  O   ARG   365      43.456  18.500   4.417  1.00 10.00      B   
ATOM   4977  N   ASP   366      45.262  19.248   3.306  1.00 10.00      B   
ATOM   4978  HN  ASP   366      46.185  19.565   3.370  1.00 10.00      B   
ATOM   4979  CA  ASP   366      44.627  19.174   2.000  1.00 10.00      B   
ATOM   4980  CB  ASP   366      45.127  20.298   1.092  1.00 10.00      B   
ATOM   4981  CG  ASP   366      43.998  21.045   0.414  1.00 10.00      B   
ATOM   4982  OD1 ASP   366      42.881  21.091   0.975  1.00 10.00      B   
ATOM   4983  OD2 ASP   366      44.219  21.591  -0.687  1.00 10.00      B   
ATOM   4984  C   ASP   366      44.849  17.809   1.360  1.00 10.00      B   
ATOM   4985  O   ASP   366      45.220  16.852   2.043  1.00 10.00      B   
ATOM   4986  N   VAL   367      44.639  17.719   0.054  1.00 10.00      B   
ATOM   4987  HN  VAL   367      44.379  18.520  -0.447  1.00 10.00      B   
ATOM   4988  CA  VAL   367      44.792  16.453  -0.652  1.00 10.00      B   
ATOM   4989  CB  VAL   367      43.691  16.247  -1.719  1.00 10.00      B   
ATOM   4990  CG1 VAL   367      43.807  14.872  -2.365  1.00 10.00      B   
ATOM   4991  CG2 VAL   367      42.308  16.433  -1.109  1.00 10.00      B   
ATOM   4992  C   VAL   367      46.168  16.296  -1.302  1.00 10.00      B   
ATOM   4993  O   VAL   367      46.947  15.428  -0.916  1.00 10.00      B   
ATOM   4994  N   GLN   368      46.470  17.138  -2.281  1.00 10.00      B   
ATOM   4995  HN  GLN   368      45.827  17.836  -2.530  1.00 10.00      B   
ATOM   4996  CA  GLN   368      47.739  17.041  -2.996  1.00 10.00      B   
ATOM   4997  CB  GLN   368      47.498  16.959  -4.505  1.00 10.00      B   
ATOM   4998  CG  GLN   368      46.585  18.042  -5.053  1.00 10.00      B   
ATOM   4999  CD  GLN   368      45.793  17.584  -6.263  1.00 10.00      B   
ATOM   5000  OE1 GLN   368      46.258  16.755  -7.051  1.00 10.00      B   
ATOM   5001  NE2 GLN   368      44.586  18.111  -6.413  1.00 10.00      B   
ATOM   5002 HE21 GLN   368      44.278  18.766  -5.746  1.00 10.00      B   
ATOM   5003 HE22 GLN   368      44.048  17.829  -7.181  1.00 10.00      B   
ATOM   5004  C   GLN   368      48.705  18.174  -2.665  1.00 10.00      B   
ATOM   5005  O   GLN   368      49.781  18.265  -3.258  1.00 10.00      B   
ATOM   5006  N   SER   369      48.337  19.023  -1.716  1.00 10.00      B   
ATOM   5007  HN  SER   369      47.473  18.898  -1.266  1.00 10.00      B   
ATOM   5008  CA  SER   369      49.187  20.146  -1.326  1.00 10.00      B   
ATOM   5009  CB  SER   369      48.457  21.070  -0.349  1.00 10.00      B   
ATOM   5010  OG  SER   369      47.224  21.509  -0.898  1.00 10.00      B   
ATOM   5011  HG  SER   369      46.800  22.118  -0.283  1.00 10.00      B   
ATOM   5012  C   SER   369      50.514  19.667  -0.735  1.00 10.00      B   
ATOM   5013  O   SER   369      51.555  20.295  -0.929  1.00 10.00      B   
ATOM   5014  N   LEU   370      50.474  18.543  -0.032  1.00 10.00      B   
ATOM   5015  HN  LEU   370      49.613  18.089   0.093  1.00 10.00      B   
ATOM   5016  CA  LEU   370      51.671  17.978   0.581  1.00 10.00      B   
ATOM   5017  CB  LEU   370      51.320  17.213   1.859  1.00 10.00      B   
ATOM   5018  CG  LEU   370      50.858  18.061   3.047  1.00 10.00      B   
ATOM   5019  CD1 LEU   370      50.432  17.180   4.211  1.00 10.00      B   
ATOM   5020  CD2 LEU   370      51.946  19.033   3.476  1.00 10.00      B   
ATOM   5021  C   LEU   370      52.421  17.077  -0.395  1.00 10.00      B   
ATOM   5022  O   LEU   370      53.271  16.282   0.009  1.00 10.00      B   
ATOM   5023  N   HIS   371      52.091  17.205  -1.679  1.00 10.00      B   
ATOM   5024  HN  HIS   371      51.392  17.850  -1.924  1.00 10.00      B   
ATOM   5025  CA  HIS   371      52.728  16.422  -2.738  1.00 10.00      B   
ATOM   5026  CB  HIS   371      54.196  16.823  -2.923  1.00 10.00      B   
ATOM   5027  CG  HIS   371      54.388  18.237  -3.367  1.00 10.00      B   
ATOM   5028  ND1 HIS   371      54.198  18.649  -4.666  1.00 10.00      B   
ATOM   5029  HD1 HIS   371      53.920  18.077  -5.418  1.00 10.00      B   
ATOM   5030  CD2 HIS   371      54.750  19.341  -2.672  1.00 10.00      B   
ATOM   5031  CE1 HIS   371      54.431  19.945  -4.751  1.00 10.00      B   
ATOM   5032  NE2 HIS   371      54.767  20.387  -3.555  1.00 10.00      B   
ATOM   5033  HE2 HIS   371      54.994  21.320  -3.333  1.00 10.00      B   
ATOM   5034  C   HIS   371      52.612  14.927  -2.479  1.00 10.00      B   
ATOM   5035  O   HIS   371      53.604  14.196  -2.506  1.00 10.00      B   
ATOM   5036  N   ALA   372      51.391  14.479  -2.229  1.00 10.00      B   
ATOM   5037  HN  ALA   372      50.640  15.108  -2.238  1.00 10.00      B   
ATOM   5038  CA  ALA   372      51.131  13.075  -1.957  1.00 10.00      B   
ATOM   5039  CB  ALA   372      49.876  12.937  -1.114  1.00 10.00      B   
ATOM   5040  C   ALA   372      50.987  12.294  -3.257  1.00 10.00      B   
ATOM   5041  O   ALA   372      50.021  12.481  -3.994  1.00 10.00      B   
ATOM   5042  N   THR   373      51.960  11.447  -3.550  1.00 10.00      B   
ATOM   5043  HN  THR   373      52.731  11.372  -2.945  1.00 10.00      B   
ATOM   5044  CA  THR   373      51.921  10.630  -4.752  1.00 10.00      B   
ATOM   5045  CB  THR   373      53.334  10.134  -5.115  1.00 10.00      B   
ATOM   5046  OG1 THR   373      54.264  11.226  -5.035  1.00 10.00      B   
ATOM   5047  HG1 THR   373      53.924  11.971  -5.544  1.00 10.00      B   
ATOM   5048  CG2 THR   373      53.364   9.543  -6.516  1.00 10.00      B   
ATOM   5049  C   THR   373      51.013   9.427  -4.517  1.00 10.00      B   
ATOM   5050  O   THR   373      51.334   8.547  -3.715  1.00 10.00      B   
ATOM   5051  N   PHE   374      49.878   9.410  -5.191  1.00 10.00      B   
ATOM   5052  HN  PHE   374      49.677  10.146  -5.810  1.00 10.00      B   
ATOM   5053  CA  PHE   374      48.919   8.329  -5.047  1.00 10.00      B   
ATOM   5054  CB  PHE   374      47.501   8.826  -5.350  1.00 10.00      B   
ATOM   5055  CG  PHE   374      47.057   9.966  -4.475  1.00 10.00      B   
ATOM   5056  CD1 PHE   374      46.996  11.258  -4.973  1.00 10.00      B   
ATOM   5057  CD2 PHE   374      46.703   9.746  -3.154  1.00 10.00      B   
ATOM   5058  CE1 PHE   374      46.589  12.309  -4.171  1.00 10.00      B   
ATOM   5059  CE2 PHE   374      46.297  10.790  -2.346  1.00 10.00      B   
ATOM   5060  CZ  PHE   374      46.240  12.072  -2.855  1.00 10.00      B   
ATOM   5061  C   PHE   374      49.276   7.151  -5.946  1.00 10.00      B   
ATOM   5062  O   PHE   374      49.483   7.309  -7.150  1.00 10.00      B   
ATOM   5063  N   VAL   375      49.370   5.974  -5.347  1.00 10.00      B   
ATOM   5064  HN  VAL   375      49.217   5.916  -4.378  1.00 10.00      B   
ATOM   5065  CA  VAL   375      49.689   4.755  -6.078  1.00 10.00      B   
ATOM   5066  CB  VAL   375      50.870   3.995  -5.428  1.00 10.00      B   
ATOM   5067  CG1 VAL   375      51.236   2.758  -6.234  1.00 10.00      B   
ATOM   5068  CG2 VAL   375      52.078   4.907  -5.263  1.00 10.00      B   
ATOM   5069  C   VAL   375      48.461   3.846  -6.113  1.00 10.00      B   
ATOM   5070  O   VAL   375      47.933   3.467  -5.065  1.00 10.00      B   
ATOM   5071  N   PRO   376      47.987   3.500  -7.320  1.00 10.00      B   
ATOM   5072  CA  PRO   376      46.809   2.640  -7.501  1.00 10.00      B   
ATOM   5073  CB  PRO   376      46.569   2.684  -9.013  1.00 10.00      B   
ATOM   5074  CG  PRO   376      47.905   2.996  -9.591  1.00 10.00      B   
ATOM   5075  CD  PRO   376      48.568   3.915  -8.608  1.00 10.00      B   
ATOM   5076  C   PRO   376      47.066   1.201  -7.060  1.00 10.00      B   
ATOM   5077  O   PRO   376      48.196   0.833  -6.721  1.00 10.00      B   
ATOM   5078  N   PHE   377      46.013   0.389  -7.071  1.00 10.00      B   
ATOM   5079  HN  PHE   377      45.140   0.740  -7.356  1.00 10.00      B   
ATOM   5080  CA  PHE   377      46.123  -1.008  -6.682  1.00 10.00      B   
ATOM   5081  CB  PHE   377      44.730  -1.635  -6.557  1.00 10.00      B   
ATOM   5082  CG  PHE   377      44.674  -2.841  -5.662  1.00 10.00      B   
ATOM   5083  CD1 PHE   377      44.355  -2.709  -4.320  1.00 10.00      B   
ATOM   5084  CD2 PHE   377      44.936  -4.106  -6.162  1.00 10.00      B   
ATOM   5085  CE1 PHE   377      44.298  -3.815  -3.494  1.00 10.00      B   
ATOM   5086  CE2 PHE   377      44.882  -5.215  -5.343  1.00 10.00      B   
ATOM   5087  CZ  PHE   377      44.563  -5.071  -4.007  1.00 10.00      B   
ATOM   5088  C   PHE   377      46.954  -1.764  -7.712  1.00 10.00      B   
ATOM   5089  O   PHE   377      46.456  -2.148  -8.771  1.00 10.00      B   
ATOM   5090  N   THR   378      48.231  -1.937  -7.414  1.00 10.00      B   
ATOM   5091  HN  THR   378      48.574  -1.587  -6.563  1.00 10.00      B   
ATOM   5092  CA  THR   378      49.134  -2.633  -8.314  1.00 10.00      B   
ATOM   5093  CB  THR   378      50.586  -2.167  -8.107  1.00 10.00      B   
ATOM   5094  OG1 THR   378      50.727  -1.621  -6.787  1.00 10.00      B   
ATOM   5095  HG1 THR   378      50.377  -0.722  -6.774  1.00 10.00      B   
ATOM   5096  CG2 THR   378      50.958  -1.108  -9.133  1.00 10.00      B   
ATOM   5097  C   THR   378      49.040  -4.136  -8.102  1.00 10.00      B   
ATOM   5098  O   THR   378      49.142  -4.613  -6.974  1.00 10.00      B   
ATOM   5099  N   ALA   379      48.851  -4.874  -9.189  1.00 10.00      B   
ATOM   5100  HN  ALA   379      48.782  -4.427 -10.061  1.00 10.00      B   
ATOM   5101  CA  ALA   379      48.728  -6.328  -9.132  1.00 10.00      B   
ATOM   5102  CB  ALA   379      48.390  -6.880 -10.506  1.00 10.00      B   
ATOM   5103  C   ALA   379      49.987  -6.992  -8.586  1.00 10.00      B   
ATOM   5104  O   ALA   379      49.922  -8.052  -7.968  1.00 10.00      B   
ATOM   5105  N   GLN   380      51.130  -6.361  -8.809  1.00 10.00      B   
ATOM   5106  HN  GLN   380      51.118  -5.520  -9.310  1.00 10.00      B   
ATOM   5107  CA  GLN   380      52.403  -6.900  -8.342  1.00 10.00      B   
ATOM   5108  CB  GLN   380      53.561  -6.210  -9.065  1.00 10.00      B   
ATOM   5109  CG  GLN   380      54.891  -6.933  -8.937  1.00 10.00      B   
ATOM   5110  CD  GLN   380      56.055  -6.104  -9.444  1.00 10.00      B   
ATOM   5111  OE1 GLN   380      55.901  -5.268 -10.333  1.00 10.00      B   
ATOM   5112  NE2 GLN   380      57.226  -6.327  -8.873  1.00 10.00      B   
ATOM   5113 HE21 GLN   380      57.276  -7.003  -8.166  1.00 10.00      B   
ATOM   5114 HE22 GLN   380      58.002  -5.812  -9.188  1.00 10.00      B   
ATOM   5115  C   GLN   380      52.560  -6.732  -6.830  1.00 10.00      B   
ATOM   5116  O   GLN   380      53.269  -7.498  -6.172  1.00 10.00      B   
ATOM   5117  N   SER   381      51.895  -5.729  -6.281  1.00 10.00      B   
ATOM   5118  HN  SER   381      51.340  -5.157  -6.845  1.00 10.00      B   
ATOM   5119  CA  SER   381      51.976  -5.455  -4.857  1.00 10.00      B   
ATOM   5120  CB  SER   381      52.115  -3.948  -4.629  1.00 10.00      B   
ATOM   5121  OG  SER   381      52.616  -3.305  -5.790  1.00 10.00      B   
ATOM   5122  HG  SER   381      52.008  -2.593  -6.049  1.00 10.00      B   
ATOM   5123  C   SER   381      50.755  -5.986  -4.112  1.00 10.00      B   
ATOM   5124  O   SER   381      50.843  -6.316  -2.928  1.00 10.00      B   
ATOM   5125  N   ARG   382      49.623  -6.070  -4.816  1.00 10.00      B   
ATOM   5126  HN  ARG   382      49.631  -5.796  -5.761  1.00 10.00      B   
ATOM   5127  CA  ARG   382      48.368  -6.540  -4.230  1.00 10.00      B   
ATOM   5128  CB  ARG   382      48.473  -7.996  -3.762  1.00 10.00      B   
ATOM   5129  CG  ARG   382      47.820  -8.991  -4.706  1.00 10.00      B   
ATOM   5130  CD  ARG   382      46.318  -8.768  -4.780  1.00 10.00      B   
ATOM   5131  NE  ARG   382      45.701  -9.558  -5.840  1.00 10.00      B   
ATOM   5132  HE  ARG   382      45.970  -9.355  -6.766  1.00 10.00      B   
ATOM   5133  CZ  ARG   382      44.806 -10.515  -5.628  1.00 10.00      B   
ATOM   5134  NH1 ARG   382      44.421 -10.808  -4.391  1.00 10.00      B   
ATOM   5135 HH11 ARG   382      44.815 -10.282  -3.580  1.00 10.00      B   
ATOM   5136 HH12 ARG   382      43.716 -11.562  -4.224  1.00 10.00      B   
ATOM   5137  NH2 ARG   382      44.293 -11.177  -6.651  1.00 10.00      B   
ATOM   5138 HH21 ARG   382      43.591 -11.933  -6.488  1.00 10.00      B   
ATOM   5139 HH22 ARG   382      44.588 -10.947  -7.623  1.00 10.00      B   
ATOM   5140  C   ARG   382      47.942  -5.624  -3.090  1.00 10.00      B   
ATOM   5141  O   ARG   382      47.387  -6.070  -2.081  1.00 10.00      B   
ATOM   5142  N   MET   383      48.194  -4.333  -3.271  1.00 10.00      B   
ATOM   5143  HN  MET   383      48.607  -4.041  -4.110  1.00 10.00      B   
ATOM   5144  CA  MET   383      47.868  -3.339  -2.264  1.00 10.00      B   
ATOM   5145  CB  MET   383      48.850  -3.453  -1.093  1.00 10.00      B   
ATOM   5146  CG  MET   383      50.294  -3.141  -1.455  1.00 10.00      B   
ATOM   5147  SD  MET   383      51.442  -3.416  -0.091  1.00 10.00      B   
ATOM   5148  CE  MET   383      51.118  -5.138   0.281  1.00 10.00      B   
ATOM   5149  C   MET   383      47.953  -1.936  -2.838  1.00 10.00      B   
ATOM   5150  O   MET   383      48.429  -1.740  -3.960  1.00 10.00      B   
ATOM   5151  N   SER   384      47.477  -0.975  -2.067  1.00 10.00      B   
ATOM   5152  HN  SER   384      47.078  -1.208  -1.204  1.00 10.00      B   
ATOM   5153  CA  SER   384      47.520   0.419  -2.456  1.00 10.00      B   
ATOM   5154  CB  SER   384      46.174   1.077  -2.146  1.00 10.00      B   
ATOM   5155  OG  SER   384      45.314   0.169  -1.474  1.00 10.00      B   
ATOM   5156  HG  SER   384      44.424   0.554  -1.415  1.00 10.00      B   
ATOM   5157  C   SER   384      48.641   1.103  -1.678  1.00 10.00      B   
ATOM   5158  O   SER   384      49.171   0.529  -0.716  1.00 10.00      B   
ATOM   5159  N   GLY   385      49.021   2.305  -2.086  1.00 10.00      B   
ATOM   5160  HN  GLY   385      48.582   2.727  -2.859  1.00 10.00      B   
ATOM   5161  CA  GLY   385      50.078   2.999  -1.386  1.00 10.00      B   
ATOM   5162  C   GLY   385      50.114   4.477  -1.688  1.00 10.00      B   
ATOM   5163  O   GLY   385      49.588   4.925  -2.706  1.00 10.00      B   
ATOM   5164  N   ILE   386      50.732   5.236  -0.797  1.00 10.00      B   
ATOM   5165  HN  ILE   386      51.110   4.820   0.009  1.00 10.00      B   
ATOM   5166  CA  ILE   386      50.849   6.672  -0.972  1.00 10.00      B   
ATOM   5167  CB  ILE   386      49.806   7.439  -0.125  1.00 10.00      B
[truncated: 207,982 more chars]
