# Supplementary material for: Large-scale discovery of protein interactions at residue resolution using co-evolution calculated from genomic sequences
Source: Nat Commun. 2021 Mar 2;12:1396. doi: 10.1038/s41467-021-21636-z (PMC7925567; doi:10.1038/s41467-021-21636-z)
Supplement: Supplementary file 13 — Supplementary Data 11 [file 41467_2021_21636_MOESM13_ESM.zip › supplementary_prediction/cep_tp00607_KDPC_KDPB/models/rmsdclust3_top1_haddock_45w.pdb]

REMARK FILENAME="haddock_45w.pdb0"
REMARK ===============================================================
REMARK HADDOCK run for haddock
REMARK initial structure: haddock_45.pdb
REMARK final NOE weights: unambig 50 amb: 50
REMARK ===============================================================
REMARK            total,bonds,angles,improper,dihe,vdw,elec,air,cdih,coup,rdcs,vean,dani,xpcs,rg
REMARK energies: 830.756, 0, 0, 0, 0, -71.244, -38.4305, 940.431, 0, 0, 0, 0, 0, 0, 0
REMARK ===============================================================
REMARK            bonds,angles,impropers,dihe,air,cdih,coup,rdcs,vean,dani,xpcs
REMARK rms-dev.: 0,0,0,0,44.3845,0,0, 0, 0, 0, 0
REMARK ===============================================================
REMARK               air,cdih,coup,rdcs,vean,dani,xpcs
REMARK               >0.3,>5,>1,>0,>5,>0.2,>0.2
REMARK violations.: 4, 0, 0, 0, 0, 0, 0
REMARK ===============================================================
REMARK                        CVpartition#,violations,rms
REMARK AIRs cross-validation: 1, 0, NaN
REMARK ===============================================================
REMARK NCS energy: 0
REMARK ===============================================================
REMARK Symmetry energy: 0
REMARK ===============================================================
REMARK Desolvation energy: -43.837
REMARK Internal energy free molecules: 159488
REMARK Internal energy complex: -31388.1
REMARK Binding energy: -191029
REMARK ===============================================================
REMARK buried surface area: 2723.18
REMARK ===============================================================
REMARK water - chain1: 0 0 0
REMARK water - chain2: 0 0 0
REMARK water - chain3: 0 0 0
REMARK water - chain4: 0 0 0
REMARK water - chain5: 0 0 0
REMARK water - chain6: 0 0 0
REMARK ===============================================================
REMARK water - water: 0 0 0
REMARK ===============================================================
REMARK DATE:05-Aug-2020  14:23:44       created by user: he47
REMARK VERSION:1.3
ATOM      1  CB  LEU     4     -81.832  12.139 -20.225  1.00 10.00      A   
ATOM      2  CG  LEU     4     -82.674  10.899 -20.550  1.00 10.00      A   
ATOM      3  CD1 LEU     4     -83.303  10.335 -19.285  1.00 10.00      A   
ATOM      4  CD2 LEU     4     -83.747  11.227 -21.579  1.00 10.00      A   
ATOM      5  C   LEU     4     -80.515  14.135 -20.977  1.00 10.00      A   
ATOM      6  O   LEU     4     -79.337  14.217 -20.627  1.00 10.00      A   
ATOM      7  N   LEU     4     -80.049  11.905 -21.937  1.00 10.00      A   
ATOM      8  HT1 LEU     4     -79.691  12.281 -22.836  1.00 10.00      A   
ATOM      9  HT2 LEU     4     -80.429  10.952 -22.095  1.00 10.00      A   
ATOM     10  HT3 LEU     4     -79.259  11.846 -21.263  1.00 10.00      A   
ATOM     11  CA  LEU     4     -81.106  12.798 -21.401  1.00 10.00      A   
ATOM     12  N   ARG     5     -81.348  15.174 -20.981  1.00 10.00      A   
ATOM     13  HN  ARG     5     -82.287  15.031 -21.237  1.00 10.00      A   
ATOM     14  CA  ARG     5     -80.908  16.519 -20.603  1.00 10.00      A   
ATOM     15  CB  ARG     5     -82.014  17.562 -20.782  1.00 10.00      A   
ATOM     16  CG  ARG     5     -81.769  18.518 -21.937  1.00 10.00      A   
ATOM     17  CD  ARG     5     -82.501  18.071 -23.190  1.00 10.00      A   
ATOM     18  NE  ARG     5     -83.900  18.484 -23.169  1.00 10.00      A   
ATOM     19  HE  ARG     5     -84.084  19.431 -22.967  1.00 10.00      A   
ATOM     20  CZ  ARG     5     -84.928  17.673 -23.410  1.00 10.00      A   
ATOM     21  NH1 ARG     5     -84.719  16.393 -23.700  1.00 10.00      A   
ATOM     22 HH11 ARG     5     -85.528  15.758 -23.884  1.00 10.00      A   
ATOM     23 HH12 ARG     5     -83.749  16.019 -23.748  1.00 10.00      A   
ATOM     24  NH2 ARG     5     -86.165  18.144 -23.363  1.00 10.00      A   
ATOM     25 HH21 ARG     5     -86.336  19.150 -23.138  1.00 10.00      A   
ATOM     26 HH22 ARG     5     -86.976  17.515 -23.552  1.00 10.00      A   
ATOM     27  C   ARG     5     -80.293  16.601 -19.195  1.00 10.00      A   
ATOM     28  O   ARG     5     -79.239  17.217 -19.028  1.00 10.00      A   
ATOM     29  N   PRO     6     -80.926  15.997 -18.158  1.00 10.00      A   
ATOM     30  CA  PRO     6     -80.396  16.025 -16.789  1.00 10.00      A   
ATOM     31  CB  PRO     6     -81.319  15.077 -16.008  1.00 10.00      A   
ATOM     32  CG  PRO     6     -82.092  14.337 -17.044  1.00 10.00      A   
ATOM     33  CD  PRO     6     -82.203  15.270 -18.210  1.00 10.00      A   
ATOM     34  C   PRO     6     -78.950  15.538 -16.721  1.00 10.00      A   
ATOM     35  O   PRO     6     -78.129  16.114 -16.014  1.00 10.00      A   
ATOM     36  N   ALA     7     -78.642  14.496 -17.491  1.00 10.00      A   
ATOM     37  HN  ALA     7     -79.338  14.101 -18.056  1.00 10.00      A   
ATOM     38  CA  ALA     7     -77.297  13.937 -17.521  1.00 10.00      A   
ATOM     39  CB  ALA     7     -77.277  12.658 -18.341  1.00 10.00      A   
ATOM     40  C   ALA     7     -76.309  14.950 -18.092  1.00 10.00      A   
ATOM     41  O   ALA     7     -75.218  15.142 -17.552  1.00 10.00      A   
ATOM     42  N   LEU     8     -76.712  15.609 -19.173  1.00 10.00      A   
ATOM     43  HN  LEU     8     -77.596  15.411 -19.549  1.00 10.00      A   
ATOM     44  CA  LEU     8     -75.877  16.614 -19.823  1.00 10.00      A   
ATOM     45  CB  LEU     8     -76.526  17.085 -21.129  1.00 10.00      A   
ATOM     46  CG  LEU     8     -76.854  16.002 -22.157  1.00 10.00      A   
ATOM     47  CD1 LEU     8     -77.582  16.605 -23.349  1.00 10.00      A   
ATOM     48  CD2 LEU     8     -75.589  15.287 -22.607  1.00 10.00      A   
ATOM     49  C   LEU     8     -75.656  17.803 -18.895  1.00 10.00      A   
ATOM     50  O   LEU     8     -74.624  18.476 -18.957  1.00 10.00      A   
ATOM     51  N   SER     9     -76.628  18.040 -18.022  1.00 10.00      A   
ATOM     52  HN  SER     9     -77.414  17.455 -18.019  1.00 10.00      A   
ATOM     53  CA  SER     9     -76.558  19.135 -17.067  1.00 10.00      A   
ATOM     54  CB  SER     9     -77.935  19.381 -16.444  1.00 10.00      A   
ATOM     55  OG  SER     9     -78.939  19.464 -17.447  1.00 10.00      A   
ATOM     56  HG  SER     9     -78.927  18.658 -17.983  1.00 10.00      A   
ATOM     57  C   SER     9     -75.527  18.827 -15.983  1.00 10.00      A   
ATOM     58  O   SER     9     -74.920  19.729 -15.404  1.00 10.00      A   
ATOM     59  N   THR    10     -75.326  17.543 -15.718  1.00 10.00      A   
ATOM     60  HN  THR    10     -75.852  16.865 -16.197  1.00 10.00      A   
ATOM     61  CA  THR    10     -74.359  17.110 -14.724  1.00 10.00      A   
ATOM     62  CB  THR    10     -74.593  15.636 -14.339  1.00 10.00      A   
ATOM     63  OG1 THR    10     -76.004  15.398 -14.221  1.00 10.00      A   
ATOM     64  HG1 THR    10     -76.191  14.469 -14.402  1.00 10.00      A   
ATOM     65  CG2 THR    10     -73.928  15.321 -13.008  1.00 10.00      A   
ATOM     66  C   THR    10     -72.940  17.273 -15.263  1.00 10.00      A   
ATOM     67  O   THR    10     -72.046  17.741 -14.556  1.00 10.00      A   
ATOM     68  N   PHE    11     -72.755  16.910 -16.527  1.00 10.00      A   
ATOM     69  HN  PHE    11     -73.519  16.566 -17.039  1.00 10.00      A   
ATOM     70  CA  PHE    11     -71.452  17.001 -17.176  1.00 10.00      A   
ATOM     71  CB  PHE    11     -71.532  16.503 -18.621  1.00 10.00      A   
ATOM     72  CG  PHE    11     -71.685  15.015 -18.756  1.00 10.00      A   
ATOM     73  CD1 PHE    11     -72.708  14.480 -19.521  1.00 10.00      A   
ATOM     74  CD2 PHE    11     -70.800  14.153 -18.131  1.00 10.00      A   
ATOM     75  CE1 PHE    11     -72.849  13.114 -19.658  1.00 10.00      A   
ATOM     76  CE2 PHE    11     -70.936  12.785 -18.262  1.00 10.00      A   
ATOM     77  CZ  PHE    11     -71.962  12.265 -19.029  1.00 10.00      A   
ATOM     78  C   PHE    11     -70.902  18.424 -17.155  1.00 10.00      A   
ATOM     79  O   PHE    11     -69.795  18.662 -16.665  1.00 10.00      A   
ATOM     80  N   ILE    12     -71.686  19.363 -17.675  1.00 10.00      A   
ATOM     81  HN  ILE    12     -72.565  19.105 -18.032  1.00 10.00      A   
ATOM     82  CA  ILE    12     -71.275  20.766 -17.739  1.00 10.00      A   
ATOM     83  CB  ILE    12     -72.271  21.639 -18.532  1.00 10.00      A   
ATOM     84  CG1 ILE    12     -73.702  21.437 -18.020  1.00 10.00      A   
ATOM     85  CG2 ILE    12     -72.178  21.339 -20.021  1.00 10.00      A   
ATOM     86  CD1 ILE    12     -74.732  22.314 -18.698  1.00 10.00      A   
ATOM     87  C   ILE    12     -71.034  21.377 -16.359  1.00 10.00      A   
ATOM     88  O   ILE    12     -70.139  22.207 -16.191  1.00 10.00      A   
ATOM     89  N   PHE    13     -71.821  20.960 -15.373  1.00 10.00      A   
ATOM     90  HN  PHE    13     -72.514  20.294 -15.562  1.00 10.00      A   
ATOM     91  CA  PHE    13     -71.678  21.480 -14.019  1.00 10.00      A   
ATOM     92  CB  PHE    13     -72.866  21.072 -13.144  1.00 10.00      A   
ATOM     93  CG  PHE    13     -72.771  21.573 -11.730  1.00 10.00      A   
ATOM     94  CD1 PHE    13     -72.736  22.932 -11.463  1.00 10.00      A   
ATOM     95  CD2 PHE    13     -72.710  20.685 -10.669  1.00 10.00      A   
ATOM     96  CE1 PHE    13     -72.642  23.396 -10.165  1.00 10.00      A   
ATOM     97  CE2 PHE    13     -72.617  21.141  -9.368  1.00 10.00      A   
ATOM     98  CZ  PHE    13     -72.582  22.498  -9.115  1.00 10.00      A   
ATOM     99  C   PHE    13     -70.369  21.018 -13.389  1.00 10.00      A   
ATOM    100  O   PHE    13     -69.630  21.822 -12.813  1.00 10.00      A   
ATOM    101  N   LEU    14     -70.077  19.727 -13.516  1.00 10.00      A   
ATOM    102  HN  LEU    14     -70.700  19.136 -13.995  1.00 10.00      A   
ATOM    103  CA  LEU    14     -68.854  19.164 -12.958  1.00 10.00      A   
ATOM    104  CB  LEU    14     -68.829  17.645 -13.120  1.00 10.00      A   
ATOM    105  CG  LEU    14     -69.894  16.870 -12.340  1.00 10.00      A   
ATOM    106  CD1 LEU    14     -69.816  15.385 -12.663  1.00 10.00      A   
ATOM    107  CD2 LEU    14     -69.746  17.105 -10.842  1.00 10.00      A   
ATOM    108  C   LEU    14     -67.623  19.797 -13.592  1.00 10.00      A   
ATOM    109  O   LEU    14     -66.575  19.913 -12.961  1.00 10.00      A   
ATOM    110  N   LEU    15     -67.762  20.222 -14.839  1.00 10.00      A   
ATOM    111  HN  LEU    15     -68.623  20.098 -15.295  1.00 10.00      A   
ATOM    112  CA  LEU    15     -66.665  20.861 -15.547  1.00 10.00      A   
ATOM    113  CB  LEU    15     -67.041  21.095 -17.010  1.00 10.00      A   
ATOM    114  CG  LEU    15     -67.215  19.845 -17.867  1.00 10.00      A   
ATOM    115  CD1 LEU    15     -67.783  20.209 -19.228  1.00 10.00      A   
ATOM    116  CD2 LEU    15     -65.893  19.114 -18.014  1.00 10.00      A   
ATOM    117  C   LEU    15     -66.315  22.193 -14.897  1.00 10.00      A   
ATOM    118  O   LEU    15     -65.145  22.561 -14.807  1.00 10.00      A   
ATOM    119  N   LEU    16     -67.336  22.896 -14.428  1.00 10.00      A   
ATOM    120  HN  LEU    16     -68.244  22.525 -14.503  1.00 10.00      A   
ATOM    121  CA  LEU    16     -67.159  24.200 -13.803  1.00 10.00      A   
ATOM    122  CB  LEU    16     -68.464  24.998 -13.863  1.00 10.00      A   
ATOM    123  CG  LEU    16     -68.989  25.331 -15.260  1.00 10.00      A   
ATOM    124  CD1 LEU    16     -70.439  25.777 -15.191  1.00 10.00      A   
ATOM    125  CD2 LEU    16     -68.129  26.401 -15.914  1.00 10.00      A   
ATOM    126  C   LEU    16     -66.679  24.099 -12.359  1.00 10.00      A   
ATOM    127  O   LEU    16     -65.747  24.795 -11.959  1.00 10.00      A   
ATOM    128  N   ILE    17     -67.312  23.237 -11.577  1.00 10.00      A   
ATOM    129  HN  ILE    17     -68.034  22.686 -11.952  1.00 10.00      A   
ATOM    130  CA  ILE    17     -66.949  23.094 -10.170  1.00 10.00      A   
ATOM    131  CB  ILE    17     -68.117  22.575  -9.287  1.00 10.00      A   
ATOM    132  CG1 ILE    17     -67.691  22.441  -7.822  1.00 10.00      A   
ATOM    133  CG2 ILE    17     -68.691  21.263  -9.807  1.00 10.00      A   
ATOM    134  CD1 ILE    17     -67.400  23.764  -7.147  1.00 10.00      A   
ATOM    135  C   ILE    17     -65.678  22.264  -9.962  1.00 10.00      A   
ATOM    136  O   ILE    17     -64.687  22.766  -9.422  1.00 10.00      A   
ATOM    137  N   THR    18     -65.700  21.019 -10.417  1.00 10.00      A   
ATOM    138  HN  THR    18     -66.503  20.689 -10.876  1.00 10.00      A   
ATOM    139  CA  THR    18     -64.569  20.117 -10.258  1.00 10.00      A   
ATOM    140  CB  THR    18     -64.939  18.699 -10.732  1.00 10.00      A   
ATOM    141  OG1 THR    18     -66.275  18.394 -10.306  1.00 10.00      A   
ATOM    142  HG1 THR    18     -66.265  18.139  -9.375  1.00 10.00      A   
ATOM    143  CG2 THR    18     -63.985  17.666 -10.159  1.00 10.00      A   
ATOM    144  C   THR    18     -63.332  20.606 -11.012  1.00 10.00      A   
ATOM    145  O   THR    18     -62.244  20.694 -10.441  1.00 10.00      A   
ATOM    146  N   GLY    19     -63.505  20.953 -12.281  1.00 10.00      A   
ATOM    147  HN  GLY    19     -64.401  20.901 -12.679  1.00 10.00      A   
ATOM    148  CA  GLY    19     -62.381  21.406 -13.077  1.00 10.00      A   
ATOM    149  C   GLY    19     -62.380  22.901 -13.330  1.00 10.00      A   
ATOM    150  O   GLY    19     -62.123  23.343 -14.452  1.00 10.00      A   
ATOM    151  N   GLY    20     -62.673  23.683 -12.299  1.00 10.00      A   
ATOM    152  HN  GLY    20     -62.889  23.279 -11.432  1.00 10.00      A   
ATOM    153  CA  GLY    20     -62.684  25.123 -12.455  1.00 10.00      A   
ATOM    154  C   GLY    20     -62.560  25.856 -11.138  1.00 10.00      A   
ATOM    155  O   GLY    20     -61.524  26.457 -10.847  1.00 10.00      A   
ATOM    156  N   VAL    21     -63.610  25.798 -10.335  1.00 10.00      A   
ATOM    157  HN  VAL    21     -64.406  25.297 -10.626  1.00 10.00      A   
ATOM    158  CA  VAL    21     -63.627  26.472  -9.039  1.00 10.00      A   
ATOM    159  CB  VAL    21     -65.042  26.477  -8.412  1.00 10.00      A   
ATOM    160  CG1 VAL    21     -65.057  27.261  -7.107  1.00 10.00      A   
ATOM    161  CG2 VAL    21     -66.062  27.046  -9.386  1.00 10.00      A   
ATOM    162  C   VAL    21     -62.628  25.852  -8.062  1.00 10.00      A   
ATOM    163  O   VAL    21     -61.813  26.563  -7.469  1.00 10.00      A   
ATOM    164  N   TYR    22     -62.678  24.526  -7.927  1.00 10.00      A   
ATOM    165  HN  TYR    22     -63.329  24.021  -8.459  1.00 10.00      A   
ATOM    166  CA  TYR    22     -61.795  23.795  -7.010  1.00 10.00      A   
ATOM    167  CB  TYR    22     -62.045  22.278  -7.045  1.00 10.00      A   
ATOM    168  CG  TYR    22     -61.082  21.479  -6.189  1.00 10.00      A   
ATOM    169  CD1 TYR    22     -61.307  21.306  -4.830  1.00 10.00      A   
ATOM    170  CD2 TYR    22     -59.940  20.905  -6.741  1.00 10.00      A   
ATOM    171  CE1 TYR    22     -60.423  20.588  -4.046  1.00 10.00      A   
ATOM    172  CE2 TYR    22     -59.053  20.182  -5.965  1.00 10.00      A   
ATOM    173  CZ  TYR    22     -59.299  20.028  -4.617  1.00 10.00      A   
ATOM    174  OH  TYR    22     -58.417  19.316  -3.835  1.00 10.00      A   
ATOM    175  HH  TYR    22     -58.901  18.630  -3.357  1.00 10.00      A   
ATOM    176  C   TYR    22     -60.306  24.128  -7.183  1.00 10.00      A   
ATOM    177  O   TYR    22     -59.676  24.595  -6.234  1.00 10.00      A   
ATOM    178  N   PRO    23     -59.715  23.901  -8.381  1.00 10.00      A   
ATOM    179  CA  PRO    23     -58.294  24.177  -8.617  1.00 10.00      A   
ATOM    180  CB  PRO    23     -58.086  23.856 -10.104  1.00 10.00      A   
ATOM    181  CG  PRO    23     -59.453  23.798 -10.692  1.00 10.00      A   
ATOM    182  CD  PRO    23     -60.362  23.352  -9.586  1.00 10.00      A   
ATOM    183  C   PRO    23     -57.916  25.626  -8.326  1.00 10.00      A   
ATOM    184  O   PRO    23     -56.838  25.899  -7.795  1.00 10.00      A   
ATOM    185  N   LEU    24     -58.805  26.553  -8.660  1.00 10.00      A   
ATOM    186  HN  LEU    24     -59.654  26.279  -9.067  1.00 10.00      A   
ATOM    187  CA  LEU    24     -58.542  27.968  -8.433  1.00 10.00      A   
ATOM    188  CB  LEU    24     -59.605  28.846  -9.094  1.00 10.00      A   
ATOM    189  CG  LEU    24     -59.293  30.344  -9.144  1.00 10.00      A   
ATOM    190  CD1 LEU    24     -58.015  30.600  -9.927  1.00 10.00      A   
ATOM    191  CD2 LEU    24     -60.456  31.116  -9.745  1.00 10.00      A   
ATOM    192  C   LEU    24     -58.442  28.282  -6.947  1.00 10.00      A   
ATOM    193  O   LEU    24     -57.562  29.032  -6.523  1.00 10.00      A   
ATOM    194  N   LEU    25     -59.329  27.689  -6.158  1.00 10.00      A   
ATOM    195  HN  LEU    25     -59.998  27.089  -6.556  1.00 10.00      A   
ATOM    196  CA  LEU    25     -59.341  27.906  -4.716  1.00 10.00      A   
ATOM    197  CB  LEU    25     -60.464  27.099  -4.056  1.00 10.00      A   
ATOM    198  CG  LEU    25     -61.893  27.438  -4.490  1.00 10.00      A   
ATOM    199  CD1 LEU    25     -62.882  26.451  -3.893  1.00 10.00      A   
ATOM    200  CD2 LEU    25     -62.250  28.860  -4.091  1.00 10.00      A   
ATOM    201  C   LEU    25     -57.996  27.541  -4.091  1.00 10.00      A   
ATOM    202  O   LEU    25     -57.466  28.277  -3.259  1.00 10.00      A   
ATOM    203  N   THR    26     -57.440  26.410  -4.506  1.00 10.00      A   
ATOM    204  HN  THR    26     -57.908  25.855  -5.169  1.00 10.00      A   
ATOM    205  CA  THR    26     -56.157  25.958  -3.988  1.00 10.00      A   
ATOM    206  CB  THR    26     -55.865  24.512  -4.426  1.00 10.00      A   
ATOM    207  OG1 THR    26     -57.106  23.817  -4.621  1.00 10.00      A   
ATOM    208  HG1 THR    26     -56.924  22.946  -4.997  1.00 10.00      A   
ATOM    209  CG2 THR    26     -55.049  23.793  -3.361  1.00 10.00      A   
ATOM    210  C   THR    26     -55.027  26.867  -4.468  1.00 10.00      A   
ATOM    211  O   THR    26     -54.056  27.101  -3.749  1.00 10.00      A   
ATOM    212  N   THR    27     -55.168  27.387  -5.678  1.00 10.00      A   
ATOM    213  HN  THR    27     -55.971  27.176  -6.198  1.00 10.00      A   
ATOM    214  CA  THR    27     -54.158  28.264  -6.254  1.00 10.00      A   
ATOM    215  CB  THR    27     -54.391  28.464  -7.766  1.00 10.00      A   
ATOM    216  OG1 THR    27     -54.580  27.184  -8.391  1.00 10.00      A   
ATOM    217  HG1 THR    27     -55.453  26.833  -8.157  1.00 10.00      A   
ATOM    218  CG2 THR    27     -53.197  29.156  -8.408  1.00 10.00      A   
ATOM    219  C   THR    27     -54.130  29.623  -5.552  1.00 10.00      A   
ATOM    220  O   THR    27     -53.060  30.131  -5.204  1.00 10.00      A   
ATOM    221  N   VAL    28     -55.308  30.199  -5.328  1.00 10.00      A   
ATOM    222  HN  VAL    28     -56.130  29.739  -5.614  1.00 10.00      A   
ATOM    223  CA  VAL    28     -55.409  31.499  -4.674  1.00 10.00      A   
ATOM    224  CB  VAL    28     -56.829  32.095  -4.783  1.00 10.00      A   
ATOM    225  CG1 VAL    28     -56.900  33.451  -4.097  1.00 10.00      A   
ATOM    226  CG2 VAL    28     -57.245  32.221  -6.242  1.00 10.00      A   
ATOM    227  C   VAL    28     -54.993  31.415  -3.207  1.00 10.00      A   
ATOM    228  O   VAL    28     -54.090  32.128  -2.767  1.00 10.00      A   
ATOM    229  N   LEU    29     -55.632  30.518  -2.463  1.00 10.00      A   
ATOM    230  HN  LEU    29     -56.322  29.951  -2.877  1.00 10.00      A   
ATOM    231  CA  LEU    29     -55.330  30.356  -1.044  1.00 10.00      A   
ATOM    232  CB  LEU    29     -56.306  29.380  -0.377  1.00 10.00      A   
ATOM    233  CG  LEU    29     -57.767  29.837  -0.302  1.00 10.00      A   
ATOM    234  CD1 LEU    29     -58.622  28.798   0.408  1.00 10.00      A   
ATOM    235  CD2 LEU    29     -57.872  31.181   0.401  1.00 10.00      A   
ATOM    236  C   LEU    29     -53.887  29.911  -0.834  1.00 10.00      A   
ATOM    237  O   LEU    29     -53.220  30.361   0.096  1.00 10.00      A   
ATOM    238  N   GLY    30     -53.404  29.041  -1.715  1.00 10.00      A   
ATOM    239  HN  GLY    30     -53.980  28.717  -2.439  1.00 10.00      A   
ATOM    240  CA  GLY    30     -52.043  28.558  -1.611  1.00 10.00      A   
ATOM    241  C   GLY    30     -51.028  29.679  -1.728  1.00 10.00      A   
ATOM    242  O   GLY    30     -50.098  29.767  -0.924  1.00 10.00      A   
ATOM    243  N   GLN    31     -51.228  30.560  -2.706  1.00 10.00      A   
ATOM    244  HN  GLN    31     -52.005  30.453  -3.294  1.00 10.00      A   
ATOM    245  CA  GLN    31     -50.321  31.682  -2.923  1.00 10.00      A   
ATOM    246  CB  GLN    31     -50.581  32.339  -4.284  1.00 10.00      A   
ATOM    247  CG  GLN    31     -49.821  31.701  -5.437  1.00 10.00      A   
ATOM    248  CD  GLN    31     -50.196  32.286  -6.786  1.00 10.00      A   
ATOM    249  OE1 GLN    31     -50.600  33.448  -6.889  1.00 10.00      A   
ATOM    250  NE2 GLN    31     -50.075  31.485  -7.834  1.00 10.00      A   
ATOM    251 HE21 GLN    31     -49.758  30.568  -7.682  1.00 10.00      A   
ATOM    252 HE22 GLN    31     -50.298  31.842  -8.717  1.00 10.00      A   
ATOM    253  C   GLN    31     -50.440  32.717  -1.809  1.00 10.00      A   
ATOM    254  O   GLN    31     -49.494  33.456  -1.528  1.00 10.00      A   
ATOM    255  N   TRP    32     -51.606  32.761  -1.176  1.00 10.00      A   
ATOM    256  HN  TRP    32     -52.323  32.147  -1.452  1.00 10.00      A   
ATOM    257  CA  TRP    32     -51.855  33.703  -0.088  1.00 10.00      A   
ATOM    258  CB  TRP    32     -53.355  33.959   0.077  1.00 10.00      A   
ATOM    259  CG  TRP    32     -53.884  35.010  -0.849  1.00 10.00      A   
ATOM    260  CD1 TRP    32     -53.174  35.744  -1.753  1.00 10.00      A   
ATOM    261  CD2 TRP    32     -55.244  35.449  -0.958  1.00 10.00      A   
ATOM    262  NE1 TRP    32     -54.002  36.616  -2.413  1.00 10.00      A   
ATOM    263  HE1 TRP    32     -53.723  37.254  -3.109  1.00 10.00      A   
ATOM    264  CE2 TRP    32     -55.282  36.450  -1.949  1.00 10.00      A   
ATOM    265  CE3 TRP    32     -56.432  35.087  -0.318  1.00 10.00      A   
ATOM    266  CZ2 TRP    32     -56.461  37.098  -2.309  1.00 10.00      A   
ATOM    267  CZ3 TRP    32     -57.600  35.731  -0.678  1.00 10.00      A   
ATOM    268  CH2 TRP    32     -57.607  36.722  -1.666  1.00 10.00      A   
ATOM    269  C   TRP    32     -51.255  33.215   1.226  1.00 10.00      A   
ATOM    270  O   TRP    32     -51.038  34.000   2.150  1.00 10.00      A   
ATOM    271  N   TRP    33     -50.999  31.919   1.307  1.00 10.00      A   
ATOM    272  HN  TRP    33     -51.213  31.342   0.545  1.00 10.00      A   
ATOM    273  CA  TRP    33     -50.421  31.330   2.507  1.00 10.00      A   
ATOM    274  CB  TRP    33     -51.135  30.030   2.886  1.00 10.00      A   
ATOM    275  CG  TRP    33     -52.440  30.244   3.591  1.00 10.00      A   
ATOM    276  CD1 TRP    33     -53.673  29.833   3.175  1.00 10.00      A   
ATOM    277  CD2 TRP    33     -52.643  30.924   4.836  1.00 10.00      A   
ATOM    278  NE1 TRP    33     -54.630  30.217   4.081  1.00 10.00      A   
ATOM    279  HE1 TRP    33     -55.594  30.038   4.003  1.00 10.00      A   
ATOM    280  CE2 TRP    33     -54.025  30.887   5.110  1.00 10.00      A   
ATOM    281  CE3 TRP    33     -51.793  31.560   5.745  1.00 10.00      A   
ATOM    282  CZ2 TRP    33     -54.574  31.464   6.253  1.00 10.00      A   
ATOM    283  CZ3 TRP    33     -52.341  32.130   6.879  1.00 10.00      A   
ATOM    284  CH2 TRP    33     -53.718  32.079   7.124  1.00 10.00      A   
ATOM    285  C   TRP    33     -48.926  31.084   2.350  1.00 10.00      A   
ATOM    286  O   TRP    33     -48.131  31.475   3.205  1.00 10.00      A   
ATOM    287  N   PHE    34     -48.541  30.439   1.258  1.00 10.00      A   
ATOM    288  HN  PHE    34     -49.216  30.160   0.597  1.00 10.00      A   
ATOM    289  CA  PHE    34     -47.139  30.139   1.006  1.00 10.00      A   
ATOM    290  CB  PHE    34     -46.887  28.633   1.114  1.00 10.00      A   
ATOM    291  CG  PHE    34     -47.309  28.024   2.417  1.00 10.00      A   
ATOM    292  CD1 PHE    34     -48.497  27.321   2.514  1.00 10.00      A   
ATOM    293  CD2 PHE    34     -46.515  28.148   3.541  1.00 10.00      A   
ATOM    294  CE1 PHE    34     -48.886  26.754   3.709  1.00 10.00      A   
ATOM    295  CE2 PHE    34     -46.898  27.584   4.741  1.00 10.00      A   
ATOM    296  CZ  PHE    34     -48.085  26.885   4.825  1.00 10.00      A   
ATOM    297  C   PHE    34     -46.720  30.623  -0.378  1.00 10.00      A   
ATOM    298  O   PHE    34     -46.724  29.852  -1.335  1.00 10.00      A   
ATOM    299  N   PRO    35     -46.343  31.905  -0.499  1.00 10.00      A   
ATOM    300  CA  PRO    35     -45.925  32.484  -1.781  1.00 10.00      A   
ATOM    301  CB  PRO    35     -45.635  33.951  -1.449  1.00 10.00      A   
ATOM    302  CG  PRO    35     -45.454  33.992   0.030  1.00 10.00      A   
ATOM    303  CD  PRO    35     -46.299  32.888   0.594  1.00 10.00      A   
ATOM    304  C   PRO    35     -44.678  31.810  -2.352  1.00 10.00      A   
ATOM    305  O   PRO    35     -44.591  31.565  -3.556  1.00 10.00      A   
ATOM    306  N   TRP    36     -43.722  31.499  -1.483  1.00 10.00      A   
ATOM    307  HN  TRP    36     -43.853  31.702  -0.531  1.00 10.00      A   
ATOM    308  CA  TRP    36     -42.485  30.860  -1.914  1.00 10.00      A   
ATOM    309  CB  TRP    36     -41.435  30.903  -0.803  1.00 10.00      A   
ATOM    310  CG  TRP    36     -40.038  30.636  -1.278  1.00 10.00      A   
ATOM    311  CD1 TRP    36     -39.355  31.316  -2.245  1.00 10.00      A   
ATOM    312  CD2 TRP    36     -39.149  29.621  -0.800  1.00 10.00      A   
ATOM    313  NE1 TRP    36     -38.099  30.785  -2.398  1.00 10.00      A   
ATOM    314  HE1 TRP    36     -37.417  31.102  -3.035  1.00 10.00      A   
ATOM    315  CE2 TRP    36     -37.947  29.744  -1.521  1.00 10.00      A   
ATOM    316  CE3 TRP    36     -39.255  28.620   0.172  1.00 10.00      A   
ATOM    317  CZ2 TRP    36     -36.858  28.904  -1.304  1.00 10.00      A   
ATOM    318  CZ3 TRP    36     -38.174  27.788   0.386  1.00 10.00      A   
ATOM    319  CH2 TRP    36     -36.991  27.937  -0.347  1.00 10.00      A   
ATOM    320  C   TRP    36     -42.733  29.422  -2.360  1.00 10.00      A   
ATOM    321  O   TRP    36     -42.282  29.010  -3.430  1.00 10.00      A   
ATOM    322  N   GLN    37     -43.471  28.668  -1.551  1.00 10.00      A   
ATOM    323  HN  GLN    37     -43.823  29.057  -0.720  1.00 10.00      A   
ATOM    324  CA  GLN    37     -43.770  27.274  -1.870  1.00 10.00      A   
ATOM    325  CB  GLN    37     -44.471  26.575  -0.707  1.00 10.00      A   
ATOM    326  CG  GLN    37     -43.631  26.464   0.555  1.00 10.00      A   
ATOM    327  CD  GLN    37     -44.222  25.497   1.563  1.00 10.00      A   
ATOM    328  OE1 GLN    37     -45.434  25.294   1.617  1.00 10.00      A   
ATOM    329  NE2 GLN    37     -43.371  24.905   2.384  1.00 10.00      A   
ATOM    330 HE21 GLN    37     -42.417  25.112   2.296  1.00 10.00      A   
ATOM    331 HE22 GLN    37     -43.731  24.273   3.043  1.00 10.00      A   
ATOM    332  C   GLN    37     -44.613  27.168  -3.136  1.00 10.00      A   
ATOM    333  O   GLN    37     -44.360  26.316  -3.988  1.00 10.00      A   
ATOM    334  N   ALA    38     -45.589  28.059  -3.271  1.00 10.00      A   
ATOM    335  HN  ALA    38     -45.732  28.725  -2.562  1.00 10.00      A   
ATOM    336  CA  ALA    38     -46.469  28.064  -4.435  1.00 10.00      A   
ATOM    337  CB  ALA    38     -47.653  28.991  -4.210  1.00 10.00      A   
ATOM    338  C   ALA    38     -45.719  28.445  -5.709  1.00 10.00      A   
ATOM    339  O   ALA    38     -46.187  28.187  -6.817  1.00 10.00      A   
ATOM    340  N   ASN    39     -44.558  29.064  -5.550  1.00 10.00      A   
ATOM    341  HN  ASN    39     -44.244  29.269  -4.641  1.00 10.00      A   
ATOM    342  CA  ASN    39     -43.747  29.460  -6.696  1.00 10.00      A   
ATOM    343  CB  ASN    39     -42.951  30.733  -6.377  1.00 10.00      A   
ATOM    344  CG  ASN    39     -42.112  31.219  -7.545  1.00 10.00      A   
ATOM    345  OD1 ASN    39     -40.901  31.017  -7.582  1.00 10.00      A   
ATOM    346  ND2 ASN    39     -42.753  31.854  -8.514  1.00 10.00      A   
ATOM    347 HD21 ASN    39     -43.727  31.969  -8.428  1.00 10.00      A   
ATOM    348 HD22 ASN    39     -42.231  32.190  -9.272  1.00 10.00      A   
ATOM    349  C   ASN    39     -42.813  28.327  -7.102  1.00 10.00      A   
ATOM    350  O   ASN    39     -42.192  28.362  -8.165  1.00 10.00      A   
ATOM    351  N   GLY    40     -42.735  27.310  -6.253  1.00 10.00      A   
ATOM    352  HN  GLY    40     -43.271  27.327  -5.430  1.00 10.00      A   
ATOM    353  CA  GLY    40     -41.880  26.176  -6.532  1.00 10.00      A   
ATOM    354  C   GLY    40     -40.621  26.191  -5.693  1.00 10.00      A   
ATOM    355  O   GLY    40     -39.680  25.453  -5.975  1.00 10.00      A   
ATOM    356  N   SER    41     -40.611  27.034  -4.664  1.00 10.00      A   
ATOM    357  HN  SER    41     -41.400  27.592  -4.501  1.00 10.00      A   
ATOM    358  CA  SER    41     -39.468  27.156  -3.760  1.00 10.00      A   
ATOM    359  CB  SER    41     -39.340  25.913  -2.870  1.00 10.00      A   
ATOM    360  OG  SER    41     -40.528  25.707  -2.123  1.00 10.00      A   
ATOM    361  HG  SER    41     -40.304  25.572  -1.196  1.00 10.00      A   
ATOM    362  C   SER    41     -38.168  27.445  -4.515  1.00 10.00      A   
ATOM    363  O   SER    41     -37.156  26.760  -4.337  1.00 10.00      A   
ATOM    364  N   LEU    42     -38.211  28.464  -5.364  1.00 10.00      A   
ATOM    365  HN  LEU    42     -39.045  28.966  -5.461  1.00 10.00      A   
ATOM    366  CA  LEU    42     -37.051  28.861  -6.145  1.00 10.00      A   
ATOM    367  CB  LEU    42     -37.485  29.591  -7.418  1.00 10.00      A   
ATOM    368  CG  LEU    42     -38.231  28.761  -8.463  1.00 10.00      A   
ATOM    369  CD1 LEU    42     -38.648  29.636  -9.634  1.00 10.00      A   
ATOM    370  CD2 LEU    42     -37.371  27.602  -8.944  1.00 10.00      A   
ATOM    371  C   LEU    42     -36.154  29.767  -5.317  1.00 10.00      A   
ATOM    372  O   LEU    42     -36.585  30.829  -4.864  1.00 10.00      A   
ATOM    373  N   ILE    43     -34.916  29.347  -5.114  1.00 10.00      A   
ATOM    374  HN  ILE    43     -34.625  28.493  -5.508  1.00 10.00      A   
ATOM    375  CA  ILE    43     -33.972  30.131  -4.334  1.00 10.00      A   
ATOM    376  CB  ILE    43     -32.842  29.257  -3.752  1.00 10.00      A   
ATOM    377  CG1 ILE    43     -33.442  28.110  -2.930  1.00 10.00      A   
ATOM    378  CG2 ILE    43     -31.908  30.100  -2.893  1.00 10.00      A   
ATOM    379  CD1 ILE    43     -32.424  27.107  -2.435  1.00 10.00      A   
ATOM    380  C   ILE    43     -33.384  31.253  -5.182  1.00 10.00      A   
ATOM    381  O   ILE    43     -32.596  31.010  -6.102  1.00 10.00      A   
ATOM    382  N   ARG    44     -33.788  32.477  -4.882  1.00 10.00      A   
ATOM    383  HN  ARG    44     -34.423  32.604  -4.142  1.00 10.00      A   
ATOM    384  CA  ARG    44     -33.314  33.640  -5.612  1.00 10.00      A   
ATOM    385  CB  ARG    44     -34.475  34.592  -5.899  1.00 10.00      A   
ATOM    386  CG  ARG    44     -35.587  33.984  -6.733  1.00 10.00      A   
ATOM    387  CD  ARG    44     -36.874  34.780  -6.600  1.00 10.00      A   
ATOM    388  NE  ARG    44     -36.782  36.102  -7.224  1.00 10.00      A   
ATOM    389  HE  ARG    44     -35.888  36.500  -7.307  1.00 10.00      A   
ATOM    390  CZ  ARG    44     -37.841  36.788  -7.660  1.00 10.00      A   
ATOM    391  NH1 ARG    44     -39.056  36.273  -7.542  1.00 10.00      A   
ATOM    392 HH11 ARG    44     -39.893  36.805  -7.878  1.00 10.00      A   
ATOM    393 HH12 ARG    44     -39.188  35.336  -7.106  1.00 10.00      A   
ATOM    394  NH2 ARG    44     -37.675  37.977  -8.230  1.00 10.00      A   
ATOM    395 HH21 ARG    44     -36.719  38.382  -8.336  1.00 10.00      A   
ATOM    396 HH22 ARG    44     -38.505  38.514  -8.574  1.00 10.00      A   
ATOM    397  C   ARG    44     -32.235  34.370  -4.828  1.00 10.00      A   
ATOM    398  O   ARG    44     -32.451  34.773  -3.685  1.00 10.00      A   
ATOM    399  N   GLU    45     -31.078  34.527  -5.446  1.00 10.00      A   
ATOM    400  HN  GLU    45     -30.969  34.175  -6.358  1.00 10.00      A   
ATOM    401  CA  GLU    45     -29.965  35.222  -4.823  1.00 10.00      A   
ATOM    402  CB  GLU    45     -28.719  34.332  -4.811  1.00 10.00      A   
ATOM    403  CG  GLU    45     -28.828  33.113  -3.913  1.00 10.00      A   
ATOM    404  CD  GLU    45     -28.092  33.296  -2.605  1.00 10.00      A   
ATOM    405  OE1 GLU    45     -28.634  33.963  -1.699  1.00 10.00      A   
ATOM    406  OE2 GLU    45     -26.961  32.782  -2.474  1.00 10.00      A   
ATOM    407  C   GLU    45     -29.688  36.502  -5.596  1.00 10.00      A   
ATOM    408  O   GLU    45     -28.858  36.525  -6.507  1.00 10.00      A   
ATOM    409  N   GLY    46     -30.404  37.558  -5.250  1.00 10.00      A   
ATOM    410  HN  GLY    46     -31.060  37.480  -4.524  1.00 10.00      A   
ATOM    411  CA  GLY    46     -30.238  38.818  -5.939  1.00 10.00      A   
ATOM    412  C   GLY    46     -31.093  38.853  -7.187  1.00 10.00      A   
ATOM    413  O   GLY    46     -32.320  38.891  -7.102  1.00 10.00      A   
ATOM    414  N   ASP    47     -30.454  38.817  -8.345  1.00 10.00      A   
ATOM    415  HN  ASP    47     -29.473  38.784  -8.353  1.00 10.00      A   
ATOM    416  CA  ASP    47     -31.178  38.831  -9.610  1.00 10.00      A   
ATOM    417  CB  ASP    47     -30.687  39.963 -10.520  1.00 10.00      A   
ATOM    418  CG  ASP    47     -31.156  41.335 -10.069  1.00 10.00      A   
ATOM    419  OD1 ASP    47     -32.369  41.630 -10.186  1.00 10.00      A   
ATOM    420  OD2 ASP    47     -30.316  42.127  -9.591  1.00 10.00      A   
ATOM    421  C   ASP    47     -31.037  37.488 -10.312  1.00 10.00      A   
ATOM    422  O   ASP    47     -31.645  37.252 -11.357  1.00 10.00      A   
ATOM    423  N   THR    48     -30.236  36.611  -9.725  1.00 10.00      A   
ATOM    424  HN  THR    48     -29.783  36.860  -8.893  1.00 10.00      A   
ATOM    425  CA  THR    48     -30.001  35.290 -10.283  1.00 10.00      A   
ATOM    426  CB  THR    48     -28.496  34.978 -10.303  1.00 10.00      A   
ATOM    427  OG1 THR    48     -27.763  36.145  -9.897  1.00 10.00      A   
ATOM    428  HG1 THR    48     -27.108  36.360 -10.568  1.00 10.00      A   
ATOM    429  CG2 THR    48     -28.055  34.568 -11.698  1.00 10.00      A   
ATOM    430  C   THR    48     -30.717  34.219  -9.465  1.00 10.00      A   
ATOM    431  O   THR    48     -30.817  34.319  -8.240  1.00 10.00      A   
ATOM    432  N   VAL    49     -31.222  33.199 -10.146  1.00 10.00      A   
ATOM    433  HN  VAL    49     -31.122  33.180 -11.124  1.00 10.00      A   
ATOM    434  CA  VAL    49     -31.919  32.105  -9.484  1.00 10.00      A   
ATOM    435  CB  VAL    49     -33.209  31.709 -10.238  1.00 10.00      A   
ATOM    436  CG1 VAL    49     -34.051  30.762  -9.398  1.00 10.00      A   
ATOM    437  CG2 VAL    49     -34.016  32.944 -10.612  1.00 10.00      A   
ATOM    438  C   VAL    49     -30.997  30.893  -9.385  1.00 10.00      A   
ATOM    439  O   VAL    49     -30.306  30.552 -10.345  1.00 10.00      A   
ATOM    440  N   ARG    50     -30.973  30.259  -8.219  1.00 10.00      A   
ATOM    441  HN  ARG    50     -31.534  30.590  -7.480  1.00 10.00      A   
ATOM    442  CA  ARG    50     -30.126  29.092  -8.001  1.00 10.00      A   
ATOM    443  CB  ARG    50     -29.608  29.065  -6.565  1.00 10.00      A   
ATOM    444  CG  ARG    50     -28.465  30.032  -6.319  1.00 10.00      A   
ATOM    445  CD  ARG    50     -27.250  29.666  -7.159  1.00 10.00      A   
ATOM    446  NE  ARG    50     -26.391  30.819  -7.419  1.00 10.00      A   
ATOM    447  HE  ARG    50     -26.834  31.650  -7.707  1.00 10.00      A   
ATOM    448  CZ  ARG    50     -25.067  30.807  -7.285  1.00 10.00      A   
ATOM    449  NH1 ARG    50     -24.446  29.699  -6.896  1.00 10.00      A   
ATOM    450 HH11 ARG    50     -24.995  28.835  -6.695  1.00 10.00      A   
ATOM    451 HH12 ARG    50     -23.408  29.690  -6.787  1.00 10.00      A   
ATOM    452  NH2 ARG    50     -24.359  31.901  -7.560  1.00 10.00      A   
ATOM    453 HH21 ARG    50     -23.321  31.893  -7.457  1.00 10.00      A   
ATOM    454 HH22 ARG    50     -24.840  32.772  -7.880  1.00 10.00      A   
ATOM    455  C   ARG    50     -30.843  27.791  -8.336  1.00 10.00      A   
ATOM    456  O   ARG    50     -30.226  26.725  -8.388  1.00 10.00      A   
ATOM    457  N   GLY    51     -32.144  27.880  -8.551  1.00 10.00      A   
ATOM    458  HN  GLY    51     -32.584  28.750  -8.473  1.00 10.00      A   
ATOM    459  CA  GLY    51     -32.920  26.707  -8.890  1.00 10.00      A   
ATOM    460  C   GLY    51     -33.923  26.345  -7.817  1.00 10.00      A   
ATOM    461  O   GLY    51     -34.146  27.116  -6.878  1.00 10.00      A   
ATOM    462  N   SER    52     -34.523  25.174  -7.961  1.00 10.00      A   
ATOM    463  HN  SER    52     -34.292  24.612  -8.735  1.00 10.00      A   
ATOM    464  CA  SER    52     -35.507  24.688  -7.009  1.00 10.00      A   
ATOM    465  CB  SER    52     -36.512  23.783  -7.720  1.00 10.00      A   
ATOM    466  OG  SER    52     -36.864  24.320  -8.984  1.00 10.00      A   
ATOM    467  HG  SER    52     -36.099  24.765  -9.365  1.00 10.00      A   
ATOM    468  C   SER    52     -34.818  23.927  -5.879  1.00 10.00      A   
ATOM    469  O   SER    52     -33.998  23.035  -6.127  1.00 10.00      A   
ATOM    470  N   ALA    53     -35.162  24.279  -4.645  1.00 10.00      A   
ATOM    471  HN  ALA    53     -35.840  24.982  -4.524  1.00 10.00      A   
ATOM    472  CA  ALA    53     -34.575  23.655  -3.463  1.00 10.00      A   
ATOM    473  CB  ALA    53     -35.019  24.392  -2.211  1.00 10.00      A   
ATOM    474  C   ALA    53     -34.926  22.173  -3.352  1.00 10.00      A   
ATOM    475  O   ALA    53     -34.187  21.401  -2.741  1.00 10.00      A   
ATOM    476  N   LEU    54     -36.045  21.778  -3.944  1.00 10.00      A   
ATOM    477  HN  LEU    54     -36.595  22.440  -4.422  1.00 10.00      A   
ATOM    478  CA  LEU    54     -36.489  20.388  -3.892  1.00 10.00      A   
ATOM    479  CB  LEU    54     -38.011  20.311  -3.744  1.00 10.00      A   
ATOM    480  CG  LEU    54     -38.615  21.027  -2.534  1.00 10.00      A   
ATOM    481  CD1 LEU    54     -40.131  20.926  -2.558  1.00 10.00      A   
ATOM    482  CD2 LEU    54     -38.059  20.462  -1.238  1.00 10.00      A   
ATOM    483  C   LEU    54     -36.045  19.600  -5.120  1.00 10.00      A   
ATOM    484  O   LEU    54     -36.427  18.444  -5.296  1.00 10.00      A   
ATOM    485  N   ILE    55     -35.240  20.222  -5.965  1.00 10.00      A   
ATOM    486  HN  ILE    55     -34.956  21.141  -5.769  1.00 10.00      A   
ATOM    487  CA  ILE    55     -34.758  19.560  -7.172  1.00 10.00      A   
ATOM    488  CB  ILE    55     -35.228  20.277  -8.461  1.00 10.00      A   
ATOM    489  CG1 ILE    55     -36.759  20.216  -8.581  1.00 10.00      A   
ATOM    490  CG2 ILE    55     -34.571  19.665  -9.690  1.00 10.00      A   
ATOM    491  CD1 ILE    55     -37.315  20.893  -9.818  1.00 10.00      A   
ATOM    492  C   ILE    55     -33.236  19.435  -7.161  1.00 10.00      A   
ATOM    493  O   ILE    55     -32.693  18.330  -7.164  1.00 10.00      A   
ATOM    494  N   GLY    56     -32.552  20.570  -7.132  1.00 10.00      A   
ATOM    495  HN  GLY    56     -33.033  21.424  -7.121  1.00 10.00      A   
ATOM    496  CA  GLY    56     -31.106  20.558  -7.128  1.00 10.00      A   
ATOM    497  C   GLY    56     -30.528  20.810  -8.508  1.00 10.00      A   
ATOM    498  O   GLY    56     -31.263  21.112  -9.452  1.00 10.00      A   
ATOM    499  N   GLN    57     -29.215  20.677  -8.627  1.00 10.00      A   
ATOM    500  HN  GLN    57     -28.690  20.405  -7.842  1.00 10.00      A   
ATOM    501  CA  GLN    57     -28.529  20.904  -9.892  1.00 10.00      A   
ATOM    502  CB  GLN    57     -28.010  22.342  -9.969  1.00 10.00      A   
ATOM    503  CG  GLN    57     -29.012  23.335 -10.539  1.00 10.00      A   
ATOM    504  CD  GLN    57     -29.399  23.011 -11.967  1.00 10.00      A   
ATOM    505  OE1 GLN    57     -28.604  22.457 -12.730  1.00 10.00      A   
ATOM    506  NE2 GLN    57     -30.619  23.354 -12.343  1.00 10.00      A   
ATOM    507 HE21 GLN    57     -31.201  23.799 -11.687  1.00 10.00      A   
ATOM    508 HE22 GLN    57     -30.898  23.152 -13.261  1.00 10.00      A   
ATOM    509  C   GLN    57     -27.373  19.929 -10.068  1.00 10.00      A   
ATOM    510  O   GLN    57     -27.022  19.197  -9.144  1.00 10.00      A   
ATOM    511  N   ASN    58     -26.790  19.920 -11.257  1.00 10.00      A   
ATOM    512  HN  ASN    58     -27.117  20.529 -11.954  1.00 10.00      A   
ATOM    513  CA  ASN    58     -25.669  19.034 -11.551  1.00 10.00      A   
ATOM    514  CB  ASN    58     -25.590  18.729 -13.050  1.00 10.00      A   
ATOM    515  CG  ASN    58     -24.468  17.763 -13.400  1.00 10.00      A   
ATOM    516  OD1 ASN    58     -24.146  16.854 -12.633  1.00 10.00      A   
ATOM    517  ND2 ASN    58     -23.865  17.954 -14.563  1.00 10.00      A   
ATOM    518 HD21 ASN    58     -24.170  18.697 -15.126  1.00 10.00      A   
ATOM    519 HD22 ASN    58     -23.140  17.346 -14.817  1.00 10.00      A   
ATOM    520  C   ASN    58     -24.362  19.651 -11.073  1.00 10.00      A   
ATOM    521  O   ASN    58     -23.756  20.468 -11.768  1.00 10.00      A   
ATOM    522  N   PHE    59     -23.943  19.278  -9.877  1.00 10.00      A   
ATOM    523  HN  PHE    59     -24.475  18.638  -9.359  1.00 10.00      A   
ATOM    524  CA  PHE    59     -22.711  19.801  -9.313  1.00 10.00      A   
ATOM    525  CB  PHE    59     -22.764  19.798  -7.783  1.00 10.00      A   
ATOM    526  CG  PHE    59     -23.710  20.815  -7.207  1.00 10.00      A   
ATOM    527  CD1 PHE    59     -24.988  20.450  -6.816  1.00 10.00      A   
ATOM    528  CD2 PHE    59     -23.322  22.137  -7.057  1.00 10.00      A   
ATOM    529  CE1 PHE    59     -25.862  21.383  -6.288  1.00 10.00      A   
ATOM    530  CE2 PHE    59     -24.188  23.074  -6.530  1.00 10.00      A   
ATOM    531  CZ  PHE    59     -25.460  22.697  -6.144  1.00 10.00      A   
ATOM    532  C   PHE    59     -21.501  19.023  -9.817  1.00 10.00      A   
ATOM    533  O   PHE    59     -21.103  18.016  -9.227  1.00 10.00      A   
ATOM    534  N   THR    60     -20.936  19.484 -10.922  1.00 10.00      A   
ATOM    535  HN  THR    60     -21.322  20.271 -11.367  1.00 10.00      A   
ATOM    536  CA  THR    60     -19.772  18.849 -11.511  1.00 10.00      A   
ATOM    537  CB  THR    60     -19.794  19.017 -13.037  1.00 10.00      A   
ATOM    538  OG1 THR    60     -20.603  20.154 -13.367  1.00 10.00      A   
ATOM    539  HG1 THR    60     -20.302  20.529 -14.201  1.00 10.00      A   
ATOM    540  CG2 THR    60     -20.376  17.779 -13.696  1.00 10.00      A   
ATOM    541  C   THR    60     -18.489  19.461 -10.960  1.00 10.00      A   
ATOM    542  O   THR    60     -17.389  19.148 -11.423  1.00 10.00      A   
ATOM    543  N   GLY    61     -18.640  20.353  -9.987  1.00 10.00      A   
ATOM    544  HN  GLY    61     -19.545  20.571  -9.675  1.00 10.00      A   
ATOM    545  CA  GLY    61     -17.494  21.000  -9.379  1.00 10.00      A   
ATOM    546  C   GLY    61     -16.742  20.065  -8.456  1.00 10.00      A   
ATOM    547  O   GLY    61     -17.338  19.172  -7.852  1.00 10.00      A   
ATOM    548  N   ASN    62     -15.437  20.263  -8.347  1.00 10.00      A   
ATOM    549  HN  ASN    62     -15.017  20.998  -8.851  1.00 10.00      A   
ATOM    550  CA  ASN    62     -14.608  19.416  -7.495  1.00 10.00      A   
ATOM    551  CB  ASN    62     -13.131  19.538  -7.873  1.00 10.00      A   
ATOM    552  CG  ASN    62     -12.569  18.249  -8.438  1.00 10.00      A   
ATOM    553  OD1 ASN    62     -13.037  17.158  -8.117  1.00 10.00      A   
ATOM    554  ND2 ASN    62     -11.561  18.364  -9.284  1.00 10.00      A   
ATOM    555 HD21 ASN    62     -11.236  19.263  -9.496  1.00 10.00      A   
ATOM    556 HD22 ASN    62     -11.182  17.544  -9.666  1.00 10.00      A   
ATOM    557  C   ASN    62     -14.805  19.749  -6.023  1.00 10.00      A   
ATOM    558  O   ASN    62     -14.805  18.864  -5.170  1.00 10.00      A   
ATOM    559  N   GLY    63     -14.988  21.030  -5.735  1.00 10.00      A   
ATOM    560  HN  GLY    63     -14.989  21.690  -6.462  1.00 10.00      A   
ATOM    561  CA  GLY    63     -15.187  21.462  -4.366  1.00 10.00      A   
ATOM    562  C   GLY    63     -16.655  21.604  -4.022  1.00 10.00      A   
ATOM    563  O   GLY    63     -17.046  22.509  -3.281  1.00 10.00      A   
ATOM    564  N   TYR    64     -17.473  20.712  -4.560  1.00 10.00      A   
ATOM    565  HN  TYR    64     -17.098  20.000  -5.125  1.00 10.00      A   
ATOM    566  CA  TYR    64     -18.909  20.736  -4.316  1.00 10.00      A   
ATOM    567  CB  TYR    64     -19.661  21.262  -5.542  1.00 10.00      A   
ATOM    568  CG  TYR    64     -19.523  22.750  -5.753  1.00 10.00      A   
ATOM    569  CD1 TYR    64     -18.592  23.262  -6.645  1.00 10.00      A   
ATOM    570  CD2 TYR    64     -20.315  23.644  -5.045  1.00 10.00      A   
ATOM    571  CE1 TYR    64     -18.459  24.622  -6.834  1.00 10.00      A   
ATOM    572  CE2 TYR    64     -20.190  25.006  -5.229  1.00 10.00      A   
ATOM    573  CZ  TYR    64     -19.257  25.489  -6.120  1.00 10.00      A   
ATOM    574  OH  TYR    64     -19.126  26.848  -6.301  1.00 10.00      A   
ATOM    575  HH  TYR    64     -18.939  27.031  -7.228  1.00 10.00      A   
ATOM    576  C   TYR    64     -19.411  19.348  -3.955  1.00 10.00      A   
ATOM    577  O   TYR    64     -18.883  18.347  -4.439  1.00 10.00      A   
ATOM    578  N   PHE    65     -20.428  19.293  -3.105  1.00 10.00      A   
ATOM    579  HN  PHE    65     -20.810  20.128  -2.763  1.00 10.00      A   
ATOM    580  CA  PHE    65     -21.002  18.022  -2.684  1.00 10.00      A   
ATOM    581  CB  PHE    65     -22.040  18.238  -1.581  1.00 10.00      A   
ATOM    582  CG  PHE    65     -21.446  18.554  -0.240  1.00 10.00      A   
ATOM    583  CD1 PHE    65     -21.257  19.867   0.158  1.00 10.00      A   
ATOM    584  CD2 PHE    65     -21.077  17.538   0.625  1.00 10.00      A   
ATOM    585  CE1 PHE    65     -20.710  20.161   1.393  1.00 10.00      A   
ATOM    586  CE2 PHE    65     -20.530  17.823   1.861  1.00 10.00      A   
ATOM    587  CZ  PHE    65     -20.346  19.137   2.246  1.00 10.00      A   
ATOM    588  C   PHE    65     -21.636  17.314  -3.872  1.00 10.00      A   
ATOM    589  O   PHE    65     -22.465  17.893  -4.577  1.00 10.00      A   
ATOM    590  N   HIS    66     -21.233  16.072  -4.097  1.00 10.00      A   
ATOM    591  HN  HIS    66     -20.569  15.670  -3.497  1.00 10.00      A   
ATOM    592  CA  HIS    66     -21.757  15.289  -5.210  1.00 10.00      A   
ATOM    593  CB  HIS    66     -20.856  14.080  -5.492  1.00 10.00      A   
ATOM    594  CG  HIS    66     -20.806  13.684  -6.937  1.00 10.00      A   
ATOM    595  ND1 HIS    66     -21.548  12.651  -7.466  1.00 10.00      A   
ATOM    596  HD1 HIS    66     -22.176  12.076  -6.972  1.00 10.00      A   
ATOM    597  CD2 HIS    66     -20.083  14.190  -7.966  1.00 10.00      A   
ATOM    598  CE1 HIS    66     -21.287  12.543  -8.757  1.00 10.00      A   
ATOM    599  NE2 HIS    66     -20.403  13.464  -9.084  1.00 10.00      A   
ATOM    600  HE2 HIS    66     -20.038  13.607  -9.985  1.00 10.00      A   
ATOM    601  C   HIS    66     -23.182  14.830  -4.925  1.00 10.00      A   
ATOM    602  O   HIS    66     -23.490  14.389  -3.816  1.00 10.00      A   
ATOM    603  N   GLY    67     -24.045  14.949  -5.922  1.00 10.00      A   
ATOM    604  HN  GLY    67     -23.746  15.329  -6.776  1.00 10.00      A   
ATOM    605  CA  GLY    67     -25.424  14.543  -5.766  1.00 10.00      A   
ATOM    606  C   GLY    67     -25.668  13.122  -6.237  1.00 10.00      A   
ATOM    607  O   GLY    67     -24.760  12.284  -6.222  1.00 10.00      A   
ATOM    608  N   ARG    68     -26.887  12.857  -6.682  1.00 10.00      A   
ATOM    609  HN  ARG    68     -27.551  13.582  -6.724  1.00 10.00      A   
ATOM    610  CA  ARG    68     -27.262  11.530  -7.143  1.00 10.00      A   
ATOM    611  CB  ARG    68     -28.618  11.138  -6.548  1.00 10.00      A   
ATOM    612  CG  ARG    68     -28.698  11.290  -5.039  1.00 10.00      A   
ATOM    613  CD  ARG    68     -28.920   9.955  -4.351  1.00 10.00      A   
ATOM    614  NE  ARG    68     -30.311   9.512  -4.431  1.00 10.00      A   
ATOM    615  HE  ARG    68     -31.014  10.157  -4.157  1.00 10.00      A   
ATOM    616  CZ  ARG    68     -30.687   8.302  -4.844  1.00 10.00      A   
ATOM    617  NH1 ARG    68     -29.783   7.404  -5.214  1.00 10.00      A   
ATOM    618 HH11 ARG    68     -28.767   7.642  -5.191  1.00 10.00      A   
ATOM    619 HH12 ARG    68     -30.083   6.455  -5.534  1.00 10.00      A   
ATOM    620  NH2 ARG    68     -31.974   8.000  -4.884  1.00 10.00      A   
ATOM    621 HH21 ARG    68     -32.686   8.717  -4.594  1.00 10.00      A   
ATOM    622 HH22 ARG    68     -32.285   7.057  -5.204  1.00 10.00      A   
ATOM    623  C   ARG    68     -27.337  11.498  -8.662  1.00 10.00      A   
ATOM    624  O   ARG    68     -27.765  12.471  -9.285  1.00 10.00      A   
ATOM    625  N   PRO    69     -26.896  10.396  -9.287  1.00 10.00      A   
ATOM    626  CA  PRO    69     -26.946  10.253 -10.743  1.00 10.00      A   
ATOM    627  CB  PRO    69     -26.221   8.928 -11.010  1.00 10.00      A   
ATOM    628  CG  PRO    69     -26.295   8.180  -9.722  1.00 10.00      A   
ATOM    629  CD  PRO    69     -26.311   9.215  -8.630  1.00 10.00      A   
ATOM    630  C   PRO    69     -28.392  10.197 -11.231  1.00 10.00      A   
ATOM    631  O   PRO    69     -29.125   9.253 -10.934  1.00 10.00      A   
ATOM    632  N   SER    70     -28.803  11.226 -11.953  1.00 10.00      A   
ATOM    633  HN  SER    70     -28.176  11.953 -12.151  1.00 10.00      A   
ATOM    634  CA  SER    70     -30.159  11.307 -12.465  1.00 10.00      A   
ATOM    635  CB  SER    70     -30.453  12.737 -12.908  1.00 10.00      A   
ATOM    636  OG  SER    70     -29.625  13.657 -12.213  1.00 10.00      A   
ATOM    637  HG  SER    70     -29.551  13.387 -11.289  1.00 10.00      A   
ATOM    638  C   SER    70     -30.367  10.354 -13.632  1.00 10.00      A   
ATOM    639  O   SER    70     -31.422   9.729 -13.749  1.00 10.00      A   
ATOM    640  N   ALA    71     -29.349  10.247 -14.488  1.00 10.00      A   
ATOM    641  HN  ALA    71     -28.531  10.757 -14.316  1.00 10.00      A   
ATOM    642  CA  ALA    71     -29.408   9.382 -15.666  1.00 10.00      A   
ATOM    643  CB  ALA    71     -29.477   7.915 -15.263  1.00 10.00      A   
ATOM    644  C   ALA    71     -30.590   9.763 -16.559  1.00 10.00      A   
ATOM    645  O   ALA    71     -31.286   8.901 -17.097  1.00 10.00      A   
ATOM    646  N   THR    72     -30.796  11.063 -16.714  1.00 10.00      A   
ATOM    647  HN  THR    72     -30.199  11.694 -16.265  1.00 10.00      A   
ATOM    648  CA  THR    72     -31.882  11.586 -17.522  1.00 10.00      A   
ATOM    649  CB  THR    72     -32.095  13.076 -17.200  1.00 10.00      A   
ATOM    650  OG1 THR    72     -30.894  13.598 -16.608  1.00 10.00      A   
ATOM    651  HG1 THR    72     -30.469  14.210 -17.229  1.00 10.00      A   
ATOM    652  CG2 THR    72     -33.235  13.243 -16.207  1.00 10.00      A   
ATOM    653  C   THR    72     -31.616  11.394 -19.021  1.00 10.00      A   
ATOM    654  O   THR    72     -30.514  11.009 -19.416  1.00 10.00      A   
ATOM    655  N   ALA    73     -32.634  11.666 -19.841  1.00 10.00      A   
ATOM    656  HN  ALA    73     -33.480  11.970 -19.458  1.00 10.00      A   
ATOM    657  CA  ALA    73     -32.538  11.517 -21.294  1.00 10.00      A   
ATOM    658  CB  ALA    73     -33.812  12.000 -21.967  1.00 10.00      A   
ATOM    659  C   ALA    73     -31.321  12.228 -21.877  1.00 10.00      A   
ATOM    660  O   ALA    73     -30.478  11.601 -22.520  1.00 10.00      A   
ATOM    661  N   GLU    74     -31.237  13.535 -21.672  1.00 10.00      A   
ATOM    662  HN  GLU    74     -31.951  13.994 -21.177  1.00 10.00      A   
ATOM    663  CA  GLU    74     -30.109  14.302 -22.183  1.00 10.00      A   
ATOM    664  CB  GLU    74     -30.553  15.683 -22.665  1.00 10.00      A   
ATOM    665  CG  GLU    74     -31.537  15.658 -23.820  1.00 10.00      A   
ATOM    666  CD  GLU    74     -31.632  16.999 -24.516  1.00 10.00      A   
ATOM    667  OE1 GLU    74     -31.336  17.064 -25.727  1.00 10.00      A   
ATOM    668  OE2 GLU    74     -31.981  18.000 -23.847  1.00 10.00      A   
ATOM    669  C   GLU    74     -29.009  14.436 -21.132  1.00 10.00      A   
ATOM    670  O   GLU    74     -28.236  13.506 -20.899  1.00 10.00      A   
ATOM    671  N   MET    75     -28.951  15.596 -20.500  1.00 10.00      A   
ATOM    672  HN  MET    75     -29.602  16.293 -20.726  1.00 10.00      A   
ATOM    673  CA  MET    75     -27.953  15.866 -19.477  1.00 10.00      A   
ATOM    674  CB  MET    75     -27.501  17.326 -19.559  1.00 10.00      A   
ATOM    675  CG  MET    75     -26.734  17.666 -20.824  1.00 10.00      A   
ATOM    676  SD  MET    75     -26.436  19.436 -21.006  1.00 10.00      A   
ATOM    677  CE  MET    75     -25.397  19.760 -19.584  1.00 10.00      A   
ATOM    678  C   MET    75     -28.524  15.574 -18.096  1.00 10.00      A   
ATOM    679  O   MET    75     -29.742  15.569 -17.921  1.00 10.00      A   
ATOM    680  N   PRO    76     -27.660  15.305 -17.108  1.00 10.00      A   
ATOM    681  CA  PRO    76     -28.089  15.014 -15.735  1.00 10.00      A   
ATOM    682  CB  PRO    76     -26.776  14.767 -14.982  1.00 10.00      A   
ATOM    683  CG  PRO    76     -25.716  15.374 -15.834  1.00 10.00      A   
ATOM    684  CD  PRO    76     -26.195  15.243 -17.249  1.00 10.00      A   
ATOM    685  C   PRO    76     -28.855  16.171 -15.095  1.00 10.00      A   
ATOM    686  O   PRO    76     -28.611  17.340 -15.408  1.00 10.00      A   
ATOM    687  N   TYR    77     -29.775  15.824 -14.198  1.00 10.00      A   
ATOM    688  HN  TYR    77     -29.895  14.871 -13.990  1.00 10.00      A   
ATOM    689  CA  TYR    77     -30.601  16.799 -13.488  1.00 10.00      A   
ATOM    690  CB  TYR    77     -29.760  17.701 -12.581  1.00 10.00      A   
ATOM    691  CG  TYR    77     -29.376  17.052 -11.271  1.00 10.00      A   
ATOM    692  CD1 TYR    77     -28.113  16.505 -11.087  1.00 10.00      A   
ATOM    693  CD2 TYR    77     -30.277  16.991 -10.215  1.00 10.00      A   
ATOM    694  CE1 TYR    77     -27.758  15.915  -9.890  1.00 10.00      A   
ATOM    695  CE2 TYR    77     -29.931  16.399  -9.015  1.00 10.00      A   
ATOM    696  CZ  TYR    77     -28.670  15.865  -8.859  1.00 10.00      A   
ATOM    697  OH  TYR    77     -28.313  15.286  -7.664  1.00 10.00      A   
ATOM    698  HH  TYR    77     -27.582  15.784  -7.280  1.00 10.00      A   
ATOM    699  C   TYR    77     -31.497  17.617 -14.415  1.00 10.00      A   
ATOM    700  O   TYR    77     -31.818  18.771 -14.123  1.00 10.00      A   
ATOM    701  N   ASN    78     -31.909  17.011 -15.524  1.00 10.00      A   
ATOM    702  HN  ASN    78     -31.617  16.094 -15.705  1.00 10.00      A   
ATOM    703  CA  ASN    78     -32.788  17.678 -16.476  1.00 10.00      A   
ATOM    704  CB  ASN    78     -32.527  17.188 -17.907  1.00 10.00      A   
ATOM    705  CG  ASN    78     -33.240  18.013 -18.970  1.00 10.00      A   
ATOM    706  OD1 ASN    78     -34.353  18.489 -18.766  1.00 10.00      A   
ATOM    707  ND2 ASN    78     -32.601  18.185 -20.116  1.00 10.00      A   
ATOM    708 HD21 ASN    78     -31.716  17.781 -20.219  1.00 10.00      A   
ATOM    709 HD22 ASN    78     -33.042  18.714 -20.818  1.00 10.00      A   
ATOM    710  C   ASN    78     -34.247  17.453 -16.076  1.00 10.00      A   
ATOM    711  O   ASN    78     -34.736  16.317 -16.083  1.00 10.00      A   
ATOM    712  N   PRO    79     -34.962  18.539 -15.735  1.00 10.00      A   
ATOM    713  CA  PRO    79     -36.364  18.478 -15.300  1.00 10.00      A   
ATOM    714  CB  PRO    79     -36.615  19.874 -14.728  1.00 10.00      A   
ATOM    715  CG  PRO    79     -35.673  20.756 -15.472  1.00 10.00      A   
ATOM    716  CD  PRO    79     -34.451  19.924 -15.745  1.00 10.00      A   
ATOM    717  C   PRO    79     -37.352  18.188 -16.429  1.00 10.00      A   
ATOM    718  O   PRO    79     -38.547  18.047 -16.185  1.00 10.00      A   
ATOM    719  N   GLN    80     -36.862  18.105 -17.664  1.00 10.00      A   
ATOM    720  HN  GLN    80     -35.896  18.243 -17.812  1.00 10.00      A   
ATOM    721  CA  GLN    80     -37.726  17.826 -18.807  1.00 10.00      A   
ATOM    722  CB  GLN    80     -37.195  18.492 -20.078  1.00 10.00      A   
ATOM    723  CG  GLN    80     -37.071  20.006 -19.975  1.00 10.00      A   
ATOM    724  CD  GLN    80     -38.366  20.678 -19.557  1.00 10.00      A   
ATOM    725  OE1 GLN    80     -39.456  20.237 -19.912  1.00 10.00      A   
ATOM    726  NE2 GLN    80     -38.253  21.749 -18.794  1.00 10.00      A   
ATOM    727 HE21 GLN    80     -37.350  22.046 -18.544  1.00 10.00      A   
ATOM    728 HE22 GLN    80     -39.072  22.204 -18.507  1.00 10.00      A   
ATOM    729  C   GLN    80     -37.897  16.325 -19.006  1.00 10.00      A   
ATOM    730  O   GLN    80     -38.686  15.879 -19.840  1.00 10.00      A   
ATOM    731  N   ALA    81     -37.153  15.546 -18.234  1.00 10.00      A   
ATOM    732  HN  ALA    81     -36.547  15.960 -17.586  1.00 10.00      A   
ATOM    733  CA  ALA    81     -37.230  14.097 -18.310  1.00 10.00      A   
ATOM    734  CB  ALA    81     -35.849  13.488 -18.500  1.00 10.00      A   
ATOM    735  C   ALA    81     -37.902  13.545 -17.059  1.00 10.00      A   
ATOM    736  O   ALA    81     -38.918  12.856 -17.148  1.00 10.00      A   
ATOM    737  N   SER    82     -37.330  13.869 -15.899  1.00 10.00      A   
ATOM    738  HN  SER    82     -36.530  14.433 -15.909  1.00 10.00      A   
ATOM    739  CA  SER    82     -37.861  13.426 -14.610  1.00 10.00      A   
ATOM    740  CB  SER    82     -39.185  14.127 -14.308  1.00 10.00      A   
ATOM    741  OG  SER    82     -39.073  15.521 -14.544  1.00 10.00      A   
ATOM    742  HG  SER    82     -39.775  15.981 -14.074  1.00 10.00      A   
ATOM    743  C   SER    82     -38.001  11.904 -14.531  1.00 10.00      A   
ATOM    744  O   SER    82     -39.042  11.377 -14.132  1.00 10.00      A   
ATOM    745  N   GLY    83     -36.940  11.211 -14.917  1.00 10.00      A   
ATOM    746  HN  GLY    83     -36.141  11.688 -15.221  1.00 10.00      A   
ATOM    747  CA  GLY    83     -36.933   9.764 -14.890  1.00 10.00      A   
ATOM    748  C   GLY    83     -35.528   9.229 -14.730  1.00 10.00      A   
ATOM    749  O   GLY    83     -34.574   9.841 -15.211  1.00 10.00      A   
ATOM    750  N   GLY    84     -35.396   8.097 -14.054  1.00 10.00      A   
ATOM    751  HN  GLY    84     -36.194   7.653 -13.700  1.00 10.00      A   
ATOM    752  CA  GLY    84     -34.091   7.510 -13.838  1.00 10.00      A   
ATOM    753  C   GLY    84     -33.824   6.335 -14.753  1.00 10.00      A   
ATOM    754  O   GLY    84     -34.310   6.295 -15.886  1.00 10.00      A   
ATOM    755  N   SER    85     -33.065   5.368 -14.261  1.00 10.00      A   
ATOM    756  HN  SER    85     -32.734   5.442 -13.342  1.00 10.00      A   
ATOM    757  CA  SER    85     -32.726   4.191 -15.044  1.00 10.00      A   
ATOM    758  CB  SER    85     -31.385   3.630 -14.569  1.00 10.00      A   
ATOM    759  OG  SER    85     -30.438   4.673 -14.402  1.00 10.00      A   
ATOM    760  HG  SER    85     -30.856   5.517 -14.610  1.00 10.00      A   
ATOM    761  C   SER    85     -33.810   3.119 -14.936  1.00 10.00      A   
ATOM    762  O   SER    85     -34.483   3.004 -13.909  1.00 10.00      A   
ATOM    763  N   ASN    86     -33.972   2.343 -16.000  1.00 10.00      A   
ATOM    764  HN  ASN    86     -33.406   2.488 -16.789  1.00 10.00      A   
ATOM    765  CA  ASN    86     -34.964   1.272 -16.031  1.00 10.00      A   
ATOM    766  CB  ASN    86     -35.998   1.500 -17.144  1.00 10.00      A   
ATOM    767  CG  ASN    86     -35.438   1.356 -18.552  1.00 10.00      A   
ATOM    768  OD1 ASN    86     -34.268   1.648 -18.811  1.00 10.00      A   
ATOM    769  ND2 ASN    86     -36.277   0.916 -19.475  1.00 10.00      A   
ATOM    770 HD21 ASN    86     -37.200   0.710 -19.205  1.00 10.00      A   
ATOM    771 HD22 ASN    86     -35.947   0.823 -20.396  1.00 10.00      A   
ATOM    772  C   ASN    86     -34.270  -0.077 -16.197  1.00 10.00      A   
ATOM    773  O   ASN    86     -34.774  -0.988 -16.862  1.00 10.00      A   
ATOM    774  N   LEU    87     -33.105  -0.194 -15.578  1.00 10.00      A   
ATOM    775  HN  LEU    87     -32.773   0.556 -15.042  1.00 10.00      A   
ATOM    776  CA  LEU    87     -32.321  -1.414 -15.649  1.00 10.00      A   
ATOM    777  CB  LEU    87     -30.829  -1.089 -15.754  1.00 10.00      A   
ATOM    778  CG  LEU    87     -30.406  -0.247 -16.960  1.00 10.00      A   
ATOM    779  CD1 LEU    87     -28.909   0.017 -16.935  1.00 10.00      A   
ATOM    780  CD2 LEU    87     -30.807  -0.928 -18.259  1.00 10.00      A   
ATOM    781  C   LEU    87     -32.588  -2.304 -14.441  1.00 10.00      A   
ATOM    782  O   LEU    87     -32.618  -1.832 -13.301  1.00 10.00      A   
ATOM    783  N   ALA    88     -32.796  -3.587 -14.704  1.00 10.00      A   
ATOM    784  HN  ALA    88     -32.771  -3.891 -15.635  1.00 10.00      A   
ATOM    785  CA  ALA    88     -33.062  -4.558 -13.652  1.00 10.00      A   
ATOM    786  CB  ALA    88     -33.918  -5.698 -14.189  1.00 10.00      A   
ATOM    787  C   ALA    88     -31.759  -5.097 -13.069  1.00 10.00      A   
ATOM    788  O   ALA    88     -30.671  -4.792 -13.566  1.00 10.00      A   
ATOM    789  N   VAL    89     -31.873  -5.913 -12.029  1.00 10.00      A   
ATOM    790  HN  VAL    89     -32.767  -6.147 -11.697  1.00 10.00      A   
ATOM    791  CA  VAL    89     -30.703  -6.491 -11.375  1.00 10.00      A   
ATOM    792  CB  VAL    89     -31.071  -7.132 -10.016  1.00 10.00      A   
ATOM    793  CG1 VAL    89     -29.822  -7.516  -9.236  1.00 10.00      A   
ATOM    794  CG2 VAL    89     -31.949  -6.195  -9.196  1.00 10.00      A   
ATOM    795  C   VAL    89     -30.050  -7.536 -12.277  1.00 10.00      A   
ATOM    796  O   VAL    89     -28.830  -7.715 -12.266  1.00 10.00      A   
ATOM    797  N   SER    90     -30.868  -8.202 -13.080  1.00 10.00      A   
ATOM    798  HN  SER    90     -31.828  -8.005 -13.050  1.00 10.00      A   
ATOM    799  CA  SER    90     -30.392  -9.228 -13.994  1.00 10.00      A   
ATOM    800  CB  SER    90     -31.511 -10.239 -14.263  1.00 10.00      A   
ATOM    801  OG  SER    90     -32.356 -10.382 -13.130  1.00 10.00      A   
ATOM    802  HG  SER    90     -32.655 -11.301 -13.071  1.00 10.00      A   
ATOM    803  C   SER    90     -29.907  -8.618 -15.314  1.00 10.00      A   
ATOM    804  O   SER    90     -29.904  -9.282 -16.352  1.00 10.00      A   
ATOM    805  N   ASN    91     -29.495  -7.357 -15.275  1.00 10.00      A   
ATOM    806  HN  ASN    91     -29.503  -6.877 -14.418  1.00 10.00      A   
ATOM    807  CA  ASN    91     -29.015  -6.677 -16.471  1.00 10.00      A   
ATOM    808  CB  ASN    91     -29.778  -5.371 -16.700  1.00 10.00      A   
ATOM    809  CG  ASN    91     -29.657  -4.859 -18.124  1.00 10.00      A   
ATOM    810  OD1 ASN    91     -28.592  -4.928 -18.742  1.00 10.00      A   
ATOM    811  ND2 ASN    91     -30.755  -4.355 -18.662  1.00 10.00      A   
ATOM    812 HD21 ASN    91     -31.576  -4.343 -18.120  1.00 10.00      A   
ATOM    813 HD22 ASN    91     -30.708  -4.014 -19.581  1.00 10.00      A   
ATOM    814  C   ASN    91     -27.516  -6.417 -16.379  1.00 10.00      A   
ATOM    815  O   ASN    91     -27.061  -5.624 -15.548  1.00 10.00      A   
ATOM    816  N   PRO    92     -26.728  -7.077 -17.246  1.00 10.00      A   
ATOM    817  CA  PRO    92     -25.263  -6.941 -17.269  1.00 10.00      A   
ATOM    818  CB  PRO    92     -24.827  -7.883 -18.396  1.00 10.00      A   
ATOM    819  CG  PRO    92     -26.048  -8.082 -19.225  1.00 10.00      A   
ATOM    820  CD  PRO    92     -27.205  -8.017 -18.274  1.00 10.00      A   
ATOM    821  C   PRO    92     -24.792  -5.515 -17.550  1.00 10.00      A   
ATOM    822  O   PRO    92     -23.687  -5.131 -17.158  1.00 10.00      A   
ATOM    823  N   GLU    93     -25.631  -4.723 -18.208  1.00 10.00      A   
ATOM    824  HN  GLU    93     -26.508  -5.073 -18.481  1.00 10.00      A   
ATOM    825  CA  GLU    93     -25.276  -3.345 -18.527  1.00 10.00      A   
ATOM    826  CB  GLU    93     -26.236  -2.745 -19.554  1.00 10.00      A   
ATOM    827  CG  GLU    93     -26.028  -3.274 -20.961  1.00 10.00      A   
ATOM    828  CD  GLU    93     -24.564  -3.343 -21.338  1.00 10.00      A   
ATOM    829  OE1 GLU    93     -23.947  -2.278 -21.557  1.00 10.00      A   
ATOM    830  OE2 GLU    93     -24.022  -4.466 -21.420  1.00 10.00      A   
ATOM    831  C   GLU    93     -25.221  -2.481 -17.276  1.00 10.00      A   
ATOM    832  O   GLU    93     -24.423  -1.544 -17.190  1.00 10.00      A   
ATOM    833  N   LEU    94     -26.056  -2.816 -16.298  1.00 10.00      A   
ATOM    834  HN  LEU    94     -26.644  -3.592 -16.415  1.00 10.00      A   
ATOM    835  CA  LEU    94     -26.099  -2.072 -15.048  1.00 10.00      A   
ATOM    836  CB  LEU    94     -27.328  -2.465 -14.220  1.00 10.00      A   
ATOM    837  CG  LEU    94     -27.571  -1.656 -12.942  1.00 10.00      A   
ATOM    838  CD1 LEU    94     -27.779  -0.185 -13.264  1.00 10.00      A   
ATOM    839  CD2 LEU    94     -28.759  -2.209 -12.169  1.00 10.00      A   
ATOM    840  C   LEU    94     -24.820  -2.310 -14.255  1.00 10.00      A   
ATOM    841  O   LEU    94     -24.292  -1.395 -13.626  1.00 10.00      A   
ATOM    842  N   ASP    95     -24.315  -3.539 -14.321  1.00 10.00      A   
ATOM    843  HN  ASP    95     -24.781  -4.212 -14.861  1.00 10.00      A   
ATOM    844  CA  ASP    95     -23.089  -3.923 -13.621  1.00 10.00      A   
ATOM    845  CB  ASP    95     -22.777  -5.401 -13.873  1.00 10.00      A   
ATOM    846  CG  ASP    95     -21.433  -5.831 -13.312  1.00 10.00      A   
ATOM    847  OD1 ASP    95     -20.554  -6.238 -14.104  1.00 10.00      A   
ATOM    848  OD2 ASP    95     -21.253  -5.781 -12.078  1.00 10.00      A   
ATOM    849  C   ASP    95     -21.912  -3.060 -14.065  1.00 10.00      A   
ATOM    850  O   ASP    95     -21.114  -2.610 -13.245  1.00 10.00      A   
ATOM    851  N   LYS    96     -21.833  -2.813 -15.367  1.00 10.00      A   
ATOM    852  HN  LYS    96     -22.515  -3.187 -15.962  1.00 10.00      A   
ATOM    853  CA  LYS    96     -20.764  -2.001 -15.934  1.00 10.00      A   
ATOM    854  CB  LYS    96     -20.861  -1.983 -17.461  1.00 10.00      A   
ATOM    855  CG  LYS    96     -20.647  -3.341 -18.111  1.00 10.00      A   
ATOM    856  CD  LYS    96     -21.043  -3.317 -19.578  1.00 10.00      A   
ATOM    857  CE  LYS    96     -20.801  -4.663 -20.237  1.00 10.00      A   
ATOM    858  NZ  LYS    96     -21.373  -4.718 -21.609  1.00 10.00      A   
ATOM    859  HZ1 LYS    96     -20.954  -3.977 -22.204  1.00 10.00      A   
ATOM    860  HZ2 LYS    96     -22.408  -4.573 -21.575  1.00 10.00      A   
ATOM    861  HZ3 LYS    96     -21.181  -5.645 -22.041  1.00 10.00      A   
ATOM    862  C   LYS    96     -20.820  -0.579 -15.385  1.00 10.00      A   
ATOM    863  O   LYS    96     -19.788   0.026 -15.085  1.00 10.00      A   
ATOM    864  N   LEU    97     -22.032  -0.058 -15.243  1.00 10.00      A   
ATOM    865  HN  LEU    97     -22.813  -0.591 -15.500  1.00 10.00      A   
ATOM    866  CA  LEU    97     -22.229   1.285 -14.721  1.00 10.00      A   
ATOM    867  CB  LEU    97     -23.672   1.740 -14.940  1.00 10.00      A   
ATOM    868  CG  LEU    97     -24.128   1.848 -16.397  1.00 10.00      A   
ATOM    869  CD1 LEU    97     -25.613   2.166 -16.466  1.00 10.00      A   
ATOM    870  CD2 LEU    97     -23.316   2.901 -17.138  1.00 10.00      A   
ATOM    871  C   LEU    97     -21.868   1.345 -13.238  1.00 10.00      A   
ATOM    872  O   LEU    97     -21.284   2.325 -12.768  1.00 10.00      A   
ATOM    873  N   ILE    98     -22.217   0.286 -12.508  1.00 10.00      A   
ATOM    874  HN  ILE    98     -22.691  -0.458 -12.941  1.00 10.00      A   
ATOM    875  CA  ILE    98     -21.919   0.202 -11.082  1.00 10.00      A   
ATOM    876  CB  ILE    98     -22.540  -1.064 -10.440  1.00 10.00      A   
ATOM    877  CG1 ILE    98     -24.068  -1.007 -10.519  1.00 10.00      A   
ATOM    878  CG2 ILE    98     -22.089  -1.219  -8.992  1.00 10.00      A   
ATOM    879  CD1 ILE    98     -24.759  -2.290 -10.099  1.00 10.00      A   
ATOM    880  C   ILE    98     -20.407   0.200 -10.862  1.00 10.00      A   
ATOM    881  O   ILE    98     -19.887   0.972 -10.054  1.00 10.00      A   
ATOM    882  N   ALA    99     -19.709  -0.652 -11.610  1.00 10.00      A   
ATOM    883  HN  ALA    99     -20.187  -1.235 -12.244  1.00 10.00      A   
ATOM    884  CA  ALA    99     -18.254  -0.757 -11.505  1.00 10.00      A   
ATOM    885  CB  ALA    99     -17.727  -1.842 -12.431  1.00 10.00      A   
ATOM    886  C   ALA    99     -17.579   0.576 -11.807  1.00 10.00      A   
ATOM    887  O   ALA    99     -16.616   0.962 -11.142  1.00 10.00      A   
ATOM    888  N   ALA   100     -18.094   1.278 -12.810  1.00 10.00      A   
ATOM    889  HN  ALA   100     -18.864   0.917 -13.301  1.00 10.00      A   
ATOM    890  CA  ALA   100     -17.544   2.567 -13.205  1.00 10.00      A   
ATOM    891  CB  ALA   100     -18.154   3.024 -14.520  1.00 10.00      A   
ATOM    892  C   ALA   100     -17.765   3.614 -12.116  1.00 10.00      A   
ATOM    893  O   ALA   100     -16.861   4.385 -11.792  1.00 10.00      A   
ATOM    894  N   ARG   101     -18.966   3.623 -11.541  1.00 10.00      A   
ATOM    895  HN  ARG   101     -19.641   2.970 -11.832  1.00 10.00      A   
ATOM    896  CA  ARG   101     -19.310   4.575 -10.486  1.00 10.00      A   
ATOM    897  CB  ARG   101     -20.781   4.420 -10.081  1.00 10.00      A   
ATOM    898  CG  ARG   101     -21.636   5.646 -10.366  1.00 10.00      A   
ATOM    899  CD  ARG   101     -22.407   5.504 -11.671  1.00 10.00      A   
ATOM    900  NE  ARG   101     -23.579   4.636 -11.523  1.00 10.00      A   
ATOM    901  HE  ARG   101     -23.595   4.031 -10.749  1.00 10.00      A   
ATOM    902  CZ  ARG   101     -24.616   4.635 -12.366  1.00 10.00      A   
ATOM    903  NH1 ARG   101     -24.639   5.458 -13.409  1.00 10.00      A   
ATOM    904 HH11 ARG   101     -25.452   5.452 -14.061  1.00 10.00      A   
ATOM    905 HH12 ARG   101     -23.843   6.116 -13.582  1.00 10.00      A   
ATOM    906  NH2 ARG   101     -25.635   3.806 -12.169  1.00 10.00      A   
ATOM    907 HH21 ARG   101     -26.445   3.809 -12.829  1.00 10.00      A   
ATOM    908 HH22 ARG   101     -25.634   3.149 -11.357  1.00 10.00      A   
ATOM    909  C   ARG   101     -18.401   4.401  -9.268  1.00 10.00      A   
ATOM    910  O   ARG   101     -17.920   5.379  -8.691  1.00 10.00      A   
ATOM    911  N   VAL   102     -18.164   3.149  -8.890  1.00 10.00      A   
ATOM    912  HN  VAL   102     -18.578   2.413  -9.391  1.00 10.00      A   
ATOM    913  CA  VAL   102     -17.312   2.841  -7.746  1.00 10.00      A   
ATOM    914  CB  VAL   102     -17.362   1.337  -7.391  1.00 10.00      A   
ATOM    915  CG1 VAL   102     -16.413   1.016  -6.246  1.00 10.00      A   
ATOM    916  CG2 VAL   102     -18.782   0.919  -7.038  1.00 10.00      A   
ATOM    917  C   VAL   102     -15.865   3.259  -8.009  1.00 10.00      A   
ATOM    918  O   VAL   102     -15.240   3.925  -7.182  1.00 10.00      A   
ATOM    919  N   ALA   103     -15.349   2.880  -9.174  1.00 10.00      A   
ATOM    920  HN  ALA   103     -15.904   2.359  -9.796  1.00 10.00      A   
ATOM    921  CA  ALA   103     -13.977   3.206  -9.552  1.00 10.00      A   
ATOM    922  CB  ALA   103     -13.636   2.582 -10.894  1.00 10.00      A   
ATOM    923  C   ALA   103     -13.745   4.716  -9.581  1.00 10.00      A   
ATOM    924  O   ALA   103     -12.683   5.199  -9.181  1.00 10.00      A   
ATOM    925  N   ALA   104     -14.749   5.455 -10.036  1.00 10.00      A   
ATOM    926  HN  ALA   104     -15.576   5.010 -10.327  1.00 10.00      A   
ATOM    927  CA  ALA   104     -14.660   6.906 -10.120  1.00 10.00      A   
ATOM    928  CB  ALA   104     -15.853   7.468 -10.879  1.00 10.00      A   
ATOM    929  C   ALA   104     -14.562   7.542  -8.735  1.00 10.00      A   
ATOM    930  O   ALA   104     -13.911   8.572  -8.559  1.00 10.00      A   
ATOM    931  N   LEU   105     -15.201   6.922  -7.753  1.00 10.00      A   
ATOM    932  HN  LEU   105     -15.692   6.095  -7.949  1.00 10.00      A   
ATOM    933  CA  LEU   105     -15.192   7.442  -6.393  1.00 10.00      A   
ATOM    934  CB  LEU   105     -16.458   7.030  -5.639  1.00 10.00      A   
ATOM    935  CG  LEU   105     -17.737   7.782  -6.007  1.00 10.00      A   
ATOM    936  CD1 LEU   105     -18.852   7.447  -5.029  1.00 10.00      A   
ATOM    937  CD2 LEU   105     -17.489   9.282  -6.041  1.00 10.00      A   
ATOM    938  C   LEU   105     -13.949   7.014  -5.619  1.00 10.00      A   
ATOM    939  O   LEU   105     -13.348   7.820  -4.902  1.00 10.00      A   
ATOM    940  N   ARG   106     -13.554   5.755  -5.776  1.00 10.00      A   
ATOM    941  HN  ARG   106     -14.068   5.159  -6.370  1.00 10.00      A   
ATOM    942  CA  ARG   106     -12.387   5.227  -5.072  1.00 10.00      A   
ATOM    943  CB  ARG   106     -12.246   3.712  -5.272  1.00 10.00      A   
ATOM    944  CG  ARG   106     -11.767   3.300  -6.656  1.00 10.00      A   
ATOM    945  CD  ARG   106     -10.747   2.174  -6.578  1.00 10.00      A   
ATOM    946  NE  ARG   106      -9.626   2.509  -5.697  1.00 10.00      A   
ATOM    947  HE  ARG   106      -9.757   2.361  -4.732  1.00 10.00      A   
ATOM    948  CZ  ARG   106      -8.457   2.993  -6.116  1.00 10.00      A   
ATOM    949  NH1 ARG   106      -8.243   3.205  -7.410  1.00 10.00      A   
ATOM    950 HH11 ARG   106      -7.327   3.586  -7.738  1.00 10.00      A   
ATOM    951 HH12 ARG   106      -8.991   2.993  -8.109  1.00 10.00      A   
ATOM    952  NH2 ARG   106      -7.503   3.265  -5.232  1.00 10.00      A   
ATOM    953 HH21 ARG   106      -6.583   3.646  -5.545  1.00 10.00      A   
ATOM    954 HH22 ARG   106      -7.669   3.102  -4.213  1.00 10.00      A   
ATOM    955  C   ARG   106     -11.096   5.945  -5.470  1.00 10.00      A   
ATOM    956  O   ARG   106     -10.157   6.033  -4.683  1.00 10.00      A   
ATOM    957  N   ALA   107     -11.055   6.461  -6.692  1.00 10.00      A   
ATOM    958  HN  ALA   107     -11.833   6.360  -7.284  1.00 10.00      A   
ATOM    959  CA  ALA   107      -9.872   7.160  -7.179  1.00 10.00      A   
ATOM    960  CB  ALA   107      -9.592   6.769  -8.623  1.00 10.00      A   
ATOM    961  C   ALA   107     -10.024   8.672  -7.056  1.00 10.00      A   
ATOM    962  O   ALA   107      -9.179   9.432  -7.534  1.00 10.00      A   
ATOM    963  N   ALA   108     -11.097   9.107  -6.413  1.00 10.00      A   
ATOM    964  HN  ALA   108     -11.735   8.458  -6.047  1.00 10.00      A   
ATOM    965  CA  ALA   108     -11.350  10.531  -6.242  1.00 10.00      A   
ATOM    966  CB  ALA   108     -12.776  10.874  -6.640  1.00 10.00      A   
ATOM    967  C   ALA   108     -11.068  10.981  -4.814  1.00 10.00      A   
ATOM    968  O   ALA   108     -10.842  12.164  -4.563  1.00 10.00      A   
ATOM    969  N   ASN   109     -11.073  10.038  -3.884  1.00 10.00      A   
ATOM    970  HN  ASN   109     -11.230   9.107  -4.144  1.00 10.00      A   
ATOM    971  CA  ASN   109     -10.831  10.356  -2.480  1.00 10.00      A   
ATOM    972  CB  ASN   109     -11.936   9.780  -1.596  1.00 10.00      A   
ATOM    973  CG  ASN   109     -13.181  10.646  -1.585  1.00 10.00      A   
ATOM    974  OD1 ASN   109     -13.351  11.502  -0.718  1.00 10.00      A   
ATOM    975  ND2 ASN   109     -14.058  10.436  -2.557  1.00 10.00      A   
ATOM    976 HD21 ASN   109     -13.859   9.740  -3.218  1.00 10.00      A   
ATOM    977 HD22 ASN   109     -14.875  10.979  -2.571  1.00 10.00      A   
ATOM    978  C   ASN   109      -9.466   9.856  -2.027  1.00 10.00      A   
ATOM    979  O   ASN   109      -9.179   8.665  -2.108  1.00 10.00      A   
ATOM    980  N   PRO   110      -8.607  10.774  -1.554  1.00 10.00      A   
ATOM    981  CA  PRO   110      -7.256  10.445  -1.088  1.00 10.00      A   
ATOM    982  CB  PRO   110      -6.580  11.815  -0.904  1.00 10.00      A   
ATOM    983  CG  PRO   110      -7.500  12.806  -1.542  1.00 10.00      A   
ATOM    984  CD  PRO   110      -8.877  12.214  -1.456  1.00 10.00      A   
ATOM    985  C   PRO   110      -7.248   9.665   0.230  1.00 10.00      A   
ATOM    986  O   PRO   110      -6.961   8.468   0.252  1.00 10.00      A   
ATOM    987  N   ASP   111      -7.566  10.342   1.324  1.00 10.00      A   
ATOM    988  HN  ASP   111      -7.807  11.290   1.250  1.00 10.00      A   
ATOM    989  CA  ASP   111      -7.570   9.713   2.638  1.00 10.00      A   
ATOM    990  CB  ASP   111      -6.920  10.621   3.695  1.00 10.00      A   
ATOM    991  CG  ASP   111      -7.523  12.016   3.766  1.00 10.00      A   
ATOM    992  OD1 ASP   111      -8.072  12.379   4.831  1.00 10.00      A   
ATOM    993  OD2 ASP   111      -7.431  12.763   2.765  1.00 10.00      A   
ATOM    994  C   ASP   111      -8.969   9.275   3.061  1.00 10.00      A   
ATOM    995  O   ASP   111      -9.541   9.796   4.021  1.00 10.00      A   
ATOM    996  N   ALA   112      -9.516   8.309   2.337  1.00 10.00      A   
ATOM    997  HN  ALA   112      -9.011   7.929   1.587  1.00 10.00      A   
ATOM    998  CA  ALA   112     -10.844   7.788   2.628  1.00 10.00      A   
ATOM    999  CB  ALA   112     -11.897   8.525   1.813  1.00 10.00      A   
ATOM   1000  C   ALA   112     -10.900   6.293   2.335  1.00 10.00      A   
ATOM   1001  O   ALA   112     -10.059   5.764   1.603  1.00 10.00      A   
ATOM   1002  N   SER   113     -11.885   5.619   2.909  1.00 10.00      A   
ATOM   1003  HN  SER   113     -12.522   6.096   3.483  1.00 10.00      A   
ATOM   1004  CA  SER   113     -12.052   4.190   2.708  1.00 10.00      A   
ATOM   1005  CB  SER   113     -12.817   3.590   3.888  1.00 10.00      A   
ATOM   1006  OG  SER   113     -12.513   4.283   5.091  1.00 10.00      A   
ATOM   1007  HG  SER   113     -13.267   4.219   5.693  1.00 10.00      A   
ATOM   1008  C   SER   113     -12.801   3.928   1.405  1.00 10.00      A   
ATOM   1009  O   SER   113     -13.364   4.849   0.813  1.00 10.00      A   
ATOM   1010  N   ALA   114     -12.808   2.676   0.965  1.00 10.00      A   
ATOM   1011  HN  ALA   114     -12.332   1.988   1.476  1.00 10.00      A   
ATOM   1012  CA  ALA   114     -13.486   2.294  -0.270  1.00 10.00      A   
ATOM   1013  CB  ALA   114     -12.828   1.061  -0.871  1.00 10.00      A   
ATOM   1014  C   ALA   114     -14.978   2.051  -0.042  1.00 10.00      A   
ATOM   1015  O   ALA   114     -15.669   1.511  -0.907  1.00 10.00      A   
ATOM   1016  N   SER   115     -15.468   2.461   1.120  1.00 10.00      A   
ATOM   1017  HN  SER   115     -14.868   2.885   1.765  1.00 10.00      A   
ATOM   1018  CA  SER   115     -16.871   2.296   1.470  1.00 10.00      A   
ATOM   1019  CB  SER   115     -17.043   2.448   2.982  1.00 10.00      A   
ATOM   1020  OG  SER   115     -16.253   3.525   3.469  1.00 10.00      A   
ATOM   1021  HG  SER   115     -16.598   4.354   3.114  1.00 10.00      A   
ATOM   1022  C   SER   115     -17.739   3.311   0.731  1.00 10.00      A   
ATOM   1023  O   SER   115     -18.109   4.347   1.282  1.00 10.00      A   
ATOM   1024  N   VAL   116     -18.041   3.016  -0.526  1.00 10.00      A   
ATOM   1025  HN  VAL   116     -17.696   2.183  -0.912  1.00 10.00      A   
ATOM   1026  CA  VAL   116     -18.856   3.895  -1.350  1.00 10.00      A   
ATOM   1027  CB  VAL   116     -18.728   3.557  -2.853  1.00 10.00      A   
ATOM   1028  CG1 VAL   116     -17.382   4.020  -3.388  1.00 10.00      A   
ATOM   1029  CG2 VAL   116     -18.910   2.063  -3.096  1.00 10.00      A   
ATOM   1030  C   VAL   116     -20.326   3.856  -0.928  1.00 10.00      A   
ATOM   1031  O   VAL   116     -20.921   2.784  -0.802  1.00 10.00      A   
ATOM   1032  N   PRO   117     -20.918   5.032  -0.678  1.00 10.00      A   
ATOM   1033  CA  PRO   117     -22.324   5.152  -0.270  1.00 10.00      A   
ATOM   1034  CB  PRO   117     -22.510   6.657  -0.044  1.00 10.00      A   
ATOM   1035  CG  PRO   117     -21.130   7.192   0.123  1.00 10.00      A   
ATOM   1036  CD  PRO   117     -20.260   6.341  -0.753  1.00 10.00      A   
ATOM   1037  C   PRO   117     -23.268   4.665  -1.363  1.00 10.00      A   
ATOM   1038  O   PRO   117     -23.108   5.014  -2.532  1.00 10.00      A   
ATOM   1039  N   VAL   118     -24.263   3.883  -0.966  1.00 10.00      A   
ATOM   1040  HN  VAL   118     -24.352   3.682  -0.012  1.00 10.00      A   
ATOM   1041  CA  VAL   118     -25.233   3.315  -1.898  1.00 10.00      A   
ATOM   1042  CB  VAL   118     -26.308   2.490  -1.162  1.00 10.00      A   
ATOM   1043  CG1 VAL   118     -27.077   1.615  -2.141  1.00 10.00      A   
ATOM   1044  CG2 VAL   118     -25.681   1.644  -0.065  1.00 10.00      A   
ATOM   1045  C   VAL   118     -25.919   4.384  -2.754  1.00 10.00      A   
ATOM   1046  O   VAL   118     -26.002   4.249  -3.975  1.00 10.00      A   
ATOM   1047  N   GLU   119     -26.375   5.454  -2.113  1.00 10.00      A   
ATOM   1048  HN  GLU   119     -26.238   5.526  -1.142  1.00 10.00      A   
ATOM   1049  CA  GLU   119     -27.074   6.533  -2.809  1.00 10.00      A   
ATOM   1050  CB  GLU   119     -27.562   7.580  -1.812  1.00 10.00      A   
ATOM   1051  CG  GLU   119     -28.641   7.088  -0.867  1.00 10.00      A   
ATOM   1052  CD  GLU   119     -28.804   7.988   0.337  1.00 10.00      A   
ATOM   1053  OE1 GLU   119     -29.957   8.283   0.707  1.00 10.00      A   
ATOM   1054  OE2 GLU   119     -27.774   8.403   0.918  1.00 10.00      A   
ATOM   1055  C   GLU   119     -26.213   7.207  -3.875  1.00 10.00      A   
ATOM   1056  O   GLU   119     -26.735   7.726  -4.860  1.00 10.00      A   
ATOM   1057  N   LEU   120     -24.902   7.193  -3.680  1.00 10.00      A   
ATOM   1058  HN  LEU   120     -24.539   6.743  -2.890  1.00 10.00      A   
ATOM   1059  CA  LEU   120     -23.988   7.825  -4.624  1.00 10.00      A   
ATOM   1060  CB  LEU   120     -22.722   8.314  -3.916  1.00 10.00      A   
ATOM   1061  CG  LEU   120     -22.907   9.440  -2.894  1.00 10.00      A   
ATOM   1062  CD1 LEU   120     -21.563   9.870  -2.327  1.00 10.00      A   
ATOM   1063  CD2 LEU   120     -23.626  10.627  -3.518  1.00 10.00      A   
ATOM   1064  C   LEU   120     -23.629   6.902  -5.785  1.00 10.00      A   
ATOM   1065  O   LEU   120     -23.115   7.357  -6.811  1.00 10.00      A   
ATOM   1066  N   VAL   121     -23.895   5.613  -5.621  1.00 10.00      A   
ATOM   1067  HN  VAL   121     -24.306   5.313  -4.785  1.00 10.00      A   
ATOM   1068  CA  VAL   121     -23.591   4.632  -6.659  1.00 10.00      A   
ATOM   1069  CB  VAL   121     -22.984   3.337  -6.063  1.00 10.00      A   
ATOM   1070  CG1 VAL   121     -22.528   2.391  -7.165  1.00 10.00      A   
ATOM   1071  CG2 VAL   121     -21.827   3.663  -5.131  1.00 10.00      A   
ATOM   1072  C   VAL   121     -24.839   4.283  -7.471  1.00 10.00      A   
ATOM   1073  O   VAL   121     -24.754   3.959  -8.660  1.00 10.00      A   
ATOM   1074  N   THR   122     -25.998   4.362  -6.833  1.00 10.00      A   
ATOM   1075  HN  THR   122     -26.011   4.654  -5.896  1.00 10.00      A   
ATOM   1076  CA  THR   122     -27.255   4.040  -7.496  1.00 10.00      A   
ATOM   1077  CB  THR   122     -28.208   3.273  -6.561  1.00 10.00      A   
ATOM   1078  OG1 THR   122     -28.293   3.947  -5.298  1.00 10.00      A   
ATOM   1079  HG1 THR   122     -27.465   3.836  -4.818  1.00 10.00      A   
ATOM   1080  CG2 THR   122     -27.702   1.855  -6.343  1.00 10.00      A   
ATOM   1081  C   THR   122     -27.952   5.290  -8.028  1.00 10.00      A   
ATOM   1082  O   THR   122     -27.866   6.363  -7.430  1.00 10.00      A   
ATOM   1083  N   ALA   123     -28.632   5.138  -9.158  1.00 10.00      A   
ATOM   1084  HN  ALA   123     -28.658   4.257  -9.586  1.00 10.00      A   
ATOM   1085  CA  ALA   123     -29.349   6.244  -9.776  1.00 10.00      A   
ATOM   1086  CB  ALA   123     -29.473   6.022 -11.276  1.00 10.00      A   
ATOM   1087  C   ALA   123     -30.727   6.406  -9.154  1.00 10.00      A   
ATOM   1088  O   ALA   123     -31.332   5.432  -8.695  1.00 10.00      A   
ATOM   1089  N   SER   124     -31.212   7.637  -9.128  1.00 10.00      A   
ATOM   1090  HN  SER   124     -30.673   8.374  -9.497  1.00 10.00      A   
ATOM   1091  CA  SER   124     -32.520   7.936  -8.568  1.00 10.00      A   
ATOM   1092  CB  SER   124     -32.596   9.425  -8.226  1.00 10.00      A   
ATOM   1093  OG  SER   124     -31.513  10.131  -8.813  1.00 10.00      A   
ATOM   1094  HG  SER   124     -31.760  11.054  -8.940  1.00 10.00      A   
ATOM   1095  C   SER   124     -33.631   7.563  -9.547  1.00 10.00      A   
ATOM   1096  O   SER   124     -33.481   7.722 -10.759  1.00 10.00      A   
ATOM   1097  N   ALA   125     -34.750   7.080  -9.019  1.00 10.00      A   
ATOM   1098  HN  ALA   125     -34.817   6.983  -8.042  1.00 10.00      A   
ATOM   1099  CA  ALA   125     -35.881   6.687  -9.852  1.00 10.00      A   
ATOM   1100  CB  ALA   125     -36.887   5.887  -9.042  1.00 10.00      A   
ATOM   1101  C   ALA   125     -36.551   7.906 -10.475  1.00 10.00      A   
ATOM   1102  O   ALA   125     -37.014   7.861 -11.615  1.00 10.00      A   
ATOM   1103  N   SER   126     -36.599   8.991  -9.720  1.00 10.00      A   
ATOM   1104  HN  SER   126     -36.232   8.962  -8.809  1.00 10.00      A   
ATOM   1105  CA  SER   126     -37.205  10.223 -10.194  1.00 10.00      A   
ATOM   1106  CB  SER   126     -37.803  10.961  -9.002  1.00 10.00      A   
ATOM   1107  OG  SER   126     -37.078  10.647  -7.822  1.00 10.00      A   
ATOM   1108  HG  SER   126     -37.496  11.074  -7.065  1.00 10.00      A   
ATOM   1109  C   SER   126     -36.167  11.100 -10.883  1.00 10.00      A   
ATOM   1110  O   SER   126     -36.498  12.131 -11.474  1.00 10.00      A   
ATOM   1111  N   GLY   127     -34.907  10.684 -10.805  1.00 10.00      A   
ATOM   1112  HN  GLY   127     -34.711   9.847 -10.340  1.00 10.00      A   
ATOM   1113  CA  GLY   127     -33.827  11.440 -11.407  1.00 10.00      A   
ATOM   1114  C   GLY   127     -33.431  12.638 -10.560  1.00 10.00      A   
ATOM   1115  O   GLY   127     -32.307  12.711 -10.059  1.00 10.00      A   
ATOM   1116  N   LEU   128     -34.366  13.560 -10.388  1.00 10.00      A   
ATOM   1117  HN  LEU   128     -35.250  13.418 -10.793  1.00 10.00      A   
ATOM   1118  CA  LEU   128     -34.133  14.763  -9.603  1.00 10.00      A   
ATOM   1119  CB  LEU   128     -35.133  15.853 -10.002  1.00 10.00      A   
ATOM   1120  CG  LEU   128     -35.351  16.066 -11.503  1.00 10.00      A   
ATOM   1121  CD1 LEU   128     -36.550  16.968 -11.745  1.00 10.00      A   
ATOM   1122  CD2 LEU   128     -34.103  16.642 -12.151  1.00 10.00      A   
ATOM   1123  C   LEU   128     -34.273  14.459  -8.116  1.00 10.00      A   
ATOM   1124  O   LEU   128     -35.340  14.655  -7.532  1.00 10.00      A   
ATOM   1125  N   ASP   129     -33.202  13.967  -7.512  1.00 10.00      A   
ATOM   1126  HN  ASP   129     -32.378  13.833  -8.029  1.00 10.00      A   
ATOM   1127  CA  ASP   129     -33.217  13.633  -6.096  1.00 10.00      A   
ATOM   1128  CB  ASP   129     -32.790  12.180  -5.875  1.00 10.00      A   
ATOM   1129  CG  ASP   129     -33.158  11.650  -4.500  1.00 10.00      A   
ATOM   1130  OD1 ASP   129     -33.598  12.443  -3.637  1.00 10.00      A   
ATOM   1131  OD2 ASP   129     -33.012  10.430  -4.276  1.00 10.00      A   
ATOM   1132  C   ASP   129     -32.310  14.570  -5.312  1.00 10.00      A   
ATOM   1133  O   ASP   129     -31.146  14.760  -5.659  1.00 10.00      A   
ATOM   1134  N   ASN   130     -32.855  15.150  -4.257  1.00 10.00      A   
ATOM   1135  HN  ASN   130     -33.790  14.953  -4.039  1.00 10.00      A   
ATOM   1136  CA  ASN   130     -32.114  16.071  -3.411  1.00 10.00      A   
ATOM   1137  CB  ASN   130     -32.788  17.450  -3.413  1.00 10.00      A   
ATOM   1138  CG  ASN   130     -34.066  17.501  -2.587  1.00 10.00      A   
ATOM   1139  OD1 ASN   130     -34.843  16.545  -2.547  1.00 10.00      A   
ATOM   1140  ND2 ASN   130     -34.296  18.623  -1.931  1.00 10.00      A   
ATOM   1141 HD21 ASN   130     -33.648  19.352  -2.020  1.00 10.00      A   
ATOM   1142 HD22 ASN   130     -35.100  18.677  -1.370  1.00 10.00      A   
ATOM   1143  C   ASN   130     -32.026  15.537  -1.983  1.00 10.00      A   
ATOM   1144  O   ASN   130     -31.578  16.240  -1.072  1.00 10.00      A   
ATOM   1145  N   ASN   131     -32.438  14.288  -1.799  1.00 10.00      A   
ATOM   1146  HN  ASN   131     -32.752  13.763  -2.575  1.00 10.00      A   
ATOM   1147  CA  ASN   131     -32.428  13.666  -0.479  1.00 10.00      A   
ATOM   1148  CB  ASN   131     -33.775  12.986  -0.202  1.00 10.00      A   
ATOM   1149  CG  ASN   131     -34.937  13.955  -0.043  1.00 10.00      A   
ATOM   1150  OD1 ASN   131     -34.796  15.040   0.524  1.00 10.00      A   
ATOM   1151  ND2 ASN   131     -36.097  13.569  -0.547  1.00 10.00      A   
ATOM   1152 HD21 ASN   131     -36.142  12.693  -0.990  1.00 10.00      A   
ATOM   1153 HD22 ASN   131     -36.868  14.170  -0.457  1.00 10.00      A   
ATOM   1154  C   ASN   131     -31.310  12.635  -0.354  1.00 10.00      A   
ATOM   1155  O   ASN   131     -31.259  11.673  -1.121  1.00 10.00      A   
ATOM   1156  N   ILE   132     -30.416  12.838   0.610  1.00 10.00      A   
ATOM   1157  HN  ILE   132     -30.500  13.631   1.178  1.00 10.00      A   
ATOM   1158  CA  ILE   132     -29.309  11.911   0.850  1.00 10.00      A   
ATOM   1159  CB  ILE   132     -27.976  12.402   0.245  1.00 10.00      A   
ATOM   1160  CG1 ILE   132     -27.644  13.814   0.725  1.00 10.00      A   
ATOM   1161  CG2 ILE   132     -27.997  12.332  -1.274  1.00 10.00      A   
ATOM   1162  CD1 ILE   132     -26.331  13.906   1.469  1.00 10.00      A   
ATOM   1163  C   ILE   132     -29.119  11.688   2.349  1.00 10.00      A   
ATOM   1164  O   ILE   132     -29.555  12.506   3.165  1.00 10.00      A   
ATOM   1165  N   THR   133     -28.464  10.591   2.705  1.00 10.00      A   
ATOM   1166  HN  THR   133     -28.139   9.977   2.007  1.00 10.00      A   
ATOM   1167  CA  THR   133     -28.225  10.261   4.105  1.00 10.00      A   
ATOM   1168  CB  THR   133     -28.068   8.741   4.307  1.00 10.00      A   
ATOM   1169  OG1 THR   133     -27.075   8.233   3.409  1.00 10.00      A   
ATOM   1170  HG1 THR   133     -27.412   8.284   2.495  1.00 10.00      A   
ATOM   1171  CG2 THR   133     -29.388   8.029   4.061  1.00 10.00      A   
ATOM   1172  C   THR   133     -26.992  10.982   4.664  1.00 10.00      A   
ATOM   1173  O   THR   133     -26.059  11.308   3.926  1.00 10.00      A   
ATOM   1174  N   PRO   134     -26.971  11.228   5.989  1.00 10.00      A   
ATOM   1175  CA  PRO   134     -25.856  11.913   6.657  1.00 10.00      A   
ATOM   1176  CB  PRO   134     -26.349  12.097   8.099  1.00 10.00      A   
ATOM   1177  CG  PRO   134     -27.823  11.867   8.041  1.00 10.00      A   
ATOM   1178  CD  PRO   134     -28.039  10.879   6.936  1.00 10.00      A   
ATOM   1179  C   PRO   134     -24.567  11.094   6.644  1.00 10.00      A   
ATOM   1180  O   PRO   134     -23.470  11.652   6.653  1.00 10.00      A   
ATOM   1181  N   GLN   135     -24.696   9.773   6.617  1.00 10.00      A   
ATOM   1182  HN  GLN   135     -25.591   9.377   6.599  1.00 10.00      A   
ATOM   1183  CA  GLN   135     -23.527   8.905   6.604  1.00 10.00      A   
ATOM   1184  CB  GLN   135     -23.872   7.491   7.083  1.00 10.00      A   
ATOM   1185  CG  GLN   135     -22.664   6.670   7.508  1.00 10.00      A   
ATOM   1186  CD  GLN   135     -21.912   7.284   8.677  1.00 10.00      A   
ATOM   1187  OE1 GLN   135     -22.500   7.930   9.544  1.00 10.00      A   
ATOM   1188  NE2 GLN   135     -20.603   7.087   8.707  1.00 10.00      A   
ATOM   1189 HE21 GLN   135     -20.198   6.563   7.986  1.00 10.00      A   
ATOM   1190 HE22 GLN   135     -20.093   7.476   9.448  1.00 10.00      A   
ATOM   1191  C   GLN   135     -22.890   8.880   5.219  1.00 10.00      A   
ATOM   1192  O   GLN   135     -21.690   8.652   5.083  1.00 10.00      A   
ATOM   1193  N   ALA   136     -23.697   9.129   4.192  1.00 10.00      A   
ATOM   1194  HN  ALA   136     -24.647   9.298   4.356  1.00 10.00      A   
ATOM   1195  CA  ALA   136     -23.198   9.155   2.825  1.00 10.00      A   
ATOM   1196  CB  ALA   136     -24.353   9.177   1.837  1.00 10.00      A   
ATOM   1197  C   ALA   136     -22.313  10.377   2.630  1.00 10.00      A   
ATOM   1198  O   ALA   136     -21.196  10.281   2.120  1.00 10.00      A   
ATOM   1199  N   ALA   137     -22.814  11.525   3.073  1.00 10.00      A   
ATOM   1200  HN  ALA   137     -23.707  11.531   3.477  1.00 10.00      A   
ATOM   1201  CA  ALA   137     -22.074  12.776   2.965  1.00 10.00      A   
ATOM   1202  CB  ALA   137     -22.957  13.952   3.353  1.00 10.00      A   
ATOM   1203  C   ALA   137     -20.830  12.732   3.843  1.00 10.00      A   
ATOM   1204  O   ALA   137     -19.837  13.410   3.576  1.00 10.00      A   
ATOM   1205  N   ALA   138     -20.889  11.904   4.878  1.00 10.00      A   
ATOM   1206  HN  ALA   138     -21.709  11.385   5.022  1.00 10.00      A   
ATOM   1207  CA  ALA   138     -19.783  11.743   5.810  1.00 10.00      A   
ATOM   1208  CB  ALA   138     -20.230  10.950   7.027  1.00 10.00      A   
ATOM   1209  C   ALA   138     -18.584  11.075   5.142  1.00 10.00      A   
ATOM   1210  O   ALA   138     -17.459  11.160   5.638  1.00 10.00      A   
ATOM   1211  N   TRP   139     -18.823  10.416   4.017  1.00 10.00      A   
ATOM   1212  HN  TRP   139     -19.740  10.382   3.663  1.00 10.00      A   
ATOM   1213  CA  TRP   139     -17.758   9.738   3.296  1.00 10.00      A   
ATOM   1214  CB  TRP   139     -18.322   8.643   2.387  1.00 10.00      A   
ATOM   1215  CG  TRP   139     -17.269   7.888   1.637  1.00 10.00      A   
ATOM   1216  CD1 TRP   139     -16.401   6.963   2.143  1.00 10.00      A   
ATOM   1217  CD2 TRP   139     -16.968   7.998   0.242  1.00 10.00      A   
ATOM   1218  NE1 TRP   139     -15.582   6.493   1.148  1.00 10.00      A   
ATOM   1219  HE1 TRP   139     -14.872   5.820   1.257  1.00 10.00      A   
ATOM   1220  CE2 TRP   139     -15.909   7.110  -0.025  1.00 10.00      A   
ATOM   1221  CE3 TRP   139     -17.490   8.761  -0.806  1.00 10.00      A   
ATOM   1222  CZ2 TRP   139     -15.365   6.960  -1.295  1.00 10.00      A   
ATOM   1223  CZ3 TRP   139     -16.947   8.609  -2.067  1.00 10.00      A   
ATOM   1224  CH2 TRP   139     -15.893   7.718  -2.299  1.00 10.00      A   
ATOM   1225  C   TRP   139     -16.907  10.723   2.497  1.00 10.00      A   
ATOM   1226  O   TRP   139     -15.682  10.610   2.465  1.00 10.00      A   
ATOM   1227  N   GLN   140     -17.553  11.706   1.885  1.00 10.00      A   
ATOM   1228  HN  GLN   140     -18.526  11.770   1.975  1.00 10.00      A   
ATOM   1229  CA  GLN   140     -16.843  12.698   1.083  1.00 10.00      A   
ATOM   1230  CB  GLN   140     -17.728  13.225  -0.056  1.00 10.00      A   
ATOM   1231  CG  GLN   140     -19.138  13.617   0.364  1.00 10.00      A   
ATOM   1232  CD  GLN   140     -20.006  14.026  -0.813  1.00 10.00      A   
ATOM   1233  OE1 GLN   140     -19.522  14.583  -1.798  1.00 10.00      A   
ATOM   1234  NE2 GLN   140     -21.292  13.735  -0.733  1.00 10.00      A   
ATOM   1235 HE21 GLN   140     -21.618  13.271   0.069  1.00 10.00      A   
ATOM   1236 HE22 GLN   140     -21.873  13.995  -1.479  1.00 10.00      A   
ATOM   1237  C   GLN   140     -16.303  13.848   1.940  1.00 10.00      A   
ATOM   1238  O   GLN   140     -15.570  14.706   1.447  1.00 10.00      A   
ATOM   1239  N   ILE   141     -16.654  13.838   3.226  1.00 10.00      A   
ATOM   1240  HN  ILE   141     -17.227  13.114   3.548  1.00 10.00      A   
ATOM   1241  CA  ILE   141     -16.221  14.873   4.176  1.00 10.00      A   
ATOM   1242  CB  ILE   141     -16.679  14.570   5.630  1.00 10.00      A   
ATOM   1243  CG1 ILE   141     -18.144  14.985   5.823  1.00 10.00      A   
ATOM   1244  CG2 ILE   141     -15.783  15.260   6.653  1.00 10.00      A   
ATOM   1245  CD1 ILE   141     -18.702  14.700   7.203  1.00 10.00      A   
ATOM   1246  C   ILE   141     -14.710  15.187   4.124  1.00 10.00      A   
ATOM   1247  O   ILE   141     -14.336  16.353   3.980  1.00 10.00      A   
ATOM   1248  N   PRO   142     -13.822  14.167   4.233  1.00 10.00      A   
ATOM   1249  CA  PRO   142     -12.365  14.371   4.209  1.00 10.00      A   
ATOM   1250  CB  PRO   142     -11.785  12.952   4.091  1.00 10.00      A   
ATOM   1251  CG  PRO   142     -12.950  12.068   3.801  1.00 10.00      A   
ATOM   1252  CD  PRO   142     -14.147  12.746   4.399  1.00 10.00      A   
ATOM   1253  C   PRO   142     -11.890  15.242   3.046  1.00 10.00      A   
ATOM   1254  O   PRO   142     -11.127  16.189   3.244  1.00 10.00      A   
ATOM   1255  N   ARG   143     -12.359  14.938   1.838  1.00 10.00      A   
ATOM   1256  HN  ARG   143     -12.989  14.192   1.741  1.00 10.00      A   
ATOM   1257  CA  ARG   143     -11.957  15.700   0.661  1.00 10.00      A   
ATOM   1258  CB  ARG   143     -12.170  14.909  -0.638  1.00 10.00      A   
ATOM   1259  CG  ARG   143     -13.618  14.779  -1.077  1.00 10.00      A   
ATOM   1260  CD  ARG   143     -13.717  14.272  -2.504  1.00 10.00      A   
ATOM   1261  NE  ARG   143     -13.104  15.193  -3.462  1.00 10.00      A   
ATOM   1262  HE  ARG   143     -12.375  15.771  -3.132  1.00 10.00      A   
ATOM   1263  CZ  ARG   143     -13.478  15.293  -4.733  1.00 10.00      A   
ATOM   1264  NH1 ARG   143     -14.460  14.528  -5.196  1.00 10.00      A   
ATOM   1265 HH11 ARG   143     -14.943  13.850  -4.566  1.00 10.00      A   
ATOM   1266 HH12 ARG   143     -14.755  14.602  -6.193  1.00 10.00      A   
ATOM   1267  NH2 ARG   143     -12.866  16.150  -5.539  1.00 10.00      A   
ATOM   1268 HH21 ARG   143     -12.089  16.746  -5.177  1.00 10.00      A   
ATOM   1269 HH22 ARG   143     -13.156  16.237  -6.540  1.00 10.00      A   
ATOM   1270  C   ARG   143     -12.642  17.064   0.604  1.00 10.00      A   
ATOM   1271  O   ARG   143     -12.048  18.046   0.160  1.00 10.00      A   
ATOM   1272  N   VAL   144     -13.886  17.127   1.066  1.00 10.00      A   
ATOM   1273  HN  VAL   144     -14.315  16.310   1.408  1.00 10.00      A   
ATOM   1274  CA  VAL   144     -14.635  18.382   1.070  1.00 10.00      A   
ATOM   1275  CB  VAL   144     -16.119  18.174   1.453  1.00 10.00      A   
ATOM   1276  CG1 VAL   144     -16.820  19.506   1.683  1.00 10.00      A   
ATOM   1277  CG2 VAL   144     -16.839  17.383   0.370  1.00 10.00      A   
ATOM   1278  C   VAL   144     -13.977  19.384   2.015  1.00 10.00      A   
ATOM   1279  O   VAL   144     -13.829  20.564   1.685  1.00 10.00      A   
ATOM   1280  N   ALA   145     -13.549  18.891   3.171  1.00 10.00      A   
ATOM   1281  HN  ALA   145     -13.694  17.936   3.366  1.00 10.00      A   
ATOM   1282  CA  ALA   145     -12.890  19.722   4.170  1.00 10.00      A   
ATOM   1283  CB  ALA   145     -12.818  18.994   5.503  1.00 10.00      A   
ATOM   1284  C   ALA   145     -11.495  20.134   3.706  1.00 10.00      A   
ATOM   1285  O   ALA   145     -10.898  21.062   4.248  1.00 10.00      A   
ATOM   1286  N   LYS   146     -10.982  19.434   2.700  1.00 10.00      A   
ATOM   1287  HN  LYS   146     -11.500  18.694   2.322  1.00 10.00      A   
ATOM   1288  CA  LYS   146      -9.664  19.732   2.150  1.00 10.00      A   
ATOM   1289  CB  LYS   146      -9.001  18.459   1.615  1.00 10.00      A   
ATOM   1290  CG  LYS   146      -8.062  17.776   2.595  1.00 10.00      A   
ATOM   1291  CD  LYS   146      -7.497  16.493   2.006  1.00 10.00      A   
ATOM   1292  CE  LYS   146      -6.274  16.021   2.773  1.00 10.00      A   
ATOM   1293  NZ  LYS   146      -5.746  14.734   2.245  1.00 10.00      A   
ATOM   1294  HZ1 LYS   146      -6.438  13.967   2.411  1.00 10.00      A   
ATOM   1295  HZ2 LYS   146      -4.854  14.487   2.720  1.00 10.00      A   
ATOM   1296  HZ3 LYS   146      -5.567  14.808   1.223  1.00 10.00      A   
ATOM   1297  C   LYS   146      -9.766  20.769   1.038  1.00 10.00      A   
ATOM   1298  O   LYS   146      -8.768  21.358   0.631  1.00 10.00      A   
ATOM   1299  N   ALA   147     -10.983  20.992   0.557  1.00 10.00      A   
ATOM   1300  HN  ALA   147     -11.745  20.506   0.937  1.00 10.00      A   
ATOM   1301  CA  ALA   147     -11.214  21.946  -0.516  1.00 10.00      A   
ATOM   1302  CB  ALA   147     -12.559  21.698  -1.181  1.00 10.00      A   
ATOM   1303  C   ALA   147     -11.111  23.384  -0.019  1.00 10.00      A   
ATOM   1304  O   ALA   147     -10.443  24.210  -0.630  1.00 10.00      A   
ATOM   1305  N   ARG   148     -11.773  23.683   1.095  1.00 10.00      A   
ATOM   1306  HN  ARG   148     -12.286  22.985   1.553  1.00 10.00      A   
ATOM   1307  CA  ARG   148     -11.742  25.038   1.648  1.00 10.00      A   
ATOM   1308  CB  ARG   148     -13.155  25.548   1.967  1.00 10.00      A   
ATOM   1309  CG  ARG   148     -14.258  24.965   1.097  1.00 10.00      A   
ATOM   1310  CD  ARG   148     -14.074  25.319  -0.371  1.00 10.00      A   
ATOM   1311  NE  ARG   148     -14.704  26.588  -0.721  1.00 10.00      A   
ATOM   1312  HE  ARG   148     -14.387  27.399  -0.253  1.00 10.00      A   
ATOM   1313  CZ  ARG   148     -15.669  26.711  -1.633  1.00 10.00      A   
ATOM   1314  NH1 ARG   148     -16.121  25.645  -2.288  1.00 10.00      A   
ATOM   1315 HH11 ARG   148     -15.726  24.703  -2.093  1.00 10.00      A   
ATOM   1316 HH12 ARG   148     -16.875  25.753  -3.004  1.00 10.00      A   
ATOM   1317  NH2 ARG   148     -16.163  27.902  -1.901  1.00 10.00      A   
ATOM   1318 HH21 ARG   148     -16.918  28.012  -2.616  1.00 10.00      A   
ATOM   1319 HH22 ARG   148     -15.800  28.742  -1.403  1.00 10.00      A   
ATOM   1320  C   ARG   148     -10.869  25.091   2.895  1.00 10.00      A   
ATOM   1321  O   ARG   148     -10.712  26.148   3.513  1.00 10.00      A   
ATOM   1322  N   ASN   149     -10.312  23.934   3.247  1.00 10.00      A   
ATOM   1323  HN  ASN   149     -10.497  23.143   2.701  1.00 10.00      A   
ATOM   1324  CA  ASN   149      -9.443  23.789   4.414  1.00 10.00      A   
ATOM   1325  CB  ASN   149      -8.118  24.529   4.229  1.00 10.00      A   
ATOM   1326  CG  ASN   149      -7.025  23.995   5.136  1.00 10.00      A   
ATOM   1327  OD1 ASN   149      -6.933  22.789   5.368  1.00 10.00      A   
ATOM   1328  ND2 ASN   149      -6.186  24.882   5.647  1.00 10.00      A   
ATOM   1329 HD21 ASN   149      -6.309  25.829   5.418  1.00 10.00      A   
ATOM   1330 HD22 ASN   149      -5.474  24.555   6.239  1.00 10.00      A   
ATOM   1331  C   ASN   149     -10.138  24.239   5.695  1.00 10.00      A   
ATOM   1332  O   ASN   149      -9.666  25.136   6.395  1.00 10.00      A   
ATOM   1333  N   LEU   150     -11.271  23.622   5.986  1.00 10.00      A   
ATOM   1334  HN  LEU   150     -11.598  22.916   5.386  1.00 10.00      A   
ATOM   1335  CA  LEU   150     -12.034  23.957   7.179  1.00 10.00      A   
ATOM   1336  CB  LEU   150     -13.491  24.274   6.822  1.00 10.00      A   
ATOM   1337  CG  LEU   150     -13.723  25.503   5.940  1.00 10.00      A   
ATOM   1338  CD1 LEU   150     -15.204  25.680   5.647  1.00 10.00      A   
ATOM   1339  CD2 LEU   150     -13.150  26.750   6.597  1.00 10.00      A   
ATOM   1340  C   LEU   150     -11.977  22.817   8.185  1.00 10.00      A   
ATOM   1341  O   LEU   150     -11.675  21.677   7.827  1.00 10.00      A   
ATOM   1342  N   SER   151     -12.253  23.132   9.444  1.00 10.00      A   
ATOM   1343  HN  SER   151     -12.464  24.062   9.670  1.00 10.00      A   
ATOM   1344  CA  SER   151     -12.240  22.136  10.502  1.00 10.00      A   
ATOM   1345  CB  SER   151     -12.376  22.813  11.871  1.00 10.00      A   
ATOM   1346  OG  SER   151     -12.243  21.877  12.929  1.00 10.00      A   
ATOM   1347  HG  SER   151     -12.032  22.351  13.747  1.00 10.00      A   
ATOM   1348  C   SER   151     -13.368  21.134  10.301  1.00 10.00      A   
ATOM   1349  O   SER   151     -14.530  21.519  10.145  1.00 10.00      A   
ATOM   1350  N   VAL   152     -13.017  19.854  10.300  1.00 10.00      A   
ATOM   1351  HN  VAL   152     -12.072  19.624  10.412  1.00 10.00      A   
ATOM   1352  CA  VAL   152     -13.988  18.782  10.122  1.00 10.00      A   
ATOM   1353  CB  VAL   152     -13.307  17.397  10.191  1.00 10.00      A   
ATOM   1354  CG1 VAL   152     -14.309  16.285   9.919  1.00 10.00      A   
ATOM   1355  CG2 VAL   152     -12.149  17.322   9.206  1.00 10.00      A   
ATOM   1356  C   VAL   152     -15.073  18.868  11.192  1.00 10.00      A   
ATOM   1357  O   VAL   152     -16.257  18.679  10.911  1.00 10.00      A   
ATOM   1358  N   GLU   153     -14.662  19.188  12.410  1.00 10.00      A   
ATOM   1359  HN  GLU   153     -13.709  19.355  12.563  1.00 10.00      A   
ATOM   1360  CA  GLU   153     -15.589  19.307  13.526  1.00 10.00      A   
ATOM   1361  CB  GLU   153     -14.819  19.575  14.820  1.00 10.00      A   
ATOM   1362  CG  GLU   153     -13.820  18.483  15.175  1.00 10.00      A   
ATOM   1363  CD  GLU   153     -12.856  18.907  16.262  1.00 10.00      A   
ATOM   1364  OE1 GLU   153     -13.190  19.830  17.032  1.00 10.00      A   
ATOM   1365  OE2 GLU   153     -11.757  18.319  16.351  1.00 10.00      A   
ATOM   1366  C   GLU   153     -16.610  20.415  13.267  1.00 10.00      A   
ATOM   1367  O   GLU   153     -17.804  20.247  13.515  1.00 10.00      A   
ATOM   1368  N   GLN   154     -16.135  21.537  12.734  1.00 10.00      A   
ATOM   1369  HN  GLN   154     -15.179  21.598  12.529  1.00 10.00      A   
ATOM   1370  CA  GLN   154     -17.005  22.670  12.437  1.00 10.00      A   
ATOM   1371  CB  GLN   154     -16.187  23.947  12.226  1.00 10.00      A   
ATOM   1372  CG  GLN   154     -15.673  24.573  13.512  1.00 10.00      A   
ATOM   1373  CD  GLN   154     -16.790  24.938  14.471  1.00 10.00      A   
ATOM   1374  OE1 GLN   154     -17.898  25.275  14.058  1.00 10.00      A   
ATOM   1375  NE2 GLN   154     -16.505  24.867  15.758  1.00 10.00      A   
ATOM   1376 HE21 GLN   154     -15.600  24.586  16.020  1.00 10.00      A   
ATOM   1377 HE22 GLN   154     -17.207  25.097  16.404  1.00 10.00      A   
ATOM   1378  C   GLN   154     -17.872  22.393  11.215  1.00 10.00      A   
ATOM   1379  O   GLN   154     -19.034  22.801  11.157  1.00 10.00      A   
ATOM   1380  N   LEU   155     -17.300  21.697  10.241  1.00 10.00      A   
ATOM   1381  HN  LEU   155     -16.366  21.409  10.343  1.00 10.00      A   
ATOM   1382  CA  LEU   155     -18.015  21.356   9.018  1.00 10.00      A   
ATOM   1383  CB  LEU   155     -17.063  20.736   7.992  1.00 10.00      A   
ATOM   1384  CG  LEU   155     -17.573  20.677   6.545  1.00 10.00      A   
ATOM   1385  CD1 LEU   155     -17.630  22.070   5.937  1.00 10.00      A   
ATOM   1386  CD2 LEU   155     -16.705  19.757   5.699  1.00 10.00      A   
ATOM   1387  C   LEU   155     -19.166  20.401   9.319  1.00 10.00      A   
ATOM   1388  O   LEU   155     -20.276  20.577   8.819  1.00 10.00      A   
ATOM   1389  N   THR   156     -18.898  19.398  10.152  1.00 10.00      A   
ATOM   1390  HN  THR   156     -17.989  19.307  10.512  1.00 10.00      A   
ATOM   1391  CA  THR   156     -19.919  18.425  10.532  1.00 10.00      A   
ATOM   1392  CB  THR   156     -19.337  17.299  11.414  1.00 10.00      A   
ATOM   1393  OG1 THR   156     -18.109  16.826  10.837  1.00 10.00      A   
ATOM   1394  HG1 THR   156     -17.404  17.471  11.005  1.00 10.00      A   
ATOM   1395  CG2 THR   156     -20.316  16.136  11.503  1.00 10.00      A   
ATOM   1396  C   THR   156     -21.064  19.117  11.269  1.00 10.00      A   
ATOM   1397  O   THR   156     -22.232  18.765  11.096  1.00 10.00      A   
ATOM   1398  N   GLN   157     -20.721  20.122  12.070  1.00 10.00      A   
ATOM   1399  HN  GLN   157     -19.774  20.358  12.161  1.00 10.00      A   
ATOM   1400  CA  GLN   157     -21.714  20.877  12.820  1.00 10.00      A   
ATOM   1401  CB  GLN   157     -21.028  21.856  13.781  1.00 10.00      A   
ATOM   1402  CG  GLN   157     -21.950  22.442  14.840  1.00 10.00      A   
ATOM   1403  CD  GLN   157     -22.657  21.372  15.653  1.00 10.00      A   
ATOM   1404  OE1 GLN   157     -22.122  20.283  15.867  1.00 10.00      A   
ATOM   1405  NE2 GLN   157     -23.864  21.673  16.107  1.00 10.00      A   
ATOM   1406 HE21 GLN   157     -24.231  22.558  15.897  1.00 10.00      A   
ATOM   1407 HE22 GLN   157     -24.343  20.997  16.633  1.00 10.00      A   
ATOM   1408  C   GLN   157     -22.641  21.623  11.864  1.00 10.00      A   
ATOM   1409  O   GLN   157     -23.838  21.763  12.120  1.00 10.00      A   
ATOM   1410  N   LEU   158     -22.078  22.092  10.755  1.00 10.00      A   
ATOM   1411  HN  LEU   158     -21.117  21.957  10.614  1.00 10.00      A   
ATOM   1412  CA  LEU   158     -22.850  22.804   9.746  1.00 10.00      A   
ATOM   1413  CB  LEU   158     -21.912  23.446   8.719  1.00 10.00      A   
ATOM   1414  CG  LEU   158     -22.572  24.314   7.644  1.00 10.00      A   
ATOM   1415  CD1 LEU   158     -23.086  25.615   8.240  1.00 10.00      A   
ATOM   1416  CD2 LEU   158     -21.605  24.584   6.503  1.00 10.00      A   
ATOM   1417  C   LEU   158     -23.798  21.837   9.047  1.00 10.00      A   
ATOM   1418  O   LEU   158     -24.972  22.139   8.834  1.00 10.00      A   
ATOM   1419  N   ILE   159     -23.275  20.661   8.711  1.00 10.00      A   
ATOM   1420  HN  ILE   159     -22.328  20.489   8.907  1.00 10.00      A   
ATOM   1421  CA  ILE   159     -24.062  19.625   8.047  1.00 10.00      A   
ATOM   1422  CB  ILE   159     -23.185  18.405   7.671  1.00 10.00      A   
ATOM   1423  CG1 ILE   159     -22.057  18.837   6.727  1.00 10.00      A   
ATOM   1424  CG2 ILE   159     -24.020  17.303   7.035  1.00 10.00      A   
ATOM   1425  CD1 ILE   159     -21.026  17.761   6.453  1.00 10.00      A   
ATOM   1426  C   ILE   159     -25.221  19.175   8.936  1.00 10.00      A   
ATOM   1427  O   ILE   159     -26.328  18.923   8.457  1.00 10.00      A   
ATOM   1428  N   ALA   160     -24.961  19.094  10.234  1.00 10.00      A   
ATOM   1429  HN  ALA   160     -24.056  19.309  10.552  1.00 10.00      A   
ATOM   1430  CA  ALA   160     -25.975  18.679  11.195  1.00 10.00      A   
ATOM   1431  CB  ALA   160     -25.359  18.487  12.572  1.00 10.00      A   
ATOM   1432  C   ALA   160     -27.123  19.681  11.254  1.00 10.00      A   
ATOM   1433  O   ALA   160     -28.270  19.304  11.477  1.00 10.00      A   
ATOM   1434  N   LYS   161     -26.807  20.954  11.034  1.00 10.00      A   
ATOM   1435  HN  LYS   161     -25.873  21.187  10.842  1.00 10.00      A   
ATOM   1436  CA  LYS   161     -27.812  22.012  11.064  1.00 10.00      A   
ATOM   1437  CB  LYS   161     -27.136  23.388  11.049  1.00 10.00      A   
ATOM   1438  CG  LYS   161     -28.107  24.559  10.984  1.00 10.00      A   
ATOM   1439  CD  LYS   161     -27.441  25.807  10.427  1.00 10.00      A   
ATOM   1440  CE  LYS   161     -28.467  26.886  10.118  1.00 10.00      A   
ATOM   1441  NZ  LYS   161     -27.859  28.059   9.435  1.00 10.00      A   
ATOM   1442  HZ1 LYS   161     -28.584  28.781   9.246  1.00 10.00      A   
ATOM   1443  HZ2 LYS   161     -27.436  27.768   8.527  1.00 10.00      A   
ATOM   1444  HZ3 LYS   161     -27.116  28.476  10.034  1.00 10.00      A   
ATOM   1445  C   LYS   161     -28.772  21.888   9.883  1.00 10.00      A   
ATOM   1446  O   LYS   161     -29.980  22.082  10.024  1.00 10.00      A   
ATOM   1447  N   TYR   162     -28.232  21.547   8.720  1.00 10.00      A   
ATOM   1448  HN  TYR   162     -27.267  21.374   8.674  1.00 10.00      A   
ATOM   1449  CA  TYR   162     -29.040  21.406   7.515  1.00 10.00      A   
ATOM   1450  CB  TYR   162     -28.291  21.942   6.290  1.00 10.00      A   
ATOM   1451  CG  TYR   162     -27.930  23.406   6.409  1.00 10.00      A   
ATOM   1452  CD1 TYR   162     -26.620  23.805   6.648  1.00 10.00      A   
ATOM   1453  CD2 TYR   162     -28.904  24.389   6.306  1.00 10.00      A   
ATOM   1454  CE1 TYR   162     -26.294  25.140   6.782  1.00 10.00      A   
ATOM   1455  CE2 TYR   162     -28.585  25.726   6.434  1.00 10.00      A   
ATOM   1456  CZ  TYR   162     -27.281  26.097   6.674  1.00 10.00      A   
ATOM   1457  OH  TYR   162     -26.964  27.429   6.825  1.00 10.00      A   
ATOM   1458  HH  TYR   162     -26.229  27.657   6.246  1.00 10.00      A   
ATOM   1459  C   TYR   162     -29.482  19.960   7.315  1.00 10.00      A   
ATOM   1460  O   TYR   162     -29.567  19.465   6.187  1.00 10.00      A   
ATOM   1461  N   SER   163     -29.756  19.291   8.427  1.00 10.00      A   
ATOM   1462  HN  SER   163     -29.659  19.745   9.291  1.00 10.00      A   
ATOM   1463  CA  SER   163     -30.207  17.913   8.411  1.00 10.00      A   
ATOM   1464  CB  SER   163     -29.357  17.067   9.365  1.00 10.00      A   
ATOM   1465  OG  SER   163     -29.586  15.679   9.178  1.00 10.00      A   
ATOM   1466  HG  SER   163     -29.937  15.533   8.289  1.00 10.00      A   
ATOM   1467  C   SER   163     -31.674  17.868   8.823  1.00 10.00      A   
ATOM   1468  O   SER   163     -32.021  18.205   9.957  1.00 10.00      A   
ATOM   1469  N   GLN   164     -32.529  17.478   7.893  1.00 10.00      A   
ATOM   1470  HN  GLN   164     -32.187  17.213   7.009  1.00 10.00      A   
ATOM   1471  CA  GLN   164     -33.959  17.405   8.147  1.00 10.00      A   
ATOM   1472  CB  GLN   164     -34.735  17.534   6.832  1.00 10.00      A   
ATOM   1473  CG  GLN   164     -34.515  18.859   6.116  1.00 10.00      A   
ATOM   1474  CD  GLN   164     -35.153  18.895   4.739  1.00 10.00      A   
ATOM   1475  OE1 GLN   164     -34.519  18.565   3.735  1.00 10.00      A   
ATOM   1476  NE2 GLN   164     -36.411  19.299   4.683  1.00 10.00      A   
ATOM   1477 HE21 GLN   164     -36.859  19.543   5.524  1.00 10.00      A   
ATOM   1478 HE22 GLN   164     -36.848  19.333   3.808  1.00 10.00      A   
ATOM   1479  C   GLN   164     -34.322  16.108   8.863  1.00 10.00      A   
ATOM   1480  O   GLN   164     -33.971  15.017   8.406  1.00 10.00      A   
ATOM   1481  N   GLN   165     -35.005  16.238   9.993  1.00 10.00      A   
ATOM   1482  HN  GLN   165     -35.239  17.138  10.311  1.00 10.00      A   
ATOM   1483  CA  GLN   165     -35.418  15.084  10.776  1.00 10.00      A   
ATOM   1484  CB  GLN   165     -35.118  15.312  12.259  1.00 10.00      A   
ATOM   1485  CG  GLN   165     -33.643  15.504  12.564  1.00 10.00      A   
ATOM   1486  CD  GLN   165     -32.830  14.243  12.353  1.00 10.00      A   
ATOM   1487  OE1 GLN   165     -33.321  13.128  12.542  1.00 10.00      A   
ATOM   1488  NE2 GLN   165     -31.577  14.411  11.962  1.00 10.00      A   
ATOM   1489 HE21 GLN   165     -31.251  15.326  11.833  1.00 10.00      A   
ATOM   1490 HE22 GLN   165     -31.026  13.615  11.816  1.00 10.00      A   
ATOM   1491  C   GLN   165     -36.903  14.820  10.589  1.00 10.00      A   
ATOM   1492  O   GLN   165     -37.713  15.742  10.663  1.00 10.00      A   
ATOM   1493  N   PRO   166     -37.274  13.563  10.326  1.00 10.00      A   
ATOM   1494  CA  PRO   166     -38.676  13.181  10.139  1.00 10.00      A   
ATOM   1495  CB  PRO   166     -38.585  11.729   9.655  1.00 10.00      A   
ATOM   1496  CG  PRO   166     -37.280  11.234  10.179  1.00 10.00      A   
ATOM   1497  CD  PRO   166     -36.358  12.419  10.187  1.00 10.00      A   
ATOM   1498  C   PRO   166     -39.452  13.253  11.454  1.00 10.00      A   
ATOM   1499  O   PRO   166     -38.855  13.278  12.530  1.00 10.00      A   
ATOM   1500  N   LEU   167     -40.778  13.303  11.366  1.00 10.00      A   
ATOM   1501  HN  LEU   167     -41.199  13.299  10.481  1.00 10.00      A   
ATOM   1502  CA  LEU   167     -41.625  13.365  12.556  1.00 10.00      A   
ATOM   1503  CB  LEU   167     -43.093  13.527  12.156  1.00 10.00      A   
ATOM   1504  CG  LEU   167     -43.394  14.584  11.091  1.00 10.00      A   
ATOM   1505  CD1 LEU   167     -44.880  14.612  10.770  1.00 10.00      A   
ATOM   1506  CD2 LEU   167     -42.908  15.955  11.530  1.00 10.00      A   
ATOM   1507  C   LEU   167     -41.449  12.093  13.372  1.00 10.00      A   
ATOM   1508  O   LEU   167     -41.305  12.129  14.597  1.00 10.00      A   
ATOM   1509  N   VAL   168     -41.464  10.967  12.676  1.00 10.00      A   
ATOM   1510  HN  VAL   168     -41.601  11.010  11.706  1.00 10.00      A   
ATOM   1511  CA  VAL   168     -41.278   9.668  13.300  1.00 10.00      A   
ATOM   1512  CB  VAL   168     -42.545   8.787  13.193  1.00 10.00      A   
ATOM   1513  CG1 VAL   168     -42.326   7.433  13.853  1.00 10.00      A   
ATOM   1514  CG2 VAL   168     -43.744   9.491  13.811  1.00 10.00      A   
ATOM   1515  C   VAL   168     -40.101   8.972  12.629  1.00 10.00      A   
ATOM   1516  O   VAL   168     -40.015   8.933  11.401  1.00 10.00      A   
ATOM   1517  N   LYS   169     -39.201   8.426  13.435  1.00 10.00      A   
ATOM   1518  HN  LYS   169     -39.340   8.480  14.407  1.00 10.00      A   
ATOM   1519  CA  LYS   169     -38.008   7.752  12.930  1.00 10.00      A   
ATOM   1520  CB  LYS   169     -37.046   7.434  14.076  1.00 10.00      A   
ATOM   1521  CG  LYS   169     -36.614   8.655  14.872  1.00 10.00      A   
ATOM   1522  CD  LYS   169     -35.634   8.281  15.968  1.00 10.00      A   
ATOM   1523  CE  LYS   169     -35.371   9.455  16.894  1.00 10.00      A   
ATOM   1524  NZ  LYS   169     -34.337   9.133  17.911  1.00 10.00      A   
ATOM   1525  HZ1 LYS   169     -34.209   9.935  18.561  1.00 10.00      A   
ATOM   1526  HZ2 LYS   169     -33.427   8.931  17.445  1.00 10.00      A   
ATOM   1527  HZ3 LYS   169     -34.624   8.298  18.460  1.00 10.00      A   
ATOM   1528  C   LYS   169     -38.335   6.487  12.137  1.00 10.00      A   
ATOM   1529  O   LYS   169     -37.451   5.882  11.532  1.00 10.00      A   
ATOM   1530  N   TYR   170     -39.600   6.095  12.140  1.00 10.00      A   
ATOM   1531  HN  TYR   170     -40.259   6.613  12.646  1.00 10.00      A   
ATOM   1532  CA  TYR   170     -40.033   4.914  11.412  1.00 10.00      A   
ATOM   1533  CB  TYR   170     -40.984   4.078  12.271  1.00 10.00      A   
ATOM   1534  CG  TYR   170     -40.347   3.574  13.550  1.00 10.00      A   
ATOM   1535  CD1 TYR   170     -40.723   4.081  14.789  1.00 10.00      A   
ATOM   1536  CD2 TYR   170     -39.367   2.592  13.517  1.00 10.00      A   
ATOM   1537  CE1 TYR   170     -40.132   3.631  15.957  1.00 10.00      A   
ATOM   1538  CE2 TYR   170     -38.772   2.134  14.677  1.00 10.00      A   
ATOM   1539  CZ  TYR   170     -39.162   2.652  15.895  1.00 10.00      A   
ATOM   1540  OH  TYR   170     -38.567   2.201  17.053  1.00 10.00      A   
ATOM   1541  HH  TYR   170     -39.247   1.888  17.659  1.00 10.00      A   
ATOM   1542  C   TYR   170     -40.687   5.301  10.088  1.00 10.00      A   
ATOM   1543  O   TYR   170     -41.215   4.454   9.366  1.00 10.00      A   
ATOM   1544  N   ILE   171     -40.655   6.592   9.782  1.00 10.00      A   
ATOM   1545  HN  ILE   171     -40.243   7.223  10.413  1.00 10.00      A   
ATOM   1546  CA  ILE   171     -41.226   7.100   8.539  1.00 10.00      A   
ATOM   1547  CB  ILE   171     -42.009   8.411   8.772  1.00 10.00      A   
ATOM   1548  CG1 ILE   171     -43.140   8.180   9.777  1.00 10.00      A   
ATOM   1549  CG2 ILE   171     -42.567   8.959   7.463  1.00 10.00      A   
ATOM   1550  CD1 ILE   171     -43.983   9.410  10.050  1.00 10.00      A   
ATOM   1551  C   ILE   171     -40.118   7.337   7.511  1.00 10.00      A   
ATOM   1552  O   ILE   171     -40.358   7.358   6.302  1.00 10.00      A   
ATOM   1553  N   GLY   172     -38.899   7.507   7.998  1.00 10.00      A   
ATOM   1554  HN  GLY   172     -38.756   7.468   8.965  1.00 10.00      A   
ATOM   1555  CA  GLY   172     -37.775   7.742   7.116  1.00 10.00      A   
ATOM   1556  C   GLY   172     -36.491   7.970   7.883  1.00 10.00      A   
ATOM   1557  O   GLY   172     -36.455   7.808   9.105  1.00 10.00      A   
ATOM   1558  N   GLN   173     -35.438   8.336   7.171  1.00 10.00      A   
ATOM   1559  HN  GLN   173     -35.530   8.440   6.199  1.00 10.00      A   
ATOM   1560  CA  GLN   173     -34.149   8.592   7.785  1.00 10.00      A   
ATOM   1561  CB  GLN   173     -33.065   7.706   7.149  1.00 10.00      A   
ATOM   1562  CG  GLN   173     -32.636   8.121   5.745  1.00 10.00      A   
ATOM   1563  CD  GLN   173     -33.567   7.619   4.657  1.00 10.00      A   
ATOM   1564  OE1 GLN   173     -34.203   6.574   4.794  1.00 10.00      A   
ATOM   1565  NE2 GLN   173     -33.648   8.354   3.564  1.00 10.00      A   
ATOM   1566 HE21 GLN   173     -33.114   9.173   3.513  1.00 10.00      A   
ATOM   1567 HE22 GLN   173     -34.238   8.044   2.843  1.00 10.00      A   
ATOM   1568  C   GLN   173     -33.786  10.067   7.637  1.00 10.00      A   
ATOM   1569  O   GLN   173     -34.336  10.754   6.772  1.00 10.00      A   
ATOM   1570  N   PRO   174     -32.886  10.578   8.496  1.00 10.00      A   
ATOM   1571  CA  PRO   174     -32.442  11.976   8.438  1.00 10.00      A   
ATOM   1572  CB  PRO   174     -31.321  12.038   9.477  1.00 10.00      A   
ATOM   1573  CG  PRO   174     -31.617  10.925  10.420  1.00 10.00      A   
ATOM   1574  CD  PRO   174     -32.247   9.841   9.598  1.00 10.00      A   
ATOM   1575  C   PRO   174     -31.894  12.319   7.056  1.00 10.00      A   
ATOM   1576  O   PRO   174     -31.067  11.589   6.503  1.00 10.00      A   
ATOM   1577  N   VAL   175     -32.355  13.428   6.506  1.00 10.00      A   
ATOM   1578  HN  VAL   175     -32.998  13.981   7.006  1.00 10.00      A   
ATOM   1579  CA  VAL   175     -31.933  13.847   5.178  1.00 10.00      A   
ATOM   1580  CB  VAL   175     -33.153  14.122   4.271  1.00 10.00      A   
ATOM   1581  CG1 VAL   175     -32.719  14.707   2.936  1.00 10.00      A   
ATOM   1582  CG2 VAL   175     -33.953  12.846   4.055  1.00 10.00      A   
ATOM   1583  C   VAL   175     -31.043  15.087   5.221  1.00 10.00      A   
ATOM   1584  O   VAL   175     -31.301  16.027   5.970  1.00 10.00      A   
ATOM   1585  N   VAL   176     -29.984  15.067   4.428  1.00 10.00      A   
ATOM   1586  HN  VAL   176     -29.811  14.264   3.885  1.00 10.00      A   
ATOM   1587  CA  VAL   176     -29.066  16.193   4.337  1.00 10.00      A   
ATOM   1588  CB  VAL   176     -27.604  15.704   4.240  1.00 10.00      A   
ATOM   1589  CG1 VAL   176     -26.665  16.837   3.855  1.00 10.00      A   
ATOM   1590  CG2 VAL   176     -27.172  15.071   5.554  1.00 10.00      A   
ATOM   1591  C   VAL   176     -29.418  17.031   3.105  1.00 10.00      A   
ATOM   1592  O   VAL   176     -29.435  16.519   1.986  1.00 10.00      A   
ATOM   1593  N   ASN   177     -29.716  18.309   3.311  1.00 10.00      A   
ATOM   1594  HN  ASN   177     -29.684  18.672   4.225  1.00 10.00      A   
ATOM   1595  CA  ASN   177     -30.080  19.190   2.204  1.00 10.00      A   
ATOM   1596  CB  ASN   177     -30.873  20.402   2.700  1.00 10.00      A   
ATOM   1597  CG  ASN   177     -31.689  21.041   1.593  1.00 10.00      A   
ATOM   1598  OD1 ASN   177     -31.169  21.810   0.784  1.00 10.00      A   
ATOM   1599  ND2 ASN   177     -32.974  20.726   1.546  1.00 10.00      A   
ATOM   1600 HD21 ASN   177     -33.326  20.106   2.222  1.00 10.00      A   
ATOM   1601 HD22 ASN   177     -33.525  21.128   0.845  1.00 10.00      A   
ATOM   1602  C   ASN   177     -28.846  19.649   1.435  1.00 10.00      A   
ATOM   1603  O   ASN   177     -28.160  20.581   1.849  1.00 10.00      A   
ATOM   1604  N   ILE   178     -28.580  18.988   0.313  1.00 10.00      A   
ATOM   1605  HN  ILE   178     -29.186  18.264   0.038  1.00 10.00      A   
ATOM   1606  CA  ILE   178     -27.427  19.299  -0.529  1.00 10.00      A   
ATOM   1607  CB  ILE   178     -27.328  18.315  -1.718  1.00 10.00      A   
ATOM   1608  CG1 ILE   178     -27.649  16.887  -1.278  1.00 10.00      A   
ATOM   1609  CG2 ILE   178     -25.949  18.379  -2.362  1.00 10.00      A   
ATOM   1610  CD1 ILE   178     -27.867  15.931  -2.432  1.00 10.00      A   
ATOM   1611  C   ILE   178     -27.517  20.711  -1.103  1.00 10.00      A   
ATOM   1612  O   ILE   178     -26.526  21.444  -1.133  1.00 10.00      A   
ATOM   1613  N   VAL   179     -28.712  21.083  -1.547  1.00 10.00      A   
ATOM   1614  HN  VAL   179     -29.468  20.463  -1.451  1.00 10.00      A   
ATOM   1615  CA  VAL   179     -28.942  22.393  -2.155  1.00 10.00      A   
ATOM   1616  CB  VAL   179     -30.405  22.562  -2.619  1.00 10.00      A   
ATOM   1617  CG1 VAL   179     -30.575  23.853  -3.406  1.00 10.00      A   
ATOM   1618  CG2 VAL   179     -30.843  21.367  -3.451  1.00 10.00      A   
ATOM   1619  C   VAL   179     -28.565  23.542  -1.220  1.00 10.00      A   
ATOM   1620  O   VAL   179     -27.674  24.336  -1.527  1.00 10.00      A   
ATOM   1621  N   GLU   180     -29.230  23.617  -0.073  1.00 10.00      A   
ATOM   1622  HN  GLU   180     -29.914  22.940   0.133  1.00 10.00      A   
ATOM   1623  CA  GLU   180     -28.968  24.680   0.888  1.00 10.00      A   
ATOM   1624  CB  GLU   180     -30.032  24.713   1.986  1.00 10.00      A   
ATOM   1625  CG  GLU   180     -31.382  25.218   1.504  1.00 10.00      A   
ATOM   1626  CD  GLU   180     -32.392  25.347   2.625  1.00 10.00      A   
ATOM   1627  OE1 GLU   180     -33.312  24.507   2.697  1.00 10.00      A   
ATOM   1628  OE2 GLU   180     -32.272  26.292   3.434  1.00 10.00      A   
ATOM   1629  C   GLU   180     -27.564  24.598   1.479  1.00 10.00      A   
ATOM   1630  O   GLU   180     -26.960  25.624   1.799  1.00 10.00      A   
ATOM   1631  N   LEU   181     -27.039  23.384   1.603  1.00 10.00      A   
ATOM   1632  HN  LEU   181     -27.566  22.604   1.325  1.00 10.00      A   
ATOM   1633  CA  LEU   181     -25.703  23.178   2.152  1.00 10.00      A   
ATOM   1634  CB  LEU   181     -25.429  21.688   2.367  1.00 10.00      A   
ATOM   1635  CG  LEU   181     -24.175  21.331   3.165  1.00 10.00      A   
ATOM   1636  CD1 LEU   181     -24.263  21.884   4.580  1.00 10.00      A   
ATOM   1637  CD2 LEU   181     -23.969  19.826   3.189  1.00 10.00      A   
ATOM   1638  C   LEU   181     -24.636  23.788   1.246  1.00 10.00      A   
ATOM   1639  O   LEU   181     -23.779  24.548   1.703  1.00 10.00      A   
ATOM   1640  N   ASN   182     -24.706  23.473  -0.045  1.00 10.00      A   
ATOM   1641  HN  ASN   182     -25.422  22.874  -0.354  1.00 10.00      A   
ATOM   1642  CA  ASN   182     -23.743  23.990  -1.017  1.00 10.00      A   
ATOM   1643  CB  ASN   182     -23.971  23.367  -2.397  1.00 10.00      A   
ATOM   1644  CG  ASN   182     -23.135  22.120  -2.641  1.00 10.00      A   
ATOM   1645  OD1 ASN   182     -21.987  22.022  -2.205  1.00 10.00      A   
ATOM   1646  ND2 ASN   182     -23.710  21.154  -3.344  1.00 10.00      A   
ATOM   1647 HD21 ASN   182     -24.627  21.297  -3.657  1.00 10.00      A   
ATOM   1648 HD22 ASN   182     -23.196  20.340  -3.521  1.00 10.00      A   
ATOM   1649  C   ASN   182     -23.819  25.509  -1.109  1.00 10.00      A   
ATOM   1650  O   ASN   182     -22.821  26.177  -1.377  1.00 10.00      A   
ATOM   1651  N   LEU   183     -25.010  26.050  -0.882  1.00 10.00      A   
ATOM   1652  HN  LEU   183     -25.773  25.464  -0.686  1.00 10.00      A   
ATOM   1653  CA  LEU   183     -25.212  27.491  -0.927  1.00 10.00      A   
ATOM   1654  CB  LEU   183     -26.700  27.824  -1.055  1.00 10.00      A   
ATOM   1655  CG  LEU   183     -27.377  27.417  -2.365  1.00 10.00      A   
ATOM   1656  CD1 LEU   183     -28.874  27.666  -2.286  1.00 10.00      A   
ATOM   1657  CD2 LEU   183     -26.769  28.164  -3.543  1.00 10.00      A   
ATOM   1658  C   LEU   183     -24.636  28.155   0.320  1.00 10.00      A   
ATOM   1659  O   LEU   183     -23.964  29.181   0.233  1.00 10.00      A   
ATOM   1660  N   ALA   184     -24.890  27.548   1.474  1.00 10.00      A   
ATOM   1661  HN  ALA   184     -25.415  26.719   1.469  1.00 10.00      A   
ATOM   1662  CA  ALA   184     -24.408  28.072   2.746  1.00 10.00      A   
ATOM   1663  CB  ALA   184     -24.990  27.270   3.899  1.00 10.00      A   
ATOM   1664  C   ALA   184     -22.887  28.052   2.807  1.00 10.00      A   
ATOM   1665  O   ALA   184     -22.262  29.009   3.265  1.00 10.00      A   
ATOM   1666  N   LEU   185     -22.301  26.958   2.337  1.00 10.00      A   
ATOM   1667  HN  LEU   185     -22.863  26.228   1.988  1.00 10.00      A   
ATOM   1668  CA  LEU   185     -20.853  26.803   2.329  1.00 10.00      A   
ATOM   1669  CB  LEU   185     -20.471  25.424   1.792  1.00 10.00      A   
ATOM   1670  CG  LEU   185     -18.985  25.066   1.840  1.00 10.00      A   
ATOM   1671  CD1 LEU   185     -18.506  24.949   3.277  1.00 10.00      A   
ATOM   1672  CD2 LEU   185     -18.723  23.780   1.075  1.00 10.00      A   
ATOM   1673  C   LEU   185     -20.203  27.891   1.485  1.00 10.00      A   
ATOM   1674  O   LEU   185     -19.186  28.466   1.868  1.00 10.00      A   
ATOM   1675  N   ASP   186     -20.815  28.182   0.343  1.00 10.00      A   
ATOM   1676  HN  ASP   186     -21.627  27.689   0.097  1.00 10.00      A   
ATOM   1677  CA  ASP   186     -20.307  29.209  -0.561  1.00 10.00      A   
ATOM   1678  CB  ASP   186     -21.046  29.145  -1.898  1.00 10.00      A   
ATOM   1679  CG  ASP   186     -20.521  30.125  -2.931  1.00 10.00      A   
ATOM   1680  OD1 ASP   186     -21.259  31.073  -3.288  1.00 10.00      A   
ATOM   1681  OD2 ASP   186     -19.383  29.939  -3.414  1.00 10.00      A   
ATOM   1682  C   ASP   186     -20.441  30.598   0.065  1.00 10.00      A   
ATOM   1683  O   ASP   186     -19.635  31.491  -0.196  1.00 10.00      A   
ATOM   1684  N   LYS   187     -21.456  30.762   0.908  1.00 10.00      A   
ATOM   1685  HN  LYS   187     -22.065  30.012   1.073  1.00 10.00      A   
ATOM   1686  CA  LYS   187     -21.693  32.031   1.590  1.00 10.00      A   
ATOM   1687  CB  LYS   187     -23.109  32.084   2.165  1.00 10.00      A   
ATOM   1688  CG  LYS   187     -24.202  32.265   1.129  1.00 10.00      A   
ATOM   1689  CD  LYS   187     -25.567  32.360   1.789  1.00 10.00      A   
ATOM   1690  CE  LYS   187     -26.663  32.604   0.767  1.00 10.00      A   
ATOM   1691  NZ  LYS   187     -26.474  33.885   0.038  1.00 10.00      A   
ATOM   1692  HZ1 LYS   187     -26.567  34.689   0.689  1.00 10.00      A   
ATOM   1693  HZ2 LYS   187     -27.193  33.975  -0.715  1.00 10.00      A   
ATOM   1694  HZ3 LYS   187     -25.532  33.913  -0.400  1.00 10.00      A   
ATOM   1695  C   LYS   187     -20.676  32.242   2.707  1.00 10.00      A   
ATOM   1696  O   LYS   187     -20.174  33.349   2.905  1.00 10.00      A   
ATOM   1697  N   LEU   188     -20.371  31.174   3.438  1.00 10.00      A   
ATOM   1698  HN  LEU   188     -20.811  30.318   3.240  1.00 10.00      A   
ATOM   1699  CA  LEU   188     -19.403  31.242   4.525  1.00 10.00      A   
ATOM   1700  CB  LEU   188     -19.502  29.998   5.412  1.00 10.00      A   
ATOM   1701  CG  LEU   188     -20.819  29.810   6.169  1.00 10.00      A   
ATOM   1702  CD1 LEU   188     -20.822  28.487   6.920  1.00 10.00      A   
ATOM   1703  CD2 LEU   188     -21.065  30.971   7.124  1.00 10.00      A   
ATOM   1704  C   LEU   188     -17.996  31.366   3.956  1.00 10.00      A   
ATOM   1705  O   LEU   188     -17.053  31.736   4.654  1.00 10.00      A   
ATOM   1706  N   ASP   189     -17.872  31.046   2.676  1.00 10.00      A   
ATOM   1707  HN  ASP   189     -18.667  30.741   2.187  1.00 10.00      A   
ATOM   1708  CA  ASP   189     -16.600  31.119   1.970  1.00 10.00      A   
ATOM   1709  CB  ASP   189     -16.676  30.257   0.705  1.00 10.00      A   
ATOM   1710  CG  ASP   189     -15.430  30.308  -0.156  1.00 10.00      A   
ATOM   1711  OD1 ASP   189     -15.367  31.157  -1.066  1.00 10.00      A   
ATOM   1712  OD2 ASP   189     -14.527  29.469   0.044  1.00 10.00      A   
ATOM   1713  C   ASP   189     -16.272  32.569   1.615  1.00 10.00      A   
ATOM   1714  O   ASP   189     -15.113  32.916   1.378  1.00 10.00      A   
ATOM   1715  N   GLU   190     -17.298  33.410   1.601  1.00 10.00      A   
ATOM   1716  HN  GLU   190     -18.191  33.074   1.819  1.00 10.00      A   
ATOM   1717  CB  GLU   190     -18.482  35.462   0.935  1.00 10.00      A   
ATOM   1718  CG  GLU   190     -19.207  34.805  -0.230  1.00 10.00      A   
ATOM   1719  CD  GLU   190     -20.286  35.694  -0.816  1.00 10.00      A   
ATOM   1720  OE1 GLU   190     -21.466  35.548  -0.430  1.00 10.00      A   
ATOM   1721  OE2 GLU   190     -19.956  36.552  -1.664  1.00 10.00      A   
ATOM   1722  CA  GLU   190     -17.133  34.821   1.281  1.00 10.00      A   
ATOM   1723  C   GLU   190     -16.477  35.567   2.440  1.00 10.00      A   
ATOM   1724  O   GLU   190     -15.305  35.978   2.296  1.00 10.00      A   
ATOM   1725  OXT GLU   190     -17.127  35.726   3.496  1.00 10.00      A   
ATOM   1726  CB  LYS     4       7.477  -0.570 -13.314  1.00 10.00      B   
ATOM   1727  CG  LYS     4       8.672  -1.467 -13.606  1.00 10.00      B   
ATOM   1728  CD  LYS     4       9.575  -1.580 -12.390  1.00 10.00      B   
ATOM   1729  CE  LYS     4      10.680  -2.603 -12.599  1.00 10.00      B   
ATOM   1730  NZ  LYS     4      11.338  -2.962 -11.315  1.00 10.00      B   
ATOM   1731  HZ1 LYS     4      11.868  -2.148 -10.942  1.00 10.00      B   
ATOM   1732  HZ2 LYS     4      11.997  -3.756 -11.452  1.00 10.00      B   
ATOM   1733  HZ3 LYS     4      10.623  -3.243 -10.615  1.00 10.00      B   
ATOM   1734  C   LYS     4       5.155   0.155 -13.919  1.00 10.00      B   
ATOM   1735  O   LYS     4       5.228   1.116 -13.150  1.00 10.00      B   
ATOM   1736  N   LYS     4       6.936   0.118 -15.632  1.00 10.00      B   
ATOM   1737  HT1 LYS     4       7.743  -0.412 -16.018  1.00 10.00      B   
ATOM   1738  HT2 LYS     4       7.247   1.086 -15.405  1.00 10.00      B   
ATOM   1739  HT3 LYS     4       6.189   0.171 -16.356  1.00 10.00      B   
ATOM   1740  CA  LYS     4       6.415  -0.547 -14.417  1.00 10.00      B   
ATOM   1741  N   GLN     5       4.001  -0.326 -14.363  1.00 10.00      B   
ATOM   1742  HN  GLN     5       4.005  -1.100 -14.971  1.00 10.00      B   
ATOM   1743  CA  GLN     5       2.728   0.264 -13.965  1.00 10.00      B   
ATOM   1744  CB  GLN     5       1.607  -0.160 -14.914  1.00 10.00      B   
ATOM   1745  CG  GLN     5       1.857   0.224 -16.366  1.00 10.00      B   
ATOM   1746  CD  GLN     5       0.798  -0.313 -17.304  1.00 10.00      B   
ATOM   1747  OE1 GLN     5       0.907  -1.433 -17.799  1.00 10.00      B   
ATOM   1748  NE2 GLN     5      -0.221   0.488 -17.574  1.00 10.00      B   
ATOM   1749 HE21 GLN     5      -0.243   1.373 -17.148  1.00 10.00      B   
ATOM   1750 HE22 GLN     5      -0.919   0.161 -18.182  1.00 10.00      B   
ATOM   1751  C   GLN     5       2.386  -0.098 -12.524  1.00 10.00      B   
ATOM   1752  O   GLN     5       2.014   0.770 -11.733  1.00 10.00      B   
ATOM   1753  N   LEU     6       2.520  -1.384 -12.198  1.00 10.00      B   
ATOM   1754  HN  LEU     6       2.807  -2.015 -12.893  1.00 10.00      B   
ATOM   1755  CA  LEU     6       2.252  -1.904 -10.850  1.00 10.00      B   
ATOM   1756  CB  LEU     6       3.072  -1.168  -9.780  1.00 10.00      B   
ATOM   1757  CG  LEU     6       4.584  -1.085 -10.014  1.00 10.00      B   
ATOM   1758  CD1 LEU     6       5.241  -0.200  -8.966  1.00 10.00      B   
ATOM   1759  CD2 LEU     6       5.205  -2.471 -10.006  1.00 10.00      B   
ATOM   1760  C   LEU     6       0.764  -1.894 -10.493  1.00 10.00      B   
ATOM   1761  O   LEU     6       0.130  -2.945 -10.414  1.00 10.00      B   
ATOM   1762  N   ALA     7       0.215  -0.707 -10.280  1.00 10.00      B   
ATOM   1763  HN  ALA     7       0.770   0.098 -10.386  1.00 10.00      B   
ATOM   1764  CA  ALA     7      -1.188  -0.559  -9.921  1.00 10.00      B   
ATOM   1765  CB  ALA     7      -1.422   0.786  -9.252  1.00 10.00      B   
ATOM   1766  C   ALA     7      -2.083  -0.709 -11.146  1.00 10.00      B   
ATOM   1767  O   ALA     7      -2.267   0.240 -11.911  1.00 10.00      B   
ATOM   1768  N   LEU     8      -2.630  -1.905 -11.321  1.00 10.00      B   
ATOM   1769  HN  LEU     8      -2.440  -2.613 -10.667  1.00 10.00      B   
ATOM   1770  CA  LEU     8      -3.508  -2.206 -12.444  1.00 10.00      B   
ATOM   1771  CB  LEU     8      -2.757  -3.013 -13.509  1.00 10.00      B   
ATOM   1772  CG  LEU     8      -1.672  -2.265 -14.284  1.00 10.00      B   
ATOM   1773  CD1 LEU     8      -0.823  -3.239 -15.084  1.00 10.00      B   
ATOM   1774  CD2 LEU     8      -2.295  -1.222 -15.199  1.00 10.00      B   
ATOM   1775  C   LEU     8      -4.718  -2.997 -11.964  1.00 10.00      B   
ATOM   1776  O   LEU     8      -4.706  -4.232 -11.971  1.00 10.00      B   
ATOM   1777  N   PHE     9      -5.754  -2.281 -11.543  1.00 10.00      B   
ATOM   1778  HN  PHE     9      -5.698  -1.303 -11.567  1.00 10.00      B   
ATOM   1779  CA  PHE     9      -6.971  -2.911 -11.046  1.00 10.00      B   
ATOM   1780  CB  PHE     9      -7.915  -1.861 -10.454  1.00 10.00      B   
ATOM   1781  CG  PHE     9      -9.051  -2.432  -9.652  1.00 10.00      B   
ATOM   1782  CD1 PHE     9      -8.825  -2.969  -8.397  1.00 10.00      B   
ATOM   1783  CD2 PHE     9     -10.346  -2.421 -10.148  1.00 10.00      B   
ATOM   1784  CE1 PHE     9      -9.865  -3.489  -7.650  1.00 10.00      B   
ATOM   1785  CE2 PHE     9     -11.392  -2.940  -9.407  1.00 10.00      B   
ATOM   1786  CZ  PHE     9     -11.151  -3.473  -8.155  1.00 10.00      B   
ATOM   1787  C   PHE     9      -7.671  -3.693 -12.150  1.00 10.00      B   
ATOM   1788  O   PHE     9      -7.863  -4.906 -12.042  1.00 10.00      B   
ATOM   1789  N   GLU    10      -8.042  -2.999 -13.213  1.00 10.00      B   
ATOM   1790  HN  GLU    10      -7.861  -2.034 -13.244  1.00 10.00      B   
ATOM   1791  CA  GLU    10      -8.716  -3.635 -14.334  1.00 10.00      B   
ATOM   1792  CB  GLU    10     -10.102  -3.030 -14.559  1.00 10.00      B   
ATOM   1793  CG  GLU    10     -11.167  -3.579 -13.629  1.00 10.00      B   
ATOM   1794  CD  GLU    10     -12.557  -3.428 -14.199  1.00 10.00      B   
ATOM   1795  OE1 GLU    10     -13.403  -2.775 -13.551  1.00 10.00      B   
ATOM   1796  OE2 GLU    10     -12.813  -3.961 -15.298  1.00 10.00      B   
ATOM   1797  C   GLU    10      -7.885  -3.547 -15.607  1.00 10.00      B   
ATOM   1798  O   GLU    10      -7.929  -2.542 -16.317  1.00 10.00      B   
ATOM   1799  N   PRO    11      -7.099  -4.591 -15.906  1.00 10.00      B   
ATOM   1800  CA  PRO    11      -6.262  -4.629 -17.105  1.00 10.00      B   
ATOM   1801  CB  PRO    11      -5.210  -5.674 -16.747  1.00 10.00      B   
ATOM   1802  CG  PRO    11      -5.915  -6.615 -15.830  1.00 10.00      B   
ATOM   1803  CD  PRO    11      -6.945  -5.807 -15.084  1.00 10.00      B   
ATOM   1804  C   PRO    11      -7.045  -5.073 -18.341  1.00 10.00      B   
ATOM   1805  O   PRO    11      -6.527  -5.052 -19.457  1.00 10.00      B   
ATOM   1806  N   THR    12      -8.296  -5.482 -18.126  1.00 10.00      B   
ATOM   1807  HN  THR    12      -8.639  -5.477 -17.208  1.00 10.00      B   
ATOM   1808  CA  THR    12      -9.175  -5.933 -19.204  1.00 10.00      B   
ATOM   1809  CB  THR    12      -9.439  -4.802 -20.220  1.00 10.00      B   
ATOM   1810  OG1 THR    12      -9.482  -3.554 -19.517  1.00 10.00      B   
ATOM   1811  HG1 THR    12      -9.261  -3.709 -18.593  1.00 10.00      B   
ATOM   1812  CG2 THR    12     -10.772  -5.008 -20.922  1.00 10.00      B   
ATOM   1813  C   THR    12      -8.611  -7.175 -19.907  1.00 10.00      B   
ATOM   1814  O   THR    12      -8.841  -7.392 -21.097  1.00 10.00      B   
ATOM   1815  N   LEU    13      -7.885  -8.000 -19.156  1.00 10.00      B   
ATOM   1816  HN  LEU    13      -7.761  -7.790 -18.206  1.00 10.00      B   
ATOM   1817  CA  LEU    13      -7.286  -9.215 -19.706  1.00 10.00      B   
ATOM   1818  CB  LEU    13      -5.929  -8.916 -20.350  1.00 10.00      B   
ATOM   1819  CG  LEU    13      -5.952  -8.509 -21.825  1.00 10.00      B   
ATOM   1820  CD1 LEU    13      -4.573  -8.053 -22.277  1.00 10.00      B   
ATOM   1821  CD2 LEU    13      -6.449  -9.657 -22.691  1.00 10.00      B   
ATOM   1822  C   LEU    13      -7.123 -10.291 -18.639  1.00 10.00      B   
ATOM   1823  O   LEU    13      -7.482 -11.448 -18.857  1.00 10.00      B   
ATOM   1824  N   VAL    14      -6.578  -9.903 -17.486  1.00 10.00      B   
ATOM   1825  HN  VAL    14      -6.302  -8.970 -17.381  1.00 10.00      B   
ATOM   1826  CA  VAL    14      -6.358 -10.836 -16.382  1.00 10.00      B   
ATOM   1827  CB  VAL    14      -5.614 -10.174 -15.199  1.00 10.00      B   
ATOM   1828  CG1 VAL    14      -5.509 -11.124 -14.015  1.00 10.00      B   
ATOM   1829  CG2 VAL    14      -4.225  -9.721 -15.631  1.00 10.00      B   
ATOM   1830  C   VAL    14      -7.666 -11.461 -15.899  1.00 10.00      B   
ATOM   1831  O   VAL    14      -7.763 -12.681 -15.770  1.00 10.00      B   
ATOM   1832  N   VAL    15      -8.677 -10.627 -15.660  1.00 10.00      B   
ATOM   1833  HN  VAL    15      -8.550  -9.666 -15.799  1.00 10.00      B   
ATOM   1834  CA  VAL    15      -9.976 -11.110 -15.196  1.00 10.00      B   
ATOM   1835  CB  VAL    15     -10.931  -9.945 -14.842  1.00 10.00      B   
ATOM   1836  CG1 VAL    15     -12.294 -10.467 -14.419  1.00 10.00      B   
ATOM   1837  CG2 VAL    15     -10.332  -9.081 -13.740  1.00 10.00      B   
ATOM   1838  C   VAL    15     -10.616 -12.032 -16.239  1.00 10.00      B   
ATOM   1839  O   VAL    15     -11.328 -12.978 -15.895  1.00 10.00      B   
ATOM   1840  N   GLN    16     -10.324 -11.768 -17.512  1.00 10.00      B   
ATOM   1841  HN  GLN    16      -9.744 -11.009 -17.719  1.00 10.00      B   
ATOM   1842  CA  GLN    16     -10.855 -12.576 -18.607  1.00 10.00      B   
ATOM   1843  CB  GLN    16     -10.365 -12.059 -19.959  1.00 10.00      B   
ATOM   1844  CG  GLN    16     -11.205 -10.941 -20.547  1.00 10.00      B   
ATOM   1845  CD  GLN    16     -11.015 -10.805 -22.046  1.00 10.00      B   
ATOM   1846  OE1 GLN    16      -9.925 -11.041 -22.575  1.00 10.00      B   
ATOM   1847  NE2 GLN    16     -12.077 -10.436 -22.747  1.00 10.00      B   
ATOM   1848 HE21 GLN    16     -12.916 -10.272 -22.263  1.00 10.00      B   
ATOM   1849 HE22 GLN    16     -11.987 -10.356 -23.720  1.00 10.00      B   
ATOM   1850  C   GLN    16     -10.468 -14.044 -18.448  1.00 10.00      B   
ATOM   1851  O   GLN    16     -11.258 -14.937 -18.735  1.00 10.00      B   
ATOM   1852  N   ALA    17      -9.252 -14.283 -17.982  1.00 10.00      B   
ATOM   1853  HN  ALA    17      -8.665 -13.526 -17.766  1.00 10.00      B   
ATOM   1854  CA  ALA    17      -8.766 -15.643 -17.779  1.00 10.00      B   
ATOM   1855  CB  ALA    17      -7.273 -15.719 -18.061  1.00 10.00      B   
ATOM   1856  C   ALA    17      -9.067 -16.102 -16.358  1.00 10.00      B   
ATOM   1857  O   ALA    17      -9.323 -17.282 -16.108  1.00 10.00      B   
ATOM   1858  N   LEU    18      -9.058 -15.147 -15.435  1.00 10.00      B   
ATOM   1859  HN  LEU    18      -8.854 -14.227 -15.709  1.00 10.00      B   
ATOM   1860  CA  LEU    18      -9.322 -15.420 -14.028  1.00 10.00      B   
ATOM   1861  CB  LEU    18      -9.144 -14.152 -13.189  1.00 10.00      B   
ATOM   1862  CG  LEU    18      -8.957 -14.359 -11.686  1.00 10.00      B   
ATOM   1863  CD1 LEU    18      -7.624 -15.033 -11.405  1.00 10.00      B   
ATOM   1864  CD2 LEU    18      -9.056 -13.033 -10.948  1.00 10.00      B   
ATOM   1865  C   LEU    18     -10.720 -15.992 -13.825  1.00 10.00      B   
ATOM   1866  O   LEU    18     -10.942 -16.784 -12.909  1.00 10.00      B   
ATOM   1867  N   LYS    19     -11.656 -15.597 -14.687  1.00 10.00      B   
ATOM   1868  HN  LYS    19     -11.419 -14.952 -15.389  1.00 10.00      B   
ATOM   1869  CA  LYS    19     -13.031 -16.082 -14.598  1.00 10.00      B   
ATOM   1870  CB  LYS    19     -13.921 -15.463 -15.686  1.00 10.00      B   
ATOM   1871  CG  LYS    19     -13.712 -16.018 -17.089  1.00 10.00      B   
ATOM   1872  CD  LYS    19     -14.600 -15.305 -18.099  1.00 10.00      B   
ATOM   1873  CE  LYS    19     -14.650 -16.044 -19.430  1.00 10.00      B   
ATOM   1874  NZ  LYS    19     -13.344 -16.018 -20.143  1.00 10.00      B   
ATOM   1875  HZ1 LYS    19     -12.740 -16.810 -19.822  1.00 10.00      B   
ATOM   1876  HZ2 LYS    19     -12.847 -15.122 -19.958  1.00 10.00      B   
ATOM   1877  HZ3 LYS    19     -13.492 -16.105 -21.167  1.00 10.00      B   
ATOM   1878  C   LYS    19     -13.086 -17.610 -14.643  1.00 10.00      B   
ATOM   1879  O   LYS    19     -13.907 -18.235 -13.969  1.00 10.00      B   
ATOM   1880  N   GLU    20     -12.187 -18.204 -15.419  1.00 10.00      B   
ATOM   1881  HN  GLU    20     -11.544 -17.652 -15.916  1.00 10.00      B   
ATOM   1882  CA  GLU    20     -12.128 -19.651 -15.545  1.00 10.00      B   
ATOM   1883  CB  GLU    20     -11.428 -20.051 -16.844  1.00 10.00      B   
ATOM   1884  CG  GLU    20     -12.240 -19.768 -18.095  1.00 10.00      B   
ATOM   1885  CD  GLU    20     -11.413 -19.149 -19.201  1.00 10.00      B   
ATOM   1886  OE1 GLU    20     -10.462 -19.803 -19.680  1.00 10.00      B   
ATOM   1887  OE2 GLU    20     -11.715 -18.005 -19.599  1.00 10.00      B   
ATOM   1888  C   GLU    20     -11.408 -20.260 -14.348  1.00 10.00      B   
ATOM   1889  O   GLU    20     -11.755 -21.347 -13.890  1.00 10.00      B   
ATOM   1890  N   ALA    21     -10.413 -19.543 -13.840  1.00 10.00      B   
ATOM   1891  HN  ALA    21     -10.196 -18.672 -14.243  1.00 10.00      B   
ATOM   1892  CA  ALA    21      -9.641 -20.006 -12.694  1.00 10.00      B   
ATOM   1893  CB  ALA    21      -8.444 -19.096 -12.462  1.00 10.00      B   
ATOM   1894  C   ALA    21     -10.517 -20.074 -11.447  1.00 10.00      B   
ATOM   1895  O   ALA    21     -10.420 -21.014 -10.655  1.00 10.00      B   
ATOM   1896  N   VAL    22     -11.380 -19.076 -11.291  1.00 10.00      B   
ATOM   1897  HN  VAL    22     -11.398 -18.352 -11.958  1.00 10.00      B   
ATOM   1898  CA  VAL    22     -12.290 -19.013 -10.151  1.00 10.00      B   
ATOM   1899  CB  VAL    22     -13.040 -17.663 -10.099  1.00 10.00      B   
ATOM   1900  CG1 VAL    22     -14.065 -17.647  -8.973  1.00 10.00      B   
ATOM   1901  CG2 VAL    22     -12.049 -16.522  -9.930  1.00 10.00      B   
ATOM   1902  C   VAL    22     -13.291 -20.167 -10.193  1.00 10.00      B   
ATOM   1903  O   VAL    22     -13.647 -20.733  -9.161  1.00 10.00      B   
ATOM   1904  N   LYS    23     -13.720 -20.533 -11.398  1.00 10.00      B   
ATOM   1905  HN  LYS    23     -13.391 -20.056 -12.188  1.00 10.00      B   
ATOM   1906  CA  LYS    23     -14.671 -21.627 -11.567  1.00 10.00      B   
ATOM   1907  CB  LYS    23     -15.187 -21.692 -13.005  1.00 10.00      B   
ATOM   1908  CG  LYS    23     -16.170 -20.587 -13.353  1.00 10.00      B   
ATOM   1909  CD  LYS    23     -16.855 -20.853 -14.683  1.00 10.00      B   
ATOM   1910  CE  LYS    23     -17.850 -19.755 -15.019  1.00 10.00      B   
ATOM   1911  NZ  LYS    23     -18.672 -20.087 -16.214  1.00 10.00      B   
ATOM   1912  HZ1 LYS    23     -19.290 -19.286 -16.456  1.00 10.00      B   
ATOM   1913  HZ2 LYS    23     -19.266 -20.917 -16.022  1.00 10.00      B   
ATOM   1914  HZ3 LYS    23     -18.059 -20.296 -17.028  1.00 10.00      B   
ATOM   1915  C   LYS    23     -14.053 -22.963 -11.159  1.00 10.00      B   
ATOM   1916  O   LYS    23     -14.759 -23.906 -10.806  1.00 10.00      B   
ATOM   1917  N   LYS    24     -12.728 -23.031 -11.191  1.00 10.00      B   
ATOM   1918  HN  LYS    24     -12.214 -22.244 -11.476  1.00 10.00      B   
ATOM   1919  CA  LYS    24     -12.020 -24.248 -10.814  1.00 10.00      B   
ATOM   1920  CB  LYS    24     -10.618 -24.263 -11.417  1.00 10.00      B   
ATOM   1921  CG  LYS    24     -10.594 -24.264 -12.934  1.00 10.00      B   
ATOM   1922  CD  LYS    24      -9.172 -24.371 -13.455  1.00 10.00      B   
ATOM   1923  CE  LYS    24      -9.135 -24.395 -14.974  1.00 10.00      B   
ATOM   1924  NZ  LYS    24      -7.813 -24.843 -15.492  1.00 10.00      B   
ATOM   1925  HZ1 LYS    24      -7.814 -24.832 -16.532  1.00 10.00      B   
ATOM   1926  HZ2 LYS    24      -7.608 -25.807 -15.168  1.00 10.00      B   
ATOM   1927  HZ3 LYS    24      -7.061 -24.209 -15.153  1.00 10.00      B   
ATOM   1928  C   LYS    24     -11.932 -24.376  -9.298  1.00 10.00      B   
ATOM   1929  O   LYS    24     -11.495 -25.401  -8.772  1.00 10.00      B   
ATOM   1930  N   LEU    25     -12.350 -23.328  -8.600  1.00 10.00      B   
ATOM   1931  HN  LEU    25     -12.680 -22.535  -9.077  1.00 10.00      B   
ATOM   1932  CA  LEU    25     -12.327 -23.318  -7.145  1.00 10.00      B   
ATOM   1933  CB  LEU    25     -11.849 -21.955  -6.628  1.00 10.00      B   
ATOM   1934  CG  LEU    25     -10.622 -21.352  -7.323  1.00 10.00      B   
ATOM   1935  CD1 LEU    25     -10.360 -19.942  -6.819  1.00 10.00      B   
ATOM   1936  CD2 LEU    25      -9.392 -22.229  -7.133  1.00 10.00      B   
ATOM   1937  C   LEU    25     -13.716 -23.628  -6.593  1.00 10.00      B   
ATOM   1938  O   LEU    25     -13.933 -23.614  -5.382  1.00 10.00      B   
ATOM   1939  N   ASN    26     -14.651 -23.906  -7.499  1.00 10.00      B   
ATOM   1940  HN  ASN    26     -14.405 -23.900  -8.447  1.00 10.00      B   
ATOM   1941  CA  ASN    26     -16.031 -24.220  -7.124  1.00 10.00      B   
ATOM   1942  CB  ASN    26     -16.970 -24.169  -8.335  1.00 10.00      B   
ATOM   1943  CG  ASN    26     -18.422 -23.923  -7.960  1.00 10.00      B   
ATOM   1944  OD1 ASN    26     -18.864 -24.246  -6.857  1.00 10.00      B   
ATOM   1945  ND2 ASN    26     -19.177 -23.349  -8.879  1.00 10.00      B   
ATOM   1946 HD21 ASN    26     -18.769 -23.126  -9.745  1.00 10.00      B   
ATOM   1947 HD22 ASN    26     -20.116 -23.169  -8.663  1.00 10.00      B   
ATOM   1948  C   ASN    26     -16.159 -25.562  -6.382  1.00 10.00      B   
ATOM   1949  O   ASN    26     -16.810 -25.618  -5.341  1.00 10.00      B   
ATOM   1950  N   PRO    27     -15.560 -26.669  -6.896  1.00 10.00      B   
ATOM   1951  CA  PRO    27     -15.628 -27.987  -6.239  1.00 10.00      B   
ATOM   1952  CB  PRO    27     -14.685 -28.872  -7.069  1.00 10.00      B   
ATOM   1953  CG  PRO    27     -13.896 -27.924  -7.909  1.00 10.00      B   
ATOM   1954  CD  PRO    27     -14.792 -26.746  -8.149  1.00 10.00      B   
ATOM   1955  C   PRO    27     -15.169 -27.938  -4.781  1.00 10.00      B   
ATOM   1956  O   PRO    27     -14.611 -26.937  -4.331  1.00 10.00      B   
ATOM   1957  N   GLN    28     -15.405 -29.028  -4.054  1.00 10.00      B   
ATOM   1958  HN  GLN    28     -15.839 -29.797  -4.486  1.00 10.00      B   
ATOM   1959  CA  GLN    28     -15.041 -29.120  -2.641  1.00 10.00      B   
ATOM   1960  CB  GLN    28     -15.565 -30.419  -2.025  1.00 10.00      B   
ATOM   1961  CG  GLN    28     -17.076 -30.565  -2.094  1.00 10.00      B   
ATOM   1962  CD  GLN    28     -17.597 -31.730  -1.276  1.00 10.00      B   
ATOM   1963  OE1 GLN    28     -17.058 -32.057  -0.215  1.00 10.00      B   
ATOM   1964  NE2 GLN    28     -18.648 -32.369  -1.764  1.00 10.00      B   
ATOM   1965 HE21 GLN    28     -19.026 -32.058  -2.617  1.00 10.00      B   
ATOM   1966 HE22 GLN    28     -19.002 -33.130  -1.258  1.00 10.00      B   
ATOM   1967  C   GLN    28     -13.537 -28.979  -2.405  1.00 10.00      B   
ATOM   1968  O   GLN    28     -12.817 -29.968  -2.264  1.00 10.00      B   
ATOM   1969  N   ALA    29     -13.074 -27.738  -2.373  1.00 10.00      B   
ATOM   1970  HN  ALA    29     -13.699 -26.996  -2.533  1.00 10.00      B   
ATOM   1971  CA  ALA    29     -11.674 -27.437  -2.147  1.00 10.00      B   
ATOM   1972  CB  ALA    29     -10.992 -27.089  -3.460  1.00 10.00      B   
ATOM   1973  C   ALA    29     -11.550 -26.286  -1.162  1.00 10.00      B   
ATOM   1974  O   ALA    29     -10.475 -26.018  -0.629  1.00 10.00      B   
ATOM   1975  N   GLN    30     -12.676 -25.623  -0.905  1.00 10.00      B   
ATOM   1976  HN  GLN    30     -13.506 -25.900  -1.350  1.00 10.00      B   
ATOM   1977  CA  GLN    30     -12.715 -24.496   0.021  1.00 10.00      B   
ATOM   1978  CB  GLN    30     -13.839 -23.523  -0.358  1.00 10.00      B   
ATOM   1979  CG  GLN    30     -13.775 -23.020  -1.793  1.00 10.00      B   
ATOM   1980  CD  GLN    30     -14.995 -22.207  -2.188  1.00 10.00      B   
ATOM   1981  OE1 GLN    30     -15.565 -21.477  -1.378  1.00 10.00      B   
ATOM   1982  NE2 GLN    30     -15.405 -22.330  -3.442  1.00 10.00      B   
ATOM   1983 HE21 GLN    30     -14.899 -22.932  -4.039  1.00 10.00      B   
ATOM   1984 HE22 GLN    30     -16.194 -21.827  -3.723  1.00 10.00      B   
ATOM   1985  C   GLN    30     -12.910 -24.986   1.452  1.00 10.00      B   
ATOM   1986  O   GLN    30     -13.213 -24.207   2.351  1.00 10.00      B   
ATOM   1987  N   TRP    31     -12.721 -26.287   1.656  1.00 10.00      B   
ATOM   1988  HN  TRP    31     -12.480 -26.854   0.896  1.00 10.00      B   
ATOM   1989  CA  TRP    31     -12.870 -26.893   2.977  1.00 10.00      B   
ATOM   1990  CB  TRP    31     -12.815 -28.421   2.885  1.00 10.00      B   
ATOM   1991  CG  TRP    31     -11.491 -28.961   2.426  1.00 10.00      B   
ATOM   1992  CD1 TRP    31     -10.995 -28.952   1.154  1.00 10.00      B   
ATOM   1993  CD2 TRP    31     -10.500 -29.600   3.238  1.00 10.00      B   
ATOM   1994  NE1 TRP    31      -9.754 -29.534   1.125  1.00 10.00      B   
ATOM   1995  HE1 TRP    31      -9.194 -29.645   0.324  1.00 10.00      B   
ATOM   1996  CE2 TRP    31      -9.428 -29.946   2.392  1.00 10.00      B   
ATOM   1997  CE3 TRP    31     -10.412 -29.911   4.598  1.00 10.00      B   
ATOM   1998  CZ2 TRP    31      -8.284 -30.584   2.861  1.00 10.00      B   
ATOM   1999  CZ3 TRP    31      -9.277 -30.548   5.061  1.00 10.00      B   
ATOM   2000  CH2 TRP    31      -8.228 -30.878   4.195  1.00 10.00      B   
ATOM   2001  C   TRP    31     -11.805 -26.373   3.942  1.00 10.00      B   
ATOM   2002  O   TRP    31     -11.960 -26.453   5.160  1.00 10.00      B   
ATOM   2003  N   ARG    32     -10.725 -25.834   3.380  1.00 10.00      B   
ATOM   2004  HN  ARG    32     -10.663 -25.809   2.403  1.00 10.00      B   
ATOM   2005  CA  ARG    32      -9.636 -25.277   4.175  1.00 10.00      B   
ATOM   2006  CB  ARG    32      -8.344 -25.245   3.359  1.00 10.00      B   
ATOM   2007  CG  ARG    32      -7.660 -26.594   3.226  1.00 10.00      B   
ATOM   2008  CD  ARG    32      -7.117 -26.807   1.823  1.00 10.00      B   
ATOM   2009  NE  ARG    32      -6.305 -25.680   1.368  1.00 10.00      B   
ATOM   2010  HE  ARG    32      -5.689 -25.273   2.023  1.00 10.00      B   
ATOM   2011  CZ  ARG    32      -6.338 -25.194   0.129  1.00 10.00      B   
ATOM   2012  NH1 ARG    32      -7.140 -25.737  -0.782  1.00 10.00      B   
ATOM   2013 HH11 ARG    32      -7.164 -25.351  -1.754  1.00 10.00      B   
ATOM   2014 HH12 ARG    32      -7.744 -26.550  -0.538  1.00 10.00      B   
ATOM   2015  NH2 ARG    32      -5.577 -24.156  -0.201  1.00 10.00      B   
ATOM   2016 HH21 ARG    32      -5.602 -23.775  -1.176  1.00 10.00      B   
ATOM   2017 HH22 ARG    32      -4.952 -23.713   0.505  1.00 10.00      B   
ATOM   2018  C   ARG    32      -9.995 -23.868   4.632  1.00 10.00      B   
ATOM   2019  O   ARG    32      -9.253 -23.229   5.379  1.00 10.00      B   
ATOM   2020  N   ASN    33     -11.146 -23.397   4.172  1.00 10.00      B   
ATOM   2021  HN  ASN    33     -11.695 -23.966   3.591  1.00 10.00      B   
ATOM   2022  CA  ASN    33     -11.639 -22.073   4.517  1.00 10.00      B   
ATOM   2023  CB  ASN    33     -11.697 -21.197   3.256  1.00 10.00      B   
ATOM   2024  CG  ASN    33     -11.954 -19.727   3.541  1.00 10.00      B   
ATOM   2025  OD1 ASN    33     -12.536 -19.363   4.564  1.00 10.00      B   
ATOM   2026  ND2 ASN    33     -11.526 -18.866   2.628  1.00 10.00      B   
ATOM   2027 HD21 ASN    33     -11.073 -19.222   1.829  1.00 10.00      B   
ATOM   2028 HD22 ASN    33     -11.678 -17.910   2.783  1.00 10.00      B   
ATOM   2029  C   ASN    33     -13.033 -22.206   5.130  1.00 10.00      B   
ATOM   2030  O   ASN    33     -14.039 -22.018   4.446  1.00 10.00      B   
ATOM   2031  N   PRO    34     -13.110 -22.535   6.433  1.00 10.00      B   
ATOM   2032  CA  PRO    34     -14.391 -22.714   7.134  1.00 10.00      B   
ATOM   2033  CB  PRO    34     -13.981 -23.109   8.558  1.00 10.00      B   
ATOM   2034  CG  PRO    34     -12.570 -22.654   8.694  1.00 10.00      B   
ATOM   2035  CD  PRO    34     -11.963 -22.766   7.327  1.00 10.00      B   
ATOM   2036  C   PRO    34     -15.235 -21.442   7.155  1.00 10.00      B   
ATOM   2037  O   PRO    34     -16.440 -21.491   7.401  1.00 10.00      B   
ATOM   2038  N   VAL    35     -14.599 -20.312   6.879  1.00 10.00      B   
ATOM   2039  HN  VAL    35     -13.643 -20.343   6.670  1.00 10.00      B   
ATOM   2040  CA  VAL    35     -15.288 -19.028   6.872  1.00 10.00      B   
ATOM   2041  CB  VAL    35     -14.308 -17.841   7.029  1.00 10.00      B   
ATOM   2042  CG1 VAL    35     -15.031 -16.620   7.582  1.00 10.00      B   
ATOM   2043  CG2 VAL    35     -13.130 -18.218   7.919  1.00 10.00      B   
ATOM   2044  C   VAL    35     -16.102 -18.856   5.591  1.00 10.00      B   
ATOM   2045  O   VAL    35     -17.006 -18.023   5.525  1.00 10.00      B   
ATOM   2046  N   MET    36     -15.788 -19.657   4.579  1.00 10.00      B   
ATOM   2047  HN  MET    36     -15.057 -20.300   4.687  1.00 10.00      B   
ATOM   2048  CA  MET    36     -16.501 -19.594   3.306  1.00 10.00      B   
ATOM   2049  CB  MET    36     -15.560 -19.167   2.175  1.00 10.00      B   
ATOM   2050  CG  MET    36     -15.555 -17.673   1.897  1.00 10.00      B   
ATOM   2051  SD  MET    36     -17.186 -17.043   1.451  1.00 10.00      B   
ATOM   2052  CE  MET    36     -17.556 -18.035   0.004  1.00 10.00      B   
ATOM   2053  C   MET    36     -17.167 -20.925   2.959  1.00 10.00      B   
ATOM   2054  O   MET    36     -18.133 -20.961   2.195  1.00 10.00      B   
ATOM   2055  N   PHE    37     -16.652 -22.010   3.533  1.00 10.00      B   
ATOM   2056  HN  PHE    37     -15.884 -21.909   4.136  1.00 10.00      B   
ATOM   2057  CA  PHE    37     -17.179 -23.349   3.278  1.00 10.00      B   
ATOM   2058  CB  PHE    37     -16.348 -24.408   4.008  1.00 10.00      B   
ATOM   2059  CG  PHE    37     -16.603 -25.812   3.533  1.00 10.00      B   
ATOM   2060  CD1 PHE    37     -16.492 -26.135   2.190  1.00 10.00      B   
ATOM   2061  CD2 PHE    37     -16.954 -26.808   4.430  1.00 10.00      B   
ATOM   2062  CE1 PHE    37     -16.732 -27.424   1.749  1.00 10.00      B   
ATOM   2063  CE2 PHE    37     -17.193 -28.099   3.996  1.00 10.00      B   
ATOM   2064  CZ  PHE    37     -17.080 -28.408   2.655  1.00 10.00      B   
ATOM   2065  C   PHE    37     -18.660 -23.473   3.637  1.00 10.00      B   
ATOM   2066  O   PHE    37     -19.425 -24.104   2.912  1.00 10.00      B   
ATOM   2067  N   ILE    38     -19.066 -22.849   4.743  1.00 10.00      B   
ATOM   2068  HN  ILE    38     -18.422 -22.331   5.267  1.00 10.00      B   
ATOM   2069  CA  ILE    38     -20.460 -22.908   5.175  1.00 10.00      B   
ATOM   2070  CB  ILE    38     -20.667 -22.295   6.577  1.00 10.00      B   
ATOM   2071  CG1 ILE    38     -19.713 -22.937   7.586  1.00 10.00      B   
ATOM   2072  CG2 ILE    38     -22.112 -22.466   7.029  1.00 10.00      B   
ATOM   2073  CD1 ILE    38     -19.770 -22.317   8.965  1.00 10.00      B   
ATOM   2074  C   ILE    38     -21.362 -22.211   4.159  1.00 10.00      B   
ATOM   2075  O   ILE    38     -22.472 -22.670   3.878  1.00 10.00      B   
ATOM   2076  N   VAL    39     -20.866 -21.107   3.604  1.00 10.00      B   
ATOM   2077  HN  VAL    39     -19.979 -20.792   3.878  1.00 10.00      B   
ATOM   2078  CA  VAL    39     -21.607 -20.354   2.602  1.00 10.00      B   
ATOM   2079  CB  VAL    39     -20.880 -19.048   2.208  1.00 10.00      B   
ATOM   2080  CG1 VAL    39     -21.665 -18.287   1.149  1.00 10.00      B   
ATOM   2081  CG2 VAL    39     -20.655 -18.176   3.434  1.00 10.00      B   
ATOM   2082  C   VAL    39     -21.799 -21.219   1.361  1.00 10.00      B   
ATOM   2083  O   VAL    39     -22.889 -21.269   0.790  1.00 10.00      B   
ATOM   2084  N   TRP    40     -20.733 -21.914   0.970  1.00 10.00      B   
ATOM   2085  HN  TRP    40     -19.894 -21.822   1.473  1.00 10.00      B   
ATOM   2086  CA  TRP    40     -20.768 -22.799  -0.186  1.00 10.00      B   
ATOM   2087  CB  TRP    40     -19.394 -23.441  -0.402  1.00 10.00      B   
ATOM   2088  CG  TRP    40     -19.298 -24.250  -1.660  1.00 10.00      B   
ATOM   2089  CD1 TRP    40     -18.991 -23.789  -2.907  1.00 10.00      B   
ATOM   2090  CD2 TRP    40     -19.512 -25.662  -1.795  1.00 10.00      B   
ATOM   2091  NE1 TRP    40     -19.002 -24.823  -3.809  1.00 10.00      B   
ATOM   2092  HE1 TRP    40     -18.807 -24.745  -4.773  1.00 10.00      B   
ATOM   2093  CE2 TRP    40     -19.319 -25.983  -3.152  1.00 10.00      B   
ATOM   2094  CE3 TRP    40     -19.849 -26.686  -0.902  1.00 10.00      B   
ATOM   2095  CZ2 TRP    40     -19.450 -27.281  -3.638  1.00 10.00      B   
ATOM   2096  CZ3 TRP    40     -19.978 -27.974  -1.387  1.00 10.00      B   
ATOM   2097  CH2 TRP    40     -19.779 -28.260  -2.742  1.00 10.00      B   
ATOM   2098  C   TRP    40     -21.832 -23.876   0.007  1.00 10.00      B   
ATOM   2099  O   TRP    40     -22.612 -24.166  -0.907  1.00 10.00      B   
ATOM   2100  N   ILE    41     -21.867 -24.457   1.201  1.00 10.00      B   
ATOM   2101  HN  ILE    41     -21.210 -24.189   1.884  1.00 10.00      B   
ATOM   2102  CA  ILE    41     -22.851 -25.484   1.520  1.00 10.00      B   
ATOM   2103  CB  ILE    41     -22.623 -26.076   2.930  1.00 10.00      B   
ATOM   2104  CG1 ILE    41     -21.221 -26.681   3.037  1.00 10.00      B   
ATOM   2105  CG2 ILE    41     -23.680 -27.124   3.256  1.00 10.00      B   
ATOM   2106  CD1 ILE    41     -20.848 -27.113   4.439  1.00 10.00      B   
ATOM   2107  C   ILE    41     -24.254 -24.889   1.438  1.00 10.00      B   
ATOM   2108  O   ILE    41     -25.187 -25.533   0.955  1.00 10.00      B   
ATOM   2109  N   GLY    42     -24.381 -23.643   1.886  1.00 10.00      B   
ATOM   2110  HN  GLY    42     -23.592 -23.181   2.244  1.00 10.00      B   
ATOM   2111  CA  GLY    42     -25.658 -22.958   1.855  1.00 10.00      B   
ATOM   2112  C   GLY    42     -26.198 -22.834   0.445  1.00 10.00      B   
ATOM   2113  O   GLY    42     -27.380 -23.092   0.202  1.00 10.00      B   
ATOM   2114  N   SER    43     -25.334 -22.443  -0.488  1.00 10.00      B   
ATOM   2115  HN  SER    43     -24.409 -22.223  -0.228  1.00 10.00      B   
ATOM   2116  CA  SER    43     -25.728 -22.305  -1.885  1.00 10.00      B   
ATOM   2117  CB  SER    43     -24.591 -21.687  -2.700  1.00 10.00      B   
ATOM   2118  OG  SER    43     -23.358 -21.785  -2.009  1.00 10.00      B   
ATOM   2119  HG  SER    43     -23.131 -22.714  -1.880  1.00 10.00      B   
ATOM   2120  C   SER    43     -26.134 -23.652  -2.470  1.00 10.00      B   
ATOM   2121  O   SER    43     -27.066 -23.744  -3.269  1.00 10.00      B   
ATOM   2122  N   LEU    44     -25.436 -24.701  -2.049  1.00 10.00      B   
ATOM   2123  HN  LEU    44     -24.706 -24.562  -1.406  1.00 10.00      B   
ATOM   2124  CA  LEU    44     -25.724 -26.048  -2.514  1.00 10.00      B   
ATOM   2125  CB  LEU    44     -24.636 -27.019  -2.040  1.00 10.00      B   
ATOM   2126  CG  LEU    44     -24.799 -28.485  -2.459  1.00 10.00      B   
ATOM   2127  CD1 LEU    44     -24.601 -28.644  -3.959  1.00 10.00      B   
ATOM   2128  CD2 LEU    44     -23.838 -29.380  -1.687  1.00 10.00      B   
ATOM   2129  C   LEU    44     -27.087 -26.497  -1.998  1.00 10.00      B   
ATOM   2130  O   LEU    44     -27.938 -26.944  -2.769  1.00 10.00      B   
ATOM   2131  N   LEU    45     -27.293 -26.341  -0.692  1.00 10.00      B   
ATOM   2132  HN  LEU    45     -26.574 -25.954  -0.138  1.00 10.00      B   
ATOM   2133  CA  LEU    45     -28.545 -26.732  -0.051  1.00 10.00      B   
ATOM   2134  CB  LEU    45     -28.496 -26.462   1.454  1.00 10.00      B   
ATOM   2135  CG  LEU    45     -27.456 -27.249   2.250  1.00 10.00      B   
ATOM   2136  CD1 LEU    45     -27.542 -26.905   3.727  1.00 10.00      B   
ATOM   2137  CD2 LEU    45     -27.633 -28.743   2.035  1.00 10.00      B   
ATOM   2138  C   LEU    45     -29.740 -26.021  -0.664  1.00 10.00      B   
ATOM   2139  O   LEU    45     -30.750 -26.654  -0.974  1.00 10.00      B   
ATOM   2140  N   THR    46     -29.621 -24.709  -0.848  1.00 10.00      B   
ATOM   2141  HN  THR    46     -28.783 -24.264  -0.597  1.00 10.00      B   
ATOM   2142  CA  THR    46     -30.706 -23.919  -1.417  1.00 10.00      B   
ATOM   2143  CB  THR    46     -30.400 -22.413  -1.415  1.00 10.00      B   
ATOM   2144  OG1 THR    46     -29.018 -22.198  -1.717  1.00 10.00      B   
ATOM   2145  HG1 THR    46     -28.490 -22.313  -0.914  1.00 10.00      B   
ATOM   2146  CG2 THR    46     -30.729 -21.804  -0.062  1.00 10.00      B   
ATOM   2147  C   THR    46     -31.056 -24.376  -2.825  1.00 10.00      B   
ATOM   2148  O   THR    46     -32.228 -24.418  -3.193  1.00 10.00      B   
ATOM   2149  N   THR    47     -30.035 -24.727  -3.603  1.00 10.00      B   
ATOM   2150  HN  THR    47     -29.121 -24.663  -3.252  1.00 10.00      B   
ATOM   2151  CA  THR    47     -30.242 -25.197  -4.965  1.00 10.00      B   
ATOM   2152  CB  THR    47     -28.906 -25.468  -5.684  1.00 10.00      B   
ATOM   2153  OG1 THR    47     -28.094 -24.288  -5.644  1.00 10.00      B   
ATOM   2154  HG1 THR    47     -27.863 -24.084  -4.726  1.00 10.00      B   
ATOM   2155  CG2 THR    47     -29.147 -25.859  -7.135  1.00 10.00      B   
ATOM   2156  C   THR    47     -31.094 -26.466  -4.958  1.00 10.00      B   
ATOM   2157  O   THR    47     -32.045 -26.592  -5.735  1.00 10.00      B   
ATOM   2158  N   CYS    48     -30.764 -27.388  -4.060  1.00 10.00      B   
ATOM   2159  HN  CYS    48     -29.993 -27.229  -3.472  1.00 10.00      B   
ATOM   2160  CA  CYS    48     -31.511 -28.634  -3.935  1.00 10.00      B   
ATOM   2161  CB  CYS    48     -30.856 -29.549  -2.898  1.00 10.00      B   
ATOM   2162  SG  CYS    48     -29.100 -29.864  -3.186  1.00 10.00      B   
ATOM   2163  HG  CYS    48     -28.623 -30.512  -2.132  1.00 10.00      B   
ATOM   2164  C   CYS    48     -32.960 -28.347  -3.544  1.00 10.00      B   
ATOM   2165  O   CYS    48     -33.889 -28.994  -4.035  1.00 10.00      B   
ATOM   2166  N   ILE    49     -33.144 -27.358  -2.670  1.00 10.00      B   
ATOM   2167  HN  ILE    49     -32.361 -26.882  -2.316  1.00 10.00      B   
ATOM   2168  CA  ILE    49     -34.475 -26.968  -2.218  1.00 10.00      B   
ATOM   2169  CB  ILE    49     -34.416 -25.866  -1.132  1.00 10.00      B   
ATOM   2170  CG1 ILE    49     -33.625 -26.350   0.089  1.00 10.00      B   
ATOM   2171  CG2 ILE    49     -35.817 -25.443  -0.716  1.00 10.00      B   
ATOM   2172  CD1 ILE    49     -33.369 -25.278   1.132  1.00 10.00      B   
ATOM   2173  C   ILE    49     -35.325 -26.484  -3.394  1.00 10.00      B   
ATOM   2174  O   ILE    49     -36.471 -26.905  -3.554  1.00 10.00      B   
ATOM   2175  N   SER    50     -34.752 -25.617  -4.224  1.00 10.00      B   
ATOM   2176  HN  SER    50     -33.832 -25.312  -4.044  1.00 10.00      B   
ATOM   2177  CA  SER    50     -35.461 -25.093  -5.386  1.00 10.00      B   
ATOM   2178  CB  SER    50     -34.623 -24.039  -6.112  1.00 10.00      B   
ATOM   2179  OG  SER    50     -33.242 -24.195  -5.831  1.00 10.00      B   
ATOM   2180  HG  SER    50     -32.975 -25.109  -6.006  1.00 10.00      B   
ATOM   2181  C   SER    50     -35.886 -26.204  -6.346  1.00 10.00      B   
ATOM   2182  O   SER    50     -36.988 -26.169  -6.893  1.00 10.00      B   
ATOM   2183  N   ILE    51     -35.018 -27.197  -6.531  1.00 10.00      B   
ATOM   2184  HN  ILE    51     -34.159 -27.179  -6.058  1.00 10.00      B   
ATOM   2185  CA  ILE    51     -35.319 -28.315  -7.420  1.00 10.00      B   
ATOM   2186  CB  ILE    51     -34.092 -29.232  -7.627  1.00 10.00      B   
ATOM   2187  CG1 ILE    51     -32.920 -28.424  -8.192  1.00 10.00      B   
ATOM   2188  CG2 ILE    51     -34.435 -30.387  -8.559  1.00 10.00      B   
ATOM   2189  CD1 ILE    51     -31.611 -29.184  -8.233  1.00 10.00      B   
ATOM   2190  C   ILE    51     -36.479 -29.131  -6.857  1.00 10.00      B   
ATOM   2191  O   ILE    51     -37.411 -29.491  -7.579  1.00 10.00      B   
ATOM   2192  N   ALA    52     -36.427 -29.387  -5.556  1.00 10.00      B   
ATOM   2193  HN  ALA    52     -35.660 -29.058  -5.035  1.00 10.00      B   
ATOM   2194  CA  ALA    52     -37.468 -30.152  -4.881  1.00 10.00      B   
ATOM   2195  CB  ALA    52     -37.063 -30.463  -3.446  1.00 10.00      B   
ATOM   2196  C   ALA    52     -38.798 -29.404  -4.919  1.00 10.00      B   
ATOM   2197  O   ALA    52     -39.844 -29.991  -5.194  1.00 10.00      B   
ATOM   2198  N   MET    53     -38.743 -28.100  -4.668  1.00 10.00      B   
ATOM   2199  HN  MET    53     -37.870 -27.691  -4.467  1.00 10.00      B   
ATOM   2200  CA  MET    53     -39.936 -27.254  -4.674  1.00 10.00      B   
ATOM   2201  CB  MET    53     -39.614 -25.851  -4.149  1.00 10.00      B   
ATOM   2202  CG  MET    53     -39.376 -25.786  -2.647  1.00 10.00      B   
ATOM   2203  SD  MET    53     -38.816 -24.164  -2.096  1.00 10.00      B   
ATOM   2204  CE  MET    53     -40.279 -23.181  -2.413  1.00 10.00      B   
ATOM   2205  C   MET    53     -40.547 -27.165  -6.068  1.00 10.00      B   
ATOM   2206  O   MET    53     -41.750 -26.952  -6.220  1.00 10.00      B   
ATOM   2207  N   ALA    54     -39.710 -27.335  -7.083  1.00 10.00      B   
ATOM   2208  HN  ALA    54     -38.759 -27.496  -6.897  1.00 10.00      B   
ATOM   2209  CA  ALA    54     -40.164 -27.281  -8.465  1.00 10.00      B   
ATOM   2210  CB  ALA    54     -39.070 -26.722  -9.361  1.00 10.00      B   
ATOM   2211  C   ALA    54     -40.604 -28.659  -8.952  1.00 10.00      B   
ATOM   2212  O   ALA    54     -40.947 -28.833 -10.120  1.00 10.00      B   
ATOM   2213  N   SER    55     -40.588 -29.634  -8.055  1.00 10.00      B   
ATOM   2214  HN  SER    55     -40.305 -29.435  -7.138  1.00 10.00      B   
ATOM   2215  CA  SER    55     -40.987 -30.992  -8.397  1.00 10.00      B   
ATOM   2216  CB  SER    55     -39.797 -31.944  -8.263  1.00 10.00      B   
ATOM   2217  OG  SER    55     -38.672 -31.441  -8.967  1.00 10.00      B   
ATOM   2218  HG  SER    55     -38.246 -30.748  -8.439  1.00 10.00      B   
ATOM   2219  C   SER    55     -42.157 -31.463  -7.534  1.00 10.00      B   
ATOM   2220  O   SER    55     -43.188 -31.900  -8.052  1.00 10.00      B   
ATOM   2221  N   GLY    56     -42.001 -31.359  -6.218  1.00 10.00      B   
ATOM   2222  HN  GLY    56     -41.166 -30.983  -5.855  1.00 10.00      B   
ATOM   2223  CA  GLY    56     -43.048 -31.784  -5.314  1.00 10.00      B   
ATOM   2224  C   GLY    56     -42.702 -31.514  -3.865  1.00 10.00      B   
ATOM   2225  O   GLY    56     -42.240 -32.406  -3.154  1.00 10.00      B   
ATOM   2226  N   ALA    57     -42.916 -30.281  -3.431  1.00 10.00      B   
ATOM   2227  HN  ALA    57     -43.291 -29.617  -4.051  1.00 10.00      B   
ATOM   2228  CA  ALA    57     -42.634 -29.888  -2.056  1.00 10.00      B   
ATOM   2229  CB  ALA    57     -41.344 -29.084  -1.977  1.00 10.00      B   
ATOM   2230  C   ALA    57     -43.798 -29.089  -1.487  1.00 10.00      B   
ATOM   2231  O   ALA    57     -44.758 -28.791  -2.203  1.00 10.00      B   
ATOM   2232  N   MET    58     -43.708 -28.741  -0.208  1.00 10.00      B   
ATOM   2233  HN  MET    58     -42.911 -28.995   0.303  1.00 10.00      B   
ATOM   2234  CA  MET    58     -44.763 -27.977   0.455  1.00 10.00      B   
ATOM   2235  CB  MET    58     -44.536 -27.878   1.968  1.00 10.00      B   
ATOM   2236  CG  MET    58     -44.631 -29.202   2.704  1.00 10.00      B   
ATOM   2237  SD  MET    58     -44.140 -29.059   4.432  1.00 10.00      B   
ATOM   2238  CE  MET    58     -44.345 -30.751   4.982  1.00 10.00      B   
ATOM   2239  C   MET    58     -44.956 -26.594  -0.175  1.00 10.00      B   
ATOM   2240  O   MET    58     -46.042 -26.294  -0.663  1.00 10.00      B   
ATOM   2241  N   PRO    59     -43.921 -25.724  -0.188  1.00 10.00      B   
ATOM   2242  CA  PRO    59     -44.032 -24.394  -0.782  1.00 10.00      B   
ATOM   2243  CB  PRO    59     -42.880 -23.603  -0.138  1.00 10.00      B   
ATOM   2244  CG  PRO    59     -42.216 -24.545   0.819  1.00 10.00      B   
ATOM   2245  CD  PRO    59     -42.580 -25.929   0.373  1.00 10.00      B   
ATOM   2246  C   PRO    59     -43.855 -24.453  -2.299  1.00 10.00      B   
ATOM   2247  O   PRO    59     -42.928 -25.091  -2.805  1.00 10.00      B   
ATOM   2248  N   GLY    60     -44.744 -23.783  -3.019  1.00 10.00      B   
ATOM   2249  HN  GLY    60     -45.460 -23.291  -2.560  1.00 10.00      B   
ATOM   2250  CA  GLY    60     -44.678 -23.783  -4.468  1.00 10.00      B   
ATOM   2251  C   GLY    60     -43.978 -22.563  -5.034  1.00 10.00      B   
ATOM   2252  O   GLY    60     -43.915 -22.387  -6.252  1.00 10.00      B   
ATOM   2253  N   ASN    61     -43.451 -21.715  -4.160  1.00 10.00      B   
ATOM   2254  HN  ASN    61     -43.528 -21.907  -3.203  1.00 10.00      B   
ATOM   2255  CA  ASN    61     -42.755 -20.507  -4.592  1.00 10.00      B   
ATOM   2256  CB  ASN    61     -42.933 -19.378  -3.567  1.00 10.00      B   
ATOM   2257  CG  ASN    61     -42.497 -18.026  -4.102  1.00 10.00      B   
ATOM   2258  OD1 ASN    61     -42.440 -17.814  -5.313  1.00 10.00      B   
ATOM   2259  ND2 ASN    61     -42.196 -17.097  -3.203  1.00 10.00      B   
ATOM   2260 HD21 ASN    61     -42.271 -17.327  -2.253  1.00 10.00      B   
ATOM   2261 HD22 ASN    61     -41.910 -16.216  -3.528  1.00 10.00      B   
ATOM   2262  C   ASN    61     -41.275 -20.800  -4.841  1.00 10.00      B   
ATOM   2263  O   ASN    61     -40.400 -20.346  -4.102  1.00 10.00      B   
ATOM   2264  N   ALA    62     -41.010 -21.571  -5.888  1.00 10.00      B   
ATOM   2265  HN  ALA    62     -41.756 -21.884  -6.447  1.00 10.00      B   
ATOM   2266  CA  ALA    62     -39.649 -21.957  -6.244  1.00 10.00      B   
ATOM   2267  CB  ALA    62     -39.660 -23.134  -7.210  1.00 10.00      B   
ATOM   2268  C   ALA    62     -38.867 -20.791  -6.835  1.00 10.00      B   
ATOM   2269  O   ALA    62     -37.639 -20.770  -6.778  1.00 10.00      B   
ATOM   2270  N   LEU    63     -39.584 -19.824  -7.396  1.00 10.00      B   
ATOM   2271  HN  LEU    63     -40.562 -19.905  -7.408  1.00 10.00      B   
ATOM   2272  CA  LEU    63     -38.959 -18.647  -7.999  1.00 10.00      B   
ATOM   2273  CB  LEU    63     -40.025 -17.708  -8.574  1.00 10.00      B   
ATOM   2274  CG  LEU    63     -40.890 -18.269  -9.705  1.00 10.00      B   
ATOM   2275  CD1 LEU    63     -41.983 -17.280 -10.078  1.00 10.00      B   
ATOM   2276  CD2 LEU    63     -40.035 -18.612 -10.916  1.00 10.00      B   
ATOM   2277  C   LEU    63     -38.117 -17.897  -6.972  1.00 10.00      B   
ATOM   2278  O   LEU    63     -37.036 -17.393  -7.281  1.00 10.00      B   
ATOM   2279  N   PHE    64     -38.626 -17.837  -5.749  1.00 10.00      B   
ATOM   2280  HN  PHE    64     -39.492 -18.263  -5.575  1.00 10.00      B   
ATOM   2281  CA  PHE    64     -37.942 -17.158  -4.657  1.00 10.00      B   
ATOM   2282  CB  PHE    64     -38.904 -16.993  -3.474  1.00 10.00      B   
ATOM   2283  CG  PHE    64     -38.369 -16.175  -2.334  1.00 10.00      B   
ATOM   2284  CD1 PHE    64     -38.132 -14.820  -2.485  1.00 10.00      B   
ATOM   2285  CD2 PHE    64     -38.113 -16.762  -1.105  1.00 10.00      B   
ATOM   2286  CE1 PHE    64     -37.649 -14.065  -1.436  1.00 10.00      B   
ATOM   2287  CE2 PHE    64     -37.629 -16.013  -0.051  1.00 10.00      B   
ATOM   2288  CZ  PHE    64     -37.396 -14.663  -0.217  1.00 10.00      B   
ATOM   2289  C   PHE    64     -36.707 -17.946  -4.230  1.00 10.00      B   
ATOM   2290  O   PHE    64     -35.620 -17.391  -4.079  1.00 10.00      B   
ATOM   2291  N   SER    65     -36.883 -19.250  -4.065  1.00 10.00      B   
ATOM   2292  HN  SER    65     -37.771 -19.633  -4.221  1.00 10.00      B   
ATOM   2293  CA  SER    65     -35.800 -20.133  -3.650  1.00 10.00      B   
ATOM   2294  CB  SER    65     -36.345 -21.540  -3.419  1.00 10.00      B   
ATOM   2295  OG  SER    65     -37.593 -21.482  -2.753  1.00 10.00      B   
ATOM   2296  HG  SER    65     -37.873 -22.376  -2.516  1.00 10.00      B   
ATOM   2297  C   SER    65     -34.670 -20.163  -4.677  1.00 10.00      B   
ATOM   2298  O   SER    65     -33.492 -20.179  -4.313  1.00 10.00      B   
ATOM   2299  N   ALA    66     -35.033 -20.155  -5.957  1.00 10.00      B   
ATOM   2300  HN  ALA    66     -35.989 -20.140  -6.184  1.00 10.00      B   
ATOM   2301  CA  ALA    66     -34.049 -20.176  -7.037  1.00 10.00      B   
ATOM   2302  CB  ALA    66     -34.736 -20.341  -8.384  1.00 10.00      B   
ATOM   2303  C   ALA    66     -33.204 -18.907  -7.024  1.00 10.00      B   
ATOM   2304  O   ALA    66     -32.018 -18.933  -7.350  1.00 10.00      B   
ATOM   2305  N   ALA    67     -33.825 -17.799  -6.643  1.00 10.00      B   
ATOM   2306  HN  ALA    67     -34.775 -17.842  -6.401  1.00 10.00      B   
ATOM   2307  CA  ALA    67     -33.132 -16.521  -6.577  1.00 10.00      B   
ATOM   2308  CB  ALA    67     -34.126 -15.388  -6.374  1.00 10.00      B   
ATOM   2309  C   ALA    67     -32.098 -16.535  -5.459  1.00 10.00      B   
ATOM   2310  O   ALA    67     -30.962 -16.104  -5.648  1.00 10.00      B   
ATOM   2311  N   ILE    68     -32.499 -17.055  -4.303  1.00 10.00      B   
ATOM   2312  HN  ILE    68     -33.418 -17.392  -4.230  1.00 10.00      B   
ATOM   2313  CA  ILE    68     -31.619 -17.135  -3.143  1.00 10.00      B   
ATOM   2314  CB  ILE    68     -32.325 -17.780  -1.927  1.00 10.00      B   
ATOM   2315  CG1 ILE    68     -33.580 -16.984  -1.555  1.00 10.00      B   
ATOM   2316  CG2 ILE    68     -31.376 -17.852  -0.736  1.00 10.00      B   
ATOM   2317  CD1 ILE    68     -34.408 -17.617  -0.456  1.00 10.00      B   
ATOM   2318  C   ILE    68     -30.347 -17.917  -3.466  1.00 10.00      B   
ATOM   2319  O   ILE    68     -29.238 -17.456  -3.191  1.00 10.00      B   
ATOM   2320  N   SER    69     -30.512 -19.087  -4.071  1.00 10.00      B   
ATOM   2321  HN  SER    69     -31.418 -19.388  -4.297  1.00 10.00      B   
ATOM   2322  CA  SER    69     -29.376 -19.926  -4.426  1.00 10.00      B   
ATOM   2323  CB  SER    69     -29.847 -21.313  -4.860  1.00 10.00      B   
ATOM   2324  OG  SER    69     -31.200 -21.281  -5.282  1.00 10.00      B   
ATOM   2325  HG  SER    69     -31.781 -21.388  -4.521  1.00 10.00      B   
ATOM   2326  C   SER    69     -28.537 -19.273  -5.519  1.00 10.00      B   
ATOM   2327  O   SER    69     -27.308 -19.349  -5.496  1.00 10.00      B   
ATOM   2328  N   GLY    70     -29.213 -18.615  -6.461  1.00 10.00      B   
ATOM   2329  HN  GLY    70     -30.193 -18.591  -6.419  1.00 10.00      B   
ATOM   2330  CA  GLY    70     -28.525 -17.943  -7.547  1.00 10.00      B   
ATOM   2331  C   GLY    70     -27.543 -16.911  -7.036  1.00 10.00      B   
ATOM   2332  O   GLY    70     -26.374 -16.907  -7.427  1.00 10.00      B   
ATOM   2333  N   TRP    71     -28.016 -16.048  -6.144  1.00 10.00      B   
ATOM   2334  HN  TRP    71     -28.960 -16.110  -5.875  1.00 10.00      B   
ATOM   2335  CA  TRP    71     -27.174 -15.012  -5.561  1.00 10.00      B   
ATOM   2336  CB  TRP    71     -28.007 -14.035  -4.723  1.00 10.00      B   
ATOM   2337  CG  TRP    71     -29.080 -13.319  -5.487  1.00 10.00      B   
ATOM   2338  CD1 TRP    71     -30.385 -13.165  -5.114  1.00 10.00      B   
ATOM   2339  CD2 TRP    71     -28.946 -12.658  -6.753  1.00 10.00      B   
ATOM   2340  NE1 TRP    71     -31.071 -12.452  -6.067  1.00 10.00      B   
ATOM   2341  HE1 TRP    71     -32.021 -12.212  -6.028  1.00 10.00      B   
ATOM   2342  CE2 TRP    71     -30.209 -12.130  -7.083  1.00 10.00      B   
ATOM   2343  CE3 TRP    71     -27.882 -12.460  -7.640  1.00 10.00      B   
ATOM   2344  CZ2 TRP    71     -30.437 -11.421  -8.260  1.00 10.00      B   
ATOM   2345  CZ3 TRP    71     -28.110 -11.755  -8.807  1.00 10.00      B   
ATOM   2346  CH2 TRP    71     -29.378 -11.244  -9.107  1.00 10.00      B   
ATOM   2347  C   TRP    71     -26.087 -15.638  -4.696  1.00 10.00      B   
ATOM   2348  O   TRP    71     -24.947 -15.172  -4.678  1.00 10.00      B   
ATOM   2349  N   LEU    72     -26.450 -16.703  -3.988  1.00 10.00      B   
ATOM   2350  HN  LEU    72     -27.377 -17.021  -4.047  1.00 10.00      B   
ATOM   2351  CA  LEU    72     -25.518 -17.410  -3.120  1.00 10.00      B   
ATOM   2352  CB  LEU    72     -26.222 -18.553  -2.389  1.00 10.00      B   
ATOM   2353  CG  LEU    72     -26.678 -18.245  -0.964  1.00 10.00      B   
ATOM   2354  CD1 LEU    72     -27.588 -19.343  -0.439  1.00 10.00      B   
ATOM   2355  CD2 LEU    72     -25.472 -18.071  -0.055  1.00 10.00      B   
ATOM   2356  C   LEU    72     -24.310 -17.929  -3.892  1.00 10.00      B   
ATOM   2357  O   LEU    72     -23.170 -17.738  -3.470  1.00 10.00      B   
ATOM   2358  N   TRP    73     -24.559 -18.567  -5.034  1.00 10.00      B   
ATOM   2359  HN  TRP    73     -25.492 -18.683  -5.328  1.00 10.00      B   
ATOM   2360  CA  TRP    73     -23.478 -19.097  -5.859  1.00 10.00      B   
ATOM   2361  CB  TRP    73     -24.021 -19.867  -7.066  1.00 10.00      B   
ATOM   2362  CG  TRP    73     -24.492 -21.250  -6.728  1.00 10.00      B   
ATOM   2363  CD1 TRP    73     -25.758 -21.740  -6.856  1.00 10.00      B   
ATOM   2364  CD2 TRP    73     -23.699 -22.320  -6.197  1.00 10.00      B   
ATOM   2365  NE1 TRP    73     -25.804 -23.047  -6.438  1.00 10.00      B   
ATOM   2366  HE1 TRP    73     -26.609 -23.620  -6.430  1.00 10.00      B   
ATOM   2367  CE2 TRP    73     -24.553 -23.427  -6.030  1.00 10.00      B   
ATOM   2368  CE3 TRP    73     -22.352 -22.451  -5.848  1.00 10.00      B   
ATOM   2369  CZ2 TRP    73     -24.106 -24.648  -5.527  1.00 10.00      B   
ATOM   2370  CZ3 TRP    73     -21.909 -23.663  -5.351  1.00 10.00      B   
ATOM   2371  CH2 TRP    73     -22.782 -24.745  -5.195  1.00 10.00      B   
ATOM   2372  C   TRP    73     -22.555 -17.976  -6.316  1.00 10.00      B   
ATOM   2373  O   TRP    73     -21.333 -18.125  -6.323  1.00 10.00      B   
ATOM   2374  N   ILE    74     -23.151 -16.843  -6.673  1.00 10.00      B   
ATOM   2375  HN  ILE    74     -24.131 -16.785  -6.633  1.00 10.00      B   
ATOM   2376  CA  ILE    74     -22.388 -15.685  -7.117  1.00 10.00      B   
ATOM   2377  CB  ILE    74     -23.308 -14.577  -7.677  1.00 10.00      B   
ATOM   2378  CG1 ILE    74     -24.148 -15.126  -8.835  1.00 10.00      B   
ATOM   2379  CG2 ILE    74     -22.489 -13.380  -8.143  1.00 10.00      B   
ATOM   2380  CD1 ILE    74     -25.180 -14.155  -9.369  1.00 10.00      B   
ATOM   2381  C   ILE    74     -21.550 -15.143  -5.961  1.00 10.00      B   
ATOM   2382  O   ILE    74     -20.422 -14.694  -6.154  1.00 10.00      B   
ATOM   2383  N   THR    75     -22.108 -15.211  -4.755  1.00 10.00      B   
ATOM   2384  HN  THR    75     -23.015 -15.573  -4.671  1.00 10.00      B   
ATOM   2385  CA  THR    75     -21.412 -14.753  -3.558  1.00 10.00      B   
ATOM   2386  CB  THR    75     -22.315 -14.875  -2.310  1.00 10.00      B   
ATOM   2387  OG1 THR    75     -23.584 -14.245  -2.561  1.00 10.00      B   
ATOM   2388  HG1 THR    75     -23.902 -14.497  -3.440  1.00 10.00      B   
ATOM   2389  CG2 THR    75     -21.661 -14.214  -1.107  1.00 10.00      B   
ATOM   2390  C   THR    75     -20.133 -15.573  -3.354  1.00 10.00      B   
ATOM   2391  O   THR    75     -19.067 -15.028  -3.054  1.00 10.00      B   
ATOM   2392  N   VAL    76     -20.249 -16.885  -3.543  1.00 10.00      B   
ATOM   2393  HN  VAL    76     -21.128 -17.260  -3.777  1.00 10.00      B   
ATOM   2394  CA  VAL    76     -19.112 -17.787  -3.405  1.00 10.00      B   
ATOM   2395  CB  VAL    76     -19.544 -19.261  -3.566  1.00 10.00      B   
ATOM   2396  CG1 VAL    76     -18.356 -20.197  -3.399  1.00 10.00      B   
ATOM   2397  CG2 VAL    76     -20.642 -19.610  -2.573  1.00 10.00      B   
ATOM   2398  C   VAL    76     -18.052 -17.449  -4.453  1.00 10.00      B   
ATOM   2399  O   VAL    76     -16.851 -17.436  -4.162  1.00 10.00      B   
ATOM   2400  N   LEU    77     -18.506 -17.167  -5.669  1.00 10.00      B   
ATOM   2401  HN  LEU    77     -19.474 -17.206  -5.837  1.00 10.00      B   
ATOM   2402  CA  LEU    77     -17.611 -16.815  -6.763  1.00 10.00      B   
ATOM   2403  CB  LEU    77     -18.373 -16.752  -8.088  1.00 10.00      B   
ATOM   2404  CG  LEU    77     -18.976 -18.070  -8.580  1.00 10.00      B   
ATOM   2405  CD1 LEU    77     -19.816 -17.841  -9.826  1.00 10.00      B   
ATOM   2406  CD2 LEU    77     -17.889 -19.102  -8.843  1.00 10.00      B   
ATOM   2407  C   LEU    77     -16.918 -15.484  -6.490  1.00 10.00      B   
ATOM   2408  O   LEU    77     -15.720 -15.348  -6.720  1.00 10.00      B   
ATOM   2409  N   PHE    78     -17.679 -14.518  -5.984  1.00 10.00      B   
ATOM   2410  HN  PHE    78     -18.635 -14.699  -5.828  1.00 10.00      B   
ATOM   2411  CA  PHE    78     -17.151 -13.191  -5.669  1.00 10.00      B   
ATOM   2412  CB  PHE    78     -18.245 -12.313  -5.054  1.00 10.00      B   
ATOM   2413  CG  PHE    78     -19.120 -11.601  -6.048  1.00 10.00      B   
ATOM   2414  CD1 PHE    78     -18.750 -11.491  -7.379  1.00 10.00      B   
ATOM   2415  CD2 PHE    78     -20.316 -11.030  -5.643  1.00 10.00      B   
ATOM   2416  CE1 PHE    78     -19.553 -10.825  -8.284  1.00 10.00      B   
ATOM   2417  CE2 PHE    78     -21.125 -10.366  -6.543  1.00 10.00      B   
ATOM   2418  CZ  PHE    78     -20.743 -10.263  -7.866  1.00 10.00      B   
ATOM   2419  C   PHE    78     -15.972 -13.276  -4.707  1.00 10.00      B   
ATOM   2420  O   PHE    78     -14.925 -12.666  -4.934  1.00 10.00      B   
ATOM   2421  N   ALA    79     -16.151 -14.044  -3.637  1.00 10.00      B   
ATOM   2422  HN  ALA    79     -17.011 -14.505  -3.520  1.00 10.00      B   
ATOM   2423  CA  ALA    79     -15.113 -14.214  -2.630  1.00 10.00      B   
ATOM   2424  CB  ALA    79     -15.631 -15.065  -1.481  1.00 10.00      B   
ATOM   2425  C   ALA    79     -13.862 -14.841  -3.233  1.00 10.00      B   
ATOM   2426  O   ALA    79     -12.745 -14.378  -2.999  1.00 10.00      B   
ATOM   2427  N   ASN    80     -14.062 -15.885  -4.031  1.00 10.00      B   
ATOM   2428  HN  ASN    80     -14.979 -16.195  -4.192  1.00 10.00      B   
ATOM   2429  CA  ASN    80     -12.949 -16.577  -4.672  1.00 10.00      B   
ATOM   2430  CB  ASN    80     -13.391 -17.919  -5.259  1.00 10.00      B   
ATOM   2431  CG  ASN    80     -13.489 -19.007  -4.203  1.00 10.00      B   
ATOM   2432  OD1 ASN    80     -12.512 -19.700  -3.912  1.00 10.00      B   
ATOM   2433  ND2 ASN    80     -14.668 -19.164  -3.617  1.00 10.00      B   
ATOM   2434 HD21 ASN    80     -15.408 -18.576  -3.892  1.00 10.00      B   
ATOM   2435 HD22 ASN    80     -14.755 -19.861  -2.932  1.00 10.00      B   
ATOM   2436  C   ASN    80     -12.293 -15.697  -5.731  1.00 10.00      B   
ATOM   2437  O   ASN    80     -11.090 -15.785  -5.964  1.00 10.00      B   
ATOM   2438  N   PHE    81     -13.092 -14.840  -6.360  1.00 10.00      B   
ATOM   2439  HN  PHE    81     -14.051 -14.833  -6.142  1.00 10.00      B   
ATOM   2440  CA  PHE    81     -12.596 -13.924  -7.380  1.00 10.00      B   
ATOM   2441  CB  PHE    81     -13.758 -13.149  -8.006  1.00 10.00      B   
ATOM   2442  CG  PHE    81     -13.877 -13.310  -9.494  1.00 10.00      B   
ATOM   2443  CD1 PHE    81     -14.905 -14.057 -10.044  1.00 10.00      B   
ATOM   2444  CD2 PHE    81     -12.962 -12.713 -10.344  1.00 10.00      B   
ATOM   2445  CE1 PHE    81     -15.017 -14.207 -11.413  1.00 10.00      B   
ATOM   2446  CE2 PHE    81     -13.068 -12.858 -11.713  1.00 10.00      B   
ATOM   2447  CZ  PHE    81     -14.098 -13.605 -12.250  1.00 10.00      B   
ATOM   2448  C   PHE    81     -11.605 -12.944  -6.765  1.00 10.00      B   
ATOM   2449  O   PHE    81     -10.510 -12.740  -7.286  1.00 10.00      B   
ATOM   2450  N   ALA    82     -11.997 -12.356  -5.638  1.00 10.00      B   
ATOM   2451  HN  ALA    82     -12.880 -12.577  -5.267  1.00 10.00      B   
ATOM   2452  CA  ALA    82     -11.154 -11.396  -4.935  1.00 10.00      B   
ATOM   2453  CB  ALA    82     -11.902 -10.806  -3.749  1.00 10.00      B   
ATOM   2454  C   ALA    82      -9.857 -12.050  -4.476  1.00 10.00      B   
ATOM   2455  O   ALA    82      -8.777 -11.468  -4.597  1.00 10.00      B   
ATOM   2456  N   GLU    83      -9.970 -13.267  -3.959  1.00 10.00      B   
ATOM   2457  HN  GLU    83     -10.862 -13.674  -3.884  1.00 10.00      B   
ATOM   2458  CA  GLU    83      -8.810 -14.006  -3.487  1.00 10.00      B   
ATOM   2459  CB  GLU    83      -9.243 -15.278  -2.761  1.00 10.00      B   
ATOM   2460  CG  GLU    83      -8.096 -16.038  -2.121  1.00 10.00      B   
ATOM   2461  CD  GLU    83      -8.550 -17.293  -1.410  1.00 10.00      B   
ATOM   2462  OE1 GLU    83      -9.121 -17.178  -0.302  1.00 10.00      B   
ATOM   2463  OE2 GLU    83      -8.334 -18.402  -1.947  1.00 10.00      B   
ATOM   2464  C   GLU    83      -7.870 -14.347  -4.642  1.00 10.00      B   
ATOM   2465  O   GLU    83      -6.658 -14.125  -4.558  1.00 10.00      B   
ATOM   2466  N   ALA    84      -8.440 -14.863  -5.725  1.00 10.00      B   
ATOM   2467  HN  ALA    84      -9.413 -15.006  -5.731  1.00 10.00      B   
ATOM   2468  CA  ALA    84      -7.665 -15.234  -6.901  1.00 10.00      B   
ATOM   2469  CB  ALA    84      -8.534 -15.972  -7.904  1.00 10.00      B   
ATOM   2470  C   ALA    84      -7.017 -14.014  -7.547  1.00 10.00      B   
ATOM   2471  O   ALA    84      -5.946 -14.114  -8.145  1.00 10.00      B   
ATOM   2472  N   LEU    85      -7.670 -12.866  -7.419  1.00 10.00      B   
ATOM   2473  HN  LEU    85      -8.529 -12.855  -6.944  1.00 10.00      B   
ATOM   2474  CA  LEU    85      -7.156 -11.624  -7.980  1.00 10.00      B   
ATOM   2475  CB  LEU    85      -8.201 -10.510  -7.848  1.00 10.00      B   
ATOM   2476  CG  LEU    85      -7.905  -9.207  -8.596  1.00 10.00      B   
ATOM   2477  CD1 LEU    85      -8.012  -9.415 -10.099  1.00 10.00      B   
ATOM   2478  CD2 LEU    85      -8.840  -8.101  -8.139  1.00 10.00      B   
ATOM   2479  C   LEU    85      -5.861 -11.217  -7.282  1.00 10.00      B   
ATOM   2480  O   LEU    85      -4.935 -10.708  -7.918  1.00 10.00      B   
ATOM   2481  N   ALA    86      -5.801 -11.463  -5.974  1.00 10.00      B   
ATOM   2482  HN  ALA    86      -6.574 -11.876  -5.533  1.00 10.00      B   
ATOM   2483  CA  ALA    86      -4.625 -11.131  -5.177  1.00 10.00      B   
ATOM   2484  CB  ALA    86      -4.904 -11.345  -3.696  1.00 10.00      B   
ATOM   2485  C   ALA    86      -3.419 -11.955  -5.620  1.00 10.00      B   
ATOM   2486  O   ALA    86      -2.346 -11.412  -5.907  1.00 10.00      B   
ATOM   2487  N   GLU    87      -3.597 -13.267  -5.691  1.00 10.00      B   
ATOM   2488  HN  GLU    87      -4.470 -13.649  -5.448  1.00 10.00      B   
ATOM   2489  CA  GLU    87      -2.520 -14.155  -6.113  1.00 10.00      B   
ATOM   2490  CB  GLU    87      -2.839 -15.619  -5.809  1.00 10.00      B   
ATOM   2491  CG  GLU    87      -4.269 -16.026  -6.104  1.00 10.00      B   
ATOM   2492  CD  GLU    87      -4.489 -17.513  -5.959  1.00 10.00      B   
ATOM   2493  OE1 GLU    87      -4.456 -18.221  -6.985  1.00 10.00      B   
ATOM   2494  OE2 GLU    87      -4.696 -17.982  -4.820  1.00 10.00      B   
ATOM   2495  C   GLU    87      -2.203 -13.950  -7.591  1.00 10.00      B   
ATOM   2496  O   GLU    87      -1.055 -14.098  -8.013  1.00 10.00      B   
ATOM   2497  N   GLY    88      -3.227 -13.601  -8.367  1.00 10.00      B   
ATOM   2498  HN  GLY    88      -4.124 -13.524  -7.972  1.00 10.00      B   
ATOM   2499  CA  GLY    88      -3.044 -13.357  -9.783  1.00 10.00      B   
ATOM   2500  C   GLY    88      -2.139 -12.167 -10.027  1.00 10.00      B   
ATOM   2501  O   GLY    88      -1.256 -12.216 -10.886  1.00 10.00      B   
ATOM   2502  N   ARG    89      -2.348 -11.098  -9.261  1.00 10.00      B   
ATOM   2503  HN  ARG    89      -3.073 -11.116  -8.597  1.00 10.00      B   
ATOM   2504  CA  ARG    89      -1.532  -9.899  -9.390  1.00 10.00      B   
ATOM   2505  CB  ARG    89      -2.097  -8.762  -8.533  1.00 10.00      B   
ATOM   2506  CG  ARG    89      -1.541  -7.388  -8.881  1.00 10.00      B   
ATOM   2507  CD  ARG    89      -2.241  -6.284  -8.103  1.00 10.00      B   
ATOM   2508  NE  ARG    89      -1.465  -5.847  -6.944  1.00 10.00      B   
ATOM   2509  HE  ARG    89      -1.267  -6.520  -6.255  1.00 10.00      B   
ATOM   2510  CZ  ARG    89      -1.019  -4.600  -6.769  1.00 10.00      B   
ATOM   2511  NH1 ARG    89      -1.272  -3.665  -7.673  1.00 10.00      B   
ATOM   2512 HH11 ARG    89      -0.921  -2.696  -7.534  1.00 10.00      B   
ATOM   2513 HH12 ARG    89      -1.827  -3.897  -8.525  1.00 10.00      B   
ATOM   2514  NH2 ARG    89      -0.320  -4.289  -5.689  1.00 10.00      B   
ATOM   2515 HH21 ARG    89       0.028  -3.316  -5.555  1.00 10.00      B   
ATOM   2516 HH22 ARG    89      -0.114  -5.018  -4.972  1.00 10.00      B   
ATOM   2517  C   ARG    89      -0.098 -10.210  -8.978  1.00 10.00      B   
ATOM   2518  O   ARG    89       0.856  -9.706  -9.569  1.00 10.00      B   
ATOM   2519  N   SER    90       0.039 -11.069  -7.976  1.00 10.00      B   
ATOM   2520  HN  SER    90      -0.765 -11.441  -7.554  1.00 10.00      B   
ATOM   2521  CA  SER    90       1.346 -11.471  -7.486  1.00 10.00      B   
ATOM   2522  CB  SER    90       1.196 -12.262  -6.187  1.00 10.00      B   
ATOM   2523  OG  SER    90       0.358 -11.575  -5.271  1.00 10.00      B   
ATOM   2524  HG  SER    90      -0.560 -11.632  -5.567  1.00 10.00      B   
ATOM   2525  C   SER    90       2.080 -12.300  -8.540  1.00 10.00      B   
ATOM   2526  O   SER    90       3.292 -12.165  -8.714  1.00 10.00      B   
ATOM   2527  N   LYS    91       1.329 -13.144  -9.249  1.00 10.00      B   
ATOM   2528  HN  LYS    91       0.367 -13.200  -9.057  1.00 10.00      B   
ATOM   2529  CA  LYS    91       1.891 -13.992 -10.296  1.00 10.00      B   
ATOM   2530  CB  LYS    91       0.820 -14.944 -10.848  1.00 10.00      B   
ATOM   2531  CG  LYS    91       1.281 -15.808 -12.014  1.00 10.00      B   
ATOM   2532  CD  LYS    91       0.127 -16.594 -12.621  1.00 10.00      B   
ATOM   2533  CE  LYS    91       0.539 -17.278 -13.917  1.00 10.00      B   
ATOM   2534  NZ  LYS    91      -0.577 -18.054 -14.526  1.00 10.00      B   
ATOM   2535  HZ1 LYS    91      -1.374 -17.422 -14.745  1.00 10.00      B   
ATOM   2536  HZ2 LYS    91      -0.907 -18.795 -13.871  1.00 10.00      B   
ATOM   2537  HZ3 LYS    91      -0.259 -18.505 -15.406  1.00 10.00      B   
ATOM   2538  C   LYS    91       2.468 -13.139 -11.420  1.00 10.00      B   
ATOM   2539  O   LYS    91       3.572 -13.392 -11.901  1.00 10.00      B   
ATOM   2540  N   ALA    92       1.715 -12.122 -11.827  1.00 10.00      B   
ATOM   2541  HN  ALA    92       0.841 -11.972 -11.402  1.00 10.00      B   
ATOM   2542  CA  ALA    92       2.150 -11.226 -12.890  1.00 10.00      B   
ATOM   2543  CB  ALA    92       1.016 -10.297 -13.292  1.00 10.00      B   
ATOM   2544  C   ALA    92       3.369 -10.424 -12.449  1.00 10.00      B   
ATOM   2545  O   ALA    92       4.299 -10.208 -13.227  1.00 10.00      B   
ATOM   2546  N   GLN    93       3.356  -9.998 -11.189  1.00 10.00      B   
ATOM   2547  HN  GLN    93       2.576 -10.199 -10.628  1.00 10.00      B   
ATOM   2548  CA  GLN    93       4.454  -9.224 -10.621  1.00 10.00      B   
ATOM   2549  CB  GLN    93       4.132  -8.814  -9.181  1.00 10.00      B   
ATOM   2550  CG  GLN    93       5.142  -7.860  -8.565  1.00 10.00      B   
ATOM   2551  CD  GLN    93       4.944  -6.429  -9.022  1.00 10.00      B   
ATOM   2552  OE1 GLN    93       3.816  -5.976  -9.208  1.00 10.00      B   
ATOM   2553  NE2 GLN    93       6.039  -5.715  -9.221  1.00 10.00      B   
ATOM   2554 HE21 GLN    93       6.911  -6.146  -9.069  1.00 10.00      B   
ATOM   2555 HE22 GLN    93       5.940  -4.784  -9.509  1.00 10.00      B   
ATOM   2556  C   GLN    93       5.758 -10.020 -10.651  1.00 10.00      B   
ATOM   2557  O   GLN    93       6.770  -9.554 -11.178  1.00 10.00      B   
ATOM   2558  N   ALA    94       5.722 -11.228 -10.101  1.00 10.00      B   
ATOM   2559  HN  ALA    94       4.877 -11.555  -9.720  1.00 10.00      B   
ATOM   2560  CA  ALA    94       6.903 -12.088 -10.050  1.00 10.00      B   
ATOM   2561  CB  ALA    94       6.628 -13.321  -9.204  1.00 10.00      B   
ATOM   2562  C   ALA    94       7.374 -12.487 -11.445  1.00 10.00      B   
ATOM   2563  O   ALA    94       8.570 -12.697 -11.671  1.00 10.00      B   
ATOM   2564  N   ASN    95       6.433 -12.570 -12.377  1.00 10.00      B   
ATOM   2565  HN  ASN    95       5.501 -12.374 -12.129  1.00 10.00      B   
ATOM   2566  CA  ASN    95       6.734 -12.950 -13.754  1.00 10.00      B   
ATOM   2567  CB  ASN    95       5.448 -13.084 -14.570  1.00 10.00      B   
ATOM   2568  CG  ASN    95       5.095 -14.525 -14.879  1.00 10.00      B   
ATOM   2569  OD1 ASN    95       5.422 -15.043 -15.949  1.00 10.00      B   
ATOM   2570  ND2 ASN    95       4.425 -15.180 -13.945  1.00 10.00      B   
ATOM   2571 HD21 ASN    95       4.202 -14.703 -13.111  1.00 10.00      B   
ATOM   2572 HD22 ASN    95       4.170 -16.112 -14.119  1.00 10.00      B   
ATOM   2573  C   ASN    95       7.677 -11.954 -14.418  1.00 10.00      B   
ATOM   2574  O   ASN    95       8.497 -12.330 -15.256  1.00 10.00      B   
ATOM   2575  N   SER    96       7.566 -10.687 -14.025  1.00 10.00      B   
ATOM   2576  HN  SER    96       6.894 -10.454 -13.345  1.00 10.00      B   
ATOM   2577  CA  SER    96       8.403  -9.628 -14.578  1.00 10.00      B   
ATOM   2578  CB  SER    96       7.969  -8.273 -14.017  1.00 10.00      B   
ATOM   2579  OG  SER    96       6.554  -8.195 -13.925  1.00 10.00      B   
ATOM   2580  HG  SER    96       6.162  -8.412 -14.781  1.00 10.00      B   
ATOM   2581  C   SER    96       9.888  -9.872 -14.296  1.00 10.00      B   
ATOM   2582  O   SER    96      10.754  -9.400 -15.031  1.00 10.00      B   
ATOM   2583  N   LEU    97      10.178 -10.605 -13.229  1.00 10.00      B   
ATOM   2584  HN  LEU    97       9.449 -10.949 -12.675  1.00 10.00      B   
ATOM   2585  CA  LEU    97      11.557 -10.913 -12.863  1.00 10.00      B   
ATOM   2586  CB  LEU    97      11.758 -10.755 -11.354  1.00 10.00      B   
ATOM   2587  CG  LEU    97      11.496  -9.364 -10.775  1.00 10.00      B   
ATOM   2588  CD1 LEU    97      11.704  -9.367  -9.269  1.00 10.00      B   
ATOM   2589  CD2 LEU    97      12.392  -8.328 -11.435  1.00 10.00      B   
ATOM   2590  C   LEU    97      11.921 -12.330 -13.293  1.00 10.00      B   
ATOM   2591  O   LEU    97      13.054 -12.601 -13.690  1.00 10.00      B   
ATOM   2592  N   LYS    98      10.938 -13.219 -13.224  1.00 10.00      B   
ATOM   2593  HN  LYS    98      10.061 -12.924 -12.906  1.00 10.00      B   
ATOM   2594  CA  LYS    98      11.113 -14.621 -13.593  1.00 10.00      B   
ATOM   2595  CB  LYS    98       9.796 -15.369 -13.360  1.00 10.00      B   
ATOM   2596  CG  LYS    98       9.852 -16.866 -13.603  1.00 10.00      B   
ATOM   2597  CD  LYS    98       8.474 -17.479 -13.437  1.00 10.00      B   
ATOM   2598  CE  LYS    98       8.469 -18.958 -13.778  1.00 10.00      B   
ATOM   2599  NZ  LYS    98       7.085 -19.484 -13.910  1.00 10.00      B   
ATOM   2600  HZ1 LYS    98       6.594 -19.003 -14.691  1.00 10.00      B   
ATOM   2601  HZ2 LYS    98       6.551 -19.323 -13.026  1.00 10.00      B   
ATOM   2602  HZ3 LYS    98       7.107 -20.505 -14.107  1.00 10.00      B   
ATOM   2603  C   LYS    98      11.550 -14.761 -15.051  1.00 10.00      B   
ATOM   2604  O   LYS    98      12.365 -15.622 -15.383  1.00 10.00      B   
ATOM   2605  N   GLY    99      11.015 -13.899 -15.910  1.00 10.00      B   
ATOM   2606  HN  GLY    99      10.380 -13.226 -15.584  1.00 10.00      B   
ATOM   2607  CA  GLY    99      11.346 -13.946 -17.320  1.00 10.00      B   
ATOM   2608  C   GLY    99      12.784 -13.574 -17.621  1.00 10.00      B   
ATOM   2609  O   GLY    99      13.346 -14.038 -18.610  1.00 10.00      B   
ATOM   2610  N   VAL   100      13.388 -12.758 -16.765  1.00 10.00      B   
ATOM   2611  HN  VAL   100      12.900 -12.449 -15.972  1.00 10.00      B   
ATOM   2612  CA  VAL   100      14.766 -12.323 -16.967  1.00 10.00      B   
ATOM   2613  CB  VAL   100      15.162 -11.216 -15.968  1.00 10.00      B   
ATOM   2614  CG1 VAL   100      16.567 -10.707 -16.254  1.00 10.00      B   
ATOM   2615  CG2 VAL   100      14.159 -10.071 -16.002  1.00 10.00      B   
ATOM   2616  C   VAL   100      15.740 -13.496 -16.844  1.00 10.00      B   
ATOM   2617  O   VAL   100      16.643 -13.659 -17.667  1.00 10.00      B   
ATOM   2618  N   LYS   101      15.528 -14.325 -15.826  1.00 10.00      B   
ATOM   2619  HN  LYS   101      14.773 -14.152 -15.223  1.00 10.00      B   
ATOM   2620  CA  LYS   101      16.387 -15.480 -15.575  1.00 10.00      B   
ATOM   2621  CB  LYS   101      16.029 -16.111 -14.223  1.00 10.00      B   
ATOM   2622  CG  LYS   101      16.974 -17.215 -13.778  1.00 10.00      B   
ATOM   2623  CD  LYS   101      16.315 -18.128 -12.758  1.00 10.00      B   
ATOM   2624  CE  LYS   101      17.176 -19.351 -12.490  1.00 10.00      B   
ATOM   2625  NZ  LYS   101      16.482 -20.342 -11.629  1.00 10.00      B   
ATOM   2626  HZ1 LYS   101      17.059 -21.201 -11.538  1.00 10.00      B   
ATOM   2627  HZ2 LYS   101      15.566 -20.601 -12.045  1.00 10.00      B   
ATOM   2628  HZ3 LYS   101      16.319 -19.946 -10.673  1.00 10.00      B   
ATOM   2629  C   LYS   101      16.273 -16.530 -16.686  1.00 10.00      B   
ATOM   2630  O   LYS   101      17.165 -17.363 -16.867  1.00 10.00      B   
ATOM   2631  N   LYS   102      15.177 -16.477 -17.432  1.00 10.00      B   
ATOM   2632  HN  LYS   102      14.514 -15.776 -17.257  1.00 10.00      B   
ATOM   2633  CA  LYS   102      14.938 -17.431 -18.510  1.00 10.00      B   
ATOM   2634  CB  LYS   102      13.448 -17.494 -18.852  1.00 10.00      B   
ATOM   2635  CG  LYS   102      12.578 -18.085 -17.750  1.00 10.00      B   
ATOM   2636  CD  LYS   102      12.764 -19.593 -17.637  1.00 10.00      B   
ATOM   2637  CE  LYS   102      11.763 -20.209 -16.669  1.00 10.00      B   
ATOM   2638  NZ  LYS   102      11.524 -21.652 -16.949  1.00 10.00      B   
ATOM   2639  HZ1 LYS   102      12.399 -22.195 -16.829  1.00 10.00      B   
ATOM   2640  HZ2 LYS   102      11.190 -21.776 -17.927  1.00 10.00      B   
ATOM   2641  HZ3 LYS   102      10.802 -22.029 -16.300  1.00 10.00      B   
ATOM   2642  C   LYS   102      15.758 -17.113 -19.760  1.00 10.00      B   
ATOM   2643  O   LYS   102      15.931 -17.966 -20.632  1.00 10.00      B   
ATOM   2644  N   THR   103      16.262 -15.893 -19.852  1.00 10.00      B   
ATOM   2645  HN  THR   103      16.100 -15.246 -19.130  1.00 10.00      B   
ATOM   2646  CA  THR   103      17.052 -15.493 -21.007  1.00 10.00      B   
ATOM   2647  CB  THR   103      16.394 -14.317 -21.758  1.00 10.00      B   
ATOM   2648  OG1 THR   103      15.867 -13.374 -20.814  1.00 10.00      B   
ATOM   2649  HG1 THR   103      16.545 -13.168 -20.156  1.00 10.00      B   
ATOM   2650  CG2 THR   103      15.266 -14.814 -22.649  1.00 10.00      B   
ATOM   2651  C   THR   103      18.477 -15.115 -20.610  1.00 10.00      B   
ATOM   2652  O   THR   103      18.809 -13.936 -20.527  1.00 10.00      B   
ATOM   2653  N   ALA   104      19.315 -16.115 -20.350  1.00 10.00      B   
ATOM   2654  HN  ALA   104      18.995 -17.042 -20.403  1.00 10.00      B   
ATOM   2655  CA  ALA   104      20.700 -15.864 -19.971  1.00 10.00      B   
ATOM   2656  CB  ALA   104      20.769 -15.341 -18.542  1.00 10.00      B   
ATOM   2657  C   ALA   104      21.548 -17.124 -20.109  1.00 10.00      B   
ATOM   2658  O   ALA   104      21.077 -18.232 -19.840  1.00 10.00      B   
ATOM   2659  N   PHE   105      22.790 -16.949 -20.547  1.00 10.00      B   
ATOM   2660  HN  PHE   105      23.096 -16.039 -20.766  1.00 10.00      B   
ATOM   2661  CA  PHE   105      23.731 -18.054 -20.696  1.00 10.00      B   
ATOM   2662  CB  PHE   105      23.863 -18.526 -22.151  1.00 10.00      B   
ATOM   2663  CG  PHE   105      23.833 -17.435 -23.184  1.00 10.00      B   
ATOM   2664  CD1 PHE   105      24.988 -16.752 -23.528  1.00 10.00      B   
ATOM   2665  CD2 PHE   105      22.648 -17.103 -23.822  1.00 10.00      B   
ATOM   2666  CE1 PHE   105      24.961 -15.759 -24.486  1.00 10.00      B   
ATOM   2667  CE2 PHE   105      22.614 -16.110 -24.779  1.00 10.00      B   
ATOM   2668  CZ  PHE   105      23.772 -15.437 -25.113  1.00 10.00      B   
ATOM   2669  C   PHE   105      25.077 -17.638 -20.118  1.00 10.00      B   
ATOM   2670  O   PHE   105      25.242 -16.483 -19.725  1.00 10.00      B   
ATOM   2671  N   ALA   106      26.037 -18.550 -20.060  1.00 10.00      B   
ATOM   2672  HN  ALA   106      25.882 -19.448 -20.418  1.00 10.00      B   
ATOM   2673  CA  ALA   106      27.330 -18.219 -19.481  1.00 10.00      B   
ATOM   2674  CB  ALA   106      27.340 -18.569 -18.001  1.00 10.00      B   
ATOM   2675  C   ALA   106      28.498 -18.900 -20.181  1.00 10.00      B   
ATOM   2676  O   ALA   106      28.322 -19.732 -21.073  1.00 10.00      B   
ATOM   2677  N   ARG   107      29.691 -18.498 -19.765  1.00 10.00      B   
ATOM   2678  HN  ARG   107      29.731 -17.801 -19.073  1.00 10.00      B   
ATOM   2679  CA  ARG   107      30.948 -19.035 -20.274  1.00 10.00      B   
ATOM   2680  CB  ARG   107      31.435 -18.294 -21.535  1.00 10.00      B   
ATOM   2681  CG  ARG   107      30.535 -17.164 -22.012  1.00 10.00      B   
ATOM   2682  CD  ARG   107      30.900 -15.842 -21.356  1.00 10.00      B   
ATOM   2683  NE  ARG   107      29.739 -14.963 -21.238  1.00 10.00      B   
ATOM   2684  HE  ARG   107      29.181 -15.063 -20.434  1.00 10.00      B   
ATOM   2685  CZ  ARG   107      29.403 -14.043 -22.137  1.00 10.00      B   
ATOM   2686  NH1 ARG   107      30.141 -13.871 -23.226  1.00 10.00      B   
ATOM   2687 HH11 ARG   107      30.993 -14.454 -23.380  1.00 10.00      B   
ATOM   2688 HH12 ARG   107      29.875 -13.153 -23.934  1.00 10.00      B   
ATOM   2689  NH2 ARG   107      28.321 -13.300 -21.946  1.00 10.00      B   
ATOM   2690 HH21 ARG   107      28.040 -12.570 -22.653  1.00 10.00      B   
ATOM   2691 HH22 ARG   107      27.737 -13.433 -21.091  1.00 10.00      B   
ATOM   2692  C   ARG   107      31.990 -18.932 -19.170  1.00 10.00      B   
ATOM   2693  O   ARG   107      32.403 -17.831 -18.793  1.00 10.00      B   
ATOM   2694  N   LYS   108      32.389 -20.070 -18.634  1.00 10.00      B   
ATOM   2695  HN  LYS   108      32.036 -20.918 -18.983  1.00 10.00      B   
ATOM   2696  CA  LYS   108      33.362 -20.095 -17.557  1.00 10.00      B   
ATOM   2697  CB  LYS   108      33.070 -21.231 -16.574  1.00 10.00      B   
ATOM   2698  CG  LYS   108      32.714 -22.556 -17.229  1.00 10.00      B   
ATOM   2699  CD  LYS   108      32.869 -23.709 -16.252  1.00 10.00      B   
ATOM   2700  CE  LYS   108      34.334 -23.965 -15.936  1.00 10.00      B   
ATOM   2701  NZ  LYS   108      34.501 -24.835 -14.741  1.00 10.00      B   
ATOM   2702  HZ1 LYS   108      34.026 -24.403 -13.916  1.00 10.00      B   
ATOM   2703  HZ2 LYS   108      35.507 -24.956 -14.521  1.00 10.00      B   
ATOM   2704  HZ3 LYS   108      34.081 -25.767 -14.915  1.00 10.00      B   
ATOM   2705  C   LYS   108      34.785 -20.177 -18.085  1.00 10.00      B   
ATOM   2706  O   LYS   108      35.015 -20.576 -19.228  1.00 10.00      B   
ATOM   2707  N   LEU   109      35.733 -19.790 -17.246  1.00 10.00      B   
ATOM   2708  HN  LEU   109      35.478 -19.489 -16.345  1.00 10.00      B   
ATOM   2709  CA  LEU   109      37.140 -19.813 -17.615  1.00 10.00      B   
ATOM   2710  CB  LEU   109      37.850 -18.550 -17.122  1.00 10.00      B   
ATOM   2711  CG  LEU   109      37.475 -17.237 -17.812  1.00 10.00      B   
ATOM   2712  CD1 LEU   109      38.171 -16.069 -17.132  1.00 10.00      B   
ATOM   2713  CD2 LEU   109      37.839 -17.288 -19.286  1.00 10.00      B   
ATOM   2714  C   LEU   109      37.829 -21.044 -17.045  1.00 10.00      B   
ATOM   2715  O   LEU   109      37.488 -21.517 -15.956  1.00 10.00      B   
ATOM   2716  N   ARG   110      38.804 -21.561 -17.776  1.00 10.00      B   
ATOM   2717  HN  ARG   110      39.022 -21.154 -18.648  1.00 10.00      B   
ATOM   2718  CA  ARG   110      39.545 -22.732 -17.332  1.00 10.00      B   
ATOM   2719  CB  ARG   110      40.043 -23.539 -18.532  1.00 10.00      B   
ATOM   2720  CG  ARG   110      38.987 -23.775 -19.604  1.00 10.00      B   
ATOM   2721  CD  ARG   110      37.823 -24.608 -19.086  1.00 10.00      B   
ATOM   2722  NE  ARG   110      37.963 -26.023 -19.423  1.00 10.00      B   
ATOM   2723  HE  ARG   110      38.876 -26.385 -19.470  1.00 10.00      B   
ATOM   2724  CZ  ARG   110      36.935 -26.835 -19.683  1.00 10.00      B   
ATOM   2725  NH1 ARG   110      35.693 -26.378 -19.649  1.00 10.00      B   
ATOM   2726 HH11 ARG   110      34.893 -27.014 -19.849  1.00 10.00      B   
ATOM   2727 HH12 ARG   110      35.505 -25.364 -19.425  1.00 10.00      B   
ATOM   2728  NH2 ARG   110      37.151 -28.106 -19.998  1.00 10.00      B   
ATOM   2729 HH21 ARG   110      36.345 -28.738 -20.200  1.00 10.00      B   
ATOM   2730 HH22 ARG   110      38.125 -28.479 -20.049  1.00 10.00      B   
ATOM   2731  C   ARG   110      40.714 -22.322 -16.438  1.00 10.00      B   
ATOM   2732  O   ARG   110      41.490 -23.163 -15.981  1.00 10.00      B   
ATOM   2733  N   GLU   111      40.832 -21.020 -16.202  1.00 10.00      B   
ATOM   2734  HN  GLU   111      40.177 -20.407 -16.599  1.00 10.00      B   
ATOM   2735  CA  GLU   111      41.884 -20.465 -15.360  1.00 10.00      B   
ATOM   2736  CB  GLU   111      43.035 -19.929 -16.218  1.00 10.00      B   
ATOM   2737  CG  GLU   111      43.939 -21.000 -16.802  1.00 10.00      B   
ATOM   2738  CD  GLU   111      45.098 -20.416 -17.580  1.00 10.00      B   
ATOM   2739  OE1 GLU   111      45.822 -19.559 -17.029  1.00 10.00      B   
ATOM   2740  OE2 GLU   111      45.297 -20.809 -18.748  1.00 10.00      B   
ATOM   2741  C   GLU   111      41.309 -19.334 -14.508  1.00 10.00      B   
ATOM   2742  O   GLU   111      40.336 -18.694 -14.907  1.00 10.00      B   
ATOM   2743  N   PRO   112      41.896 -19.068 -13.331  1.00 10.00      B   
ATOM   2744  CA  PRO   112      41.428 -18.010 -12.433  1.00 10.00      B   
ATOM   2745  CB  PRO   112      41.931 -18.494 -11.076  1.00 10.00      B   
ATOM   2746  CG  PRO   112      43.205 -19.206 -11.386  1.00 10.00      B   
ATOM   2747  CD  PRO   112      43.056 -19.785 -12.770  1.00 10.00      B   
ATOM   2748  C   PRO   112      42.046 -16.653 -12.767  1.00 10.00      B   
ATOM   2749  O   PRO   112      42.393 -15.879 -11.871  1.00 10.00      B   
ATOM   2750  N   LYS   113      42.178 -16.373 -14.057  1.00 10.00      B   
ATOM   2751  HN  LYS   113      41.864 -17.024 -14.719  1.00 10.00      B   
ATOM   2752  CA  LYS   113      42.755 -15.119 -14.525  1.00 10.00      B   
ATOM   2753  CB  LYS   113      44.262 -15.279 -14.771  1.00 10.00      B   
ATOM   2754  CG  LYS   113      45.127 -15.284 -13.524  1.00 10.00      B   
ATOM   2755  CD  LYS   113      46.597 -15.341 -13.902  1.00 10.00      B   
ATOM   2756  CE  LYS   113      47.494 -15.479 -12.683  1.00 10.00      B   
ATOM   2757  NZ  LYS   113      48.923 -15.632 -13.067  1.00 10.00      B   
ATOM   2758  HZ1 LYS   113      49.046 -16.475 -13.665  1.00 10.00      B   
ATOM   2759  HZ2 LYS   113      49.511 -15.735 -12.215  1.00 10.00      B   
ATOM   2760  HZ3 LYS   113      49.242 -14.795 -13.596  1.00 10.00      B   
ATOM   2761  C   LYS   113      42.097 -14.697 -15.831  1.00 10.00      B   
ATOM   2762  O   LYS   113      41.758 -15.544 -16.661  1.00 10.00      B   
ATOM   2763  N   TYR   114      41.894 -13.397 -16.003  1.00 10.00      B   
ATOM   2764  HN  TYR   114      42.129 -12.771 -15.281  1.00 10.00      B   
ATOM   2765  CA  TYR   114      41.302 -12.879 -17.230  1.00 10.00      B   
ATOM   2766  CB  TYR   114      40.937 -11.398 -17.081  1.00 10.00      B   
ATOM   2767  CG  TYR   114      40.283 -10.804 -18.310  1.00 10.00      B   
ATOM   2768  CD1 TYR   114      39.003 -11.184 -18.689  1.00 10.00      B   
ATOM   2769  CD2 TYR   114      40.949  -9.872 -19.095  1.00 10.00      B   
ATOM   2770  CE1 TYR   114      38.405 -10.653 -19.815  1.00 10.00      B   
ATOM   2771  CE2 TYR   114      40.357  -9.335 -20.222  1.00 10.00      B   
ATOM   2772  CZ  TYR   114      39.084  -9.729 -20.577  1.00 10.00      B   
ATOM   2773  OH  TYR   114      38.491  -9.199 -21.705  1.00 10.00      B   
ATOM   2774  HH  TYR   114      37.522  -9.323 -21.648  1.00 10.00      B   
ATOM   2775  C   TYR   114      42.271 -13.067 -18.394  1.00 10.00      B   
ATOM   2776  O   TYR   114      43.439 -12.675 -18.309  1.00 10.00      B   
ATOM   2777  N   GLY   115      41.787 -13.670 -19.472  1.00 10.00      B   
ATOM   2778  HN  GLY   115      40.853 -13.966 -19.479  1.00 10.00      B   
ATOM   2779  CA  GLY   115      42.629 -13.904 -20.629  1.00 10.00      B   
ATOM   2780  C   GLY   115      43.019 -15.361 -20.745  1.00 10.00      B   
ATOM   2781  O   GLY   115      44.179 -15.691 -20.997  1.00 10.00      B   
ATOM   2782  N   ALA   116      42.044 -16.232 -20.550  1.00 10.00      B   
ATOM   2783  HN  ALA   116      41.142 -15.900 -20.365  1.00 10.00      B   
ATOM   2784  CA  ALA   116      42.266 -17.666 -20.623  1.00 10.00      B   
ATOM   2785  CB  ALA   116      42.292 -18.265 -19.227  1.00 10.00      B   
ATOM   2786  C   ALA   116      41.187 -18.331 -21.469  1.00 10.00      B   
ATOM   2787  O   ALA   116      40.309 -17.655 -22.014  1.00 10.00      B   
ATOM   2788  N   ALA   117      41.257 -19.649 -21.579  1.00 10.00      B   
ATOM   2789  HN  ALA   117      41.982 -20.129 -21.123  1.00 10.00      B   
ATOM   2790  CA  ALA   117      40.287 -20.403 -22.357  1.00 10.00      B   
ATOM   2791  CB  ALA   117      40.771 -21.826 -22.576  1.00 10.00      B   
ATOM   2792  C   ALA   117      38.929 -20.406 -21.668  1.00 10.00      B   
ATOM   2793  O   ALA   117      38.840 -20.571 -20.448  1.00 10.00      B   
ATOM   2794  N   ALA   118      37.881 -20.219 -22.455  1.00 10.00      B   
ATOM   2795  HN  ALA   118      38.022 -20.098 -23.417  1.00 10.00      B   
ATOM   2796  CA  ALA   118      36.524 -20.199 -21.935  1.00 10.00      B   
ATOM   2797  CB  ALA   118      35.936 -18.801 -22.054  1.00 10.00      B   
ATOM   2798  C   ALA   118      35.657 -21.197 -22.686  1.00 10.00      B   
ATOM   2799  O   ALA   118      35.765 -21.327 -23.908  1.00 10.00      B   
ATOM   2800  N   ASP   119      34.806 -21.902 -21.960  1.00 10.00      B   
ATOM   2801  HN  ASP   119      34.768 -21.759 -20.987  1.00 10.00      B   
ATOM   2802  CA  ASP   119      33.917 -22.887 -22.565  1.00 10.00      B   
ATOM   2803  CB  ASP   119      33.982 -24.231 -21.831  1.00 10.00      B   
ATOM   2804  CG  ASP   119      33.673 -24.142 -20.350  1.00 10.00      B   
ATOM   2805  OD1 ASP   119      32.501 -24.332 -19.971  1.00 10.00      B   
ATOM   2806  OD2 ASP   119      34.615 -23.924 -19.555  1.00 10.00      B   
ATOM   2807  C   ASP   119      32.488 -22.365 -22.636  1.00 10.00      B   
ATOM   2808  O   ASP   119      32.191 -21.283 -22.128  1.00 10.00      B   
ATOM   2809  N   LYS   120      31.610 -23.122 -23.277  1.00 10.00      B   
ATOM   2810  HN  LYS   120      31.901 -23.979 -23.654  1.00 10.00      B   
ATOM   2811  CA  LYS   120      30.220 -22.715 -23.427  1.00 10.00      B   
ATOM   2812  CB  LYS   120      29.830 -22.701 -24.908  1.00 10.00      B   
ATOM   2813  CG  LYS   120      28.414 -22.222 -25.188  1.00 10.00      B   
ATOM   2814  CD  LYS   120      28.180 -22.060 -26.680  1.00 10.00      B   
ATOM   2815  CE  LYS   120      26.713 -21.813 -26.993  1.00 10.00      B   
ATOM   2816  NZ  LYS   120      26.497 -21.580 -28.443  1.00 10.00      B   
ATOM   2817  HZ1 LYS   120      27.155 -22.162 -29.002  1.00 10.00      B   
ATOM   2818  HZ2 LYS   120      26.655 -20.580 -28.673  1.00 10.00      B   
ATOM   2819  HZ3 LYS   120      25.522 -21.835 -28.707  1.00 10.00      B   
ATOM   2820  C   LYS   120      29.285 -23.616 -22.629  1.00 10.00      B   
ATOM   2821  O   LYS   120      28.949 -24.725 -23.056  1.00 10.00      B   
ATOM   2822  N   VAL   121      28.875 -23.135 -21.467  1.00 10.00      B   
ATOM   2823  HN  VAL   121      29.185 -22.249 -21.184  1.00 10.00      B   
ATOM   2824  CA  VAL   121      27.973 -23.875 -20.595  1.00 10.00      B   
ATOM   2825  CB  VAL   121      28.737 -24.566 -19.438  1.00 10.00      B   
ATOM   2826  CG1 VAL   121      27.776 -25.156 -18.417  1.00 10.00      B   
ATOM   2827  CG2 VAL   121      29.651 -25.654 -19.976  1.00 10.00      B   
ATOM   2828  C   VAL   121      26.911 -22.935 -20.020  1.00 10.00      B   
ATOM   2829  O   VAL   121      27.240 -21.897 -19.443  1.00 10.00      B   
ATOM   2830  N   PRO   122      25.625 -23.277 -20.193  1.00 10.00      B   
ATOM   2831  CA  PRO   122      24.510 -22.466 -19.689  1.00 10.00      B   
ATOM   2832  CB  PRO   122      23.266 -23.305 -20.019  1.00 10.00      B   
ATOM   2833  CG  PRO   122      23.781 -24.671 -20.326  1.00 10.00      B   
ATOM   2834  CD  PRO   122      25.153 -24.478 -20.895  1.00 10.00      B   
ATOM   2835  C   PRO   122      24.601 -22.226 -18.181  1.00 10.00      B   
ATOM   2836  O   PRO   122      25.108 -23.070 -17.439  1.00 10.00      B   
ATOM   2837  N   ALA   123      24.078 -21.087 -17.738  1.00 10.00      B   
ATOM   2838  HN  ALA   123      23.644 -20.484 -18.379  1.00 10.00      B   
ATOM   2839  CA  ALA   123      24.104 -20.709 -16.326  1.00 10.00      B   
ATOM   2840  CB  ALA   123      23.524 -19.315 -16.141  1.00 10.00      B   
ATOM   2841  C   ALA   123      23.353 -21.719 -15.465  1.00 10.00      B   
ATOM   2842  O   ALA   123      23.628 -21.862 -14.273  1.00 10.00      B   
ATOM   2843  N   ASP   124      22.404 -22.413 -16.080  1.00 10.00      B   
ATOM   2844  HN  ASP   124      22.223 -22.233 -17.029  1.00 10.00      B   
ATOM   2845  CA  ASP   124      21.609 -23.417 -15.386  1.00 10.00      B   
ATOM   2846  CB  ASP   124      20.449 -23.882 -16.270  1.00 10.00      B   
ATOM   2847  CG  ASP   124      19.391 -22.813 -16.466  1.00 10.00      B   
ATOM   2848  OD1 ASP   124      18.423 -22.773 -15.675  1.00 10.00      B   
ATOM   2849  OD2 ASP   124      19.513 -22.011 -17.420  1.00 10.00      B   
ATOM   2850  C   ASP   124      22.475 -24.610 -14.993  1.00 10.00      B   
ATOM   2851  O   ASP   124      22.231 -25.264 -13.980  1.00 10.00      B   
ATOM   2852  N   GLN   125      23.507 -24.872 -15.789  1.00 10.00      B   
ATOM   2853  HN  GLN   125      23.674 -24.291 -16.562  1.00 10.00      B   
ATOM   2854  CA  GLN   125      24.410 -25.989 -15.533  1.00 10.00      B   
ATOM   2855  CB  GLN   125      24.936 -26.581 -16.840  1.00 10.00      B   
ATOM   2856  CG  GLN   125      23.896 -27.328 -17.658  1.00 10.00      B   
ATOM   2857  CD  GLN   125      23.232 -28.456 -16.888  1.00 10.00      B   
ATOM   2858  OE1 GLN   125      23.778 -28.974 -15.915  1.00 10.00      B   
ATOM   2859  NE2 GLN   125      22.057 -28.859 -17.334  1.00 10.00      B   
ATOM   2860 HE21 GLN   125      21.688 -28.420 -18.129  1.00 10.00      B   
ATOM   2861 HE22 GLN   125      21.607 -29.588 -16.857  1.00 10.00      B   
ATOM   2862  C   GLN   125      25.580 -25.559 -14.659  1.00 10.00      B   
ATOM   2863  O   GLN   125      26.430 -26.373 -14.294  1.00 10.00      B   
ATOM   2864  N   LEU   126      25.614 -24.279 -14.328  1.00 10.00      B   
ATOM   2865  HN  LEU   126      24.901 -23.686 -14.644  1.00 10.00      B   
ATOM   2866  CA  LEU   126      26.675 -23.730 -13.497  1.00 10.00      B   
ATOM   2867  CB  LEU   126      26.758 -22.212 -13.673  1.00 10.00      B   
ATOM   2868  CG  LEU   126      27.933 -21.677 -14.496  1.00 10.00      B   
ATOM   2869  CD1 LEU   126      28.037 -22.395 -15.833  1.00 10.00      B   
ATOM   2870  CD2 LEU   126      27.783 -20.180 -14.710  1.00 10.00      B   
ATOM   2871  C   LEU   126      26.434 -24.070 -12.035  1.00 10.00      B   
ATOM   2872  O   LEU   126      25.286 -24.176 -11.592  1.00 10.00      B   
ATOM   2873  N   ARG   127      27.510 -24.255 -11.291  1.00 10.00      B   
ATOM   2874  HN  ARG   127      28.402 -24.159 -11.696  1.00 10.00      B   
ATOM   2875  CA  ARG   127      27.410 -24.580  -9.879  1.00 10.00      B   
ATOM   2876  CB  ARG   127      27.930 -25.996  -9.609  1.00 10.00      B   
ATOM   2877  CG  ARG   127      27.137 -27.096 -10.296  1.00 10.00      B   
ATOM   2878  CD  ARG   127      25.697 -27.129  -9.810  1.00 10.00      B   
ATOM   2879  NE  ARG   127      24.748 -26.849 -10.888  1.00 10.00      B   
ATOM   2880  HE  ARG   127      24.792 -25.954 -11.303  1.00 10.00      B   
ATOM   2881  CZ  ARG   127      23.840 -27.720 -11.327  1.00 10.00      B   
ATOM   2882  NH1 ARG   127      23.754 -28.926 -10.777  1.00 10.00      B   
ATOM   2883 HH11 ARG   127      23.048 -29.612 -11.123  1.00 10.00      B   
ATOM   2884 HH12 ARG   127      24.391 -29.197  -9.993  1.00 10.00      B   
ATOM   2885  NH2 ARG   127      23.013 -27.392 -12.313  1.00 10.00      B   
ATOM   2886 HH21 ARG   127      22.304 -28.078 -12.650  1.00 10.00      B   
ATOM   2887 HH22 ARG   127      23.061 -26.445 -12.758  1.00 10.00      B   
ATOM   2888  C   ARG   127      28.176 -23.566  -9.041  1.00 10.00      B   
ATOM   2889  O   ARG   127      28.837 -22.678  -9.579  1.00 10.00      B   
ATOM   2890  N   LYS   128      28.075 -23.702  -7.730  1.00 10.00      B   
ATOM   2891  HN  LYS   128      27.515 -24.427  -7.369  1.00 10.00      B   
ATOM   2892  CA  LYS   128      28.752 -22.806  -6.803  1.00 10.00      B   
ATOM   2893  CB  LYS   128      28.143 -22.969  -5.410  1.00 10.00      B   
ATOM   2894  CG  LYS   128      28.772 -22.119  -4.322  1.00 10.00      B   
ATOM   2895  CD  LYS   128      28.018 -22.290  -3.016  1.00 10.00      B   
ATOM   2896  CE  LYS   128      28.538 -21.351  -1.944  1.00 10.00      B   
ATOM   2897  NZ  LYS   128      27.574 -21.213  -0.826  1.00 10.00      B   
ATOM   2898  HZ1 LYS   128      26.691 -20.791  -1.170  1.00 10.00      B   
ATOM   2899  HZ2 LYS   128      27.969 -20.606  -0.081  1.00 10.00      B   
ATOM   2900  HZ3 LYS   128      27.362 -22.143  -0.418  1.00 10.00      B   
ATOM   2901  C   LYS   128      30.251 -23.093  -6.751  1.00 10.00      B   
ATOM   2902  O   LYS   128      30.668 -24.248  -6.648  1.00 10.00      B   
ATOM   2903  N   GLY   129      31.050 -22.037  -6.820  1.00 10.00      B   
ATOM   2904  HN  GLY   129      30.654 -21.140  -6.894  1.00 10.00      B   
ATOM   2905  CA  GLY   129      32.491 -22.190  -6.766  1.00 10.00      B   
ATOM   2906  C   GLY   129      33.132 -22.384  -8.127  1.00 10.00      B   
ATOM   2907  O   GLY   129      33.984 -23.257  -8.297  1.00 10.00      B   
ATOM   2908  N   ASP   130      32.727 -21.577  -9.099  1.00 10.00      B   
ATOM   2909  HN  ASP   130      32.043 -20.903  -8.912  1.00 10.00      B   
ATOM   2910  CA  ASP   130      33.290 -21.669 -10.441  1.00 10.00      B   
ATOM   2911  CB  ASP   130      32.351 -22.409 -11.394  1.00 10.00      B   
ATOM   2912  CG  ASP   130      33.110 -23.252 -12.400  1.00 10.00      B   
ATOM   2913  OD1 ASP   130      34.166 -22.801 -12.892  1.00 10.00      B   
ATOM   2914  OD2 ASP   130      32.662 -24.379 -12.699  1.00 10.00      B   
ATOM   2915  C   ASP   130      33.629 -20.284 -10.982  1.00 10.00      B   
ATOM   2916  O   ASP   130      32.931 -19.310 -10.696  1.00 10.00      B   
ATOM   2917  N   ILE   131      34.697 -20.208 -11.763  1.00 10.00      B   
ATOM   2918  HN  ILE   131      35.183 -21.031 -11.978  1.00 10.00      B   
ATOM   2919  CA  ILE   131      35.157 -18.946 -12.335  1.00 10.00      B   
ATOM   2920  CB  ILE   131      36.666 -18.995 -12.663  1.00 10.00      B   
ATOM   2921  CG1 ILE   131      37.479 -19.432 -11.439  1.00 10.00      B   
ATOM   2922  CG2 ILE   131      37.153 -17.651 -13.189  1.00 10.00      B   
ATOM   2923  CD1 ILE   131      37.328 -18.525 -10.237  1.00 10.00      B   
ATOM   2924  C   ILE   131      34.382 -18.605 -13.605  1.00 10.00      B   
ATOM   2925  O   ILE   131      34.626 -19.179 -14.670  1.00 10.00      B   
ATOM   2926  N   VAL   132      33.462 -17.661 -13.489  1.00 10.00      B   
ATOM   2927  HN  VAL   132      33.332 -17.222 -12.618  1.00 10.00      B   
ATOM   2928  CA  VAL   132      32.649 -17.245 -14.621  1.00 10.00      B   
ATOM   2929  CB  VAL   132      31.148 -17.248 -14.272  1.00 10.00      B   
ATOM   2930  CG1 VAL   132      30.305 -17.040 -15.522  1.00 10.00      B   
ATOM   2931  CG2 VAL   132      30.771 -18.549 -13.582  1.00 10.00      B   
ATOM   2932  C   VAL   132      33.063 -15.855 -15.094  1.00 10.00      B   
ATOM   2933  O   VAL   132      33.242 -14.939 -14.289  1.00 10.00      B   
ATOM   2934  N   LEU   133      33.217 -15.704 -16.401  1.00 10.00      B   
ATOM   2935  HN  LEU   133      33.045 -16.464 -16.996  1.00 10.00      B   
ATOM   2936  CA  LEU   133      33.622 -14.433 -16.976  1.00 10.00      B   
ATOM   2937  CB  LEU   133      34.743 -14.643 -17.996  1.00 10.00      B   
ATOM   2938  CG  LEU   133      35.247 -13.396 -18.726  1.00 10.00      B   
ATOM   2939  CD1 LEU   133      35.806 -12.382 -17.739  1.00 10.00      B   
ATOM   2940  CD2 LEU   133      36.295 -13.774 -19.761  1.00 10.00      B   
ATOM   2941  C   LEU   133      32.450 -13.717 -17.631  1.00 10.00      B   
ATOM   2942  O   LEU   133      31.674 -14.317 -18.382  1.00 10.00      B   
ATOM   2943  N   VAL   134      32.309 -12.437 -17.323  1.00 10.00      B   
ATOM   2944  HN  VAL   134      32.933 -12.025 -16.685  1.00 10.00      B   
ATOM   2945  CA  VAL   134      31.251 -11.625 -17.895  1.00 10.00      B   
ATOM   2946  CB  VAL   134      30.258 -11.120 -16.828  1.00 10.00      B   
ATOM   2947  CG1 VAL   134      29.017 -10.542 -17.495  1.00 10.00      B   
ATOM   2948  CG2 VAL   134      29.883 -12.231 -15.858  1.00 10.00      B   
ATOM   2949  C   VAL   134      31.857 -10.427 -18.620  1.00 10.00      B   
ATOM   2950  O   VAL   134      32.481  -9.564 -18.001  1.00 10.00      B   
ATOM   2951  N   GLU   135      31.686 -10.397 -19.932  1.00 10.00      B   
ATOM   2952  HN  GLU   135      31.187 -11.119 -20.361  1.00 10.00      B   
ATOM   2953  CA  GLU   135      32.210  -9.314 -20.755  1.00 10.00      B   
ATOM   2954  CB  GLU   135      32.461  -9.811 -22.180  1.00 10.00      B   
ATOM   2955  CG  GLU   135      33.767 -10.564 -22.359  1.00 10.00      B   
ATOM   2956  CD  GLU   135      34.966  -9.647 -22.431  1.00 10.00      B   
ATOM   2957  OE1 GLU   135      34.849  -8.555 -23.025  1.00 10.00      B   
ATOM   2958  OE2 GLU   135      36.038 -10.021 -21.911  1.00 10.00      B   
ATOM   2959  C   GLU   135      31.234  -8.146 -20.791  1.00 10.00      B   
ATOM   2960  O   GLU   135      30.028  -8.339 -20.642  1.00 10.00      B   
ATOM   2961  N   ALA   136      31.761  -6.947 -21.003  1.00 10.00      B   
ATOM   2962  HN  ALA   136      32.733  -6.866 -21.121  1.00 10.00      B   
ATOM   2963  CA  ALA   136      30.941  -5.746 -21.068  1.00 10.00      B   
ATOM   2964  CB  ALA   136      31.822  -4.524 -21.257  1.00 10.00      B   
ATOM   2965  C   ALA   136      29.929  -5.839 -22.203  1.00 10.00      B   
ATOM   2966  O   ALA   136      30.196  -6.458 -23.237  1.00 10.00      B   
ATOM   2967  N   GLY   137      28.768  -5.231 -21.998  1.00 10.00      B   
ATOM   2968  HN  GLY   137      28.611  -4.762 -21.150  1.00 10.00      B   
ATOM   2969  CA  GLY   137      27.734  -5.254 -23.008  1.00 10.00      B   
ATOM   2970  C   GLY   137      26.902  -6.514 -22.940  1.00 10.00      B   
ATOM   2971  O   GLY   137      26.201  -6.861 -23.888  1.00 10.00      B   
ATOM   2972  N   ASP   138      26.981  -7.204 -21.812  1.00 10.00      B   
ATOM   2973  HN  ASP   138      27.552  -6.873 -21.087  1.00 10.00      B   
ATOM   2974  CA  ASP   138      26.237  -8.439 -21.619  1.00 10.00      B   
ATOM   2975  CB  ASP   138      27.183  -9.640 -21.679  1.00 10.00      B   
ATOM   2976  CG  ASP   138      26.561 -10.837 -22.363  1.00 10.00      B   
ATOM   2977  OD1 ASP   138      25.467 -11.273 -21.945  1.00 10.00      B   
ATOM   2978  OD2 ASP   138      27.164 -11.352 -23.328  1.00 10.00      B   
ATOM   2979  C   ASP   138      25.513  -8.420 -20.281  1.00 10.00      B   
ATOM   2980  O   ASP   138      25.476  -7.394 -19.599  1.00 10.00      B   
ATOM   2981  N   ILE   139      24.945  -9.553 -19.906  1.00 10.00      B   
ATOM   2982  HN  ILE   139      25.016 -10.343 -20.494  1.00 10.00      B   
ATOM   2983  CA  ILE   139      24.227  -9.665 -18.648  1.00 10.00      B   
ATOM   2984  CB  ILE   139      22.742 -10.024 -18.858  1.00 10.00      B   
ATOM   2985  CG1 ILE   139      22.607 -11.306 -19.685  1.00 10.00      B   
ATOM   2986  CG2 ILE   139      22.003  -8.870 -19.521  1.00 10.00      B   
ATOM   2987  CD1 ILE   139      21.182 -11.786 -19.847  1.00 10.00      B   
ATOM   2988  C   ILE   139      24.879 -10.694 -17.737  1.00 10.00      B   
ATOM   2989  O   ILE   139      25.520 -11.639 -18.203  1.00 10.00      B   
ATOM   2990  N   ILE   140      24.720 -10.496 -16.439  1.00 10.00      B   
ATOM   2991  HN  ILE   140      24.197  -9.719 -16.136  1.00 10.00      B   
ATOM   2992  CA  ILE   140      25.283 -11.401 -15.452  1.00 10.00      B   
ATOM   2993  CB  ILE   140      25.347 -10.739 -14.061  1.00 10.00      B   
ATOM   2994  CG1 ILE   140      26.084  -9.393 -14.130  1.00 10.00      B   
ATOM   2995  CG2 ILE   140      26.004 -11.665 -13.049  1.00 10.00      B   
ATOM   2996  CD1 ILE   140      27.562  -9.499 -14.432  1.00 10.00      B   
ATOM   2997  C   ILE   140      24.426 -12.660 -15.373  1.00 10.00      B   
ATOM   2998  O   ILE   140      23.229 -12.583 -15.105  1.00 10.00      B   
ATOM   2999  N   PRO   141      25.022 -13.829 -15.637  1.00 10.00      B   
ATOM   3000  CA  PRO   141      24.300 -15.100 -15.608  1.00 10.00      B   
ATOM   3001  CB  PRO   141      25.202 -16.037 -16.406  1.00 10.00      B   
ATOM   3002  CG  PRO   141      26.576 -15.477 -16.253  1.00 10.00      B   
ATOM   3003  CD  PRO   141      26.434 -13.997 -16.018  1.00 10.00      B   
ATOM   3004  C   PRO   141      24.039 -15.649 -14.198  1.00 10.00      B   
ATOM   3005  O   PRO   141      22.902 -15.982 -13.865  1.00 10.00      B   
ATOM   3006  N   CYS   142      25.076 -15.745 -13.371  1.00 10.00      B   
ATOM   3007  HN  CYS   142      25.960 -15.441 -13.664  1.00 10.00      B   
ATOM   3008  CA  CYS   142      24.913 -16.283 -12.022  1.00 10.00      B   
ATOM   3009  C   CYS   142      25.233 -15.248 -10.950  1.00 10.00      B   
ATOM   3010  O   CYS   142      25.980 -14.300 -11.189  1.00 10.00      B   
ATOM   3011  CB  CYS   142      25.782 -17.535 -11.820  1.00 10.00      B   
ATOM   3012  SG  CYS   142      27.528 -17.189 -11.409  1.00 10.00      B   
ATOM   3013  N   ASP   143      24.655 -15.441  -9.768  1.00 10.00      B   
ATOM   3014  HN  ASP   143      24.066 -16.217  -9.652  1.00 10.00      B   
ATOM   3015  CA  ASP   143      24.879 -14.546  -8.635  1.00 10.00      B   
ATOM   3016  CB  ASP   143      23.649 -14.550  -7.711  1.00 10.00      B   
ATOM   3017  CG  ASP   143      23.874 -13.852  -6.379  1.00 10.00      B   
ATOM   3018  OD1 ASP   143      23.627 -12.630  -6.285  1.00 10.00      B   
ATOM   3019  OD2 ASP   143      24.272 -14.529  -5.411  1.00 10.00      B   
ATOM   3020  C   ASP   143      26.123 -14.993  -7.872  1.00 10.00      B   
ATOM   3021  O   ASP   143      26.276 -16.179  -7.563  1.00 10.00      B   
ATOM   3022  N   GLY   144      27.020 -14.058  -7.591  1.00 10.00      B   
ATOM   3023  HN  GLY   144      26.853 -13.125  -7.861  1.00 10.00      B   
ATOM   3024  CA  GLY   144      28.234 -14.402  -6.880  1.00 10.00      B   
ATOM   3025  C   GLY   144      29.033 -13.192  -6.441  1.00 10.00      B   
ATOM   3026  O   GLY   144      28.502 -12.079  -6.372  1.00 10.00      B   
ATOM   3027  N   GLU   145      30.310 -13.411  -6.143  1.00 10.00      B   
ATOM   3028  HN  GLU   145      30.667 -14.321  -6.225  1.00 10.00      B   
ATOM   3029  CA  GLU   145      31.197 -12.340  -5.706  1.00 10.00      B   
ATOM   3030  CB  GLU   145      31.871 -12.708  -4.383  1.00 10.00      B   
ATOM   3031  CG  GLU   145      31.376 -11.898  -3.196  1.00 10.00      B   
ATOM   3032  CD  GLU   145      31.931 -12.396  -1.877  1.00 10.00      B   
ATOM   3033  OE1 GLU   145      33.028 -11.947  -1.477  1.00 10.00      B   
ATOM   3034  OE2 GLU   145      31.270 -13.239  -1.232  1.00 10.00      B   
ATOM   3035  C   GLU   145      32.254 -12.043  -6.765  1.00 10.00      B   
ATOM   3036  O   GLU   145      32.692 -12.943  -7.481  1.00 10.00      B   
ATOM   3037  N   VAL   146      32.651 -10.779  -6.860  1.00 10.00      B   
ATOM   3038  HN  VAL   146      32.259 -10.110  -6.259  1.00 10.00      B   
ATOM   3039  CA  VAL   146      33.655 -10.356  -7.829  1.00 10.00      B   
ATOM   3040  CB  VAL   146      33.459  -8.883  -8.245  1.00 10.00      B   
ATOM   3041  CG1 VAL   146      34.231  -8.577  -9.518  1.00 10.00      B   
ATOM   3042  CG2 VAL   146      31.987  -8.555  -8.417  1.00 10.00      B   
ATOM   3043  C   VAL   146      35.058 -10.514  -7.256  1.00 10.00      B   
ATOM   3044  O   VAL   146      35.359 -10.000  -6.174  1.00 10.00      B   
ATOM   3045  N   ILE   147      35.917 -11.217  -7.987  1.00 10.00      B   
ATOM   3046  HN  ILE   147      35.623 -11.590  -8.849  1.00 10.00      B   
ATOM   3047  CA  ILE   147      37.285 -11.443  -7.541  1.00 10.00      B   
ATOM   3048  CB  ILE   147      37.640 -12.947  -7.478  1.00 10.00      B   
ATOM   3049  CG1 ILE   147      37.456 -13.608  -8.850  1.00 10.00      B   
ATOM   3050  CG2 ILE   147      36.803 -13.650  -6.417  1.00 10.00      B   
ATOM   3051  CD1 ILE   147      37.956 -15.038  -8.918  1.00 10.00      B   
ATOM   3052  C   ILE   147      38.298 -10.709  -8.420  1.00 10.00      B   
ATOM   3053  O   ILE   147      39.442 -10.499  -8.016  1.00 10.00      B   
ATOM   3054  N   GLU   148      37.878 -10.308  -9.615  1.00 10.00      B   
ATOM   3055  HN  GLU   148      36.952 -10.485  -9.886  1.00 10.00      B   
ATOM   3056  CA  GLU   148      38.764  -9.604 -10.536  1.00 10.00      B   
ATOM   3057  CB  GLU   148      39.595 -10.611 -11.348  1.00 10.00      B   
ATOM   3058  CG  GLU   148      40.697  -9.996 -12.201  1.00 10.00      B   
ATOM   3059  CD  GLU   148      41.747 -11.010 -12.611  1.00 10.00      B   
ATOM   3060  OE1 GLU   148      42.707 -11.221 -11.838  1.00 10.00      B   
ATOM   3061  OE2 GLU   148      41.617 -11.610 -13.703  1.00 10.00      B   
ATOM   3062  C   GLU   148      37.966  -8.690 -11.464  1.00 10.00      B   
ATOM   3063  O   GLU   148      36.892  -9.061 -11.943  1.00 10.00      B   
ATOM   3064  N   GLY   149      38.487  -7.491 -11.698  1.00 10.00      B   
ATOM   3065  HN  GLY   149      39.333  -7.243 -11.271  1.00 10.00      B   
ATOM   3066  CA  GLY   149      37.819  -6.547 -12.570  1.00 10.00      B   
ATOM   3067  C   GLY   149      37.306  -5.323 -11.836  1.00 10.00      B   
ATOM   3068  O   GLY   149      37.883  -4.898 -10.829  1.00 10.00      B   
ATOM   3069  N   GLY   150      36.217  -4.763 -12.338  1.00 10.00      B   
ATOM   3070  HN  GLY   150      35.806  -5.154 -13.139  1.00 10.00      B   
ATOM   3071  CA  GLY   150      35.623  -3.587 -11.733  1.00 10.00      B   
ATOM   3072  C   GLY   150      34.919  -2.738 -12.768  1.00 10.00      B   
ATOM   3073  O   GLY   150      35.559  -2.224 -13.686  1.00 10.00      B   
ATOM   3074  N   ALA   151      33.607  -2.591 -12.628  1.00 10.00      B   
ATOM   3075  HN  ALA   151      33.153  -3.006 -11.865  1.00 10.00      B   
ATOM   3076  CA  ALA   151      32.826  -1.811 -13.578  1.00 10.00      B   
ATOM   3077  CB  ALA   151      32.620  -2.612 -14.854  1.00 10.00      B   
ATOM   3078  C   ALA   151      31.473  -1.439 -12.991  1.00 10.00      B   
ATOM   3079  O   ALA   151      31.178  -1.756 -11.838  1.00 10.00      B   
ATOM   3080  N   SER   152      30.665  -0.757 -13.791  1.00 10.00      B   
ATOM   3081  HN  SER   152      30.980  -0.512 -14.688  1.00 10.00      B   
ATOM   3082  CA  SER   152      29.333  -0.349 -13.380  1.00 10.00      B   
ATOM   3083  CB  SER   152      29.056   1.084 -13.845  1.00 10.00      B   
ATOM   3084  OG  SER   152      27.886   1.605 -13.242  1.00 10.00      B   
ATOM   3085  HG  SER   152      27.849   2.557 -13.385  1.00 10.00      B   
ATOM   3086  C   SER   152      28.300  -1.299 -13.975  1.00 10.00      B   
ATOM   3087  O   SER   152      28.407  -1.694 -15.144  1.00 10.00      B   
ATOM   3088  N   VAL   153      27.315  -1.675 -13.172  1.00 10.00      B   
ATOM   3089  HN  VAL   153      27.277  -1.318 -12.254  1.00 10.00      B   
ATOM   3090  CA  VAL   153      26.274  -2.582 -13.620  1.00 10.00      B   
ATOM   3091  CB  VAL   153      26.274  -3.915 -12.840  1.00 10.00      B   
ATOM   3092  CG1 VAL   153      27.492  -4.749 -13.208  1.00 10.00      B   
ATOM   3093  CG2 VAL   153      26.224  -3.672 -11.339  1.00 10.00      B   
ATOM   3094  C   VAL   153      24.900  -1.935 -13.526  1.00 10.00      B   
ATOM   3095  O   VAL   153      24.604  -1.194 -12.587  1.00 10.00      B   
ATOM   3096  N   ASP   154      24.077  -2.211 -14.518  1.00 10.00      B   
ATOM   3097  HN  ASP   154      24.387  -2.799 -15.245  1.00 10.00      B   
ATOM   3098  CA  ASP   154      22.726  -1.684 -14.570  1.00 10.00      B   
ATOM   3099  CB  ASP   154      22.359  -1.289 -16.001  1.00 10.00      B   
ATOM   3100  CG  ASP   154      20.867  -1.127 -16.197  1.00 10.00      B   
ATOM   3101  OD1 ASP   154      20.223  -0.447 -15.372  1.00 10.00      B   
ATOM   3102  OD2 ASP   154      20.330  -1.686 -17.173  1.00 10.00      B   
ATOM   3103  C   ASP   154      21.744  -2.719 -14.035  1.00 10.00      B   
ATOM   3104  O   ASP   154      21.705  -3.859 -14.508  1.00 10.00      B   
ATOM   3105  N   GLU   155      20.957  -2.320 -13.050  1.00 10.00      B   
ATOM   3106  HN  GLU   155      21.025  -1.395 -12.729  1.00 10.00      B   
ATOM   3107  CA  GLU   155      19.988  -3.213 -12.436  1.00 10.00      B   
ATOM   3108  CB  GLU   155      20.145  -3.201 -10.910  1.00 10.00      B   
ATOM   3109  CG  GLU   155      21.579  -3.397 -10.429  1.00 10.00      B   
ATOM   3110  CD  GLU   155      21.678  -3.625  -8.932  1.00 10.00      B   
ATOM   3111  OE1 GLU   155      22.471  -4.498  -8.505  1.00 10.00      B   
ATOM   3112  OE2 GLU   155      20.965  -2.937  -8.177  1.00 10.00      B   
ATOM   3113  C   GLU   155      18.561  -2.838 -12.833  1.00 10.00      B   
ATOM   3114  O   GLU   155      17.626  -2.993 -12.049  1.00 10.00      B   
ATOM   3115  N   SER   156      18.395  -2.353 -14.060  1.00 10.00      B   
ATOM   3116  HN  SER   156      19.180  -2.238 -14.642  1.00 10.00      B   
ATOM   3117  CA  SER   156      17.080  -1.958 -14.562  1.00 10.00      B   
ATOM   3118  CB  SER   156      17.204  -1.303 -15.937  1.00 10.00      B   
ATOM   3119  OG  SER   156      17.819  -2.183 -16.861  1.00 10.00      B   
ATOM   3120  HG  SER   156      18.747  -1.912 -16.989  1.00 10.00      B   
ATOM   3121  C   SER   156      16.123  -3.145 -14.639  1.00 10.00      B   
ATOM   3122  O   SER   156      14.908  -2.982 -14.520  1.00 10.00      B   
ATOM   3123  N   ALA   157      16.680  -4.336 -14.831  1.00 10.00      B   
ATOM   3124  HN  ALA   157      17.655  -4.395 -14.911  1.00 10.00      B   
ATOM   3125  CA  ALA   157      15.882  -5.551 -14.934  1.00 10.00      B   
ATOM   3126  CB  ALA   157      16.755  -6.736 -15.314  1.00 10.00      B   
ATOM   3127  C   ALA   157      15.123  -5.840 -13.646  1.00 10.00      B   
ATOM   3128  O   ALA   157      13.937  -6.164 -13.675  1.00 10.00      B   
ATOM   3129  N   ILE   158      15.811  -5.718 -12.522  1.00 10.00      B   
ATOM   3130  HN  ILE   158      16.747  -5.443 -12.563  1.00 10.00      B   
ATOM   3131  CA  ILE   158      15.198  -5.976 -11.224  1.00 10.00      B   
ATOM   3132  CB  ILE   158      16.147  -6.719 -10.255  1.00 10.00      B   
ATOM   3133  CG1 ILE   158      17.585  -6.198 -10.373  1.00 10.00      B   
ATOM   3134  CG2 ILE   158      16.095  -8.220 -10.506  1.00 10.00      B   
ATOM   3135  CD1 ILE   158      18.481  -6.609  -9.225  1.00 10.00      B   
ATOM   3136  C   ILE   158      14.682  -4.694 -10.574  1.00 10.00      B   
ATOM   3137  O   ILE   158      13.473  -4.510 -10.417  1.00 10.00      B   
ATOM   3138  N   THR   159      15.601  -3.815 -10.204  1.00 10.00      B   
ATOM   3139  HN  THR   159      16.548  -4.019 -10.353  1.00 10.00      B   
ATOM   3140  CA  THR   159      15.259  -2.556  -9.569  1.00 10.00      B   
ATOM   3141  CB  THR   159      16.528  -1.904  -8.998  1.00 10.00      B   
ATOM   3142  OG1 THR   159      17.497  -2.929  -8.725  1.00 10.00      B   
ATOM   3143  HG1 THR   159      18.263  -2.537  -8.286  1.00 10.00      B   
ATOM   3144  CG2 THR   159      16.213  -1.157  -7.716  1.00 10.00      B   
ATOM   3145  C   THR   159      14.617  -1.604 -10.574  1.00 10.00      B   
ATOM   3146  O   THR   159      13.444  -1.245 -10.449  1.00 10.00      B   
ATOM   3147  N   GLY   160      15.380  -1.225 -11.586  1.00 10.00      B   
ATOM   3148  HN  GLY   160      16.298  -1.576 -11.654  1.00 10.00      B   
ATOM   3149  CA  GLY   160      14.873  -0.319 -12.596  1.00 10.00      B   
ATOM   3150  C   GLY   160      15.224   1.125 -12.306  1.00 10.00      B   
ATOM   3151  O   GLY   160      14.339   1.975 -12.200  1.00 10.00      B   
ATOM   3152  N   GLU   161      16.514   1.400 -12.167  1.00 10.00      B   
ATOM   3153  HN  GLU   161      17.171   0.680 -12.263  1.00 10.00      B   
ATOM   3154  CA  GLU   161      16.984   2.751 -11.888  1.00 10.00      B   
ATOM   3155  CB  GLU   161      16.886   3.079 -10.393  1.00 10.00      B   
ATOM   3156  CG  GLU   161      17.506   2.048  -9.467  1.00 10.00      B   
ATOM   3157  CD  GLU   161      17.287   2.400  -8.013  1.00 10.00      B   
ATOM   3158  OE1 GLU   161      18.271   2.729  -7.317  1.00 10.00      B   
ATOM   3159  OE2 GLU   161      16.124   2.371  -7.563  1.00 10.00      B   
ATOM   3160  C   GLU   161      18.399   2.966 -12.420  1.00 10.00      B   
ATOM   3161  O   GLU   161      18.858   2.221 -13.289  1.00 10.00      B   
ATOM   3162  N   ALA   163      19.080   3.983 -11.898  1.00 10.00      B   
ATOM   3163  HN  ALA   163      18.664   4.522 -11.191  1.00 10.00      B   
ATOM   3164  CA  ALA   163      20.436   4.309 -12.330  1.00 10.00      B   
ATOM   3165  CB  ALA   163      20.890   5.619 -11.700  1.00 10.00      B   
ATOM   3166  C   ALA   163      21.423   3.186 -12.007  1.00 10.00      B   
ATOM   3167  O   ALA   163      21.308   2.529 -10.969  1.00 10.00      B   
ATOM   3168  N   PRO   164      22.401   2.950 -12.903  1.00 10.00      B   
ATOM   3169  CA  PRO   164      23.417   1.908 -12.715  1.00 10.00      B   
ATOM   3170  CB  PRO   164      24.218   1.938 -14.022  1.00 10.00      B   
ATOM   3171  CG  PRO   164      23.981   3.297 -14.582  1.00 10.00      B   
ATOM   3172  CD  PRO   164      22.588   3.676 -14.172  1.00 10.00      B   
ATOM   3173  C   PRO   164      24.332   2.218 -11.536  1.00 10.00      B   
ATOM   3174  O   PRO   164      24.478   3.376 -11.136  1.00 10.00      B   
ATOM   3175  N   VAL   165      24.955   1.188 -10.994  1.00 10.00      B   
ATOM   3176  HN  VAL   165      24.825   0.290 -11.376  1.00 10.00      B   
ATOM   3177  CA  VAL   165      25.844   1.354  -9.856  1.00 10.00      B   
ATOM   3178  CB  VAL   165      25.162   0.918  -8.538  1.00 10.00      B   
ATOM   3179  CG1 VAL   165      24.722  -0.535  -8.596  1.00 10.00      B   
ATOM   3180  CG2 VAL   165      26.050   1.185  -7.330  1.00 10.00      B   
ATOM   3181  C   VAL   165      27.152   0.593 -10.068  1.00 10.00      B   
ATOM   3182  O   VAL   165      27.168  -0.492 -10.651  1.00 10.00      B   
ATOM   3183  N   ILE   166      28.250   1.181  -9.615  1.00 10.00      B   
ATOM   3184  HN  ILE   166      28.175   2.049  -9.166  1.00 10.00      B   
ATOM   3185  CA  ILE   166      29.563   0.568  -9.757  1.00 10.00      B   
ATOM   3186  CB  ILE   166      30.700   1.612  -9.644  1.00 10.00      B   
ATOM   3187  CG1 ILE   166      30.470   2.555  -8.456  1.00 10.00      B   
ATOM   3188  CG2 ILE   166      30.831   2.403 -10.936  1.00 10.00      B   
ATOM   3189  CD1 ILE   166      31.165   2.125  -7.181  1.00 10.00      B   
ATOM   3190  C   ILE   166      29.784  -0.546  -8.736  1.00 10.00      B   
ATOM   3191  O   ILE   166      29.172  -0.557  -7.668  1.00 10.00      B   
ATOM   3192  N   ARG   167      30.647  -1.490  -9.089  1.00 10.00      B   
ATOM   3193  HN  ARG   167      31.076  -1.436  -9.974  1.00 10.00      B   
ATOM   3194  CA  ARG   167      30.982  -2.610  -8.217  1.00 10.00      B   
ATOM   3195  CB  ARG   167      30.309  -3.900  -8.700  1.00 10.00      B   
ATOM   3196  CG  ARG   167      28.787  -3.868  -8.657  1.00 10.00      B   
ATOM   3197  CD  ARG   167      28.256  -4.049  -7.239  1.00 10.00      B   
ATOM   3198  NE  ARG   167      26.925  -3.454  -7.067  1.00 10.00      B   
ATOM   3199  HE  ARG   167      26.889  -2.550  -6.683  1.00 10.00      B   
ATOM   3200  CZ  ARG   167      25.777  -4.052  -7.406  1.00 10.00      B   
ATOM   3201  NH1 ARG   167      25.786  -5.270  -7.936  1.00 10.00      B   
ATOM   3202 HH11 ARG   167      26.686  -5.768  -8.087  1.00 10.00      B   
ATOM   3203 HH12 ARG   167      24.888  -5.734  -8.201  1.00 10.00      B   
ATOM   3204  NH2 ARG   167      24.619  -3.437  -7.197  1.00 10.00      B   
ATOM   3205 HH21 ARG   167      23.715  -3.901  -7.473  1.00 10.00      B   
ATOM   3206 HH22 ARG   167      24.599  -2.486  -6.761  1.00 10.00      B   
ATOM   3207  C   ARG   167      32.499  -2.774  -8.169  1.00 10.00      B   
ATOM   3208  O   ARG   167      33.210  -2.272  -9.044  1.00 10.00      B   
ATOM   3209  N   GLU   168      32.992  -3.479  -7.163  1.00 10.00      B   
ATOM   3210  HN  GLU   168      32.374  -3.899  -6.520  1.00 10.00      B   
ATOM   3211  CA  GLU   168      34.425  -3.678  -6.996  1.00 10.00      B   
ATOM   3212  CB  GLU   168      34.915  -2.910  -5.766  1.00 10.00      B   
ATOM   3213  CG  GLU   168      34.382  -3.465  -4.456  1.00 10.00      B   
ATOM   3214  CD  GLU   168      34.785  -2.644  -3.254  1.00 10.00      B   
ATOM   3215  OE1 GLU   168      35.990  -2.589  -2.945  1.00 10.00      B   
ATOM   3216  OE2 GLU   168      33.888  -2.073  -2.596  1.00 10.00      B   
ATOM   3217  C   GLU   168      34.761  -5.161  -6.850  1.00 10.00      B   
ATOM   3218  O   GLU   168      33.869  -6.009  -6.840  1.00 10.00      B   
ATOM   3219  N   SER   169      36.048  -5.456  -6.727  1.00 10.00      B   
ATOM   3220  HN  SER   169      36.702  -4.731  -6.730  1.00 10.00      B   
ATOM   3221  CA  SER   169      36.518  -6.823  -6.574  1.00 10.00      B   
ATOM   3222  CB  SER   169      37.534  -7.147  -7.673  1.00 10.00      B   
ATOM   3223  OG  SER   169      37.019  -6.800  -8.950  1.00 10.00      B   
ATOM   3224  HG  SER   169      37.551  -6.092  -9.334  1.00 10.00      B   
ATOM   3225  C   SER   169      37.157  -6.999  -5.199  1.00 10.00      B   
ATOM   3226  O   SER   169      38.074  -6.256  -4.840  1.00 10.00      B   
ATOM   3227  N   GLY   170      36.661  -7.965  -4.434  1.00 10.00      B   
ATOM   3228  HN  GLY   170      35.934  -8.526  -4.783  1.00 10.00      B   
ATOM   3229  CA  GLY   170      37.192  -8.215  -3.105  1.00 10.00      B   
ATOM   3230  C   GLY   170      37.076  -7.006  -2.197  1.00 10.00      B   
ATOM   3231  O   GLY   170      38.072  -6.525  -1.656  1.00 10.00      B   
ATOM   3232  N   GLY   171      35.862  -6.502  -2.043  1.00 10.00      B   
ATOM   3233  HN  GLY   171      35.107  -6.916  -2.507  1.00 10.00      B   
ATOM   3234  CA  GLY   171      35.638  -5.353  -1.196  1.00 10.00      B   
ATOM   3235  C   GLY   171      34.231  -5.338  -0.650  1.00 10.00      B   
ATOM   3236  O   GLY   171      33.699  -6.381  -0.278  1.00 10.00      B   
ATOM   3237  N   ASP   172      33.620  -4.166  -0.608  1.00 10.00      B   
ATOM   3238  HN  ASP   172      34.092  -3.364  -0.930  1.00 10.00      B   
ATOM   3239  CA  ASP   172      32.257  -4.037  -0.106  1.00 10.00      B   
ATOM   3240  CB  ASP   172      32.014  -2.644   0.491  1.00 10.00      B   
ATOM   3241  CG  ASP   172      32.658  -2.452   1.851  1.00 10.00      B   
ATOM   3242  OD1 ASP   172      32.063  -2.878   2.865  1.00 10.00      B   
ATOM   3243  OD2 ASP   172      33.769  -1.878   1.913  1.00 10.00      B   
ATOM   3244  C   ASP   172      31.266  -4.298  -1.228  1.00 10.00      B   
ATOM   3245  O   ASP   172      30.381  -5.146  -1.109  1.00 10.00      B   
ATOM   3246  N   PHE   173      31.451  -3.590  -2.337  1.00 10.00      B   
ATOM   3247  HN  PHE   173      32.205  -2.958  -2.378  1.00 10.00      B   
ATOM   3248  CA  PHE   173      30.575  -3.722  -3.498  1.00 10.00      B   
ATOM   3249  CB  PHE   173      30.588  -2.434  -4.329  1.00 10.00      B   
ATOM   3250  CG  PHE   173      29.880  -1.270  -3.695  1.00 10.00      B   
ATOM   3251  CD1 PHE   173      30.529  -0.463  -2.775  1.00 10.00      B   
ATOM   3252  CD2 PHE   173      28.564  -0.981  -4.024  1.00 10.00      B   
ATOM   3253  CE1 PHE   173      29.882   0.610  -2.193  1.00 10.00      B   
ATOM   3254  CE2 PHE   173      27.911   0.090  -3.445  1.00 10.00      B   
ATOM   3255  CZ  PHE   173      28.570   0.887  -2.528  1.00 10.00      B   
ATOM   3256  C   PHE   173      30.993  -4.898  -4.376  1.00 10.00      B   
ATOM   3257  O   PHE   173      31.243  -4.733  -5.567  1.00 10.00      B   
ATOM   3258  N   ALA   174      31.062  -6.083  -3.795  1.00 10.00      B   
ATOM   3259  HN  ALA   174      30.837  -6.165  -2.841  1.00 10.00      B   
ATOM   3260  CA  ALA   174      31.468  -7.264  -4.543  1.00 10.00      B   
ATOM   3261  CB  ALA   174      32.613  -7.969  -3.835  1.00 10.00      B   
ATOM   3262  C   ALA   174      30.311  -8.229  -4.780  1.00 10.00      B   
ATOM   3263  O   ALA   174      30.503  -9.304  -5.345  1.00 10.00      B   
ATOM   3264  N   SER   175      29.114  -7.844  -4.366  1.00 10.00      B   
ATOM   3265  HN  SER   175      29.009  -6.961  -3.949  1.00 10.00      B   
ATOM   3266  CA  SER   175      27.947  -8.698  -4.528  1.00 10.00      B   
ATOM   3267  CB  SER   175      27.016  -8.533  -3.324  1.00 10.00      B   
ATOM   3268  OG  SER   175      27.754  -8.492  -2.111  1.00 10.00      B   
ATOM   3269  HG  SER   175      27.756  -7.590  -1.768  1.00 10.00      B   
ATOM   3270  C   SER   175      27.197  -8.374  -5.818  1.00 10.00      B   
ATOM   3271  O   SER   175      26.680  -7.269  -5.978  1.00 10.00      B   
ATOM   3272  N   VAL   176      27.151  -9.336  -6.741  1.00 10.00      B   
ATOM   3273  HN  VAL   176      27.595 -10.198  -6.561  1.00 10.00      B   
ATOM   3274  CA  VAL   176      26.454  -9.151  -8.015  1.00 10.00      B   
ATOM   3275  CB  VAL   176      27.438  -9.043  -9.204  1.00 10.00      B   
ATOM   3276  CG1 VAL   176      26.687  -8.792 -10.506  1.00 10.00      B   
ATOM   3277  CG2 VAL   176      28.460  -7.940  -8.966  1.00 10.00      B   
ATOM   3278  C   VAL   176      25.483 -10.308  -8.260  1.00 10.00      B   
ATOM   3279  O   VAL   176      25.855 -11.474  -8.135  1.00 10.00      B   
ATOM   3280  N   THR   177      24.249  -9.974  -8.605  1.00 10.00      B   
ATOM   3281  HN  THR   177      24.019  -9.026  -8.694  1.00 10.00      B   
ATOM   3282  CA  THR   177      23.224 -10.975  -8.859  1.00 10.00      B   
ATOM   3283  CB  THR   177      21.927 -10.620  -8.103  1.00 10.00      B   
ATOM   3284  OG1 THR   177      22.243 -10.405  -6.723  1.00 10.00      B   
ATOM   3285  HG1 THR   177      22.849 -11.111  -6.428  1.00 10.00      B   
ATOM   3286  CG2 THR   177      20.903 -11.742  -8.212  1.00 10.00      B   
ATOM   3287  C   THR   177      22.929 -11.099 -10.353  1.00 10.00      B   
ATOM   3288  O   THR   177      23.005 -10.113 -11.091  1.00 10.00      B   
ATOM   3289  N   GLY   178      22.608 -12.315 -10.789  1.00 10.00      B   
ATOM   3290  HN  GLY   178      22.591 -13.061 -10.152  1.00 10.00      B   
ATOM   3291  CA  GLY   178      22.294 -12.557 -12.184  1.00 10.00      B   
ATOM   3292  C   GLY   178      21.075 -11.786 -12.652  1.00 10.00      B   
ATOM   3293  O   GLY   178      20.121 -11.602 -11.896  1.00 10.00      B   
ATOM   3294  N   GLY   179      21.111 -11.334 -13.897  1.00 10.00      B   
ATOM   3295  HN  GLY   179      21.899 -11.527 -14.456  1.00 10.00      B   
ATOM   3296  CA  GLY   179      20.005 -10.577 -14.451  1.00 10.00      B   
ATOM   3297  C   GLY   179      20.380  -9.133 -14.702  1.00 10.00      B   
ATOM   3298  O   GLY   179      19.696  -8.423 -15.440  1.00 10.00      B   
ATOM   3299  N   THR   180      21.470  -8.701 -14.085  1.00 10.00      B   
ATOM   3300  HN  THR   180      21.969  -9.318 -13.514  1.00 10.00      B   
ATOM   3301  CA  THR   180      21.950  -7.338 -14.238  1.00 10.00      B   
ATOM   3302  CB  THR   180      22.833  -6.933 -13.045  1.00 10.00      B   
ATOM   3303  OG1 THR   180      23.706  -8.019 -12.711  1.00 10.00      B   
ATOM   3304  HG1 THR   180      23.334  -8.522 -11.975  1.00 10.00      B   
ATOM   3305  CG2 THR   180      21.971  -6.602 -11.840  1.00 10.00      B   
ATOM   3306  C   THR   180      22.734  -7.190 -15.540  1.00 10.00      B   
ATOM   3307  O   THR   180      23.235  -8.173 -16.091  1.00 10.00      B   
ATOM   3308  N   ARG   181      22.840  -5.968 -16.034  1.00 10.00      B   
ATOM   3309  HN  ARG   181      22.435  -5.214 -15.547  1.00 10.00      B   
ATOM   3310  CA  ARG   181      23.547  -5.708 -17.279  1.00 10.00      B   
ATOM   3311  CB  ARG   181      22.653  -4.897 -18.217  1.00 10.00      B   
ATOM   3312  CG  ARG   181      21.255  -5.471 -18.374  1.00 10.00      B   
ATOM   3313  CD  ARG   181      20.224  -4.377 -18.595  1.00 10.00      B   
ATOM   3314  NE  ARG   181      19.972  -4.136 -20.013  1.00 10.00      B   
ATOM   3315  HE  ARG   181      19.914  -4.925 -20.597  1.00 10.00      B   
ATOM   3316  CZ  ARG   181      19.804  -2.924 -20.545  1.00 10.00      B   
ATOM   3317  NH1 ARG   181      19.868  -1.839 -19.781  1.00 10.00      B   
ATOM   3318 HH11 ARG   181      20.052  -1.924 -18.746  1.00 10.00      B   
ATOM   3319 HH12 ARG   181      19.731  -0.894 -20.201  1.00 10.00      B   
ATOM   3320  NH2 ARG   181      19.581  -2.797 -21.846  1.00 10.00      B   
ATOM   3321 HH21 ARG   181      19.534  -3.641 -22.456  1.00 10.00      B   
ATOM   3322 HH22 ARG   181      19.453  -1.848 -22.266  1.00 10.00      B   
ATOM   3323  C   ARG   181      24.848  -4.959 -17.019  1.00 10.00      B   
ATOM   3324  O   ARG   181      24.846  -3.892 -16.412  1.00 10.00      B   
ATOM   3325  N   ILE   182      25.956  -5.516 -17.482  1.00 10.00      B   
ATOM   3326  HN  ILE   182      25.894  -6.364 -17.978  1.00 10.00      B   
ATOM   3327  CA  ILE   182      27.261  -4.893 -17.296  1.00 10.00      B   
ATOM   3328  CB  ILE   182      28.381  -5.954 -17.250  1.00 10.00      B   
ATOM   3329  CG1 ILE   182      29.735  -5.323 -16.929  1.00 10.00      B   
ATOM   3330  CG2 ILE   182      28.439  -6.760 -18.535  1.00 10.00      B   
ATOM   3331  CD1 ILE   182      30.799  -6.340 -16.578  1.00 10.00      B   
ATOM   3332  C   ILE   182      27.508  -3.860 -18.400  1.00 10.00      B   
ATOM   3333  O   ILE   182      27.232  -4.119 -19.576  1.00 10.00      B   
ATOM   3334  N   LEU   183      28.021  -2.691 -18.025  1.00 10.00      B   
ATOM   3335  HN  LEU   183      28.261  -2.548 -17.084  1.00 10.00      B   
ATOM   3336  CA  LEU   183      28.227  -1.618 -18.995  1.00 10.00      B   
ATOM   3337  CB  LEU   183      27.464  -0.358 -18.566  1.00 10.00      B   
ATOM   3338  CG  LEU   183      26.062  -0.569 -17.978  1.00 10.00      B   
ATOM   3339  CD1 LEU   183      25.507   0.740 -17.438  1.00 10.00      B   
ATOM   3340  CD2 LEU   183      25.121  -1.160 -19.016  1.00 10.00      B   
ATOM   3341  C   LEU   183      29.690  -1.270 -19.277  1.00 10.00      B   
ATOM   3342  O   LEU   183      30.166  -1.456 -20.396  1.00 10.00      B   
ATOM   3343  N   SER   184      30.386  -0.750 -18.271  1.00 10.00      B   
ATOM   3344  HN  SER   184      29.954  -0.652 -17.396  1.00 10.00      B   
ATOM   3345  CA  SER   184      31.775  -0.308 -18.421  1.00 10.00      B   
ATOM   3346  CB  SER   184      32.228   0.427 -17.161  1.00 10.00      B   
ATOM   3347  OG  SER   184      31.116   0.744 -16.337  1.00 10.00      B   
ATOM   3348  HG  SER   184      31.150   1.683 -16.110  1.00 10.00      B   
ATOM   3349  C   SER   184      32.776  -1.402 -18.823  1.00 10.00      B   
ATOM   3350  O   SER   184      32.858  -1.787 -19.993  1.00 10.00      B   
ATOM   3351  N   ASP   185      33.561  -1.870 -17.857  1.00 10.00      B   
ATOM   3352  HN  ASP   185      33.463  -1.514 -16.949  1.00 10.00      B   
ATOM   3353  CA  ASP   185      34.572  -2.893 -18.106  1.00 10.00      B   
ATOM   3354  CB  ASP   185      35.750  -2.711 -17.145  1.00 10.00      B   
ATOM   3355  CG  ASP   185      37.038  -2.338 -17.845  1.00 10.00      B   
ATOM   3356  OD1 ASP   185      37.238  -2.761 -19.004  1.00 10.00      B   
ATOM   3357  OD2 ASP   185      37.866  -1.626 -17.233  1.00 10.00      B   
ATOM   3358  C   ASP   185      33.998  -4.294 -17.954  1.00 10.00      B   
ATOM   3359  O   ASP   185      32.786  -4.487 -18.007  1.00 10.00      B   
ATOM   3360  N   TRP   186      34.883  -5.265 -17.763  1.00 10.00      B   
ATOM   3361  HN  TRP   186      35.836  -5.038 -17.724  1.00 10.00      B   
ATOM   3362  CA  TRP   186      34.486  -6.659 -17.599  1.00 10.00      B   
ATOM   3363  CB  TRP   186      35.420  -7.579 -18.397  1.00 10.00      B   
ATOM   3364  CG  TRP   186      36.865  -7.176 -18.333  1.00 10.00      B   
ATOM   3365  CD1 TRP   186      37.535  -6.398 -19.231  1.00 10.00      B   
ATOM   3366  CD2 TRP   186      37.819  -7.527 -17.319  1.00 10.00      B   
ATOM   3367  NE1 TRP   186      38.837  -6.232 -18.838  1.00 10.00      B   
ATOM   3368  HE1 TRP   186      39.515  -5.707 -19.319  1.00 10.00      B   
ATOM   3369  CE2 TRP   186      39.039  -6.917 -17.668  1.00 10.00      B   
ATOM   3370  CE3 TRP   186      37.757  -8.291 -16.149  1.00 10.00      B   
ATOM   3371  CZ2 TRP   186      40.188  -7.049 -16.891  1.00 10.00      B   
ATOM   3372  CZ3 TRP   186      38.898  -8.421 -15.382  1.00 10.00      B   
ATOM   3373  CH2 TRP   186      40.097  -7.803 -15.754  1.00 10.00      B   
ATOM   3374  C   TRP   186      34.501  -7.047 -16.123  1.00 10.00      B   
ATOM   3375  O   TRP   186      35.055  -6.324 -15.287  1.00 10.00      B   
ATOM   3376  N   LEU   187      33.899  -8.187 -15.800  1.00 10.00      B   
ATOM   3377  HN  LEU   187      33.477  -8.726 -16.507  1.00 10.00      B   
ATOM   3378  CA  LEU   187      33.850  -8.659 -14.423  1.00 10.00      B   
ATOM   3379  CB  LEU   187      32.509  -8.300 -13.771  1.00 10.00      B   
ATOM   3380  CG  LEU   187      32.317  -6.841 -13.349  1.00 10.00      B   
ATOM   3381  CD1 LEU   187      30.907  -6.619 -12.827  1.00 10.00      B   
ATOM   3382  CD2 LEU   187      33.343  -6.446 -12.299  1.00 10.00      B   
ATOM   3383  C   LEU   187      34.064 -10.166 -14.337  1.00 10.00      B   
ATOM   3384  O   LEU   187      33.452 -10.936 -15.083  1.00 10.00      B   
ATOM   3385  N   VAL   188      34.952 -10.576 -13.439  1.00 10.00      B   
ATOM   3386  HN  VAL   188      35.443  -9.907 -12.910  1.00 10.00      B   
ATOM   3387  CA  VAL   188      35.223 -11.989 -13.212  1.00 10.00      B   
ATOM   3388  CB  VAL   188      36.736 -12.297 -13.224  1.00 10.00      B   
ATOM   3389  CG1 VAL   188      36.977 -13.800 -13.133  1.00 10.00      B   
ATOM   3390  CG2 VAL   188      37.398 -11.720 -14.464  1.00 10.00      B   
ATOM   3391  C   VAL   188      34.653 -12.357 -11.850  1.00 10.00      B   
ATOM   3392  O   VAL   188      35.188 -11.951 -10.813  1.00 10.00      B   
ATOM   3393  N   ILE   189      33.563 -13.106 -11.849  1.00 10.00      B   
ATOM   3394  HN  ILE   189      33.200 -13.436 -12.699  1.00 10.00      B   
ATOM   3395  CA  ILE   189      32.913 -13.478 -10.602  1.00 10.00      B   
ATOM   3396  CB  ILE   189      31.499 -12.866 -10.480  1.00 10.00      B   
ATOM   3397  CG1 ILE   189      30.546 -13.465 -11.518  1.00 10.00      B   
ATOM   3398  CG2 ILE   189      31.553 -11.352 -10.623  1.00 10.00      B   
ATOM   3399  CD1 ILE   189      29.106 -13.035 -11.326  1.00 10.00      B   
ATOM   3400  C   ILE   189      32.830 -14.986 -10.416  1.00 10.00      B   
ATOM   3401  O   ILE   189      33.046 -15.762 -11.351  1.00 10.00      B   
ATOM   3402  N   GLU   190      32.512 -15.386  -9.197  1.00 10.00      B   
ATOM   3403  HN  GLU   190      32.353 -14.709  -8.503  1.00 10.00      B   
ATOM   3404  CA  GLU   190      32.380 -16.792  -8.852  1.00 10.00      B   
ATOM   3405  CB  GLU   190      33.445 -17.171  -7.815  1.00 10.00      B   
ATOM   3406  CG  GLU   190      33.560 -18.660  -7.545  1.00 10.00      B   
ATOM   3407  CD  GLU   190      34.580 -18.986  -6.475  1.00 10.00      B   
ATOM   3408  OE1 GLU   190      35.724 -19.347  -6.826  1.00 10.00      B   
ATOM   3409  OE2 GLU   190      34.238 -18.891  -5.277  1.00 10.00      B   
ATOM   3410  C   GLU   190      30.984 -17.036  -8.287  1.00 10.00      B   
ATOM   3411  O   GLU   190      30.596 -16.399  -7.305  1.00 10.00      B   
ATOM   3412  N   CYS   191      30.228 -17.926  -8.927  1.00 10.00      B   
ATOM   3413  HN  CYS   191      30.590 -18.380  -9.716  1.00 10.00      B   
ATOM   3414  CA  CYS   191      28.866 -18.243  -8.487  1.00 10.00      B   
ATOM   3415  C   CYS   191      28.850 -18.688  -7.025  1.00 10.00      B   
ATOM   3416  O   CYS   191      29.522 -19.653  -6.656  1.00 10.00      B   
ATOM   3417  CB  CYS   191      28.253 -19.335  -9.369  1.00 10.00      B   
ATOM   3418  SG  CYS   191      28.365 -19.022 -11.162  1.00 10.00      B   
ATOM   3419  N   SER   192      28.078 -17.985  -6.204  1.00 10.00      B   
ATOM   3420  HN  SER   192      27.561 -17.228  -6.564  1.00 10.00      B   
ATOM   3421  CA  SER   192      27.986 -18.297  -4.783  1.00 10.00      B   
ATOM   3422  CB  SER   192      28.005 -17.010  -3.960  1.00 10.00      B   
ATOM   3423  OG  SER   192      29.112 -16.194  -4.307  1.00 10.00      B   
ATOM   3424  HG  SER   192      29.003 -15.326  -3.899  1.00 10.00      B   
ATOM   3425  C   SER   192      26.728 -19.091  -4.455  1.00 10.00      B   
ATOM   3426  O   SER   192      26.493 -19.439  -3.298  1.00 10.00      B   
ATOM   3427  N   VAL   193      25.916 -19.374  -5.463  1.00 10.00      B   
ATOM   3428  HN  VAL   193      26.148 -19.079  -6.367  1.00 10.00      B   
ATOM   3429  CA  VAL   193      24.682 -20.121  -5.253  1.00 10.00      B   
ATOM   3430  CB  VAL   193      23.447 -19.192  -5.209  1.00 10.00      B   
ATOM   3431  CG1 VAL   193      23.404 -18.392  -3.913  1.00 10.00      B   
ATOM   3432  CG2 VAL   193      23.421 -18.267  -6.419  1.00 10.00      B   
ATOM   3433  C   VAL   193      24.473 -21.166  -6.342  1.00 10.00      B   
ATOM   3434  O   VAL   193      24.969 -21.020  -7.461  1.00 10.00      B   
ATOM   3435  N   ASN   194      23.756 -22.226  -5.995  1.00 10.00      B   
ATOM   3436  HN  ASN   194      23.430 -22.302  -5.069  1.00 10.00      B   
ATOM   3437  CA  ASN   194      23.449 -23.292  -6.937  1.00 10.00      B   
ATOM   3438  CB  ASN   194      23.684 -24.666  -6.292  1.00 10.00      B   
ATOM   3439  CG  ASN   194      25.123 -24.892  -5.870  1.00 10.00      B   
ATOM   3440  OD1 ASN   194      25.966 -25.304  -6.673  1.00 10.00      B   
ATOM   3441  ND2 ASN   194      25.416 -24.623  -4.605  1.00 10.00      B   
ATOM   3442 HD21 ASN   194      24.692 -24.289  -4.020  1.00 10.00      B   
ATOM   3443 HD22 ASN   194      26.335 -24.778  -4.298  1.00 10.00      B   
ATOM   3444  C   ASN   194      21.992 -23.165  -7.372  1.00 10.00      B   
ATOM   3445  O   ASN   194      21.200 -22.516  -6.685  1.00 10.00      B   
ATOM   3446  N   PRO   195      21.619 -23.763  -8.519  1.00 10.00      B   
ATOM   3447  CA  PRO   195      20.245 -23.708  -9.038  1.00 10.00      B   
ATOM   3448  CB  PRO   195      20.259 -24.732 -10.175  1.00 10.00      B   
ATOM   3449  CG  PRO   195      21.672 -24.737 -10.641  1.00 10.00      B   
ATOM   3450  CD  PRO   195      22.510 -24.528  -9.412  1.00 10.00      B   
ATOM   3451  C   PRO   195      19.203 -24.086  -7.983  1.00 10.00      B   
ATOM   3452  O   PRO   195      19.111 -25.243  -7.564  1.00 10.00      B   
ATOM   3453  N   GLY   196      18.427 -23.098  -7.554  1.00 10.00      B   
ATOM   3454  HN  GLY   196      18.549 -22.197  -7.925  1.00 10.00      B   
ATOM   3455  CA  GLY   196      17.408 -23.328  -6.550  1.00 10.00      B   
ATOM   3456  C   GLY   196      17.680 -22.545  -5.284  1.00 10.00      B   
ATOM   3457  O   GLY   196      16.762 -22.239  -4.521  1.00 10.00      B   
ATOM   3458  N   GLU   197      18.947 -22.220  -5.064  1.00 10.00      B   
ATOM   3459  HN  GLU   197      19.636 -22.499  -5.712  1.00 10.00      B   
ATOM   3460  CA  GLU   197      19.352 -21.463  -3.888  1.00 10.00      B   
ATOM   3461  CB  GLU   197      20.726 -21.928  -3.401  1.00 10.00      B   
ATOM   3462  CG  GLU   197      20.867 -23.437  -3.293  1.00 10.00      B   
ATOM   3463  CD  GLU   197      22.278 -23.877  -2.966  1.00 10.00      B   
ATOM   3464  OE1 GLU   197      23.236 -23.209  -3.415  1.00 10.00      B   
ATOM   3465  OE2 GLU   197      22.436 -24.908  -2.270  1.00 10.00      B   
ATOM   3466  C   GLU   197      19.398 -19.975  -4.214  1.00 10.00      B   
ATOM   3467  O   GLU   197      19.616 -19.140  -3.334  1.00 10.00      B   
ATOM   3468  N   THR   198      19.195 -19.663  -5.487  1.00 10.00      B   
ATOM   3469  HN  THR   198      19.030 -20.383  -6.132  1.00 10.00      B   
ATOM   3470  CA  THR   198      19.205 -18.292  -5.970  1.00 10.00      B   
ATOM   3471  CB  THR   198      18.941 -18.268  -7.484  1.00 10.00      B   
ATOM   3472  OG1 THR   198      18.680 -19.609  -7.933  1.00 10.00      B   
ATOM   3473  HG1 THR   198      17.851 -19.620  -8.444  1.00 10.00      B   
ATOM   3474  CG2 THR   198      20.146 -17.714  -8.226  1.00 10.00      B   
ATOM   3475  C   THR   198      18.146 -17.449  -5.261  1.00 10.00      B   
ATOM   3476  O   THR   198      17.052 -17.932  -4.959  1.00 10.00      B   
ATOM   3477  N   PHE   199      18.477 -16.188  -5.005  1.00 10.00      B   
ATOM   3478  HN  PHE   199      19.370 -15.865  -5.273  1.00 10.00      B   
ATOM   3479  CA  PHE   199      17.564 -15.270  -4.328  1.00 10.00      B   
ATOM   3480  CB  PHE   199      18.229 -13.907  -4.122  1.00 10.00      B   
ATOM   3481  CG  PHE   199      19.506 -13.952  -3.329  1.00 10.00      B   
ATOM   3482  CD1 PHE   199      19.640 -14.803  -2.242  1.00 10.00      B   
ATOM   3483  CD2 PHE   199      20.572 -13.137  -3.669  1.00 10.00      B   
ATOM   3484  CE1 PHE   199      20.810 -14.837  -1.508  1.00 10.00      B   
ATOM   3485  CE2 PHE   199      21.746 -13.165  -2.941  1.00 10.00      B   
ATOM   3486  CZ  PHE   199      21.865 -14.018  -1.859  1.00 10.00      B   
ATOM   3487  C   PHE   199      16.260 -15.103  -5.106  1.00 10.00      B   
ATOM   3488  O   PHE   199      15.188 -14.952  -4.518  1.00 10.00      B   
ATOM   3489  N   LEU   200      16.361 -15.136  -6.429  1.00 10.00      B   
ATOM   3490  HN  LEU   200      17.245 -15.253  -6.835  1.00 10.00      B   
ATOM   3491  CA  LEU   200      15.194 -14.995  -7.291  1.00 10.00      B   
ATOM   3492  CB  LEU   200      15.626 -14.817  -8.751  1.00 10.00      B   
ATOM   3493  CG  LEU   200      16.488 -13.588  -9.056  1.00 10.00      B   
ATOM   3494  CD1 LEU   200      16.983 -13.631 -10.494  1.00 10.00      B   
ATOM   3495  CD2 LEU   200      15.707 -12.307  -8.802  1.00 10.00      B   
ATOM   3496  C   LEU   200      14.270 -16.201  -7.159  1.00 10.00      B   
ATOM   3497  O   LEU   200      13.050 -16.056  -7.078  1.00 10.00      B   
ATOM   3498  N   ASP   201      14.862 -17.393  -7.113  1.00 10.00      B   
ATOM   3499  HN  ASP   201      15.837 -17.442  -7.160  1.00 10.00      B   
ATOM   3500  CA  ASP   201      14.092 -18.632  -6.993  1.00 10.00      B   
ATOM   3501  CB  ASP   201      14.993 -19.862  -7.143  1.00 10.00      B   
ATOM   3502  CG  ASP   201      15.377 -20.140  -8.584  1.00 10.00      B   
ATOM   3503  OD1 ASP   201      16.332 -19.505  -9.082  1.00 10.00      B   
ATOM   3504  OD2 ASP   201      14.732 -20.994  -9.227  1.00 10.00      B   
ATOM   3505  C   ASP   201      13.335 -18.685  -5.673  1.00 10.00      B   
ATOM   3506  O   ASP   201      12.255 -19.273  -5.586  1.00 10.00      B   
ATOM   3507  N   ARG   202      13.902 -18.049  -4.649  1.00 10.00      B   
ATOM   3508  HN  ARG   202      14.767 -17.605  -4.786  1.00 10.00      B   
ATOM   3509  CA  ARG   202      13.281 -18.000  -3.328  1.00 10.00      B   
ATOM   3510  CB  ARG   202      14.211 -17.307  -2.326  1.00 10.00      B   
ATOM   3511  CG  ARG   202      13.869 -17.565  -0.865  1.00 10.00      B   
ATOM   3512  CD  ARG   202      14.937 -17.004   0.066  1.00 10.00      B   
ATOM   3513  NE  ARG   202      14.820 -15.554   0.244  1.00 10.00      B   
ATOM   3514  HE  ARG   202      13.995 -15.221   0.665  1.00 10.00      B   
ATOM   3515  CZ  ARG   202      15.761 -14.674  -0.120  1.00 10.00      B   
ATOM   3516  NH1 ARG   202      16.887 -15.090  -0.686  1.00 10.00      B   
ATOM   3517 HH11 ARG   202      17.619 -14.400  -0.967  1.00 10.00      B   
ATOM   3518 HH12 ARG   202      17.048 -16.109  -0.849  1.00 10.00      B   
ATOM   3519  NH2 ARG   202      15.583 -13.378   0.099  1.00 10.00      B   
ATOM   3520 HH21 ARG   202      16.318 -12.692  -0.187  1.00 10.00      B   
ATOM   3521 HH22 ARG   202      14.713 -13.037   0.562  1.00 10.00      B   
ATOM   3522  C   ARG   202      11.941 -17.268  -3.401  1.00 10.00      B   
ATOM   3523  O   ARG   202      11.043 -17.504  -2.590  1.00 10.00      B   
ATOM   3524  N   MET   203      11.819 -16.380  -4.385  1.00 10.00      B   
ATOM   3525  HN  MET   203      12.578 -16.234  -4.991  1.00 10.00      B   
ATOM   3526  CA  MET   203      10.593 -15.621  -4.591  1.00 10.00      B   
ATOM   3527  CB  MET   203      10.903 -14.272  -5.249  1.00 10.00      B   
ATOM   3528  CG  MET   203       9.672 -13.420  -5.542  1.00 10.00      B   
ATOM   3529  SD  MET   203      10.015 -12.056  -6.674  1.00 10.00      B   
ATOM   3530  CE  MET   203      11.224 -11.130  -5.731  1.00 10.00      B   
ATOM   3531  C   MET   203       9.628 -16.416  -5.465  1.00 10.00      B   
ATOM   3532  O   MET   203       8.427 -16.481  -5.189  1.00 10.00      B   
ATOM   3533  N   ILE   204      10.170 -17.036  -6.510  1.00 10.00      B   
ATOM   3534  HN  ILE   204      11.137 -16.948  -6.664  1.00 10.00      B   
ATOM   3535  CA  ILE   204       9.372 -17.832  -7.444  1.00 10.00      B   
ATOM   3536  CB  ILE   204      10.231 -18.378  -8.610  1.00 10.00      B   
ATOM   3537  CG1 ILE   204      10.985 -17.236  -9.302  1.00 10.00      B   
ATOM   3538  CG2 ILE   204       9.361 -19.125  -9.615  1.00 10.00      B   
ATOM   3539  CD1 ILE   204      12.028 -17.697 -10.299  1.00 10.00      B   
ATOM   3540  C   ILE   204       8.676 -18.996  -6.735  1.00 10.00      B   
ATOM   3541  O   ILE   204       7.498 -19.271  -6.979  1.00 10.00      B   
ATOM   3542  N   ALA   205       9.405 -19.664  -5.848  1.00 10.00      B   
ATOM   3543  HN  ALA   205      10.341 -19.395  -5.695  1.00 10.00      B   
ATOM   3544  CA  ALA   205       8.868 -20.797  -5.103  1.00 10.00      B   
ATOM   3545  CB  ALA   205      10.001 -21.635  -4.533  1.00 10.00      B   
ATOM   3546  C   ALA   205       7.926 -20.347  -3.991  1.00 10.00      B   
ATOM   3547  O   ALA   205       7.316 -21.171  -3.312  1.00 10.00      B   
ATOM   3548  N   MET   206       7.823 -19.039  -3.800  1.00 10.00      B   
ATOM   3549  HN  MET   206       8.345 -18.432  -4.364  1.00 10.00      B   
ATOM   3550  CA  MET   206       6.949 -18.487  -2.776  1.00 10.00      B   
ATOM   3551  CB  MET   206       7.638 -17.334  -2.042  1.00 10.00      B   
ATOM   3552  CG  MET   206       6.753 -16.625  -1.029  1.00 10.00      B   
ATOM   3553  SD  MET   206       7.582 -15.250  -0.206  1.00 10.00      B   
ATOM   3554  CE  MET   206       7.948 -14.179  -1.596  1.00 10.00      B   
ATOM   3555  C   MET   206       5.640 -18.008  -3.395  1.00 10.00      B   
ATOM   3556  O   MET   206       4.559 -18.282  -2.876  1.00 10.00      B   
ATOM   3557  N   VAL   207       5.747 -17.296  -4.512  1.00 10.00      B   
ATOM   3558  HN  VAL   207       6.640 -17.112  -4.876  1.00 10.00      B   
ATOM   3559  CA  VAL   207       4.574 -16.777  -5.206  1.00 10.00      B   
ATOM   3560  CB  VAL   207       4.954 -15.698  -6.245  1.00 10.00      B   
ATOM   3561  CG1 VAL   207       3.720 -15.187  -6.972  1.00 10.00      B   
ATOM   3562  CG2 VAL   207       5.695 -14.551  -5.576  1.00 10.00      B   
ATOM   3563  C   VAL   207       3.805 -17.904  -5.892  1.00 10.00      B   
ATOM   3564  O   VAL   207       2.595 -18.046  -5.708  1.00 10.00      B   
ATOM   3565  N   GLU   208       4.511 -18.705  -6.677  1.00 10.00      B   
ATOM   3566  HN  GLU   208       5.474 -18.555  -6.775  1.00 10.00      B   
ATOM   3567  CA  GLU   208       3.894 -19.816  -7.382  1.00 10.00      B   
ATOM   3568  CB  GLU   208       4.656 -20.127  -8.671  1.00 10.00      B   
ATOM   3569  CG  GLU   208       4.525 -19.065  -9.751  1.00 10.00      B   
ATOM   3570  CD  GLU   208       5.157 -19.491 -11.062  1.00 10.00      B   
ATOM   3571  OE1 GLU   208       5.199 -20.709 -11.343  1.00 10.00      B   
ATOM   3572  OE2 GLU   208       5.609 -18.611 -11.826  1.00 10.00      B   
ATOM   3573  C   GLU   208       3.846 -21.051  -6.491  1.00 10.00      B   
ATOM   3574  O   GLU   208       4.874 -21.671  -6.216  1.00 10.00      B   
ATOM   3575  N   GLY   209       2.651 -21.397  -6.039  1.00 10.00      B   
ATOM   3576  HN  GLY   209       1.871 -20.863  -6.292  1.00 10.00      B   
ATOM   3577  CA  GLY   209       2.488 -22.546  -5.176  1.00 10.00      B   
ATOM   3578  C   GLY   209       1.943 -22.144  -3.823  1.00 10.00      B   
ATOM   3579  O   GLY   209       2.331 -21.107  -3.279  1.00 10.00      B   
ATOM   3580  N   ALA   210       1.050 -22.957  -3.270  1.00 10.00      B   
ATOM   3581  HN  ALA   210       0.791 -23.778  -3.745  1.00 10.00      B   
ATOM   3582  CA  ALA   210       0.442 -22.663  -1.975  1.00 10.00      B   
ATOM   3583  CB  ALA   210      -0.932 -23.305  -1.876  1.00 10.00      B   
ATOM   3584  C   ALA   210       1.333 -23.105  -0.816  1.00 10.00      B   
ATOM   3585  O   ALA   210       0.867 -23.727   0.141  1.00 10.00      B   
ATOM   3586  N   GLN   211       2.614 -22.760  -0.898  1.00 10.00      B   
ATOM   3587  HN  GLN   211       2.919 -22.246  -1.676  1.00 10.00      B   
ATOM   3588  CA  GLN   211       3.578 -23.115   0.138  1.00 10.00      B   
ATOM   3589  CB  GLN   211       4.957 -23.389  -0.473  1.00 10.00      B   
ATOM   3590  CG  GLN   211       5.062 -24.735  -1.173  1.00 10.00      B   
ATOM   3591  CD  GLN   211       5.046 -25.904  -0.202  1.00 10.00      B   
ATOM   3592  OE1 GLN   211       5.569 -25.814   0.910  1.00 10.00      B   
ATOM   3593  NE2 GLN   211       4.436 -27.005  -0.608  1.00 10.00      B   
ATOM   3594 HE21 GLN   211       4.031 -27.010  -1.504  1.00 10.00      B   
ATOM   3595 HE22 GLN   211       4.406 -27.771   0.001  1.00 10.00      B   
ATOM   3596  C   GLN   211       3.666 -22.012   1.188  1.00 10.00      B   
ATOM   3597  O   GLN   211       4.560 -22.004   2.036  1.00 10.00      B   
ATOM   3598  N   ARG   212       2.727 -21.083   1.123  1.00 10.00      B   
ATOM   3599  HN  ARG   212       2.036 -21.155   0.436  1.00 10.00      B   
ATOM   3600  CA  ARG   212       2.681 -19.972   2.061  1.00 10.00      B   
ATOM   3601  CB  ARG   212       2.133 -18.721   1.375  1.00 10.00      B   
ATOM   3602  CG  ARG   212       3.105 -18.063   0.413  1.00 10.00      B   
ATOM   3603  CD  ARG   212       2.373 -17.191  -0.589  1.00 10.00      B   
ATOM   3604  NE  ARG   212       1.995 -17.933  -1.792  1.00 10.00      B   
ATOM   3605  HE  ARG   212       2.732 -18.242  -2.379  1.00 10.00      B   
ATOM   3606  CZ  ARG   212       0.735 -18.205  -2.136  1.00 10.00      B   
ATOM   3607  NH1 ARG   212      -0.266 -17.802  -1.364  1.00 10.00      B   
ATOM   3608 HH11 ARG   212      -0.076 -17.276  -0.489  1.00 10.00      B   
ATOM   3609 HH12 ARG   212      -1.254 -18.017  -1.633  1.00 10.00      B   
ATOM   3610  NH2 ARG   212       0.477 -18.887  -3.241  1.00 10.00      B   
ATOM   3611 HH21 ARG   212      -0.512 -19.097  -3.514  1.00 10.00      B   
ATOM   3612 HH22 ARG   212       1.258 -19.222  -3.846  1.00 10.00      B   
ATOM   3613  C   ARG   212       1.810 -20.340   3.249  1.00 10.00      B   
ATOM   3614  O   ARG   212       0.664 -20.762   3.080  1.00 10.00      B   
ATOM   3615  N   ARG   213       2.355 -20.183   4.443  1.00 10.00      B   
ATOM   3616  HN  ARG   213       3.265 -19.821   4.509  1.00 10.00      B   
ATOM   3617  CA  ARG   213       1.632 -20.514   5.663  1.00 10.00      B   
ATOM   3618  CB  ARG   213       2.571 -21.159   6.692  1.00 10.00      B   
ATOM   3619  CG  ARG   213       3.808 -21.823   6.107  1.00 10.00      B   
ATOM   3620  CD  ARG   213       3.454 -23.046   5.277  1.00 10.00      B   
ATOM   3621  NE  ARG   213       4.578 -23.476   4.449  1.00 10.00      B   
ATOM   3622  HE  ARG   213       4.902 -22.842   3.764  1.00 10.00      B   
ATOM   3623  CZ  ARG   213       5.179 -24.658   4.561  1.00 10.00      B   
ATOM   3624  NH1 ARG   213       4.762 -25.540   5.460  1.00 10.00      B   
ATOM   3625 HH11 ARG   213       5.240 -26.465   5.545  1.00 10.00      B   
ATOM   3626 HH12 ARG   213       3.957 -25.315   6.087  1.00 10.00      B   
ATOM   3627  NH2 ARG   213       6.208 -24.957   3.778  1.00 10.00      B   
ATOM   3628 HH21 ARG   213       6.555 -24.266   3.074  1.00 10.00      B   
ATOM   3629 HH22 ARG   213       6.681 -25.883   3.864  1.00 10.00      B   
ATOM   3630  C   ARG   213       1.002 -19.269   6.266  1.00 10.00      B   
ATOM   3631  O   ARG   213       1.606 -18.196   6.263  1.00 10.00      B   
ATOM   3632  N   LYS   214      -0.206 -19.416   6.781  1.00 10.00      B   
ATOM   3633  HN  LYS   214      -0.636 -20.297   6.744  1.00 10.00      B   
ATOM   3634  CA  LYS   214      -0.914 -18.304   7.396  1.00 10.00      B   
ATOM   3635  CB  LYS   214      -2.334 -18.723   7.765  1.00 10.00      B   
ATOM   3636  CG  LYS   214      -3.241 -18.887   6.558  1.00 10.00      B   
ATOM   3637  CD  LYS   214      -4.400 -19.819   6.851  1.00 10.00      B   
ATOM   3638  CE  LYS   214      -5.593 -19.502   5.964  1.00 10.00      B   
ATOM   3639  NZ  LYS   214      -6.266 -18.241   6.376  1.00 10.00      B   
ATOM   3640  HZ1 LYS   214      -7.058 -18.034   5.739  1.00 10.00      B   
ATOM   3641  HZ2 LYS   214      -5.591 -17.441   6.346  1.00 10.00      B   
ATOM   3642  HZ3 LYS   214      -6.630 -18.336   7.345  1.00 10.00      B   
ATOM   3643  C   LYS   214      -0.158 -17.779   8.613  1.00 10.00      B   
ATOM   3644  O   LYS   214       0.437 -18.550   9.367  1.00 10.00      B   
ATOM   3645  N   THR   215      -0.171 -16.468   8.789  1.00 10.00      B   
ATOM   3646  HN  THR   215      -0.672 -15.906   8.164  1.00 10.00      B   
ATOM   3647  CA  THR   215       0.530 -15.839   9.897  1.00 10.00      B   
ATOM   3648  CB  THR   215       0.708 -14.330   9.644  1.00 10.00      B   
ATOM   3649  OG1 THR   215      -0.575 -13.708   9.493  1.00 10.00      B   
ATOM   3650  HG1 THR   215      -0.499 -12.766   9.720  1.00 10.00      B   
ATOM   3651  CG2 THR   215       1.525 -14.097   8.384  1.00 10.00      B   
ATOM   3652  C   THR   215      -0.216 -16.045  11.213  1.00 10.00      B   
ATOM   3653  O   THR   215      -1.436 -16.223  11.216  1.00 10.00      B   
ATOM   3654  N   PRO   216       0.514 -16.044  12.347  1.00 10.00      B   
ATOM   3655  CA  PRO   216      -0.082 -16.213  13.682  1.00 10.00      B   
ATOM   3656  CB  PRO   216       1.081 -15.881  14.619  1.00 10.00      B   
ATOM   3657  CG  PRO   216       2.290 -16.257  13.840  1.00 10.00      B   
ATOM   3658  CD  PRO   216       1.982 -15.906  12.413  1.00 10.00      B   
ATOM   3659  C   PRO   216      -1.239 -15.245  13.913  1.00 10.00      B   
ATOM   3660  O   PRO   216      -2.256 -15.605  14.512  1.00 10.00      B   
ATOM   3661  N   ASN   217      -1.083 -14.018  13.425  1.00 10.00      B   
ATOM   3662  HN  ASN   217      -0.249 -13.793  12.958  1.00 10.00      B   
ATOM   3663  CA  ASN   217      -2.117 -13.002  13.562  1.00 10.00      B   
ATOM   3664  CB  ASN   217      -1.650 -11.662  12.989  1.00 10.00      B   
ATOM   3665  CG  ASN   217      -0.870 -10.832  13.989  1.00 10.00      B   
ATOM   3666  OD1 ASN   217      -1.137 -10.867  15.189  1.00 10.00      B   
ATOM   3667  ND2 ASN   217       0.110 -10.087  13.500  1.00 10.00      B   
ATOM   3668 HD21 ASN   217       0.279 -10.123  12.531  1.00 10.00      B   
ATOM   3669 HD22 ASN   217       0.623  -9.523  14.122  1.00 10.00      B   
ATOM   3670  C   ASN   217      -3.387 -13.454  12.853  1.00 10.00      B   
ATOM   3671  O   ASN   217      -4.473 -13.443  13.434  1.00 10.00      B   
ATOM   3672  N   GLU   218      -3.235 -13.880  11.603  1.00 10.00      B   
ATOM   3673  HN  GLU   218      -2.340 -13.888  11.205  1.00 10.00      B   
ATOM   3674  CA  GLU   218      -4.363 -14.349  10.812  1.00 10.00      B   
ATOM   3675  CB  GLU   218      -3.931 -14.649   9.374  1.00 10.00      B   
ATOM   3676  CG  GLU   218      -5.085 -14.951   8.430  1.00 10.00      B   
ATOM   3677  CD  GLU   218      -4.659 -14.993   6.979  1.00 10.00      B   
ATOM   3678  OE1 GLU   218      -4.268 -13.933   6.443  1.00 10.00      B   
ATOM   3679  OE2 GLU   218      -4.714 -16.083   6.367  1.00 10.00      B   
ATOM   3680  C   GLU   218      -4.979 -15.585  11.456  1.00 10.00      B   
ATOM   3681  O   GLU   218      -6.200 -15.728  11.499  1.00 10.00      B   
ATOM   3682  N   ILE   219      -4.120 -16.466  11.965  1.00 10.00      B   
ATOM   3683  HN  ILE   219      -3.154 -16.287  11.887  1.00 10.00      B   
ATOM   3684  CA  ILE   219      -4.564 -17.692  12.626  1.00 10.00      B   
ATOM   3685  CB  ILE   219      -3.366 -18.506  13.172  1.00 10.00      B   
ATOM   3686  CG1 ILE   219      -2.504 -19.035  12.022  1.00 10.00      B   
ATOM   3687  CG2 ILE   219      -3.837 -19.654  14.057  1.00 10.00      B   
ATOM   3688  CD1 ILE   219      -1.202 -19.665  12.470  1.00 10.00      B   
ATOM   3689  C   ILE   219      -5.521 -17.361  13.772  1.00 10.00      B   
ATOM   3690  O   ILE   219      -6.600 -17.949  13.883  1.00 10.00      B   
ATOM   3691  N   ALA   220      -5.126 -16.398  14.601  1.00 10.00      B   
ATOM   3692  HN  ALA   220      -4.259 -15.960  14.445  1.00 10.00      B   
ATOM   3693  CA  ALA   220      -5.938 -15.976  15.733  1.00 10.00      B   
ATOM   3694  CB  ALA   220      -5.150 -15.036  16.634  1.00 10.00      B   
ATOM   3695  C   ALA   220      -7.223 -15.306  15.260  1.00 10.00      B   
ATOM   3696  O   ALA   220      -8.305 -15.585  15.780  1.00 10.00      B   
ATOM   3697  N   LEU   221      -7.096 -14.436  14.261  1.00 10.00      B   
ATOM   3698  HN  LEU   221      -6.200 -14.264  13.887  1.00 10.00      B   
ATOM   3699  CA  LEU   221      -8.245 -13.724  13.707  1.00 10.00      B   
ATOM   3700  CB  LEU   221      -7.797 -12.758  12.606  1.00 10.00      B   
ATOM   3701  CG  LEU   221      -6.906 -11.597  13.051  1.00 10.00      B   
ATOM   3702  CD1 LEU   221      -6.321 -10.876  11.851  1.00 10.00      B   
ATOM   3703  CD2 LEU   221      -7.681 -10.629  13.931  1.00 10.00      B   
ATOM   3704  C   LEU   221      -9.280 -14.699  13.157  1.00 10.00      B   
ATOM   3705  O   LEU   221     -10.487 -14.485  13.295  1.00 10.00      B   
ATOM   3706  N   THR   222      -8.798 -15.778  12.546  1.00 10.00      B   
ATOM   3707  HN  THR   222      -7.825 -15.887  12.468  1.00 10.00      B   
ATOM   3708  CA  THR   222      -9.674 -16.796  11.981  1.00 10.00      B   
ATOM   3709  CB  THR   222      -8.873 -17.885  11.233  1.00 10.00      B   
ATOM   3710  OG1 THR   222      -7.952 -17.272  10.318  1.00 10.00      B   
ATOM   3711  HG1 THR   222      -7.432 -16.600  10.781  1.00 10.00      B   
ATOM   3712  CG2 THR   222      -9.807 -18.798  10.452  1.00 10.00      B   
ATOM   3713  C   THR   222     -10.521 -17.453  13.072  1.00 10.00      B   
ATOM   3714  O   THR   222     -11.696 -17.749  12.860  1.00 10.00      B   
ATOM   3715  N   ILE   223      -9.923 -17.658  14.245  1.00 10.00      B   
ATOM   3716  HN  ILE   223      -8.989 -17.378  14.362  1.00 10.00      B   
ATOM   3717  CA  ILE   223     -10.625 -18.277  15.368  1.00 10.00      B   
ATOM   3718  CB  ILE   223      -9.705 -18.428  16.600  1.00 10.00      B   
ATOM   3719  CG1 ILE   223      -8.485 -19.282  16.247  1.00 10.00      B   
ATOM   3720  CG2 ILE   223     -10.462 -19.044  17.769  1.00 10.00      B   
ATOM   3721  CD1 ILE   223      -7.394 -19.264  17.298  1.00 10.00      B   
ATOM   3722  C   ILE   223     -11.857 -17.455  15.740  1.00 10.00      B   
ATOM   3723  O   ILE   223     -12.944 -17.998  15.945  1.00 10.00      B   
ATOM   3724  N   LEU   224     -11.683 -16.139  15.794  1.00 10.00      B   
ATOM   3725  HN  LEU   224     -10.794 -15.769  15.610  1.00 10.00      B   
ATOM   3726  CA  LEU   224     -12.777 -15.233  16.127  1.00 10.00      B   
ATOM   3727  CB  LEU   224     -12.274 -13.792  16.222  1.00 10.00      B   
ATOM   3728  CG  LEU   224     -11.175 -13.524  17.256  1.00 10.00      B   
ATOM   3729  CD1 LEU   224     -10.693 -12.085  17.163  1.00 10.00      B   
ATOM   3730  CD2 LEU   224     -11.664 -13.840  18.663  1.00 10.00      B   
ATOM   3731  C   LEU   224     -13.887 -15.328  15.083  1.00 10.00      B   
ATOM   3732  O   LEU   224     -15.071 -15.312  15.413  1.00 10.00      B   
ATOM   3733  N   LEU   225     -13.492 -15.442  13.821  1.00 10.00      B   
ATOM   3734  HN  LEU   225     -12.531 -15.454  13.621  1.00 10.00      B   
ATOM   3735  CA  LEU   225     -14.448 -15.547  12.727  1.00 10.00      B   
ATOM   3736  CB  LEU   225     -13.736 -15.456  11.377  1.00 10.00      B   
ATOM   3737  CG  LEU   225     -12.892 -14.204  11.145  1.00 10.00      B   
ATOM   3738  CD1 LEU   225     -12.206 -14.266   9.791  1.00 10.00      B   
ATOM   3739  CD2 LEU   225     -13.746 -12.953  11.262  1.00 10.00      B   
ATOM   3740  C   LEU   225     -15.224 -16.853  12.821  1.00 10.00      B   
ATOM   3741  O   LEU   225     -16.445 -16.869  12.665  1.00 10.00      B   
ATOM   3742  N   ILE   226     -14.506 -17.944  13.077  1.00 10.00      B   
ATOM   3743  HN  ILE   226     -13.531 -17.861  13.187  1.00 10.00      B   
ATOM   3744  CA  ILE   226     -15.125 -19.259  13.197  1.00 10.00      B   
ATOM   3745  CB  ILE   226     -14.077 -20.383  13.356  1.00 10.00      B   
ATOM   3746  CG1 ILE   226     -13.181 -20.445  12.115  1.00 10.00      B   
ATOM   3747  CG2 ILE   226     -14.756 -21.729  13.583  1.00 10.00      B   
ATOM   3748  CD1 ILE   226     -12.002 -21.381  12.254  1.00 10.00      B   
ATOM   3749  C   ILE   226     -16.109 -19.286  14.360  1.00 10.00      B   
ATOM   3750  O   ILE   226     -17.234 -19.776  14.221  1.00 10.00      B   
ATOM   3751  N   ALA   227     -15.689 -18.734  15.493  1.00 10.00      B   
ATOM   3752  HN  ALA   227     -14.785 -18.352  15.530  1.00 10.00      B   
ATOM   3753  CA  ALA   227     -16.531 -18.681  16.680  1.00 10.00      B   
ATOM   3754  CB  ALA   227     -15.803 -17.973  17.810  1.00 10.00      B   
ATOM   3755  C   ALA   227     -17.844 -17.975  16.366  1.00 10.00      B   
ATOM   3756  O   ALA   227     -18.918 -18.438  16.752  1.00 10.00      B   
ATOM   3757  N   LEU   228     -17.749 -16.866  15.638  1.00 10.00      B   
ATOM   3758  HN  LEU   228     -16.862 -16.556  15.351  1.00 10.00      B   
ATOM   3759  CA  LEU   228     -18.925 -16.095  15.260  1.00 10.00      B   
ATOM   3760  CB  LEU   228     -18.524 -14.816  14.525  1.00 10.00      B   
ATOM   3761  CG  LEU   228     -17.853 -13.733  15.373  1.00 10.00      B   
ATOM   3762  CD1 LEU   228     -17.386 -12.585  14.493  1.00 10.00      B   
ATOM   3763  CD2 LEU   228     -18.801 -13.232  16.455  1.00 10.00      B   
ATOM   3764  C   LEU   228     -19.877 -16.924  14.403  1.00 10.00      B   
ATOM   3765  O   LEU   228     -21.073 -16.992  14.689  1.00 10.00      B   
ATOM   3766  N   THR   229     -19.339 -17.570  13.370  1.00 10.00      B   
ATOM   3767  HN  THR   229     -18.372 -17.497  13.205  1.00 10.00      B   
ATOM   3768  CA  THR   229     -20.148 -18.389  12.473  1.00 10.00      B   
ATOM   3769  CB  THR   229     -19.309 -18.992  11.331  1.00 10.00      B   
ATOM   3770  OG1 THR   229     -17.942 -19.095  11.744  1.00 10.00      B   
ATOM   3771  HG1 THR   229     -17.892 -19.546  12.599  1.00 10.00      B   
ATOM   3772  CG2 THR   229     -19.383 -18.108  10.097  1.00 10.00      B   
ATOM   3773  C   THR   229     -20.872 -19.502  13.226  1.00 10.00      B   
ATOM   3774  O   THR   229     -22.016 -19.833  12.905  1.00 10.00      B   
ATOM   3775  N   ILE   230     -20.207 -20.069  14.231  1.00 10.00      B   
ATOM   3776  HN  ILE   230     -19.296 -19.762  14.434  1.00 10.00      B   
ATOM   3777  CA  ILE   230     -20.798 -21.135  15.035  1.00 10.00      B   
ATOM   3778  CB  ILE   230     -19.779 -21.742  16.029  1.00 10.00      B   
ATOM   3779  CG1 ILE   230     -18.618 -22.391  15.271  1.00 10.00      B   
ATOM   3780  CG2 ILE   230     -20.456 -22.765  16.936  1.00 10.00      B   
ATOM   3781  CD1 ILE   230     -17.471 -22.826  16.158  1.00 10.00      B   
ATOM   3782  C   ILE   230     -22.007 -20.603  15.800  1.00 10.00      B   
ATOM   3783  O   ILE   230     -23.068 -21.228  15.819  1.00 10.00      B   
ATOM   3784  N   VAL   231     -21.840 -19.433  16.408  1.00 10.00      B   
ATOM   3785  HN  VAL   231     -20.969 -18.984  16.349  1.00 10.00      B   
ATOM   3786  CA  VAL   231     -22.913 -18.802  17.162  1.00 10.00      B   
ATOM   3787  CB  VAL   231     -22.425 -17.539  17.908  1.00 10.00      B   
ATOM   3788  CG1 VAL   231     -23.567 -16.890  18.679  1.00 10.00      B   
ATOM   3789  CG2 VAL   231     -21.283 -17.884  18.849  1.00 10.00      B   
ATOM   3790  C   VAL   231     -24.070 -18.442  16.234  1.00 10.00      B   
ATOM   3791  O   VAL   231     -25.236 -18.651  16.574  1.00 10.00      B   
ATOM   3792  N   PHE   232     -23.740 -17.913  15.057  1.00 10.00      B   
ATOM   3793  HN  PHE   232     -22.792 -17.768  14.848  1.00 10.00      B   
ATOM   3794  CA  PHE   232     -24.752 -17.537  14.075  1.00 10.00      B   
ATOM   3795  CB  PHE   232     -24.113 -16.859  12.859  1.00 10.00      B   
ATOM   3796  CG  PHE   232     -23.495 -15.518  13.153  1.00 10.00      B   
ATOM   3797  CD1 PHE   232     -22.312 -15.139  12.543  1.00 10.00      B   
ATOM   3798  CD2 PHE   232     -24.097 -14.636  14.036  1.00 10.00      B   
ATOM   3799  CE1 PHE   232     -21.738 -13.909  12.809  1.00 10.00      B   
ATOM   3800  CE2 PHE   232     -23.528 -13.403  14.307  1.00 10.00      B   
ATOM   3801  CZ  PHE   232     -22.348 -13.039  13.691  1.00 10.00      B   
ATOM   3802  C   PHE   232     -25.554 -18.756  13.639  1.00 10.00      B   
ATOM   3803  O   PHE   232     -26.780 -18.713  13.580  1.00 10.00      B   
ATOM   3804  N   LEU   233     -24.853 -19.849  13.364  1.00 10.00      B   
ATOM   3805  HN  LEU   233     -23.872 -19.820  13.444  1.00 10.00      B   
ATOM   3806  CA  LEU   233     -25.492 -21.088  12.940  1.00 10.00      B   
ATOM   3807  CB  LEU   233     -24.433 -22.141  12.608  1.00 10.00      B   
ATOM   3808  CG  LEU   233     -24.433 -22.672  11.172  1.00 10.00      B   
ATOM   3809  CD1 LEU   233     -23.229 -23.569  10.935  1.00 10.00      B   
ATOM   3810  CD2 LEU   233     -25.726 -23.420  10.875  1.00 10.00      B   
ATOM   3811  C   LEU   233     -26.428 -21.614  14.023  1.00 10.00      B   
ATOM   3812  O   LEU   233     -27.543 -22.054  13.737  1.00 10.00      B   
ATOM   3813  N   LEU   234     -25.976 -21.538  15.271  1.00 10.00      B   
ATOM   3814  HN  LEU   234     -25.081 -21.165  15.433  1.00 10.00      B   
ATOM   3815  CA  LEU   234     -26.765 -22.000  16.406  1.00 10.00      B   
ATOM   3816  CB  LEU   234     -25.880 -22.193  17.640  1.00 10.00      B   
ATOM   3817  CG  LEU   234     -24.870 -23.340  17.573  1.00 10.00      B   
ATOM   3818  CD1 LEU   234     -23.960 -23.327  18.790  1.00 10.00      B   
ATOM   3819  CD2 LEU   234     -25.582 -24.677  17.452  1.00 10.00      B   
ATOM   3820  C   LEU   234     -27.908 -21.042  16.727  1.00 10.00      B   
ATOM   3821  O   LEU   234     -28.710 -21.300  17.626  1.00 10.00      B   
ATOM   3822  N   ALA   235     -27.975 -19.937  15.997  1.00 10.00      B   
ATOM   3823  HN  ALA   235     -27.294 -19.779  15.308  1.00 10.00      B   
ATOM   3824  CA  ALA   235     -29.019 -18.946  16.200  1.00 10.00      B   
ATOM   3825  CB  ALA   235     -28.417 -17.555  16.331  1.00 10.00      B   
ATOM   3826  C   ALA   235     -30.043 -18.984  15.070  1.00 10.00      B   
ATOM   3827  O   ALA   235     -31.213 -18.668  15.273  1.00 10.00      B   
ATOM   3828  N   THR   236     -29.600 -19.372  13.881  1.00 10.00      B   
ATOM   3829  HN  THR   236     -28.650 -19.597  13.769  1.00 10.00      B   
ATOM   3830  CA  THR   236     -30.485 -19.448  12.728  1.00 10.00      B   
ATOM   3831  CB  THR   236     -29.704 -19.259  11.411  1.00 10.00      B   
ATOM   3832  OG1 THR   236     -28.487 -20.017  11.463  1.00 10.00      B   
ATOM   3833  HG1 THR   236     -28.583 -20.816  10.930  1.00 10.00      B   
ATOM   3834  CG2 THR   236     -29.372 -17.790  11.201  1.00 10.00      B   
ATOM   3835  C   THR   236     -31.239 -20.774  12.687  1.00 10.00      B   
ATOM   3836  O   THR   236     -32.450 -20.805  12.470  1.00 10.00      B   
ATOM   3837  N   ALA   237     -30.522 -21.868  12.924  1.00 10.00      B   
ATOM   3838  HN  ALA   237     -29.559 -21.779  13.110  1.00 10.00      B   
ATOM   3839  CA  ALA   237     -31.123 -23.200  12.899  1.00 10.00      B   
ATOM   3840  CB  ALA   237     -30.046 -24.271  12.969  1.00 10.00      B   
ATOM   3841  C   ALA   237     -32.149 -23.389  14.015  1.00 10.00      B   
ATOM   3842  O   ALA   237     -33.074 -24.196  13.894  1.00 10.00      B   
ATOM   3843  N   THR   238     -31.998 -22.628  15.088  1.00 10.00      B   
ATOM   3844  HN  THR   238     -31.258 -21.986  15.118  1.00 10.00      B   
ATOM   3845  CA  THR   238     -32.901 -22.717  16.227  1.00 10.00      B   
ATOM   3846  CB  THR   238     -32.217 -22.204  17.505  1.00 10.00      B   
ATOM   3847  OG1 THR   238     -31.295 -21.164  17.153  1.00 10.00      B   
ATOM   3848  HG1 THR   238     -30.426 -21.356  17.536  1.00 10.00      B   
ATOM   3849  CG2 THR   238     -31.466 -23.330  18.192  1.00 10.00      B   
ATOM   3850  C   THR   238     -34.188 -21.932  15.995  1.00 10.00      B   
ATOM   3851  O   THR   238     -35.164 -22.095  16.726  1.00 10.00      B   
ATOM   3852  N   LEU   239     -34.195 -21.098  14.964  1.00 10.00      B   
ATOM   3853  HN  LEU   239     -33.399 -21.029  14.394  1.00 10.00      B   
ATOM   3854  CA  LEU   239     -35.366 -20.290  14.656  1.00 10.00      B   
ATOM   3855  CB  LEU   239     -35.020 -19.162  13.685  1.00 10.00      B   
ATOM   3856  CG  LEU   239     -34.171 -18.025  14.254  1.00 10.00      B   
ATOM   3857  CD1 LEU   239     -33.799 -17.043  13.156  1.00 10.00      B   
ATOM   3858  CD2 LEU   239     -34.906 -17.315  15.384  1.00 10.00      B   
ATOM   3859  C   LEU   239     -36.506 -21.139  14.112  1.00 10.00      B   
ATOM   3860  O   LEU   239     -37.676 -20.767  14.224  1.00 10.00      B   
ATOM   3861  N   TRP   240     -36.166 -22.286  13.535  1.00 10.00      B   
ATOM   3862  HN  TRP   240     -35.219 -22.532  13.482  1.00 10.00      B   
ATOM   3863  CA  TRP   240     -37.171 -23.186  12.981  1.00 10.00      B   
ATOM   3864  CB  TRP   240     -36.531 -24.335  12.192  1.00 10.00      B   
ATOM   3865  CG  TRP   240     -37.505 -25.096  11.345  1.00 10.00      B   
ATOM   3866  CD1 TRP   240     -37.829 -24.840  10.045  1.00 10.00      B   
ATOM   3867  CD2 TRP   240     -38.284 -26.233  11.735  1.00 10.00      B   
ATOM   3868  NE1 TRP   240     -38.759 -25.748   9.602  1.00 10.00      B   
ATOM   3869  HE1 TRP   240     -39.148 -25.770   8.702  1.00 10.00      B   
ATOM   3870  CE2 TRP   240     -39.055 -26.614  10.620  1.00 10.00      B   
ATOM   3871  CE3 TRP   240     -38.403 -26.969  12.917  1.00 10.00      B   
ATOM   3872  CZ2 TRP   240     -39.932 -27.696  10.653  1.00 10.00      B   
ATOM   3873  CZ3 TRP   240     -39.273 -28.041  12.949  1.00 10.00      B   
ATOM   3874  CH2 TRP   240     -40.026 -28.395  11.824  1.00 10.00      B   
ATOM   3875  C   TRP   240     -38.130 -23.706  14.062  1.00 10.00      B   
ATOM   3876  O   TRP   240     -39.339 -23.496  13.961  1.00 10.00      B   
ATOM   3877  N   PRO   241     -37.628 -24.391  15.119  1.00 10.00      B   
ATOM   3878  CA  PRO   241     -38.490 -24.899  16.194  1.00 10.00      B   
ATOM   3879  CB  PRO   241     -37.528 -25.620  17.143  1.00 10.00      B   
ATOM   3880  CG  PRO   241     -36.174 -25.103  16.800  1.00 10.00      B   
ATOM   3881  CD  PRO   241     -36.213 -24.757  15.341  1.00 10.00      B   
ATOM   3882  C   PRO   241     -39.217 -23.772  16.925  1.00 10.00      B   
ATOM   3883  O   PRO   241     -40.271 -23.987  17.522  1.00 10.00      B   
ATOM   3884  N   PHE   242     -38.653 -22.571  16.869  1.00 10.00      B   
ATOM   3885  HN  PHE   242     -37.807 -22.463  16.384  1.00 10.00      B   
ATOM   3886  CA  PHE   242     -39.257 -21.414  17.514  1.00 10.00      B   
ATOM   3887  CB  PHE   242     -38.252 -20.265  17.635  1.00 10.00      B   
ATOM   3888  CG  PHE   242     -37.142 -20.504  18.623  1.00 10.00      B   
ATOM   3889  CD1 PHE   242     -36.030 -19.677  18.638  1.00 10.00      B   
ATOM   3890  CD2 PHE   242     -37.205 -21.549  19.533  1.00 10.00      B   
ATOM   3891  CE1 PHE   242     -35.005 -19.882  19.542  1.00 10.00      B   
ATOM   3892  CE2 PHE   242     -36.183 -21.760  20.439  1.00 10.00      B   
ATOM   3893  CZ  PHE   242     -35.079 -20.926  20.442  1.00 10.00      B   
ATOM   3894  C   PHE   242     -40.488 -20.951  16.741  1.00 10.00      B   
ATOM   3895  O   PHE   242     -41.529 -20.657  17.332  1.00 10.00      B   
ATOM   3896  N   SER   243     -40.374 -20.905  15.419  1.00 10.00      B   
ATOM   3897  HN  SER   243     -39.527 -21.165  14.998  1.00 10.00      B   
ATOM   3898  CA  SER   243     -41.487 -20.480  14.580  1.00 10.00      B   
ATOM   3899  CB  SER   243     -41.006 -20.073  13.183  1.00 10.00      B   
ATOM   3900  OG  SER   243     -39.941 -20.901  12.746  1.00 10.00      B   
ATOM   3901  HG  SER   243     -39.117 -20.608  13.158  1.00 10.00      B   
ATOM   3902  C   SER   243     -42.559 -21.562  14.500  1.00 10.00      B   
ATOM   3903  O   SER   243     -43.753 -21.268  14.509  1.00 10.00      B   
ATOM   3904  N   ALA   244     -42.121 -22.817  14.448  1.00 10.00      B   
ATOM   3905  HN  ALA   244     -41.151 -22.983  14.437  1.00 10.00      B   
ATOM   3906  CA  ALA   244     -43.038 -23.951  14.376  1.00 10.00      B   
ATOM   3907  CB  ALA   244     -42.270 -25.238  14.111  1.00 10.00      B   
ATOM   3908  C   ALA   244     -43.855 -24.083  15.657  1.00 10.00      B   
ATOM   3909  O   ALA   244     -44.971 -24.607  15.645  1.00 10.00      B   
ATOM   3910  N   TRP   245     -43.291 -23.605  16.757  1.00 10.00      B   
ATOM   3911  HN  TRP   245     -42.398 -23.206  16.697  1.00 10.00      B   
ATOM   3912  CA  TRP   245     -43.955 -23.663  18.053  1.00 10.00      B   
ATOM   3913  CB  TRP   245     -42.932 -23.469  19.176  1.00 10.00      B   
ATOM   3914  CG  TRP   245     -43.469 -23.757  20.545  1.00 10.00      B   
ATOM   3915  CD1 TRP   245     -43.588 -24.981  21.135  1.00 10.00      B   
ATOM   3916  CD2 TRP   245     -43.958 -22.803  21.500  1.00 10.00      B   
ATOM   3917  NE1 TRP   245     -44.125 -24.851  22.392  1.00 10.00      B   
ATOM   3918  HE1 TRP   245     -44.309 -25.590  23.011  1.00 10.00      B   
ATOM   3919  CE2 TRP   245     -44.362 -23.526  22.640  1.00 10.00      B   
ATOM   3920  CE3 TRP   245     -44.096 -21.411  21.501  1.00 10.00      B   
ATOM   3921  CZ2 TRP   245     -44.892 -22.905  23.769  1.00 10.00      B   
ATOM   3922  CZ3 TRP   245     -44.623 -20.799  22.621  1.00 10.00      B   
ATOM   3923  CH2 TRP   245     -45.014 -21.545  23.741  1.00 10.00      B   
ATOM   3924  C   TRP   245     -45.046 -22.603  18.151  1.00 10.00      B   
ATOM   3925  O   TRP   245     -46.082 -22.818  18.782  1.00 10.00      B   
ATOM   3926  N   GLY   246     -44.815 -21.465  17.515  1.00 10.00      B   
ATOM   3927  HN  GLY   246     -43.983 -21.355  17.005  1.00 10.00      B   
ATOM   3928  CA  GLY   246     -45.782 -20.392  17.553  1.00 10.00      B   
ATOM   3929  C   GLY   246     -46.250 -19.997  16.172  1.00 10.00      B   
ATOM   3930  O   GLY   246     -45.739 -19.044  15.583  1.00 10.00      B   
ATOM   3931  N   GLY   247     -47.215 -20.735  15.652  1.00 10.00      B   
ATOM   3932  HN  GLY   247     -47.570 -21.494  16.162  1.00 10.00      B   
ATOM   3933  CA  GLY   247     -47.743 -20.440  14.341  1.00 10.00      B   
ATOM   3934  C   GLY   247     -47.171 -21.350  13.277  1.00 10.00      B   
ATOM   3935  O   GLY   247     -47.066 -22.559  13.479  1.00 10.00      B   
ATOM   3936  N   ASN   248     -46.805 -20.771  12.145  1.00 10.00      B   
ATOM   3937  HN  ASN   248     -46.911 -19.801  12.051  1.00 10.00      B   
ATOM   3938  CA  ASN   248     -46.247 -21.533  11.036  1.00 10.00      B   
ATOM   3939  CB  ASN   248     -46.864 -21.072   9.715  1.00 10.00      B   
ATOM   3940  CG  ASN   248     -47.578 -22.189   8.975  1.00 10.00      B   
ATOM   3941  OD1 ASN   248     -46.971 -22.923   8.193  1.00 10.00      B   
ATOM   3942  ND2 ASN   248     -48.875 -22.321   9.205  1.00 10.00      B   
ATOM   3943 HD21 ASN   248     -49.301 -21.699   9.834  1.00 10.00      B   
ATOM   3944 HD22 ASN   248     -49.360 -23.035   8.734  1.00 10.00      B   
ATOM   3945  C   ASN   248     -44.732 -21.386  10.978  1.00 10.00      B   
ATOM   3946  O   ASN   248     -44.192 -20.299  11.192  1.00 10.00      B   
ATOM   3947  N   ALA   249     -44.054 -22.485  10.697  1.00 10.00      B   
ATOM   3948  HN  ALA   249     -44.545 -23.319  10.543  1.00 10.00      B   
ATOM   3949  CA  ALA   249     -42.601 -22.487  10.606  1.00 10.00      B   
ATOM   3950  CB  ALA   249     -42.068 -23.906  10.724  1.00 10.00      B   
ATOM   3951  C   ALA   249     -42.137 -21.857   9.295  1.00 10.00      B   
ATOM   3952  O   ALA   249     -42.847 -21.898   8.287  1.00 10.00      B   
ATOM   3953  N   VAL   250     -40.947 -21.274   9.314  1.00 10.00      B   
ATOM   3954  HN  VAL   250     -40.432 -21.269  10.146  1.00 10.00      B   
ATOM   3955  CA  VAL   250     -40.391 -20.642   8.126  1.00 10.00      B   
ATOM   3956  CB  VAL   250     -39.417 -19.501   8.488  1.00 10.00      B   
ATOM   3957  CG1 VAL   250     -40.172 -18.335   9.107  1.00 10.00      B   
ATOM   3958  CG2 VAL   250     -38.334 -19.998   9.433  1.00 10.00      B   
ATOM   3959  C   VAL   250     -39.677 -21.665   7.246  1.00 10.00      B   
ATOM   3960  O   VAL   250     -39.250 -22.719   7.721  1.00 10.00      B   
ATOM   3961  N   SER   251     -39.567 -21.362   5.963  1.00 10.00      B   
ATOM   3962  HN  SER   251     -39.950 -20.523   5.630  1.00 10.00      B   
ATOM   3963  CA  SER   251     -38.901 -22.255   5.029  1.00 10.00      B   
ATOM   3964  CB  SER   251     -39.266 -21.894   3.588  1.00 10.00      B   
ATOM   3965  OG  SER   251     -40.664 -22.009   3.390  1.00 10.00      B   
ATOM   3966  HG  SER   251     -41.014 -21.172   3.070  1.00 10.00      B   
ATOM   3967  C   SER   251     -37.387 -22.239   5.239  1.00 10.00      B   
ATOM   3968  O   SER   251     -36.811 -21.214   5.616  1.00 10.00      B   
ATOM   3969  N   VAL   252     -36.754 -23.384   4.991  1.00 10.00      B   
ATOM   3970  HN  VAL   252     -37.278 -24.157   4.686  1.00 10.00      B   
ATOM   3971  CA  VAL   252     -35.309 -23.530   5.160  1.00 10.00      B   
ATOM   3972  CB  VAL   252     -34.838 -24.958   4.802  1.00 10.00      B   
ATOM   3973  CG1 VAL   252     -33.405 -25.190   5.256  1.00 10.00      B   
ATOM   3974  CG2 VAL   252     -35.767 -26.002   5.407  1.00 10.00      B   
ATOM   3975  C   VAL   252     -34.538 -22.513   4.320  1.00 10.00      B   
ATOM   3976  O   VAL   252     -33.477 -22.035   4.725  1.00 10.00      B   
ATOM   3977  N   THR   253     -35.090 -22.169   3.164  1.00 10.00      B   
ATOM   3978  HN  THR   253     -35.947 -22.569   2.903  1.00 10.00      B   
ATOM   3979  CA  THR   253     -34.468 -21.210   2.263  1.00 10.00      B   
ATOM   3980  CB  THR   253     -35.343 -21.030   1.015  1.00 10.00      B   
ATOM   3981  OG1 THR   253     -36.596 -21.694   1.234  1.00 10.00      B   
ATOM   3982  HG1 THR   253     -37.280 -21.275   0.692  1.00 10.00      B   
ATOM   3983  CG2 THR   253     -34.660 -21.634  -0.200  1.00 10.00      B   
ATOM   3984  C   THR   253     -34.271 -19.857   2.944  1.00 10.00      B   
ATOM   3985  O   THR   253     -33.241 -19.204   2.768  1.00 10.00      B   
ATOM   3986  N   VAL   254     -35.256 -19.456   3.740  1.00 10.00      B   
ATOM   3987  HN  VAL   254     -36.040 -20.033   3.854  1.00 10.00      B   
ATOM   3988  CA  VAL   254     -35.202 -18.188   4.456  1.00 10.00      B   
ATOM   3989  CB  VAL   254     -36.561 -17.861   5.112  1.00 10.00      B   
ATOM   3990  CG1 VAL   254     -36.546 -16.476   5.737  1.00 10.00      B   
ATOM   3991  CG2 VAL   254     -37.687 -17.976   4.096  1.00 10.00      B   
ATOM   3992  C   VAL   254     -34.121 -18.236   5.535  1.00 10.00      B   
ATOM   3993  O   VAL   254     -33.426 -17.247   5.781  1.00 10.00      B   
ATOM   3994  N   LEU   255     -33.977 -19.401   6.162  1.00 10.00      B   
ATOM   3995  HN  LEU   255     -34.557 -20.153   5.908  1.00 10.00      B   
ATOM   3996  CA  LEU   255     -32.983 -19.594   7.214  1.00 10.00      B   
ATOM   3997  CB  LEU   255     -33.166 -20.957   7.888  1.00 10.00      B   
ATOM   3998  CG  LEU   255     -34.470 -21.158   8.660  1.00 10.00      B   
ATOM   3999  CD1 LEU   255     -34.593 -22.599   9.132  1.00 10.00      B   
ATOM   4000  CD2 LEU   255     -34.544 -20.202   9.839  1.00 10.00      B   
ATOM   4001  C   LEU   255     -31.567 -19.470   6.663  1.00 10.00      B   
ATOM   4002  O   LEU   255     -30.704 -18.848   7.283  1.00 10.00      B   
ATOM   4003  N   VAL   256     -31.333 -20.070   5.497  1.00 10.00      B   
ATOM   4004  HN  VAL   256     -32.060 -20.567   5.061  1.00 10.00      B   
ATOM   4005  CA  VAL   256     -30.020 -20.020   4.859  1.00 10.00      B   
ATOM   4006  CB  VAL   256     -29.974 -20.858   3.563  1.00 10.00      B   
ATOM   4007  CG1 VAL   256     -28.577 -20.842   2.964  1.00 10.00      B   
ATOM   4008  CG2 VAL   256     -30.410 -22.289   3.839  1.00 10.00      B   
ATOM   4009  C   VAL   256     -29.632 -18.581   4.538  1.00 10.00      B   
ATOM   4010  O   VAL   256     -28.507 -18.157   4.803  1.00 10.00      B   
ATOM   4011  N   ALA   257     -30.585 -17.833   3.991  1.00 10.00      B   
ATOM   4012  HN  ALA   257     -31.467 -18.229   3.826  1.00 10.00      B   
ATOM   4013  CA  ALA   257     -30.358 -16.440   3.631  1.00 10.00      B   
ATOM   4014  CB  ALA   257     -31.606 -15.855   2.988  1.00 10.00      B   
ATOM   4015  C   ALA   257     -29.948 -15.616   4.849  1.00 10.00      B   
ATOM   4016  O   ALA   257     -29.024 -14.804   4.780  1.00 10.00      B   
ATOM   4017  N   LEU   258     -30.632 -15.842   5.966  1.00 10.00      B   
ATOM   4018  HN  LEU   258     -31.351 -16.509   5.959  1.00 10.00      B   
ATOM   4019  CA  LEU   258     -30.337 -15.127   7.201  1.00 10.00      B   
ATOM   4020  CB  LEU   258     -31.418 -15.393   8.255  1.00 10.00      B   
ATOM   4021  CG  LEU   258     -31.208 -14.745   9.629  1.00 10.00      B   
ATOM   4022  CD1 LEU   258     -31.039 -13.237   9.504  1.00 10.00      B   
ATOM   4023  CD2 LEU   258     -32.362 -15.077  10.559  1.00 10.00      B   
ATOM   4024  C   LEU   258     -28.961 -15.516   7.734  1.00 10.00      B   
ATOM   4025  O   LEU   258     -28.205 -14.664   8.204  1.00 10.00      B   
ATOM   4026  N   LEU   259     -28.640 -16.800   7.641  1.00 10.00      B   
ATOM   4027  HN  LEU   259     -29.289 -17.429   7.249  1.00 10.00      B   
ATOM   4028  CA  LEU   259     -27.356 -17.306   8.109  1.00 10.00      B   
ATOM   4029  CB  LEU   259     -27.277 -18.824   7.923  1.00 10.00      B   
ATOM   4030  CG  LEU   259     -25.937 -19.486   8.260  1.00 10.00      B   
ATOM   4031  CD1 LEU   259     -25.604 -19.320   9.733  1.00 10.00      B   
ATOM   4032  CD2 LEU   259     -25.944 -20.957   7.869  1.00 10.00      B   
ATOM   4033  C   LEU   259     -26.198 -16.623   7.389  1.00 10.00      B   
ATOM   4034  O   LEU   259     -25.283 -16.103   8.029  1.00 10.00      B   
ATOM   4035  N   VAL   260     -26.255 -16.605   6.060  1.00 10.00      B   
ATOM   4036  HN  VAL   260     -27.026 -17.018   5.607  1.00 10.00      B   
ATOM   4037  CA  VAL   260     -25.204 -15.988   5.256  1.00 10.00      B   
ATOM   4038  CB  VAL   260     -25.397 -16.256   3.750  1.00 10.00      B   
ATOM   4039  CG1 VAL   260     -24.223 -15.708   2.947  1.00 10.00      B   
ATOM   4040  CG2 VAL   260     -25.565 -17.747   3.498  1.00 10.00      B   
ATOM   4041  C   VAL   260     -25.126 -14.486   5.518  1.00 10.00      B   
ATOM   4042  O   VAL   260     -24.047 -13.895   5.485  1.00 10.00      B   
ATOM   4043  N   CYS   261     -26.274 -13.883   5.803  1.00 10.00      B   
ATOM   4044  HN  CYS   261     -27.101 -14.410   5.811  1.00 10.00      B   
ATOM   4045  CA  CYS   261     -26.341 -12.459   6.090  1.00 10.00      B   
ATOM   4046  CB  CYS   261     -27.797 -11.999   6.182  1.00 10.00      B   
ATOM   4047  SG  CYS   261     -28.468 -11.340   4.641  1.00 10.00      B   
ATOM   4048  HG  CYS   261     -28.227 -12.229   3.683  1.00 10.00      B   
ATOM   4049  C   CYS   261     -25.602 -12.121   7.382  1.00 10.00      B   
ATOM   4050  O   CYS   261     -25.023 -11.041   7.511  1.00 10.00      B   
ATOM   4051  N   LEU   262     -25.634 -13.042   8.336  1.00 10.00      B   
ATOM   4052  HN  LEU   262     -26.123 -13.879   8.177  1.00 10.00      B   
ATOM   4053  CA  LEU   262     -24.962 -12.841   9.614  1.00 10.00      B   
ATOM   4054  CB  LEU   262     -25.603 -13.705  10.702  1.00 10.00      B   
ATOM   4055  CG  LEU   262     -27.053 -13.368  11.065  1.00 10.00      B   
ATOM   4056  CD1 LEU   262     -27.584 -14.348  12.099  1.00 10.00      B   
ATOM   4057  CD2 LEU   262     -27.167 -11.936  11.569  1.00 10.00      B   
ATOM   4058  C   LEU   262     -23.479 -13.164   9.490  1.00 10.00      B   
ATOM   4059  O   LEU   262     -22.634 -12.498  10.090  1.00 10.00      B   
ATOM   4060  N   ILE   263     -23.178 -14.183   8.693  1.00 10.00      B   
ATOM   4061  HN  ILE   263     -23.909 -14.658   8.240  1.00 10.00      B   
ATOM   4062  CA  ILE   263     -21.805 -14.620   8.462  1.00 10.00      B   
ATOM   4063  CB  ILE   263     -21.766 -15.830   7.488  1.00 10.00      B   
ATOM   4064  CG1 ILE   263     -22.333 -17.083   8.161  1.00 10.00      B   
ATOM   4065  CG2 ILE   263     -20.354 -16.092   6.971  1.00 10.00      B   
ATOM   4066  CD1 ILE   263     -22.478 -18.268   7.227  1.00 10.00      B   
ATOM   4067  C   ILE   263     -20.958 -13.479   7.891  1.00 10.00      B   
ATOM   4068  O   ILE   263     -21.397 -12.771   6.985  1.00 10.00      B   
ATOM   4069  N   PRO   264     -19.744 -13.271   8.433  1.00 10.00      B   
ATOM   4070  CA  PRO   264     -18.833 -12.224   7.956  1.00 10.00      B   
ATOM   4071  CB  PRO   264     -17.767 -12.162   9.056  1.00 10.00      B   
ATOM   4072  CG  PRO   264     -17.760 -13.530   9.646  1.00 10.00      B   
ATOM   4073  CD  PRO   264     -19.177 -14.026   9.566  1.00 10.00      B   
ATOM   4074  C   PRO   264     -18.199 -12.608   6.617  1.00 10.00      B   
ATOM   4075  O   PRO   264     -16.978 -12.734   6.501  1.00 10.00      B   
ATOM   4076  N   THR   265     -19.050 -12.779   5.611  1.00 10.00      B   
ATOM   4077  HN  THR   265     -20.012 -12.647   5.780  1.00 10.00      B   
ATOM   4078  CA  THR   265     -18.628 -13.158   4.267  1.00 10.00      B   
ATOM   4079  CB  THR   265     -19.842 -13.171   3.322  1.00 10.00      B   
ATOM   4080  OG1 THR   265     -21.036 -12.990   4.104  1.00 10.00      B   
ATOM   4081  HG1 THR   265     -21.448 -13.847   4.267  1.00 10.00      B   
ATOM   4082  CG2 THR   265     -19.921 -14.500   2.589  1.00 10.00      B   
ATOM   4083  C   THR   265     -17.569 -12.211   3.713  1.00 10.00      B   
ATOM   4084  O   THR   265     -16.647 -12.633   3.018  1.00 10.00      B   
ATOM   4085  N   THR   266     -17.693 -10.934   4.054  1.00 10.00      B   
ATOM   4086  HN  THR   266     -18.439 -10.665   4.629  1.00 10.00      B   
ATOM   4087  CA  THR   266     -16.762  -9.914   3.594  1.00 10.00      B   
ATOM   4088  CB  THR   266     -17.205  -8.530   4.092  1.00 10.00      B   
ATOM   4089  OG1 THR   266     -18.532  -8.632   4.632  1.00 10.00      B   
ATOM   4090  HG1 THR   266     -19.168  -8.688   3.911  1.00 10.00      B   
ATOM   4091  CG2 THR   266     -17.209  -7.530   2.947  1.00 10.00      B   
ATOM   4092  C   THR   266     -15.332 -10.191   4.066  1.00 10.00      B   
ATOM   4093  O   THR   266     -14.368  -9.836   3.389  1.00 10.00      B   
ATOM   4094  N   ILE   267     -15.198 -10.832   5.220  1.00 10.00      B   
ATOM   4095  HN  ILE   267     -15.999 -11.109   5.714  1.00 10.00      B   
ATOM   4096  CA  ILE   267     -13.884 -11.150   5.760  1.00 10.00      B   
ATOM   4097  CB  ILE   267     -13.876 -11.161   7.304  1.00 10.00      B   
ATOM   4098  CG1 ILE   267     -14.666  -9.978   7.865  1.00 10.00      B   
ATOM   4099  CG2 ILE   267     -12.444 -11.134   7.823  1.00 10.00      B   
ATOM   4100  CD1 ILE   267     -14.728  -9.952   9.375  1.00 10.00      B   
ATOM   4101  C   ILE   267     -13.437 -12.517   5.261  1.00 10.00      B   
ATOM   4102  O   ILE   267     -12.259 -12.737   4.997  1.00 10.00      B   
ATOM   4103  N   GLY   268     -14.398 -13.422   5.118  1.00 10.00      B   
ATOM   4104  HN  GLY   268     -15.322 -13.172   5.324  1.00 10.00      B   
ATOM   4105  CA  GLY   268     -14.104 -14.767   4.663  1.00 10.00      B   
ATOM   4106  C   GLY   268     -13.454 -14.807   3.292  1.00 10.00      B   
ATOM   4107  O   GLY   268     -12.578 -15.637   3.043  1.00 10.00      B   
ATOM   4108  N   GLY   269     -13.877 -13.913   2.409  1.00 10.00      B   
ATOM   4109  HN  GLY   269     -14.578 -13.274   2.665  1.00 10.00      B   
ATOM   4110  CA  GLY   269     -13.325 -13.879   1.067  1.00 10.00      B   
ATOM   4111  C   GLY   269     -12.126 -12.959   0.922  1.00 10.00      B   
ATOM   4112  O   GLY   269     -11.481 -12.943  -0.128  1.00 10.00      B   
ATOM   4113  N   LEU   270     -11.807 -12.210   1.970  1.00 10.00      B   
ATOM   4114  HN  LEU   270     -12.342 -12.278   2.788  1.00 10.00      B   
ATOM   4115  CA  LEU   270     -10.678 -11.287   1.921  1.00 10.00      B   
ATOM   4116  CB  LEU   270     -11.128  -9.861   2.245  1.00 10.00      B   
ATOM   4117  CG  LEU   270     -11.767  -9.076   1.098  1.00 10.00      B   
ATOM   4118  CD1 LEU   270     -12.268  -7.728   1.587  1.00 10.00      B   
ATOM   4119  CD2 LEU   270     -10.780  -8.894  -0.043  1.00 10.00      B   
ATOM   4120  C   LEU   270      -9.543 -11.702   2.853  1.00 10.00      B   
ATOM   4121  O   LEU   270      -8.461 -11.120   2.806  1.00 10.00      B   
ATOM   4122  N   LEU   271      -9.783 -12.712   3.680  1.00 10.00      B   
ATOM   4123  HN  LEU   271     -10.659 -13.151   3.653  1.00 10.00      B   
ATOM   4124  CA  LEU   271      -8.779 -13.183   4.633  1.00 10.00      B   
ATOM   4125  CB  LEU   271      -9.325 -14.332   5.483  1.00 10.00      B   
ATOM   4126  CG  LEU   271      -8.576 -14.620   6.786  1.00 10.00      B   
ATOM   4127  CD1 LEU   271      -8.631 -13.417   7.715  1.00 10.00      B   
ATOM   4128  CD2 LEU   271      -9.144 -15.855   7.467  1.00 10.00      B   
ATOM   4129  C   LEU   271      -7.482 -13.597   3.941  1.00 10.00      B   
ATOM   4130  O   LEU   271      -6.421 -13.031   4.207  1.00 10.00      B   
ATOM   4131  N   SER   272      -7.572 -14.561   3.036  1.00 10.00      B   
ATOM   4132  HN  SER   272      -8.447 -14.955   2.835  1.00 10.00      B   
ATOM   4133  CA  SER   272      -6.399 -15.036   2.317  1.00 10.00      B   
ATOM   4134  CB  SER   272      -6.672 -16.417   1.717  1.00 10.00      B   
ATOM   4135  OG  SER   272      -7.971 -16.875   2.070  1.00 10.00      B   
ATOM   4136  HG  SER   272      -8.485 -17.028   1.256  1.00 10.00      B   
ATOM   4137  C   SER   272      -5.987 -14.039   1.235  1.00 10.00      B   
ATOM   4138  O   SER   272      -4.865 -14.073   0.728  1.00 10.00      B   
ATOM   4139  N   ALA   273      -6.907 -13.148   0.883  1.00 10.00      B   
ATOM   4140  HN  ALA   273      -7.790 -13.182   1.309  1.00 10.00      B   
ATOM   4141  CA  ALA   273      -6.643 -12.134  -0.126  1.00 10.00      B   
ATOM   4142  CB  ALA   273      -7.934 -11.468  -0.572  1.00 10.00      B   
ATOM   4143  C   ALA   273      -5.651 -11.098   0.394  1.00 10.00      B   
ATOM   4144  O   ALA   273      -4.649 -10.812  -0.257  1.00 10.00      B   
ATOM   4145  N   ILE   274      -5.926 -10.559   1.578  1.00 10.00      B   
ATOM   4146  HN  ILE   274      -6.738 -10.842   2.056  1.00 10.00      B   
ATOM   4147  CA  ILE   274      -5.059  -9.550   2.185  1.00 10.00      B   
ATOM   4148  CB  ILE   274      -5.660  -8.986   3.493  1.00 10.00      B   
ATOM   4149  CG1 ILE   274      -7.048  -8.395   3.232  1.00 10.00      B   
ATOM   4150  CG2 ILE   274      -4.740  -7.929   4.089  1.00 10.00      B   
ATOM   4151  CD1 ILE   274      -7.798  -8.004   4.486  1.00 10.00      B   
ATOM   4152  C   ILE   274      -3.664 -10.106   2.470  1.00 10.00      B   
ATOM   4153  O   ILE   274      -2.662  -9.428   2.236  1.00 10.00      B   
ATOM   4154  N   GLY   275      -3.608 -11.344   2.951  1.00 10.00      B   
ATOM   4155  HN  GLY   275      -4.441 -11.842   3.093  1.00 10.00      B   
ATOM   4156  CA  GLY   275      -2.333 -11.968   3.272  1.00 10.00      B   
ATOM   4157  C   GLY   275      -1.408 -12.083   2.076  1.00 10.00      B   
ATOM   4158  O   GLY   275      -0.190 -11.953   2.208  1.00 10.00      B   
ATOM   4159  N   VAL   276      -1.981 -12.328   0.906  1.00 10.00      B   
ATOM   4160  HN  VAL   276      -2.957 -12.434   0.860  1.00 10.00      B   
ATOM   4161  CA  VAL   276      -1.193 -12.453  -0.312  1.00 10.00      B   
ATOM   4162  CB  VAL   276      -1.839 -13.433  -1.317  1.00 10.00      B   
ATOM   4163  CG1 VAL   276      -1.027 -13.510  -2.602  1.00 10.00      B   
ATOM   4164  CG2 VAL   276      -1.964 -14.817  -0.696  1.00 10.00      B   
ATOM   4165  C   VAL   276      -0.984 -11.088  -0.966  1.00 10.00      B   
ATOM   4166  O   VAL   276       0.121 -10.766  -1.414  1.00 10.00      B   
ATOM   4167  N   ALA   277      -2.039 -10.276  -0.986  1.00 10.00      B   
ATOM   4168  HN  ALA   277      -2.883 -10.579  -0.580  1.00 10.00      B   
ATOM   4169  CA  ALA   277      -1.980  -8.944  -1.591  1.00 10.00      B   
ATOM   4170  CB  ALA   277      -3.355  -8.293  -1.609  1.00 10.00      B   
ATOM   4171  C   ALA   277      -0.981  -8.046  -0.873  1.00 10.00      B   
ATOM   4172  O   ALA   277      -0.316  -7.219  -1.498  1.00 10.00      B   
ATOM   4173  N   GLY   278      -0.887  -8.206   0.441  1.00 10.00      B   
ATOM   4174  HN  GLY   278      -1.462  -8.867   0.891  1.00 10.00      B   
ATOM   4175  CA  GLY   278       0.042  -7.411   1.221  1.00 10.00      B   
ATOM   4176  C   GLY   278       1.479  -7.737   0.875  1.00 10.00      B   
ATOM   4177  O   GLY   278       2.326  -6.847   0.783  1.00 10.00      B   
ATOM   4178  N   MET   279       1.742  -9.017   0.649  1.00 10.00      B   
ATOM   4179  HN  MET   279       1.015  -9.671   0.714  1.00 10.00      B   
ATOM   4180  CA  MET   279       3.081  -9.478   0.307  1.00 10.00      B   
ATOM   4181  CB  MET   279       3.169 -11.004   0.367  1.00 10.00      B   
ATOM   4182  CG  MET   279       3.337 -11.555   1.775  1.00 10.00      B   
ATOM   4183  SD  MET   279       4.939 -11.145   2.494  1.00 10.00      B   
ATOM   4184  CE  MET   279       6.002 -12.302   1.636  1.00 10.00      B   
ATOM   4185  C   MET   279       3.514  -8.961  -1.062  1.00 10.00      B   
ATOM   4186  O   MET   279       4.663  -8.553  -1.243  1.00 10.00      B   
ATOM   4187  N   SER   280       2.595  -8.966  -2.024  1.00 10.00      B   
ATOM   4188  HN  SER   280       1.692  -9.310  -1.834  1.00 10.00      B   
ATOM   4189  CA  SER   280       2.906  -8.477  -3.362  1.00 10.00      B   
ATOM   4190  CB  SER   280       1.850  -8.921  -4.369  1.00 10.00      B   
ATOM   4191  OG  SER   280       0.612  -9.180  -3.729  1.00 10.00      B   
ATOM   4192  HG  SER   280       0.413 -10.127  -3.796  1.00 10.00      B   
ATOM   4193  C   SER   280       3.056  -6.961  -3.360  1.00 10.00      B   
ATOM   4194  O   SER   280       3.802  -6.396  -4.165  1.00 10.00      B   
ATOM   4195  N   ARG   281       2.351  -6.305  -2.444  1.00 10.00      B   
ATOM   4196  HN  ARG   281       1.762  -6.809  -1.842  1.00 10.00      B   
ATOM   4197  CA  ARG   281       2.430  -4.857  -2.316  1.00 10.00      B   
ATOM   4198  CB  ARG   281       1.321  -4.325  -1.403  1.00 10.00      B   
ATOM   4199  CG  ARG   281       1.140  -2.816  -1.446  1.00 10.00      B   
ATOM   4200  CD  ARG   281      -0.223  -2.403  -0.909  1.00 10.00      B   
ATOM   4201  NE  ARG   281      -0.364  -2.672   0.523  1.00 10.00      B   
ATOM   4202  HE  ARG   281       0.323  -2.297   1.117  1.00 10.00      B   
ATOM   4203  CZ  ARG   281      -1.366  -3.372   1.060  1.00 10.00      B   
ATOM   4204  NH1 ARG   281      -2.325  -3.875   0.289  1.00 10.00      B   
ATOM   4205 HH11 ARG   281      -3.109  -4.422   0.708  1.00 10.00      B   
ATOM   4206 HH12 ARG   281      -2.305  -3.720  -0.748  1.00 10.00      B   
ATOM   4207  NH2 ARG   281      -1.408  -3.568   2.373  1.00 10.00      B   
ATOM   4208 HH21 ARG   281      -2.186  -4.115   2.798  1.00 10.00      B   
ATOM   4209 HH22 ARG   281      -0.661  -3.173   2.986  1.00 10.00      B   
ATOM   4210  C   ARG   281       3.806  -4.481  -1.776  1.00 10.00      B   
ATOM   4211  O   ARG   281       4.358  -3.433  -2.115  1.00 10.00      B   
ATOM   4212  N   MET   282       4.355  -5.361  -0.939  1.00 10.00      B   
ATOM   4213  HN  MET   282       3.845  -6.163  -0.692  1.00 10.00      B   
ATOM   4214  CA  MET   282       5.682  -5.161  -0.364  1.00 10.00      B   
ATOM   4215  CB  MET   282       5.921  -6.139   0.792  1.00 10.00      B   
ATOM   4216  CG  MET   282       7.234  -5.927   1.533  1.00 10.00      B   
ATOM   4217  SD  MET   282       7.217  -4.458   2.581  1.00 10.00      B   
ATOM   4218  CE  MET   282       6.081  -4.971   3.868  1.00 10.00      B   
ATOM   4219  C   MET   282       6.733  -5.373  -1.446  1.00 10.00      B   
ATOM   4220  O   MET   282       7.711  -4.633  -1.540  1.00 10.00      B   
ATOM   4221  N   LEU   283       6.504  -6.387  -2.276  1.00 10.00      B   
ATOM   4222  HN  LEU   283       5.708  -6.944  -2.138  1.00 10.00      B   
ATOM   4223  CA  LEU   283       7.409  -6.700  -3.376  1.00 10.00      B   
ATOM   4224  CB  LEU   283       6.979  -7.989  -4.081  1.00 10.00      B   
ATOM   4225  CG  LEU   283       7.104  -9.280  -3.268  1.00 10.00      B   
ATOM   4226  CD1 LEU   283       6.436 -10.436  -3.996  1.00 10.00      B   
ATOM   4227  CD2 LEU   283       8.564  -9.597  -2.988  1.00 10.00      B   
ATOM   4228  C   LEU   283       7.439  -5.544  -4.367  1.00 10.00      B   
ATOM   4229  O   LEU   283       8.464  -5.270  -4.990  1.00 10.00      B   
ATOM   4230  N   GLY   284       6.304  -4.861  -4.489  1.00 10.00      B   
ATOM   4231  HN  GLY   284       5.521  -5.137  -3.965  1.00 10.00      B   
ATOM   4232  CA  GLY   284       6.203  -3.726  -5.388  1.00 10.00      B   
ATOM   4233  C   GLY   284       6.864  -2.490  -4.808  1.00 10.00      B   
ATOM   4234  O   GLY   284       6.944  -1.452  -5.462  1.00 10.00      B   
ATOM   4235  N   ALA   285       7.320  -2.600  -3.567  1.00 10.00      B   
ATOM   4236  HN  ALA   285       7.201  -3.449  -3.088  1.00 10.00      B   
ATOM   4237  CA  ALA   285       7.992  -1.503  -2.893  1.00 10.00      B   
ATOM   4238  CB  ALA   285       7.485  -1.365  -1.464  1.00 10.00      B   
ATOM   4239  C   ALA   285       9.496  -1.737  -2.913  1.00 10.00      B   
ATOM   4240  O   ALA   285      10.256  -1.002  -2.281  1.00 10.00      B   
ATOM   4241  N   ASN   286       9.904  -2.780  -3.646  1.00 10.00      B   
ATOM   4242  HN  ASN   286       9.226  -3.321  -4.104  1.00 10.00      B   
ATOM   4243  CA  ASN   286      11.313  -3.158  -3.798  1.00 10.00      B   
ATOM   4244  CB  ASN   286      12.193  -1.955  -4.159  1.00 10.00      B   
ATOM   4245  CG  ASN   286      13.214  -2.279  -5.229  1.00 10.00      B   
ATOM   4246  OD1 ASN   286      12.941  -3.042  -6.158  1.00 10.00      B   
ATOM   4247  ND2 ASN   286      14.396  -1.702  -5.113  1.00 10.00      B   
ATOM   4248 HD21 ASN   286      14.552  -1.096  -4.345  1.00 10.00      B   
ATOM   4249 HD22 ASN   286      15.076  -1.902  -5.787  1.00 10.00      B   
ATOM   4250  C   ASN   286      11.856  -3.889  -2.571  1.00 10.00      B   
ATOM   4251  O   ASN   286      13.068  -3.975  -2.373  1.00 10.00      B   
ATOM   4252  N   VAL   287      10.953  -4.431  -1.764  1.00 10.00      B   
ATOM   4253  HN  VAL   287      10.002  -4.346  -1.987  1.00 10.00      B   
ATOM   4254  CA  VAL   287      11.336  -5.156  -0.560  1.00 10.00      B   
ATOM   4255  CB  VAL   287      10.680  -4.541   0.698  1.00 10.00      B   
ATOM   4256  CG1 VAL   287      11.247  -5.168   1.962  1.00 10.00      B   
ATOM   4257  CG2 VAL   287      10.869  -3.030   0.723  1.00 10.00      B   
ATOM   4258  C   VAL   287      10.930  -6.625  -0.676  1.00 10.00      B   
ATOM   4259  O   VAL   287       9.781  -6.935  -0.987  1.00 10.00      B   
ATOM   4260  N   ILE   288      11.877  -7.527  -0.436  1.00 10.00      B   
ATOM   4261  HN  ILE   288      12.782  -7.222  -0.191  1.00 10.00      B   
ATOM   4262  CA  ILE   288      11.608  -8.958  -0.521  1.00 10.00      B   
ATOM   4263  CB  ILE   288      12.667  -9.689  -1.383  1.00 10.00      B   
ATOM   4264  CG1 ILE   288      12.809  -9.020  -2.753  1.00 10.00      B   
ATOM   4265  CG2 ILE   288      12.308 -11.163  -1.543  1.00 10.00      B   
ATOM   4266  CD1 ILE   288      13.935  -9.585  -3.596  1.00 10.00      B   
ATOM   4267  C   ILE   288      11.595  -9.587   0.869  1.00 10.00      B   
ATOM   4268  O   ILE   288      12.596  -9.539   1.592  1.00 10.00      B   
ATOM   4269  N   ALA   289      10.469 -10.173   1.244  1.00 10.00      B   
ATOM   4270  HN  ALA   289       9.700 -10.172   0.632  1.00 10.00      B   
ATOM   4271  CA  ALA   289      10.338 -10.824   2.539  1.00 10.00      B   
ATOM   4272  CB  ALA   289       9.179 -10.226   3.321  1.00 10.00      B   
ATOM   4273  C   ALA   289      10.144 -12.328   2.353  1.00 10.00      B   
ATOM   4274  O   ALA   289       9.679 -12.770   1.303  1.00 10.00      B   
ATOM   4275  N   THR   290      10.518 -13.106   3.362  1.00 10.00      B   
ATOM   4276  HN  THR   290      10.908 -12.701   4.168  1.00 10.00      B   
ATOM   4277  CA  THR   290      10.381 -14.555   3.300  1.00 10.00      B   
ATOM   4278  CB  THR   290      11.276 -15.234   4.351  1.00 10.00      B   
ATOM   4279  OG1 THR   290      11.309 -14.428   5.538  1.00 10.00      B   
ATOM   4280  HG1 THR   290      11.603 -14.970   6.281  1.00 10.00      B   
ATOM   4281  CG2 THR   290      12.691 -15.397   3.817  1.00 10.00      B   
ATOM   4282  C   THR   290       8.931 -14.986   3.515  1.00 10.00      B   
ATOM   4283  O   THR   290       8.428 -15.882   2.836  1.00 10.00      B   
ATOM   4284  N   SER   291       8.269 -14.344   4.463  1.00 10.00      B   
ATOM   4285  HN  SER   291       8.727 -13.647   4.976  1.00 10.00      B   
ATOM   4286  CA  SER   291       6.883 -14.646   4.769  1.00 10.00      B   
ATOM   4287  CB  SER   291       6.792 -15.884   5.664  1.00 10.00      B   
ATOM   4288  OG  SER   291       7.739 -15.824   6.718  1.00 10.00      B   
ATOM   4289  HG  SER   291       8.157 -16.689   6.819  1.00 10.00      B   
ATOM   4290  C   SER   291       6.219 -13.448   5.440  1.00 10.00      B   
ATOM   4291  O   SER   291       6.882 -12.452   5.743  1.00 10.00      B   
ATOM   4292  N   GLY   292       4.916 -13.547   5.676  1.00 10.00      B   
ATOM   4293  HN  GLY   292       4.438 -14.363   5.412  1.00 10.00      B   
ATOM   4294  CA  GLY   292       4.192 -12.460   6.307  1.00 10.00      B   
ATOM   4295  C   GLY   292       4.511 -12.333   7.785  1.00 10.00      B   
ATOM   4296  O   GLY   292       4.160 -11.338   8.420  1.00 10.00      B   
ATOM   4297  N   ARG   293       5.185 -13.344   8.329  1.00 10.00      B   
ATOM   4298  HN  ARG   293       5.439 -14.104   7.764  1.00 10.00      B   
ATOM   4299  CA  ARG   293       5.558 -13.357   9.739  1.00 10.00      B   
ATOM   4300  CB  ARG   293       6.389 -14.599  10.068  1.00 10.00      B   
ATOM   4301  CG  ARG   293       5.592 -15.893  10.103  1.00 10.00      B   
ATOM   4302  CD  ARG   293       6.363 -16.991  10.820  1.00 10.00      B   
ATOM   4303  NE  ARG   293       5.620 -18.249  10.844  1.00 10.00      B   
ATOM   4304  HE  ARG   293       4.990 -18.408  10.105  1.00 10.00      B   
ATOM   4305  CZ  ARG   293       5.740 -19.176  11.793  1.00 10.00      B   
ATOM   4306  NH1 ARG   293       6.580 -19.006  12.811  1.00 10.00      B   
ATOM   4307 HH11 ARG   293       7.156 -18.134  12.883  1.00 10.00      B   
ATOM   4308 HH12 ARG   293       6.666 -19.738  13.548  1.00 10.00      B   
ATOM   4309  NH2 ARG   293       5.019 -20.287  11.720  1.00 10.00      B   
ATOM   4310 HH21 ARG   293       5.108 -21.019  12.456  1.00 10.00      B   
ATOM   4311 HH22 ARG   293       4.355 -20.430  10.923  1.00 10.00      B   
ATOM   4312  C   ARG   293       6.326 -12.095  10.126  1.00 10.00      B   
ATOM   4313  O   ARG   293       5.903 -11.348  11.011  1.00 10.00      B   
ATOM   4314  N   ALA   294       7.444 -11.855   9.448  1.00 10.00      B   
ATOM   4315  HN  ALA   294       7.729 -12.487   8.751  1.00 10.00      B   
ATOM   4316  CA  ALA   294       8.270 -10.685   9.718  1.00 10.00      B   
ATOM   4317  CB  ALA   294       9.613 -10.800   9.013  1.00 10.00      B   
ATOM   4318  C   ALA   294       7.562  -9.401   9.307  1.00 10.00      B   
ATOM   4319  O   ALA   294       7.735  -8.360   9.938  1.00 10.00      B   
ATOM   4320  N   VAL   295       6.756  -9.485   8.254  1.00 10.00      B   
ATOM   4321  HN  VAL   295       6.660 -10.347   7.797  1.00 10.00      B   
ATOM   4322  CA  VAL   295       6.014  -8.330   7.755  1.00 10.00      B   
ATOM   4323  CB  VAL   295       5.211  -8.677   6.483  1.00 10.00      B   
ATOM   4324  CG1 VAL   295       4.385  -7.485   6.021  1.00 10.00      B   
ATOM   4325  CG2 VAL   295       6.146  -9.135   5.376  1.00 10.00      B   
ATOM   4326  C   VAL   295       5.069  -7.779   8.824  1.00 10.00      B   
ATOM   4327  O   VAL   295       5.097  -6.587   9.135  1.00 10.00      B   
ATOM   4328  N   GLU   296       4.251  -8.653   9.394  1.00 10.00      B   
ATOM   4329  HN  GLU   296       4.277  -9.594   9.107  1.00 10.00      B   
ATOM   4330  CA  GLU   296       3.304  -8.249  10.425  1.00 10.00      B   
ATOM   4331  CB  GLU   296       2.233  -9.319  10.631  1.00 10.00      B   
ATOM   4332  CG  GLU   296       1.339  -9.542   9.420  1.00 10.00      B   
ATOM   4333  CD  GLU   296       0.253 -10.568   9.672  1.00 10.00      B   
ATOM   4334  OE1 GLU   296       0.397 -11.368  10.620  1.00 10.00      B   
ATOM   4335  OE2 GLU   296      -0.749 -10.581   8.924  1.00 10.00      B   
ATOM   4336  C   GLU   296       4.021  -7.933  11.737  1.00 10.00      B   
ATOM   4337  O   GLU   296       3.534  -7.148  12.551  1.00 10.00      B   
ATOM   4338  N   ALA   297       5.189  -8.541  11.930  1.00 10.00      B   
ATOM   4339  HN  ALA   297       5.523  -9.162  11.247  1.00 10.00      B   
ATOM   4340  CA  ALA   297       5.981  -8.313  13.134  1.00 10.00      B   
ATOM   4341  CB  ALA   297       7.036  -9.398  13.298  1.00 10.00      B   
ATOM   4342  C   ALA   297       6.636  -6.939  13.081  1.00 10.00      B   
ATOM   4343  O   ALA   297       6.886  -6.316  14.111  1.00 10.00      B   
ATOM   4344  N   ALA   298       6.899  -6.464  11.866  1.00 10.00      B   
ATOM   4345  HN  ALA   298       6.677  -7.011  11.082  1.00 10.00      B   
ATOM   4346  CA  ALA   298       7.517  -5.158  11.665  1.00 10.00      B   
ATOM   4347  CB  ALA   298       7.850  -4.945  10.197  1.00 10.00      B   
ATOM   4348  C   ALA   298       6.610  -4.043  12.177  1.00 10.00      B   
ATOM   4349  O   ALA   298       7.077  -2.959  12.536  1.00 10.00      B   
ATOM   4350  N   GLY   299       5.315  -4.331  12.235  1.00 10.00      B   
ATOM   4351  HN  GLY   299       5.011  -5.220  11.954  1.00 10.00      B   
ATOM   4352  CA  GLY   299       4.350  -3.359  12.710  1.00 10.00      B   
ATOM   4353  C   GLY   299       4.399  -3.186  14.216  1.00 10.00      B   
ATOM   4354  O   GLY   299       3.707  -2.331  14.770  1.00 10.00      B   
ATOM   4355  N   ASP   300       5.206  -4.006  14.880  1.00 10.00      B   
ATOM   4356  HN  ASP   300       5.718  -4.680  14.382  1.00 10.00      B   
ATOM   4357  CA  ASP   300       5.348  -3.939  16.330  1.00 10.00      B   
ATOM   4358  CB  ASP   300       4.868  -5.238  16.989  1.00 10.00      B   
ATOM   4359  CG  ASP   300       3.376  -5.258  17.263  1.00 10.00      B   
ATOM   4360  OD1 ASP   300       2.870  -4.319  17.918  1.00 10.00      B   
ATOM   4361  OD2 ASP   300       2.701  -6.222  16.834  1.00 10.00      B   
ATOM   4362  C   ASP   300       6.798  -3.664  16.719  1.00 10.00      B   
ATOM   4363  O   ASP   300       7.180  -3.814  17.882  1.00 10.00      B   
ATOM   4364  N   VAL   301       7.607  -3.263  15.742  1.00 10.00      B   
ATOM   4365  HN  VAL   301       7.244  -3.151  14.838  1.00 10.00      B   
ATOM   4366  CA  VAL   301       9.015  -2.964  15.987  1.00 10.00      B   
ATOM   4367  CB  VAL   301       9.815  -2.835  14.667  1.00 10.00      B   
ATOM   4368  CG1 VAL   301      11.196  -2.239  14.912  1.00 10.00      B   
ATOM   4369  CG2 VAL   301       9.944  -4.191  13.995  1.00 10.00      B   
ATOM   4370  C   VAL   301       9.155  -1.688  16.811  1.00 10.00      B   
ATOM   4371  O   VAL   301       8.507  -0.678  16.526  1.00 10.00      B   
ATOM   4372  N   ASP   302       9.991  -1.742  17.837  1.00 10.00      B   
ATOM   4373  HN  ASP   302      10.479  -2.576  18.016  1.00 10.00      B   
ATOM   4374  CA  ASP   302      10.201  -0.597  18.708  1.00 10.00      B   
ATOM   4375  CB  ASP   302      10.076  -1.013  20.171  1.00 10.00      B   
ATOM   4376  CG  ASP   302       8.777  -0.552  20.792  1.00 10.00      B   
ATOM   4377  OD1 ASP   302       8.662   0.650  21.117  1.00 10.00      B   
ATOM   4378  OD2 ASP   302       7.869  -1.392  20.977  1.00 10.00      B   
ATOM   4379  C   ASP   302      11.548   0.069  18.466  1.00 10.00      B   
ATOM   4380  O   ASP   302      11.633   1.291  18.347  1.00 10.00      B   
ATOM   4381  N   VAL   303      12.601  -0.736  18.398  1.00 10.00      B   
ATOM   4382  HN  VAL   303      12.473  -1.704  18.480  1.00 10.00      B   
ATOM   4383  CA  VAL   303      13.943  -0.213  18.185  1.00 10.00      B   
ATOM   4384  CB  VAL   303      14.828  -0.418  19.439  1.00 10.00      B   
ATOM   4385  CG1 VAL   303      16.166   0.291  19.289  1.00 10.00      B   
ATOM   4386  CG2 VAL   303      14.109   0.054  20.693  1.00 10.00      B   
ATOM   4387  C   VAL   303      14.602  -0.894  16.990  1.00 10.00      B   
ATOM   4388  O   VAL   303      14.423  -2.093  16.774  1.00 10.00      B   
ATOM   4389  N   LEU   304      15.346  -0.126  16.207  1.00 10.00      B   
ATOM   4390  HN  LEU   304      15.434   0.834  16.414  1.00 10.00      B   
ATOM   4391  CA  LEU   304      16.041  -0.670  15.052  1.00 10.00      B   
ATOM   4392  CB  LEU   304      15.389  -0.225  13.739  1.00 10.00      B   
ATOM   4393  CG  LEU   304      15.704   1.192  13.259  1.00 10.00      B   
ATOM   4394  CD1 LEU   304      15.903   1.206  11.753  1.00 10.00      B   
ATOM   4395  CD2 LEU   304      14.599   2.152  13.661  1.00 10.00      B   
ATOM   4396  C   LEU   304      17.517  -0.289  15.086  1.00 10.00      B   
ATOM   4397  O   LEU   304      17.876   0.825  15.480  1.00 10.00      B   
ATOM   4398  N   LEU   305      18.368  -1.224  14.693  1.00 10.00      B   
ATOM   4399  HN  LEU   305      18.018  -2.098  14.406  1.00 10.00      B   
ATOM   4400  CA  LEU   305      19.805  -0.997  14.671  1.00 10.00      B   
ATOM   4401  CB  LEU   305      20.520  -2.033  15.546  1.00 10.00      B   
ATOM   4402  CG  LEU   305      20.007  -2.198  16.982  1.00 10.00      B   
ATOM   4403  CD1 LEU   305      20.728  -3.343  17.677  1.00 10.00      B   
ATOM   4404  CD2 LEU   305      20.174  -0.907  17.766  1.00 10.00      B   
ATOM   4405  C   LEU   305      20.324  -1.094  13.241  1.00 10.00      B   
ATOM   4406  O   LEU   305      19.830  -1.897  12.447  1.00 10.00      B   
ATOM   4407  N   LEU   306      21.303  -0.266  12.908  1.00 10.00      B   
ATOM   4408  HN  LEU   306      21.643   0.366  13.577  1.00 10.00      B   
ATOM   4409  CA  LEU   306      21.893  -0.267  11.573  1.00 10.00      B   
ATOM   4410  CB  LEU   306      21.193   0.736  10.640  1.00 10.00      B   
ATOM   4411  CG  LEU   306      19.995   1.511  11.204  1.00 10.00      B   
ATOM   4412  CD1 LEU   306      20.453   2.646  12.111  1.00 10.00      B   
ATOM   4413  CD2 LEU   306      19.126   2.044  10.075  1.00 10.00      B   
ATOM   4414  C   LEU   306      23.378   0.053  11.653  1.00 10.00      B   
ATOM   4415  O   LEU   306      23.797   0.856  12.492  1.00 10.00      B   
ATOM   4416  N   ASP   307      24.171  -0.580  10.796  1.00 10.00      B   
ATOM   4417  HN  ASP   307      23.783  -1.215  10.156  1.00 10.00      B   
ATOM   4418  CA  ASP   307      25.610  -0.344  10.783  1.00 10.00      B   
ATOM   4419  CB  ASP   307      26.398  -1.599  10.394  1.00 10.00      B   
ATOM   4420  CG  ASP   307      27.856  -1.518  10.818  1.00 10.00      B   
ATOM   4421  OD1 ASP   307      28.647  -0.829  10.137  1.00 10.00      B   
ATOM   4422  OD2 ASP   307      28.221  -2.135  11.844  1.00 10.00      B   
ATOM   4423  C   ASP   307      25.959   0.819   9.865  1.00 10.00      B   
ATOM   4424  O   ASP   307      25.308   1.039   8.840  1.00 10.00      B   
ATOM   4425  N   LYS   308      26.987   1.558  10.241  1.00 10.00      B   
ATOM   4426  HN  LYS   308      27.470   1.308  11.058  1.00 10.00      B   
ATOM   4427  CA  LYS   308      27.431   2.717   9.482  1.00 10.00      B   
ATOM   4428  CB  LYS   308      28.292   3.613  10.381  1.00 10.00      B   
ATOM   4429  CG  LYS   308      28.719   4.935   9.757  1.00 10.00      B   
ATOM   4430  CD  LYS   308      30.233   5.104   9.798  1.00 10.00      B   
ATOM   4431  CE  LYS   308      30.782   4.961  11.212  1.00 10.00      B   
ATOM   4432  NZ  LYS   308      32.248   4.719  11.214  1.00 10.00      B   
ATOM   4433  HZ1 LYS   308      32.589   4.580  10.244  1.00 10.00      B   
ATOM   4434  HZ2 LYS   308      32.473   3.860  11.769  1.00 10.00      B   
ATOM   4435  HZ3 LYS   308      32.750   5.528  11.638  1.00 10.00      B   
ATOM   4436  C   LYS   308      28.218   2.313   8.236  1.00 10.00      B   
ATOM   4437  O   LYS   308      28.271   3.054   7.256  1.00 10.00      B   
ATOM   4438  N   THR   309      28.799   1.125   8.262  1.00 10.00      B   
ATOM   4439  HN  THR   309      28.667   0.535   9.043  1.00 10.00      B   
ATOM   4440  CA  THR   309      29.607   0.650   7.148  1.00 10.00      B   
ATOM   4441  CB  THR   309      30.663  -0.366   7.626  1.00 10.00      B   
ATOM   4442  OG1 THR   309      30.955  -0.124   9.015  1.00 10.00      B   
ATOM   4443  HG1 THR   309      30.192  -0.403   9.552  1.00 10.00      B   
ATOM   4444  CG2 THR   309      31.941  -0.234   6.809  1.00 10.00      B   
ATOM   4445  C   THR   309      28.768   0.025   6.034  1.00 10.00      B   
ATOM   4446  O   THR   309      28.668  -1.197   5.935  1.00 10.00      B   
ATOM   4447  N   GLY   310      28.158   0.871   5.206  1.00 10.00      B   
ATOM   4448  HN  GLY   310      28.240   1.836   5.356  1.00 10.00      B   
ATOM   4449  CA  GLY   310      27.366   0.374   4.096  1.00 10.00      B   
ATOM   4450  C   GLY   310      25.894   0.720   4.191  1.00 10.00      B   
ATOM   4451  O   GLY   310      25.340   1.363   3.297  1.00 10.00      B   
ATOM   4452  N   THR   311      25.263   0.290   5.271  1.00 10.00      B   
ATOM   4453  HN  THR   311      25.763  -0.230   5.939  1.00 10.00      B   
ATOM   4454  CA  THR   311      23.843   0.532   5.481  1.00 10.00      B   
ATOM   4455  CB  THR   311      23.315  -0.279   6.681  1.00 10.00      B   
ATOM   4456  OG1 THR   311      23.635  -1.666   6.501  1.00 10.00      B   
ATOM   4457  HG1 THR   311      24.510  -1.754   6.080  1.00 10.00      B   
ATOM   4458  CG2 THR   311      21.806  -0.130   6.809  1.00 10.00      B   
ATOM   4459  C   THR   311      23.520   2.014   5.678  1.00 10.00      B   
ATOM   4460  O   THR   311      22.681   2.572   4.970  1.00 10.00      B   
ATOM   4461  N   ILE   312      24.183   2.647   6.640  1.00 10.00      B   
ATOM   4462  HN  ILE   312      24.849   2.153   7.169  1.00 10.00      B   
ATOM   4463  CA  ILE   312      23.938   4.056   6.936  1.00 10.00      B   
ATOM   4464  CB  ILE   312      24.643   4.517   8.235  1.00 10.00      B   
ATOM   4465  CG1 ILE   312      23.970   3.885   9.457  1.00 10.00      B   
ATOM   4466  CG2 ILE   312      24.643   6.037   8.354  1.00 10.00      B   
ATOM   4467  CD1 ILE   312      22.500   4.220   9.592  1.00 10.00      B   
ATOM   4468  C   ILE   312      24.294   4.982   5.772  1.00 10.00      B   
ATOM   4469  O   ILE   312      23.423   5.664   5.231  1.00 10.00      B   
ATOM   4470  N   THR   313      25.559   5.009   5.391  1.00 10.00      B   
ATOM   4471  HN  THR   313      26.214   4.438   5.843  1.00 10.00      B   
ATOM   4472  CA  THR   313      25.998   5.877   4.316  1.00 10.00      B   
ATOM   4473  CB  THR   313      27.393   6.444   4.609  1.00 10.00      B   
ATOM   4474  OG1 THR   313      28.097   5.521   5.453  1.00 10.00      B   
ATOM   4475  HG1 THR   313      28.862   5.171   4.968  1.00 10.00      B   
ATOM   4476  CG2 THR   313      27.272   7.777   5.331  1.00 10.00      B   
ATOM   4477  C   THR   313      25.955   5.183   2.955  1.00 10.00      B   
ATOM   4478  O   THR   313      24.940   5.247   2.258  1.00 10.00      B   
ATOM   4479  N   LEU   314      27.042   4.523   2.572  1.00 10.00      B   
ATOM   4480  HN  LEU   314      27.833   4.510   3.161  1.00 10.00      B   
ATOM   4481  CA  LEU   314      27.093   3.829   1.288  1.00 10.00      B   
ATOM   4482  CB  LEU   314      27.520   4.785   0.167  1.00 10.00      B   
ATOM   4483  CG  LEU   314      26.402   5.579  -0.515  1.00 10.00      B   
ATOM   4484  CD1 LEU   314      26.979   6.594  -1.489  1.00 10.00      B   
ATOM   4485  CD2 LEU   314      25.433   4.643  -1.222  1.00 10.00      B   
ATOM   4486  C   LEU   314      28.035   2.632   1.325  1.00 10.00      B   
ATOM   4487  O   LEU   314      27.767   1.599   0.713  1.00 10.00      B   
ATOM   4488  N   GLY   315      29.140   2.774   2.041  1.00 10.00      B   
ATOM   4489  HN  GLY   315      29.304   3.620   2.523  1.00 10.00      B   
ATOM   4490  CA  GLY   315      30.109   1.699   2.123  1.00 10.00      B   
ATOM   4491  C   GLY   315      31.290   1.957   1.214  1.00 10.00      B   
ATOM   4492  O   GLY   315      32.090   1.065   0.943  1.00 10.00      B   
ATOM   4493  N   ASN   316      31.398   3.194   0.745  1.00 10.00      B   
ATOM   4494  HN  ASN   316      30.731   3.865   1.012  1.00 10.00      B   
ATOM   4495  CA  ASN   316      32.483   3.595  -0.140  1.00 10.00      B   
ATOM   4496  CB  ASN   316      32.107   4.876  -0.890  1.00 10.00      B   
ATOM   4497  CG  ASN   316      31.557   4.627  -2.280  1.00 10.00      B   
ATOM   4498  OD1 ASN   316      32.014   3.738  -2.999  1.00 10.00      B   
ATOM   4499  ND2 ASN   316      30.566   5.415  -2.668  1.00 10.00      B   
ATOM   4500 HD21 ASN   316      30.246   6.103  -2.039  1.00 10.00      B   
ATOM   4501 HD22 ASN   316      30.192   5.280  -3.561  1.00 10.00      B   
ATOM   4502  C   ASN   316      33.742   3.845   0.673  1.00 10.00      B   
ATOM   4503  O   ASN   316      34.841   3.463   0.270  1.00 10.00      B   
ATOM   4504  N   ARG   317      33.566   4.508   1.819  1.00 10.00      B   
ATOM   4505  HN  ARG   317      32.654   4.806   2.057  1.00 10.00      B   
ATOM   4506  CA  ARG   317      34.672   4.824   2.723  1.00 10.00      B   
ATOM   4507  CB  ARG   317      35.343   3.539   3.233  1.00 10.00      B   
ATOM   4508  CG  ARG   317      34.385   2.509   3.813  1.00 10.00      B   
ATOM   4509  CD  ARG   317      34.778   1.094   3.410  1.00 10.00      B   
ATOM   4510  NE  ARG   317      36.086   0.709   3.939  1.00 10.00      B   
ATOM   4511  HE  ARG   317      36.703   1.434   4.190  1.00 10.00      B   
ATOM   4512  CZ  ARG   317      36.494  -0.554   4.076  1.00 10.00      B   
ATOM   4513  NH1 ARG   317      35.703  -1.561   3.725  1.00 10.00      B   
ATOM   4514 HH11 ARG   317      34.751  -1.377   3.320  1.00 10.00      B   
ATOM   4515 HH12 ARG   317      36.025  -2.548   3.844  1.00 10.00      B   
ATOM   4516  NH2 ARG   317      37.702  -0.811   4.559  1.00 10.00      B   
ATOM   4517 HH21 ARG   317      38.337  -0.027   4.830  1.00 10.00      B   
ATOM   4518 HH22 ARG   317      38.024  -1.796   4.665  1.00 10.00      B   
ATOM   4519  C   ARG   317      35.700   5.709   2.024  1.00 10.00      B   
ATOM   4520  O   ARG   317      36.892   5.656   2.325  1.00 10.00      B   
ATOM   4521  N   GLN   318      35.228   6.536   1.101  1.00 10.00      B   
ATOM   4522  HN  GLN   318      34.262   6.578   0.936  1.00 10.00      B   
ATOM   4523  CA  GLN   318      36.118   7.401   0.342  1.00 10.00      B   
ATOM   4524  CB  GLN   318      36.438   6.754  -1.008  1.00 10.00      B   
ATOM   4525  CG  GLN   318      35.246   6.661  -1.948  1.00 10.00      B   
ATOM   4526  CD  GLN   318      35.315   5.475  -2.888  1.00 10.00      B   
ATOM   4527  OE1 GLN   318      34.981   5.588  -4.067  1.00 10.00      B   
ATOM   4528  NE2 GLN   318      35.714   4.324  -2.370  1.00 10.00      B   
ATOM   4529 HE21 GLN   318      35.943   4.294  -1.414  1.00 10.00      B   
ATOM   4530 HE22 GLN   318      35.755   3.540  -2.958  1.00 10.00      B   
ATOM   4531  C   GLN   318      35.529   8.795   0.139  1.00 10.00      B   
ATOM   4532  O   GLN   318      34.340   8.946  -0.150  1.00 10.00      B   
ATOM   4533  N   ALA   319      36.378   9.801   0.296  1.00 10.00      B   
ATOM   4534  HN  ALA   319      37.314   9.600   0.522  1.00 10.00      B   
ATOM   4535  CA  ALA   319      35.991  11.198   0.125  1.00 10.00      B   
ATOM   4536  CB  ALA   319      35.262  11.716   1.355  1.00 10.00      B   
ATOM   4537  C   ALA   319      37.242  12.025  -0.127  1.00 10.00      B   
ATOM   4538  O   ALA   319      38.352  11.535   0.067  1.00 10.00      B   
ATOM   4539  N   SER   320      37.079  13.266  -0.560  1.00 10.00      B   
ATOM   4540  HN  SER   320      36.171  13.616  -0.704  1.00 10.00      B   
ATOM   4541  CA  SER   320      38.228  14.121  -0.829  1.00 10.00      B   
ATOM   4542  CB  SER   320      38.667  13.983  -2.287  1.00 10.00      B   
ATOM   4543  OG  SER   320      38.735  12.621  -2.674  1.00 10.00      B   
ATOM   4544  HG  SER   320      38.768  12.060  -1.887  1.00 10.00      B   
ATOM   4545  C   SER   320      37.938  15.583  -0.499  1.00 10.00      B   
ATOM   4546  O   SER   320      37.049  16.201  -1.086  1.00 10.00      B   
ATOM   4547  N   GLU   321      38.694  16.131   0.439  1.00 10.00      B   
ATOM   4548  HN  GLU   321      39.394  15.595   0.862  1.00 10.00      B   
ATOM   4549  CA  GLU   321      38.528  17.518   0.846  1.00 10.00      B   
ATOM   4550  CB  GLU   321      38.135  17.604   2.320  1.00 10.00      B   
ATOM   4551  CG  GLU   321      36.684  17.245   2.591  1.00 10.00      B   
ATOM   4552  CD  GLU   321      36.319  17.373   4.051  1.00 10.00      B   
ATOM   4553  OE1 GLU   321      36.619  18.425   4.653  1.00 10.00      B   
ATOM   4554  OE2 GLU   321      35.733  16.420   4.606  1.00 10.00      B   
ATOM   4555  C   GLU   321      39.807  18.305   0.583  1.00 10.00      B   
ATOM   4556  O   GLU   321      40.740  17.790  -0.033  1.00 10.00      B   
ATOM   4557  N   PHE   322      39.850  19.545   1.047  1.00 10.00      B   
ATOM   4558  HN  PHE   322      39.080  19.898   1.544  1.00 10.00      B   
ATOM   4559  CA  PHE   322      41.015  20.396   0.849  1.00 10.00      B   
ATOM   4560  CB  PHE   322      40.641  21.865   1.070  1.00 10.00      B   
ATOM   4561  CG  PHE   322      40.270  22.602  -0.183  1.00 10.00      B   
ATOM   4562  CD1 PHE   322      39.132  22.261  -0.895  1.00 10.00      B   
ATOM   4563  CD2 PHE   322      41.063  23.635  -0.651  1.00 10.00      B   
ATOM   4564  CE1 PHE   322      38.793  22.939  -2.050  1.00 10.00      B   
ATOM   4565  CE2 PHE   322      40.730  24.317  -1.804  1.00 10.00      B   
ATOM   4566  CZ  PHE   322      39.593  23.968  -2.505  1.00 10.00      B   
ATOM   4567  C   PHE   322      42.153  20.016   1.790  1.00 10.00      B   
ATOM   4568  O   PHE   322      41.920  19.625   2.935  1.00 10.00      B   
ATOM   4569  N   ILE   323      43.381  20.124   1.294  1.00 10.00      B   
ATOM   4570  HN  ILE   323      43.498  20.414   0.367  1.00 10.00      B   
ATOM   4571  CA  ILE   323      44.563  19.827   2.092  1.00 10.00      B   
ATOM   4572  CB  ILE   323      45.496  18.796   1.415  1.00 10.00      B   
ATOM   4573  CG1 ILE   323      45.518  18.991  -0.105  1.00 10.00      B   
ATOM   4574  CG2 ILE   323      45.075  17.379   1.779  1.00 10.00      B   
ATOM   4575  CD1 ILE   323      46.549  18.147  -0.826  1.00 10.00      B   
ATOM   4576  C   ILE   323      45.327  21.118   2.381  1.00 10.00      B   
ATOM   4577  O   ILE   323      46.105  21.596   1.553  1.00 10.00      B   
ATOM   4578  N   PRO   324      45.077  21.720   3.553  1.00 10.00      B   
ATOM   4579  CA  PRO   324      45.717  22.970   3.965  1.00 10.00      B   
ATOM   4580  CB  PRO   324      44.909  23.405   5.197  1.00 10.00      B   
ATOM   4581  CG  PRO   324      43.723  22.501   5.242  1.00 10.00      B   
ATOM   4582  CD  PRO   324      44.149  21.231   4.576  1.00 10.00      B   
ATOM   4583  C   PRO   324      47.178  22.761   4.349  1.00 10.00      B   
ATOM   4584  O   PRO   324      47.488  21.939   5.211  1.00 10.00      B   
ATOM   4585  N   ALA   325      48.067  23.503   3.704  1.00 10.00      B   
ATOM   4586  HN  ALA   325      47.758  24.132   3.017  1.00 10.00      B   
ATOM   4587  CA  ALA   325      49.491  23.406   3.978  1.00 10.00      B   
ATOM   4588  CB  ALA   325      50.090  22.219   3.243  1.00 10.00      B   
ATOM   4589  C   ALA   325      50.198  24.690   3.570  1.00 10.00      B   
ATOM   4590  O   ALA   325      49.907  25.260   2.514  1.00 10.00      B   
ATOM   4591  N   GLN   326      51.115  25.150   4.413  1.00 10.00      B   
ATOM   4592  HN  GLN   326      51.302  24.650   5.235  1.00 10.00      B   
ATOM   4593  CA  GLN   326      51.866  26.364   4.137  1.00 10.00      B   
ATOM   4594  CB  GLN   326      52.449  26.949   5.428  1.00 10.00      B   
ATOM   4595  CG  GLN   326      53.004  28.359   5.281  1.00 10.00      B   
ATOM   4596  CD  GLN   326      51.915  29.388   5.047  1.00 10.00      B   
ATOM   4597  OE1 GLN   326      50.784  29.224   5.505  1.00 10.00      B   
ATOM   4598  NE2 GLN   326      52.246  30.456   4.336  1.00 10.00      B   
ATOM   4599 HE21 GLN   326      53.168  30.528   4.004  1.00 10.00      B   
ATOM   4600 HE22 GLN   326      51.558  31.139   4.174  1.00 10.00      B   
ATOM   4601  C   GLN   326      52.977  26.061   3.140  1.00 10.00      B   
ATOM   4602  O   GLN   326      53.981  25.431   3.479  1.00 10.00      B   
ATOM   4603  N   GLY   327      52.782  26.502   1.910  1.00 10.00      B   
ATOM   4604  HN  GLY   327      51.964  27.008   1.708  1.00 10.00      B   
ATOM   4605  CA  GLY   327      53.754  26.264   0.862  1.00 10.00      B   
ATOM   4606  C   GLY   327      53.091  25.700  -0.374  1.00 10.00      B   
ATOM   4607  O   GLY   327      53.631  25.785  -1.476  1.00 10.00      B   
ATOM   4608  N   VAL   328      51.906  25.130  -0.183  1.00 10.00      B   
ATOM   4609  HN  VAL   328      51.530  25.101   0.724  1.00 10.00      B   
ATOM   4610  CA  VAL   328      51.146  24.545  -1.279  1.00 10.00      B   
ATOM   4611  CB  VAL   328      50.726  23.095  -0.955  1.00 10.00      B   
ATOM   4612  CG1 VAL   328      50.077  22.437  -2.164  1.00 10.00      B   
ATOM   4613  CG2 VAL   328      51.918  22.281  -0.474  1.00 10.00      B   
ATOM   4614  C   VAL   328      49.894  25.370  -1.551  1.00 10.00      B   
ATOM   4615  O   VAL   328      49.024  25.492  -0.688  1.00 10.00      B   
ATOM   4616  N   ASP   329      49.812  25.938  -2.745  1.00 10.00      B   
ATOM   4617  HN  ASP   329      50.540  25.802  -3.390  1.00 10.00      B   
ATOM   4618  CA  ASP   329      48.667  26.753  -3.132  1.00 10.00      B   
ATOM   4619  CB  ASP   329      49.048  27.669  -4.300  1.00 10.00      B   
ATOM   4620  CG  ASP   329      48.159  28.891  -4.417  1.00 10.00      B   
ATOM   4621  OD1 ASP   329      48.602  29.992  -4.037  1.00 10.00      B   
ATOM   4622  OD2 ASP   329      47.010  28.758  -4.893  1.00 10.00      B   
ATOM   4623  C   ASP   329      47.497  25.858  -3.533  1.00 10.00      B   
ATOM   4624  O   ASP   329      47.673  24.654  -3.734  1.00 10.00      B   
ATOM   4625  N   GLU   330      46.312  26.443  -3.665  1.00 10.00      B   
ATOM   4626  HN  GLU   330      46.238  27.413  -3.524  1.00 10.00      B   
ATOM   4627  CA  GLU   330      45.125  25.691  -4.050  1.00 10.00      B   
ATOM   4628  CB  GLU   330      43.867  26.549  -3.911  1.00 10.00      B   
ATOM   4629  CG  GLU   330      43.538  26.955  -2.484  1.00 10.00      B   
ATOM   4630  CD  GLU   330      42.181  27.623  -2.370  1.00 10.00      B   
ATOM   4631  OE1 GLU   330      41.573  27.940  -3.418  1.00 10.00      B   
ATOM   4632  OE2 GLU   330      41.714  27.829  -1.234  1.00 10.00      B   
ATOM   4633  C   GLU   330      45.254  25.198  -5.484  1.00 10.00      B   
ATOM   4634  O   GLU   330      44.660  24.192  -5.862  1.00 10.00      B   
ATOM   4635  N   LYS   331      46.050  25.912  -6.274  1.00 10.00      B   
ATOM   4636  HN  LYS   331      46.492  26.709  -5.905  1.00 10.00      B   
ATOM   4637  CA  LYS   331      46.276  25.557  -7.674  1.00 10.00      B   
ATOM   4638  CB  LYS   331      46.913  26.730  -8.422  1.00 10.00      B   
ATOM   4639  CG  LYS   331      46.057  27.983  -8.419  1.00 10.00      B   
ATOM   4640  CD  LYS   331      46.792  29.167  -9.018  1.00 10.00      B   
ATOM   4641  CE  LYS   331      45.940  30.420  -8.946  1.00 10.00      B   
ATOM   4642  NZ  LYS   331      46.619  31.592  -9.551  1.00 10.00      B   
ATOM   4643  HZ1 LYS   331      45.924  32.335  -9.766  1.00 10.00      B   
ATOM   4644  HZ2 LYS   331      47.092  31.318 -10.430  1.00 10.00      B   
ATOM   4645  HZ3 LYS   331      47.327  31.976  -8.893  1.00 10.00      B   
ATOM   4646  C   LYS   331      47.138  24.300  -7.798  1.00 10.00      B   
ATOM   4647  O   LYS   331      47.354  23.779  -8.894  1.00 10.00      B   
ATOM   4648  N   THR   332      47.628  23.819  -6.666  1.00 10.00      B   
ATOM   4649  HN  THR   332      47.440  24.292  -5.827  1.00 10.00      B   
ATOM   4650  CA  THR   332      48.445  22.617  -6.628  1.00 10.00      B   
ATOM   4651  CB  THR   332      49.819  22.902  -5.993  1.00 10.00      B   
ATOM   4652  OG1 THR   332      49.791  24.186  -5.353  1.00 10.00      B   
ATOM   4653  HG1 THR   332      49.120  24.183  -4.656  1.00 10.00      B   
ATOM   4654  CG2 THR   332      50.904  22.895  -7.054  1.00 10.00      B   
ATOM   4655  C   THR   332      47.738  21.527  -5.833  1.00 10.00      B   
ATOM   4656  O   THR   332      48.366  20.591  -5.346  1.00 10.00      B   
ATOM   4657  N   LEU   333      46.420  21.651  -5.718  1.00 10.00      B   
ATOM   4658  HN  LEU   333      45.971  22.415  -6.142  1.00 10.00      B   
ATOM   4659  CA  LEU   333      45.622  20.685  -4.976  1.00 10.00      B   
ATOM   4660  CB  LEU   333      44.245  21.272  -4.658  1.00 10.00      B   
ATOM   4661  CG  LEU   333      43.573  20.770  -3.379  1.00 10.00      B   
ATOM   4662  CD1 LEU   333      44.057  21.564  -2.174  1.00 10.00      B   
ATOM   4663  CD2 LEU   333      42.060  20.845  -3.505  1.00 10.00      B   
ATOM   4664  C   LEU   333      45.458  19.388  -5.760  1.00 10.00      B   
ATOM   4665  O   LEU   333      45.481  18.299  -5.190  1.00 10.00      B   
ATOM   4666  N   ALA   334      45.309  19.510  -7.071  1.00 10.00      B   
ATOM   4667  HN  ALA   334      45.324  20.404  -7.477  1.00 10.00      B   
ATOM   4668  CA  ALA   334      45.130  18.346  -7.929  1.00 10.00      B   
ATOM   4669  CB  ALA   334      43.842  18.483  -8.728  1.00 10.00      B   
ATOM   4670  C   ALA   334      46.321  18.175  -8.863  1.00 10.00      B   
ATOM   4671  O   ALA   334      46.189  17.647  -9.968  1.00 10.00      B   
ATOM   4672  N   ASP   335      47.485  18.621  -8.410  1.00 10.00      B   
ATOM   4673  HN  ASP   335      47.528  19.026  -7.516  1.00 10.00      B   
ATOM   4674  CA  ASP   335      48.697  18.517  -9.213  1.00 10.00      B   
ATOM   4675  CB  ASP   335      49.673  19.647  -8.869  1.00 10.00      B   
ATOM   4676  CG  ASP   335      50.754  19.829  -9.915  1.00 10.00      B   
ATOM   4677  OD1 ASP   335      50.535  20.607 -10.871  1.00 10.00      B   
ATOM   4678  OD2 ASP   335      51.831  19.208  -9.788  1.00 10.00      B   
ATOM   4679  C   ASP   335      49.360  17.157  -9.014  1.00 10.00      B   
ATOM   4680  O   ASP   335      49.071  16.204  -9.737  1.00 10.00      B   
ATOM   4681  N   ALA   336      50.220  17.063  -8.010  1.00 10.00      B   
ATOM   4682  HN  ALA   336      50.393  17.852  -7.454  1.00 10.00      B   
ATOM   4683  CA  ALA   336      50.914  15.819  -7.713  1.00 10.00      B   
ATOM   4684  CB  ALA   336      52.210  16.104  -6.973  1.00 10.00      B   
ATOM   4685  C   ALA   336      50.022  14.899  -6.892  1.00 10.00      B   
ATOM   4686  O   ALA   336      50.135  13.674  -6.963  1.00 10.00      B   
ATOM   4687  N   ALA   337      49.126  15.503  -6.119  1.00 10.00      B   
ATOM   4688  HN  ALA   337      49.099  16.485  -6.103  1.00 10.00      B   
ATOM   4689  CA  ALA   337      48.202  14.753  -5.278  1.00 10.00      B   
ATOM   4690  CB  ALA   337      47.342  15.694  -4.449  1.00 10.00      B   
ATOM   4691  C   ALA   337      47.332  13.812  -6.107  1.00 10.00      B   
ATOM   4692  O   ALA   337      47.149  12.651  -5.742  1.00 10.00      B   
ATOM   4693  N   GLN   338      46.824  14.314  -7.234  1.00 10.00      B   
ATOM   4694  HN  GLN   338      47.027  15.241  -7.475  1.00 10.00      B   
ATOM   4695  CA  GLN   338      45.975  13.516  -8.118  1.00 10.00      B   
ATOM   4696  CB  GLN   338      45.363  14.378  -9.223  1.00 10.00      B   
ATOM   4697  CG  GLN   338      44.426  13.610 -10.140  1.00 10.00      B   
ATOM   4698  CD  GLN   338      44.805  13.726 -11.606  1.00 10.00      B   
ATOM   4699  OE1 GLN   338      45.269  14.770 -12.065  1.00 10.00      B   
ATOM   4700  NE2 GLN   338      44.606  12.652 -12.348  1.00 10.00      B   
ATOM   4701 HE21 GLN   338      44.229  11.855 -11.919  1.00 10.00      B   
ATOM   4702 HE22 GLN   338      44.843  12.694 -13.300  1.00 10.00      B   
ATOM   4703  C   GLN   338      46.761  12.365  -8.731  1.00 10.00      B   
ATOM   4704  O   GLN   338      46.235  11.266  -8.918  1.00 10.00      B   
ATOM   4705  N   LEU   339      48.025  12.621  -9.042  1.00 10.00      B   
ATOM   4706  HN  LEU   339      48.388  13.519  -8.883  1.00 10.00      B   
ATOM   4707  CA  LEU   339      48.881  11.599  -9.621  1.00 10.00      B   
ATOM   4708  CB  LEU   339      50.223  12.200 -10.039  1.00 10.00      B   
ATOM   4709  CG  LEU   339      50.135  13.380 -11.012  1.00 10.00      B   
ATOM   4710  CD1 LEU   339      51.489  14.050 -11.178  1.00 10.00      B   
ATOM   4711  CD2 LEU   339      49.581  12.930 -12.356  1.00 10.00      B   
ATOM   4712  C   LEU   339      49.072  10.464  -8.623  1.00 10.00      B   
ATOM   4713  O   LEU   339      49.167   9.297  -8.999  1.00 10.00      B   
ATOM   4714  N   ALA   340      49.091  10.816  -7.342  1.00 10.00      B   
ATOM   4715  HN  ALA   340      49.002  11.765  -7.105  1.00 10.00      B   
ATOM   4716  CA  ALA   340      49.239   9.835  -6.283  1.00 10.00      B   
ATOM   4717  CB  ALA   340      49.600  10.519  -4.976  1.00 10.00      B   
ATOM   4718  C   ALA   340      47.946   9.043  -6.138  1.00 10.00      B   
ATOM   4719  O   ALA   340      47.960   7.879  -5.745  1.00 10.00      B   
ATOM   4720  N   SER   341      46.826   9.683  -6.466  1.00 10.00      B   
ATOM   4721  HN  SER   341      46.874  10.620  -6.758  1.00 10.00      B   
ATOM   4722  CA  SER   341      45.526   9.032  -6.392  1.00 10.00      B   
ATOM   4723  CB  SER   341      44.411  10.064  -6.534  1.00 10.00      B   
ATOM   4724  OG  SER   341      44.732  11.250  -5.836  1.00 10.00      B   
ATOM   4725  HG  SER   341      45.156  11.026  -5.002  1.00 10.00      B   
ATOM   4726  C   SER   341      45.403   7.979  -7.486  1.00 10.00      B   
ATOM   4727  O   SER   341      44.677   6.999  -7.339  1.00 10.00      B   
ATOM   4728  N   LEU   342      46.113   8.198  -8.590  1.00 10.00      B   
ATOM   4729  HN  LEU   342      46.650   9.018  -8.659  1.00 10.00      B   
ATOM   4730  CA  LEU   342      46.104   7.260  -9.707  1.00 10.00      B   
ATOM   4731  CB  LEU   342      46.637   7.928 -10.978  1.00 10.00      B   
ATOM   4732  CG  LEU   342      45.762   9.030 -11.583  1.00 10.00      B   
ATOM   4733  CD1 LEU   342      46.481   9.699 -12.747  1.00 10.00      B   
ATOM   4734  CD2 LEU   342      44.415   8.472 -12.023  1.00 10.00      B   
ATOM   4735  C   LEU   342      46.947   6.038  -9.363  1.00 10.00      B   
ATOM   4736  O   LEU   342      46.752   4.956  -9.917  1.00 10.00      B   
ATOM   4737  N   ALA   343      47.886   6.231  -8.444  1.00 10.00      B   
ATOM   4738  HN  ALA   343      47.993   7.125  -8.061  1.00 10.00      B   
ATOM   4739  CA  ALA   343      48.765   5.160  -7.995  1.00 10.00      B   
ATOM   4740  CB  ALA   343      49.875   5.732  -7.126  1.00 10.00      B   
ATOM   4741  C   ALA   343      47.971   4.129  -7.208  1.00 10.00      B   
ATOM   4742  O   ALA   343      48.229   2.927  -7.284  1.00 10.00      B   
ATOM   4743  N   ASP   344      46.997   4.614  -6.454  1.00 10.00      B   
ATOM   4744  HN  ASP   344      46.841   5.580  -6.441  1.00 10.00      B   
ATOM   4745  CA  ASP   344      46.149   3.751  -5.652  1.00 10.00      B   
ATOM   4746  CB  ASP   344      45.543   4.531  -4.481  1.00 10.00      B   
ATOM   4747  CG  ASP   344      45.076   3.629  -3.357  1.00 10.00      B   
ATOM   4748  OD1 ASP   344      44.959   2.401  -3.579  1.00 10.00      B   
ATOM   4749  OD2 ASP   344      44.822   4.140  -2.243  1.00 10.00      B   
ATOM   4750  C   ASP   344      45.048   3.164  -6.523  1.00 10.00      B   
ATOM   4751  O   ASP   344      44.056   3.829  -6.819  1.00 10.00      B   
ATOM   4752  N   GLU   345      45.238   1.921  -6.942  1.00 10.00      B   
ATOM   4753  HN  GLU   345      46.055   1.452  -6.673  1.00 10.00      B   
ATOM   4754  CA  GLU   345      44.277   1.237  -7.800  1.00 10.00      B   
ATOM   4755  CB  GLU   345      44.865  -0.069  -8.334  1.00 10.00      B   
ATOM   4756  CG  GLU   345      46.050   0.112  -9.269  1.00 10.00      B   
ATOM   4757  CD  GLU   345      46.411  -1.161 -10.012  1.00 10.00      B   
ATOM   4758  OE1 GLU   345      45.965  -2.251  -9.591  1.00 10.00      B   
ATOM   4759  OE2 GLU   345      47.139  -1.074 -11.027  1.00 10.00      B   
ATOM   4760  C   GLU   345      42.954   0.957  -7.090  1.00 10.00      B   
ATOM   4761  O   GLU   345      41.951   0.652  -7.738  1.00 10.00      B   
ATOM   4762  N   THR   346      42.946   1.062  -5.766  1.00 10.00      B   
ATOM   4763  HN  THR   346      43.765   1.334  -5.298  1.00 10.00      B   
ATOM   4764  CA  THR   346      41.732   0.804  -5.002  1.00 10.00      B   
ATOM   4765  CB  THR   346      42.009   0.692  -3.484  1.00 10.00      B   
ATOM   4766  OG1 THR   346      42.482   1.946  -2.974  1.00 10.00      B   
ATOM   4767  HG1 THR   346      43.404   2.087  -3.258  1.00 10.00      B   
ATOM   4768  CG2 THR   346      43.040  -0.391  -3.197  1.00 10.00      B   
ATOM   4769  C   THR   346      40.688   1.895  -5.252  1.00 10.00      B   
ATOM   4770  O   THR   346      41.037   3.042  -5.550  1.00 10.00      B   
ATOM   4771  N   PRO   347      39.391   1.554  -5.137  1.00 10.00      B   
ATOM   4772  CA  PRO   347      38.297   2.512  -5.345  1.00 10.00      B   
ATOM   4773  CB  PRO   347      37.031   1.701  -5.034  1.00 10.00      B   
ATOM   4774  CG  PRO   347      37.504   0.493  -4.295  1.00 10.00      B   
ATOM   4775  CD  PRO   347      38.887   0.210  -4.804  1.00 10.00      B   
ATOM   4776  C   PRO   347      38.409   3.704  -4.399  1.00 10.00      B   
ATOM   4777  O   PRO   347      37.963   4.810  -4.714  1.00 10.00      B   
ATOM   4778  N   GLU   348      39.017   3.466  -3.242  1.00 10.00      B   
ATOM   4779  HN  GLU   348      39.345   2.560  -3.060  1.00 10.00      B   
ATOM   4780  CA  GLU   348      39.209   4.498  -2.238  1.00 10.00      B   
ATOM   4781  CB  GLU   348      39.865   3.901  -0.992  1.00 10.00      B   
ATOM   4782  CG  GLU   348      39.196   2.635  -0.482  1.00 10.00      B   
ATOM   4783  CD  GLU   348      39.860   2.091   0.767  1.00 10.00      B   
ATOM   4784  OE1 GLU   348      40.786   1.257   0.644  1.00 10.00      B   
ATOM   4785  OE2 GLU   348      39.472   2.502   1.880  1.00 10.00      B   
ATOM   4786  C   GLU   348      40.072   5.632  -2.784  1.00 10.00      B   
ATOM   4787  O   GLU   348      39.717   6.805  -2.669  1.00 10.00      B   
ATOM   4788  N   GLY   349      41.193   5.274  -3.402  1.00 10.00      B   
ATOM   4789  HN  GLY   349      41.415   4.320  -3.487  1.00 10.00      B   
ATOM   4790  CA  GLY   349      42.091   6.276  -3.951  1.00 10.00      B   
ATOM   4791  C   GLY   349      41.558   6.902  -5.224  1.00 10.00      B   
ATOM   4792  O   GLY   349      41.904   8.036  -5.562  1.00 10.00      B   
ATOM   4793  N   ARG   350      40.706   6.168  -5.925  1.00 10.00      B   
ATOM   4794  HN  ARG   350      40.475   5.272  -5.604  1.00 10.00      B   
ATOM   4795  CA  ARG   350      40.120   6.647  -7.169  1.00 10.00      B   
ATOM   4796  CB  ARG   350      39.452   5.499  -7.924  1.00 10.00      B   
ATOM   4797  CG  ARG   350      40.371   4.796  -8.911  1.00 10.00      B   
ATOM   4798  CD  ARG   350      40.228   3.284  -8.831  1.00 10.00      B   
ATOM   4799  NE  ARG   350      38.883   2.838  -9.199  1.00 10.00      B   
ATOM   4800  HE  ARG   350      38.231   3.535  -9.447  1.00 10.00      B   
ATOM   4801  CZ  ARG   350      38.495   1.559  -9.214  1.00 10.00      B   
ATOM   4802  NH1 ARG   350      39.347   0.592  -8.884  1.00 10.00      B   
ATOM   4803 HH11 ARG   350      39.038  -0.404  -8.899  1.00 10.00      B   
ATOM   4804 HH12 ARG   350      40.331   0.823  -8.606  1.00 10.00      B   
ATOM   4805  NH2 ARG   350      37.252   1.246  -9.563  1.00 10.00      B   
ATOM   4806 HH21 ARG   350      36.574   1.996  -9.822  1.00 10.00      B   
ATOM   4807 HH22 ARG   350      36.945   0.247  -9.581  1.00 10.00      B   
ATOM   4808  C   ARG   350      39.133   7.788  -6.940  1.00 10.00      B   
ATOM   4809  O   ARG   350      38.833   8.549  -7.859  1.00 10.00      B   
ATOM   4810  N   SER   351      38.645   7.920  -5.713  1.00 10.00      B   
ATOM   4811  HN  SER   351      38.926   7.292  -5.015  1.00 10.00      B   
ATOM   4812  CA  SER   351      37.694   8.977  -5.386  1.00 10.00      B   
ATOM   4813  CB  SER   351      37.070   8.734  -4.011  1.00 10.00      B   
ATOM   4814  OG  SER   351      38.042   8.828  -2.980  1.00 10.00      B   
ATOM   4815  HG  SER   351      38.516   7.987  -2.898  1.00 10.00      B   
ATOM   4816  C   SER   351      38.361  10.351  -5.428  1.00 10.00      B   
ATOM   4817  O   SER   351      37.730  11.348  -5.780  1.00 10.00      B   
ATOM   4818  N   ILE   352      39.647  10.390  -5.099  1.00 10.00      B   
ATOM   4819  HN  ILE   352      40.101   9.556  -4.853  1.00 10.00      B   
ATOM   4820  CA  ILE   352      40.405  11.637  -5.080  1.00 10.00      B   
ATOM   4821  CB  ILE   352      41.781  11.458  -4.403  1.00 10.00      B   
ATOM   4822  CG1 ILE   352      41.647  10.567  -3.163  1.00 10.00      B   
ATOM   4823  CG2 ILE   352      42.366  12.811  -4.012  1.00 10.00      B   
ATOM   4824  CD1 ILE   352      42.969  10.170  -2.541  1.00 10.00      B   
ATOM   4825  C   ILE   352      40.575  12.207  -6.488  1.00 10.00      B   
ATOM   4826  O   ILE   352      40.866  13.386  -6.666  1.00 10.00      B   
ATOM   4827  N   VAL   353      40.365  11.371  -7.491  1.00 10.00      B   
ATOM   4828  HN  VAL   353      40.124  10.440  -7.295  1.00 10.00      B   
ATOM   4829  CA  VAL   353      40.488  11.799  -8.878  1.00 10.00      B   
ATOM   4830  CB  VAL   353      40.846  10.613  -9.809  1.00 10.00      B   
ATOM   4831  CG1 VAL   353      41.362  11.108 -11.154  1.00 10.00      B   
ATOM   4832  CG2 VAL   353      41.864   9.691  -9.153  1.00 10.00      B   
ATOM   4833  C   VAL   353      39.181  12.441  -9.354  1.00 10.00      B   
ATOM   4834  O   VAL   353      39.125  13.057 -10.418  1.00 10.00      B   
ATOM   4835  N   ILE   354      38.134  12.308  -8.548  1.00 10.00      B   
ATOM   4836  HN  ILE   354      38.242  11.833  -7.696  1.00 10.00      B   
ATOM   4837  CA  ILE   354      36.833  12.860  -8.901  1.00 10.00      B   
ATOM   4838  CB  ILE   354      35.771  11.745  -9.031  1.00 10.00      B   
ATOM   4839  CG1 ILE   354      36.227  10.680 -10.034  1.00 10.00      B   
ATOM   4840  CG2 ILE   354      34.425  12.327  -9.446  1.00 10.00      B   
ATOM   4841  CD1 ILE   354      35.375   9.428 -10.024  1.00 10.00      B   
ATOM   4842  C   ILE   354      36.352  13.888  -7.876  1.00 10.00      B   
ATOM   4843  O   ILE   354      36.076  15.039  -8.220  1.00 10.00      B   
ATOM   4844  N   LEU   355      36.282  13.473  -6.617  1.00 10.00      B   
ATOM   4845  HN  LEU   355      36.574  12.556  -6.398  1.00 10.00      B   
ATOM   4846  CA  LEU   355      35.800  14.335  -5.542  1.00 10.00      B   
ATOM   4847  CB  LEU   355      35.590  13.534  -4.258  1.00 10.00      B   
ATOM   4848  CG  LEU   355      34.543  12.420  -4.329  1.00 10.00      B   
ATOM   4849  CD1 LEU   355      34.542  11.605  -3.046  1.00 10.00      B   
ATOM   4850  CD2 LEU   355      33.160  12.995  -4.608  1.00 10.00      B   
ATOM   4851  C   LEU   355      36.700  15.539  -5.288  1.00 10.00      B   
ATOM   4852  O   LEU   355      36.216  16.622  -4.969  1.00 10.00      B   
ATOM   4853  N   ALA   356      38.002  15.361  -5.445  1.00 10.00      B   
ATOM   4854  HN  ALA   356      38.342  14.484  -5.718  1.00 10.00      B   
ATOM   4855  CA  ALA   356      38.941  16.453  -5.214  1.00 10.00      B   
ATOM   4856  CB  ALA   356      40.338  15.923  -4.945  1.00 10.00      B   
ATOM   4857  C   ALA   356      38.948  17.442  -6.373  1.00 10.00      B   
ATOM   4858  O   ALA   356      39.524  18.523  -6.274  1.00 10.00      B   
ATOM   4859  N   LYS   357      38.301  17.071  -7.469  1.00 10.00      B   
ATOM   4860  HN  LYS   357      37.853  16.200  -7.490  1.00 10.00      B   
ATOM   4861  CA  LYS   357      38.240  17.930  -8.641  1.00 10.00      B   
ATOM   4862  CB  LYS   357      38.708  17.176  -9.889  1.00 10.00      B   
ATOM   4863  CG  LYS   357      40.198  16.876  -9.916  1.00 10.00      B   
ATOM   4864  CD  LYS   357      40.638  16.393 -11.287  1.00 10.00      B   
ATOM   4865  CE  LYS   357      42.126  16.085 -11.315  1.00 10.00      B   
ATOM   4866  NZ  LYS   357      42.600  15.748 -12.686  1.00 10.00      B   
ATOM   4867  HZ1 LYS   357      43.612  15.504 -12.667  1.00 10.00      B   
ATOM   4868  HZ2 LYS   357      42.468  16.562 -13.324  1.00 10.00      B   
ATOM   4869  HZ3 LYS   357      42.067  14.939 -13.065  1.00 10.00      B   
ATOM   4870  C   LYS   357      36.832  18.473  -8.854  1.00 10.00      B   
ATOM   4871  O   LYS   357      36.530  19.043  -9.902  1.00 10.00      B   
ATOM   4872  N   GLN   358      35.984  18.324  -7.840  1.00 10.00      B   
ATOM   4873  HN  GLN   358      36.295  17.882  -7.021  1.00 10.00      B   
ATOM   4874  CA  GLN   358      34.600  18.787  -7.915  1.00 10.00      B   
ATOM   4875  CB  GLN   358      33.810  18.346  -6.677  1.00 10.00      B   
ATOM   4876  CG  GLN   358      34.163  19.108  -5.408  1.00 10.00      B   
ATOM   4877  CD  GLN   358      33.422  18.599  -4.190  1.00 10.00      B   
ATOM   4878  OE1 GLN   358      32.333  19.072  -3.866  1.00 10.00      B   
ATOM   4879  NE2 GLN   358      34.010  17.633  -3.507  1.00 10.00      B   
ATOM   4880 HE21 GLN   358      34.881  17.306  -3.824  1.00 10.00      B   
ATOM   4881 HE22 GLN   358      33.555  17.282  -2.712  1.00 10.00      B   
ATOM   4882  C   GLN   358      34.504  20.304  -8.090  1.00 10.00      B   
ATOM   4883  O   GLN   358      33.490  20.816  -8.562  1.00 10.00      B   
ATOM   4884  N   ARG   359      35.559  21.019  -7.713  1.00 10.00      B   
ATOM   4885  HN  ARG   359      36.345  20.561  -7.344  1.00 10.00      B   
ATOM   4886  CA  ARG   359      35.573  22.474  -7.827  1.00 10.00      B   
ATOM   4887  CB  ARG   359      35.774  23.108  -6.447  1.00 10.00      B   
ATOM   4888  CG  ARG   359      34.571  22.986  -5.526  1.00 10.00      B   
ATOM   4889  CD  ARG   359      34.986  22.965  -4.063  1.00 10.00      B   
ATOM   4890  NE  ARG   359      35.673  24.193  -3.660  1.00 10.00      B   
ATOM   4891  HE  ARG   359      36.214  24.654  -4.341  1.00 10.00      B   
ATOM   4892  CZ  ARG   359      35.604  24.715  -2.435  1.00 10.00      B   
ATOM   4893  NH1 ARG   359      34.889  24.118  -1.486  1.00 10.00      B   
ATOM   4894 HH11 ARG   359      34.837  24.532  -0.529  1.00 10.00      B   
ATOM   4895 HH12 ARG   359      34.369  23.236  -1.696  1.00 10.00      B   
ATOM   4896  NH2 ARG   359      36.264  25.832  -2.155  1.00 10.00      B   
ATOM   4897 HH21 ARG   359      36.833  26.308  -2.890  1.00 10.00      B   
ATOM   4898 HH22 ARG   359      36.217  26.240  -1.197  1.00 10.00      B   
ATOM   4899  C   ARG   359      36.652  22.952  -8.792  1.00 10.00      B   
ATOM   4900  O   ARG   359      36.843  24.154  -8.976  1.00 10.00      B   
ATOM   4901  N   PHE   360      37.347  22.011  -9.419  1.00 10.00      B   
ATOM   4902  HN  PHE   360      37.132  21.070  -9.254  1.00 10.00      B   
ATOM   4903  CA  PHE   360      38.411  22.352 -10.360  1.00 10.00      B   
ATOM   4904  CB  PHE   360      39.773  21.880  -9.840  1.00 10.00      B   
ATOM   4905  CG  PHE   360      40.666  22.991  -9.360  1.00 10.00      B   
ATOM   4906  CD1 PHE   360      41.960  22.725  -8.945  1.00 10.00      B   
ATOM   4907  CD2 PHE   360      40.215  24.302  -9.326  1.00 10.00      B   
ATOM   4908  CE1 PHE   360      42.787  23.742  -8.506  1.00 10.00      B   
ATOM   4909  CE2 PHE   360      41.036  25.325  -8.889  1.00 10.00      B   
ATOM   4910  CZ  PHE   360      42.324  25.044  -8.478  1.00 10.00      B   
ATOM   4911  C   PHE   360      38.142  21.778 -11.749  1.00 10.00      B   
ATOM   4912  O   PHE   360      38.154  22.506 -12.740  1.00 10.00      B   
ATOM   4913  N   ASN   361      37.908  20.468 -11.803  1.00 10.00      B   
ATOM   4914  HN  ASN   361      37.906  19.957 -10.968  1.00 10.00      B   
ATOM   4915  CA  ASN   361      37.632  19.762 -13.056  1.00 10.00      B   
ATOM   4916  CB  ASN   361      36.304  20.217 -13.674  1.00 10.00      B   
ATOM   4917  CG  ASN   361      35.339  19.066 -13.894  1.00 10.00      B   
ATOM   4918  OD1 ASN   361      35.751  17.918 -14.071  1.00 10.00      B   
ATOM   4919  ND2 ASN   361      34.047  19.363 -13.893  1.00 10.00      B   
ATOM   4920 HD21 ASN   361      33.787  20.300 -13.754  1.00 10.00      B   
ATOM   4921 HD22 ASN   361      33.401  18.635 -14.022  1.00 10.00      B   
ATOM   4922  C   ASN   361      38.771  19.911 -14.061  1.00 10.00      B   
ATOM   4923  O   ASN   361      38.554  19.892 -15.270  1.00 10.00      B   
ATOM   4924  N   LEU   362      39.986  20.052 -13.559  1.00 10.00      B   
ATOM   4925  HN  LEU   362      40.108  20.059 -12.589  1.00 10.00      B   
ATOM   4926  CA  LEU   362      41.145  20.208 -14.427  1.00 10.00      B   
ATOM   4927  CB  LEU   362      42.245  20.997 -13.714  1.00 10.00      B   
ATOM   4928  CG  LEU   362      41.863  22.383 -13.189  1.00 10.00      B   
ATOM   4929  CD1 LEU   362      43.071  23.060 -12.563  1.00 10.00      B   
ATOM   4930  CD2 LEU   362      41.283  23.245 -14.302  1.00 10.00      B   
ATOM   4931  C   LEU   362      41.682  18.853 -14.872  1.00 10.00      B   
ATOM   4932  O   LEU   362      42.014  18.008 -14.045  1.00 10.00      B   
ATOM   4933  N   ARG   363      41.754  18.647 -16.180  1.00 10.00      B   
ATOM   4934  HN  ARG   363      41.457  19.358 -16.794  1.00 10.00      B   
ATOM   4935  CA  ARG   363      42.264  17.398 -16.740  1.00 10.00      B   
ATOM   4936  CB  ARG   363      41.165  16.651 -17.502  1.00 10.00      B   
ATOM   4937  CG  ARG   363      40.426  15.605 -16.681  1.00 10.00      B   
ATOM   4938  CD  ARG   363      39.301  16.221 -15.866  1.00 10.00      B   
ATOM   4939  NE  ARG   363      38.186  16.654 -16.707  1.00 10.00      B   
ATOM   4940  HE  ARG   363      38.345  17.419 -17.307  1.00 10.00      B   
ATOM   4941  CZ  ARG   363      36.981  16.082 -16.706  1.00 10.00      B   
ATOM   4942  NH1 ARG   363      36.730  15.048 -15.909  1.00 10.00      B   
ATOM   4943 HH11 ARG   363      35.787  14.604 -15.907  1.00 10.00      B   
ATOM   4944 HH12 ARG   363      37.477  14.671 -15.285  1.00 10.00      B   
ATOM   4945  NH2 ARG   363      36.033  16.536 -17.512  1.00 10.00      B   
ATOM   4946 HH21 ARG   363      35.089  16.092 -17.515  1.00 10.00      B   
ATOM   4947 HH22 ARG   363      36.225  17.338 -18.152  1.00 10.00      B   
ATOM   4948  C   ARG   363      43.429  17.696 -17.673  1.00 10.00      B   
ATOM   4949  O   ARG   363      43.539  17.125 -18.758  1.00 10.00      B   
ATOM   4950  N   GLU   364      44.297  18.595 -17.233  1.00 10.00      B   
ATOM   4951  HN  GLU   364      44.158  18.994 -16.349  1.00 10.00      B   
ATOM   4952  CA  GLU   364      45.455  19.005 -18.021  1.00 10.00      B   
ATOM   4953  CB  GLU   364      46.096  20.247 -17.404  1.00 10.00      B   
ATOM   4954  CG  GLU   364      45.118  21.219 -16.771  1.00 10.00      B   
ATOM   4955  CD  GLU   364      45.799  22.482 -16.298  1.00 10.00      B   
ATOM   4956  OE1 GLU   364      46.744  22.381 -15.491  1.00 10.00      B   
ATOM   4957  OE2 GLU   364      45.393  23.583 -16.738  1.00 10.00      B   
ATOM   4958  C   GLU   364      46.499  17.899 -18.103  1.00 10.00      B   
ATOM   4959  O   GLU   364      47.308  17.864 -19.029  1.00 10.00      B   
ATOM   4960  N   ARG   365      46.485  17.008 -17.124  1.00 10.00      B   
ATOM   4961  HN  ARG   365      45.801  17.073 -16.425  1.00 10.00      B   
ATOM   4962  CA  ARG   365      47.446  15.916 -17.081  1.00 10.00      B   
ATOM   4963  CB  ARG   365      47.808  15.562 -15.632  1.00 10.00      B   
ATOM   4964  CG  ARG   365      48.060  16.761 -14.727  1.00 10.00      B   
ATOM   4965  CD  ARG   365      49.172  17.653 -15.260  1.00 10.00      B   
ATOM   4966  NE  ARG   365      48.818  19.069 -15.162  1.00 10.00      B   
ATOM   4967  HE  ARG   365      48.343  19.470 -15.925  1.00 10.00      B   
ATOM   4968  CZ  ARG   365      49.115  19.846 -14.122  1.00 10.00      B   
ATOM   4969  NH1 ARG   365      49.791  19.354 -13.093  1.00 10.00      B   
ATOM   4970 HH11 ARG   365      50.096  18.355 -13.091  1.00 10.00      B   
ATOM   4971 HH12 ARG   365      50.025  19.964 -12.273  1.00 10.00      B   
ATOM   4972  NH2 ARG   365      48.716  21.112 -14.105  1.00 10.00      B   
ATOM   4973 HH21 ARG   365      48.159  21.505 -14.909  1.00 10.00      B   
ATOM   4974 HH22 ARG   365      48.946  21.723 -13.295  1.00 10.00      B   
ATOM   4975  C   ARG   365      46.901  14.690 -17.802  1.00 10.00      B   
ATOM   4976  O   ARG   365      45.721  14.641 -18.150  1.00 10.00      B   
ATOM   4977  N   ASP   366      47.766  13.719 -18.038  1.00 10.00      B   
ATOM   4978  HN  ASP   366      48.694  13.827 -17.751  1.00 10.00      B   
ATOM   4979  CA  ASP   366      47.376  12.489 -18.713  1.00 10.00      B   
ATOM   4980  CB  ASP   366      48.255  12.245 -19.940  1.00 10.00      B   
ATOM   4981  CG  ASP   366      47.776  12.983 -21.171  1.00 10.00      B   
ATOM   4982  OD1 ASP   366      46.655  12.702 -21.643  1.00 10.00      B   
ATOM   4983  OD2 ASP   366      48.531  13.834 -21.692  1.00 10.00      B   
ATOM   4984  C   ASP   366      47.496  11.314 -17.757  1.00 10.00      B   
ATOM   4985  O   ASP   366      47.539  11.498 -16.539  1.00 10.00      B   
ATOM   4986  N   VAL   367      47.560  10.108 -18.307  1.00 10.00      B   
ATOM   4987  HN  VAL   367      47.528  10.022 -19.285  1.00 10.00      B   
ATOM   4988  CA  VAL   367      47.678   8.911 -17.490  1.00 10.00      B   
ATOM   4989  CB  VAL   367      47.013   7.687 -18.157  1.00 10.00      B   
ATOM   4990  CG1 VAL   367      47.067   6.476 -17.238  1.00 10.00      B   
ATOM   4991  CG2 VAL   367      45.573   8.002 -18.541  1.00 10.00      B   
ATOM   4992  C   VAL   367      49.144   8.608 -17.184  1.00 10.00      B   
ATOM   4993  O   VAL   367      49.555   8.615 -16.028  1.00 10.00      B   
ATOM   4994  N   GLN   368      49.933   8.360 -18.223  1.00 10.00      B   
ATOM   4995  HN  GLN   368      49.558   8.385 -19.131  1.00 10.00      B   
ATOM   4996  CA  GLN   368      51.347   8.051 -18.038  1.00 10.00      B   
ATOM   4997  CB  GLN   368      51.569   6.538 -17.934  1.00 10.00      B   
ATOM   4998  CG  GLN   368      50.875   5.722 -19.015  1.00 10.00      B   
ATOM   4999  CD  GLN   368      50.868   4.237 -18.706  1.00 10.00      B   
ATOM   5000  OE1 GLN   368      51.774   3.719 -18.052  1.00 10.00      B   
ATOM   5001  NE2 GLN   368      49.851   3.537 -19.183  1.00 10.00      B   
ATOM   5002 HE21 GLN   368      49.167   4.006 -19.706  1.00 10.00      B   
ATOM   5003 HE22 GLN   368      49.820   2.576 -18.986  1.00 10.00      B   
ATOM   5004  C   GLN   368      52.212   8.662 -19.137  1.00 10.00      B   
ATOM   5005  O   GLN   368      53.133   8.024 -19.653  1.00 10.00      B   
ATOM   5006  N   SER   369      51.920   9.905 -19.483  1.00 10.00      B   
ATOM   5007  HN  SER   369      51.183  10.369 -19.029  1.00 10.00      B   
ATOM   5008  CA  SER   369      52.674  10.602 -20.516  1.00 10.00      B   
ATOM   5009  CB  SER   369      51.798  11.644 -21.208  1.00 10.00      B   
ATOM   5010  OG  SER   369      50.576  11.071 -21.645  1.00 10.00      B   
ATOM   5011  HG  SER   369      49.944  11.775 -21.833  1.00 10.00      B   
ATOM   5012  C   SER   369      53.917  11.263 -19.929  1.00 10.00      B   
ATOM   5013  O   SER   369      54.864  11.587 -20.647  1.00 10.00      B   
ATOM   5014  N   LEU   370      53.915  11.451 -18.615  1.00 10.00      B   
ATOM   5015  HN  LEU   370      53.134  11.166 -18.091  1.00 10.00      B   
ATOM   5016  CA  LEU   370      55.042  12.073 -17.934  1.00 10.00      B   
ATOM   5017  CB  LEU   370      54.562  13.122 -16.926  1.00 10.00      B   
ATOM   5018  CG  LEU   370      54.029  14.428 -17.514  1.00 10.00      B   
ATOM   5019  CD1 LEU   370      53.510  15.340 -16.412  1.00 10.00      B   
ATOM   5020  CD2 LEU   370      55.108  15.128 -18.324  1.00 10.00      B   
ATOM   5021  C   LEU   370      55.901  11.027 -17.235  1.00 10.00      B   
ATOM   5022  O   LEU   370      56.517  11.309 -16.205  1.00 10.00      B   
ATOM   5023  N   HIS   371      55.951   9.827 -17.816  1.00 10.00      B   
ATOM   5024  HN  HIS   371      55.450   9.682 -18.649  1.00 10.00      B   
ATOM   5025  CA  HIS   371      56.731   8.715 -17.262  1.00 10.00      B   
ATOM   5026  CB  HIS   371      58.239   9.022 -17.258  1.00 10.00      B   
ATOM   5027  CG  HIS   371      58.722   9.743 -18.480  1.00 10.00      B   
ATOM   5028  ND1 HIS   371      58.617   9.223 -19.752  1.00 10.00      B   
ATOM   5029  HD1 HIS   371      58.247   8.344 -19.982  1.00 10.00      B   
ATOM   5030  CD2 HIS   371      59.284  10.964 -18.622  1.00 10.00      B   
ATOM   5031  CE1 HIS   371      59.094  10.093 -20.622  1.00 10.00      B   
ATOM   5032  NE2 HIS   371      59.501  11.158 -19.960  1.00 10.00      B   
ATOM   5033  HE2 HIS   371      59.894  11.964 -20.365  1.00 10.00      B   
ATOM   5034  C   HIS   371      56.241   8.361 -15.861  1.00 10.00      B   
ATOM   5035  O   HIS   371      57.004   8.363 -14.893  1.00 10.00      B   
ATOM   5036  N   ALA   372      54.956   8.055 -15.768  1.00 10.00      B   
ATOM   5037  HN  ALA   372      54.411   8.045 -16.580  1.00 10.00      B   
ATOM   5038  CA  ALA   372      54.331   7.718 -14.500  1.00 10.00      B   
ATOM   5039  CB  ALA   372      52.847   8.049 -14.541  1.00 10.00      B   
ATOM   5040  C   ALA   372      54.539   6.254 -14.135  1.00 10.00      B   
ATOM   5041  O   ALA   372      54.069   5.353 -14.834  1.00 10.00      B   
ATOM   5042  N   THR   373      55.259   6.028 -13.048  1.00 10.00      B   
ATOM   5043  HN  THR   373      55.639   6.788 -12.558  1.00 10.00      B   
ATOM   5044  CA  THR   373      55.512   4.684 -12.560  1.00 10.00      B   
ATOM   5045  CB  THR   373      56.832   4.643 -11.774  1.00 10.00      B   
ATOM   5046  OG1 THR   373      57.230   5.986 -11.461  1.00 10.00      B   
ATOM   5047  HG1 THR   373      58.002   6.221 -11.993  1.00 10.00      B   
ATOM   5048  CG2 THR   373      57.921   3.976 -12.600  1.00 10.00      B   
ATOM   5049  C   THR   373      54.371   4.259 -11.645  1.00 10.00      B   
ATOM   5050  O   THR   373      54.191   4.823 -10.565  1.00 10.00      B   
ATOM   5051  N   PHE   374      53.594   3.281 -12.087  1.00 10.00      B   
ATOM   5052  HN  PHE   374      53.793   2.862 -12.950  1.00 10.00      B   
ATOM   5053  CA  PHE   374      52.458   2.806 -11.313  1.00 10.00      B   
ATOM   5054  CB  PHE   374      51.345   2.283 -12.223  1.00 10.00      B   
ATOM   5055  CG  PHE   374      50.645   3.365 -12.993  1.00 10.00      B   
ATOM   5056  CD1 PHE   374      50.975   3.617 -14.314  1.00 10.00      B   
ATOM   5057  CD2 PHE   374      49.657   4.132 -12.395  1.00 10.00      B   
ATOM   5058  CE1 PHE   374      50.337   4.612 -15.025  1.00 10.00      B   
ATOM   5059  CE2 PHE   374      49.013   5.130 -13.100  1.00 10.00      B   
ATOM   5060  CZ  PHE   374      49.354   5.370 -14.418  1.00 10.00      B   
ATOM   5061  C   PHE   374      52.865   1.761 -10.286  1.00 10.00      B   
ATOM   5062  O   PHE   374      53.092   0.596 -10.623  1.00 10.00      B   
ATOM   5063  N   VAL   375      52.974   2.194  -9.037  1.00 10.00      B   
ATOM   5064  HN  VAL   375      52.794   3.141  -8.843  1.00 10.00      B   
ATOM   5065  CA  VAL   375      53.335   1.308  -7.939  1.00 10.00      B   
ATOM   5066  CB  VAL   375      54.356   1.965  -6.982  1.00 10.00      B   
ATOM   5067  CG1 VAL   375      54.857   0.960  -5.953  1.00 10.00      B   
ATOM   5068  CG2 VAL   375      55.520   2.557  -7.763  1.00 10.00      B   
ATOM   5069  C   VAL   375      52.078   0.947  -7.162  1.00 10.00      B   
ATOM   5070  O   VAL   375      51.495   1.797  -6.483  1.00 10.00      B   
ATOM   5071  N   PRO   376      51.640  -0.314  -7.268  1.00 10.00      B   
ATOM   5072  CA  PRO   376      50.433  -0.792  -6.592  1.00 10.00      B   
ATOM   5073  CB  PRO   376      50.186  -2.157  -7.243  1.00 10.00      B   
ATOM   5074  CG  PRO   376      51.539  -2.618  -7.663  1.00 10.00      B   
ATOM   5075  CD  PRO   376      52.295  -1.379  -8.055  1.00 10.00      B   
ATOM   5076  C   PRO   376      50.623  -0.952  -5.087  1.00 10.00      B   
ATOM   5077  O   PRO   376      51.635  -0.531  -4.522  1.00 10.00      B   
ATOM   5078  N   PHE   377      49.635  -1.566  -4.447  1.00 10.00      B   
ATOM   5079  HN  PHE   377      48.856  -1.877  -4.961  1.00 10.00      B   
ATOM   5080  CA  PHE   377      49.669  -1.794  -3.011  1.00 10.00      B   
ATOM   5081  CB  PHE   377      48.326  -2.369  -2.543  1.00 10.00      B   
ATOM   5082  CG  PHE   377      48.188  -2.488  -1.051  1.00 10.00      B   
ATOM   5083  CD1 PHE   377      48.456  -1.405  -0.227  1.00 10.00      B   
ATOM   5084  CD2 PHE   377      47.790  -3.680  -0.473  1.00 10.00      B   
ATOM   5085  CE1 PHE   377      48.327  -1.511   1.143  1.00 10.00      B   
ATOM   5086  CE2 PHE   377      47.659  -3.794   0.897  1.00 10.00      B   
ATOM   5087  CZ  PHE   377      47.929  -2.707   1.706  1.00 10.00      B   
ATOM   5088  C   PHE   377      50.809  -2.740  -2.645  1.00 10.00      B   
ATOM   5089  O   PHE   377      50.772  -3.929  -2.972  1.00 10.00      B   
ATOM   5090  N   THR   378      51.827  -2.199  -1.989  1.00 10.00      B   
ATOM   5091  HN  THR   378      51.802  -1.244  -1.779  1.00 10.00      B   
ATOM   5092  CA  THR   378      52.986  -2.978  -1.582  1.00 10.00      B   
ATOM   5093  CB  THR   378      54.195  -2.056  -1.352  1.00 10.00      B   
ATOM   5094  OG1 THR   378      53.773  -0.888  -0.630  1.00 10.00      B   
ATOM   5095  HG1 THR   378      54.195  -0.107  -1.018  1.00 10.00      B   
ATOM   5096  CG2 THR   378      54.802  -1.633  -2.681  1.00 10.00      B   
ATOM   5097  C   THR   378      52.701  -3.765  -0.305  1.00 10.00      B   
ATOM   5098  O   THR   378      51.693  -3.532   0.370  1.00 10.00      B   
ATOM   5099  N   ALA   379      53.584  -4.698   0.025  1.00 10.00      B   
ATOM   5100  HN  ALA   379      54.367  -4.847  -0.553  1.00 10.00      B   
ATOM   5101  CA  ALA   379      53.416  -5.509   1.223  1.00 10.00      B   
ATOM   5102  CB  ALA   379      53.602  -6.984   0.909  1.00 10.00      B   
ATOM   5103  C   ALA   379      54.368  -5.067   2.327  1.00 10.00      B   
ATOM   5104  O   ALA   379      54.008  -5.063   3.501  1.00 10.00      B   
ATOM   5105  N   GLN   380      55.580  -4.687   1.947  1.00 10.00      B   
ATOM   5106  HN  GLN   380      55.812  -4.706   0.994  1.00 10.00      B   
ATOM   5107  CA  GLN   380      56.578  -4.245   2.914  1.00 10.00      B   
ATOM   5108  CB  GLN   380      57.990  -4.367   2.334  1.00 10.00      B   
ATOM   5109  CG  GLN   380      58.422  -5.803   2.084  1.00 10.00      B   
ATOM   5110  CD  GLN   380      59.856  -5.924   1.603  1.00 10.00      B   
ATOM   5111  OE1 GLN   380      60.374  -5.052   0.904  1.00 10.00      B   
ATOM   5112  NE2 GLN   380      60.506  -7.012   1.977  1.00 10.00      B   
ATOM   5113 HE21 GLN   380      60.030  -7.665   2.534  1.00 10.00      B   
ATOM   5114 HE22 GLN   380      61.438  -7.122   1.687  1.00 10.00      B   
ATOM   5115  C   GLN   380      56.307  -2.817   3.366  1.00 10.00      B   
ATOM   5116  O   GLN   380      56.491  -2.476   4.534  1.00 10.00      B   
ATOM   5117  N   SER   381      55.872  -1.988   2.434  1.00 10.00      B   
ATOM   5118  HN  SER   381      55.772  -2.311   1.515  1.00 10.00      B   
ATOM   5119  CA  SER   381      55.574  -0.600   2.735  1.00 10.00      B   
ATOM   5120  CB  SER   381      56.039   0.283   1.578  1.00 10.00      B   
ATOM   5121  OG  SER   381      56.927  -0.428   0.730  1.00 10.00      B   
ATOM   5122  HG  SER   381      57.818  -0.075   0.836  1.00 10.00      B   
ATOM   5123  C   SER   381      54.081  -0.398   2.990  1.00 10.00      B   
ATOM   5124  O   SER   381      53.691   0.478   3.763  1.00 10.00      B   
ATOM   5125  N   ARG   382      53.257  -1.220   2.333  1.00 10.00      B   
ATOM   5126  HN  ARG   382      53.640  -1.893   1.738  1.00 10.00      B   
ATOM   5127  CA  ARG   382      51.799  -1.143   2.463  1.00 10.00      B   
ATOM   5128  CB  ARG   382      51.342  -1.507   3.877  1.00 10.00      B   
ATOM   5129  CG  ARG   382      51.451  -2.983   4.203  1.00 10.00      B   
ATOM   5130  CD  ARG   382      50.911  -3.271   5.589  1.00 10.00      B   
ATOM   5131  NE  ARG   382      50.958  -4.696   5.913  1.00 10.00      B   
ATOM   5132  HE  ARG   382      51.783  -5.184   5.680  1.00 10.00      B   
ATOM   5133  CZ  ARG   382      49.959  -5.359   6.493  1.00 10.00      B   
ATOM   5134  NH1 ARG   382      48.830  -4.735   6.811  1.00 10.00      B   
ATOM   5135 HH11 ARG   382      48.714  -3.720   6.603  1.00 10.00      B   
ATOM   5136 HH12 ARG   382      48.047  -5.255   7.267  1.00 10.00      B   
ATOM   5137  NH2 ARG   382      50.085  -6.654   6.750  1.00 10.00      B   
ATOM   5138 HH21 ARG   382      49.306  -7.176   7.207  1.00 10.00      B   
ATOM   5139 HH22 ARG   382      50.967  -7.157   6.494  1.00 10.00      B   
ATOM   5140  C   ARG   382      51.293   0.239   2.076  1.00 10.00      B   
ATOM   5141  O   ARG   382      50.391   0.790   2.711  1.00 10.00      B   
ATOM   5142  N   MET   383      51.874   0.788   1.021  1.00 10.00      B   
ATOM   5143  HN  MET   383      52.569   0.284   0.539  1.00 10.00      B   
ATOM   5144  CA  MET   383      51.505   2.110   0.551  1.00 10.00      B   
ATOM   5145  CB  MET   383      52.406   3.163   1.203  1.00 10.00      B   
ATOM   5146  CG  MET   383      53.885   3.013   0.868  1.00 10.00      B   
ATOM   5147  SD  MET   383      54.918   4.314   1.574  1.00 10.00      B   
ATOM   5148  CE  MET   383      54.393   4.279   3.285  1.00 10.00      B   
ATOM   5149  C   MET   383      51.623   2.204  -0.963  1.00 10.00      B   
ATOM   5150  O   MET   383      52.417   1.490  -1.580  1.00 10.00      B   
ATOM   5151  N   SER   384      50.819   3.068  -1.553  1.00 10.00      B   
ATOM   5152  HN  SER   384      50.184   3.579  -1.013  1.00 10.00      B   
ATOM   5153  CA  SER   384      50.848   3.283  -2.984  1.00 10.00      B   
ATOM   5154  CB  SER   384      49.457   3.710  -3.443  1.00 10.00      B   
ATOM   5155  OG  SER   384      48.487   3.346  -2.469  1.00 10.00      B   
ATOM   5156  HG  SER   384      48.214   2.430  -2.616  1.00 10.00      B   
ATOM   5157  C   SER   384      51.863   4.379  -3.284  1.00 10.00      B   
ATOM   5158  O   SER   384      52.130   5.223  -2.424  1.00 10.00      B   
ATOM   5159  N   GLY   385      52.437   4.363  -4.475  1.00 10.00      B   
ATOM   5160  HN  GLY   385      52.186   3.673  -5.127  1.00 10.00      B   
ATOM   5161  CA  GLY   385      53.422   5.370  -4.821  1.00 10.00      B   
ATOM   5162  C   GLY   385      53.530   5.613  -6.311  1.00 10.00      B   
ATOM   5163  O   GLY   385      53.049   4.815  -7.116  1.00 10.00      B   
ATOM   5164  N   ILE   386      54.162   6.719  -6.675  1.00 10.00      B   
ATOM   5165  HN  ILE   386      54.519   7.315  -5.980  1.00 10.00      B   
ATOM   5166  CA  ILE   386      54.344   7.082  -8.072  1.00 10.00      B   
ATOM   5167  CB  ILE   386      53.064   7.716  -8.671  1.00 10.00      B
[truncated: 207,982 more chars]
