# Supplementary material for: Large-scale discovery of protein interactions at residue resolution using co-evolution calculated from genomic sequences
Source: Nat Commun. 2021 Mar 2;12:1396. doi: 10.1038/s41467-021-21636-z (PMC7925567; doi:10.1038/s41467-021-21636-z)
Supplement: Supplementary file 13 — Supplementary Data 11 [file 41467_2021_21636_MOESM13_ESM.zip › supplementary_prediction/membrane127199_SECE_ATPD/membrane127199_SECE_ECOLI_ATPD_ECOLI_inter_ecs.csv]

X	Unnamed..0.1	A_i	A_j	cn	dist	dist_intra	dist_multimer	fn	i	j	segmentwise_precision	probability	segment_i	segment_j	precision	evcomplex_raw	X_e_i	X_e_j	intra_enrich_max	intra_enrich_min	Z_score	inter_relative_rank_longrange	asa_i	asa_j	asa_max	asa_min	conservation_i	conservation_j	conservation_max	conservation_min	f_hydrophilicity	enrichment_5	enrichment_10	evcomplex_normed	residue_prediction_strucaware	residue_prediction_strucfree	A_i_state	A_j_state
0	88	S	A	0.115778	NA	NA	NA	0	105	149	NA	1.81672394043528	A_1	B_1	0.5	1.81672394043528	2.33354097759443	2.64509090040601	2.64509090040601	2.33354097759443	6.49205862329234	0.101694915254237	0.596389637702548	0.495739967623754	0.596389637702548	0.495739967623754	0.618	0.738	0.738	0.618	0.8911	1.40075736047949	4.10754907867631	1.14996187063413	0.607467807966697	0.628656861651503	found	missing
1	139	K	I	0.10318	NA	NA	NA	0	81	5	NA	1.61904313577806	A_1	B_1	0.404761904761905	1.61904313577806	0.846847431985023	2.13993807050729	2.13993807050729	0.846847431985023	5.81653421343343	0.155932203389831	0.632596976444392	0.346666666666667	0.632596976444392	0.346666666666667	0.837	0.322	0.837	0.322	-2.6509	1.25500300978733	2.22547381235348	1.02483257451355	0.446896301634556	0.523110112716452	found	found
4	233	F	S	0.086735	NA	NA	NA	0	71	2	NA	1.36099734814606	A_1	B_1	0.304878048780488	1.36099734814606	3.10184442557167	1.36935816831952	3.10184442557167	1.36935816831952	4.93472766317705	0.301694915254237	0.535442466460268	0.947552447552448	0.947552447552448	0.535442466460268	0.724	0.622	0.724	0.622	3.3086	1.06474024608415	3.10475269619002	0.861493054375193	0.355466617155981	0.357255826865224	found	found
5	246	T	V	0.084426	NA	NA	NA	0	101	79	NA	1.32476580520642	A_1	B_1	0.298850574712644	1.32476580520642	0.824869287445592	0.726201642358243	0.824869287445592	0.726201642358243	4.81091548169077	0.322033898305085	0.476093238785929	0.303785498968745	0.476093238785929	0.303785498968745	0.613	0.507	0.613	0.507	5.6922	1.03802594256389	1.03802594256389	0.83855897398605	0.354122309539044	0.473090089638071	found	found
15	374	V	E	0.071914	NA	NA	NA	0	119	71	NA	1.12843446468641	A_1	B_1	0.218543046357616	1.12843446468641	0	0	0	0	4.14000252597123	0.579661016949153	0.472094572094572	0.482103962307871	0.482103962307871	0.472094572094572	0.533	0.356	0.533	0.356	2.1394	0.893266581089028	0.893266581089028	0.714283870552114	0.351341242081394	0.416586008760706	missing	found
3	181	G	P	0.094773	NA	NA	NA	0	65	10	NA	1.48712517064445	A_1	B_1	0.354838709677419	1.48712517064445	4.81078621727594	1.58648996474873	4.81078621727594	1.58648996474873	5.36573776052949	0.230508474576271	0.618556701030928	0.411305578898472	0.618556701030928	0.411305578898472	0.792	0.812	0.812	0.792	-2.255	2.04001245010587	3.10475269619002	0.94133027315732	0.300872765909991	0.326244354121174	found	found
6	263	K	R	0.081385	NA	NA	NA	0	81	135	NA	1.27704812565708	A_1	B_1	0.282608695652174	1.27704812565708	0.846847431985023	3.49716224224128	3.49716224224128	0.846847431985023	4.64785231846002	0.342372881355932	0.632596976444392	0.520148924086578	0.632596976444392	0.520148924086578	0.837	0.596	0.837	0.596	-7.4663	1.00284266105454	1.00284266105454	0.808354323287313	0.287271733171426	0.276302833224223	found	missing
2	165	T	R	0.098592	NA	NA	NA	0	93	165	NA	1.54705079320247	A_1	B_1	0.357142857142857	1.54705079320247	7.13253116386085	0	7.13253116386085	0	5.57051849725366	0.206779661016949	0.443624740718143	0.775440172475746	0.775440172475746	0.443624740718143	0.655	0.616	0.655	0.616	-3.7191	1.20192149200866	2.08994702524378	0.979262387928276	0.266637690063586	0.286441720087128	found	missing
7	287	I	P	0.078587	NA	NA	NA	0	83	10	NA	1.23314346686752	A_1	B_1	0.268518518518518	1.23314346686752	3.13711442707734	1.58648996474873	3.13711442707734	1.58648996474873	4.497819194251	0.4	0.545880091278864	0.411305578898472	0.545880091278864	0.411305578898472	0.615	0.812	0.812	0.615	1.6179	0.970470802566153	2.22547381235348	0.780563263552007	0.248130428477027	0.274467305207084	found	found
8	297	T	I	0.077702	NA	NA	NA	0	101	125	NA	1.21925653940906	A_1	B_1	0.256637168141593	1.21925653940906	0.824869287445592	2.95263136571375	2.95263136571375	0.824869287445592	4.45036411386323	0.423728813559322	0.476093238785929	0.336592418187263	0.476093238785929	0.336592418187263	0.613	0.697	0.697	0.613	6.4519	0.960231669341628	1.90964572335565	0.77177302485803	0.233742803166694	0.296860447823746	found	missing
11	333	E	A	0.074743	NA	NA	NA	0	15	116	NA	1.1728255582231	A_1	B_1	0.223076923076923	1.1728255582231	3.01641176939481	2.25402389773668	3.01641176939481	2.25402389773668	4.29169791853282	0.491525423728814	0.322429906542056	0.489283443828898	0.489283443828898	0.322429906542056	0.604	0.478	0.604	0.478	-4.0172	0.925997098481323	0.925997098481323	0.742382836953537	0.212976804585701	0.288835606979668	missing	missing
10	318	A	I	0.076106	NA	NA	NA	0	98	153	NA	1.19421299565347	A_1	B_1	0.237704918032787	1.19421299565347	0	3.29937481548135	3.29937481548135	0	4.36478410448596	0.461016949152542	0.465336519739185	0.307972027972028	0.465336519739185	0.307972027972028	0.422	0.729	0.729	0.422	7.517	1.8187661849617	4.10754907867631	0.755920797789571	0.201675670611068	0.264549752831804	found	missing
14	372	A	S	0.07196	NA	NA	NA	0	29	113	NA	1.12915627108538	A_1	B_1	0.218543046357616	1.12915627108538	3.31055151037418	3.00920927044217	3.31055151037418	3.00920927044217	4.1424691177202	0.576271186440678	0.40495867768595	0.381044627859163	0.40495867768595	0.381044627859163	0.592	0.835	0.835	0.592	0.1145	0.893798784623863	0.893798784623863	0.714740764314739	0.189514742375908	0.217088346615539	missing	missing
16	381	V	M	0.071461	NA	NA	NA	0	100	158	NA	1.12132624080089	A_1	B_1	0.214285714285714	1.12132624080089	3.93273638068508	4.63735309001609	4.63735309001609	3.93273638068508	4.11571195939987	0.593220338983051	0.443461700619057	0.749092444069227	0.749092444069227	0.443461700619057	0.551	0.305	0.551	0.305	3.6081	1.76502519758552	5.30947057068498	0.70978446023757	0.186272967752434	0.212974085781859	found	missing
18	393	T	P	0.070964	NA	NA	NA	0	62	10	NA	1.11352759340332	A_1	B_1	0.217391304347826	1.11352759340332	3.75073110133794	1.58648996474873	3.75073110133794	1.58648996474873	4.08906204419905	0.627118644067797	0.539877300613497	0.411305578898472	0.539877300613497	0.411305578898472	0.656	0.812	0.812	0.656	-2.4638	2.04001245010587	3.10475269619002	0.704848021106603	0.181967002843112	0.199106912900173	found	found
9	309	V	L	0.076767	NA	NA	NA	0	100	133	NA	1.20458503977781	A_1	B_1	0.243697478991597	1.20458503977781	3.93273638068508	5.81680162917856	5.81680162917856	3.93273638068508	4.40022795548745	0.447457627118644	0.443461700619057	0.441391024181828	0.443461700619057	0.441391024181828	0.551	0.625	0.625	0.551	6.3074	0.949414054014022	1.90964572335565	0.762486162509027	0.179755051953208	0.19632426399223	found	missing
12	354	F	D	0.07311	NA	NA	NA	0	71	144	NA	1.14720143105964	A_1	B_1	0.207142857142857	1.14720143105964	3.10184442557167	3.41354817379522	3.41354817379522	3.10184442557167	4.20413391144442	0.532203389830509	0.535442466460268	0.317647058823529	0.535442466460268	0.317647058823529	0.724	0.797	0.797	0.724	-0.679800000000001	0.907103872994714	0.907103872994714	0.726163108380358	0.177363273016275	0.22753499370974	found	missing
13	358	L	A	0.072727	NA	NA	NA	0	115	172	NA	1.14119160821604	A_1	B_1	0.204225352112676	1.14119160821604	3.83011484728634	0.989002782112998	3.83011484728634	0.989002782112998	4.18359685405627	0.542372881355932	0.465490976064137	0.27930892636775	0.465490976064137	0.27930892636775	0.613	0.407	0.613	0.407	2.8327	0.902672700085118	0.902672700085118	0.722358971182852	0.16787679053258	0.240378752266983	found	missing
19	402	V	R	0.070508	NA	NA	NA	0	100	154	NA	1.10637229518743	A_1	B_1	0.219512195121951	1.10637229518743	3.93273638068508	4.41786889569158	4.41786889569158	3.93273638068508	4.0646106129484	0.640677966101695	0.443461700619057	0.250566037735849	0.443461700619057	0.250566037735849	0.551	0.479	0.551	0.479	0.144700000000001	2.70679171819682	4.10754907867631	0.700318813372757	0.145445618549459	0.213752119692755	found	missing
17	383	I	I	0.071368	NA	NA	NA	0	122	112	NA	1.11986693655949	A_1	B_1	0.212903225806452	1.11986693655949	0.809989755560389	7.71930069165813	7.71930069165813	0.809989755560389	4.11072515434217	0.6	0.493479295573536	0.351972551595015	0.493479295573536	0.351972551595015	0.54	0.382	0.54	0.382	4.3721	0.886949556523389	0.886949556523389	0.708860740239221	0.104756335663044	0.127511821338619	missing	missing
