# Supplementary material for: Large-scale discovery of protein interactions at residue resolution using co-evolution calculated from genomic sequences
Source: Nat Commun. 2021 Mar 2;12:1396. doi: 10.1038/s41467-021-21636-z (PMC7925567; doi:10.1038/s41467-021-21636-z)
Supplement: Supplementary file 13 — Supplementary Data 11 [file 41467_2021_21636_MOESM13_ESM.zip › supplementary_prediction/membrane127199_SECE_ATPD/haddock_rmsd.disp]

1 2 14.3551
1 3 14.1372
1 4 13.1666
1 5 13.1528
1 6 1.78873
1 7 3.42089
1 8 12.0925
1 9 14.4203
1 10 13.7111
1 11 11.9258
1 12 1.7653
1 13 11.5962
1 14 2.487
1 15 15.5859
1 16 1.47129
1 17 12.6365
1 18 12.5687
1 19 13.3343
1 20 13.5105
1 21 2.06107
1 22 12.5897
1 23 11.5798
1 24 12.3693
1 25 15.0108
1 26 5.07385
1 27 12.9802
1 28 12.7467
1 29 13.976
1 30 13.3566
1 31 14.1638
1 32 15.801
1 33 12.5892
1 34 2.76508
1 35 12.7926
1 36 13.0069
1 37 11.8081
1 38 13.18
1 39 13.9306
1 40 13.0741
1 41 12.1708
1 42 8.34241
1 43 12.2252
1 44 13.7288
1 45 11.5468
1 46 1.80271
1 47 10.9323
1 48 13.0305
1 49 11.8693
1 50 2.35072
1 51 10.3504
1 52 11.9291
1 53 12.9207
1 54 13.0846
1 55 2.22105
1 56 13.3484
1 57 1.17799
1 58 14.0644
1 59 10.4716
1 60 8.24883
1 61 13.1453
1 62 14.9516
1 63 2.47626
1 64 2.36038
1 65 14.0699
1 66 14.4091
1 67 13.2379
1 68 8.58056
1 69 12.7828
1 70 13.9491
1 71 12.34
1 72 1.83968
1 73 8.47284
1 74 15.0613
1 75 12.8438
1 76 11.8805
1 77 13.9297
1 78 20.4105
1 79 12.8705
1 80 14.6861
1 81 3.27421
1 82 14.2584
1 83 12.0719
1 84 15.1961
1 85 15.0348
1 86 13.7985
1 87 12.8235
1 88 13.4914
1 89 11.1605
1 90 11.6715
1 91 13.8092
1 92 12.5702
1 93 13.2733
1 94 13.0092
1 95 12.7782
1 96 12.2417
1 97 13.4569
1 98 10.6538
1 99 14.2275
1 100 14.5059
2 3 1.07468
2 4 4.60672
2 5 4.24814
2 6 15.1673
2 7 16.9334
2 8 3.09277
2 9 1.25371
2 10 4.72952
2 11 5.11663
2 12 14.0526
2 13 4.46061
2 14 15.8543
2 15 9.19316
2 16 14.3903
2 17 3.64029
2 18 4.3844
2 19 4.4622
2 20 4.34166
2 21 14.3967
2 22 5.24156
2 23 4.62319
2 24 3.80682
2 25 4.19003
2 26 17.4469
2 27 6.8934
2 28 2.90461
2 29 4.72101
2 30 3.95779
2 31 1.78503
2 32 5.65248
2 33 4.08812
2 34 16.0954
2 35 4.67646
2 36 4.84271
2 37 5.05808
2 38 4.33438
2 39 7.21469
2 40 4.7346
2 41 4.24223
2 42 9.57455
2 43 4.01744
2 44 4.21717
2 45 5.70931
2 46 14.7853
2 47 5.35391
2 48 5.09576
2 49 4.66487
2 50 12.9351
2 51 9.51441
2 52 4.82022
2 53 4.72213
2 54 4.82909
2 55 14.1644
2 56 4.94529
2 57 14.4516
2 58 4.60776
2 59 5.33409
2 60 20.3891
2 61 4.88002
2 62 5.78966
2 63 15.4988
2 64 15.0659
2 65 4.75286
2 66 7.58484
2 67 5.68503
2 68 8.6996
2 69 4.02826
2 70 1.67877
2 71 5.6216
2 72 13.9696
2 73 8.44166
2 74 4.70283
2 75 4.99775
2 76 4.3509
2 77 4.84836
2 78 25.1337
2 79 3.97775
2 80 4.47141
2 81 14.0743
2 82 4.6323
2 83 4.6275
2 84 8.01912
2 85 4.76107
2 86 4.9746
2 87 4.48738
2 88 4.72609
2 89 5.35974
2 90 5.11874
2 91 9.23218
2 92 5.22424
2 93 4.84066
2 94 4.25852
2 95 5.03112
2 96 4.77972
2 97 3.32438
2 98 8.30132
2 99 8.81384
2 100 6.71448
3 4 4.60816
3 5 4.1416
3 6 14.9323
3 7 16.7248
3 8 2.82536
3 9 1.48312
3 10 4.73924
3 11 4.77803
3 12 13.79
3 13 4.18169
3 14 15.6023
3 15 9.42747
3 16 14.1276
3 17 3.32776
3 18 4.24002
3 19 4.38304
3 20 4.14301
3 21 14.135
3 22 4.85882
3 23 4.36502
3 24 3.72113
3 25 4.62223
3 26 17.153
3 27 6.99221
3 28 2.94366
3 29 4.92267
3 30 3.84573
3 31 1.86604
3 32 6.1556
3 33 4.07964
3 34 15.8383
3 35 4.58885
3 36 4.67825
3 37 4.67756
3 38 4.27226
3 39 7.46764
3 40 4.50766
3 41 4.07619
3 42 9.18011
3 43 3.66458
3 44 4.14159
3 45 5.33795
3 46 14.5108
3 47 4.93605
3 48 4.98832
3 49 4.28962
3 50 12.6915
3 51 9.18946
3 52 4.62598
3 53 4.60796
3 54 4.61715
3 55 13.9206
3 56 4.67659
3 57 14.2346
3 58 4.68707
3 59 4.85531
3 60 20.2581
3 61 4.59819
3 62 6.34455
3 63 15.2407
3 64 14.8021
3 65 4.91355
3 66 7.86858
3 67 5.78198
3 68 8.31074
3 69 4.07802
3 70 1.46216
3 71 5.09242
3 72 13.7021
3 73 8.08617
3 74 4.76229
3 75 4.86714
3 76 4.14705
3 77 5.01835
3 78 25.2854
3 79 3.97271
3 80 4.71316
3 81 13.7999
3 82 4.69111
3 83 4.50526
3 84 8.37364
3 85 5.08675
3 86 5.14136
3 87 4.31497
3 88 4.79654
3 89 5.04123
3 90 5.00536
3 91 9.3268
3 92 5.03953
3 93 4.7146
3 94 4.0727
3 95 4.90488
3 96 4.71323
3 97 3.37934
3 98 8.00748
3 99 8.95749
3 100 6.85335
4 5 0.97841
4 6 13.8316
4 7 15.7209
4 8 5.00494
4 9 3.99683
4 10 0.869018
4 11 2.32516
4 12 12.8015
4 13 2.30706
4 14 14.639
4 15 6.34032
4 16 13.1569
4 17 5.86941
4 18 1.25595
4 19 0.739308
4 20 1.38413
4 21 13.0501
4 22 2.19892
4 23 2.43792
4 24 1.89275
4 25 2.77057
4 26 16.2999
4 27 3.91601
4 28 4.68124
4 29 1.45079
4 30 1.08149
4 31 3.53768
4 32 4.26892
4 33 1.49676
4 34 14.8485
4 35 1.18298
4 36 1.18648
4 37 2.36869
4 38 0.94024
4 39 4.83159
4 40 1.23196
4 41 1.98893
4 42 7.24384
4 43 3.30354
4 44 1.60021
4 45 2.83593
4 46 13.474
4 47 3.29113
4 48 1.16886
4 49 2.63582
4 50 11.5326
4 51 7.3473
4 52 1.97132
4 53 0.802214
4 54 1.53273
4 55 12.992
4 56 2.14979
4 57 13.1104
4 58 1.34129
4 59 3.85045
4 60 19.5953
4 61 1.86391
4 62 4.89547
4 63 14.282
4 64 13.8009
4 65 1.54476
4 66 5.66806
4 67 2.48575
4 68 6.39997
4 69 1.3369
4 70 3.93358
4 71 3.14917
4 72 12.5962
4 73 6.52819
4 74 2.42345
4 75 1.04832
4 76 2.66747
4 77 1.24831
4 78 26.4474
4 79 2.23111
4 80 2.20939
4 81 12.9183
4 82 1.51823
4 83 2.24028
4 84 6.40191
4 85 2.58723
4 86 1.44528
4 87 1.26107
4 88 1.00351
4 89 3.57035
4 90 2.58161
4 91 5.92884
4 92 1.93313
4 93 1.82918
4 94 1.89199
4 95 2.59044
4 96 1.99978
4 97 2.13585
4 98 5.66391
4 99 5.62692
4 100 4.37249
5 6 13.8128
5 7 15.7094
5 8 4.5996
5 9 3.67088
5 10 1.40229
5 11 2.15529
5 12 12.7372
5 13 2.0932
5 14 14.5938
5 15 6.49917
5 16 13.0934
5 17 5.33505
5 18 1.3236
5 19 0.912229
5 20 1.13463
5 21 12.9899
5 22 2.00002
5 23 2.17555
5 24 1.72422
5 25 3.08976
5 26 16.24
5 27 4.2929
5 28 4.3438
5 29 1.99997
5 30 0.996014
5 31 3.27414
5 32 4.61047
5 33 1.59709
5 34 14.8031
5 35 1.24823
5 36 1.35616
5 37 2.12871
5 38 0.931083
5 39 5.17373
5 40 1.15008
5 41 1.81868
5 42 7.1597
5 43 2.82797
5 44 1.51186
5 45 2.68227
5 46 13.4243
5 47 3.1242
5 48 1.45389
5 49 2.38967
5 50 11.5059
5 51 7.29538
5 52 1.88288
5 53 0.798272
5 54 1.3315
5 55 12.9089
5 56 1.82818
5 57 13.1141
5 58 1.62443
5 59 3.51452
5 60 19.524
5 61 1.62357
5 62 5.2712
5 63 14.2112
5 64 13.7319
5 65 2.11615
5 66 5.94551
5 67 2.84012
5 68 6.31816
5 69 1.47709
5 70 3.47964
5 71 2.81581
5 72 12.5462
5 73 6.43783
5 74 2.4927
5 75 1.26041
5 76 2.3363
5 77 1.84997
5 78 26.2727
5 79 2.21296
5 80 2.50682
5 81 12.8021
5 82 1.70651
5 83 2.1757
5 84 6.72645
5 85 2.94785
5 86 2.02411
5 87 1.10968
5 88 1.50997
5 89 3.38215
5 90 2.56199
5 91 6.05437
5 92 2.00163
5 93 1.75793
5 94 1.71556
5 95 2.46698
5 96 2.04314
5 97 1.9096
5 98 5.68569
5 99 5.80234
5 100 4.57393
6 7 2.4059
6 8 12.8832
6 9 15.2451
6 10 14.3671
6 11 12.4852
6 12 1.74684
6 13 12.3153
6 14 1.36667
6 15 16.279
6 16 1.39184
6 17 13.3702
6 18 13.2918
6 19 13.9873
6 20 14.113
6 21 1.52282
6 22 13.1285
6 23 12.2698
6 24 13.134
6 25 15.7394
6 26 4.21493
6 27 13.858
6 28 13.4384
6 29 14.6927
6 30 14.0504
6 31 14.8659
6 32 16.6128
6 33 13.3596
6 34 1.55691
6 35 13.4605
6 36 13.5947
6 37 12.4143
6 38 13.8216
6 39 14.8607
6 40 13.6822
6 41 12.8154
6 42 8.90775
6 43 12.839
6 44 14.3656
6 45 12.0724
6 46 0.923677
6 47 11.5834
6 48 13.6159
6 49 12.4538
6 50 2.6887
6 51 10.9704
6 52 12.5877
6 53 13.5797
6 54 13.6423
6 55 2.28639
6 56 13.8637
6 57 1.82148
6 58 14.6925
6 59 11.1852
6 60 7.50711
6 61 13.6984
6 62 15.8679
6 63 1.60168
6 64 1.43515
6 65 14.7609
6 66 15.3538
6 67 13.9855
6 68 9.17154
6 69 13.5026
6 70 14.6417
6 71 12.8573
6 72 1.67157
6 73 9.30234
6 74 15.7181
6 75 13.4615
6 76 12.488
6 77 14.6005
6 78 20.7211
6 79 13.6219
6 80 15.3865
6 81 3.15427
6 82 14.8747
6 83 12.6803
6 84 16.1699
6 85 15.7657
6 86 14.4626
6 87 13.4661
6 88 14.1705
6 89 11.767
6 90 12.3348
6 91 14.3243
6 92 13.1639
6 93 13.8381
6 94 13.6421
6 95 13.4037
6 96 12.8996
6 97 14.2
6 98 11.3296
6 99 14.7779
6 100 15.1314
7 8 14.7303
7 9 17.0533
7 10 16.2405
7 11 14.4446
7 12 3.73432
7 13 14.2737
7 14 1.63686
7 15 17.9576
7 16 3.25295
7 17 15.0636
7 18 15.2079
7 19 15.8817
7 20 16.0143
7 21 3.50423
7 22 15.0827
7 23 14.2493
7 24 15.0773
7 25 17.5652
7 26 3.18889
7 27 15.7573
7 28 15.2901
7 29 16.5681
7 30 15.9429
7 31 16.6662
7 32 18.4148
7 33 15.2864
7 34 1.53101
7 35 15.3561
7 36 15.5112
7 37 14.3563
7 38 15.7381
7 39 16.7236
7 40 15.6104
7 41 14.7672
7 42 10.9991
7 43 14.7581
7 44 16.3149
7 45 14.0362
7 46 2.88412
7 47 13.5802
7 48 15.5586
7 49 14.4264
7 50 4.83679
7 51 13.0735
7 52 14.542
7 53 15.4938
7 54 15.5878
7 55 3.94826
7 56 15.836
7 57 3.57075
7 58 16.5868
7 59 13.1811
7 60 5.54394
7 61 15.669
7 62 17.7136
7 63 2.60529
7 64 2.94163
7 65 16.6615
7 66 17.215
7 67 15.9252
7 68 11.2972
7 69 15.4194
7 70 16.4443
7 71 14.8491
7 72 3.79488
7 73 11.42
7 74 17.6254
7 75 15.4048
7 76 14.4141
7 77 16.4705
7 78 19.8936
7 79 15.6131
7 80 17.266
7 81 4.82363
7 82 16.7665
7 83 14.6549
7 84 18.0153
7 85 17.6239
7 86 16.3603
7 87 15.4203
7 88 16.0836
7 89 13.834
7 90 14.3431
7 91 16.0801
7 92 15.1738
7 93 15.8045
7 94 15.6128
7 95 15.4024
7 96 14.8787
7 97 16.1165
7 98 13.4164
7 99 16.55
7 100 17.1108
8 9 3.51606
8 10 5.41402
8 11 4.43246
8 12 11.6716
8 13 3.75588
8 14 13.5933
8 15 10.1021
8 16 12.0179
8 17 2.12391
8 18 4.39895
8 19 4.88771
8 20 4.65511
8 21 12.0619
8 22 4.96224
8 23 3.84671
8 24 3.70193
8 25 5.84803
8 26 15.2994
8 27 7.32597
8 28 1.6565
8 29 5.62811
8 30 4.49664
8 31 3.22005
8 32 7.40313
8 33 4.27031
8 34 13.7748
8 35 4.84944
8 36 4.93171
8 37 4.38154
8 38 4.6275
8 39 8.00617
8 40 4.88785
8 41 3.75043
8 42 8.07597
8 43 3.11289
8 44 4.80445
8 45 4.93512
8 46 12.466
8 47 4.22145
8 48 5.24616
8 49 3.85909
8 50 10.577
8 51 8.53968
8 52 4.40546
8 53 4.9005
8 54 4.94848
8 55 11.7495
8 56 4.978
8 57 12.2848
8 58 5.46909
8 59 3.70668
8 60 18.2012
8 61 4.92632
8 62 7.13035
8 63 13.1091
8 64 12.6768
8 65 5.657
8 66 8.44273
8 67 6.16344
8 68 7.16266
8 69 4.30162
8 70 2.73652
8 71 5.07222
8 72 11.6122
8 73 6.94326
8 74 6.10743
8 75 5.12631
8 76 3.46099
8 77 5.69409
8 78 23.6311
8 79 4.20842
8 80 5.79374
8 81 11.5514
8 82 5.55705
8 83 4.06044
8 84 9.10092
8 85 6.25146
8 86 5.71128
8 87 4.51449
8 88 5.29364
8 89 4.17938
8 90 4.4772
8 91 9.41603
8 92 4.99315
8 93 5.01299
8 94 4.38331
8 95 5.02935
8 96 4.48333
8 97 4.06152
8 98 7.5519
8 99 9.16655
8 100 7.42946
9 10 4.06709
9 11 4.70787
9 12 14.1557
9 13 4.00274
9 14 15.9524
9 15 8.61076
9 16 14.4861
9 17 4.28864
9 18 3.77002
9 19 3.8766
9 20 3.75692
9 21 14.4841
9 22 4.68447
9 23 4.24407
9 24 3.3291
9 25 3.63273
9 26 17.5138
9 27 6.11602
9 28 3.49858
9 29 4.08248
9 30 3.29049
9 31 1.68499
9 32 5.10947
9 33 3.49559
9 34 16.2084
9 35 4.07129
9 36 4.27072
9 37 4.60268
9 38 3.82547
9 39 6.4926
9 40 4.1327
9 41 3.91663
9 42 9.22135
9 43 4.00636
9 44 3.62091
9 45 5.30608
9 46 14.8619
9 47 4.93979
9 48 4.53014
9 49 4.35275
9 50 12.993
9 51 9.07666
9 52 4.36397
9 53 4.12499
9 54 4.33143
9 55 14.308
9 56 4.5084
9 57 14.4794
9 58 4.0296
9 59 5.08945
9 60 20.6694
9 61 4.33448
9 62 5.33223
9 63 15.6349
9 64 15.1834
9 65 4.09998
9 66 6.92932
9 67 5.02301
9 68 8.36264
9 69 3.49682
9 70 1.93863
9 71 5.13441
9 72 14.0373
9 73 8.0913
9 74 3.96661
9 75 4.40414
9 76 4.24095
9 77 4.23024
9 78 25.8663
9 79 3.5072
9 80 3.87065
9 81 14.2535
9 82 4.05114
9 83 4.36751
9 84 7.34825
9 85 4.13565
9 86 4.3991
9 87 3.96486
9 88 4.1294
9 89 5.13126
9 90 4.76907
9 91 8.77054
9 92 4.71241
9 93 4.36985
9 94 3.80375
9 95 4.58307
9 96 4.38792
9 97 2.84754
9 98 7.74029
9 99 8.36561
9 100 6.21558
10 11 2.65885
10 12 13.3525
10 13 2.81046
10 14 15.1715
10 15 6.17324
10 16 13.706
10 17 6.21621
10 18 1.77383
10 19 0.954569
10 20 1.45916
10 21 13.5909
10 22 2.41174
10 23 2.93174
10 24 2.3424
10 25 2.48551
10 26 16.7924
10 27 4.01964
10 28 5.0268
10 29 1.35734
10 30 1.32281
10 31 3.60631
10 32 4.01299
10 33 1.8898
10 34 15.3894
10 35 1.44052
10 36 1.32436
10 37 2.77427
10 38 1.27639
10 39 4.84426
10 40 1.43585
10 41 2.43046
10 42 7.66163
10 43 3.65049
10 44 1.64253
10 45 3.18767
10 46 14.0165
10 47 3.74492
10 48 1.36034
10 49 2.96019
10 50 12.089
10 51 7.65871
10 52 2.39427
10 53 1.26496
10 54 1.73329
10 55 13.5493
10 56 2.2662
10 57 13.6454
10 58 1.2024
10 59 4.35593
10 60 20.1058
10 61 1.99023
10 62 4.88754
10 63 14.8309
10 64 14.3425
10 65 1.4239
10 66 5.68637
10 67 2.53361
10 68 6.82954
10 69 1.67447
10 70 4.05532
10 71 3.35239
10 72 13.1447
10 73 6.98061
10 74 2.04738
10 75 1.38076
10 76 3.10971
10 77 1.11188
10 78 26.875
10 79 2.52409
10 80 1.97999
10 81 13.4793
10 82 1.25482
10 83 2.62724
10 84 6.35691
10 85 2.32074
10 86 1.36287
10 87 1.67376
10 88 1.07551
10 89 3.99714
10 90 3.02098
10 91 5.90604
10 92 2.21861
10 93 1.9621
10 94 2.05871
10 95 2.79998
10 96 2.37638
10 97 2.30918
10 98 5.95971
10 99 5.54826
10 100 4.3037
11 12 11.3899
11 13 1.43623
11 14 13.2842
11 15 7.63402
11 16 11.7723
11 17 5.2704
11 18 1.95662
11 19 2.24317
11 20 2.05323
11 21 11.6291
11 22 1.33053
11 23 1.51827
11 24 2.15336
11 25 4.60622
11 26 14.9338
11 27 5.04294
11 28 4.43247
11 29 3.55529
11 30 2.34135
11 31 4.03746
11 32 6.21181
11 33 2.33005
11 34 13.4635
11 35 1.86316
11 36 1.5809
11 37 0.94799
11 38 2.13764
11 39 6.22185
11 40 1.72624
11 41 1.4703
11 42 5.97628
11 43 2.29719
11 44 2.64313
11 45 1.18061
11 46 12.0592
11 47 1.7021
11 48 1.97021
11 49 0.975638
11 50 10.1529
11 51 6.53314
11 52 1.46276
11 53 1.99778
11 54 1.75199
11 55 11.6136
11 56 2.03411
11 57 11.8976
11 58 3.11536
11 59 2.21092
11 60 18.3983
11 61 1.77972
11 62 6.58803
11 63 12.8723
11 64 12.3554
11 65 3.53528
11 66 6.99216
11 67 3.67944
11 68 5.0253
11 69 2.33418
11 70 4.06176
11 71 1.79315
11 72 11.182
11 73 5.43333
11 74 4.04349
11 75 1.86539
11 76 1.81374
11 77 3.34228
11 78 25.9079
11 79 2.83191
11 80 4.11753
11 81 11.448
11 82 3.1536
11 83 1.72388
11 84 7.8597
11 85 4.6459
11 86 3.33922
11 87 1.75322
11 88 2.84212
11 89 2.27979
11 90 2.16537
11 91 6.51211
11 92 1.93027
11 93 2.30714
11 94 1.93248
11 95 2.65385
11 96 1.97935
11 97 2.96523
11 98 5.00903
11 99 6.40576
11 100 5.30261
12 13 11.2003
12 14 2.52092
12 15 15.2915
12 16 0.848859
12 17 12.0824
12 18 12.2334
12 19 12.9316
12 20 13.0501
12 21 0.856066
12 22 12.0927
12 23 11.1284
12 24 12.0062
12 25 14.734
12 26 5.30448
12 27 12.9273
12 28 12.2562
12 29 13.6916
12 30 12.995
12 31 13.7905
12 32 15.6241
12 33 12.2787
12 34 2.59648
12 35 12.3899
12 36 12.5605
12 37 11.3295
12 38 12.7467
12 39 13.9278
12 40 12.639
12 41 11.6885
12 42 7.95001
12 43 11.6077
12 44 13.3197
12 45 10.9826
12 46 1.30254
12 47 10.4957
12 48 12.5927
12 49 11.3339
12 50 1.52427
12 51 10.1129
12 52 11.4777
12 53 12.5118
12 54 12.5755
12 55 1.02927
12 56 12.7894
12 57 2.18461
12 58 13.6689
12 59 9.96952
12 60 8.22973
12 61 12.6479
12 62 14.9124
12 63 1.77183
12 64 1.36893
12 65 13.7715
12 66 14.4135
12 67 12.9585
12 68 8.14814
12 69 12.433
12 70 13.5192
12 71 11.7982
12 72 0.782076
12 73 8.26147
12 74 14.7193
12 75 12.4286
12 76 11.2934
12 77 13.6001
12 78 20.4803
12 79 12.5366
12 80 14.3808
12 81 1.91885
12 82 13.8463
12 83 11.5494
12 84 15.2784
12 85 14.7699
12 86 13.4605
12 87 12.3861
12 88 13.1428
12 89 10.6305
12 90 11.2214
12 91 13.3474
12 92 12.1192
12 93 12.7839
12 94 12.5308
12 95 12.3096
12 96 11.7899
12 97 13.0698
12 98 10.4034
12 99 13.7789
12 100 14.1425
13 14 13.1137
13 15 7.62312
13 16 11.5601
13 17 4.81447
13 18 1.57893
13 19 2.35571
13 20 2.37229
13 21 11.4823
13 22 2.04216
13 23 1.01935
13 24 1.37168
13 25 4.38668
13 26 14.8001
13 27 4.5491
13 28 3.98309
13 29 3.40873
13 30 2.16305
13 31 3.65458
13 32 5.88815
13 33 1.6701
13 34 13.3245
13 35 1.82359
13 36 2.06874
13 37 1.28173
13 38 2.24231
13 39 5.66625
13 40 2.08797
13 41 1.3191
13 42 5.899
13 43 2.32948
13 44 2.72436
13 45 1.85379
13 46 11.8952
13 47 1.43027
13 48 2.3428
13 49 1.3909
13 50 9.9522
13 51 6.37429
13 52 1.25205
13 53 2.07873
13 54 2.25749
13 55 11.4219
13 56 2.71054
13 57 11.6032
13 58 3.23612
13 59 1.77551
13 60 18.2367
13 61 2.33507
13 62 5.95913
13 63 12.7319
13 64 12.2348
13 65 3.45145
13 66 6.4234
13 67 3.43357
13 68 4.95345
13 69 1.86993
13 70 3.70266
13 71 2.46362
13 72 11.0137
13 73 5.01157
13 74 4.08808
13 75 2.09703
13 76 1.8446
13 77 3.33848
13 78 25.48
13 79 2.33641
13 80 4.01265
13 81 11.3146
13 82 3.36154
13 83 1.80408
13 84 7.26621
13 85 4.47686
13 86 3.3518
13 87 1.83765
13 88 2.82507
13 89 2.21915
13 90 1.96611
13 91 6.76246
13 92 2.23509
13 93 2.68112
13 94 2.05369
13 95 2.66816
13 96 1.90648
13 97 2.56159
13 98 4.82447
13 99 6.64528
13 100 5.30504
14 15 17.0565
14 16 2.08088
14 17 13.9373
14 18 14.0997
14 19 14.7921
14 20 14.8952
14 21 2.27095
14 22 13.9055
14 23 13.0891
14 24 13.958
14 25 16.5664
14 26 3.10366
14 27 14.75
14 28 14.1949
14 29 15.5409
14 30 14.8369
14 31 15.5642
14 32 17.4612
14 33 14.1858
14 34 0.771933
14 35 14.2543
14 36 14.3938
14 37 13.179
14 38 14.636
14 39 15.7554
14 40 14.4787
14 41 13.6369
14 42 9.77217
14 43 13.5852
14 44 15.1984
14 45 12.8433
14 46 1.52875
14 47 12.37
14 48 14.4546
14 49 13.2564
14 50 3.68569
14 51 11.9201
14 52 13.3948
14 53 14.378
14 54 14.4512
14 55 2.89571
14 56 14.6844
14 57 2.71695
14 58 15.5203
14 59 11.9425
14 60 6.64331
14 61 14.5133
14 62 16.7867
14 63 1.7139
14 64 1.68764
14 65 15.6204
14 66 16.2699
14 67 14.8796
14 68 10.0732
14 69 14.3347
14 70 15.3331
14 71 13.6247
14 72 2.50881
14 73 10.1959
14 74 16.5406
14 75 14.2927
14 76 13.2729
14 77 15.4369
14 78 20.2452
14 79 14.4984
14 80 16.2329
14 81 3.80782
14 82 15.6959
14 83 13.5294
14 84 17.1011
14 85 16.6109
14 86 15.3236
14 87 14.2929
14 88 15.0223
14 89 12.6489
14 90 13.2226
14 91 15.1662
14 92 14.05
14 93 14.6822
14 94 14.4667
14 95 14.2676
14 96 13.7736
14 97 15.0175
14 98 12.2575
14 99 15.6314
14 100 16.0745
15 16 15.6787
15 17 10.3984
15 18 7.1535
15 19 6.54261
15 20 7.15279
15 21 15.4464
15 22 7.58646
15 23 7.33992
15 24 7.02566
15 25 6.17891
15 26 18.8359
15 27 5.28691
15 28 9.54651
15 29 5.95223
15 30 7.00359
15 31 8.81533
15 32 5.19258
15 33 6.57775
15 34 17.2761
15 35 6.23983
15 36 6.99199
15 37 7.82063
15 38 6.62029
15 39 4.72882
15 40 6.92646
15 41 7.37958
15 42 9.57475
15 43 8.11828
15 44 6.81462
15 45 7.64452
15 46 15.9905
15 47 8.42431
15 48 6.64532
15 49 8.01847
15 50 14.1756
15 51 9.26364
15 52 6.87798
15 53 6.35598
15 54 6.76871
15 55 15.3285
15 56 7.14892
15 57 15.3952
15 58 6.25767
15 59 8.64921
15 60 21.3082
15 61 7.10883
15 62 6.45313
15 63 16.6257
15 64 16.2175
15 65 6.29982
15 66 5.14827
15 67 5.2066
15 68 9.25733
15 69 6.53879
15 70 8.93353
15 71 8.0626
15 72 15.1304
15 73 9.2691
15 74 6.1105
15 75 6.52854
15 76 7.55894
15 77 5.94138
15 78 27.8823
15 79 6.88063
15 80 6.09862
15 81 15.3511
15 82 6.16772
15 83 7.14184
15 84 5.763
15 85 5.84464
15 86 5.82825
15 87 6.85195
15 88 6.01773
15 89 8.15828
15 90 6.94238
15 91 3.021
15 92 6.99236
15 93 6.70564
15 94 6.93834
15 95 6.45334
15 96 6.65182
15 97 6.70937
15 98 7.84506
15 99 2.81612
15 100 5.61106
16 17 12.429
16 18 12.5697
16 19 13.2962
16 20 13.4048
16 21 1.20957
16 22 12.4643
16 23 11.5279
16 24 12.386
16 25 15.0966
16 26 4.8438
16 27 13.272
16 28 12.6486
16 29 14.0442
16 30 13.3341
16 31 14.1309
16 32 15.9981
16 33 12.6529
16 34 2.15402
16 35 12.7546
16 36 12.9242
16 37 11.6825
16 38 13.1245
16 39 14.2855
16 40 13.0082
16 41 12.0725
16 42 8.39853
16 43 12.0464
16 44 13.7107
16 45 11.3901
16 46 1.02416
16 47 10.8703
16 48 12.9681
16 49 11.7327
16 50 1.87854
16 51 10.5699
16 52 11.8817
16 53 12.8808
16 54 12.9737
16 55 1.43989
16 56 13.1972
16 57 2.04508
16 58 14.0414
16 59 10.3517
16 60 7.86426
16 61 13.046
16 62 15.2683
16 63 1.61377
16 64 1.35799
16 65 14.1331
16 66 14.7923
16 67 13.3615
16 68 8.5868
16 69 12.8006
16 70 13.8692
16 71 12.1954
16 72 0.993453
16 73 8.66682
16 74 15.1019
16 75 12.8068
16 76 11.7123
16 77 13.9558
16 78 20.3351
16 79 12.9456
16 80 14.7559
16 81 2.40551
16 82 14.2316
16 83 11.9736
16 84 15.6381
16 85 15.1368
16 86 13.8391
16 87 12.773
16 88 13.5178
16 89 11.0872
16 90 11.6515
16 91 13.7799
16 92 12.5213
16 93 13.2032
16 94 12.9516
16 95 12.7631
16 96 12.2057
16 97 13.4655
16 98 10.8332
16 99 14.2212
16 100 14.6097
17 18 5.44643
17 19 5.71777
17 20 5.44114
17 21 12.4712
17 22 5.79723
17 23 4.85469
17 24 4.8348
17 25 6.69785
17 26 15.5192
17 27 8.49282
17 28 2.67667
17 29 6.5903
17 30 5.38595
17 31 3.94749
17 32 8.2126
17 33 5.34713
17 34 14.0882
17 35 5.65199
17 36 5.79274
17 37 5.21487
17 38 5.507
17 39 9.09169
17 40 5.72839
17 41 4.74934
17 42 8.98438
17 43 3.68843
17 44 5.774
17 45 5.65933
17 46 12.893
17 47 5.24852
17 48 6.19734
17 49 4.85331
17 50 11.1286
17 51 9.71523
17 52 5.33027
17 53 5.7337
17 54 5.73578
17 55 12.0916
17 56 5.76107
17 57 12.8991
17 58 6.33917
17 59 4.59629
17 60 18.1038
17 61 5.78865
17 62 8.33135
17 63 13.4118
17 64 13.0175
17 65 6.70046
17 66 9.56518
17 67 7.25686
17 68 8.16817
17 69 5.34529
17 70 3.169
17 71 5.84268
17 72 12.0716
17 73 8.04291
17 74 6.91114
17 75 6.08126
17 76 4.18147
17 77 6.58057
17 78 22.8307
17 79 5.4432
17 80 6.71838
17 81 11.8668
17 82 6.34161
17 83 5.07087
17 84 10.2803
17 85 7.14207
17 86 6.6811
17 87 5.46438
17 88 6.25424
17 89 5.36395
17 90 5.62703
17 91 9.82374
17 92 6.14159
17 93 5.94473
17 94 5.35885
17 95 6.00154
17 96 5.57176
17 97 4.98824
17 98 8.7249
17 99 9.6398
17 100 8.49369
18 19 1.31468
18 20 1.53512
18 21 12.5231
18 22 1.92979
18 23 1.99152
18 24 1.5484
18 25 3.516
18 26 15.7362
18 27 4.04485
18 28 4.41134
18 29 2.23204
18 30 1.06482
18 31 3.42364
18 32 5.03438
18 33 1.44847
18 34 14.3134
18 35 1.53943
18 36 1.41087
18 37 1.7636
18 38 1.40643
18 39 5.1694
18 40 1.31839
18 41 1.78429
18 42 6.78098
18 43 3.09247
18 44 1.9589
18 45 2.55484
18 46 12.9063
18 47 2.55989
18 48 1.55541
18 49 2.15422
18 50 10.9684
18 51 7.00749
18 52 1.83418
18 53 1.20368
18 54 1.80884
18 55 12.4624
18 56 2.33687
18 57 12.5404
18 58 2.14777
18 59 3.03753
18 60 19.2096
18 61 1.95568
18 62 5.28307
18 63 13.7581
18 64 13.2752
18 65 2.24624
18 66 5.99526
18 67 2.95928
18 68 5.87672
18 69 1.54889
18 70 3.75494
18 71 2.74646
18 72 12.0293
18 73 5.90795
18 74 3.09957
18 75 1.32989
18 76 2.54509
18 77 2.16127
18 78 26.2024
18 79 2.19519
18 80 2.95462
18 81 12.3926
18 82 2.39439
18 83 2.24837
18 84 6.73239
18 85 3.36604
18 86 2.32767
18 87 1.28839
18 88 1.80615
18 89 3.16264
18 90 2.49404
18 91 6.65429
18 92 1.90462
18 93 2.23947
18 94 1.95848
18 95 2.84423
18 96 2.08076
18 97 2.32631
18 98 5.34543
18 99 6.41107
18 100 4.97029
19 20 1.01683
19 21 13.1836
19 22 2.03937
19 23 2.42562
19 24 1.93048
19 25 2.85644
19 26 16.4302
19 27 4.22516
19 28 4.53982
19 29 1.62361
19 30 0.938665
19 31 3.38837
19 32 4.42582
19 33 1.68222
19 34 14.9922
19 35 1.41781
19 36 1.1163
19 37 2.33827
19 38 0.670091
19 39 5.1238
19 40 0.934683
19 41 1.94202
19 42 7.31498
19 43 3.10747
19 44 1.3531
19 45 2.78735
19 46 13.6169
19 47 3.30047
19 48 1.00564
19 49 2.44669
19 50 11.6824
19 51 7.37293
19 52 2.03001
19 53 0.851699
19 54 1.22385
19 55 13.1228
19 56 1.76857
19 57 13.2682
19 58 1.1872
19 59 3.81989
19 60 19.7555
19 61 1.56713
19 62 5.08333
19 63 14.4131
19 64 13.9341
19 65 1.64285
19 66 5.91274
19 67 2.70256
19 68 6.46205
19 69 1.49453
19 70 3.71277
19 71 2.91034
19 72 12.7382
19 73 6.61258
19 74 2.27679
19 75 1.02934
19 76 2.57185
19 77 1.37021
19 78 26.5745
19 79 2.206
19 80 2.16839
19 81 13.0145
19 82 1.30924
19 83 2.19788
19 84 6.64021
19 85 2.6335
19 86 1.57204
19 87 1.00529
19 88 1.08619
19 89 3.48303
19 90 2.63666
19 91 6.10162
19 92 1.78825
19 93 1.59633
19 94 1.64756
19 95 2.53415
19 96 2.04947
19 97 2.0865
19 98 5.74232
19 99 5.78496
19 100 4.39484
20 21 13.3006
20 22 1.6929
20 23 2.52109
20 24 2.17661
20 25 3.30532
20 26 16.4796
20 27 4.84839
20 28 4.39441
20 29 2.31935
20 30 1.10766
20 31 3.14849
20 32 5.03762
20 33 2.14084
20 34 15.0968
20 35 1.72251
20 36 1.10922
20 37 2.12643
20 38 1.17693
20 39 5.80795
20 40 0.940354
20 41 1.98852
20 42 7.44659
20 43 2.91817
20 44 1.4069
20 45 2.70484
20 46 13.7175
20 47 3.17727
20 48 1.39757
20 49 2.25428
20 50 11.8138
20 51 7.57746
20 52 2.23478
20 53 1.31105
20 54 1.28824
20 55 13.2518
20 56 1.49368
20 57 13.4636
20 58 1.7168
20 59 3.69896
20 60 19.892
20 61 1.31829
20 62 5.73632
20 63 14.5181
20 64 14.0345
20 65 2.2571
20 66 6.55197
20 67 3.3591
20 68 6.56037
20 69 1.95773
20 70 3.38797
20 71 2.54051
20 72 12.853
20 73 6.79797
20 74 2.54396
20 75 1.44309
20 76 2.59627
20 77 2.08517
20 78 26.7139
20 79 2.57999
20 80 2.70192
20 81 13.1209
20 82 1.76027
20 83 2.39518
20 84 7.26709
20 85 3.21408
20 86 2.30662
20 87 1.26992
20 88 1.83154
20 89 3.50402
20 90 2.94501
20 91 6.62461
20 92 1.95385
20 93 1.73571
20 94 1.75239
20 95 2.78965
20 96 2.40521
20 97 2.3033
20 98 6.00526
20 99 6.34208
20 100 4.8922
21 22 12.2972
21 23 11.3917
21 24 12.2936
21 25 14.9966
21 26 5.01993
21 27 13.1578
21 28 12.5978
21 29 13.9514
21 30 13.2733
21 31 14.0989
21 32 15.8751
21 33 12.5488
21 34 2.33996
21 35 12.6281
21 36 12.7959
21 37 11.5836
21 38 12.997
21 39 14.1551
21 40 12.8651
21 41 11.9572
21 42 7.97545
21 43 11.8675
21 44 13.5495
21 45 11.182
21 46 1.10101
21 47 10.7433
21 48 12.8144
21 49 11.583
21 50 1.92933
21 51 10.1188
21 52 11.7137
21 53 12.7617
21 54 12.7808
21 55 1.34499
21 56 12.9849
21 57 2.17582
21 58 13.9046
21 59 10.2688
21 60 8.09827
21 61 12.8475
21 62 15.1997
21 63 1.56145
21 64 1.02954
21 65 14.0274
21 66 14.6338
21 67 13.1796
21 68 8.25157
21 69 12.701
21 70 13.8232
21 71 11.9697
21 72 1.01401
21 73 8.44117
21 74 14.9231
21 75 12.6523
21 76 11.5645
21 77 13.8458
21 78 20.7887
21 79 12.7873
21 80 14.6292
21 81 2.09244
21 82 14.0634
21 83 11.7901
21 84 15.5145
21 85 15.0205
21 86 13.6932
21 87 12.6267
21 88 13.3864
21 89 10.8425
21 90 11.4535
21 91 13.4281
21 92 12.3329
21 93 12.9719
21 94 12.7565
21 95 12.4943
21 96 12.033
21 97 13.351
21 98 10.496
21 99 13.8852
21 100 14.2731
22 23 2.24684
22 24 2.55645
22 25 4.50539
22 26 15.4519
22 27 4.90084
22 28 4.93122
22 29 3.37986
22 30 2.08457
22 31 4.05308
22 32 6.06026
22 33 2.55058
22 34 14.1187
22 35 2.1026
22 36 1.41753
22 37 1.31542
22 38 2.02996
22 39 6.10995
22 40 1.25916
22 41 2.1599
22 42 6.23042
22 43 2.90766
22 44 2.2186
22 45 1.55609
22 46 12.7079
22 47 2.11707
22 48 1.74051
22 49 1.75337
22 50 10.8689
22 51 6.57474
22 52 1.89492
22 53 1.79691
22 54 1.47706
22 55 12.3472
22 56 1.69808
22 57 12.5137
22 58 2.79529
22 59 2.9085
22 60 19.1349
22 61 1.1304
22 62 6.58438
22 63 13.5662
22 64 13.0376
22 65 3.24519
22 66 6.89601
22 67 3.63471
22 68 5.3797
22 69 2.6105
22 70 4.19726
22 71 1.16878
22 72 11.8681
22 73 5.73779
22 74 3.47968
22 75 1.59621
22 76 2.62696
22 77 3.15455
22 78 26.7462
22 79 2.98544
22 80 3.82099
22 81 12.2147
22 82 2.81956
22 83 2.43295
22 84 7.71364
22 85 4.35192
22 86 3.19747
22 87 1.66484
22 88 2.67555
22 89 2.85219
22 90 2.72667
22 91 6.6842
22 92 1.77852
22 93 2.01186
22 94 2.03343
22 95 2.69314
22 96 2.51217
22 97 3.12284
22 98 4.98378
22 99 6.55374
22 100 5.1492
23 24 1.3432
23 25 4.36136
23 26 14.8866
23 27 4.50456
23 28 3.86397
23 29 3.44032
23 30 2.44279
23 31 3.89396
23 32 5.73636
23 33 1.73128
23 34 13.2996
23 35 1.86365
23 36 2.26159
23 37 1.72047
23 38 2.24334
23 39 5.54544
23 40 2.21847
23 41 1.24167
23 42 5.68517
23 43 1.94893
23 44 2.69251
23 45 1.86507
23 46 11.8708
23 47 1.82365
23 48 2.36344
23 49 1.33045
23 50 9.88058
23 51 6.04379
23 52 1.06314
23 53 2.10768
23 54 2.17073
23 55 11.294
23 56 2.52401
23 57 11.557
23 58 3.23406
23 59 1.93843
23 60 18.1656
23 61 2.29924
23 62 5.83394
23 63 12.6456
23 64 12.1495
23 65 3.49
23 66 6.18393
23 67 3.1816
23 68 4.75269
23 69 1.88116
23 70 3.82942
23 71 2.50077
23 72 10.9668
23 73 4.86303
23 74 4.05694
23 75 2.11512
23 76 1.4867
23 77 3.37003
23 78 25.4019
23 79 2.08995
23 80 3.96807
23 81 11.143
23 82 3.31973
23 83 1.36746
23 84 7.10173
23 85 4.44153
23 86 3.2946
23 87 1.78544
23 88 2.78824
23 89 1.8053
23 90 1.33962
23 91 6.30985
23 92 2.06896
23 93 2.44938
23 94 1.79889
23 95 2.20784
23 96 1.44627
23 97 2.34353
23 98 4.5769
23 99 6.177
23 100 4.87479
24 25 3.31921
24 26 15.7594
24 27 4.05496
24 28 3.56859
24 29 2.58785
24 30 1.81923
24 31 3.16544
24 32 4.76596
24 33 0.861287
24 34 14.1765
24 35 1.5671
24 36 2.10167
24 37 2.25632
24 38 1.73303
24 39 4.92798
24 40 2.04827
24 41 1.2761
24 42 6.56052
24 43 2.30769
24 44 2.04328
24 45 2.7172
24 46 12.7547
24 47 2.58563
24 48 2.19586
24 49 1.94308
24 50 10.7557
24 51 6.62385
24 52 1.43653
24 53 1.78087
24 54 2.09795
24 55 12.1673
24 56 2.54209
24 57 12.3474
24 58 2.53267
24 59 2.8209
24 60 18.9611
24 61 2.27073
24 62 4.8255
24 63 13.5266
24 64 13.0622
24 65 2.65418
24 66 5.56474
24 67 2.6791
24 68 5.65093
24 69 1.02419
24 70 3.26158
24 71 3.0771
24 72 11.8571
24 73 5.60637
24 74 3.26035
24 75 1.92005
24 76 1.88312
24 77 2.63447
24 78 25.6492
24 79 1.29308
24 80 3.01867
24 81 12.0537
24 82 2.66468
24 83 1.54651
24 84 6.3577
24 85 3.46791
24 86 2.56318
24 87 1.53142
24 88 2.10457
24 89 2.46434
24 90 1.67134
24 91 6.38946
24 92 2.05937
24 93 2.20581
24 94 1.51223
24 95 2.11616
24 96 1.38932
24 97 1.43654
24 98 5.12127
24 99 6.1103
24 100 4.43331
25 26 18.287
25 27 4.46072
25 28 5.10719
25 29 1.86934
25 30 2.93884
25 31 3.56049
25 32 2.19833
25 33 2.95825
25 34 16.7962
25 35 3.19099
25 36 3.45629
25 37 4.79472
25 38 2.88401
25 39 4.54617
25 40 3.51319
25 41 3.77828
25 42 9.18119
25 43 4.70822
25 44 2.69985
25 45 5.17964
25 46 15.435
25 47 5.49209
25 48 3.32739
25 49 4.57114
25 50 13.4777
25 51 8.73056
25 52 3.98786
25 53 3.23302
25 54 3.5215
25 55 14.8832
25 56 3.86912
25 57 14.9088
25 58 2.16518
25 59 5.98706
25 60 21.2758
25 61 3.77819
25 62 3.28225
25 63 16.2128
25 64 15.7597
25 65 1.98326
25 66 5.05195
25 67 3.02578
25 68 8.37776
25 69 2.6466
25 70 4.14404
25 71 5.30889
25 72 14.5744
25 73 8.33878
25 74 2.08363
25 75 3.34898
25 76 4.35934
25 77 2.04885
25 78 27.0745
25 79 2.95764
25 80 1.35657
25 81 14.8258
25 82 2.1551
25 83 3.83781
25 84 5.43845
25 85 1.27347
25 86 2.07357
25 87 3.35143
25 88 2.34203
25 89 5.25084
25 90 4.14829
25 91 6.48582
25 92 3.81057
25 93 3.27001
25 94 3.24559
25 95 3.69617
25 96 3.51106
25 97 2.49023
25 98 7.21063
25 99 5.88132
25 100 3.92874
26 27 16.5792
26 28 15.9862
26 29 17.2481
26 30 16.4209
26 31 17.0949
26 32 19.2491
26 33 15.9374
26 34 3.23879
26 35 15.9475
26 36 15.9972
26 37 14.7471
26 38 16.3248
26 39 17.6352
26 40 16.0713
26 41 15.3972
26 42 11.6526
26 43 15.3666
26 44 16.8834
26 45 14.4525
26 46 4.23455
26 47 13.976
26 48 16.1114
26 49 14.9488
26 50 6.31317
26 51 13.8391
26 52 15.1381
26 53 16.0525
26 54 16.091
26 55 5.70176
26 56 16.3471
26 57 5.27271
26 58 17.1903
26 59 13.6438
26 60 6.72835
26 61 16.1365
26 62 18.7012
26 63 4.48259
26 64 4.45002
26 65 17.3209
26 66 18.2288
26 67 16.7473
26 68 11.9737
26 69 16.0938
26 70 16.911
26 71 15.155
26 72 5.13279
26 73 12.0959
26 74 18.1694
26 75 15.965
26 76 15.0718
26 77 17.1184
26 78 20.7989
26 79 16.3248
26 80 17.9472
26 81 6.53482
26 82 17.3606
26 83 15.3843
26 84 19.042
26 85 18.321
26 86 17.0752
26 87 15.9882
26 88 16.7473
26 89 14.5391
26 90 15.1473
26 91 17.1187
26 92 15.8116
26 93 16.4174
26 94 16.2116
26 95 16.1023
26 96 15.6432
26 97 16.797
26 98 14.0964
26 99 17.6165
26 100 18.0375
27 28 7.20797
27 29 3.60237
27 30 4.34783
27 31 6.45014
27 32 4.25687
27 33 3.57389
27 34 15.0437
27 35 3.90371
27 36 4.53629
27 37 5.03109
27 38 4.29634
27 39 1.78141
27 40 4.4116
27 41 4.82166
27 42 6.68192
27 43 6.00909
27 44 4.31195
27 45 5.15437
27 46 13.5774
27 47 5.16072
27 48 4.1738
27 49 5.2495
27 50 11.6601
27 51 6.14081
27 52 4.1684
27 53 3.89975
27 54 4.57244
27 55 13.1508
27 56 5.07992
27 57 12.7724
27 58 4.22972
27 59 5.63746
27 60 19.9628
27 61 4.66771
27 62 4.0325
27 63 14.4561
27 64 14.0203
27 65 3.69318
27 66 2.75769
27 67 2.32934
27 68 6.16077
27 69 3.86165
27 70 6.82097
27 71 5.37703
27 72 12.7286
27 73 5.80623
27 74 4.25471
27 75 3.85139
27 76 5.43471
27 77 3.82734
27 78 27.3968
27 79 3.84764
27 80 4.0565
27 81 13.2274
27 82 4.38524
27 83 4.70684
27 84 3.52616
27 85 4.02608
27 86 3.61475
27 87 4.25695
27 88 3.5976
27 89 5.15731
27 90 4.09156
27 91 5.31887
27 92 4.07079
27 93 4.44042
27 94 4.45082
27 95 4.09065
27 96 4.03136
27 97 4.34906
27 98 4.41671
27 99 5.01231
27 100 4.01243
28 29 5.10435
28 30 4.3343
28 31 2.91191
28 32 6.63239
28 33 4.07978
28 34 14.3687
28 35 4.65016
28 36 4.69226
28 37 4.58434
28 38 4.19376
28 39 7.70363
28 40 4.674
28 41 3.49855
28 42 8.40094
28 43 2.7834
28 44 4.29521
28 45 4.95222
28 46 13.073
28 47 4.61762
28 48 4.88879
28 49 3.83939
28 50 11.1536
28 51 8.60898
28 52 4.25873
28 53 4.64911
28 54 4.5582
28 55 12.2857
28 56 4.52447
28 57 12.8564
28 58 4.87626
28 59 4.28917
28 60 18.6766
28 61 4.61289
28 62 6.47787
28 63 13.6627
28 64 13.2266
28 65 5.12401
28 66 8.04628
28 67 5.7207
28 68 7.48685
28 69 3.95968
28 70 2.43423
28 71 5.1344
28 72 12.2123
28 73 7.40776
28 74 5.53202
28 75 4.83636
28 76 3.13136
28 77 5.16337
28 78 23.9272
28 79 3.76077
28 80 5.09609
28 81 12.049
28 82 4.91787
28 83 3.61428
28 84 8.69291
28 85 5.55541
28 86 5.0999
28 87 4.20265
28 88 4.78959
28 89 4.04262
28 90 4.14717
28 91 8.82564
28 92 4.65183
28 93 4.42328
28 94 3.9532
28 95 4.49059
28 96 4.07173
28 97 3.55135
28 98 7.65245
28 99 8.49183
28 100 6.60214
29 30 1.88976
29 31 3.8585
29 32 3.12085
29 33 2.09651
29 34 15.7631
29 35 2.22609
29 36 2.33695
29 37 3.66874
29 38 1.74056
29 39 4.16583
29 40 2.2873
29 41 2.99089
29 42 8.0458
29 43 4.21459
29 44 1.92202
29 45 4.08932
29 46 14.3828
29 47 4.46978
29 48 2.01818
29 49 3.71349
29 50 12.4173
29 51 7.78684
29 52 3.01731
29 53 1.89981
29 54 2.48203
29 55 13.8626
29 56 2.93169
29 57 13.8793
29 58 1.18577
29 59 4.97423
29 60 20.4479
29 61 2.78601
29 62 3.78379
29 63 15.1836
29 64 14.7214
29 65 0.622438
29 66 4.9208
29 67 2.22982
29 68 7.23905
29 69 1.90649
29 70 4.38672
29 71 4.24596
29 72 13.5036
29 73 7.24097
29 74 1.95321
29 75 1.99149
29 76 3.66352
29 77 0.630727
29 78 26.9209
29 79 2.383
29 80 1.18576
29 81 13.8087
29 82 1.39685
29 83 3.05109
29 84 5.49742
29 85 1.37523
29 86 0.735521
29 87 2.1943
29 88 0.904504
29 89 4.3834
29 90 3.25019
29 91 5.91971
29 92 2.61878
29 93 2.37471
29 94 2.5592
29 95 3.05818
29 96 2.65549
29 97 2.33555
29 98 6.16227
29 99 5.43437
29 100 3.8542
30 31 2.88989
30 32 4.60006
30 33 1.60277
30 34 15.0432
30 35 1.56873
30 36 1.36712
30 37 2.2555
30 38 1.14784
30 39 5.26647
30 40 1.15244
30 41 2.03969
30 42 7.47802
30 43 3.1235
30 44 1.52673
30 45 2.97362
30 46 13.664
30 47 3.15518
30 48 1.57877
30 49 2.49237
30 50 11.765
30 51 7.56414
30 52 2.20306
30 53 1.17843
30 54 1.68686
30 55 13.2173
30 56 2.17814
30 57 13.3251
30 58 1.66201
30 59 3.66958
30 60 19.8369
30 61 1.82177
30 62 5.13162
30 63 14.4934
30 64 14.0136
30 65 1.88742
30 66 6.06388
30 67 3.05536
30 68 6.6243
30 69 1.57048
30 70 3.31056
30 71 2.95004
30 72 12.8003
30 73 6.65671
30 74 2.42892
30 75 1.45585
30 76 2.72335
30 77 1.78613
30 78 26.496
30 79 2.23945
30 80 2.383
30 81 13.1316
30 82 1.78938
30 83 2.4941
30 84 6.73723
30 85 2.82014
30 86 2.05552
30 87 1.36508
30 88 1.56155
30 89 3.62437
30 90 2.92305
30 91 6.72392
30 92 2.17867
30 93 2.06292
30 94 1.87867
30 95 2.86813
30 96 2.37022
30 97 1.9981
30 98 5.92594
30 99 6.42094
30 100 4.8513
31 32 5.41145
31 33 3.33367
31 34 15.7927
31 35 3.71388
31 36 3.58145
31 37 4.00243
31 38 3.28663
31 39 6.99131
31 40 3.60518
31 41 3.31739
31 42 9.11368
31 43 3.37825
31 44 3.21922
31 45 4.66329
31 46 14.4833
31 47 4.47205
31 48 3.97519
31 49 3.69837
31 50 12.6339
31 51 9.17667
31 52 3.93649
31 53 3.71521
31 54 3.75579
31 55 13.9486
31 56 3.89205
31 57 14.2228
31 58 3.5818
31 59 4.72388
31 60 20.2402
31 61 3.75775
31 62 5.82515
31 63 15.24
31 64 14.7691
31 65 3.82783
31 66 7.53756
31 67 5.04798
31 68 8.2131
31 69 3.19025
31 70 1.2431
31 71 4.60516
31 72 13.6632
31 73 8.14577
31 74 3.90271
31 75 3.95314
31 76 3.55078
31 77 3.89726
31 78 25.6485
31 79 3.42858
31 80 3.71891
31 81 13.8583
31 82 3.59655
31 83 3.77253
31 84 8.04672
31 85 4.10965
31 86 4.06958
31 87 3.49367
31 88 3.77537
31 89 4.73076
31 90 4.42835
31 91 8.70182
31 92 4.24982
31 93 3.82632
31 94 3.3776
31 95 4.34785
31 96 3.99099
31 97 2.81784
31 98 7.80651
31 99 8.31321
31 100 6.26201
32 33 4.30408
32 34 17.7103
32 35 4.6398
32 36 5.11712
32 37 6.38161
32 38 4.45084
32 39 3.56621
32 40 5.06508
32 41 5.41963
32 42 9.85575
32 43 6.26363
32 44 4.25296
32 45 6.61794
32 46 16.3484
32 47 6.97313
32 48 4.80238
32 49 6.21754
32 50 14.3976
32 51 9.08383
32 52 5.35806
32 53 4.61722
32 54 5.04765
32 55 15.7425
32 56 5.39335
32 57 15.6438
32 58 3.70733
32 59 7.39342
32 60 22.1126
32 61 5.31078
32 62 2.34913
32 63 17.104
32 64 16.6658
32 65 3.29091
32 66 3.82541
32 67 3.42838
32 68 9.19587
32 69 4.17597
32 70 5.90669
32 71 6.76231
32 72 15.4844
32 73 8.99086
32 74 3.22824
32 75 4.73489
32 76 5.91057
32 77 3.4215
32 78 27.667
32 79 4.17544
32 80 2.64271
32 81 15.7289
32 82 3.6734
32 83 5.31196
32 84 3.97084
32 85 2.14435
32 86 3.27684
32 87 4.8477
32 88 3.65029
32 89 6.53841
32 90 5.30869
32 91 6.15131
32 92 5.14833
32 93 4.68836
32 94 4.75594
32 95 4.74845
32 96 4.80995
32 97 3.9273
32 98 7.65049
32 99 5.42
32 100 3.7926
33 34 14.4132
33 35 1.28306
33 36 1.9261
33 37 2.40728
33 38 1.57077
33 39 4.41761
33 40 1.90469
33 41 1.65558
33 42 6.7072
33 43 2.84181
33 44 1.92408
33 45 2.80964
33 46 12.9974
33 47 2.80734
33 48 1.97249
33 49 2.32132
33 50 11.0166
33 51 6.7184
33 52 1.45164
33 53 1.54976
33 54 2.07361
33 55 12.453
33 56 2.63062
33 57 12.5527
33 58 2.22904
33 59 3.24666
33 60 19.1911
33 61 2.26126
33 62 4.48501
33 63 13.8024
33 64 13.3219
33 65 2.18962
33 66 5.1662
33 67 2.23102
33 68 5.84413
33 69 0.762614
33 70 3.60749
33 71 3.22017
33 72 12.1083
33 73 5.76761
33 74 2.92178
33 75 1.67632
33 76 2.31496
33 77 2.16991
33 78 25.9269
33 79 1.36746
33 80 2.63733
33 81 12.3842
33 82 2.34048
33 83 1.83616
33 84 5.9459
33 85 3.03522
33 86 2.10425
33 87 1.5065
33 88 1.6608
33 89 2.89793
33 90 1.89765
33 91 6.11142
33 92 2.04014
33 93 2.16058
33 94 1.63361
33 95 2.14461
33 96 1.51153
33 97 1.54283
33 98 5.08993
33 99 5.81089
33 100 4.20608
34 35 14.4729
34 36 14.5979
34 37 13.3753
34 38 14.8309
34 39 16.0499
34 40 14.6881
34 41 13.8137
34 42 10.0385
34 43 13.7659
34 44 15.4185
34 45 13.0396
34 46 1.70466
34 47 12.5765
34 48 14.6529
34 49 13.447
34 50 3.78223
34 51 12.2201
34 52 13.6137
34 53 14.5964
34 54 14.6484
34 55 2.87303
34 56 14.8737
34 57 3.0612
34 58 15.7232
34 59 12.138
34 60 6.33019
34 61 14.7203
34 62 17.0413
34 63 1.51095
34 64 1.67537
34 65 15.8469
34 66 16.5754
34 67 15.1216
34 68 10.3049
34 69 14.546
34 70 15.5413
34 71 13.8394
34 72 2.62999
34 73 10.4719
34 74 16.7841
34 75 14.5087
34 76 13.4472
34 77 15.6433
34 78 20.1786
34 79 14.7289
34 80 16.4663
34 81 3.70447
34 82 15.9058
34 83 13.7252
34 84 17.4112
34 85 16.8409
34 86 15.5407
34 87 14.4968
34 88 15.2326
34 89 12.8617
34 90 13.4357
34 91 15.3552
34 92 14.2504
34 93 14.8883
34 94 14.6759
34 95 14.4886
34 96 13.9681
34 97 15.2341
34 98 12.5395
34 99 15.8421
34 100 16.3157
35 36 1.35006
35 37 2.0406
35 38 1.47887
35 39 4.86414
35 40 1.5137
35 41 1.65232
35 42 6.75739
35 43 2.90218
35 44 2.00117
35 45 2.37406
35 46 13.0779
35 47 2.83744
35 48 1.58204
35 49 2.22905
35 50 11.1253
35 51 6.94913
35 52 1.43497
35 53 1.18884
35 54 1.64933
35 55 12.5716
35 56 2.27768
35 57 12.749
35 58 2.11191
35 59 3.34946
35 60 19.2
35 61 1.92901
35 62 5.23981
35 63 13.8761
35 64 13.3912
35 65 2.3713
35 66 5.67914
35 67 2.45459
35 68 5.90391
35 69 1.21633
35 70 3.9269
35 71 2.8926
35 72 12.1923
35 73 6.07687
35 74 2.89032
35 75 1.37104
35 76 2.30429
35 77 2.08771
35 78 26.2111
35 79 2.19443
35 80 2.8725
35 81 12.4921
35 82 2.139
35 83 1.91022
35 84 6.4983
35 85 3.26045
35 86 2.13459
35 87 1.47709
35 88 1.69277
35 89 3.1453
35 90 2.17754
35 91 5.63083
35 92 2.02866
35 93 2.01674
35 94 1.71542
35 95 2.27851
35 96 1.66314
35 97 2.0115
35 98 5.26012
35 99 5.41316
35 100 4.3989
36 37 1.70552
36 38 1.22721
36 39 5.59936
36 40 0.865914
36 41 1.71197
36 42 6.9774
36 43 3.00926
36 44 1.7381
36 45 2.18569
36 46 13.213
36 47 2.75402
36 48 0.99216
36 49 1.97238
36 50 11.3007
36 51 7.19298
36 52 1.7715
36 53 1.175
36 54 1.16239
36 55 12.786
36 56 1.71794
36 57 12.9462
36 58 1.85754
36 59 3.46162
36 60 19.4454
36 61 1.3015
36 62 5.73554
36 63 14.0407
36 64 13.5279
36 65 2.28591
36 66 6.42086
36 67 3.05362
36 68 6.09408
36 69 1.75152
36 70 3.92665
36 71 2.41188
36 72 12.3422
36 73 6.38058
36 74 2.85126
36 75 1.06077
36 76 2.4119
36 77 2.0561
36 78 26.5679
36 79 2.545
36 80 2.91878
36 81 12.6735
36 82 1.92245
36 83 2.0406
36 84 7.18257
36 85 3.3913
36 86 2.193
36 87 1.22701
36 88 1.74805
36 89 3.22452
36 90 2.55091
36 91 6.29938
36 92 1.66505
36 93 1.6921
36 94 1.69089
36 95 2.60843
36 96 2.02577
36 97 2.52089
36 98 5.56019
36 99 6.05671
36 100 4.74207
37 38 2.31353
37 39 6.27052
37 40 1.80945
37 41 1.73829
37 42 6.0022
37 43 2.64123
37 44 2.83937
37 45 1.30835
37 46 11.9711
37 47 1.44641
37 48 2.16183
37 49 1.36198
37 50 10.1044
37 51 6.65098
37 52 1.65748
37 53 2.0485
37 54 2.0182
37 55 11.5843
37 56 2.38053
37 57 11.8052
37 58 3.28132
37 59 2.04255
37 60 18.3489
37 61 2.00329
37 62 6.71127
37 63 12.8286
37 64 12.3049
37 65 3.64539
37 66 7.10577
37 67 3.90049
37 68 5.07737
37 69 2.48617
37 70 4.08795
37 71 1.80507
37 72 11.1054
37 73 5.36835
37 74 4.17585
37 75 2.00106
37 76 2.15151
37 77 3.47599
37 78 25.8505
37 79 3.06845
37 80 4.28423
37 81 11.4648
37 82 3.38053
37 83 2.21472
37 84 7.95454
37 85 4.77814
37 86 3.56475
37 87 1.92967
37 88 3.03288
37 89 2.65754
37 90 2.55485
37 91 6.87181
37 92 2.22275
37 93 2.6684
37 94 2.30612
37 95 3.05505
37 96 2.40971
37 97 3.20129
37 98 5.08495
37 99 6.79589
37 100 5.70227
38 39 5.14627
38 40 1.04221
38 41 1.65995
38 42 7.15724
38 43 2.77148
38 44 1.16088
38 45 2.69102
38 46 13.4478
38 47 3.18182
38 48 1.05135
38 49 2.25599
38 50 11.5025
38 51 7.19098
38 52 1.86065
38 53 0.877598
38 54 1.04626
38 55 12.9197
38 56 1.5272
38 57 13.1122
38 58 1.22962
38 59 3.65445
38 60 19.5997
38 61 1.43399
38 62 5.02462
38 63 14.2242
38 64 13.7504
38 65 1.75307
38 66 5.8856
38 67 2.65489
38 68 6.29426
38 69 1.35492
38 70 3.56605
38 71 2.83566
38 72 12.5662
38 73 6.45475
38 74 2.37401
38 75 1.01408
38 76 2.24972
38 77 1.56373
38 78 26.3943
38 79 1.90479
38 80 2.17967
38 81 12.7904
38 82 1.34127
38 83 1.83726
38 84 6.62905
38 85 2.70243
38 86 1.58959
38 87 0.786222
38 88 1.08268
38 89 3.1481
38 90 2.32963
38 91 6.06191
38 92 1.55347
38 93 1.26988
38 94 1.33682
38 95 2.18494
38 96 1.73623
38 97 1.84896
38 98 5.62566
38 99 5.73256
38 100 4.20457
39 40 5.4629
39 41 5.75796
39 42 7.80599
39 43 6.80568
39 44 5.08312
39 45 6.35905
39 46 14.6168
39 47 6.42971
39 48 5.17663
39 49 6.34735
39 50 12.6971
39 51 6.9767
39 52 5.19553
39 53 4.91029
39 54 5.52827
39 55 14.0883
39 56 5.99297
39 57 13.7117
39 58 4.89136
39 59 6.8189
39 60 20.7482
39 61 5.6846
39 62 3.27724
39 63 15.4347
39 64 15.011
39 65 4.31108
39 66 1.41511
39 67 2.93647
39 68 7.36416
39 69 4.63689
39 70 7.35221
39 71 6.59523
39 72 13.7675
39 73 6.88698
39 74 4.66521
39 75 4.90625
39 76 6.29383
39 77 4.47186
39 78 27.5814
39 79 4.48849
39 80 4.35578
39 81 14.1735
39 82 4.9728
39 83 5.57332
39 84 2.11519
39 85 4.1502
39 86 4.21178
39 87 5.20863
39 88 4.34102
39 89 6.15302
39 90 5.0084
39 91 5.32735
39 92 5.12693
39 93 5.26373
39 94 5.27894
39 95 4.79012
39 96 4.9033
39 97 4.86726
39 98 5.48975
39 99 4.8841
39 100 3.92803
40 41 1.88694
40 42 6.8205
40 43 2.90887
40 44 1.41985
40 45 2.22039
40 46 13.2924
40 47 2.75707
40 48 0.951775
40 49 2.02986
40 50 11.3936
40 51 6.94546
40 52 1.78747
40 53 0.917398
40 54 0.852498
40 55 12.8516
40 56 1.39307
40 57 13.0024
40 58 1.7623
40 59 3.38786
40 60 19.5787
40 61 0.952453
40 62 5.6637
40 63 14.1133
40 64 13.6141
40 65 2.20091
40 66 6.24333
40 67 2.98331
40 68 5.97435
40 69 1.88569
40 70 3.8656
40 71 2.09984
40 72 12.4252
40 73 6.20098
40 74 2.5891
40 75 0.835346
40 76 2.51233
40 77 2.05191
40 78 26.7394
40 79 2.3619
40 80 2.77332
40 81 12.7314
40 82 1.79638
40 83 2.16982
40 84 7.01765
40 85 3.28296
40 86 2.17018
40 87 0.918436
40 88 1.64115
40 89 3.10448
40 90 2.55276
40 91 6.29903
40 92 1.50041
40 93 1.48593
40 94 1.51882
40 95 2.3982
40 96 2.10391
40 97 2.36808
40 98 5.32869
40 99 6.05002
40 100 4.58057
41 42 6.4897
41 43 1.87419
41 44 2.22232
41 45 2.07364
41 46 12.4146
41 47 2.2846
41 48 1.90424
41 49 1.22554
41 50 10.4472
41 51 6.77941
41 52 1.26298
41 53 1.8611
41 54 1.71346
41 55 11.8648
41 56 2.10074
41 57 12.1494
41 58 2.63363
41 59 2.57537
41 60 18.6051
41 61 1.97842
41 62 5.63089
41 63 13.1833
41 64 12.7032
41 65 3.01745
41 66 6.44023
41 67 3.22711
41 68 5.53488
41 69 1.43109
41 70 3.35364
41 71 2.69859
41 72 11.5189
41 73 5.7503
41 74 3.64546
41 75 1.85305
41 76 1.11762
41 77 2.85002
41 78 25.5375
41 79 1.97176
41 80 3.45151
41 81 11.6951
41 82 2.71545
41 83 0.904329
41 84 7.26183
41 85 3.9595
41 86 2.80578
41 87 1.42178
41 88 2.35436
41 89 2.17203
41 90 1.63187
41 91 6.42675
41 92 1.84136
41 93 2.00412
41 94 1.42172
41 95 2.21279
41 96 1.28766
41 97 2.05426
41 98 5.34673
41 99 6.21261
41 100 4.77863
42 43 6.62103
42 44 7.3506
42 45 5.4022
42 46 8.50739
42 47 5.12957
42 48 6.81883
42 49 6.01799
42 50 6.92174
42 51 2.7849
42 52 5.80077
42 53 6.76949
42 54 6.72276
42 55 8.24735
42 56 6.89237
42 57 8.00144
42 58 7.92571
42 59 5.07173
42 60 15.584
42 61 6.62696
42 62 9.4459
42 63 9.35694
42 64 8.86454
42 65 8.01767
42 66 8.20697
42 67 6.72656
42 68 1.22602
42 69 7.0064
42 70 8.93178
42 71 5.68588
42 72 7.76324
42 73 1.83006
42 74 8.47947
42 75 6.54092
42 76 6.44795
42 77 7.98942
42 78 25.6387
42 79 6.74796
42 80 8.54205
42 81 8.17183
42 82 7.99896
42 83 6.24899
42 84 9.17756
42 85 8.95974
42 86 7.73871
42 87 6.63349
42 88 7.38354
42 89 4.94117
42 90 5.51947
42 91 7.70444
42 92 6.1118
42 93 6.81829
42 94 6.6857
42 95 6.04788
42 96 6.18283
42 97 7.44504
42 98 2.8498
42 99 8.02263
42 100 7.57069
43 44 3.02567
43 45 2.6675
43 46 12.3973
43 47 2.81276
43 48 3.23439
43 49 1.84739
43 50 10.4633
43 51 6.9804
43 52 2.29413
43 53 2.9927
43 54 2.64944
43 55 11.7029
43 56 2.63204
43 57 12.2464
43 58 3.73594
43 59 2.61456
43 60 18.4055
43 61 2.72562
43 62 6.56685
43 63 13.0454
43 64 12.5805
43 65 4.23356
43 66 7.29774
43 67 4.35635
43 68 5.73107
43 69 2.80905
43 70 2.93846
43 71 2.91115
43 72 11.5226
43 73 5.96673
43 74 4.43516
43 75 3.10413
43 76 1.3102
43 77 4.12555
43 78 24.9727
43 79 2.74025
43 80 4.38712
43 81 11.4403
43 82 3.67982
43 83 1.90074
43 84 8.16153
43 85 4.93616
43 86 4.03418
43 87 2.52869
43 88 3.57381
43 89 2.25676
43 90 2.45064
43 91 7.05867
43 92 2.98951
43 93 2.79796
43 94 2.21259
43 95 2.66433
43 96 2.43872
43 97 2.56331
43 98 5.83049
43 99 6.87054
43 100 5.41877
44 45 3.17693
44 46 14.0059
44 47 3.54042
44 48 1.60229
44 49 2.65109
44 50 12.0726
44 51 7.09905
44 52 2.31417
44 53 1.50093
44 54 1.41144
44 55 13.4921
44 56 1.56815
44 57 13.6307
44 58 1.35289
44 59 4.08285
44 60 20.2361
44 61 1.32693
44 62 4.84247
44 63 14.7984
44 64 14.304
44 65 1.73131
44 66 5.66797
44 67 2.67672
44 68 6.51392
44 69 1.82048
44 70 3.50504
44 71 2.8637
44 72 13.1358
44 73 6.63766
44 74 1.76531
44 75 1.49754
44 76 2.81621
44 77 1.88209
44 78 26.9679
44 79 1.81204
44 80 1.89673
44 81 13.3507
44 82 1.28877
44 83 2.3282
44 84 6.36519
44 85 2.51528
44 86 1.78396
44 87 1.32495
44 88 1.39777
44 89 3.30869
44 90 2.63592
44 91 6.33275
44 92 1.67995
44 93 1.09746
44 94 1.41906
44 95 2.03153
44 96 2.15852
44 97 1.7327
44 98 5.60718
44 99 5.9372
44 100 3.77801
45 46 11.6343
45 47 1.54728
45 48 2.39938
45 49 1.55233
45 50 9.76979
45 51 6.13237
45 52 1.59809
45 53 2.45522
45 54 2.12002
45 55 11.2135
45 56 2.46999
45 57 11.4927
45 58 3.62457
45 59 2.21377
45 60 18.0367
45 61 2.17086
45 62 7.01827
45 63 12.4572
45 64 11.9129
45 65 4.05551
45 66 7.14199
45 67 3.91928
45 68 4.51874
45 69 2.89095
45 70 4.67388
45 71 1.67081
45 72 10.7627
45 73 5.00225
45 74 4.48308
45 75 2.24934
45 76 2.24776
45 77 3.86445
45 78 25.9425
45 79 3.30444
45 80 4.643
45 81 11.0711
45 82 3.65153
45 83 2.20694
45 84 8.06546
45 85 5.1426
45 86 3.82175
45 87 2.23251
45 88 3.33449
45 89 2.3248
45 90 2.39392
45 91 6.42894
45 92 2.2976
45 93 2.68762
45 94 2.43598
45 95 2.78983
45 96 2.45404
45 97 3.55707
45 98 4.58569
45 99 6.41374
45 100 5.44637
46 47 11.1387
46 48 13.249
46 49 12.0305
46 50 2.32326
46 51 10.6715
46 52 12.1874
46 53 13.2001
46 54 13.2474
46 55 1.99587
46 56 13.4669
46 57 2.03367
46 58 14.3468
46 59 10.6964
46 60 7.79303
46 61 13.3031
46 62 15.6455
46 63 1.57595
46 64 1.1119
46 65 14.4523
46 66 15.1323
46 67 13.6784
46 68 8.75789
46 69 13.1501
46 70 14.2393
46 71 12.4125
46 72 1.1634
46 73 8.91156
46 74 15.3807
46 75 13.0896
46 76 12.0682
46 77 14.2753
46 78 20.7513
46 79 13.2808
46 80 15.0765
46 81 2.84961
46 82 14.5229
46 83 12.3
46 84 15.9779
46 85 15.4649
46 86 14.1511
46 87 13.0836
46 88 13.8381
46 89 11.3748
46 90 11.9803
46 91 14.0488
46 92 12.8021
46 93 13.4781
46 94 13.2529
46 95 13.0452
46 96 12.5377
46 97 13.826
46 98 10.9917
46 99 14.5054
46 100 14.8576
47 48 3.05242
47 49 1.65989
47 50 9.27736
47 51 5.91097
47 52 1.92664
47 53 2.974
47 54 2.89589
47 55 10.7748
47 56 3.22994
47 57 10.9266
47 58 4.17632
47 59 1.39147
47 60 17.6948
47 61 2.7756
47 62 6.99099
47 63 12.0249
47 64 11.4842
47 65 4.41213
47 66 7.20749
47 67 4.27625
47 68 4.20993
47 69 3.04933
47 70 4.49192
47 71 2.10979
47 72 10.2832
47 73 4.39973
47 74 4.95749
47 75 2.82891
47 76 2.52896
47 77 4.3434
47 78 25.5562
47 79 3.29653
47 80 5.03151
47 81 10.6615
47 82 4.27148
47 83 2.55923
47 84 8.0762
47 85 5.5342
47 86 4.32441
47 87 2.70247
47 88 3.80416
47 89 2.1838
47 90 2.59077
47 91 7.33795
47 92 2.72794
47 93 3.3215
47 94 2.83545
47 95 3.25223
47 96 2.77653
47 97 3.68675
47 98 4.42518
47 99 7.31044
47 100 5.95854
48 49 2.24856
48 50 11.3302
48 51 6.85951
48 52 1.87156
48 53 1.10983
48 54 1.00477
48 55 12.8131
48 56 1.54405
48 57 12.9242
48 58 1.50685
48 59 3.71901
48 60 19.5484
48 61 1.33251
48 62 5.34472
48 63 14.0749
48 64 13.577
48 65 1.94786
48 66 5.96605
48 67 2.57617
48 68 5.95434
48 69 1.76178
48 70 4.29071
48 71 2.58896
48 72 12.3746
48 73 6.22214
48 74 2.63393
48 75 0.650034
48 76 2.62332
48 77 1.71659
48 78 26.8388
48 79 2.33478
48 80 2.59431
48 81 12.6961
48 82 1.61219
48 83 2.01972
48 84 6.73092
48 85 3.05324
48 86 1.73208
48 87 1.03672
48 88 1.34124
48 89 3.1604
48 90 2.36562
48 91 5.90632
48 92 1.25111
48 93 1.3853
48 94 1.60198
48 95 2.31496
48 96 1.83051
48 97 2.51273
48 98 5.23567
48 99 5.62954
48 100 4.18556
49 50 10.106
49 51 6.44775
49 52 1.51726
49 53 2.3235
49 54 1.9558
49 55 11.5428
49 56 2.11426
49 57 11.8443
49 58 3.24467
49 59 2.07828
49 60 18.3857
49 61 1.94489
49 62 6.4328
49 63 12.8289
49 64 12.3207
49 65 3.65698
49 66 7.02295
49 67 3.78699
49 68 5.03155
49 69 2.28986
49 70 3.65317
49 71 1.95369
49 72 11.1536
49 73 5.35857
49 74 4.12132
49 75 2.17036
49 76 1.52292
49 77 3.55673
49 78 25.7275
49 79 2.54105
49 80 4.12788
49 81 11.3638
49 82 3.29386
49 83 1.48015
49 84 7.86506
49 85 4.68974
49 86 3.50788
49 87 1.81394
49 88 3.01361
49 89 1.84636
49 90 1.98457
49 91 6.89814
49 92 1.95843
49 93 2.34647
49 94 1.71784
49 95 2.5243
49 96 1.87367
49 97 2.75242
49 98 5.04881
49 99 6.73659
49 100 5.25437
50 51 9.0718
50 52 10.2382
50 53 11.2593
50 54 11.3515
50 55 1.98935
50 56 11.5747
50 57 2.60256
50 58 12.4199
50 59 8.79197
50 60 9.37456
50 61 11.4214
50 62 13.6755
50 63 3.06547
50 64 2.6622
50 65 12.4953
50 66 13.2155
50 67 11.6817
50 68 7.00887
50 69 11.1696
50 70 12.3879
50 71 10.6246
50 72 1.35135
50 73 7.1697
50 74 13.4731
50 75 11.1676
50 76 10.1029
50 77 12.3323
50 78 21.074
50 79 11.2845
50 80 13.1261
50 81 2.41627
50 82 12.5968
50 83 10.3084
50 84 14.0752
50 85 13.5132
50 86 12.1852
50 87 11.1401
50 88 11.8748
50 89 9.39888
50 90 9.95237
50 91 12.2065
50 92 10.857
50 93 11.5555
50 94 11.3064
50 95 11.0885
50 96 10.5262
50 97 11.8474
50 98 9.25004
50 99 12.6107
50 100 12.9191
51 52 6.09687
51 53 6.91302
51 54 6.77143
51 55 10.3609
51 56 6.87231
51 57 9.89713
51 58 7.70052
51 59 6.03489
51 60 17.6867
51 61 6.63338
51 62 8.48401
51 63 11.5053
51 64 11.0113
51 65 7.69286
51 66 7.01624
51 67 6.19436
51 68 3.00916
51 69 7.01334
51 70 9.05078
51 71 6.02936
51 72 9.95839
51 73 2.98157
51 74 7.91444
51 75 6.58491
51 76 6.91485
51 77 7.81889
51 78 27.1625
51 79 6.36123
51 80 8.04174
51 81 10.2287
51 82 7.74127
51 83 6.41545
51 84 7.8969
51 85 8.40838
51 86 7.45917
51 87 6.67382
51 88 7.21114
51 89 5.10814
51 90 5.5328
51 91 7.54539
51 92 6.0093
51 93 6.60408
51 94 6.54869
51 95 5.66321
51 96 6.17023
51 97 7.2092
51 98 2.12694
51 99 7.66819
51 100 6.29165
52 53 1.70157
52 54 1.69801
52 55 11.661
52 56 2.24288
52 57 11.8618
52 58 2.77291
52 59 2.46743
52 60 18.4897
52 61 1.88104
52 62 5.61377
52 63 12.9817
52 64 12.486
52 65 3.03401
52 66 5.93142
52 67 2.76362
52 68 4.93059
52 69 1.59549
52 70 4.00807
52 71 2.3514
52 72 11.3007
52 73 5.11793
52 74 3.59808
52 75 1.59625
52 76 1.71715
52 77 2.89208
52 78 25.7698
52 79 2.02282
52 80 3.54207
52 81 11.5457
52 82 2.81432
52 83 1.31663
52 84 6.8384
52 85 4.02679
52 86 2.80313
52 87 1.45144
52 88 2.31789
52 89 2.08007
52 90 1.36472
52 91 5.93255
52 92 1.733
52 93 2.03341
52 94 1.52457
52 95 1.85338
52 96 1.32328
52 97 2.3098
52 98 4.51311
52 99 5.7727
52 100 4.47534
53 54 1.18391
53 55 12.6922
53 56 1.77783
53 57 12.8515
53 58 1.63542
53 59 3.43342
53 60 19.4118
53 61 1.46238
53 62 5.21072
53 63 13.9994
53 64 13.5185
53 65 1.96528
53 66 5.70795
53 67 2.50719
53 68 5.94031
53 69 1.53982
53 70 3.9791
53 71 2.62536
53 72 12.3158
53 73 6.0832
53 74 2.54405
53 75 0.756981
53 76 2.43379
53 77 1.74176
53 78 26.4201
53 79 2.14526
53 80 2.5264
53 81 12.5954
53 82 1.74128
53 83 2.06849
53 84 6.50961
53 85 2.95615
53 86 1.81737
53 87 0.958738
53 88 1.24978
53 89 3.19919
53 90 2.3184
53 91 5.79927
53 92 1.62489
53 93 1.57882
53 94 1.66426
53 95 2.28103
53 96 1.83764
53 97 2.12927
53 98 5.25062
53 99 5.54179
53 100 4.33682
54 55 12.772
54 56 0.989243
54 57 12.9839
54 58 1.7388
54 59 3.4672
54 60 19.5171
54 61 0.80573
54 62 5.67623
54 63 14.0367
54 64 13.5385
54 65 2.4043
54 66 6.23768
54 67 2.90347
54 68 5.87565
54 69 1.91746
54 70 3.90863
54 71 2.13194
54 72 12.3816
54 73 6.19912
54 74 2.62181
54 75 0.971415
54 76 2.24021
54 77 2.2113
54 78 26.698
54 79 2.25308
54 80 2.79353
54 81 12.6131
54 82 1.70669
54 83 1.84367
54 84 7.04852
54 85 3.34882
54 86 2.19607
54 87 0.871677
54 88 1.73162
54 89 2.83216
54 90 2.27856
54 91 5.96813
54 92 1.32634
54 93 1.03706
54 94 1.21552
54 95 1.95031
54 96 1.8319
54 97 2.28444
54 98 5.24216
54 99 5.71177
54 100 4.19542
55 56 12.967
55 57 2.68983
55 58 13.8561
55 59 10.1892
55 60 7.93512
55 61 12.8587
55 62 15.0439
55 63 1.69826
55 64 1.57017
55 65 13.9666
55 66 14.5438
55 67 13.1301
55 68 8.44825
55 69 12.6085
55 70 13.6325
55 71 12.0481
55 72 1.54893
55 73 8.55004
55 74 14.8991
55 75 12.6414
55 76 11.4085
55 77 13.7905
55 78 19.9054
55 79 12.6853
55 80 14.5351
55 81 1.31774
55 82 14.0126
55 83 11.6905
55 84 15.4246
55 85 14.9291
55 86 13.6321
55 87 12.563
55 88 13.3157
55 89 10.7849
55 90 11.358
55 91 13.3513
55 92 12.3317
55 93 12.9543
55 94 12.712
55 95 12.4469
55 96 11.9505
55 97 13.2097
55 98 10.6955
55 99 13.7748
55 100 14.2702
56 57 13.2487
56 58 2.09341
56 59 3.68607
56 60 19.7538
56 61 0.95043
56 62 6.04836
56 63 14.2326
56 64 13.7329
56 65 2.80783
56 66 6.62195
56 67 3.35566
56 68 6.02191
56 69 2.46356
56 70 3.91055
56 71 2.09446
56 72 12.5978
56 73 6.41709
56 74 2.82889
56 75 1.60619
56 76 2.46469
56 77 2.70196
56 78 26.9187
56 79 2.57341
56 80 3.08186
56 81 12.7539
56 82 2.02844
56 83 2.14181
56 84 7.41312
56 85 3.66781
56 86 2.62594
56 87 1.36505
56 88 2.21904
56 89 2.92772
56 90 2.59444
56 91 6.21333
56 92 1.52837
56 93 1.18551
56 94 1.47508
56 95 2.13478
56 96 2.20004
56 97 2.56959
56 98 5.47698
56 99 5.94525
56 100 4.31941
57 58 13.9499
57 59 10.5322
57 60 8.62427
57 61 13.0407
57 62 14.7802
57 63 2.82417
57 64 2.64276
57 65 13.953
57 66 14.1418
57 67 13.0556
57 68 8.32519
57 69 12.7335
57 70 14.0407
57 71 12.252
57 72 2.16017
57 73 8.24167
57 74 14.922
57 75 12.7402
57 76 11.8857
57 77 13.8307
57 78 21.0535
57 79 12.7898
57 80 14.557
57 81 3.63308
57 82 14.1461
57 83 12.0128
57 84 14.9246
57 85 14.9021
57 86 13.6743
57 87 12.7512
57 88 13.3933
57 89 11.0719
57 90 11.563
57 91 13.5713
57 92 12.4316
57 93 13.1408
57 94 12.9185
57 95 12.6188
57 96 12.1499
57 97 13.4046
57 98 10.304
57 99 13.9857
57 100 14.2047
58 59 4.74117
58 60 20.4485
58 61 2.05753
58 62 4.52826
58 63 15.1375
58 64 14.6667
58 65 1.15274
58 66 5.58725
58 67 2.54084
58 68 7.09873
58 69 1.90619
58 70 3.99925
58 71 3.63841
58 72 13.4818
58 73 7.25868
58 74 1.63079
58 75 1.61441
58 76 3.25668
58 77 0.94068
58 78 27.0886
58 79 2.3674
58 80 1.33825
58 81 13.7485
58 82 0.608895
58 83 2.71795
58 84 6.22083
58 85 1.80579
58 86 1.02655
58 87 1.70714
58 88 0.976423
58 89 4.0535
58 90 3.10868
58 91 5.99178
58 92 2.17423
58 93 1.68431
58 94 2.01837
58 95 2.69468
58 96 2.4429
58 97 2.22275
58 98 6.12776
58 99 5.55828
58 100 3.83285
59 60 17.1741
59 61 3.42798
59 62 7.32326
59 63 11.4966
59 64 11.0012
59 65 4.99831
59 66 7.50482
59 67 4.75962
59 68 4.14107
59 69 3.49664
59 70 4.50499
59 71 2.72434
59 72 9.81456
59 73 4.22526
59 74 5.5657
59 75 3.46122
59 76 2.46354
59 77 4.9098
59 78 24.7338
59 79 3.58918
59 80 5.53163
59 81 10.033
59 82 4.83651
59 83 2.80825
59 84 8.41604
59 85 6.0333
59 86 4.86839
59 87 3.16956
59 88 4.31594
59 89 2.24703
59 90 2.82138
59 91 7.49051
59 92 3.33468
59 93 3.88312
59 94 3.3102
59 95 3.68231
59 96 3.1099
59 97 3.91361
59 98 4.75604
59 99 7.49473
59 100 6.45255
60 61 19.6489
60 62 21.5635
60 63 6.82669
60 64 7.34773
60 65 20.619
60 66 21.2279
60 67 19.947
60 68 15.8405
60 69 19.2589
60 70 19.8924
60 71 18.9531
60 72 8.47144
60 73 15.9793
60 74 21.519
60 75 19.4284
60 76 18.0931
60 77 20.3299
60 78 16.7777
60 79 19.5609
60 80 21.1146
60 81 8.46157
60 82 20.6001
60 83 18.5033
60 84 22.0416
60 85 21.4464
60 86 20.2495
60 87 19.3708
60 88 19.9912
60 89 17.9068
60 90 18.3246
60 91 19.5095
60 92 19.274
60 93 19.7359
60 94 19.54
60 95 19.345
60 96 18.7967
60 97 19.886
60 98 17.967
60 99 20.0372
60 100 21.1006
61 62 5.90267
61 63 14.116
61 64 13.5972
61 65 2.62912
61 66 6.36839
61 67 3.11158
61 68 5.79034
61 69 2.20896
61 70 3.89448
61 71 1.72105
61 72 12.4439
61 73 6.09768
61 74 2.65621
61 75 1.25666
61 76 2.46132
61 77 2.5666
61 78 26.9099
61 79 2.38278
61 80 3.00702
61 81 12.6874
61 82 1.99591
61 83 2.09689
61 84 7.16823
61 85 3.59642
61 86 2.51736
61 87 1.17701
61 88 2.04508
61 89 2.80885
61 90 2.45299
61 91 6.28143
61 92 1.27373
61 93 1.06659
61 94 1.35566
61 95 2.0272
61 96 2.09627
61 97 2.46643
61 98 5.12462
61 99 6.03353
61 100 4.31525
62 63 16.4144
62 64 16.0156
62 65 3.8661
62 66 3.20217
62 67 3.70707
62 68 8.79148
62 69 4.46622
62 70 6.30611
62 71 7.19641
62 72 14.7979
62 73 8.36106
62 74 4.36094
62 75 5.22969
62 76 6.17161
62 77 4.18061
62 78 27.1233
62 79 4.11224
62 80 3.51552
62 81 15.0446
62 82 4.64699
62 83 5.48456
62 84 3.18758
62 85 3.20425
62 86 3.93936
62 87 5.26595
62 88 4.25546
62 89 6.38234
62 90 5.25988
62 91 7.01912
62 92 5.37699
62 93 5.23652
62 94 5.17389
62 95 5.06032
62 96 4.96595
62 97 4.33113
62 98 7.26075
62 99 6.33895
62 100 4.05133
63 64 0.959749
63 65 15.2689
63 66 15.9143
63 67 14.4892
63 68 9.6301
63 69 13.9413
63 70 14.9376
63 71 13.2545
63 72 2.07312
63 73 9.80098
63 74 16.1949
63 75 13.9218
63 76 12.7572
63 77 15.0724
63 78 19.9582
63 79 14.06
63 80 15.8632
63 81 2.38352
63 82 15.3071
63 83 13.0361
63 84 16.7789
63 85 16.2563
63 86 14.9381
63 87 13.8797
63 88 14.6323
63 89 12.13
63 90 12.7333
63 91 14.6266
63 92 13.6206
63 93 14.2427
63 94 14.0244
63 95 13.7948
63 96 13.3019
63 97 14.577
63 98 11.8987
63 99 15.0875
63 100 15.5875
64 65 14.803
64 66 15.5033
64 67 14.0105
64 68 9.1271
64 69 13.4653
64 70 14.4772
64 71 12.7097
64 72 1.53841
64 73 9.30659
64 74 15.6964
64 75 13.4275
64 76 12.2781
64 77 14.6115
64 78 20.3031
64 79 13.5719
64 80 15.4012
64 81 2.28369
64 82 14.8245
64 83 12.5589
64 84 16.3848
64 85 15.7996
64 86 14.4794
64 87 13.3849
64 88 14.1589
64 89 11.6311
64 90 12.2474
64 91 14.2143
64 92 13.1226
64 93 13.7503
64 94 13.5336
64 95 13.292
64 96 12.817
64 97 14.1126
64 98 11.3852
64 99 14.6827
64 100 15.1383
65 66 5.03055
65 67 2.31165
65 68 7.20356
65 69 2.032
65 70 4.39534
65 71 4.08853
65 72 13.5857
65 73 7.23132
65 74 1.79626
65 75 1.93166
65 76 3.74151
65 77 0.854848
65 78 27.1895
65 79 2.35367
65 80 1.13377
65 81 13.8997
65 82 1.35728
65 83 3.08646
65 84 5.57788
65 85 1.43493
65 86 0.851922
65 87 2.15146
65 88 0.990675
65 89 4.32056
65 90 3.26727
65 91 6.19838
65 92 2.46085
65 93 2.23917
65 94 2.48237
65 95 3.00406
65 96 2.7067
65 97 2.40999
65 98 6.09413
65 99 5.70231
65 100 3.77186
66 67 3.58153
66 68 7.81739
66 69 5.36721
66 70 7.82423
66 71 7.28244
66 72 14.2965
66 73 7.31644
66 74 5.21258
66 75 5.69109
66 76 6.92298
66 77 5.25559
66 78 27.8324
66 79 4.95114
66 80 4.90375
66 81 14.6018
66 82 5.63357
66 83 6.17886
66 84 1.29184
66 85 4.69794
66 86 4.93325
66 87 5.91699
66 88 5.08807
66 89 6.61108
66 90 5.53893
66 91 5.69589
66 92 5.79426
66 93 5.8486
66 94 5.87322
66 95 5.24152
66 96 5.51516
66 97 5.33982
66 98 5.83272
66 99 5.1787
66 100 3.86059
67 68 6.00764
67 69 2.28229
67 70 5.33427
67 71 4.20108
67 72 12.7887
67 73 5.98332
67 74 2.80354
67 75 2.35137
67 76 3.81994
67 77 2.36655
67 78 27.1081
67 79 2.229
67 80 2.56305
67 81 13.0766
67 82 2.60909
67 83 2.96449
67 84 4.44488
67 85 2.70971
67 86 1.97301
67 87 2.64981
67 88 1.97536
67 89 3.8144
67 90 2.55496
67 91 4.74872
67 92 2.52742
67 93 2.6221
67 94 2.64869
67 95 2.31005
67 96 2.27032
67 97 2.669
67 98 4.55726
67 99 4.34097
67 100 2.64378
68 69 6.11674
68 70 8.02522
68 71 4.87466
68 72 7.94986
68 73 1.61698
68 74 7.73354
68 75 5.68924
68 76 5.52833
68 77 7.18376
68 78 25.5269
68 79 5.88207
68 80 7.75637
68 81 8.33328
68 82 7.18945
68 83 5.31313
68 84 8.77707
68 85 8.20026
68 86 6.92966
68 87 5.74903
68 88 6.56441
68 89 3.97309
68 90 4.61459
68 91 7.37812
68 92 5.2231
68 93 5.99419
68 94 5.79722
68 95 5.2686
68 96 5.27013
68 97 6.59975
68 98 2.6268
68 99 7.62941
68 100 7.00607
69 70 3.47043
69 71 3.37144
69 72 12.2638
69 73 6.14324
69 74 2.80207
69 75 1.63168
69 76 2.1591
69 77 1.89542
69 78 25.9301
69 79 1.4735
69 80 2.42407
69 81 12.5209
69 82 2.05013
69 83 1.64221
69 84 6.11219
69 85 2.83979
69 86 1.8586
69 87 1.45276
69 88 1.48929
69 89 3.00759
69 90 1.93425
69 91 6.01417
69 92 1.98456
69 93 1.97723
69 94 1.51555
69 95 2.16858
69 96 1.35798
69 97 1.46512
69 98 5.42937
69 99 5.69112
69 100 4.13456
70 71 4.55998
70 72 13.4131
70 73 7.9924
70 74 4.31867
70 75 4.24308
70 76 3.34573
70 77 4.39534
70 78 25.2098
70 79 3.60409
70 80 4.2305
70 81 13.4817
70 82 3.98833
70 83 3.76644
70 84 8.41314
70 85 4.67118
70 86 4.51122
70 87 3.66987
70 88 4.1755
70 89 4.55563
70 90 4.42118
70 91 8.64529
70 92 4.413
70 93 3.97542
70 94 3.46074
70 95 4.33721
70 96 4.06338
70 97 2.92207
70 98 7.79849
70 99 8.30456
70 100 6.42872
71 72 11.5834
71 73 5.28857
71 74 4.11653
71 75 2.41553
71 76 2.93472
71 77 4.05581
71 78 26.7817
71 79 3.40077
71 80 4.57115
71 81 11.8701
71 82 3.60524
71 83 2.84872
71 84 8.1539
71 85 5.13003
71 86 4.01962
71 87 2.3359
71 88 3.49658
71 89 2.63326
71 90 2.99625
71 91 6.98001
71 92 2.26511
71 93 2.55177
71 94 2.46997
71 95 2.87944
71 96 3.00664
71 97 3.63505
71 98 4.6247
71 99 6.89519
71 100 5.42273
72 73 8.10219
72 74 14.5263
72 75 12.2184
72 76 11.1606
72 77 13.4041
72 78 20.8638
72 79 12.3935
72 80 14.2124
72 81 2.3425
72 82 13.6521
72 83 11.4048
72 84 15.164
72 85 14.6021
72 86 13.2775
72 87 12.1977
72 88 12.9562
72 89 10.4884
72 90 11.0731
72 91 13.183
72 92 11.9202
72 93 12.6148
72 94 12.3743
72 95 12.1693
72 96 11.6321
72 97 12.943
72 98 10.2071
72 99 13.6323
72 100 14.0174
73 74 7.78819
73 75 5.90751
73 76 5.7723
73 77 7.26603
73 78 25.1969
73 79 5.78566
73 80 7.75333
73 81 8.52124
73 82 7.36232
73 83 5.57458
73 84 8.23301
73 85 8.1464
73 86 7.02995
73 87 5.9197
73 88 6.64287
73 89 4.27624
73 90 4.79451
73 91 7.74938
73 92 5.49976
73 93 6.27689
73 94 5.9975
73 95 5.47458
73 96 5.45758
73 97 6.55972
73 98 2.58709
73 99 7.93941
73 100 7.12354
74 75 2.59176
74 76 4.23971
74 77 1.97031
74 78 27.9915
74 79 2.82801
74 80 1.33134
74 81 14.8024
74 82 1.39921
74 83 3.73184
74 84 5.74517
74 85 1.63644
74 86 1.96875
74 87 2.67722
74 88 1.98744
74 89 4.78929
74 90 3.93004
74 91 6.23765
74 92 3.02553
74 93 2.3766
74 94 2.68985
74 95 3.03432
74 96 3.37162
74 97 2.51235
74 98 6.38955
74 99 5.72908
74 100 3.53024
75 76 2.55804
75 77 1.79909
75 78 26.7205
75 79 2.08894
75 80 2.5913
75 81 12.5392
75 82 1.73628
75 83 1.96011
75 84 6.48907
75 85 3.0549
75 86 1.76854
75 87 0.862329
75 88 1.27186
75 89 2.96281
75 90 2.14001
75 91 5.82124
75 92 1.17621
75 93 1.36525
75 94 1.48934
75 95 2.08756
75 96 1.68613
75 97 2.31682
75 98 4.92361
75 99 5.5574
75 100 4.08711
76 77 3.51305
76 78 24.8472
76 79 2.50386
76 80 4.02956
76 81 11.1909
76 82 3.27186
76 83 1.14558
76 84 7.80554
76 85 4.55175
76 86 3.43295
76 87 2.05695
76 88 3.00313
76 89 2.18041
76 90 1.91086
76 91 6.46302
76 92 2.46434
76 93 2.45357
76 94 1.97801
76 95 2.50734
76 96 1.77433
76 97 2.48507
76 98 5.61195
76 99 6.29715
76 100 5.18001
77 78 26.9255
77 79 2.55033
77 80 1.39203
77 81 13.7212
77 82 1.15366
77 83 2.94275
77 84 5.87202
77 85 1.63359
77 86 0.707972
77 87 2.0435
77 88 0.875001
77 89 4.34676
77 90 3.23187
77 91 5.80885
77 92 2.48053
77 93 2.21285
77 94 2.44683
77 95 3.02504
77 96 2.58459
77 97 2.4421
77 98 6.18081
77 99 5.36043
77 100 3.96814
78 79 26.2003
78 80 27.3058
78 81 20.0858
78 82 27.2005
78 83 25.5109
78 84 28.408
78 85 27.5116
78 86 26.9365
78 87 26.4013
78 88 26.7523
78 89 25.5633
78 90 25.6468
78 91 27.1
78 92 26.7593
78 93 26.8272
78 94 26.4499
78 95 26.5564
78 96 25.8942
78 97 26.1063
78 98 27.1288
78 99 27.2165
78 100 28.1674
79 80 2.5081
79 81 12.5496
79 82 2.42041
79 83 1.83538
79 84 5.71174
79 85 2.97371
79 86 2.25622
79 87 1.75278
79 88 1.9248
79 89 2.58446
79 90 1.7652
79 91 6.2811
79 92 1.97783
79 93 1.9395
79 94 1.4345
79 95 1.6802
79 96 1.4936
79 97 1.27563
79 98 4.97148
79 99 5.8784
79 100 3.5083
80 81 14.4471
80 82 1.34756
80 83 3.45318
80 84 5.39569
80 85 0.742532
80 86 1.29413
80 87 2.6402
80 88 1.55268
80 89 4.71392
80 90 3.68512
80 91 6.20191
80 92 3.01229
80 93 2.47259
80 94 2.71647
80 95 3.10863
80 96 3.09192
80 97 2.31614
80 98 6.53781
80 99 5.62575
80 100 3.45212
81 82 13.8899
81 83 11.5085
81 84 15.506
81 85 14.8643
81 86 13.5511
81 87 12.4249
81 88 13.2258
81 89 10.5472
81 90 11.1836
81 91 13.2604
81 92 12.1661
81 93 12.7803
81 94 12.5478
81 95 12.2577
81 96 11.7883
81 97 13.0635
81 98 10.6322
81 99 13.6836
81 100 14.1057
82 83 2.76001
82 84 6.2951
82 85 1.83545
82 86 1.18672
82 87 1.79561
82 88 1.13219
82 89 4.0958
82 90 3.17919
82 91 5.89988
82 92 2.27597
82 93 1.59728
82 94 1.99342
82 95 2.58054
82 96 2.53008
82 97 2.17224
82 98 6.18342
82 99 5.4518
82 100 3.70228
83 84 7.04442
83 85 3.96729
83 86 2.73571
83 87 1.60092
83 88 2.35543
83 89 1.86157
83 90 1.16089
83 91 6.00319
83 92 1.71199
83 93 1.85916
83 94 1.37206
83 95 1.82345
83 96 0.856074
83 97 2.14181
83 98 5.04586
83 99 5.75655
83 100 4.31825
84 85 5.09718
84 86 5.57373
84 87 6.7276
84 88 5.79484
84 89 7.52164
84 90 6.46777
84 91 6.60352
84 92 6.60371
84 93 6.63687
84 94 6.66013
84 95 6.12171
84 96 6.37846
84 97 6.04877
84 98 6.7739
84 99 6.03385
84 100 4.5348
85 86 1.59346
85 87 3.16406
85 88 1.96111
85 89 5.26188
85 90 4.15546
85 91 6.20836
85 92 3.55106
85 93 3.05002
85 94 3.28717
85 95 3.61451
85 96 3.55791
85 97 2.76229
85 98 6.88688
85 99 5.5976
85 100 3.60304
86 87 2.02277
86 88 0.672828
86 89 4.06989
86 90 2.94415
86 91 5.54578
86 92 2.24992
86 93 1.97299
86 94 2.29074
86 95 2.6601
86 96 2.32012
86 97 2.3297
86 98 5.86262
86 99 5.06721
86 100 3.44269
87 88 1.47746
87 89 2.64226
87 90 1.95076
87 91 6.12595
87 92 1.20681
87 93 1.24193
87 94 1.09677
87 95 1.93568
87 96 1.51968
87 97 1.9512
87 98 5.1237
87 99 5.85022
87 100 4.21996
88 89 3.65549
88 90 2.58366
88 91 5.65545
88 92 1.85612
88 93 1.62215
88 94 1.86762
88 95 2.35939
88 96 1.98325
88 97 2.01854
88 98 5.58483
88 99 5.23437
88 100 3.65187
89 90 1.59302
89 91 6.7105
89 92 2.31367
89 93 2.77587
89 94 2.37614
89 95 2.2214
89 96 2.10838
89 97 3.23058
89 98 4.03263
89 99 6.57533
89 100 4.76465
90 91 5.69841
90 92 1.7715
90 93 2.15623
90 94 1.80248
90 95 1.5602
90 96 0.937211
90 97 2.41138
90 98 4.1672
90 99 5.48863
90 100 3.91053
91 92 5.96998
91 93 5.85189
91 94 6.15395
91 95 5.41648
91 96 5.61641
91 97 6.33028
91 98 6.38382
91 99 1.06661
91 100 4.92369
92 93 1.18072
92 94 1.39851
92 95 1.76493
92 96 1.49323
92 97 2.52686
92 98 4.51239
92 99 5.70204
92 100 3.86382
93 94 1.24477
93 95 1.52905
93 96 1.75246
93 97 2.1338
93 98 5.18
93 99 5.52109
93 100 3.55114
94 95 1.49013
94 96 1.27619
94 97 1.54967
94 98 5.10564
94 99 5.82679
94 100 3.8874
95 96 1.54763
95 97 2.10122
95 98 4.33321
95 99 5.13151
95 100 2.97401
96 97 1.91619
96 98 4.70785
96 99 5.34379
96 100 3.8106
97 98 5.79946
97 99 5.92146
97 100 3.91978
98 99 6.48707
98 100 5.26702
99 100 4.33278
