# Supplementary material for: Large-scale discovery of protein interactions at residue resolution using co-evolution calculated from genomic sequences
Source: Nat Commun. 2021 Mar 2;12:1396. doi: 10.1038/s41467-021-21636-z (PMC7925567; doi:10.1038/s41467-021-21636-z)
Supplement: Supplementary file 13 — Supplementary Data 11 [file 41467_2021_21636_MOESM13_ESM.zip › supplementary_prediction/membrane127199_SECE_ATPD/models/haddock_top_2_haddock_11w.pdb]

REMARK FILENAME="haddock_11w.pdb0"
REMARK ===============================================================
REMARK HADDOCK run for haddock
REMARK initial structure: haddock_11.pdb
REMARK final NOE weights: unambig 50 amb: 50
REMARK ===============================================================
REMARK            total,bonds,angles,improper,dihe,vdw,elec,air,cdih,coup,rdcs,vean,dani,xpcs,rg
REMARK energies: -8.71744, 0, 0, 0, 0, -34.6661, -131.99, 157.938, 0, 0, 0, 0, 0, 0, 0
REMARK ===============================================================
REMARK            bonds,angles,impropers,dihe,air,cdih,coup,rdcs,vean,dani,xpcs
REMARK rms-dev.: 0,0,0,0,11.1524,0,0, 0, 0, 0, 0
REMARK ===============================================================
REMARK               air,cdih,coup,rdcs,vean,dani,xpcs
REMARK               >0.3,>5,>1,>0,>5,>0.2,>0.2
REMARK violations.: 1, 0, 0, 0, 0, 0, 0
REMARK ===============================================================
REMARK                        CVpartition#,violations,rms
REMARK AIRs cross-validation: 1, 0, NaN
REMARK ===============================================================
REMARK NCS energy: 0
REMARK ===============================================================
REMARK Symmetry energy: 0
REMARK ===============================================================
REMARK Desolvation energy: -19.4503
REMARK Internal energy free molecules: 21181.9
REMARK Internal energy complex: -5888.89
REMARK Binding energy: -27256.9
REMARK ===============================================================
REMARK buried surface area: 1527.46
REMARK ===============================================================
REMARK water - chain1: 0 0 0
REMARK water - chain2: 0 0 0
REMARK water - chain3: 0 0 0
REMARK water - chain4: 0 0 0
REMARK water - chain5: 0 0 0
REMARK water - chain6: 0 0 0
REMARK ===============================================================
REMARK water - water: 0 0 0
REMARK ===============================================================
REMARK DATE:05-Aug-2020  08:18:27       created by user: he47
REMARK VERSION:1.3
ATOM      1  CB  LEU    60      26.968  19.841  -2.314  1.00 10.00      A   
ATOM      2  CG  LEU    60      27.389  20.361  -0.938  1.00 10.00      A   
ATOM      3  CD1 LEU    60      27.052  21.836  -0.795  1.00 10.00      A   
ATOM      4  CD2 LEU    60      26.721  19.552   0.162  1.00 10.00      A   
ATOM      5  C   LEU    60      26.619  17.481  -3.095  1.00 10.00      A   
ATOM      6  O   LEU    60      26.113  16.815  -2.191  1.00 10.00      A   
ATOM      7  N   LEU    60      28.516  18.844  -3.958  1.00 10.00      A   
ATOM      8  HT1 LEU    60      27.973  19.354  -4.680  1.00 10.00      A   
ATOM      9  HT2 LEU    60      28.867  17.958  -4.368  1.00 10.00      A   
ATOM     10  HT3 LEU    60      29.326  19.430  -3.676  1.00 10.00      A   
ATOM     11  CA  LEU    60      27.657  18.561  -2.785  1.00 10.00      A   
ATOM     12  N   LEU    61      26.304  17.304  -4.376  1.00 10.00      A   
ATOM     13  HN  LEU    61      26.736  17.860  -5.061  1.00 10.00      A   
ATOM     14  CA  LEU    61      25.328  16.298  -4.785  1.00 10.00      A   
ATOM     15  CB  LEU    61      25.020  16.403  -6.278  1.00 10.00      A   
ATOM     16  CG  LEU    61      23.981  17.452  -6.674  1.00 10.00      A   
ATOM     17  CD1 LEU    61      23.918  17.595  -8.184  1.00 10.00      A   
ATOM     18  CD2 LEU    61      22.613  17.087  -6.118  1.00 10.00      A   
ATOM     19  C   LEU    61      25.804  14.893  -4.438  1.00 10.00      A   
ATOM     20  O   LEU    61      25.040  14.084  -3.916  1.00 10.00      A   
ATOM     21  N   THR    62      27.072  14.613  -4.712  1.00 10.00      A   
ATOM     22  HN  THR    62      27.638  15.297  -5.131  1.00 10.00      A   
ATOM     23  CA  THR    62      27.639  13.306  -4.411  1.00 10.00      A   
ATOM     24  CB  THR    62      29.053  13.163  -4.993  1.00 10.00      A   
ATOM     25  OG1 THR    62      29.382  14.361  -5.717  1.00 10.00      A   
ATOM     26  HG1 THR    62      29.517  14.150  -6.651  1.00 10.00      A   
ATOM     27  CG2 THR    62      29.110  11.973  -5.936  1.00 10.00      A   
ATOM     28  C   THR    62      27.669  13.069  -2.903  1.00 10.00      A   
ATOM     29  O   THR    62      27.487  11.944  -2.438  1.00 10.00      A   
ATOM     30  N   THR    63      27.873  14.142  -2.141  1.00 10.00      A   
ATOM     31  HN  THR    63      28.022  15.014  -2.568  1.00 10.00      A   
ATOM     32  CA  THR    63      27.901  14.059  -0.686  1.00 10.00      A   
ATOM     33  CB  THR    63      28.318  15.406  -0.070  1.00 10.00      A   
ATOM     34  OG1 THR    63      29.234  16.061  -0.963  1.00 10.00      A   
ATOM     35  HG1 THR    63      29.850  15.410  -1.326  1.00 10.00      A   
ATOM     36  CG2 THR    63      28.996  15.191   1.277  1.00 10.00      A   
ATOM     37  C   THR    63      26.527  13.650  -0.152  1.00 10.00      A   
ATOM     38  O   THR    63      26.419  12.977   0.877  1.00 10.00      A   
ATOM     39  N   LYS    64      25.479  14.054  -0.866  1.00 10.00      A   
ATOM     40  HN  LYS    64      25.628  14.599  -1.670  1.00 10.00      A   
ATOM     41  CA  LYS    64      24.117  13.706  -0.484  1.00 10.00      A   
ATOM     42  CB  LYS    64      23.100  14.640  -1.145  1.00 10.00      A   
ATOM     43  CG  LYS    64      23.013  16.018  -0.511  1.00 10.00      A   
ATOM     44  CD  LYS    64      21.754  16.742  -0.953  1.00 10.00      A   
ATOM     45  CE  LYS    64      21.593  18.068  -0.226  1.00 10.00      A   
ATOM     46  NZ  LYS    64      20.320  18.744  -0.591  1.00 10.00      A   
ATOM     47  HZ1 LYS    64      20.314  18.979  -1.605  1.00 10.00      A   
ATOM     48  HZ2 LYS    64      20.213  19.623  -0.047  1.00 10.00      A   
ATOM     49  HZ3 LYS    64      19.514  18.123  -0.384  1.00 10.00      A   
ATOM     50  C   LYS    64      23.829  12.263  -0.871  1.00 10.00      A   
ATOM     51  O   LYS    64      23.212  11.516  -0.114  1.00 10.00      A   
ATOM     52  N   GLY    65      24.300  11.876  -2.054  1.00 10.00      A   
ATOM     53  HN  GLY    65      24.784  12.525  -2.610  1.00 10.00      A   
ATOM     54  CA  GLY    65      24.104  10.521  -2.532  1.00 10.00      A   
ATOM     55  C   GLY    65      24.748   9.507  -1.611  1.00 10.00      A   
ATOM     56  O   GLY    65      24.206   8.423  -1.389  1.00 10.00      A   
ATOM     57  N   LYS    66      25.906   9.866  -1.066  1.00 10.00      A   
ATOM     58  HN  LYS    66      26.293  10.740  -1.300  1.00 10.00      A   
ATOM     59  CA  LYS    66      26.625   8.994  -0.144  1.00 10.00      A   
ATOM     60  CB  LYS    66      28.005   9.567   0.184  1.00 10.00      A   
ATOM     61  CG  LYS    66      29.005   9.461  -0.957  1.00 10.00      A   
ATOM     62  CD  LYS    66      30.304  10.180  -0.629  1.00 10.00      A   
ATOM     63  CE  LYS    66      31.318  10.023  -1.752  1.00 10.00      A   
ATOM     64  NZ  LYS    66      32.563  10.790  -1.488  1.00 10.00      A   
ATOM     65  HZ1 LYS    66      32.932  10.562  -0.542  1.00 10.00      A   
ATOM     66  HZ2 LYS    66      32.373  11.810  -1.534  1.00 10.00      A   
ATOM     67  HZ3 LYS    66      33.288  10.552  -2.195  1.00 10.00      A   
ATOM     68  C   LYS    66      25.818   8.793   1.134  1.00 10.00      A   
ATOM     69  O   LYS    66      25.911   7.751   1.783  1.00 10.00      A   
ATOM     70  N   ALA    67      25.021   9.798   1.481  1.00 10.00      A   
ATOM     71  HN  ALA    67      24.991  10.601   0.918  1.00 10.00      A   
ATOM     72  CA  ALA    67      24.180   9.735   2.667  1.00 10.00      A   
ATOM     73  CB  ALA    67      23.677  11.119   3.047  1.00 10.00      A   
ATOM     74  C   ALA    67      23.015   8.790   2.414  1.00 10.00      A   
ATOM     75  O   ALA    67      22.652   7.991   3.275  1.00 10.00      A   
ATOM     76  N   THR    68      22.443   8.880   1.219  1.00 10.00      A   
ATOM     77  HN  THR    68      22.761   9.558   0.582  1.00 10.00      A   
ATOM     78  CA  THR    68      21.338   8.019   0.837  1.00 10.00      A   
ATOM     79  CB  THR    68      20.800   8.396  -0.551  1.00 10.00      A   
ATOM     80  OG1 THR    68      20.916   9.814  -0.727  1.00 10.00      A   
ATOM     81  HG1 THR    68      20.887  10.024  -1.666  1.00 10.00      A   
ATOM     82  CG2 THR    68      19.338   7.995  -0.678  1.00 10.00      A   
ATOM     83  C   THR    68      21.794   6.563   0.828  1.00 10.00      A   
ATOM     84  O   THR    68      21.046   5.663   1.210  1.00 10.00      A   
ATOM     85  N   VAL    69      23.033   6.344   0.393  1.00 10.00      A   
ATOM     86  HN  VAL    69      23.571   7.105   0.076  1.00 10.00      A   
ATOM     87  CA  VAL    69      23.609   5.007   0.363  1.00 10.00      A   
ATOM     88  CB  VAL    69      25.002   4.998  -0.306  1.00 10.00      A   
ATOM     89  CG1 VAL    69      25.675   3.642  -0.144  1.00 10.00      A   
ATOM     90  CG2 VAL    69      24.883   5.354  -1.779  1.00 10.00      A   
ATOM     91  C   VAL    69      23.717   4.470   1.786  1.00 10.00      A   
ATOM     92  O   VAL    69      23.361   3.327   2.057  1.00 10.00      A   
ATOM     93  N   ALA    70      24.197   5.316   2.695  1.00 10.00      A   
ATOM     94  HN  ALA    70      24.471   6.217   2.413  1.00 10.00      A   
ATOM     95  CA  ALA    70      24.329   4.941   4.096  1.00 10.00      A   
ATOM     96  CB  ALA    70      25.011   6.050   4.884  1.00 10.00      A   
ATOM     97  C   ALA    70      22.952   4.635   4.682  1.00 10.00      A   
ATOM     98  O   ALA    70      22.789   3.692   5.458  1.00 10.00      A   
ATOM     99  N   PHE    71      21.968   5.440   4.295  1.00 10.00      A   
ATOM    100  HN  PHE    71      22.174   6.185   3.690  1.00 10.00      A   
ATOM    101  CA  PHE    71      20.597   5.260   4.745  1.00 10.00      A   
ATOM    102  CB  PHE    71      19.717   6.399   4.212  1.00 10.00      A   
ATOM    103  CG  PHE    71      18.240   6.172   4.365  1.00 10.00      A   
ATOM    104  CD1 PHE    71      17.646   6.206   5.614  1.00 10.00      A   
ATOM    105  CD2 PHE    71      17.444   5.932   3.257  1.00 10.00      A   
ATOM    106  CE1 PHE    71      16.284   6.004   5.754  1.00 10.00      A   
ATOM    107  CE2 PHE    71      16.083   5.726   3.390  1.00 10.00      A   
ATOM    108  CZ  PHE    71      15.501   5.764   4.642  1.00 10.00      A   
ATOM    109  C   PHE    71      20.068   3.906   4.275  1.00 10.00      A   
ATOM    110  O   PHE    71      19.471   3.159   5.053  1.00 10.00      A   
ATOM    111  N   ALA    72      20.323   3.584   3.008  1.00 10.00      A   
ATOM    112  HN  ALA    72      20.819   4.221   2.444  1.00 10.00      A   
ATOM    113  CA  ALA    72      19.886   2.320   2.426  1.00 10.00      A   
ATOM    114  CB  ALA    72      20.188   2.283   0.937  1.00 10.00      A   
ATOM    115  C   ALA    72      20.544   1.138   3.131  1.00 10.00      A   
ATOM    116  O   ALA    72      19.916   0.103   3.339  1.00 10.00      A   
ATOM    117  N   ARG    73      21.811   1.303   3.502  1.00 10.00      A   
ATOM    118  HN  ARG    73      22.267   2.149   3.288  1.00 10.00      A   
ATOM    119  CA  ARG    73      22.549   0.249   4.196  1.00 10.00      A   
ATOM    120  CB  ARG    73      24.014   0.644   4.401  1.00 10.00      A   
ATOM    121  CG  ARG    73      24.801   0.809   3.110  1.00 10.00      A   
ATOM    122  CD  ARG    73      26.301   0.770   3.355  1.00 10.00      A   
ATOM    123  NE  ARG    73      26.736   1.744   4.357  1.00 10.00      A   
ATOM    124  HE  ARG    73      26.080   2.011   5.038  1.00 10.00      A   
ATOM    125  CZ  ARG    73      27.960   2.278   4.399  1.00 10.00      A   
ATOM    126  NH1 ARG    73      28.873   1.936   3.499  1.00 10.00      A   
ATOM    127 HH11 ARG    73      29.828   2.357   3.540  1.00 10.00      A   
ATOM    128 HH12 ARG    73      28.643   1.252   2.746  1.00 10.00      A   
ATOM    129  NH2 ARG    73      28.272   3.157   5.344  1.00 10.00      A   
ATOM    130 HH21 ARG    73      27.567   3.442   6.056  1.00 10.00      A   
ATOM    131 HH22 ARG    73      29.232   3.568   5.377  1.00 10.00      A   
ATOM    132  C   ARG    73      21.896  -0.085   5.533  1.00 10.00      A   
ATOM    133  O   ARG    73      21.840  -1.248   5.940  1.00 10.00      A   
ATOM    134  N   GLU    74      21.403   0.940   6.213  1.00 10.00      A   
ATOM    135  HN  GLU    74      21.488   1.845   5.840  1.00 10.00      A   
ATOM    136  CA  GLU    74      20.741   0.760   7.495  1.00 10.00      A   
ATOM    137  CB  GLU    74      20.751   2.064   8.293  1.00 10.00      A   
ATOM    138  CG  GLU    74      22.144   2.652   8.475  1.00 10.00      A   
ATOM    139  CD  GLU    74      22.411   3.112   9.891  1.00 10.00      A   
ATOM    140  OE1 GLU    74      22.071   4.270  10.221  1.00 10.00      A   
ATOM    141  OE2 GLU    74      22.977   2.322  10.679  1.00 10.00      A   
ATOM    142  C   GLU    74      19.317   0.259   7.281  1.00 10.00      A   
ATOM    143  O   GLU    74      18.805  -0.551   8.053  1.00 10.00      A   
ATOM    144  N   ALA    75      18.690   0.732   6.211  1.00 10.00      A   
ATOM    145  HN  ALA    75      19.151   1.381   5.633  1.00 10.00      A   
ATOM    146  CA  ALA    75      17.333   0.324   5.872  1.00 10.00      A   
ATOM    147  CB  ALA    75      16.815   1.147   4.705  1.00 10.00      A   
ATOM    148  C   ALA    75      17.301  -1.160   5.532  1.00 10.00      A   
ATOM    149  O   ALA    75      16.328  -1.854   5.814  1.00 10.00      A   
ATOM    150  N   ARG    76      18.387  -1.642   4.942  1.00 10.00      A   
ATOM    151  HN  ARG    76      19.128  -1.030   4.739  1.00 10.00      A   
ATOM    152  CA  ARG    76      18.504  -3.044   4.567  1.00 10.00      A   
ATOM    153  CB  ARG    76      19.793  -3.288   3.783  1.00 10.00      A   
ATOM    154  CG  ARG    76      19.780  -4.569   2.968  1.00 10.00      A   
ATOM    155  CD  ARG    76      21.039  -4.701   2.127  1.00 10.00      A   
ATOM    156  NE  ARG    76      22.227  -4.937   2.950  1.00 10.00      A   
ATOM    157  HE  ARG    76      22.374  -4.338   3.715  1.00 10.00      A   
ATOM    158  CZ  ARG    76      23.109  -5.912   2.723  1.00 10.00      A   
ATOM    159  NH1 ARG    76      22.929  -6.744   1.703  1.00 10.00      A   
ATOM    160 HH11 ARG    76      22.104  -6.633   1.077  1.00 10.00      A   
ATOM    161 HH12 ARG    76      23.617  -7.508   1.520  1.00 10.00      A   
ATOM    162  NH2 ARG    76      24.170  -6.052   3.513  1.00 10.00      A   
ATOM    163 HH21 ARG    76      24.322  -5.394   4.311  1.00 10.00      A   
ATOM    164 HH22 ARG    76      24.861  -6.818   3.341  1.00 10.00      A   
ATOM    165  C   ARG    76      18.462  -3.937   5.805  1.00 10.00      A   
ATOM    166  O   ARG    76      18.075  -5.102   5.733  1.00 10.00      A   
ATOM    167  N   THR    77      18.851  -3.377   6.945  1.00 10.00      A   
ATOM    168  HN  THR    77      19.147  -2.442   6.943  1.00 10.00      A   
ATOM    169  CA  THR    77      18.837  -4.111   8.201  1.00 10.00      A   
ATOM    170  CB  THR    77      19.573  -3.322   9.305  1.00 10.00      A   
ATOM    171  OG1 THR    77      20.811  -2.820   8.777  1.00 10.00      A   
ATOM    172  HG1 THR    77      20.980  -3.228   7.921  1.00 10.00      A   
ATOM    173  CG2 THR    77      19.871  -4.213  10.501  1.00 10.00      A   
ATOM    174  C   THR    77      17.391  -4.391   8.626  1.00 10.00      A   
ATOM    175  O   THR    77      17.110  -5.355   9.336  1.00 10.00      A   
ATOM    176  N   GLU    78      16.474  -3.553   8.154  1.00 10.00      A   
ATOM    177  HN  GLU    78      16.758  -2.810   7.576  1.00 10.00      A   
ATOM    178  CA  GLU    78      15.057  -3.703   8.462  1.00 10.00      A   
ATOM    179  CB  GLU    78      14.327  -2.372   8.307  1.00 10.00      A   
ATOM    180  CG  GLU    78      14.630  -1.382   9.416  1.00 10.00      A   
ATOM    181  CD  GLU    78      14.473   0.056   8.977  1.00 10.00      A   
ATOM    182  OE1 GLU    78      15.489   0.779   8.938  1.00 10.00      A   
ATOM    183  OE2 GLU    78      13.333   0.473   8.668  1.00 10.00      A   
ATOM    184  C   GLU    78      14.429  -4.772   7.578  1.00 10.00      A   
ATOM    185  O   GLU    78      13.390  -5.338   7.911  1.00 10.00      A   
ATOM    186  N   VAL    79      15.085  -5.064   6.462  1.00 10.00      A   
ATOM    187  HN  VAL    79      15.908  -4.574   6.254  1.00 10.00      A   
ATOM    188  CA  VAL    79      14.614  -6.080   5.526  1.00 10.00      A   
ATOM    189  CB  VAL    79      15.402  -6.028   4.197  1.00 10.00      A   
ATOM    190  CG1 VAL    79      14.848  -7.024   3.190  1.00 10.00      A   
ATOM    191  CG2 VAL    79      15.382  -4.622   3.617  1.00 10.00      A   
ATOM    192  C   VAL    79      14.757  -7.468   6.152  1.00 10.00      A   
ATOM    193  O   VAL    79      14.039  -8.406   5.804  1.00 10.00      A   
ATOM    194  N   ARG    80      15.667  -7.579   7.111  1.00 10.00      A   
ATOM    195  HN  ARG    80      16.189  -6.789   7.363  1.00 10.00      A   
ATOM    196  CA  ARG    80      15.910  -8.839   7.806  1.00 10.00      A   
ATOM    197  CB  ARG    80      17.196  -8.748   8.629  1.00 10.00      A   
ATOM    198  CG  ARG    80      18.427  -8.378   7.821  1.00 10.00      A   
ATOM    199  CD  ARG    80      19.599  -8.048   8.730  1.00 10.00      A   
ATOM    200  NE  ARG    80      20.762  -7.599   7.971  1.00 10.00      A   
ATOM    201  HE  ARG    80      20.728  -7.707   6.990  1.00 10.00      A   
ATOM    202  CZ  ARG    80      21.856  -7.071   8.516  1.00 10.00      A   
ATOM    203  NH1 ARG    80      21.946  -6.919   9.835  1.00 10.00      A   
ATOM    204 HH11 ARG    80      21.162  -7.220  10.455  1.00 10.00      A   
ATOM    205 HH12 ARG    80      22.805  -6.504  10.257  1.00 10.00      A   
ATOM    206  NH2 ARG    80      22.863  -6.693   7.743  1.00 10.00      A   
ATOM    207 HH21 ARG    80      22.801  -6.815   6.705  1.00 10.00      A   
ATOM    208 HH22 ARG    80      23.723  -6.278   8.163  1.00 10.00      A   
ATOM    209  C   ARG    80      14.740  -9.172   8.726  1.00 10.00      A   
ATOM    210  O   ARG    80      14.643 -10.282   9.254  1.00 10.00      A   
ATOM    211  N   LYS    81      13.853  -8.202   8.905  1.00 10.00      A   
ATOM    212  HN  LYS    81      13.984  -7.342   8.443  1.00 10.00      A   
ATOM    213  CA  LYS    81      12.694  -8.370   9.763  1.00 10.00      A   
ATOM    214  CB  LYS    81      12.424  -7.073  10.535  1.00 10.00      A   
ATOM    215  CG  LYS    81      13.675  -6.435  11.121  1.00 10.00      A   
ATOM    216  CD  LYS    81      13.374  -5.076  11.728  1.00 10.00      A   
ATOM    217  CE  LYS    81      14.654  -4.360  12.124  1.00 10.00      A   
ATOM    218  NZ  LYS    81      14.394  -3.167  12.970  1.00 10.00      A   
ATOM    219  HZ1 LYS    81      13.682  -2.553  12.523  1.00 10.00      A   
ATOM    220  HZ2 LYS    81      15.271  -2.620  13.096  1.00 10.00      A   
ATOM    221  HZ3 LYS    81      14.047  -3.459  13.904  1.00 10.00      A   
ATOM    222  C   LYS    81      11.464  -8.769   8.953  1.00 10.00      A   
ATOM    223  O   LYS    81      10.370  -8.902   9.499  1.00 10.00      A   
ATOM    224  N   VAL    82      11.641  -8.954   7.648  1.00 10.00      A   
ATOM    225  HN  VAL    82      12.535  -8.834   7.261  1.00 10.00      A   
ATOM    226  CA  VAL    82      10.539  -9.335   6.775  1.00 10.00      A   
ATOM    227  CB  VAL    82      10.893  -9.150   5.283  1.00 10.00      A   
ATOM    228  CG1 VAL    82       9.840  -9.790   4.389  1.00 10.00      A   
ATOM    229  CG2 VAL    82      11.036  -7.671   4.957  1.00 10.00      A   
ATOM    230  C   VAL    82      10.109 -10.777   7.035  1.00 10.00      A   
ATOM    231  O   VAL    82      10.909 -11.709   6.919  1.00 10.00      A   
ATOM    232  N   ILE    83       8.845 -10.941   7.398  1.00 10.00      A   
ATOM    233  HN  ILE    83       8.270 -10.156   7.475  1.00 10.00      A   
ATOM    234  CA  ILE    83       8.280 -12.252   7.675  1.00 10.00      A   
ATOM    235  CB  ILE    83       6.971 -12.132   8.489  1.00 10.00      A   
ATOM    236  CG1 ILE    83       7.224 -11.370   9.794  1.00 10.00      A   
ATOM    237  CG2 ILE    83       6.382 -13.507   8.779  1.00 10.00      A   
ATOM    238  CD1 ILE    83       5.978 -11.119  10.616  1.00 10.00      A   
ATOM    239  C   ILE    83       8.000 -12.988   6.371  1.00 10.00      A   
ATOM    240  O   ILE    83       7.508 -12.395   5.409  1.00 10.00      A   
ATOM    241  N   TRP    84       8.333 -14.270   6.344  1.00 10.00      A   
ATOM    242  HN  TRP    84       8.731 -14.674   7.141  1.00 10.00      A   
ATOM    243  CA  TRP    84       8.125 -15.095   5.165  1.00 10.00      A   
ATOM    244  CB  TRP    84       8.741 -16.483   5.362  1.00 10.00      A   
ATOM    245  CG  TRP    84      10.208 -16.457   5.675  1.00 10.00      A   
ATOM    246  CD1 TRP    84      10.846 -17.166   6.652  1.00 10.00      A   
ATOM    247  CD2 TRP    84      11.222 -15.686   5.013  1.00 10.00      A   
ATOM    248  NE1 TRP    84      12.193 -16.890   6.637  1.00 10.00      A   
ATOM    249  HE1 TRP    84      12.861 -17.282   7.242  1.00 10.00      A   
ATOM    250  CE2 TRP    84      12.449 -15.985   5.639  1.00 10.00      A   
ATOM    251  CE3 TRP    84      11.215 -14.779   3.947  1.00 10.00      A   
ATOM    252  CZ2 TRP    84      13.651 -15.404   5.241  1.00 10.00      A   
ATOM    253  CZ3 TRP    84      12.409 -14.205   3.554  1.00 10.00      A   
ATOM    254  CH2 TRP    84      13.611 -14.521   4.197  1.00 10.00      A   
ATOM    255  C   TRP    84       6.639 -15.210   4.828  1.00 10.00      A   
ATOM    256  O   TRP    84       5.794 -15.277   5.725  1.00 10.00      A   
ATOM    257  N   PRO    85       6.313 -15.229   3.524  1.00 10.00      A   
ATOM    258  CA  PRO    85       4.934 -15.326   3.038  1.00 10.00      A   
ATOM    259  CB  PRO    85       5.088 -15.481   1.515  1.00 10.00      A   
ATOM    260  CG  PRO    85       6.522 -15.823   1.297  1.00 10.00      A   
ATOM    261  CD  PRO    85       7.272 -15.161   2.412  1.00 10.00      A   
ATOM    262  C   PRO    85       4.188 -16.524   3.621  1.00 10.00      A   
ATOM    263  O   PRO    85       4.545 -17.678   3.374  1.00 10.00      A   
ATOM    264  N   THR    86       3.161 -16.236   4.407  1.00 10.00      A   
ATOM    265  HN  THR    86       2.933 -15.294   4.572  1.00 10.00      A   
ATOM    266  CA  THR    86       2.351 -17.268   5.030  1.00 10.00      A   
ATOM    267  CB  THR    86       2.265 -17.036   6.551  1.00 10.00      A   
ATOM    268  OG1 THR    86       3.516 -16.508   7.019  1.00 10.00      A   
ATOM    269  HG1 THR    86       3.966 -16.062   6.287  1.00 10.00      A   
ATOM    270  CG2 THR    86       1.968 -18.338   7.276  1.00 10.00      A   
ATOM    271  C   THR    86       0.947 -17.235   4.430  1.00 10.00      A   
ATOM    272  O   THR    86       0.179 -16.308   4.690  1.00 10.00      A   
ATOM    273  N   ARG    87       0.630 -18.237   3.616  1.00 10.00      A   
ATOM    274  HN  ARG    87       1.295 -18.945   3.454  1.00 10.00      A   
ATOM    275  CA  ARG    87      -0.672 -18.324   2.950  1.00 10.00      A   
ATOM    276  CB  ARG    87      -0.776 -19.593   2.101  1.00 10.00      A   
ATOM    277  CG  ARG    87      -0.302 -19.421   0.668  1.00 10.00      A   
ATOM    278  CD  ARG    87      -0.630 -20.643  -0.177  1.00 10.00      A   
ATOM    279  NE  ARG    87      -0.515 -20.368  -1.610  1.00 10.00      A   
ATOM    280  HE  ARG    87      -0.844 -19.495  -1.928  1.00 10.00      A   
ATOM    281  CZ  ARG    87      -0.003 -21.222  -2.498  1.00 10.00      A   
ATOM    282  NH1 ARG    87       0.446 -22.410  -2.105  1.00 10.00      A   
ATOM    283 HH11 ARG    87       0.400 -22.685  -1.099  1.00 10.00      A   
ATOM    284 HH12 ARG    87       0.844 -23.078  -2.803  1.00 10.00      A   
ATOM    285  NH2 ARG    87       0.058 -20.889  -3.783  1.00 10.00      A   
ATOM    286 HH21 ARG    87       0.459 -21.554  -4.482  1.00 10.00      A   
ATOM    287 HH22 ARG    87      -0.299 -19.959  -4.105  1.00 10.00      A   
ATOM    288  C   ARG    87      -1.845 -18.240   3.925  1.00 10.00      A   
ATOM    289  O   ARG    87      -2.756 -17.432   3.733  1.00 10.00      A   
ATOM    290  N   GLN    88      -1.817 -19.062   4.970  1.00 10.00      A   
ATOM    291  HN  GLN    88      -1.065 -19.684   5.072  1.00 10.00      A   
ATOM    292  CA  GLN    88      -2.889 -19.074   5.960  1.00 10.00      A   
ATOM    293  CB  GLN    88      -2.698 -20.210   6.970  1.00 10.00      A   
ATOM    294  CG  GLN    88      -3.984 -20.644   7.663  1.00 10.00      A   
ATOM    295  CD  GLN    88      -5.041 -21.124   6.682  1.00 10.00      A   
ATOM    296  OE1 GLN    88      -4.723 -21.692   5.637  1.00 10.00      A   
ATOM    297  NE2 GLN    88      -6.304 -20.902   7.000  1.00 10.00      A   
ATOM    298 HE21 GLN    88      -6.501 -20.449   7.850  1.00 10.00      A   
ATOM    299 HE22 GLN    88      -6.999 -21.198   6.373  1.00 10.00      A   
ATOM    300  C   GLN    88      -3.011 -17.726   6.664  1.00 10.00      A   
ATOM    301  O   GLN    88      -4.115 -17.277   6.974  1.00 10.00      A   
ATOM    302  N   GLU    89      -1.877 -17.073   6.899  1.00 10.00      A   
ATOM    303  HN  GLU    89      -1.027 -17.470   6.619  1.00 10.00      A   
ATOM    304  CA  GLU    89      -1.877 -15.773   7.557  1.00 10.00      A   
ATOM    305  CB  GLU    89      -0.463 -15.343   7.945  1.00 10.00      A   
ATOM    306  CG  GLU    89      -0.056 -15.752   9.351  1.00 10.00      A   
ATOM    307  CD  GLU    89      -1.068 -15.321  10.392  1.00 10.00      A   
ATOM    308  OE1 GLU    89      -1.053 -14.138  10.795  1.00 10.00      A   
ATOM    309  OE2 GLU    89      -1.888 -16.164  10.811  1.00 10.00      A   
ATOM    310  C   GLU    89      -2.526 -14.721   6.669  1.00 10.00      A   
ATOM    311  O   GLU    89      -3.269 -13.869   7.153  1.00 10.00      A   
ATOM    312  N   THR    90      -2.260 -14.809   5.370  1.00 10.00      A   
ATOM    313  HN  THR    90      -1.667 -15.524   5.049  1.00 10.00      A   
ATOM    314  CA  THR    90      -2.824 -13.879   4.406  1.00 10.00      A   
ATOM    315  CB  THR    90      -2.331 -14.199   2.981  1.00 10.00      A   
ATOM    316  OG1 THR    90      -0.914 -14.410   3.002  1.00 10.00      A   
ATOM    317  HG1 THR    90      -0.581 -14.237   3.893  1.00 10.00      A   
ATOM    318  CG2 THR    90      -2.658 -13.059   2.031  1.00 10.00      A   
ATOM    319  C   THR    90      -4.345 -13.959   4.438  1.00 10.00      A   
ATOM    320  O   THR    90      -5.033 -12.941   4.516  1.00 10.00      A   
ATOM    321  N   LEU    91      -4.856 -15.183   4.407  1.00 10.00      A   
ATOM    322  HN  LEU    91      -4.248 -15.953   4.356  1.00 10.00      A   
ATOM    323  CA  LEU    91      -6.293 -15.419   4.436  1.00 10.00      A   
ATOM    324  CB  LEU    91      -6.579 -16.917   4.302  1.00 10.00      A   
ATOM    325  CG  LEU    91      -5.962 -17.613   3.086  1.00 10.00      A   
ATOM    326  CD1 LEU    91      -6.015 -19.125   3.244  1.00 10.00      A   
ATOM    327  CD2 LEU    91      -6.653 -17.177   1.802  1.00 10.00      A   
ATOM    328  C   LEU    91      -6.898 -14.881   5.730  1.00 10.00      A   
ATOM    329  O   LEU    91      -8.011 -14.360   5.739  1.00 10.00      A   
ATOM    330  N   HIS    92      -6.138 -14.989   6.815  1.00 10.00      A   
ATOM    331  HN  HIS    92      -5.247 -15.391   6.730  1.00 10.00      A   
ATOM    332  CA  HIS    92      -6.586 -14.519   8.122  1.00 10.00      A   
ATOM    333  CB  HIS    92      -5.545 -14.820   9.210  1.00 10.00      A   
ATOM    334  CG  HIS    92      -5.488 -16.255   9.639  1.00 10.00      A   
ATOM    335  ND1 HIS    92      -4.380 -16.820  10.240  1.00 10.00      A   
ATOM    336  HD1 HIS    92      -3.528 -16.357  10.444  1.00 10.00      A   
ATOM    337  CD2 HIS    92      -6.409 -17.245   9.553  1.00 10.00      A   
ATOM    338  CE1 HIS    92      -4.624 -18.090  10.500  1.00 10.00      A   
ATOM    339  NE2 HIS    92      -5.844 -18.371  10.093  1.00 10.00      A   
ATOM    340  HE2 HIS    92      -6.283 -19.247  10.177  1.00 10.00      A   
ATOM    341  C   HIS    92      -6.884 -13.024   8.101  1.00 10.00      A   
ATOM    342  O   HIS    92      -7.998 -12.602   8.409  1.00 10.00      A   
ATOM    343  N   THR    93      -5.889 -12.233   7.717  1.00 10.00      A   
ATOM    344  HN  THR    93      -5.029 -12.634   7.454  1.00 10.00      A   
ATOM    345  CA  THR    93      -6.034 -10.783   7.666  1.00 10.00      A   
ATOM    346  CB  THR    93      -4.680 -10.095   7.397  1.00 10.00      A   
ATOM    347  OG1 THR    93      -3.625 -11.062   7.495  1.00 10.00      A   
ATOM    348  HG1 THR    93      -3.590 -11.413   8.394  1.00 10.00      A   
ATOM    349  CG2 THR    93      -4.434  -8.980   8.402  1.00 10.00      A   
ATOM    350  C   THR    93      -7.037 -10.354   6.597  1.00 10.00      A   
ATOM    351  O   THR    93      -7.864  -9.472   6.831  1.00 10.00      A   
ATOM    352  N   THR    94      -6.967 -10.997   5.434  1.00 10.00      A   
ATOM    353  HN  THR    94      -6.293 -11.703   5.319  1.00 10.00      A   
ATOM    354  CA  THR    94      -7.852 -10.682   4.318  1.00 10.00      A   
ATOM    355  CB  THR    94      -7.596 -11.617   3.117  1.00 10.00      A   
ATOM    356  OG1 THR    94      -6.237 -11.464   2.691  1.00 10.00      A   
ATOM    357  HG1 THR    94      -5.666 -12.012   3.243  1.00 10.00      A   
ATOM    358  CG2 THR    94      -8.522 -11.289   1.955  1.00 10.00      A   
ATOM    359  C   THR    94      -9.324 -10.739   4.721  1.00 10.00      A   
ATOM    360  O   THR    94     -10.063  -9.775   4.513  1.00 10.00      A   
ATOM    361  N   LEU    95      -9.735 -11.849   5.328  1.00 10.00      A   
ATOM    362  HN  LEU    95      -9.088 -12.567   5.502  1.00 10.00      A   
ATOM    363  CA  LEU    95     -11.123 -12.028   5.743  1.00 10.00      A   
ATOM    364  CB  LEU    95     -11.350 -13.451   6.260  1.00 10.00      A   
ATOM    365  CG  LEU    95     -11.220 -14.566   5.221  1.00 10.00      A   
ATOM    366  CD1 LEU    95     -11.272 -15.929   5.889  1.00 10.00      A   
ATOM    367  CD2 LEU    95     -12.308 -14.444   4.164  1.00 10.00      A   
ATOM    368  C   LEU    95     -11.551 -11.001   6.789  1.00 10.00      A   
ATOM    369  O   LEU    95     -12.692 -10.534   6.779  1.00 10.00      A   
ATOM    370  N   ILE    96     -10.631 -10.642   7.678  1.00 10.00      A   
ATOM    371  HN  ILE    96      -9.735 -11.035   7.620  1.00 10.00      A   
ATOM    372  CA  ILE    96     -10.918  -9.672   8.733  1.00 10.00      A   
ATOM    373  CB  ILE    96      -9.797  -9.642   9.800  1.00 10.00      A   
ATOM    374  CG1 ILE    96      -9.748 -10.968  10.562  1.00 10.00      A   
ATOM    375  CG2 ILE    96      -9.988  -8.480  10.768  1.00 10.00      A   
ATOM    376  CD1 ILE    96      -8.494 -11.149  11.389  1.00 10.00      A   
ATOM    377  C   ILE    96     -11.128  -8.270   8.158  1.00 10.00      A   
ATOM    378  O   ILE    96     -12.176  -7.657   8.373  1.00 10.00      A   
ATOM    379  N   VAL    97     -10.145  -7.781   7.407  1.00 10.00      A   
ATOM    380  HN  VAL    97      -9.348  -8.330   7.238  1.00 10.00      A   
ATOM    381  CA  VAL    97     -10.230  -6.449   6.817  1.00 10.00      A   
ATOM    382  CB  VAL    97      -8.918  -6.046   6.110  1.00 10.00      A   
ATOM    383  CG1 VAL    97      -8.965  -4.589   5.672  1.00 10.00      A   
ATOM    384  CG2 VAL    97      -7.729  -6.284   7.031  1.00 10.00      A   
ATOM    385  C   VAL    97     -11.403  -6.360   5.844  1.00 10.00      A   
ATOM    386  O   VAL    97     -12.064  -5.321   5.743  1.00 10.00      A   
ATOM    387  N   ALA    98     -11.674  -7.459   5.145  1.00 10.00      A   
ATOM    388  HN  ALA    98     -11.116  -8.259   5.268  1.00 10.00      A   
ATOM    389  CA  ALA    98     -12.777  -7.501   4.197  1.00 10.00      A   
ATOM    390  CB  ALA    98     -12.785  -8.812   3.430  1.00 10.00      A   
ATOM    391  C   ALA    98     -14.104  -7.299   4.916  1.00 10.00      A   
ATOM    392  O   ALA    98     -14.928  -6.493   4.494  1.00 10.00      A   
ATOM    393  N   ALA    99     -14.286  -8.014   6.021  1.00 10.00      A   
ATOM    394  HN  ALA    99     -13.576  -8.620   6.319  1.00 10.00      A   
ATOM    395  CA  ALA    99     -15.509  -7.920   6.807  1.00 10.00      A   
ATOM    396  CB  ALA    99     -15.456  -8.881   7.983  1.00 10.00      A   
ATOM    397  C   ALA    99     -15.737  -6.493   7.292  1.00 10.00      A   
ATOM    398  O   ALA    99     -16.828  -5.948   7.142  1.00 10.00      A   
ATOM    399  N   VAL   100     -14.692  -5.887   7.844  1.00 10.00      A   
ATOM    400  HN  VAL   100     -13.841  -6.370   7.911  1.00 10.00      A   
ATOM    401  CA  VAL   100     -14.773  -4.522   8.355  1.00 10.00      A   
ATOM    402  CB  VAL   100     -13.451  -4.077   9.019  1.00 10.00      A   
ATOM    403  CG1 VAL   100     -13.560  -2.651   9.538  1.00 10.00      A   
ATOM    404  CG2 VAL   100     -13.075  -5.026  10.150  1.00 10.00      A   
ATOM    405  C   VAL   100     -15.150  -3.537   7.246  1.00 10.00      A   
ATOM    406  O   VAL   100     -16.114  -2.777   7.377  1.00 10.00      A   
ATOM    407  N   THR   101     -14.402  -3.571   6.148  1.00 10.00      A   
ATOM    408  HN  THR   101     -13.661  -4.211   6.093  1.00 10.00      A   
ATOM    409  CA  THR   101     -14.660  -2.675   5.027  1.00 10.00      A   
ATOM    410  CB  THR   101     -13.553  -2.771   3.950  1.00 10.00      A   
ATOM    411  OG1 THR   101     -12.267  -2.847   4.585  1.00 10.00      A   
ATOM    412  HG1 THR   101     -12.120  -3.750   4.903  1.00 10.00      A   
ATOM    413  CG2 THR   101     -13.587  -1.555   3.036  1.00 10.00      A   
ATOM    414  C   THR   101     -16.044  -2.933   4.409  1.00 10.00      A   
ATOM    415  O   THR   101     -16.738  -1.997   4.004  1.00 10.00      A   
ATOM    416  N   ALA   102     -16.452  -4.200   4.364  1.00 10.00      A   
ATOM    417  HN  ALA   102     -15.861  -4.908   4.708  1.00 10.00      A   
ATOM    418  CA  ALA   102     -17.752  -4.570   3.808  1.00 10.00      A   
ATOM    419  CB  ALA   102     -17.879  -6.081   3.680  1.00 10.00      A   
ATOM    420  C   ALA   102     -18.884  -4.014   4.663  1.00 10.00      A   
ATOM    421  O   ALA   102     -19.837  -3.438   4.143  1.00 10.00      A   
ATOM    422  N   VAL   103     -18.772  -4.181   5.978  1.00 10.00      A   
ATOM    423  HN  VAL   103     -17.989  -4.659   6.334  1.00 10.00      A   
ATOM    424  CA  VAL   103     -19.787  -3.681   6.908  1.00 10.00      A   
ATOM    425  CB  VAL   103     -19.454  -4.036   8.378  1.00 10.00      A   
ATOM    426  CG1 VAL   103     -20.380  -3.305   9.341  1.00 10.00      A   
ATOM    427  CG2 VAL   103     -19.556  -5.538   8.597  1.00 10.00      A   
ATOM    428  C   VAL   103     -19.942  -2.168   6.753  1.00 10.00      A   
ATOM    429  O   VAL   103     -21.056  -1.656   6.650  1.00 10.00      A   
ATOM    430  N   MET   104     -18.811  -1.466   6.698  1.00 10.00      A   
ATOM    431  HN  MET   104     -17.955  -1.938   6.778  1.00 10.00      A   
ATOM    432  CA  MET   104     -18.804  -0.016   6.532  1.00 10.00      A   
ATOM    433  CB  MET   104     -17.366   0.516   6.522  1.00 10.00      A   
ATOM    434  CG  MET   104     -16.653   0.421   7.864  1.00 10.00      A   
ATOM    435  SD  MET   104     -14.962   1.047   7.797  1.00 10.00      A   
ATOM    436  CE  MET   104     -15.256   2.782   7.448  1.00 10.00      A   
ATOM    437  C   MET   104     -19.515   0.371   5.235  1.00 10.00      A   
ATOM    438  O   MET   104     -20.211   1.389   5.170  1.00 10.00      A   
ATOM    439  N   SER   105     -19.354  -0.462   4.215  1.00 10.00      A   
ATOM    440  HN  SER   105     -18.805  -1.266   4.337  1.00 10.00      A   
ATOM    441  CA  SER   105     -19.982  -0.219   2.926  1.00 10.00      A   
ATOM    442  CB  SER   105     -19.360  -1.109   1.848  1.00 10.00      A   
ATOM    443  OG  SER   105     -17.952  -0.941   1.802  1.00 10.00      A   
ATOM    444  HG  SER   105     -17.581  -1.084   2.684  1.00 10.00      A   
ATOM    445  C   SER   105     -21.488  -0.454   3.011  1.00 10.00      A   
ATOM    446  O   SER   105     -22.274   0.279   2.413  1.00 10.00      A   
ATOM    447  N   LEU   106     -21.883  -1.470   3.772  1.00 10.00      A   
ATOM    448  HN  LEU   106     -21.207  -2.020   4.226  1.00 10.00      A   
ATOM    449  CA  LEU   106     -23.294  -1.797   3.943  1.00 10.00      A   
ATOM    450  CB  LEU   106     -23.465  -3.144   4.649  1.00 10.00      A   
ATOM    451  CG  LEU   106     -23.154  -4.389   3.813  1.00 10.00      A   
ATOM    452  CD1 LEU   106     -23.396  -5.654   4.620  1.00 10.00      A   
ATOM    453  CD2 LEU   106     -23.979  -4.402   2.534  1.00 10.00      A   
ATOM    454  C   LEU   106     -24.022  -0.697   4.704  1.00 10.00      A   
ATOM    455  O   LEU   106     -25.181  -0.397   4.416  1.00 10.00      A   
ATOM    456  N   ILE   107     -23.341  -0.105   5.676  1.00 10.00      A   
ATOM    457  HN  ILE   107     -22.429  -0.415   5.882  1.00 10.00      A   
ATOM    458  CA  ILE   107     -23.919   0.977   6.461  1.00 10.00      A   
ATOM    459  CB  ILE   107     -22.975   1.410   7.603  1.00 10.00      A   
ATOM    460  CG1 ILE   107     -22.681   0.234   8.535  1.00 10.00      A   
ATOM    461  CG2 ILE   107     -23.570   2.570   8.387  1.00 10.00      A   
ATOM    462  CD1 ILE   107     -21.494   0.462   9.442  1.00 10.00      A   
ATOM    463  C   ILE   107     -24.185   2.176   5.557  1.00 10.00      A   
ATOM    464  O   ILE   107     -25.288   2.721   5.532  1.00 10.00      A   
ATOM    465  N   LEU   108     -23.170   2.556   4.792  1.00 10.00      A   
ATOM    466  HN  LEU   108     -22.319   2.068   4.851  1.00 10.00      A   
ATOM    467  CA  LEU   108     -23.280   3.685   3.874  1.00 10.00      A   
ATOM    468  CB  LEU   108     -21.921   3.968   3.219  1.00 10.00      A   
ATOM    469  CG  LEU   108     -21.686   5.396   2.712  1.00 10.00      A   
ATOM    470  CD1 LEU   108     -20.213   5.760   2.806  1.00 10.00      A   
ATOM    471  CD2 LEU   108     -22.181   5.554   1.281  1.00 10.00      A   
ATOM    472  C   LEU   108     -24.330   3.397   2.805  1.00 10.00      A   
ATOM    473  O   LEU   108     -25.071   4.287   2.387  1.00 10.00      A   
ATOM    474  N   TRP   109     -24.392   2.146   2.374  1.00 10.00      A   
ATOM    475  HN  TRP   109     -23.772   1.484   2.745  1.00 10.00      A   
ATOM    476  CA  TRP   109     -25.350   1.730   1.362  1.00 10.00      A   
ATOM    477  CB  TRP   109     -25.037   0.309   0.889  1.00 10.00      A   
ATOM    478  CG  TRP   109     -25.796  -0.103  -0.334  1.00 10.00      A   
ATOM    479  CD1 TRP   109     -25.534   0.262  -1.622  1.00 10.00      A   
ATOM    480  CD2 TRP   109     -26.944  -0.960  -0.383  1.00 10.00      A   
ATOM    481  NE1 TRP   109     -26.448  -0.311  -2.470  1.00 10.00      A   
ATOM    482  HE1 TRP   109     -26.471  -0.196  -3.447  1.00 10.00      A   
ATOM    483  CE2 TRP   109     -27.325  -1.067  -1.735  1.00 10.00      A   
ATOM    484  CE3 TRP   109     -27.685  -1.648   0.582  1.00 10.00      A   
ATOM    485  CZ2 TRP   109     -28.415  -1.832  -2.144  1.00 10.00      A   
ATOM    486  CZ3 TRP   109     -28.766  -2.404   0.173  1.00 10.00      A   
ATOM    487  CH2 TRP   109     -29.121  -2.491  -1.178  1.00 10.00      A   
ATOM    488  C   TRP   109     -26.779   1.812   1.898  1.00 10.00      A   
ATOM    489  O   TRP   109     -27.699   2.203   1.183  1.00 10.00      A   
ATOM    490  N   GLY   110     -26.955   1.451   3.165  1.00 10.00      A   
ATOM    491  HN  GLY   110     -26.183   1.147   3.692  1.00 10.00      A   
ATOM    492  CA  GLY   110     -28.274   1.489   3.773  1.00 10.00      A   
ATOM    493  C   GLY   110     -28.721   2.895   4.117  1.00 10.00      A   
ATOM    494  O   GLY   110     -29.915   3.206   4.071  1.00 10.00      A   
ATOM    495  N   LEU   111     -27.769   3.744   4.476  1.00 10.00      A   
ATOM    496  HN  LEU   111     -26.837   3.431   4.516  1.00 10.00      A   
ATOM    497  CA  LEU   111     -28.074   5.122   4.831  1.00 10.00      A   
ATOM    498  CB  LEU   111     -26.975   5.715   5.716  1.00 10.00      A   
ATOM    499  CG  LEU   111     -26.802   5.092   7.103  1.00 10.00      A   
ATOM    500  CD1 LEU   111     -25.655   5.761   7.840  1.00 10.00      A   
ATOM    501  CD2 LEU   111     -28.087   5.197   7.910  1.00 10.00      A   
ATOM    502  C   LEU   111     -28.272   5.985   3.591  1.00 10.00      A   
ATOM    503  O   LEU   111     -29.346   6.544   3.376  1.00 10.00      A   
ATOM    504  N   ASP   112     -27.236   6.072   2.766  1.00 10.00      A   
ATOM    505  HN  ASP   112     -26.415   5.575   2.974  1.00 10.00      A   
ATOM    506  CA  ASP   112     -27.288   6.882   1.554  1.00 10.00      A   
ATOM    507  CB  ASP   112     -25.897   7.037   0.940  1.00 10.00      A   
ATOM    508  CG  ASP   112     -25.376   8.456   1.030  1.00 10.00      A   
ATOM    509  OD1 ASP   112     -25.632   9.251   0.102  1.00 10.00      A   
ATOM    510  OD2 ASP   112     -24.700   8.783   2.026  1.00 10.00      A   
ATOM    511  C   ASP   112     -28.254   6.303   0.530  1.00 10.00      A   
ATOM    512  O   ASP   112     -28.838   7.038  -0.266  1.00 10.00      A   
ATOM    513  N   GLY   113     -28.430   4.989   0.572  1.00 10.00      A   
ATOM    514  HN  GLY   113     -27.939   4.462   1.238  1.00 10.00      A   
ATOM    515  CA  GLY   113     -29.325   4.315  -0.356  1.00 10.00      A   
ATOM    516  C   GLY   113     -30.732   4.876  -0.337  1.00 10.00      A   
ATOM    517  O   GLY   113     -31.352   5.056  -1.387  1.00 10.00      A   
ATOM    518  N   ILE   114     -31.236   5.162   0.855  1.00 10.00      A   
ATOM    519  HN  ILE   114     -30.697   4.996   1.655  1.00 10.00      A   
ATOM    520  CA  ILE   114     -32.575   5.715   0.994  1.00 10.00      A   
ATOM    521  CB  ILE   114     -33.247   5.316   2.326  1.00 10.00      A   
ATOM    522  CG1 ILE   114     -32.419   5.780   3.527  1.00 10.00      A   
ATOM    523  CG2 ILE   114     -33.478   3.813   2.376  1.00 10.00      A   
ATOM    524  CD1 ILE   114     -33.106   5.580   4.859  1.00 10.00      A   
ATOM    525  C   ILE   114     -32.557   7.233   0.851  1.00 10.00      A   
ATOM    526  O   ILE   114     -33.562   7.845   0.494  1.00 10.00      A   
ATOM    527  N   LEU   115     -31.397   7.827   1.107  1.00 10.00      A   
ATOM    528  HN  LEU   115     -30.628   7.274   1.367  1.00 10.00      A   
ATOM    529  CA  LEU   115     -31.232   9.274   1.007  1.00 10.00      A   
ATOM    530  CB  LEU   115     -29.873   9.713   1.555  1.00 10.00      A   
ATOM    531  CG  LEU   115     -29.707   9.684   3.075  1.00 10.00      A   
ATOM    532  CD1 LEU   115     -28.308  10.129   3.465  1.00 10.00      A   
ATOM    533  CD2 LEU   115     -30.753  10.558   3.747  1.00 10.00      A   
ATOM    534  C   LEU   115     -31.392   9.733  -0.438  1.00 10.00      A   
ATOM    535  O   LEU   115     -32.009  10.764  -0.709  1.00 10.00      A   
ATOM    536  N   VAL   116     -30.845   8.958  -1.367  1.00 10.00      A   
ATOM    537  HN  VAL   116     -30.349   8.153  -1.093  1.00 10.00      A   
ATOM    538  CA  VAL   116     -30.946   9.283  -2.784  1.00 10.00      A   
ATOM    539  CB  VAL   116     -29.904   8.504  -3.620  1.00 10.00      A   
ATOM    540  CG1 VAL   116     -29.849   9.029  -5.047  1.00 10.00      A   
ATOM    541  CG2 VAL   116     -28.530   8.586  -2.975  1.00 10.00      A   
ATOM    542  C   VAL   116     -32.354   8.972  -3.298  1.00 10.00      A   
ATOM    543  O   VAL   116     -32.790   9.503  -4.318  1.00 10.00      A   
ATOM    544  N   ARG   117     -33.068   8.132  -2.563  1.00 10.00      A   
ATOM    545  HN  ARG   117     -32.677   7.767  -1.742  1.00 10.00      A   
ATOM    546  CA  ARG   117     -34.421   7.737  -2.935  1.00 10.00      A   
ATOM    547  CB  ARG   117     -34.731   6.358  -2.346  1.00 10.00      A   
ATOM    548  CG  ARG   117     -35.927   5.657  -2.970  1.00 10.00      A   
ATOM    549  CD  ARG   117     -36.933   5.245  -1.910  1.00 10.00      A   
ATOM    550  NE  ARG   117     -37.564   6.403  -1.278  1.00 10.00      A   
ATOM    551  HE  ARG   117     -37.753   7.182  -1.853  1.00 10.00      A   
ATOM    552  CZ  ARG   117     -37.889   6.465   0.012  1.00 10.00      A   
ATOM    553  NH1 ARG   117     -37.648   5.434   0.812  1.00 10.00      A   
ATOM    554 HH11 ARG   117     -37.906   5.485   1.820  1.00 10.00      A   
ATOM    555 HH12 ARG   117     -37.198   4.571   0.437  1.00 10.00      A   
ATOM    556  NH2 ARG   117     -38.465   7.558   0.502  1.00 10.00      A   
ATOM    557 HH21 ARG   117     -38.722   7.607   1.513  1.00 10.00      A   
ATOM    558 HH22 ARG   117     -38.662   8.370  -0.118  1.00 10.00      A   
ATOM    559  C   ARG   117     -35.450   8.763  -2.449  1.00 10.00      A   
ATOM    560  O   ARG   117     -36.639   8.665  -2.760  1.00 10.00      A   
ATOM    561  N   LEU   118     -34.990   9.741  -1.682  1.00 10.00      A   
ATOM    562  HN  LEU   118     -34.034   9.778  -1.473  1.00 10.00      A   
ATOM    563  CB  LEU   118     -35.241  11.446   0.060  1.00 10.00      A   
ATOM    564  CG  LEU   118     -34.997  10.556   1.278  1.00 10.00      A   
ATOM    565  CD1 LEU   118     -34.227  11.321   2.337  1.00 10.00      A   
ATOM    566  CD2 LEU   118     -36.312  10.040   1.842  1.00 10.00      A   
ATOM    567  CA  LEU   118     -35.871  10.771  -1.156  1.00 10.00      A   
ATOM    568  C   LEU   118     -36.181  11.814  -2.224  1.00 10.00      A   
ATOM    569  O   LEU   118     -37.146  11.610  -2.987  1.00 10.00      A   
ATOM    570  OXT LEU   118     -35.461  12.831  -2.294  1.00 10.00      A   
ATOM    571  CB  SER     2      14.654   5.171   8.880  1.00 10.00      B   
ATOM    572  OG  SER     2      16.072   5.098   8.875  1.00 10.00      B   
ATOM    573  HG  SER     2      16.437   5.951   9.138  1.00 10.00      B   
ATOM    574  C   SER     2      12.689   3.932   7.950  1.00 10.00      B   
ATOM    575  O   SER     2      12.144   5.030   7.829  1.00 10.00      B   
ATOM    576  N   SER     2      14.965   3.038   7.729  1.00 10.00      B   
ATOM    577  HT1 SER     2      15.904   3.480   7.731  1.00 10.00      B   
ATOM    578  HT2 SER     2      14.594   3.022   6.750  1.00 10.00      B   
ATOM    579  HT3 SER     2      15.057   2.054   8.074  1.00 10.00      B   
ATOM    580  CA  SER     2      14.055   3.795   8.608  1.00 10.00      B   
ATOM    581  N   GLU     3      12.132   2.808   7.530  1.00 10.00      B   
ATOM    582  HN  GLU     3      12.598   1.952   7.677  1.00 10.00      B   
ATOM    583  CA  GLU     3      10.846   2.807   6.866  1.00 10.00      B   
ATOM    584  CB  GLU     3      10.979   2.188   5.478  1.00 10.00      B   
ATOM    585  CG  GLU     3      11.771   3.049   4.504  1.00 10.00      B   
ATOM    586  CD  GLU     3      13.191   2.565   4.303  1.00 10.00      B   
ATOM    587  OE1 GLU     3      13.490   2.042   3.203  1.00 10.00      B   
ATOM    588  OE2 GLU     3      14.015   2.710   5.238  1.00 10.00      B   
ATOM    589  C   GLU     3       9.791   2.092   7.704  1.00 10.00      B   
ATOM    590  O   GLU     3       9.986   1.869   8.901  1.00 10.00      B   
ATOM    591  N   PHE     4       8.673   1.736   7.085  1.00 10.00      B   
ATOM    592  HN  PHE     4       8.570   1.925   6.120  1.00 10.00      B   
ATOM    593  CA  PHE     4       7.597   1.064   7.794  1.00 10.00      B   
ATOM    594  CB  PHE     4       6.317   1.905   7.757  1.00 10.00      B   
ATOM    595  CG  PHE     4       6.391   3.148   8.599  1.00 10.00      B   
ATOM    596  CD1 PHE     4       6.735   4.367   8.037  1.00 10.00      B   
ATOM    597  CD2 PHE     4       6.125   3.094   9.957  1.00 10.00      B   
ATOM    598  CE1 PHE     4       6.811   5.507   8.813  1.00 10.00      B   
ATOM    599  CE2 PHE     4       6.199   4.230  10.740  1.00 10.00      B   
ATOM    600  CZ  PHE     4       6.542   5.439  10.167  1.00 10.00      B   
ATOM    601  C   PHE     4       7.353  -0.330   7.237  1.00 10.00      B   
ATOM    602  O   PHE     4       6.214  -0.809   7.187  1.00 10.00      B   
ATOM    603  N   ILE     5       8.437  -0.989   6.848  1.00 10.00      B   
ATOM    604  HN  ILE     5       9.315  -0.559   6.941  1.00 10.00      B   
ATOM    605  CA  ILE     5       8.367  -2.334   6.295  1.00 10.00      B   
ATOM    606  CB  ILE     5       9.763  -2.836   5.870  1.00 10.00      B   
ATOM    607  CG1 ILE     5      10.575  -1.705   5.231  1.00 10.00      B   
ATOM    608  CG2 ILE     5       9.640  -4.014   4.913  1.00 10.00      B   
ATOM    609  CD1 ILE     5      12.072  -1.927   5.276  1.00 10.00      B   
ATOM    610  C   ILE     5       7.799  -3.297   7.334  1.00 10.00      B   
ATOM    611  O   ILE     5       7.056  -4.221   7.004  1.00 10.00      B   
ATOM    612  N   THR     6       8.136  -3.049   8.597  1.00 10.00      B   
ATOM    613  HN  THR     6       8.725  -2.285   8.790  1.00 10.00      B   
ATOM    614  CA  THR     6       7.684  -3.876   9.710  1.00 10.00      B   
ATOM    615  CB  THR     6       8.202  -3.303  11.044  1.00 10.00      B   
ATOM    616  OG1 THR     6       9.248  -2.355  10.768  1.00 10.00      B   
ATOM    617  HG1 THR     6       8.952  -1.470  11.019  1.00 10.00      B   
ATOM    618  CG2 THR     6       8.755  -4.412  11.929  1.00 10.00      B   
ATOM    619  C   THR     6       6.155  -4.000   9.762  1.00 10.00      B   
ATOM    620  O   THR     6       5.622  -5.033  10.157  1.00 10.00      B   
ATOM    621  N   VAL     7       5.453  -2.960   9.341  1.00 10.00      B   
ATOM    622  HN  VAL     7       5.918  -2.168   9.002  1.00 10.00      B   
ATOM    623  CA  VAL     7       3.992  -2.980   9.369  1.00 10.00      B   
ATOM    624  CB  VAL     7       3.416  -1.649   9.903  1.00 10.00      B   
ATOM    625  CG1 VAL     7       1.979  -1.831  10.374  1.00 10.00      B   
ATOM    626  CG2 VAL     7       4.281  -1.100  11.029  1.00 10.00      B   
ATOM    627  C   VAL     7       3.421  -3.275   7.981  1.00 10.00      B   
ATOM    628  O   VAL     7       2.222  -3.493   7.819  1.00 10.00      B   
ATOM    629  N   ALA     8       4.287  -3.298   6.981  1.00 10.00      B   
ATOM    630  HN  ALA     8       5.238  -3.141   7.166  1.00 10.00      B   
ATOM    631  CA  ALA     8       3.859  -3.559   5.614  1.00 10.00      B   
ATOM    632  CB  ALA     8       4.701  -2.760   4.631  1.00 10.00      B   
ATOM    633  C   ALA     8       3.925  -5.047   5.290  1.00 10.00      B   
ATOM    634  O   ALA     8       3.250  -5.518   4.377  1.00 10.00      B   
ATOM    635  N   ARG     9       4.726  -5.774   6.066  1.00 10.00      B   
ATOM    636  HN  ARG     9       5.213  -5.322   6.787  1.00 10.00      B   
ATOM    637  CA  ARG     9       4.920  -7.216   5.881  1.00 10.00      B   
ATOM    638  CB  ARG     9       5.691  -7.831   7.054  1.00 10.00      B   
ATOM    639  CG  ARG     9       7.062  -7.224   7.297  1.00 10.00      B   
ATOM    640  CD  ARG     9       7.687  -7.755   8.579  1.00 10.00      B   
ATOM    641  NE  ARG     9       6.861  -7.487   9.757  1.00 10.00      B   
ATOM    642  HE  ARG     9       5.970  -7.094   9.608  1.00 10.00      B   
ATOM    643  CZ  ARG     9       7.243  -7.730  11.012  1.00 10.00      B   
ATOM    644  NH1 ARG     9       8.440  -8.245  11.266  1.00 10.00      B   
ATOM    645 HH11 ARG     9       9.098  -8.464  10.483  1.00 10.00      B   
ATOM    646 HH12 ARG     9       8.730  -8.436  12.251  1.00 10.00      B   
ATOM    647  NH2 ARG     9       6.416  -7.466  12.010  1.00 10.00      B   
ATOM    648 HH21 ARG     9       5.467  -7.067  11.816  1.00 10.00      B   
ATOM    649 HH22 ARG     9       6.706  -7.649  12.994  1.00 10.00      B   
ATOM    650  C   ARG     9       3.623  -8.000   5.616  1.00 10.00      B   
ATOM    651  O   ARG     9       3.510  -8.665   4.588  1.00 10.00      B   
ATOM    652  N   PRO    10       2.621  -7.939   6.520  1.00 10.00      B   
ATOM    653  CA  PRO    10       1.372  -8.683   6.340  1.00 10.00      B   
ATOM    654  CB  PRO    10       0.836  -8.780   7.766  1.00 10.00      B   
ATOM    655  CG  PRO    10       1.304  -7.531   8.426  1.00 10.00      B   
ATOM    656  CD  PRO    10       2.618  -7.171   7.785  1.00 10.00      B   
ATOM    657  C   PRO    10       0.362  -7.981   5.426  1.00 10.00      B   
ATOM    658  O   PRO    10      -0.386  -8.637   4.700  1.00 10.00      B   
ATOM    659  N   TYR    11       0.356  -6.655   5.440  1.00 10.00      B   
ATOM    660  HN  TYR    11       0.998  -6.180   6.004  1.00 10.00      B   
ATOM    661  CA  TYR    11      -0.587  -5.890   4.629  1.00 10.00      B   
ATOM    662  CB  TYR    11      -0.701  -4.446   5.121  1.00 10.00      B   
ATOM    663  CG  TYR    11      -1.419  -4.315   6.447  1.00 10.00      B   
ATOM    664  CD1 TYR    11      -2.567  -5.053   6.714  1.00 10.00      B   
ATOM    665  CD2 TYR    11      -0.948  -3.460   7.432  1.00 10.00      B   
ATOM    666  CE1 TYR    11      -3.227  -4.933   7.923  1.00 10.00      B   
ATOM    667  CE2 TYR    11      -1.601  -3.334   8.643  1.00 10.00      B   
ATOM    668  CZ  TYR    11      -2.738  -4.075   8.884  1.00 10.00      B   
ATOM    669  OH  TYR    11      -3.391  -3.950  10.091  1.00 10.00      B   
ATOM    670  HH  TYR    11      -3.619  -3.023  10.236  1.00 10.00      B   
ATOM    671  C   TYR    11      -0.263  -5.946   3.139  1.00 10.00      B   
ATOM    672  O   TYR    11      -1.166  -5.961   2.302  1.00 10.00      B   
ATOM    673  N   ALA    12       1.022  -5.986   2.810  1.00 10.00      B   
ATOM    674  HN  ALA    12       1.704  -5.965   3.519  1.00 10.00      B   
ATOM    675  CA  ALA    12       1.447  -6.052   1.415  1.00 10.00      B   
ATOM    676  CB  ALA    12       2.941  -5.795   1.290  1.00 10.00      B   
ATOM    677  C   ALA    12       1.088  -7.407   0.818  1.00 10.00      B   
ATOM    678  O   ALA    12       0.779  -7.516  -0.367  1.00 10.00      B   
ATOM    679  N   LYS    13       1.115  -8.431   1.658  1.00 10.00      B   
ATOM    680  HN  LYS    13       1.367  -8.270   2.590  1.00 10.00      B   
ATOM    681  CA  LYS    13       0.788  -9.787   1.238  1.00 10.00      B   
ATOM    682  CB  LYS    13       1.228 -10.791   2.311  1.00 10.00      B   
ATOM    683  CG  LYS    13       0.999 -12.253   1.950  1.00 10.00      B   
ATOM    684  CD  LYS    13       1.604 -12.608   0.598  1.00 10.00      B   
ATOM    685  CE  LYS    13       1.632 -14.113   0.373  1.00 10.00      B   
ATOM    686  NZ  LYS    13       0.288 -14.738   0.508  1.00 10.00      B   
ATOM    687  HZ1 LYS    13      -0.105 -14.553   1.459  1.00 10.00      B   
ATOM    688  HZ2 LYS    13       0.362 -15.766   0.368  1.00 10.00      B   
ATOM    689  HZ3 LYS    13      -0.369 -14.353  -0.209  1.00 10.00      B   
ATOM    690  C   LYS    13      -0.708  -9.920   0.952  1.00 10.00      B   
ATOM    691  O   LYS    13      -1.111 -10.606   0.012  1.00 10.00      B   
ATOM    692  N   ALA    14      -1.519  -9.232   1.752  1.00 10.00      B   
ATOM    693  HN  ALA    14      -1.128  -8.692   2.472  1.00 10.00      B   
ATOM    694  CA  ALA    14      -2.971  -9.261   1.595  1.00 10.00      B   
ATOM    695  CB  ALA    14      -3.642  -8.469   2.707  1.00 10.00      B   
ATOM    696  C   ALA    14      -3.389  -8.727   0.229  1.00 10.00      B   
ATOM    697  O   ALA    14      -4.286  -9.272  -0.415  1.00 10.00      B   
ATOM    698  N   ALA    15      -2.727  -7.665  -0.214  1.00 10.00      B   
ATOM    699  HN  ALA    15      -2.022  -7.275   0.342  1.00 10.00      B   
ATOM    700  CA  ALA    15      -3.030  -7.067  -1.507  1.00 10.00      B   
ATOM    701  CB  ALA    15      -2.581  -5.615  -1.547  1.00 10.00      B   
ATOM    702  C   ALA    15      -2.377  -7.861  -2.631  1.00 10.00      B   
ATOM    703  O   ALA    15      -2.935  -7.995  -3.718  1.00 10.00      B   
ATOM    704  N   PHE    16      -1.194  -8.395  -2.350  1.00 10.00      B   
ATOM    705  HN  PHE    16      -0.803  -8.240  -1.463  1.00 10.00      B   
ATOM    706  CA  PHE    16      -0.452  -9.189  -3.325  1.00 10.00      B   
ATOM    707  CB  PHE    16       0.868  -9.672  -2.714  1.00 10.00      B   
ATOM    708  CG  PHE    16       1.647 -10.636  -3.568  1.00 10.00      B   
ATOM    709  CD1 PHE    16       2.351 -10.191  -4.677  1.00 10.00      B   
ATOM    710  CD2 PHE    16       1.677 -11.989  -3.258  1.00 10.00      B   
ATOM    711  CE1 PHE    16       3.069 -11.072  -5.461  1.00 10.00      B   
ATOM    712  CE2 PHE    16       2.393 -12.876  -4.038  1.00 10.00      B   
ATOM    713  CZ  PHE    16       3.089 -12.417  -5.141  1.00 10.00      B   
ATOM    714  C   PHE    16      -1.281 -10.381  -3.789  1.00 10.00      B   
ATOM    715  O   PHE    16      -1.334 -10.690  -4.981  1.00 10.00      B   
ATOM    716  N   ASP    17      -1.947 -11.029  -2.842  1.00 10.00      B   
ATOM    717  HN  ASP    17      -1.873 -10.724  -1.912  1.00 10.00      B   
ATOM    718  CA  ASP    17      -2.777 -12.186  -3.149  1.00 10.00      B   
ATOM    719  CB  ASP    17      -3.293 -12.850  -1.874  1.00 10.00      B   
ATOM    720  CG  ASP    17      -2.796 -14.274  -1.725  1.00 10.00      B   
ATOM    721  OD1 ASP    17      -3.496 -15.210  -2.175  1.00 10.00      B   
ATOM    722  OD2 ASP    17      -1.698 -14.465  -1.160  1.00 10.00      B   
ATOM    723  C   ASP    17      -3.938 -11.802  -4.054  1.00 10.00      B   
ATOM    724  O   ASP    17      -4.338 -12.578  -4.924  1.00 10.00      B   
ATOM    725  N   PHE    18      -4.460 -10.595  -3.861  1.00 10.00      B   
ATOM    726  HN  PHE    18      -4.090 -10.021  -3.160  1.00 10.00      B   
ATOM    727  CA  PHE    18      -5.566 -10.104  -4.672  1.00 10.00      B   
ATOM    728  CB  PHE    18      -6.169  -8.837  -4.064  1.00 10.00      B   
ATOM    729  CG  PHE    18      -7.492  -9.066  -3.395  1.00 10.00      B   
ATOM    730  CD1 PHE    18      -7.556  -9.439  -2.062  1.00 10.00      B   
ATOM    731  CD2 PHE    18      -8.674  -8.910  -4.100  1.00 10.00      B   
ATOM    732  CE1 PHE    18      -8.773  -9.652  -1.445  1.00 10.00      B   
ATOM    733  CE2 PHE    18      -9.895  -9.121  -3.490  1.00 10.00      B   
ATOM    734  CZ  PHE    18      -9.944  -9.492  -2.160  1.00 10.00      B   
ATOM    735  C   PHE    18      -5.102  -9.843  -6.098  1.00 10.00      B   
ATOM    736  O   PHE    18      -5.790 -10.196  -7.059  1.00 10.00      B   
ATOM    737  N   ALA    19      -3.921  -9.239  -6.231  1.00 10.00      B   
ATOM    738  HN  ALA    19      -3.424  -8.983  -5.424  1.00 10.00      B   
ATOM    739  CA  ALA    19      -3.354  -8.941  -7.540  1.00 10.00      B   
ATOM    740  CB  ALA    19      -2.058  -8.160  -7.394  1.00 10.00      B   
ATOM    741  C   ALA    19      -3.111 -10.233  -8.313  1.00 10.00      B   
ATOM    742  O   ALA    19      -3.335 -10.302  -9.523  1.00 10.00      B   
ATOM    743  N   VAL    20      -2.653 -11.256  -7.598  1.00 10.00      B   
ATOM    744  HN  VAL    20      -2.477 -11.125  -6.639  1.00 10.00      B   
ATOM    745  CA  VAL    20      -2.391 -12.559  -8.189  1.00 10.00      B   
ATOM    746  CB  VAL    20      -1.628 -13.471  -7.203  1.00 10.00      B   
ATOM    747  CG1 VAL    20      -1.635 -14.918  -7.673  1.00 10.00      B   
ATOM    748  CG2 VAL    20      -0.201 -12.978  -7.019  1.00 10.00      B   
ATOM    749  C   VAL    20      -3.704 -13.226  -8.589  1.00 10.00      B   
ATOM    750  O   VAL    20      -3.836 -13.753  -9.696  1.00 10.00      B   
ATOM    751  N   GLU    21      -4.679 -13.171  -7.685  1.00 10.00      B   
ATOM    752  HN  GLU    21      -4.508 -12.720  -6.831  1.00 10.00      B   
ATOM    753  CA  GLU    21      -5.990 -13.764  -7.916  1.00 10.00      B   
ATOM    754  CB  GLU    21      -6.877 -13.569  -6.682  1.00 10.00      B   
ATOM    755  CG  GLU    21      -7.965 -14.619  -6.516  1.00 10.00      B   
ATOM    756  CD  GLU    21      -9.342 -14.099  -6.865  1.00 10.00      B   
ATOM    757  OE1 GLU    21      -9.840 -13.202  -6.154  1.00 10.00      B   
ATOM    758  OE2 GLU    21      -9.936 -14.590  -7.849  1.00 10.00      B   
ATOM    759  C   GLU    21      -6.662 -13.163  -9.148  1.00 10.00      B   
ATOM    760  O   GLU    21      -7.244 -13.878  -9.960  1.00 10.00      B   
ATOM    761  N   HIS    22      -6.563 -11.848  -9.290  1.00 10.00      B   
ATOM    762  HN  HIS    22      -6.069 -11.329  -8.618  1.00 10.00      B   
ATOM    763  CA  HIS    22      -7.174 -11.157 -10.421  1.00 10.00      B   
ATOM    764  CB  HIS    22      -7.586  -9.729 -10.038  1.00 10.00      B   
ATOM    765  CG  HIS    22      -8.885  -9.642  -9.299  1.00 10.00      B   
ATOM    766  ND1 HIS    22      -9.781  -8.608  -9.472  1.00 10.00      B   
ATOM    767  HD1 HIS    22      -9.665  -7.842 -10.078  1.00 10.00      B   
ATOM    768  CD2 HIS    22      -9.434 -10.460  -8.369  1.00 10.00      B   
ATOM    769  CE1 HIS    22     -10.825  -8.796  -8.688  1.00 10.00      B   
ATOM    770  NE2 HIS    22     -10.639  -9.911  -8.010  1.00 10.00      B   
ATOM    771  HE2 HIS    22     -11.268 -10.293  -7.357  1.00 10.00      B   
ATOM    772  C   HIS    22      -6.256 -11.127 -11.640  1.00 10.00      B   
ATOM    773  O   HIS    22      -6.596 -10.525 -12.656  1.00 10.00      B   
ATOM    774  N   GLN    23      -5.095 -11.772 -11.528  1.00 10.00      B   
ATOM    775  HN  GLN    23      -4.890 -12.231 -10.687  1.00 10.00      B   
ATOM    776  CA  GLN    23      -4.113 -11.822 -12.615  1.00 10.00      B   
ATOM    777  CB  GLN    23      -4.587 -12.731 -13.751  1.00 10.00      B   
ATOM    778  CG  GLN    23      -4.628 -14.211 -13.404  1.00 10.00      B   
ATOM    779  CD  GLN    23      -3.251 -14.823 -13.228  1.00 10.00      B   
ATOM    780  OE1 GLN    23      -2.621 -15.260 -14.193  1.00 10.00      B   
ATOM    781  NE2 GLN    23      -2.774 -14.864 -11.996  1.00 10.00      B   
ATOM    782 HE21 GLN    23      -3.325 -14.495 -11.270  1.00 10.00      B   
ATOM    783 HE22 GLN    23      -1.896 -15.281 -11.850  1.00 10.00      B   
ATOM    784  C   GLN    23      -3.796 -10.421 -13.140  1.00 10.00      B   
ATOM    785  O   GLN    23      -3.744 -10.189 -14.352  1.00 10.00      B   
ATOM    786  N   SER    24      -3.593  -9.491 -12.218  1.00 10.00      B   
ATOM    787  HN  SER    24      -3.656  -9.735 -11.266  1.00 10.00      B   
ATOM    788  CA  SER    24      -3.295  -8.115 -12.572  1.00 10.00      B   
ATOM    789  CB  SER    24      -4.408  -7.197 -12.055  1.00 10.00      B   
ATOM    790  OG  SER    24      -5.180  -7.851 -11.058  1.00 10.00      B   
ATOM    791  HG  SER    24      -5.609  -7.192 -10.496  1.00 10.00      B   
ATOM    792  C   SER    24      -1.944  -7.680 -12.012  1.00 10.00      B   
ATOM    793  O   SER    24      -1.678  -6.492 -11.875  1.00 10.00      B   
ATOM    794  N   VAL    25      -1.084  -8.653 -11.719  1.00 10.00      B   
ATOM    795  HN  VAL    25      -1.346  -9.584 -11.888  1.00 10.00      B   
ATOM    796  CA  VAL    25       0.244  -8.381 -11.168  1.00 10.00      B   
ATOM    797  CB  VAL    25       1.014  -9.691 -10.892  1.00 10.00      B   
ATOM    798  CG1 VAL    25       2.324  -9.412 -10.172  1.00 10.00      B   
ATOM    799  CG2 VAL    25       0.159 -10.666 -10.097  1.00 10.00      B   
ATOM    800  C   VAL    25       1.058  -7.520 -12.130  1.00 10.00      B   
ATOM    801  O   VAL    25       1.776  -6.607 -11.718  1.00 10.00      B   
ATOM    802  N   GLU    26       0.916  -7.816 -13.412  1.00 10.00      B   
ATOM    803  HN  GLU    26       0.329  -8.564 -13.657  1.00 10.00      B   
ATOM    804  CA  GLU    26       1.610  -7.096 -14.472  1.00 10.00      B   
ATOM    805  CB  GLU    26       1.239  -7.726 -15.820  1.00 10.00      B   
ATOM    806  CG  GLU    26       2.145  -7.354 -16.980  1.00 10.00      B   
ATOM    807  CD  GLU    26       1.745  -8.064 -18.259  1.00 10.00      B   
ATOM    808  OE1 GLU    26       2.265  -9.173 -18.517  1.00 10.00      B   
ATOM    809  OE2 GLU    26       0.901  -7.523 -19.007  1.00 10.00      B   
ATOM    810  C   GLU    26       1.233  -5.612 -14.460  1.00 10.00      B   
ATOM    811  O   GLU    26       2.063  -4.742 -14.735  1.00 10.00      B   
ATOM    812  N   ARG    27      -0.017  -5.331 -14.114  1.00 10.00      B   
ATOM    813  HN  ARG    27      -0.620  -6.067 -13.874  1.00 10.00      B   
ATOM    814  CA  ARG    27      -0.515  -3.963 -14.068  1.00 10.00      B   
ATOM    815  CB  ARG    27      -2.007  -3.936 -14.404  1.00 10.00      B   
ATOM    816  CG  ARG    27      -2.341  -4.565 -15.747  1.00 10.00      B   
ATOM    817  CD  ARG    27      -2.449  -3.517 -16.843  1.00 10.00      B   
ATOM    818  NE  ARG    27      -3.821  -3.044 -17.000  1.00 10.00      B   
ATOM    819  HE  ARG    27      -4.099  -2.278 -16.445  1.00 10.00      B   
ATOM    820  CZ  ARG    27      -4.705  -3.583 -17.840  1.00 10.00      B   
ATOM    821  NH1 ARG    27      -4.355  -4.612 -18.606  1.00 10.00      B   
ATOM    822 HH11 ARG    27      -3.388  -5.000 -18.555  1.00 10.00      B   
ATOM    823 HH12 ARG    27      -5.049  -5.037 -19.262  1.00 10.00      B   
ATOM    824  NH2 ARG    27      -5.935  -3.096 -17.914  1.00 10.00      B   
ATOM    825 HH21 ARG    27      -6.217  -2.285 -17.319  1.00 10.00      B   
ATOM    826 HH22 ARG    27      -6.630  -3.521 -18.567  1.00 10.00      B   
ATOM    827  C   ARG    27      -0.271  -3.339 -12.698  1.00 10.00      B   
ATOM    828  O   ARG    27       0.005  -2.146 -12.586  1.00 10.00      B   
ATOM    829  N   TRP    28      -0.357  -4.160 -11.658  1.00 10.00      B   
ATOM    830  HN  TRP    28      -0.576  -5.106 -11.815  1.00 10.00      B   
ATOM    831  CA  TRP    28      -0.148  -3.701 -10.288  1.00 10.00      B   
ATOM    832  CB  TRP    28      -0.380  -4.852  -9.310  1.00 10.00      B   
ATOM    833  CG  TRP    28      -0.785  -4.418  -7.934  1.00 10.00      B   
ATOM    834  CD1 TRP    28       0.040  -4.129  -6.887  1.00 10.00      B   
ATOM    835  CD2 TRP    28      -2.121  -4.234  -7.455  1.00 10.00      B   
ATOM    836  NE1 TRP    28      -0.700  -3.782  -5.783  1.00 10.00      B   
ATOM    837  HE1 TRP    28      -0.334  -3.534  -4.903  1.00 10.00      B   
ATOM    838  CE2 TRP    28      -2.030  -3.837  -6.106  1.00 10.00      B   
ATOM    839  CE3 TRP    28      -3.385  -4.368  -8.036  1.00 10.00      B   
ATOM    840  CZ2 TRP    28      -3.155  -3.573  -5.329  1.00 10.00      B   
ATOM    841  CZ3 TRP    28      -4.499  -4.105  -7.263  1.00 10.00      B   
ATOM    842  CH2 TRP    28      -4.377  -3.711  -5.926  1.00 10.00      B   
ATOM    843  C   TRP    28       1.263  -3.147 -10.119  1.00 10.00      B   
ATOM    844  O   TRP    28       1.488  -2.209  -9.352  1.00 10.00      B   
ATOM    845  N   GLN    29       2.205  -3.740 -10.848  1.00 10.00      B   
ATOM    846  HN  GLN    29       1.954  -4.497 -11.422  1.00 10.00      B   
ATOM    847  CA  GLN    29       3.599  -3.314 -10.816  1.00 10.00      B   
ATOM    848  CB  GLN    29       4.418  -4.180 -11.778  1.00 10.00      B   
ATOM    849  CG  GLN    29       5.911  -3.910 -11.747  1.00 10.00      B   
ATOM    850  CD  GLN    29       6.684  -4.722 -12.766  1.00 10.00      B   
ATOM    851  OE1 GLN    29       7.797  -5.167 -12.492  1.00 10.00      B   
ATOM    852  NE2 GLN    29       6.116  -4.893 -13.951  1.00 10.00      B   
ATOM    853 HE21 GLN    29       5.233  -4.487 -14.108  1.00 10.00      B   
ATOM    854 HE22 GLN    29       6.600  -5.411 -14.630  1.00 10.00      B   
ATOM    855  C   GLN    29       3.711  -1.846 -11.221  1.00 10.00      B   
ATOM    856  O   GLN    29       4.480  -1.079 -10.639  1.00 10.00      B   
ATOM    857  N   ASP    30       2.916  -1.468 -12.214  1.00 10.00      B   
ATOM    858  HN  ASP    30       2.316  -2.129 -12.617  1.00 10.00      B   
ATOM    859  CA  ASP    30       2.901  -0.101 -12.723  1.00 10.00      B   
ATOM    860  CB  ASP    30       2.173  -0.064 -14.070  1.00 10.00      B   
ATOM    861  CG  ASP    30       2.252   1.280 -14.764  1.00 10.00      B   
ATOM    862  OD1 ASP    30       1.218   1.979 -14.827  1.00 10.00      B   
ATOM    863  OD2 ASP    30       3.336   1.628 -15.275  1.00 10.00      B   
ATOM    864  C   ASP    30       2.211   0.832 -11.733  1.00 10.00      B   
ATOM    865  O   ASP    30       2.696   1.927 -11.451  1.00 10.00      B   
ATOM    866  N   MET    31       1.086   0.371 -11.193  1.00 10.00      B   
ATOM    867  HN  MET    31       0.763  -0.516 -11.458  1.00 10.00      B   
ATOM    868  CA  MET    31       0.315   1.148 -10.225  1.00 10.00      B   
ATOM    869  CB  MET    31      -0.901   0.347  -9.748  1.00 10.00      B   
ATOM    870  CG  MET    31      -1.878  -0.044 -10.842  1.00 10.00      B   
ATOM    871  SD  MET    31      -3.104  -1.235 -10.266  1.00 10.00      B   
ATOM    872  CE  MET    31      -4.014  -1.551 -11.774  1.00 10.00      B   
ATOM    873  C   MET    31       1.172   1.517  -9.019  1.00 10.00      B   
ATOM    874  O   MET    31       1.224   2.679  -8.610  1.00 10.00      B   
ATOM    875  N   LEU    32       1.846   0.516  -8.459  1.00 10.00      B   
ATOM    876  HN  LEU    32       1.761  -0.391  -8.836  1.00 10.00      B   
ATOM    877  CA  LEU    32       2.700   0.721  -7.299  1.00 10.00      B   
ATOM    878  CB  LEU    32       3.180  -0.613  -6.734  1.00 10.00      B   
ATOM    879  CG  LEU    32       2.276  -1.276  -5.695  1.00 10.00      B   
ATOM    880  CD1 LEU    32       2.843  -2.626  -5.292  1.00 10.00      B   
ATOM    881  CD2 LEU    32       2.118  -0.385  -4.473  1.00 10.00      B   
ATOM    882  C   LEU    32       3.887   1.616  -7.625  1.00 10.00      B   
ATOM    883  O   LEU    32       4.302   2.424  -6.797  1.00 10.00      B   
ATOM    884  N   ALA    33       4.423   1.475  -8.833  1.00 10.00      B   
ATOM    885  HN  ALA    33       4.041   0.817  -9.454  1.00 10.00      B   
ATOM    886  CA  ALA    33       5.563   2.276  -9.260  1.00 10.00      B   
ATOM    887  CB  ALA    33       6.007   1.868 -10.652  1.00 10.00      B   
ATOM    888  C   ALA    33       5.219   3.760  -9.228  1.00 10.00      B   
ATOM    889  O   ALA    33       5.982   4.575  -8.700  1.00 10.00      B   
ATOM    890  N   PHE    34       4.064   4.100  -9.788  1.00 10.00      B   
ATOM    891  HN  PHE    34       3.510   3.401 -10.204  1.00 10.00      B   
ATOM    892  CA  PHE    34       3.605   5.483  -9.817  1.00 10.00      B   
ATOM    893  CB  PHE    34       2.362   5.634 -10.698  1.00 10.00      B   
ATOM    894  CG  PHE    34       2.676   5.857 -12.149  1.00 10.00      B   
ATOM    895  CD1 PHE    34       2.847   4.785 -13.008  1.00 10.00      B   
ATOM    896  CD2 PHE    34       2.801   7.141 -12.656  1.00 10.00      B   
ATOM    897  CE1 PHE    34       3.139   4.986 -14.344  1.00 10.00      B   
ATOM    898  CE2 PHE    34       3.092   7.351 -13.992  1.00 10.00      B   
ATOM    899  CZ  PHE    34       3.260   6.271 -14.838  1.00 10.00      B   
ATOM    900  C   PHE    34       3.321   5.996  -8.412  1.00 10.00      B   
ATOM    901  O   PHE    34       3.774   7.076  -8.040  1.00 10.00      B   
ATOM    902  N   ALA    35       2.590   5.207  -7.633  1.00 10.00      B   
ATOM    903  HN  ALA    35       2.270   4.348  -7.988  1.00 10.00      B   
ATOM    904  CA  ALA    35       2.244   5.582  -6.265  1.00 10.00      B   
ATOM    905  CB  ALA    35       1.384   4.506  -5.623  1.00 10.00      B   
ATOM    906  C   ALA    35       3.495   5.846  -5.427  1.00 10.00      B   
ATOM    907  O   ALA    35       3.564   6.831  -4.687  1.00 10.00      B   
ATOM    908  N   ALA    36       4.486   4.972  -5.561  1.00 10.00      B   
ATOM    909  HN  ALA    36       4.373   4.212  -6.173  1.00 10.00      B   
ATOM    910  CA  ALA    36       5.735   5.107  -4.822  1.00 10.00      B   
ATOM    911  CB  ALA    36       6.607   3.878  -5.015  1.00 10.00      B   
ATOM    912  C   ALA    36       6.489   6.369  -5.229  1.00 10.00      B   
ATOM    913  O   ALA    36       7.074   7.045  -4.387  1.00 10.00      B   
ATOM    914  N   GLU    37       6.465   6.690  -6.515  1.00 10.00      B   
ATOM    915  HN  GLU    37       5.971   6.121  -7.142  1.00 10.00      B   
ATOM    916  CA  GLU    37       7.152   7.876  -7.015  1.00 10.00      B   
ATOM    917  CB  GLU    37       7.276   7.836  -8.539  1.00 10.00      B   
ATOM    918  CG  GLU    37       8.145   8.942  -9.115  1.00 10.00      B   
ATOM    919  CD  GLU    37       8.448   8.735 -10.579  1.00 10.00      B   
ATOM    920  OE1 GLU    37       7.723   9.298 -11.427  1.00 10.00      B   
ATOM    921  OE2 GLU    37       9.407   8.000 -10.893  1.00 10.00      B   
ATOM    922  C   GLU    37       6.434   9.145  -6.571  1.00 10.00      B   
ATOM    923  O   GLU    37       7.067  10.102  -6.131  1.00 10.00      B   
ATOM    924  N   VAL    38       5.112   9.142  -6.677  1.00 10.00      B   
ATOM    925  HN  VAL    38       4.662   8.345  -7.041  1.00 10.00      B   
ATOM    926  CA  VAL    38       4.310  10.294  -6.282  1.00 10.00      B   
ATOM    927  CB  VAL    38       2.818  10.107  -6.643  1.00 10.00      B   
ATOM    928  CG1 VAL    38       1.984  11.255  -6.092  1.00 10.00      B   
ATOM    929  CG2 VAL    38       2.648  10.009  -8.154  1.00 10.00      B   
ATOM    930  C   VAL    38       4.454  10.568  -4.786  1.00 10.00      B   
ATOM    931  O   VAL    38       4.563  11.716  -4.364  1.00 10.00      B   
ATOM    932  N   THR    39       4.485   9.508  -3.991  1.00 10.00      B   
ATOM    933  HN  THR    39       4.400   8.608  -4.384  1.00 10.00      B   
ATOM    934  CA  THR    39       4.618   9.644  -2.544  1.00 10.00      B   
ATOM    935  CB  THR    39       4.260   8.329  -1.805  1.00 10.00      B   
ATOM    936  OG1 THR    39       3.687   8.622  -0.523  1.00 10.00      B   
ATOM    937  HG1 THR    39       2.773   8.324  -0.509  1.00 10.00      B   
ATOM    938  CG2 THR    39       5.472   7.426  -1.620  1.00 10.00      B   
ATOM    939  C   THR    39       6.019  10.144  -2.148  1.00 10.00      B   
ATOM    940  O   THR    39       6.238  10.588  -1.020  1.00 10.00      B   
ATOM    941  N   LYS    40       6.958  10.087  -3.087  1.00 10.00      B   
ATOM    942  HN  LYS    40       6.725   9.738  -3.973  1.00 10.00      B   
ATOM    943  CA  LYS    40       8.324  10.536  -2.833  1.00 10.00      B   
ATOM    944  CB  LYS    40       9.335   9.665  -3.585  1.00 10.00      B   
ATOM    945  CG  LYS    40       9.556   8.287  -2.987  1.00 10.00      B   
ATOM    946  CD  LYS    40      10.563   7.497  -3.809  1.00 10.00      B   
ATOM    947  CE  LYS    40      10.630   6.047  -3.362  1.00 10.00      B   
ATOM    948  NZ  LYS    40      11.608   5.258  -4.160  1.00 10.00      B   
ATOM    949  HZ1 LYS    40      11.357   5.290  -5.168  1.00 10.00      B   
ATOM    950  HZ2 LYS    40      11.608   4.266  -3.849  1.00 10.00      B   
ATOM    951  HZ3 LYS    40      12.563   5.645  -4.041  1.00 10.00      B   
ATOM    952  C   LYS    40       8.498  11.991  -3.252  1.00 10.00      B   
ATOM    953  O   LYS    40       9.575  12.570  -3.098  1.00 10.00      B   
ATOM    954  N   ASN    41       7.439  12.574  -3.793  1.00 10.00      B   
ATOM    955  HN  ASN    41       6.609  12.060  -3.890  1.00 10.00      B   
ATOM    956  CA  ASN    41       7.471  13.959  -4.242  1.00 10.00      B   
ATOM    957  CB  ASN    41       6.243  14.259  -5.107  1.00 10.00      B   
ATOM    958  CG  ASN    41       6.260  15.652  -5.701  1.00 10.00      B   
ATOM    959  OD1 ASN    41       5.796  16.608  -5.081  1.00 10.00      B   
ATOM    960  ND2 ASN    41       6.790  15.775  -6.908  1.00 10.00      B   
ATOM    961 HD21 ASN    41       7.140  14.969  -7.351  1.00 10.00      B   
ATOM    962 HD22 ASN    41       6.820  16.668  -7.312  1.00 10.00      B   
ATOM    963  C   ASN    41       7.536  14.910  -3.048  1.00 10.00      B   
ATOM    964  O   ASN    41       6.795  14.750  -2.077  1.00 10.00      B   
ATOM    965  N   GLU    42       8.425  15.900  -3.131  1.00 10.00      B   
ATOM    966  HN  GLU    42       8.976  15.977  -3.938  1.00 10.00      B   
ATOM    967  CA  GLU    42       8.609  16.870  -2.055  1.00 10.00      B   
ATOM    968  CB  GLU    42       9.708  17.871  -2.419  1.00 10.00      B   
ATOM    969  CG  GLU    42      10.046  18.851  -1.308  1.00 10.00      B   
ATOM    970  CD  GLU    42      11.014  19.923  -1.752  1.00 10.00      B   
ATOM    971  OE1 GLU    42      10.608  20.805  -2.542  1.00 10.00      B   
ATOM    972  OE2 GLU    42      12.182  19.891  -1.309  1.00 10.00      B   
ATOM    973  C   GLU    42       7.315  17.605  -1.715  1.00 10.00      B   
ATOM    974  O   GLU    42       6.979  17.773  -0.542  1.00 10.00      B   
ATOM    975  N   GLN    43       6.587  18.032  -2.738  1.00 10.00      B   
ATOM    976  HN  GLN    43       6.895  17.859  -3.653  1.00 10.00      B   
ATOM    977  CA  GLN    43       5.336  18.745  -2.532  1.00 10.00      B   
ATOM    978  CB  GLN    43       4.823  19.327  -3.853  1.00 10.00      B   
ATOM    979  CG  GLN    43       3.641  20.274  -3.707  1.00 10.00      B   
ATOM    980  CD  GLN    43       3.944  21.457  -2.809  1.00 10.00      B   
ATOM    981  OE1 GLN    43       4.469  22.473  -3.260  1.00 10.00      B   
ATOM    982  NE2 GLN    43       3.620  21.331  -1.530  1.00 10.00      B   
ATOM    983 HE21 GLN    43       3.207  20.490  -1.237  1.00 10.00      B   
ATOM    984 HE22 GLN    43       3.803  22.083  -0.929  1.00 10.00      B   
ATOM    985  C   GLN    43       4.299  17.812  -1.917  1.00 10.00      B   
ATOM    986  O   GLN    43       3.533  18.208  -1.033  1.00 10.00      B   
ATOM    987  N   MET    44       4.292  16.566  -2.377  1.00 10.00      B   
ATOM    988  HN  MET    44       4.925  16.313  -3.084  1.00 10.00      B   
ATOM    989  CA  MET    44       3.363  15.567  -1.866  1.00 10.00      B   
ATOM    990  CB  MET    44       3.422  14.283  -2.697  1.00 10.00      B   
ATOM    991  CG  MET    44       2.556  13.153  -2.159  1.00 10.00      B   
ATOM    992  SD  MET    44       0.816  13.609  -2.030  1.00 10.00      B   
ATOM    993  CE  MET    44       0.282  12.511  -0.721  1.00 10.00      B   
ATOM    994  C   MET    44       3.646  15.271  -0.396  1.00 10.00      B   
ATOM    995  O   MET    44       2.727  15.022   0.382  1.00 10.00      B   
ATOM    996  N   ALA    45       4.922  15.316  -0.015  1.00 10.00      B   
ATOM    997  HN  ALA    45       5.615  15.505  -0.686  1.00 10.00      B   
ATOM    998  CA  ALA    45       5.321  15.074   1.368  1.00 10.00      B   
ATOM    999  CB  ALA    45       6.835  15.166   1.510  1.00 10.00      B   
ATOM   1000  C   ALA    45       4.628  16.071   2.295  1.00 10.00      B   
ATOM   1001  O   ALA    45       4.227  15.731   3.413  1.00 10.00      B   
ATOM   1002  N   GLU    46       4.476  17.301   1.812  1.00 10.00      B   
ATOM   1003  HN  GLU    46       4.822  17.509   0.920  1.00 10.00      B   
ATOM   1004  CA  GLU    46       3.812  18.344   2.579  1.00 10.00      B   
ATOM   1005  CB  GLU    46       4.066  19.724   1.962  1.00 10.00      B   
ATOM   1006  CG  GLU    46       3.388  20.861   2.710  1.00 10.00      B   
ATOM   1007  CD  GLU    46       3.749  22.228   2.169  1.00 10.00      B   
ATOM   1008  OE1 GLU    46       4.780  22.786   2.600  1.00 10.00      B   
ATOM   1009  OE2 GLU    46       3.004  22.755   1.315  1.00 10.00      B   
ATOM   1010  C   GLU    46       2.315  18.060   2.653  1.00 10.00      B   
ATOM   1011  O   GLU    46       1.690  18.224   3.700  1.00 10.00      B   
ATOM   1012  N   LEU    47       1.755  17.606   1.535  1.00 10.00      B   
ATOM   1013  HN  LEU    47       2.312  17.492   0.734  1.00 10.00      B   
ATOM   1014  CA  LEU    47       0.337  17.276   1.462  1.00 10.00      B   
ATOM   1015  CB  LEU    47      -0.049  16.941   0.019  1.00 10.00      B   
ATOM   1016  CG  LEU    47       0.198  18.039  -1.015  1.00 10.00      B   
ATOM   1017  CD1 LEU    47      -0.022  17.508  -2.422  1.00 10.00      B   
ATOM   1018  CD2 LEU    47      -0.698  19.238  -0.748  1.00 10.00      B   
ATOM   1019  C   LEU    47       0.024  16.097   2.379  1.00 10.00      B   
ATOM   1020  O   LEU    47      -1.062  16.011   2.952  1.00 10.00      B   
ATOM   1021  N   LEU    48       0.997  15.196   2.508  1.00 10.00      B   
ATOM   1022  HN  LEU    48       1.828  15.320   1.996  1.00 10.00      B   
ATOM   1023  CA  LEU    48       0.865  14.020   3.362  1.00 10.00      B   
ATOM   1024  CB  LEU    48       2.040  13.066   3.131  1.00 10.00      B   
ATOM   1025  CG  LEU    48       1.971  11.713   3.844  1.00 10.00      B   
ATOM   1026  CD1 LEU    48       1.551  10.616   2.878  1.00 10.00      B   
ATOM   1027  CD2 LEU    48       3.303  11.384   4.501  1.00 10.00      B   
ATOM   1028  C   LEU    48       0.816  14.442   4.826  1.00 10.00      B   
ATOM   1029  O   LEU    48       0.143  13.818   5.650  1.00 10.00      B   
ATOM   1030  N   SER    49       1.527  15.517   5.135  1.00 10.00      B   
ATOM   1031  HN  SER    49       2.030  15.972   4.431  1.00 10.00      B   
ATOM   1032  CA  SER    49       1.573  16.046   6.486  1.00 10.00      B   
ATOM   1033  CB  SER    49       2.947  16.667   6.748  1.00 10.00      B   
ATOM   1034  OG  SER    49       3.988  15.807   6.309  1.00 10.00      B   
ATOM   1035  HG  SER    49       3.928  15.692   5.351  1.00 10.00      B   
ATOM   1036  C   SER    49       0.476  17.091   6.669  1.00 10.00      B   
ATOM   1037  O   SER    49       0.737  18.226   7.072  1.00 10.00      B   
ATOM   1038  N   GLY    50      -0.755  16.699   6.364  1.00 10.00      B   
ATOM   1039  HN  GLY    50      -0.901  15.776   6.062  1.00 10.00      B   
ATOM   1040  CA  GLY    50      -1.883  17.603   6.490  1.00 10.00      B   
ATOM   1041  C   GLY    50      -2.245  17.869   7.939  1.00 10.00      B   
ATOM   1042  O   GLY    50      -1.553  17.416   8.853  1.00 10.00      B   
ATOM   1043  N   ALA    51      -3.333  18.596   8.154  1.00 10.00      B   
ATOM   1044  HN  ALA    51      -3.847  18.930   7.381  1.00 10.00      B   
ATOM   1045  CA  ALA    51      -3.786  18.925   9.503  1.00 10.00      B   
ATOM   1046  CB  ALA    51      -4.672  20.163   9.479  1.00 10.00      B   
ATOM   1047  C   ALA    51      -4.511  17.746  10.152  1.00 10.00      B   
ATOM   1048  O   ALA    51      -5.666  17.865  10.568  1.00 10.00      B   
ATOM   1049  N   LEU    52      -3.813  16.619  10.239  1.00 10.00      B   
ATOM   1050  HN  LEU    52      -2.889  16.615   9.906  1.00 10.00      B   
ATOM   1051  CA  LEU    52      -4.351  15.395  10.828  1.00 10.00      B   
ATOM   1052  CB  LEU    52      -4.538  15.545  12.340  1.00 10.00      B   
ATOM   1053  CG  LEU    52      -3.317  15.218  13.196  1.00 10.00      B   
ATOM   1054  CD1 LEU    52      -3.159  16.238  14.306  1.00 10.00      B   
ATOM   1055  CD2 LEU    52      -3.427  13.812  13.764  1.00 10.00      B   
ATOM   1056  C   LEU    52      -5.647  14.958  10.154  1.00 10.00      B   
ATOM   1057  O   LEU    52      -6.570  14.478  10.809  1.00 10.00      B   
ATOM   1058  N   ALA    53      -5.706  15.118   8.841  1.00 10.00      B   
ATOM   1059  HN  ALA    53      -4.937  15.500   8.370  1.00 10.00      B   
ATOM   1060  CA  ALA    53      -6.887  14.736   8.086  1.00 10.00      B   
ATOM   1061  CB  ALA    53      -7.469  15.941   7.366  1.00 10.00      B   
ATOM   1062  C   ALA    53      -6.552  13.622   7.102  1.00 10.00      B   
ATOM   1063  O   ALA    53      -6.112  13.885   5.978  1.00 10.00      B   
ATOM   1064  N   PRO    54      -6.750  12.360   7.516  1.00 10.00      B   
ATOM   1065  CA  PRO    54      -6.455  11.192   6.677  1.00 10.00      B   
ATOM   1066  CB  PRO    54      -6.753  10.004   7.596  1.00 10.00      B   
ATOM   1067  CG  PRO    54      -7.683  10.539   8.627  1.00 10.00      B   
ATOM   1068  CD  PRO    54      -7.282  11.969   8.833  1.00 10.00      B   
ATOM   1069  C   PRO    54      -7.346  11.130   5.442  1.00 10.00      B   
ATOM   1070  O   PRO    54      -6.912  10.707   4.369  1.00 10.00      B   
ATOM   1071  N   GLU    55      -8.591  11.569   5.601  1.00 10.00      B   
ATOM   1072  HN  GLU    55      -8.870  11.904   6.481  1.00 10.00      B   
ATOM   1073  CA  GLU    55      -9.554  11.566   4.508  1.00 10.00      B   
ATOM   1074  CB  GLU    55     -10.942  11.932   5.027  1.00 10.00      B   
ATOM   1075  CG  GLU    55     -11.368  11.112   6.236  1.00 10.00      B   
ATOM   1076  CD  GLU    55     -12.657  11.601   6.855  1.00 10.00      B   
ATOM   1077  OE1 GLU    55     -12.749  12.807   7.173  1.00 10.00      B   
ATOM   1078  OE2 GLU    55     -13.580  10.778   7.035  1.00 10.00      B   
ATOM   1079  C   GLU    55      -9.125  12.522   3.405  1.00 10.00      B   
ATOM   1080  O   GLU    55      -9.138  12.169   2.225  1.00 10.00      B   
ATOM   1081  N   THR    56      -8.730  13.729   3.795  1.00 10.00      B   
ATOM   1082  HN  THR    56      -8.751  13.954   4.750  1.00 10.00      B   
ATOM   1083  CA  THR    56      -8.281  14.731   2.839  1.00 10.00      B   
ATOM   1084  CB  THR    56      -7.973  16.061   3.548  1.00 10.00      B   
ATOM   1085  OG1 THR    56      -8.995  16.329   4.518  1.00 10.00      B   
ATOM   1086  HG1 THR    56      -9.833  15.954   4.211  1.00 10.00      B   
ATOM   1087  CG2 THR    56      -7.923  17.201   2.546  1.00 10.00      B   
ATOM   1088  C   THR    56      -7.030  14.239   2.115  1.00 10.00      B   
ATOM   1089  O   THR    56      -6.858  14.471   0.917  1.00 10.00      B   
ATOM   1090  N   LEU    57      -6.183  13.530   2.851  1.00 10.00      B   
ATOM   1091  HN  LEU    57      -6.396  13.367   3.796  1.00 10.00      B   
ATOM   1092  CA  LEU    57      -4.951  12.985   2.305  1.00 10.00      B   
ATOM   1093  CB  LEU    57      -4.116  12.353   3.424  1.00 10.00      B   
ATOM   1094  CG  LEU    57      -2.875  11.569   2.993  1.00 10.00      B   
ATOM   1095  CD1 LEU    57      -1.907  12.467   2.238  1.00 10.00      B   
ATOM   1096  CD2 LEU    57      -2.200  10.941   4.203  1.00 10.00      B   
ATOM   1097  C   LEU    57      -5.244  11.957   1.215  1.00 10.00      B   
ATOM   1098  O   LEU    57      -4.740  12.070   0.099  1.00 10.00      B   
ATOM   1099  N   ALA    58      -6.073  10.967   1.544  1.00 10.00      B   
ATOM   1100  HN  ALA    58      -6.452  10.938   2.455  1.00 10.00      B   
ATOM   1101  CA  ALA    58      -6.430   9.915   0.594  1.00 10.00      B   
ATOM   1102  CB  ALA    58      -7.331   8.884   1.256  1.00 10.00      B   
ATOM   1103  C   ALA    58      -7.101  10.485  -0.651  1.00 10.00      B   
ATOM   1104  O   ALA    58      -6.751  10.122  -1.777  1.00 10.00      B   
ATOM   1105  N   GLU    59      -8.052  11.388  -0.437  1.00 10.00      B   
ATOM   1106  HN  GLU    59      -8.268  11.638   0.487  1.00 10.00      B   
ATOM   1107  CA  GLU    59      -8.785  12.019  -1.526  1.00 10.00      B   
ATOM   1108  CB  GLU    59      -9.821  12.994  -0.951  1.00 10.00      B   
ATOM   1109  CG  GLU    59     -10.656  13.725  -1.989  1.00 10.00      B   
ATOM   1110  CD  GLU    59     -11.612  12.815  -2.732  1.00 10.00      B   
ATOM   1111  OE1 GLU    59     -12.503  12.218  -2.083  1.00 10.00      B   
ATOM   1112  OE2 GLU    59     -11.494  12.707  -3.971  1.00 10.00      B   
ATOM   1113  C   GLU    59      -7.838  12.751  -2.478  1.00 10.00      B   
ATOM   1114  O   GLU    59      -7.895  12.568  -3.696  1.00 10.00      B   
ATOM   1115  N   SER    60      -6.947  13.553  -1.911  1.00 10.00      B   
ATOM   1116  HN  SER    60      -6.929  13.632  -0.933  1.00 10.00      B   
ATOM   1117  CA  SER    60      -5.995  14.319  -2.708  1.00 10.00      B   
ATOM   1118  CB  SER    60      -5.273  15.351  -1.839  1.00 10.00      B   
ATOM   1119  OG  SER    60      -6.203  16.104  -1.079  1.00 10.00      B   
ATOM   1120  HG  SER    60      -6.483  15.583  -0.314  1.00 10.00      B   
ATOM   1121  C   SER    60      -4.989  13.416  -3.419  1.00 10.00      B   
ATOM   1122  O   SER    60      -4.672  13.637  -4.588  1.00 10.00      B   
ATOM   1123  N   PHE    61      -4.503  12.394  -2.719  1.00 10.00      B   
ATOM   1124  HN  PHE    61      -4.801  12.263  -1.789  1.00 10.00      B   
ATOM   1125  CA  PHE    61      -3.528  11.470  -3.292  1.00 10.00      B   
ATOM   1126  CB  PHE    61      -3.079  10.430  -2.263  1.00 10.00      B   
ATOM   1127  CG  PHE    61      -1.939   9.565  -2.733  1.00 10.00      B   
ATOM   1128  CD1 PHE    61      -0.701  10.122  -3.016  1.00 10.00      B   
ATOM   1129  CD2 PHE    61      -2.105   8.201  -2.893  1.00 10.00      B   
ATOM   1130  CE1 PHE    61       0.349   9.335  -3.449  1.00 10.00      B   
ATOM   1131  CE2 PHE    61      -1.061   7.409  -3.325  1.00 10.00      B   
ATOM   1132  CZ  PHE    61       0.167   7.977  -3.604  1.00 10.00      B   
ATOM   1133  C   PHE    61      -4.069  10.786  -4.542  1.00 10.00      B   
ATOM   1134  O   PHE    61      -3.378  10.703  -5.559  1.00 10.00      B   
ATOM   1135  N   ILE    62      -5.307  10.312  -4.469  1.00 10.00      B   
ATOM   1136  HN  ILE    62      -5.814  10.414  -3.633  1.00 10.00      B   
ATOM   1137  CA  ILE    62      -5.935   9.642  -5.602  1.00 10.00      B   
ATOM   1138  CB  ILE    62      -7.309   9.049  -5.224  1.00 10.00      B   
ATOM   1139  CG1 ILE    62      -7.139   7.974  -4.146  1.00 10.00      B   
ATOM   1140  CG2 ILE    62      -8.004   8.469  -6.448  1.00 10.00      B   
ATOM   1141  CD1 ILE    62      -8.442   7.415  -3.615  1.00 10.00      B   
ATOM   1142  C   ILE    62      -6.088  10.609  -6.776  1.00 10.00      B   
ATOM   1143  O   ILE    62      -5.840  10.247  -7.927  1.00 10.00      B   
ATOM   1144  N   ALA    63      -6.460  11.850  -6.469  1.00 10.00      B   
ATOM   1145  HN  ALA    63      -6.623  12.080  -5.528  1.00 10.00      B   
ATOM   1146  CA  ALA    63      -6.640  12.879  -7.491  1.00 10.00      B   
ATOM   1147  CB  ALA    63      -7.235  14.139  -6.882  1.00 10.00      B   
ATOM   1148  C   ALA    63      -5.321  13.197  -8.198  1.00 10.00      B   
ATOM   1149  O   ALA    63      -5.307  13.614  -9.359  1.00 10.00      B   
ATOM   1150  N   VAL    64      -4.216  13.005  -7.487  1.00 10.00      B   
ATOM   1151  HN  VAL    64      -4.295  12.688  -6.559  1.00 10.00      B   
ATOM   1152  CA  VAL    64      -2.892  13.256  -8.046  1.00 10.00      B   
ATOM   1153  CB  VAL    64      -1.852  13.582  -6.947  1.00 10.00      B   
ATOM   1154  CG1 VAL    64      -0.463  13.753  -7.545  1.00 10.00      B   
ATOM   1155  CG2 VAL    64      -2.255  14.837  -6.194  1.00 10.00      B   
ATOM   1156  C   VAL    64      -2.417  12.063  -8.875  1.00 10.00      B   
ATOM   1157  O   VAL    64      -1.820  12.229  -9.940  1.00 10.00      B   
ATOM   1158  N   CYS    65      -2.692  10.861  -8.387  1.00 10.00      B   
ATOM   1159  HN  CYS    65      -3.171  10.787  -7.533  1.00 10.00      B   
ATOM   1160  CA  CYS    65      -2.290   9.646  -9.088  1.00 10.00      B   
ATOM   1161  CB  CYS    65      -2.429   8.432  -8.171  1.00 10.00      B   
ATOM   1162  SG  CYS    65      -1.515   8.575  -6.620  1.00 10.00      B   
ATOM   1163  HG  CYS    65      -2.075   9.545  -5.906  1.00 10.00      B   
ATOM   1164  C   CYS    65      -3.104   9.448 -10.362  1.00 10.00      B   
ATOM   1165  O   CYS    65      -2.564   9.065 -11.402  1.00 10.00      B   
ATOM   1166  N   GLY    66      -4.400   9.715 -10.278  1.00 10.00      B   
ATOM   1167  HN  GLY    66      -4.782  10.002  -9.417  1.00 10.00      B   
ATOM   1168  CA  GLY    66      -5.262   9.569 -11.431  1.00 10.00      B   
ATOM   1169  C   GLY    66      -6.276   8.459 -11.252  1.00 10.00      B   
ATOM   1170  O   GLY    66      -6.410   7.899 -10.165  1.00 10.00      B   
ATOM   1171  N   GLU    67      -6.977   8.125 -12.326  1.00 10.00      B   
ATOM   1172  HN  GLU    67      -6.801   8.590 -13.178  1.00 10.00      B   
ATOM   1173  CA  GLU    67      -7.991   7.079 -12.287  1.00 10.00      B   
ATOM   1174  CB  GLU    67      -9.126   7.387 -13.269  1.00 10.00      B   
ATOM   1175  CG  GLU    67      -8.721   7.323 -14.734  1.00 10.00      B   
ATOM   1176  CD  GLU    67      -8.030   8.581 -15.207  1.00 10.00      B   
ATOM   1177  OE1 GLU    67      -8.697   9.426 -15.834  1.00 10.00      B   
ATOM   1178  OE2 GLU    67      -6.813   8.732 -14.958  1.00 10.00      B   
ATOM   1179  C   GLU    67      -7.383   5.715 -12.596  1.00 10.00      B   
ATOM   1180  O   GLU    67      -8.080   4.699 -12.613  1.00 10.00      B   
ATOM   1181  N   GLN    68      -6.076   5.700 -12.837  1.00 10.00      B   
ATOM   1182  HN  GLN    68      -5.584   6.547 -12.817  1.00 10.00      B   
ATOM   1183  CA  GLN    68      -5.354   4.469 -13.145  1.00 10.00      B   
ATOM   1184  CB  GLN    68      -4.050   4.791 -13.882  1.00 10.00      B   
ATOM   1185  CG  GLN    68      -4.240   5.441 -15.246  1.00 10.00      B   
ATOM   1186  CD  GLN    68      -4.882   4.517 -16.264  1.00 10.00      B   
ATOM   1187  OE1 GLN    68      -4.724   3.297 -16.210  1.00 10.00      B   
ATOM   1188  NE2 GLN    68      -5.610   5.093 -17.206  1.00 10.00      B   
ATOM   1189 HE21 GLN    68      -5.690   6.071 -17.193  1.00 10.00      B   
ATOM   1190 HE22 GLN    68      -6.036   4.521 -17.879  1.00 10.00      B   
ATOM   1191  C   GLN    68      -5.059   3.663 -11.875  1.00 10.00      B   
ATOM   1192  O   GLN    68      -3.957   3.140 -11.692  1.00 10.00      B   
ATOM   1193  N   LEU    69      -6.059   3.556 -11.014  1.00 10.00      B   
ATOM   1194  HN  LEU    69      -6.921   3.973 -11.234  1.00 10.00      B   
ATOM   1195  CA  LEU    69      -5.929   2.823  -9.767  1.00 10.00      B   
ATOM   1196  CB  LEU    69      -5.985   3.786  -8.577  1.00 10.00      B   
ATOM   1197  CG  LEU    69      -4.924   4.889  -8.537  1.00 10.00      B   
ATOM   1198  CD1 LEU    69      -5.243   5.890  -7.439  1.00 10.00      B   
ATOM   1199  CD2 LEU    69      -3.538   4.295  -8.340  1.00 10.00      B   
ATOM   1200  C   LEU    69      -7.051   1.802  -9.653  1.00 10.00      B   
ATOM   1201  O   LEU    69      -8.208   2.106  -9.953  1.00 10.00      B   
ATOM   1202  N   ASP    70      -6.700   0.598  -9.233  1.00 10.00      B   
ATOM   1203  HN  ASP    70      -5.758   0.429  -9.009  1.00 10.00      B   
ATOM   1204  CA  ASP    70      -7.669  -0.480  -9.078  1.00 10.00      B   
ATOM   1205  CB  ASP    70      -6.938  -1.829  -8.986  1.00 10.00      B   
ATOM   1206  CG  ASP    70      -7.873  -3.026  -8.942  1.00 10.00      B   
ATOM   1207  OD1 ASP    70      -8.119  -3.636 -10.005  1.00 10.00      B   
ATOM   1208  OD2 ASP    70      -8.361  -3.367  -7.845  1.00 10.00      B   
ATOM   1209  C   ASP    70      -8.517  -0.254  -7.831  1.00 10.00      B   
ATOM   1210  O   ASP    70      -8.131   0.508  -6.945  1.00 10.00      B   
ATOM   1211  N   GLU    71      -9.669  -0.909  -7.771  1.00 10.00      B   
ATOM   1212  HN  GLU    71      -9.918  -1.494  -8.516  1.00 10.00      B   
ATOM   1213  CA  GLU    71     -10.574  -0.795  -6.634  1.00 10.00      B   
ATOM   1214  CB  GLU    71     -11.782  -1.704  -6.843  1.00 10.00      B   
ATOM   1215  CG  GLU    71     -12.350  -1.646  -8.248  1.00 10.00      B   
ATOM   1216  CD  GLU    71     -13.072  -2.915  -8.633  1.00 10.00      B   
ATOM   1217  OE1 GLU    71     -12.428  -3.987  -8.662  1.00 10.00      B   
ATOM   1218  OE2 GLU    71     -14.285  -2.849  -8.921  1.00 10.00      B   
ATOM   1219  C   GLU    71      -9.858  -1.181  -5.345  1.00 10.00      B   
ATOM   1220  O   GLU    71     -10.026  -0.536  -4.309  1.00 10.00      B   
ATOM   1221  N   ASN    72      -9.044  -2.232  -5.422  1.00 10.00      B   
ATOM   1222  HN  ASN    72      -8.942  -2.702  -6.285  1.00 10.00      B   
ATOM   1223  CA  ASN    72      -8.290  -2.694  -4.265  1.00 10.00      B   
ATOM   1224  CB  ASN    72      -7.676  -4.073  -4.524  1.00 10.00      B   
ATOM   1225  CG  ASN    72      -7.125  -4.712  -3.263  1.00 10.00      B   
ATOM   1226  OD1 ASN    72      -5.967  -4.504  -2.900  1.00 10.00      B   
ATOM   1227  ND2 ASN    72      -7.947  -5.505  -2.588  1.00 10.00      B   
ATOM   1228 HD21 ASN    72      -8.854  -5.636  -2.933  1.00 10.00      B   
ATOM   1229 HD22 ASN    72      -7.615  -5.928  -1.766  1.00 10.00      B   
ATOM   1230  C   ASN    72      -7.208  -1.681  -3.913  1.00 10.00      B   
ATOM   1231  O   ASN    72      -6.945  -1.421  -2.740  1.00 10.00      B   
ATOM   1232  N   GLY    73      -6.604  -1.092  -4.944  1.00 10.00      B   
ATOM   1233  HN  GLY    73      -6.869  -1.333  -5.854  1.00 10.00      B   
ATOM   1234  CA  GLY    73      -5.567  -0.099  -4.738  1.00 10.00      B   
ATOM   1235  C   GLY    73      -6.117   1.145  -4.068  1.00 10.00      B   
ATOM   1236  O   GLY    73      -5.523   1.665  -3.129  1.00 10.00      B   
ATOM   1237  N   GLN    74      -7.261   1.617  -4.552  1.00 10.00      B   
ATOM   1238  HN  GLN    74      -7.679   1.166  -5.323  1.00 10.00      B   
ATOM   1239  CA  GLN    74      -7.904   2.796  -3.979  1.00 10.00      B   
ATOM   1240  CB  GLN    74      -9.135   3.198  -4.796  1.00 10.00      B   
ATOM   1241  CG  GLN    74      -8.828   3.562  -6.240  1.00 10.00      B   
ATOM   1242  CD  GLN    74     -10.057   3.997  -7.015  1.00 10.00      B   
ATOM   1243  OE1 GLN    74     -10.974   4.607  -6.460  1.00 10.00      B   
ATOM   1244  NE2 GLN    74     -10.086   3.686  -8.302  1.00 10.00      B   
ATOM   1245 HE21 GLN    74      -9.319   3.202  -8.683  1.00 10.00      B   
ATOM   1246 HE22 GLN    74     -10.878   3.945  -8.823  1.00 10.00      B   
ATOM   1247  C   GLN    74      -8.300   2.514  -2.537  1.00 10.00      B   
ATOM   1248  O   GLN    74      -8.125   3.353  -1.654  1.00 10.00      B   
ATOM   1249  N   ASN    75      -8.820   1.313  -2.306  1.00 10.00      B   
ATOM   1250  HN  ASN    75      -8.939   0.693  -3.058  1.00 10.00      B   
ATOM   1251  CA  ASN    75      -9.227   0.894  -0.972  1.00 10.00      B   
ATOM   1252  CB  ASN    75      -9.901  -0.480  -1.027  1.00 10.00      B   
ATOM   1253  CG  ASN    75     -11.407  -0.393  -1.139  1.00 10.00      B   
ATOM   1254  OD1 ASN    75     -12.034   0.514  -0.590  1.00 10.00      B   
ATOM   1255  ND2 ASN    75     -12.003  -1.340  -1.853  1.00 10.00      B   
ATOM   1256 HD21 ASN    75     -11.445  -2.032  -2.270  1.00 10.00      B   
ATOM   1257 HD22 ASN    75     -12.981  -1.311  -1.935  1.00 10.00      B   
ATOM   1258  C   ASN    75      -8.013   0.836  -0.059  1.00 10.00      B   
ATOM   1259  O   ASN    75      -8.083   1.196   1.116  1.00 10.00      B   
ATOM   1260  N   LEU    76      -6.896   0.380  -0.618  1.00 10.00      B   
ATOM   1261  HN  LEU    76      -6.917   0.093  -1.558  1.00 10.00      B   
ATOM   1262  CA  LEU    76      -5.648   0.284   0.119  1.00 10.00      B   
ATOM   1263  CB  LEU    76      -4.573  -0.382  -0.748  1.00 10.00      B   
ATOM   1264  CG  LEU    76      -3.187  -0.542  -0.120  1.00 10.00      B   
ATOM   1265  CD1 LEU    76      -3.216  -1.573   0.999  1.00 10.00      B   
ATOM   1266  CD2 LEU    76      -2.164  -0.919  -1.180  1.00 10.00      B   
ATOM   1267  C   LEU    76      -5.193   1.672   0.549  1.00 10.00      B   
ATOM   1268  O   LEU    76      -4.888   1.898   1.715  1.00 10.00      B   
ATOM   1269  N   ILE    77      -5.178   2.600  -0.401  1.00 10.00      B   
ATOM   1270  HN  ILE    77      -5.446   2.351  -1.316  1.00 10.00      B   
ATOM   1271  CA  ILE    77      -4.773   3.975  -0.135  1.00 10.00      B   
ATOM   1272  CB  ILE    77      -4.849   4.839  -1.415  1.00 10.00      B   
ATOM   1273  CG1 ILE    77      -3.832   4.348  -2.447  1.00 10.00      B   
ATOM   1274  CG2 ILE    77      -4.624   6.310  -1.091  1.00 10.00      B   
ATOM   1275  CD1 ILE    77      -4.021   4.939  -3.828  1.00 10.00      B   
ATOM   1276  C   ILE    77      -5.644   4.601   0.952  1.00 10.00      B   
ATOM   1277  O   ILE    77      -5.135   5.221   1.886  1.00 10.00      B   
ATOM   1278  N   ARG    78      -6.952   4.417   0.829  1.00 10.00      B   
ATOM   1279  HN  ARG    78      -7.292   3.904   0.059  1.00 10.00      B   
ATOM   1280  CA  ARG    78      -7.901   4.961   1.793  1.00 10.00      B   
ATOM   1281  CB  ARG    78      -9.332   4.595   1.388  1.00 10.00      B   
ATOM   1282  CG  ARG    78     -10.402   5.452   2.043  1.00 10.00      B   
ATOM   1283  CD  ARG    78     -11.588   4.615   2.485  1.00 10.00      B   
ATOM   1284  NE  ARG    78     -11.456   4.185   3.878  1.00 10.00      B   
ATOM   1285  HE  ARG    78     -11.035   4.826   4.508  1.00 10.00      B   
ATOM   1286  CZ  ARG    78     -11.855   3.004   4.339  1.00 10.00      B   
ATOM   1287  NH1 ARG    78     -12.412   2.118   3.522  1.00 10.00      B   
ATOM   1288 HH11 ARG    78     -12.546   2.346   2.510  1.00 10.00      B   
ATOM   1289 HH12 ARG    78     -12.723   1.191   3.886  1.00 10.00      B   
ATOM   1290  NH2 ARG    78     -11.716   2.718   5.630  1.00 10.00      B   
ATOM   1291 HH21 ARG    78     -12.021   1.789   6.000  1.00 10.00      B   
ATOM   1292 HH22 ARG    78     -11.301   3.428   6.287  1.00 10.00      B   
ATOM   1293  C   ARG    78      -7.615   4.445   3.202  1.00 10.00      B   
ATOM   1294  O   ARG    78      -7.461   5.230   4.143  1.00 10.00      B   
ATOM   1295  N   VAL    79      -7.521   3.126   3.335  1.00 10.00      B   
ATOM   1296  HN  VAL    79      -7.623   2.557   2.540  1.00 10.00      B   
ATOM   1297  CA  VAL    79      -7.267   2.501   4.628  1.00 10.00      B   
ATOM   1298  CB  VAL    79      -7.490   0.970   4.586  1.00 10.00      B   
ATOM   1299  CG1 VAL    79      -7.139   0.329   5.922  1.00 10.00      B   
ATOM   1300  CG2 VAL    79      -8.927   0.654   4.206  1.00 10.00      B   
ATOM   1301  C   VAL    79      -5.867   2.846   5.160  1.00 10.00      B   
ATOM   1302  O   VAL    79      -5.702   3.131   6.346  1.00 10.00      B   
ATOM   1303  N   MET    80      -4.869   2.846   4.280  1.00 10.00      B   
ATOM   1304  HN  MET    80      -5.056   2.615   3.339  1.00 10.00      B   
ATOM   1305  CA  MET    80      -3.497   3.172   4.679  1.00 10.00      B   
ATOM   1306  CB  MET    80      -2.511   2.967   3.525  1.00 10.00      B   
ATOM   1307  CG  MET    80      -2.101   1.520   3.296  1.00 10.00      B   
ATOM   1308  SD  MET    80      -0.914   1.331   1.949  1.00 10.00      B   
ATOM   1309  CE  MET    80       0.535   2.100   2.664  1.00 10.00      B   
ATOM   1310  C   MET    80      -3.408   4.606   5.191  1.00 10.00      B   
ATOM   1311  O   MET    80      -2.704   4.888   6.163  1.00 10.00      B   
ATOM   1312  N   ALA    81      -4.123   5.511   4.527  1.00 10.00      B   
ATOM   1313  HN  ALA    81      -4.646   5.230   3.741  1.00 10.00      B   
ATOM   1314  CA  ALA    81      -4.138   6.910   4.928  1.00 10.00      B   
ATOM   1315  CB  ALA    81      -4.834   7.764   3.880  1.00 10.00      B   
ATOM   1316  C   ALA    81      -4.822   7.058   6.278  1.00 10.00      B   
ATOM   1317  O   ALA    81      -4.384   7.834   7.125  1.00 10.00      B   
ATOM   1318  N   GLU    82      -5.889   6.292   6.476  1.00 10.00      B   
ATOM   1319  HN  GLU    82      -6.185   5.689   5.758  1.00 10.00      B   
ATOM   1320  CA  GLU    82      -6.635   6.316   7.727  1.00 10.00      B   
ATOM   1321  CB  GLU    82      -7.923   5.504   7.590  1.00 10.00      B   
ATOM   1322  CG  GLU    82      -9.180   6.352   7.490  1.00 10.00      B   
ATOM   1323  CD  GLU    82     -10.286   5.661   6.723  1.00 10.00      B   
ATOM   1324  OE1 GLU    82     -10.480   5.990   5.534  1.00 10.00      B   
ATOM   1325  OE2 GLU    82     -10.966   4.784   7.298  1.00 10.00      B   
ATOM   1326  C   GLU    82      -5.780   5.762   8.857  1.00 10.00      B   
ATOM   1327  O   GLU    82      -5.866   6.215   9.999  1.00 10.00      B   
ATOM   1328  N   ASN    83      -4.941   4.787   8.521  1.00 10.00      B   
ATOM   1329  HN  ASN    83      -4.936   4.461   7.592  1.00 10.00      B   
ATOM   1330  CA  ASN    83      -4.045   4.168   9.494  1.00 10.00      B   
ATOM   1331  CB  ASN    83      -3.575   2.797   8.989  1.00 10.00      B   
ATOM   1332  CG  ASN    83      -3.126   1.872  10.109  1.00 10.00      B   
ATOM   1333  OD1 ASN    83      -3.534   2.015  11.259  1.00 10.00      B   
ATOM   1334  ND2 ASN    83      -2.303   0.895   9.775  1.00 10.00      B   
ATOM   1335 HD21 ASN    83      -2.032   0.820   8.833  1.00 10.00      B   
ATOM   1336 HD22 ASN    83      -1.998   0.286  10.480  1.00 10.00      B   
ATOM   1337  C   ASN    83      -2.851   5.083   9.771  1.00 10.00      B   
ATOM   1338  O   ASN    83      -2.047   4.831  10.668  1.00 10.00      B   
ATOM   1339  N   GLY    84      -2.747   6.144   8.976  1.00 10.00      B   
ATOM   1340  HN  GLY    84      -3.409   6.272   8.267  1.00 10.00      B   
ATOM   1341  CA  GLY    84      -1.682   7.115   9.141  1.00 10.00      B   
ATOM   1342  C   GLY    84      -0.329   6.634   8.655  1.00 10.00      B   
ATOM   1343  O   GLY    84       0.700   7.042   9.189  1.00 10.00      B   
ATOM   1344  N   ARG    85      -0.312   5.781   7.639  1.00 10.00      B   
ATOM   1345  HN  ARG    85      -1.159   5.485   7.235  1.00 10.00      B   
ATOM   1346  CA  ARG    85       0.949   5.277   7.113  1.00 10.00      B   
ATOM   1347  CB  ARG    85       1.367   3.976   7.806  1.00 10.00      B   
ATOM   1348  CG  ARG    85       0.304   2.893   7.838  1.00 10.00      B   
ATOM   1349  CD  ARG    85       0.699   1.780   8.793  1.00 10.00      B   
ATOM   1350  NE  ARG    85       0.674   2.222  10.186  1.00 10.00      B   
ATOM   1351  HE  ARG    85      -0.198   2.477  10.559  1.00 10.00      B   
ATOM   1352  CZ  ARG    85       1.749   2.299  10.967  1.00 10.00      B   
ATOM   1353  NH1 ARG    85       2.943   1.964  10.498  1.00 10.00      B   
ATOM   1354 HH11 ARG    85       3.049   1.635   9.514  1.00 10.00      B   
ATOM   1355 HH12 ARG    85       3.782   2.031  11.116  1.00 10.00      B   
ATOM   1356  NH2 ARG    85       1.631   2.712  12.220  1.00 10.00      B   
ATOM   1357 HH21 ARG    85       2.471   2.775  12.834  1.00 10.00      B   
ATOM   1358 HH22 ARG    85       0.694   2.980  12.606  1.00 10.00      B   
ATOM   1359  C   ARG    85       0.931   5.130   5.596  1.00 10.00      B   
ATOM   1360  O   ARG    85       1.341   4.107   5.050  1.00 10.00      B   
ATOM   1361  N   LEU    86       0.474   6.175   4.916  1.00 10.00      B   
ATOM   1362  HN  LEU    86       0.171   6.971   5.407  1.00 10.00      B   
ATOM   1363  CA  LEU    86       0.413   6.171   3.459  1.00 10.00      B   
ATOM   1364  CB  LEU    86      -0.588   7.223   2.966  1.00 10.00      B   
ATOM   1365  CG  LEU    86      -0.935   7.185   1.473  1.00 10.00      B   
ATOM   1366  CD1 LEU    86      -1.570   5.854   1.098  1.00 10.00      B   
ATOM   1367  CD2 LEU    86      -1.848   8.344   1.104  1.00 10.00      B   
ATOM   1368  C   LEU    86       1.802   6.436   2.879  1.00 10.00      B   
ATOM   1369  O   LEU    86       2.014   6.374   1.671  1.00 10.00      B   
ATOM   1370  N   ASN    87       2.747   6.713   3.764  1.00 10.00      B   
ATOM   1371  HN  ASN    87       2.516   6.731   4.717  1.00 10.00      B   
ATOM   1372  CA  ASN    87       4.123   6.990   3.375  1.00 10.00      B   
ATOM   1373  CB  ASN    87       4.784   7.944   4.380  1.00 10.00      B   
ATOM   1374  CG  ASN    87       4.832   7.394   5.800  1.00 10.00      B   
ATOM   1375  OD1 ASN    87       3.950   6.652   6.232  1.00 10.00      B   
ATOM   1376  ND2 ASN    87       5.855   7.764   6.547  1.00 10.00      B   
ATOM   1377 HD21 ASN    87       6.527   8.367   6.156  1.00 10.00      B   
ATOM   1378 HD22 ASN    87       5.903   7.422   7.462  1.00 10.00      B   
ATOM   1379  C   ASN    87       4.932   5.702   3.271  1.00 10.00      B   
ATOM   1380  O   ASN    87       6.129   5.726   2.988  1.00 10.00      B   
ATOM   1381  N   ALA    88       4.266   4.577   3.499  1.00 10.00      B   
ATOM   1382  HN  ALA    88       3.311   4.627   3.722  1.00 10.00      B   
ATOM   1383  CA  ALA    88       4.920   3.274   3.437  1.00 10.00      B   
ATOM   1384  CB  ALA    88       4.428   2.386   4.569  1.00 10.00      B   
ATOM   1385  C   ALA    88       4.688   2.600   2.087  1.00 10.00      B   
ATOM   1386  O   ALA    88       4.919   1.402   1.930  1.00 10.00      B   
ATOM   1387  N   LEU    89       4.241   3.387   1.114  1.00 10.00      B   
ATOM   1388  HN  LEU    89       4.092   4.336   1.305  1.00 10.00      B   
ATOM   1389  CA  LEU    89       3.971   2.883  -0.232  1.00 10.00      B   
ATOM   1390  CB  LEU    89       3.405   3.975  -1.142  1.00 10.00      B   
ATOM   1391  CG  LEU    89       1.963   4.394  -0.865  1.00 10.00      B   
ATOM   1392  CD1 LEU    89       1.610   5.637  -1.657  1.00 10.00      B   
ATOM   1393  CD2 LEU    89       1.002   3.260  -1.185  1.00 10.00      B   
ATOM   1394  C   LEU    89       5.181   2.190  -0.876  1.00 10.00      B   
ATOM   1395  O   LEU    89       5.050   1.074  -1.377  1.00 10.00      B   
ATOM   1396  N   PRO    90       6.377   2.826  -0.884  1.00 10.00      B   
ATOM   1397  CA  PRO    90       7.577   2.213  -1.472  1.00 10.00      B   
ATOM   1398  CB  PRO    90       8.681   3.241  -1.203  1.00 10.00      B   
ATOM   1399  CG  PRO    90       7.958   4.529  -1.022  1.00 10.00      B   
ATOM   1400  CD  PRO    90       6.665   4.172  -0.349  1.00 10.00      B   
ATOM   1401  C   PRO    90       7.914   0.888  -0.798  1.00 10.00      B   
ATOM   1402  O   PRO    90       8.379  -0.050  -1.448  1.00 10.00      B   
ATOM   1403  N   ASP    91       7.651   0.813   0.503  1.00 10.00      B   
ATOM   1404  HN  ASP    91       7.266   1.591   0.956  1.00 10.00      B   
ATOM   1405  CA  ASP    91       7.912  -0.398   1.271  1.00 10.00      B   
ATOM   1406  CB  ASP    91       7.672  -0.155   2.765  1.00 10.00      B   
ATOM   1407  CG  ASP    91       8.521   0.970   3.321  1.00 10.00      B   
ATOM   1408  OD1 ASP    91       9.664   1.144   2.847  1.00 10.00      B   
ATOM   1409  OD2 ASP    91       8.043   1.685   4.232  1.00 10.00      B   
ATOM   1410  C   ASP    91       7.011  -1.521   0.781  1.00 10.00      B   
ATOM   1411  O   ASP    91       7.444  -2.664   0.630  1.00 10.00      B   
ATOM   1412  N   VAL    92       5.757  -1.176   0.517  1.00 10.00      B   
ATOM   1413  HN  VAL    92       5.481  -0.244   0.659  1.00 10.00      B   
ATOM   1414  CA  VAL    92       4.782  -2.135   0.021  1.00 10.00      B   
ATOM   1415  CB  VAL    92       3.370  -1.511  -0.052  1.00 10.00      B   
ATOM   1416  CG1 VAL    92       2.379  -2.477  -0.678  1.00 10.00      B   
ATOM   1417  CG2 VAL    92       2.900  -1.091   1.333  1.00 10.00      B   
ATOM   1418  C   VAL    92       5.201  -2.622  -1.364  1.00 10.00      B   
ATOM   1419  O   VAL    92       5.134  -3.814  -1.660  1.00 10.00      B   
ATOM   1420  N   LEU    93       5.651  -1.688  -2.200  1.00 10.00      B   
ATOM   1421  HN  LEU    93       5.676  -0.751  -1.898  1.00 10.00      B   
ATOM   1422  CA  LEU    93       6.106  -2.013  -3.550  1.00 10.00      B   
ATOM   1423  CB  LEU    93       6.471  -0.734  -4.315  1.00 10.00      B   
ATOM   1424  CG  LEU    93       7.300  -0.912  -5.594  1.00 10.00      B   
ATOM   1425  CD1 LEU    93       6.507  -1.659  -6.653  1.00 10.00      B   
ATOM   1426  CD2 LEU    93       7.763   0.435  -6.125  1.00 10.00      B   
ATOM   1427  C   LEU    93       7.311  -2.945  -3.484  1.00 10.00      B   
ATOM   1428  O   LEU    93       7.396  -3.926  -4.224  1.00 10.00      B   
ATOM   1429  N   GLU    94       8.235  -2.628  -2.587  1.00 10.00      B   
ATOM   1430  HN  GLU    94       8.111  -1.821  -2.037  1.00 10.00      B   
ATOM   1431  CA  GLU    94       9.435  -3.430  -2.400  1.00 10.00      B   
ATOM   1432  CB  GLU    94      10.321  -2.794  -1.331  1.00 10.00      B   
ATOM   1433  CG  GLU    94      11.648  -3.496  -1.123  1.00 10.00      B   
ATOM   1434  CD  GLU    94      12.794  -2.801  -1.818  1.00 10.00      B   
ATOM   1435  OE1 GLU    94      12.874  -1.557  -1.744  1.00 10.00      B   
ATOM   1436  OE2 GLU    94      13.641  -3.498  -2.416  1.00 10.00      B   
ATOM   1437  C   GLU    94       9.055  -4.852  -1.986  1.00 10.00      B   
ATOM   1438  O   GLU    94       9.551  -5.829  -2.548  1.00 10.00      B   
ATOM   1439  N   GLN    95       8.155  -4.955  -1.010  1.00 10.00      B   
ATOM   1440  HN  GLN    95       7.798  -4.136  -0.600  1.00 10.00      B   
ATOM   1441  CA  GLN    95       7.696  -6.251  -0.524  1.00 10.00      B   
ATOM   1442  CB  GLN    95       6.870  -6.099   0.758  1.00 10.00      B   
ATOM   1443  CG  GLN    95       6.550  -7.408   1.478  1.00 10.00      B   
ATOM   1444  CD  GLN    95       7.751  -8.330   1.641  1.00 10.00      B   
ATOM   1445  OE1 GLN    95       8.900  -7.887   1.718  1.00 10.00      B   
ATOM   1446  NE2 GLN    95       7.492  -9.629   1.705  1.00 10.00      B   
ATOM   1447 HE21 GLN    95       6.553  -9.915   1.652  1.00 10.00      B   
ATOM   1448 HE22 GLN    95       8.245 -10.251   1.803  1.00 10.00      B   
ATOM   1449  C   GLN    95       6.914  -6.995  -1.604  1.00 10.00      B   
ATOM   1450  O   GLN    95       6.923  -8.223  -1.647  1.00 10.00      B   
ATOM   1451  N   PHE    96       6.245  -6.248  -2.479  1.00 10.00      B   
ATOM   1452  HN  PHE    96       6.250  -5.269  -2.376  1.00 10.00      B   
ATOM   1453  CA  PHE    96       5.484  -6.843  -3.572  1.00 10.00      B   
ATOM   1454  CB  PHE    96       4.763  -5.753  -4.371  1.00 10.00      B   
ATOM   1455  CG  PHE    96       3.801  -6.271  -5.405  1.00 10.00      B   
ATOM   1456  CD1 PHE    96       2.521  -6.659  -5.046  1.00 10.00      B   
ATOM   1457  CD2 PHE    96       4.173  -6.351  -6.738  1.00 10.00      B   
ATOM   1458  CE1 PHE    96       1.633  -7.125  -5.994  1.00 10.00      B   
ATOM   1459  CE2 PHE    96       3.291  -6.818  -7.689  1.00 10.00      B   
ATOM   1460  CZ  PHE    96       2.018  -7.201  -7.318  1.00 10.00      B   
ATOM   1461  C   PHE    96       6.425  -7.627  -4.479  1.00 10.00      B   
ATOM   1462  O   PHE    96       6.134  -8.759  -4.873  1.00 10.00      B   
ATOM   1463  N   ILE    97       7.566  -7.018  -4.791  1.00 10.00      B   
ATOM   1464  HN  ILE    97       7.732  -6.110  -4.448  1.00 10.00      B   
ATOM   1465  CA  ILE    97       8.576  -7.658  -5.627  1.00 10.00      B   
ATOM   1466  CB  ILE    97       9.693  -6.667  -6.014  1.00 10.00      B   
ATOM   1467  CG1 ILE    97       9.092  -5.400  -6.625  1.00 10.00      B   
ATOM   1468  CG2 ILE    97      10.670  -7.315  -6.986  1.00 10.00      B   
ATOM   1469  CD1 ILE    97      10.058  -4.238  -6.706  1.00 10.00      B   
ATOM   1470  C   ILE    97       9.196  -8.815  -4.855  1.00 10.00      B   
ATOM   1471  O   ILE    97       9.452  -9.886  -5.402  1.00 10.00      B   
ATOM   1472  N   HIS    98       9.405  -8.581  -3.569  1.00 10.00      B   
ATOM   1473  HN  HIS    98       9.173  -7.697  -3.205  1.00 10.00      B   
ATOM   1474  CA  HIS    98       9.980  -9.571  -2.672  1.00 10.00      B   
ATOM   1475  CB  HIS    98      10.088  -8.963  -1.271  1.00 10.00      B   
ATOM   1476  CG  HIS    98      11.196  -9.501  -0.425  1.00 10.00      B   
ATOM   1477  ND1 HIS    98      11.260  -9.297   0.936  1.00 10.00      B   
ATOM   1478  HD1 HIS    98      10.594  -8.809   1.477  1.00 10.00      B   
ATOM   1479  CD2 HIS    98      12.300 -10.216  -0.750  1.00 10.00      B   
ATOM   1480  CE1 HIS    98      12.354  -9.861   1.412  1.00 10.00      B   
ATOM   1481  NE2 HIS    98      13.002 -10.423   0.410  1.00 10.00      B   
ATOM   1482  HE2 HIS    98      13.863 -10.898   0.483  1.00 10.00      B   
ATOM   1483  C   HIS    98       9.104 -10.823  -2.620  1.00 10.00      B   
ATOM   1484  O   HIS    98       9.604 -11.934  -2.461  1.00 10.00      B   
ATOM   1485  N   LEU    99       7.796 -10.629  -2.757  1.00 10.00      B   
ATOM   1486  HN  LEU    99       7.459  -9.712  -2.875  1.00 10.00      B   
ATOM   1487  CA  LEU    99       6.844 -11.732  -2.720  1.00 10.00      B   
ATOM   1488  CB  LEU    99       5.465 -11.233  -2.286  1.00 10.00      B   
ATOM   1489  CG  LEU    99       5.344 -10.799  -0.825  1.00 10.00      B   
ATOM   1490  CD1 LEU    99       4.043 -10.050  -0.591  1.00 10.00      B   
ATOM   1491  CD2 LEU    99       5.448 -12.000   0.100  1.00 10.00      B   
ATOM   1492  C   LEU    99       6.750 -12.459  -4.059  1.00 10.00      B   
ATOM   1493  O   LEU    99       6.717 -13.692  -4.100  1.00 10.00      B   
ATOM   1494  N   ARG   100       6.713 -11.705  -5.159  1.00 10.00      B   
ATOM   1495  HN  ARG   100       6.739 -10.726  -5.075  1.00 10.00      B   
ATOM   1496  CA  ARG   100       6.625 -12.313  -6.489  1.00 10.00      B   
ATOM   1497  CB  ARG   100       6.408 -11.276  -7.602  1.00 10.00      B   
ATOM   1498  CG  ARG   100       7.531 -10.264  -7.764  1.00 10.00      B   
ATOM   1499  CD  ARG   100       7.731  -9.876  -9.220  1.00 10.00      B   
ATOM   1500  NE  ARG   100       8.625 -10.799  -9.917  1.00 10.00      B   
ATOM   1501  HE  ARG   100       8.294 -11.727 -10.072  1.00 10.00      B   
ATOM   1502  CZ  ARG   100       9.839 -10.470 -10.370  1.00 10.00      B   
ATOM   1503  NH1 ARG   100      10.304  -9.236 -10.207  1.00 10.00      B   
ATOM   1504 HH11 ARG   100      11.252  -8.982 -10.560  1.00 10.00      B   
ATOM   1505 HH12 ARG   100       9.721  -8.515  -9.731  1.00 10.00      B   
ATOM   1506  NH2 ARG   100      10.583 -11.383 -10.987  1.00 10.00      B   
ATOM   1507 HH21 ARG   100      11.531 -11.137 -11.346  1.00 10.00      B   
ATOM   1508 HH22 ARG   100      10.216 -12.362 -11.117  1.00 10.00      B   
ATOM   1509  C   ARG   100       7.840 -13.189  -6.778  1.00 10.00      B   
ATOM   1510  O   ARG   100       7.735 -14.191  -7.482  1.00 10.00      B   
ATOM   1511  N   ALA   101       8.983 -12.811  -6.211  1.00 10.00      B   
ATOM   1512  HN  ALA   101       8.999 -11.994  -5.669  1.00 10.00      B   
ATOM   1513  CA  ALA   101      10.213 -13.568  -6.387  1.00 10.00      B   
ATOM   1514  CB  ALA   101      11.378 -12.842  -5.734  1.00 10.00      B   
ATOM   1515  C   ALA   101      10.061 -14.965  -5.794  1.00 10.00      B   
ATOM   1516  O   ALA   101      10.624 -15.935  -6.303  1.00 10.00      B   
ATOM   1517  N   VAL   102       9.286 -15.059  -4.718  1.00 10.00      B   
ATOM   1518  HN  VAL   102       8.869 -14.248  -4.360  1.00 10.00      B   
ATOM   1519  CA  VAL   102       9.040 -16.330  -4.059  1.00 10.00      B   
ATOM   1520  CB  VAL   102       8.486 -16.131  -2.631  1.00 10.00      B   
ATOM   1521  CG1 VAL   102       8.356 -17.466  -1.914  1.00 10.00      B   
ATOM   1522  CG2 VAL   102       9.376 -15.188  -1.837  1.00 10.00      B   
ATOM   1523  C   VAL   102       8.052 -17.157  -4.877  1.00 10.00      B   
ATOM   1524  O   VAL   102       8.245 -18.355  -5.074  1.00 10.00      B   
ATOM   1525  N   SER   103       7.009 -16.501  -5.374  1.00 10.00      B   
ATOM   1526  HN  SER   103       6.915 -15.542  -5.185  1.00 10.00      B   
ATOM   1527  CA  SER   103       5.987 -17.164  -6.177  1.00 10.00      B   
ATOM   1528  CB  SER   103       4.851 -16.187  -6.476  1.00 10.00      B   
ATOM   1529  OG  SER   103       4.490 -15.476  -5.302  1.00 10.00      B   
ATOM   1530  HG  SER   103       4.117 -14.625  -5.547  1.00 10.00      B   
ATOM   1531  C   SER   103       6.572 -17.722  -7.477  1.00 10.00      B   
ATOM   1532  O   SER   103       6.157 -18.779  -7.953  1.00 10.00      B   
ATOM   1533  N   GLU   104       7.542 -17.010  -8.039  1.00 10.00      B   
ATOM   1534  HN  GLU   104       7.828 -16.172  -7.615  1.00 10.00      B   
ATOM   1535  CA  GLU   104       8.191 -17.434  -9.273  1.00 10.00      B   
ATOM   1536  CB  GLU   104       8.974 -16.270  -9.886  1.00 10.00      B   
ATOM   1537  CG  GLU   104       8.243 -15.554 -11.008  1.00 10.00      B   
ATOM   1538  CD  GLU   104       8.677 -14.113 -11.159  1.00 10.00      B   
ATOM   1539  OE1 GLU   104       9.733 -13.859 -11.781  1.00 10.00      B   
ATOM   1540  OE2 GLU   104       7.958 -13.222 -10.662  1.00 10.00      B   
ATOM   1541  C   GLU   104       9.124 -18.611  -9.013  1.00 10.00      B   
ATOM   1542  O   GLU   104       9.438 -19.383  -9.918  1.00 10.00      B   
ATOM   1543  N   ALA   105       9.548 -18.752  -7.764  1.00 10.00      B   
ATOM   1544  HN  ALA   105       9.238 -18.123  -7.081  1.00 10.00      B   
ATOM   1545  CA  ALA   105      10.451 -19.825  -7.382  1.00 10.00      B   
ATOM   1546  CB  ALA   105      11.441 -19.340  -6.332  1.00 10.00      B   
ATOM   1547  C   ALA   105       9.693 -21.052  -6.885  1.00 10.00      B   
ATOM   1548  O   ALA   105      10.044 -22.184  -7.220  1.00 10.00      B   
ATOM   1549  N   THR   106       8.654 -20.823  -6.091  1.00 10.00      B   
ATOM   1550  HN  THR   106       8.408 -19.895  -5.876  1.00 10.00      B   
ATOM   1551  CB  THR   106       8.287 -22.204  -4.083  1.00 10.00      B   
ATOM   1552  OG1 THR   106       9.476 -21.453  -3.776  1.00 10.00      B   
ATOM   1553  HG1 THR   106       9.465 -20.629  -4.280  1.00 10.00      B   
ATOM   1554  CG2 THR   106       8.567 -23.686  -3.894  1.00 10.00      B   
ATOM   1555  CA  THR   106       7.861 -21.911  -5.536  1.00 10.00      B   
ATOM   1556  C   THR   106       6.369 -21.575  -5.563  1.00 10.00      B   
ATOM   1557  O   THR   106       5.832 -21.152  -4.516  1.00 10.00      B   
ATOM   1558  OXT THR   106       5.740 -21.737  -6.629  1.00 10.00      B   
END
