# Supplementary material for: Large-scale discovery of protein interactions at residue resolution using co-evolution calculated from genomic sequences
Source: Nat Commun. 2021 Mar 2;12:1396. doi: 10.1038/s41467-021-21636-z (PMC7925567; doi:10.1038/s41467-021-21636-z)
Supplement: Supplementary file 13 — Supplementary Data 11 [file 41467_2021_21636_MOESM13_ESM.zip › supplementary_prediction/membrane127199_SECE_ATPD/models/haddock_top_9_haddock_15w.pdb]

REMARK FILENAME="haddock_15w.pdb0"
REMARK ===============================================================
REMARK HADDOCK run for haddock
REMARK initial structure: haddock_15.pdb
REMARK final NOE weights: unambig 50 amb: 50
REMARK ===============================================================
REMARK            total,bonds,angles,improper,dihe,vdw,elec,air,cdih,coup,rdcs,vean,dani,xpcs,rg
REMARK energies: 16.0914, 0, 0, 0, 0, -38.889, -103.818, 158.798, 0, 0, 0, 0, 0, 0, 0
REMARK ===============================================================
REMARK            bonds,angles,impropers,dihe,air,cdih,coup,rdcs,vean,dani,xpcs
REMARK rms-dev.: 0,0,0,0,11.28,0,0, 0, 0, 0, 0
REMARK ===============================================================
REMARK               air,cdih,coup,rdcs,vean,dani,xpcs
REMARK               >0.3,>5,>1,>0,>5,>0.2,>0.2
REMARK violations.: 1, 0, 0, 0, 0, 0, 0
REMARK ===============================================================
REMARK                        CVpartition#,violations,rms
REMARK AIRs cross-validation: 2, 0, NaN
REMARK ===============================================================
REMARK NCS energy: 0
REMARK ===============================================================
REMARK Symmetry energy: 0
REMARK ===============================================================
REMARK Desolvation energy: -12.7889
REMARK Internal energy free molecules: 21254.7
REMARK Internal energy complex: -5756.11
REMARK Binding energy: -27166.3
REMARK ===============================================================
REMARK buried surface area: 1598.83
REMARK ===============================================================
REMARK water - chain1: 0 0 0
REMARK water - chain2: 0 0 0
REMARK water - chain3: 0 0 0
REMARK water - chain4: 0 0 0
REMARK water - chain5: 0 0 0
REMARK water - chain6: 0 0 0
REMARK ===============================================================
REMARK water - water: 0 0 0
REMARK ===============================================================
REMARK DATE:05-Aug-2020  08:18:28       created by user: he47
REMARK VERSION:1.3
ATOM      1  CB  LEU    60      26.669 -21.327   1.826  1.00 10.00      A   
ATOM      2  CG  LEU    60      27.359 -22.671   1.583  1.00 10.00      A   
ATOM      3  CD1 LEU    60      26.414 -23.818   1.903  1.00 10.00      A   
ATOM      4  CD2 LEU    60      27.861 -22.772   0.150  1.00 10.00      A   
ATOM      5  C   LEU    60      26.728 -18.835   2.069  1.00 10.00      A   
ATOM      6  O   LEU    60      26.296 -18.088   1.190  1.00 10.00      A   
ATOM      7  N   LEU    60      28.747 -20.187   2.561  1.00 10.00      A   
ATOM      8  HT1 LEU    60      28.474 -20.223   3.564  1.00 10.00      A   
ATOM      9  HT2 LEU    60      29.368 -19.365   2.413  1.00 10.00      A   
ATOM     10  HT3 LEU    60      29.276 -21.050   2.328  1.00 10.00      A   
ATOM     11  CA  LEU    60      27.541 -20.076   1.708  1.00 10.00      A   
ATOM     12  N   LEU    61      26.537 -18.603   3.367  1.00 10.00      A   
ATOM     13  HN  LEU    61      26.921 -19.222   4.030  1.00 10.00      A   
ATOM     14  CA  LEU    61      25.773 -17.448   3.836  1.00 10.00      A   
ATOM     15  CB  LEU    61      25.574 -17.503   5.350  1.00 10.00      A   
ATOM     16  CG  LEU    61      24.720 -18.660   5.873  1.00 10.00      A   
ATOM     17  CD1 LEU    61      24.680 -18.644   7.393  1.00 10.00      A   
ATOM     18  CD2 LEU    61      23.313 -18.593   5.297  1.00 10.00      A   
ATOM     19  C   LEU    61      26.445 -16.137   3.441  1.00 10.00      A   
ATOM     20  O   LEU    61      25.774 -15.125   3.243  1.00 10.00      A   
ATOM     21  N   THR    62      27.767 -16.167   3.323  1.00 10.00      A   
ATOM     22  HN  THR    62      28.247 -17.007   3.498  1.00 10.00      A   
ATOM     23  CA  THR    62      28.533 -14.993   2.942  1.00 10.00      A   
ATOM     24  CB  THR    62      30.029 -15.333   2.891  1.00 10.00      A   
ATOM     25  OG1 THR    62      30.187 -16.750   3.046  1.00 10.00      A   
ATOM     26  HG1 THR    62      31.125 -16.970   3.010  1.00 10.00      A   
ATOM     27  CG2 THR    62      30.782 -14.616   4.001  1.00 10.00      A   
ATOM     28  C   THR    62      28.093 -14.486   1.571  1.00 10.00      A   
ATOM     29  O   THR    62      27.819 -13.300   1.393  1.00 10.00      A   
ATOM     30  N   THR    63      28.009 -15.401   0.611  1.00 10.00      A   
ATOM     31  HN  THR    63      28.228 -16.336   0.818  1.00 10.00      A   
ATOM     32  CA  THR    63      27.606 -15.063  -0.745  1.00 10.00      A   
ATOM     33  CB  THR    63      27.863 -16.248  -1.688  1.00 10.00      A   
ATOM     34  OG1 THR    63      28.279 -17.382  -0.907  1.00 10.00      A   
ATOM     35  HG1 THR    63      27.703 -18.130  -1.101  1.00 10.00      A   
ATOM     36  CG2 THR    63      28.959 -15.896  -2.678  1.00 10.00      A   
ATOM     37  C   THR    63      26.131 -14.686  -0.795  1.00 10.00      A   
ATOM     38  O   THR    63      25.719 -13.851  -1.603  1.00 10.00      A   
ATOM     39  N   LYS    64      25.347 -15.306   0.074  1.00 10.00      A   
ATOM     40  HN  LYS    64      25.740 -15.969   0.680  1.00 10.00      A   
ATOM     41  CA  LYS    64      23.917 -15.038   0.149  1.00 10.00      A   
ATOM     42  CB  LYS    64      23.223 -16.033   1.084  1.00 10.00      A   
ATOM     43  CG  LYS    64      23.120 -17.446   0.535  1.00 10.00      A   
ATOM     44  CD  LYS    64      22.313 -18.337   1.463  1.00 10.00      A   
ATOM     45  CE  LYS    64      22.048 -19.690   0.825  1.00 10.00      A   
ATOM     46  NZ  LYS    64      21.145 -20.529   1.651  1.00 10.00      A   
ATOM     47  HZ1 LYS    64      21.622 -20.811   2.531  1.00 10.00      A   
ATOM     48  HZ2 LYS    64      20.873 -21.387   1.130  1.00 10.00      A   
ATOM     49  HZ3 LYS    64      20.284 -19.999   1.893  1.00 10.00      A   
ATOM     50  C   LYS    64      23.664 -13.609   0.618  1.00 10.00      A   
ATOM     51  O   LYS    64      22.930 -12.856  -0.024  1.00 10.00      A   
ATOM     52  N   GLY    65      24.285 -13.239   1.734  1.00 10.00      A   
ATOM     53  HN  GLY    65      24.859 -13.887   2.205  1.00 10.00      A   
ATOM     54  CA  GLY    65      24.119 -11.901   2.272  1.00 10.00      A   
ATOM     55  C   GLY    65      24.636 -10.830   1.333  1.00 10.00      A   
ATOM     56  O   GLY    65      23.993  -9.795   1.150  1.00 10.00      A   
ATOM     57  N   LYS    66      25.793 -11.083   0.730  1.00 10.00      A   
ATOM     58  HN  LYS    66      26.256 -11.929   0.922  1.00 10.00      A   
ATOM     59  CA  LYS    66      26.398 -10.132  -0.197  1.00 10.00      A   
ATOM     60  CB  LYS    66      27.784 -10.598  -0.644  1.00 10.00      A   
ATOM     61  CG  LYS    66      28.892 -10.219   0.323  1.00 10.00      A   
ATOM     62  CD  LYS    66      30.248 -10.704  -0.156  1.00 10.00      A   
ATOM     63  CE  LYS    66      31.361 -10.176   0.736  1.00 10.00      A   
ATOM     64  NZ  LYS    66      32.701 -10.645   0.297  1.00 10.00      A   
ATOM     65  HZ1 LYS    66      32.851 -10.411  -0.705  1.00 10.00      A   
ATOM     66  HZ2 LYS    66      32.775 -11.676   0.416  1.00 10.00      A   
ATOM     67  HZ3 LYS    66      33.447 -10.192   0.862  1.00 10.00      A   
ATOM     68  C   LYS    66      25.497  -9.879  -1.399  1.00 10.00      A   
ATOM     69  O   LYS    66      25.424  -8.758  -1.905  1.00 10.00      A   
ATOM     70  N   ALA    67      24.804 -10.920  -1.848  1.00 10.00      A   
ATOM     71  HN  ALA    67      24.906 -11.792  -1.409  1.00 10.00      A   
ATOM     72  CA  ALA    67      23.894 -10.792  -2.976  1.00 10.00      A   
ATOM     73  CB  ALA    67      23.353 -12.150  -3.392  1.00 10.00      A   
ATOM     74  C   ALA    67      22.755  -9.844  -2.615  1.00 10.00      A   
ATOM     75  O   ALA    67      22.370  -8.986  -3.407  1.00 10.00      A   
ATOM     76  N   THR    68      22.242  -9.988  -1.396  1.00 10.00      A   
ATOM     77  HN  THR    68      22.587 -10.694  -0.808  1.00 10.00      A   
ATOM     78  CA  THR    68      21.164  -9.139  -0.914  1.00 10.00      A   
ATOM     79  CB  THR    68      20.666  -9.616   0.462  1.00 10.00      A   
ATOM     80  OG1 THR    68      20.660 -11.052   0.489  1.00 10.00      A   
ATOM     81  HG1 THR    68      20.995 -11.358   1.337  1.00 10.00      A   
ATOM     82  CG2 THR    68      19.255  -9.112   0.719  1.00 10.00      A   
ATOM     83  C   THR    68      21.631  -7.683  -0.827  1.00 10.00      A   
ATOM     84  O   THR    68      20.858  -6.758  -1.074  1.00 10.00      A   
ATOM     85  N   VAL    69      22.905  -7.492  -0.490  1.00 10.00      A   
ATOM     86  HN  VAL    69      23.470  -8.271  -0.298  1.00 10.00      A   
ATOM     87  CA  VAL    69      23.483  -6.155  -0.395  1.00 10.00      A   
ATOM     88  CB  VAL    69      24.894  -6.181   0.234  1.00 10.00      A   
ATOM     89  CG1 VAL    69      25.510  -4.788   0.245  1.00 10.00      A   
ATOM     90  CG2 VAL    69      24.835  -6.738   1.646  1.00 10.00      A   
ATOM     91  C   VAL    69      23.550  -5.528  -1.785  1.00 10.00      A   
ATOM     92  O   VAL    69      23.180  -4.366  -1.976  1.00 10.00      A   
ATOM     93  N   ALA    70      24.005  -6.314  -2.757  1.00 10.00      A   
ATOM     94  HN  ALA    70      24.287  -7.231  -2.539  1.00 10.00      A   
ATOM     95  CA  ALA    70      24.099  -5.847  -4.134  1.00 10.00      A   
ATOM     96  CB  ALA    70      24.757  -6.903  -5.009  1.00 10.00      A   
ATOM     97  C   ALA    70      22.706  -5.511  -4.660  1.00 10.00      A   
ATOM     98  O   ALA    70      22.517  -4.536  -5.390  1.00 10.00      A   
ATOM     99  N   PHE    71      21.739  -6.329  -4.271  1.00 10.00      A   
ATOM    100  HN  PHE    71      21.969  -7.104  -3.710  1.00 10.00      A   
ATOM    101  CA  PHE    71      20.353  -6.135  -4.663  1.00 10.00      A   
ATOM    102  CB  PHE    71      19.521  -7.339  -4.202  1.00 10.00      A   
ATOM    103  CG  PHE    71      18.038  -7.206  -4.407  1.00 10.00      A   
ATOM    104  CD1 PHE    71      17.513  -7.014  -5.675  1.00 10.00      A   
ATOM    105  CD2 PHE    71      17.168  -7.283  -3.329  1.00 10.00      A   
ATOM    106  CE1 PHE    71      16.150  -6.899  -5.864  1.00 10.00      A   
ATOM    107  CE2 PHE    71      15.803  -7.167  -3.512  1.00 10.00      A   
ATOM    108  CZ  PHE    71      15.294  -6.975  -4.782  1.00 10.00      A   
ATOM    109  C   PHE    71      19.815  -4.840  -4.054  1.00 10.00      A   
ATOM    110  O   PHE    71      19.096  -4.081  -4.708  1.00 10.00      A   
ATOM    111  N   ALA    72      20.198  -4.580  -2.807  1.00 10.00      A   
ATOM    112  HN  ALA    72      20.780  -5.222  -2.343  1.00 10.00      A   
ATOM    113  CA  ALA    72      19.768  -3.378  -2.103  1.00 10.00      A   
ATOM    114  CB  ALA    72      20.189  -3.433  -0.640  1.00 10.00      A   
ATOM    115  C   ALA    72      20.320  -2.122  -2.774  1.00 10.00      A   
ATOM    116  O   ALA    72      19.652  -1.087  -2.818  1.00 10.00      A   
ATOM    117  N   ARG    73      21.538  -2.216  -3.300  1.00 10.00      A   
ATOM    118  HN  ARG    73      22.030  -3.065  -3.225  1.00 10.00      A   
ATOM    119  CA  ARG    73      22.160  -1.085  -3.978  1.00 10.00      A   
ATOM    120  CB  ARG    73      23.636  -1.353  -4.273  1.00 10.00      A   
ATOM    121  CG  ARG    73      24.505  -1.441  -3.029  1.00 10.00      A   
ATOM    122  CD  ARG    73      25.977  -1.290  -3.367  1.00 10.00      A   
ATOM    123  NE  ARG    73      26.465  -2.375  -4.218  1.00 10.00      A   
ATOM    124  HE  ARG    73      26.045  -2.476  -5.103  1.00 10.00      A   
ATOM    125  CZ  ARG    73      27.429  -3.223  -3.865  1.00 10.00      A   
ATOM    126  NH1 ARG    73      28.011  -3.113  -2.677  1.00 10.00      A   
ATOM    127 HH11 ARG    73      28.770  -3.774  -2.400  1.00 10.00      A   
ATOM    128 HH12 ARG    73      27.711  -2.365  -2.011  1.00 10.00      A   
ATOM    129  NH2 ARG    73      27.819  -4.171  -4.708  1.00 10.00      A   
ATOM    130 HH21 ARG    73      27.372  -4.259  -5.648  1.00 10.00      A   
ATOM    131 HH22 ARG    73      28.582  -4.832  -4.437  1.00 10.00      A   
ATOM    132  C   ARG    73      21.401  -0.747  -5.256  1.00 10.00      A   
ATOM    133  O   ARG    73      21.184   0.425  -5.577  1.00 10.00      A   
ATOM    134  N   GLU    74      20.979  -1.783  -5.972  1.00 10.00      A   
ATOM    135  HN  GLU    74      21.186  -2.693  -5.666  1.00 10.00      A   
ATOM    136  CA  GLU    74      20.213  -1.600  -7.199  1.00 10.00      A   
ATOM    137  CB  GLU    74      19.983  -2.937  -7.905  1.00 10.00      A   
ATOM    138  CG  GLU    74      21.149  -3.401  -8.759  1.00 10.00      A   
ATOM    139  CD  GLU    74      20.839  -4.668  -9.529  1.00 10.00      A   
ATOM    140  OE1 GLU    74      21.606  -5.649  -9.402  1.00 10.00      A   
ATOM    141  OE2 GLU    74      19.828  -4.692 -10.266  1.00 10.00      A   
ATOM    142  C   GLU    74      18.878  -0.948  -6.872  1.00 10.00      A   
ATOM    143  O   GLU    74      18.396  -0.087  -7.609  1.00 10.00      A   
ATOM    144  N   ALA    75      18.311  -1.353  -5.737  1.00 10.00      A   
ATOM    145  HN  ALA    75      18.763  -2.042  -5.203  1.00 10.00      A   
ATOM    146  CA  ALA    75      17.039  -0.824  -5.268  1.00 10.00      A   
ATOM    147  CB  ALA    75      16.599  -1.555  -4.012  1.00 10.00      A   
ATOM    148  C   ALA    75      17.134   0.672  -4.998  1.00 10.00      A   
ATOM    149  O   ALA    75      16.240   1.427  -5.362  1.00 10.00      A   
ATOM    150  N   ARG    76      18.227   1.101  -4.365  1.00 10.00      A   
ATOM    151  HN  ARG    76      18.912   0.453  -4.092  1.00 10.00      A   
ATOM    152  CA  ARG    76      18.417   2.518  -4.065  1.00 10.00      A   
ATOM    153  CB  ARG    76      19.628   2.755  -3.162  1.00 10.00      A   
ATOM    154  CG  ARG    76      19.591   4.104  -2.451  1.00 10.00      A   
ATOM    155  CD  ARG    76      20.519   4.138  -1.246  1.00 10.00      A   
ATOM    156  NE  ARG    76      21.875   4.554  -1.599  1.00 10.00      A   
ATOM    157  HE  ARG    76      22.125   4.526  -2.555  1.00 10.00      A   
ATOM    158  CZ  ARG    76      22.781   4.963  -0.709  1.00 10.00      A   
ATOM    159  NH1 ARG    76      22.475   5.015   0.584  1.00 10.00      A   
ATOM    160 HH11 ARG    76      21.524   4.734   0.911  1.00 10.00      A   
ATOM    161 HH12 ARG    76      23.186   5.338   1.279  1.00 10.00      A   
ATOM    162  NH2 ARG    76      23.986   5.343  -1.113  1.00 10.00      A   
ATOM    163 HH21 ARG    76      24.229   5.328  -2.128  1.00 10.00      A   
ATOM    164 HH22 ARG    76      24.698   5.661  -0.418  1.00 10.00      A   
ATOM    165  C   ARG    76      18.530   3.322  -5.353  1.00 10.00      A   
ATOM    166  O   ARG    76      18.156   4.494  -5.405  1.00 10.00      A   
ATOM    167  N   THR    77      19.030   2.674  -6.396  1.00 10.00      A   
ATOM    168  HN  THR    77      19.313   1.743  -6.284  1.00 10.00      A   
ATOM    169  CA  THR    77      19.167   3.304  -7.700  1.00 10.00      A   
ATOM    170  CB  THR    77      19.992   2.410  -8.652  1.00 10.00      A   
ATOM    171  OG1 THR    77      21.172   1.953  -7.967  1.00 10.00      A   
ATOM    172  HG1 THR    77      20.944   1.226  -7.376  1.00 10.00      A   
ATOM    173  CG2 THR    77      20.407   3.175  -9.901  1.00 10.00      A   
ATOM    174  C   THR    77      17.774   3.551  -8.288  1.00 10.00      A   
ATOM    175  O   THR    77      17.546   4.524  -9.007  1.00 10.00      A   
ATOM    176  N   GLU    78      16.839   2.671  -7.936  1.00 10.00      A   
ATOM    177  HN  GLU    78      17.084   1.925  -7.348  1.00 10.00      A   
ATOM    178  CA  GLU    78      15.462   2.775  -8.395  1.00 10.00      A   
ATOM    179  CB  GLU    78      14.764   1.418  -8.290  1.00 10.00      A   
ATOM    180  CG  GLU    78      15.292   0.370  -9.258  1.00 10.00      A   
ATOM    181  CD  GLU    78      15.051  -1.050  -8.784  1.00 10.00      A   
ATOM    182  OE1 GLU    78      16.011  -1.852  -8.790  1.00 10.00      A   
ATOM    183  OE2 GLU    78      13.906  -1.377  -8.403  1.00 10.00      A   
ATOM    184  C   GLU    78      14.709   3.813  -7.564  1.00 10.00      A   
ATOM    185  O   GLU    78      13.700   4.365  -8.006  1.00 10.00      A   
ATOM    186  N   VAL    79      15.211   4.073  -6.358  1.00 10.00      A   
ATOM    187  HN  VAL    79      16.012   3.590  -6.065  1.00 10.00      A   
ATOM    188  CA  VAL    79      14.601   5.049  -5.459  1.00 10.00      A   
ATOM    189  CB  VAL    79      15.214   4.978  -4.038  1.00 10.00      A   
ATOM    190  CG1 VAL    79      14.634   6.054  -3.131  1.00 10.00      A   
ATOM    191  CG2 VAL    79      14.993   3.602  -3.428  1.00 10.00      A   
ATOM    192  C   VAL    79      14.767   6.458  -6.027  1.00 10.00      A   
ATOM    193  O   VAL    79      13.927   7.329  -5.820  1.00 10.00      A   
ATOM    194  N   ARG    80      15.838   6.662  -6.784  1.00 10.00      A   
ATOM    195  HN  ARG    80      16.458   5.920  -6.944  1.00 10.00      A   
ATOM    196  CA  ARG    80      16.109   7.963  -7.390  1.00 10.00      A   
ATOM    197  CB  ARG    80      17.561   8.044  -7.865  1.00 10.00      A   
ATOM    198  CG  ARG    80      18.579   7.671  -6.803  1.00 10.00      A   
ATOM    199  CD  ARG    80      19.991   7.719  -7.351  1.00 10.00      A   
ATOM    200  NE  ARG    80      20.924   6.985  -6.498  1.00 10.00      A   
ATOM    201  HE  ARG    80      20.893   7.172  -5.531  1.00 10.00      A   
ATOM    202  CZ  ARG    80      21.792   6.090  -6.951  1.00 10.00      A   
ATOM    203  NH1 ARG    80      21.844   5.814  -8.250  1.00 10.00      A   
ATOM    204 HH11 ARG    80      21.201   6.300  -8.917  1.00 10.00      A   
ATOM    205 HH12 ARG    80      22.528   5.114  -8.610  1.00 10.00      A   
ATOM    206  NH2 ARG    80      22.602   5.469  -6.103  1.00 10.00      A   
ATOM    207 HH21 ARG    80      22.557   5.682  -5.082  1.00 10.00      A   
ATOM    208 HH22 ARG    80      23.288   4.762  -6.451  1.00 10.00      A   
ATOM    209  C   ARG    80      15.159   8.215  -8.557  1.00 10.00      A   
ATOM    210  O   ARG    80      15.119   9.308  -9.123  1.00 10.00      A   
ATOM    211  N   LYS    81      14.382   7.192  -8.896  1.00 10.00      A   
ATOM    212  HN  LYS    81      14.447   6.356  -8.385  1.00 10.00      A   
ATOM    213  CA  LYS    81      13.428   7.271  -9.991  1.00 10.00      A   
ATOM    214  CB  LYS    81      13.424   5.952 -10.770  1.00 10.00      A   
ATOM    215  CG  LYS    81      14.819   5.463 -11.135  1.00 10.00      A   
ATOM    216  CD  LYS    81      14.795   4.477 -12.290  1.00 10.00      A   
ATOM    217  CE  LYS    81      16.202   4.018 -12.644  1.00 10.00      A   
ATOM    218  NZ  LYS    81      16.246   3.273 -13.928  1.00 10.00      A   
ATOM    219  HZ1 LYS    81      16.012   3.903 -14.723  1.00 10.00      A   
ATOM    220  HZ2 LYS    81      15.561   2.491 -13.913  1.00 10.00      A   
ATOM    221  HZ3 LYS    81      17.201   2.878 -14.084  1.00 10.00      A   
ATOM    222  C   LYS    81      12.033   7.575  -9.456  1.00 10.00      A   
ATOM    223  O   LYS    81      11.049   7.589 -10.201  1.00 10.00      A   
ATOM    224  N   VAL    82      11.959   7.827  -8.158  1.00 10.00      A   
ATOM    225  HN  VAL    82      12.784   7.821  -7.622  1.00 10.00      A   
ATOM    226  CA  VAL    82      10.695   8.132  -7.507  1.00 10.00      A   
ATOM    227  CB  VAL    82      10.738   7.828  -5.992  1.00 10.00      A   
ATOM    228  CG1 VAL    82       9.464   8.287  -5.305  1.00 10.00      A   
ATOM    229  CG2 VAL    82      10.954   6.343  -5.754  1.00 10.00      A   
ATOM    230  C   VAL    82      10.307   9.590  -7.728  1.00 10.00      A   
ATOM    231  O   VAL    82      11.113  10.499  -7.525  1.00 10.00      A   
ATOM    232  N   ILE    83       9.078   9.798  -8.181  1.00 10.00      A   
ATOM    233  HN  ILE    83       8.500   9.033  -8.357  1.00 10.00      A   
ATOM    234  CA  ILE    83       8.567  11.135  -8.416  1.00 10.00      A   
ATOM    235  CB  ILE    83       7.281  11.107  -9.275  1.00 10.00      A   
ATOM    236  CG1 ILE    83       7.579  10.469 -10.638  1.00 10.00      A   
ATOM    237  CG2 ILE    83       6.718  12.512  -9.455  1.00 10.00      A   
ATOM    238  CD1 ILE    83       6.360  10.267 -11.509  1.00 10.00      A   
ATOM    239  C   ILE    83       8.284  11.809  -7.080  1.00 10.00      A   
ATOM    240  O   ILE    83       7.526  11.284  -6.259  1.00 10.00      A   
ATOM    241  N   TRP    84       8.913  12.955  -6.865  1.00 10.00      A   
ATOM    242  HN  TRP    84       9.502  13.308  -7.561  1.00 10.00      A   
ATOM    243  CA  TRP    84       8.751  13.711  -5.632  1.00 10.00      A   
ATOM    244  CB  TRP    84       9.652  14.947  -5.656  1.00 10.00      A   
ATOM    245  CG  TRP    84      11.086  14.615  -5.929  1.00 10.00      A   
ATOM    246  CD1 TRP    84      11.739  14.723  -7.120  1.00 10.00      A   
ATOM    247  CD2 TRP    84      12.040  14.103  -4.992  1.00 10.00      A   
ATOM    248  NE1 TRP    84      13.043  14.316  -6.983  1.00 10.00      A   
ATOM    249  HE1 TRP    84      13.715  14.303  -7.701  1.00 10.00      A   
ATOM    250  CE2 TRP    84      13.252  13.929  -5.686  1.00 10.00      A   
ATOM    251  CE3 TRP    84      11.988  13.778  -3.634  1.00 10.00      A   
ATOM    252  CZ2 TRP    84      14.402  13.444  -5.070  1.00 10.00      A   
ATOM    253  CZ3 TRP    84      13.128  13.296  -3.023  1.00 10.00      A   
ATOM    254  CH2 TRP    84      14.319  13.135  -3.740  1.00 10.00      A   
ATOM    255  C   TRP    84       7.291  14.095  -5.415  1.00 10.00      A   
ATOM    256  O   TRP    84       6.530  14.207  -6.379  1.00 10.00      A   
ATOM    257  N   PRO    85       6.888  14.288  -4.142  1.00 10.00      A   
ATOM    258  CA  PRO    85       5.515  14.647  -3.771  1.00 10.00      A   
ATOM    259  CB  PRO    85       5.693  15.238  -2.374  1.00 10.00      A   
ATOM    260  CG  PRO    85       6.833  14.473  -1.801  1.00 10.00      A   
ATOM    261  CD  PRO    85       7.756  14.167  -2.953  1.00 10.00      A   
ATOM    262  C   PRO    85       4.888  15.680  -4.703  1.00 10.00      A   
ATOM    263  O   PRO    85       5.265  16.854  -4.698  1.00 10.00      A   
ATOM    264  N   THR    86       3.947  15.227  -5.517  1.00 10.00      A   
ATOM    265  HN  THR    86       3.711  14.277  -5.489  1.00 10.00      A   
ATOM    266  CA  THR    86       3.251  16.092  -6.452  1.00 10.00      A   
ATOM    267  CB  THR    86       3.498  15.639  -7.907  1.00 10.00      A   
ATOM    268  OG1 THR    86       4.909  15.498  -8.119  1.00 10.00      A   
ATOM    269  HG1 THR    86       5.278  14.894  -7.457  1.00 10.00      A   
ATOM    270  CG2 THR    86       2.945  16.654  -8.895  1.00 10.00      A   
ATOM    271  C   THR    86       1.759  16.069  -6.140  1.00 10.00      A   
ATOM    272  O   THR    86       1.027  15.196  -6.612  1.00 10.00      A   
ATOM    273  N   ARG    87       1.329  17.023  -5.317  1.00 10.00      A   
ATOM    274  HN  ARG    87       1.974  17.687  -4.985  1.00 10.00      A   
ATOM    275  CA  ARG    87      -0.065  17.132  -4.889  1.00 10.00      A   
ATOM    276  CB  ARG    87      -0.254  18.365  -4.009  1.00 10.00      A   
ATOM    277  CG  ARG    87       0.180  18.160  -2.570  1.00 10.00      A   
ATOM    278  CD  ARG    87       0.489  19.479  -1.886  1.00 10.00      A   
ATOM    279  NE  ARG    87      -0.583  20.455  -2.055  1.00 10.00      A   
ATOM    280  HE  ARG    87      -1.247  20.280  -2.764  1.00 10.00      A   
ATOM    281  CZ  ARG    87      -0.712  21.546  -1.305  1.00 10.00      A   
ATOM    282  NH1 ARG    87       0.158  21.788  -0.330  1.00 10.00      A   
ATOM    283 HH11 ARG    87       0.941  21.122  -0.152  1.00 10.00      A   
ATOM    284 HH12 ARG    87       0.063  22.642   0.262  1.00 10.00      A   
ATOM    285  NH2 ARG    87      -1.700  22.398  -1.544  1.00 10.00      A   
ATOM    286 HH21 ARG    87      -1.807  23.258  -0.962  1.00 10.00      A   
ATOM    287 HH22 ARG    87      -2.370  22.215  -2.322  1.00 10.00      A   
ATOM    288  C   ARG    87      -1.050  17.153  -6.054  1.00 10.00      A   
ATOM    289  O   ARG    87      -2.114  16.535  -5.983  1.00 10.00      A   
ATOM    290  N   GLN    88      -0.684  17.850  -7.124  1.00 10.00      A   
ATOM    291  HN  GLN    88       0.181  18.314  -7.115  1.00 10.00      A   
ATOM    292  CA  GLN    88      -1.533  17.958  -8.307  1.00 10.00      A   
ATOM    293  CB  GLN    88      -0.810  18.733  -9.412  1.00 10.00      A   
ATOM    294  CG  GLN    88      -1.703  19.150 -10.568  1.00 10.00      A   
ATOM    295  CD  GLN    88      -2.593  20.322 -10.208  1.00 10.00      A   
ATOM    296  OE1 GLN    88      -2.190  21.475 -10.330  1.00 10.00      A   
ATOM    297  NE2 GLN    88      -3.806  20.036  -9.771  1.00 10.00      A   
ATOM    298 HE21 GLN    88      -4.067  19.093  -9.697  1.00 10.00      A   
ATOM    299 HE22 GLN    88      -4.399  20.780  -9.533  1.00 10.00      A   
ATOM    300  C   GLN    88      -1.945  16.582  -8.825  1.00 10.00      A   
ATOM    301  O   GLN    88      -3.132  16.292  -8.978  1.00 10.00      A   
ATOM    302  N   GLU    89      -0.960  15.731  -9.069  1.00 10.00      A   
ATOM    303  HN  GLU    89      -0.035  16.010  -8.905  1.00 10.00      A   
ATOM    304  CA  GLU    89      -1.222  14.391  -9.575  1.00 10.00      A   
ATOM    305  CB  GLU    89       0.026  13.804 -10.231  1.00 10.00      A   
ATOM    306  CG  GLU    89       0.446  14.541 -11.494  1.00 10.00      A   
ATOM    307  CD  GLU    89      -0.650  14.563 -12.541  1.00 10.00      A   
ATOM    308  OE1 GLU    89      -0.627  13.710 -13.448  1.00 10.00      A   
ATOM    309  OE2 GLU    89      -1.547  15.432 -12.462  1.00 10.00      A   
ATOM    310  C   GLU    89      -1.763  13.471  -8.488  1.00 10.00      A   
ATOM    311  O   GLU    89      -2.465  12.499  -8.779  1.00 10.00      A   
ATOM    312  N   THR    90      -1.451  13.790  -7.236  1.00 10.00      A   
ATOM    313  HN  THR    90      -0.898  14.583  -7.067  1.00 10.00      A   
ATOM    314  CA  THR    90      -1.920  12.994  -6.111  1.00 10.00      A   
ATOM    315  CB  THR    90      -1.336  13.490  -4.770  1.00 10.00      A   
ATOM    316  OG1 THR    90       0.097  13.472  -4.829  1.00 10.00      A   
ATOM    317  HG1 THR    90       0.388  13.867  -5.660  1.00 10.00      A   
ATOM    318  CG2 THR    90      -1.799  12.609  -3.622  1.00 10.00      A   
ATOM    319  C   THR    90      -3.442  13.037  -6.050  1.00 10.00      A   
ATOM    320  O   THR    90      -4.100  12.000  -6.104  1.00 10.00      A   
ATOM    321  N   LEU    91      -3.992  14.248  -5.986  1.00 10.00      A   
ATOM    322  HN  LEU    91      -3.406  15.040  -5.981  1.00 10.00      A   
ATOM    323  CA  LEU    91      -5.438  14.434  -5.925  1.00 10.00      A   
ATOM    324  CB  LEU    91      -5.790  15.923  -5.887  1.00 10.00      A   
ATOM    325  CG  LEU    91      -5.349  16.693  -4.641  1.00 10.00      A   
ATOM    326  CD1 LEU    91      -5.714  18.162  -4.769  1.00 10.00      A   
ATOM    327  CD2 LEU    91      -5.986  16.098  -3.396  1.00 10.00      A   
ATOM    328  C   LEU    91      -6.117  13.773  -7.117  1.00 10.00      A   
ATOM    329  O   LEU    91      -7.179  13.167  -6.984  1.00 10.00      A   
ATOM    330  N   HIS    92      -5.480  13.880  -8.278  1.00 10.00      A   
ATOM    331  HN  HIS    92      -4.631  14.369  -8.311  1.00 10.00      A   
ATOM    332  CA  HIS    92      -6.011  13.289  -9.500  1.00 10.00      A   
ATOM    333  CB  HIS    92      -5.120  13.617 -10.704  1.00 10.00      A   
ATOM    334  CG  HIS    92      -5.203  15.042 -11.155  1.00 10.00      A   
ATOM    335  ND1 HIS    92      -4.166  15.696 -11.786  1.00 10.00      A   
ATOM    336  HD1 HIS    92      -3.285  15.309 -12.010  1.00 10.00      A   
ATOM    337  CD2 HIS    92      -6.210  15.945 -11.060  1.00 10.00      A   
ATOM    338  CE1 HIS    92      -4.529  16.932 -12.057  1.00 10.00      A   
ATOM    339  NE2 HIS    92      -5.760  17.108 -11.626  1.00 10.00      A   
ATOM    340  HE2 HIS    92      -6.268  17.942 -11.698  1.00 10.00      A   
ATOM    341  C   HIS    92      -6.161  11.779  -9.348  1.00 10.00      A   
ATOM    342  O   HIS    92      -7.181  11.209  -9.732  1.00 10.00      A   
ATOM    343  N   THR    93      -5.151  11.143  -8.767  1.00 10.00      A   
ATOM    344  HN  THR    93      -4.373  11.657  -8.463  1.00 10.00      A   
ATOM    345  CA  THR    93      -5.171   9.700  -8.563  1.00 10.00      A   
ATOM    346  CB  THR    93      -3.793   9.188  -8.099  1.00 10.00      A   
ATOM    347  OG1 THR    93      -2.764   9.804  -8.886  1.00 10.00      A   
ATOM    348  HG1 THR    93      -2.625  10.710  -8.584  1.00 10.00      A   
ATOM    349  CG2 THR    93      -3.698   7.678  -8.253  1.00 10.00      A   
ATOM    350  C   THR    93      -6.231   9.310  -7.528  1.00 10.00      A   
ATOM    351  O   THR    93      -7.035   8.402  -7.762  1.00 10.00      A   
ATOM    352  N   THR    94      -6.232  10.014  -6.397  1.00 10.00      A   
ATOM    353  HN  THR    94      -5.565  10.728  -6.275  1.00 10.00      A   
ATOM    354  CA  THR    94      -7.180   9.750  -5.321  1.00 10.00      A   
ATOM    355  CB  THR    94      -6.963  10.717  -4.139  1.00 10.00      A   
ATOM    356  OG1 THR    94      -5.560  10.928  -3.937  1.00 10.00      A   
ATOM    357  HG1 THR    94      -5.435  11.626  -3.283  1.00 10.00      A   
ATOM    358  CG2 THR    94      -7.570  10.145  -2.868  1.00 10.00      A   
ATOM    359  C   THR    94      -8.628   9.860  -5.798  1.00 10.00      A   
ATOM    360  O   THR    94      -9.439   8.973  -5.540  1.00 10.00      A   
ATOM    361  N   LEU    95      -8.938  10.937  -6.513  1.00 10.00      A   
ATOM    362  HN  LEU    95      -8.234  11.601  -6.708  1.00 10.00      A   
ATOM    363  CA  LEU    95     -10.291  11.170  -7.016  1.00 10.00      A   
ATOM    364  CB  LEU    95     -10.384  12.530  -7.715  1.00 10.00      A   
ATOM    365  CG  LEU    95     -10.245  13.759  -6.812  1.00 10.00      A   
ATOM    366  CD1 LEU    95     -10.262  15.037  -7.635  1.00 10.00      A   
ATOM    367  CD2 LEU    95     -11.340  13.781  -5.758  1.00 10.00      A   
ATOM    368  C   LEU    95     -10.763  10.054  -7.943  1.00 10.00      A   
ATOM    369  O   LEU    95     -11.910   9.613  -7.854  1.00 10.00      A   
ATOM    370  N   ILE    96      -9.876   9.593  -8.816  1.00 10.00      A   
ATOM    371  HN  ILE    96      -8.974   9.980  -8.833  1.00 10.00      A   
ATOM    372  CA  ILE    96     -10.215   8.524  -9.749  1.00 10.00      A   
ATOM    373  CB  ILE    96      -9.100   8.292 -10.797  1.00 10.00      A   
ATOM    374  CG1 ILE    96      -8.947   9.524 -11.696  1.00 10.00      A   
ATOM    375  CG2 ILE    96      -9.394   7.054 -11.638  1.00 10.00      A   
ATOM    376  CD1 ILE    96      -7.765   9.456 -12.640  1.00 10.00      A   
ATOM    377  C   ILE    96     -10.513   7.223  -9.004  1.00 10.00      A   
ATOM    378  O   ILE    96     -11.557   6.604  -9.217  1.00 10.00      A   
ATOM    379  N   VAL    97      -9.610   6.830  -8.115  1.00 10.00      A   
ATOM    380  HN  VAL    97      -8.809   7.383  -7.972  1.00 10.00      A   
ATOM    381  CA  VAL    97      -9.774   5.601  -7.342  1.00 10.00      A   
ATOM    382  CB  VAL    97      -8.518   5.290  -6.496  1.00 10.00      A   
ATOM    383  CG1 VAL    97      -8.713   4.014  -5.688  1.00 10.00      A   
ATOM    384  CG2 VAL    97      -7.293   5.170  -7.388  1.00 10.00      A   
ATOM    385  C   VAL    97     -11.000   5.677  -6.431  1.00 10.00      A   
ATOM    386  O   VAL    97     -11.795   4.736  -6.366  1.00 10.00      A   
ATOM    387  N   ALA    98     -11.158   6.807  -5.751  1.00 10.00      A   
ATOM    388  HN  ALA    98     -10.499   7.530  -5.862  1.00 10.00      A   
ATOM    389  CA  ALA    98     -12.283   7.005  -4.842  1.00 10.00      A   
ATOM    390  CB  ALA    98     -12.194   8.358  -4.153  1.00 10.00      A   
ATOM    391  C   ALA    98     -13.617   6.851  -5.557  1.00 10.00      A   
ATOM    392  O   ALA    98     -14.560   6.287  -5.005  1.00 10.00      A   
ATOM    393  N   ALA    99     -13.691   7.345  -6.789  1.00 10.00      A   
ATOM    394  HN  ALA    99     -12.906   7.791  -7.177  1.00 10.00      A   
ATOM    395  CA  ALA    99     -14.913   7.252  -7.573  1.00 10.00      A   
ATOM    396  CB  ALA    99     -14.822   8.124  -8.814  1.00 10.00      A   
ATOM    397  C   ALA    99     -15.209   5.804  -7.948  1.00 10.00      A   
ATOM    398  O   ALA    99     -16.357   5.367  -7.897  1.00 10.00      A   
ATOM    399  N   VAL   100     -14.164   5.060  -8.298  1.00 10.00      A   
ATOM    400  HN  VAL   100     -13.268   5.463  -8.291  1.00 10.00      A   
ATOM    401  CA  VAL   100     -14.309   3.659  -8.681  1.00 10.00      A   
ATOM    402  CB  VAL   100     -12.978   3.062  -9.190  1.00 10.00      A   
ATOM    403  CG1 VAL   100     -13.116   1.570  -9.454  1.00 10.00      A   
ATOM    404  CG2 VAL   100     -12.528   3.779 -10.451  1.00 10.00      A   
ATOM    405  C   VAL   100     -14.830   2.826  -7.512  1.00 10.00      A   
ATOM    406  O   VAL   100     -15.841   2.129  -7.637  1.00 10.00      A   
ATOM    407  N   THR   101     -14.142   2.911  -6.377  1.00 10.00      A   
ATOM    408  HN  THR   101     -13.340   3.481  -6.341  1.00 10.00      A   
ATOM    409  CA  THR   101     -14.536   2.168  -5.187  1.00 10.00      A   
ATOM    410  CB  THR   101     -13.515   2.352  -4.045  1.00 10.00      A   
ATOM    411  OG1 THR   101     -12.189   2.380  -4.590  1.00 10.00      A   
ATOM    412  HG1 THR   101     -11.744   3.186  -4.302  1.00 10.00      A   
ATOM    413  CG2 THR   101     -13.621   1.203  -3.053  1.00 10.00      A   
ATOM    414  C   THR   101     -15.932   2.594  -4.723  1.00 10.00      A   
ATOM    415  O   THR   101     -16.705   1.780  -4.209  1.00 10.00      A   
ATOM    416  N   ALA   102     -16.260   3.867  -4.931  1.00 10.00      A   
ATOM    417  HN  ALA   102     -15.607   4.470  -5.349  1.00 10.00      A   
ATOM    418  CA  ALA   102     -17.565   4.390  -4.551  1.00 10.00      A   
ATOM    419  CB  ALA   102     -17.621   5.896  -4.739  1.00 10.00      A   
ATOM    420  C   ALA   102     -18.661   3.714  -5.364  1.00 10.00      A   
ATOM    421  O   ALA   102     -19.632   3.206  -4.806  1.00 10.00      A   
ATOM    422  N   VAL   103     -18.490   3.704  -6.688  1.00 10.00      A   
ATOM    423  HN  VAL   103     -17.694   4.138  -7.071  1.00 10.00      A   
ATOM    424  CA  VAL   103     -19.462   3.078  -7.584  1.00 10.00      A   
ATOM    425  CB  VAL   103     -19.047   3.201  -9.068  1.00 10.00      A   
ATOM    426  CG1 VAL   103     -20.030   2.470  -9.970  1.00 10.00      A   
ATOM    427  CG2 VAL   103     -18.961   4.663  -9.473  1.00 10.00      A   
ATOM    428  C   VAL   103     -19.661   1.610  -7.218  1.00 10.00      A   
ATOM    429  O   VAL   103     -20.792   1.128  -7.150  1.00 10.00      A   
ATOM    430  N   MET   104     -18.556   0.915  -6.962  1.00 10.00      A   
ATOM    431  HN  MET   104     -17.686   1.364  -7.036  1.00 10.00      A   
ATOM    432  CA  MET   104     -18.599  -0.496  -6.582  1.00 10.00      A   
ATOM    433  CB  MET   104     -17.186  -1.016  -6.297  1.00 10.00      A   
ATOM    434  CG  MET   104     -16.335  -1.241  -7.536  1.00 10.00      A   
ATOM    435  SD  MET   104     -14.592  -1.490  -7.147  1.00 10.00      A   
ATOM    436  CE  MET   104     -14.685  -2.933  -6.088  1.00 10.00      A   
ATOM    437  C   MET   104     -19.478  -0.692  -5.349  1.00 10.00      A   
ATOM    438  O   MET   104     -20.304  -1.606  -5.294  1.00 10.00      A   
ATOM    439  N   SER   105     -19.308   0.191  -4.373  1.00 10.00      A   
ATOM    440  HN  SER   105     -18.648   0.906  -4.488  1.00 10.00      A   
ATOM    441  CA  SER   105     -20.077   0.132  -3.142  1.00 10.00      A   
ATOM    442  CB  SER   105     -19.507   1.131  -2.130  1.00 10.00      A   
ATOM    443  OG  SER   105     -18.102   0.969  -1.995  1.00 10.00      A   
ATOM    444  HG  SER   105     -17.659   1.312  -2.785  1.00 10.00      A   
ATOM    445  C   SER   105     -21.555   0.418  -3.411  1.00 10.00      A   
ATOM    446  O   SER   105     -22.437  -0.257  -2.878  1.00 10.00      A   
ATOM    447  N   LEU   106     -21.813   1.405  -4.265  1.00 10.00      A   
ATOM    448  HN  LEU   106     -21.062   1.897  -4.667  1.00 10.00      A   
ATOM    449  CA  LEU   106     -23.178   1.782  -4.616  1.00 10.00      A   
ATOM    450  CB  LEU   106     -23.182   3.010  -5.532  1.00 10.00      A   
ATOM    451  CG  LEU   106     -22.488   4.264  -4.991  1.00 10.00      A   
ATOM    452  CD1 LEU   106     -22.459   5.358  -6.048  1.00 10.00      A   
ATOM    453  CD2 LEU   106     -23.167   4.758  -3.723  1.00 10.00      A   
ATOM    454  C   LEU   106     -23.898   0.622  -5.298  1.00 10.00      A   
ATOM    455  O   LEU   106     -25.068   0.355  -5.018  1.00 10.00      A   
ATOM    456  N   ILE   107     -23.188  -0.063  -6.188  1.00 10.00      A   
ATOM    457  HN  ILE   107     -22.260   0.207  -6.372  1.00 10.00      A   
ATOM    458  CA  ILE   107     -23.751  -1.200  -6.906  1.00 10.00      A   
ATOM    459  CB  ILE   107     -22.794  -1.713  -8.006  1.00 10.00      A   
ATOM    460  CG1 ILE   107     -22.561  -0.627  -9.059  1.00 10.00      A   
ATOM    461  CG2 ILE   107     -23.346  -2.974  -8.657  1.00 10.00      A   
ATOM    462  CD1 ILE   107     -21.526  -0.995 -10.097  1.00 10.00      A   
ATOM    463  C   ILE   107     -24.067  -2.336  -5.938  1.00 10.00      A   
ATOM    464  O   ILE   107     -25.173  -2.884  -5.947  1.00 10.00      A   
ATOM    465  N   LEU   108     -23.099  -2.669  -5.089  1.00 10.00      A   
ATOM    466  HN  LEU   108     -22.245  -2.182  -5.124  1.00 10.00      A   
ATOM    467  CA  LEU   108     -23.266  -3.737  -4.111  1.00 10.00      A   
ATOM    468  CB  LEU   108     -21.968  -3.964  -3.331  1.00 10.00      A   
ATOM    469  CG  LEU   108     -20.887  -4.783  -4.042  1.00 10.00      A   
ATOM    470  CD1 LEU   108     -19.548  -4.635  -3.334  1.00 10.00      A   
ATOM    471  CD2 LEU   108     -21.292  -6.248  -4.111  1.00 10.00      A   
ATOM    472  C   LEU   108     -24.411  -3.442  -3.149  1.00 10.00      A   
ATOM    473  O   LEU   108     -25.248  -4.305  -2.890  1.00 10.00      A   
ATOM    474  N   TRP   109     -24.448  -2.215  -2.641  1.00 10.00      A   
ATOM    475  HN  TRP   109     -23.752  -1.569  -2.902  1.00 10.00      A   
ATOM    476  CA  TRP   109     -25.481  -1.797  -1.699  1.00 10.00      A   
ATOM    477  CB  TRP   109     -25.238  -0.356  -1.247  1.00 10.00      A   
ATOM    478  CG  TRP   109     -25.936   0.002   0.029  1.00 10.00      A   
ATOM    479  CD1 TRP   109     -25.422  -0.076   1.291  1.00 10.00      A   
ATOM    480  CD2 TRP   109     -27.276   0.493   0.171  1.00 10.00      A   
ATOM    481  NE1 TRP   109     -26.356   0.335   2.209  1.00 10.00      A   
ATOM    482  HE1 TRP   109     -26.224   0.369   3.183  1.00 10.00      A   
ATOM    483  CE2 TRP   109     -27.504   0.688   1.548  1.00 10.00      A   
ATOM    484  CE3 TRP   109     -28.303   0.787  -0.731  1.00 10.00      A   
ATOM    485  CZ2 TRP   109     -28.718   1.161   2.041  1.00 10.00      A   
ATOM    486  CZ3 TRP   109     -29.507   1.256  -0.239  1.00 10.00      A   
ATOM    487  CH2 TRP   109     -29.704   1.439   1.134  1.00 10.00      A   
ATOM    488  C   TRP   109     -26.879  -1.930  -2.295  1.00 10.00      A   
ATOM    489  O   TRP   109     -27.791  -2.437  -1.645  1.00 10.00      A   
ATOM    490  N   GLY   110     -27.035  -1.486  -3.538  1.00 10.00      A   
ATOM    491  HN  GLY   110     -26.263  -1.108  -4.011  1.00 10.00      A   
ATOM    492  CA  GLY   110     -28.328  -1.551  -4.202  1.00 10.00      A   
ATOM    493  C   GLY   110     -28.831  -2.971  -4.391  1.00 10.00      A   
ATOM    494  O   GLY   110     -30.037  -3.203  -4.518  1.00 10.00      A   
ATOM    495  N   LEU   111     -27.912  -3.924  -4.410  1.00 10.00      A   
ATOM    496  HN  LEU   111     -26.967  -3.679  -4.301  1.00 10.00      A   
ATOM    497  CA  LEU   111     -28.269  -5.325  -4.588  1.00 10.00      A   
ATOM    498  CB  LEU   111     -27.185  -6.049  -5.389  1.00 10.00      A   
ATOM    499  CG  LEU   111     -26.871  -5.478  -6.773  1.00 10.00      A   
ATOM    500  CD1 LEU   111     -25.635  -6.142  -7.360  1.00 10.00      A   
ATOM    501  CD2 LEU   111     -28.064  -5.637  -7.702  1.00 10.00      A   
ATOM    502  C   LEU   111     -28.461  -6.016  -3.243  1.00 10.00      A   
ATOM    503  O   LEU   111     -29.554  -6.477  -2.919  1.00 10.00      A   
ATOM    504  N   ASP   112     -27.393  -6.045  -2.451  1.00 10.00      A   
ATOM    505  HN  ASP   112     -26.566  -5.606  -2.752  1.00 10.00      A   
ATOM    506  CA  ASP   112     -27.406  -6.692  -1.138  1.00 10.00      A   
ATOM    507  CB  ASP   112     -26.026  -6.586  -0.486  1.00 10.00      A   
ATOM    508  CG  ASP   112     -25.494  -7.919   0.003  1.00 10.00      A   
ATOM    509  OD1 ASP   112     -26.279  -8.884   0.105  1.00 10.00      A   
ATOM    510  OD2 ASP   112     -24.276  -8.008   0.286  1.00 10.00      A   
ATOM    511  C   ASP   112     -28.455  -6.082  -0.218  1.00 10.00      A   
ATOM    512  O   ASP   112     -29.136  -6.791   0.523  1.00 10.00      A   
ATOM    513  N   GLY   113     -28.593  -4.763  -0.293  1.00 10.00      A   
ATOM    514  HN  GLY   113     -28.038  -4.261  -0.928  1.00 10.00      A   
ATOM    515  CA  GLY   113     -29.544  -4.053   0.542  1.00 10.00      A   
ATOM    516  C   GLY   113     -30.964  -4.577   0.434  1.00 10.00      A   
ATOM    517  O   GLY   113     -31.623  -4.794   1.447  1.00 10.00      A   
ATOM    518  N   ILE   114     -31.433  -4.792  -0.789  1.00 10.00      A   
ATOM    519  HN  ILE   114     -30.858  -4.624  -1.562  1.00 10.00      A   
ATOM    520  CA  ILE   114     -32.788  -5.287  -0.996  1.00 10.00      A   
ATOM    521  CB  ILE   114     -33.361  -4.923  -2.389  1.00 10.00      A   
ATOM    522  CG1 ILE   114     -32.543  -5.553  -3.522  1.00 10.00      A   
ATOM    523  CG2 ILE   114     -33.440  -3.412  -2.560  1.00 10.00      A   
ATOM    524  CD1 ILE   114     -33.249  -6.697  -4.220  1.00 10.00      A   
ATOM    525  C   ILE   114     -32.879  -6.792  -0.747  1.00 10.00      A   
ATOM    526  O   ILE   114     -33.901  -7.289  -0.285  1.00 10.00      A   
ATOM    527  N   LEU   115     -31.795  -7.506  -1.035  1.00 10.00      A   
ATOM    528  HN  LEU   115     -31.000  -7.049  -1.389  1.00 10.00      A   
ATOM    529  CA  LEU   115     -31.757  -8.951  -0.842  1.00 10.00      A   
ATOM    530  CB  LEU   115     -30.480  -9.553  -1.438  1.00 10.00      A   
ATOM    531  CG  LEU   115     -30.341  -9.472  -2.962  1.00 10.00      A   
ATOM    532  CD1 LEU   115     -29.009 -10.056  -3.413  1.00 10.00      A   
ATOM    533  CD2 LEU   115     -31.501 -10.173  -3.651  1.00 10.00      A   
ATOM    534  C   LEU   115     -31.874  -9.309   0.637  1.00 10.00      A   
ATOM    535  O   LEU   115     -32.669 -10.170   1.018  1.00 10.00      A   
ATOM    536  N   VAL   116     -31.094  -8.629   1.469  1.00 10.00      A   
ATOM    537  HN  VAL   116     -30.486  -7.946   1.106  1.00 10.00      A   
ATOM    538  CA  VAL   116     -31.111  -8.874   2.907  1.00 10.00      A   
ATOM    539  CB  VAL   116     -29.862  -8.267   3.599  1.00 10.00      A   
ATOM    540  CG1 VAL   116     -29.848  -8.562   5.094  1.00 10.00      A   
ATOM    541  CG2 VAL   116     -28.589  -8.788   2.947  1.00 10.00      A   
ATOM    542  C   VAL   116     -32.392  -8.326   3.539  1.00 10.00      A   
ATOM    543  O   VAL   116     -32.833  -8.796   4.586  1.00 10.00      A   
ATOM    544  N   ARG   117     -33.006  -7.354   2.878  1.00 10.00      A   
ATOM    545  HN  ARG   117     -32.626  -7.039   2.033  1.00 10.00      A   
ATOM    546  CA  ARG   117     -34.232  -6.740   3.380  1.00 10.00      A   
ATOM    547  CB  ARG   117     -34.421  -5.348   2.780  1.00 10.00      A   
ATOM    548  CG  ARG   117     -35.304  -4.434   3.611  1.00 10.00      A   
ATOM    549  CD  ARG   117     -36.229  -3.614   2.731  1.00 10.00      A   
ATOM    550  NE  ARG   117     -37.323  -4.414   2.180  1.00 10.00      A   
ATOM    551  HE  ARG   117     -37.462  -5.311   2.562  1.00 10.00      A   
ATOM    552  CZ  ARG   117     -38.129  -4.000   1.202  1.00 10.00      A   
ATOM    553  NH1 ARG   117     -37.961  -2.803   0.661  1.00 10.00      A   
ATOM    554 HH11 ARG   117     -38.594  -2.479  -0.102  1.00 10.00      A   
ATOM    555 HH12 ARG   117     -37.194  -2.183   0.995  1.00 10.00      A   
ATOM    556  NH2 ARG   117     -39.106  -4.781   0.773  1.00 10.00      A   
ATOM    557 HH21 ARG   117     -39.742  -4.456   0.009  1.00 10.00      A   
ATOM    558 HH22 ARG   117     -39.247  -5.722   1.198  1.00 10.00      A   
ATOM    559  C   ARG   117     -35.457  -7.601   3.081  1.00 10.00      A   
ATOM    560  O   ARG   117     -36.505  -7.439   3.709  1.00 10.00      A   
ATOM    561  N   LEU   118     -35.324  -8.513   2.122  1.00 10.00      A   
ATOM    562  HN  LEU   118     -34.461  -8.604   1.662  1.00 10.00      A   
ATOM    563  CB  LEU   118     -36.123 -10.124   0.440  1.00 10.00      A   
ATOM    564  CG  LEU   118     -36.216  -9.298  -0.845  1.00 10.00      A   
ATOM    565  CD1 LEU   118     -35.742 -10.117  -2.037  1.00 10.00      A   
ATOM    566  CD2 LEU   118     -37.639  -8.804  -1.065  1.00 10.00      A   
ATOM    567  CA  LEU   118     -36.425  -9.388   1.744  1.00 10.00      A   
ATOM    568  C   LEU   118     -36.737 -10.387   2.849  1.00 10.00      A   
ATOM    569  O   LEU   118     -37.933 -10.572   3.157  1.00 10.00      A   
ATOM    570  OXT LEU   118     -35.786 -10.975   3.412  1.00 10.00      A   
ATOM    571  CB  SER     2      14.626  -6.094  -8.944  1.00 10.00      B   
ATOM    572  OG  SER     2      16.003  -6.077  -9.294  1.00 10.00      B   
ATOM    573  HG  SER     2      16.086  -6.134 -10.256  1.00 10.00      B   
ATOM    574  C   SER     2      12.772  -4.736  -7.936  1.00 10.00      B   
ATOM    575  O   SER     2      12.136  -5.792  -7.854  1.00 10.00      B   
ATOM    576  N   SER     2      15.114  -4.034  -7.706  1.00 10.00      B   
ATOM    577  HT1 SER     2      16.019  -4.537  -7.746  1.00 10.00      B   
ATOM    578  HT2 SER     2      14.758  -4.041  -6.722  1.00 10.00      B   
ATOM    579  HT3 SER     2      15.263  -3.042  -8.006  1.00 10.00      B   
ATOM    580  CA  SER     2      14.139  -4.686  -8.603  1.00 10.00      B   
ATOM    581  N   GLU     3      12.325  -3.586  -7.458  1.00 10.00      B   
ATOM    582  HN  GLU     3      12.868  -2.770  -7.574  1.00 10.00      B   
ATOM    583  CA  GLU     3      11.049  -3.494  -6.776  1.00 10.00      B   
ATOM    584  CB  GLU     3      11.219  -2.822  -5.412  1.00 10.00      B   
ATOM    585  CG  GLU     3      11.875  -3.711  -4.366  1.00 10.00      B   
ATOM    586  CD  GLU     3      13.382  -3.545  -4.291  1.00 10.00      B   
ATOM    587  OE1 GLU     3      14.090  -3.978  -5.229  1.00 10.00      B   
ATOM    588  OE2 GLU     3      13.866  -2.998  -3.278  1.00 10.00      B   
ATOM    589  C   GLU     3      10.010  -2.773  -7.631  1.00 10.00      B   
ATOM    590  O   GLU     3      10.215  -2.568  -8.830  1.00 10.00      B   
ATOM    591  N   PHE     4       8.905  -2.377  -7.013  1.00 10.00      B   
ATOM    592  HN  PHE     4       8.814  -2.523  -6.040  1.00 10.00      B   
ATOM    593  CA  PHE     4       7.835  -1.694  -7.724  1.00 10.00      B   
ATOM    594  CB  PHE     4       6.563  -2.543  -7.743  1.00 10.00      B   
ATOM    595  CG  PHE     4       6.621  -3.692  -8.707  1.00 10.00      B   
ATOM    596  CD1 PHE     4       6.897  -4.975  -8.262  1.00 10.00      B   
ATOM    597  CD2 PHE     4       6.398  -3.490 -10.058  1.00 10.00      B   
ATOM    598  CE1 PHE     4       6.954  -6.033  -9.148  1.00 10.00      B   
ATOM    599  CE2 PHE     4       6.454  -4.543 -10.951  1.00 10.00      B   
ATOM    600  CZ  PHE     4       6.729  -5.817 -10.492  1.00 10.00      B   
ATOM    601  C   PHE     4       7.563  -0.331  -7.111  1.00 10.00      B   
ATOM    602  O   PHE     4       6.410   0.095  -6.992  1.00 10.00      B   
ATOM    603  N   ILE     5       8.640   0.358  -6.746  1.00 10.00      B   
ATOM    604  HN  ILE     5       9.524  -0.045  -6.877  1.00 10.00      B   
ATOM    605  CA  ILE     5       8.550   1.686  -6.147  1.00 10.00      B   
ATOM    606  CB  ILE     5       9.949   2.250  -5.798  1.00 10.00      B   
ATOM    607  CG1 ILE     5      10.919   1.105  -5.471  1.00 10.00      B   
ATOM    608  CG2 ILE     5       9.843   3.200  -4.613  1.00 10.00      B   
ATOM    609  CD1 ILE     5      12.362   1.539  -5.330  1.00 10.00      B   
ATOM    610  C   ILE     5       7.849   2.645  -7.104  1.00 10.00      B   
ATOM    611  O   ILE     5       7.258   3.637  -6.687  1.00 10.00      B   
ATOM    612  N   THR     6       7.917   2.318  -8.386  1.00 10.00      B   
ATOM    613  HN  THR     6       8.409   1.510  -8.638  1.00 10.00      B   
ATOM    614  CA  THR     6       7.304   3.104  -9.442  1.00 10.00      B   
ATOM    615  CB  THR     6       7.528   2.392 -10.788  1.00 10.00      B   
ATOM    616  OG1 THR     6       8.490   1.341 -10.592  1.00 10.00      B   
ATOM    617  HG1 THR     6       9.352   1.735 -10.393  1.00 10.00      B   
ATOM    618  CG2 THR     6       8.059   3.363 -11.827  1.00 10.00      B   
ATOM    619  C   THR     6       5.800   3.266  -9.211  1.00 10.00      B   
ATOM    620  O   THR     6       5.243   4.346  -9.407  1.00 10.00      B   
ATOM    621  N   VAL     7       5.159   2.194  -8.756  1.00 10.00      B   
ATOM    622  HN  VAL     7       5.670   1.375  -8.568  1.00 10.00      B   
ATOM    623  CA  VAL     7       3.722   2.204  -8.508  1.00 10.00      B   
ATOM    624  CB  VAL     7       3.153   0.767  -8.474  1.00 10.00      B   
ATOM    625  CG1 VAL     7       1.638   0.780  -8.603  1.00 10.00      B   
ATOM    626  CG2 VAL     7       3.779  -0.089  -9.565  1.00 10.00      B   
ATOM    627  C   VAL     7       3.407   2.890  -7.180  1.00 10.00      B   
ATOM    628  O   VAL     7       2.372   3.542  -7.031  1.00 10.00      B   
ATOM    629  N   ALA     8       4.323   2.756  -6.231  1.00 10.00      B   
ATOM    630  HN  ALA     8       5.141   2.252  -6.426  1.00 10.00      B   
ATOM    631  CA  ALA     8       4.151   3.333  -4.904  1.00 10.00      B   
ATOM    632  CB  ALA     8       5.100   2.663  -3.925  1.00 10.00      B   
ATOM    633  C   ALA     8       4.356   4.847  -4.889  1.00 10.00      B   
ATOM    634  O   ALA     8       3.910   5.521  -3.962  1.00 10.00      B   
ATOM    635  N   ARG     9       5.022   5.371  -5.921  1.00 10.00      B   
ATOM    636  HN  ARG     9       5.339   4.772  -6.628  1.00 10.00      B   
ATOM    637  CA  ARG     9       5.306   6.807  -6.027  1.00 10.00      B   
ATOM    638  CB  ARG     9       5.910   7.171  -7.389  1.00 10.00      B   
ATOM    639  CG  ARG     9       7.223   6.471  -7.692  1.00 10.00      B   
ATOM    640  CD  ARG     9       7.789   6.889  -9.040  1.00 10.00      B   
ATOM    641  NE  ARG     9       6.867   6.632 -10.141  1.00 10.00      B   
ATOM    642  HE  ARG     9       5.933   6.401  -9.908  1.00 10.00      B   
ATOM    643  CZ  ARG     9       7.210   6.692 -11.428  1.00 10.00      B   
ATOM    644  NH1 ARG     9       8.455   7.001 -11.778  1.00 10.00      B   
ATOM    645 HH11 ARG     9       9.176   7.199 -11.052  1.00 10.00      B   
ATOM    646 HH12 ARG     9       8.719   7.046 -12.790  1.00 10.00      B   
ATOM    647  NH2 ARG     9       6.308   6.435 -12.365  1.00 10.00      B   
ATOM    648 HH21 ARG     9       5.329   6.183 -12.096  1.00 10.00      B   
ATOM    649 HH22 ARG     9       6.570   6.482 -13.375  1.00 10.00      B   
ATOM    650  C   ARG     9       4.103   7.705  -5.696  1.00 10.00      B   
ATOM    651  O   ARG     9       4.186   8.527  -4.782  1.00 10.00      B   
ATOM    652  N   PRO    10       2.976   7.583  -6.428  1.00 10.00      B   
ATOM    653  CA  PRO    10       1.796   8.406  -6.163  1.00 10.00      B   
ATOM    654  CB  PRO    10       1.057   8.372  -7.498  1.00 10.00      B   
ATOM    655  CG  PRO    10       1.389   7.039  -8.080  1.00 10.00      B   
ATOM    656  CD  PRO    10       2.761   6.673  -7.576  1.00 10.00      B   
ATOM    657  C   PRO    10       0.917   7.840  -5.042  1.00 10.00      B   
ATOM    658  O   PRO    10       0.269   8.592  -4.308  1.00 10.00      B   
ATOM    659  N   TYR    11       0.917   6.517  -4.903  1.00 10.00      B   
ATOM    660  HN  TYR    11       1.476   5.977  -5.499  1.00 10.00      B   
ATOM    661  CA  TYR    11       0.113   5.848  -3.885  1.00 10.00      B   
ATOM    662  CB  TYR    11       0.245   4.327  -4.006  1.00 10.00      B   
ATOM    663  CG  TYR    11      -0.686   3.685  -5.014  1.00 10.00      B   
ATOM    664  CD1 TYR    11      -1.816   4.348  -5.480  1.00 10.00      B   
ATOM    665  CD2 TYR    11      -0.437   2.403  -5.486  1.00 10.00      B   
ATOM    666  CE1 TYR    11      -2.669   3.748  -6.390  1.00 10.00      B   
ATOM    667  CE2 TYR    11      -1.282   1.799  -6.398  1.00 10.00      B   
ATOM    668  CZ  TYR    11      -2.399   2.474  -6.846  1.00 10.00      B   
ATOM    669  OH  TYR    11      -3.247   1.870  -7.748  1.00 10.00      B   
ATOM    670  HH  TYR    11      -3.478   2.499  -8.443  1.00 10.00      B   
ATOM    671  C   TYR    11       0.501   6.289  -2.478  1.00 10.00      B   
ATOM    672  O   TYR    11      -0.361   6.543  -1.635  1.00 10.00      B   
ATOM    673  N   ALA    12       1.804   6.387  -2.238  1.00 10.00      B   
ATOM    674  HN  ALA    12       2.440   6.179  -2.960  1.00 10.00      B   
ATOM    675  CA  ALA    12       2.319   6.789  -0.936  1.00 10.00      B   
ATOM    676  CB  ALA    12       3.840   6.739  -0.920  1.00 10.00      B   
ATOM    677  C   ALA    12       1.825   8.174  -0.543  1.00 10.00      B   
ATOM    678  O   ALA    12       1.486   8.412   0.614  1.00 10.00      B   
ATOM    679  N   LYS    13       1.767   9.080  -1.514  1.00 10.00      B   
ATOM    680  HN  LYS    13       2.030   8.826  -2.424  1.00 10.00      B   
ATOM    681  CA  LYS    13       1.319  10.443  -1.255  1.00 10.00      B   
ATOM    682  CB  LYS    13       1.691  11.376  -2.411  1.00 10.00      B   
ATOM    683  CG  LYS    13       2.592  12.538  -2.011  1.00 10.00      B   
ATOM    684  CD  LYS    13       1.909  13.460  -1.008  1.00 10.00      B   
ATOM    685  CE  LYS    13       0.786  14.257  -1.658  1.00 10.00      B   
ATOM    686  NZ  LYS    13       0.120  15.181  -0.703  1.00 10.00      B   
ATOM    687  HZ1 LYS    13      -0.479  14.645  -0.033  1.00 10.00      B   
ATOM    688  HZ2 LYS    13      -0.486  15.849  -1.219  1.00 10.00      B   
ATOM    689  HZ3 LYS    13       0.827  15.720  -0.162  1.00 10.00      B   
ATOM    690  C   LYS    13      -0.181  10.500  -0.983  1.00 10.00      B   
ATOM    691  O   LYS    13      -0.630  11.242  -0.105  1.00 10.00      B   
ATOM    692  N   ALA    14      -0.949   9.717  -1.732  1.00 10.00      B   
ATOM    693  HN  ALA    14      -0.533   9.151  -2.417  1.00 10.00      B   
ATOM    694  CA  ALA    14      -2.398   9.677  -1.563  1.00 10.00      B   
ATOM    695  CB  ALA    14      -3.037   8.822  -2.645  1.00 10.00      B   
ATOM    696  C   ALA    14      -2.760   9.150  -0.179  1.00 10.00      B   
ATOM    697  O   ALA    14      -3.583   9.732   0.529  1.00 10.00      B   
ATOM    698  N   ALA    15      -2.113   8.059   0.207  1.00 10.00      B   
ATOM    699  HN  ALA    15      -1.460   7.652  -0.402  1.00 10.00      B   
ATOM    700  CA  ALA    15      -2.347   7.446   1.506  1.00 10.00      B   
ATOM    701  CB  ALA    15      -1.648   6.100   1.577  1.00 10.00      B   
ATOM    702  C   ALA    15      -1.860   8.362   2.625  1.00 10.00      B   
ATOM    703  O   ALA    15      -2.467   8.436   3.699  1.00 10.00      B   
ATOM    704  N   PHE    16      -0.758   9.059   2.366  1.00 10.00      B   
ATOM    705  HN  PHE    16      -0.315   8.943   1.497  1.00 10.00      B   
ATOM    706  CA  PHE    16      -0.180   9.983   3.335  1.00 10.00      B   
ATOM    707  CB  PHE    16       1.142  10.543   2.801  1.00 10.00      B   
ATOM    708  CG  PHE    16       1.911  11.378   3.783  1.00 10.00      B   
ATOM    709  CD1 PHE    16       2.371  10.829   4.968  1.00 10.00      B   
ATOM    710  CD2 PHE    16       2.181  12.711   3.516  1.00 10.00      B   
ATOM    711  CE1 PHE    16       3.087  11.592   5.869  1.00 10.00      B   
ATOM    712  CE2 PHE    16       2.896  13.481   4.413  1.00 10.00      B   
ATOM    713  CZ  PHE    16       3.349  12.920   5.592  1.00 10.00      B   
ATOM    714  C   PHE    16      -1.156  11.119   3.624  1.00 10.00      B   
ATOM    715  O   PHE    16      -1.313  11.544   4.770  1.00 10.00      B   
ATOM    716  N   ASP    17      -1.824  11.582   2.575  1.00 10.00      B   
ATOM    717  HN  ASP    17      -1.651  11.186   1.692  1.00 10.00      B   
ATOM    718  CA  ASP    17      -2.799  12.664   2.688  1.00 10.00      B   
ATOM    719  CB  ASP    17      -3.437  12.956   1.327  1.00 10.00      B   
ATOM    720  CG  ASP    17      -2.832  14.161   0.639  1.00 10.00      B   
ATOM    721  OD1 ASP    17      -3.446  14.673  -0.318  1.00 10.00      B   
ATOM    722  OD2 ASP    17      -1.743  14.610   1.054  1.00 10.00      B   
ATOM    723  C   ASP    17      -3.884  12.315   3.696  1.00 10.00      B   
ATOM    724  O   ASP    17      -4.214  13.113   4.573  1.00 10.00      B   
ATOM    725  N   PHE    18      -4.425  11.110   3.574  1.00 10.00      B   
ATOM    726  HN  PHE    18      -4.113  10.517   2.855  1.00 10.00      B   
ATOM    727  CA  PHE    18      -5.468  10.647   4.476  1.00 10.00      B   
ATOM    728  CB  PHE    18      -6.069   9.333   3.975  1.00 10.00      B   
ATOM    729  CG  PHE    18      -6.996   9.492   2.804  1.00 10.00      B   
ATOM    730  CD1 PHE    18      -6.688   8.927   1.577  1.00 10.00      B   
ATOM    731  CD2 PHE    18      -8.180  10.201   2.932  1.00 10.00      B   
ATOM    732  CE1 PHE    18      -7.542   9.068   0.499  1.00 10.00      B   
ATOM    733  CE2 PHE    18      -9.036  10.347   1.860  1.00 10.00      B   
ATOM    734  CZ  PHE    18      -8.720   9.778   0.642  1.00 10.00      B   
ATOM    735  C   PHE    18      -4.928  10.466   5.887  1.00 10.00      B   
ATOM    736  O   PHE    18      -5.591  10.815   6.866  1.00 10.00      B   
ATOM    737  N   ALA    19      -3.715   9.930   5.985  1.00 10.00      B   
ATOM    738  HN  ALA    19      -3.235   9.679   5.165  1.00 10.00      B   
ATOM    739  CA  ALA    19      -3.081   9.701   7.279  1.00 10.00      B   
ATOM    740  CB  ALA    19      -1.757   8.974   7.105  1.00 10.00      B   
ATOM    741  C   ALA    19      -2.885  11.013   8.032  1.00 10.00      B   
ATOM    742  O   ALA    19      -3.208  11.115   9.215  1.00 10.00      B   
ATOM    743  N   VAL    20      -2.369  12.019   7.337  1.00 10.00      B   
ATOM    744  HN  VAL    20      -2.134  11.877   6.391  1.00 10.00      B   
ATOM    745  CA  VAL    20      -2.136  13.326   7.937  1.00 10.00      B   
ATOM    746  CB  VAL    20      -1.347  14.246   6.978  1.00 10.00      B   
ATOM    747  CG1 VAL    20      -1.247  15.655   7.536  1.00 10.00      B   
ATOM    748  CG2 VAL    20       0.043  13.685   6.721  1.00 10.00      B   
ATOM    749  C   VAL    20      -3.458  13.991   8.317  1.00 10.00      B   
ATOM    750  O   VAL    20      -3.625  14.462   9.442  1.00 10.00      B   
ATOM    751  N   GLU    21      -4.399  13.992   7.384  1.00 10.00      B   
ATOM    752  HN  GLU    21      -4.206  13.572   6.516  1.00 10.00      B   
ATOM    753  CA  GLU    21      -5.708  14.600   7.597  1.00 10.00      B   
ATOM    754  CB  GLU    21      -6.542  14.462   6.327  1.00 10.00      B   
ATOM    755  CG  GLU    21      -7.833  15.255   6.330  1.00 10.00      B   
ATOM    756  CD  GLU    21      -8.685  14.936   5.123  1.00 10.00      B   
ATOM    757  OE1 GLU    21      -9.406  13.917   5.157  1.00 10.00      B   
ATOM    758  OE2 GLU    21      -8.625  15.686   4.128  1.00 10.00      B   
ATOM    759  C   GLU    21      -6.444  13.972   8.783  1.00 10.00      B   
ATOM    760  O   GLU    21      -7.048  14.671   9.598  1.00 10.00      B   
ATOM    761  N   HIS    22      -6.377  12.651   8.885  1.00 10.00      B   
ATOM    762  HN  HIS    22      -5.864  12.144   8.216  1.00 10.00      B   
ATOM    763  CA  HIS    22      -7.045  11.935   9.968  1.00 10.00      B   
ATOM    764  CB  HIS    22      -7.438  10.514   9.528  1.00 10.00      B   
ATOM    765  CG  HIS    22      -8.686  10.443   8.695  1.00 10.00      B   
ATOM    766  ND1 HIS    22      -9.957  10.544   9.223  1.00 10.00      B   
ATOM    767  HD1 HIS    22     -10.177  10.667  10.174  1.00 10.00      B   
ATOM    768  CD2 HIS    22      -8.852  10.273   7.360  1.00 10.00      B   
ATOM    769  CE1 HIS    22     -10.849  10.445   8.255  1.00 10.00      B   
ATOM    770  NE2 HIS    22     -10.201  10.279   7.115  1.00 10.00      B   
ATOM    771  HE2 HIS    22     -10.626  10.166   6.235  1.00 10.00      B   
ATOM    772  C   HIS    22      -6.169  11.868  11.217  1.00 10.00      B   
ATOM    773  O   HIS    22      -6.566  11.284  12.224  1.00 10.00      B   
ATOM    774  N   GLN    23      -4.986  12.482  11.145  1.00 10.00      B   
ATOM    775  HN  GLN    23      -4.751  12.965  10.325  1.00 10.00      B   
ATOM    776  CA  GLN    23      -4.033  12.477  12.255  1.00 10.00      B   
ATOM    777  CB  GLN    23      -4.536  13.332  13.422  1.00 10.00      B   
ATOM    778  CG  GLN    23      -4.578  14.824  13.127  1.00 10.00      B   
ATOM    779  CD  GLN    23      -3.198  15.446  13.048  1.00 10.00      B   
ATOM    780  OE1 GLN    23      -2.629  15.844  14.062  1.00 10.00      B   
ATOM    781  NE2 GLN    23      -2.658  15.553  11.844  1.00 10.00      B   
ATOM    782 HE21 GLN    23      -3.175  15.227  11.071  1.00 10.00      B   
ATOM    783 HE22 GLN    23      -1.767  15.958  11.767  1.00 10.00      B   
ATOM    784  C   GLN    23      -3.739  11.047  12.703  1.00 10.00      B   
ATOM    785  O   GLN    23      -3.724  10.734  13.896  1.00 10.00      B   
ATOM    786  N   SER    24      -3.515  10.184  11.724  1.00 10.00      B   
ATOM    787  HN  SER    24      -3.539  10.503  10.791  1.00 10.00      B   
ATOM    788  CA  SER    24      -3.238   8.786  11.981  1.00 10.00      B   
ATOM    789  CB  SER    24      -4.266   7.923  11.253  1.00 10.00      B   
ATOM    790  OG  SER    24      -5.555   8.512  11.316  1.00 10.00      B   
ATOM    791  HG  SER    24      -5.620   9.052  12.113  1.00 10.00      B   
ATOM    792  C   SER    24      -1.830   8.411  11.531  1.00 10.00      B   
ATOM    793  O   SER    24      -1.526   7.236  11.358  1.00 10.00      B   
ATOM    794  N   VAL    25      -0.970   9.410  11.359  1.00 10.00      B   
ATOM    795  HN  VAL    25      -1.262  10.331  11.542  1.00 10.00      B   
ATOM    796  CA  VAL    25       0.407   9.168  10.928  1.00 10.00      B   
ATOM    797  CB  VAL    25       1.175  10.490  10.705  1.00 10.00      B   
ATOM    798  CG1 VAL    25       2.552  10.229  10.108  1.00 10.00      B   
ATOM    799  CG2 VAL    25       0.377  11.427   9.813  1.00 10.00      B   
ATOM    800  C   VAL    25       1.141   8.320  11.964  1.00 10.00      B   
ATOM    801  O   VAL    25       1.989   7.491  11.628  1.00 10.00      B   
ATOM    802  N   GLU    26       0.797   8.533  13.226  1.00 10.00      B   
ATOM    803  HN  GLU    26       0.115   9.212  13.425  1.00 10.00      B   
ATOM    804  CA  GLU    26       1.400   7.800  14.326  1.00 10.00      B   
ATOM    805  CB  GLU    26       0.996   8.443  15.648  1.00 10.00      B   
ATOM    806  CG  GLU    26       1.894   8.107  16.817  1.00 10.00      B   
ATOM    807  CD  GLU    26       1.454   8.812  18.077  1.00 10.00      B   
ATOM    808  OE1 GLU    26       0.652   8.233  18.836  1.00 10.00      B   
ATOM    809  OE2 GLU    26       1.896   9.955  18.313  1.00 10.00      B   
ATOM    810  C   GLU    26       0.958   6.341  14.295  1.00 10.00      B   
ATOM    811  O   GLU    26       1.780   5.429  14.392  1.00 10.00      B   
ATOM    812  N   ARG    27      -0.345   6.127  14.135  1.00 10.00      B   
ATOM    813  HN  ARG    27      -0.947   6.896  14.050  1.00 10.00      B   
ATOM    814  CA  ARG    27      -0.904   4.780  14.084  1.00 10.00      B   
ATOM    815  CB  ARG    27      -2.436   4.827  14.133  1.00 10.00      B   
ATOM    816  CG  ARG    27      -3.039   4.466  15.483  1.00 10.00      B   
ATOM    817  CD  ARG    27      -3.176   5.686  16.378  1.00 10.00      B   
ATOM    818  NE  ARG    27      -3.905   5.384  17.609  1.00 10.00      B   
ATOM    819  HE  ARG    27      -3.612   4.597  18.124  1.00 10.00      B   
ATOM    820  CZ  ARG    27      -4.933   6.097  18.061  1.00 10.00      B   
ATOM    821  NH1 ARG    27      -5.360   7.156  17.391  1.00 10.00      B   
ATOM    822 HH11 ARG    27      -4.897   7.437  16.500  1.00 10.00      B   
ATOM    823 HH12 ARG    27      -6.166   7.711  17.751  1.00 10.00      B   
ATOM    824  NH2 ARG    27      -5.536   5.746  19.185  1.00 10.00      B   
ATOM    825 HH21 ARG    27      -5.210   4.911  19.714  1.00 10.00      B   
ATOM    826 HH22 ARG    27      -6.341   6.304  19.544  1.00 10.00      B   
ATOM    827  C   ARG    27      -0.459   4.052  12.817  1.00 10.00      B   
ATOM    828  O   ARG    27      -0.039   2.893  12.864  1.00 10.00      B   
ATOM    829  N   TRP    28      -0.530   4.754  11.688  1.00 10.00      B   
ATOM    830  HN  TRP    28      -0.857   5.683  11.723  1.00 10.00      B   
ATOM    831  CA  TRP    28      -0.162   4.190  10.398  1.00 10.00      B   
ATOM    832  CB  TRP    28      -0.458   5.171   9.264  1.00 10.00      B   
ATOM    833  CG  TRP    28      -0.418   4.527   7.915  1.00 10.00      B   
ATOM    834  CD1 TRP    28       0.491   4.753   6.925  1.00 10.00      B   
ATOM    835  CD2 TRP    28      -1.322   3.535   7.417  1.00 10.00      B   
ATOM    836  NE1 TRP    28       0.207   3.966   5.838  1.00 10.00      B   
ATOM    837  HE1 TRP    28       0.718   3.947   5.001  1.00 10.00      B   
ATOM    838  CE2 TRP    28      -0.900   3.206   6.117  1.00 10.00      B   
ATOM    839  CE3 TRP    28      -2.446   2.896   7.945  1.00 10.00      B   
ATOM    840  CZ2 TRP    28      -1.560   2.262   5.337  1.00 10.00      B   
ATOM    841  CZ3 TRP    28      -3.099   1.960   7.170  1.00 10.00      B   
ATOM    842  CH2 TRP    28      -2.654   1.652   5.881  1.00 10.00      B   
ATOM    843  C   TRP    28       1.295   3.745  10.352  1.00 10.00      B   
ATOM    844  O   TRP    28       1.638   2.814   9.622  1.00 10.00      B   
ATOM    845  N   GLN    29       2.144   4.403  11.135  1.00 10.00      B   
ATOM    846  HN  GLN    29       1.809   5.138  11.691  1.00 10.00      B   
ATOM    847  CA  GLN    29       3.561   4.059  11.177  1.00 10.00      B   
ATOM    848  CB  GLN    29       4.319   4.963  12.151  1.00 10.00      B   
ATOM    849  CG  GLN    29       5.833   4.822  12.071  1.00 10.00      B   
ATOM    850  CD  GLN    29       6.566   5.607  13.142  1.00 10.00      B   
ATOM    851  OE1 GLN    29       6.093   6.645  13.611  1.00 10.00      B   
ATOM    852  NE2 GLN    29       7.727   5.112  13.541  1.00 10.00      B   
ATOM    853 HE21 GLN    29       8.042   4.277  13.126  1.00 10.00      B   
ATOM    854 HE22 GLN    29       8.230   5.598  14.228  1.00 10.00      B   
ATOM    855  C   GLN    29       3.743   2.595  11.565  1.00 10.00      B   
ATOM    856  O   GLN    29       4.608   1.900  11.033  1.00 10.00      B   
ATOM    857  N   ASP    30       2.905   2.127  12.482  1.00 10.00      B   
ATOM    858  HN  ASP    30       2.228   2.725  12.861  1.00 10.00      B   
ATOM    859  CA  ASP    30       2.961   0.745  12.926  1.00 10.00      B   
ATOM    860  CB  ASP    30       2.407   0.604  14.346  1.00 10.00      B   
ATOM    861  CG  ASP    30       3.379   1.059  15.417  1.00 10.00      B   
ATOM    862  OD1 ASP    30       4.571   0.676  15.357  1.00 10.00      B   
ATOM    863  OD2 ASP    30       2.954   1.799  16.334  1.00 10.00      B   
ATOM    864  C   ASP    30       2.170  -0.140  11.974  1.00 10.00      B   
ATOM    865  O   ASP    30       2.599  -1.241  11.632  1.00 10.00      B   
ATOM    866  N   MET    31       1.017   0.358  11.538  1.00 10.00      B   
ATOM    867  HN  MET    31       0.734   1.244  11.854  1.00 10.00      B   
ATOM    868  CA  MET    31       0.150  -0.376  10.621  1.00 10.00      B   
ATOM    869  CB  MET    31      -1.111   0.432  10.300  1.00 10.00      B   
ATOM    870  CG  MET    31      -2.118   0.501  11.438  1.00 10.00      B   
ATOM    871  SD  MET    31      -3.599   1.440  11.006  1.00 10.00      B   
ATOM    872  CE  MET    31      -4.542   1.306  12.525  1.00 10.00      B   
ATOM    873  C   MET    31       0.868  -0.757   9.331  1.00 10.00      B   
ATOM    874  O   MET    31       0.809  -1.912   8.898  1.00 10.00      B   
ATOM    875  N   LEU    32       1.544   0.208   8.719  1.00 10.00      B   
ATOM    876  HN  LEU    32       1.556   1.113   9.113  1.00 10.00      B   
ATOM    877  CA  LEU    32       2.269  -0.040   7.480  1.00 10.00      B   
ATOM    878  CB  LEU    32       2.768   1.274   6.870  1.00 10.00      B   
ATOM    879  CG  LEU    32       2.555   1.455   5.360  1.00 10.00      B   
ATOM    880  CD1 LEU    32       3.185   2.752   4.880  1.00 10.00      B   
ATOM    881  CD2 LEU    32       3.116   0.273   4.581  1.00 10.00      B   
ATOM    882  C   LEU    32       3.439  -0.988   7.729  1.00 10.00      B   
ATOM    883  O   LEU    32       3.691  -1.900   6.938  1.00 10.00      B   
ATOM    884  N   ALA    33       4.128  -0.784   8.850  1.00 10.00      B   
ATOM    885  HN  ALA    33       3.856  -0.057   9.449  1.00 10.00      B   
ATOM    886  CA  ALA    33       5.271  -1.614   9.214  1.00 10.00      B   
ATOM    887  CB  ALA    33       5.935  -1.083  10.473  1.00 10.00      B   
ATOM    888  C   ALA    33       4.854  -3.071   9.399  1.00 10.00      B   
ATOM    889  O   ALA    33       5.525  -3.988   8.915  1.00 10.00      B   
ATOM    890  N   PHE    34       3.742  -3.278  10.101  1.00 10.00      B   
ATOM    891  HN  PHE    34       3.262  -2.504  10.475  1.00 10.00      B   
ATOM    892  CA  PHE    34       3.223  -4.623  10.340  1.00 10.00      B   
ATOM    893  CB  PHE    34       2.045  -4.600  11.321  1.00 10.00      B   
ATOM    894  CG  PHE    34       2.448  -4.387  12.754  1.00 10.00      B   
ATOM    895  CD1 PHE    34       1.718  -3.545  13.576  1.00 10.00      B   
ATOM    896  CD2 PHE    34       3.562  -5.019  13.277  1.00 10.00      B   
ATOM    897  CE1 PHE    34       2.090  -3.339  14.890  1.00 10.00      B   
ATOM    898  CE2 PHE    34       3.941  -4.819  14.592  1.00 10.00      B   
ATOM    899  CZ  PHE    34       3.203  -3.975  15.399  1.00 10.00      B   
ATOM    900  C   PHE    34       2.808  -5.284   9.030  1.00 10.00      B   
ATOM    901  O   PHE    34       3.093  -6.460   8.803  1.00 10.00      B   
ATOM    902  N   ALA    35       2.146  -4.517   8.166  1.00 10.00      B   
ATOM    903  HN  ALA    35       1.944  -3.587   8.412  1.00 10.00      B   
ATOM    904  CA  ALA    35       1.702  -5.022   6.868  1.00 10.00      B   
ATOM    905  CB  ALA    35       0.856  -3.981   6.151  1.00 10.00      B   
ATOM    906  C   ALA    35       2.900  -5.423   6.013  1.00 10.00      B   
ATOM    907  O   ALA    35       2.900  -6.480   5.372  1.00 10.00      B   
ATOM    908  N   ALA    36       3.929  -4.580   6.029  1.00 10.00      B   
ATOM    909  HN  ALA    36       3.863  -3.756   6.563  1.00 10.00      B   
ATOM    910  CA  ALA    36       5.146  -4.836   5.272  1.00 10.00      B   
ATOM    911  CB  ALA    36       6.071  -3.632   5.327  1.00 10.00      B   
ATOM    912  C   ALA    36       5.851  -6.083   5.798  1.00 10.00      B   
ATOM    913  O   ALA    36       6.475  -6.823   5.038  1.00 10.00      B   
ATOM    914  N   GLU    37       5.740  -6.310   7.101  1.00 10.00      B   
ATOM    915  HN  GLU    37       5.239  -5.674   7.657  1.00 10.00      B   
ATOM    916  CA  GLU    37       6.349  -7.472   7.729  1.00 10.00      B   
ATOM    917  CB  GLU    37       6.337  -7.319   9.251  1.00 10.00      B   
ATOM    918  CG  GLU    37       7.043  -8.441   9.992  1.00 10.00      B   
ATOM    919  CD  GLU    37       6.731  -8.455  11.472  1.00 10.00      B   
ATOM    920  OE1 GLU    37       6.104  -7.492  11.966  1.00 10.00      B   
ATOM    921  OE2 GLU    37       7.106  -9.431  12.154  1.00 10.00      B   
ATOM    922  C   GLU    37       5.603  -8.742   7.323  1.00 10.00      B   
ATOM    923  O   GLU    37       6.214  -9.756   6.988  1.00 10.00      B   
ATOM    924  N   VAL    38       4.274  -8.666   7.346  1.00 10.00      B   
ATOM    925  HN  VAL    38       3.852  -7.823   7.626  1.00 10.00      B   
ATOM    926  CA  VAL    38       3.425  -9.800   6.981  1.00 10.00      B   
ATOM    927  CB  VAL    38       1.924  -9.494   7.207  1.00 10.00      B   
ATOM    928  CG1 VAL    38       1.047 -10.625   6.688  1.00 10.00      B   
ATOM    929  CG2 VAL    38       1.646  -9.254   8.683  1.00 10.00      B   
ATOM    930  C   VAL    38       3.657 -10.225   5.530  1.00 10.00      B   
ATOM    931  O   VAL    38       3.788 -11.414   5.239  1.00 10.00      B   
ATOM    932  N   THR    39       3.749  -9.251   4.629  1.00 10.00      B   
ATOM    933  HN  THR    39       3.677  -8.315   4.922  1.00 10.00      B   
ATOM    934  CA  THR    39       3.956  -9.541   3.213  1.00 10.00      B   
ATOM    935  CB  THR    39       3.678  -8.312   2.316  1.00 10.00      B   
ATOM    936  OG1 THR    39       3.497  -8.728   0.954  1.00 10.00      B   
ATOM    937  HG1 THR    39       4.303  -9.164   0.647  1.00 10.00      B   
ATOM    938  CG2 THR    39       4.818  -7.308   2.384  1.00 10.00      B   
ATOM    939  C   THR    39       5.355 -10.107   2.936  1.00 10.00      B   
ATOM    940  O   THR    39       5.622 -10.603   1.840  1.00 10.00      B   
ATOM    941  N   LYS    40       6.240 -10.036   3.927  1.00 10.00      B   
ATOM    942  HN  LYS    40       5.974  -9.629   4.779  1.00 10.00      B   
ATOM    943  CA  LYS    40       7.595 -10.551   3.780  1.00 10.00      B   
ATOM    944  CB  LYS    40       8.567  -9.765   4.660  1.00 10.00      B   
ATOM    945  CG  LYS    40       9.222  -8.578   3.981  1.00 10.00      B   
ATOM    946  CD  LYS    40      10.245  -7.936   4.900  1.00 10.00      B   
ATOM    947  CE  LYS    40      11.123  -6.947   4.156  1.00 10.00      B   
ATOM    948  NZ  LYS    40      12.271  -6.498   4.987  1.00 10.00      B   
ATOM    949  HZ1 LYS    40      11.925  -6.028   5.851  1.00 10.00      B   
ATOM    950  HZ2 LYS    40      12.865  -5.830   4.456  1.00 10.00      B   
ATOM    951  HZ3 LYS    40      12.851  -7.316   5.264  1.00 10.00      B   
ATOM    952  C   LYS    40       7.658 -12.030   4.142  1.00 10.00      B   
ATOM    953  O   LYS    40       8.624 -12.716   3.817  1.00 10.00      B   
ATOM    954  N   ASN    41       6.625 -12.512   4.813  1.00 10.00      B   
ATOM    955  HN  ASN    41       5.875 -11.918   5.027  1.00 10.00      B   
ATOM    956  CA  ASN    41       6.564 -13.905   5.225  1.00 10.00      B   
ATOM    957  CB  ASN    41       5.442 -14.107   6.248  1.00 10.00      B   
ATOM    958  CG  ASN    41       5.264 -15.550   6.657  1.00 10.00      B   
ATOM    959  OD1 ASN    41       4.401 -16.245   6.132  1.00 10.00      B   
ATOM    960  ND2 ASN    41       6.078 -16.011   7.594  1.00 10.00      B   
ATOM    961 HD21 ASN    41       6.749 -15.398   7.968  1.00 10.00      B   
ATOM    962 HD22 ASN    41       5.980 -16.947   7.877  1.00 10.00      B   
ATOM    963  C   ASN    41       6.376 -14.813   4.014  1.00 10.00      B   
ATOM    964  O   ASN    41       5.498 -14.579   3.183  1.00 10.00      B   
ATOM    965  N   GLU    42       7.198 -15.855   3.927  1.00 10.00      B   
ATOM    966  HN  GLU    42       7.852 -16.008   4.644  1.00 10.00      B   
ATOM    967  CA  GLU    42       7.150 -16.784   2.801  1.00 10.00      B   
ATOM    968  CB  GLU    42       8.287 -17.802   2.865  1.00 10.00      B   
ATOM    969  CG  GLU    42       8.752 -18.275   1.500  1.00 10.00      B   
ATOM    970  CD  GLU    42       9.989 -19.139   1.567  1.00 10.00      B   
ATOM    971  OE1 GLU    42      11.082 -18.599   1.854  1.00 10.00      B   
ATOM    972  OE2 GLU    42       9.876 -20.361   1.325  1.00 10.00      B   
ATOM    973  C   GLU    42       5.798 -17.481   2.665  1.00 10.00      B   
ATOM    974  O   GLU    42       5.312 -17.690   1.549  1.00 10.00      B   
ATOM    975  N   GLN    43       5.188 -17.836   3.790  1.00 10.00      B   
ATOM    976  HN  GLN    43       5.620 -17.652   4.653  1.00 10.00      B   
ATOM    977  CA  GLN    43       3.885 -18.491   3.766  1.00 10.00      B   
ATOM    978  CB  GLN    43       3.486 -18.963   5.169  1.00 10.00      B   
ATOM    979  CG  GLN    43       2.110 -19.609   5.248  1.00 10.00      B   
ATOM    980  CD  GLN    43       1.992 -20.856   4.389  1.00 10.00      B   
ATOM    981  OE1 GLN    43       2.316 -21.958   4.832  1.00 10.00      B   
ATOM    982  NE2 GLN    43       1.534 -20.696   3.156  1.00 10.00      B   
ATOM    983 HE21 GLN    43       1.300 -19.786   2.861  1.00 10.00      B   
ATOM    984 HE22 GLN    43       1.445 -21.491   2.586  1.00 10.00      B   
ATOM    985  C   GLN    43       2.833 -17.539   3.199  1.00 10.00      B   
ATOM    986  O   GLN    43       1.944 -17.947   2.447  1.00 10.00      B   
ATOM    987  N   MET    44       2.954 -16.266   3.555  1.00 10.00      B   
ATOM    988  HN  MET    44       3.679 -16.006   4.165  1.00 10.00      B   
ATOM    989  CA  MET    44       2.033 -15.250   3.073  1.00 10.00      B   
ATOM    990  CB  MET    44       2.187 -13.954   3.867  1.00 10.00      B   
ATOM    991  CG  MET    44       1.103 -12.930   3.580  1.00 10.00      B   
ATOM    992  SD  MET    44      -0.538 -13.512   4.051  1.00 10.00      B   
ATOM    993  CE  MET    44      -1.552 -12.668   2.842  1.00 10.00      B   
ATOM    994  C   MET    44       2.262 -14.998   1.587  1.00 10.00      B   
ATOM    995  O   MET    44       1.318 -14.760   0.832  1.00 10.00      B   
ATOM    996  N   ALA    45       3.524 -15.063   1.171  1.00 10.00      B   
ATOM    997  HN  ALA    45       4.236 -15.230   1.827  1.00 10.00      B   
ATOM    998  CA  ALA    45       3.882 -14.869  -0.229  1.00 10.00      B   
ATOM    999  CB  ALA    45       5.391 -14.910  -0.409  1.00 10.00      B   
ATOM   1000  C   ALA    45       3.213 -15.934  -1.095  1.00 10.00      B   
ATOM   1001  O   ALA    45       2.817 -15.671  -2.233  1.00 10.00      B   
ATOM   1002  N   GLU    46       3.084 -17.136  -0.537  1.00 10.00      B   
ATOM   1003  HN  GLU    46       3.432 -17.283   0.366  1.00 10.00      B   
ATOM   1004  CA  GLU    46       2.445 -18.243  -1.238  1.00 10.00      B   
ATOM   1005  CB  GLU    46       2.624 -19.547  -0.459  1.00 10.00      B   
ATOM   1006  CG  GLU    46       3.630 -20.505  -1.077  1.00 10.00      B   
ATOM   1007  CD  GLU    46       3.204 -20.987  -2.449  1.00 10.00      B   
ATOM   1008  OE1 GLU    46       2.323 -21.875  -2.531  1.00 10.00      B   
ATOM   1009  OE2 GLU    46       3.746 -20.487  -3.454  1.00 10.00      B   
ATOM   1010  C   GLU    46       0.964 -17.951  -1.442  1.00 10.00      B   
ATOM   1011  O   GLU    46       0.378 -18.339  -2.454  1.00 10.00      B   
ATOM   1012  N   LEU    47       0.369 -17.264  -0.472  1.00 10.00      B   
ATOM   1013  HN  LEU    47       0.894 -16.997   0.315  1.00 10.00      B   
ATOM   1014  CA  LEU    47      -1.038 -16.891  -0.547  1.00 10.00      B   
ATOM   1015  CB  LEU    47      -1.561 -16.482   0.833  1.00 10.00      B   
ATOM   1016  CG  LEU    47      -1.482 -17.546   1.933  1.00 10.00      B   
ATOM   1017  CD1 LEU    47      -1.844 -16.943   3.282  1.00 10.00      B   
ATOM   1018  CD2 LEU    47      -2.394 -18.721   1.609  1.00 10.00      B   
ATOM   1019  C   LEU    47      -1.209 -15.743  -1.534  1.00 10.00      B   
ATOM   1020  O   LEU    47      -2.215 -15.656  -2.241  1.00 10.00      B   
ATOM   1021  N   LEU    48      -0.215 -14.865  -1.568  1.00 10.00      B   
ATOM   1022  HN  LEU    48       0.547 -14.986  -0.960  1.00 10.00      B   
ATOM   1023  CA  LEU    48      -0.218 -13.734  -2.476  1.00 10.00      B   
ATOM   1024  CB  LEU    48       1.010 -12.857  -2.213  1.00 10.00      B   
ATOM   1025  CG  LEU    48       1.252 -11.705  -3.191  1.00 10.00      B   
ATOM   1026  CD1 LEU    48       0.895 -10.374  -2.548  1.00 10.00      B   
ATOM   1027  CD2 LEU    48       2.701 -11.701  -3.656  1.00 10.00      B   
ATOM   1028  C   LEU    48      -0.192 -14.241  -3.910  1.00 10.00      B   
ATOM   1029  O   LEU    48      -1.090 -13.956  -4.703  1.00 10.00      B   
ATOM   1030  N   SER    49       0.830 -15.019  -4.227  1.00 10.00      B   
ATOM   1031  HN  SER    49       1.511 -15.222  -3.545  1.00 10.00      B   
ATOM   1032  CA  SER    49       0.972 -15.581  -5.556  1.00 10.00      B   
ATOM   1033  CB  SER    49       2.450 -15.832  -5.853  1.00 10.00      B   
ATOM   1034  OG  SER    49       3.234 -14.724  -5.440  1.00 10.00      B   
ATOM   1035  HG  SER    49       4.141 -15.013  -5.286  1.00 10.00      B   
ATOM   1036  C   SER    49       0.165 -16.874  -5.676  1.00 10.00      B   
ATOM   1037  O   SER    49       0.723 -17.953  -5.872  1.00 10.00      B   
ATOM   1038  N   GLY    50      -1.151 -16.760  -5.535  1.00 10.00      B   
ATOM   1039  HN  GLY    50      -1.543 -15.879  -5.349  1.00 10.00      B   
ATOM   1040  CA  GLY    50      -2.012 -17.921  -5.639  1.00 10.00      B   
ATOM   1041  C   GLY    50      -2.392 -18.217  -7.077  1.00 10.00      B   
ATOM   1042  O   GLY    50      -1.586 -18.036  -7.995  1.00 10.00      B   
ATOM   1043  N   ALA    51      -3.624 -18.658  -7.281  1.00 10.00      B   
ATOM   1044  HN  ALA    51      -4.222 -18.771  -6.511  1.00 10.00      B   
ATOM   1045  CA  ALA    51      -4.111 -18.980  -8.616  1.00 10.00      B   
ATOM   1046  CB  ALA    51      -5.154 -20.087  -8.549  1.00 10.00      B   
ATOM   1047  C   ALA    51      -4.669 -17.739  -9.311  1.00 10.00      B   
ATOM   1048  O   ALA    51      -5.772 -17.769  -9.867  1.00 10.00      B   
ATOM   1049  N   LEU    52      -3.896 -16.655  -9.267  1.00 10.00      B   
ATOM   1050  HN  LEU    52      -3.034 -16.713  -8.802  1.00 10.00      B   
ATOM   1051  CA  LEU    52      -4.272 -15.383  -9.881  1.00 10.00      B   
ATOM   1052  CB  LEU    52      -4.247 -15.475 -11.410  1.00 10.00      B   
ATOM   1053  CG  LEU    52      -2.869 -15.666 -12.051  1.00 10.00      B   
ATOM   1054  CD1 LEU    52      -3.001 -15.894 -13.549  1.00 10.00      B   
ATOM   1055  CD2 LEU    52      -1.973 -14.469 -11.769  1.00 10.00      B   
ATOM   1056  C   LEU    52      -5.624 -14.890  -9.380  1.00 10.00      B   
ATOM   1057  O   LEU    52      -6.516 -14.577 -10.168  1.00 10.00      B   
ATOM   1058  N   ALA    53      -5.767 -14.824  -8.065  1.00 10.00      B   
ATOM   1059  HN  ALA    53      -5.013 -15.075  -7.486  1.00 10.00      B   
ATOM   1060  CA  ALA    53      -7.010 -14.374  -7.460  1.00 10.00      B   
ATOM   1061  CB  ALA    53      -7.718 -15.532  -6.777  1.00 10.00      B   
ATOM   1062  C   ALA    53      -6.763 -13.232  -6.478  1.00 10.00      B   
ATOM   1063  O   ALA    53      -6.340 -13.457  -5.338  1.00 10.00      B   
ATOM   1064  N   PRO    54      -7.019 -11.988  -6.914  1.00 10.00      B   
ATOM   1065  CA  PRO    54      -6.825 -10.800  -6.078  1.00 10.00      B   
ATOM   1066  CB  PRO    54      -7.117  -9.632  -7.025  1.00 10.00      B   
ATOM   1067  CG  PRO    54      -7.939 -10.216  -8.121  1.00 10.00      B   
ATOM   1068  CD  PRO    54      -7.499 -11.642  -8.264  1.00 10.00      B   
ATOM   1069  C   PRO    54      -7.780 -10.771  -4.886  1.00 10.00      B   
ATOM   1070  O   PRO    54      -7.450 -10.225  -3.832  1.00 10.00      B   
ATOM   1071  N   GLU    55      -8.956 -11.368  -5.059  1.00 10.00      B   
ATOM   1072  HN  GLU    55      -9.150 -11.790  -5.922  1.00 10.00      B   
ATOM   1073  CA  GLU    55      -9.962 -11.411  -4.003  1.00 10.00      B   
ATOM   1074  CB  GLU    55     -11.259 -12.027  -4.524  1.00 10.00      B   
ATOM   1075  CG  GLU    55     -12.001 -11.159  -5.522  1.00 10.00      B   
ATOM   1076  CD  GLU    55     -13.299 -11.788  -5.966  1.00 10.00      B   
ATOM   1077  OE1 GLU    55     -13.369 -12.257  -7.120  1.00 10.00      B   
ATOM   1078  OE2 GLU    55     -14.252 -11.828  -5.158  1.00 10.00      B   
ATOM   1079  C   GLU    55      -9.464 -12.204  -2.804  1.00 10.00      B   
ATOM   1080  O   GLU    55      -9.445 -11.701  -1.679  1.00 10.00      B   
ATOM   1081  N   THR    56      -9.057 -13.441  -3.059  1.00 10.00      B   
ATOM   1082  HN  THR    56      -9.105 -13.782  -3.977  1.00 10.00      B   
ATOM   1083  CA  THR    56      -8.553 -14.319  -2.017  1.00 10.00      B   
ATOM   1084  CB  THR    56      -8.123 -15.668  -2.621  1.00 10.00      B   
ATOM   1085  OG1 THR    56      -8.879 -15.906  -3.821  1.00 10.00      B   
ATOM   1086  HG1 THR    56      -9.503 -16.625  -3.670  1.00 10.00      B   
ATOM   1087  CG2 THR    56      -8.371 -16.798  -1.633  1.00 10.00      B   
ATOM   1088  C   THR    56      -7.364 -13.683  -1.306  1.00 10.00      B   
ATOM   1089  O   THR    56      -7.238 -13.767  -0.087  1.00 10.00      B   
ATOM   1090  N   LEU    57      -6.507 -13.030  -2.082  1.00 10.00      B   
ATOM   1091  HN  LEU    57      -6.673 -12.996  -3.048  1.00 10.00      B   
ATOM   1092  CA  LEU    57      -5.327 -12.368  -1.546  1.00 10.00      B   
ATOM   1093  CB  LEU    57      -4.450 -11.846  -2.691  1.00 10.00      B   
ATOM   1094  CG  LEU    57      -3.389 -10.803  -2.325  1.00 10.00      B   
ATOM   1095  CD1 LEU    57      -2.393 -11.363  -1.318  1.00 10.00      B   
ATOM   1096  CD2 LEU    57      -2.680 -10.300  -3.574  1.00 10.00      B   
ATOM   1097  C   LEU    57      -5.713 -11.232  -0.602  1.00 10.00      B   
ATOM   1098  O   LEU    57      -5.231 -11.164   0.529  1.00 10.00      B   
ATOM   1099  N   ALA    58      -6.595 -10.357  -1.068  1.00 10.00      B   
ATOM   1100  HN  ALA    58      -6.958 -10.480  -1.973  1.00 10.00      B   
ATOM   1101  CA  ALA    58      -7.039  -9.218  -0.276  1.00 10.00      B   
ATOM   1102  CB  ALA    58      -7.994  -8.344  -1.075  1.00 10.00      B   
ATOM   1103  C   ALA    58      -7.681  -9.658   1.033  1.00 10.00      B   
ATOM   1104  O   ALA    58      -7.295  -9.193   2.107  1.00 10.00      B   
ATOM   1105  N   GLU    59      -8.641 -10.570   0.943  1.00 10.00      B   
ATOM   1106  HN  GLU    59      -8.887 -10.924   0.060  1.00 10.00      B   
ATOM   1107  CA  GLU    59      -9.341 -11.059   2.123  1.00 10.00      B   
ATOM   1108  CB  GLU    59     -10.497 -11.981   1.733  1.00 10.00      B   
ATOM   1109  CG  GLU    59     -11.370 -12.415   2.901  1.00 10.00      B   
ATOM   1110  CD  GLU    59     -12.831 -12.543   2.525  1.00 10.00      B   
ATOM   1111  OE1 GLU    59     -13.134 -12.677   1.318  1.00 10.00      B   
ATOM   1112  OE2 GLU    59     -13.689 -12.517   3.435  1.00 10.00      B   
ATOM   1113  C   GLU    59      -8.393 -11.755   3.096  1.00 10.00      B   
ATOM   1114  O   GLU    59      -8.418 -11.480   4.295  1.00 10.00      B   
ATOM   1115  N   SER    60      -7.543 -12.638   2.581  1.00 10.00      B   
ATOM   1116  HN  SER    60      -7.552 -12.809   1.615  1.00 10.00      B   
ATOM   1117  CA  SER    60      -6.597 -13.359   3.425  1.00 10.00      B   
ATOM   1118  CB  SER    60      -5.825 -14.413   2.629  1.00 10.00      B   
ATOM   1119  OG  SER    60      -6.708 -15.311   1.983  1.00 10.00      B   
ATOM   1120  HG  SER    60      -7.034 -14.905   1.173  1.00 10.00      B   
ATOM   1121  C   SER    60      -5.632 -12.402   4.121  1.00 10.00      B   
ATOM   1122  O   SER    60      -5.305 -12.587   5.292  1.00 10.00      B   
ATOM   1123  N   PHE    61      -5.189 -11.372   3.406  1.00 10.00      B   
ATOM   1124  HN  PHE    61      -5.488 -11.265   2.474  1.00 10.00      B   
ATOM   1125  CA  PHE    61      -4.267 -10.396   3.972  1.00 10.00      B   
ATOM   1126  CB  PHE    61      -3.823  -9.385   2.916  1.00 10.00      B   
ATOM   1127  CG  PHE    61      -2.655  -8.547   3.348  1.00 10.00      B   
ATOM   1128  CD1 PHE    61      -1.390  -9.105   3.462  1.00 10.00      B   
ATOM   1129  CD2 PHE    61      -2.824  -7.205   3.650  1.00 10.00      B   
ATOM   1130  CE1 PHE    61      -0.314  -8.338   3.867  1.00 10.00      B   
ATOM   1131  CE2 PHE    61      -1.753  -6.433   4.053  1.00 10.00      B   
ATOM   1132  CZ  PHE    61      -0.498  -7.001   4.164  1.00 10.00      B   
ATOM   1133  C   PHE    61      -4.907  -9.683   5.158  1.00 10.00      B   
ATOM   1134  O   PHE    61      -4.306  -9.576   6.228  1.00 10.00      B   
ATOM   1135  N   ILE    62      -6.138  -9.219   4.965  1.00 10.00      B   
ATOM   1136  HN  ILE    62      -6.564  -9.343   4.089  1.00 10.00      B   
ATOM   1137  CA  ILE    62      -6.871  -8.528   6.022  1.00 10.00      B   
ATOM   1138  CB  ILE    62      -8.212  -7.957   5.507  1.00 10.00      B   
ATOM   1139  CG1 ILE    62      -7.961  -6.990   4.345  1.00 10.00      B   
ATOM   1140  CG2 ILE    62      -8.967  -7.255   6.631  1.00 10.00      B   
ATOM   1141  CD1 ILE    62      -9.215  -6.568   3.610  1.00 10.00      B   
ATOM   1142  C   ILE    62      -7.129  -9.480   7.191  1.00 10.00      B   
ATOM   1143  O   ILE    62      -7.089  -9.084   8.355  1.00 10.00      B   
ATOM   1144  N   ALA    63      -7.378 -10.744   6.871  1.00 10.00      B   
ATOM   1145  HN  ALA    63      -7.406 -10.999   5.920  1.00 10.00      B   
ATOM   1146  CA  ALA    63      -7.631 -11.759   7.886  1.00 10.00      B   
ATOM   1147  CB  ALA    63      -8.087 -13.054   7.235  1.00 10.00      B   
ATOM   1148  C   ALA    63      -6.395 -12.000   8.750  1.00 10.00      B   
ATOM   1149  O   ALA    63      -6.500 -12.194   9.962  1.00 10.00      B   
ATOM   1150  N   VAL    64      -5.223 -11.981   8.121  1.00 10.00      B   
ATOM   1151  HN  VAL    64      -5.205 -11.834   7.149  1.00 10.00      B   
ATOM   1152  CA  VAL    64      -3.968 -12.191   8.835  1.00 10.00      B   
ATOM   1153  CB  VAL    64      -2.814 -12.572   7.880  1.00 10.00      B   
ATOM   1154  CG1 VAL    64      -1.506 -12.723   8.644  1.00 10.00      B   
ATOM   1155  CG2 VAL    64      -3.143 -13.859   7.139  1.00 10.00      B   
ATOM   1156  C   VAL    64      -3.585 -10.951   9.647  1.00 10.00      B   
ATOM   1157  O   VAL    64      -3.261 -11.051  10.829  1.00 10.00      B   
ATOM   1158  N   CYS    65      -3.647  -9.784   9.015  1.00 10.00      B   
ATOM   1159  HN  CYS    65      -3.924  -9.760   8.073  1.00 10.00      B   
ATOM   1160  CA  CYS    65      -3.307  -8.534   9.685  1.00 10.00      B   
ATOM   1161  CB  CYS    65      -3.206  -7.388   8.676  1.00 10.00      B   
ATOM   1162  SG  CYS    65      -1.888  -7.594   7.452  1.00 10.00      B   
ATOM   1163  HG  CYS    65      -1.353  -8.791   7.630  1.00 10.00      B   
ATOM   1164  C   CYS    65      -4.310  -8.206  10.790  1.00 10.00      B   
ATOM   1165  O   CYS    65      -3.985  -7.509  11.751  1.00 10.00      B   
ATOM   1166  N   GLY    66      -5.526  -8.708  10.638  1.00 10.00      B   
ATOM   1167  HN  GLY    66      -5.735  -9.221   9.828  1.00 10.00      B   
ATOM   1168  CA  GLY    66      -6.556  -8.480  11.628  1.00 10.00      B   
ATOM   1169  C   GLY    66      -7.429  -7.295  11.290  1.00 10.00      B   
ATOM   1170  O   GLY    66      -7.186  -6.596  10.307  1.00 10.00      B   
ATOM   1171  N   GLU    67      -8.434  -7.059  12.116  1.00 10.00      B   
ATOM   1172  HN  GLU    67      -8.568  -7.656  12.894  1.00 10.00      B   
ATOM   1173  CA  GLU    67      -9.354  -5.951  11.915  1.00 10.00      B   
ATOM   1174  CB  GLU    67     -10.716  -6.259  12.555  1.00 10.00      B   
ATOM   1175  CG  GLU    67     -10.774  -6.123  14.074  1.00 10.00      B   
ATOM   1176  CD  GLU    67      -9.708  -6.918  14.804  1.00 10.00      B   
ATOM   1177  OE1 GLU    67      -9.401  -8.055  14.386  1.00 10.00      B   
ATOM   1178  OE2 GLU    67      -9.168  -6.403  15.802  1.00 10.00      B   
ATOM   1179  C   GLU    67      -8.767  -4.651  12.459  1.00 10.00      B   
ATOM   1180  O   GLU    67      -9.411  -3.601  12.443  1.00 10.00      B   
ATOM   1181  N   GLN    68      -7.527  -4.731  12.931  1.00 10.00      B   
ATOM   1182  HN  GLN    68      -7.068  -5.597  12.905  1.00 10.00      B   
ATOM   1183  CA  GLN    68      -6.828  -3.573  13.475  1.00 10.00      B   
ATOM   1184  CB  GLN    68      -5.794  -4.006  14.522  1.00 10.00      B   
ATOM   1185  CG  GLN    68      -6.389  -4.426  15.860  1.00 10.00      B   
ATOM   1186  CD  GLN    68      -7.408  -3.435  16.395  1.00 10.00      B   
ATOM   1187  OE1 GLN    68      -7.052  -2.383  16.927  1.00 10.00      B   
ATOM   1188  NE2 GLN    68      -8.683  -3.777  16.290  1.00 10.00      B   
ATOM   1189 HE21 GLN    68      -8.897  -4.653  15.884  1.00 10.00      B   
ATOM   1190 HE22 GLN    68      -9.360  -3.151  16.619  1.00 10.00      B   
ATOM   1191  C   GLN    68      -6.157  -2.781  12.352  1.00 10.00      B   
ATOM   1192  O   GLN    68      -5.029  -2.300  12.491  1.00 10.00      B   
ATOM   1193  N   LEU    69      -6.866  -2.651  11.241  1.00 10.00      B   
ATOM   1194  HN  LEU    69      -7.766  -3.041  11.205  1.00 10.00      B   
ATOM   1195  CA  LEU    69      -6.376  -1.928  10.083  1.00 10.00      B   
ATOM   1196  CB  LEU    69      -6.461  -2.816   8.837  1.00 10.00      B   
ATOM   1197  CG  LEU    69      -5.598  -4.081   8.857  1.00 10.00      B   
ATOM   1198  CD1 LEU    69      -5.812  -4.895   7.592  1.00 10.00      B   
ATOM   1199  CD2 LEU    69      -4.127  -3.725   9.026  1.00 10.00      B   
ATOM   1200  C   LEU    69      -7.213  -0.675   9.888  1.00 10.00      B   
ATOM   1201  O   LEU    69      -8.384  -0.639  10.275  1.00 10.00      B   
ATOM   1202  N   ASP    70      -6.624   0.353   9.306  1.00 10.00      B   
ATOM   1203  HN  ASP    70      -5.687   0.274   9.018  1.00 10.00      B   
ATOM   1204  CA  ASP    70      -7.347   1.596   9.082  1.00 10.00      B   
ATOM   1205  CB  ASP    70      -6.384   2.767   8.902  1.00 10.00      B   
ATOM   1206  CG  ASP    70      -6.937   4.053   9.478  1.00 10.00      B   
ATOM   1207  OD1 ASP    70      -7.623   3.993  10.523  1.00 10.00      B   
ATOM   1208  OD2 ASP    70      -6.691   5.126   8.891  1.00 10.00      B   
ATOM   1209  C   ASP    70      -8.287   1.473   7.889  1.00 10.00      B   
ATOM   1210  O   ASP    70      -8.086   0.624   7.015  1.00 10.00      B   
ATOM   1211  N   GLU    71      -9.312   2.317   7.856  1.00 10.00      B   
ATOM   1212  HN  GLU    71      -9.413   2.975   8.577  1.00 10.00      B   
ATOM   1213  CA  GLU    71     -10.294   2.299   6.775  1.00 10.00      B   
ATOM   1214  CB  GLU    71     -11.334   3.393   6.983  1.00 10.00      B   
ATOM   1215  CG  GLU    71     -12.157   3.228   8.246  1.00 10.00      B   
ATOM   1216  CD  GLU    71     -13.204   4.305   8.392  1.00 10.00      B   
ATOM   1217  OE1 GLU    71     -13.311   4.892   9.489  1.00 10.00      B   
ATOM   1218  OE2 GLU    71     -13.926   4.574   7.408  1.00 10.00      B   
ATOM   1219  C   GLU    71      -9.627   2.465   5.416  1.00 10.00      B   
ATOM   1220  O   GLU    71      -9.828   1.653   4.507  1.00 10.00      B   
ATOM   1221  N   ASN    72      -8.811   3.506   5.288  1.00 10.00      B   
ATOM   1222  HN  ASN    72      -8.688   4.117   6.050  1.00 10.00      B   
ATOM   1223  CA  ASN    72      -8.104   3.770   4.040  1.00 10.00      B   
ATOM   1224  CB  ASN    72      -7.402   5.129   4.067  1.00 10.00      B   
ATOM   1225  CG  ASN    72      -8.350   6.271   3.774  1.00 10.00      B   
ATOM   1226  OD1 ASN    72      -8.735   6.498   2.623  1.00 10.00      B   
ATOM   1227  ND2 ASN    72      -8.735   6.998   4.811  1.00 10.00      B   
ATOM   1228 HD21 ASN    72      -8.386   6.760   5.701  1.00 10.00      B   
ATOM   1229 HD22 ASN    72      -9.355   7.739   4.652  1.00 10.00      B   
ATOM   1230  C   ASN    72      -7.110   2.663   3.747  1.00 10.00      B   
ATOM   1231  O   ASN    72      -6.775   2.409   2.594  1.00 10.00      B   
ATOM   1232  N   GLY    73      -6.649   2.005   4.804  1.00 10.00      B   
ATOM   1233  HN  GLY    73      -6.956   2.265   5.699  1.00 10.00      B   
ATOM   1234  CA  GLY    73      -5.712   0.912   4.654  1.00 10.00      B   
ATOM   1235  C   GLY    73      -6.378  -0.290   4.024  1.00 10.00      B   
ATOM   1236  O   GLY    73      -5.867  -0.854   3.060  1.00 10.00      B   
ATOM   1237  N   GLN    74      -7.529  -0.678   4.572  1.00 10.00      B   
ATOM   1238  HN  GLN    74      -7.871  -0.196   5.359  1.00 10.00      B   
ATOM   1239  CA  GLN    74      -8.291  -1.810   4.046  1.00 10.00      B   
ATOM   1240  CB  GLN    74      -9.573  -2.013   4.858  1.00 10.00      B   
ATOM   1241  CG  GLN    74      -9.360  -2.203   6.350  1.00 10.00      B   
ATOM   1242  CD  GLN    74     -10.649  -2.060   7.137  1.00 10.00      B   
ATOM   1243  OE1 GLN    74     -11.730  -2.381   6.640  1.00 10.00      B   
ATOM   1244  NE2 GLN    74     -10.544  -1.569   8.364  1.00 10.00      B   
ATOM   1245 HE21 GLN    74      -9.651  -1.329   8.693  1.00 10.00      B   
ATOM   1246 HE22 GLN    74     -11.362  -1.459   8.892  1.00 10.00      B   
ATOM   1247  C   GLN    74      -8.666  -1.547   2.593  1.00 10.00      B   
ATOM   1248  O   GLN    74      -8.539  -2.419   1.730  1.00 10.00      B   
ATOM   1249  N   ASN    75      -9.121  -0.326   2.335  1.00 10.00      B   
ATOM   1250  HN  ASN    75      -9.198   0.318   3.071  1.00 10.00      B   
ATOM   1251  CA  ASN    75      -9.515   0.077   0.994  1.00 10.00      B   
ATOM   1252  CB  ASN    75     -10.207   1.444   1.005  1.00 10.00      B   
ATOM   1253  CG  ASN    75     -11.709   1.331   0.811  1.00 10.00      B   
ATOM   1254  OD1 ASN    75     -12.186   0.458   0.091  1.00 10.00      B   
ATOM   1255  ND2 ASN    75     -12.464   2.202   1.462  1.00 10.00      B   
ATOM   1256 HD21 ASN    75     -12.021   2.868   2.031  1.00 10.00      B   
ATOM   1257 HD22 ASN    75     -13.437   2.148   1.349  1.00 10.00      B   
ATOM   1258  C   ASN    75      -8.322   0.075   0.046  1.00 10.00      B   
ATOM   1259  O   ASN    75      -8.449  -0.275  -1.122  1.00 10.00      B   
ATOM   1260  N   LEU    76      -7.157   0.448   0.559  1.00 10.00      B   
ATOM   1261  HN  LEU    76      -7.109   0.722   1.500  1.00 10.00      B   
ATOM   1262  CA  LEU    76      -5.946   0.465  -0.251  1.00 10.00      B   
ATOM   1263  CB  LEU    76      -4.797   1.159   0.486  1.00 10.00      B   
ATOM   1264  CG  LEU    76      -3.490   1.312  -0.298  1.00 10.00      B   
ATOM   1265  CD1 LEU    76      -3.641   2.332  -1.417  1.00 10.00      B   
ATOM   1266  CD2 LEU    76      -2.351   1.693   0.628  1.00 10.00      B   
ATOM   1267  C   LEU    76      -5.542  -0.957  -0.623  1.00 10.00      B   
ATOM   1268  O   LEU    76      -5.155  -1.224  -1.760  1.00 10.00      B   
ATOM   1269  N   ILE    77      -5.651  -1.866   0.343  1.00 10.00      B   
ATOM   1270  HN  ILE    77      -5.965  -1.581   1.230  1.00 10.00      B   
ATOM   1271  CA  ILE    77      -5.310  -3.269   0.131  1.00 10.00      B   
ATOM   1272  CB  ILE    77      -5.555  -4.109   1.406  1.00 10.00      B   
ATOM   1273  CG1 ILE    77      -4.601  -3.677   2.524  1.00 10.00      B   
ATOM   1274  CG2 ILE    77      -5.399  -5.598   1.120  1.00 10.00      B   
ATOM   1275  CD1 ILE    77      -4.989  -4.183   3.899  1.00 10.00      B   
ATOM   1276  C   ILE    77      -6.117  -3.848  -1.028  1.00 10.00      B   
ATOM   1277  O   ILE    77      -5.565  -4.492  -1.923  1.00 10.00      B   
ATOM   1278  N   ARG    78      -7.422  -3.588  -1.024  1.00 10.00      B   
ATOM   1279  HN  ARG    78      -7.806  -3.055  -0.291  1.00 10.00      B   
ATOM   1280  CA  ARG    78      -8.294  -4.089  -2.080  1.00 10.00      B   
ATOM   1281  CB  ARG    78      -9.781  -3.882  -1.749  1.00 10.00      B   
ATOM   1282  CG  ARG    78     -10.297  -2.458  -1.891  1.00 10.00      B   
ATOM   1283  CD  ARG    78     -11.546  -2.406  -2.761  1.00 10.00      B   
ATOM   1284  NE  ARG    78     -11.333  -3.076  -4.044  1.00 10.00      B   
ATOM   1285  HE  ARG    78     -11.373  -4.059  -4.048  1.00 10.00      B   
ATOM   1286  CZ  ARG    78     -11.093  -2.442  -5.190  1.00 10.00      B   
ATOM   1287  NH1 ARG    78     -11.049  -1.117  -5.226  1.00 10.00      B   
ATOM   1288 HH11 ARG    78     -11.201  -0.562  -4.359  1.00 10.00      B   
ATOM   1289 HH12 ARG    78     -10.859  -0.620  -6.126  1.00 10.00      B   
ATOM   1290  NH2 ARG    78     -10.888  -3.143  -6.299  1.00 10.00      B   
ATOM   1291 HH21 ARG    78     -10.692  -2.651  -7.210  1.00 10.00      B   
ATOM   1292 HH22 ARG    78     -10.915  -4.185  -6.275  1.00 10.00      B   
ATOM   1293  C   ARG    78      -7.922  -3.500  -3.443  1.00 10.00      B   
ATOM   1294  O   ARG    78      -8.047  -4.168  -4.471  1.00 10.00      B   
ATOM   1295  N   VAL    79      -7.444  -2.257  -3.439  1.00 10.00      B   
ATOM   1296  HN  VAL    79      -7.359  -1.780  -2.584  1.00 10.00      B   
ATOM   1297  CA  VAL    79      -7.039  -1.586  -4.670  1.00 10.00      B   
ATOM   1298  CB  VAL    79      -6.929  -0.054  -4.484  1.00 10.00      B   
ATOM   1299  CG1 VAL    79      -6.355   0.604  -5.731  1.00 10.00      B   
ATOM   1300  CG2 VAL    79      -8.287   0.545  -4.153  1.00 10.00      B   
ATOM   1301  C   VAL    79      -5.705  -2.149  -5.162  1.00 10.00      B   
ATOM   1302  O   VAL    79      -5.555  -2.488  -6.336  1.00 10.00      B   
ATOM   1303  N   MET    80      -4.747  -2.267  -4.249  1.00 10.00      B   
ATOM   1304  HN  MET    80      -4.929  -1.977  -3.324  1.00 10.00      B   
ATOM   1305  CA  MET    80      -3.429  -2.804  -4.580  1.00 10.00      B   
ATOM   1306  CB  MET    80      -2.509  -2.773  -3.353  1.00 10.00      B   
ATOM   1307  CG  MET    80      -2.106  -1.377  -2.905  1.00 10.00      B   
ATOM   1308  SD  MET    80      -1.098  -1.385  -1.405  1.00 10.00      B   
ATOM   1309  CE  MET    80       0.449  -2.034  -2.032  1.00 10.00      B   
ATOM   1310  C   MET    80      -3.549  -4.231  -5.107  1.00 10.00      B   
ATOM   1311  O   MET    80      -2.791  -4.648  -5.988  1.00 10.00      B   
ATOM   1312  N   ALA    81      -4.523  -4.963  -4.568  1.00 10.00      B   
ATOM   1313  HN  ALA    81      -5.086  -4.561  -3.869  1.00 10.00      B   
ATOM   1314  CA  ALA    81      -4.772  -6.341  -4.967  1.00 10.00      B   
ATOM   1315  CB  ALA    81      -5.782  -6.996  -4.035  1.00 10.00      B   
ATOM   1316  C   ALA    81      -5.258  -6.418  -6.408  1.00 10.00      B   
ATOM   1317  O   ALA    81      -4.756  -7.222  -7.192  1.00 10.00      B   
ATOM   1318  N   GLU    82      -6.221  -5.566  -6.762  1.00 10.00      B   
ATOM   1319  HN  GLU    82      -6.573  -4.933  -6.099  1.00 10.00      B   
ATOM   1320  CA  GLU    82      -6.764  -5.562  -8.118  1.00 10.00      B   
ATOM   1321  CB  GLU    82      -8.067  -4.753  -8.214  1.00 10.00      B   
ATOM   1322  CG  GLU    82      -7.884  -3.246  -8.336  1.00 10.00      B   
ATOM   1323  CD  GLU    82      -8.949  -2.587  -9.191  1.00 10.00      B   
ATOM   1324  OE1 GLU    82     -10.022  -2.237  -8.649  1.00 10.00      B   
ATOM   1325  OE2 GLU    82      -8.720  -2.408 -10.407  1.00 10.00      B   
ATOM   1326  C   GLU    82      -5.732  -5.056  -9.120  1.00 10.00      B   
ATOM   1327  O   GLU    82      -5.797  -5.365 -10.312  1.00 10.00      B   
ATOM   1328  N   ASN    83      -4.788  -4.264  -8.630  1.00 10.00      B   
ATOM   1329  HN  ASN    83      -4.814  -4.023  -7.679  1.00 10.00      B   
ATOM   1330  CA  ASN    83      -3.731  -3.722  -9.476  1.00 10.00      B   
ATOM   1331  CB  ASN    83      -3.180  -2.414  -8.893  1.00 10.00      B   
ATOM   1332  CG  ASN    83      -2.671  -1.453  -9.955  1.00 10.00      B   
ATOM   1333  OD1 ASN    83      -2.269  -1.861 -11.042  1.00 10.00      B   
ATOM   1334  ND2 ASN    83      -2.689  -0.165  -9.652  1.00 10.00      B   
ATOM   1335 HD21 ASN    83      -3.025   0.105  -8.766  1.00 10.00      B   
ATOM   1336 HD22 ASN    83      -2.364   0.473 -10.321  1.00 10.00      B   
ATOM   1337  C   ASN    83      -2.612  -4.747  -9.638  1.00 10.00      B   
ATOM   1338  O   ASN    83      -1.771  -4.633 -10.529  1.00 10.00      B   
ATOM   1339  N   GLY    84      -2.615  -5.753  -8.769  1.00 10.00      B   
ATOM   1340  HN  GLY    84      -3.315  -5.790  -8.082  1.00 10.00      B   
ATOM   1341  CA  GLY    84      -1.607  -6.794  -8.826  1.00 10.00      B   
ATOM   1342  C   GLY    84      -0.268  -6.348  -8.275  1.00 10.00      B   
ATOM   1343  O   GLY    84       0.759  -6.962  -8.553  1.00 10.00      B   
ATOM   1344  N   ARG    85      -0.281  -5.288  -7.477  1.00 10.00      B   
ATOM   1345  HN  ARG    85      -1.139  -4.865  -7.259  1.00 10.00      B   
ATOM   1346  CA  ARG    85       0.946  -4.754  -6.895  1.00 10.00      B   
ATOM   1347  CB  ARG    85       1.274  -3.382  -7.501  1.00 10.00      B   
ATOM   1348  CG  ARG    85       1.440  -3.370  -9.016  1.00 10.00      B   
ATOM   1349  CD  ARG    85       2.767  -3.975  -9.453  1.00 10.00      B   
ATOM   1350  NE  ARG    85       2.634  -5.367  -9.891  1.00 10.00      B   
ATOM   1351  HE  ARG    85       2.480  -6.048  -9.193  1.00 10.00      B   
ATOM   1352  CZ  ARG    85       2.718  -5.764 -11.161  1.00 10.00      B   
ATOM   1353  NH1 ARG    85       2.933  -4.879 -12.127  1.00 10.00      B   
ATOM   1354 HH11 ARG    85       3.038  -3.863 -11.901  1.00 10.00      B   
ATOM   1355 HH12 ARG    85       2.996  -5.193 -13.120  1.00 10.00      B   
ATOM   1356  NH2 ARG    85       2.583  -7.053 -11.465  1.00 10.00      B   
ATOM   1357 HH21 ARG    85       2.646  -7.371 -12.461  1.00 10.00      B   
ATOM   1358 HH22 ARG    85       2.409  -7.756 -10.710  1.00 10.00      B   
ATOM   1359  C   ARG    85       0.811  -4.634  -5.379  1.00 10.00      B   
ATOM   1360  O   ARG    85       1.245  -3.652  -4.776  1.00 10.00      B   
ATOM   1361  N   LEU    86       0.214  -5.649  -4.768  1.00 10.00      B   
ATOM   1362  HN  LEU    86      -0.083  -6.419  -5.303  1.00 10.00      B   
ATOM   1363  CA  LEU    86       0.008  -5.668  -3.323  1.00 10.00      B   
ATOM   1364  CB  LEU    86      -1.037  -6.724  -2.938  1.00 10.00      B   
ATOM   1365  CG  LEU    86      -1.565  -6.670  -1.499  1.00 10.00      B   
ATOM   1366  CD1 LEU    86      -3.057  -6.948  -1.472  1.00 10.00      B   
ATOM   1367  CD2 LEU    86      -0.825  -7.656  -0.611  1.00 10.00      B   
ATOM   1368  C   LEU    86       1.321  -5.922  -2.593  1.00 10.00      B   
ATOM   1369  O   LEU    86       1.529  -5.444  -1.481  1.00 10.00      B   
ATOM   1370  N   ASN    87       2.217  -6.655  -3.243  1.00 10.00      B   
ATOM   1371  HN  ASN    87       1.993  -6.994  -4.137  1.00 10.00      B   
ATOM   1372  CA  ASN    87       3.520  -6.978  -2.662  1.00 10.00      B   
ATOM   1373  CB  ASN    87       4.160  -8.169  -3.385  1.00 10.00      B   
ATOM   1374  CG  ASN    87       4.556  -7.856  -4.814  1.00 10.00      B   
ATOM   1375  OD1 ASN    87       3.702  -7.749  -5.694  1.00 10.00      B   
ATOM   1376  ND2 ASN    87       5.852  -7.719  -5.056  1.00 10.00      B   
ATOM   1377 HD21 ASN    87       6.478  -7.826  -4.307  1.00 10.00      B   
ATOM   1378 HD22 ASN    87       6.134  -7.530  -5.977  1.00 10.00      B   
ATOM   1379  C   ASN    87       4.464  -5.773  -2.677  1.00 10.00      B   
ATOM   1380  O   ASN    87       5.651  -5.896  -2.373  1.00 10.00      B   
ATOM   1381  N   ALA    88       3.928  -4.607  -3.019  1.00 10.00      B   
ATOM   1382  HN  ALA    88       2.975  -4.572  -3.248  1.00 10.00      B   
ATOM   1383  CA  ALA    88       4.712  -3.379  -3.064  1.00 10.00      B   
ATOM   1384  CB  ALA    88       4.351  -2.559  -4.297  1.00 10.00      B   
ATOM   1385  C   ALA    88       4.502  -2.566  -1.788  1.00 10.00      B   
ATOM   1386  O   ALA    88       4.627  -1.341  -1.785  1.00 10.00      B   
ATOM   1387  N   LEU    89       4.168  -3.263  -0.707  1.00 10.00      B   
ATOM   1388  HN  LEU    89       4.065  -4.233  -0.786  1.00 10.00      B   
ATOM   1389  CA  LEU    89       3.946  -2.628   0.588  1.00 10.00      B   
ATOM   1390  CB  LEU    89       3.360  -3.614   1.604  1.00 10.00      B   
ATOM   1391  CG  LEU    89       1.897  -3.997   1.386  1.00 10.00      B   
ATOM   1392  CD1 LEU    89       1.555  -5.266   2.146  1.00 10.00      B   
ATOM   1393  CD2 LEU    89       0.976  -2.859   1.801  1.00 10.00      B   
ATOM   1394  C   LEU    89       5.206  -1.946   1.134  1.00 10.00      B   
ATOM   1395  O   LEU    89       5.150  -0.772   1.509  1.00 10.00      B   
ATOM   1396  N   PRO    90       6.363  -2.649   1.195  1.00 10.00      B   
ATOM   1397  CA  PRO    90       7.614  -2.053   1.693  1.00 10.00      B   
ATOM   1398  CB  PRO    90       8.642  -3.181   1.545  1.00 10.00      B   
ATOM   1399  CG  PRO    90       7.829  -4.429   1.507  1.00 10.00      B   
ATOM   1400  CD  PRO    90       6.556  -4.062   0.806  1.00 10.00      B   
ATOM   1401  C   PRO    90       8.023  -0.855   0.844  1.00 10.00      B   
ATOM   1402  O   PRO    90       8.629   0.096   1.337  1.00 10.00      B   
ATOM   1403  N   ASP    91       7.670  -0.913  -0.434  1.00 10.00      B   
ATOM   1404  HN  ASP    91       7.200  -1.713  -0.758  1.00 10.00      B   
ATOM   1405  CA  ASP    91       7.971   0.156  -1.382  1.00 10.00      B   
ATOM   1406  CB  ASP    91       7.492  -0.226  -2.793  1.00 10.00      B   
ATOM   1407  CG  ASP    91       7.919  -1.621  -3.232  1.00 10.00      B   
ATOM   1408  OD1 ASP    91       8.470  -1.760  -4.344  1.00 10.00      B   
ATOM   1409  OD2 ASP    91       7.694  -2.594  -2.473  1.00 10.00      B   
ATOM   1410  C   ASP    91       7.285   1.444  -0.939  1.00 10.00      B   
ATOM   1411  O   ASP    91       7.881   2.523  -0.959  1.00 10.00      B   
ATOM   1412  N   VAL    92       6.025   1.318  -0.530  1.00 10.00      B   
ATOM   1413  HN  VAL    92       5.604   0.431  -0.554  1.00 10.00      B   
ATOM   1414  CA  VAL    92       5.252   2.460  -0.056  1.00 10.00      B   
ATOM   1415  CB  VAL    92       3.763   2.095   0.144  1.00 10.00      B   
ATOM   1416  CG1 VAL    92       2.954   3.316   0.557  1.00 10.00      B   
ATOM   1417  CG2 VAL    92       3.180   1.469  -1.113  1.00 10.00      B   
ATOM   1418  C   VAL    92       5.827   2.950   1.270  1.00 10.00      B   
ATOM   1419  O   VAL    92       5.924   4.154   1.517  1.00 10.00      B   
ATOM   1420  N   LEU    93       6.224   1.998   2.109  1.00 10.00      B   
ATOM   1421  HN  LEU    93       6.120   1.059   1.842  1.00 10.00      B   
ATOM   1422  CA  LEU    93       6.802   2.303   3.411  1.00 10.00      B   
ATOM   1423  CB  LEU    93       7.130   1.011   4.164  1.00 10.00      B   
ATOM   1424  CG  LEU    93       7.712   1.168   5.571  1.00 10.00      B   
ATOM   1425  CD1 LEU    93       6.656   1.688   6.534  1.00 10.00      B   
ATOM   1426  CD2 LEU    93       8.286  -0.153   6.062  1.00 10.00      B   
ATOM   1427  C   LEU    93       8.055   3.163   3.262  1.00 10.00      B   
ATOM   1428  O   LEU    93       8.276   4.087   4.043  1.00 10.00      B   
ATOM   1429  N   GLU    94       8.861   2.853   2.248  1.00 10.00      B   
ATOM   1430  HN  GLU    94       8.625   2.094   1.668  1.00 10.00      B   
ATOM   1431  CA  GLU    94      10.085   3.596   1.975  1.00 10.00      B   
ATOM   1432  CB  GLU    94      10.749   3.074   0.700  1.00 10.00      B   
ATOM   1433  CG  GLU    94      11.548   1.796   0.884  1.00 10.00      B   
ATOM   1434  CD  GLU    94      12.845   2.014   1.639  1.00 10.00      B   
ATOM   1435  OE1 GLU    94      13.467   1.013   2.050  1.00 10.00      B   
ATOM   1436  OE2 GLU    94      13.252   3.182   1.819  1.00 10.00      B   
ATOM   1437  C   GLU    94       9.784   5.081   1.819  1.00 10.00      B   
ATOM   1438  O   GLU    94      10.420   5.930   2.448  1.00 10.00      B   
ATOM   1439  N   GLN    95       8.795   5.389   0.992  1.00 10.00      B   
ATOM   1440  HN  GLN    95       8.308   4.667   0.536  1.00 10.00      B   
ATOM   1441  CA  GLN    95       8.413   6.773   0.756  1.00 10.00      B   
ATOM   1442  CB  GLN    95       7.509   6.902  -0.473  1.00 10.00      B   
ATOM   1443  CG  GLN    95       7.285   8.337  -0.938  1.00 10.00      B   
ATOM   1444  CD  GLN    95       8.551   9.002  -1.453  1.00 10.00      B   
ATOM   1445  OE1 GLN    95       9.660   8.694  -1.017  1.00 10.00      B   
ATOM   1446  NE2 GLN    95       8.391   9.930  -2.385  1.00 10.00      B   
ATOM   1447 HE21 GLN    95       7.479  10.134  -2.686  1.00 10.00      B   
ATOM   1448 HE22 GLN    95       9.190  10.367  -2.743  1.00 10.00      B   
ATOM   1449  C   GLN    95       7.754   7.372   1.991  1.00 10.00      B   
ATOM   1450  O   GLN    95       7.931   8.549   2.286  1.00 10.00      B   
ATOM   1451  N   PHE    96       7.002   6.548   2.716  1.00 10.00      B   
ATOM   1452  HN  PHE    96       6.895   5.615   2.425  1.00 10.00      B   
ATOM   1453  CA  PHE    96       6.329   6.994   3.930  1.00 10.00      B   
ATOM   1454  CB  PHE    96       5.479   5.865   4.522  1.00 10.00      B   
ATOM   1455  CG  PHE    96       4.681   6.257   5.737  1.00 10.00      B   
ATOM   1456  CD1 PHE    96       3.697   7.231   5.653  1.00 10.00      B   
ATOM   1457  CD2 PHE    96       4.914   5.651   6.962  1.00 10.00      B   
ATOM   1458  CE1 PHE    96       2.960   7.588   6.764  1.00 10.00      B   
ATOM   1459  CE2 PHE    96       4.181   6.005   8.078  1.00 10.00      B   
ATOM   1460  CZ  PHE    96       3.203   6.977   7.979  1.00 10.00      B   
ATOM   1461  C   PHE    96       7.354   7.488   4.948  1.00 10.00      B   
ATOM   1462  O   PHE    96       7.200   8.567   5.525  1.00 10.00      B   
ATOM   1463  N   ILE    97       8.408   6.701   5.148  1.00 10.00      B   
ATOM   1464  HN  ILE    97       8.472   5.848   4.654  1.00 10.00      B   
ATOM   1465  CA  ILE    97       9.470   7.064   6.082  1.00 10.00      B   
ATOM   1466  CB  ILE    97      10.492   5.914   6.270  1.00 10.00      B   
ATOM   1467  CG1 ILE    97       9.789   4.662   6.812  1.00 10.00      B   
ATOM   1468  CG2 ILE    97      11.617   6.337   7.209  1.00 10.00      B   
ATOM   1469  CD1 ILE    97      10.660   3.423   6.842  1.00 10.00      B   
ATOM   1470  C   ILE    97      10.188   8.318   5.587  1.00 10.00      B   
ATOM   1471  O   ILE    97      10.523   9.208   6.365  1.00 10.00      B   
ATOM   1472  N   HIS    98      10.408   8.384   4.283  1.00 10.00      B   
ATOM   1473  HN  HIS    98      10.128   7.633   3.712  1.00 10.00      B   
ATOM   1474  CA  HIS    98      11.067   9.535   3.678  1.00 10.00      B   
ATOM   1475  CB  HIS    98      11.301   9.288   2.182  1.00 10.00      B   
ATOM   1476  CG  HIS    98      12.056  10.381   1.487  1.00 10.00      B   
ATOM   1477  ND1 HIS    98      13.431  10.427   1.431  1.00 10.00      B   
ATOM   1478  HD1 HIS    98      14.047   9.775   1.841  1.00 10.00      B   
ATOM   1479  CD2 HIS    98      11.618  11.476   0.816  1.00 10.00      B   
ATOM   1480  CE1 HIS    98      13.805  11.498   0.754  1.00 10.00      B   
ATOM   1481  NE2 HIS    98      12.725  12.149   0.372  1.00 10.00      B   
ATOM   1482  HE2 HIS    98      12.721  12.992  -0.133  1.00 10.00      B   
ATOM   1483  C   HIS    98      10.220  10.791   3.878  1.00 10.00      B   
ATOM   1484  O   HIS    98      10.747  11.887   4.063  1.00 10.00      B   
ATOM   1485  N   LEU    99       8.903  10.612   3.856  1.00 10.00      B   
ATOM   1486  HN  LEU    99       8.547   9.705   3.720  1.00 10.00      B   
ATOM   1487  CA  LEU    99       7.969  11.716   4.025  1.00 10.00      B   
ATOM   1488  CB  LEU    99       6.539  11.281   3.693  1.00 10.00      B   
ATOM   1489  CG  LEU    99       6.223  11.117   2.204  1.00 10.00      B   
ATOM   1490  CD1 LEU    99       4.930  10.340   2.012  1.00 10.00      B   
ATOM   1491  CD2 LEU    99       6.146  12.475   1.521  1.00 10.00      B   
ATOM   1492  C   LEU    99       8.042  12.322   5.423  1.00 10.00      B   
ATOM   1493  O   LEU    99       7.855  13.526   5.586  1.00 10.00      B   
ATOM   1494  N   ARG   100       8.326  11.502   6.433  1.00 10.00      B   
ATOM   1495  HN  ARG   100       8.475  10.547   6.257  1.00 10.00      B   
ATOM   1496  CA  ARG   100       8.420  12.012   7.800  1.00 10.00      B   
ATOM   1497  CB  ARG   100       8.418  10.894   8.850  1.00 10.00      B   
ATOM   1498  CG  ARG   100       9.748  10.182   9.041  1.00 10.00      B   
ATOM   1499  CD  ARG   100       9.833   9.517  10.404  1.00 10.00      B   
ATOM   1500  NE  ARG   100      10.011  10.501  11.470  1.00 10.00      B   
ATOM   1501  HE  ARG   100       9.430  11.306  11.447  1.00 10.00      B   
ATOM   1502  CZ  ARG   100      10.891  10.382  12.462  1.00 10.00      B   
ATOM   1503  NH1 ARG   100      11.680   9.320  12.534  1.00 10.00      B   
ATOM   1504 HH11 ARG   100      12.368   9.232  13.315  1.00 10.00      B   
ATOM   1505 HH12 ARG   100      11.621   8.571  11.816  1.00 10.00      B   
ATOM   1506  NH2 ARG   100      10.995  11.342  13.366  1.00 10.00      B   
ATOM   1507 HH21 ARG   100      11.681  11.251  14.146  1.00 10.00      B   
ATOM   1508 HH22 ARG   100      10.395  12.201  13.299  1.00 10.00      B   
ATOM   1509  C   ARG   100       9.638  12.917   7.953  1.00 10.00      B   
ATOM   1510  O   ARG   100       9.614  13.887   8.707  1.00 10.00      B   
ATOM   1511  N   ALA   101      10.690  12.611   7.201  1.00 10.00      B   
ATOM   1512  HN  ALA   101      10.640  11.833   6.605  1.00 10.00      B   
ATOM   1513  CA  ALA   101      11.914  13.400   7.238  1.00 10.00      B   
ATOM   1514  CB  ALA   101      13.055  12.631   6.587  1.00 10.00      B   
ATOM   1515  C   ALA   101      11.699  14.734   6.535  1.00 10.00      B   
ATOM   1516  O   ALA   101      12.506  15.659   6.659  1.00 10.00      B   
ATOM   1517  N   VAL   102      10.602  14.820   5.797  1.00 10.00      B   
ATOM   1518  HN  VAL   102      10.006  14.043   5.738  1.00 10.00      B   
ATOM   1519  CA  VAL   102      10.257  16.030   5.071  1.00 10.00      B   
ATOM   1520  CB  VAL   102       9.669  15.707   3.678  1.00 10.00      B   
ATOM   1521  CG1 VAL   102       9.270  16.981   2.946  1.00 10.00      B   
ATOM   1522  CG2 VAL   102      10.665  14.909   2.852  1.00 10.00      B   
ATOM   1523  C   VAL   102       9.259  16.868   5.867  1.00 10.00      B   
ATOM   1524  O   VAL   102       9.522  18.029   6.170  1.00 10.00      B   
ATOM   1525  N   SER   103       8.133  16.260   6.227  1.00 10.00      B   
ATOM   1526  HN  SER   103       7.998  15.321   5.974  1.00 10.00      B   
ATOM   1527  CA  SER   103       7.079  16.944   6.974  1.00 10.00      B   
ATOM   1528  CB  SER   103       5.882  16.012   7.169  1.00 10.00      B   
ATOM   1529  OG  SER   103       5.615  15.286   5.983  1.00 10.00      B   
ATOM   1530  HG  SER   103       5.817  14.353   6.128  1.00 10.00      B   
ATOM   1531  C   SER   103       7.567  17.479   8.321  1.00 10.00      B   
ATOM   1532  O   SER   103       7.154  18.556   8.757  1.00 10.00      B   
ATOM   1533  N   GLU   104       8.457  16.739   8.971  1.00 10.00      B   
ATOM   1534  HN  GLU   104       8.762  15.893   8.574  1.00 10.00      B   
ATOM   1535  CA  GLU   104       8.988  17.148  10.267  1.00 10.00      B   
ATOM   1536  CB  GLU   104       9.556  15.950  11.031  1.00 10.00      B   
ATOM   1537  CG  GLU   104       8.484  15.045  11.621  1.00 10.00      B   
ATOM   1538  CD  GLU   104       9.048  13.823  12.317  1.00 10.00      B   
ATOM   1539  OE1 GLU   104       9.928  13.977  13.195  1.00 10.00      B   
ATOM   1540  OE2 GLU   104       8.604  12.699  12.005  1.00 10.00      B   
ATOM   1541  C   GLU   104      10.034  18.253  10.130  1.00 10.00      B   
ATOM   1542  O   GLU   104      10.517  18.789  11.124  1.00 10.00      B   
ATOM   1543  N   ALA   105      10.380  18.589   8.893  1.00 10.00      B   
ATOM   1544  HN  ALA   105       9.962  18.124   8.139  1.00 10.00      B   
ATOM   1545  CA  ALA   105      11.359  19.633   8.628  1.00 10.00      B   
ATOM   1546  CB  ALA   105      12.484  19.098   7.755  1.00 10.00      B   
ATOM   1547  C   ALA   105      10.690  20.829   7.963  1.00 10.00      B   
ATOM   1548  O   ALA   105      10.748  21.951   8.462  1.00 10.00      B   
ATOM   1549  N   THR   106      10.049  20.582   6.835  1.00 10.00      B   
ATOM   1550  HN  THR   106      10.028  19.657   6.490  1.00 10.00      B   
ATOM   1551  CB  THR   106      10.320  22.427   5.196  1.00 10.00      B   
ATOM   1552  OG1 THR   106      11.376  22.979   6.000  1.00 10.00      B   
ATOM   1553  HG1 THR   106      11.314  22.618   6.898  1.00 10.00      B   
ATOM   1554  CG2 THR   106       9.584  23.557   4.493  1.00 10.00      B   
ATOM   1555  CA  THR   106       9.353  21.618   6.088  1.00 10.00      B   
ATOM   1556  C   THR   106       8.279  20.973   5.218  1.00 10.00      B   
ATOM   1557  O   THR   106       8.625  20.455   4.138  1.00 10.00      B   
ATOM   1558  OXT THR   106       7.104  20.965   5.637  1.00 10.00      B   
END
