# Supplementary material for: Large-scale discovery of protein interactions at residue resolution using co-evolution calculated from genomic sequences
Source: Nat Commun. 2021 Mar 2;12:1396. doi: 10.1038/s41467-021-21636-z (PMC7925567; doi:10.1038/s41467-021-21636-z)
Supplement: Supplementary file 13 — Supplementary Data 11 [file 41467_2021_21636_MOESM13_ESM.zip › supplementary_prediction/membrane127199_SECE_ATPD/models/rmsdclust2_top1_haddock_27w.pdb]

REMARK FILENAME="haddock_27w.pdb0"
REMARK ===============================================================
REMARK HADDOCK run for haddock
REMARK initial structure: haddock_27.pdb
REMARK final NOE weights: unambig 50 amb: 50
REMARK ===============================================================
REMARK            total,bonds,angles,improper,dihe,vdw,elec,air,cdih,coup,rdcs,vean,dani,xpcs,rg
REMARK energies: 116.619, 0, 0, 0, 0, -38.992, -85.4771, 241.088, 0, 0, 0, 0, 0, 0, 0
REMARK ===============================================================
REMARK            bonds,angles,impropers,dihe,air,cdih,coup,rdcs,vean,dani,xpcs
REMARK rms-dev.: 0,0,0,0,9.43562,0,0, 0, 0, 0, 0
REMARK ===============================================================
REMARK               air,cdih,coup,rdcs,vean,dani,xpcs
REMARK               >0.3,>5,>1,>0,>5,>0.2,>0.2
REMARK violations.: 3, 0, 0, 0, 0, 0, 0
REMARK ===============================================================
REMARK                        CVpartition#,violations,rms
REMARK AIRs cross-validation: 1, 0, NaN
REMARK ===============================================================
REMARK NCS energy: 0
REMARK ===============================================================
REMARK Symmetry energy: 0
REMARK ===============================================================
REMARK Desolvation energy: -36.8422
REMARK Internal energy free molecules: 16311.9
REMARK Internal energy complex: -5832.48
REMARK Binding energy: -22305.7
REMARK ===============================================================
REMARK buried surface area: 1392.39
REMARK ===============================================================
REMARK water - chain1: 0 0 0
REMARK water - chain2: 0 0 0
REMARK water - chain3: 0 0 0
REMARK water - chain4: 0 0 0
REMARK water - chain5: 0 0 0
REMARK water - chain6: 0 0 0
REMARK ===============================================================
REMARK water - water: 0 0 0
REMARK ===============================================================
REMARK DATE:05-Aug-2020  08:24:39       created by user: he47
REMARK VERSION:1.3
ATOM      1  CB  LEU    60      26.147  -2.670 -19.804  1.00 10.00      A   
ATOM      2  CG  LEU    60      26.967  -1.549 -20.452  1.00 10.00      A   
ATOM      3  CD1 LEU    60      26.185  -0.909 -21.587  1.00 10.00      A   
ATOM      4  CD2 LEU    60      27.353  -0.501 -19.419  1.00 10.00      A   
ATOM      5  C   LEU    60      25.945  -4.294 -17.897  1.00 10.00      A   
ATOM      6  O   LEU    60      25.542  -3.700 -16.897  1.00 10.00      A   
ATOM      7  N   LEU    60      27.704  -4.600 -19.642  1.00 10.00      A   
ATOM      8  HT1 LEU    60      27.081  -5.158 -20.261  1.00 10.00      A   
ATOM      9  HT2 LEU    60      28.198  -5.246 -18.995  1.00 10.00      A   
ATOM     10  HT3 LEU    60      28.408  -4.113 -20.230  1.00 10.00      A   
ATOM     11  CA  LEU    60      26.909  -3.615 -18.870  1.00 10.00      A   
ATOM     12  N   LEU    61      25.574  -5.540 -18.185  1.00 10.00      A   
ATOM     13  HN  LEU    61      25.913  -5.971 -18.999  1.00 10.00      A   
ATOM     14  CA  LEU    61      24.657  -6.275 -17.322  1.00 10.00      A   
ATOM     15  CB  LEU    61      24.032  -7.456 -18.070  1.00 10.00      A   
ATOM     16  CG  LEU    61      22.925  -7.103 -19.069  1.00 10.00      A   
ATOM     17  CD1 LEU    61      22.476  -8.337 -19.836  1.00 10.00      A   
ATOM     18  CD2 LEU    61      21.746  -6.453 -18.359  1.00 10.00      A   
ATOM     19  C   LEU    61      25.345  -6.747 -16.043  1.00 10.00      A   
ATOM     20  O   LEU    61      24.696  -6.939 -15.010  1.00 10.00      A   
ATOM     21  N   THR    62      26.660  -6.917 -16.112  1.00 10.00      A   
ATOM     22  HN  THR    62      27.121  -6.736 -16.956  1.00 10.00      A   
ATOM     23  CA  THR    62      27.437  -7.362 -14.964  1.00 10.00      A   
ATOM     24  CB  THR    62      28.883  -7.702 -15.373  1.00 10.00      A   
ATOM     25  OG1 THR    62      28.880  -8.289 -16.685  1.00 10.00      A   
ATOM     26  HG1 THR    62      29.268  -9.170 -16.640  1.00 10.00      A   
ATOM     27  CG2 THR    62      29.499  -8.683 -14.385  1.00 10.00      A   
ATOM     28  C   THR    62      27.445  -6.291 -13.873  1.00 10.00      A   
ATOM     29  O   THR    62      27.237  -6.587 -12.694  1.00 10.00      A   
ATOM     30  N   THR    63      27.658  -5.040 -14.274  1.00 10.00      A   
ATOM     31  HN  THR    63      27.810  -4.857 -15.229  1.00 10.00      A   
ATOM     32  CA  THR    63      27.683  -3.929 -13.333  1.00 10.00      A   
ATOM     33  CB  THR    63      28.130  -2.625 -14.020  1.00 10.00      A   
ATOM     34  OG1 THR    63      27.808  -2.689 -15.416  1.00 10.00      A   
ATOM     35  HG1 THR    63      27.155  -2.010 -15.622  1.00 10.00      A   
ATOM     36  CG2 THR    63      29.629  -2.426 -13.855  1.00 10.00      A   
ATOM     37  C   THR    63      26.313  -3.729 -12.697  1.00 10.00      A   
ATOM     38  O   THR    63      26.208  -3.346 -11.529  1.00 10.00      A   
ATOM     39  N   LYS    64      25.267  -4.002 -13.471  1.00 10.00      A   
ATOM     40  HN  LYS    64      25.424  -4.299 -14.392  1.00 10.00      A   
ATOM     41  CA  LYS    64      23.897  -3.870 -12.990  1.00 10.00      A   
ATOM     42  CB  LYS    64      22.903  -3.966 -14.148  1.00 10.00      A   
ATOM     43  CG  LYS    64      22.922  -2.770 -15.081  1.00 10.00      A   
ATOM     44  CD  LYS    64      21.927  -2.945 -16.213  1.00 10.00      A   
ATOM     45  CE  LYS    64      21.951  -1.751 -17.149  1.00 10.00      A   
ATOM     46  NZ  LYS    64      20.986  -1.907 -18.266  1.00 10.00      A   
ATOM     47  HZ1 LYS    64      21.196  -2.770 -18.804  1.00 10.00      A   
ATOM     48  HZ2 LYS    64      21.047  -1.092 -18.906  1.00 10.00      A   
ATOM     49  HZ3 LYS    64      20.015  -1.970 -17.897  1.00 10.00      A   
ATOM     50  C   LYS    64      23.597  -4.944 -11.952  1.00 10.00      A   
ATOM     51  O   LYS    64      22.942  -4.682 -10.939  1.00 10.00      A   
ATOM     52  N   GLY    65      24.084  -6.154 -12.207  1.00 10.00      A   
ATOM     53  HN  GLY    65      24.581  -6.310 -13.041  1.00 10.00      A   
ATOM     54  CA  GLY    65      23.881  -7.245 -11.273  1.00 10.00      A   
ATOM     55  C   GLY    65      24.540  -6.943  -9.946  1.00 10.00      A   
ATOM     56  O   GLY    65      23.916  -7.056  -8.892  1.00 10.00      A   
ATOM     57  N   LYS    66      25.798  -6.515 -10.010  1.00 10.00      A   
ATOM     58  HN  LYS    66      26.232  -6.437 -10.889  1.00 10.00      A   
ATOM     59  CA  LYS    66      26.552  -6.169  -8.811  1.00 10.00      A   
ATOM     60  CB  LYS    66      27.998  -5.809  -9.162  1.00 10.00      A   
ATOM     61  CG  LYS    66      28.878  -7.005  -9.484  1.00 10.00      A   
ATOM     62  CD  LYS    66      30.321  -6.586  -9.703  1.00 10.00      A   
ATOM     63  CE  LYS    66      31.261  -7.777  -9.609  1.00 10.00      A   
ATOM     64  NZ  LYS    66      32.678  -7.382  -9.832  1.00 10.00      A   
ATOM     65  HZ1 LYS    66      32.928  -6.577  -9.218  1.00 10.00      A   
ATOM     66  HZ2 LYS    66      32.820  -7.104 -10.824  1.00 10.00      A   
ATOM     67  HZ3 LYS    66      33.310  -8.176  -9.616  1.00 10.00      A   
ATOM     68  C   LYS    66      25.882  -5.015  -8.073  1.00 10.00      A   
ATOM     69  O   LYS    66      25.870  -4.976  -6.841  1.00 10.00      A   
ATOM     70  N   ALA    67      25.320  -4.082  -8.835  1.00 10.00      A   
ATOM     71  HN  ALA    67      25.380  -4.162  -9.811  1.00 10.00      A   
ATOM     72  CA  ALA    67      24.629  -2.938  -8.259  1.00 10.00      A   
ATOM     73  CB  ALA    67      24.258  -1.937  -9.342  1.00 10.00      A   
ATOM     74  C   ALA    67      23.387  -3.403  -7.509  1.00 10.00      A   
ATOM     75  O   ALA    67      23.086  -2.920  -6.418  1.00 10.00      A   
ATOM     76  N   THR    68      22.679  -4.359  -8.098  1.00 10.00      A   
ATOM     77  HN  THR    68      22.970  -4.701  -8.971  1.00 10.00      A   
ATOM     78  CA  THR    68      21.482  -4.910  -7.481  1.00 10.00      A   
ATOM     79  CB  THR    68      20.733  -5.848  -8.449  1.00 10.00      A   
ATOM     80  OG1 THR    68      20.573  -5.192  -9.718  1.00 10.00      A   
ATOM     81  HG1 THR    68      21.443  -5.025 -10.109  1.00 10.00      A   
ATOM     82  CG2 THR    68      19.360  -6.196  -7.895  1.00 10.00      A   
ATOM     83  C   THR    68      21.860  -5.670  -6.211  1.00 10.00      A   
ATOM     84  O   THR    68      21.178  -5.581  -5.190  1.00 10.00      A   
ATOM     85  N   VAL    69      22.970  -6.399  -6.281  1.00 10.00      A   
ATOM     86  HN  VAL    69      23.466  -6.436  -7.132  1.00 10.00      A   
ATOM     87  CA  VAL    69      23.464  -7.156  -5.138  1.00 10.00      A   
ATOM     88  CB  VAL    69      24.668  -8.051  -5.520  1.00 10.00      A   
ATOM     89  CG1 VAL    69      25.281  -8.702  -4.289  1.00 10.00      A   
ATOM     90  CG2 VAL    69      24.245  -9.119  -6.519  1.00 10.00      A   
ATOM     91  C   VAL    69      23.857  -6.197  -4.016  1.00 10.00      A   
ATOM     92  O   VAL    69      23.612  -6.471  -2.841  1.00 10.00      A   
ATOM     93  N   ALA    70      24.457  -5.067  -4.390  1.00 10.00      A   
ATOM     94  HN  ALA    70      24.640  -4.917  -5.345  1.00 10.00      A   
ATOM     95  CA  ALA    70      24.861  -4.053  -3.422  1.00 10.00      A   
ATOM     96  CB  ALA    70      25.650  -2.948  -4.106  1.00 10.00      A   
ATOM     97  C   ALA    70      23.627  -3.474  -2.743  1.00 10.00      A   
ATOM     98  O   ALA    70      23.608  -3.273  -1.528  1.00 10.00      A   
ATOM     99  N   PHE    71      22.595  -3.222  -3.544  1.00 10.00      A   
ATOM    100  HN  PHE    71      22.690  -3.390  -4.506  1.00 10.00      A   
ATOM    101  CA  PHE    71      21.335  -2.691  -3.041  1.00 10.00      A   
ATOM    102  CB  PHE    71      20.361  -2.444  -4.201  1.00 10.00      A   
ATOM    103  CG  PHE    71      19.043  -1.851  -3.783  1.00 10.00      A   
ATOM    104  CD1 PHE    71      18.966  -0.546  -3.322  1.00 10.00      A   
ATOM    105  CD2 PHE    71      17.881  -2.603  -3.847  1.00 10.00      A   
ATOM    106  CE1 PHE    71      17.756  -0.003  -2.934  1.00 10.00      A   
ATOM    107  CE2 PHE    71      16.667  -2.068  -3.462  1.00 10.00      A   
ATOM    108  CZ  PHE    71      16.605  -0.766  -3.003  1.00 10.00      A   
ATOM    109  C   PHE    71      20.736  -3.668  -2.035  1.00 10.00      A   
ATOM    110  O   PHE    71      20.247  -3.269  -0.981  1.00 10.00      A   
ATOM    111  N   ALA    72      20.802  -4.955  -2.365  1.00 10.00      A   
ATOM    112  HN  ALA    72      21.191  -5.207  -3.233  1.00 10.00      A   
ATOM    113  CA  ALA    72      20.291  -6.001  -1.487  1.00 10.00      A   
ATOM    114  CB  ALA    72      20.319  -7.349  -2.191  1.00 10.00      A   
ATOM    115  C   ALA    72      21.104  -6.046  -0.197  1.00 10.00      A   
ATOM    116  O   ALA    72      20.565  -6.283   0.884  1.00 10.00      A   
ATOM    117  N   ARG    73      22.402  -5.790  -0.317  1.00 10.00      A   
ATOM    118  HN  ARG    73      22.769  -5.604  -1.208  1.00 10.00      A   
ATOM    119  CA  ARG    73      23.294  -5.777   0.838  1.00 10.00      A   
ATOM    120  CB  ARG    73      24.758  -5.621   0.410  1.00 10.00      A   
ATOM    121  CG  ARG    73      25.377  -6.881  -0.172  1.00 10.00      A   
ATOM    122  CD  ARG    73      26.895  -6.779  -0.243  1.00 10.00      A   
ATOM    123  NE  ARG    73      27.357  -5.994  -1.390  1.00 10.00      A   
ATOM    124  HE  ARG    73      27.140  -6.337  -2.286  1.00 10.00      A   
ATOM    125  CZ  ARG    73      28.054  -4.860  -1.289  1.00 10.00      A   
ATOM    126  NH1 ARG    73      28.377  -4.374  -0.096  1.00 10.00      A   
ATOM    127 HH11 ARG    73      28.919  -3.486  -0.023  1.00 10.00      A   
ATOM    128 HH12 ARG    73      28.095  -4.878   0.774  1.00 10.00      A   
ATOM    129  NH2 ARG    73      28.455  -4.227  -2.381  1.00 10.00      A   
ATOM    130 HH21 ARG    73      28.230  -4.610  -3.328  1.00 10.00      A   
ATOM    131 HH22 ARG    73      29.001  -3.340  -2.305  1.00 10.00      A   
ATOM    132  C   ARG    73      22.899  -4.656   1.791  1.00 10.00      A   
ATOM    133  O   ARG    73      22.999  -4.797   3.011  1.00 10.00      A   
ATOM    134  N   GLU    74      22.437  -3.549   1.221  1.00 10.00      A   
ATOM    135  HN  GLU    74      22.398  -3.500   0.241  1.00 10.00      A   
ATOM    136  CA  GLU    74      22.001  -2.403   2.005  1.00 10.00      A   
ATOM    137  CB  GLU    74      22.098  -1.118   1.179  1.00 10.00      A   
ATOM    138  CG  GLU    74      22.107   0.152   2.012  1.00 10.00      A   
ATOM    139  CD  GLU    74      22.871   1.274   1.346  1.00 10.00      A   
ATOM    140  OE1 GLU    74      24.066   1.450   1.663  1.00 10.00      A   
ATOM    141  OE2 GLU    74      22.283   1.986   0.506  1.00 10.00      A   
ATOM    142  C   GLU    74      20.574  -2.621   2.506  1.00 10.00      A   
ATOM    143  O   GLU    74      20.195  -2.131   3.572  1.00 10.00      A   
ATOM    144  N   ALA    75      19.794  -3.377   1.738  1.00 10.00      A   
ATOM    145  HN  ALA    75      20.154  -3.729   0.895  1.00 10.00      A   
ATOM    146  CA  ALA    75      18.416  -3.687   2.099  1.00 10.00      A   
ATOM    147  CB  ALA    75      17.691  -4.343   0.934  1.00 10.00      A   
ATOM    148  C   ALA    75      18.387  -4.587   3.328  1.00 10.00      A   
ATOM    149  O   ALA    75      17.363  -4.719   3.995  1.00 10.00      A   
ATOM    150  N   ARG    76      19.529  -5.201   3.621  1.00 10.00      A   
ATOM    151  HN  ARG    76      20.303  -5.072   3.029  1.00 10.00      A   
ATOM    152  CA  ARG    76      19.660  -6.072   4.781  1.00 10.00      A   
ATOM    153  CB  ARG    76      21.016  -6.776   4.772  1.00 10.00      A   
ATOM    154  CG  ARG    76      21.077  -7.979   3.847  1.00 10.00      A   
ATOM    155  CD  ARG    76      22.506  -8.284   3.425  1.00 10.00      A   
ATOM    156  NE  ARG    76      23.432  -8.296   4.559  1.00 10.00      A   
ATOM    157  HE  ARG    76      23.673  -7.428   4.953  1.00 10.00      A   
ATOM    158  CZ  ARG    76      23.964  -9.404   5.077  1.00 10.00      A   
ATOM    159  NH1 ARG    76      23.658 -10.593   4.571  1.00 10.00      A   
ATOM    160 HH11 ARG    76      22.993 -10.667   3.768  1.00 10.00      A   
ATOM    161 HH12 ARG    76      24.080 -11.458   4.971  1.00 10.00      A   
ATOM    162  NH2 ARG    76      24.794  -9.315   6.110  1.00 10.00      A   
ATOM    163 HH21 ARG    76      25.027  -8.384   6.518  1.00 10.00      A   
ATOM    164 HH22 ARG    76      25.217 -10.177   6.520  1.00 10.00      A   
ATOM    165  C   ARG    76      19.491  -5.267   6.062  1.00 10.00      A   
ATOM    166  O   ARG    76      19.047  -5.785   7.087  1.00 10.00      A   
ATOM    167  N   THR    77      19.836  -3.989   5.990  1.00 10.00      A   
ATOM    168  HN  THR    77      20.196  -3.634   5.149  1.00 10.00      A   
ATOM    169  CA  THR    77      19.700  -3.100   7.128  1.00 10.00      A   
ATOM    170  CB  THR    77      20.431  -1.771   6.884  1.00 10.00      A   
ATOM    171  OG1 THR    77      21.444  -1.963   5.888  1.00 10.00      A   
ATOM    172  HG1 THR    77      21.085  -1.725   5.019  1.00 10.00      A   
ATOM    173  CG2 THR    77      21.079  -1.278   8.170  1.00 10.00      A   
ATOM    174  C   THR    77      18.220  -2.821   7.366  1.00 10.00      A   
ATOM    175  O   THR    77      17.791  -2.586   8.496  1.00 10.00      A   
ATOM    176  N   GLU    78      17.441  -2.879   6.288  1.00 10.00      A   
ATOM    177  HN  GLU    78      17.843  -3.087   5.416  1.00 10.00      A   
ATOM    178  CA  GLU    78      16.005  -2.652   6.367  1.00 10.00      A   
ATOM    179  CB  GLU    78      15.405  -2.435   4.978  1.00 10.00      A   
ATOM    180  CG  GLU    78      16.082  -1.342   4.167  1.00 10.00      A   
ATOM    181  CD  GLU    78      16.315  -0.074   4.960  1.00 10.00      A   
ATOM    182  OE1 GLU    78      17.490   0.308   5.136  1.00 10.00      A   
ATOM    183  OE2 GLU    78      15.331   0.546   5.414  1.00 10.00      A   
ATOM    184  C   GLU    78      15.336  -3.837   7.055  1.00 10.00      A   
ATOM    185  O   GLU    78      14.240  -3.720   7.604  1.00 10.00      A   
ATOM    186  N   VAL    79      16.018  -4.978   7.029  1.00 10.00      A   
ATOM    187  HN  VAL    79      16.876  -5.006   6.559  1.00 10.00      A   
ATOM    188  CA  VAL    79      15.524  -6.187   7.674  1.00 10.00      A   
ATOM    189  CB  VAL    79      16.321  -7.437   7.233  1.00 10.00      A   
ATOM    190  CG1 VAL    79      15.718  -8.704   7.816  1.00 10.00      A   
ATOM    191  CG2 VAL    79      16.374  -7.532   5.716  1.00 10.00      A   
ATOM    192  C   VAL    79      15.609  -6.015   9.191  1.00 10.00      A   
ATOM    193  O   VAL    79      14.878  -6.650   9.953  1.00 10.00      A   
ATOM    194  N   ARG    80      16.504  -5.133   9.624  1.00 10.00      A   
ATOM    195  HN  ARG    80      17.071  -4.670   8.972  1.00 10.00      A   
ATOM    196  CA  ARG    80      16.666  -4.839  11.040  1.00 10.00      A   
ATOM    197  CB  ARG    80      18.089  -4.363  11.333  1.00 10.00      A   
ATOM    198  CG  ARG    80      19.192  -5.290  10.859  1.00 10.00      A   
ATOM    199  CD  ARG    80      20.534  -4.828  11.400  1.00 10.00      A   
ATOM    200  NE  ARG    80      21.661  -5.334  10.619  1.00 10.00      A   
ATOM    201  HE  ARG    80      21.621  -6.275  10.334  1.00 10.00      A   
ATOM    202  CZ  ARG    80      22.724  -4.596  10.279  1.00 10.00      A   
ATOM    203  NH1 ARG    80      22.800  -3.318  10.644  1.00 10.00      A   
ATOM    204 HH11 ARG    80      22.032  -2.882  11.197  1.00 10.00      A   
ATOM    205 HH12 ARG    80      23.633  -2.746  10.378  1.00 10.00      A   
ATOM    206  NH2 ARG    80      23.719  -5.139   9.587  1.00 10.00      A   
ATOM    207 HH21 ARG    80      23.679  -6.142   9.313  1.00 10.00      A   
ATOM    208 HH22 ARG    80      24.552  -4.566   9.321  1.00 10.00      A   
ATOM    209  C   ARG    80      15.685  -3.740  11.429  1.00 10.00      A   
ATOM    210  O   ARG    80      15.587  -3.351  12.591  1.00 10.00      A   
ATOM    211  N   LYS    81      14.982  -3.229  10.426  1.00 10.00      A   
ATOM    212  HN  LYS    81      15.129  -3.577   9.520  1.00 10.00      A   
ATOM    213  CA  LYS    81      14.001  -2.173  10.618  1.00 10.00      A   
ATOM    214  CB  LYS    81      14.285  -1.016   9.655  1.00 10.00      A   
ATOM    215  CG  LYS    81      15.679  -0.419   9.769  1.00 10.00      A   
ATOM    216  CD  LYS    81      15.952   0.547   8.627  1.00 10.00      A   
ATOM    217  CE  LYS    81      17.422   0.921   8.551  1.00 10.00      A   
ATOM    218  NZ  LYS    81      17.731   1.725   7.339  1.00 10.00      A   
ATOM    219  HZ1 LYS    81      17.506   1.178   6.473  1.00 10.00      A   
ATOM    220  HZ2 LYS    81      18.738   1.975   7.323  1.00 10.00      A   
ATOM    221  HZ3 LYS    81      17.170   2.598   7.336  1.00 10.00      A   
ATOM    222  C   LYS    81      12.599  -2.713  10.360  1.00 10.00      A   
ATOM    223  O   LYS    81      11.628  -1.953  10.294  1.00 10.00      A   
ATOM    224  N   VAL    82      12.504  -4.026  10.210  1.00 10.00      A   
ATOM    225  HN  VAL    82      13.312  -4.574  10.282  1.00 10.00      A   
ATOM    226  CA  VAL    82      11.226  -4.674   9.954  1.00 10.00      A   
ATOM    227  CB  VAL    82      11.399  -6.009   9.186  1.00 10.00      A   
ATOM    228  CG1 VAL    82      11.755  -7.156  10.125  1.00 10.00      A   
ATOM    229  CG2 VAL    82      10.160  -6.336   8.364  1.00 10.00      A   
ATOM    230  C   VAL    82      10.471  -4.909  11.260  1.00 10.00      A   
ATOM    231  O   VAL    82      11.067  -4.928  12.341  1.00 10.00      A   
ATOM    232  N   ILE    83       9.164  -5.075  11.155  1.00 10.00      A   
ATOM    233  HN  ILE    83       8.744  -5.049  10.267  1.00 10.00      A   
ATOM    234  CA  ILE    83       8.329  -5.303  12.320  1.00 10.00      A   
ATOM    235  CB  ILE    83       6.973  -4.582  12.175  1.00 10.00      A   
ATOM    236  CG1 ILE    83       7.172  -3.160  11.635  1.00 10.00      A   
ATOM    237  CG2 ILE    83       6.227  -4.556  13.502  1.00 10.00      A   
ATOM    238  CD1 ILE    83       8.087  -2.288  12.472  1.00 10.00      A   
ATOM    239  C   ILE    83       8.090  -6.796  12.505  1.00 10.00      A   
ATOM    240  O   ILE    83       7.636  -7.480  11.586  1.00 10.00      A   
ATOM    241  N   TRP    84       8.412  -7.299  13.686  1.00 10.00      A   
ATOM    242  HN  TRP    84       8.783  -6.707  14.377  1.00 10.00      A   
ATOM    243  CA  TRP    84       8.229  -8.712  13.983  1.00 10.00      A   
ATOM    244  CB  TRP    84       9.044  -9.116  15.210  1.00 10.00      A   
ATOM    245  CG  TRP    84      10.519  -9.076  14.970  1.00 10.00      A   
ATOM    246  CD1 TRP    84      11.454  -8.422  15.716  1.00 10.00      A   
ATOM    247  CD2 TRP    84      11.230  -9.705  13.899  1.00 10.00      A   
ATOM    248  NE1 TRP    84      12.702  -8.609  15.178  1.00 10.00      A   
ATOM    249  HE1 TRP    84      13.540  -8.241  15.539  1.00 10.00      A   
ATOM    250  CE2 TRP    84      12.591  -9.394  14.060  1.00 10.00      A   
ATOM    251  CE3 TRP    84      10.844 -10.504  12.816  1.00 10.00      A   
ATOM    252  CZ2 TRP    84      13.570  -9.855  13.182  1.00 10.00      A   
ATOM    253  CZ3 TRP    84      11.815 -10.959  11.947  1.00 10.00      A   
ATOM    254  CH2 TRP    84      13.162 -10.635  12.135  1.00 10.00      A   
ATOM    255  C   TRP    84       6.754  -9.043  14.178  1.00 10.00      A   
ATOM    256  O   TRP    84       5.975  -8.190  14.617  1.00 10.00      A   
ATOM    257  N   PRO    85       6.351 -10.280  13.831  1.00 10.00      A   
ATOM    258  CA  PRO    85       4.961 -10.739  13.958  1.00 10.00      A   
ATOM    259  CB  PRO    85       5.049 -12.238  13.661  1.00 10.00      A   
ATOM    260  CG  PRO    85       6.252 -12.370  12.794  1.00 10.00      A   
ATOM    261  CD  PRO    85       7.224 -11.333  13.280  1.00 10.00      A   
ATOM    262  C   PRO    85       4.400 -10.510  15.358  1.00 10.00      A   
ATOM    263  O   PRO    85       4.739 -11.219  16.307  1.00 10.00      A   
ATOM    264  N   THR    86       3.557  -9.500  15.476  1.00 10.00      A   
ATOM    265  HN  THR    86       3.342  -8.963  14.682  1.00 10.00      A   
ATOM    266  CA  THR    86       2.939  -9.164  16.742  1.00 10.00      A   
ATOM    267  CB  THR    86       3.041  -7.651  17.007  1.00 10.00      A   
ATOM    268  OG1 THR    86       4.366  -7.203  16.677  1.00 10.00      A   
ATOM    269  HG1 THR    86       4.696  -7.699  15.914  1.00 10.00      A   
ATOM    270  CG2 THR    86       2.758  -7.345  18.468  1.00 10.00      A   
ATOM    271  C   THR    86       1.473  -9.590  16.727  1.00 10.00      A   
ATOM    272  O   THR    86       0.673  -9.053  15.960  1.00 10.00      A   
ATOM    273  N   ARG    87       1.138 -10.556  17.575  1.00 10.00      A   
ATOM    274  HN  ARG    87       1.825 -10.914  18.177  1.00 10.00      A   
ATOM    275  CA  ARG    87      -0.219 -11.093  17.662  1.00 10.00      A   
ATOM    276  CB  ARG    87      -0.292 -12.158  18.763  1.00 10.00      A   
ATOM    277  CG  ARG    87       0.854 -13.155  18.722  1.00 10.00      A   
ATOM    278  CD  ARG    87       0.899 -14.007  19.979  1.00 10.00      A   
ATOM    279  NE  ARG    87      -0.014 -15.143  19.902  1.00 10.00      A   
ATOM    280  HE  ARG    87      -0.961 -14.948  19.705  1.00 10.00      A   
ATOM    281  CZ  ARG    87       0.356 -16.412  20.076  1.00 10.00      A   
ATOM    282  NH1 ARG    87       1.621 -16.712  20.343  1.00 10.00      A   
ATOM    283 HH11 ARG    87       2.337 -15.955  20.416  1.00 10.00      A   
ATOM    284 HH12 ARG    87       1.908 -17.707  20.483  1.00 10.00      A   
ATOM    285  NH2 ARG    87      -0.544 -17.380  19.977  1.00 10.00      A   
ATOM    286 HH21 ARG    87      -0.263 -18.380  20.110  1.00 10.00      A   
ATOM    287 HH22 ARG    87      -1.540 -17.150  19.764  1.00 10.00      A   
ATOM    288  C   ARG    87      -1.243  -9.992  17.920  1.00 10.00      A   
ATOM    289  O   ARG    87      -2.259  -9.902  17.229  1.00 10.00      A   
ATOM    290  N   GLN    88      -0.952  -9.142  18.898  1.00 10.00      A   
ATOM    291  HN  GLN    88      -0.116  -9.261  19.399  1.00 10.00      A   
ATOM    292  CA  GLN    88      -1.840  -8.041  19.255  1.00 10.00      A   
ATOM    293  CB  GLN    88      -1.293  -7.293  20.474  1.00 10.00      A   
ATOM    294  CG  GLN    88      -2.143  -6.115  20.932  1.00 10.00      A   
ATOM    295  CD  GLN    88      -3.504  -6.524  21.473  1.00 10.00      A   
ATOM    296  OE1 GLN    88      -4.102  -7.505  21.031  1.00 10.00      A   
ATOM    297  NE2 GLN    88      -4.004  -5.762  22.437  1.00 10.00      A   
ATOM    298 HE21 GLN    88      -3.471  -4.991  22.737  1.00 10.00      A   
ATOM    299 HE22 GLN    88      -4.878  -5.996  22.810  1.00 10.00      A   
ATOM    300  C   GLN    88      -2.039  -7.082  18.079  1.00 10.00      A   
ATOM    301  O   GLN    88      -3.165  -6.682  17.770  1.00 10.00      A   
ATOM    302  N   GLU    89      -0.942  -6.726  17.421  1.00 10.00      A   
ATOM    303  HN  GLU    89      -0.075  -7.073  17.713  1.00 10.00      A   
ATOM    304  CA  GLU    89      -0.998  -5.822  16.279  1.00 10.00      A   
ATOM    305  CB  GLU    89       0.403  -5.368  15.875  1.00 10.00      A   
ATOM    306  CG  GLU    89       0.714  -3.926  16.251  1.00 10.00      A   
ATOM    307  CD  GLU    89       0.224  -3.559  17.636  1.00 10.00      A   
ATOM    308  OE1 GLU    89      -0.902  -3.024  17.753  1.00 10.00      A   
ATOM    309  OE2 GLU    89       0.960  -3.805  18.615  1.00 10.00      A   
ATOM    310  C   GLU    89      -1.730  -6.466  15.105  1.00 10.00      A   
ATOM    311  O   GLU    89      -2.489  -5.802  14.397  1.00 10.00      A   
ATOM    312  N   THR    90      -1.512  -7.762  14.917  1.00 10.00      A   
ATOM    313  HN  THR    90      -0.890  -8.234  15.513  1.00 10.00      A   
ATOM    314  CA  THR    90      -2.165  -8.502  13.846  1.00 10.00      A   
ATOM    315  CB  THR    90      -1.698  -9.973  13.815  1.00 10.00      A   
ATOM    316  OG1 THR    90      -0.277 -10.018  13.621  1.00 10.00      A   
ATOM    317  HG1 THR    90       0.163  -9.652  14.400  1.00 10.00      A   
ATOM    318  CG2 THR    90      -2.384 -10.742  12.695  1.00 10.00      A   
ATOM    319  C   THR    90      -3.678  -8.449  14.033  1.00 10.00      A   
ATOM    320  O   THR    90      -4.433  -8.230  13.081  1.00 10.00      A   
ATOM    321  N   LEU    91      -4.113  -8.634  15.272  1.00 10.00      A   
ATOM    322  HN  LEU    91      -3.461  -8.817  15.985  1.00 10.00      A   
ATOM    323  CA  LEU    91      -5.528  -8.590  15.596  1.00 10.00      A   
ATOM    324  CB  LEU    91      -5.763  -9.048  17.038  1.00 10.00      A   
ATOM    325  CG  LEU    91      -5.471 -10.520  17.330  1.00 10.00      A   
ATOM    326  CD1 LEU    91      -5.572 -10.799  18.821  1.00 10.00      A   
ATOM    327  CD2 LEU    91      -6.409 -11.423  16.545  1.00 10.00      A   
ATOM    328  C   LEU    91      -6.063  -7.179  15.393  1.00 10.00      A   
ATOM    329  O   LEU    91      -7.135  -6.989  14.824  1.00 10.00      A   
ATOM    330  N   HIS    92      -5.289  -6.198  15.847  1.00 10.00      A   
ATOM    331  HN  HIS    92      -4.443  -6.431  16.289  1.00 10.00      A   
ATOM    332  CA  HIS    92      -5.655  -4.791  15.719  1.00 10.00      A   
ATOM    333  CB  HIS    92      -4.534  -3.888  16.250  1.00 10.00      A   
ATOM    334  CG  HIS    92      -4.539  -3.692  17.736  1.00 10.00      A   
ATOM    335  ND1 HIS    92      -3.422  -3.309  18.449  1.00 10.00      A   
ATOM    336  HD1 HIS    92      -2.516  -3.150  18.072  1.00 10.00      A   
ATOM    337  CD2 HIS    92      -5.538  -3.804  18.642  1.00 10.00      A   
ATOM    338  CE1 HIS    92      -3.733  -3.195  19.725  1.00 10.00      A   
ATOM    339  NE2 HIS    92      -5.010  -3.487  19.868  1.00 10.00      A   
ATOM    340  HE2 HIS    92      -5.510  -3.463  20.716  1.00 10.00      A   
ATOM    341  C   HIS    92      -5.952  -4.436  14.266  1.00 10.00      A   
ATOM    342  O   HIS    92      -7.048  -3.978  13.943  1.00 10.00      A   
ATOM    343  N   THR    93      -4.974  -4.672  13.396  1.00 10.00      A   
ATOM    344  HN  THR    93      -4.129  -5.057  13.721  1.00 10.00      A   
ATOM    345  CA  THR    93      -5.110  -4.377  11.978  1.00 10.00      A   
ATOM    346  CB  THR    93      -3.826  -4.751  11.213  1.00 10.00      A   
ATOM    347  OG1 THR    93      -2.691  -4.164  11.870  1.00 10.00      A   
ATOM    348  HG1 THR    93      -2.793  -3.205  11.890  1.00 10.00      A   
ATOM    349  CG2 THR    93      -3.885  -4.259   9.773  1.00 10.00      A   
ATOM    350  C   THR    93      -6.300  -5.115  11.364  1.00 10.00      A   
ATOM    351  O   THR    93      -7.122  -4.509  10.678  1.00 10.00      A   
ATOM    352  N   THR    94      -6.406  -6.411  11.638  1.00 10.00      A   
ATOM    353  HN  THR    94      -5.739  -6.835  12.220  1.00 10.00      A   
ATOM    354  CA  THR    94      -7.493  -7.218  11.097  1.00 10.00      A   
ATOM    355  CB  THR    94      -7.358  -8.697  11.511  1.00 10.00      A   
ATOM    356  OG1 THR    94      -6.030  -9.156  11.202  1.00 10.00      A   
ATOM    357  HG1 THR    94      -5.439  -8.939  11.939  1.00 10.00      A   
ATOM    358  CG2 THR    94      -8.370  -9.557  10.771  1.00 10.00      A   
ATOM    359  C   THR    94      -8.866  -6.676  11.503  1.00 10.00      A   
ATOM    360  O   THR    94      -9.740  -6.500  10.655  1.00 10.00      A   
ATOM    361  N   LEU    95      -9.037  -6.385  12.788  1.00 10.00      A   
ATOM    362  HN  LEU    95      -8.291  -6.519  13.416  1.00 10.00      A   
ATOM    363  CA  LEU    95     -10.305  -5.870  13.294  1.00 10.00      A   
ATOM    364  CB  LEU    95     -10.270  -5.743  14.819  1.00 10.00      A   
ATOM    365  CG  LEU    95     -10.353  -7.053  15.609  1.00 10.00      A   
ATOM    366  CD1 LEU    95     -10.155  -6.795  17.096  1.00 10.00      A   
ATOM    367  CD2 LEU    95     -11.683  -7.748  15.358  1.00 10.00      A   
ATOM    368  C   LEU    95     -10.668  -4.530  12.662  1.00 10.00      A   
ATOM    369  O   LEU    95     -11.795  -4.342  12.194  1.00 10.00      A   
ATOM    370  N   ILE    96      -9.707  -3.611  12.642  1.00 10.00      A   
ATOM    371  HN  ILE    96      -8.828  -3.833  13.022  1.00 10.00      A   
ATOM    372  CA  ILE    96      -9.918  -2.284  12.076  1.00 10.00      A   
ATOM    373  CB  ILE    96      -8.701  -1.362  12.313  1.00 10.00      A   
ATOM    374  CG1 ILE    96      -8.479  -1.157  13.815  1.00 10.00      A   
ATOM    375  CG2 ILE    96      -8.893  -0.019  11.617  1.00 10.00      A   
ATOM    376  CD1 ILE    96      -7.174  -0.469  14.157  1.00 10.00      A   
ATOM    377  C   ILE    96     -10.237  -2.353  10.582  1.00 10.00      A   
ATOM    378  O   ILE    96     -11.227  -1.779  10.128  1.00 10.00      A   
ATOM    379  N   VAL    97      -9.409  -3.070   9.827  1.00 10.00      A   
ATOM    380  HN  VAL    97      -8.646  -3.529  10.248  1.00 10.00      A   
ATOM    381  CA  VAL    97      -9.610  -3.194   8.387  1.00 10.00      A   
ATOM    382  CB  VAL    97      -8.452  -3.950   7.694  1.00 10.00      A   
ATOM    383  CG1 VAL    97      -8.749  -4.164   6.216  1.00 10.00      A   
ATOM    384  CG2 VAL    97      -7.147  -3.184   7.857  1.00 10.00      A   
ATOM    385  C   VAL    97     -10.945  -3.861   8.058  1.00 10.00      A   
ATOM    386  O   VAL    97     -11.708  -3.355   7.234  1.00 10.00      A   
ATOM    387  N   ALA    98     -11.236  -4.972   8.729  1.00 10.00      A   
ATOM    388  HN  ALA    98     -10.602  -5.307   9.404  1.00 10.00      A   
ATOM    389  CA  ALA    98     -12.476  -5.708   8.496  1.00 10.00      A   
ATOM    390  CB  ALA    98     -12.513  -6.987   9.316  1.00 10.00      A   
ATOM    391  C   ALA    98     -13.703  -4.849   8.778  1.00 10.00      A   
ATOM    392  O   ALA    98     -14.694  -4.914   8.050  1.00 10.00      A   
ATOM    393  N   ALA    99     -13.631  -4.038   9.826  1.00 10.00      A   
ATOM    394  HN  ALA    99     -12.812  -4.026  10.368  1.00 10.00      A   
ATOM    395  CA  ALA    99     -14.742  -3.171  10.195  1.00 10.00      A   
ATOM    396  CB  ALA    99     -14.512  -2.564  11.569  1.00 10.00      A   
ATOM    397  C   ALA    99     -14.965  -2.078   9.152  1.00 10.00      A   
ATOM    398  O   ALA    99     -16.076  -1.906   8.644  1.00 10.00      A   
ATOM    399  N   VAL   100     -13.899  -1.355   8.825  1.00 10.00      A   
ATOM    400  HN  VAL   100     -13.036  -1.557   9.251  1.00 10.00      A   
ATOM    401  CA  VAL   100     -13.974  -0.270   7.849  1.00 10.00      A   
ATOM    402  CB  VAL   100     -12.651   0.527   7.778  1.00 10.00      A   
ATOM    403  CG1 VAL   100     -12.735   1.639   6.740  1.00 10.00      A   
ATOM    404  CG2 VAL   100     -12.307   1.104   9.143  1.00 10.00      A   
ATOM    405  C   VAL   100     -14.343  -0.792   6.459  1.00 10.00      A   
ATOM    406  O   VAL   100     -15.171  -0.202   5.760  1.00 10.00      A   
ATOM    407  N   THR   101     -13.751  -1.915   6.074  1.00 10.00      A   
ATOM    408  HN  THR   101     -13.118  -2.360   6.682  1.00 10.00      A   
ATOM    409  CA  THR   101     -14.009  -2.505   4.770  1.00 10.00      A   
ATOM    410  CB  THR   101     -13.011  -3.647   4.446  1.00 10.00      A   
ATOM    411  OG1 THR   101     -12.708  -3.643   3.048  1.00 10.00      A   
ATOM    412  HG1 THR   101     -11.977  -3.031   2.885  1.00 10.00      A   
ATOM    413  CG2 THR   101     -13.553  -5.014   4.840  1.00 10.00      A   
ATOM    414  C   THR   101     -15.463  -2.982   4.640  1.00 10.00      A   
ATOM    415  O   THR   101     -16.018  -3.016   3.537  1.00 10.00      A   
ATOM    416  N   ALA   102     -16.078  -3.324   5.768  1.00 10.00      A   
ATOM    417  HN  ALA   102     -15.589  -3.268   6.619  1.00 10.00      A   
ATOM    418  CA  ALA   102     -17.460  -3.788   5.774  1.00 10.00      A   
ATOM    419  CB  ALA   102     -17.796  -4.428   7.110  1.00 10.00      A   
ATOM    420  C   ALA   102     -18.416  -2.639   5.480  1.00 10.00      A   
ATOM    421  O   ALA   102     -19.409  -2.807   4.770  1.00 10.00      A   
ATOM    422  N   VAL   103     -18.096  -1.462   6.020  1.00 10.00      A   
ATOM    423  HN  VAL   103     -17.281  -1.392   6.565  1.00 10.00      A   
ATOM    424  CA  VAL   103     -18.919  -0.273   5.819  1.00 10.00      A   
ATOM    425  CB  VAL   103     -18.344   0.946   6.576  1.00 10.00      A   
ATOM    426  CG1 VAL   103     -19.260   2.155   6.438  1.00 10.00      A   
ATOM    427  CG2 VAL   103     -18.123   0.609   8.041  1.00 10.00      A   
ATOM    428  C   VAL   103     -19.009   0.056   4.334  1.00 10.00      A   
ATOM    429  O   VAL   103     -20.061   0.455   3.833  1.00 10.00      A   
ATOM    430  N   MET   104     -17.901  -0.146   3.631  1.00 10.00      A   
ATOM    431  HN  MET   104     -17.100  -0.480   4.092  1.00 10.00      A   
ATOM    432  CA  MET   104     -17.839   0.115   2.198  1.00 10.00      A   
ATOM    433  CB  MET   104     -16.440  -0.184   1.661  1.00 10.00      A   
ATOM    434  CG  MET   104     -15.330   0.618   2.318  1.00 10.00      A   
ATOM    435  SD  MET   104     -13.696  -0.071   1.991  1.00 10.00      A   
ATOM    436  CE  MET   104     -13.631   0.056   0.205  1.00 10.00      A   
ATOM    437  C   MET   104     -18.863  -0.735   1.455  1.00 10.00      A   
ATOM    438  O   MET   104     -19.660  -0.221   0.668  1.00 10.00      A   
ATOM    439  N   SER   105     -18.845  -2.034   1.729  1.00 10.00      A   
ATOM    440  HN  SER   105     -18.191  -2.379   2.374  1.00 10.00      A   
ATOM    441  CA  SER   105     -19.764  -2.969   1.099  1.00 10.00      A   
ATOM    442  CB  SER   105     -19.408  -4.399   1.505  1.00 10.00      A   
ATOM    443  OG  SER   105     -18.000  -4.573   1.540  1.00 10.00      A   
ATOM    444  HG  SER   105     -17.798  -5.467   1.841  1.00 10.00      A   
ATOM    445  C   SER   105     -21.211  -2.649   1.472  1.00 10.00      A   
ATOM    446  O   SER   105     -22.111  -2.755   0.638  1.00 10.00      A   
ATOM    447  N   LEU   106     -21.421  -2.234   2.723  1.00 10.00      A   
ATOM    448  HN  LEU   106     -20.658  -2.168   3.338  1.00 10.00      A   
ATOM    449  CA  LEU   106     -22.753  -1.888   3.209  1.00 10.00      A   
ATOM    450  CB  LEU   106     -22.709  -1.510   4.690  1.00 10.00      A   
ATOM    451  CG  LEU   106     -22.548  -2.664   5.681  1.00 10.00      A   
ATOM    452  CD1 LEU   106     -22.306  -2.127   7.084  1.00 10.00      A   
ATOM    453  CD2 LEU   106     -23.774  -3.563   5.654  1.00 10.00      A   
ATOM    454  C   LEU   106     -23.363  -0.753   2.396  1.00 10.00      A   
ATOM    455  O   LEU   106     -24.549  -0.782   2.063  1.00 10.00      A   
ATOM    456  N   ILE   107     -22.553   0.248   2.081  1.00 10.00      A   
ATOM    457  HN  ILE   107     -21.618   0.225   2.384  1.00 10.00      A   
ATOM    458  CA  ILE   107     -23.024   1.380   1.302  1.00 10.00      A   
ATOM    459  CB  ILE   107     -22.037   2.565   1.361  1.00 10.00      A   
ATOM    460  CG1 ILE   107     -21.795   2.983   2.814  1.00 10.00      A   
ATOM    461  CG2 ILE   107     -22.564   3.744   0.550  1.00 10.00      A   
ATOM    462  CD1 ILE   107     -20.715   4.032   2.979  1.00 10.00      A   
ATOM    463  C   ILE   107     -23.242   0.968  -0.151  1.00 10.00      A   
ATOM    464  O   ILE   107     -24.247   1.328  -0.770  1.00 10.00      A   
ATOM    465  N   LEU   108     -22.303   0.189  -0.676  1.00 10.00      A   
ATOM    466  HN  LEU   108     -21.540  -0.081  -0.118  1.00 10.00      A   
ATOM    467  CA  LEU   108     -22.367  -0.276  -2.055  1.00 10.00      A   
ATOM    468  CB  LEU   108     -21.100  -1.051  -2.417  1.00 10.00      A   
ATOM    469  CG  LEU   108     -19.821  -0.223  -2.547  1.00 10.00      A   
ATOM    470  CD1 LEU   108     -18.603  -1.130  -2.615  1.00 10.00      A   
ATOM    471  CD2 LEU   108     -19.888   0.676  -3.774  1.00 10.00      A   
ATOM    472  C   LEU   108     -23.604  -1.134  -2.309  1.00 10.00      A   
ATOM    473  O   LEU   108     -24.335  -0.908  -3.274  1.00 10.00      A   
ATOM    474  N   TRP   109     -23.838  -2.114  -1.442  1.00 10.00      A   
ATOM    475  HN  TRP   109     -23.218  -2.249  -0.688  1.00 10.00      A   
ATOM    476  CA  TRP   109     -24.988  -3.004  -1.583  1.00 10.00      A   
ATOM    477  CB  TRP   109     -24.883  -4.186  -0.616  1.00 10.00      A   
ATOM    478  CG  TRP   109     -25.982  -5.195  -0.770  1.00 10.00      A   
ATOM    479  CD1 TRP   109     -26.133  -6.100  -1.782  1.00 10.00      A   
ATOM    480  CD2 TRP   109     -27.088  -5.398   0.118  1.00 10.00      A   
ATOM    481  NE1 TRP   109     -27.260  -6.856  -1.575  1.00 10.00      A   
ATOM    482  HE1 TRP   109     -27.581  -7.575  -2.164  1.00 10.00      A   
ATOM    483  CE2 TRP   109     -27.865  -6.443  -0.418  1.00 10.00      A   
ATOM    484  CE3 TRP   109     -27.495  -4.796   1.309  1.00 10.00      A   
ATOM    485  CZ2 TRP   109     -29.025  -6.901   0.205  1.00 10.00      A   
ATOM    486  CZ3 TRP   109     -28.646  -5.252   1.924  1.00 10.00      A   
ATOM    487  CH2 TRP   109     -29.399  -6.293   1.370  1.00 10.00      A   
ATOM    488  C   TRP   109     -26.296  -2.252  -1.360  1.00 10.00      A   
ATOM    489  O   TRP   109     -27.310  -2.547  -1.995  1.00 10.00      A   
ATOM    490  N   GLY   110     -26.267  -1.275  -0.465  1.00 10.00      A   
ATOM    491  HN  GLY   110     -25.430  -1.082   0.011  1.00 10.00      A   
ATOM    492  CA  GLY   110     -27.458  -0.499  -0.177  1.00 10.00      A   
ATOM    493  C   GLY   110     -27.866   0.389  -1.339  1.00 10.00      A   
ATOM    494  O   GLY   110     -29.051   0.634  -1.556  1.00 10.00      A   
ATOM    495  N   LEU   111     -26.883   0.866  -2.092  1.00 10.00      A   
ATOM    496  HN  LEU   111     -25.956   0.629  -1.875  1.00 10.00      A   
ATOM    497  CA  LEU   111     -27.149   1.736  -3.227  1.00 10.00      A   
ATOM    498  CB  LEU   111     -26.011   2.742  -3.414  1.00 10.00      A   
ATOM    499  CG  LEU   111     -25.908   3.850  -2.367  1.00 10.00      A   
ATOM    500  CD1 LEU   111     -24.712   4.741  -2.656  1.00 10.00      A   
ATOM    501  CD2 LEU   111     -27.189   4.671  -2.325  1.00 10.00      A   
ATOM    502  C   LEU   111     -27.365   0.946  -4.515  1.00 10.00      A   
ATOM    503  O   LEU   111     -28.354   1.148  -5.217  1.00 10.00      A   
ATOM    504  N   ASP   112     -26.445   0.043  -4.820  1.00 10.00      A   
ATOM    505  HN  ASP   112     -25.685  -0.095  -4.210  1.00 10.00      A   
ATOM    506  CA  ASP   112     -26.535  -0.753  -6.044  1.00 10.00      A   
ATOM    507  CB  ASP   112     -25.212  -1.465  -6.337  1.00 10.00      A   
ATOM    508  CG  ASP   112     -24.591  -1.019  -7.644  1.00 10.00      A   
ATOM    509  OD1 ASP   112     -23.881   0.011  -7.651  1.00 10.00      A   
ATOM    510  OD2 ASP   112     -24.811  -1.691  -8.674  1.00 10.00      A   
ATOM    511  C   ASP   112     -27.679  -1.756  -5.987  1.00 10.00      A   
ATOM    512  O   ASP   112     -28.330  -2.022  -6.994  1.00 10.00      A   
ATOM    513  N   GLY   113     -27.930  -2.289  -4.795  1.00 10.00      A   
ATOM    514  HN  GLY   113     -27.389  -2.011  -4.025  1.00 10.00      A   
ATOM    515  CA  GLY   113     -28.988  -3.266  -4.615  1.00 10.00      A   
ATOM    516  C   GLY   113     -30.357  -2.725  -4.976  1.00 10.00      A   
ATOM    517  O   GLY   113     -31.129  -3.387  -5.664  1.00 10.00      A   
ATOM    518  N   ILE   114     -30.653  -1.512  -4.525  1.00 10.00      A   
ATOM    519  HN  ILE   114     -29.992  -1.026  -3.986  1.00 10.00      A   
ATOM    520  CA  ILE   114     -31.941  -0.889  -4.807  1.00 10.00      A   
ATOM    521  CB  ILE   114     -32.246   0.301  -3.871  1.00 10.00      A   
ATOM    522  CG1 ILE   114     -31.218   1.423  -4.047  1.00 10.00      A   
ATOM    523  CG2 ILE   114     -32.299  -0.164  -2.422  1.00 10.00      A   
ATOM    524  CD1 ILE   114     -31.521   2.673  -3.247  1.00 10.00      A   
ATOM    525  C   ILE   114     -32.046  -0.461  -6.271  1.00 10.00      A   
ATOM    526  O   ILE   114     -33.145  -0.334  -6.815  1.00 10.00      A   
ATOM    527  N   LEU   115     -30.896  -0.256  -6.905  1.00 10.00      A   
ATOM    528  HN  LEU   115     -30.055  -0.381  -6.418  1.00 10.00      A   
ATOM    529  CA  LEU   115     -30.850   0.140  -8.306  1.00 10.00      A   
ATOM    530  CB  LEU   115     -29.492   0.760  -8.654  1.00 10.00      A   
ATOM    531  CG  LEU   115     -29.214   2.150  -8.079  1.00 10.00      A   
ATOM    532  CD1 LEU   115     -27.817   2.616  -8.460  1.00 10.00      A   
ATOM    533  CD2 LEU   115     -30.260   3.149  -8.550  1.00 10.00      A   
ATOM    534  C   LEU   115     -31.130  -1.058  -9.205  1.00 10.00      A   
ATOM    535  O   LEU   115     -31.934  -0.978 -10.134  1.00 10.00      A   
ATOM    536  N   VAL   116     -30.474  -2.179  -8.913  1.00 10.00      A   
ATOM    537  HN  VAL   116     -29.843  -2.183  -8.156  1.00 10.00      A   
ATOM    538  CA  VAL   116     -30.664  -3.402  -9.686  1.00 10.00      A   
ATOM    539  CB  VAL   116     -29.385  -4.276  -9.719  1.00 10.00      A   
ATOM    540  CG1 VAL   116     -29.445  -5.277 -10.866  1.00 10.00      A   
ATOM    541  CG2 VAL   116     -28.141  -3.407  -9.835  1.00 10.00      A   
ATOM    542  C   VAL   116     -31.840  -4.202  -9.114  1.00 10.00      A   
ATOM    543  O   VAL   116     -31.784  -5.427  -8.970  1.00 10.00      A   
ATOM    544  N   ARG   117     -32.899  -3.484  -8.767  1.00 10.00      A   
ATOM    545  HN  ARG   117     -32.861  -2.510  -8.869  1.00 10.00      A   
ATOM    546  CA  ARG   117     -34.109  -4.089  -8.225  1.00 10.00      A   
ATOM    547  CB  ARG   117     -34.126  -3.947  -6.700  1.00 10.00      A   
ATOM    548  CG  ARG   117     -35.207  -4.754  -6.001  1.00 10.00      A   
ATOM    549  CD  ARG   117     -35.890  -3.934  -4.922  1.00 10.00      A   
ATOM    550  NE  ARG   117     -36.558  -2.760  -5.479  1.00 10.00      A   
ATOM    551  HE  ARG   117     -37.257  -2.919  -6.155  1.00 10.00      A   
ATOM    552  CZ  ARG   117     -36.275  -1.503  -5.136  1.00 10.00      A   
ATOM    553  NH1 ARG   117     -35.340  -1.242  -4.232  1.00 10.00      A   
ATOM    554 HH11 ARG   117     -35.128  -0.252  -3.969  1.00 10.00      A   
ATOM    555 HH12 ARG   117     -34.811  -2.020  -3.778  1.00 10.00      A   
ATOM    556  NH2 ARG   117     -36.938  -0.503  -5.699  1.00 10.00      A   
ATOM    557 HH21 ARG   117     -36.717   0.484  -5.439  1.00 10.00      A   
ATOM    558 HH22 ARG   117     -37.680  -0.698  -6.406  1.00 10.00      A   
ATOM    559  C   ARG   117     -35.340  -3.412  -8.824  1.00 10.00      A   
ATOM    560  O   ARG   117     -36.476  -3.803  -8.559  1.00 10.00      A   
ATOM    561  N   LEU   118     -35.105  -2.398  -9.641  1.00 10.00      A   
ATOM    562  HN  LEU   118     -34.181  -2.149  -9.841  1.00 10.00      A   
ATOM    563  CB  LEU   118     -35.722  -0.247 -10.624  1.00 10.00      A   
ATOM    564  CG  LEU   118     -35.401   0.664  -9.440  1.00 10.00      A   
ATOM    565  CD1 LEU   118     -34.569   1.852  -9.897  1.00 10.00      A   
ATOM    566  CD2 LEU   118     -36.682   1.135  -8.766  1.00 10.00      A   
ATOM    567  CA  LEU   118     -36.185  -1.660 -10.273  1.00 10.00      A   
ATOM    568  C   LEU   118     -36.653  -2.389 -11.517  1.00 10.00      A   
ATOM    569  O   LEU   118     -37.784  -2.914 -11.510  1.00 10.00      A   
ATOM    570  OXT LEU   118     -35.870  -2.473 -12.488  1.00 10.00      A   
ATOM    571  CB  SER     2      18.211   0.380   1.833  1.00 10.00      B   
ATOM    572  OG  SER     2      18.859   1.003   2.933  1.00 10.00      B   
ATOM    573  HG  SER     2      18.441   0.710   3.763  1.00 10.00      B   
ATOM    574  C   SER     2      16.199   1.605   0.953  1.00 10.00      B   
ATOM    575  O   SER     2      15.712   2.411   1.745  1.00 10.00      B   
ATOM    576  N   SER     2      18.400   2.707   1.123  1.00 10.00      B   
ATOM    577  HT1 SER     2      19.385   2.658   0.796  1.00 10.00      B   
ATOM    578  HT2 SER     2      18.394   2.898   2.145  1.00 10.00      B   
ATOM    579  HT3 SER     2      17.917   3.484   0.637  1.00 10.00      B   
ATOM    580  CA  SER     2      17.712   1.433   0.850  1.00 10.00      B   
ATOM    581  N   GLU     3      15.461   0.863   0.137  1.00 10.00      B   
ATOM    582  HN  GLU     3      15.899   0.243  -0.478  1.00 10.00      B   
ATOM    583  CA  GLU     3      14.007   0.943   0.140  1.00 10.00      B   
ATOM    584  CB  GLU     3      13.451   0.600  -1.241  1.00 10.00      B   
ATOM    585  CG  GLU     3      13.966   1.489  -2.362  1.00 10.00      B   
ATOM    586  CD  GLU     3      13.699   2.962  -2.116  1.00 10.00      B   
ATOM    587  OE1 GLU     3      14.548   3.628  -1.480  1.00 10.00      B   
ATOM    588  OE2 GLU     3      12.643   3.462  -2.557  1.00 10.00      B   
ATOM    589  C   GLU     3      13.420   0.019   1.205  1.00 10.00      B   
ATOM    590  O   GLU     3      14.080  -0.918   1.655  1.00 10.00      B   
ATOM    591  N   PHE     4      12.175   0.273   1.586  1.00 10.00      B   
ATOM    592  HN  PHE     4      11.683   0.999   1.147  1.00 10.00      B   
ATOM    593  CA  PHE     4      11.505  -0.515   2.618  1.00 10.00      B   
ATOM    594  CB  PHE     4      10.481   0.341   3.372  1.00 10.00      B   
ATOM    595  CG  PHE     4      11.027   1.651   3.863  1.00 10.00      B   
ATOM    596  CD1 PHE     4      10.584   2.845   3.321  1.00 10.00      B   
ATOM    597  CD2 PHE     4      11.980   1.690   4.863  1.00 10.00      B   
ATOM    598  CE1 PHE     4      11.081   4.051   3.772  1.00 10.00      B   
ATOM    599  CE2 PHE     4      12.484   2.890   5.318  1.00 10.00      B   
ATOM    600  CZ  PHE     4      12.033   4.074   4.771  1.00 10.00      B   
ATOM    601  C   PHE     4      10.835  -1.752   2.033  1.00 10.00      B   
ATOM    602  O   PHE     4       9.628  -1.953   2.181  1.00 10.00      B   
ATOM    603  N   ILE     5      11.633  -2.587   1.390  1.00 10.00      B   
ATOM    604  HN  ILE     5      12.587  -2.370   1.328  1.00 10.00      B   
ATOM    605  CA  ILE     5      11.139  -3.810   0.767  1.00 10.00      B   
ATOM    606  CB  ILE     5      12.272  -4.541   0.022  1.00 10.00      B   
ATOM    607  CG1 ILE     5      13.113  -3.549  -0.790  1.00 10.00      B   
ATOM    608  CG2 ILE     5      11.700  -5.631  -0.877  1.00 10.00      B   
ATOM    609  CD1 ILE     5      14.408  -4.129  -1.315  1.00 10.00      B   
ATOM    610  C   ILE     5      10.552  -4.764   1.806  1.00 10.00      B   
ATOM    611  O   ILE     5       9.467  -5.316   1.622  1.00 10.00      B   
ATOM    612  N   THR     6      11.272  -4.936   2.904  1.00 10.00      B   
ATOM    613  HN  THR     6      12.116  -4.447   3.003  1.00 10.00      B   
ATOM    614  CA  THR     6      10.856  -5.828   3.976  1.00 10.00      B   
ATOM    615  CB  THR     6      11.968  -5.929   5.034  1.00 10.00      B   
ATOM    616  OG1 THR     6      13.150  -5.289   4.525  1.00 10.00      B   
ATOM    617  HG1 THR     6      13.596  -5.885   3.907  1.00 10.00      B   
ATOM    618  CG2 THR     6      12.282  -7.386   5.338  1.00 10.00      B   
ATOM    619  C   THR     6       9.559  -5.362   4.642  1.00 10.00      B   
ATOM    620  O   THR     6       8.800  -6.173   5.173  1.00 10.00      B   
ATOM    621  N   VAL     7       9.308  -4.058   4.604  1.00 10.00      B   
ATOM    622  HN  VAL     7       9.945  -3.462   4.157  1.00 10.00      B   
ATOM    623  CA  VAL     7       8.109  -3.488   5.213  1.00 10.00      B   
ATOM    624  CB  VAL     7       8.354  -2.035   5.685  1.00 10.00      B   
ATOM    625  CG1 VAL     7       7.111  -1.444   6.331  1.00 10.00      B   
ATOM    626  CG2 VAL     7       9.528  -1.976   6.650  1.00 10.00      B   
ATOM    627  C   VAL     7       6.928  -3.520   4.243  1.00 10.00      B   
ATOM    628  O   VAL     7       5.779  -3.666   4.653  1.00 10.00      B   
ATOM    629  N   ALA     8       7.219  -3.403   2.955  1.00 10.00      B   
ATOM    630  HN  ALA     8       8.159  -3.307   2.684  1.00 10.00      B   
ATOM    631  CA  ALA     8       6.182  -3.400   1.928  1.00 10.00      B   
ATOM    632  CB  ALA     8       6.772  -3.014   0.584  1.00 10.00      B   
ATOM    633  C   ALA     8       5.461  -4.743   1.825  1.00 10.00      B   
ATOM    634  O   ALA     8       4.256  -4.789   1.577  1.00 10.00      B   
ATOM    635  N   ARG     9       6.201  -5.826   2.034  1.00 10.00      B   
ATOM    636  HN  ARG     9       7.150  -5.716   2.253  1.00 10.00      B   
ATOM    637  CA  ARG     9       5.646  -7.178   1.943  1.00 10.00      B   
ATOM    638  CB  ARG     9       6.710  -8.248   2.201  1.00 10.00      B   
ATOM    639  CG  ARG     9       7.895  -8.186   1.252  1.00 10.00      B   
ATOM    640  CD  ARG     9       8.684  -9.486   1.259  1.00 10.00      B   
ATOM    641  NE  ARG     9       9.289  -9.765   2.562  1.00 10.00      B   
ATOM    642  HE  ARG     9       8.714  -9.671   3.357  1.00 10.00      B   
ATOM    643  CZ  ARG     9      10.556 -10.152   2.720  1.00 10.00      B   
ATOM    644  NH1 ARG     9      11.340 -10.314   1.662  1.00 10.00      B   
ATOM    645 HH11 ARG     9      10.967 -10.144   0.703  1.00 10.00      B   
ATOM    646 HH12 ARG     9      12.333 -10.611   1.783  1.00 10.00      B   
ATOM    647  NH2 ARG     9      11.038 -10.372   3.931  1.00 10.00      B   
ATOM    648 HH21 ARG     9      10.429 -10.242   4.769  1.00 10.00      B   
ATOM    649 HH22 ARG     9      12.030 -10.677   4.055  1.00 10.00      B   
ATOM    650  C   ARG     9       4.392  -7.404   2.806  1.00 10.00      B   
ATOM    651  O   ARG     9       3.344  -7.769   2.272  1.00 10.00      B   
ATOM    652  N   PRO    10       4.465  -7.213   4.142  1.00 10.00      B   
ATOM    653  CA  PRO    10       3.308  -7.420   5.024  1.00 10.00      B   
ATOM    654  CB  PRO    10       3.858  -7.144   6.430  1.00 10.00      B   
ATOM    655  CG  PRO    10       5.103  -6.357   6.215  1.00 10.00      B   
ATOM    656  CD  PRO    10       5.664  -6.819   4.902  1.00 10.00      B   
ATOM    657  C   PRO    10       2.137  -6.486   4.712  1.00 10.00      B   
ATOM    658  O   PRO    10       0.976  -6.895   4.773  1.00 10.00      B   
ATOM    659  N   TYR    11       2.445  -5.242   4.368  1.00 10.00      B   
ATOM    660  HN  TYR    11       3.388  -4.978   4.323  1.00 10.00      B   
ATOM    661  CA  TYR    11       1.412  -4.257   4.055  1.00 10.00      B   
ATOM    662  CB  TYR    11       2.012  -2.855   3.915  1.00 10.00      B   
ATOM    663  CG  TYR    11       2.240  -2.136   5.226  1.00 10.00      B   
ATOM    664  CD1 TYR    11       1.297  -1.248   5.725  1.00 10.00      B   
ATOM    665  CD2 TYR    11       3.398  -2.341   5.961  1.00 10.00      B   
ATOM    666  CE1 TYR    11       1.502  -0.581   6.917  1.00 10.00      B   
ATOM    667  CE2 TYR    11       3.612  -1.679   7.153  1.00 10.00      B   
ATOM    668  CZ  TYR    11       2.663  -0.803   7.628  1.00 10.00      B   
ATOM    669  OH  TYR    11       2.874  -0.145   8.820  1.00 10.00      B   
ATOM    670  HH  TYR    11       2.094  -0.239   9.375  1.00 10.00      B   
ATOM    671  C   TYR    11       0.652  -4.635   2.786  1.00 10.00      B   
ATOM    672  O   TYR    11      -0.581  -4.617   2.759  1.00 10.00      B   
ATOM    673  N   ALA    12       1.394  -4.998   1.746  1.00 10.00      B   
ATOM    674  HN  ALA    12       2.372  -5.009   1.835  1.00 10.00      B   
ATOM    675  CA  ALA    12       0.792  -5.377   0.474  1.00 10.00      B   
ATOM    676  CB  ALA    12       1.859  -5.534  -0.597  1.00 10.00      B   
ATOM    677  C   ALA    12      -0.036  -6.651   0.600  1.00 10.00      B   
ATOM    678  O   ALA    12      -1.027  -6.825  -0.108  1.00 10.00      B   
ATOM    679  N   LYS    13       0.369  -7.538   1.504  1.00 10.00      B   
ATOM    680  HN  LYS    13       1.168  -7.345   2.039  1.00 10.00      B   
ATOM    681  CA  LYS    13      -0.346  -8.791   1.714  1.00 10.00      B   
ATOM    682  CB  LYS    13       0.445  -9.721   2.642  1.00 10.00      B   
ATOM    683  CG  LYS    13      -0.191 -11.088   2.865  1.00 10.00      B   
ATOM    684  CD  LYS    13      -0.543 -11.765   1.549  1.00 10.00      B   
ATOM    685  CE  LYS    13      -0.829 -13.247   1.738  1.00 10.00      B   
ATOM    686  NZ  LYS    13      -1.906 -13.500   2.731  1.00 10.00      B   
ATOM    687  HZ1 LYS    13      -2.686 -12.812   2.605  1.00 10.00      B   
ATOM    688  HZ2 LYS    13      -1.534 -13.408   3.695  1.00 10.00      B   
ATOM    689  HZ3 LYS    13      -2.287 -14.461   2.607  1.00 10.00      B   
ATOM    690  C   LYS    13      -1.742  -8.532   2.274  1.00 10.00      B   
ATOM    691  O   LYS    13      -2.736  -9.043   1.754  1.00 10.00      B   
ATOM    692  N   ALA    14      -1.806  -7.716   3.318  1.00 10.00      B   
ATOM    693  HN  ALA    14      -0.975  -7.331   3.672  1.00 10.00      B   
ATOM    694  CA  ALA    14      -3.072  -7.378   3.957  1.00 10.00      B   
ATOM    695  CB  ALA    14      -2.832  -6.500   5.176  1.00 10.00      B   
ATOM    696  C   ALA    14      -4.003  -6.680   2.974  1.00 10.00      B   
ATOM    697  O   ALA    14      -5.216  -6.905   2.979  1.00 10.00      B   
ATOM    698  N   ALA    15      -3.428  -5.838   2.124  1.00 10.00      B   
ATOM    699  HN  ALA    15      -2.459  -5.702   2.175  1.00 10.00      B   
ATOM    700  CA  ALA    15      -4.199  -5.108   1.130  1.00 10.00      B   
ATOM    701  CB  ALA    15      -3.372  -3.971   0.541  1.00 10.00      B   
ATOM    702  C   ALA    15      -4.697  -6.037   0.028  1.00 10.00      B   
ATOM    703  O   ALA    15      -5.839  -5.936  -0.410  1.00 10.00      B   
ATOM    704  N   PHE    16      -3.844  -6.955  -0.397  1.00 10.00      B   
ATOM    705  HN  PHE    16      -2.951  -7.003   0.012  1.00 10.00      B   
ATOM    706  CA  PHE    16      -4.189  -7.894  -1.457  1.00 10.00      B   
ATOM    707  CB  PHE    16      -2.966  -8.721  -1.854  1.00 10.00      B   
ATOM    708  CG  PHE    16      -3.129  -9.468  -3.148  1.00 10.00      B   
ATOM    709  CD1 PHE    16      -3.195  -8.786  -4.352  1.00 10.00      B   
ATOM    710  CD2 PHE    16      -3.222 -10.849  -3.160  1.00 10.00      B   
ATOM    711  CE1 PHE    16      -3.349  -9.468  -5.543  1.00 10.00      B   
ATOM    712  CE2 PHE    16      -3.375 -11.536  -4.349  1.00 10.00      B   
ATOM    713  CZ  PHE    16      -3.440 -10.843  -5.540  1.00 10.00      B   
ATOM    714  C   PHE    16      -5.340  -8.812  -1.050  1.00 10.00      B   
ATOM    715  O   PHE    16      -6.292  -8.997  -1.810  1.00 10.00      B   
ATOM    716  N   ASP    17      -5.257  -9.352   0.162  1.00 10.00      B   
ATOM    717  HN  ASP    17      -4.482  -9.133   0.727  1.00 10.00      B   
ATOM    718  CA  ASP    17      -6.274 -10.269   0.683  1.00 10.00      B   
ATOM    719  CB  ASP    17      -5.945 -10.716   2.110  1.00 10.00      B   
ATOM    720  CG  ASP    17      -5.026 -11.921   2.159  1.00 10.00      B   
ATOM    721  OD1 ASP    17      -5.356 -12.957   1.545  1.00 10.00      B   
ATOM    722  OD2 ASP    17      -3.974 -11.848   2.832  1.00 10.00      B   
ATOM    723  C   ASP    17      -7.686  -9.689   0.620  1.00 10.00      B   
ATOM    724  O   ASP    17      -8.631 -10.379   0.236  1.00 10.00      B   
ATOM    725  N   PHE    18      -7.832  -8.426   0.998  1.00 10.00      B   
ATOM    726  HN  PHE    18      -7.050  -7.919   1.301  1.00 10.00      B   
ATOM    727  CA  PHE    18      -9.141  -7.783   0.980  1.00 10.00      B   
ATOM    728  CB  PHE    18      -9.230  -6.684   2.040  1.00 10.00      B   
ATOM    729  CG  PHE    18      -9.401  -7.197   3.442  1.00 10.00      B   
ATOM    730  CD1 PHE    18      -8.301  -7.413   4.257  1.00 10.00      B   
ATOM    731  CD2 PHE    18     -10.665  -7.463   3.944  1.00 10.00      B   
ATOM    732  CE1 PHE    18      -8.458  -7.882   5.547  1.00 10.00      B   
ATOM    733  CE2 PHE    18     -10.830  -7.931   5.234  1.00 10.00      B   
ATOM    734  CZ  PHE    18      -9.725  -8.142   6.036  1.00 10.00      B   
ATOM    735  C   PHE    18      -9.488  -7.234  -0.401  1.00 10.00      B   
ATOM    736  O   PHE    18     -10.664  -7.140  -0.758  1.00 10.00      B   
ATOM    737  N   ALA    19      -8.468  -6.887  -1.179  1.00 10.00      B   
ATOM    738  HN  ALA    19      -7.551  -6.991  -0.843  1.00 10.00      B   
ATOM    739  CA  ALA    19      -8.680  -6.348  -2.521  1.00 10.00      B   
ATOM    740  CB  ALA    19      -7.368  -5.877  -3.128  1.00 10.00      B   
ATOM    741  C   ALA    19      -9.346  -7.374  -3.428  1.00 10.00      B   
ATOM    742  O   ALA    19     -10.212  -7.033  -4.236  1.00 10.00      B   
ATOM    743  N   VAL    20      -8.941  -8.632  -3.287  1.00 10.00      B   
ATOM    744  HN  VAL    20      -8.240  -8.842  -2.632  1.00 10.00      B   
ATOM    745  CA  VAL    20      -9.509  -9.706  -4.088  1.00 10.00      B   
ATOM    746  CB  VAL    20      -8.780 -11.047  -3.849  1.00 10.00      B   
ATOM    747  CG1 VAL    20      -9.415 -12.159  -4.670  1.00 10.00      B   
ATOM    748  CG2 VAL    20      -7.302 -10.919  -4.185  1.00 10.00      B   
ATOM    749  C   VAL    20     -10.996  -9.869  -3.783  1.00 10.00      B   
ATOM    750  O   VAL    20     -11.822  -9.948  -4.693  1.00 10.00      B   
ATOM    751  N   GLU    21     -11.336  -9.871  -2.496  1.00 10.00      B   
ATOM    752  HN  GLU    21     -10.638  -9.765  -1.816  1.00 10.00      B   
ATOM    753  CA  GLU    21     -12.725 -10.028  -2.075  1.00 10.00      B   
ATOM    754  CB  GLU    21     -12.818 -10.313  -0.573  1.00 10.00      B   
ATOM    755  CG  GLU    21     -12.178 -11.628  -0.155  1.00 10.00      B   
ATOM    756  CD  GLU    21     -12.719 -12.153   1.159  1.00 10.00      B   
ATOM    757  OE1 GLU    21     -11.909 -12.466   2.061  1.00 10.00      B   
ATOM    758  OE2 GLU    21     -13.955 -12.267   1.296  1.00 10.00      B   
ATOM    759  C   GLU    21     -13.574  -8.816  -2.459  1.00 10.00      B   
ATOM    760  O   GLU    21     -14.787  -8.924  -2.635  1.00 10.00      B   
ATOM    761  N   HIS    22     -12.931  -7.663  -2.591  1.00 10.00      B   
ATOM    762  HN  HIS    22     -11.966  -7.631  -2.419  1.00 10.00      B   
ATOM    763  CA  HIS    22     -13.628  -6.439  -2.970  1.00 10.00      B   
ATOM    764  CB  HIS    22     -12.931  -5.205  -2.400  1.00 10.00      B   
ATOM    765  CG  HIS    22     -13.632  -4.604  -1.222  1.00 10.00      B   
ATOM    766  ND1 HIS    22     -14.876  -4.017  -1.296  1.00 10.00      B   
ATOM    767  HD1 HIS    22     -15.422  -3.926  -2.112  1.00 10.00      B   
ATOM    768  CD2 HIS    22     -13.255  -4.511   0.073  1.00 10.00      B   
ATOM    769  CE1 HIS    22     -15.233  -3.590  -0.098  1.00 10.00      B   
ATOM    770  NE2 HIS    22     -14.264  -3.876   0.748  1.00 10.00      B   
ATOM    771  HE2 HIS    22     -14.266  -3.672   1.711  1.00 10.00      B   
ATOM    772  C   HIS    22     -13.742  -6.317  -4.484  1.00 10.00      B   
ATOM    773  O   HIS    22     -14.460  -5.453  -4.991  1.00 10.00      B   
ATOM    774  N   GLN    23     -13.015  -7.181  -5.195  1.00 10.00      B   
ATOM    775  HN  GLN    23     -12.456  -7.832  -4.720  1.00 10.00      B   
ATOM    776  CA  GLN    23     -13.018  -7.190  -6.655  1.00 10.00      B   
ATOM    777  CB  GLN    23     -14.385  -7.609  -7.201  1.00 10.00      B   
ATOM    778  CG  GLN    23     -14.692  -9.093  -7.050  1.00 10.00      B   
ATOM    779  CD  GLN    23     -13.776  -9.967  -7.885  1.00 10.00      B   
ATOM    780  OE1 GLN    23     -14.039 -10.216  -9.062  1.00 10.00      B   
ATOM    781  NE2 GLN    23     -12.702 -10.452  -7.282  1.00 10.00      B   
ATOM    782 HE21 GLN    23     -12.556 -10.226  -6.334  1.00 10.00      B   
ATOM    783 HE22 GLN    23     -12.092 -11.018  -7.804  1.00 10.00      B   
ATOM    784  C   GLN    23     -12.589  -5.839  -7.224  1.00 10.00      B   
ATOM    785  O   GLN    23     -13.101  -5.385  -8.249  1.00 10.00      B   
ATOM    786  N   SER    24     -11.644  -5.201  -6.548  1.00 10.00      B   
ATOM    787  HN  SER    24     -11.283  -5.605  -5.727  1.00 10.00      B   
ATOM    788  CA  SER    24     -11.144  -3.907  -6.972  1.00 10.00      B   
ATOM    789  CB  SER    24     -11.328  -2.896  -5.842  1.00 10.00      B   
ATOM    790  OG  SER    24     -11.213  -3.533  -4.579  1.00 10.00      B   
ATOM    791  HG  SER    24     -11.449  -2.906  -3.884  1.00 10.00      B   
ATOM    792  C   SER    24      -9.674  -3.999  -7.367  1.00 10.00      B   
ATOM    793  O   SER    24      -8.958  -3.006  -7.349  1.00 10.00      B   
ATOM    794  N   VAL    25      -9.248  -5.199  -7.745  1.00 10.00      B   
ATOM    795  HN  VAL    25      -9.888  -5.938  -7.769  1.00 10.00      B   
ATOM    796  CA  VAL    25      -7.862  -5.447  -8.138  1.00 10.00      B   
ATOM    797  CB  VAL    25      -7.636  -6.931  -8.520  1.00 10.00      B   
ATOM    798  CG1 VAL    25      -6.161  -7.209  -8.780  1.00 10.00      B   
ATOM    799  CG2 VAL    25      -8.173  -7.855  -7.434  1.00 10.00      B   
ATOM    800  C   VAL    25      -7.442  -4.548  -9.300  1.00 10.00      B   
ATOM    801  O   VAL    25      -6.403  -3.892  -9.241  1.00 10.00      B   
ATOM    802  N   GLU    26      -8.270  -4.498 -10.335  1.00 10.00      B   
ATOM    803  HN  GLU    26      -9.097  -5.028 -10.314  1.00 10.00      B   
ATOM    804  CA  GLU    26      -7.980  -3.680 -11.505  1.00 10.00      B   
ATOM    805  CB  GLU    26      -9.016  -3.936 -12.596  1.00 10.00      B   
ATOM    806  CG  GLU    26      -8.796  -3.142 -13.869  1.00 10.00      B   
ATOM    807  CD  GLU    26      -9.745  -3.557 -14.964  1.00 10.00      B   
ATOM    808  OE1 GLU    26     -10.948  -3.231 -14.871  1.00 10.00      B   
ATOM    809  OE2 GLU    26      -9.296  -4.207 -15.926  1.00 10.00      B   
ATOM    810  C   GLU    26      -7.936  -2.198 -11.137  1.00 10.00      B   
ATOM    811  O   GLU    26      -7.078  -1.453 -11.614  1.00 10.00      B   
ATOM    812  N   ARG    27      -8.855  -1.784 -10.271  1.00 10.00      B   
ATOM    813  HN  ARG    27      -9.501  -2.429  -9.920  1.00 10.00      B   
ATOM    814  CA  ARG    27      -8.919  -0.399  -9.828  1.00 10.00      B   
ATOM    815  CB  ARG    27     -10.202  -0.157  -9.031  1.00 10.00      B   
ATOM    816  CG  ARG    27     -11.472  -0.539  -9.773  1.00 10.00      B   
ATOM    817  CD  ARG    27     -12.684  -0.488  -8.863  1.00 10.00      B   
ATOM    818  NE  ARG    27     -13.048   0.881  -8.510  1.00 10.00      B   
ATOM    819  HE  ARG    27     -12.432   1.596  -8.794  1.00 10.00      B   
ATOM    820  CZ  ARG    27     -14.154   1.212  -7.852  1.00 10.00      B   
ATOM    821  NH1 ARG    27     -15.012   0.272  -7.471  1.00 10.00      B   
ATOM    822 HH11 ARG    27     -14.819  -0.732  -7.685  1.00 10.00      B   
ATOM    823 HH12 ARG    27     -15.884   0.529  -6.957  1.00 10.00      B   
ATOM    824  NH2 ARG    27     -14.401   2.483  -7.569  1.00 10.00      B   
ATOM    825 HH21 ARG    27     -13.725   3.226  -7.862  1.00 10.00      B   
ATOM    826 HH22 ARG    27     -15.269   2.751  -7.057  1.00 10.00      B   
ATOM    827  C   ARG    27      -7.702  -0.071  -8.970  1.00 10.00      B   
ATOM    828  O   ARG    27      -7.104   0.994  -9.099  1.00 10.00      B   
ATOM    829  N   TRP    28      -7.338  -1.013  -8.108  1.00 10.00      B   
ATOM    830  HN  TRP    28      -7.868  -1.840  -8.059  1.00 10.00      B   
ATOM    831  CA  TRP    28      -6.193  -0.862  -7.220  1.00 10.00      B   
ATOM    832  CB  TRP    28      -6.091  -2.076  -6.292  1.00 10.00      B   
ATOM    833  CG  TRP    28      -5.245  -1.848  -5.079  1.00 10.00      B   
ATOM    834  CD1 TRP    28      -3.968  -2.278  -4.882  1.00 10.00      B   
ATOM    835  CD2 TRP    28      -5.620  -1.144  -3.891  1.00 10.00      B   
ATOM    836  NE1 TRP    28      -3.521  -1.885  -3.646  1.00 10.00      B   
ATOM    837  HE1 TRP    28      -2.628  -2.074  -3.275  1.00 10.00      B   
ATOM    838  CE2 TRP    28      -4.518  -1.185  -3.016  1.00 10.00      B   
ATOM    839  CE3 TRP    28      -6.781  -0.477  -3.485  1.00 10.00      B   
ATOM    840  CZ2 TRP    28      -4.543  -0.590  -1.757  1.00 10.00      B   
ATOM    841  CZ3 TRP    28      -6.804   0.113  -2.236  1.00 10.00      B   
ATOM    842  CH2 TRP    28      -5.693   0.052  -1.387  1.00 10.00      B   
ATOM    843  C   TRP    28      -4.907  -0.708  -8.025  1.00 10.00      B   
ATOM    844  O   TRP    28      -4.040   0.093  -7.676  1.00 10.00      B   
ATOM    845  N   GLN    29      -4.801  -1.472  -9.110  1.00 10.00      B   
ATOM    846  HN  GLN    29      -5.529  -2.092  -9.327  1.00 10.00      B   
ATOM    847  CA  GLN    29      -3.633  -1.422  -9.980  1.00 10.00      B   
ATOM    848  CB  GLN    29      -3.804  -2.394 -11.149  1.00 10.00      B   
ATOM    849  CG  GLN    29      -2.642  -2.404 -12.130  1.00 10.00      B   
ATOM    850  CD  GLN    29      -2.868  -3.351 -13.287  1.00 10.00      B   
ATOM    851  OE1 GLN    29      -3.515  -4.388 -13.139  1.00 10.00      B   
ATOM    852  NE2 GLN    29      -2.336  -3.001 -14.449  1.00 10.00      B   
ATOM    853 HE21 GLN    29      -1.833  -2.161 -14.491  1.00 10.00      B   
ATOM    854 HE22 GLN    29      -2.475  -3.593 -15.221  1.00 10.00      B   
ATOM    855  C   GLN    29      -3.415  -0.002 -10.496  1.00 10.00      B   
ATOM    856  O   GLN    29      -2.286   0.503 -10.505  1.00 10.00      B   
ATOM    857  N   ASP    30      -4.504   0.643 -10.904  1.00 10.00      B   
ATOM    858  HN  ASP    30      -5.372   0.184 -10.863  1.00 10.00      B   
ATOM    859  CA  ASP    30      -4.441   2.012 -11.407  1.00 10.00      B   
ATOM    860  CB  ASP    30      -5.745   2.411 -12.105  1.00 10.00      B   
ATOM    861  CG  ASP    30      -5.702   2.193 -13.601  1.00 10.00      B   
ATOM    862  OD1 ASP    30      -5.365   3.146 -14.337  1.00 10.00      B   
ATOM    863  OD2 ASP    30      -6.014   1.072 -14.051  1.00 10.00      B   
ATOM    864  C   ASP    30      -4.147   2.979 -10.271  1.00 10.00      B   
ATOM    865  O   ASP    30      -3.308   3.868 -10.401  1.00 10.00      B   
ATOM    866  N   MET    31      -4.832   2.785  -9.150  1.00 10.00      B   
ATOM    867  HN  MET    31      -5.491   2.054  -9.113  1.00 10.00      B   
ATOM    868  CA  MET    31      -4.652   3.636  -7.978  1.00 10.00      B   
ATOM    869  CB  MET    31      -5.596   3.231  -6.846  1.00 10.00      B   
ATOM    870  CG  MET    31      -7.051   3.574  -7.103  1.00 10.00      B   
ATOM    871  SD  MET    31      -8.119   3.184  -5.705  1.00 10.00      B   
ATOM    872  CE  MET    31      -9.728   3.529  -6.416  1.00 10.00      B   
ATOM    873  C   MET    31      -3.205   3.630  -7.494  1.00 10.00      B   
ATOM    874  O   MET    31      -2.672   4.668  -7.094  1.00 10.00      B   
ATOM    875  N   LEU    32      -2.574   2.460  -7.528  1.00 10.00      B   
ATOM    876  HN  LEU    32      -3.059   1.660  -7.837  1.00 10.00      B   
ATOM    877  CA  LEU    32      -1.184   2.333  -7.104  1.00 10.00      B   
ATOM    878  CB  LEU    32      -0.765   0.867  -7.011  1.00 10.00      B   
ATOM    879  CG  LEU    32      -1.406   0.035  -5.898  1.00 10.00      B   
ATOM    880  CD1 LEU    32      -0.645  -1.266  -5.703  1.00 10.00      B   
ATOM    881  CD2 LEU    32      -1.472   0.820  -4.597  1.00 10.00      B   
ATOM    882  C   LEU    32      -0.269   3.070  -8.070  1.00 10.00      B   
ATOM    883  O   LEU    32       0.672   3.740  -7.657  1.00 10.00      B   
ATOM    884  N   ALA    33      -0.567   2.955  -9.359  1.00 10.00      B   
ATOM    885  HN  ALA    33      -1.339   2.411  -9.625  1.00 10.00      B   
ATOM    886  CA  ALA    33       0.224   3.620 -10.386  1.00 10.00      B   
ATOM    887  CB  ALA    33      -0.309   3.282 -11.769  1.00 10.00      B   
ATOM    888  C   ALA    33       0.213   5.127 -10.166  1.00 10.00      B   
ATOM    889  O   ALA    33       1.244   5.792 -10.266  1.00 10.00      B   
ATOM    890  N   PHE    34      -0.960   5.659  -9.849  1.00 10.00      B   
ATOM    891  HN  PHE    34      -1.750   5.075  -9.795  1.00 10.00      B   
ATOM    892  CA  PHE    34      -1.107   7.085  -9.599  1.00 10.00      B   
ATOM    893  CB  PHE    34      -2.580   7.471  -9.471  1.00 10.00      B   
ATOM    894  CG  PHE    34      -3.374   7.253 -10.725  1.00 10.00      B   
ATOM    895  CD1 PHE    34      -4.614   6.641 -10.673  1.00 10.00      B   
ATOM    896  CD2 PHE    34      -2.881   7.656 -11.955  1.00 10.00      B   
ATOM    897  CE1 PHE    34      -5.349   6.433 -11.821  1.00 10.00      B   
ATOM    898  CE2 PHE    34      -3.612   7.452 -13.112  1.00 10.00      B   
ATOM    899  CZ  PHE    34      -4.849   6.841 -13.042  1.00 10.00      B   
ATOM    900  C   PHE    34      -0.334   7.503  -8.356  1.00 10.00      B   
ATOM    901  O   PHE    34       0.283   8.566  -8.330  1.00 10.00      B   
ATOM    902  N   ALA    35      -0.358   6.649  -7.337  1.00 10.00      B   
ATOM    903  HN  ALA    35      -0.862   5.810  -7.431  1.00 10.00      B   
ATOM    904  CA  ALA    35       0.344   6.919  -6.086  1.00 10.00      B   
ATOM    905  CB  ALA    35      -0.037   5.893  -5.027  1.00 10.00      B   
ATOM    906  C   ALA    35       1.854   6.917  -6.307  1.00 10.00      B   
ATOM    907  O   ALA    35       2.557   7.824  -5.859  1.00 10.00      B   
ATOM    908  N   ALA    36       2.342   5.897  -7.011  1.00 10.00      B   
ATOM    909  HN  ALA    36       1.725   5.198  -7.333  1.00 10.00      B   
ATOM    910  CA  ALA    36       3.763   5.776  -7.309  1.00 10.00      B   
ATOM    911  CB  ALA    36       4.041   4.462  -8.022  1.00 10.00      B   
ATOM    912  C   ALA    36       4.229   6.953  -8.160  1.00 10.00      B   
ATOM    913  O   ALA    36       5.347   7.445  -8.007  1.00 10.00      B   
ATOM    914  N   GLU    37       3.357   7.406  -9.050  1.00 10.00      B   
ATOM    915  HN  GLU    37       2.484   6.958  -9.134  1.00 10.00      B   
ATOM    916  CA  GLU    37       3.660   8.533  -9.919  1.00 10.00      B   
ATOM    917  CB  GLU    37       2.561   8.680 -10.972  1.00 10.00      B   
ATOM    918  CG  GLU    37       2.806   9.775 -11.994  1.00 10.00      B   
ATOM    919  CD  GLU    37       1.660   9.893 -12.972  1.00 10.00      B   
ATOM    920  OE1 GLU    37       0.607  10.452 -12.593  1.00 10.00      B   
ATOM    921  OE2 GLU    37       1.798   9.418 -14.119  1.00 10.00      B   
ATOM    922  C   GLU    37       3.775   9.816  -9.100  1.00 10.00      B   
ATOM    923  O   GLU    37       4.639  10.661  -9.356  1.00 10.00      B   
ATOM    924  N   VAL    38       2.907   9.947  -8.105  1.00 10.00      B   
ATOM    925  HN  VAL    38       2.247   9.237  -7.950  1.00 10.00      B   
ATOM    926  CA  VAL    38       2.902  11.118  -7.240  1.00 10.00      B   
ATOM    927  CB  VAL    38       1.591  11.219  -6.420  1.00 10.00      B   
ATOM    928  CG1 VAL    38       1.703  12.274  -5.328  1.00 10.00      B   
ATOM    929  CG2 VAL    38       0.416  11.532  -7.333  1.00 10.00      B   
ATOM    930  C   VAL    38       4.115  11.115  -6.306  1.00 10.00      B   
ATOM    931  O   VAL    38       4.725  12.157  -6.071  1.00 10.00      B   
ATOM    932  N   THR    39       4.480   9.942  -5.800  1.00 10.00      B   
ATOM    933  HN  THR    39       3.963   9.135  -6.028  1.00 10.00      B   
ATOM    934  CA  THR    39       5.621   9.827  -4.898  1.00 10.00      B   
ATOM    935  CB  THR    39       5.636   8.477  -4.140  1.00 10.00      B   
ATOM    936  OG1 THR    39       6.414   8.592  -2.942  1.00 10.00      B   
ATOM    937  HG1 THR    39       7.186   8.017  -3.006  1.00 10.00      B   
ATOM    938  CG2 THR    39       6.194   7.353  -4.998  1.00 10.00      B   
ATOM    939  C   THR    39       6.948  10.069  -5.629  1.00 10.00      B   
ATOM    940  O   THR    39       7.959  10.403  -5.008  1.00 10.00      B   
ATOM    941  N   LYS    40       6.938   9.912  -6.949  1.00 10.00      B   
ATOM    942  HN  LYS    40       6.109   9.636  -7.394  1.00 10.00      B   
ATOM    943  CA  LYS    40       8.137  10.130  -7.751  1.00 10.00      B   
ATOM    944  CB  LYS    40       8.069   9.341  -9.059  1.00 10.00      B   
ATOM    945  CG  LYS    40       8.518   7.893  -8.940  1.00 10.00      B   
ATOM    946  CD  LYS    40       8.474   7.192 -10.290  1.00 10.00      B   
ATOM    947  CE  LYS    40       9.067   5.795 -10.207  1.00 10.00      B   
ATOM    948  NZ  LYS    40       9.020   5.093 -11.517  1.00 10.00      B   
ATOM    949  HZ1 LYS    40       8.031   4.930 -11.803  1.00 10.00      B   
ATOM    950  HZ2 LYS    40       9.503   4.178 -11.453  1.00 10.00      B   
ATOM    951  HZ3 LYS    40       9.488   5.666 -12.248  1.00 10.00      B   
ATOM    952  C   LYS    40       8.321  11.616  -8.042  1.00 10.00      B   
ATOM    953  O   LYS    40       9.406  12.056  -8.429  1.00 10.00      B   
ATOM    954  N   ASN    41       7.260  12.382  -7.826  1.00 10.00      B   
ATOM    955  HN  ASN    41       6.441  11.969  -7.478  1.00 10.00      B   
ATOM    956  CA  ASN    41       7.279  13.820  -8.063  1.00 10.00      B   
ATOM    957  CB  ASN    41       5.866  14.394  -7.953  1.00 10.00      B   
ATOM    958  CG  ASN    41       5.777  15.843  -8.386  1.00 10.00      B   
ATOM    959  OD1 ASN    41       6.059  16.751  -7.607  1.00 10.00      B   
ATOM    960  ND2 ASN    41       5.361  16.068  -9.625  1.00 10.00      B   
ATOM    961 HD21 ASN    41       5.135  15.296 -10.189  1.00 10.00      B   
ATOM    962 HD22 ASN    41       5.303  16.998  -9.932  1.00 10.00      B   
ATOM    963  C   ASN    41       8.212  14.516  -7.077  1.00 10.00      B   
ATOM    964  O   ASN    41       8.071  14.370  -5.859  1.00 10.00      B   
ATOM    965  N   GLU    42       9.152  15.280  -7.617  1.00 10.00      B   
ATOM    966  HN  GLU    42       9.183  15.368  -8.592  1.00 10.00      B   
ATOM    967  CA  GLU    42      10.137  15.998  -6.817  1.00 10.00      B   
ATOM    968  CB  GLU    42      11.090  16.759  -7.734  1.00 10.00      B   
ATOM    969  CG  GLU    42      12.166  17.540  -7.005  1.00 10.00      B   
ATOM    970  CD  GLU    42      12.888  18.498  -7.922  1.00 10.00      B   
ATOM    971  OE1 GLU    42      12.381  19.624  -8.128  1.00 10.00      B   
ATOM    972  OE2 GLU    42      13.956  18.130  -8.452  1.00 10.00      B   
ATOM    973  C   GLU    42       9.485  16.955  -5.819  1.00 10.00      B   
ATOM    974  O   GLU    42       9.893  17.025  -4.656  1.00 10.00      B   
ATOM    975  N   GLN    43       8.466  17.680  -6.270  1.00 10.00      B   
ATOM    976  HN  GLN    43       8.172  17.571  -7.201  1.00 10.00      B   
ATOM    977  CA  GLN    43       7.769  18.626  -5.410  1.00 10.00      B   
ATOM    978  CB  GLN    43       6.806  19.503  -6.214  1.00 10.00      B   
ATOM    979  CG  GLN    43       6.189  20.649  -5.420  1.00 10.00      B   
ATOM    980  CD  GLN    43       7.229  21.542  -4.764  1.00 10.00      B   
ATOM    981  OE1 GLN    43       7.685  22.521  -5.353  1.00 10.00      B   
ATOM    982  NE2 GLN    43       7.611  21.205  -3.540  1.00 10.00      B   
ATOM    983 HE21 GLN    43       7.205  20.410  -3.129  1.00 10.00      B   
ATOM    984 HE22 GLN    43       8.299  21.752  -3.099  1.00 10.00      B   
ATOM    985  C   GLN    43       7.030  17.896  -4.292  1.00 10.00      B   
ATOM    986  O   GLN    43       6.967  18.379  -3.160  1.00 10.00      B   
ATOM    987  N   MET    44       6.487  16.725  -4.608  1.00 10.00      B   
ATOM    988  HN  MET    44       6.564  16.390  -5.529  1.00 10.00      B   
ATOM    989  CA  MET    44       5.773  15.938  -3.616  1.00 10.00      B   
ATOM    990  CB  MET    44       4.966  14.815  -4.262  1.00 10.00      B   
ATOM    991  CG  MET    44       4.068  14.077  -3.280  1.00 10.00      B   
ATOM    992  SD  MET    44       2.872  15.170  -2.485  1.00 10.00      B   
ATOM    993  CE  MET    44       2.634  14.331  -0.922  1.00 10.00      B   
ATOM    994  C   MET    44       6.740  15.371  -2.589  1.00 10.00      B   
ATOM    995  O   MET    44       6.412  15.264  -1.411  1.00 10.00      B   
ATOM    996  N   ALA    45       7.937  15.017  -3.042  1.00 10.00      B   
ATOM    997  HN  ALA    45       8.132  15.112  -4.000  1.00 10.00      B   
ATOM    998  CA  ALA    45       8.962  14.479  -2.156  1.00 10.00      B   
ATOM    999  CB  ALA    45      10.187  14.061  -2.953  1.00 10.00      B   
ATOM   1000  C   ALA    45       9.331  15.515  -1.101  1.00 10.00      B   
ATOM   1001  O   ALA    45       9.641  15.179   0.046  1.00 10.00      B   
ATOM   1002  N   GLU    46       9.268  16.781  -1.499  1.00 10.00      B   
ATOM   1003  HN  GLU    46       9.015  16.973  -2.427  1.00 10.00      B   
ATOM   1004  CA  GLU    46       9.569  17.887  -0.605  1.00 10.00      B   
ATOM   1005  CB  GLU    46       9.654  19.191  -1.396  1.00 10.00      B   
ATOM   1006  CG  GLU    46      10.395  20.301  -0.673  1.00 10.00      B   
ATOM   1007  CD  GLU    46      10.160  21.660  -1.295  1.00 10.00      B   
ATOM   1008  OE1 GLU    46      10.294  21.791  -2.530  1.00 10.00      B   
ATOM   1009  OE2 GLU    46       9.832  22.607  -0.550  1.00 10.00      B   
ATOM   1010  C   GLU    46       8.485  17.993   0.460  1.00 10.00      B   
ATOM   1011  O   GLU    46       8.766  18.257   1.630  1.00 10.00      B   
ATOM   1012  N   LEU    47       7.242  17.771   0.042  1.00 10.00      B   
ATOM   1013  HN  LEU    47       7.086  17.574  -0.908  1.00 10.00      B   
ATOM   1014  CA  LEU    47       6.106  17.821   0.953  1.00 10.00      B   
ATOM   1015  CB  LEU    47       4.788  17.877   0.173  1.00 10.00      B   
ATOM   1016  CG  LEU    47       4.606  19.077  -0.764  1.00 10.00      B   
ATOM   1017  CD1 LEU    47       3.283  18.979  -1.506  1.00 10.00      B   
ATOM   1018  CD2 LEU    47       4.696  20.387   0.006  1.00 10.00      B   
ATOM   1019  C   LEU    47       6.124  16.609   1.873  1.00 10.00      B   
ATOM   1020  O   LEU    47       5.720  16.689   3.030  1.00 10.00      B   
ATOM   1021  N   LEU    48       6.590  15.484   1.344  1.00 10.00      B   
ATOM   1022  HN  LEU    48       6.871  15.481   0.401  1.00 10.00      B   
ATOM   1023  CA  LEU    48       6.685  14.253   2.113  1.00 10.00      B   
ATOM   1024  CB  LEU    48       7.065  13.082   1.194  1.00 10.00      B   
ATOM   1025  CG  LEU    48       7.140  11.698   1.844  1.00 10.00      B   
ATOM   1026  CD1 LEU    48       6.378  10.678   1.013  1.00 10.00      B   
ATOM   1027  CD2 LEU    48       8.587  11.262   2.024  1.00 10.00      B   
ATOM   1028  C   LEU    48       7.718  14.417   3.221  1.00 10.00      B   
ATOM   1029  O   LEU    48       7.492  14.027   4.369  1.00 10.00      B   
ATOM   1030  N   SER    49       8.845  15.011   2.866  1.00 10.00      B   
ATOM   1031  HN  SER    49       8.957  15.304   1.936  1.00 10.00      B   
ATOM   1032  CA  SER    49       9.923  15.242   3.812  1.00 10.00      B   
ATOM   1033  CB  SER    49      11.268  15.182   3.087  1.00 10.00      B   
ATOM   1034  OG  SER    49      11.289  14.102   2.165  1.00 10.00      B   
ATOM   1035  HG  SER    49      10.864  14.376   1.340  1.00 10.00      B   
ATOM   1036  C   SER    49       9.747  16.589   4.511  1.00 10.00      B   
ATOM   1037  O   SER    49      10.613  17.462   4.433  1.00 10.00      B   
ATOM   1038  N   GLY    50       8.618  16.752   5.189  1.00 10.00      B   
ATOM   1039  HN  GLY    50       7.965  16.022   5.212  1.00 10.00      B   
ATOM   1040  CA  GLY    50       8.342  17.989   5.891  1.00 10.00      B   
ATOM   1041  C   GLY    50       8.932  18.000   7.285  1.00 10.00      B   
ATOM   1042  O   GLY    50       9.689  17.100   7.655  1.00 10.00      B   
ATOM   1043  N   ALA    51       8.571  19.003   8.067  1.00 10.00      B   
ATOM   1044  HN  ALA    51       7.942  19.675   7.722  1.00 10.00      B   
ATOM   1045  CA  ALA    51       9.078  19.134   9.429  1.00 10.00      B   
ATOM   1046  CB  ALA    51       9.052  20.592   9.867  1.00 10.00      B   
ATOM   1047  C   ALA    51       8.299  18.253  10.407  1.00 10.00      B   
ATOM   1048  O   ALA    51       7.517  18.757  11.216  1.00 10.00      B   
ATOM   1049  N   LEU    52       8.517  16.940  10.313  1.00 10.00      B   
ATOM   1050  HN  LEU    52       9.146  16.615   9.633  1.00 10.00      B   
ATOM   1051  CA  LEU    52       7.858  15.959  11.180  1.00 10.00      B   
ATOM   1052  CB  LEU    52       8.443  15.976  12.593  1.00 10.00      B   
ATOM   1053  CG  LEU    52       9.846  15.393  12.751  1.00 10.00      B   
ATOM   1054  CD1 LEU    52      10.310  15.521  14.191  1.00 10.00      B   
ATOM   1055  CD2 LEU    52       9.877  13.939  12.304  1.00 10.00      B   
ATOM   1056  C   LEU    52       6.344  16.151  11.219  1.00 10.00      B   
ATOM   1057  O   LEU    52       5.756  16.342  12.289  1.00 10.00      B   
ATOM   1058  N   ALA    53       5.716  16.093  10.055  1.00 10.00      B   
ATOM   1059  HN  ALA    53       6.234  15.925   9.241  1.00 10.00      B   
ATOM   1060  CA  ALA    53       4.275  16.270   9.963  1.00 10.00      B   
ATOM   1061  CB  ALA    53       3.950  17.665   9.448  1.00 10.00      B   
ATOM   1062  C   ALA    53       3.628  15.200   9.083  1.00 10.00      B   
ATOM   1063  O   ALA    53       3.335  15.441   7.910  1.00 10.00      B   
ATOM   1064  N   PRO    54       3.394  14.000   9.642  1.00 10.00      B   
ATOM   1065  CA  PRO    54       2.775  12.893   8.905  1.00 10.00      B   
ATOM   1066  CB  PRO    54       2.796  11.730   9.901  1.00 10.00      B   
ATOM   1067  CG  PRO    54       2.917  12.373  11.237  1.00 10.00      B   
ATOM   1068  CD  PRO    54       3.719  13.625  11.027  1.00 10.00      B   
ATOM   1069  C   PRO    54       1.340  13.217   8.493  1.00 10.00      B   
ATOM   1070  O   PRO    54       0.871  12.777   7.444  1.00 10.00      B   
ATOM   1071  N   GLU    55       0.655  14.001   9.319  1.00 10.00      B   
ATOM   1072  HN  GLU    55       1.087  14.330  10.133  1.00 10.00      B   
ATOM   1073  CA  GLU    55      -0.720  14.390   9.036  1.00 10.00      B   
ATOM   1074  CB  GLU    55      -1.372  15.040  10.254  1.00 10.00      B   
ATOM   1075  CG  GLU    55      -1.432  14.135  11.470  1.00 10.00      B   
ATOM   1076  CD  GLU    55      -2.122  14.784  12.650  1.00 10.00      B   
ATOM   1077  OE1 GLU    55      -1.419  15.329  13.532  1.00 10.00      B   
ATOM   1078  OE2 GLU    55      -3.368  14.755  12.700  1.00 10.00      B   
ATOM   1079  C   GLU    55      -0.762  15.329   7.844  1.00 10.00      B   
ATOM   1080  O   GLU    55      -1.573  15.152   6.936  1.00 10.00      B   
ATOM   1081  N   THR    56       0.130  16.316   7.840  1.00 10.00      B   
ATOM   1082  HN  THR    56       0.748  16.411   8.599  1.00 10.00      B   
ATOM   1083  CA  THR    56       0.205  17.262   6.737  1.00 10.00      B   
ATOM   1084  CB  THR    56       1.248  18.365   7.004  1.00 10.00      B   
ATOM   1085  OG1 THR    56       1.077  18.879   8.333  1.00 10.00      B   
ATOM   1086  HG1 THR    56       0.174  18.708   8.631  1.00 10.00      B   
ATOM   1087  CG2 THR    56       1.095  19.504   6.005  1.00 10.00      B   
ATOM   1088  C   THR    56       0.576  16.515   5.461  1.00 10.00      B   
ATOM   1089  O   THR    56       0.053  16.804   4.385  1.00 10.00      B   
ATOM   1090  N   LEU    57       1.475  15.547   5.601  1.00 10.00      B   
ATOM   1091  HN  LEU    57       1.869  15.390   6.488  1.00 10.00      B   
ATOM   1092  CA  LEU    57       1.908  14.725   4.480  1.00 10.00      B   
ATOM   1093  CB  LEU    57       2.982  13.730   4.939  1.00 10.00      B   
ATOM   1094  CG  LEU    57       3.196  12.489   4.065  1.00 10.00      B   
ATOM   1095  CD1 LEU    57       3.655  12.876   2.668  1.00 10.00      B   
ATOM   1096  CD2 LEU    57       4.198  11.550   4.716  1.00 10.00      B   
ATOM   1097  C   LEU    57       0.713  13.982   3.884  1.00 10.00      B   
ATOM   1098  O   LEU    57       0.460  14.061   2.681  1.00 10.00      B   
ATOM   1099  N   ALA    58      -0.025  13.275   4.735  1.00 10.00      B   
ATOM   1100  HN  ALA    58       0.229  13.247   5.685  1.00 10.00      B   
ATOM   1101  CA  ALA    58      -1.195  12.529   4.291  1.00 10.00      B   
ATOM   1102  CB  ALA    58      -1.806  11.760   5.452  1.00 10.00      B   
ATOM   1103  C   ALA    58      -2.225  13.464   3.668  1.00 10.00      B   
ATOM   1104  O   ALA    58      -2.758  13.186   2.596  1.00 10.00      B   
ATOM   1105  N   GLU    59      -2.478  14.585   4.337  1.00 10.00      B   
ATOM   1106  HN  GLU    59      -2.010  14.751   5.189  1.00 10.00      B   
ATOM   1107  CA  GLU    59      -3.436  15.569   3.859  1.00 10.00      B   
ATOM   1108  CB  GLU    59      -3.545  16.717   4.861  1.00 10.00      B   
ATOM   1109  CG  GLU    59      -4.675  17.690   4.582  1.00 10.00      B   
ATOM   1110  CD  GLU    59      -5.162  18.384   5.837  1.00 10.00      B   
ATOM   1111  OE1 GLU    59      -4.319  18.782   6.670  1.00 10.00      B   
ATOM   1112  OE2 GLU    59      -6.392  18.530   6.001  1.00 10.00      B   
ATOM   1113  C   GLU    59      -3.038  16.091   2.480  1.00 10.00      B   
ATOM   1114  O   GLU    59      -3.880  16.216   1.584  1.00 10.00      B   
ATOM   1115  N   SER    60      -1.751  16.375   2.312  1.00 10.00      B   
ATOM   1116  HN  SER    60      -1.134  16.255   3.066  1.00 10.00      B   
ATOM   1117  CA  SER    60      -1.237  16.865   1.043  1.00 10.00      B   
ATOM   1118  CB  SER    60       0.202  17.365   1.194  1.00 10.00      B   
ATOM   1119  OG  SER    60       0.297  18.352   2.213  1.00 10.00      B   
ATOM   1120  HG  SER    60       0.020  17.966   3.056  1.00 10.00      B   
ATOM   1121  C   SER    60      -1.302  15.764  -0.013  1.00 10.00      B   
ATOM   1122  O   SER    60      -1.616  16.024  -1.173  1.00 10.00      B   
ATOM   1123  N   PHE    61      -1.020  14.532   0.404  1.00 10.00      B   
ATOM   1124  HN  PHE    61      -0.782  14.387   1.347  1.00 10.00      B   
ATOM   1125  CA  PHE    61      -1.047  13.393  -0.501  1.00 10.00      B   
ATOM   1126  CB  PHE    61      -0.597  12.120   0.217  1.00 10.00      B   
ATOM   1127  CG  PHE    61      -0.168  11.018  -0.711  1.00 10.00      B   
ATOM   1128  CD1 PHE    61       0.987  11.143  -1.468  1.00 10.00      B   
ATOM   1129  CD2 PHE    61      -0.915   9.858  -0.824  1.00 10.00      B   
ATOM   1130  CE1 PHE    61       1.388  10.131  -2.320  1.00 10.00      B   
ATOM   1131  CE2 PHE    61      -0.521   8.842  -1.674  1.00 10.00      B   
ATOM   1132  CZ  PHE    61       0.632   8.980  -2.423  1.00 10.00      B   
ATOM   1133  C   PHE    61      -2.438  13.209  -1.097  1.00 10.00      B   
ATOM   1134  O   PHE    61      -2.582  13.071  -2.309  1.00 10.00      B   
ATOM   1135  N   ILE    62      -3.457  13.222  -0.240  1.00 10.00      B   
ATOM   1136  HN  ILE    62      -3.275  13.329   0.723  1.00 10.00      B   
ATOM   1137  CA  ILE    62      -4.835  13.068  -0.692  1.00 10.00      B   
ATOM   1138  CB  ILE    62      -5.824  13.073   0.494  1.00 10.00      B   
ATOM   1139  CG1 ILE    62      -5.445  11.997   1.514  1.00 10.00      B   
ATOM   1140  CG2 ILE    62      -7.250  12.859   0.003  1.00 10.00      B   
ATOM   1141  CD1 ILE    62      -6.258  12.046   2.790  1.00 10.00      B   
ATOM   1142  C   ILE    62      -5.207  14.203  -1.640  1.00 10.00      B   
ATOM   1143  O   ILE    62      -5.844  13.986  -2.673  1.00 10.00      B   
ATOM   1144  N   ALA    63      -4.794  15.412  -1.283  1.00 10.00      B   
ATOM   1145  HN  ALA    63      -4.285  15.515  -0.448  1.00 10.00      B   
ATOM   1146  CA  ALA    63      -5.077  16.590  -2.092  1.00 10.00      B   
ATOM   1147  CB  ALA    63      -4.595  17.849  -1.388  1.00 10.00      B   
ATOM   1148  C   ALA    63      -4.461  16.472  -3.484  1.00 10.00      B   
ATOM   1149  O   ALA    63      -5.125  16.734  -4.487  1.00 10.00      B   
ATOM   1150  N   VAL    64      -3.197  16.058  -3.538  1.00 10.00      B   
ATOM   1151  HN  VAL    64      -2.723  15.851  -2.701  1.00 10.00      B   
ATOM   1152  CA  VAL    64      -2.491  15.906  -4.806  1.00 10.00      B   
ATOM   1153  CB  VAL    64      -0.971  15.700  -4.600  1.00 10.00      B   
ATOM   1154  CG1 VAL    64      -0.264  15.442  -5.925  1.00 10.00      B   
ATOM   1155  CG2 VAL    64      -0.363  16.908  -3.906  1.00 10.00      B   
ATOM   1156  C   VAL    64      -3.069  14.758  -5.637  1.00 10.00      B   
ATOM   1157  O   VAL    64      -3.273  14.901  -6.845  1.00 10.00      B   
ATOM   1158  N   CYS    65      -3.342  13.629  -4.991  1.00 10.00      B   
ATOM   1159  HN  CYS    65      -3.164  13.573  -4.024  1.00 10.00      B   
ATOM   1160  CA  CYS    65      -3.896  12.469  -5.682  1.00 10.00      B   
ATOM   1161  CB  CYS    65      -3.945  11.248  -4.765  1.00 10.00      B   
ATOM   1162  SG  CYS    65      -2.328  10.730  -4.155  1.00 10.00      B   
ATOM   1163  HG  CYS    65      -1.979  11.572  -3.191  1.00 10.00      B   
ATOM   1164  C   CYS    65      -5.276  12.770  -6.253  1.00 10.00      B   
ATOM   1165  O   CYS    65      -5.535  12.522  -7.428  1.00 10.00      B   
ATOM   1166  N   GLY    66      -6.156  13.314  -5.428  1.00 10.00      B   
ATOM   1167  HN  GLY    66      -5.905  13.490  -4.491  1.00 10.00      B   
ATOM   1168  CA  GLY    66      -7.485  13.644  -5.897  1.00 10.00      B   
ATOM   1169  C   GLY    66      -8.572  13.045  -5.036  1.00 10.00      B   
ATOM   1170  O   GLY    66      -8.430  12.965  -3.815  1.00 10.00      B   
ATOM   1171  N   GLU    67      -9.658  12.632  -5.668  1.00 10.00      B   
ATOM   1172  HN  GLU    67      -9.714  12.741  -6.646  1.00 10.00      B   
ATOM   1173  CA  GLU    67     -10.783  12.042  -4.956  1.00 10.00      B   
ATOM   1174  CB  GLU    67     -12.046  12.890  -5.143  1.00 10.00      B   
ATOM   1175  CG  GLU    67     -12.580  12.932  -6.568  1.00 10.00      B   
ATOM   1176  CD  GLU    67     -11.680  13.705  -7.510  1.00 10.00      B   
ATOM   1177  OE1 GLU    67     -10.881  13.068  -8.233  1.00 10.00      B   
ATOM   1178  OE2 GLU    67     -11.758  14.949  -7.524  1.00 10.00      B   
ATOM   1179  C   GLU    67     -11.041  10.607  -5.398  1.00 10.00      B   
ATOM   1180  O   GLU    67     -11.796   9.875  -4.754  1.00 10.00      B   
ATOM   1181  N   GLN    68     -10.407  10.204  -6.491  1.00 10.00      B   
ATOM   1182  HN  GLN    68      -9.805  10.828  -6.953  1.00 10.00      B   
ATOM   1183  CA  GLN    68     -10.575   8.854  -7.017  1.00 10.00      B   
ATOM   1184  CB  GLN    68     -10.277   8.820  -8.519  1.00 10.00      B   
ATOM   1185  CG  GLN    68     -11.206   9.681  -9.362  1.00 10.00      B   
ATOM   1186  CD  GLN    68     -12.671   9.312  -9.195  1.00 10.00      B   
ATOM   1187  OE1 GLN    68     -13.011   8.154  -8.945  1.00 10.00      B   
ATOM   1188  NE2 GLN    68     -13.545  10.298  -9.327  1.00 10.00      B   
ATOM   1189 HE21 GLN    68     -13.201  11.200  -9.521  1.00 10.00      B   
ATOM   1190 HE22 GLN    68     -14.500  10.090  -9.236  1.00 10.00      B   
ATOM   1191  C   GLN    68      -9.686   7.864  -6.265  1.00 10.00      B   
ATOM   1192  O   GLN    68      -8.813   7.220  -6.847  1.00 10.00      B   
ATOM   1193  N   LEU    69      -9.912   7.762  -4.962  1.00 10.00      B   
ATOM   1194  HN  LEU    69     -10.627   8.303  -4.564  1.00 10.00      B   
ATOM   1195  CA  LEU    69      -9.148   6.866  -4.107  1.00 10.00      B   
ATOM   1196  CB  LEU    69      -8.292   7.673  -3.122  1.00 10.00      B   
ATOM   1197  CG  LEU    69      -7.319   8.690  -3.731  1.00 10.00      B   
ATOM   1198  CD1 LEU    69      -6.754   9.600  -2.651  1.00 10.00      B   
ATOM   1199  CD2 LEU    69      -6.197   7.982  -4.478  1.00 10.00      B   
ATOM   1200  C   LEU    69     -10.089   5.954  -3.333  1.00 10.00      B   
ATOM   1201  O   LEU    69     -11.239   6.316  -3.062  1.00 10.00      B   
ATOM   1202  N   ASP    70      -9.609   4.774  -2.983  1.00 10.00      B   
ATOM   1203  HN  ASP    70      -8.694   4.533  -3.239  1.00 10.00      B   
ATOM   1204  CA  ASP    70     -10.415   3.823  -2.233  1.00 10.00      B   
ATOM   1205  CB  ASP    70     -10.042   2.386  -2.613  1.00 10.00      B   
ATOM   1206  CG  ASP    70     -10.964   1.354  -1.993  1.00 10.00      B   
ATOM   1207  OD1 ASP    70     -10.663   0.878  -0.878  1.00 10.00      B   
ATOM   1208  OD2 ASP    70     -11.996   1.026  -2.614  1.00 10.00      B   
ATOM   1209  C   ASP    70     -10.241   4.040  -0.731  1.00 10.00      B   
ATOM   1210  O   ASP    70      -9.203   4.539  -0.286  1.00 10.00      B   
ATOM   1211  N   GLU    71     -11.258   3.675   0.039  1.00 10.00      B   
ATOM   1212  HN  GLU    71     -12.056   3.294  -0.381  1.00 10.00      B   
ATOM   1213  CA  GLU    71     -11.228   3.816   1.489  1.00 10.00      B   
ATOM   1214  CB  GLU    71     -12.547   3.321   2.083  1.00 10.00      B   
ATOM   1215  CG  GLU    71     -12.663   3.488   3.586  1.00 10.00      B   
ATOM   1216  CD  GLU    71     -12.885   4.929   3.997  1.00 10.00      B   
ATOM   1217  OE1 GLU    71     -14.023   5.425   3.850  1.00 10.00      B   
ATOM   1218  OE2 GLU    71     -11.932   5.568   4.486  1.00 10.00      B   
ATOM   1219  C   GLU    71     -10.058   3.036   2.084  1.00 10.00      B   
ATOM   1220  O   GLU    71      -9.400   3.503   3.015  1.00 10.00      B   
ATOM   1221  N   ASN    72      -9.786   1.858   1.530  1.00 10.00      B   
ATOM   1222  HN  ASN    72     -10.334   1.540   0.772  1.00 10.00      B   
ATOM   1223  CA  ASN    72      -8.684   1.030   2.008  1.00 10.00      B   
ATOM   1224  CB  ASN    72      -8.676  -0.338   1.322  1.00 10.00      B   
ATOM   1225  CG  ASN    72      -7.699  -1.301   1.967  1.00 10.00      B   
ATOM   1226  OD1 ASN    72      -6.528  -1.367   1.597  1.00 10.00      B   
ATOM   1227  ND2 ASN    72      -8.175  -2.059   2.937  1.00 10.00      B   
ATOM   1228 HD21 ASN    72      -9.121  -1.959   3.180  1.00 10.00      B   
ATOM   1229 HD22 ASN    72      -7.567  -2.693   3.370  1.00 10.00      B   
ATOM   1230  C   ASN    72      -7.363   1.739   1.766  1.00 10.00      B   
ATOM   1231  O   ASN    72      -6.483   1.746   2.626  1.00 10.00      B   
ATOM   1232  N   GLY    73      -7.244   2.357   0.594  1.00 10.00      B   
ATOM   1233  HN  GLY    73      -7.988   2.319  -0.041  1.00 10.00      B   
ATOM   1234  CA  GLY    73      -6.038   3.083   0.249  1.00 10.00      B   
ATOM   1235  C   GLY    73      -5.800   4.230   1.206  1.00 10.00      B   
ATOM   1236  O   GLY    73      -4.679   4.442   1.666  1.00 10.00      B   
ATOM   1237  N   GLN    74      -6.870   4.954   1.521  1.00 10.00      B   
ATOM   1238  HN  GLN    74      -7.736   4.726   1.115  1.00 10.00      B   
ATOM   1239  CA  GLN    74      -6.793   6.079   2.445  1.00 10.00      B   
ATOM   1240  CB  GLN    74      -8.171   6.730   2.616  1.00 10.00      B   
ATOM   1241  CG  GLN    74      -8.696   7.428   1.370  1.00 10.00      B   
ATOM   1242  CD  GLN    74     -10.038   8.105   1.598  1.00 10.00      B   
ATOM   1243  OE1 GLN    74     -10.366   8.502   2.717  1.00 10.00      B   
ATOM   1244  NE2 GLN    74     -10.816   8.253   0.539  1.00 10.00      B   
ATOM   1245 HE21 GLN    74     -10.494   7.922  -0.326  1.00 10.00      B   
ATOM   1246 HE22 GLN    74     -11.685   8.697   0.659  1.00 10.00      B   
ATOM   1247  C   GLN    74      -6.262   5.621   3.803  1.00 10.00      B   
ATOM   1248  O   GLN    74      -5.360   6.241   4.372  1.00 10.00      B   
ATOM   1249  N   ASN    75      -6.811   4.520   4.303  1.00 10.00      B   
ATOM   1250  HN  ASN    75      -7.517   4.065   3.792  1.00 10.00      B   
ATOM   1251  CA  ASN    75      -6.401   3.972   5.590  1.00 10.00      B   
ATOM   1252  CB  ASN    75      -7.369   2.881   6.048  1.00 10.00      B   
ATOM   1253  CG  ASN    75      -7.372   2.712   7.552  1.00 10.00      B   
ATOM   1254  OD1 ASN    75      -6.625   1.903   8.104  1.00 10.00      B   
ATOM   1255  ND2 ASN    75      -8.225   3.468   8.223  1.00 10.00      B   
ATOM   1256 HD21 ASN    75      -8.801   4.082   7.714  1.00 10.00      B   
ATOM   1257 HD22 ASN    75      -8.244   3.393   9.198  1.00 10.00      B   
ATOM   1258  C   ASN    75      -4.978   3.426   5.526  1.00 10.00      B   
ATOM   1259  O   ASN    75      -4.158   3.711   6.397  1.00 10.00      B   
ATOM   1260  N   LEU    76      -4.691   2.653   4.486  1.00 10.00      B   
ATOM   1261  HN  LEU    76      -5.394   2.460   3.825  1.00 10.00      B   
ATOM   1262  CA  LEU    76      -3.365   2.074   4.295  1.00 10.00      B   
ATOM   1263  CB  LEU    76      -3.323   1.270   2.990  1.00 10.00      B   
ATOM   1264  CG  LEU    76      -1.960   0.704   2.575  1.00 10.00      B   
ATOM   1265  CD1 LEU    76      -1.523  -0.398   3.524  1.00 10.00      B   
ATOM   1266  CD2 LEU    76      -2.005   0.193   1.143  1.00 10.00      B   
ATOM   1267  C   LEU    76      -2.300   3.167   4.275  1.00 10.00      B   
ATOM   1268  O   LEU    76      -1.272   3.064   4.948  1.00 10.00      B   
ATOM   1269  N   ILE    77      -2.569   4.218   3.514  1.00 10.00      B   
ATOM   1270  HN  ILE    77      -3.413   4.237   3.005  1.00 10.00      B   
ATOM   1271  CA  ILE    77      -1.648   5.340   3.397  1.00 10.00      B   
ATOM   1272  CB  ILE    77      -2.137   6.358   2.338  1.00 10.00      B   
ATOM   1273  CG1 ILE    77      -1.928   5.780   0.936  1.00 10.00      B   
ATOM   1274  CG2 ILE    77      -1.426   7.699   2.476  1.00 10.00      B   
ATOM   1275  CD1 ILE    77      -2.737   6.466  -0.143  1.00 10.00      B   
ATOM   1276  C   ILE    77      -1.411   6.019   4.749  1.00 10.00      B   
ATOM   1277  O   ILE    77      -0.273   6.331   5.100  1.00 10.00      B   
ATOM   1278  N   ARG    78      -2.477   6.222   5.518  1.00 10.00      B   
ATOM   1279  HN  ARG    78      -3.364   5.946   5.198  1.00 10.00      B   
ATOM   1280  CA  ARG    78      -2.349   6.861   6.824  1.00 10.00      B   
ATOM   1281  CB  ARG    78      -3.712   7.235   7.428  1.00 10.00      B   
ATOM   1282  CG  ARG    78      -4.351   6.167   8.303  1.00 10.00      B   
ATOM   1283  CD  ARG    78      -4.986   6.776   9.544  1.00 10.00      B   
ATOM   1284  NE  ARG    78      -4.020   7.530  10.343  1.00 10.00      B   
ATOM   1285  HE  ARG    78      -3.896   8.480  10.117  1.00 10.00      B   
ATOM   1286  CZ  ARG    78      -3.319   7.016  11.355  1.00 10.00      B   
ATOM   1287  NH1 ARG    78      -3.468   5.741  11.704  1.00 10.00      B   
ATOM   1288 HH11 ARG    78      -4.144   5.129  11.192  1.00 10.00      B   
ATOM   1289 HH12 ARG    78      -2.914   5.345  12.496  1.00 10.00      B   
ATOM   1290  NH2 ARG    78      -2.455   7.777  12.012  1.00 10.00      B   
ATOM   1291 HH21 ARG    78      -1.896   7.375  12.811  1.00 10.00      B   
ATOM   1292 HH22 ARG    78      -2.324   8.775  11.742  1.00 10.00      B   
ATOM   1293  C   ARG    78      -1.512   6.012   7.782  1.00 10.00      B   
ATOM   1294  O   ARG    78      -0.743   6.541   8.582  1.00 10.00      B   
ATOM   1295  N   VAL    79      -1.653   4.692   7.683  1.00 10.00      B   
ATOM   1296  HN  VAL    79      -2.288   4.322   7.028  1.00 10.00      B   
ATOM   1297  CA  VAL    79      -0.893   3.783   8.531  1.00 10.00      B   
ATOM   1298  CB  VAL    79      -1.425   2.335   8.444  1.00 10.00      B   
ATOM   1299  CG1 VAL    79      -0.586   1.401   9.305  1.00 10.00      B   
ATOM   1300  CG2 VAL    79      -2.881   2.283   8.874  1.00 10.00      B   
ATOM   1301  C   VAL    79       0.583   3.830   8.144  1.00 10.00      B   
ATOM   1302  O   VAL    79       1.464   3.911   9.004  1.00 10.00      B   
ATOM   1303  N   MET    80       0.842   3.810   6.840  1.00 10.00      B   
ATOM   1304  HN  MET    80       0.095   3.749   6.203  1.00 10.00      B   
ATOM   1305  CA  MET    80       2.206   3.874   6.329  1.00 10.00      B   
ATOM   1306  CB  MET    80       2.222   3.695   4.810  1.00 10.00      B   
ATOM   1307  CG  MET    80       1.875   2.292   4.339  1.00 10.00      B   
ATOM   1308  SD  MET    80       1.678   2.187   2.548  1.00 10.00      B   
ATOM   1309  CE  MET    80       3.332   2.598   1.997  1.00 10.00      B   
ATOM   1310  C   MET    80       2.831   5.215   6.697  1.00 10.00      B   
ATOM   1311  O   MET    80       4.023   5.298   7.006  1.00 10.00      B   
ATOM   1312  N   ALA    81       2.012   6.261   6.672  1.00 10.00      B   
ATOM   1313  HN  ALA    81       1.073   6.122   6.410  1.00 10.00      B   
ATOM   1314  CA  ALA    81       2.460   7.606   7.008  1.00 10.00      B   
ATOM   1315  CB  ALA    81       1.392   8.633   6.656  1.00 10.00      B   
ATOM   1316  C   ALA    81       2.829   7.705   8.481  1.00 10.00      B   
ATOM   1317  O   ALA    81       3.865   8.264   8.827  1.00 10.00      B   
ATOM   1318  N   GLU    82       1.981   7.147   9.344  1.00 10.00      B   
ATOM   1319  HN  GLU    82       1.164   6.718   9.005  1.00 10.00      B   
ATOM   1320  CA  GLU    82       2.231   7.170  10.782  1.00 10.00      B   
ATOM   1321  CB  GLU    82       1.062   6.546  11.548  1.00 10.00      B   
ATOM   1322  CG  GLU    82       1.119   6.778  13.051  1.00 10.00      B   
ATOM   1323  CD  GLU    82       0.063   6.003  13.813  1.00 10.00      B   
ATOM   1324  OE1 GLU    82      -1.107   6.444  13.844  1.00 10.00      B   
ATOM   1325  OE2 GLU    82       0.400   4.956  14.405  1.00 10.00      B   
ATOM   1326  C   GLU    82       3.527   6.430  11.102  1.00 10.00      B   
ATOM   1327  O   GLU    82       4.328   6.877  11.923  1.00 10.00      B   
ATOM   1328  N   ASN    83       3.734   5.305  10.426  1.00 10.00      B   
ATOM   1329  HN  ASN    83       3.052   5.003   9.786  1.00 10.00      B   
ATOM   1330  CA  ASN    83       4.934   4.499  10.617  1.00 10.00      B   
ATOM   1331  CB  ASN    83       4.755   3.128   9.957  1.00 10.00      B   
ATOM   1332  CG  ASN    83       5.577   2.027  10.610  1.00 10.00      B   
ATOM   1333  OD1 ASN    83       6.555   2.285  11.318  1.00 10.00      B   
ATOM   1334  ND2 ASN    83       5.190   0.781  10.370  1.00 10.00      B   
ATOM   1335 HD21 ASN    83       4.404   0.641   9.792  1.00 10.00      B   
ATOM   1336 HD22 ASN    83       5.700   0.052  10.776  1.00 10.00      B   
ATOM   1337  C   ASN    83       6.155   5.209  10.025  1.00 10.00      B   
ATOM   1338  O   ASN    83       7.298   4.916  10.379  1.00 10.00      B   
ATOM   1339  N   GLY    84       5.902   6.158   9.130  1.00 10.00      B   
ATOM   1340  HN  GLY    84       4.971   6.367   8.901  1.00 10.00      B   
ATOM   1341  CA  GLY    84       6.978   6.901   8.501  1.00 10.00      B   
ATOM   1342  C   GLY    84       7.608   6.126   7.364  1.00 10.00      B   
ATOM   1343  O   GLY    84       8.751   6.371   6.989  1.00 10.00      B   
ATOM   1344  N   ARG    85       6.856   5.189   6.811  1.00 10.00      B   
ATOM   1345  HN  ARG    85       5.938   5.056   7.138  1.00 10.00      B   
ATOM   1346  CA  ARG    85       7.349   4.366   5.716  1.00 10.00      B   
ATOM   1347  CB  ARG    85       7.407   2.891   6.139  1.00 10.00      B   
ATOM   1348  CG  ARG    85       8.012   2.632   7.515  1.00 10.00      B   
ATOM   1349  CD  ARG    85       9.531   2.699   7.494  1.00 10.00      B   
ATOM   1350  NE  ARG    85      10.041   4.044   7.760  1.00 10.00      B   
ATOM   1351  HE  ARG    85       9.704   4.777   7.190  1.00 10.00      B   
ATOM   1352  CZ  ARG    85      10.916   4.334   8.727  1.00 10.00      B   
ATOM   1353  NH1 ARG    85      11.378   3.375   9.522  1.00 10.00      B   
ATOM   1354 HH11 ARG    85      11.056   2.389   9.397  1.00 10.00      B   
ATOM   1355 HH12 ARG    85      12.057   3.603  10.280  1.00 10.00      B   
ATOM   1356  NH2 ARG    85      11.332   5.584   8.894  1.00 10.00      B   
ATOM   1357 HH21 ARG    85      12.018   5.816   9.648  1.00 10.00      B   
ATOM   1358 HH22 ARG    85      10.979   6.346   8.271  1.00 10.00      B   
ATOM   1359  C   ARG    85       6.438   4.517   4.504  1.00 10.00      B   
ATOM   1360  O   ARG    85       6.377   3.634   3.649  1.00 10.00      B   
ATOM   1361  N   LEU    86       5.739   5.648   4.432  1.00 10.00      B   
ATOM   1362  HN  LEU    86       5.846   6.318   5.141  1.00 10.00      B   
ATOM   1363  CA  LEU    86       4.810   5.919   3.333  1.00 10.00      B   
ATOM   1364  CB  LEU    86       4.008   7.195   3.602  1.00 10.00      B   
ATOM   1365  CG  LEU    86       2.977   7.585   2.536  1.00 10.00      B   
ATOM   1366  CD1 LEU    86       1.947   6.481   2.353  1.00 10.00      B   
ATOM   1367  CD2 LEU    86       2.297   8.894   2.903  1.00 10.00      B   
ATOM   1368  C   LEU    86       5.521   6.021   1.987  1.00 10.00      B   
ATOM   1369  O   LEU    86       4.920   5.800   0.941  1.00 10.00      B   
ATOM   1370  N   ASN    87       6.804   6.333   2.017  1.00 10.00      B   
ATOM   1371  HN  ASN    87       7.246   6.471   2.882  1.00 10.00      B   
ATOM   1372  CA  ASN    87       7.585   6.468   0.794  1.00 10.00      B   
ATOM   1373  CB  ASN    87       8.855   7.300   1.015  1.00 10.00      B   
ATOM   1374  CG  ASN    87       9.715   6.809   2.165  1.00 10.00      B   
ATOM   1375  OD1 ASN    87       9.206   6.417   3.219  1.00 10.00      B   
ATOM   1376  ND2 ASN    87      11.026   6.827   1.971  1.00 10.00      B   
ATOM   1377 HD21 ASN    87      11.366   7.151   1.105  1.00 10.00      B   
ATOM   1378 HD22 ASN    87      11.607   6.516   2.695  1.00 10.00      B   
ATOM   1379  C   ASN    87       7.921   5.115   0.169  1.00 10.00      B   
ATOM   1380  O   ASN    87       8.580   5.050  -0.866  1.00 10.00      B   
ATOM   1381  N   ALA    88       7.443   4.037   0.779  1.00 10.00      B   
ATOM   1382  HN  ALA    88       6.907   4.146   1.593  1.00 10.00      B   
ATOM   1383  CA  ALA    88       7.694   2.691   0.269  1.00 10.00      B   
ATOM   1384  CB  ALA    88       7.693   1.682   1.407  1.00 10.00      B   
ATOM   1385  C   ALA    88       6.660   2.302  -0.782  1.00 10.00      B   
ATOM   1386  O   ALA    88       6.469   1.121  -1.071  1.00 10.00      B   
ATOM   1387  N   LEU    89       6.000   3.304  -1.350  1.00 10.00      B   
ATOM   1388  HN  LEU    89       6.205   4.220  -1.071  1.00 10.00      B   
ATOM   1389  CA  LEU    89       4.979   3.083  -2.376  1.00 10.00      B   
ATOM   1390  CB  LEU    89       4.402   4.407  -2.889  1.00 10.00      B   
ATOM   1391  CG  LEU    89       3.695   5.284  -1.851  1.00 10.00      B   
ATOM   1392  CD1 LEU    89       3.245   6.591  -2.473  1.00 10.00      B   
ATOM   1393  CD2 LEU    89       2.514   4.551  -1.240  1.00 10.00      B   
ATOM   1394  C   LEU    89       5.474   2.199  -3.533  1.00 10.00      B   
ATOM   1395  O   LEU    89       4.812   1.216  -3.879  1.00 10.00      B   
ATOM   1396  N   PRO    90       6.635   2.523  -4.161  1.00 10.00      B   
ATOM   1397  CA  PRO    90       7.183   1.716  -5.264  1.00 10.00      B   
ATOM   1398  CB  PRO    90       8.530   2.382  -5.567  1.00 10.00      B   
ATOM   1399  CG  PRO    90       8.369   3.780  -5.089  1.00 10.00      B   
ATOM   1400  CD  PRO    90       7.481   3.700  -3.881  1.00 10.00      B   
ATOM   1401  C   PRO    90       7.394   0.255  -4.865  1.00 10.00      B   
ATOM   1402  O   PRO    90       7.208  -0.657  -5.676  1.00 10.00      B   
ATOM   1403  N   ASP    91       7.772   0.036  -3.610  1.00 10.00      B   
ATOM   1404  HN  ASP    91       7.902   0.800  -3.009  1.00 10.00      B   
ATOM   1405  CA  ASP    91       7.997  -1.312  -3.104  1.00 10.00      B   
ATOM   1406  CB  ASP    91       8.681  -1.286  -1.738  1.00 10.00      B   
ATOM   1407  CG  ASP    91      10.123  -0.835  -1.806  1.00 10.00      B   
ATOM   1408  OD1 ASP    91      10.913  -1.457  -2.554  1.00 10.00      B   
ATOM   1409  OD2 ASP    91      10.467   0.147  -1.118  1.00 10.00      B   
ATOM   1410  C   ASP    91       6.682  -2.066  -3.008  1.00 10.00      B   
ATOM   1411  O   ASP    91       6.594  -3.231  -3.401  1.00 10.00      B   
ATOM   1412  N   VAL    92       5.659  -1.393  -2.485  1.00 10.00      B   
ATOM   1413  HN  VAL    92       5.803  -0.472  -2.172  1.00 10.00      B   
ATOM   1414  CA  VAL    92       4.336  -1.989  -2.351  1.00 10.00      B   
ATOM   1415  CB  VAL    92       3.356  -1.047  -1.620  1.00 10.00      B   
ATOM   1416  CG1 VAL    92       1.996  -1.708  -1.461  1.00 10.00      B   
ATOM   1417  CG2 VAL    92       3.911  -0.650  -0.261  1.00 10.00      B   
ATOM   1418  C   VAL    92       3.784  -2.329  -3.733  1.00 10.00      B   
ATOM   1419  O   VAL    92       3.202  -3.395  -3.939  1.00 10.00      B   
ATOM   1420  N   LEU    93       3.995  -1.418  -4.677  1.00 10.00      B   
ATOM   1421  HN  LEU    93       4.460  -0.586  -4.440  1.00 10.00      B   
ATOM   1422  CA  LEU    93       3.547  -1.613  -6.049  1.00 10.00      B   
ATOM   1423  CB  LEU    93       3.889  -0.382  -6.897  1.00 10.00      B   
ATOM   1424  CG  LEU    93       3.608  -0.479  -8.402  1.00 10.00      B   
ATOM   1425  CD1 LEU    93       2.117  -0.617  -8.672  1.00 10.00      B   
ATOM   1426  CD2 LEU    93       4.178   0.727  -9.131  1.00 10.00      B   
ATOM   1427  C   LEU    93       4.203  -2.856  -6.639  1.00 10.00      B   
ATOM   1428  O   LEU    93       3.524  -3.717  -7.201  1.00 10.00      B   
ATOM   1429  N   GLU    94       5.520  -2.954  -6.478  1.00 10.00      B   
ATOM   1430  HN  GLU    94       5.998  -2.242  -6.000  1.00 10.00      B   
ATOM   1431  CA  GLU    94       6.275  -4.093  -6.987  1.00 10.00      B   
ATOM   1432  CB  GLU    94       7.759  -3.933  -6.658  1.00 10.00      B   
ATOM   1433  CG  GLU    94       8.636  -5.058  -7.181  1.00 10.00      B   
ATOM   1434  CD  GLU    94      10.052  -4.977  -6.658  1.00 10.00      B   
ATOM   1435  OE1 GLU    94      10.633  -3.872  -6.678  1.00 10.00      B   
ATOM   1436  OE2 GLU    94      10.595  -6.019  -6.230  1.00 10.00      B   
ATOM   1437  C   GLU    94       5.750  -5.390  -6.384  1.00 10.00      B   
ATOM   1438  O   GLU    94       5.561  -6.386  -7.089  1.00 10.00      B   
ATOM   1439  N   GLN    95       5.510  -5.364  -5.075  1.00 10.00      B   
ATOM   1440  HN  GLN    95       5.689  -4.538  -4.571  1.00 10.00      B   
ATOM   1441  CA  GLN    95       4.994  -6.527  -4.370  1.00 10.00      B   
ATOM   1442  CB  GLN    95       4.935  -6.278  -2.861  1.00 10.00      B   
ATOM   1443  CG  GLN    95       4.469  -7.481  -2.050  1.00 10.00      B   
ATOM   1444  CD  GLN    95       5.378  -8.685  -2.204  1.00 10.00      B   
ATOM   1445  OE1 GLN    95       6.326  -8.865  -1.443  1.00 10.00      B   
ATOM   1446  NE2 GLN    95       5.085  -9.530  -3.181  1.00 10.00      B   
ATOM   1447 HE21 GLN    95       4.306  -9.336  -3.745  1.00 10.00      B   
ATOM   1448 HE22 GLN    95       5.670 -10.310  -3.306  1.00 10.00      B   
ATOM   1449  C   GLN    95       3.618  -6.908  -4.903  1.00 10.00      B   
ATOM   1450  O   GLN    95       3.332  -8.089  -5.102  1.00 10.00      B   
ATOM   1451  N   PHE    96       2.775  -5.905  -5.129  1.00 10.00      B   
ATOM   1452  HN  PHE    96       3.059  -4.985  -4.923  1.00 10.00      B   
ATOM   1453  CA  PHE    96       1.435  -6.127  -5.655  1.00 10.00      B   
ATOM   1454  CB  PHE    96       0.669  -4.802  -5.762  1.00 10.00      B   
ATOM   1455  CG  PHE    96      -0.647  -4.905  -6.484  1.00 10.00      B   
ATOM   1456  CD1 PHE    96      -1.736  -5.515  -5.884  1.00 10.00      B   
ATOM   1457  CD2 PHE    96      -0.792  -4.391  -7.763  1.00 10.00      B   
ATOM   1458  CE1 PHE    96      -2.946  -5.610  -6.544  1.00 10.00      B   
ATOM   1459  CE2 PHE    96      -1.999  -4.483  -8.430  1.00 10.00      B   
ATOM   1460  CZ  PHE    96      -3.076  -5.094  -7.819  1.00 10.00      B   
ATOM   1461  C   PHE    96       1.505  -6.811  -7.016  1.00 10.00      B   
ATOM   1462  O   PHE    96       0.778  -7.771  -7.276  1.00 10.00      B   
ATOM   1463  N   ILE    97       2.390  -6.314  -7.877  1.00 10.00      B   
ATOM   1464  HN  ILE    97       2.935  -5.538  -7.610  1.00 10.00      B   
ATOM   1465  CA  ILE    97       2.567  -6.883  -9.209  1.00 10.00      B   
ATOM   1466  CB  ILE    97       3.581  -6.073 -10.048  1.00 10.00      B   
ATOM   1467  CG1 ILE    97       3.102  -4.627 -10.210  1.00 10.00      B   
ATOM   1468  CG2 ILE    97       3.782  -6.717 -11.411  1.00 10.00      B   
ATOM   1469  CD1 ILE    97       4.120  -3.711 -10.854  1.00 10.00      B   
ATOM   1470  C   ILE    97       3.004  -8.344  -9.108  1.00 10.00      B   
ATOM   1471  O   ILE    97       2.543  -9.198  -9.865  1.00 10.00      B   
ATOM   1472  N   HIS    98       3.883  -8.632  -8.156  1.00 10.00      B   
ATOM   1473  HN  HIS    98       4.232  -7.909  -7.590  1.00 10.00      B   
ATOM   1474  CA  HIS    98       4.351  -9.994  -7.945  1.00 10.00      B   
ATOM   1475  CB  HIS    98       5.542 -10.006  -6.977  1.00 10.00      B   
ATOM   1476  CG  HIS    98       6.187 -11.352  -6.802  1.00 10.00      B   
ATOM   1477  ND1 HIS    98       7.396 -11.693  -7.369  1.00 10.00      B   
ATOM   1478  HD1 HIS    98       7.944 -11.112  -7.940  1.00 10.00      B   
ATOM   1479  CD2 HIS    98       5.790 -12.437  -6.098  1.00 10.00      B   
ATOM   1480  CE1 HIS    98       7.709 -12.929  -7.028  1.00 10.00      B   
ATOM   1481  NE2 HIS    98       6.751 -13.399  -6.258  1.00 10.00      B   
ATOM   1482  HE2 HIS    98       6.732 -14.297  -5.856  1.00 10.00      B   
ATOM   1483  C   HIS    98       3.212 -10.855  -7.395  1.00 10.00      B   
ATOM   1484  O   HIS    98       3.033 -11.999  -7.805  1.00 10.00      B   
ATOM   1485  N   LEU    99       2.439 -10.282  -6.477  1.00 10.00      B   
ATOM   1486  HN  LEU    99       2.633  -9.357  -6.202  1.00 10.00      B   
ATOM   1487  CA  LEU    99       1.315 -10.982  -5.858  1.00 10.00      B   
ATOM   1488  CB  LEU    99       0.702 -10.146  -4.732  1.00 10.00      B   
ATOM   1489  CG  LEU    99       1.485 -10.109  -3.419  1.00 10.00      B   
ATOM   1490  CD1 LEU    99       0.898  -9.069  -2.478  1.00 10.00      B   
ATOM   1491  CD2 LEU    99       1.490 -11.480  -2.761  1.00 10.00      B   
ATOM   1492  C   LEU    99       0.246 -11.362  -6.877  1.00 10.00      B   
ATOM   1493  O   LEU    99      -0.199 -12.508  -6.915  1.00 10.00      B   
ATOM   1494  N   ARG   100      -0.147 -10.403  -7.711  1.00 10.00      B   
ATOM   1495  HN  ARG   100       0.249  -9.508  -7.630  1.00 10.00      B   
ATOM   1496  CA  ARG   100      -1.168 -10.651  -8.731  1.00 10.00      B   
ATOM   1497  CB  ARG   100      -1.581  -9.362  -9.453  1.00 10.00      B   
ATOM   1498  CG  ARG   100      -0.434  -8.611 -10.102  1.00 10.00      B   
ATOM   1499  CD  ARG   100      -0.915  -7.719 -11.234  1.00 10.00      B   
ATOM   1500  NE  ARG   100      -1.467  -8.497 -12.341  1.00 10.00      B   
ATOM   1501  HE  ARG   100      -2.445  -8.629 -12.347  1.00 10.00      B   
ATOM   1502  CZ  ARG   100      -0.740  -9.026 -13.326  1.00 10.00      B   
ATOM   1503  NH1 ARG   100       0.578  -8.868 -13.347  1.00 10.00      B   
ATOM   1504 HH11 ARG   100       1.144  -9.288 -14.119  1.00 10.00      B   
ATOM   1505 HH12 ARG   100       1.053  -8.325 -12.600  1.00 10.00      B   
ATOM   1506  NH2 ARG   100      -1.333  -9.719 -14.292  1.00 10.00      B   
ATOM   1507 HH21 ARG   100      -0.764 -10.134 -15.065  1.00 10.00      B   
ATOM   1508 HH22 ARG   100      -2.368  -9.856 -14.284  1.00 10.00      B   
ATOM   1509  C   ARG   100      -0.715 -11.717  -9.726  1.00 10.00      B   
ATOM   1510  O   ARG   100      -1.537 -12.416 -10.318  1.00 10.00      B   
ATOM   1511  N   ALA   101       0.595 -11.849  -9.890  1.00 10.00      B   
ATOM   1512  HN  ALA   101       1.201 -11.265  -9.387  1.00 10.00      B   
ATOM   1513  CA  ALA   101       1.153 -12.842 -10.795  1.00 10.00      B   
ATOM   1514  CB  ALA   101       2.586 -12.486 -11.157  1.00 10.00      B   
ATOM   1515  C   ALA   101       1.082 -14.226 -10.156  1.00 10.00      B   
ATOM   1516  O   ALA   101       1.031 -15.244 -10.849  1.00 10.00      B   
ATOM   1517  N   VAL   102       1.057 -14.250  -8.824  1.00 10.00      B   
ATOM   1518  HN  VAL   102       1.081 -13.400  -8.333  1.00 10.00      B   
ATOM   1519  CA  VAL   102       0.981 -15.498  -8.074  1.00 10.00      B   
ATOM   1520  CB  VAL   102       1.416 -15.303  -6.601  1.00 10.00      B   
ATOM   1521  CG1 VAL   102       1.202 -16.577  -5.797  1.00 10.00      B   
ATOM   1522  CG2 VAL   102       2.872 -14.870  -6.524  1.00 10.00      B   
ATOM   1523  C   VAL   102      -0.445 -16.038  -8.109  1.00 10.00      B   
ATOM   1524  O   VAL   102      -0.662 -17.226  -8.349  1.00 10.00      B   
ATOM   1525  N   SER   103      -1.413 -15.150  -7.891  1.00 10.00      B   
ATOM   1526  HN  SER   103      -1.173 -14.212  -7.713  1.00 10.00      B   
ATOM   1527  CA  SER   103      -2.822 -15.528  -7.897  1.00 10.00      B   
ATOM   1528  CB  SER   103      -3.687 -14.337  -7.485  1.00 10.00      B   
ATOM   1529  OG  SER   103      -3.068 -13.115  -7.854  1.00 10.00      B   
ATOM   1530  HG  SER   103      -3.528 -12.741  -8.616  1.00 10.00      B   
ATOM   1531  C   SER   103      -3.244 -16.048  -9.270  1.00 10.00      B   
ATOM   1532  O   SER   103      -4.179 -16.848  -9.388  1.00 10.00      B   
ATOM   1533  N   GLU   104      -2.554 -15.584 -10.307  1.00 10.00      B   
ATOM   1534  HN  GLU   104      -1.837 -14.932 -10.150  1.00 10.00      B   
ATOM   1535  CA  GLU   104      -2.842 -16.012 -11.669  1.00 10.00      B   
ATOM   1536  CB  GLU   104      -2.206 -15.068 -12.688  1.00 10.00      B   
ATOM   1537  CG  GLU   104      -2.995 -13.796 -12.930  1.00 10.00      B   
ATOM   1538  CD  GLU   104      -2.555 -13.063 -14.180  1.00 10.00      B   
ATOM   1539  OE1 GLU   104      -1.563 -13.492 -14.815  1.00 10.00      B   
ATOM   1540  OE2 GLU   104      -3.207 -12.056 -14.539  1.00 10.00      B   
ATOM   1541  C   GLU   104      -2.342 -17.432 -11.903  1.00 10.00      B   
ATOM   1542  O   GLU   104      -2.805 -18.119 -12.811  1.00 10.00      B   
ATOM   1543  N   ALA   105      -1.400 -17.862 -11.077  1.00 10.00      B   
ATOM   1544  HN  ALA   105      -1.084 -17.269 -10.363  1.00 10.00      B   
ATOM   1545  CA  ALA   105      -0.833 -19.195 -11.190  1.00 10.00      B   
ATOM   1546  CB  ALA   105       0.659 -19.167 -10.893  1.00 10.00      B   
ATOM   1547  C   ALA   105      -1.547 -20.167 -10.256  1.00 10.00      B   
ATOM   1548  O   ALA   105      -2.234 -21.084 -10.709  1.00 10.00      B   
ATOM   1549  N   THR   106      -1.380 -19.965  -8.955  1.00 10.00      B   
ATOM   1550  HN  THR   106      -0.830 -19.207  -8.654  1.00 10.00      B   
ATOM   1551  CB  THR   106      -1.184 -22.100  -7.692  1.00 10.00      B   
ATOM   1552  OG1 THR   106      -0.639 -22.601  -8.923  1.00 10.00      B   
ATOM   1553  HG1 THR   106      -1.203 -22.324  -9.656  1.00 10.00      B   
ATOM   1554  CG2 THR   106      -2.066 -23.171  -7.070  1.00 10.00      B   
ATOM   1555  CA  THR   106      -2.004 -20.815  -7.952  1.00 10.00      B   
ATOM   1556  C   THR   106      -2.151 -20.045  -6.639  1.00 10.00      B   
ATOM   1557  O   THR   106      -1.209 -20.088  -5.817  1.00 10.00      B   
ATOM   1558  OXT THR   106      -3.195 -19.393  -6.443  1.00 10.00      B   
END
