# Supplementary material for: Large-scale discovery of protein interactions at residue resolution using co-evolution calculated from genomic sequences
Source: Nat Commun. 2021 Mar 2;12:1396. doi: 10.1038/s41467-021-21636-z (PMC7925567; doi:10.1038/s41467-021-21636-z)
Supplement: Supplementary file 13 — Supplementary Data 11 [file 41467_2021_21636_MOESM13_ESM.zip › supplementary_prediction/membrane127199_SECE_ATPD/models/cluster.out]

Cluster 1 -> 79 2 3 4 5 8 9 10 11 13 15 17 18 19 20 22 23 24 25 27 28 29 30 31 32 33 35 36 37 38 39 40 41 42 43 44 45 47 48 49 51 52 53 54 56 58 59 61 62 65 66 67 68 69 70 71 73 74 75 76 77 80 82 83 84 85 86 87 88 89 90 91 92 93 94 95 96 97 98 99 100
Cluster 2 -> 6 1 7 12 14 16 21 26 34 46 50 55 57 63 64 72 81
