# Supplementary material for: Large-scale discovery of protein interactions at residue resolution using co-evolution calculated from genomic sequences
Source: Nat Commun. 2021 Mar 2;12:1396. doi: 10.1038/s41467-021-21636-z (PMC7925567; doi:10.1038/s41467-021-21636-z)
Supplement: Supplementary file 13 — Supplementary Data 11 [file 41467_2021_21636_MOESM13_ESM.zip › supplementary_prediction/membrane127199_SECE_ATPD/models/haddock_top_7_haddock_38w.pdb]

REMARK FILENAME="haddock_38w.pdb0"
REMARK ===============================================================
REMARK HADDOCK run for haddock
REMARK initial structure: haddock_38.pdb
REMARK final NOE weights: unambig 50 amb: 50
REMARK ===============================================================
REMARK            total,bonds,angles,improper,dihe,vdw,elec,air,cdih,coup,rdcs,vean,dani,xpcs,rg
REMARK energies: 113.158, 0, 0, 0, 0, -34.0264, -113.521, 260.706, 0, 0, 0, 0, 0, 0, 0
REMARK ===============================================================
REMARK            bonds,angles,impropers,dihe,air,cdih,coup,rdcs,vean,dani,xpcs
REMARK rms-dev.: 0,0,0,0,9.52833,0,0, 0, 0, 0, 0
REMARK ===============================================================
REMARK               air,cdih,coup,rdcs,vean,dani,xpcs
REMARK               >0.3,>5,>1,>0,>5,>0.2,>0.2
REMARK violations.: 3, 0, 0, 0, 0, 0, 0
REMARK ===============================================================
REMARK                        CVpartition#,violations,rms
REMARK AIRs cross-validation: 1, 0, NaN
REMARK ===============================================================
REMARK NCS energy: 0
REMARK ===============================================================
REMARK Symmetry energy: 0
REMARK ===============================================================
REMARK Desolvation energy: -28.2061
REMARK Internal energy free molecules: 21175.5
REMARK Internal energy complex: -5927.77
REMARK Binding energy: -27279
REMARK ===============================================================
REMARK buried surface area: 1328.22
REMARK ===============================================================
REMARK water - chain1: 0 0 0
REMARK water - chain2: 0 0 0
REMARK water - chain3: 0 0 0
REMARK water - chain4: 0 0 0
REMARK water - chain5: 0 0 0
REMARK water - chain6: 0 0 0
REMARK ===============================================================
REMARK water - water: 0 0 0
REMARK ===============================================================
REMARK DATE:05-Aug-2020  08:35:19       created by user: he47
REMARK VERSION:1.3
ATOM      1  CB  LEU    60      26.590  13.827  13.461  1.00 10.00      A   
ATOM      2  CG  LEU    60      27.375  13.066  14.537  1.00 10.00      A   
ATOM      3  CD1 LEU    60      26.446  12.579  15.640  1.00 10.00      A   
ATOM      4  CD2 LEU    60      28.143  11.902  13.928  1.00 10.00      A   
ATOM      5  C   LEU    60      26.517  14.947  11.208  1.00 10.00      A   
ATOM      6  O   LEU    60      25.844  14.136  10.570  1.00 10.00      A   
ATOM      7  N   LEU    60      28.227  15.601  12.885  1.00 10.00      A   
ATOM      8  HT1 LEU    60      27.606  16.340  13.266  1.00 10.00      A   
ATOM      9  HT2 LEU    60      28.816  16.012  12.131  1.00 10.00      A   
ATOM     10  HT3 LEU    60      28.849  15.264  13.646  1.00 10.00      A   
ATOM     11  CA  LEU    60      27.418  14.483  12.351  1.00 10.00      A   
ATOM     12  N   LEU    61      26.518  16.251  10.937  1.00 10.00      A   
ATOM     13  HN  LEU    61      27.082  16.854  11.468  1.00 10.00      A   
ATOM     14  CA  LEU    61      25.702  16.810   9.865  1.00 10.00      A   
ATOM     15  CB  LEU    61      25.739  18.338   9.897  1.00 10.00      A   
ATOM     16  CG  LEU    61      24.909  19.012  10.987  1.00 10.00      A   
ATOM     17  CD1 LEU    61      25.216  20.498  11.044  1.00 10.00      A   
ATOM     18  CD2 LEU    61      23.426  18.782  10.748  1.00 10.00      A   
ATOM     19  C   LEU    61      26.174  16.298   8.508  1.00 10.00      A   
ATOM     20  O   LEU    61      25.364  15.937   7.653  1.00 10.00      A   
ATOM     21  N   THR    62      27.489  16.255   8.327  1.00 10.00      A   
ATOM     22  HN  THR    62      28.082  16.557   9.049  1.00 10.00      A   
ATOM     23  CA  THR    62      28.077  15.779   7.084  1.00 10.00      A   
ATOM     24  CB  THR    62      29.599  16.016   7.071  1.00 10.00      A   
ATOM     25  OG1 THR    62      29.911  17.142   7.906  1.00 10.00      A   
ATOM     26  HG1 THR    62      30.741  16.973   8.371  1.00 10.00      A   
ATOM     27  CG2 THR    62      30.089  16.292   5.656  1.00 10.00      A   
ATOM     28  C   THR    62      27.789  14.289   6.909  1.00 10.00      A   
ATOM     29  O   THR    62      27.584  13.810   5.791  1.00 10.00      A   
ATOM     30  N   THR    63      27.758  13.572   8.029  1.00 10.00      A   
ATOM     31  HN  THR    63      27.935  14.019   8.883  1.00 10.00      A   
ATOM     32  CA  THR    63      27.483  12.143   8.028  1.00 10.00      A   
ATOM     33  CB  THR    63      27.647  11.564   9.447  1.00 10.00      A   
ATOM     34  OG1 THR    63      28.716  12.257  10.113  1.00 10.00      A   
ATOM     35  HG1 THR    63      29.312  11.610  10.515  1.00 10.00      A   
ATOM     36  CG2 THR    63      27.982  10.083   9.384  1.00 10.00      A   
ATOM     37  C   THR    63      26.065  11.881   7.516  1.00 10.00      A   
ATOM     38  O   THR    63      25.825  10.933   6.762  1.00 10.00      A   
ATOM     39  N   LYS    64      25.135  12.744   7.918  1.00 10.00      A   
ATOM     40  HN  LYS    64      25.392  13.476   8.518  1.00 10.00      A   
ATOM     41  CA  LYS    64      23.744  12.634   7.493  1.00 10.00      A   
ATOM     42  CB  LYS    64      22.894  13.708   8.180  1.00 10.00      A   
ATOM     43  CG  LYS    64      22.643  13.475   9.657  1.00 10.00      A   
ATOM     44  CD  LYS    64      22.150  14.747  10.329  1.00 10.00      A   
ATOM     45  CE  LYS    64      21.607  14.465  11.716  1.00 10.00      A   
ATOM     46  NZ  LYS    64      20.215  13.947  11.673  1.00 10.00      A   
ATOM     47  HZ1 LYS    64      19.569  14.691  11.343  1.00 10.00      A   
ATOM     48  HZ2 LYS    64      19.919  13.641  12.622  1.00 10.00      A   
ATOM     49  HZ3 LYS    64      20.151  13.137  11.024  1.00 10.00      A   
ATOM     50  C   LYS    64      23.654  12.818   5.984  1.00 10.00      A   
ATOM     51  O   LYS    64      23.016  12.033   5.284  1.00 10.00      A   
ATOM     52  N   GLY    65      24.326  13.852   5.494  1.00 10.00      A   
ATOM     53  HN  GLY    65      24.831  14.428   6.108  1.00 10.00      A   
ATOM     54  CA  GLY    65      24.326  14.144   4.072  1.00 10.00      A   
ATOM     55  C   GLY    65      24.906  13.013   3.250  1.00 10.00      A   
ATOM     56  O   GLY    65      24.322  12.609   2.244  1.00 10.00      A   
ATOM     57  N   LYS    66      26.043  12.487   3.690  1.00 10.00      A   
ATOM     58  HN  LYS    66      26.455  12.847   4.506  1.00 10.00      A   
ATOM     59  CA  LYS    66      26.694  11.390   2.987  1.00 10.00      A   
ATOM     60  CB  LYS    66      28.067  11.084   3.589  1.00 10.00      A   
ATOM     61  CG  LYS    66      29.113  12.152   3.313  1.00 10.00      A   
ATOM     62  CD  LYS    66      30.513  11.656   3.635  1.00 10.00      A   
ATOM     63  CE  LYS    66      31.562  12.695   3.274  1.00 10.00      A   
ATOM     64  NZ  LYS    66      32.947  12.187   3.464  1.00 10.00      A   
ATOM     65  HZ1 LYS    66      33.048  11.244   3.030  1.00 10.00      A   
ATOM     66  HZ2 LYS    66      33.166  12.116   4.477  1.00 10.00      A   
ATOM     67  HZ3 LYS    66      33.629  12.831   3.019  1.00 10.00      A   
ATOM     68  C   LYS    66      25.806  10.150   2.984  1.00 10.00      A   
ATOM     69  O   LYS    66      25.813   9.369   2.031  1.00 10.00      A   
ATOM     70  N   ALA    67      25.023   9.995   4.046  1.00 10.00      A   
ATOM     71  HN  ALA    67      25.061  10.656   4.770  1.00 10.00      A   
ATOM     72  CA  ALA    67      24.112   8.868   4.165  1.00 10.00      A   
ATOM     73  CB  ALA    67      23.524   8.797   5.563  1.00 10.00      A   
ATOM     74  C   ALA    67      23.008   8.971   3.118  1.00 10.00      A   
ATOM     75  O   ALA    67      22.639   7.975   2.495  1.00 10.00      A   
ATOM     76  N   THR    68      22.485  10.179   2.922  1.00 10.00      A   
ATOM     77  HN  THR    68      22.797  10.937   3.465  1.00 10.00      A   
ATOM     78  CA  THR    68      21.442  10.395   1.927  1.00 10.00      A   
ATOM     79  CB  THR    68      20.833  11.808   2.017  1.00 10.00      A   
ATOM     80  OG1 THR    68      21.642  12.629   2.867  1.00 10.00      A   
ATOM     81  HG1 THR    68      22.499  12.779   2.443  1.00 10.00      A   
ATOM     82  CG2 THR    68      19.417  11.750   2.569  1.00 10.00      A   
ATOM     83  C   THR    68      21.995  10.160   0.522  1.00 10.00      A   
ATOM     84  O   THR    68      21.307   9.621  -0.344  1.00 10.00      A   
ATOM     85  N   VAL    69      23.248  10.559   0.304  1.00 10.00      A   
ATOM     86  HN  VAL    69      23.747  10.998   1.028  1.00 10.00      A   
ATOM     87  CA  VAL    69      23.894  10.365  -0.988  1.00 10.00      A   
ATOM     88  CB  VAL    69      25.285  11.035  -1.039  1.00 10.00      A   
ATOM     89  CG1 VAL    69      25.979  10.756  -2.365  1.00 10.00      A   
ATOM     90  CG2 VAL    69      25.159  12.535  -0.815  1.00 10.00      A   
ATOM     91  C   VAL    69      24.033   8.871  -1.263  1.00 10.00      A   
ATOM     92  O   VAL    69      23.762   8.403  -2.371  1.00 10.00      A   
ATOM     93  N   ALA    70      24.440   8.130  -0.236  1.00 10.00      A   
ATOM     94  HN  ALA    70      24.648   8.571   0.620  1.00 10.00      A   
ATOM     95  CA  ALA    70      24.596   6.686  -0.341  1.00 10.00      A   
ATOM     96  CB  ALA    70      25.184   6.127   0.945  1.00 10.00      A   
ATOM     97  C   ALA    70      23.247   6.041  -0.628  1.00 10.00      A   
ATOM     98  O   ALA    70      23.118   5.218  -1.535  1.00 10.00      A   
ATOM     99  N   PHE    71      22.241   6.441   0.145  1.00 10.00      A   
ATOM    100  HN  PHE    71      22.419   7.096   0.859  1.00 10.00      A   
ATOM    101  CA  PHE    71      20.889   5.925  -0.016  1.00 10.00      A   
ATOM    102  CB  PHE    71      19.954   6.532   1.036  1.00 10.00      A   
ATOM    103  CG  PHE    71      18.502   6.197   0.829  1.00 10.00      A   
ATOM    104  CD1 PHE    71      18.044   4.902   1.002  1.00 10.00      A   
ATOM    105  CD2 PHE    71      17.597   7.177   0.453  1.00 10.00      A   
ATOM    106  CE1 PHE    71      16.714   4.588   0.804  1.00 10.00      A   
ATOM    107  CE2 PHE    71      16.263   6.871   0.254  1.00 10.00      A   
ATOM    108  CZ  PHE    71      15.821   5.573   0.430  1.00 10.00      A   
ATOM    109  C   PHE    71      20.365   6.222  -1.415  1.00 10.00      A   
ATOM    110  O   PHE    71      19.763   5.360  -2.054  1.00 10.00      A   
ATOM    111  N   ALA    72      20.614   7.440  -1.890  1.00 10.00      A   
ATOM    112  HN  ALA    72      21.105   8.080  -1.327  1.00 10.00      A   
ATOM    113  CA  ALA    72      20.173   7.857  -3.215  1.00 10.00      A   
ATOM    114  CB  ALA    72      20.516   9.316  -3.465  1.00 10.00      A   
ATOM    115  C   ALA    72      20.774   6.964  -4.295  1.00 10.00      A   
ATOM    116  O   ALA    72      20.114   6.650  -5.284  1.00 10.00      A   
ATOM    117  N   ARG    73      22.022   6.550  -4.100  1.00 10.00      A   
ATOM    118  HN  ARG    73      22.505   6.838  -3.296  1.00 10.00      A   
ATOM    119  CA  ARG    73      22.685   5.674  -5.054  1.00 10.00      A   
ATOM    120  CB  ARG    73      24.175   5.547  -4.739  1.00 10.00      A   
ATOM    121  CG  ARG    73      24.973   6.807  -5.025  1.00 10.00      A   
ATOM    122  CD  ARG    73      26.465   6.580  -4.836  1.00 10.00      A   
ATOM    123  NE  ARG    73      26.791   6.165  -3.471  1.00 10.00      A   
ATOM    124  HE  ARG    73      26.415   5.310  -3.160  1.00 10.00      A   
ATOM    125  CZ  ARG    73      27.569   6.864  -2.645  1.00 10.00      A   
ATOM    126  NH1 ARG    73      28.102   8.014  -3.038  1.00 10.00      A   
ATOM    127 HH11 ARG    73      28.710   8.560  -2.388  1.00 10.00      A   
ATOM    128 HH12 ARG    73      27.919   8.376  -4.000  1.00 10.00      A   
ATOM    129  NH2 ARG    73      27.805   6.417  -1.419  1.00 10.00      A   
ATOM    130 HH21 ARG    73      27.386   5.517  -1.098  1.00 10.00      A   
ATOM    131 HH22 ARG    73      28.410   6.966  -0.768  1.00 10.00      A   
ATOM    132  C   ARG    73      22.025   4.303  -5.041  1.00 10.00      A   
ATOM    133  O   ARG    73      21.707   3.746  -6.091  1.00 10.00      A   
ATOM    134  N   GLU    74      21.791   3.781  -3.842  1.00 10.00      A   
ATOM    135  HN  GLU    74      22.059   4.284  -3.042  1.00 10.00      A   
ATOM    136  CA  GLU    74      21.154   2.481  -3.680  1.00 10.00      A   
ATOM    137  CB  GLU    74      21.133   2.079  -2.203  1.00 10.00      A   
ATOM    138  CG  GLU    74      22.515   1.988  -1.576  1.00 10.00      A   
ATOM    139  CD  GLU    74      22.473   1.573  -0.121  1.00 10.00      A   
ATOM    140  OE1 GLU    74      22.858   2.384   0.751  1.00 10.00      A   
ATOM    141  OE2 GLU    74      22.051   0.430   0.164  1.00 10.00      A   
ATOM    142  C   GLU    74      19.739   2.506  -4.245  1.00 10.00      A   
ATOM    143  O   GLU    74      19.279   1.536  -4.849  1.00 10.00      A   
ATOM    144  N   ALA    75      19.058   3.630  -4.050  1.00 10.00      A   
ATOM    145  HN  ALA    75      19.477   4.360  -3.538  1.00 10.00      A   
ATOM    146  CA  ALA    75      17.703   3.803  -4.551  1.00 10.00      A   
ATOM    147  CB  ALA    75      17.053   5.026  -3.921  1.00 10.00      A   
ATOM    148  C   ALA    75      17.711   3.928  -6.069  1.00 10.00      A   
ATOM    149  O   ALA    75      16.787   3.474  -6.740  1.00 10.00      A   
ATOM    150  N   ARG    76      18.767   4.543  -6.598  1.00 10.00      A   
ATOM    151  HN  ARG    76      19.467   4.886  -6.001  1.00 10.00      A   
ATOM    152  CA  ARG    76      18.917   4.729  -8.035  1.00 10.00      A   
ATOM    153  CB  ARG    76      20.186   5.527  -8.338  1.00 10.00      A   
ATOM    154  CG  ARG    76      20.361   5.885  -9.803  1.00 10.00      A   
ATOM    155  CD  ARG    76      21.705   6.554 -10.048  1.00 10.00      A   
ATOM    156  NE  ARG    76      22.825   5.638  -9.825  1.00 10.00      A   
ATOM    157  HE  ARG    76      22.725   4.972  -9.106  1.00 10.00      A   
ATOM    158  CZ  ARG    76      23.963   5.661 -10.525  1.00 10.00      A   
ATOM    159  NH1 ARG    76      24.132   6.544 -11.499  1.00 10.00      A   
ATOM    160 HH11 ARG    76      23.379   7.229 -11.719  1.00 10.00      A   
ATOM    161 HH12 ARG    76      25.021   6.561 -12.050  1.00 10.00      A   
ATOM    162  NH2 ARG    76      24.914   4.777 -10.268  1.00 10.00      A   
ATOM    163 HH21 ARG    76      24.779   4.066  -9.518  1.00 10.00      A   
ATOM    164 HH22 ARG    76      25.807   4.794 -10.811  1.00 10.00      A   
ATOM    165  C   ARG    76      18.967   3.379  -8.737  1.00 10.00      A   
ATOM    166  O   ARG    76      18.413   3.211  -9.824  1.00 10.00      A   
ATOM    167  N   THR    77      19.629   2.418  -8.105  1.00 10.00      A   
ATOM    168  HN  THR    77      20.071   2.619  -7.250  1.00 10.00      A   
ATOM    169  CA  THR    77      19.736   1.079  -8.654  1.00 10.00      A   
ATOM    170  CB  THR    77      20.669   0.206  -7.797  1.00 10.00      A   
ATOM    171  OG1 THR    77      21.717   1.019  -7.248  1.00 10.00      A   
ATOM    172  HG1 THR    77      22.072   0.590  -6.462  1.00 10.00      A   
ATOM    173  CG2 THR    77      21.281  -0.898  -8.643  1.00 10.00      A   
ATOM    174  C   THR    77      18.358   0.428  -8.722  1.00 10.00      A   
ATOM    175  O   THR    77      18.051  -0.309  -9.659  1.00 10.00      A   
ATOM    176  N   GLU    78      17.522   0.736  -7.737  1.00 10.00      A   
ATOM    177  HN  GLU    78      17.817   1.352  -7.036  1.00 10.00      A   
ATOM    178  CA  GLU    78      16.178   0.188  -7.677  1.00 10.00      A   
ATOM    179  CB  GLU    78      15.574   0.350  -6.281  1.00 10.00      A   
ATOM    180  CG  GLU    78      16.133  -0.620  -5.255  1.00 10.00      A   
ATOM    181  CD  GLU    78      16.165  -2.046  -5.766  1.00 10.00      A   
ATOM    182  OE1 GLU    78      17.275  -2.606  -5.920  1.00 10.00      A   
ATOM    183  OE2 GLU    78      15.084  -2.613  -6.031  1.00 10.00      A   
ATOM    184  C   GLU    78      15.277   0.815  -8.728  1.00 10.00      A   
ATOM    185  O   GLU    78      14.298   0.204  -9.147  1.00 10.00      A   
ATOM    186  N   VAL    79      15.617   2.035  -9.153  1.00 10.00      A   
ATOM    187  HN  VAL    79      16.406   2.470  -8.763  1.00 10.00      A   
ATOM    188  CA  VAL    79      14.841   2.746 -10.179  1.00 10.00      A   
ATOM    189  CB  VAL    79      15.403   4.162 -10.459  1.00 10.00      A   
ATOM    190  CG1 VAL    79      14.591   4.868 -11.537  1.00 10.00      A   
ATOM    191  CG2 VAL    79      15.424   4.996  -9.187  1.00 10.00      A   
ATOM    192  C   VAL    79      14.834   1.942 -11.479  1.00 10.00      A   
ATOM    193  O   VAL    79      13.843   1.914 -12.213  1.00 10.00      A   
ATOM    194  N   ARG    80      15.941   1.252 -11.728  1.00 10.00      A   
ATOM    195  HN  ARG    80      16.679   1.297 -11.086  1.00 10.00      A   
ATOM    196  CA  ARG    80      16.094   0.429 -12.919  1.00 10.00      A   
ATOM    197  CB  ARG    80      17.567   0.052 -13.109  1.00 10.00      A   
ATOM    198  CG  ARG    80      18.532   1.225 -13.009  1.00 10.00      A   
ATOM    199  CD  ARG    80      19.979   0.755 -12.964  1.00 10.00      A   
ATOM    200  NE  ARG    80      20.911   1.868 -12.787  1.00 10.00      A   
ATOM    201  HE  ARG    80      20.635   2.743 -13.144  1.00 10.00      A   
ATOM    202  CZ  ARG    80      22.091   1.767 -12.173  1.00 10.00      A   
ATOM    203  NH1 ARG    80      22.493   0.603 -11.670  1.00 10.00      A   
ATOM    204 HH11 ARG    80      21.887  -0.245 -11.752  1.00 10.00      A   
ATOM    205 HH12 ARG    80      23.417   0.530 -11.190  1.00 10.00      A   
ATOM    206  NH2 ARG    80      22.873   2.834 -12.073  1.00 10.00      A   
ATOM    207 HH21 ARG    80      22.565   3.748 -12.476  1.00 10.00      A   
ATOM    208 HH22 ARG    80      23.800   2.766 -11.595  1.00 10.00      A   
ATOM    209  C   ARG    80      15.246  -0.836 -12.803  1.00 10.00      A   
ATOM    210  O   ARG    80      15.158  -1.629 -13.741  1.00 10.00      A   
ATOM    211  N   LYS    81      14.629  -1.018 -11.641  1.00 10.00      A   
ATOM    212  HN  LYS    81      14.745  -0.349 -10.931  1.00 10.00      A   
ATOM    213  CA  LYS    81      13.790  -2.174 -11.381  1.00 10.00      A   
ATOM    214  CB  LYS    81      14.389  -3.000 -10.237  1.00 10.00      A   
ATOM    215  CG  LYS    81      15.772  -3.564 -10.542  1.00 10.00      A   
ATOM    216  CD  LYS    81      16.605  -3.737  -9.282  1.00 10.00      A   
ATOM    217  CE  LYS    81      16.063  -4.845  -8.393  1.00 10.00      A   
ATOM    218  NZ  LYS    81      16.862  -4.992  -7.147  1.00 10.00      A   
ATOM    219  HZ1 LYS    81      16.901  -4.083  -6.631  1.00 10.00      A   
ATOM    220  HZ2 LYS    81      17.831  -5.288  -7.374  1.00 10.00      A   
ATOM    221  HZ3 LYS    81      16.432  -5.710  -6.526  1.00 10.00      A   
ATOM    222  C   LYS    81      12.364  -1.743 -11.039  1.00 10.00      A   
ATOM    223  O   LYS    81      11.543  -2.558 -10.628  1.00 10.00      A   
ATOM    224  N   VAL    82      12.076  -0.458 -11.210  1.00 10.00      A   
ATOM    225  HN  VAL    82      12.769   0.146 -11.552  1.00 10.00      A   
ATOM    226  CA  VAL    82      10.749   0.073 -10.922  1.00 10.00      A   
ATOM    227  CB  VAL    82      10.800   1.561 -10.496  1.00 10.00      A   
ATOM    228  CG1 VAL    82       9.400   2.141 -10.345  1.00 10.00      A   
ATOM    229  CG2 VAL    82      11.576   1.722  -9.200  1.00 10.00      A   
ATOM    230  C   VAL    82       9.835  -0.099 -12.136  1.00 10.00      A   
ATOM    231  O   VAL    82      10.286   0.013 -13.281  1.00 10.00      A   
ATOM    232  N   ILE    83       8.565  -0.391 -11.865  1.00 10.00      A   
ATOM    233  HN  ILE    83       8.296  -0.471 -10.930  1.00 10.00      A   
ATOM    234  CA  ILE    83       7.558  -0.592 -12.901  1.00 10.00      A   
ATOM    235  CB  ILE    83       6.187  -0.959 -12.284  1.00 10.00      A   
ATOM    236  CG1 ILE    83       5.894  -0.093 -11.049  1.00 10.00      A   
ATOM    237  CG2 ILE    83       6.137  -2.441 -11.936  1.00 10.00      A   
ATOM    238  CD1 ILE    83       4.528  -0.321 -10.434  1.00 10.00      A   
ATOM    239  C   ILE    83       7.401   0.633 -13.801  1.00 10.00      A   
ATOM    240  O   ILE    83       7.159   1.745 -13.326  1.00 10.00      A   
ATOM    241  N   TRP    84       7.546   0.414 -15.101  1.00 10.00      A   
ATOM    242  HN  TRP    84       7.742  -0.493 -15.410  1.00 10.00      A   
ATOM    243  CA  TRP    84       7.410   1.474 -16.085  1.00 10.00      A   
ATOM    244  CB  TRP    84       8.381   1.247 -17.251  1.00 10.00      A   
ATOM    245  CG  TRP    84       9.828   1.481 -16.919  1.00 10.00      A   
ATOM    246  CD1 TRP    84      10.826   0.551 -16.910  1.00 10.00      A   
ATOM    247  CD2 TRP    84      10.440   2.726 -16.556  1.00 10.00      A   
ATOM    248  NE1 TRP    84      12.019   1.138 -16.568  1.00 10.00      A   
ATOM    249  HE1 TRP    84      12.882   0.676 -16.497  1.00 10.00      A   
ATOM    250  CE2 TRP    84      11.809   2.472 -16.347  1.00 10.00      A   
ATOM    251  CE3 TRP    84       9.966   4.030 -16.390  1.00 10.00      A   
ATOM    252  CZ2 TRP    84      12.708   3.472 -15.982  1.00 10.00      A   
ATOM    253  CZ3 TRP    84      10.859   5.019 -16.027  1.00 10.00      A   
ATOM    254  CH2 TRP    84      12.214   4.736 -15.828  1.00 10.00      A   
ATOM    255  C   TRP    84       5.972   1.508 -16.607  1.00 10.00      A   
ATOM    256  O   TRP    84       5.269   0.496 -16.555  1.00 10.00      A   
ATOM    257  N   PRO    85       5.513   2.668 -17.104  1.00 10.00      A   
ATOM    258  CA  PRO    85       4.151   2.821 -17.633  1.00 10.00      A   
ATOM    259  CB  PRO    85       4.162   4.228 -18.237  1.00 10.00      A   
ATOM    260  CG  PRO    85       5.228   4.952 -17.488  1.00 10.00      A   
ATOM    261  CD  PRO    85       6.279   3.928 -17.176  1.00 10.00      A   
ATOM    262  C   PRO    85       3.814   1.782 -18.707  1.00 10.00      A   
ATOM    263  O   PRO    85       4.448   1.736 -19.764  1.00 10.00      A   
ATOM    264  N   THR    86       2.831   0.937 -18.421  1.00 10.00      A   
ATOM    265  HN  THR    86       2.374   1.013 -17.553  1.00 10.00      A   
ATOM    266  CA  THR    86       2.400  -0.097 -19.357  1.00 10.00      A   
ATOM    267  CB  THR    86       2.702  -1.501 -18.804  1.00 10.00      A   
ATOM    268  OG1 THR    86       3.880  -1.447 -17.984  1.00 10.00      A   
ATOM    269  HG1 THR    86       4.104  -0.523 -17.801  1.00 10.00      A   
ATOM    270  CG2 THR    86       2.927  -2.483 -19.941  1.00 10.00      A   
ATOM    271  C   THR    86       0.900   0.032 -19.610  1.00 10.00      A   
ATOM    272  O   THR    86       0.103  -0.092 -18.684  1.00 10.00      A   
ATOM    273  N   ARG    87       0.527   0.295 -20.859  1.00 10.00      A   
ATOM    274  HN  ARG    87       1.221   0.382 -21.551  1.00 10.00      A   
ATOM    275  CA  ARG    87      -0.875   0.472 -21.246  1.00 10.00      A   
ATOM    276  CB  ARG    87      -0.990   0.625 -22.762  1.00 10.00      A   
ATOM    277  CG  ARG    87      -0.101   1.712 -23.340  1.00 10.00      A   
ATOM    278  CD  ARG    87      -0.250   1.806 -24.847  1.00 10.00      A   
ATOM    279  NE  ARG    87      -1.508   2.443 -25.232  1.00 10.00      A   
ATOM    280  HE  ARG    87      -2.122   2.698 -24.505  1.00 10.00      A   
ATOM    281  CZ  ARG    87      -1.862   2.697 -26.494  1.00 10.00      A   
ATOM    282  NH1 ARG    87      -1.057   2.359 -27.497  1.00 10.00      A   
ATOM    283 HH11 ARG    87      -0.145   1.893 -27.304  1.00 10.00      A   
ATOM    284 HH12 ARG    87      -1.335   2.562 -28.485  1.00 10.00      A   
ATOM    285  NH2 ARG    87      -3.019   3.295 -26.753  1.00 10.00      A   
ATOM    286 HH21 ARG    87      -3.298   3.497 -27.740  1.00 10.00      A   
ATOM    287 HH22 ARG    87      -3.654   3.567 -25.973  1.00 10.00      A   
ATOM    288  C   ARG    87      -1.784  -0.661 -20.762  1.00 10.00      A   
ATOM    289  O   ARG    87      -2.765  -0.419 -20.056  1.00 10.00      A   
ATOM    290  N   GLN    88      -1.445  -1.890 -21.132  1.00 10.00      A   
ATOM    291  HN  GLN    88      -0.641  -2.012 -21.680  1.00 10.00      A   
ATOM    292  CA  GLN    88      -2.232  -3.063 -20.758  1.00 10.00      A   
ATOM    293  CB  GLN    88      -1.574  -4.334 -21.303  1.00 10.00      A   
ATOM    294  CG  GLN    88      -2.543  -5.463 -21.614  1.00 10.00      A   
ATOM    295  CD  GLN    88      -3.493  -5.132 -22.752  1.00 10.00      A   
ATOM    296  OE1 GLN    88      -3.197  -4.295 -23.602  1.00 10.00      A   
ATOM    297  NE2 GLN    88      -4.634  -5.798 -22.787  1.00 10.00      A   
ATOM    298 HE21 GLN    88      -4.807  -6.465 -22.085  1.00 10.00      A   
ATOM    299 HE22 GLN    88      -5.260  -5.608 -23.518  1.00 10.00      A   
ATOM    300  C   GLN    88      -2.398  -3.167 -19.243  1.00 10.00      A   
ATOM    301  O   GLN    88      -3.496  -3.413 -18.743  1.00 10.00      A   
ATOM    302  N   GLU    89      -1.306  -2.963 -18.522  1.00 10.00      A   
ATOM    303  HN  GLU    89      -0.464  -2.765 -18.981  1.00 10.00      A   
ATOM    304  CA  GLU    89      -1.320  -3.032 -17.068  1.00 10.00      A   
ATOM    305  CB  GLU    89       0.105  -3.058 -16.521  1.00 10.00      A   
ATOM    306  CG  GLU    89       0.896  -4.287 -16.934  1.00 10.00      A   
ATOM    307  CD  GLU    89       0.226  -5.574 -16.500  1.00 10.00      A   
ATOM    308  OE1 GLU    89       0.453  -6.009 -15.355  1.00 10.00      A   
ATOM    309  OE2 GLU    89      -0.547  -6.149 -17.298  1.00 10.00      A   
ATOM    310  C   GLU    89      -2.127  -1.884 -16.459  1.00 10.00      A   
ATOM    311  O   GLU    89      -2.789  -2.056 -15.430  1.00 10.00      A   
ATOM    312  N   THR    90      -2.073  -0.718 -17.100  1.00 10.00      A   
ATOM    313  HN  THR    90      -1.506  -0.638 -17.898  1.00 10.00      A   
ATOM    314  CA  THR    90      -2.821   0.446 -16.638  1.00 10.00      A   
ATOM    315  CB  THR    90      -2.535   1.687 -17.514  1.00 10.00      A   
ATOM    316  OG1 THR    90      -1.124   1.922 -17.570  1.00 10.00      A   
ATOM    317  HG1 THR    90      -0.678   1.114 -17.858  1.00 10.00      A   
ATOM    318  CG2 THR    90      -3.220   2.920 -16.941  1.00 10.00      A   
ATOM    319  C   THR    90      -4.313   0.134 -16.677  1.00 10.00      A   
ATOM    320  O   THR    90      -5.046   0.407 -15.724  1.00 10.00      A   
ATOM    321  N   LEU    91      -4.744  -0.473 -17.778  1.00 10.00      A   
ATOM    322  HN  LEU    91      -4.101  -0.671 -18.498  1.00 10.00      A   
ATOM    323  CA  LEU    91      -6.139  -0.848 -17.952  1.00 10.00      A   
ATOM    324  CB  LEU    91      -6.369  -1.391 -19.365  1.00 10.00      A   
ATOM    325  CG  LEU    91      -6.019  -0.449 -20.519  1.00 10.00      A   
ATOM    326  CD1 LEU    91      -5.954  -1.218 -21.830  1.00 10.00      A   
ATOM    327  CD2 LEU    91      -7.029   0.686 -20.610  1.00 10.00      A   
ATOM    328  C   LEU    91      -6.532  -1.899 -16.921  1.00 10.00      A   
ATOM    329  O   LEU    91      -7.584  -1.800 -16.292  1.00 10.00      A   
ATOM    330  N   HIS    92      -5.660  -2.889 -16.741  1.00 10.00      A   
ATOM    331  HN  HIS    92      -4.832  -2.893 -17.270  1.00 10.00      A   
ATOM    332  CA  HIS    92      -5.894  -3.967 -15.782  1.00 10.00      A   
ATOM    333  CB  HIS    92      -4.689  -4.911 -15.726  1.00 10.00      A   
ATOM    334  CG  HIS    92      -4.524  -5.770 -16.939  1.00 10.00      A   
ATOM    335  ND1 HIS    92      -3.316  -6.319 -17.323  1.00 10.00      A   
ATOM    336  HD1 HIS    92      -2.453  -6.205 -16.855  1.00 10.00      A   
ATOM    337  CD2 HIS    92      -5.425  -6.178 -17.860  1.00 10.00      A   
ATOM    338  CE1 HIS    92      -3.487  -7.023 -18.425  1.00 10.00      A   
ATOM    339  NE2 HIS    92      -4.758  -6.953 -18.769  1.00 10.00      A   
ATOM    340  HE2 HIS    92      -5.162  -7.389 -19.548  1.00 10.00      A   
ATOM    341  C   HIS    92      -6.156  -3.406 -14.392  1.00 10.00      A   
ATOM    342  O   HIS    92      -7.175  -3.707 -13.770  1.00 10.00      A   
ATOM    343  N   THR    93      -5.231  -2.581 -13.920  1.00 10.00      A   
ATOM    344  HN  THR    93      -4.443  -2.378 -14.472  1.00 10.00      A   
ATOM    345  CA  THR    93      -5.345  -1.967 -12.606  1.00 10.00      A   
ATOM    346  CB  THR    93      -4.108  -1.092 -12.315  1.00 10.00      A   
ATOM    347  OG1 THR    93      -2.918  -1.861 -12.555  1.00 10.00      A   
ATOM    348  HG1 THR    93      -2.645  -1.750 -13.475  1.00 10.00      A   
ATOM    349  CG2 THR    93      -4.113  -0.609 -10.872  1.00 10.00      A   
ATOM    350  C   THR    93      -6.617  -1.121 -12.505  1.00 10.00      A   
ATOM    351  O   THR    93      -7.363  -1.218 -11.530  1.00 10.00      A   
ATOM    352  N   THR    94      -6.870  -0.316 -13.534  1.00 10.00      A   
ATOM    353  HN  THR    94      -6.247  -0.301 -14.293  1.00 10.00      A   
ATOM    354  CA  THR    94      -8.044   0.546 -13.564  1.00 10.00      A   
ATOM    355  CB  THR    94      -8.099   1.375 -14.864  1.00 10.00      A   
ATOM    356  OG1 THR    94      -6.918   2.183 -14.971  1.00 10.00      A   
ATOM    357  HG1 THR    94      -6.178   1.632 -15.259  1.00 10.00      A   
ATOM    358  CG2 THR    94      -9.327   2.275 -14.882  1.00 10.00      A   
ATOM    359  C   THR    94      -9.336  -0.257 -13.415  1.00 10.00      A   
ATOM    360  O   THR    94     -10.153   0.034 -12.545  1.00 10.00      A   
ATOM    361  N   LEU    95      -9.492  -1.280 -14.250  1.00 10.00      A   
ATOM    362  HN  LEU    95      -8.777  -1.480 -14.897  1.00 10.00      A   
ATOM    363  CA  LEU    95     -10.688  -2.121 -14.236  1.00 10.00      A   
ATOM    364  CB  LEU    95     -10.600  -3.197 -15.321  1.00 10.00      A   
ATOM    365  CG  LEU    95     -10.605  -2.697 -16.768  1.00 10.00      A   
ATOM    366  CD1 LEU    95     -10.243  -3.823 -17.724  1.00 10.00      A   
ATOM    367  CD2 LEU    95     -11.957  -2.104 -17.127  1.00 10.00      A   
ATOM    368  C   LEU    95     -10.927  -2.770 -12.876  1.00 10.00      A   
ATOM    369  O   LEU    95     -12.036  -2.717 -12.344  1.00 10.00      A   
ATOM    370  N   ILE    96      -9.881  -3.364 -12.315  1.00 10.00      A   
ATOM    371  HN  ILE    96      -9.016  -3.351 -12.782  1.00 10.00      A   
ATOM    372  CA  ILE    96      -9.980  -4.041 -11.026  1.00 10.00      A   
ATOM    373  CB  ILE    96      -8.690  -4.821 -10.691  1.00 10.00      A   
ATOM    374  CG1 ILE    96      -8.443  -5.901 -11.748  1.00 10.00      A   
ATOM    375  CG2 ILE    96      -8.777  -5.445  -9.304  1.00 10.00      A   
ATOM    376  CD1 ILE    96      -7.127  -6.627 -11.590  1.00 10.00      A   
ATOM    377  C   ILE    96     -10.325  -3.081  -9.886  1.00 10.00      A   
ATOM    378  O   ILE    96     -11.304  -3.292  -9.167  1.00 10.00      A   
ATOM    379  N   VAL    97      -9.537  -2.019  -9.737  1.00 10.00      A   
ATOM    380  HN  VAL    97      -8.788  -1.885 -10.359  1.00 10.00      A   
ATOM    381  CA  VAL    97      -9.764  -1.047  -8.669  1.00 10.00      A   
ATOM    382  CB  VAL    97      -8.647   0.017  -8.596  1.00 10.00      A   
ATOM    383  CG1 VAL    97      -8.892   0.973  -7.440  1.00 10.00      A   
ATOM    384  CG2 VAL    97      -7.287  -0.648  -8.447  1.00 10.00      A   
ATOM    385  C   VAL    97     -11.133  -0.374  -8.801  1.00 10.00      A   
ATOM    386  O   VAL    97     -11.831  -0.167  -7.803  1.00 10.00      A   
ATOM    387  N   ALA    98     -11.525  -0.058 -10.031  1.00 10.00      A   
ATOM    388  HN  ALA    98     -10.934  -0.257 -10.790  1.00 10.00      A   
ATOM    389  CA  ALA    98     -12.813   0.580 -10.278  1.00 10.00      A   
ATOM    390  CB  ALA    98     -12.928   1.038 -11.724  1.00 10.00      A   
ATOM    391  C   ALA    98     -13.956  -0.359  -9.923  1.00 10.00      A   
ATOM    392  O   ALA    98     -14.964   0.064  -9.363  1.00 10.00      A   
ATOM    393  N   ALA    99     -13.778  -1.640 -10.228  1.00 10.00      A   
ATOM    394  HN  ALA    99     -12.936  -1.916 -10.655  1.00 10.00      A   
ATOM    395  CA  ALA    99     -14.794  -2.647  -9.946  1.00 10.00      A   
ATOM    396  CB  ALA    99     -14.378  -3.998 -10.505  1.00 10.00      A   
ATOM    397  C   ALA    99     -15.066  -2.753  -8.451  1.00 10.00      A   
ATOM    398  O   ALA    99     -16.211  -2.644  -8.012  1.00 10.00      A   
ATOM    399  N   VAL   100     -14.007  -2.952  -7.674  1.00 10.00      A   
ATOM    400  HN  VAL   100     -13.116  -3.023  -8.088  1.00 10.00      A   
ATOM    401  CA  VAL   100     -14.133  -3.072  -6.225  1.00 10.00      A   
ATOM    402  CB  VAL   100     -12.772  -3.361  -5.557  1.00 10.00      A   
ATOM    403  CG1 VAL   100     -12.937  -3.568  -4.057  1.00 10.00      A   
ATOM    404  CG2 VAL   100     -12.113  -4.575  -6.189  1.00 10.00      A   
ATOM    405  C   VAL   100     -14.735  -1.800  -5.633  1.00 10.00      A   
ATOM    406  O   VAL   100     -15.565  -1.854  -4.724  1.00 10.00      A   
ATOM    407  N   THR   101     -14.322  -0.662  -6.172  1.00 10.00      A   
ATOM    408  HN  THR   101     -13.666  -0.690  -6.902  1.00 10.00      A   
ATOM    409  CA  THR   101     -14.819   0.625  -5.715  1.00 10.00      A   
ATOM    410  CB  THR   101     -14.005   1.783  -6.330  1.00 10.00      A   
ATOM    411  OG1 THR   101     -12.647   1.693  -5.870  1.00 10.00      A   
ATOM    412  HG1 THR   101     -12.157   1.078  -6.437  1.00 10.00      A   
ATOM    413  CG2 THR   101     -14.586   3.138  -5.941  1.00 10.00      A   
ATOM    414  C   THR   101     -16.306   0.787  -6.038  1.00 10.00      A   
ATOM    415  O   THR   101     -17.100   1.123  -5.162  1.00 10.00      A   
ATOM    416  N   ALA   102     -16.674   0.508  -7.288  1.00 10.00      A   
ATOM    417  HN  ALA   102     -15.993   0.216  -7.931  1.00 10.00      A   
ATOM    418  CA  ALA   102     -18.058   0.630  -7.738  1.00 10.00      A   
ATOM    419  CB  ALA   102     -18.190   0.203  -9.192  1.00 10.00      A   
ATOM    420  C   ALA   102     -19.010  -0.174  -6.862  1.00 10.00      A   
ATOM    421  O   ALA   102     -20.033   0.344  -6.410  1.00 10.00      A   
ATOM    422  N   VAL   103     -18.663  -1.434  -6.619  1.00 10.00      A   
ATOM    423  HN  VAL   103     -17.833  -1.786  -7.008  1.00 10.00      A   
ATOM    424  CA  VAL   103     -19.489  -2.306  -5.796  1.00 10.00      A   
ATOM    425  CB  VAL   103     -18.903  -3.730  -5.701  1.00 10.00      A   
ATOM    426  CG1 VAL   103     -19.789  -4.614  -4.837  1.00 10.00      A   
ATOM    427  CG2 VAL   103     -18.742  -4.334  -7.087  1.00 10.00      A   
ATOM    428  C   VAL   103     -19.670  -1.728  -4.395  1.00 10.00      A   
ATOM    429  O   VAL   103     -20.784  -1.679  -3.876  1.00 10.00      A   
ATOM    430  N   MET   104     -18.574  -1.266  -3.803  1.00 10.00      A   
ATOM    431  HN  MET   104     -17.719  -1.310  -4.283  1.00 10.00      A   
ATOM    432  CA  MET   104     -18.615  -0.687  -2.464  1.00 10.00      A   
ATOM    433  CB  MET   104     -17.210  -0.341  -1.970  1.00 10.00      A   
ATOM    434  CG  MET   104     -16.505  -1.491  -1.276  1.00 10.00      A   
ATOM    435  SD  MET   104     -14.881  -1.032  -0.645  1.00 10.00      A   
ATOM    436  CE  MET   104     -14.436  -2.527   0.237  1.00 10.00      A   
ATOM    437  C   MET   104     -19.512   0.546  -2.421  1.00 10.00      A   
ATOM    438  O   MET   104     -20.334   0.694  -1.513  1.00 10.00      A   
ATOM    439  N   SER   105     -19.367   1.421  -3.409  1.00 10.00      A   
ATOM    440  HN  SER   105     -18.696   1.253  -4.109  1.00 10.00      A   
ATOM    441  CA  SER   105     -20.173   2.630  -3.477  1.00 10.00      A   
ATOM    442  CB  SER   105     -19.758   3.475  -4.680  1.00 10.00      A   
ATOM    443  OG  SER   105     -18.348   3.647  -4.722  1.00 10.00      A   
ATOM    444  HG  SER   105     -18.110   4.473  -4.280  1.00 10.00      A   
ATOM    445  C   SER   105     -21.659   2.284  -3.560  1.00 10.00      A   
ATOM    446  O   SER   105     -22.493   2.928  -2.923  1.00 10.00      A   
ATOM    447  N   LEU   106     -21.980   1.248  -4.334  1.00 10.00      A   
ATOM    448  HN  LEU   106     -21.266   0.770  -4.814  1.00 10.00      A   
ATOM    449  CA  LEU   106     -23.360   0.807  -4.496  1.00 10.00      A   
ATOM    450  CB  LEU   106     -23.464  -0.274  -5.574  1.00 10.00      A   
ATOM    451  CG  LEU   106     -23.079   0.156  -6.993  1.00 10.00      A   
ATOM    452  CD1 LEU   106     -23.218  -1.005  -7.965  1.00 10.00      A   
ATOM    453  CD2 LEU   106     -23.921   1.339  -7.443  1.00 10.00      A   
ATOM    454  C   LEU   106     -23.923   0.297  -3.174  1.00 10.00      A   
ATOM    455  O   LEU   106     -25.098   0.511  -2.865  1.00 10.00      A   
ATOM    456  N   ILE   107     -23.079  -0.375  -2.400  1.00 10.00      A   
ATOM    457  HN  ILE   107     -22.159  -0.525  -2.712  1.00 10.00      A   
ATOM    458  CA  ILE   107     -23.483  -0.902  -1.104  1.00 10.00      A   
ATOM    459  CB  ILE   107     -22.382  -1.796  -0.485  1.00 10.00      A   
ATOM    460  CG1 ILE   107     -22.140  -3.026  -1.365  1.00 10.00      A   
ATOM    461  CG2 ILE   107     -22.759  -2.218   0.930  1.00 10.00      A   
ATOM    462  CD1 ILE   107     -20.927  -3.838  -0.964  1.00 10.00      A   
ATOM    463  C   ILE   107     -23.795   0.249  -0.150  1.00 10.00      A   
ATOM    464  O   ILE   107     -24.856   0.282   0.479  1.00 10.00      A   
ATOM    465  N   LEU   108     -22.874   1.201  -0.074  1.00 10.00      A   
ATOM    466  HN  LEU   108     -22.060   1.120  -0.618  1.00 10.00      A   
ATOM    467  CA  LEU   108     -23.031   2.360   0.794  1.00 10.00      A   
ATOM    468  CB  LEU   108     -21.775   3.235   0.751  1.00 10.00      A   
ATOM    469  CG  LEU   108     -20.459   2.555   1.139  1.00 10.00      A   
ATOM    470  CD1 LEU   108     -19.293   3.520   0.991  1.00 10.00      A   
ATOM    471  CD2 LEU   108     -20.526   2.003   2.554  1.00 10.00      A   
ATOM    472  C   LEU   108     -24.256   3.174   0.393  1.00 10.00      A   
ATOM    473  O   LEU   108     -25.031   3.610   1.246  1.00 10.00      A   
ATOM    474  N   TRP   109     -24.427   3.360  -0.912  1.00 10.00      A   
ATOM    475  HN  TRP   109     -23.765   2.985  -1.538  1.00 10.00      A   
ATOM    476  CA  TRP   109     -25.557   4.111  -1.447  1.00 10.00      A   
ATOM    477  CB  TRP   109     -25.416   4.279  -2.962  1.00 10.00      A   
ATOM    478  CG  TRP   109     -26.532   5.054  -3.594  1.00 10.00      A   
ATOM    479  CD1 TRP   109     -26.754   6.397  -3.504  1.00 10.00      A   
ATOM    480  CD2 TRP   109     -27.581   4.527  -4.412  1.00 10.00      A   
ATOM    481  NE1 TRP   109     -27.875   6.739  -4.218  1.00 10.00      A   
ATOM    482  HE1 TRP   109     -28.241   7.647  -4.306  1.00 10.00      A   
ATOM    483  CE2 TRP   109     -28.402   5.607  -4.785  1.00 10.00      A   
ATOM    484  CE3 TRP   109     -27.905   3.244  -4.867  1.00 10.00      A   
ATOM    485  CZ2 TRP   109     -29.526   5.447  -5.590  1.00 10.00      A   
ATOM    486  CZ3 TRP   109     -29.021   3.086  -5.665  1.00 10.00      A   
ATOM    487  CH2 TRP   109     -29.817   4.181  -6.019  1.00 10.00      A   
ATOM    488  C   TRP   109     -26.876   3.421  -1.112  1.00 10.00      A   
ATOM    489  O   TRP   109     -27.868   4.075  -0.797  1.00 10.00      A   
ATOM    490  N   GLY   110     -26.875   2.097  -1.169  1.00 10.00      A   
ATOM    491  HN  GLY   110     -26.049   1.628  -1.423  1.00 10.00      A   
ATOM    492  CA  GLY   110     -28.074   1.337  -0.869  1.00 10.00      A   
ATOM    493  C   GLY   110     -28.474   1.436   0.590  1.00 10.00      A   
ATOM    494  O   GLY   110     -29.657   1.507   0.912  1.00 10.00      A   
ATOM    495  N   LEU   111     -27.483   1.456   1.471  1.00 10.00      A   
ATOM    496  HN  LEU   111     -26.558   1.406   1.149  1.00 10.00      A   
ATOM    497  CA  LEU   111     -27.732   1.542   2.905  1.00 10.00      A   
ATOM    498  CB  LEU   111     -26.542   0.981   3.690  1.00 10.00      A   
ATOM    499  CG  LEU   111     -26.261  -0.513   3.518  1.00 10.00      A   
ATOM    500  CD1 LEU   111     -24.982  -0.905   4.241  1.00 10.00      A   
ATOM    501  CD2 LEU   111     -27.431  -1.340   4.023  1.00 10.00      A   
ATOM    502  C   LEU   111     -28.013   2.977   3.343  1.00 10.00      A   
ATOM    503  O   LEU   111     -29.096   3.282   3.836  1.00 10.00      A   
ATOM    504  N   ASP   112     -27.043   3.864   3.133  1.00 10.00      A   
ATOM    505  HN  ASP   112     -26.217   3.574   2.684  1.00 10.00      A   
ATOM    506  CA  ASP   112     -27.179   5.265   3.535  1.00 10.00      A   
ATOM    507  CB  ASP   112     -25.870   6.034   3.343  1.00 10.00      A   
ATOM    508  CG  ASP   112     -25.098   6.217   4.633  1.00 10.00      A   
ATOM    509  OD1 ASP   112     -25.620   6.866   5.562  1.00 10.00      A   
ATOM    510  OD2 ASP   112     -23.957   5.708   4.724  1.00 10.00      A   
ATOM    511  C   ASP   112     -28.298   5.971   2.788  1.00 10.00      A   
ATOM    512  O   ASP   112     -28.947   6.859   3.336  1.00 10.00      A   
ATOM    513  N   GLY   113     -28.528   5.568   1.542  1.00 10.00      A   
ATOM    514  HN  GLY   113     -27.988   4.840   1.166  1.00 10.00      A   
ATOM    515  CA  GLY   113     -29.566   6.184   0.736  1.00 10.00      A   
ATOM    516  C   GLY   113     -30.918   6.171   1.415  1.00 10.00      A   
ATOM    517  O   GLY   113     -31.502   7.231   1.666  1.00 10.00      A   
ATOM    518  N   ILE   114     -31.404   4.979   1.736  1.00 10.00      A   
ATOM    519  HN  ILE   114     -30.883   4.175   1.526  1.00 10.00      A   
ATOM    520  CA  ILE   114     -32.696   4.840   2.388  1.00 10.00      A   
ATOM    521  CB  ILE   114     -33.183   3.376   2.430  1.00 10.00      A   
ATOM    522  CG1 ILE   114     -32.131   2.463   3.067  1.00 10.00      A   
ATOM    523  CG2 ILE   114     -33.543   2.900   1.032  1.00 10.00      A   
ATOM    524  CD1 ILE   114     -32.621   1.056   3.340  1.00 10.00      A   
ATOM    525  C   ILE   114     -32.686   5.435   3.794  1.00 10.00      A   
ATOM    526  O   ILE   114     -33.689   5.977   4.249  1.00 10.00      A   
ATOM    527  N   LEU   115     -31.539   5.360   4.460  1.00 10.00      A   
ATOM    528  HN  LEU   115     -30.762   4.941   4.027  1.00 10.00      A   
ATOM    529  CA  LEU   115     -31.400   5.887   5.813  1.00 10.00      A   
ATOM    530  CB  LEU   115     -30.050   5.489   6.414  1.00 10.00      A   
ATOM    531  CG  LEU   115     -29.853   4.007   6.735  1.00 10.00      A   
ATOM    532  CD1 LEU   115     -28.435   3.757   7.230  1.00 10.00      A   
ATOM    533  CD2 LEU   115     -30.873   3.539   7.760  1.00 10.00      A   
ATOM    534  C   LEU   115     -31.559   7.406   5.845  1.00 10.00      A   
ATOM    535  O   LEU   115     -32.252   7.944   6.709  1.00 10.00      A   
ATOM    536  N   VAL   116     -30.920   8.092   4.900  1.00 10.00      A   
ATOM    537  HN  VAL   116     -30.378   7.603   4.239  1.00 10.00      A   
ATOM    538  CA  VAL   116     -30.985   9.550   4.827  1.00 10.00      A   
ATOM    539  CB  VAL   116     -30.004  10.116   3.769  1.00 10.00      A   
ATOM    540  CG1 VAL   116     -30.219  11.607   3.548  1.00 10.00      A   
ATOM    541  CG2 VAL   116     -28.564   9.855   4.183  1.00 10.00      A   
ATOM    542  C   VAL   116     -32.406  10.030   4.532  1.00 10.00      A   
ATOM    543  O   VAL   116     -32.879  11.010   5.118  1.00 10.00      A   
ATOM    544  N   ARG   117     -33.097   9.326   3.649  1.00 10.00      A   
ATOM    545  HN  ARG   117     -32.688   8.534   3.235  1.00 10.00      A   
ATOM    546  CA  ARG   117     -34.455   9.707   3.282  1.00 10.00      A   
ATOM    547  CB  ARG   117     -34.749   9.391   1.812  1.00 10.00      A   
ATOM    548  CG  ARG   117     -34.515   7.944   1.415  1.00 10.00      A   
ATOM    549  CD  ARG   117     -35.735   7.349   0.733  1.00 10.00      A   
ATOM    550  NE  ARG   117     -36.844   7.161   1.665  1.00 10.00      A   
ATOM    551  HE  ARG   117     -37.058   7.911   2.270  1.00 10.00      A   
ATOM    552  CZ  ARG   117     -37.579   6.053   1.735  1.00 10.00      A   
ATOM    553  NH1 ARG   117     -37.326   5.021   0.934  1.00 10.00      A   
ATOM    554 HH11 ARG   117     -37.904   4.153   0.998  1.00 10.00      A   
ATOM    555 HH12 ARG   117     -36.558   5.077   0.229  1.00 10.00      A   
ATOM    556  NH2 ARG   117     -38.572   5.976   2.607  1.00 10.00      A   
ATOM    557 HH21 ARG   117     -39.148   5.109   2.669  1.00 10.00      A   
ATOM    558 HH22 ARG   117     -38.786   6.783   3.232  1.00 10.00      A   
ATOM    559  C   ARG   117     -35.511   9.083   4.194  1.00 10.00      A   
ATOM    560  O   ARG   117     -36.697   9.047   3.849  1.00 10.00      A   
ATOM    561  N   LEU   118     -35.091   8.594   5.350  1.00 10.00      A   
ATOM    562  HN  LEU   118     -34.138   8.638   5.578  1.00 10.00      A   
ATOM    563  CB  LEU   118     -35.534   6.623   6.764  1.00 10.00      A   
ATOM    564  CG  LEU   118     -36.199   5.417   6.105  1.00 10.00      A   
ATOM    565  CD1 LEU   118     -35.571   4.124   6.604  1.00 10.00      A   
ATOM    566  CD2 LEU   118     -37.698   5.425   6.367  1.00 10.00      A   
ATOM    567  CA  LEU   118     -36.020   7.997   6.297  1.00 10.00      A   
ATOM    568  C   LEU   118     -36.222   8.924   7.482  1.00 10.00      A   
ATOM    569  O   LEU   118     -36.973   9.914   7.336  1.00 10.00      A   
ATOM    570  OXT LEU   118     -35.618   8.678   8.548  1.00 10.00      A   
ATOM    571  CB  SER     2      18.782   0.852   0.789  1.00 10.00      B   
ATOM    572  OG  SER     2      19.603  -0.307   0.795  1.00 10.00      B   
ATOM    573  HG  SER     2      20.525  -0.049   0.611  1.00 10.00      B   
ATOM    574  C   SER     2      16.602   0.731   2.021  1.00 10.00      B   
ATOM    575  O   SER     2      16.197  -0.437   2.002  1.00 10.00      B   
ATOM    576  N   SER     2      18.729   0.167   3.151  1.00 10.00      B   
ATOM    577  HT1 SER     2      19.709   0.467   3.314  1.00 10.00      B   
ATOM    578  HT2 SER     2      18.731  -0.816   2.822  1.00 10.00      B   
ATOM    579  HT3 SER     2      18.208   0.221   4.046  1.00 10.00      B   
ATOM    580  CA  SER     2      18.091   1.036   2.140  1.00 10.00      B   
ATOM    581  N   GLU     3      15.797   1.785   1.964  1.00 10.00      B   
ATOM    582  HN  GLU     3      16.186   2.685   2.019  1.00 10.00      B   
ATOM    583  CA  GLU     3      14.352   1.652   1.837  1.00 10.00      B   
ATOM    584  CB  GLU     3      13.651   2.884   2.425  1.00 10.00      B   
ATOM    585  CG  GLU     3      13.628   2.943   3.945  1.00 10.00      B   
ATOM    586  CD  GLU     3      15.007   3.074   4.560  1.00 10.00      B   
ATOM    587  OE1 GLU     3      15.841   3.834   4.017  1.00 10.00      B   
ATOM    588  OE2 GLU     3      15.266   2.421   5.596  1.00 10.00      B   
ATOM    589  C   GLU     3      13.962   1.489   0.370  1.00 10.00      B   
ATOM    590  O   GLU     3      14.814   1.559  -0.520  1.00 10.00      B   
ATOM    591  N   PHE     4      12.675   1.294   0.120  1.00 10.00      B   
ATOM    592  HN  PHE     4      12.032   1.282   0.875  1.00 10.00      B   
ATOM    593  CA  PHE     4      12.172   1.120  -1.235  1.00 10.00      B   
ATOM    594  CB  PHE     4      11.621  -0.297  -1.430  1.00 10.00      B   
ATOM    595  CG  PHE     4      12.671  -1.370  -1.328  1.00 10.00      B   
ATOM    596  CD1 PHE     4      12.814  -2.111  -0.163  1.00 10.00      B   
ATOM    597  CD2 PHE     4      13.515  -1.634  -2.394  1.00 10.00      B   
ATOM    598  CE1 PHE     4      13.780  -3.096  -0.066  1.00 10.00      B   
ATOM    599  CE2 PHE     4      14.483  -2.615  -2.303  1.00 10.00      B   
ATOM    600  CZ  PHE     4      14.616  -3.347  -1.139  1.00 10.00      B   
ATOM    601  C   PHE     4      11.108   2.169  -1.546  1.00 10.00      B   
ATOM    602  O   PHE     4      10.127   1.904  -2.249  1.00 10.00      B   
ATOM    603  N   ILE     5      11.342   3.377  -1.039  1.00 10.00      B   
ATOM    604  HN  ILE     5      12.162   3.513  -0.518  1.00 10.00      B   
ATOM    605  CA  ILE     5      10.432   4.506  -1.225  1.00 10.00      B   
ATOM    606  CB  ILE     5      10.985   5.782  -0.558  1.00 10.00      B   
ATOM    607  CG1 ILE     5      11.471   5.473   0.860  1.00 10.00      B   
ATOM    608  CG2 ILE     5       9.920   6.876  -0.526  1.00 10.00      B   
ATOM    609  CD1 ILE     5      12.244   6.605   1.501  1.00 10.00      B   
ATOM    610  C   ILE     5      10.186   4.790  -2.706  1.00 10.00      B   
ATOM    611  O   ILE     5       9.107   5.249  -3.089  1.00 10.00      B   
ATOM    612  N   THR     6      11.182   4.500  -3.532  1.00 10.00      B   
ATOM    613  HN  THR     6      12.016   4.131  -3.164  1.00 10.00      B   
ATOM    614  CA  THR     6      11.080   4.717  -4.969  1.00 10.00      B   
ATOM    615  CB  THR     6      12.372   4.266  -5.673  1.00 10.00      B   
ATOM    616  OG1 THR     6      13.497   4.628  -4.861  1.00 10.00      B   
ATOM    617  HG1 THR     6      13.460   5.573  -4.666  1.00 10.00      B   
ATOM    618  CG2 THR     6      12.499   4.935  -7.030  1.00 10.00      B   
ATOM    619  C   THR     6       9.887   3.963  -5.565  1.00 10.00      B   
ATOM    620  O   THR     6       9.262   4.419  -6.525  1.00 10.00      B   
ATOM    621  N   VAL     7       9.567   2.816  -4.981  1.00 10.00      B   
ATOM    622  HN  VAL     7      10.089   2.512  -4.207  1.00 10.00      B   
ATOM    623  CA  VAL     7       8.451   2.006  -5.452  1.00 10.00      B   
ATOM    624  CB  VAL     7       8.806   0.500  -5.486  1.00 10.00      B   
ATOM    625  CG1 VAL     7       7.881  -0.252  -6.433  1.00 10.00      B   
ATOM    626  CG2 VAL     7      10.264   0.289  -5.876  1.00 10.00      B   
ATOM    627  C   VAL     7       7.230   2.219  -4.561  1.00 10.00      B   
ATOM    628  O   VAL     7       6.100   1.929  -4.953  1.00 10.00      B   
ATOM    629  N   ALA     8       7.463   2.742  -3.364  1.00 10.00      B   
ATOM    630  HN  ALA     8       8.384   2.959  -3.110  1.00 10.00      B   
ATOM    631  CA  ALA     8       6.389   2.992  -2.413  1.00 10.00      B   
ATOM    632  CB  ALA     8       6.950   3.203  -1.015  1.00 10.00      B   
ATOM    633  C   ALA     8       5.535   4.185  -2.833  1.00 10.00      B   
ATOM    634  O   ALA     8       4.321   4.178  -2.640  1.00 10.00      B   
ATOM    635  N   ARG     9       6.172   5.199  -3.415  1.00 10.00      B   
ATOM    636  HN  ARG     9       7.144   5.139  -3.547  1.00 10.00      B   
ATOM    637  CA  ARG     9       5.466   6.403  -3.856  1.00 10.00      B   
ATOM    638  CB  ARG     9       6.423   7.440  -4.455  1.00 10.00      B   
ATOM    639  CG  ARG     9       7.444   7.991  -3.474  1.00 10.00      B   
ATOM    640  CD  ARG     9       8.321   9.051  -4.122  1.00 10.00      B   
ATOM    641  NE  ARG     9       8.912   8.594  -5.381  1.00 10.00      B   
ATOM    642  HE  ARG     9       8.291   8.316  -6.095  1.00 10.00      B   
ATOM    643  CZ  ARG     9      10.222   8.539  -5.617  1.00 10.00      B   
ATOM    644  NH1 ARG     9      11.088   8.916  -4.682  1.00 10.00      B   
ATOM    645 HH11 ARG     9      10.747   9.260  -3.756  1.00 10.00      B   
ATOM    646 HH12 ARG     9      12.112   8.869  -4.865  1.00 10.00      B   
ATOM    647  NH2 ARG     9      10.665   8.120  -6.795  1.00 10.00      B   
ATOM    648 HH21 ARG     9       9.988   7.828  -7.537  1.00 10.00      B   
ATOM    649 HH22 ARG     9      11.689   8.080  -6.990  1.00 10.00      B   
ATOM    650  C   ARG     9       4.294   6.101  -4.804  1.00 10.00      B   
ATOM    651  O   ARG     9       3.162   6.498  -4.524  1.00 10.00      B   
ATOM    652  N   PRO    10       4.530   5.398  -5.941  1.00 10.00      B   
ATOM    653  CA  PRO    10       3.463   5.066  -6.892  1.00 10.00      B   
ATOM    654  CB  PRO    10       4.171   4.259  -7.992  1.00 10.00      B   
ATOM    655  CG  PRO    10       5.469   3.836  -7.400  1.00 10.00      B   
ATOM    656  CD  PRO    10       5.838   4.897  -6.404  1.00 10.00      B   
ATOM    657  C   PRO    10       2.346   4.240  -6.249  1.00 10.00      B   
ATOM    658  O   PRO    10       1.178   4.352  -6.633  1.00 10.00      B   
ATOM    659  N   TYR    11       2.709   3.419  -5.269  1.00 10.00      B   
ATOM    660  HN  TYR    11       3.655   3.375  -5.010  1.00 10.00      B   
ATOM    661  CA  TYR    11       1.740   2.585  -4.569  1.00 10.00      B   
ATOM    662  CB  TYR    11       2.448   1.490  -3.765  1.00 10.00      B   
ATOM    663  CG  TYR    11       2.884   0.289  -4.569  1.00 10.00      B   
ATOM    664  CD1 TYR    11       2.090  -0.225  -5.589  1.00 10.00      B   
ATOM    665  CD2 TYR    11       4.088  -0.344  -4.299  1.00 10.00      B   
ATOM    666  CE1 TYR    11       2.489  -1.333  -6.315  1.00 10.00      B   
ATOM    667  CE2 TYR    11       4.496  -1.447  -5.019  1.00 10.00      B   
ATOM    668  CZ  TYR    11       3.692  -1.939  -6.024  1.00 10.00      B   
ATOM    669  OH  TYR    11       4.094  -3.045  -6.738  1.00 10.00      B   
ATOM    670  HH  TYR    11       3.837  -2.946  -7.657  1.00 10.00      B   
ATOM    671  C   TYR    11       0.889   3.425  -3.623  1.00 10.00      B   
ATOM    672  O   TYR    11      -0.335   3.298  -3.587  1.00 10.00      B   
ATOM    673  N   ALA    12       1.551   4.285  -2.859  1.00 10.00      B   
ATOM    674  HN  ALA    12       2.530   4.343  -2.944  1.00 10.00      B   
ATOM    675  CA  ALA    12       0.875   5.142  -1.894  1.00 10.00      B   
ATOM    676  CB  ALA    12       1.889   5.868  -1.022  1.00 10.00      B   
ATOM    677  C   ALA    12      -0.062   6.137  -2.569  1.00 10.00      B   
ATOM    678  O   ALA    12      -1.206   6.293  -2.157  1.00 10.00      B   
ATOM    679  N   LYS    13       0.419   6.787  -3.616  1.00 10.00      B   
ATOM    680  HN  LYS    13       1.336   6.598  -3.918  1.00 10.00      B   
ATOM    681  CA  LYS    13      -0.376   7.779  -4.331  1.00 10.00      B   
ATOM    682  CB  LYS    13       0.465   8.453  -5.422  1.00 10.00      B   
ATOM    683  CG  LYS    13      -0.215   9.627  -6.111  1.00 10.00      B   
ATOM    684  CD  LYS    13      -0.701  10.665  -5.110  1.00 10.00      B   
ATOM    685  CE  LYS    13      -1.167  11.932  -5.808  1.00 10.00      B   
ATOM    686  NZ  LYS    13      -2.218  11.669  -6.827  1.00 10.00      B   
ATOM    687  HZ1 LYS    13      -1.817  11.150  -7.632  1.00 10.00      B   
ATOM    688  HZ2 LYS    13      -2.610  12.566  -7.172  1.00 10.00      B   
ATOM    689  HZ3 LYS    13      -2.994  11.100  -6.413  1.00 10.00      B   
ATOM    690  C   LYS    13      -1.653   7.178  -4.924  1.00 10.00      B   
ATOM    691  O   LYS    13      -2.744   7.724  -4.753  1.00 10.00      B   
ATOM    692  N   ALA    14      -1.514   6.044  -5.598  1.00 10.00      B   
ATOM    693  HN  ALA    14      -0.624   5.640  -5.678  1.00 10.00      B   
ATOM    694  CA  ALA    14      -2.652   5.385  -6.226  1.00 10.00      B   
ATOM    695  CB  ALA    14      -2.181   4.246  -7.120  1.00 10.00      B   
ATOM    696  C   ALA    14      -3.668   4.886  -5.199  1.00 10.00      B   
ATOM    697  O   ALA    14      -4.878   4.913  -5.442  1.00 10.00      B   
ATOM    698  N   ALA    15      -3.172   4.439  -4.055  1.00 10.00      B   
ATOM    699  HN  ALA    15      -2.202   4.453  -3.920  1.00 10.00      B   
ATOM    700  CA  ALA    15      -4.031   3.926  -2.992  1.00 10.00      B   
ATOM    701  CB  ALA    15      -3.247   3.008  -2.070  1.00 10.00      B   
ATOM    702  C   ALA    15      -4.688   5.052  -2.200  1.00 10.00      B   
ATOM    703  O   ALA    15      -5.886   5.002  -1.916  1.00 10.00      B   
ATOM    704  N   PHE    16      -3.902   6.072  -1.861  1.00 10.00      B   
ATOM    705  HN  PHE    16      -2.958   6.059  -2.136  1.00 10.00      B   
ATOM    706  CA  PHE    16      -4.394   7.212  -1.089  1.00 10.00      B   
ATOM    707  CB  PHE    16      -3.258   8.196  -0.790  1.00 10.00      B   
ATOM    708  CG  PHE    16      -3.604   9.262   0.212  1.00 10.00      B   
ATOM    709  CD1 PHE    16      -3.721   8.952   1.557  1.00 10.00      B   
ATOM    710  CD2 PHE    16      -3.801  10.575  -0.187  1.00 10.00      B   
ATOM    711  CE1 PHE    16      -4.028   9.927   2.485  1.00 10.00      B   
ATOM    712  CE2 PHE    16      -4.109  11.557   0.736  1.00 10.00      B   
ATOM    713  CZ  PHE    16      -4.222  11.231   2.073  1.00 10.00      B   
ATOM    714  C   PHE    16      -5.529   7.928  -1.809  1.00 10.00      B   
ATOM    715  O   PHE    16      -6.511   8.328  -1.182  1.00 10.00      B   
ATOM    716  N   ASP    17      -5.388   8.079  -3.124  1.00 10.00      B   
ATOM    717  HN  ASP    17      -4.574   7.740  -3.560  1.00 10.00      B   
ATOM    718  CA  ASP    17      -6.406   8.748  -3.936  1.00 10.00      B   
ATOM    719  CB  ASP    17      -6.012   8.738  -5.414  1.00 10.00      B   
ATOM    720  CG  ASP    17      -5.551  10.092  -5.918  1.00 10.00      B   
ATOM    721  OD1 ASP    17      -6.377  11.032  -5.957  1.00 10.00      B   
ATOM    722  OD2 ASP    17      -4.363  10.219  -6.293  1.00 10.00      B   
ATOM    723  C   ASP    17      -7.763   8.074  -3.774  1.00 10.00      B   
ATOM    724  O   ASP    17      -8.783   8.740  -3.587  1.00 10.00      B   
ATOM    725  N   PHE    18      -7.766   6.750  -3.830  1.00 10.00      B   
ATOM    726  HN  PHE    18      -6.920   6.278  -3.969  1.00 10.00      B   
ATOM    727  CA  PHE    18      -8.997   5.984  -3.691  1.00 10.00      B   
ATOM    728  CB  PHE    18      -8.856   4.596  -4.317  1.00 10.00      B   
ATOM    729  CG  PHE    18      -9.233   4.555  -5.770  1.00 10.00      B   
ATOM    730  CD1 PHE    18      -8.262   4.594  -6.757  1.00 10.00      B   
ATOM    731  CD2 PHE    18     -10.565   4.477  -6.150  1.00 10.00      B   
ATOM    732  CE1 PHE    18      -8.612   4.554  -8.095  1.00 10.00      B   
ATOM    733  CE2 PHE    18     -10.920   4.438  -7.485  1.00 10.00      B   
ATOM    734  CZ  PHE    18      -9.943   4.476  -8.460  1.00 10.00      B   
ATOM    735  C   PHE    18      -9.435   5.872  -2.234  1.00 10.00      B   
ATOM    736  O   PHE    18     -10.625   5.750  -1.947  1.00 10.00      B   
ATOM    737  N   ALA    19      -8.474   5.922  -1.319  1.00 10.00      B   
ATOM    738  HN  ALA    19      -7.543   6.019  -1.610  1.00 10.00      B   
ATOM    739  CA  ALA    19      -8.765   5.829   0.105  1.00 10.00      B   
ATOM    740  CB  ALA    19      -7.479   5.866   0.916  1.00 10.00      B   
ATOM    741  C   ALA    19      -9.707   6.947   0.536  1.00 10.00      B   
ATOM    742  O   ALA    19     -10.642   6.721   1.304  1.00 10.00      B   
ATOM    743  N   VAL    20      -9.464   8.147   0.021  1.00 10.00      B   
ATOM    744  HN  VAL    20      -8.704   8.261  -0.591  1.00 10.00      B   
ATOM    745  CA  VAL    20     -10.295   9.300   0.345  1.00 10.00      B   
ATOM    746  CB  VAL    20      -9.675  10.614  -0.180  1.00 10.00      B   
ATOM    747  CG1 VAL    20     -10.532  11.817   0.198  1.00 10.00      B   
ATOM    748  CG2 VAL    20      -8.258  10.786   0.340  1.00 10.00      B   
ATOM    749  C   VAL    20     -11.689   9.125  -0.250  1.00 10.00      B   
ATOM    750  O   VAL    20     -12.691   9.435   0.389  1.00 10.00      B   
ATOM    751  N   GLU    21     -11.737   8.593  -1.467  1.00 10.00      B   
ATOM    752  HN  GLU    21     -10.898   8.348  -1.909  1.00 10.00      B   
ATOM    753  CA  GLU    21     -12.999   8.362  -2.166  1.00 10.00      B   
ATOM    754  CB  GLU    21     -12.724   7.960  -3.619  1.00 10.00      B   
ATOM    755  CG  GLU    21     -13.827   8.340  -4.596  1.00 10.00      B   
ATOM    756  CD  GLU    21     -13.365   8.307  -6.040  1.00 10.00      B   
ATOM    757  OE1 GLU    21     -12.183   8.616  -6.299  1.00 10.00      B   
ATOM    758  OE2 GLU    21     -14.187   7.988  -6.928  1.00 10.00      B   
ATOM    759  C   GLU    21     -13.824   7.288  -1.454  1.00 10.00      B   
ATOM    760  O   GLU    21     -15.046   7.235  -1.587  1.00 10.00      B   
ATOM    761  N   HIS    22     -13.143   6.433  -0.700  1.00 10.00      B   
ATOM    762  HN  HIS    22     -12.167   6.516  -0.649  1.00 10.00      B   
ATOM    763  CA  HIS    22     -13.808   5.369   0.048  1.00 10.00      B   
ATOM    764  CB  HIS    22     -12.946   4.107   0.079  1.00 10.00      B   
ATOM    765  CG  HIS    22     -13.053   3.257  -1.151  1.00 10.00      B   
ATOM    766  ND1 HIS    22     -13.660   2.019  -1.159  1.00 10.00      B   
ATOM    767  HD1 HIS    22     -14.073   1.576  -0.384  1.00 10.00      B   
ATOM    768  CD2 HIS    22     -12.604   3.459  -2.415  1.00 10.00      B   
ATOM    769  CE1 HIS    22     -13.578   1.502  -2.368  1.00 10.00      B   
ATOM    770  NE2 HIS    22     -12.943   2.351  -3.148  1.00 10.00      B   
ATOM    771  HE2 HIS    22     -12.735   2.206  -4.104  1.00 10.00      B   
ATOM    772  C   HIS    22     -14.115   5.828   1.470  1.00 10.00      B   
ATOM    773  O   HIS    22     -14.915   5.214   2.175  1.00 10.00      B   
ATOM    774  N   GLN    23     -13.453   6.908   1.880  1.00 10.00      B   
ATOM    775  HN  GLN    23     -12.822   7.333   1.259  1.00 10.00      B   
ATOM    776  CA  GLN    23     -13.632   7.492   3.209  1.00 10.00      B   
ATOM    777  CB  GLN    23     -15.058   8.014   3.393  1.00 10.00      B   
ATOM    778  CG  GLN    23     -15.274   9.401   2.818  1.00 10.00      B   
ATOM    779  CD  GLN    23     -14.353  10.425   3.445  1.00 10.00      B   
ATOM    780  OE1 GLN    23     -14.000  10.327   4.621  1.00 10.00      B   
ATOM    781  NE2 GLN    23     -13.950  11.411   2.665  1.00 10.00      B   
ATOM    782 HE21 GLN    23     -14.266  11.426   1.736  1.00 10.00      B   
ATOM    783 HE22 GLN    23     -13.353  12.088   3.044  1.00 10.00      B   
ATOM    784  C   GLN    23     -13.250   6.534   4.335  1.00 10.00      B   
ATOM    785  O   GLN    23     -13.764   6.638   5.450  1.00 10.00      B   
ATOM    786  N   SER    24     -12.334   5.623   4.050  1.00 10.00      B   
ATOM    787  HN  SER    24     -11.949   5.593   3.149  1.00 10.00      B   
ATOM    788  CA  SER    24     -11.892   4.661   5.043  1.00 10.00      B   
ATOM    789  CB  SER    24     -12.041   3.237   4.497  1.00 10.00      B   
ATOM    790  OG  SER    24     -11.712   3.183   3.117  1.00 10.00      B   
ATOM    791  HG  SER    24     -12.308   2.568   2.673  1.00 10.00      B   
ATOM    792  C   SER    24     -10.445   4.926   5.451  1.00 10.00      B   
ATOM    793  O   SER    24      -9.756   4.030   5.929  1.00 10.00      B   
ATOM    794  N   VAL    25     -10.004   6.172   5.286  1.00 10.00      B   
ATOM    795  HN  VAL    25     -10.622   6.854   4.949  1.00 10.00      B   
ATOM    796  CA  VAL    25      -8.633   6.564   5.616  1.00 10.00      B   
ATOM    797  CB  VAL    25      -8.372   8.050   5.282  1.00 10.00      B   
ATOM    798  CG1 VAL    25      -6.892   8.380   5.401  1.00 10.00      B   
ATOM    799  CG2 VAL    25      -8.884   8.388   3.890  1.00 10.00      B   
ATOM    800  C   VAL    25      -8.323   6.319   7.091  1.00 10.00      B   
ATOM    801  O   VAL    25      -7.269   5.780   7.431  1.00 10.00      B   
ATOM    802  N   GLU    26      -9.252   6.705   7.954  1.00 10.00      B   
ATOM    803  HN  GLU    26     -10.075   7.119   7.613  1.00 10.00      B   
ATOM    804  CA  GLU    26      -9.092   6.534   9.392  1.00 10.00      B   
ATOM    805  CB  GLU    26     -10.276   7.167  10.126  1.00 10.00      B   
ATOM    806  CG  GLU    26     -10.400   6.766  11.585  1.00 10.00      B   
ATOM    807  CD  GLU    26     -11.809   6.940  12.107  1.00 10.00      B   
ATOM    808  OE1 GLU    26     -12.741   6.346  11.519  1.00 10.00      B   
ATOM    809  OE2 GLU    26     -11.992   7.671  13.107  1.00 10.00      B   
ATOM    810  C   GLU    26      -8.968   5.056   9.762  1.00 10.00      B   
ATOM    811  O   GLU    26      -8.041   4.660  10.471  1.00 10.00      B   
ATOM    812  N   ARG    27      -9.900   4.246   9.273  1.00 10.00      B   
ATOM    813  HN  ARG    27     -10.620   4.622   8.720  1.00 10.00      B   
ATOM    814  CA  ARG    27      -9.895   2.816   9.558  1.00 10.00      B   
ATOM    815  CB  ARG    27     -11.207   2.174   9.107  1.00 10.00      B   
ATOM    816  CG  ARG    27     -12.385   2.490  10.019  1.00 10.00      B   
ATOM    817  CD  ARG    27     -13.712   2.098   9.388  1.00 10.00      B   
ATOM    818  NE  ARG    27     -13.806   0.661   9.126  1.00 10.00      B   
ATOM    819  HE  ARG    27     -12.973   0.192   8.891  1.00 10.00      B   
ATOM    820  CZ  ARG    27     -14.937  -0.043   9.212  1.00 10.00      B   
ATOM    821  NH1 ARG    27     -16.082   0.548   9.554  1.00 10.00      B   
ATOM    822 HH11 ARG    27     -16.104   1.572   9.769  1.00 10.00      B   
ATOM    823 HH12 ARG    27     -16.963  -0.007   9.622  1.00 10.00      B   
ATOM    824  NH2 ARG    27     -14.921  -1.340   8.938  1.00 10.00      B   
ATOM    825 HH21 ARG    27     -14.028  -1.808   8.664  1.00 10.00      B   
ATOM    826 HH22 ARG    27     -15.797  -1.902   8.998  1.00 10.00      B   
ATOM    827  C   ARG    27      -8.696   2.122   8.916  1.00 10.00      B   
ATOM    828  O   ARG    27      -8.163   1.154   9.455  1.00 10.00      B   
ATOM    829  N   TRP    28      -8.268   2.632   7.767  1.00 10.00      B   
ATOM    830  HN  TRP    28      -8.740   3.401   7.382  1.00 10.00      B   
ATOM    831  CA  TRP    28      -7.127   2.070   7.057  1.00 10.00      B   
ATOM    832  CB  TRP    28      -6.990   2.686   5.661  1.00 10.00      B   
ATOM    833  CG  TRP    28      -5.936   2.036   4.817  1.00 10.00      B   
ATOM    834  CD1 TRP    28      -4.889   2.652   4.202  1.00 10.00      B   
ATOM    835  CD2 TRP    28      -5.823   0.642   4.500  1.00 10.00      B   
ATOM    836  NE1 TRP    28      -4.130   1.732   3.526  1.00 10.00      B   
ATOM    837  HE1 TRP    28      -3.323   1.933   3.004  1.00 10.00      B   
ATOM    838  CE2 TRP    28      -4.683   0.493   3.690  1.00 10.00      B   
ATOM    839  CE3 TRP    28      -6.574  -0.493   4.822  1.00 10.00      B   
ATOM    840  CZ2 TRP    28      -4.273  -0.742   3.198  1.00 10.00      B   
ATOM    841  CZ3 TRP    28      -6.166  -1.719   4.332  1.00 10.00      B   
ATOM    842  CH2 TRP    28      -5.026  -1.834   3.528  1.00 10.00      B   
ATOM    843  C   TRP    28      -5.849   2.272   7.860  1.00 10.00      B   
ATOM    844  O   TRP    28      -4.998   1.385   7.918  1.00 10.00      B   
ATOM    845  N   GLN    29      -5.730   3.438   8.493  1.00 10.00      B   
ATOM    846  HN  GLN    29      -6.442   4.109   8.398  1.00 10.00      B   
ATOM    847  CA  GLN    29      -4.564   3.751   9.314  1.00 10.00      B   
ATOM    848  CB  GLN    29      -4.680   5.157   9.912  1.00 10.00      B   
ATOM    849  CG  GLN    29      -3.549   5.529  10.863  1.00 10.00      B   
ATOM    850  CD  GLN    29      -3.593   6.984  11.292  1.00 10.00      B   
ATOM    851  OE1 GLN    29      -4.034   7.854  10.537  1.00 10.00      B   
ATOM    852  NE2 GLN    29      -3.142   7.258  12.510  1.00 10.00      B   
ATOM    853 HE21 GLN    29      -2.813   6.514  13.062  1.00 10.00      B   
ATOM    854 HE22 GLN    29      -3.143   8.193  12.809  1.00 10.00      B   
ATOM    855  C   GLN    29      -4.400   2.711  10.418  1.00 10.00      B   
ATOM    856  O   GLN    29      -3.283   2.292  10.730  1.00 10.00      B   
ATOM    857  N   ASP    30      -5.527   2.283  10.981  1.00 10.00      B   
ATOM    858  HN  ASP    30      -6.382   2.649  10.670  1.00 10.00      B   
ATOM    859  CA  ASP    30      -5.530   1.281  12.042  1.00 10.00      B   
ATOM    860  CB  ASP    30      -6.954   1.056  12.558  1.00 10.00      B   
ATOM    861  CG  ASP    30      -7.242   1.777  13.857  1.00 10.00      B   
ATOM    862  OD1 ASP    30      -6.527   2.753  14.181  1.00 10.00      B   
ATOM    863  OD2 ASP    30      -8.196   1.378  14.558  1.00 10.00      B   
ATOM    864  C   ASP    30      -4.960  -0.034  11.528  1.00 10.00      B   
ATOM    865  O   ASP    30      -4.086  -0.634  12.153  1.00 10.00      B   
ATOM    866  N   MET    31      -5.455  -0.465  10.374  1.00 10.00      B   
ATOM    867  HN  MET    31      -6.143   0.070   9.924  1.00 10.00      B   
ATOM    868  CA  MET    31      -5.003  -1.706   9.758  1.00 10.00      B   
ATOM    869  CB  MET    31      -5.844  -2.041   8.525  1.00 10.00      B   
ATOM    870  CG  MET    31      -7.142  -2.763   8.845  1.00 10.00      B   
ATOM    871  SD  MET    31      -8.160  -3.071   7.387  1.00 10.00      B   
ATOM    872  CE  MET    31      -8.977  -1.488   7.207  1.00 10.00      B   
ATOM    873  C   MET    31      -3.525  -1.628   9.396  1.00 10.00      B   
ATOM    874  O   MET    31      -2.778  -2.593   9.585  1.00 10.00      B   
ATOM    875  N   LEU    32      -3.108  -0.469   8.894  1.00 10.00      B   
ATOM    876  HN  LEU    32      -3.760   0.258   8.764  1.00 10.00      B   
ATOM    877  CA  LEU    32      -1.714  -0.251   8.516  1.00 10.00      B   
ATOM    878  CB  LEU    32      -1.512   1.157   7.947  1.00 10.00      B   
ATOM    879  CG  LEU    32      -2.057   1.417   6.542  1.00 10.00      B   
ATOM    880  CD1 LEU    32      -1.821   2.867   6.144  1.00 10.00      B   
ATOM    881  CD2 LEU    32      -1.416   0.475   5.534  1.00 10.00      B   
ATOM    882  C   LEU    32      -0.786  -0.447   9.707  1.00 10.00      B   
ATOM    883  O   LEU    32       0.296  -1.024   9.573  1.00 10.00      B   
ATOM    884  N   ALA    33      -1.221   0.035  10.869  1.00 10.00      B   
ATOM    885  HN  ALA    33      -2.096   0.484  10.905  1.00 10.00      B   
ATOM    886  CA  ALA    33      -0.437  -0.077  12.093  1.00 10.00      B   
ATOM    887  CB  ALA    33      -1.103   0.700  13.218  1.00 10.00      B   
ATOM    888  C   ALA    33      -0.251  -1.533  12.495  1.00 10.00      B   
ATOM    889  O   ALA    33       0.818  -1.922  12.958  1.00 10.00      B   
ATOM    890  N   PHE    34      -1.292  -2.337  12.311  1.00 10.00      B   
ATOM    891  HN  PHE    34      -2.120  -1.971  11.931  1.00 10.00      B   
ATOM    892  CA  PHE    34      -1.229  -3.751  12.661  1.00 10.00      B   
ATOM    893  CB  PHE    34      -2.626  -4.383  12.670  1.00 10.00      B   
ATOM    894  CG  PHE    34      -3.559  -3.803  13.695  1.00 10.00      B   
ATOM    895  CD1 PHE    34      -4.862  -3.483  13.359  1.00 10.00      B   
ATOM    896  CD2 PHE    34      -3.134  -3.577  14.993  1.00 10.00      B   
ATOM    897  CE1 PHE    34      -5.724  -2.947  14.296  1.00 10.00      B   
ATOM    898  CE2 PHE    34      -3.991  -3.042  15.935  1.00 10.00      B   
ATOM    899  CZ  PHE    34      -5.289  -2.726  15.587  1.00 10.00      B   
ATOM    900  C   PHE    34      -0.312  -4.509  11.708  1.00 10.00      B   
ATOM    901  O   PHE    34       0.541  -5.289  12.136  1.00 10.00      B   
ATOM    902  N   ALA    35      -0.474  -4.255  10.416  1.00 10.00      B   
ATOM    903  HN  ALA    35      -1.158  -3.605  10.137  1.00 10.00      B   
ATOM    904  CA  ALA    35       0.332  -4.914   9.397  1.00 10.00      B   
ATOM    905  CB  ALA    35      -0.161  -4.542   8.008  1.00 10.00      B   
ATOM    906  C   ALA    35       1.814  -4.576   9.550  1.00 10.00      B   
ATOM    907  O   ALA    35       2.667  -5.464   9.520  1.00 10.00      B   
ATOM    908  N   ALA    36       2.109  -3.293   9.739  1.00 10.00      B   
ATOM    909  HN  ALA    36       1.380  -2.635   9.776  1.00 10.00      B   
ATOM    910  CA  ALA    36       3.488  -2.835   9.888  1.00 10.00      B   
ATOM    911  CB  ALA    36       3.560  -1.319   9.766  1.00 10.00      B   
ATOM    912  C   ALA    36       4.104  -3.298  11.208  1.00 10.00      B   
ATOM    913  O   ALA    36       5.324  -3.312  11.360  1.00 10.00      B   
ATOM    914  N   GLU    37       3.259  -3.672  12.156  1.00 10.00      B   
ATOM    915  HN  GLU    37       2.294  -3.639  11.979  1.00 10.00      B   
ATOM    916  CA  GLU    37       3.728  -4.127  13.457  1.00 10.00      B   
ATOM    917  CB  GLU    37       2.638  -3.926  14.507  1.00 10.00      B   
ATOM    918  CG  GLU    37       3.119  -4.071  15.938  1.00 10.00      B   
ATOM    919  CD  GLU    37       1.979  -4.081  16.927  1.00 10.00      B   
ATOM    920  OE1 GLU    37       1.486  -2.990  17.285  1.00 10.00      B   
ATOM    921  OE2 GLU    37       1.571  -5.181  17.351  1.00 10.00      B   
ATOM    922  C   GLU    37       4.124  -5.597  13.407  1.00 10.00      B   
ATOM    923  O   GLU    37       5.235  -5.968  13.790  1.00 10.00      B   
ATOM    924  N   VAL    38       3.211  -6.425  12.910  1.00 10.00      B   
ATOM    925  HN  VAL    38       2.355  -6.058  12.600  1.00 10.00      B   
ATOM    926  CA  VAL    38       3.440  -7.865  12.822  1.00 10.00      B   
ATOM    927  CB  VAL    38       2.134  -8.640  12.520  1.00 10.00      B   
ATOM    928  CG1 VAL    38       2.364 -10.145  12.581  1.00 10.00      B   
ATOM    929  CG2 VAL    38       1.028  -8.236  13.487  1.00 10.00      B   
ATOM    930  C   VAL    38       4.513  -8.211  11.786  1.00 10.00      B   
ATOM    931  O   VAL    38       5.202  -9.221  11.912  1.00 10.00      B   
ATOM    932  N   THR    39       4.676  -7.355  10.781  1.00 10.00      B   
ATOM    933  HN  THR    39       4.108  -6.556  10.735  1.00 10.00      B   
ATOM    934  CA  THR    39       5.670  -7.583   9.731  1.00 10.00      B   
ATOM    935  CB  THR    39       5.518  -6.561   8.576  1.00 10.00      B   
ATOM    936  OG1 THR    39       6.076  -7.093   7.371  1.00 10.00      B   
ATOM    937  HG1 THR    39       5.963  -8.053   7.365  1.00 10.00      B   
ATOM    938  CG2 THR    39       6.195  -5.239   8.900  1.00 10.00      B   
ATOM    939  C   THR    39       7.106  -7.567  10.282  1.00 10.00      B   
ATOM    940  O   THR    39       8.051  -7.980   9.606  1.00 10.00      B   
ATOM    941  N   LYS    40       7.257  -7.106  11.518  1.00 10.00      B   
ATOM    942  HN  LYS    40       6.468  -6.812  12.016  1.00 10.00      B   
ATOM    943  CA  LYS    40       8.567  -7.026  12.152  1.00 10.00      B   
ATOM    944  CB  LYS    40       8.631  -5.800  13.061  1.00 10.00      B   
ATOM    945  CG  LYS    40       8.330  -4.488  12.360  1.00 10.00      B   
ATOM    946  CD  LYS    40       8.261  -3.346  13.356  1.00 10.00      B   
ATOM    947  CE  LYS    40       8.126  -2.006  12.656  1.00 10.00      B   
ATOM    948  NZ  LYS    40       8.104  -0.873  13.618  1.00 10.00      B   
ATOM    949  HZ1 LYS    40       7.302  -0.974  14.275  1.00 10.00      B   
ATOM    950  HZ2 LYS    40       8.003   0.028  13.108  1.00 10.00      B   
ATOM    951  HZ3 LYS    40       8.986  -0.848  14.167  1.00 10.00      B   
ATOM    952  C   LYS    40       8.881  -8.283  12.961  1.00 10.00      B   
ATOM    953  O   LYS    40      10.021  -8.486  13.388  1.00 10.00      B   
ATOM    954  N   ASN    41       7.871  -9.124  13.163  1.00 10.00      B   
ATOM    955  HN  ASN    41       6.996  -8.918  12.768  1.00 10.00      B   
ATOM    956  CA  ASN    41       8.031 -10.359  13.933  1.00 10.00      B   
ATOM    957  CB  ASN    41       6.665 -11.004  14.215  1.00 10.00      B   
ATOM    958  CG  ASN    41       6.754 -12.177  15.176  1.00 10.00      B   
ATOM    959  OD1 ASN    41       7.065 -13.296  14.777  1.00 10.00      B   
ATOM    960  ND2 ASN    41       6.469 -11.934  16.447  1.00 10.00      B   
ATOM    961 HD21 ASN    41       6.205 -11.024  16.702  1.00 10.00      B   
ATOM    962 HD22 ASN    41       6.541 -12.677  17.086  1.00 10.00      B   
ATOM    963  C   ASN    41       8.932 -11.344  13.193  1.00 10.00      B   
ATOM    964  O   ASN    41       8.862 -11.453  11.970  1.00 10.00      B   
ATOM    965  N   GLU    42       9.765 -12.066  13.940  1.00 10.00      B   
ATOM    966  HN  GLU    42       9.764 -11.939  14.915  1.00 10.00      B   
ATOM    967  CA  GLU    42      10.688 -13.039  13.352  1.00 10.00      B   
ATOM    968  CB  GLU    42      11.611 -13.633  14.412  1.00 10.00      B   
ATOM    969  CG  GLU    42      12.667 -12.663  14.902  1.00 10.00      B   
ATOM    970  CD  GLU    42      13.753 -13.347  15.696  1.00 10.00      B   
ATOM    971  OE1 GLU    42      13.648 -13.397  16.938  1.00 10.00      B   
ATOM    972  OE2 GLU    42      14.724 -13.838  15.082  1.00 10.00      B   
ATOM    973  C   GLU    42       9.966 -14.147  12.592  1.00 10.00      B   
ATOM    974  O   GLU    42      10.411 -14.555  11.519  1.00 10.00      B   
ATOM    975  N   GLN    43       8.856 -14.626  13.141  1.00 10.00      B   
ATOM    976  HN  GLN    43       8.544 -14.258  13.998  1.00 10.00      B   
ATOM    977  CA  GLN    43       8.085 -15.680  12.494  1.00 10.00      B   
ATOM    978  CB  GLN    43       6.941 -16.150  13.396  1.00 10.00      B   
ATOM    979  CG  GLN    43       6.262 -17.429  12.928  1.00 10.00      B   
ATOM    980  CD  GLN    43       7.182 -18.634  12.988  1.00 10.00      B   
ATOM    981  OE1 GLN    43       8.073 -18.711  13.837  1.00 10.00      B   
ATOM    982  NE2 GLN    43       6.965 -19.589  12.096  1.00 10.00      B   
ATOM    983 HE21 GLN    43       6.233 -19.468  11.455  1.00 10.00      B   
ATOM    984 HE22 GLN    43       7.556 -20.373  12.105  1.00 10.00      B   
ATOM    985  C   GLN    43       7.533 -15.174  11.167  1.00 10.00      B   
ATOM    986  O   GLN    43       7.533 -15.884  10.163  1.00 10.00      B   
ATOM    987  N   MET    44       7.078 -13.928  11.177  1.00 10.00      B   
ATOM    988  HN  MET    44       7.105 -13.419  12.014  1.00 10.00      B   
ATOM    989  CA  MET    44       6.535 -13.302   9.983  1.00 10.00      B   
ATOM    990  CB  MET    44       5.845 -11.988  10.342  1.00 10.00      B   
ATOM    991  CG  MET    44       4.596 -11.713   9.526  1.00 10.00      B   
ATOM    992  SD  MET    44       3.358 -13.008   9.715  1.00 10.00      B   
ATOM    993  CE  MET    44       2.063 -12.376   8.656  1.00 10.00      B   
ATOM    994  C   MET    44       7.649 -13.050   8.975  1.00 10.00      B   
ATOM    995  O   MET    44       7.464 -13.224   7.769  1.00 10.00      B   
ATOM    996  N   ALA    45       8.809 -12.650   9.484  1.00 10.00      B   
ATOM    997  HN  ALA    45       8.882 -12.516  10.456  1.00 10.00      B   
ATOM    998  CA  ALA    45       9.972 -12.387   8.648  1.00 10.00      B   
ATOM    999  CB  ALA    45      11.075 -11.737   9.466  1.00 10.00      B   
ATOM   1000  C   ALA    45      10.466 -13.679   8.005  1.00 10.00      B   
ATOM   1001  O   ALA    45      10.938 -13.677   6.868  1.00 10.00      B   
ATOM   1002  N   GLU    46      10.343 -14.781   8.741  1.00 10.00      B   
ATOM   1003  HN  GLU    46       9.982 -14.708   9.652  1.00 10.00      B   
ATOM   1004  CA  GLU    46      10.752 -16.089   8.245  1.00 10.00      B   
ATOM   1005  CB  GLU    46      10.561 -17.154   9.328  1.00 10.00      B   
ATOM   1006  CG  GLU    46      11.151 -18.512   8.980  1.00 10.00      B   
ATOM   1007  CD  GLU    46      10.817 -19.571  10.008  1.00 10.00      B   
ATOM   1008  OE1 GLU    46      11.147 -19.380  11.195  1.00 10.00      B   
ATOM   1009  OE2 GLU    46      10.230 -20.611   9.632  1.00 10.00      B   
ATOM   1010  C   GLU    46       9.937 -16.447   7.009  1.00 10.00      B   
ATOM   1011  O   GLU    46      10.468 -16.972   6.029  1.00 10.00      B   
ATOM   1012  N   LEU    47       8.646 -16.131   7.060  1.00 10.00      B   
ATOM   1013  HN  LEU    47       8.293 -15.709   7.873  1.00 10.00      B   
ATOM   1014  CA  LEU    47       7.743 -16.399   5.951  1.00 10.00      B   
ATOM   1015  CB  LEU    47       6.292 -16.273   6.416  1.00 10.00      B   
ATOM   1016  CG  LEU    47       5.873 -17.207   7.551  1.00 10.00      B   
ATOM   1017  CD1 LEU    47       4.510 -16.813   8.102  1.00 10.00      B   
ATOM   1018  CD2 LEU    47       5.867 -18.652   7.078  1.00 10.00      B   
ATOM   1019  C   LEU    47       8.018 -15.440   4.795  1.00 10.00      B   
ATOM   1020  O   LEU    47       7.820 -15.782   3.627  1.00 10.00      B   
ATOM   1021  N   LEU    48       8.487 -14.241   5.130  1.00 10.00      B   
ATOM   1022  HN  LEU    48       8.627 -14.033   6.078  1.00 10.00      B   
ATOM   1023  CA  LEU    48       8.810 -13.232   4.126  1.00 10.00      B   
ATOM   1024  CB  LEU    48       9.093 -11.886   4.803  1.00 10.00      B   
ATOM   1025  CG  LEU    48       8.751 -10.627   4.002  1.00 10.00      B   
ATOM   1026  CD1 LEU    48       8.493  -9.463   4.943  1.00 10.00      B   
ATOM   1027  CD2 LEU    48       9.868 -10.280   3.030  1.00 10.00      B   
ATOM   1028  C   LEU    48      10.024 -13.688   3.329  1.00 10.00      B   
ATOM   1029  O   LEU    48      10.102 -13.505   2.112  1.00 10.00      B   
ATOM   1030  N   SER    49      10.964 -14.299   4.028  1.00 10.00      B   
ATOM   1031  HN  SER    49      10.850 -14.398   5.000  1.00 10.00      B   
ATOM   1032  CA  SER    49      12.169 -14.809   3.407  1.00 10.00      B   
ATOM   1033  CB  SER    49      13.352 -14.606   4.351  1.00 10.00      B   
ATOM   1034  OG  SER    49      13.429 -13.254   4.773  1.00 10.00      B   
ATOM   1035  HG  SER    49      14.210 -13.140   5.331  1.00 10.00      B   
ATOM   1036  C   SER    49      12.006 -16.288   3.075  1.00 10.00      B   
ATOM   1037  O   SER    49      12.969 -17.052   3.117  1.00 10.00      B   
ATOM   1038  N   GLY    50      10.778 -16.677   2.744  1.00 10.00      B   
ATOM   1039  HN  GLY    50      10.059 -16.014   2.728  1.00 10.00      B   
ATOM   1040  CA  GLY    50      10.485 -18.058   2.411  1.00 10.00      B   
ATOM   1041  C   GLY    50      11.201 -18.519   1.158  1.00 10.00      B   
ATOM   1042  O   GLY    50      11.870 -17.730   0.488  1.00 10.00      B   
ATOM   1043  N   ALA    51      11.040 -19.790   0.825  1.00 10.00      B   
ATOM   1044  HN  ALA    51      10.459 -20.357   1.378  1.00 10.00      B   
ATOM   1045  CA  ALA    51      11.689 -20.369  -0.342  1.00 10.00      B   
ATOM   1046  CB  ALA    51      11.762 -21.881  -0.211  1.00 10.00      B   
ATOM   1047  C   ALA    51      11.002 -19.966  -1.650  1.00 10.00      B   
ATOM   1048  O   ALA    51      10.409 -20.803  -2.333  1.00 10.00      B   
ATOM   1049  N   LEU    52      11.089 -18.676  -1.983  1.00 10.00      B   
ATOM   1050  HN  LEU    52      11.555 -18.067  -1.372  1.00 10.00      B   
ATOM   1051  CA  LEU    52      10.508 -18.129  -3.211  1.00 10.00      B   
ATOM   1052  CB  LEU    52      11.301 -18.592  -4.439  1.00 10.00      B   
ATOM   1053  CG  LEU    52      12.792 -18.249  -4.450  1.00 10.00      B   
ATOM   1054  CD1 LEU    52      13.506 -19.001  -5.562  1.00 10.00      B   
ATOM   1055  CD2 LEU    52      12.998 -16.751  -4.593  1.00 10.00      B   
ATOM   1056  C   LEU    52       9.035 -18.499  -3.364  1.00 10.00      B   
ATOM   1057  O   LEU    52       8.620 -19.021  -4.403  1.00 10.00      B   
ATOM   1058  N   ALA    53       8.247 -18.225  -2.333  1.00 10.00      B   
ATOM   1059  HN  ALA    53       8.629 -17.797  -1.538  1.00 10.00      B   
ATOM   1060  CA  ALA    53       6.824 -18.539  -2.359  1.00 10.00      B   
ATOM   1061  CB  ALA    53       6.495 -19.585  -1.302  1.00 10.00      B   
ATOM   1062  C   ALA    53       5.971 -17.284  -2.170  1.00 10.00      B   
ATOM   1063  O   ALA    53       5.673 -16.890  -1.040  1.00 10.00      B   
ATOM   1064  N   PRO    54       5.577 -16.633  -3.281  1.00 10.00      B   
ATOM   1065  CA  PRO    54       4.763 -15.410  -3.244  1.00 10.00      B   
ATOM   1066  CB  PRO    54       4.678 -14.976  -4.715  1.00 10.00      B   
ATOM   1067  CG  PRO    54       5.745 -15.749  -5.417  1.00 10.00      B   
ATOM   1068  CD  PRO    54       5.898 -17.032  -4.658  1.00 10.00      B   
ATOM   1069  C   PRO    54       3.363 -15.663  -2.686  1.00 10.00      B   
ATOM   1070  O   PRO    54       2.917 -14.970  -1.770  1.00 10.00      B   
ATOM   1071  N   GLU    55       2.681 -16.664  -3.231  1.00 10.00      B   
ATOM   1072  HN  GLU    55       3.095 -17.190  -3.958  1.00 10.00      B   
ATOM   1073  CA  GLU    55       1.332 -17.000  -2.793  1.00 10.00      B   
ATOM   1074  CB  GLU    55       0.715 -18.092  -3.670  1.00 10.00      B   
ATOM   1075  CG  GLU    55       0.724 -17.770  -5.154  1.00 10.00      B   
ATOM   1076  CD  GLU    55       1.890 -18.408  -5.878  1.00 10.00      B   
ATOM   1077  OE1 GLU    55       3.042 -18.252  -5.421  1.00 10.00      B   
ATOM   1078  OE2 GLU    55       1.661 -19.078  -6.904  1.00 10.00      B   
ATOM   1079  C   GLU    55       1.309 -17.421  -1.331  1.00 10.00      B   
ATOM   1080  O   GLU    55       0.460 -16.968  -0.569  1.00 10.00      B   
ATOM   1081  N   THR    56       2.248 -18.279  -0.943  1.00 10.00      B   
ATOM   1082  HN  THR    56       2.897 -18.611  -1.603  1.00 10.00      B   
ATOM   1083  CA  THR    56       2.334 -18.750   0.436  1.00 10.00      B   
ATOM   1084  CB  THR    56       3.426 -19.826   0.584  1.00 10.00      B   
ATOM   1085  OG1 THR    56       3.245 -20.823  -0.431  1.00 10.00      B   
ATOM   1086  HG1 THR    56       2.318 -20.841  -0.696  1.00 10.00      B   
ATOM   1087  CG2 THR    56       3.353 -20.487   1.952  1.00 10.00      B   
ATOM   1088  C   THR    56       2.615 -17.587   1.388  1.00 10.00      B   
ATOM   1089  O   THR    56       2.132 -17.565   2.525  1.00 10.00      B   
ATOM   1090  N   LEU    57       3.391 -16.619   0.909  1.00 10.00      B   
ATOM   1091  HN  LEU    57       3.757 -16.703   0.001  1.00 10.00      B   
ATOM   1092  CA  LEU    57       3.718 -15.441   1.694  1.00 10.00      B   
ATOM   1093  CB  LEU    57       4.700 -14.550   0.927  1.00 10.00      B   
ATOM   1094  CG  LEU    57       4.902 -13.137   1.476  1.00 10.00      B   
ATOM   1095  CD1 LEU    57       5.664 -13.176   2.791  1.00 10.00      B   
ATOM   1096  CD2 LEU    57       5.612 -12.258   0.459  1.00 10.00      B   
ATOM   1097  C   LEU    57       2.447 -14.663   2.001  1.00 10.00      B   
ATOM   1098  O   LEU    57       2.157 -14.361   3.160  1.00 10.00      B   
ATOM   1099  N   ALA    58       1.689 -14.356   0.953  1.00 10.00      B   
ATOM   1100  HN  ALA    58       1.986 -14.628   0.053  1.00 10.00      B   
ATOM   1101  CA  ALA    58       0.439 -13.620   1.098  1.00 10.00      B   
ATOM   1102  CB  ALA    58      -0.106 -13.229  -0.266  1.00 10.00      B   
ATOM   1103  C   ALA    58      -0.585 -14.446   1.870  1.00 10.00      B   
ATOM   1104  O   ALA    58      -1.322 -13.917   2.697  1.00 10.00      B   
ATOM   1105  N   GLU    59      -0.609 -15.745   1.592  1.00 10.00      B   
ATOM   1106  HN  GLU    59       0.013 -16.094   0.916  1.00 10.00      B   
ATOM   1107  CA  GLU    59      -1.525 -16.675   2.247  1.00 10.00      B   
ATOM   1108  CB  GLU    59      -1.217 -18.101   1.778  1.00 10.00      B   
ATOM   1109  CG  GLU    59      -2.110 -19.182   2.367  1.00 10.00      B   
ATOM   1110  CD  GLU    59      -3.544 -19.067   1.904  1.00 10.00      B   
ATOM   1111  OE1 GLU    59      -3.798 -19.220   0.690  1.00 10.00      B   
ATOM   1112  OE2 GLU    59      -4.427 -18.826   2.752  1.00 10.00      B   
ATOM   1113  C   GLU    59      -1.383 -16.587   3.764  1.00 10.00      B   
ATOM   1114  O   GLU    59      -2.357 -16.360   4.481  1.00 10.00      B   
ATOM   1115  N   SER    60      -0.156 -16.743   4.239  1.00 10.00      B   
ATOM   1116  HN  SER    60       0.580 -16.906   3.614  1.00 10.00      B   
ATOM   1117  CA  SER    60       0.122 -16.684   5.664  1.00 10.00      B   
ATOM   1118  CB  SER    60       1.547 -17.167   5.937  1.00 10.00      B   
ATOM   1119  OG  SER    60       1.812 -18.363   5.219  1.00 10.00      B   
ATOM   1120  HG  SER    60       2.103 -18.145   4.323  1.00 10.00      B   
ATOM   1121  C   SER    60      -0.082 -15.268   6.205  1.00 10.00      B   
ATOM   1122  O   SER    60      -0.575 -15.085   7.316  1.00 10.00      B   
ATOM   1123  N   PHE    61       0.280 -14.275   5.399  1.00 10.00      B   
ATOM   1124  HN  PHE    61       0.656 -14.489   4.520  1.00 10.00      B   
ATOM   1125  CA  PHE    61       0.139 -12.876   5.788  1.00 10.00      B   
ATOM   1126  CB  PHE    61       0.692 -11.958   4.691  1.00 10.00      B   
ATOM   1127  CG  PHE    61       0.776 -10.507   5.078  1.00 10.00      B   
ATOM   1128  CD1 PHE    61       1.687 -10.080   6.026  1.00 10.00      B   
ATOM   1129  CD2 PHE    61      -0.054  -9.569   4.488  1.00 10.00      B   
ATOM   1130  CE1 PHE    61       1.770  -8.748   6.382  1.00 10.00      B   
ATOM   1131  CE2 PHE    61       0.023  -8.234   4.839  1.00 10.00      B   
ATOM   1132  CZ  PHE    61       0.937  -7.822   5.788  1.00 10.00      B   
ATOM   1133  C   PHE    61      -1.318 -12.538   6.080  1.00 10.00      B   
ATOM   1134  O   PHE    61      -1.641 -12.006   7.142  1.00 10.00      B   
ATOM   1135  N   ILE    62      -2.192 -12.880   5.141  1.00 10.00      B   
ATOM   1136  HN  ILE    62      -1.866 -13.329   4.327  1.00 10.00      B   
ATOM   1137  CA  ILE    62      -3.619 -12.616   5.282  1.00 10.00      B   
ATOM   1138  CB  ILE    62      -4.392 -12.952   3.985  1.00 10.00      B   
ATOM   1139  CG1 ILE    62      -3.855 -12.120   2.817  1.00 10.00      B   
ATOM   1140  CG2 ILE    62      -5.884 -12.706   4.165  1.00 10.00      B   
ATOM   1141  CD1 ILE    62      -4.347 -12.581   1.463  1.00 10.00      B   
ATOM   1142  C   ILE    62      -4.205 -13.395   6.455  1.00 10.00      B   
ATOM   1143  O   ILE    62      -4.993 -12.855   7.233  1.00 10.00      B   
ATOM   1144  N   ALA    63      -3.801 -14.656   6.584  1.00 10.00      B   
ATOM   1145  HN  ALA    63      -3.170 -15.024   5.929  1.00 10.00      B   
ATOM   1146  CA  ALA    63      -4.279 -15.512   7.665  1.00 10.00      B   
ATOM   1147  CB  ALA    63      -3.688 -16.911   7.542  1.00 10.00      B   
ATOM   1148  C   ALA    63      -3.955 -14.915   9.030  1.00 10.00      B   
ATOM   1149  O   ALA    63      -4.803 -14.887   9.921  1.00 10.00      B   
ATOM   1150  N   VAL    64      -2.729 -14.430   9.187  1.00 10.00      B   
ATOM   1151  HN  VAL    64      -2.093 -14.482   8.442  1.00 10.00      B   
ATOM   1152  CA  VAL    64      -2.303 -13.834  10.445  1.00 10.00      B   
ATOM   1153  CB  VAL    64      -0.771 -13.667  10.520  1.00 10.00      B   
ATOM   1154  CG1 VAL    64      -0.353 -13.008  11.828  1.00 10.00      B   
ATOM   1155  CG2 VAL    64      -0.090 -15.017  10.371  1.00 10.00      B   
ATOM   1156  C   VAL    64      -2.994 -12.494  10.684  1.00 10.00      B   
ATOM   1157  O   VAL    64      -3.434 -12.212  11.802  1.00 10.00      B   
ATOM   1158  N   CYS    65      -3.090 -11.673   9.636  1.00 10.00      B   
ATOM   1159  HN  CYS    65      -2.708 -11.949   8.771  1.00 10.00      B   
ATOM   1160  CA  CYS    65      -3.740 -10.368   9.743  1.00 10.00      B   
ATOM   1161  CB  CYS    65      -3.631  -9.593   8.427  1.00 10.00      B   
ATOM   1162  SG  CYS    65      -1.947  -9.084   8.005  1.00 10.00      B   
ATOM   1163  HG  CYS    65      -1.851  -9.050   6.681  1.00 10.00      B   
ATOM   1164  C   CYS    65      -5.200 -10.513  10.155  1.00 10.00      B   
ATOM   1165  O   CYS    65      -5.668  -9.828  11.068  1.00 10.00      B   
ATOM   1166  N   GLY    66      -5.905 -11.412   9.488  1.00 10.00      B   
ATOM   1167  HN  GLY    66      -5.472 -11.926   8.770  1.00 10.00      B   
ATOM   1168  CA  GLY    66      -7.299 -11.643   9.792  1.00 10.00      B   
ATOM   1169  C   GLY    66      -8.186 -11.472   8.577  1.00 10.00      B   
ATOM   1170  O   GLY    66      -7.710 -11.174   7.481  1.00 10.00      B   
ATOM   1171  N   GLU    67      -9.479 -11.640   8.772  1.00 10.00      B   
ATOM   1172  HN  GLU    67      -9.802 -11.849   9.677  1.00 10.00      B   
ATOM   1173  CA  GLU    67     -10.439 -11.513   7.687  1.00 10.00      B   
ATOM   1174  CB  GLU    67     -11.448 -12.673   7.707  1.00 10.00      B   
ATOM   1175  CG  GLU    67     -12.439 -12.652   8.864  1.00 10.00      B   
ATOM   1176  CD  GLU    67     -11.781 -12.872  10.209  1.00 10.00      B   
ATOM   1177  OE1 GLU    67     -11.472 -14.034  10.540  1.00 10.00      B   
ATOM   1178  OE2 GLU    67     -11.561 -11.883  10.935  1.00 10.00      B   
ATOM   1179  C   GLU    67     -11.151 -10.163   7.740  1.00 10.00      B   
ATOM   1180  O   GLU    67     -12.134  -9.932   7.034  1.00 10.00      B   
ATOM   1181  N   GLN    68     -10.638  -9.268   8.580  1.00 10.00      B   
ATOM   1182  HN  GLN    68      -9.851  -9.511   9.113  1.00 10.00      B   
ATOM   1183  CA  GLN    68     -11.219  -7.938   8.733  1.00 10.00      B   
ATOM   1184  CB  GLN    68     -11.335  -7.555  10.213  1.00 10.00      B   
ATOM   1185  CG  GLN    68     -12.088  -8.574  11.058  1.00 10.00      B   
ATOM   1186  CD  GLN    68     -13.467  -8.894  10.509  1.00 10.00      B   
ATOM   1187  OE1 GLN    68     -14.156  -8.026   9.975  1.00 10.00      B   
ATOM   1188  NE2 GLN    68     -13.866 -10.149  10.610  1.00 10.00      B   
ATOM   1189 HE21 GLN    68     -13.254 -10.798  11.030  1.00 10.00      B   
ATOM   1190 HE22 GLN    68     -14.748 -10.387  10.251  1.00 10.00      B   
ATOM   1191  C   GLN    68     -10.408  -6.896   7.965  1.00 10.00      B   
ATOM   1192  O   GLN    68     -10.270  -5.752   8.397  1.00 10.00      B   
ATOM   1193  N   LEU    69      -9.864  -7.308   6.830  1.00 10.00      B   
ATOM   1194  HN  LEU    69      -9.995  -8.237   6.548  1.00 10.00      B   
ATOM   1195  CA  LEU    69      -9.080  -6.416   5.989  1.00 10.00      B   
ATOM   1196  CB  LEU    69      -7.815  -7.128   5.500  1.00 10.00      B   
ATOM   1197  CG  LEU    69      -6.813  -6.279   4.717  1.00 10.00      B   
ATOM   1198  CD1 LEU    69      -5.994  -5.405   5.655  1.00 10.00      B   
ATOM   1199  CD2 LEU    69      -5.907  -7.166   3.880  1.00 10.00      B   
ATOM   1200  C   LEU    69      -9.918  -5.955   4.800  1.00 10.00      B   
ATOM   1201  O   LEU    69     -10.697  -6.734   4.244  1.00 10.00      B   
ATOM   1202  N   ASP    70      -9.764  -4.694   4.418  1.00 10.00      B   
ATOM   1203  HN  ASP    70      -9.126  -4.121   4.896  1.00 10.00      B   
ATOM   1204  CA  ASP    70     -10.517  -4.140   3.294  1.00 10.00      B   
ATOM   1205  CB  ASP    70     -10.228  -2.645   3.127  1.00 10.00      B   
ATOM   1206  CG  ASP    70     -11.240  -1.952   2.234  1.00 10.00      B   
ATOM   1207  OD1 ASP    70     -11.204  -2.164   1.003  1.00 10.00      B   
ATOM   1208  OD2 ASP    70     -12.085  -1.193   2.762  1.00 10.00      B   
ATOM   1209  C   ASP    70     -10.184  -4.879   2.002  1.00 10.00      B   
ATOM   1210  O   ASP    70      -9.037  -5.281   1.786  1.00 10.00      B   
ATOM   1211  N   GLU    71     -11.191  -5.053   1.153  1.00 10.00      B   
ATOM   1212  HN  GLU    71     -12.074  -4.700   1.392  1.00 10.00      B   
ATOM   1213  CA  GLU    71     -11.027  -5.743  -0.124  1.00 10.00      B   
ATOM   1214  CB  GLU    71     -12.372  -5.854  -0.852  1.00 10.00      B   
ATOM   1215  CG  GLU    71     -13.315  -6.888  -0.255  1.00 10.00      B   
ATOM   1216  CD  GLU    71     -14.779  -6.569  -0.497  1.00 10.00      B   
ATOM   1217  OE1 GLU    71     -15.400  -7.208  -1.376  1.00 10.00      B   
ATOM   1218  OE2 GLU    71     -15.322  -5.687   0.205  1.00 10.00      B   
ATOM   1219  C   GLU    71      -9.993  -5.043  -1.006  1.00 10.00      B   
ATOM   1220  O   GLU    71      -9.260  -5.690  -1.756  1.00 10.00      B   
ATOM   1221  N   ASN    72      -9.924  -3.723  -0.894  1.00 10.00      B   
ATOM   1222  HN  ASN    72     -10.521  -3.261  -0.255  1.00 10.00      B   
ATOM   1223  CA  ASN    72      -8.972  -2.941  -1.675  1.00 10.00      B   
ATOM   1224  CB  ASN    72      -9.300  -1.445  -1.607  1.00 10.00      B   
ATOM   1225  CG  ASN    72     -10.631  -1.106  -2.248  1.00 10.00      B   
ATOM   1226  OD1 ASN    72     -10.706  -0.806  -3.445  1.00 10.00      B   
ATOM   1227  ND2 ASN    72     -11.691  -1.152  -1.458  1.00 10.00      B   
ATOM   1228 HD21 ASN    72     -11.552  -1.401  -0.508  1.00 10.00      B   
ATOM   1229 HD22 ASN    72     -12.566  -0.952  -1.840  1.00 10.00      B   
ATOM   1230  C   ASN    72      -7.562  -3.194  -1.164  1.00 10.00      B   
ATOM   1231  O   ASN    72      -6.603  -3.254  -1.939  1.00 10.00      B   
ATOM   1232  N   GLY    73      -7.447  -3.357   0.150  1.00 10.00      B   
ATOM   1233  HN  GLY    73      -8.248  -3.287   0.713  1.00 10.00      B   
ATOM   1234  CA  GLY    73      -6.162  -3.624   0.760  1.00 10.00      B   
ATOM   1235  C   GLY    73      -5.607  -4.954   0.303  1.00 10.00      B   
ATOM   1236  O   GLY    73      -4.407  -5.086   0.065  1.00 10.00      B   
ATOM   1237  N   GLN    74      -6.491  -5.938   0.165  1.00 10.00      B   
ATOM   1238  HN  GLN    74      -7.434  -5.764   0.376  1.00 10.00      B   
ATOM   1239  CA  GLN    74      -6.098  -7.266  -0.281  1.00 10.00      B   
ATOM   1240  CB  GLN    74      -7.307  -8.208  -0.282  1.00 10.00      B   
ATOM   1241  CG  GLN    74      -7.953  -8.376   1.085  1.00 10.00      B   
ATOM   1242  CD  GLN    74      -9.319  -9.022   1.019  1.00 10.00      B   
ATOM   1243  OE1 GLN    74      -9.591  -9.843   0.146  1.00 10.00      B   
ATOM   1244  NE2 GLN    74     -10.191  -8.648   1.945  1.00 10.00      B   
ATOM   1245 HE21 GLN    74      -9.904  -7.985   2.614  1.00 10.00      B   
ATOM   1246 HE22 GLN    74     -11.088  -9.039   1.923  1.00 10.00      B   
ATOM   1247  C   GLN    74      -5.480  -7.193  -1.676  1.00 10.00      B   
ATOM   1248  O   GLN    74      -4.471  -7.845  -1.956  1.00 10.00      B   
ATOM   1249  N   ASN    75      -6.087  -6.381  -2.536  1.00 10.00      B   
ATOM   1250  HN  ASN    75      -6.887  -5.893  -2.244  1.00 10.00      B   
ATOM   1251  CA  ASN    75      -5.607  -6.194  -3.900  1.00 10.00      B   
ATOM   1252  CB  ASN    75      -6.595  -5.341  -4.704  1.00 10.00      B   
ATOM   1253  CG  ASN    75      -7.680  -6.151  -5.379  1.00 10.00      B   
ATOM   1254  OD1 ASN    75      -7.474  -7.311  -5.736  1.00 10.00      B   
ATOM   1255  ND2 ASN    75      -8.842  -5.546  -5.567  1.00 10.00      B   
ATOM   1256 HD21 ASN    75      -8.935  -4.613  -5.262  1.00 10.00      B   
ATOM   1257 HD22 ASN    75      -9.561  -6.048  -6.001  1.00 10.00      B   
ATOM   1258  C   ASN    75      -4.248  -5.507  -3.889  1.00 10.00      B   
ATOM   1259  O   ASN    75      -3.320  -5.920  -4.586  1.00 10.00      B   
ATOM   1260  N   LEU    76      -4.142  -4.456  -3.085  1.00 10.00      B   
ATOM   1261  HN  LEU    76      -4.925  -4.185  -2.555  1.00 10.00      B   
ATOM   1262  CA  LEU    76      -2.907  -3.691  -2.962  1.00 10.00      B   
ATOM   1263  CB  LEU    76      -3.108  -2.519  -1.995  1.00 10.00      B   
ATOM   1264  CG  LEU    76      -1.876  -1.665  -1.685  1.00 10.00      B   
ATOM   1265  CD1 LEU    76      -1.536  -0.754  -2.855  1.00 10.00      B   
ATOM   1266  CD2 LEU    76      -2.088  -0.858  -0.413  1.00 10.00      B   
ATOM   1267  C   LEU    76      -1.755  -4.573  -2.490  1.00 10.00      B   
ATOM   1268  O   LEU    76      -0.707  -4.637  -3.135  1.00 10.00      B   
ATOM   1269  N   ILE    77      -1.973  -5.272  -1.379  1.00 10.00      B   
ATOM   1270  HN  ILE    77      -2.848  -5.202  -0.933  1.00 10.00      B   
ATOM   1271  CA  ILE    77      -0.958  -6.149  -0.805  1.00 10.00      B   
ATOM   1272  CB  ILE    77      -1.450  -6.809   0.502  1.00 10.00      B   
ATOM   1273  CG1 ILE    77      -1.690  -5.741   1.574  1.00 10.00      B   
ATOM   1274  CG2 ILE    77      -0.453  -7.848   1.000  1.00 10.00      B   
ATOM   1275  CD1 ILE    77      -2.384  -6.260   2.816  1.00 10.00      B   
ATOM   1276  C   ILE    77      -0.528  -7.223  -1.803  1.00 10.00      B   
ATOM   1277  O   ILE    77       0.656  -7.537  -1.915  1.00 10.00      B   
ATOM   1278  N   ARG    78      -1.490  -7.761  -2.542  1.00 10.00      B   
ATOM   1279  HN  ARG    78      -2.414  -7.455  -2.419  1.00 10.00      B   
ATOM   1280  CA  ARG    78      -1.203  -8.794  -3.533  1.00 10.00      B   
ATOM   1281  CB  ARG    78      -2.487  -9.289  -4.200  1.00 10.00      B   
ATOM   1282  CG  ARG    78      -2.413 -10.721  -4.711  1.00 10.00      B   
ATOM   1283  CD  ARG    78      -3.115 -10.866  -6.051  1.00 10.00      B   
ATOM   1284  NE  ARG    78      -2.337 -10.279  -7.142  1.00 10.00      B   
ATOM   1285  HE  ARG    78      -1.448 -10.672  -7.326  1.00 10.00      B   
ATOM   1286  CZ  ARG    78      -2.760  -9.277  -7.906  1.00 10.00      B   
ATOM   1287  NH1 ARG    78      -3.962  -8.747  -7.718  1.00 10.00      B   
ATOM   1288 HH11 ARG    78      -4.588  -9.115  -6.968  1.00 10.00      B   
ATOM   1289 HH12 ARG    78      -4.289  -7.959  -8.320  1.00 10.00      B   
ATOM   1290  NH2 ARG    78      -1.967  -8.803  -8.861  1.00 10.00      B   
ATOM   1291 HH21 ARG    78      -2.287  -8.019  -9.467  1.00 10.00      B   
ATOM   1292 HH22 ARG    78      -1.011  -9.216  -9.006  1.00 10.00      B   
ATOM   1293  C   ARG    78      -0.236  -8.272  -4.593  1.00 10.00      B   
ATOM   1294  O   ARG    78       0.761  -8.922  -4.909  1.00 10.00      B   
ATOM   1295  N   VAL    79      -0.530  -7.090  -5.130  1.00 10.00      B   
ATOM   1296  HN  VAL    79      -1.338  -6.617  -4.830  1.00 10.00      B   
ATOM   1297  CA  VAL    79       0.315  -6.476  -6.152  1.00 10.00      B   
ATOM   1298  CB  VAL    79      -0.316  -5.178  -6.708  1.00 10.00      B   
ATOM   1299  CG1 VAL    79       0.594  -4.532  -7.745  1.00 10.00      B   
ATOM   1300  CG2 VAL    79      -1.683  -5.464  -7.310  1.00 10.00      B   
ATOM   1301  C   VAL    79       1.707  -6.177  -5.590  1.00 10.00      B   
ATOM   1302  O   VAL    79       2.725  -6.405  -6.251  1.00 10.00      B   
ATOM   1303  N   MET    80       1.744  -5.685  -4.357  1.00 10.00      B   
ATOM   1304  HN  MET    80       0.899  -5.537  -3.874  1.00 10.00      B   
ATOM   1305  CA  MET    80       3.004  -5.359  -3.705  1.00 10.00      B   
ATOM   1306  CB  MET    80       2.771  -4.594  -2.397  1.00 10.00      B   
ATOM   1307  CG  MET    80       2.137  -3.225  -2.579  1.00 10.00      B   
ATOM   1308  SD  MET    80       1.949  -2.320  -1.028  1.00 10.00      B   
ATOM   1309  CE  MET    80       3.649  -1.869  -0.683  1.00 10.00      B   
ATOM   1310  C   MET    80       3.829  -6.618  -3.447  1.00 10.00      B   
ATOM   1311  O   MET    80       5.037  -6.630  -3.667  1.00 10.00      B   
ATOM   1312  N   ALA    81       3.168  -7.681  -2.999  1.00 10.00      B   
ATOM   1313  HN  ALA    81       2.197  -7.613  -2.846  1.00 10.00      B   
ATOM   1314  CA  ALA    81       3.840  -8.948  -2.713  1.00 10.00      B   
ATOM   1315  CB  ALA    81       2.884  -9.920  -2.039  1.00 10.00      B   
ATOM   1316  C   ALA    81       4.429  -9.565  -3.979  1.00 10.00      B   
ATOM   1317  O   ALA    81       5.517 -10.146  -3.953  1.00 10.00      B   
ATOM   1318  N   GLU    82       3.713  -9.427  -5.088  1.00 10.00      B   
ATOM   1319  HN  GLU    82       2.846  -8.963  -5.044  1.00 10.00      B   
ATOM   1320  CA  GLU    82       4.173  -9.964  -6.367  1.00 10.00      B   
ATOM   1321  CB  GLU    82       3.079  -9.841  -7.425  1.00 10.00      B   
ATOM   1322  CG  GLU    82       1.873 -10.730  -7.174  1.00 10.00      B   
ATOM   1323  CD  GLU    82       0.756 -10.506  -8.174  1.00 10.00      B   
ATOM   1324  OE1 GLU    82      -0.156 -11.358  -8.254  1.00 10.00      B   
ATOM   1325  OE2 GLU    82       0.780  -9.483  -8.892  1.00 10.00      B   
ATOM   1326  C   GLU    82       5.428  -9.242  -6.842  1.00 10.00      B   
ATOM   1327  O   GLU    82       6.258  -9.810  -7.551  1.00 10.00      B   
ATOM   1328  N   ASN    83       5.564  -7.990  -6.439  1.00 10.00      B   
ATOM   1329  HN  ASN    83       4.869  -7.595  -5.869  1.00 10.00      B   
ATOM   1330  CA  ASN    83       6.714  -7.185  -6.825  1.00 10.00      B   
ATOM   1331  CB  ASN    83       6.293  -5.739  -7.100  1.00 10.00      B   
ATOM   1332  CG  ASN    83       5.626  -5.569  -8.455  1.00 10.00      B   
ATOM   1333  OD1 ASN    83       6.291  -5.307  -9.459  1.00 10.00      B   
ATOM   1334  ND2 ASN    83       4.309  -5.716  -8.498  1.00 10.00      B   
ATOM   1335 HD21 ASN    83       3.833  -5.927  -7.661  1.00 10.00      B   
ATOM   1336 HD22 ASN    83       3.859  -5.607  -9.365  1.00 10.00      B   
ATOM   1337  C   ASN    83       7.798  -7.235  -5.753  1.00 10.00      B   
ATOM   1338  O   ASN    83       8.849  -6.605  -5.884  1.00 10.00      B   
ATOM   1339  N   GLY    84       7.534  -7.994  -4.696  1.00 10.00      B   
ATOM   1340  HN  GLY    84       6.680  -8.476  -4.653  1.00 10.00      B   
ATOM   1341  CA  GLY    84       8.486  -8.122  -3.609  1.00 10.00      B   
ATOM   1342  C   GLY    84       8.622  -6.839  -2.817  1.00 10.00      B   
ATOM   1343  O   GLY    84       9.697  -6.524  -2.306  1.00 10.00      B   
ATOM   1344  N   ARG    85       7.528  -6.097  -2.712  1.00 10.00      B   
ATOM   1345  HN  ARG    85       6.693  -6.417  -3.124  1.00 10.00      B   
ATOM   1346  CA  ARG    85       7.525  -4.830  -1.994  1.00 10.00      B   
ATOM   1347  CB  ARG    85       6.993  -3.706  -2.892  1.00 10.00      B   
ATOM   1348  CG  ARG    85       7.693  -3.579  -4.241  1.00 10.00      B   
ATOM   1349  CD  ARG    85       9.096  -3.000  -4.111  1.00 10.00      B   
ATOM   1350  NE  ARG    85      10.058  -3.976  -3.601  1.00 10.00      B   
ATOM   1351  HE  ARG    85       9.751  -4.578  -2.880  1.00 10.00      B   
ATOM   1352  CZ  ARG    85      11.309  -4.097  -4.042  1.00 10.00      B   
ATOM   1353  NH1 ARG    85      11.761  -3.301  -5.008  1.00 10.00      B   
ATOM   1354 HH11 ARG    85      11.139  -2.582  -5.430  1.00 10.00      B   
ATOM   1355 HH12 ARG    85      12.743  -3.395  -5.351  1.00 10.00      B   
ATOM   1356  NH2 ARG    85      12.104  -5.026  -3.525  1.00 10.00      B   
ATOM   1357 HH21 ARG    85      13.086  -5.126  -3.864  1.00 10.00      B   
ATOM   1358 HH22 ARG    85      11.748  -5.664  -2.780  1.00 10.00      B   
ATOM   1359  C   ARG    85       6.702  -4.918  -0.713  1.00 10.00      B   
ATOM   1360  O   ARG    85       6.094  -3.939  -0.287  1.00 10.00      B   
ATOM   1361  N   LEU    86       6.692  -6.088  -0.090  1.00 10.00      B   
ATOM   1362  HN  LEU    86       7.202  -6.840  -0.466  1.00 10.00      B   
ATOM   1363  CA  LEU    86       5.937  -6.274   1.145  1.00 10.00      B   
ATOM   1364  CB  LEU    86       5.789  -7.756   1.491  1.00 10.00      B   
ATOM   1365  CG  LEU    86       4.836  -8.084   2.645  1.00 10.00      B   
ATOM   1366  CD1 LEU    86       3.393  -7.809   2.253  1.00 10.00      B   
ATOM   1367  CD2 LEU    86       5.009  -9.526   3.094  1.00 10.00      B   
ATOM   1368  C   LEU    86       6.589  -5.523   2.300  1.00 10.00      B   
ATOM   1369  O   LEU    86       5.905  -4.947   3.142  1.00 10.00      B   
ATOM   1370  N   ASN    87       7.915  -5.495   2.310  1.00 10.00      B   
ATOM   1371  HN  ASN    87       8.412  -5.944   1.592  1.00 10.00      B   
ATOM   1372  CA  ASN    87       8.654  -4.811   3.370  1.00 10.00      B   
ATOM   1373  CB  ASN    87      10.070  -5.378   3.536  1.00 10.00      B   
ATOM   1374  CG  ASN    87      11.050  -4.936   2.462  1.00 10.00      B   
ATOM   1375  OD1 ASN    87      10.686  -4.734   1.304  1.00 10.00      B   
ATOM   1376  ND2 ASN    87      12.308  -4.795   2.843  1.00 10.00      B   
ATOM   1377 HD21 ASN    87      12.532  -4.981   3.780  1.00 10.00      B   
ATOM   1378 HD22 ASN    87      12.966  -4.514   2.175  1.00 10.00      B   
ATOM   1379  C   ASN    87       8.682  -3.297   3.169  1.00 10.00      B   
ATOM   1380  O   ASN    87       9.398  -2.578   3.869  1.00 10.00      B   
ATOM   1381  N   ALA    88       7.894  -2.815   2.214  1.00 10.00      B   
ATOM   1382  HN  ALA    88       7.355  -3.437   1.681  1.00 10.00      B   
ATOM   1383  CA  ALA    88       7.810  -1.386   1.935  1.00 10.00      B   
ATOM   1384  CB  ALA    88       7.588  -1.137   0.451  1.00 10.00      B   
ATOM   1385  C   ALA    88       6.692  -0.754   2.754  1.00 10.00      B   
ATOM   1386  O   ALA    88       6.365   0.419   2.580  1.00 10.00      B   
ATOM   1387  N   LEU    89       6.106  -1.549   3.648  1.00 10.00      B   
ATOM   1388  HN  LEU    89       6.408  -2.478   3.723  1.00 10.00      B   
ATOM   1389  CA  LEU    89       5.026  -1.082   4.513  1.00 10.00      B   
ATOM   1390  CB  LEU    89       4.517  -2.193   5.437  1.00 10.00      B   
ATOM   1391  CG  LEU    89       3.763  -3.344   4.767  1.00 10.00      B   
ATOM   1392  CD1 LEU    89       3.351  -4.384   5.794  1.00 10.00      B   
ATOM   1393  CD2 LEU    89       2.547  -2.824   4.015  1.00 10.00      B   
ATOM   1394  C   LEU    89       5.411   0.173   5.308  1.00 10.00      B   
ATOM   1395  O   LEU    89       4.687   1.167   5.265  1.00 10.00      B   
ATOM   1396  N   PRO    90       6.547   0.162   6.050  1.00 10.00      B   
ATOM   1397  CA  PRO    90       6.983   1.332   6.826  1.00 10.00      B   
ATOM   1398  CB  PRO    90       8.297   0.872   7.473  1.00 10.00      B   
ATOM   1399  CG  PRO    90       8.223  -0.615   7.465  1.00 10.00      B   
ATOM   1400  CD  PRO    90       7.474  -0.976   6.219  1.00 10.00      B   
ATOM   1401  C   PRO    90       7.237   2.540   5.928  1.00 10.00      B   
ATOM   1402  O   PRO    90       7.032   3.688   6.338  1.00 10.00      B   
ATOM   1403  N   ASP    91       7.669   2.268   4.698  1.00 10.00      B   
ATOM   1404  HN  ASP    91       7.805   1.334   4.439  1.00 10.00      B   
ATOM   1405  CA  ASP    91       7.952   3.318   3.726  1.00 10.00      B   
ATOM   1406  CB  ASP    91       8.620   2.742   2.470  1.00 10.00      B   
ATOM   1407  CG  ASP    91       9.947   2.059   2.742  1.00 10.00      B   
ATOM   1408  OD1 ASP    91      10.326   1.921   3.924  1.00 10.00      B   
ATOM   1409  OD2 ASP    91      10.612   1.642   1.774  1.00 10.00      B   
ATOM   1410  C   ASP    91       6.657   4.007   3.337  1.00 10.00      B   
ATOM   1411  O   ASP    91       6.555   5.233   3.377  1.00 10.00      B   
ATOM   1412  N   VAL    92       5.660   3.202   2.976  1.00 10.00      B   
ATOM   1413  HN  VAL    92       5.812   2.231   2.964  1.00 10.00      B   
ATOM   1414  CA  VAL    92       4.352   3.719   2.596  1.00 10.00      B   
ATOM   1415  CB  VAL    92       3.413   2.590   2.110  1.00 10.00      B   
ATOM   1416  CG1 VAL    92       2.021   3.127   1.795  1.00 10.00      B   
ATOM   1417  CG2 VAL    92       4.002   1.892   0.893  1.00 10.00      B   
ATOM   1418  C   VAL    92       3.715   4.434   3.785  1.00 10.00      B   
ATOM   1419  O   VAL    92       3.066   5.466   3.626  1.00 10.00      B   
ATOM   1420  N   LEU    93       3.923   3.883   4.978  1.00 10.00      B   
ATOM   1421  HN  LEU    93       4.452   3.057   5.033  1.00 10.00      B   
ATOM   1422  CA  LEU    93       3.383   4.465   6.203  1.00 10.00      B   
ATOM   1423  CB  LEU    93       3.679   3.563   7.407  1.00 10.00      B   
ATOM   1424  CG  LEU    93       3.037   3.977   8.737  1.00 10.00      B   
ATOM   1425  CD1 LEU    93       1.520   3.875   8.661  1.00 10.00      B   
ATOM   1426  CD2 LEU    93       3.578   3.131   9.879  1.00 10.00      B   
ATOM   1427  C   LEU    93       3.951   5.864   6.433  1.00 10.00      B   
ATOM   1428  O   LEU    93       3.217   6.796   6.758  1.00 10.00      B   
ATOM   1429  N   GLU    94       5.261   6.001   6.243  1.00 10.00      B   
ATOM   1430  HN  GLU    94       5.789   5.216   5.979  1.00 10.00      B   
ATOM   1431  CA  GLU    94       5.937   7.285   6.416  1.00 10.00      B   
ATOM   1432  CB  GLU    94       7.447   7.127   6.202  1.00 10.00      B   
ATOM   1433  CG  GLU    94       8.259   8.351   6.592  1.00 10.00      B   
ATOM   1434  CD  GLU    94       9.750   8.146   6.432  1.00 10.00      B   
ATOM   1435  OE1 GLU    94      10.281   7.150   6.963  1.00 10.00      B   
ATOM   1436  OE2 GLU    94      10.404   8.990   5.781  1.00 10.00      B   
ATOM   1437  C   GLU    94       5.370   8.307   5.437  1.00 10.00      B   
ATOM   1438  O   GLU    94       5.128   9.465   5.790  1.00 10.00      B   
ATOM   1439  N   GLN    95       5.149   7.857   4.208  1.00 10.00      B   
ATOM   1440  HN  GLN    95       5.371   6.921   3.998  1.00 10.00      B   
ATOM   1441  CA  GLN    95       4.596   8.706   3.164  1.00 10.00      B   
ATOM   1442  CB  GLN    95       4.720   8.020   1.796  1.00 10.00      B   
ATOM   1443  CG  GLN    95       4.256   8.869   0.620  1.00 10.00      B   
ATOM   1444  CD  GLN    95       5.153  10.067   0.360  1.00 10.00      B   
ATOM   1445  OE1 GLN    95       6.363  10.014   0.584  1.00 10.00      B   
ATOM   1446  NE2 GLN    95       4.565  11.157  -0.115  1.00 10.00      B   
ATOM   1447 HE21 GLN    95       3.597  11.134  -0.268  1.00 10.00      B   
ATOM   1448 HE22 GLN    95       5.120  11.944  -0.296  1.00 10.00      B   
ATOM   1449  C   GLN    95       3.133   9.034   3.468  1.00 10.00      B   
ATOM   1450  O   GLN    95       2.683  10.158   3.259  1.00 10.00      B   
ATOM   1451  N   PHE    96       2.407   8.042   3.978  1.00 10.00      B   
ATOM   1452  HN  PHE    96       2.832   7.163   4.114  1.00 10.00      B   
ATOM   1453  CA  PHE    96       0.997   8.202   4.326  1.00 10.00      B   
ATOM   1454  CB  PHE    96       0.427   6.884   4.858  1.00 10.00      B   
ATOM   1455  CG  PHE    96      -0.950   6.996   5.451  1.00 10.00      B   
ATOM   1456  CD1 PHE    96      -2.062   7.141   4.637  1.00 10.00      B   
ATOM   1457  CD2 PHE    96      -1.132   6.952   6.825  1.00 10.00      B   
ATOM   1458  CE1 PHE    96      -3.331   7.242   5.182  1.00 10.00      B   
ATOM   1459  CE2 PHE    96      -2.395   7.054   7.376  1.00 10.00      B   
ATOM   1460  CZ  PHE    96      -3.498   7.198   6.554  1.00 10.00      B   
ATOM   1461  C   PHE    96       0.800   9.321   5.346  1.00 10.00      B   
ATOM   1462  O   PHE    96      -0.055  10.192   5.165  1.00 10.00      B   
ATOM   1463  N   ILE    97       1.595   9.295   6.411  1.00 10.00      B   
ATOM   1464  HN  ILE    97       2.255   8.569   6.498  1.00 10.00      B   
ATOM   1465  CA  ILE    97       1.511  10.310   7.455  1.00 10.00      B   
ATOM   1466  CB  ILE    97       2.525  10.039   8.585  1.00 10.00      B   
ATOM   1467  CG1 ILE    97       2.336   8.625   9.140  1.00 10.00      B   
ATOM   1468  CG2 ILE    97       2.382  11.074   9.694  1.00 10.00      B   
ATOM   1469  CD1 ILE    97       3.468   8.158  10.031  1.00 10.00      B   
ATOM   1470  C   ILE    97       1.766  11.692   6.860  1.00 10.00      B   
ATOM   1471  O   ILE    97       1.079  12.660   7.183  1.00 10.00      B   
ATOM   1472  N   HIS    98       2.732  11.758   5.955  1.00 10.00      B   
ATOM   1473  HN  HIS    98       3.214  10.938   5.714  1.00 10.00      B   
ATOM   1474  CA  HIS    98       3.091  13.006   5.299  1.00 10.00      B   
ATOM   1475  CB  HIS    98       4.391  12.820   4.506  1.00 10.00      B   
ATOM   1476  CG  HIS    98       4.971  14.088   3.951  1.00 10.00      B   
ATOM   1477  ND1 HIS    98       5.098  15.250   4.685  1.00 10.00      B   
ATOM   1478  HD1 HIS    98       4.828  15.371   5.622  1.00 10.00      B   
ATOM   1479  CD2 HIS    98       5.471  14.367   2.725  1.00 10.00      B   
ATOM   1480  CE1 HIS    98       5.647  16.185   3.934  1.00 10.00      B   
ATOM   1481  NE2 HIS    98       5.881  15.673   2.742  1.00 10.00      B   
ATOM   1482  HE2 HIS    98       6.284  16.158   1.987  1.00 10.00      B   
ATOM   1483  C   HIS    98       1.963  13.478   4.382  1.00 10.00      B   
ATOM   1484  O   HIS    98       1.617  14.659   4.371  1.00 10.00      B   
ATOM   1485  N   LEU    99       1.384  12.540   3.636  1.00 10.00      B   
ATOM   1486  HN  LEU    99       1.702  11.612   3.708  1.00 10.00      B   
ATOM   1487  CA  LEU    99       0.298  12.839   2.707  1.00 10.00      B   
ATOM   1488  CB  LEU    99      -0.112  11.584   1.929  1.00 10.00      B   
ATOM   1489  CG  LEU    99       0.851  11.110   0.838  1.00 10.00      B   
ATOM   1490  CD1 LEU    99       0.426   9.747   0.314  1.00 10.00      B   
ATOM   1491  CD2 LEU    99       0.916  12.121  -0.295  1.00 10.00      B   
ATOM   1492  C   LEU    99      -0.919  13.422   3.418  1.00 10.00      B   
ATOM   1493  O   LEU    99      -1.438  14.469   3.018  1.00 10.00      B   
ATOM   1494  N   ARG   100      -1.377  12.750   4.470  1.00 10.00      B   
ATOM   1495  HN  ARG   100      -0.925  11.920   4.751  1.00 10.00      B   
ATOM   1496  CA  ARG   100      -2.539  13.225   5.213  1.00 10.00      B   
ATOM   1497  CB  ARG   100      -3.068  12.179   6.204  1.00 10.00      B   
ATOM   1498  CG  ARG   100      -2.083  11.756   7.281  1.00 10.00      B   
ATOM   1499  CD  ARG   100      -2.794  11.471   8.595  1.00 10.00      B   
ATOM   1500  NE  ARG   100      -3.257  12.699   9.244  1.00 10.00      B   
ATOM   1501  HE  ARG   100      -3.976  13.209   8.789  1.00 10.00      B   
ATOM   1502  CZ  ARG   100      -2.795  13.142  10.415  1.00 10.00      B   
ATOM   1503  NH1 ARG   100      -1.856  12.463  11.062  1.00 10.00      B   
ATOM   1504 HH11 ARG   100      -1.491  12.809  11.976  1.00 10.00      B   
ATOM   1505 HH12 ARG   100      -1.486  11.571  10.665  1.00 10.00      B   
ATOM   1506  NH2 ARG   100      -3.269  14.273  10.934  1.00 10.00      B   
ATOM   1507 HH21 ARG   100      -2.901  14.624  11.846  1.00 10.00      B   
ATOM   1508 HH22 ARG   100      -4.022  14.812  10.433  1.00 10.00      B   
ATOM   1509  C   ARG   100      -2.257  14.558   5.901  1.00 10.00      B   
ATOM   1510  O   ARG   100      -3.115  15.435   5.935  1.00 10.00      B   
ATOM   1511  N   ALA   101      -1.042  14.716   6.422  1.00 10.00      B   
ATOM   1512  HN  ALA   101      -0.391  13.983   6.353  1.00 10.00      B   
ATOM   1513  CA  ALA   101      -0.653  15.949   7.099  1.00 10.00      B   
ATOM   1514  CB  ALA   101       0.744  15.816   7.680  1.00 10.00      B   
ATOM   1515  C   ALA   101      -0.727  17.139   6.142  1.00 10.00      B   
ATOM   1516  O   ALA   101      -1.158  18.230   6.517  1.00 10.00      B   
ATOM   1517  N   VAL   102      -0.315  16.912   4.899  1.00 10.00      B   
ATOM   1518  HN  VAL   102       0.022  16.022   4.664  1.00 10.00      B   
ATOM   1519  CA  VAL   102      -0.346  17.949   3.878  1.00 10.00      B   
ATOM   1520  CB  VAL   102       0.483  17.541   2.636  1.00 10.00      B   
ATOM   1521  CG1 VAL   102       0.239  18.493   1.477  1.00 10.00      B   
ATOM   1522  CG2 VAL   102       1.965  17.492   2.976  1.00 10.00      B   
ATOM   1523  C   VAL   102      -1.790  18.242   3.469  1.00 10.00      B   
ATOM   1524  O   VAL   102      -2.198  19.401   3.372  1.00 10.00      B   
ATOM   1525  N   SER   103      -2.567  17.183   3.272  1.00 10.00      B   
ATOM   1526  HN  SER   103      -2.190  16.285   3.400  1.00 10.00      B   
ATOM   1527  CA  SER   103      -3.963  17.314   2.871  1.00 10.00      B   
ATOM   1528  CB  SER   103      -4.549  15.938   2.542  1.00 10.00      B   
ATOM   1529  OG  SER   103      -3.746  15.265   1.584  1.00 10.00      B   
ATOM   1530  HG  SER   103      -2.924  14.975   2.001  1.00 10.00      B   
ATOM   1531  C   SER   103      -4.798  18.009   3.946  1.00 10.00      B   
ATOM   1532  O   SER   103      -5.742  18.736   3.638  1.00 10.00      B   
ATOM   1533  N   GLU   104      -4.443  17.788   5.205  1.00 10.00      B   
ATOM   1534  HN  GLU   104      -3.679  17.194   5.392  1.00 10.00      B   
ATOM   1535  CA  GLU   104      -5.162  18.389   6.323  1.00 10.00      B   
ATOM   1536  CB  GLU   104      -5.065  17.494   7.564  1.00 10.00      B   
ATOM   1537  CG  GLU   104      -5.867  16.204   7.452  1.00 10.00      B   
ATOM   1538  CD  GLU   104      -5.487  15.164   8.491  1.00 10.00      B   
ATOM   1539  OE1 GLU   104      -5.361  15.516   9.684  1.00 10.00      B   
ATOM   1540  OE2 GLU   104      -5.335  13.978   8.123  1.00 10.00      B   
ATOM   1541  C   GLU   104      -4.647  19.797   6.628  1.00 10.00      B   
ATOM   1542  O   GLU   104      -4.987  20.385   7.654  1.00 10.00      B   
ATOM   1543  N   ALA   105      -3.828  20.331   5.731  1.00 10.00      B   
ATOM   1544  HN  ALA   105      -3.590  19.812   4.934  1.00 10.00      B   
ATOM   1545  CA  ALA   105      -3.278  21.669   5.899  1.00 10.00      B   
ATOM   1546  CB  ALA   105      -1.787  21.604   6.199  1.00 10.00      B   
ATOM   1547  C   ALA   105      -3.545  22.520   4.661  1.00 10.00      B   
ATOM   1548  O   ALA   105      -4.000  23.660   4.766  1.00 10.00      B   
ATOM   1549  N   THR   106      -3.263  21.962   3.492  1.00 10.00      B   
ATOM   1550  HN  THR   106      -2.902  21.046   3.468  1.00 10.00      B   
ATOM   1551  CB  THR   106      -2.149  22.752   1.444  1.00 10.00      B   
ATOM   1552  OG1 THR   106      -1.080  23.056   2.353  1.00 10.00      B   
ATOM   1553  HG1 THR   106      -1.418  23.614   3.061  1.00 10.00      B   
ATOM   1554  CG2 THR   106      -2.227  23.845   0.388  1.00 10.00      B   
ATOM   1555  CA  THR   106      -3.468  22.664   2.237  1.00 10.00      B   
ATOM   1556  C   THR   106      -4.542  21.977   1.395  1.00 10.00      B   
ATOM   1557  O   THR   106      -4.190  21.185   0.492  1.00 10.00      B   
ATOM   1558  OXT THR   106      -5.742  22.222   1.656  1.00 10.00      B   
END
