# Supplementary material for: Large-scale discovery of protein interactions at residue resolution using co-evolution calculated from genomic sequences
Source: Nat Commun. 2021 Mar 2;12:1396. doi: 10.1038/s41467-021-21636-z (PMC7925567; doi:10.1038/s41467-021-21636-z)
Supplement: Supplementary file 13 — Supplementary Data 11 [file 41467_2021_21636_MOESM13_ESM.zip › supplementary_prediction/membrane127199_SECE_ATPD/models/structures_haddock-sorted.stat]

#struc haddock-score rmsd_all Einter Enb Evdw+0.1Eelec Evdw Eelec Eair Ecdih Ecoup Esani Evean Edani #NOEviol #Dihedviol #Jviol #Saniviol #veanviol #Daniviol bsa dH Edesolv
haddock_27w.pdb -68.82082 0.000 116.619 -124.469 -47.5397 -38.992 -85.4771 241.088 0 0 0 0 0 3 0 0 0 0 0 1392.39 -22305.7 -36.8422
haddock_11w.pdb -64.7206 7.780 -8.71744 -166.656 -47.8651 -34.6661 -131.99 157.938 0 0 0 0 0 1 0 0 0 0 0 1527.46 -27256.9 -19.4503
haddock_12w.pdb -63.72912 7.651 26.4056 -130.428 -49.6909 -40.7201 -89.7076 156.833 0 0 0 0 0 1 0 0 0 0 0 1614.79 -27321.5 -20.7508
haddock_92w.pdb -62.50772 7.172 54.2625 -118.309 -50.9742 -43.4925 -74.8166 172.572 0 0 0 0 0 2 0 0 0 0 0 1466.61 -35727.5 -21.3091
haddock_68w.pdb -61.5831 7.183 9.05751 -171.986 -50.9534 -37.5053 -134.481 181.044 0 0 0 0 0 2 0 0 0 0 0 1332.26 -31030.2 -15.286
haddock_32w.pdb -59.3455 1.060 106.139 -138.134 -42.545 -31.924 -106.21 244.273 0 0 0 0 0 3 0 0 0 0 0 1419.85 -22268.3 -30.6068
haddock_38w.pdb -58.8661 1.987 113.158 -147.547 -45.3785 -34.0264 -113.521 260.706 0 0 0 0 0 3 0 0 0 0 0 1328.22 -27279 -28.2061
haddock_10w.pdb -58.59802 6.621 52.8438 -99.9859 -41.1353 -34.5963 -65.3896 152.83 0 0 0 0 0 1 0 0 0 0 0 1480.44 -27245.4 -26.2068
haddock_15w.pdb -56.5617 7.863 16.0914 -142.707 -49.2708 -38.889 -103.818 158.798 0 0 0 0 0 1 0 0 0 0 0 1598.83 -27166.3 -12.7889
haddock_84w.pdb -56.17808 7.635 31.1868 -106.806 -45.2344 -38.3931 -68.4129 137.993 0 0 0 0 0 1 0 0 0 0 0 1434.52 -40778.9 -17.9017
haddock_41w.pdb -54.24048 6.692 16.4272 -119.876 -39.5879 -30.6671 -89.2084 136.303 0 0 0 0 0 1 0 0 0 0 0 1179.16 -32075.9 -19.362
haddock_34w.pdb -53.19857 0.920 19.6596 -226.994 -48.5849 -28.7617 -198.232 246.654 0 0 0 0 0 3 0 0 0 0 0 1182.72 -27291.9 -9.45587
haddock_65w.pdb -53.09898 6.383 91.8068 -80.877 -43.3925 -39.2276 -41.6494 172.684 0 0 0 0 0 2 0 0 0 0 0 1208.88 -32120.8 -22.8099
haddock_39w.pdb -52.9749 1.324 81.5005 -164.359 -51.9293 -39.4371 -124.922 245.86 0 0 0 0 0 3 0 0 0 0 0 1376.02 -22264.4 -13.1394
haddock_1w.pdb -52.92902 7.895 169.836 -108.088 -46.0932 -39.2049 -68.8826 277.924 0 0 0 0 0 3 0 0 0 0 0 1396.97 -22271 -27.74
haddock_29w.pdb -52.7113 0.907 132.079 -118.327 -40.0009 -31.298 -87.029 250.406 0 0 0 0 0 3 0 0 0 0 0 1126.85 -27197.3 -29.0481
haddock_16w.pdb -52.70418 7.073 176.938 -17.858 -38.2566 -40.5231 22.6651 194.796 0 0 0 0 0 2 0 0 0 0 0 1644.48 -22156.6 -36.1937
haddock_62w.pdb -51.97568 6.915 58.7879 -83.651 -39.3882 -34.4701 -49.1809 142.439 0 0 0 0 0 1 0 0 0 0 0 1375.28 -35840.1 -21.9133
haddock_51w.pdb -51.22834 7.239 69.7545 -105.58 -48.5744 -42.2404 -63.3397 175.335 0 0 0 0 0 2 0 0 0 0 0 1439.19 -40683 -13.8535
haddock_82w.pdb -50.78076 7.569 23.3671 -113.778 -39.4836 -31.2287 -82.5488 137.145 0 0 0 0 0 1 0 0 0 0 0 1265.43 -35800.8 -16.7568
haddock_37w.pdb -50.1183 1.209 101.131 -145.797 -43.1863 -31.7851 -114.012 246.928 0 0 0 0 0 3 0 0 0 0 0 1180.94 -27265.4 -20.2236
haddock_42w.pdb -50.11545 7.080 -14.8073 -149.937 -43.8992 -32.1172 -117.82 135.13 0 0 0 0 0 1 0 0 0 0 0 1272.76 -35965.6 -7.94725
haddock_89w.pdb -48.58766 6.288 63.097 -118.106 -45.5271 -37.4628 -80.6433 181.203 0 0 0 0 0 2 0 0 0 0 0 1281.62 -37014.2 -13.1165
haddock_58w.pdb -48.55022 6.654 50.2886 -128.797 -44.0958 -34.6846 -94.1121 179.085 0 0 0 0 0 2 0 0 0 0 0 1218.79 -32144.4 -12.9517
haddock_99w.pdb -48.48825 7.920 46.1981 -157.531 -46.7694 -34.4625 -123.069 203.73 0 0 0 0 0 3 0 0 0 0 0 1439.65 -27248.9 -9.78495
haddock_25w.pdb -48.3044 2.569 129.924 -145.155 -47.7697 -36.9491 -108.206 275.079 0 0 0 0 0 4 0 0 0 0 0 1413 -22250.7 -17.222
haddock_6w.pdb -47.8255 6.685 110.562 -124.636 -51.2758 -43.1247 -81.511 235.197 0 0 0 0 0 3 0 0 0 0 0 1583.94 -32045.6 -11.9183
haddock_18w.pdb -47.7271 6.803 105.617 -78.1354 -38.6573 -34.2709 -43.8645 183.753 0 0 0 0 0 2 0 0 0 0 0 1281.41 -27268.4 -23.0586
haddock_79w.pdb -47.04208 7.500 56.744 -84.0755 -40.6884 -35.8676 -48.2079 140.819 0 0 0 0 0 1 0 0 0 0 0 1384.68 -35837.1 -15.6148
haddock_50w.pdb -46.88706 7.397 39.9275 -103.464 -37.1304 -29.76 -73.7038 143.391 0 0 0 0 0 1 0 0 0 0 0 1253.51 -35807.7 -16.7254
haddock_13w.pdb -46.84296 7.903 48.8655 -99.5117 -47.0874 -41.2625 -58.2492 148.377 0 0 0 0 0 1 0 0 0 0 0 1523.34 -27189.5 -8.76832
haddock_78w.pdb -46.18634 8.325 111.745 -112.22 -44.119 -36.5522 -75.6682 223.965 0 0 0 0 0 3 0 0 0 0 0 1353.71 -32168.7 -16.897
haddock_47w.pdb -45.09652 6.889 57.2138 -85.034 -41.9325 -37.1434 -47.8906 142.248 0 0 0 0 0 1 0 0 0 0 0 1227.95 -32202.1 -12.5998
haddock_36w.pdb -45.0538 1.394 141.37 -149.683 -42.7544 -30.8734 -118.81 291.053 0 0 0 0 0 4 0 0 0 0 0 1165.5 -27358.6 -19.5237
haddock_49w.pdb -45.04251 7.020 36.6429 -137.582 -43.7591 -33.3343 -104.248 174.225 0 0 0 0 0 2 0 0 0 0 0 1279.41 -37144.6 -8.28111
haddock_90w.pdb -44.94016 7.349 38.6561 -96.8226 -39.0149 -32.5918 -64.2308 135.479 0 0 0 0 0 1 0 0 0 0 0 1204.14 -35731 -13.0501
haddock_97w.pdb -44.09746 6.656 74.1005 -100.064 -41.023 -34.4629 -65.6008 174.164 0 0 0 0 0 2 0 0 0 0 0 1178.93 -35875.2 -13.9308
haddock_81w.pdb -43.85246 7.145 74.5583 -102.545 -40.8914 -34.041 -68.5043 177.104 0 0 0 0 0 2 0 0 0 0 0 1278.68 -35816.7 -13.821
haddock_4w.pdb -43.46522 6.981 138.997 -110.729 -41.7198 -34.0521 -76.6766 249.725 0 0 0 0 0 3 0 0 0 0 0 1443.93 -27169.3 -19.0503
haddock_55w.pdb -43.45556 7.228 39.1151 -123.378 -43.8409 -35.0035 -88.3742 162.493 0 0 0 0 0 2 0 0 0 0 0 1318.94 -40785.6 -7.02652
haddock_66w.pdb -43.3296 6.594 85.7081 -136.701 -37.1949 -26.1387 -110.562 222.409 0 0 0 0 0 3 0 0 0 0 0 1150.46 -37126.9 -17.3194
haddock_17w.pdb -43.06884 4.248 150.774 -125.747 -36.5809 -26.6736 -99.0732 276.521 0 0 0 0 0 4 0 0 0 0 0 1088.19 -27246 -24.2327
haddock_69w.pdb -42.9029 6.885 29.237 -150.93 -35.5888 -22.7731 -128.157 180.167 0 0 0 0 0 2 0 0 0 0 0 1002.68 -37180.2 -12.5151
haddock_75w.pdb -42.69126 7.378 44.831 -90.4119 -31.805 -25.2931 -65.1188 135.243 0 0 0 0 0 1 0 0 0 0 0 1165.99 -35792.2 -17.8987
haddock_61w.pdb -42.59404 6.448 87.9554 -74.8497 -41.7867 -38.113 -36.7367 162.805 0 0 0 0 0 2 0 0 0 0 0 1231.12 -37077.1 -13.4142
haddock_28w.pdb -42.43246 1.049 148.445 -94.6917 -35.5677 -28.9984 -65.6933 243.137 0 0 0 0 0 3 0 0 0 0 0 1299.43 -22223.3 -24.6091
haddock_53w.pdb -41.93386 6.281 82.0683 -60.1983 -34.0418 -31.1355 -29.0628 142.267 0 0 0 0 0 1 0 0 0 0 0 1145.81 -32200.6 -19.2125
haddock_98w.pdb -41.84502 7.188 75.2894 -104.893 -39.6306 -32.3792 -72.5136 180.182 0 0 0 0 0 2 0 0 0 0 0 1209.67 -35712.2 -12.9813
haddock_77w.pdb -41.7501 6.457 104.997 -72.7764 -35.1677 -30.9889 -41.7875 177.773 0 0 0 0 0 2 0 0 0 0 0 1146.77 -37117.7 -20.181
haddock_23w.pdb -41.4719 1.330 142.553 -106.083 -40.5784 -33.3001 -72.783 248.637 0 0 0 0 0 3 0 0 0 0 0 1310.09 -27089.1 -18.4789
haddock_21w.pdb -41.3605 5.206 104.707 -138.933 -35.7303 -24.2633 -114.67 243.64 0 0 0 0 0 3 0 0 0 0 0 997.435 -27346 -18.5272
haddock_67w.pdb -41.20742 6.587 137.844 -73.5476 -37.3995 -33.383 -40.1646 211.392 0 0 0 0 0 3 0 0 0 0 0 1153.71 -32178.9 -20.9307
haddock_100w.pdb -41.01582 7.001 60.9378 -116.251 -45.2709 -37.3843 -78.8662 177.188 0 0 0 0 0 2 0 0 0 0 0 1337.38 -30953.2 -5.57708
haddock_72w.pdb -40.56216 7.181 121.61 -91.8979 -36.1858 -29.9956 -61.9023 213.508 0 0 0 0 0 3 0 0 0 0 0 1042.31 -35829.2 -19.5369
haddock_35w.pdb -40.11194 1.266 158.601 -96.5227 -35.0489 -28.2185 -68.3042 255.124 0 0 0 0 0 3 0 0 0 0 0 1050.01 -27227.4 -23.745
haddock_60w.pdb -40.10826 7.306 84.9619 -88.4462 -33.7097 -27.6279 -60.8183 173.408 0 0 0 0 0 2 0 0 0 0 0 1024.84 -35812.3 -17.6575
haddock_30w.pdb -39.64214 0.796 158.925 -122.4 -51.8496 -44.0107 -78.3894 281.325 0 0 0 0 0 4 0 0 0 0 0 1413.38 -22394.5 -8.08606
haddock_44w.pdb -38.88958 7.649 83.6349 -93.2011 -32.2653 -25.4947 -67.7064 176.836 0 0 0 0 0 2 0 0 0 0 0 1149.18 -35813.5 -17.5372
haddock_56w.pdb -38.75034 5.797 103.774 -76.7419 -36.0545 -31.5337 -45.2082 180.516 0 0 0 0 0 2 0 0 0 0 0 1095.16 -37208.2 -16.2266
haddock_48w.pdb -38.02864 4.482 272.126 -61.325 -29.1417 -25.5658 -35.7592 333.451 0 0 0 0 0 4 0 0 0 0 0 860.732 -27355.4 -38.6561
haddock_87w.pdb -37.2631 7.271 87.6806 -87.1982 -35.0261 -29.2292 -57.969 174.879 0 0 0 0 0 2 0 0 0 0 0 1160.29 -40861.1 -13.928
haddock_9w.pdb -36.63512 7.548 142.599 -66.2745 -34.8248 -31.3304 -34.9441 208.874 0 0 0 0 0 2 0 0 0 0 0 1244.52 -27215.2 -19.2033
haddock_33w.pdb -36.5756 1.374 154.46 -136.158 -42.6163 -32.2228 -103.935 290.617 0 0 0 0 0 4 0 0 0 0 0 1083.87 -27167.3 -12.6275
haddock_26w.pdb -36.56076 1.431 154.345 -119.99 -38.3652 -29.2957 -90.6948 274.336 0 0 0 0 0 4 0 0 0 0 0 1100.94 -27204.5 -16.5597
haddock_45w.pdb -36.4839 7.766 84.7408 -54.3201 -36.1559 -34.1376 -20.1825 139.061 0 0 0 0 0 1 0 0 0 0 0 1309 -35877.8 -12.2159
haddock_8w.pdb -36.18678 7.275 160.128 -85.3958 -39.6192 -34.5329 -50.8629 245.523 0 0 0 0 0 3 0 0 0 0 0 1215.61 -32109.5 -16.0336
haddock_46w.pdb -36.06484 6.981 167.001 -58.5817 -32.4131 -29.5055 -29.0762 225.583 0 0 0 0 0 3 0 0 0 0 0 1201.75 -32078.4 -23.3024
haddock_22w.pdb -35.5868 4.462 100.187 -163.407 -30.1285 -15.3198 -148.087 263.594 0 0 0 0 0 4 0 0 0 0 0 1032.37 -27348.2 -17.009
haddock_95w.pdb -34.89064 6.981 128.741 -85.1241 -36.2701 -30.8419 -54.2822 213.865 0 0 0 0 0 3 0 0 0 0 0 1218.24 -37110.4 -14.5788
haddock_14w.pdb -34.75544 7.791 100.248 -48.8995 -33.3775 -31.6528 -17.2467 149.147 0 0 0 0 0 1 0 0 0 0 0 1346.92 -27253.5 -14.568
haddock_85w.pdb -34.25127 6.789 62.6794 -73.3433 -35.8936 -31.7325 -41.6108 136.023 0 0 0 0 0 1 0 0 0 0 0 1094.11 -35977.5 -7.79891
haddock_24w.pdb -34.049 1.188 180.056 -74.3107 -35.4789 -31.1642 -43.1465 254.367 0 0 0 0 0 3 0 0 0 0 0 1189.32 -22359.3 -19.6922
haddock_20w.pdb -33.97044 4.363 143.415 -80.9498 -41.1759 -36.7566 -44.1932 224.365 0 0 0 0 0 3 0 0 0 0 0 1233.1 -22342.2 -10.8117
haddock_93w.pdb -33.552148 8.075 147.55 -31.6452 -29.1628 -28.887 -2.75824 179.195 0 0 0 0 0 2 0 0 0 0 0 1074.8 -30960.3 -22.033
haddock_74w.pdb -33.54168 6.900 145.2 -60.6613 -35.2764 -32.4559 -28.2054 205.861 0 0 0 0 0 3 0 0 0 0 0 1208.07 -35834.2 -16.0308
haddock_57w.pdb -33.12322 6.513 122.75 -99.2246 -31.8379 -24.3505 -74.8741 221.974 0 0 0 0 0 3 0 0 0 0 0 1013.41 -37022.7 -15.9953
haddock_71w.pdb -32.2464 7.648 126.485 -57.1559 -32.7686 -30.0589 -27.097 183.641 0 0 0 0 0 2 0 0 0 0 0 1346.97 -35788.4 -15.1322
haddock_40w.pdb -31.7617 12.399 233.806 -133.431 -38.2851 -27.7133 -105.718 367.238 0 0 0 0 0 3 0 0 0 0 0 997.09 -22403.8 -19.6286
haddock_76w.pdb -31.50996 6.758 106.352 -70.9724 -31.5665 -27.1881 -43.7843 177.324 0 0 0 0 0 2 0 0 0 0 0 1085.88 -37048.5 -13.2974
haddock_52w.pdb -31.3396 7.874 128.002 -51.3135 -28.4144 -25.87 -25.4435 179.316 0 0 0 0 0 2 0 0 0 0 0 1175.07 -35844.5 -18.3125
haddock_31w.pdb -30.9346 1.718 170.484 -118.076 -31.1463 -21.4874 -96.589 288.56 0 0 0 0 0 4 0 0 0 0 0 940.267 -27110.4 -18.9854
haddock_80w.pdb -30.57294 7.736 110.186 -68.3877 -37.2913 -33.8362 -34.5515 178.574 0 0 0 0 0 2 0 0 0 0 0 1305.59 -35815.3 -7.68384
haddock_63w.pdb -27.93026 6.525 158.22 -64.1672 -27.0496 -22.9254 -41.2418 222.388 0 0 0 0 0 3 0 0 0 0 0 957.049 -37195.2 -18.9953
haddock_5w.pdb -27.34865 7.677 222.353 -37.3407 -32.9107 -32.4185 -4.92225 259.694 0 0 0 0 0 3 0 0 0 0 0 1115.42 -36958.1 -19.9151
haddock_64w.pdb -26.47849 7.924 114.908 -70.8312 -36.0573 -32.1935 -38.6377 185.739 0 0 0 0 0 2 0 0 0 0 0 1306.37 -40885.9 -5.13135
haddock_70w.pdb -26.1895 7.441 119.422 -62.0148 -33.3779 -30.196 -31.8188 181.437 0 0 0 0 0 2 0 0 0 0 0 1303.4 -35746.5 -7.77344
haddock_73w.pdb -26.18023 6.865 99.7353 -72.5415 -34.7379 -30.5375 -42.004 172.277 0 0 0 0 0 2 0 0 0 0 0 1250.48 -35902 -4.46963
haddock_54w.pdb -26.02702 7.225 102.072 -70.2522 -31.9056 -27.6449 -42.6073 172.325 0 0 0 0 0 2 0 0 0 0 0 1222.58 -40687.5 -7.09316
haddock_88w.pdb -24.7206 5.953 175.515 -36.6409 -24.7141 -23.3889 -13.252 212.156 0 0 0 0 0 3 0 0 0 0 0 910.496 -42107.9 -19.8969
haddock_43w.pdb -24.26642 6.246 155.554 -61.3947 -28.1954 -24.5066 -36.8881 216.949 0 0 0 0 0 3 0 0 0 0 0 1079.83 -37018 -14.0771
haddock_3w.pdb -23.85202 7.171 231.844 -66.9604 -32.7797 -28.9818 -37.9786 298.805 0 0 0 0 0 4 0 0 0 0 0 1118.32 -22105.9 -17.155
haddock_94w.pdb -23.73309 6.735 118.952 -62.807 -32.2193 -28.8207 -33.9863 181.759 0 0 0 0 0 2 0 0 0 0 0 1068.58 -35996.7 -6.29103
haddock_96w.pdb -22.82538 7.193 106.546 -72.875 -25.8529 -20.6282 -52.2468 179.421 0 0 0 0 0 2 0 0 0 0 0 1045.74 -35895.5 -9.68992
haddock_83w.pdb -22.16039 7.074 130.406 -51.255 -27.8639 -25.2649 -25.9901 181.661 0 0 0 0 0 2 0 0 0 0 0 989.402 -37139.1 -9.86357
haddock_59w.pdb -21.56814 6.892 155.689 -68.0071 -26.5241 -21.9149 -46.0922 223.696 0 0 0 0 0 3 0 0 0 0 0 872.03 -37145.8 -12.8044
haddock_86w.pdb -21.30945 6.612 140.945 -80.5341 -33.0032 -27.722 -52.8121 221.479 0 0 0 0 0 3 0 0 0 0 0 1098.03 -37145.8 -5.17293
haddock_91w.pdb -16.76851 7.148 167.59 -45.0569 -29.3685 -27.6254 -17.4315 212.647 0 0 0 0 0 3 0 0 0 0 0 1123 -37218.1 -6.92151
haddock_19w.pdb -16.157016 5.511 173.643 -89.3173 -35.5785 -29.6075 -59.7098 262.961 0 0 0 0 0 4 0 0 0 0 0 1078.47 -22378.3 -0.903656
haddock_2w.pdb -16.01876 7.371 224.511 -48.2674 -23.8357 -21.1211 -27.1463 272.779 0 0 0 0 0 3 0 0 0 0 0 993.239 -22233.8 -16.7463
haddock_7w.pdb 4.83018 7.407 261.78 -20.5852 -11.2539 -10.2171 -10.3681 282.365 0 0 0 0 0 4 0 0 0 0 0 557.919 -37068.9 -11.1156
                      
