# Supplementary material for: Large-scale discovery of protein interactions at residue resolution using co-evolution calculated from genomic sequences
Source: Nat Commun. 2021 Mar 2;12:1396. doi: 10.1038/s41467-021-21636-z (PMC7925567; doi:10.1038/s41467-021-21636-z)
Supplement: Supplementary file 13 — Supplementary Data 11 [file 41467_2021_21636_MOESM13_ESM.zip › supplementary_prediction/membrane127199_SECE_ATPD/models/haddock_top_4_haddock_92w.pdb]

REMARK FILENAME="haddock_92w.pdb0"
REMARK ===============================================================
REMARK HADDOCK run for haddock
REMARK initial structure: haddock_92.pdb
REMARK final NOE weights: unambig 50 amb: 50
REMARK ===============================================================
REMARK            total,bonds,angles,improper,dihe,vdw,elec,air,cdih,coup,rdcs,vean,dani,xpcs,rg
REMARK energies: 54.2625, 0, 0, 0, 0, -43.4925, -74.8166, 172.572, 0, 0, 0, 0, 0, 0, 0
REMARK ===============================================================
REMARK            bonds,angles,impropers,dihe,air,cdih,coup,rdcs,vean,dani,xpcs
REMARK rms-dev.: 0,0,0,0,9.26189,0,0, 0, 0, 0, 0
REMARK ===============================================================
REMARK               air,cdih,coup,rdcs,vean,dani,xpcs
REMARK               >0.3,>5,>1,>0,>5,>0.2,>0.2
REMARK violations.: 2, 0, 0, 0, 0, 0, 0
REMARK ===============================================================
REMARK                        CVpartition#,violations,rms
REMARK AIRs cross-validation: 2, 0, NaN
REMARK ===============================================================
REMARK NCS energy: 0
REMARK ===============================================================
REMARK Symmetry energy: 0
REMARK ===============================================================
REMARK Desolvation energy: -21.3091
REMARK Internal energy free molecules: 29877.9
REMARK Internal energy complex: -5709.92
REMARK Binding energy: -35727.5
REMARK ===============================================================
REMARK buried surface area: 1466.61
REMARK ===============================================================
REMARK water - chain1: 0 0 0
REMARK water - chain2: 0 0 0
REMARK water - chain3: 0 0 0
REMARK water - chain4: 0 0 0
REMARK water - chain5: 0 0 0
REMARK water - chain6: 0 0 0
REMARK ===============================================================
REMARK water - water: 0 0 0
REMARK ===============================================================
REMARK DATE:05-Aug-2020  08:26:46       created by user: he47
REMARK VERSION:1.3
ATOM      1  CB  LEU    60      25.780 -21.278   3.128  1.00 10.00      A   
ATOM      2  CG  LEU    60      26.333 -22.597   2.586  1.00 10.00      A   
ATOM      3  CD1 LEU    60      25.277 -23.687   2.665  1.00 10.00      A   
ATOM      4  CD2 LEU    60      26.816 -22.425   1.153  1.00 10.00      A   
ATOM      5  C   LEU    60      26.052 -18.850   3.646  1.00 10.00      A   
ATOM      6  O   LEU    60      25.525 -18.187   2.752  1.00 10.00      A   
ATOM      7  N   LEU    60      27.775 -20.501   4.371  1.00 10.00      A   
ATOM      8  HT1 LEU    60      27.291 -20.712   5.264  1.00 10.00      A   
ATOM      9  HT2 LEU    60      28.434 -19.713   4.524  1.00 10.00      A   
ATOM     10  HT3 LEU    60      28.319 -21.338   4.080  1.00 10.00      A   
ATOM     11  CA  LEU    60      26.791 -20.146   3.320  1.00 10.00      A   
ATOM     12  N   LEU    61      26.036 -18.472   4.920  1.00 10.00      A   
ATOM     13  HN  LEU    61      26.516 -19.005   5.587  1.00 10.00      A   
ATOM     14  CA  LEU    61      25.337 -17.267   5.356  1.00 10.00      A   
ATOM     15  CB  LEU    61      25.201 -17.246   6.881  1.00 10.00      A   
ATOM     16  CG  LEU    61      24.361 -18.367   7.498  1.00 10.00      A   
ATOM     17  CD1 LEU    61      24.360 -18.261   9.014  1.00 10.00      A   
ATOM     18  CD2 LEU    61      22.939 -18.332   6.958  1.00 10.00      A   
ATOM     19  C   LEU    61      26.010 -15.989   4.861  1.00 10.00      A   
ATOM     20  O   LEU    61      25.332 -15.035   4.482  1.00 10.00      A   
ATOM     21  N   THR    62      27.336 -15.976   4.843  1.00 10.00      A   
ATOM     22  HN  THR    62      27.831 -16.775   5.125  1.00 10.00      A   
ATOM     23  CA  THR    62      28.079 -14.799   4.407  1.00 10.00      A   
ATOM     24  CB  THR    62      29.587 -14.981   4.628  1.00 10.00      A   
ATOM     25  OG1 THR    62      29.889 -16.382   4.671  1.00 10.00      A   
ATOM     26  HG1 THR    62      30.479 -16.560   5.412  1.00 10.00      A   
ATOM     27  CG2 THR    62      30.003 -14.340   5.942  1.00 10.00      A   
ATOM     28  C   THR    62      27.801 -14.450   2.945  1.00 10.00      A   
ATOM     29  O   THR    62      27.573 -13.284   2.606  1.00 10.00      A   
ATOM     30  N   THR    63      27.806 -15.462   2.086  1.00 10.00      A   
ATOM     31  HN  THR    63      27.987 -16.369   2.412  1.00 10.00      A   
ATOM     32  CA  THR    63      27.549 -15.261   0.666  1.00 10.00      A   
ATOM     33  CB  THR    63      27.908 -16.518  -0.141  1.00 10.00      A   
ATOM     34  OG1 THR    63      27.686 -17.678   0.675  1.00 10.00      A   
ATOM     35  HG1 THR    63      26.801 -18.023   0.498  1.00 10.00      A   
ATOM     36  CG2 THR    63      29.365 -16.474  -0.578  1.00 10.00      A   
ATOM     37  C   THR    63      26.083 -14.903   0.436  1.00 10.00      A   
ATOM     38  O   THR    63      25.760 -14.070  -0.417  1.00 10.00      A   
ATOM     39  N   LYS    64      25.202 -15.526   1.215  1.00 10.00      A   
ATOM     40  HN  LYS    64      25.525 -16.184   1.869  1.00 10.00      A   
ATOM     41  CA  LYS    64      23.770 -15.266   1.114  1.00 10.00      A   
ATOM     42  CB  LYS    64      22.972 -16.233   1.993  1.00 10.00      A   
ATOM     43  CG  LYS    64      22.560 -17.513   1.285  1.00 10.00      A   
ATOM     44  CD  LYS    64      21.802 -18.445   2.217  1.00 10.00      A   
ATOM     45  CE  LYS    64      21.022 -19.489   1.434  1.00 10.00      A   
ATOM     46  NZ  LYS    64      20.346 -20.467   2.328  1.00 10.00      A   
ATOM     47  HZ1 LYS    64      21.021 -21.196   2.643  1.00 10.00      A   
ATOM     48  HZ2 LYS    64      19.563 -20.929   1.827  1.00 10.00      A   
ATOM     49  HZ3 LYS    64      19.968 -19.980   3.162  1.00 10.00      A   
ATOM     50  C   LYS    64      23.463 -13.823   1.491  1.00 10.00      A   
ATOM     51  O   LYS    64      22.615 -13.179   0.875  1.00 10.00      A   
ATOM     52  N   GLY    65      24.154 -13.324   2.510  1.00 10.00      A   
ATOM     53  HN  GLY    65      24.789 -13.899   2.991  1.00 10.00      A   
ATOM     54  CA  GLY    65      23.961 -11.954   2.930  1.00 10.00      A   
ATOM     55  C   GLY    65      24.444 -10.997   1.864  1.00 10.00      A   
ATOM     56  O   GLY    65      23.783 -10.001   1.567  1.00 10.00      A   
ATOM     57  N   LYS    66      25.590 -11.323   1.268  1.00 10.00      A   
ATOM     58  HN  LYS    66      26.059 -12.133   1.556  1.00 10.00      A   
ATOM     59  CA  LYS    66      26.174 -10.509   0.206  1.00 10.00      A   
ATOM     60  CB  LYS    66      27.512 -11.100  -0.255  1.00 10.00      A   
ATOM     61  CG  LYS    66      28.716 -10.650   0.553  1.00 10.00      A   
ATOM     62  CD  LYS    66      29.999 -11.278   0.022  1.00 10.00      A   
ATOM     63  CE  LYS    66      31.233 -10.590   0.591  1.00 10.00      A   
ATOM     64  NZ  LYS    66      32.498 -11.180   0.075  1.00 10.00      A   
ATOM     65  HZ1 LYS    66      32.350 -11.564  -0.880  1.00 10.00      A   
ATOM     66  HZ2 LYS    66      32.818 -11.946   0.698  1.00 10.00      A   
ATOM     67  HZ3 LYS    66      33.239 -10.451   0.030  1.00 10.00      A   
ATOM     68  C   LYS    66      25.222 -10.428  -0.983  1.00 10.00      A   
ATOM     69  O   LYS    66      25.114  -9.391  -1.635  1.00 10.00      A   
ATOM     70  N   ALA    67      24.527 -11.531  -1.248  1.00 10.00      A   
ATOM     71  HN  ALA    67      24.660 -12.325  -0.685  1.00 10.00      A   
ATOM     72  CA  ALA    67      23.580 -11.599  -2.352  1.00 10.00      A   
ATOM     73  CB  ALA    67      22.993 -12.996  -2.455  1.00 10.00      A   
ATOM     74  C   ALA    67      22.472 -10.568  -2.182  1.00 10.00      A   
ATOM     75  O   ALA    67      22.118  -9.862  -3.127  1.00 10.00      A   
ATOM     76  N   THR    68      21.936 -10.475  -0.973  1.00 10.00      A   
ATOM     77  HN  THR    68      22.250 -11.072  -0.257  1.00 10.00      A   
ATOM     78  CA  THR    68      20.883  -9.517  -0.683  1.00 10.00      A   
ATOM     79  CB  THR    68      20.292  -9.744   0.715  1.00 10.00      A   
ATOM     80  OG1 THR    68      20.541 -11.098   1.114  1.00 10.00      A   
ATOM     81  HG1 THR    68      20.056 -11.695   0.529  1.00 10.00      A   
ATOM     82  CG2 THR    68      18.793  -9.492   0.701  1.00 10.00      A   
ATOM     83  C   THR    68      21.419  -8.090  -0.783  1.00 10.00      A   
ATOM     84  O   THR    68      20.737  -7.197  -1.281  1.00 10.00      A   
ATOM     85  N   VAL    69      22.656  -7.888  -0.323  1.00 10.00      A   
ATOM     86  HN  VAL    69      23.151  -8.641   0.064  1.00 10.00      A   
ATOM     87  CA  VAL    69      23.288  -6.573  -0.381  1.00 10.00      A   
ATOM     88  CB  VAL    69      24.641  -6.536   0.369  1.00 10.00      A   
ATOM     89  CG1 VAL    69      25.286  -5.161   0.255  1.00 10.00      A   
ATOM     90  CG2 VAL    69      24.451  -6.908   1.832  1.00 10.00      A   
ATOM     91  C   VAL    69      23.489  -6.160  -1.835  1.00 10.00      A   
ATOM     92  O   VAL    69      23.246  -5.013  -2.205  1.00 10.00      A   
ATOM     93  N   ALA    70      23.919  -7.110  -2.657  1.00 10.00      A   
ATOM     94  HN  ALA    70      24.112  -8.005  -2.295  1.00 10.00      A   
ATOM     95  CA  ALA    70      24.130  -6.860  -4.078  1.00 10.00      A   
ATOM     96  CB  ALA    70      24.724  -8.087  -4.752  1.00 10.00      A   
ATOM     97  C   ALA    70      22.811  -6.476  -4.736  1.00 10.00      A   
ATOM     98  O   ALA    70      22.767  -5.618  -5.619  1.00 10.00      A   
ATOM     99  N   PHE    71      21.736  -7.123  -4.291  1.00 10.00      A   
ATOM    100  HN  PHE    71      21.846  -7.810  -3.595  1.00 10.00      A   
ATOM    101  CA  PHE    71      20.406  -6.844  -4.813  1.00 10.00      A   
ATOM    102  CB  PHE    71      19.407  -7.924  -4.381  1.00 10.00      A   
ATOM    103  CG  PHE    71      18.154  -7.963  -5.212  1.00 10.00      A   
ATOM    104  CD1 PHE    71      18.107  -8.712  -6.377  1.00 10.00      A   
ATOM    105  CD2 PHE    71      17.026  -7.253  -4.831  1.00 10.00      A   
ATOM    106  CE1 PHE    71      16.964  -8.747  -7.149  1.00 10.00      A   
ATOM    107  CE2 PHE    71      15.877  -7.284  -5.599  1.00 10.00      A   
ATOM    108  CZ  PHE    71      15.844  -8.037  -6.759  1.00 10.00      A   
ATOM    109  C   PHE    71      19.947  -5.470  -4.340  1.00 10.00      A   
ATOM    110  O   PHE    71      19.322  -4.723  -5.088  1.00 10.00      A   
ATOM    111  N   ALA    72      20.268  -5.147  -3.091  1.00 10.00      A   
ATOM    112  HN  ALA    72      20.744  -5.805  -2.535  1.00 10.00      A   
ATOM    113  CA  ALA    72      19.917  -3.854  -2.515  1.00 10.00      A   
ATOM    114  CB  ALA    72      20.270  -3.813  -1.038  1.00 10.00      A   
ATOM    115  C   ALA    72      20.637  -2.744  -3.272  1.00 10.00      A   
ATOM    116  O   ALA    72      20.091  -1.665  -3.483  1.00 10.00      A   
ATOM    117  N   ARG    73      21.867  -3.029  -3.686  1.00 10.00      A   
ATOM    118  HN  ARG    73      22.259  -3.897  -3.450  1.00 10.00      A   
ATOM    119  CA  ARG    73      22.659  -2.077  -4.452  1.00 10.00      A   
ATOM    120  CB  ARG    73      24.058  -2.637  -4.722  1.00 10.00      A   
ATOM    121  CG  ARG    73      24.983  -2.627  -3.514  1.00 10.00      A   
ATOM    122  CD  ARG    73      26.176  -3.550  -3.715  1.00 10.00      A   
ATOM    123  NE  ARG    73      26.847  -3.314  -4.992  1.00 10.00      A   
ATOM    124  HE  ARG    73      26.383  -2.735  -5.640  1.00 10.00      A   
ATOM    125  CZ  ARG    73      28.031  -3.826  -5.328  1.00 10.00      A   
ATOM    126  NH1 ARG    73      28.701  -4.600  -4.478  1.00 10.00      A   
ATOM    127 HH11 ARG    73      29.629  -4.992  -4.749  1.00 10.00      A   
ATOM    128 HH12 ARG    73      28.302  -4.826  -3.540  1.00 10.00      A   
ATOM    129  NH2 ARG    73      28.544  -3.561  -6.525  1.00 10.00      A   
ATOM    130 HH21 ARG    73      28.015  -2.963  -7.200  1.00 10.00      A   
ATOM    131 HH22 ARG    73      29.471  -3.951  -6.800  1.00 10.00      A   
ATOM    132  C   ARG    73      21.952  -1.768  -5.768  1.00 10.00      A   
ATOM    133  O   ARG    73      21.930  -0.622  -6.221  1.00 10.00      A   
ATOM    134  N   GLU    74      21.370  -2.805  -6.369  1.00 10.00      A   
ATOM    135  HN  GLU    74      21.442  -3.699  -5.961  1.00 10.00      A   
ATOM    136  CA  GLU    74      20.628  -2.652  -7.616  1.00 10.00      A   
ATOM    137  CB  GLU    74      20.324  -4.018  -8.233  1.00 10.00      A   
ATOM    138  CG  GLU    74      21.413  -4.560  -9.141  1.00 10.00      A   
ATOM    139  CD  GLU    74      20.850  -5.483 -10.203  1.00 10.00      A   
ATOM    140  OE1 GLU    74      21.192  -6.688 -10.207  1.00 10.00      A   
ATOM    141  OE2 GLU    74      20.045  -5.009 -11.033  1.00 10.00      A   
ATOM    142  C   GLU    74      19.320  -1.923  -7.342  1.00 10.00      A   
ATOM    143  O   GLU    74      18.901  -1.057  -8.112  1.00 10.00      A   
ATOM    144  N   ALA    75      18.687  -2.283  -6.231  1.00 10.00      A   
ATOM    145  HN  ALA    75      19.074  -2.993  -5.674  1.00 10.00      A   
ATOM    146  CA  ALA    75      17.429  -1.683  -5.823  1.00 10.00      A   
ATOM    147  CB  ALA    75      16.856  -2.411  -4.618  1.00 10.00      A   
ATOM    148  C   ALA    75      17.597  -0.200  -5.523  1.00 10.00      A   
ATOM    149  O   ALA    75      16.696   0.594  -5.779  1.00 10.00      A   
ATOM    150  N   ARG    76      18.759   0.176  -4.996  1.00 10.00      A   
ATOM    151  HN  ARG    76      19.439  -0.504  -4.801  1.00 10.00      A   
ATOM    152  CA  ARG    76      19.033   1.573  -4.679  1.00 10.00      A   
ATOM    153  CB  ARG    76      20.367   1.739  -3.951  1.00 10.00      A   
ATOM    154  CG  ARG    76      20.454   3.027  -3.147  1.00 10.00      A   
ATOM    155  CD  ARG    76      21.555   2.969  -2.102  1.00 10.00      A   
ATOM    156  NE  ARG    76      22.869   3.285  -2.659  1.00 10.00      A   
ATOM    157  HE  ARG    76      23.295   2.597  -3.218  1.00 10.00      A   
ATOM    158  CZ  ARG    76      23.521   4.429  -2.436  1.00 10.00      A   
ATOM    159  NH1 ARG    76      22.981   5.367  -1.667  1.00 10.00      A   
ATOM    160 HH11 ARG    76      22.045   5.216  -1.233  1.00 10.00      A   
ATOM    161 HH12 ARG    76      23.491   6.261  -1.496  1.00 10.00      A   
ATOM    162  NH2 ARG    76      24.713   4.636  -2.988  1.00 10.00      A   
ATOM    163 HH21 ARG    76      25.144   3.905  -3.599  1.00 10.00      A   
ATOM    164 HH22 ARG    76      25.229   5.529  -2.814  1.00 10.00      A   
ATOM    165  C   ARG    76      18.984   2.431  -5.937  1.00 10.00      A   
ATOM    166  O   ARG    76      18.693   3.626  -5.879  1.00 10.00      A   
ATOM    167  N   THR    77      19.253   1.811  -7.077  1.00 10.00      A   
ATOM    168  HN  THR    77      19.493   0.860  -7.063  1.00 10.00      A   
ATOM    169  CA  THR    77      19.202   2.510  -8.345  1.00 10.00      A   
ATOM    170  CB  THR    77      19.860   1.683  -9.464  1.00 10.00      A   
ATOM    171  OG1 THR    77      21.096   1.136  -8.985  1.00 10.00      A   
ATOM    172  HG1 THR    77      21.121   0.190  -9.181  1.00 10.00      A   
ATOM    173  CG2 THR    77      20.135   2.550 -10.685  1.00 10.00      A   
ATOM    174  C   THR    77      17.746   2.797  -8.706  1.00 10.00      A   
ATOM    175  O   THR    77      17.441   3.771  -9.392  1.00 10.00      A   
ATOM    176  N   GLU    78      16.849   1.956  -8.197  1.00 10.00      A   
ATOM    177  HN  GLU    78      17.156   1.216  -7.630  1.00 10.00      A   
ATOM    178  CA  GLU    78      15.423   2.108  -8.449  1.00 10.00      A   
ATOM    179  CB  GLU    78      14.666   0.802  -8.213  1.00 10.00      A   
ATOM    180  CG  GLU    78      15.084  -0.317  -9.156  1.00 10.00      A   
ATOM    181  CD  GLU    78      14.004  -1.359  -9.350  1.00 10.00      A   
ATOM    182  OE1 GLU    78      14.177  -2.495  -8.865  1.00 10.00      A   
ATOM    183  OE2 GLU    78      12.980  -1.048  -9.993  1.00 10.00      A   
ATOM    184  C   GLU    78      14.839   3.254  -7.632  1.00 10.00      A   
ATOM    185  O   GLU    78      13.755   3.750  -7.934  1.00 10.00      A   
ATOM    186  N   VAL    79      15.561   3.682  -6.600  1.00 10.00      A   
ATOM    187  HN  VAL    79      16.402   3.231  -6.382  1.00 10.00      A   
ATOM    188  CA  VAL    79      15.116   4.806  -5.779  1.00 10.00      A   
ATOM    189  CB  VAL    79      16.018   5.014  -4.540  1.00 10.00      A   
ATOM    190  CG1 VAL    79      15.441   6.087  -3.630  1.00 10.00      A   
ATOM    191  CG2 VAL    79      16.205   3.716  -3.773  1.00 10.00      A   
ATOM    192  C   VAL    79      15.172   6.063  -6.640  1.00 10.00      A   
ATOM    193  O   VAL    79      14.401   7.007  -6.463  1.00 10.00      A   
ATOM    194  N   ARG    80      16.093   6.036  -7.594  1.00 10.00      A   
ATOM    195  HN  ARG    80      16.670   5.243  -7.669  1.00 10.00      A   
ATOM    196  CA  ARG    80      16.286   7.131  -8.531  1.00 10.00      A   
ATOM    197  CB  ARG    80      17.781   7.330  -8.797  1.00 10.00      A   
ATOM    198  CG  ARG    80      18.608   7.525  -7.535  1.00 10.00      A   
ATOM    199  CD  ARG    80      20.075   7.194  -7.762  1.00 10.00      A   
ATOM    200  NE  ARG    80      20.696   8.080  -8.747  1.00 10.00      A   
ATOM    201  HE  ARG    80      20.296   8.974  -8.861  1.00 10.00      A   
ATOM    202  CZ  ARG    80      21.764   7.755  -9.477  1.00 10.00      A   
ATOM    203  NH1 ARG    80      22.331   6.560  -9.336  1.00 10.00      A   
ATOM    204 HH11 ARG    80      21.945   5.872  -8.651  1.00 10.00      A   
ATOM    205 HH12 ARG    80      23.165   6.304  -9.905  1.00 10.00      A   
ATOM    206  NH2 ARG    80      22.258   8.623 -10.354  1.00 10.00      A   
ATOM    207 HH21 ARG    80      21.813   9.561 -10.470  1.00 10.00      A   
ATOM    208 HH22 ARG    80      23.092   8.374 -10.930  1.00 10.00      A   
ATOM    209  C   ARG    80      15.561   6.820  -9.839  1.00 10.00      A   
ATOM    210  O   ARG    80      15.768   7.481 -10.855  1.00 10.00      A   
ATOM    211  N   LYS    81      14.716   5.794  -9.795  1.00 10.00      A   
ATOM    212  HN  LYS    81      14.610   5.304  -8.952  1.00 10.00      A   
ATOM    213  CA  LYS    81      13.940   5.370 -10.955  1.00 10.00      A   
ATOM    214  CB  LYS    81      14.020   3.848 -11.120  1.00 10.00      A   
ATOM    215  CG  LYS    81      15.217   3.384 -11.933  1.00 10.00      A   
ATOM    216  CD  LYS    81      15.181   1.886 -12.171  1.00 10.00      A   
ATOM    217  CE  LYS    81      16.283   1.452 -13.121  1.00 10.00      A   
ATOM    218  NZ  LYS    81      16.208  -0.000 -13.427  1.00 10.00      A   
ATOM    219  HZ1 LYS    81      16.389  -0.558 -12.568  1.00 10.00      A   
ATOM    220  HZ2 LYS    81      16.912  -0.256 -14.146  1.00 10.00      A   
ATOM    221  HZ3 LYS    81      15.262  -0.241 -13.788  1.00 10.00      A   
ATOM    222  C   LYS    81      12.485   5.794 -10.798  1.00 10.00      A   
ATOM    223  O   LYS    81      11.674   5.655 -11.714  1.00 10.00      A   
ATOM    224  N   VAL    82      12.171   6.324  -9.627  1.00 10.00      A   
ATOM    225  HN  VAL    82      12.871   6.435  -8.951  1.00 10.00      A   
ATOM    226  CA  VAL    82      10.818   6.762  -9.325  1.00 10.00      A   
ATOM    227  CB  VAL    82      10.457   6.497  -7.845  1.00 10.00      A   
ATOM    228  CG1 VAL    82       9.006   6.857  -7.572  1.00 10.00      A   
ATOM    229  CG2 VAL    82      10.719   5.045  -7.477  1.00 10.00      A   
ATOM    230  C   VAL    82      10.649   8.249  -9.623  1.00 10.00      A   
ATOM    231  O   VAL    82      11.521   9.060  -9.302  1.00 10.00      A   
ATOM    232  N   ILE    83       9.531   8.594 -10.247  1.00 10.00      A   
ATOM    233  HN  ILE    83       8.889   7.895 -10.494  1.00 10.00      A   
ATOM    234  CA  ILE    83       9.228   9.981 -10.570  1.00 10.00      A   
ATOM    235  CB  ILE    83       7.962  10.079 -11.446  1.00 10.00      A   
ATOM    236  CG1 ILE    83       8.115   9.201 -12.689  1.00 10.00      A   
ATOM    237  CG2 ILE    83       7.683  11.522 -11.844  1.00 10.00      A   
ATOM    238  CD1 ILE    83       6.863   9.110 -13.533  1.00 10.00      A   
ATOM    239  C   ILE    83       9.012  10.762  -9.278  1.00 10.00      A   
ATOM    240  O   ILE    83       8.397  10.254  -8.338  1.00 10.00      A   
ATOM    241  N   TRP    84       9.538  11.976  -9.222  1.00 10.00      A   
ATOM    242  HN  TRP    84      10.017  12.328 -10.004  1.00 10.00      A   
ATOM    243  CA  TRP    84       9.405  12.807  -8.035  1.00 10.00      A   
ATOM    244  CB  TRP    84      10.328  14.026  -8.118  1.00 10.00      A   
ATOM    245  CG  TRP    84      11.779  13.665  -8.001  1.00 10.00      A   
ATOM    246  CD1 TRP    84      12.666  13.489  -9.022  1.00 10.00      A   
ATOM    247  CD2 TRP    84      12.507  13.421  -6.791  1.00 10.00      A   
ATOM    248  NE1 TRP    84      13.904  13.156  -8.523  1.00 10.00      A   
ATOM    249  HE1 TRP    84      14.711  12.980  -9.062  1.00 10.00      A   
ATOM    250  CE2 TRP    84      13.831  13.108  -7.155  1.00 10.00      A   
ATOM    251  CE3 TRP    84      12.169  13.442  -5.435  1.00 10.00      A   
ATOM    252  CZ2 TRP    84      14.813  12.814  -6.214  1.00 10.00      A   
ATOM    253  CZ3 TRP    84      13.146  13.150  -4.503  1.00 10.00      A   
ATOM    254  CH2 TRP    84      14.452  12.842  -4.896  1.00 10.00      A   
ATOM    255  C   TRP    84       7.952  13.215  -7.798  1.00 10.00      A   
ATOM    256  O   TRP    84       7.183  13.371  -8.749  1.00 10.00      A   
ATOM    257  N   PRO    85       7.570  13.365  -6.515  1.00 10.00      A   
ATOM    258  CA  PRO    85       6.212  13.738  -6.102  1.00 10.00      A   
ATOM    259  CB  PRO    85       6.428  14.266  -4.685  1.00 10.00      A   
ATOM    260  CG  PRO    85       7.566  13.462  -4.166  1.00 10.00      A   
ATOM    261  CD  PRO    85       8.454  13.174  -5.348  1.00 10.00      A   
ATOM    262  C   PRO    85       5.590  14.824  -6.978  1.00 10.00      A   
ATOM    263  O   PRO    85       6.120  15.931  -7.102  1.00 10.00      A   
ATOM    264  N   THR    86       4.477  14.485  -7.602  1.00 10.00      A   
ATOM    265  HN  THR    86       4.123  13.576  -7.482  1.00 10.00      A   
ATOM    266  CA  THR    86       3.759  15.408  -8.458  1.00 10.00      A   
ATOM    267  CB  THR    86       3.689  14.867  -9.899  1.00 10.00      A   
ATOM    268  OG1 THR    86       4.936  14.235 -10.234  1.00 10.00      A   
ATOM    269  HG1 THR    86       5.381  13.946  -9.421  1.00 10.00      A   
ATOM    270  CG2 THR    86       3.415  15.994 -10.883  1.00 10.00      A   
ATOM    271  C   THR    86       2.343  15.603  -7.918  1.00 10.00      A   
ATOM    272  O   THR    86       1.480  14.744  -8.098  1.00 10.00      A   
ATOM    273  N   ARG    87       2.120  16.737  -7.261  1.00 10.00      A   
ATOM    274  HN  ARG    87       2.852  17.391  -7.185  1.00 10.00      A   
ATOM    275  CA  ARG    87       0.824  17.055  -6.658  1.00 10.00      A   
ATOM    276  CB  ARG    87       0.833  18.468  -6.071  1.00 10.00      A   
ATOM    277  CG  ARG    87       1.988  18.735  -5.123  1.00 10.00      A   
ATOM    278  CD  ARG    87       1.896  20.124  -4.514  1.00 10.00      A   
ATOM    279  NE  ARG    87       1.161  20.127  -3.251  1.00 10.00      A   
ATOM    280  HE  ARG    87       0.848  19.256  -2.909  1.00 10.00      A   
ATOM    281  CZ  ARG    87       0.885  21.227  -2.551  1.00 10.00      A   
ATOM    282  NH1 ARG    87       1.277  22.418  -2.991  1.00 10.00      A   
ATOM    283 HH11 ARG    87       1.800  22.503  -3.889  1.00 10.00      A   
ATOM    284 HH12 ARG    87       1.059  23.277  -2.440  1.00 10.00      A   
ATOM    285  NH2 ARG    87       0.222  21.132  -1.406  1.00 10.00      A   
ATOM    286 HH21 ARG    87       0.006  21.991  -0.854  1.00 10.00      A   
ATOM    287 HH22 ARG    87      -0.089  20.200  -1.053  1.00 10.00      A   
ATOM    288  C   ARG    87      -0.335  16.893  -7.637  1.00 10.00      A   
ATOM    289  O   ARG    87      -1.377  16.336  -7.288  1.00 10.00      A   
ATOM    290  N   GLN    88      -0.141  17.362  -8.865  1.00 10.00      A   
ATOM    291  HN  GLN    88       0.713  17.793  -9.083  1.00 10.00      A   
ATOM    292  CA  GLN    88      -1.166  17.265  -9.895  1.00 10.00      A   
ATOM    293  CB  GLN    88      -0.705  17.959 -11.180  1.00 10.00      A   
ATOM    294  CG  GLN    88      -1.694  17.855 -12.333  1.00 10.00      A   
ATOM    295  CD  GLN    88      -3.010  18.555 -12.047  1.00 10.00      A   
ATOM    296  OE1 GLN    88      -3.195  19.720 -12.390  1.00 10.00      A   
ATOM    297  NE2 GLN    88      -3.932  17.855 -11.408  1.00 10.00      A   
ATOM    298 HE21 GLN    88      -3.723  16.931 -11.150  1.00 10.00      A   
ATOM    299 HE22 GLN    88      -4.791  18.292 -11.212  1.00 10.00      A   
ATOM    300  C   GLN    88      -1.519  15.804 -10.177  1.00 10.00      A   
ATOM    301  O   GLN    88      -2.688  15.461 -10.375  1.00 10.00      A   
ATOM    302  N   GLU    89      -0.508  14.946 -10.171  1.00 10.00      A   
ATOM    303  HN  GLU    89       0.397  15.273  -9.982  1.00 10.00      A   
ATOM    304  CA  GLU    89      -0.714  13.527 -10.423  1.00 10.00      A   
ATOM    305  CB  GLU    89       0.578  12.845 -10.862  1.00 10.00      A   
ATOM    306  CG  GLU    89       0.848  12.979 -12.349  1.00 10.00      A   
ATOM    307  CD  GLU    89      -0.357  12.601 -13.190  1.00 10.00      A   
ATOM    308  OE1 GLU    89      -0.580  11.391 -13.411  1.00 10.00      A   
ATOM    309  OE2 GLU    89      -1.093  13.513 -13.626  1.00 10.00      A   
ATOM    310  C   GLU    89      -1.331  12.830  -9.220  1.00 10.00      A   
ATOM    311  O   GLU    89      -2.123  11.899  -9.377  1.00 10.00      A   
ATOM    312  N   THR    90      -0.969  13.280  -8.021  1.00 10.00      A   
ATOM    313  HN  THR    90      -0.310  14.006  -7.958  1.00 10.00      A   
ATOM    314  CA  THR    90      -1.521  12.711  -6.802  1.00 10.00      A   
ATOM    315  CB  THR    90      -0.942  13.388  -5.543  1.00 10.00      A   
ATOM    316  OG1 THR    90       0.464  13.599  -5.709  1.00 10.00      A   
ATOM    317  HG1 THR    90       0.753  14.287  -5.097  1.00 10.00      A   
ATOM    318  CG2 THR    90      -1.168  12.520  -4.316  1.00 10.00      A   
ATOM    319  C   THR    90      -3.037  12.890  -6.815  1.00 10.00      A   
ATOM    320  O   THR    90      -3.788  11.940  -6.587  1.00 10.00      A   
ATOM    321  N   LEU    91      -3.475  14.111  -7.120  1.00 10.00      A   
ATOM    322  HN  LEU    91      -2.819  14.824  -7.301  1.00 10.00      A   
ATOM    323  CA  LEU    91      -4.897  14.422  -7.187  1.00 10.00      A   
ATOM    324  CB  LEU    91      -5.114  15.924  -7.390  1.00 10.00      A   
ATOM    325  CG  LEU    91      -4.611  16.840  -6.269  1.00 10.00      A   
ATOM    326  CD1 LEU    91      -4.749  18.302  -6.664  1.00 10.00      A   
ATOM    327  CD2 LEU    91      -5.349  16.564  -4.967  1.00 10.00      A   
ATOM    328  C   LEU    91      -5.561  13.639  -8.315  1.00 10.00      A   
ATOM    329  O   LEU    91      -6.637  13.072  -8.138  1.00 10.00      A   
ATOM    330  N   HIS    92      -4.891  13.598  -9.465  1.00 10.00      A   
ATOM    331  HN  HIS    92      -4.032  14.065  -9.528  1.00 10.00      A   
ATOM    332  CA  HIS    92      -5.395  12.884 -10.635  1.00 10.00      A   
ATOM    333  CB  HIS    92      -4.370  12.923 -11.773  1.00 10.00      A   
ATOM    334  CG  HIS    92      -4.556  14.047 -12.743  1.00 10.00      A   
ATOM    335  ND1 HIS    92      -3.561  14.470 -13.596  1.00 10.00      A   
ATOM    336  HD1 HIS    92      -2.650  14.082 -13.657  1.00 10.00      A   
ATOM    337  CD2 HIS    92      -5.626  14.835 -12.999  1.00 10.00      A   
ATOM    338  CE1 HIS    92      -4.008  15.471 -14.329  1.00 10.00      A   
ATOM    339  NE2 HIS    92      -5.257  15.710 -13.988  1.00 10.00      A   
ATOM    340  HE2 HIS    92      -5.834  16.397 -14.389  1.00 10.00      A   
ATOM    341  C   HIS    92      -5.711  11.433 -10.305  1.00 10.00      A   
ATOM    342  O   HIS    92      -6.861  11.003 -10.384  1.00 10.00      A   
ATOM    343  N   THR    93      -4.682  10.693  -9.917  1.00 10.00      A   
ATOM    344  HN  THR    93      -3.794  11.108  -9.849  1.00 10.00      A   
ATOM    345  CA  THR    93      -4.825   9.284  -9.584  1.00 10.00      A   
ATOM    346  CB  THR    93      -3.467   8.674  -9.192  1.00 10.00      A   
ATOM    347  OG1 THR    93      -2.443   9.246 -10.023  1.00 10.00      A   
ATOM    348  HG1 THR    93      -2.037   9.994  -9.562  1.00 10.00      A   
ATOM    349  CG2 THR    93      -3.482   7.164  -9.383  1.00 10.00      A   
ATOM    350  C   THR    93      -5.841   9.065  -8.465  1.00 10.00      A   
ATOM    351  O   THR    93      -6.684   8.175  -8.556  1.00 10.00      A   
ATOM    352  N   THR    94      -5.775   9.896  -7.426  1.00 10.00      A   
ATOM    353  HN  THR    94      -5.084  10.596  -7.415  1.00 10.00      A   
ATOM    354  CA  THR    94      -6.693   9.787  -6.298  1.00 10.00      A   
ATOM    355  CB  THR    94      -6.386  10.844  -5.212  1.00 10.00      A   
ATOM    356  OG1 THR    94      -5.067  10.619  -4.692  1.00 10.00      A   
ATOM    357  HG1 THR    94      -4.415  10.848  -5.370  1.00 10.00      A   
ATOM    358  CG2 THR    94      -7.390  10.766  -4.072  1.00 10.00      A   
ATOM    359  C   THR    94      -8.151   9.899  -6.748  1.00 10.00      A   
ATOM    360  O   THR    94      -8.999   9.113  -6.324  1.00 10.00      A   
ATOM    361  N   LEU    95      -8.432  10.860  -7.624  1.00 10.00      A   
ATOM    362  HN  LEU    95      -7.709  11.447  -7.946  1.00 10.00      A   
ATOM    363  CA  LEU    95      -9.788  11.061  -8.120  1.00 10.00      A   
ATOM    364  CB  LEU    95      -9.908  12.392  -8.867  1.00 10.00      A   
ATOM    365  CG  LEU    95      -9.705  13.655  -8.025  1.00 10.00      A   
ATOM    366  CD1 LEU    95      -9.969  14.902  -8.850  1.00 10.00      A   
ATOM    367  CD2 LEU    95     -10.594  13.628  -6.795  1.00 10.00      A   
ATOM    368  C   LEU    95     -10.236   9.902  -9.006  1.00 10.00      A   
ATOM    369  O   LEU    95     -11.369   9.435  -8.892  1.00 10.00      A   
ATOM    370  N   ILE    96      -9.342   9.439  -9.879  1.00 10.00      A   
ATOM    371  HN  ILE    96      -8.454   9.860  -9.922  1.00 10.00      A   
ATOM    372  CA  ILE    96      -9.648   8.323 -10.775  1.00 10.00      A   
ATOM    373  CB  ILE    96      -8.461   7.989 -11.712  1.00 10.00      A   
ATOM    374  CG1 ILE    96      -8.136   9.182 -12.614  1.00 10.00      A   
ATOM    375  CG2 ILE    96      -8.759   6.754 -12.556  1.00 10.00      A   
ATOM    376  CD1 ILE    96      -6.821   9.050 -13.351  1.00 10.00      A   
ATOM    377  C   ILE    96     -10.016   7.083  -9.963  1.00 10.00      A   
ATOM    378  O   ILE    96     -11.079   6.492 -10.158  1.00 10.00      A   
ATOM    379  N   VAL    97      -9.145   6.719  -9.028  1.00 10.00      A   
ATOM    380  HN  VAL    97      -8.325   7.248  -8.903  1.00 10.00      A   
ATOM    381  CA  VAL    97      -9.375   5.553  -8.183  1.00 10.00      A   
ATOM    382  CB  VAL    97      -8.174   5.268  -7.255  1.00 10.00      A   
ATOM    383  CG1 VAL    97      -8.452   4.064  -6.366  1.00 10.00      A   
ATOM    384  CG2 VAL    97      -6.909   5.044  -8.072  1.00 10.00      A   
ATOM    385  C   VAL    97     -10.641   5.733  -7.346  1.00 10.00      A   
ATOM    386  O   VAL    97     -11.411   4.789  -7.156  1.00 10.00      A   
ATOM    387  N   ALA    98     -10.862   6.955  -6.870  1.00 10.00      A   
ATOM    388  HN  ALA    98     -10.221   7.670  -7.072  1.00 10.00      A   
ATOM    389  CA  ALA    98     -12.034   7.260  -6.059  1.00 10.00      A   
ATOM    390  CB  ALA    98     -12.026   8.716  -5.620  1.00 10.00      A   
ATOM    391  C   ALA    98     -13.313   6.943  -6.819  1.00 10.00      A   
ATOM    392  O   ALA    98     -14.218   6.306  -6.284  1.00 10.00      A   
ATOM    393  N   ALA    99     -13.365   7.366  -8.076  1.00 10.00      A   
ATOM    394  HN  ALA    99     -12.595   7.851  -8.449  1.00 10.00      A   
ATOM    395  CA  ALA    99     -14.529   7.133  -8.916  1.00 10.00      A   
ATOM    396  CB  ALA    99     -14.413   7.920 -10.212  1.00 10.00      A   
ATOM    397  C   ALA    99     -14.716   5.646  -9.206  1.00 10.00      A   
ATOM    398  O   ALA    99     -15.823   5.119  -9.096  1.00 10.00      A   
ATOM    399  N   VAL   100     -13.629   4.974  -9.564  1.00 10.00      A   
ATOM    400  HN  VAL   100     -12.773   5.452  -9.627  1.00 10.00      A   
ATOM    401  CA  VAL   100     -13.670   3.546  -9.876  1.00 10.00      A   
ATOM    402  CB  VAL   100     -12.294   3.025 -10.352  1.00 10.00      A   
ATOM    403  CG1 VAL   100     -12.331   1.521 -10.600  1.00 10.00      A   
ATOM    404  CG2 VAL   100     -11.859   3.758 -11.611  1.00 10.00      A   
ATOM    405  C   VAL   100     -14.141   2.720  -8.677  1.00 10.00      A   
ATOM    406  O   VAL   100     -15.045   1.887  -8.800  1.00 10.00      A   
ATOM    407  N   THR   101     -13.534   2.964  -7.520  1.00 10.00      A   
ATOM    408  HN  THR   101     -12.829   3.647  -7.480  1.00 10.00      A   
ATOM    409  CA  THR   101     -13.885   2.236  -6.309  1.00 10.00      A   
ATOM    410  CB  THR   101     -12.854   2.471  -5.185  1.00 10.00      A   
ATOM    411  OG1 THR   101     -11.539   2.544  -5.754  1.00 10.00      A   
ATOM    412  HG1 THR   101     -11.389   3.434  -6.103  1.00 10.00      A   
ATOM    413  CG2 THR   101     -12.898   1.329  -4.181  1.00 10.00      A   
ATOM    414  C   THR   101     -15.291   2.589  -5.823  1.00 10.00      A   
ATOM    415  O   THR   101     -16.003   1.733  -5.298  1.00 10.00      A   
ATOM    416  N   ALA   102     -15.694   3.841  -6.026  1.00 10.00      A   
ATOM    417  HN  ALA   102     -15.081   4.476  -6.462  1.00 10.00      A   
ATOM    418  CA  ALA   102     -17.016   4.304  -5.609  1.00 10.00      A   
ATOM    419  CB  ALA   102     -17.200   5.773  -5.946  1.00 10.00      A   
ATOM    420  C   ALA   102     -18.123   3.476  -6.249  1.00 10.00      A   
ATOM    421  O   ALA   102     -19.116   3.148  -5.601  1.00 10.00      A   
ATOM    422  N   VAL   103     -17.945   3.144  -7.527  1.00 10.00      A   
ATOM    423  HN  VAL   103     -17.137   3.449  -7.992  1.00 10.00      A   
ATOM    424  CA  VAL   103     -18.925   2.344  -8.251  1.00 10.00      A   
ATOM    425  CB  VAL   103     -18.505   2.121  -9.719  1.00 10.00      A   
ATOM    426  CG1 VAL   103     -19.560   1.317 -10.462  1.00 10.00      A   
ATOM    427  CG2 VAL   103     -18.257   3.449 -10.418  1.00 10.00      A   
ATOM    428  C   VAL   103     -19.109   0.993  -7.565  1.00 10.00      A   
ATOM    429  O   VAL   103     -20.225   0.490  -7.439  1.00 10.00      A   
ATOM    430  N   MET   104     -18.004   0.428  -7.095  1.00 10.00      A   
ATOM    431  HN  MET   104     -17.148   0.899  -7.196  1.00 10.00      A   
ATOM    432  CA  MET   104     -18.031  -0.860  -6.416  1.00 10.00      A   
ATOM    433  CB  MET   104     -16.611  -1.336  -6.113  1.00 10.00      A   
ATOM    434  CG  MET   104     -15.744  -1.505  -7.350  1.00 10.00      A   
ATOM    435  SD  MET   104     -14.034  -1.915  -6.954  1.00 10.00      A   
ATOM    436  CE  MET   104     -14.236  -3.554  -6.257  1.00 10.00      A   
ATOM    437  C   MET   104     -18.844  -0.768  -5.131  1.00 10.00      A   
ATOM    438  O   MET   104     -19.615  -1.675  -4.806  1.00 10.00      A   
ATOM    439  N   SER   105     -18.672   0.337  -4.408  1.00 10.00      A   
ATOM    440  HN  SER   105     -18.031   1.020  -4.713  1.00 10.00      A   
ATOM    441  CA  SER   105     -19.400   0.562  -3.169  1.00 10.00      A   
ATOM    442  CB  SER   105     -18.861   1.812  -2.466  1.00 10.00      A   
ATOM    443  OG  SER   105     -17.494   2.019  -2.779  1.00 10.00      A   
ATOM    444  HG  SER   105     -16.948   1.454  -2.223  1.00 10.00      A   
ATOM    445  C   SER   105     -20.890   0.738  -3.462  1.00 10.00      A   
ATOM    446  O   SER   105     -21.744   0.229  -2.732  1.00 10.00      A   
ATOM    447  N   LEU   106     -21.190   1.453  -4.546  1.00 10.00      A   
ATOM    448  HN  LEU   106     -20.457   1.828  -5.087  1.00 10.00      A   
ATOM    449  CA  LEU   106     -22.568   1.702  -4.958  1.00 10.00      A   
ATOM    450  CB  LEU   106     -22.598   2.585  -6.207  1.00 10.00      A   
ATOM    451  CG  LEU   106     -22.123   4.028  -6.023  1.00 10.00      A   
ATOM    452  CD1 LEU   106     -22.016   4.735  -7.365  1.00 10.00      A   
ATOM    453  CD2 LEU   106     -23.056   4.782  -5.089  1.00 10.00      A   
ATOM    454  C   LEU   106     -23.304   0.394  -5.220  1.00 10.00      A   
ATOM    455  O   LEU   106     -24.469   0.243  -4.850  1.00 10.00      A   
ATOM    456  N   ILE   107     -22.615  -0.547  -5.860  1.00 10.00      A   
ATOM    457  HN  ILE   107     -21.699  -0.351  -6.151  1.00 10.00      A   
ATOM    458  CA  ILE   107     -23.194  -1.853  -6.152  1.00 10.00      A   
ATOM    459  CB  ILE   107     -22.254  -2.718  -7.027  1.00 10.00      A   
ATOM    460  CG1 ILE   107     -21.938  -2.006  -8.344  1.00 10.00      A   
ATOM    461  CG2 ILE   107     -22.873  -4.083  -7.301  1.00 10.00      A   
ATOM    462  CD1 ILE   107     -20.845  -2.671  -9.156  1.00 10.00      A   
ATOM    463  C   ILE   107     -23.497  -2.593  -4.850  1.00 10.00      A   
ATOM    464  O   ILE   107     -24.597  -3.114  -4.662  1.00 10.00      A   
ATOM    465  N   LEU   108     -22.521  -2.597  -3.944  1.00 10.00      A   
ATOM    466  HN  LEU   108     -21.683  -2.131  -4.148  1.00 10.00      A   
ATOM    467  CA  LEU   108     -22.658  -3.268  -2.655  1.00 10.00      A   
ATOM    468  CB  LEU   108     -21.351  -3.177  -1.865  1.00 10.00      A   
ATOM    469  CG  LEU   108     -20.315  -4.266  -2.136  1.00 10.00      A   
ATOM    470  CD1 LEU   108     -18.999  -3.922  -1.455  1.00 10.00      A   
ATOM    471  CD2 LEU   108     -20.828  -5.617  -1.659  1.00 10.00      A   
ATOM    472  C   LEU   108     -23.794  -2.678  -1.831  1.00 10.00      A   
ATOM    473  O   LEU   108     -24.722  -3.383  -1.444  1.00 10.00      A   
ATOM    474  N   TRP   109     -23.724  -1.377  -1.585  1.00 10.00      A   
ATOM    475  HN  TRP   109     -22.967  -0.860  -1.945  1.00 10.00      A   
ATOM    476  CA  TRP   109     -24.736  -0.691  -0.795  1.00 10.00      A   
ATOM    477  CB  TRP   109     -24.337   0.772  -0.576  1.00 10.00      A   
ATOM    478  CG  TRP   109     -25.128   1.461   0.495  1.00 10.00      A   
ATOM    479  CD1 TRP   109     -25.233   1.091   1.805  1.00 10.00      A   
ATOM    480  CD2 TRP   109     -25.921   2.644   0.347  1.00 10.00      A   
ATOM    481  NE1 TRP   109     -26.045   1.968   2.480  1.00 10.00      A   
ATOM    482  HE1 TRP   109     -26.277   1.911   3.432  1.00 10.00      A   
ATOM    483  CE2 TRP   109     -26.479   2.933   1.609  1.00 10.00      A   
ATOM    484  CE3 TRP   109     -26.212   3.489  -0.729  1.00 10.00      A   
ATOM    485  CZ2 TRP   109     -27.314   4.026   1.823  1.00 10.00      A   
ATOM    486  CZ3 TRP   109     -27.039   4.574  -0.514  1.00 10.00      A   
ATOM    487  CH2 TRP   109     -27.579   4.834   0.752  1.00 10.00      A   
ATOM    488  C   TRP   109     -26.109  -0.775  -1.455  1.00 10.00      A   
ATOM    489  O   TRP   109     -27.130  -0.874  -0.778  1.00 10.00      A   
ATOM    490  N   GLY   110     -26.126  -0.744  -2.781  1.00 10.00      A   
ATOM    491  HN  GLY   110     -25.281  -0.668  -3.271  1.00 10.00      A   
ATOM    492  CA  GLY   110     -27.377  -0.811  -3.509  1.00 10.00      A   
ATOM    493  C   GLY   110     -28.054  -2.161  -3.389  1.00 10.00      A   
ATOM    494  O   GLY   110     -29.271  -2.235  -3.221  1.00 10.00      A   
ATOM    495  N   LEU   111     -27.271  -3.228  -3.465  1.00 10.00      A   
ATOM    496  HN  LEU   111     -26.301  -3.109  -3.583  1.00 10.00      A   
ATOM    497  CA  LEU   111     -27.820  -4.575  -3.376  1.00 10.00      A   
ATOM    498  CB  LEU   111     -26.966  -5.567  -4.169  1.00 10.00      A   
ATOM    499  CG  LEU   111     -26.954  -5.392  -5.688  1.00 10.00      A   
ATOM    500  CD1 LEU   111     -25.958  -6.348  -6.323  1.00 10.00      A   
ATOM    501  CD2 LEU   111     -28.344  -5.610  -6.262  1.00 10.00      A   
ATOM    502  C   LEU   111     -27.948  -5.039  -1.932  1.00 10.00      A   
ATOM    503  O   LEU   111     -29.052  -5.251  -1.434  1.00 10.00      A   
ATOM    504  N   ASP   112     -26.811  -5.164  -1.257  1.00 10.00      A   
ATOM    505  HN  ASP   112     -25.968  -4.926  -1.699  1.00 10.00      A   
ATOM    506  CA  ASP   112     -26.777  -5.631   0.129  1.00 10.00      A   
ATOM    507  CB  ASP   112     -25.335  -5.774   0.629  1.00 10.00      A   
ATOM    508  CG  ASP   112     -24.833  -7.200   0.547  1.00 10.00      A   
ATOM    509  OD1 ASP   112     -25.236  -8.023   1.392  1.00 10.00      A   
ATOM    510  OD2 ASP   112     -24.038  -7.509  -0.368  1.00 10.00      A   
ATOM    511  C   ASP   112     -27.581  -4.734   1.063  1.00 10.00      A   
ATOM    512  O   ASP   112     -28.150  -5.206   2.048  1.00 10.00      A   
ATOM    513  N   GLY   113     -27.635  -3.448   0.744  1.00 10.00      A   
ATOM    514  HN  GLY   113     -27.169  -3.135  -0.059  1.00 10.00      A   
ATOM    515  CA  GLY   113     -28.369  -2.502   1.564  1.00 10.00      A   
ATOM    516  C   GLY   113     -29.818  -2.903   1.768  1.00 10.00      A   
ATOM    517  O   GLY   113     -30.320  -2.889   2.894  1.00 10.00      A   
ATOM    518  N   ILE   114     -30.484  -3.280   0.683  1.00 10.00      A   
ATOM    519  HN  ILE   114     -30.027  -3.282  -0.184  1.00 10.00      A   
ATOM    520  CA  ILE   114     -31.879  -3.692   0.753  1.00 10.00      A   
ATOM    521  CB  ILE   114     -32.650  -3.367  -0.546  1.00 10.00      A   
ATOM    522  CG1 ILE   114     -31.965  -4.005  -1.758  1.00 10.00      A   
ATOM    523  CG2 ILE   114     -32.773  -1.861  -0.726  1.00 10.00      A   
ATOM    524  CD1 ILE   114     -32.733  -3.856  -3.052  1.00 10.00      A   
ATOM    525  C   ILE   114     -32.003  -5.180   1.081  1.00 10.00      A   
ATOM    526  O   ILE   114     -33.030  -5.627   1.592  1.00 10.00      A   
ATOM    527  N   LEU   115     -30.948  -5.940   0.799  1.00 10.00      A   
ATOM    528  HN  LEU   115     -30.160  -5.528   0.385  1.00 10.00      A   
ATOM    529  CA  LEU   115     -30.942  -7.375   1.070  1.00 10.00      A   
ATOM    530  CB  LEU   115     -29.785  -8.064   0.344  1.00 10.00      A   
ATOM    531  CG  LEU   115     -29.923  -8.179  -1.174  1.00 10.00      A   
ATOM    532  CD1 LEU   115     -28.649  -8.731  -1.791  1.00 10.00      A   
ATOM    533  CD2 LEU   115     -31.118  -9.045  -1.539  1.00 10.00      A   
ATOM    534  C   LEU   115     -30.870  -7.661   2.564  1.00 10.00      A   
ATOM    535  O   LEU   115     -31.577  -8.529   3.073  1.00 10.00      A   
ATOM    536  N   VAL   116     -30.027  -6.916   3.264  1.00 10.00      A   
ATOM    537  HN  VAL   116     -29.500  -6.224   2.803  1.00 10.00      A   
ATOM    538  CA  VAL   116     -29.865  -7.092   4.700  1.00 10.00      A   
ATOM    539  CB  VAL   116     -28.610  -6.345   5.225  1.00 10.00      A   
ATOM    540  CG1 VAL   116     -28.508  -6.418   6.744  1.00 10.00      A   
ATOM    541  CG2 VAL   116     -27.348  -6.913   4.585  1.00 10.00      A   
ATOM    542  C   VAL   116     -31.118  -6.613   5.436  1.00 10.00      A   
ATOM    543  O   VAL   116     -31.432  -7.084   6.527  1.00 10.00      A   
ATOM    544  N   ARG   117     -31.855  -5.698   4.813  1.00 10.00      A   
ATOM    545  HN  ARG   117     -31.577  -5.377   3.928  1.00 10.00      A   
ATOM    546  CA  ARG   117     -33.070  -5.161   5.414  1.00 10.00      A   
ATOM    547  CB  ARG   117     -33.458  -3.847   4.734  1.00 10.00      A   
ATOM    548  CG  ARG   117     -34.139  -2.845   5.651  1.00 10.00      A   
ATOM    549  CD  ARG   117     -34.545  -1.596   4.886  1.00 10.00      A   
ATOM    550  NE  ARG   117     -35.681  -1.841   4.000  1.00 10.00      A   
ATOM    551  HE  ARG   117     -36.375  -2.464   4.319  1.00 10.00      A   
ATOM    552  CZ  ARG   117     -35.832  -1.278   2.802  1.00 10.00      A   
ATOM    553  NH1 ARG   117     -34.921  -0.429   2.341  1.00 10.00      A   
ATOM    554 HH11 ARG   117     -35.042   0.011   1.400  1.00 10.00      A   
ATOM    555 HH12 ARG   117     -34.079  -0.196   2.913  1.00 10.00      A   
ATOM    556  NH2 ARG   117     -36.905  -1.559   2.073  1.00 10.00      A   
ATOM    557 HH21 ARG   117     -37.029  -1.116   1.134  1.00 10.00      A   
ATOM    558 HH22 ARG   117     -37.629  -2.222   2.429  1.00 10.00      A   
ATOM    559  C   ARG   117     -34.222  -6.167   5.334  1.00 10.00      A   
ATOM    560  O   ARG   117     -35.273  -5.977   5.949  1.00 10.00      A   
ATOM    561  N   LEU   118     -34.022  -7.236   4.575  1.00 10.00      A   
ATOM    562  HN  LEU   118     -33.164  -7.338   4.111  1.00 10.00      A   
ATOM    563  CB  LEU   118     -35.008  -8.867   3.013  1.00 10.00      A   
ATOM    564  CG  LEU   118     -35.302  -7.905   1.862  1.00 10.00      A   
ATOM    565  CD1 LEU   118     -35.242  -8.637   0.533  1.00 10.00      A   
ATOM    566  CD2 LEU   118     -36.657  -7.241   2.046  1.00 10.00      A   
ATOM    567  CA  LEU   118     -35.042  -8.266   4.421  1.00 10.00      A   
ATOM    568  C   LEU   118     -34.878  -9.358   5.472  1.00 10.00      A   
ATOM    569  O   LEU   118     -35.801  -9.530   6.294  1.00 10.00      A   
ATOM    570  OXT LEU   118     -33.822 -10.030   5.483  1.00 10.00      A   
ATOM    571  CB  SER     2      12.648  -9.378  -5.099  1.00 10.00      B   
ATOM    572  OG  SER     2      13.139 -10.710  -5.166  1.00 10.00      B   
ATOM    573  HG  SER     2      13.776 -10.782  -5.889  1.00 10.00      B   
ATOM    574  C   SER     2      12.071  -7.479  -3.558  1.00 10.00      B   
ATOM    575  O   SER     2      10.867  -7.396  -3.805  1.00 10.00      B   
ATOM    576  N   SER     2      12.271  -9.773  -2.696  1.00 10.00      B   
ATOM    577  HT1 SER     2      12.657 -10.720  -2.872  1.00 10.00      B   
ATOM    578  HT2 SER     2      11.235  -9.814  -2.758  1.00 10.00      B   
ATOM    579  HT3 SER     2      12.533  -9.475  -1.737  1.00 10.00      B   
ATOM    580  CA  SER     2      12.798  -8.812  -3.685  1.00 10.00      B   
ATOM    581  N   GLU     3      12.809  -6.446  -3.162  1.00 10.00      B   
ATOM    582  HN  GLU     3      13.763  -6.583  -2.979  1.00 10.00      B   
ATOM    583  CA  GLU     3      12.241  -5.112  -2.980  1.00 10.00      B   
ATOM    584  CB  GLU     3      13.241  -4.185  -2.278  1.00 10.00      B   
ATOM    585  CG  GLU     3      13.271  -4.315  -0.758  1.00 10.00      B   
ATOM    586  CD  GLU     3      13.576  -5.723  -0.285  1.00 10.00      B   
ATOM    587  OE1 GLU     3      12.819  -6.252   0.559  1.00 10.00      B   
ATOM    588  OE2 GLU     3      14.571  -6.311  -0.761  1.00 10.00      B   
ATOM    589  C   GLU     3      11.777  -4.495  -4.296  1.00 10.00      B   
ATOM    590  O   GLU     3      12.388  -4.708  -5.349  1.00 10.00      B   
ATOM    591  N   PHE     4      10.689  -3.738  -4.224  1.00 10.00      B   
ATOM    592  HN  PHE     4      10.243  -3.629  -3.346  1.00 10.00      B   
ATOM    593  CA  PHE     4      10.125  -3.067  -5.389  1.00 10.00      B   
ATOM    594  CB  PHE     4       8.741  -3.637  -5.723  1.00 10.00      B   
ATOM    595  CG  PHE     4       8.720  -5.120  -5.982  1.00 10.00      B   
ATOM    596  CD1 PHE     4       7.989  -5.968  -5.163  1.00 10.00      B   
ATOM    597  CD2 PHE     4       9.427  -5.664  -7.042  1.00 10.00      B   
ATOM    598  CE1 PHE     4       7.962  -7.328  -5.399  1.00 10.00      B   
ATOM    599  CE2 PHE     4       9.405  -7.024  -7.284  1.00 10.00      B   
ATOM    600  CZ  PHE     4       8.673  -7.857  -6.459  1.00 10.00      B   
ATOM    601  C   PHE     4      10.026  -1.565  -5.123  1.00 10.00      B   
ATOM    602  O   PHE     4       8.931  -1.010  -4.997  1.00 10.00      B   
ATOM    603  N   ILE     5      11.179  -0.913  -5.039  1.00 10.00      B   
ATOM    604  HN  ILE     5      12.017  -1.410  -5.173  1.00 10.00      B   
ATOM    605  CA  ILE     5      11.249   0.520  -4.762  1.00 10.00      B   
ATOM    606  CB  ILE     5      12.713   0.993  -4.627  1.00 10.00      B   
ATOM    607  CG1 ILE     5      13.419   0.125  -3.572  1.00 10.00      B   
ATOM    608  CG2 ILE     5      12.762   2.463  -4.229  1.00 10.00      B   
ATOM    609  CD1 ILE     5      14.824   0.565  -3.225  1.00 10.00      B   
ATOM    610  C   ILE     5      10.523   1.351  -5.817  1.00 10.00      B   
ATOM    611  O   ILE     5       9.971   2.412  -5.509  1.00 10.00      B   
ATOM    612  N   THR     6      10.504   0.847  -7.046  1.00 10.00      B   
ATOM    613  HN  THR     6      10.943  -0.015  -7.216  1.00 10.00      B   
ATOM    614  CA  THR     6       9.854   1.525  -8.160  1.00 10.00      B   
ATOM    615  CB  THR     6       9.964   0.673  -9.436  1.00 10.00      B   
ATOM    616  OG1 THR     6      10.552  -0.596  -9.104  1.00 10.00      B   
ATOM    617  HG1 THR     6      11.437  -0.663  -9.510  1.00 10.00      B   
ATOM    618  CG2 THR     6      10.820   1.377 -10.480  1.00 10.00      B   
ATOM    619  C   THR     6       8.378   1.817  -7.871  1.00 10.00      B   
ATOM    620  O   THR     6       7.812   2.782  -8.389  1.00 10.00      B   
ATOM    621  N   VAL     7       7.759   0.991  -7.033  1.00 10.00      B   
ATOM    622  HN  VAL     7       8.260   0.246  -6.636  1.00 10.00      B   
ATOM    623  CA  VAL     7       6.353   1.172  -6.690  1.00 10.00      B   
ATOM    624  CB  VAL     7       5.511  -0.075  -7.044  1.00 10.00      B   
ATOM    625  CG1 VAL     7       4.031   0.273  -7.093  1.00 10.00      B   
ATOM    626  CG2 VAL     7       5.960  -0.670  -8.369  1.00 10.00      B   
ATOM    627  C   VAL     7       6.179   1.504  -5.206  1.00 10.00      B   
ATOM    628  O   VAL     7       5.189   2.119  -4.810  1.00 10.00      B   
ATOM    629  N   ALA     8       7.153   1.107  -4.393  1.00 10.00      B   
ATOM    630  HN  ALA     8       7.923   0.627  -4.768  1.00 10.00      B   
ATOM    631  CA  ALA     8       7.103   1.352  -2.954  1.00 10.00      B   
ATOM    632  CB  ALA     8       8.172   0.543  -2.238  1.00 10.00      B   
ATOM    633  C   ALA     8       7.254   2.833  -2.618  1.00 10.00      B   
ATOM    634  O   ALA     8       6.479   3.379  -1.831  1.00 10.00      B   
ATOM    635  N   ARG     9       8.242   3.482  -3.232  1.00 10.00      B   
ATOM    636  HN  ARG     9       8.803   2.995  -3.875  1.00 10.00      B   
ATOM    637  CA  ARG     9       8.509   4.900  -2.983  1.00 10.00      B   
ATOM    638  CB  ARG     9       9.772   5.388  -3.707  1.00 10.00      B   
ATOM    639  CG  ARG     9      10.461   6.557  -3.015  1.00 10.00      B   
ATOM    640  CD  ARG     9      11.474   7.239  -3.926  1.00 10.00      B   
ATOM    641  NE  ARG     9      10.836   8.187  -4.842  1.00 10.00      B   
ATOM    642  HE  ARG     9       9.868   8.089  -4.985  1.00 10.00      B   
ATOM    643  CZ  ARG     9      11.481   9.167  -5.480  1.00 10.00      B   
ATOM    644  NH1 ARG     9      12.787   9.330  -5.306  1.00 10.00      B   
ATOM    645 HH11 ARG     9      13.309   8.693  -4.668  1.00 10.00      B   
ATOM    646 HH12 ARG     9      13.295  10.089  -5.803  1.00 10.00      B   
ATOM    647  NH2 ARG     9      10.812   9.984  -6.293  1.00 10.00      B   
ATOM    648 HH21 ARG     9       9.782   9.859  -6.428  1.00 10.00      B   
ATOM    649 HH22 ARG     9      11.308  10.748  -6.797  1.00 10.00      B   
ATOM    650  C   ARG     9       7.309   5.808  -3.289  1.00 10.00      B   
ATOM    651  O   ARG     9       6.910   6.606  -2.438  1.00 10.00      B   
ATOM    652  N   PRO    10       6.712   5.720  -4.502  1.00 10.00      B   
ATOM    653  CA  PRO    10       5.564   6.557  -4.868  1.00 10.00      B   
ATOM    654  CB  PRO    10       5.244   6.149  -6.312  1.00 10.00      B   
ATOM    655  CG  PRO    10       5.891   4.823  -6.495  1.00 10.00      B   
ATOM    656  CD  PRO    10       7.102   4.826  -5.608  1.00 10.00      B   
ATOM    657  C   PRO    10       4.359   6.323  -3.962  1.00 10.00      B   
ATOM    658  O   PRO    10       3.700   7.273  -3.534  1.00 10.00      B   
ATOM    659  N   TYR    11       4.085   5.059  -3.656  1.00 10.00      B   
ATOM    660  HN  TYR    11       4.660   4.345  -4.007  1.00 10.00      B   
ATOM    661  CA  TYR    11       2.957   4.706  -2.803  1.00 10.00      B   
ATOM    662  CB  TYR    11       2.758   3.186  -2.758  1.00 10.00      B   
ATOM    663  CG  TYR    11       2.019   2.609  -3.950  1.00 10.00      B   
ATOM    664  CD1 TYR    11       1.593   3.421  -4.995  1.00 10.00      B   
ATOM    665  CD2 TYR    11       1.741   1.249  -4.027  1.00 10.00      B   
ATOM    666  CE1 TYR    11       0.918   2.896  -6.082  1.00 10.00      B   
ATOM    667  CE2 TYR    11       1.067   0.715  -5.111  1.00 10.00      B   
ATOM    668  CZ  TYR    11       0.653   1.542  -6.134  1.00 10.00      B   
ATOM    669  OH  TYR    11      -0.020   1.014  -7.217  1.00 10.00      B   
ATOM    670  HH  TYR    11      -0.778   0.504  -6.906  1.00 10.00      B   
ATOM    671  C   TYR    11       3.146   5.257  -1.394  1.00 10.00      B   
ATOM    672  O   TYR    11       2.210   5.795  -0.800  1.00 10.00      B   
ATOM    673  N   ALA    12       4.361   5.132  -0.870  1.00 10.00      B   
ATOM    674  HN  ALA    12       5.066   4.692  -1.395  1.00 10.00      B   
ATOM    675  CA  ALA    12       4.675   5.618   0.468  1.00 10.00      B   
ATOM    676  CB  ALA    12       6.093   5.231   0.862  1.00 10.00      B   
ATOM    677  C   ALA    12       4.486   7.128   0.573  1.00 10.00      B   
ATOM    678  O   ALA    12       3.828   7.614   1.491  1.00 10.00      B   
ATOM    679  N   LYS    13       5.050   7.864  -0.379  1.00 10.00      B   
ATOM    680  HN  LYS    13       5.550   7.417  -1.097  1.00 10.00      B   
ATOM    681  CA  LYS    13       4.948   9.320  -0.380  1.00 10.00      B   
ATOM    682  CB  LYS    13       5.797   9.924  -1.502  1.00 10.00      B   
ATOM    683  CG  LYS    13       5.866  11.446  -1.496  1.00 10.00      B   
ATOM    684  CD  LYS    13       6.341  11.977  -0.152  1.00 10.00      B   
ATOM    685  CE  LYS    13       6.705  13.453  -0.228  1.00 10.00      B   
ATOM    686  NZ  LYS    13       5.541  14.310  -0.574  1.00 10.00      B   
ATOM    687  HZ1 LYS    13       4.695  14.016  -0.036  1.00 10.00      B   
ATOM    688  HZ2 LYS    13       5.328  14.238  -1.587  1.00 10.00      B   
ATOM    689  HZ3 LYS    13       5.748  15.304  -0.344  1.00 10.00      B   
ATOM    690  C   LYS    13       3.497   9.786  -0.485  1.00 10.00      B   
ATOM    691  O   LYS    13       3.084  10.715   0.211  1.00 10.00      B   
ATOM    692  N   ALA    14       2.726   9.133  -1.348  1.00 10.00      B   
ATOM    693  HN  ALA    14       3.110   8.396  -1.870  1.00 10.00      B   
ATOM    694  CA  ALA    14       1.323   9.480  -1.540  1.00 10.00      B   
ATOM    695  CB  ALA    14       0.709   8.621  -2.636  1.00 10.00      B   
ATOM    696  C   ALA    14       0.535   9.345  -0.241  1.00 10.00      B   
ATOM    697  O   ALA    14      -0.206  10.250   0.145  1.00 10.00      B   
ATOM    698  N   ALA    15       0.723   8.223   0.445  1.00 10.00      B   
ATOM    699  HN  ALA    15       1.349   7.552   0.100  1.00 10.00      B   
ATOM    700  CA  ALA    15       0.025   7.967   1.699  1.00 10.00      B   
ATOM    701  CB  ALA    15       0.156   6.503   2.091  1.00 10.00      B   
ATOM    702  C   ALA    15       0.543   8.863   2.819  1.00 10.00      B   
ATOM    703  O   ALA    15      -0.229   9.326   3.657  1.00 10.00      B   
ATOM    704  N   PHE    16       1.852   9.104   2.818  1.00 10.00      B   
ATOM    705  HN  PHE    16       2.405   8.701   2.114  1.00 10.00      B   
ATOM    706  CA  PHE    16       2.498   9.932   3.832  1.00 10.00      B   
ATOM    707  CB  PHE    16       3.998  10.044   3.546  1.00 10.00      B   
ATOM    708  CG  PHE    16       4.773  10.790   4.594  1.00 10.00      B   
ATOM    709  CD1 PHE    16       4.983  10.233   5.847  1.00 10.00      B   
ATOM    710  CD2 PHE    16       5.291  12.046   4.327  1.00 10.00      B   
ATOM    711  CE1 PHE    16       5.696  10.916   6.812  1.00 10.00      B   
ATOM    712  CE2 PHE    16       6.005  12.734   5.287  1.00 10.00      B   
ATOM    713  CZ  PHE    16       6.206  12.168   6.531  1.00 10.00      B   
ATOM    714  C   PHE    16       1.868  11.320   3.926  1.00 10.00      B   
ATOM    715  O   PHE    16       1.532  11.782   5.018  1.00 10.00      B   
ATOM    716  N   ASP    17       1.700  11.970   2.778  1.00 10.00      B   
ATOM    717  HN  ASP    17       1.980  11.539   1.940  1.00 10.00      B   
ATOM    718  CA  ASP    17       1.114  13.307   2.724  1.00 10.00      B   
ATOM    719  CB  ASP    17       0.961  13.770   1.272  1.00 10.00      B   
ATOM    720  CG  ASP    17       2.165  14.529   0.748  1.00 10.00      B   
ATOM    721  OD1 ASP    17       2.168  15.778   0.816  1.00 10.00      B   
ATOM    722  OD2 ASP    17       3.108  13.880   0.246  1.00 10.00      B   
ATOM    723  C   ASP    17      -0.244  13.353   3.423  1.00 10.00      B   
ATOM    724  O   ASP    17      -0.483  14.203   4.284  1.00 10.00      B   
ATOM    725  N   PHE    18      -1.116  12.413   3.070  1.00 10.00      B   
ATOM    726  HN  PHE    18      -0.847  11.739   2.410  1.00 10.00      B   
ATOM    727  CA  PHE    18      -2.458  12.349   3.645  1.00 10.00      B   
ATOM    728  CB  PHE    18      -3.361  11.425   2.823  1.00 10.00      B   
ATOM    729  CG  PHE    18      -3.689  11.952   1.455  1.00 10.00      B   
ATOM    730  CD1 PHE    18      -3.261  11.284   0.321  1.00 10.00      B   
ATOM    731  CD2 PHE    18      -4.429  13.113   1.303  1.00 10.00      B   
ATOM    732  CE1 PHE    18      -3.563  11.761  -0.939  1.00 10.00      B   
ATOM    733  CE2 PHE    18      -4.732  13.597   0.047  1.00 10.00      B   
ATOM    734  CZ  PHE    18      -4.300  12.920  -1.076  1.00 10.00      B   
ATOM    735  C   PHE    18      -2.439  11.908   5.108  1.00 10.00      B   
ATOM    736  O   PHE    18      -3.228  12.398   5.921  1.00 10.00      B   
ATOM    737  N   ALA    19      -1.545  10.981   5.437  1.00 10.00      B   
ATOM    738  HN  ALA    19      -0.949  10.621   4.741  1.00 10.00      B   
ATOM    739  CA  ALA    19      -1.431  10.475   6.804  1.00 10.00      B   
ATOM    740  CB  ALA    19      -0.382   9.376   6.893  1.00 10.00      B   
ATOM    741  C   ALA    19      -1.116  11.600   7.783  1.00 10.00      B   
ATOM    742  O   ALA    19      -1.740  11.710   8.838  1.00 10.00      B   
ATOM    743  N   VAL    20      -0.151  12.438   7.426  1.00 10.00      B   
ATOM    744  HN  VAL    20       0.321  12.293   6.574  1.00 10.00      B   
ATOM    745  CA  VAL    20       0.233  13.561   8.274  1.00 10.00      B   
ATOM    746  CB  VAL    20       1.570  14.192   7.818  1.00 10.00      B   
ATOM    747  CG1 VAL    20       1.988  15.316   8.755  1.00 10.00      B   
ATOM    748  CG2 VAL    20       2.660  13.134   7.740  1.00 10.00      B   
ATOM    749  C   VAL    20      -0.863  14.623   8.275  1.00 10.00      B   
ATOM    750  O   VAL    20      -1.174  15.211   9.315  1.00 10.00      B   
ATOM    751  N   GLU    21      -1.467  14.833   7.110  1.00 10.00      B   
ATOM    752  HN  GLU    21      -1.190  14.306   6.326  1.00 10.00      B   
ATOM    753  CA  GLU    21      -2.529  15.820   6.950  1.00 10.00      B   
ATOM    754  CB  GLU    21      -3.002  15.838   5.496  1.00 10.00      B   
ATOM    755  CG  GLU    21      -4.066  16.875   5.200  1.00 10.00      B   
ATOM    756  CD  GLU    21      -4.572  16.796   3.780  1.00 10.00      B   
ATOM    757  OE1 GLU    21      -5.422  15.929   3.496  1.00 10.00      B   
ATOM    758  OE2 GLU    21      -4.132  17.612   2.942  1.00 10.00      B   
ATOM    759  C   GLU    21      -3.706  15.546   7.887  1.00 10.00      B   
ATOM    760  O   GLU    21      -4.227  16.454   8.538  1.00 10.00      B   
ATOM    761  N   HIS    22      -4.113  14.286   7.971  1.00 10.00      B   
ATOM    762  HN  HIS    22      -3.648  13.593   7.445  1.00 10.00      B   
ATOM    763  CA  HIS    22      -5.236  13.909   8.825  1.00 10.00      B   
ATOM    764  CB  HIS    22      -6.124  12.857   8.148  1.00 10.00      B   
ATOM    765  CG  HIS    22      -6.970  13.406   7.035  1.00 10.00      B   
ATOM    766  ND1 HIS    22      -8.297  13.756   7.195  1.00 10.00      B   
ATOM    767  HD1 HIS    22      -8.814  13.687   8.029  1.00 10.00      B   
ATOM    768  CD2 HIS    22      -6.670  13.673   5.739  1.00 10.00      B   
ATOM    769  CE1 HIS    22      -8.773  14.214   6.051  1.00 10.00      B   
ATOM    770  NE2 HIS    22      -7.804  14.174   5.153  1.00 10.00      B   
ATOM    771  HE2 HIS    22      -7.885  14.467   4.215  1.00 10.00      B   
ATOM    772  C   HIS    22      -4.770  13.439  10.201  1.00 10.00      B   
ATOM    773  O   HIS    22      -5.574  12.963  11.001  1.00 10.00      B   
ATOM    774  N   GLN    23      -3.470  13.591  10.468  1.00 10.00      B   
ATOM    775  HN  GLN    23      -2.889  13.983   9.782  1.00 10.00      B   
ATOM    776  CA  GLN    23      -2.876  13.193  11.748  1.00 10.00      B   
ATOM    777  CB  GLN    23      -3.330  14.124  12.876  1.00 10.00      B   
ATOM    778  CG  GLN    23      -2.722  15.516  12.825  1.00 10.00      B   
ATOM    779  CD  GLN    23      -1.228  15.511  13.072  1.00 10.00      B   
ATOM    780  OE1 GLN    23      -0.774  15.505  14.216  1.00 10.00      B   
ATOM    781  NE2 GLN    23      -0.452  15.531  12.002  1.00 10.00      B   
ATOM    782 HE21 GLN    23      -0.878  15.547  11.117  1.00 10.00      B   
ATOM    783 HE22 GLN    23       0.522  15.525  12.136  1.00 10.00      B   
ATOM    784  C   GLN    23      -3.182  11.737  12.096  1.00 10.00      B   
ATOM    785  O   GLN    23      -3.550  11.415  13.226  1.00 10.00      B   
ATOM    786  N   SER    24      -3.027  10.858  11.120  1.00 10.00      B   
ATOM    787  HN  SER    24      -2.742  11.168  10.230  1.00 10.00      B   
ATOM    788  CA  SER    24      -3.289   9.444  11.318  1.00 10.00      B   
ATOM    789  CB  SER    24      -4.340   8.979  10.308  1.00 10.00      B   
ATOM    790  OG  SER    24      -4.567   9.985   9.328  1.00 10.00      B   
ATOM    791  HG  SER    24      -4.623   9.574   8.457  1.00 10.00      B   
ATOM    792  C   SER    24      -2.010   8.627  11.170  1.00 10.00      B   
ATOM    793  O   SER    24      -2.058   7.422  10.961  1.00 10.00      B   
ATOM    794  N   VAL    25      -0.867   9.290  11.313  1.00 10.00      B   
ATOM    795  HN  VAL    25      -0.900  10.245  11.528  1.00 10.00      B   
ATOM    796  CA  VAL    25       0.436   8.636  11.176  1.00 10.00      B   
ATOM    797  CB  VAL    25       1.595   9.649  11.284  1.00 10.00      B   
ATOM    798  CG1 VAL    25       2.921   8.992  10.934  1.00 10.00      B   
ATOM    799  CG2 VAL    25       1.344  10.858  10.401  1.00 10.00      B   
ATOM    800  C   VAL    25       0.638   7.544  12.227  1.00 10.00      B   
ATOM    801  O   VAL    25       1.006   6.412  11.903  1.00 10.00      B   
ATOM    802  N   GLU    26       0.380   7.890  13.480  1.00 10.00      B   
ATOM    803  HN  GLU    26       0.065   8.802  13.665  1.00 10.00      B   
ATOM    804  CA  GLU    26       0.545   6.958  14.590  1.00 10.00      B   
ATOM    805  CB  GLU    26       0.214   7.654  15.914  1.00 10.00      B   
ATOM    806  CG  GLU    26       0.436   6.803  17.154  1.00 10.00      B   
ATOM    807  CD  GLU    26      -0.085   7.468  18.413  1.00 10.00      B   
ATOM    808  OE1 GLU    26      -1.294   7.779  18.470  1.00 10.00      B   
ATOM    809  OE2 GLU    26       0.710   7.681  19.356  1.00 10.00      B   
ATOM    810  C   GLU    26      -0.321   5.712  14.406  1.00 10.00      B   
ATOM    811  O   GLU    26       0.139   4.586  14.610  1.00 10.00      B   
ATOM    812  N   ARG    27      -1.569   5.916  14.005  1.00 10.00      B   
ATOM    813  HN  ARG    27      -1.880   6.836  13.855  1.00 10.00      B   
ATOM    814  CA  ARG    27      -2.494   4.805  13.798  1.00 10.00      B   
ATOM    815  CB  ARG    27      -3.947   5.296  13.824  1.00 10.00      B   
ATOM    816  CG  ARG    27      -4.976   4.190  14.006  1.00 10.00      B   
ATOM    817  CD  ARG    27      -6.259   4.710  14.639  1.00 10.00      B   
ATOM    818  NE  ARG    27      -6.978   5.633  13.762  1.00 10.00      B   
ATOM    819  HE  ARG    27      -6.951   5.450  12.794  1.00 10.00      B   
ATOM    820  CZ  ARG    27      -7.663   6.685  14.194  1.00 10.00      B   
ATOM    821  NH1 ARG    27      -7.729   6.952  15.495  1.00 10.00      B   
ATOM    822 HH11 ARG    27      -7.242   6.334  16.186  1.00 10.00      B   
ATOM    823 HH12 ARG    27      -8.270   7.777  15.834  1.00 10.00      B   
ATOM    824  NH2 ARG    27      -8.297   7.461  13.323  1.00 10.00      B   
ATOM    825 HH21 ARG    27      -8.264   7.243  12.299  1.00 10.00      B   
ATOM    826 HH22 ARG    27      -8.828   8.295  13.653  1.00 10.00      B   
ATOM    827  C   ARG    27      -2.189   4.056  12.499  1.00 10.00      B   
ATOM    828  O   ARG    27      -2.419   2.847  12.395  1.00 10.00      B   
ATOM    829  N   TRP    28      -1.659   4.776  11.513  1.00 10.00      B   
ATOM    830  HN  TRP    28      -1.494   5.735  11.654  1.00 10.00      B   
ATOM    831  CA  TRP    28      -1.318   4.187  10.223  1.00 10.00      B   
ATOM    832  CB  TRP    28      -0.984   5.281   9.205  1.00 10.00      B   
ATOM    833  CG  TRP    28      -1.262   4.896   7.785  1.00 10.00      B   
ATOM    834  CD1 TRP    28      -0.347   4.529   6.841  1.00 10.00      B   
ATOM    835  CD2 TRP    28      -2.543   4.843   7.146  1.00 10.00      B   
ATOM    836  NE1 TRP    28      -0.979   4.247   5.654  1.00 10.00      B   
ATOM    837  HE1 TRP    28      -0.534   3.957   4.825  1.00 10.00      B   
ATOM    838  CE2 TRP    28      -2.328   4.433   5.815  1.00 10.00      B   
ATOM    839  CE3 TRP    28      -3.850   5.104   7.569  1.00 10.00      B   
ATOM    840  CZ2 TRP    28      -3.373   4.272   4.908  1.00 10.00      B   
ATOM    841  CZ3 TRP    28      -4.883   4.944   6.668  1.00 10.00      B   
ATOM    842  CH2 TRP    28      -4.639   4.535   5.352  1.00 10.00      B   
ATOM    843  C   TRP    28      -0.145   3.227  10.369  1.00 10.00      B   
ATOM    844  O   TRP    28      -0.059   2.228   9.655  1.00 10.00      B   
ATOM    845  N   GLN    29       0.754   3.540  11.301  1.00 10.00      B   
ATOM    846  HN  GLN    29       0.636   4.367  11.820  1.00 10.00      B   
ATOM    847  CA  GLN    29       1.919   2.700  11.560  1.00 10.00      B   
ATOM    848  CB  GLN    29       2.750   3.272  12.712  1.00 10.00      B   
ATOM    849  CG  GLN    29       3.992   2.459  13.043  1.00 10.00      B   
ATOM    850  CD  GLN    29       4.550   2.775  14.416  1.00 10.00      B   
ATOM    851  OE1 GLN    29       4.420   3.896  14.912  1.00 10.00      B   
ATOM    852  NE2 GLN    29       5.176   1.788  15.044  1.00 10.00      B   
ATOM    853 HE21 GLN    29       5.245   0.917  14.589  1.00 10.00      B   
ATOM    854 HE22 GLN    29       5.543   1.961  15.938  1.00 10.00      B   
ATOM    855  C   GLN    29       1.474   1.286  11.897  1.00 10.00      B   
ATOM    856  O   GLN    29       1.980   0.316  11.333  1.00 10.00      B   
ATOM    857  N   ASP    30       0.510   1.185  12.809  1.00 10.00      B   
ATOM    858  HN  ASP    30       0.152   2.003  13.211  1.00 10.00      B   
ATOM    859  CA  ASP    30      -0.023  -0.105  13.227  1.00 10.00      B   
ATOM    860  CB  ASP    30      -1.076   0.069  14.324  1.00 10.00      B   
ATOM    861  CG  ASP    30      -0.522  -0.139  15.719  1.00 10.00      B   
ATOM    862  OD1 ASP    30      -1.052  -1.002  16.458  1.00 10.00      B   
ATOM    863  OD2 ASP    30       0.430   0.575  16.093  1.00 10.00      B   
ATOM    864  C   ASP    30      -0.642  -0.825  12.040  1.00 10.00      B   
ATOM    865  O   ASP    30      -0.407  -2.015  11.830  1.00 10.00      B   
ATOM    866  N   MET    31      -1.412  -0.083  11.249  1.00 10.00      B   
ATOM    867  HN  MET    31      -1.536   0.866  11.462  1.00 10.00      B   
ATOM    868  CA  MET    31      -2.070  -0.639  10.069  1.00 10.00      B   
ATOM    869  CB  MET    31      -2.860   0.441   9.329  1.00 10.00      B   
ATOM    870  CG  MET    31      -4.227   0.739   9.917  1.00 10.00      B   
ATOM    871  SD  MET    31      -5.184   1.857   8.878  1.00 10.00      B   
ATOM    872  CE  MET    31      -6.692   1.994   9.835  1.00 10.00      B   
ATOM    873  C   MET    31      -1.051  -1.258   9.118  1.00 10.00      B   
ATOM    874  O   MET    31      -1.206  -2.400   8.682  1.00 10.00      B   
ATOM    875  N   LEU    32      -0.007  -0.497   8.811  1.00 10.00      B   
ATOM    876  HN  LEU    32       0.057   0.407   9.198  1.00 10.00      B   
ATOM    877  CA  LEU    32       1.043  -0.962   7.914  1.00 10.00      B   
ATOM    878  CB  LEU    32       2.029   0.167   7.607  1.00 10.00      B   
ATOM    879  CG  LEU    32       1.498   1.324   6.762  1.00 10.00      B   
ATOM    880  CD1 LEU    32       2.563   2.399   6.605  1.00 10.00      B   
ATOM    881  CD2 LEU    32       1.029   0.825   5.403  1.00 10.00      B   
ATOM    882  C   LEU    32       1.788  -2.147   8.514  1.00 10.00      B   
ATOM    883  O   LEU    32       2.070  -3.125   7.823  1.00 10.00      B   
ATOM    884  N   ALA    33       2.096  -2.052   9.802  1.00 10.00      B   
ATOM    885  HN  ALA    33       1.841  -1.239  10.295  1.00 10.00      B   
ATOM    886  CA  ALA    33       2.807  -3.114  10.504  1.00 10.00      B   
ATOM    887  CB  ALA    33       3.103  -2.705  11.938  1.00 10.00      B   
ATOM    888  C   ALA    33       2.020  -4.422  10.470  1.00 10.00      B   
ATOM    889  O   ALA    33       2.575  -5.484  10.188  1.00 10.00      B   
ATOM    890  N   PHE    34       0.729  -4.340  10.764  1.00 10.00      B   
ATOM    891  HN  PHE    34       0.347  -3.465  11.004  1.00 10.00      B   
ATOM    892  CA  PHE    34      -0.132  -5.516  10.751  1.00 10.00      B   
ATOM    893  CB  PHE    34      -1.531  -5.172  11.276  1.00 10.00      B   
ATOM    894  CG  PHE    34      -1.621  -5.085  12.775  1.00 10.00      B   
ATOM    895  CD1 PHE    34      -2.176  -3.973  13.387  1.00 10.00      B   
ATOM    896  CD2 PHE    34      -1.158  -6.120  13.571  1.00 10.00      B   
ATOM    897  CE1 PHE    34      -2.267  -3.894  14.761  1.00 10.00      B   
ATOM    898  CE2 PHE    34      -1.245  -6.045  14.945  1.00 10.00      B   
ATOM    899  CZ  PHE    34      -1.801  -4.932  15.541  1.00 10.00      B   
ATOM    900  C   PHE    34      -0.232  -6.094   9.345  1.00 10.00      B   
ATOM    901  O   PHE    34      -0.035  -7.292   9.140  1.00 10.00      B   
ATOM    902  N   ALA    35      -0.506  -5.228   8.379  1.00 10.00      B   
ATOM    903  HN  ALA    35      -0.619  -4.277   8.605  1.00 10.00      B   
ATOM    904  CA  ALA    35      -0.639  -5.644   6.991  1.00 10.00      B   
ATOM    905  CB  ALA    35      -1.031  -4.461   6.121  1.00 10.00      B   
ATOM    906  C   ALA    35       0.643  -6.290   6.476  1.00 10.00      B   
ATOM    907  O   ALA    35       0.606  -7.352   5.855  1.00 10.00      B   
ATOM    908  N   ALA    36       1.776  -5.657   6.750  1.00 10.00      B   
ATOM    909  HN  ALA    36       1.748  -4.817   7.265  1.00 10.00      B   
ATOM    910  CA  ALA    36       3.061  -6.177   6.305  1.00 10.00      B   
ATOM    911  CB  ALA    36       4.173  -5.184   6.603  1.00 10.00      B   
ATOM    912  C   ALA    36       3.357  -7.525   6.948  1.00 10.00      B   
ATOM    913  O   ALA    36       3.855  -8.440   6.292  1.00 10.00      B   
ATOM    914  N   GLU    37       3.023  -7.644   8.224  1.00 10.00      B   
ATOM    915  HN  GLU    37       2.614  -6.879   8.683  1.00 10.00      B   
ATOM    916  CA  GLU    37       3.249  -8.873   8.967  1.00 10.00      B   
ATOM    917  CB  GLU    37       2.957  -8.650  10.448  1.00 10.00      B   
ATOM    918  CG  GLU    37       3.318  -9.823  11.338  1.00 10.00      B   
ATOM    919  CD  GLU    37       3.068  -9.525  12.796  1.00 10.00      B   
ATOM    920  OE1 GLU    37       3.903  -8.830  13.414  1.00 10.00      B   
ATOM    921  OE2 GLU    37       2.038  -9.982  13.333  1.00 10.00      B   
ATOM    922  C   GLU    37       2.397 -10.018   8.424  1.00 10.00      B   
ATOM    923  O   GLU    37       2.896 -11.124   8.212  1.00 10.00      B   
ATOM    924  N   VAL    38       1.115  -9.748   8.199  1.00 10.00      B   
ATOM    925  HN  VAL    38       0.771  -8.847   8.399  1.00 10.00      B   
ATOM    926  CA  VAL    38       0.203 -10.761   7.673  1.00 10.00      B   
ATOM    927  CB  VAL    38      -1.257 -10.258   7.644  1.00 10.00      B   
ATOM    928  CG1 VAL    38      -2.177 -11.293   7.012  1.00 10.00      B   
ATOM    929  CG2 VAL    38      -1.731  -9.927   9.050  1.00 10.00      B   
ATOM    930  C   VAL    38       0.636 -11.205   6.274  1.00 10.00      B   
ATOM    931  O   VAL    38       0.572 -12.385   5.938  1.00 10.00      B   
ATOM    932  N   THR    39       1.103 -10.252   5.474  1.00 10.00      B   
ATOM    933  HN  THR    39       1.137  -9.327   5.803  1.00 10.00      B   
ATOM    934  CA  THR    39       1.555 -10.541   4.117  1.00 10.00      B   
ATOM    935  CB  THR    39       1.819  -9.239   3.327  1.00 10.00      B   
ATOM    936  OG1 THR    39       0.677  -8.376   3.453  1.00 10.00      B   
ATOM    937  HG1 THR    39       0.746  -7.868   4.274  1.00 10.00      B   
ATOM    938  CG2 THR    39       2.048  -9.532   1.849  1.00 10.00      B   
ATOM    939  C   THR    39       2.804 -11.432   4.120  1.00 10.00      B   
ATOM    940  O   THR    39       3.102 -12.106   3.135  1.00 10.00      B   
ATOM    941  N   LYS    40       3.522 -11.450   5.237  1.00 10.00      B   
ATOM    942  HN  LYS    40       3.234 -10.912   6.005  1.00 10.00      B   
ATOM    943  CA  LYS    40       4.721 -12.266   5.350  1.00 10.00      B   
ATOM    944  CB  LYS    40       5.711 -11.672   6.357  1.00 10.00      B   
ATOM    945  CG  LYS    40       6.445 -10.441   5.843  1.00 10.00      B   
ATOM    946  CD  LYS    40       7.512  -9.976   6.820  1.00 10.00      B   
ATOM    947  CE  LYS    40       8.310  -8.811   6.255  1.00 10.00      B   
ATOM    948  NZ  LYS    40       9.399  -8.378   7.173  1.00 10.00      B   
ATOM    949  HZ1 LYS    40       8.997  -8.001   8.056  1.00 10.00      B   
ATOM    950  HZ2 LYS    40       9.975  -7.638   6.725  1.00 10.00      B   
ATOM    951  HZ3 LYS    40      10.012  -9.186   7.404  1.00 10.00      B   
ATOM    952  C   LYS    40       4.371 -13.708   5.706  1.00 10.00      B   
ATOM    953  O   LYS    40       5.224 -14.597   5.654  1.00 10.00      B   
ATOM    954  N   ASN    41       3.112 -13.935   6.065  1.00 10.00      B   
ATOM    955  HN  ASN    41       2.479 -13.186   6.085  1.00 10.00      B   
ATOM    956  CA  ASN    41       2.642 -15.270   6.411  1.00 10.00      B   
ATOM    957  CB  ASN    41       1.323 -15.190   7.191  1.00 10.00      B   
ATOM    958  CG  ASN    41       0.547 -16.494   7.210  1.00 10.00      B   
ATOM    959  OD1 ASN    41      -0.346 -16.707   6.393  1.00 10.00      B   
ATOM    960  ND2 ASN    41       0.875 -17.369   8.145  1.00 10.00      B   
ATOM    961 HD21 ASN    41       1.596 -17.133   8.769  1.00 10.00      B   
ATOM    962 HD22 ASN    41       0.379 -18.218   8.184  1.00 10.00      B   
ATOM    963  C   ASN    41       2.489 -16.107   5.140  1.00 10.00      B   
ATOM    964  O   ASN    41       1.970 -15.622   4.135  1.00 10.00      B   
ATOM    965  N   GLU    42       2.941 -17.358   5.193  1.00 10.00      B   
ATOM    966  HN  GLU    42       3.312 -17.695   6.037  1.00 10.00      B   
ATOM    967  CA  GLU    42       2.895 -18.250   4.036  1.00 10.00      B   
ATOM    968  CB  GLU    42       3.522 -19.607   4.359  1.00 10.00      B   
ATOM    969  CG  GLU    42       4.089 -20.317   3.140  1.00 10.00      B   
ATOM    970  CD  GLU    42       5.004 -21.469   3.495  1.00 10.00      B   
ATOM    971  OE1 GLU    42       4.752 -22.595   3.020  1.00 10.00      B   
ATOM    972  OE2 GLU    42       5.986 -21.255   4.240  1.00 10.00      B   
ATOM    973  C   GLU    42       1.491 -18.421   3.460  1.00 10.00      B   
ATOM    974  O   GLU    42       1.311 -18.368   2.244  1.00 10.00      B   
ATOM    975  N   GLN    43       0.501 -18.623   4.323  1.00 10.00      B   
ATOM    976  HN  GLN    43       0.699 -18.654   5.283  1.00 10.00      B   
ATOM    977  CA  GLN    43      -0.877 -18.796   3.869  1.00 10.00      B   
ATOM    978  CB  GLN    43      -1.817 -19.092   5.042  1.00 10.00      B   
ATOM    979  CG  GLN    43      -3.249 -19.405   4.626  1.00 10.00      B   
ATOM    980  CD  GLN    43      -3.342 -20.617   3.716  1.00 10.00      B   
ATOM    981  OE1 GLN    43      -2.550 -21.554   3.826  1.00 10.00      B   
ATOM    982  NE2 GLN    43      -4.309 -20.608   2.807  1.00 10.00      B   
ATOM    983 HE21 GLN    43      -4.907 -19.833   2.766  1.00 10.00      B   
ATOM    984 HE22 GLN    43      -4.384 -21.381   2.207  1.00 10.00      B   
ATOM    985  C   GLN    43      -1.346 -17.564   3.103  1.00 10.00      B   
ATOM    986  O   GLN    43      -1.921 -17.677   2.021  1.00 10.00      B   
ATOM    987  N   MET    44      -1.084 -16.389   3.665  1.00 10.00      B   
ATOM    988  HN  MET    44      -0.627 -16.364   4.536  1.00 10.00      B   
ATOM    989  CA  MET    44      -1.465 -15.137   3.026  1.00 10.00      B   
ATOM    990  CB  MET    44      -1.235 -13.947   3.961  1.00 10.00      B   
ATOM    991  CG  MET    44      -1.452 -12.591   3.301  1.00 10.00      B   
ATOM    992  SD  MET    44      -3.159 -12.328   2.775  1.00 10.00      B   
ATOM    993  CE  MET    44      -2.946 -10.996   1.595  1.00 10.00      B   
ATOM    994  C   MET    44      -0.696 -14.949   1.722  1.00 10.00      B   
ATOM    995  O   MET    44      -1.246 -14.479   0.728  1.00 10.00      B   
ATOM    996  N   ALA    45       0.577 -15.333   1.730  1.00 10.00      B   
ATOM    997  HN  ALA    45       0.968 -15.693   2.560  1.00 10.00      B   
ATOM    998  CA  ALA    45       1.413 -15.221   0.542  1.00 10.00      B   
ATOM    999  CB  ALA    45       2.859 -15.563   0.870  1.00 10.00      B   
ATOM   1000  C   ALA    45       0.883 -16.131  -0.560  1.00 10.00      B   
ATOM   1001  O   ALA    45       0.946 -15.798  -1.744  1.00 10.00      B   
ATOM   1002  N   GLU    46       0.353 -17.278  -0.155  1.00 10.00      B   
ATOM   1003  HN  GLU    46       0.354 -17.490   0.807  1.00 10.00      B   
ATOM   1004  CA  GLU    46      -0.212 -18.238  -1.091  1.00 10.00      B   
ATOM   1005  CB  GLU    46      -0.453 -19.571  -0.385  1.00 10.00      B   
ATOM   1006  CG  GLU    46      -0.162 -20.788  -1.243  1.00 10.00      B   
ATOM   1007  CD  GLU    46      -1.404 -21.603  -1.534  1.00 10.00      B   
ATOM   1008  OE1 GLU    46      -1.771 -22.460  -0.696  1.00 10.00      B   
ATOM   1009  OE2 GLU    46      -2.016 -21.398  -2.603  1.00 10.00      B   
ATOM   1010  C   GLU    46      -1.521 -17.699  -1.659  1.00 10.00      B   
ATOM   1011  O   GLU    46      -1.829 -17.891  -2.835  1.00 10.00      B   
ATOM   1012  N   LEU    47      -2.283 -17.018  -0.809  1.00 10.00      B   
ATOM   1013  HN  LEU    47      -1.988 -16.922   0.124  1.00 10.00      B   
ATOM   1014  CA  LEU    47      -3.555 -16.428  -1.215  1.00 10.00      B   
ATOM   1015  CB  LEU    47      -4.407 -16.082   0.006  1.00 10.00      B   
ATOM   1016  CG  LEU    47      -4.869 -17.264   0.863  1.00 10.00      B   
ATOM   1017  CD1 LEU    47      -5.624 -16.772   2.082  1.00 10.00      B   
ATOM   1018  CD2 LEU    47      -5.729 -18.222   0.051  1.00 10.00      B   
ATOM   1019  C   LEU    47      -3.328 -15.190  -2.074  1.00 10.00      B   
ATOM   1020  O   LEU    47      -4.197 -14.787  -2.847  1.00 10.00      B   
ATOM   1021  N   LEU    48      -2.156 -14.585  -1.919  1.00 10.00      B   
ATOM   1022  HN  LEU    48      -1.525 -14.935  -1.257  1.00 10.00      B   
ATOM   1023  CA  LEU    48      -1.786 -13.409  -2.693  1.00 10.00      B   
ATOM   1024  CB  LEU    48      -0.570 -12.727  -2.057  1.00 10.00      B   
ATOM   1025  CG  LEU    48      -0.151 -11.383  -2.658  1.00 10.00      B   
ATOM   1026  CD1 LEU    48       0.162 -10.383  -1.556  1.00 10.00      B   
ATOM   1027  CD2 LEU    48       1.056 -11.558  -3.566  1.00 10.00      B   
ATOM   1028  C   LEU    48      -1.464 -13.836  -4.117  1.00 10.00      B   
ATOM   1029  O   LEU    48      -1.702 -13.101  -5.075  1.00 10.00      B   
ATOM   1030  N   SER    49      -0.927 -15.040  -4.237  1.00 10.00      B   
ATOM   1031  HN  SER    49      -0.760 -15.569  -3.430  1.00 10.00      B   
ATOM   1032  CA  SER    49      -0.575 -15.601  -5.523  1.00 10.00      B   
ATOM   1033  CB  SER    49       0.868 -16.105  -5.484  1.00 10.00      B   
ATOM   1034  OG  SER    49       1.758 -15.078  -5.072  1.00 10.00      B   
ATOM   1035  HG  SER    49       2.666 -15.365  -5.235  1.00 10.00      B   
ATOM   1036  C   SER    49      -1.529 -16.743  -5.863  1.00 10.00      B   
ATOM   1037  O   SER    49      -1.147 -17.915  -5.854  1.00 10.00      B   
ATOM   1038  N   GLY    50      -2.779 -16.395  -6.139  1.00 10.00      B   
ATOM   1039  HN  GLY    50      -3.030 -15.446  -6.129  1.00 10.00      B   
ATOM   1040  CA  GLY    50      -3.770 -17.396  -6.470  1.00 10.00      B   
ATOM   1041  C   GLY    50      -3.851 -17.636  -7.962  1.00 10.00      B   
ATOM   1042  O   GLY    50      -2.857 -17.997  -8.594  1.00 10.00      B   
ATOM   1043  N   ALA    51      -5.031 -17.420  -8.525  1.00 10.00      B   
ATOM   1044  HN  ALA    51      -5.782 -17.128  -7.962  1.00 10.00      B   
ATOM   1045  CA  ALA    51      -5.252 -17.609  -9.955  1.00 10.00      B   
ATOM   1046  CB  ALA    51      -6.652 -18.150 -10.197  1.00 10.00      B   
ATOM   1047  C   ALA    51      -5.045 -16.298 -10.711  1.00 10.00      B   
ATOM   1048  O   ALA    51      -5.681 -16.051 -11.739  1.00 10.00      B   
ATOM   1049  N   LEU    52      -4.155 -15.463 -10.176  1.00 10.00      B   
ATOM   1050  HN  LEU    52      -3.702 -15.728  -9.350  1.00 10.00      B   
ATOM   1051  CA  LEU    52      -3.830 -14.166 -10.766  1.00 10.00      B   
ATOM   1052  CB  LEU    52      -3.181 -14.325 -12.146  1.00 10.00      B   
ATOM   1053  CG  LEU    52      -1.791 -14.973 -12.168  1.00 10.00      B   
ATOM   1054  CD1 LEU    52      -1.291 -15.117 -13.597  1.00 10.00      B   
ATOM   1055  CD2 LEU    52      -0.808 -14.161 -11.338  1.00 10.00      B   
ATOM   1056  C   LEU    52      -5.049 -13.253 -10.828  1.00 10.00      B   
ATOM   1057  O   LEU    52      -5.208 -12.461 -11.756  1.00 10.00      B   
ATOM   1058  N   ALA    53      -5.903 -13.371  -9.822  1.00 10.00      B   
ATOM   1059  HN  ALA    53      -5.709 -14.014  -9.107  1.00 10.00      B   
ATOM   1060  CA  ALA    53      -7.110 -12.568  -9.737  1.00 10.00      B   
ATOM   1061  CB  ALA    53      -8.312 -13.459  -9.484  1.00 10.00      B   
ATOM   1062  C   ALA    53      -6.967 -11.513  -8.639  1.00 10.00      B   
ATOM   1063  O   ALA    53      -6.759 -11.844  -7.470  1.00 10.00      B   
ATOM   1064  N   PRO    54      -7.074 -10.229  -9.008  1.00 10.00      B   
ATOM   1065  CA  PRO    54      -6.939  -9.113  -8.063  1.00 10.00      B   
ATOM   1066  CB  PRO    54      -6.896  -7.880  -8.969  1.00 10.00      B   
ATOM   1067  CG  PRO    54      -7.612  -8.298 -10.206  1.00 10.00      B   
ATOM   1068  CD  PRO    54      -7.320  -9.760 -10.384  1.00 10.00      B   
ATOM   1069  C   PRO    54      -8.097  -9.010  -7.068  1.00 10.00      B   
ATOM   1070  O   PRO    54      -7.912  -8.542  -5.942  1.00 10.00      B   
ATOM   1071  N   GLU    55      -9.283  -9.459  -7.469  1.00 10.00      B   
ATOM   1072  HN  GLU    55      -9.374  -9.842  -8.368  1.00 10.00      B   
ATOM   1073  CA  GLU    55     -10.455  -9.392  -6.594  1.00 10.00      B   
ATOM   1074  CB  GLU    55     -11.741  -9.720  -7.356  1.00 10.00      B   
ATOM   1075  CG  GLU    55     -12.103  -8.707  -8.433  1.00 10.00      B   
ATOM   1076  CD  GLU    55     -13.256  -9.166  -9.301  1.00 10.00      B   
ATOM   1077  OE1 GLU    55     -13.120 -10.215  -9.967  1.00 10.00      B   
ATOM   1078  OE2 GLU    55     -14.301  -8.487  -9.332  1.00 10.00      B   
ATOM   1079  C   GLU    55     -10.300 -10.301  -5.377  1.00 10.00      B   
ATOM   1080  O   GLU    55     -10.778  -9.982  -4.287  1.00 10.00      B   
ATOM   1081  N   THR    56      -9.613 -11.425  -5.562  1.00 10.00      B   
ATOM   1082  HN  THR    56      -9.252 -11.630  -6.450  1.00 10.00      B   
ATOM   1083  CA  THR    56      -9.390 -12.369  -4.474  1.00 10.00      B   
ATOM   1084  CB  THR    56      -8.994 -13.753  -5.021  1.00 10.00      B   
ATOM   1085  OG1 THR    56      -9.176 -13.771  -6.445  1.00 10.00      B   
ATOM   1086  HG1 THR    56     -10.120 -13.799  -6.647  1.00 10.00      B   
ATOM   1087  CG2 THR    56      -9.842 -14.846  -4.389  1.00 10.00      B   
ATOM   1088  C   THR    56      -8.282 -11.867  -3.555  1.00 10.00      B   
ATOM   1089  O   THR    56      -8.013 -12.451  -2.508  1.00 10.00      B   
ATOM   1090  N   LEU    57      -7.644 -10.780  -3.956  1.00 10.00      B   
ATOM   1091  HN  LEU    57      -7.907 -10.353  -4.799  1.00 10.00      B   
ATOM   1092  CA  LEU    57      -6.566 -10.205  -3.179  1.00 10.00      B   
ATOM   1093  CB  LEU    57      -5.376  -9.888  -4.086  1.00 10.00      B   
ATOM   1094  CG  LEU    57      -4.111  -9.384  -3.394  1.00 10.00      B   
ATOM   1095  CD1 LEU    57      -3.630 -10.388  -2.357  1.00 10.00      B   
ATOM   1096  CD2 LEU    57      -3.023  -9.099  -4.418  1.00 10.00      B   
ATOM   1097  C   LEU    57      -7.025  -8.953  -2.442  1.00 10.00      B   
ATOM   1098  O   LEU    57      -6.925  -8.874  -1.218  1.00 10.00      B   
ATOM   1099  N   ALA    58      -7.550  -7.991  -3.191  1.00 10.00      B   
ATOM   1100  HN  ALA    58      -7.634  -8.134  -4.161  1.00 10.00      B   
ATOM   1101  CA  ALA    58      -8.005  -6.730  -2.618  1.00 10.00      B   
ATOM   1102  CB  ALA    58      -8.422  -5.763  -3.714  1.00 10.00      B   
ATOM   1103  C   ALA    58      -9.132  -6.917  -1.602  1.00 10.00      B   
ATOM   1104  O   ALA    58      -9.014  -6.491  -0.451  1.00 10.00      B   
ATOM   1105  N   GLU    59     -10.218  -7.562  -2.028  1.00 10.00      B   
ATOM   1106  HN  GLU    59     -10.245  -7.894  -2.951  1.00 10.00      B   
ATOM   1107  CA  GLU    59     -11.369  -7.788  -1.156  1.00 10.00      B   
ATOM   1108  CB  GLU    59     -12.497  -8.498  -1.906  1.00 10.00      B   
ATOM   1109  CG  GLU    59     -13.272  -7.597  -2.851  1.00 10.00      B   
ATOM   1110  CD  GLU    59     -14.558  -8.230  -3.345  1.00 10.00      B   
ATOM   1111  OE1 GLU    59     -14.664  -8.509  -4.559  1.00 10.00      B   
ATOM   1112  OE2 GLU    59     -15.475  -8.444  -2.525  1.00 10.00      B   
ATOM   1113  C   GLU    59     -10.992  -8.558   0.107  1.00 10.00      B   
ATOM   1114  O   GLU    59     -11.377  -8.175   1.215  1.00 10.00      B   
ATOM   1115  N   SER    60     -10.224  -9.629  -0.059  1.00 10.00      B   
ATOM   1116  HN  SER    60      -9.935  -9.878  -0.962  1.00 10.00      B   
ATOM   1117  CA  SER    60      -9.801 -10.439   1.075  1.00 10.00      B   
ATOM   1118  CB  SER    60      -9.107 -11.717   0.605  1.00 10.00      B   
ATOM   1119  OG  SER    60      -9.939 -12.442  -0.286  1.00 10.00      B   
ATOM   1120  HG  SER    60     -10.763 -11.958  -0.423  1.00 10.00      B   
ATOM   1121  C   SER    60      -8.907  -9.637   2.020  1.00 10.00      B   
ATOM   1122  O   SER    60      -8.999  -9.776   3.237  1.00 10.00      B   
ATOM   1123  N   PHE    61      -8.063  -8.780   1.454  1.00 10.00      B   
ATOM   1124  HN  PHE    61      -8.034  -8.709   0.474  1.00 10.00      B   
ATOM   1125  CA  PHE    61      -7.169  -7.949   2.250  1.00 10.00      B   
ATOM   1126  CB  PHE    61      -6.270  -7.116   1.334  1.00 10.00      B   
ATOM   1127  CG  PHE    61      -5.236  -6.301   2.056  1.00 10.00      B   
ATOM   1128  CD1 PHE    61      -4.109  -6.901   2.590  1.00 10.00      B   
ATOM   1129  CD2 PHE    61      -5.386  -4.930   2.186  1.00 10.00      B   
ATOM   1130  CE1 PHE    61      -3.152  -6.148   3.245  1.00 10.00      B   
ATOM   1131  CE2 PHE    61      -4.435  -4.173   2.839  1.00 10.00      B   
ATOM   1132  CZ  PHE    61      -3.315  -4.782   3.366  1.00 10.00      B   
ATOM   1133  C   PHE    61      -7.974  -7.040   3.173  1.00 10.00      B   
ATOM   1134  O   PHE    61      -7.607  -6.825   4.330  1.00 10.00      B   
ATOM   1135  N   ILE    62      -9.076  -6.516   2.652  1.00 10.00      B   
ATOM   1136  HN  ILE    62      -9.305  -6.721   1.718  1.00 10.00      B   
ATOM   1137  CA  ILE    62      -9.952  -5.640   3.423  1.00 10.00      B   
ATOM   1138  CB  ILE    62     -11.086  -5.064   2.545  1.00 10.00      B   
ATOM   1139  CG1 ILE    62     -10.507  -4.304   1.349  1.00 10.00      B   
ATOM   1140  CG2 ILE    62     -11.998  -4.163   3.364  1.00 10.00      B   
ATOM   1141  CD1 ILE    62     -11.535  -3.933   0.301  1.00 10.00      B   
ATOM   1142  C   ILE    62     -10.574  -6.412   4.584  1.00 10.00      B   
ATOM   1143  O   ILE    62     -10.584  -5.944   5.723  1.00 10.00      B   
ATOM   1144  N   ALA    63     -11.068  -7.609   4.281  1.00 10.00      B   
ATOM   1145  HN  ALA    63     -11.008  -7.925   3.353  1.00 10.00      B   
ATOM   1146  CA  ALA    63     -11.705  -8.462   5.278  1.00 10.00      B   
ATOM   1147  CB  ALA    63     -12.273  -9.715   4.626  1.00 10.00      B   
ATOM   1148  C   ALA    63     -10.755  -8.830   6.415  1.00 10.00      B   
ATOM   1149  O   ALA    63     -11.174  -8.941   7.568  1.00 10.00      B   
ATOM   1150  N   VAL    64      -9.479  -9.015   6.088  1.00 10.00      B   
ATOM   1151  HN  VAL    64      -9.205  -8.916   5.150  1.00 10.00      B   
ATOM   1152  CA  VAL    64      -8.476  -9.374   7.089  1.00 10.00      B   
ATOM   1153  CB  VAL    64      -7.205  -9.978   6.443  1.00 10.00      B   
ATOM   1154  CG1 VAL    64      -6.167 -10.326   7.501  1.00 10.00      B   
ATOM   1155  CG2 VAL    64      -7.561 -11.216   5.632  1.00 10.00      B   
ATOM   1156  C   VAL    64      -8.103  -8.172   7.958  1.00 10.00      B   
ATOM   1157  O   VAL    64      -7.864  -8.313   9.160  1.00 10.00      B   
ATOM   1158  N   CYS    65      -8.064  -6.991   7.354  1.00 10.00      B   
ATOM   1159  HN  CYS    65      -8.270  -6.932   6.397  1.00 10.00      B   
ATOM   1160  CA  CYS    65      -7.717  -5.779   8.090  1.00 10.00      B   
ATOM   1161  CB  CYS    65      -7.268  -4.666   7.143  1.00 10.00      B   
ATOM   1162  SG  CYS    65      -5.872  -5.110   6.083  1.00 10.00      B   
ATOM   1163  HG  CYS    65      -6.344  -5.859   5.093  1.00 10.00      B   
ATOM   1164  C   CYS    65      -8.871  -5.309   8.972  1.00 10.00      B   
ATOM   1165  O   CYS    65      -8.658  -4.845  10.093  1.00 10.00      B   
ATOM   1166  N   GLY    66     -10.088  -5.425   8.464  1.00 10.00      B   
ATOM   1167  HN  GLY    66     -10.204  -5.776   7.552  1.00 10.00      B   
ATOM   1168  CA  GLY    66     -11.246  -5.020   9.233  1.00 10.00      B   
ATOM   1169  C   GLY    66     -12.101  -4.006   8.507  1.00 10.00      B   
ATOM   1170  O   GLY    66     -11.743  -3.532   7.430  1.00 10.00      B   
ATOM   1171  N   GLU    67     -13.229  -3.668   9.106  1.00 10.00      B   
ATOM   1172  HN  GLU    67     -13.455  -4.084   9.975  1.00 10.00      B   
ATOM   1173  CA  GLU    67     -14.158  -2.709   8.530  1.00 10.00      B   
ATOM   1174  CB  GLU    67     -15.596  -3.071   8.918  1.00 10.00      B   
ATOM   1175  CG  GLU    67     -15.868  -3.039  10.417  1.00 10.00      B   
ATOM   1176  CD  GLU    67     -15.484  -4.324  11.122  1.00 10.00      B   
ATOM   1177  OE1 GLU    67     -14.275  -4.543  11.355  1.00 10.00      B   
ATOM   1178  OE2 GLU    67     -16.391  -5.116  11.449  1.00 10.00      B   
ATOM   1179  C   GLU    67     -13.843  -1.293   8.995  1.00 10.00      B   
ATOM   1180  O   GLU    67     -14.539  -0.343   8.643  1.00 10.00      B   
ATOM   1181  N   GLN    68     -12.783  -1.157   9.781  1.00 10.00      B   
ATOM   1182  HN  GLN    68     -12.259  -1.953  10.023  1.00 10.00      B   
ATOM   1183  CA  GLN    68     -12.378   0.145  10.297  1.00 10.00      B   
ATOM   1184  CB  GLN    68     -11.573  -0.019  11.587  1.00 10.00      B   
ATOM   1185  CG  GLN    68     -12.375  -0.568  12.757  1.00 10.00      B   
ATOM   1186  CD  GLN    68     -13.469   0.378  13.209  1.00 10.00      B   
ATOM   1187  OE1 GLN    68     -13.236   1.268  14.025  1.00 10.00      B   
ATOM   1188  NE2 GLN    68     -14.667   0.189  12.685  1.00 10.00      B   
ATOM   1189 HE21 GLN    68     -14.783  -0.538  12.041  1.00 10.00      B   
ATOM   1190 HE22 GLN    68     -15.396   0.779  12.973  1.00 10.00      B   
ATOM   1191  C   GLN    68     -11.571   0.928   9.265  1.00 10.00      B   
ATOM   1192  O   GLN    68     -11.045   2.005   9.556  1.00 10.00      B   
ATOM   1193  N   LEU    69     -11.473   0.380   8.063  1.00 10.00      B   
ATOM   1194  HN  LEU    69     -11.917  -0.476   7.893  1.00 10.00      B   
ATOM   1195  CA  LEU    69     -10.732   1.024   6.989  1.00 10.00      B   
ATOM   1196  CB  LEU    69     -10.408   0.021   5.882  1.00 10.00      B   
ATOM   1197  CG  LEU    69      -9.539  -1.169   6.301  1.00 10.00      B   
ATOM   1198  CD1 LEU    69      -9.462  -2.193   5.185  1.00 10.00      B   
ATOM   1199  CD2 LEU    69      -8.144  -0.706   6.699  1.00 10.00      B   
ATOM   1200  C   LEU    69     -11.506   2.218   6.440  1.00 10.00      B   
ATOM   1201  O   LEU    69     -12.701   2.118   6.148  1.00 10.00      B   
ATOM   1202  N   ASP    70     -10.816   3.341   6.309  1.00 10.00      B   
ATOM   1203  HN  ASP    70      -9.863   3.338   6.542  1.00 10.00      B   
ATOM   1204  CA  ASP    70     -11.415   4.577   5.820  1.00 10.00      B   
ATOM   1205  CB  ASP    70     -10.490   5.757   6.145  1.00 10.00      B   
ATOM   1206  CG  ASP    70     -11.192   7.095   6.099  1.00 10.00      B   
ATOM   1207  OD1 ASP    70     -12.437   7.116   6.177  1.00 10.00      B   
ATOM   1208  OD2 ASP    70     -10.498   8.131   5.988  1.00 10.00      B   
ATOM   1209  C   ASP    70     -11.668   4.504   4.314  1.00 10.00      B   
ATOM   1210  O   ASP    70     -11.179   3.592   3.645  1.00 10.00      B   
ATOM   1211  N   GLU    71     -12.427   5.469   3.793  1.00 10.00      B   
ATOM   1212  HN  GLU    71     -12.782   6.165   4.392  1.00 10.00      B   
ATOM   1213  CA  GLU    71     -12.748   5.527   2.366  1.00 10.00      B   
ATOM   1214  CB  GLU    71     -13.532   6.801   2.039  1.00 10.00      B   
ATOM   1215  CG  GLU    71     -14.941   6.840   2.605  1.00 10.00      B   
ATOM   1216  CD  GLU    71     -15.688   8.085   2.177  1.00 10.00      B   
ATOM   1217  OE1 GLU    71     -15.766   9.041   2.977  1.00 10.00      B   
ATOM   1218  OE2 GLU    71     -16.188   8.121   1.030  1.00 10.00      B   
ATOM   1219  C   GLU    71     -11.486   5.476   1.515  1.00 10.00      B   
ATOM   1220  O   GLU    71     -11.303   4.562   0.710  1.00 10.00      B   
ATOM   1221  N   ASN    72     -10.607   6.452   1.717  1.00 10.00      B   
ATOM   1222  HN  ASN    72     -10.812   7.149   2.378  1.00 10.00      B   
ATOM   1223  CA  ASN    72      -9.350   6.525   0.977  1.00 10.00      B   
ATOM   1224  CB  ASN    72      -8.557   7.770   1.380  1.00 10.00      B   
ATOM   1225  CG  ASN    72      -8.861   8.979   0.515  1.00 10.00      B   
ATOM   1226  OD1 ASN    72     -10.014   9.397   0.386  1.00 10.00      B   
ATOM   1227  ND2 ASN    72      -7.830   9.541  -0.098  1.00 10.00      B   
ATOM   1228 HD21 ASN    72      -6.940   9.145   0.032  1.00 10.00      B   
ATOM   1229 HD22 ASN    72      -7.998  10.334  -0.652  1.00 10.00      B   
ATOM   1230  C   ASN    72      -8.504   5.280   1.219  1.00 10.00      B   
ATOM   1231  O   ASN    72      -7.723   4.871   0.362  1.00 10.00      B   
ATOM   1232  N   GLY    73      -8.677   4.683   2.393  1.00 10.00      B   
ATOM   1233  HN  GLY    73      -9.323   5.055   3.026  1.00 10.00      B   
ATOM   1234  CA  GLY    73      -7.936   3.487   2.743  1.00 10.00      B   
ATOM   1235  C   GLY    73      -8.340   2.305   1.890  1.00 10.00      B   
ATOM   1236  O   GLY    73      -7.486   1.611   1.336  1.00 10.00      B   
ATOM   1237  N   GLN    74      -9.646   2.085   1.768  1.00 10.00      B   
ATOM   1238  HN  GLN    74     -10.278   2.682   2.232  1.00 10.00      B   
ATOM   1239  CA  GLN    74     -10.172   0.983   0.965  1.00 10.00      B   
ATOM   1240  CB  GLN    74     -11.690   0.881   1.126  1.00 10.00      B   
ATOM   1241  CG  GLN    74     -12.147   0.629   2.553  1.00 10.00      B   
ATOM   1242  CD  GLN    74     -13.657   0.636   2.695  1.00 10.00      B   
ATOM   1243  OE1 GLN    74     -14.385   0.240   1.782  1.00 10.00      B   
ATOM   1244  NE2 GLN    74     -14.138   1.090   3.842  1.00 10.00      B   
ATOM   1245 HE21 GLN    74     -13.500   1.392   4.527  1.00 10.00      B   
ATOM   1246 HE22 GLN    74     -15.111   1.110   3.963  1.00 10.00      B   
ATOM   1247  C   GLN    74      -9.818   1.183  -0.503  1.00 10.00      B   
ATOM   1248  O   GLN    74      -9.534   0.226  -1.226  1.00 10.00      B   
ATOM   1249  N   ASN    75      -9.842   2.440  -0.931  1.00 10.00      B   
ATOM   1250  HN  ASN    75     -10.101   3.150  -0.305  1.00 10.00      B   
ATOM   1251  CA  ASN    75      -9.511   2.797  -2.304  1.00 10.00      B   
ATOM   1252  CB  ASN    75      -9.779   4.287  -2.546  1.00 10.00      B   
ATOM   1253  CG  ASN    75     -11.254   4.641  -2.592  1.00 10.00      B   
ATOM   1254  OD1 ASN    75     -12.108   3.881  -2.134  1.00 10.00      B   
ATOM   1255  ND2 ASN    75     -11.560   5.808  -3.132  1.00 10.00      B   
ATOM   1256 HD21 ASN    75     -10.829   6.371  -3.467  1.00 10.00      B   
ATOM   1257 HD22 ASN    75     -12.507   6.069  -3.163  1.00 10.00      B   
ATOM   1258  C   ASN    75      -8.042   2.503  -2.571  1.00 10.00      B   
ATOM   1259  O   ASN    75      -7.687   1.925  -3.595  1.00 10.00      B   
ATOM   1260  N   LEU    76      -7.199   2.886  -1.617  1.00 10.00      B   
ATOM   1261  HN  LEU    76      -7.561   3.326  -0.815  1.00 10.00      B   
ATOM   1262  CA  LEU    76      -5.756   2.690  -1.717  1.00 10.00      B   
ATOM   1263  CB  LEU    76      -5.065   3.337  -0.514  1.00 10.00      B   
ATOM   1264  CG  LEU    76      -3.653   3.869  -0.748  1.00 10.00      B   
ATOM   1265  CD1 LEU    76      -3.656   4.884  -1.877  1.00 10.00      B   
ATOM   1266  CD2 LEU    76      -3.099   4.486   0.528  1.00 10.00      B   
ATOM   1267  C   LEU    76      -5.391   1.209  -1.798  1.00 10.00      B   
ATOM   1268  O   LEU    76      -4.368   0.839  -2.378  1.00 10.00      B   
ATOM   1269  N   ILE    77      -6.226   0.367  -1.211  1.00 10.00      B   
ATOM   1270  HN  ILE    77      -7.018   0.723  -0.748  1.00 10.00      B   
ATOM   1271  CA  ILE    77      -5.994  -1.072  -1.225  1.00 10.00      B   
ATOM   1272  CB  ILE    77      -7.009  -1.819  -0.333  1.00 10.00      B   
ATOM   1273  CG1 ILE    77      -6.748  -1.489   1.138  1.00 10.00      B   
ATOM   1274  CG2 ILE    77      -6.939  -3.325  -0.564  1.00 10.00      B   
ATOM   1275  CD1 ILE    77      -7.855  -1.922   2.071  1.00 10.00      B   
ATOM   1276  C   ILE    77      -6.064  -1.613  -2.649  1.00 10.00      B   
ATOM   1277  O   ILE    77      -5.184  -2.361  -3.084  1.00 10.00      B   
ATOM   1278  N   ARG    78      -7.097  -1.208  -3.382  1.00 10.00      B   
ATOM   1279  HN  ARG    78      -7.751  -0.587  -2.991  1.00 10.00      B   
ATOM   1280  CA  ARG    78      -7.275  -1.663  -4.754  1.00 10.00      B   
ATOM   1281  CB  ARG    78      -8.642  -1.248  -5.322  1.00 10.00      B   
ATOM   1282  CG  ARG    78      -8.667   0.113  -6.004  1.00 10.00      B   
ATOM   1283  CD  ARG    78      -9.831   0.236  -6.977  1.00 10.00      B   
ATOM   1284  NE  ARG    78      -9.844  -0.837  -7.972  1.00 10.00      B   
ATOM   1285  HE  ARG    78     -10.436  -1.610  -7.791  1.00 10.00      B   
ATOM   1286  CZ  ARG    78      -9.120  -0.836  -9.091  1.00 10.00      B   
ATOM   1287  NH1 ARG    78      -8.312   0.175  -9.372  1.00 10.00      B   
ATOM   1288 HH11 ARG    78      -8.238   0.986  -8.724  1.00 10.00      B   
ATOM   1289 HH12 ARG    78      -7.744   0.161 -10.252  1.00 10.00      B   
ATOM   1290  NH2 ARG    78      -9.214  -1.845  -9.944  1.00 10.00      B   
ATOM   1291 HH21 ARG    78      -8.643  -1.844 -10.820  1.00 10.00      B   
ATOM   1292 HH22 ARG    78      -9.859  -2.644  -9.747  1.00 10.00      B   
ATOM   1293  C   ARG    78      -6.136  -1.178  -5.646  1.00 10.00      B   
ATOM   1294  O   ARG    78      -5.782  -1.835  -6.619  1.00 10.00      B   
ATOM   1295  N   VAL    79      -5.554  -0.037  -5.291  1.00 10.00      B   
ATOM   1296  HN  VAL    79      -5.877   0.436  -4.493  1.00 10.00      B   
ATOM   1297  CA  VAL    79      -4.452   0.536  -6.060  1.00 10.00      B   
ATOM   1298  CB  VAL    79      -4.084   1.948  -5.555  1.00 10.00      B   
ATOM   1299  CG1 VAL    79      -3.016   2.586  -6.435  1.00 10.00      B   
ATOM   1300  CG2 VAL    79      -5.314   2.832  -5.477  1.00 10.00      B   
ATOM   1301  C   VAL    79      -3.219  -0.366  -5.990  1.00 10.00      B   
ATOM   1302  O   VAL    79      -2.520  -0.566  -6.986  1.00 10.00      B   
ATOM   1303  N   MET    80      -2.965  -0.920  -4.812  1.00 10.00      B   
ATOM   1304  HN  MET    80      -3.559  -0.724  -4.053  1.00 10.00      B   
ATOM   1305  CA  MET    80      -1.822  -1.803  -4.616  1.00 10.00      B   
ATOM   1306  CB  MET    80      -1.489  -1.935  -3.129  1.00 10.00      B   
ATOM   1307  CG  MET    80      -0.930  -0.670  -2.502  1.00 10.00      B   
ATOM   1308  SD  MET    80      -0.297  -0.938  -0.835  1.00 10.00      B   
ATOM   1309  CE  MET    80       1.138  -1.958  -1.171  1.00 10.00      B   
ATOM   1310  C   MET    80      -2.087  -3.180  -5.211  1.00 10.00      B   
ATOM   1311  O   MET    80      -1.194  -3.806  -5.786  1.00 10.00      B   
ATOM   1312  N   ALA    81      -3.324  -3.641  -5.080  1.00 10.00      B   
ATOM   1313  HN  ALA    81      -3.993  -3.086  -4.622  1.00 10.00      B   
ATOM   1314  CA  ALA    81      -3.719  -4.948  -5.590  1.00 10.00      B   
ATOM   1315  CB  ALA    81      -5.054  -5.372  -5.001  1.00 10.00      B   
ATOM   1316  C   ALA    81      -3.772  -4.970  -7.116  1.00 10.00      B   
ATOM   1317  O   ALA    81      -3.299  -5.919  -7.744  1.00 10.00      B   
ATOM   1318  N   GLU    82      -4.337  -3.921  -7.706  1.00 10.00      B   
ATOM   1319  HN  GLU    82      -4.694  -3.191  -7.149  1.00 10.00      B   
ATOM   1320  CA  GLU    82      -4.454  -3.825  -9.159  1.00 10.00      B   
ATOM   1321  CB  GLU    82      -5.241  -2.571  -9.554  1.00 10.00      B   
ATOM   1322  CG  GLU    82      -5.497  -2.440 -11.046  1.00 10.00      B   
ATOM   1323  CD  GLU    82      -5.955  -1.053 -11.439  1.00 10.00      B   
ATOM   1324  OE1 GLU    82      -7.172  -0.858 -11.647  1.00 10.00      B   
ATOM   1325  OE2 GLU    82      -5.100  -0.148 -11.546  1.00 10.00      B   
ATOM   1326  C   GLU    82      -3.082  -3.804  -9.821  1.00 10.00      B   
ATOM   1327  O   GLU    82      -2.878  -4.410 -10.875  1.00 10.00      B   
ATOM   1328  N   ASN    83      -2.139  -3.115  -9.183  1.00 10.00      B   
ATOM   1329  HN  ASN    83      -2.364  -2.664  -8.343  1.00 10.00      B   
ATOM   1330  CA  ASN    83      -0.781  -3.006  -9.705  1.00 10.00      B   
ATOM   1331  CB  ASN    83      -0.071  -1.788  -9.107  1.00 10.00      B   
ATOM   1332  CG  ASN    83       0.616  -0.934 -10.159  1.00 10.00      B   
ATOM   1333  OD1 ASN    83       0.978  -1.415 -11.230  1.00 10.00      B   
ATOM   1334  ND2 ASN    83       0.807   0.341  -9.859  1.00 10.00      B   
ATOM   1335 HD21 ASN    83       0.504   0.664  -8.977  1.00 10.00      B   
ATOM   1336 HD22 ASN    83       1.236   0.915 -10.529  1.00 10.00      B   
ATOM   1337  C   ASN    83       0.023  -4.271  -9.424  1.00 10.00      B   
ATOM   1338  O   ASN    83       1.142  -4.428  -9.918  1.00 10.00      B   
ATOM   1339  N   GLY    84      -0.561  -5.172  -8.640  1.00 10.00      B   
ATOM   1340  HN  GLY    84      -1.466  -4.998  -8.303  1.00 10.00      B   
ATOM   1341  CA  GLY    84       0.104  -6.412  -8.295  1.00 10.00      B   
ATOM   1342  C   GLY    84       1.331  -6.172  -7.444  1.00 10.00      B   
ATOM   1343  O   GLY    84       2.345  -6.852  -7.591  1.00 10.00      B   
ATOM   1344  N   ARG    85       1.242  -5.199  -6.549  1.00 10.00      B   
ATOM   1345  HN  ARG    85       0.400  -4.698  -6.467  1.00 10.00      B   
ATOM   1346  CA  ARG    85       2.356  -4.862  -5.681  1.00 10.00      B   
ATOM   1347  CB  ARG    85       2.989  -3.540  -6.128  1.00 10.00      B   
ATOM   1348  CG  ARG    85       3.639  -3.591  -7.504  1.00 10.00      B   
ATOM   1349  CD  ARG    85       5.041  -4.179  -7.440  1.00 10.00      B   
ATOM   1350  NE  ARG    85       5.086  -5.588  -7.840  1.00 10.00      B   
ATOM   1351  HE  ARG    85       4.423  -6.196  -7.436  1.00 10.00      B   
ATOM   1352  CZ  ARG    85       5.956  -6.080  -8.724  1.00 10.00      B   
ATOM   1353  NH1 ARG    85       6.843  -5.284  -9.307  1.00 10.00      B   
ATOM   1354 HH11 ARG    85       6.868  -4.266  -9.080  1.00 10.00      B   
ATOM   1355 HH12 ARG    85       7.522  -5.672  -9.997  1.00 10.00      B   
ATOM   1356  NH2 ARG    85       5.957  -7.374  -9.008  1.00 10.00      B   
ATOM   1357 HH21 ARG    85       6.635  -7.757  -9.701  1.00 10.00      B   
ATOM   1358 HH22 ARG    85       5.281  -8.015  -8.536  1.00 10.00      B   
ATOM   1359  C   ARG    85       1.896  -4.758  -4.234  1.00 10.00      B   
ATOM   1360  O   ARG    85       2.455  -3.994  -3.450  1.00 10.00      B   
ATOM   1361  N   LEU    86       0.883  -5.537  -3.876  1.00 10.00      B   
ATOM   1362  HN  LEU    86       0.483  -6.144  -4.540  1.00 10.00      B   
ATOM   1363  CA  LEU    86       0.359  -5.520  -2.512  1.00 10.00      B   
ATOM   1364  CB  LEU    86      -1.011  -6.204  -2.439  1.00 10.00      B   
ATOM   1365  CG  LEU    86      -1.761  -6.095  -1.104  1.00 10.00      B   
ATOM   1366  CD1 LEU    86      -1.975  -4.639  -0.721  1.00 10.00      B   
ATOM   1367  CD2 LEU    86      -3.092  -6.824  -1.175  1.00 10.00      B   
ATOM   1368  C   LEU    86       1.343  -6.176  -1.549  1.00 10.00      B   
ATOM   1369  O   LEU    86       1.323  -5.925  -0.347  1.00 10.00      B   
ATOM   1370  N   ASN    87       2.220  -7.005  -2.097  1.00 10.00      B   
ATOM   1371  HN  ASN    87       2.190  -7.156  -3.067  1.00 10.00      B   
ATOM   1372  CA  ASN    87       3.228  -7.697  -1.303  1.00 10.00      B   
ATOM   1373  CB  ASN    87       3.761  -8.925  -2.049  1.00 10.00      B   
ATOM   1374  CG  ASN    87       4.483  -8.575  -3.342  1.00 10.00      B   
ATOM   1375  OD1 ASN    87       4.054  -7.696  -4.097  1.00 10.00      B   
ATOM   1376  ND2 ASN    87       5.581  -9.261  -3.611  1.00 10.00      B   
ATOM   1377 HD21 ASN    87       5.867  -9.949  -2.970  1.00 10.00      B   
ATOM   1378 HD22 ASN    87       6.062  -9.059  -4.439  1.00 10.00      B   
ATOM   1379  C   ASN    87       4.379  -6.759  -0.948  1.00 10.00      B   
ATOM   1380  O   ASN    87       5.257  -7.106  -0.161  1.00 10.00      B   
ATOM   1381  N   ALA    88       4.360  -5.559  -1.520  1.00 10.00      B   
ATOM   1382  HN  ALA    88       3.624  -5.329  -2.124  1.00 10.00      B   
ATOM   1383  CA  ALA    88       5.404  -4.573  -1.267  1.00 10.00      B   
ATOM   1384  CB  ALA    88       5.624  -3.702  -2.495  1.00 10.00      B   
ATOM   1385  C   ALA    88       5.069  -3.712  -0.049  1.00 10.00      B   
ATOM   1386  O   ALA    88       5.562  -2.591   0.089  1.00 10.00      B   
ATOM   1387  N   LEU    89       4.230  -4.245   0.833  1.00 10.00      B   
ATOM   1388  HN  LEU    89       3.868  -5.140   0.666  1.00 10.00      B   
ATOM   1389  CA  LEU    89       3.834  -3.535   2.045  1.00 10.00      B   
ATOM   1390  CB  LEU    89       2.759  -4.294   2.828  1.00 10.00      B   
ATOM   1391  CG  LEU    89       1.327  -4.127   2.322  1.00 10.00      B   
ATOM   1392  CD1 LEU    89       0.427  -5.210   2.892  1.00 10.00      B   
ATOM   1393  CD2 LEU    89       0.789  -2.748   2.676  1.00 10.00      B   
ATOM   1394  C   LEU    89       5.030  -3.169   2.932  1.00 10.00      B   
ATOM   1395  O   LEU    89       5.169  -2.009   3.316  1.00 10.00      B   
ATOM   1396  N   PRO    90       5.910  -4.139   3.281  1.00 10.00      B   
ATOM   1397  CA  PRO    90       7.093  -3.848   4.109  1.00 10.00      B   
ATOM   1398  CB  PRO    90       7.805  -5.199   4.214  1.00 10.00      B   
ATOM   1399  CG  PRO    90       6.743  -6.207   3.942  1.00 10.00      B   
ATOM   1400  CD  PRO    90       5.828  -5.573   2.938  1.00 10.00      B   
ATOM   1401  C   PRO    90       7.998  -2.826   3.428  1.00 10.00      B   
ATOM   1402  O   PRO    90       8.617  -1.990   4.087  1.00 10.00      B   
ATOM   1403  N   ASP    91       8.054  -2.903   2.101  1.00 10.00      B   
ATOM   1404  HN  ASP    91       7.552  -3.612   1.645  1.00 10.00      B   
ATOM   1405  CA  ASP    91       8.854  -1.984   1.297  1.00 10.00      B   
ATOM   1406  CB  ASP    91       8.726  -2.331  -0.193  1.00 10.00      B   
ATOM   1407  CG  ASP    91       9.230  -3.718  -0.551  1.00 10.00      B   
ATOM   1408  OD1 ASP    91       8.970  -4.676   0.214  1.00 10.00      B   
ATOM   1409  OD2 ASP    91       9.868  -3.860  -1.613  1.00 10.00      B   
ATOM   1410  C   ASP    91       8.357  -0.563   1.519  1.00 10.00      B   
ATOM   1411  O   ASP    91       9.142   0.360   1.755  1.00 10.00      B   
ATOM   1412  N   VAL    92       7.038  -0.406   1.447  1.00 10.00      B   
ATOM   1413  HN  VAL    92       6.479  -1.191   1.246  1.00 10.00      B   
ATOM   1414  CA  VAL    92       6.394   0.883   1.654  1.00 10.00      B   
ATOM   1415  CB  VAL    92       4.883   0.809   1.331  1.00 10.00      B   
ATOM   1416  CG1 VAL    92       4.176   2.097   1.725  1.00 10.00      B   
ATOM   1417  CG2 VAL    92       4.671   0.528  -0.148  1.00 10.00      B   
ATOM   1418  C   VAL    92       6.590   1.329   3.102  1.00 10.00      B   
ATOM   1419  O   VAL    92       6.859   2.497   3.371  1.00 10.00      B   
ATOM   1420  N   LEU    93       6.471   0.379   4.025  1.00 10.00      B   
ATOM   1421  HN  LEU    93       6.252  -0.536   3.739  1.00 10.00      B   
ATOM   1422  CA  LEU    93       6.641   0.657   5.449  1.00 10.00      B   
ATOM   1423  CB  LEU    93       6.411  -0.612   6.274  1.00 10.00      B   
ATOM   1424  CG  LEU    93       6.629  -0.496   7.788  1.00 10.00      B   
ATOM   1425  CD1 LEU    93       5.594   0.422   8.424  1.00 10.00      B   
ATOM   1426  CD2 LEU    93       6.607  -1.871   8.440  1.00 10.00      B   
ATOM   1427  C   LEU    93       8.025   1.234   5.739  1.00 10.00      B   
ATOM   1428  O   LEU    93       8.148   2.267   6.395  1.00 10.00      B   
ATOM   1429  N   GLU    94       9.060   0.572   5.229  1.00 10.00      B   
ATOM   1430  HN  GLU    94       8.897  -0.248   4.710  1.00 10.00      B   
ATOM   1431  CA  GLU    94      10.432   1.024   5.429  1.00 10.00      B   
ATOM   1432  CB  GLU    94      11.423   0.042   4.798  1.00 10.00      B   
ATOM   1433  CG  GLU    94      12.873   0.295   5.183  1.00 10.00      B   
ATOM   1434  CD  GLU    94      13.817  -0.774   4.669  1.00 10.00      B   
ATOM   1435  OE1 GLU    94      14.026  -1.786   5.378  1.00 10.00      B   
ATOM   1436  OE2 GLU    94      14.370  -0.602   3.560  1.00 10.00      B   
ATOM   1437  C   GLU    94      10.629   2.431   4.862  1.00 10.00      B   
ATOM   1438  O   GLU    94      11.353   3.250   5.430  1.00 10.00      B   
ATOM   1439  N   GLN    95       9.969   2.706   3.746  1.00 10.00      B   
ATOM   1440  HN  GLN    95       9.405   2.010   3.342  1.00 10.00      B   
ATOM   1441  CA  GLN    95      10.053   4.011   3.106  1.00 10.00      B   
ATOM   1442  CB  GLN    95       9.443   3.936   1.708  1.00 10.00      B   
ATOM   1443  CG  GLN    95      10.066   4.870   0.684  1.00 10.00      B   
ATOM   1444  CD  GLN    95      11.356   4.319   0.108  1.00 10.00      B   
ATOM   1445  OE1 GLN    95      11.340   3.511  -0.818  1.00 10.00      B   
ATOM   1446  NE2 GLN    95      12.479   4.765   0.637  1.00 10.00      B   
ATOM   1447 HE21 GLN    95      12.422   5.426   1.360  1.00 10.00      B   
ATOM   1448 HE22 GLN    95      13.325   4.413   0.290  1.00 10.00      B   
ATOM   1449  C   GLN    95       9.304   5.046   3.943  1.00 10.00      B   
ATOM   1450  O   GLN    95       9.792   6.156   4.162  1.00 10.00      B   
ATOM   1451  N   PHE    96       8.126   4.656   4.419  1.00 10.00      B   
ATOM   1452  HN  PHE    96       7.807   3.749   4.206  1.00 10.00      B   
ATOM   1453  CA  PHE    96       7.280   5.517   5.238  1.00 10.00      B   
ATOM   1454  CB  PHE    96       5.980   4.785   5.592  1.00 10.00      B   
ATOM   1455  CG  PHE    96       4.919   5.655   6.205  1.00 10.00      B   
ATOM   1456  CD1 PHE    96       4.009   6.328   5.403  1.00 10.00      B   
ATOM   1457  CD2 PHE    96       4.821   5.791   7.582  1.00 10.00      B   
ATOM   1458  CE1 PHE    96       3.028   7.123   5.963  1.00 10.00      B   
ATOM   1459  CE2 PHE    96       3.843   6.587   8.147  1.00 10.00      B   
ATOM   1460  CZ  PHE    96       2.943   7.252   7.336  1.00 10.00      B   
ATOM   1461  C   PHE    96       8.004   5.946   6.511  1.00 10.00      B   
ATOM   1462  O   PHE    96       8.045   7.132   6.837  1.00 10.00      B   
ATOM   1463  N   ILE    97       8.576   4.973   7.221  1.00 10.00      B   
ATOM   1464  HN  ILE    97       8.493   4.043   6.907  1.00 10.00      B   
ATOM   1465  CA  ILE    97       9.312   5.247   8.456  1.00 10.00      B   
ATOM   1466  CB  ILE    97       9.876   3.951   9.085  1.00 10.00      B   
ATOM   1467  CG1 ILE    97       8.744   2.969   9.385  1.00 10.00      B   
ATOM   1468  CG2 ILE    97      10.655   4.266  10.358  1.00 10.00      B   
ATOM   1469  CD1 ILE    97       9.216   1.559   9.668  1.00 10.00      B   
ATOM   1470  C   ILE    97      10.457   6.214   8.173  1.00 10.00      B   
ATOM   1471  O   ILE    97      10.699   7.155   8.932  1.00 10.00      B   
ATOM   1472  N   HIS    98      11.143   5.983   7.062  1.00 10.00      B   
ATOM   1473  HN  HIS    98      10.896   5.218   6.497  1.00 10.00      B   
ATOM   1474  CA  HIS    98      12.254   6.830   6.661  1.00 10.00      B   
ATOM   1475  CB  HIS    98      12.907   6.275   5.390  1.00 10.00      B   
ATOM   1476  CG  HIS    98      14.233   6.891   5.053  1.00 10.00      B   
ATOM   1477  ND1 HIS    98      15.438   6.328   5.414  1.00 10.00      B   
ATOM   1478  HD1 HIS    98      15.552   5.491   5.914  1.00 10.00      B   
ATOM   1479  CD2 HIS    98      14.542   8.022   4.374  1.00 10.00      B   
ATOM   1480  CE1 HIS    98      16.429   7.085   4.977  1.00 10.00      B   
ATOM   1481  NE2 HIS    98      15.911   8.117   4.342  1.00 10.00      B   
ATOM   1482  HE2 HIS    98      16.428   8.838   3.919  1.00 10.00      B   
ATOM   1483  C   HIS    98      11.773   8.260   6.435  1.00 10.00      B   
ATOM   1484  O   HIS    98      12.386   9.211   6.913  1.00 10.00      B   
ATOM   1485  N   LEU    99      10.656   8.397   5.728  1.00 10.00      B   
ATOM   1486  HN  LEU    99      10.201   7.591   5.392  1.00 10.00      B   
ATOM   1487  CA  LEU    99      10.084   9.705   5.435  1.00 10.00      B   
ATOM   1488  CB  LEU    99       8.907   9.572   4.464  1.00 10.00      B   
ATOM   1489  CG  LEU    99       9.246   9.092   3.050  1.00 10.00      B   
ATOM   1490  CD1 LEU    99       7.979   8.891   2.233  1.00 10.00      B   
ATOM   1491  CD2 LEU    99      10.181  10.070   2.354  1.00 10.00      B   
ATOM   1492  C   LEU    99       9.643  10.415   6.710  1.00 10.00      B   
ATOM   1493  O   LEU    99       9.851  11.620   6.863  1.00 10.00      B   
ATOM   1494  N   ARG   100       9.045   9.665   7.627  1.00 10.00      B   
ATOM   1495  HN  ARG   100       8.908   8.706   7.449  1.00 10.00      B   
ATOM   1496  CA  ARG   100       8.581  10.231   8.887  1.00 10.00      B   
ATOM   1497  CB  ARG   100       7.754   9.217   9.678  1.00 10.00      B   
ATOM   1498  CG  ARG   100       6.719   9.849  10.596  1.00 10.00      B   
ATOM   1499  CD  ARG   100       6.561   9.053  11.877  1.00 10.00      B   
ATOM   1500  NE  ARG   100       7.725   9.200  12.754  1.00 10.00      B   
ATOM   1501  HE  ARG   100       8.203  10.064  12.731  1.00 10.00      B   
ATOM   1502  CZ  ARG   100       8.168   8.246  13.571  1.00 10.00      B   
ATOM   1503  NH1 ARG   100       7.558   7.071  13.625  1.00 10.00      B   
ATOM   1504 HH11 ARG   100       7.910   6.325  14.264  1.00 10.00      B   
ATOM   1505 HH12 ARG   100       6.724   6.886  13.027  1.00 10.00      B   
ATOM   1506  NH2 ARG   100       9.232   8.471  14.327  1.00 10.00      B   
ATOM   1507 HH21 ARG   100       9.584   7.730  14.972  1.00 10.00      B   
ATOM   1508 HH22 ARG   100       9.723   9.399  14.277  1.00 10.00      B   
ATOM   1509  C   ARG   100       9.760  10.723   9.719  1.00 10.00      B   
ATOM   1510  O   ARG   100       9.692  11.776  10.350  1.00 10.00      B   
ATOM   1511  N   ALA   101      10.848   9.963   9.705  1.00 10.00      B   
ATOM   1512  HN  ALA   101      10.845   9.130   9.184  1.00 10.00      B   
ATOM   1513  CA  ALA   101      12.042  10.332  10.449  1.00 10.00      B   
ATOM   1514  CB  ALA   101      13.052   9.194  10.438  1.00 10.00      B   
ATOM   1515  C   ALA   101      12.655  11.602   9.870  1.00 10.00      B   
ATOM   1516  O   ALA   101      13.107  12.477  10.607  1.00 10.00      B   
ATOM   1517  N   VAL   102      12.646  11.699   8.545  1.00 10.00      B   
ATOM   1518  HN  VAL   102      12.265  10.963   8.019  1.00 10.00      B   
ATOM   1519  CA  VAL   102      13.193  12.863   7.850  1.00 10.00      B   
ATOM   1520  CB  VAL   102      13.209  12.670   6.313  1.00 10.00      B   
ATOM   1521  CG1 VAL   102      13.671  13.939   5.611  1.00 10.00      B   
ATOM   1522  CG2 VAL   102      14.099  11.504   5.919  1.00 10.00      B   
ATOM   1523  C   VAL   102      12.404  14.130   8.188  1.00 10.00      B   
ATOM   1524  O   VAL   102      12.989  15.166   8.502  1.00 10.00      B   
ATOM   1525  N   SER   103      11.078  14.034   8.148  1.00 10.00      B   
ATOM   1526  HN  SER   103      10.667  13.170   7.929  1.00 10.00      B   
ATOM   1527  CA  SER   103      10.216  15.177   8.427  1.00 10.00      B   
ATOM   1528  CB  SER   103       8.760  14.853   8.091  1.00 10.00      B   
ATOM   1529  OG  SER   103       8.470  13.487   8.336  1.00 10.00      B   
ATOM   1530  HG  SER   103       8.742  12.959   7.573  1.00 10.00      B   
ATOM   1531  C   SER   103      10.356  15.677   9.865  1.00 10.00      B   
ATOM   1532  O   SER   103      10.137  16.858  10.143  1.00 10.00      B   
ATOM   1533  N   GLU   104      10.733  14.781  10.773  1.00 10.00      B   
ATOM   1534  HN  GLU   104      10.882  13.851  10.496  1.00 10.00      B   
ATOM   1535  CA  GLU   104      10.914  15.144  12.175  1.00 10.00      B   
ATOM   1536  CB  GLU   104      10.935  13.899  13.063  1.00 10.00      B   
ATOM   1537  CG  GLU   104       9.595  13.199  13.194  1.00 10.00      B   
ATOM   1538  CD  GLU   104       9.661  12.010  14.128  1.00 10.00      B   
ATOM   1539  OE1 GLU   104      10.058  10.912  13.680  1.00 10.00      B   
ATOM   1540  OE2 GLU   104       9.339  12.167  15.323  1.00 10.00      B   
ATOM   1541  C   GLU   104      12.207  15.936  12.370  1.00 10.00      B   
ATOM   1542  O   GLU   104      12.466  16.467  13.450  1.00 10.00      B   
ATOM   1543  N   ALA   105      13.017  16.001  11.319  1.00 10.00      B   
ATOM   1544  HN  ALA   105      12.751  15.559  10.483  1.00 10.00      B   
ATOM   1545  CA  ALA   105      14.283  16.714  11.368  1.00 10.00      B   
ATOM   1546  CB  ALA   105      15.427  15.760  11.058  1.00 10.00      B   
ATOM   1547  C   ALA   105      14.293  17.878  10.385  1.00 10.00      B   
ATOM   1548  O   ALA   105      14.619  19.010  10.748  1.00 10.00      B   
ATOM   1549  N   THR   106      13.936  17.596   9.143  1.00 10.00      B   
ATOM   1550  HN  THR   106      13.666  16.675   8.915  1.00 10.00      B   
ATOM   1551  CB  THR   106      15.119  18.442   7.159  1.00 10.00      B   
ATOM   1552  OG1 THR   106      16.240  17.942   7.906  1.00 10.00      B   
ATOM   1553  HG1 THR   106      16.231  18.327   8.790  1.00 10.00      B   
ATOM   1554  CG2 THR   106      15.493  19.775   6.529  1.00 10.00      B   
ATOM   1555  CA  THR   106      13.913  18.608   8.104  1.00 10.00      B   
ATOM   1556  C   THR   106      12.625  18.500   7.295  1.00 10.00      B   
ATOM   1557  O   THR   106      12.487  17.531   6.518  1.00 10.00      B   
ATOM   1558  OXT THR   106      11.754  19.384   7.437  1.00 10.00      B   
END
