# Supplementary material for: Large-scale discovery of protein interactions at residue resolution using co-evolution calculated from genomic sequences
Source: Nat Commun. 2021 Mar 2;12:1396. doi: 10.1038/s41467-021-21636-z (PMC7925567; doi:10.1038/s41467-021-21636-z)
Supplement: Supplementary file 13 — Supplementary Data 11 [file 41467_2021_21636_MOESM13_ESM.zip › supplementary_prediction/membrane127199_SECE_ATPD/models/haddock_top_6_haddock_32w.pdb]

REMARK FILENAME="haddock_32w.pdb0"
REMARK ===============================================================
REMARK HADDOCK run for haddock
REMARK initial structure: haddock_32.pdb
REMARK final NOE weights: unambig 50 amb: 50
REMARK ===============================================================
REMARK            total,bonds,angles,improper,dihe,vdw,elec,air,cdih,coup,rdcs,vean,dani,xpcs,rg
REMARK energies: 106.139, 0, 0, 0, 0, -31.924, -106.21, 244.273, 0, 0, 0, 0, 0, 0, 0
REMARK ===============================================================
REMARK            bonds,angles,impropers,dihe,air,cdih,coup,rdcs,vean,dani,xpcs
REMARK rms-dev.: 0,0,0,0,8.98222,0,0, 0, 0, 0, 0
REMARK ===============================================================
REMARK               air,cdih,coup,rdcs,vean,dani,xpcs
REMARK               >0.3,>5,>1,>0,>5,>0.2,>0.2
REMARK violations.: 3, 0, 0, 0, 0, 0, 0
REMARK ===============================================================
REMARK                        CVpartition#,violations,rms
REMARK AIRs cross-validation: 1, 0, NaN
REMARK ===============================================================
REMARK NCS energy: 0
REMARK ===============================================================
REMARK Symmetry energy: 0
REMARK ===============================================================
REMARK Desolvation energy: -30.6068
REMARK Internal energy free molecules: 16277.2
REMARK Internal energy complex: -5822.34
REMARK Binding energy: -22268.3
REMARK ===============================================================
REMARK buried surface area: 1419.85
REMARK ===============================================================
REMARK water - chain1: 0 0 0
REMARK water - chain2: 0 0 0
REMARK water - chain3: 0 0 0
REMARK water - chain4: 0 0 0
REMARK water - chain5: 0 0 0
REMARK water - chain6: 0 0 0
REMARK ===============================================================
REMARK water - water: 0 0 0
REMARK ===============================================================
REMARK DATE:05-Aug-2020  08:26:55       created by user: he47
REMARK VERSION:1.3
ATOM      1  CB  LEU    60      26.770   5.090  17.564  1.00 10.00      A   
ATOM      2  CG  LEU    60      27.462   4.117  18.520  1.00 10.00      A   
ATOM      3  CD1 LEU    60      26.433   3.305  19.293  1.00 10.00      A   
ATOM      4  CD2 LEU    60      28.402   3.200  17.756  1.00 10.00      A   
ATOM      5  C   LEU    60      26.878   6.691  15.642  1.00 10.00      A   
ATOM      6  O   LEU    60      26.529   6.111  14.613  1.00 10.00      A   
ATOM      7  N   LEU    60      28.463   6.903  17.541  1.00 10.00      A   
ATOM      8  HT1 LEU    60      27.824   7.468  18.136  1.00 10.00      A   
ATOM      9  HT2 LEU    60      29.014   7.545  16.938  1.00 10.00      A   
ATOM     10  HT3 LEU    60      29.118   6.381  18.155  1.00 10.00      A   
ATOM     11  CA  LEU    60      27.689   5.959  16.704  1.00 10.00      A   
ATOM     12  N   LEU    61      26.585   7.964  15.888  1.00 10.00      A   
ATOM     13  HN  LEU    61      26.893   8.377  16.723  1.00 10.00      A   
ATOM     14  CA  LEU    61      25.815   8.768  14.946  1.00 10.00      A   
ATOM     15  CB  LEU    61      25.466  10.128  15.555  1.00 10.00      A   
ATOM     16  CG  LEU    61      24.574  10.098  16.798  1.00 10.00      A   
ATOM     17  CD1 LEU    61      24.394  11.497  17.360  1.00 10.00      A   
ATOM     18  CD2 LEU    61      23.227   9.476  16.473  1.00 10.00      A   
ATOM     19  C   LEU    61      26.574   8.953  13.637  1.00 10.00      A   
ATOM     20  O   LEU    61      25.972   9.141  12.576  1.00 10.00      A   
ATOM     21  N   THR    62      27.894   8.898  13.713  1.00 10.00      A   
ATOM     22  HN  THR    62      28.324   8.755  14.584  1.00 10.00      A   
ATOM     23  CA  THR    62      28.729   9.050  12.537  1.00 10.00      A   
ATOM     24  CB  THR    62      30.205   9.187  12.937  1.00 10.00      A   
ATOM     25  OG1 THR    62      30.271   9.723  14.269  1.00 10.00      A   
ATOM     26  HG1 THR    62      30.437  10.672  14.223  1.00 10.00      A   
ATOM     27  CG2 THR    62      30.921  10.130  11.984  1.00 10.00      A   
ATOM     28  C   THR    62      28.550   7.862  11.592  1.00 10.00      A   
ATOM     29  O   THR    62      28.282   8.044  10.402  1.00 10.00      A   
ATOM     30  N   THR    63      28.671   6.650  12.132  1.00 10.00      A   
ATOM     31  HN  THR    63      28.869   6.566  13.089  1.00 10.00      A   
ATOM     32  CA  THR    63      28.515   5.438  11.336  1.00 10.00      A   
ATOM     33  CB  THR    63      28.893   4.182  12.143  1.00 10.00      A   
ATOM     34  OG1 THR    63      28.920   4.506  13.542  1.00 10.00      A   
ATOM     35  HG1 THR    63      28.275   3.954  14.004  1.00 10.00      A   
ATOM     36  CG2 THR    63      30.253   3.651  11.709  1.00 10.00      A   
ATOM     37  C   THR    63      27.080   5.306  10.833  1.00 10.00      A   
ATOM     38  O   THR    63      26.850   4.928   9.683  1.00 10.00      A   
ATOM     39  N   LYS    64      26.119   5.634  11.698  1.00 10.00      A   
ATOM     40  HN  LYS    64      26.367   5.930  12.599  1.00 10.00      A   
ATOM     41  CA  LYS    64      24.708   5.560  11.337  1.00 10.00      A   
ATOM     42  CB  LYS    64      23.817   5.938  12.525  1.00 10.00      A   
ATOM     43  CG  LYS    64      23.757   4.888  13.624  1.00 10.00      A   
ATOM     44  CD  LYS    64      22.801   5.296  14.734  1.00 10.00      A   
ATOM     45  CE  LYS    64      22.803   4.276  15.863  1.00 10.00      A   
ATOM     46  NZ  LYS    64      21.801   4.598  16.910  1.00 10.00      A   
ATOM     47  HZ1 LYS    64      21.778   3.847  17.631  1.00 10.00      A   
ATOM     48  HZ2 LYS    64      20.854   4.678  16.490  1.00 10.00      A   
ATOM     49  HZ3 LYS    64      22.039   5.498  17.374  1.00 10.00      A   
ATOM     50  C   LYS    64      24.421   6.466  10.149  1.00 10.00      A   
ATOM     51  O   LYS    64      23.778   6.056   9.180  1.00 10.00      A   
ATOM     52  N   GLY    65      24.925   7.694  10.220  1.00 10.00      A   
ATOM     53  HN  GLY    65      25.435   7.960  11.017  1.00 10.00      A   
ATOM     54  CA  GLY    65      24.729   8.643   9.144  1.00 10.00      A   
ATOM     55  C   GLY    65      25.368   8.173   7.854  1.00 10.00      A   
ATOM     56  O   GLY    65      24.730   8.178   6.804  1.00 10.00      A   
ATOM     57  N   LYS    66      26.621   7.733   7.941  1.00 10.00      A   
ATOM     58  HN  LYS    66      27.066   7.730   8.818  1.00 10.00      A   
ATOM     59  CA  LYS    66      27.352   7.250   6.773  1.00 10.00      A   
ATOM     60  CB  LYS    66      28.800   6.916   7.135  1.00 10.00      A   
ATOM     61  CG  LYS    66      29.655   8.140   7.425  1.00 10.00      A   
ATOM     62  CD  LYS    66      31.012   7.752   7.987  1.00 10.00      A   
ATOM     63  CE  LYS    66      31.804   8.983   8.408  1.00 10.00      A   
ATOM     64  NZ  LYS    66      33.089   8.631   9.073  1.00 10.00      A   
ATOM     65  HZ1 LYS    66      33.692   8.087   8.425  1.00 10.00      A   
ATOM     66  HZ2 LYS    66      32.912   8.059   9.922  1.00 10.00      A   
ATOM     67  HZ3 LYS    66      33.598   9.496   9.353  1.00 10.00      A   
ATOM     68  C   LYS    66      26.647   6.051   6.144  1.00 10.00      A   
ATOM     69  O   LYS    66      26.623   5.898   4.922  1.00 10.00      A   
ATOM     70  N   ALA    67      26.066   5.204   6.986  1.00 10.00      A   
ATOM     71  HN  ALA    67      26.145   5.359   7.954  1.00 10.00      A   
ATOM     72  CA  ALA    67      25.334   4.038   6.509  1.00 10.00      A   
ATOM     73  CB  ALA    67      24.970   3.123   7.667  1.00 10.00      A   
ATOM     74  C   ALA    67      24.081   4.486   5.765  1.00 10.00      A   
ATOM     75  O   ALA    67      23.691   3.890   4.763  1.00 10.00      A   
ATOM     76  N   THR    68      23.468   5.556   6.261  1.00 10.00      A   
ATOM     77  HN  THR    68      23.832   5.982   7.065  1.00 10.00      A   
ATOM     78  CA  THR    68      22.272   6.111   5.647  1.00 10.00      A   
ATOM     79  CB  THR    68      21.632   7.182   6.549  1.00 10.00      A   
ATOM     80  OG1 THR    68      21.584   6.690   7.897  1.00 10.00      A   
ATOM     81  HG1 THR    68      22.480   6.679   8.265  1.00 10.00      A   
ATOM     82  CG2 THR    68      20.220   7.502   6.083  1.00 10.00      A   
ATOM     83  C   THR    68      22.625   6.718   4.291  1.00 10.00      A   
ATOM     84  O   THR    68      21.819   6.706   3.359  1.00 10.00      A   
ATOM     85  N   VAL    69      23.841   7.246   4.188  1.00 10.00      A   
ATOM     86  HN  VAL    69      24.426   7.253   4.977  1.00 10.00      A   
ATOM     87  CA  VAL    69      24.321   7.830   2.942  1.00 10.00      A   
ATOM     88  CB  VAL    69      25.682   8.535   3.128  1.00 10.00      A   
ATOM     89  CG1 VAL    69      26.201   9.077   1.804  1.00 10.00      A   
ATOM     90  CG2 VAL    69      25.576   9.648   4.153  1.00 10.00      A   
ATOM     91  C   VAL    69      24.466   6.736   1.896  1.00 10.00      A   
ATOM     92  O   VAL    69      24.026   6.883   0.758  1.00 10.00      A   
ATOM     93  N   ALA    70      25.078   5.630   2.303  1.00 10.00      A   
ATOM     94  HN  ALA    70      25.410   5.582   3.228  1.00 10.00      A   
ATOM     95  CA  ALA    70      25.276   4.490   1.418  1.00 10.00      A   
ATOM     96  CB  ALA    70      26.105   3.420   2.115  1.00 10.00      A   
ATOM     97  C   ALA    70      23.925   3.931   0.992  1.00 10.00      A   
ATOM     98  O   ALA    70      23.713   3.605  -0.176  1.00 10.00      A   
ATOM     99  N   PHE    71      23.011   3.847   1.952  1.00 10.00      A   
ATOM    100  HN  PHE    71      23.256   4.117   2.863  1.00 10.00      A   
ATOM    101  CA  PHE    71      21.665   3.354   1.703  1.00 10.00      A   
ATOM    102  CB  PHE    71      20.890   3.267   3.026  1.00 10.00      A   
ATOM    103  CG  PHE    71      19.401   3.138   2.873  1.00 10.00      A   
ATOM    104  CD1 PHE    71      18.841   2.011   2.291  1.00 10.00      A   
ATOM    105  CD2 PHE    71      18.559   4.148   3.312  1.00 10.00      A   
ATOM    106  CE1 PHE    71      17.471   1.896   2.150  1.00 10.00      A   
ATOM    107  CE2 PHE    71      17.188   4.039   3.175  1.00 10.00      A   
ATOM    108  CZ  PHE    71      16.644   2.911   2.593  1.00 10.00      A   
ATOM    109  C   PHE    71      20.942   4.268   0.713  1.00 10.00      A   
ATOM    110  O   PHE    71      20.218   3.800  -0.168  1.00 10.00      A   
ATOM    111  N   ALA    72      21.165   5.571   0.850  1.00 10.00      A   
ATOM    112  HN  ALA    72      21.756   5.881   1.571  1.00 10.00      A   
ATOM    113  CA  ALA    72      20.543   6.554  -0.030  1.00 10.00      A   
ATOM    114  CB  ALA    72      20.830   7.963   0.457  1.00 10.00      A   
ATOM    115  C   ALA    72      21.015   6.381  -1.469  1.00 10.00      A   
ATOM    116  O   ALA    72      20.299   6.723  -2.409  1.00 10.00      A   
ATOM    117  N   ARG    73      22.225   5.869  -1.635  1.00 10.00      A   
ATOM    118  HN  ARG    73      22.764   5.644  -0.846  1.00 10.00      A   
ATOM    119  CA  ARG    73      22.774   5.639  -2.961  1.00 10.00      A   
ATOM    120  CB  ARG    73      24.291   5.476  -2.903  1.00 10.00      A   
ATOM    121  CG  ARG    73      25.023   6.711  -2.411  1.00 10.00      A   
ATOM    122  CD  ARG    73      26.523   6.554  -2.569  1.00 10.00      A   
ATOM    123  NE  ARG    73      27.031   5.379  -1.863  1.00 10.00      A   
ATOM    124  HE  ARG    73      26.545   4.526  -1.989  1.00 10.00      A   
ATOM    125  CZ  ARG    73      28.096   5.397  -1.070  1.00 10.00      A   
ATOM    126  NH1 ARG    73      28.764   6.529  -0.874  1.00 10.00      A   
ATOM    127 HH11 ARG    73      29.601   6.541  -0.251  1.00 10.00      A   
ATOM    128 HH12 ARG    73      28.457   7.412  -1.345  1.00 10.00      A   
ATOM    129  NH2 ARG    73      28.491   4.283  -0.466  1.00 10.00      A   
ATOM    130 HH21 ARG    73      27.970   3.387  -0.614  1.00 10.00      A   
ATOM    131 HH22 ARG    73      29.326   4.290   0.158  1.00 10.00      A   
ATOM    132  C   ARG    73      22.135   4.406  -3.577  1.00 10.00      A   
ATOM    133  O   ARG    73      21.893   4.352  -4.782  1.00 10.00      A   
ATOM    134  N   GLU    74      21.859   3.419  -2.733  1.00 10.00      A   
ATOM    135  HN  GLU    74      22.095   3.524  -1.786  1.00 10.00      A   
ATOM    136  CA  GLU    74      21.222   2.185  -3.172  1.00 10.00      A   
ATOM    137  CB  GLU    74      21.157   1.181  -2.018  1.00 10.00      A   
ATOM    138  CG  GLU    74      22.504   0.846  -1.401  1.00 10.00      A   
ATOM    139  CD  GLU    74      22.382  -0.073  -0.204  1.00 10.00      A   
ATOM    140  OE1 GLU    74      22.934   0.256   0.872  1.00 10.00      A   
ATOM    141  OE2 GLU    74      21.743  -1.136  -0.330  1.00 10.00      A   
ATOM    142  C   GLU    74      19.812   2.495  -3.658  1.00 10.00      A   
ATOM    143  O   GLU    74      19.378   2.016  -4.707  1.00 10.00      A   
ATOM    144  N   ALA    75      19.116   3.327  -2.889  1.00 10.00      A   
ATOM    145  HN  ALA    75      19.530   3.668  -2.066  1.00 10.00      A   
ATOM    146  CA  ALA    75      17.759   3.737  -3.215  1.00 10.00      A   
ATOM    147  CB  ALA    75      17.096   4.373  -2.001  1.00 10.00      A   
ATOM    148  C   ALA    75      17.755   4.705  -4.398  1.00 10.00      A   
ATOM    149  O   ALA    75      16.724   4.924  -5.032  1.00 10.00      A   
ATOM    150  N   ARG    76      18.917   5.285  -4.689  1.00 10.00      A   
ATOM    151  HN  ARG    76      19.703   5.085  -4.135  1.00 10.00      A   
ATOM    152  CA  ARG    76      19.046   6.218  -5.800  1.00 10.00      A   
ATOM    153  CB  ARG    76      20.324   7.048  -5.670  1.00 10.00      A   
ATOM    154  CG  ARG    76      20.335   8.308  -6.518  1.00 10.00      A   
ATOM    155  CD  ARG    76      21.588   9.123  -6.265  1.00 10.00      A   
ATOM    156  NE  ARG    76      22.769   8.498  -6.845  1.00 10.00      A   
ATOM    157  HE  ARG    76      22.719   7.533  -7.040  1.00 10.00      A   
ATOM    158  CZ  ARG    76      23.895   9.150  -7.113  1.00 10.00      A   
ATOM    159  NH1 ARG    76      23.995  10.450  -6.851  1.00 10.00      A   
ATOM    160 HH11 ARG    76      23.190  10.963  -6.428  1.00 10.00      A   
ATOM    161 HH12 ARG    76      24.879  10.965  -7.062  1.00 10.00      A   
ATOM    162  NH2 ARG    76      24.925   8.496  -7.635  1.00 10.00      A   
ATOM    163 HH21 ARG    76      24.850   7.472  -7.829  1.00 10.00      A   
ATOM    164 HH22 ARG    76      25.814   8.998  -7.851  1.00 10.00      A   
ATOM    165  C   ARG    76      19.028   5.461  -7.120  1.00 10.00      A   
ATOM    166  O   ARG    76      18.433   5.911  -8.098  1.00 10.00      A   
ATOM    167  N   THR    77      19.673   4.299  -7.140  1.00 10.00      A   
ATOM    168  HN  THR    77      20.149   3.996  -6.337  1.00 10.00      A   
ATOM    169  CA  THR    77      19.701   3.473  -8.330  1.00 10.00      A   
ATOM    170  CB  THR    77      20.718   2.325  -8.183  1.00 10.00      A   
ATOM    171  OG1 THR    77      21.822   2.764  -7.377  1.00 10.00      A   
ATOM    172  HG1 THR    77      22.506   3.143  -7.947  1.00 10.00      A   
ATOM    173  CG2 THR    77      21.231   1.886  -9.547  1.00 10.00      A   
ATOM    174  C   THR    77      18.312   2.884  -8.561  1.00 10.00      A   
ATOM    175  O   THR    77      17.944   2.529  -9.683  1.00 10.00      A   
ATOM    176  N   GLU    78      17.534   2.808  -7.484  1.00 10.00      A   
ATOM    177  HN  GLU    78      17.887   3.114  -6.620  1.00 10.00      A   
ATOM    178  CA  GLU    78      16.182   2.276  -7.545  1.00 10.00      A   
ATOM    179  CB  GLU    78      15.627   2.035  -6.146  1.00 10.00      A   
ATOM    180  CG  GLU    78      16.320   0.913  -5.402  1.00 10.00      A   
ATOM    181  CD  GLU    78      15.703   0.644  -4.050  1.00 10.00      A   
ATOM    182  OE1 GLU    78      14.577   1.127  -3.800  1.00 10.00      A   
ATOM    183  OE2 GLU    78      16.343  -0.052  -3.232  1.00 10.00      A   
ATOM    184  C   GLU    78      15.251   3.182  -8.336  1.00 10.00      A   
ATOM    185  O   GLU    78      14.188   2.751  -8.767  1.00 10.00      A   
ATOM    186  N   VAL    79      15.655   4.433  -8.536  1.00 10.00      A   
ATOM    187  HN  VAL    79      16.514   4.728  -8.158  1.00 10.00      A   
ATOM    188  CA  VAL    79      14.848   5.383  -9.298  1.00 10.00      A   
ATOM    189  CB  VAL    79      15.473   6.798  -9.281  1.00 10.00      A   
ATOM    190  CG1 VAL    79      14.643   7.778 -10.098  1.00 10.00      A   
ATOM    191  CG2 VAL    79      15.608   7.296  -7.850  1.00 10.00      A   
ATOM    192  C   VAL    79      14.690   4.888 -10.738  1.00 10.00      A   
ATOM    193  O   VAL    79      13.721   5.212 -11.424  1.00 10.00      A   
ATOM    194  N   ARG    80      15.644   4.074 -11.172  1.00 10.00      A   
ATOM    195  HN  ARG    80      16.384   3.845 -10.570  1.00 10.00      A   
ATOM    196  CA  ARG    80      15.619   3.508 -12.511  1.00 10.00      A   
ATOM    197  CB  ARG    80      17.025   3.062 -12.921  1.00 10.00      A   
ATOM    198  CG  ARG    80      18.088   4.131 -12.737  1.00 10.00      A   
ATOM    199  CD  ARG    80      19.484   3.567 -12.953  1.00 10.00      A   
ATOM    200  NE  ARG    80      20.515   4.600 -12.846  1.00 10.00      A   
ATOM    201  HE  ARG    80      20.215   5.517 -12.667  1.00 10.00      A   
ATOM    202  CZ  ARG    80      21.825   4.361 -12.979  1.00 10.00      A   
ATOM    203  NH1 ARG    80      22.256   3.131 -13.219  1.00 10.00      A   
ATOM    204 HH11 ARG    80      21.578   2.340 -13.301  1.00 10.00      A   
ATOM    205 HH12 ARG    80      23.276   2.948 -13.328  1.00 10.00      A   
ATOM    206  NH2 ARG    80      22.704   5.355 -12.866  1.00 10.00      A   
ATOM    207 HH21 ARG    80      22.381   6.327 -12.672  1.00 10.00      A   
ATOM    208 HH22 ARG    80      23.728   5.167 -12.972  1.00 10.00      A   
ATOM    209  C   ARG    80      14.664   2.318 -12.546  1.00 10.00      A   
ATOM    210  O   ARG    80      14.170   1.932 -13.605  1.00 10.00      A   
ATOM    211  N   LYS    81      14.404   1.753 -11.368  1.00 10.00      A   
ATOM    212  HN  LYS    81      14.819   2.126 -10.561  1.00 10.00      A   
ATOM    213  CA  LYS    81      13.510   0.607 -11.234  1.00 10.00      A   
ATOM    214  CB  LYS    81      13.909  -0.238 -10.016  1.00 10.00      A   
ATOM    215  CG  LYS    81      15.386  -0.596  -9.944  1.00 10.00      A   
ATOM    216  CD  LYS    81      15.677  -1.494  -8.749  1.00 10.00      A   
ATOM    217  CE  LYS    81      17.173  -1.622  -8.496  1.00 10.00      A   
ATOM    218  NZ  LYS    81      17.486  -2.615  -7.430  1.00 10.00      A   
ATOM    219  HZ1 LYS    81      17.463  -3.581  -7.821  1.00 10.00      A   
ATOM    220  HZ2 LYS    81      16.792  -2.550  -6.658  1.00 10.00      A   
ATOM    221  HZ3 LYS    81      18.434  -2.437  -7.041  1.00 10.00      A   
ATOM    222  C   LYS    81      12.067   1.076 -11.071  1.00 10.00      A   
ATOM    223  O   LYS    81      11.120   0.349 -11.386  1.00 10.00      A   
ATOM    224  N   VAL    82      11.912   2.290 -10.557  1.00 10.00      A   
ATOM    225  HN  VAL    82      12.709   2.802 -10.305  1.00 10.00      A   
ATOM    226  CA  VAL    82      10.599   2.883 -10.343  1.00 10.00      A   
ATOM    227  CB  VAL    82      10.692   4.182  -9.506  1.00 10.00      A   
ATOM    228  CG1 VAL    82       9.314   4.798  -9.289  1.00 10.00      A   
ATOM    229  CG2 VAL    82      11.361   3.906  -8.171  1.00 10.00      A   
ATOM    230  C   VAL    82       9.912   3.179 -11.675  1.00 10.00      A   
ATOM    231  O   VAL    82      10.562   3.571 -12.649  1.00 10.00      A   
ATOM    232  N   ILE    83       8.603   2.975 -11.706  1.00 10.00      A   
ATOM    233  HN  ILE    83       8.155   2.654 -10.894  1.00 10.00      A   
ATOM    234  CA  ILE    83       7.808   3.210 -12.900  1.00 10.00      A   
ATOM    235  CB  ILE    83       6.359   2.719 -12.700  1.00 10.00      A   
ATOM    236  CG1 ILE    83       6.358   1.220 -12.377  1.00 10.00      A   
ATOM    237  CG2 ILE    83       5.522   2.993 -13.944  1.00 10.00      A   
ATOM    238  CD1 ILE    83       4.982   0.649 -12.103  1.00 10.00      A   
ATOM    239  C   ILE    83       7.802   4.691 -13.276  1.00 10.00      A   
ATOM    240  O   ILE    83       7.447   5.548 -12.466  1.00 10.00      A   
ATOM    241  N   TRP    84       8.209   4.979 -14.501  1.00 10.00      A   
ATOM    242  HN  TRP    84       8.486   4.249 -15.092  1.00 10.00      A   
ATOM    243  CA  TRP    84       8.247   6.346 -15.003  1.00 10.00      A   
ATOM    244  CB  TRP    84       9.239   6.456 -16.165  1.00 10.00      A   
ATOM    245  CG  TRP    84      10.667   6.257 -15.762  1.00 10.00      A   
ATOM    246  CD1 TRP    84      11.384   5.102 -15.841  1.00 10.00      A   
ATOM    247  CD2 TRP    84      11.552   7.244 -15.219  1.00 10.00      A   
ATOM    248  NE1 TRP    84      12.663   5.305 -15.378  1.00 10.00      A   
ATOM    249  HE1 TRP    84      13.370   4.622 -15.335  1.00 10.00      A   
ATOM    250  CE2 TRP    84      12.791   6.614 -14.992  1.00 10.00      A   
ATOM    251  CE3 TRP    84      11.418   8.599 -14.903  1.00 10.00      A   
ATOM    252  CZ2 TRP    84      13.887   7.292 -14.463  1.00 10.00      A   
ATOM    253  CZ3 TRP    84      12.506   9.270 -14.380  1.00 10.00      A   
ATOM    254  CH2 TRP    84      13.725   8.617 -14.165  1.00 10.00      A   
ATOM    255  C   TRP    84       6.855   6.776 -15.459  1.00 10.00      A   
ATOM    256  O   TRP    84       6.013   5.927 -15.769  1.00 10.00      A   
ATOM    257  N   PRO    85       6.591   8.094 -15.492  1.00 10.00      A   
ATOM    258  CA  PRO    85       5.295   8.649 -15.905  1.00 10.00      A   
ATOM    259  CB  PRO    85       5.576  10.151 -16.081  1.00 10.00      A   
ATOM    260  CG  PRO    85       7.058  10.296 -15.993  1.00 10.00      A   
ATOM    261  CD  PRO    85       7.531   9.163 -15.134  1.00 10.00      A   
ATOM    262  C   PRO    85       4.793   8.047 -17.215  1.00 10.00      A   
ATOM    263  O   PRO    85       5.437   8.172 -18.258  1.00 10.00      A   
ATOM    264  N   THR    86       3.648   7.377 -17.145  1.00 10.00      A   
ATOM    265  HN  THR    86       3.190   7.306 -16.280  1.00 10.00      A   
ATOM    266  CA  THR    86       3.052   6.745 -18.315  1.00 10.00      A   
ATOM    267  CB  THR    86       3.227   5.213 -18.256  1.00 10.00      A   
ATOM    268  OG1 THR    86       4.606   4.900 -18.009  1.00 10.00      A   
ATOM    269  HG1 THR    86       4.923   5.435 -17.267  1.00 10.00      A   
ATOM    270  CG2 THR    86       2.792   4.571 -19.566  1.00 10.00      A   
ATOM    271  C   THR    86       1.567   7.086 -18.409  1.00 10.00      A   
ATOM    272  O   THR    86       0.769   6.653 -17.577  1.00 10.00      A   
ATOM    273  N   ARG    87       1.204   7.863 -19.426  1.00 10.00      A   
ATOM    274  HN  ARG    87       1.885   8.163 -20.063  1.00 10.00      A   
ATOM    275  CA  ARG    87      -0.182   8.279 -19.630  1.00 10.00      A   
ATOM    276  CB  ARG    87      -0.303   9.155 -20.880  1.00 10.00      A   
ATOM    277  CG  ARG    87       0.351  10.520 -20.753  1.00 10.00      A   
ATOM    278  CD  ARG    87       0.556  11.160 -22.117  1.00 10.00      A   
ATOM    279  NE  ARG    87      -0.709  11.440 -22.803  1.00 10.00      A   
ATOM    280  HE  ARG    87      -1.420  11.862 -22.273  1.00 10.00      A   
ATOM    281  CZ  ARG    87      -0.941  11.178 -24.090  1.00 10.00      A   
ATOM    282  NH1 ARG    87       0.002  10.621 -24.834  1.00 10.00      A   
ATOM    283 HH11 ARG    87       0.928  10.388 -24.417  1.00 10.00      A   
ATOM    284 HH12 ARG    87      -0.178  10.415 -25.842  1.00 10.00      A   
ATOM    285  NH2 ARG    87      -2.120  11.478 -24.631  1.00 10.00      A   
ATOM    286 HH21 ARG    87      -2.305  11.277 -25.639  1.00 10.00      A   
ATOM    287 HH22 ARG    87      -2.868  11.918 -24.046  1.00 10.00      A   
ATOM    288  C   ARG    87      -1.119   7.083 -19.745  1.00 10.00      A   
ATOM    289  O   ARG    87      -2.083   6.971 -18.991  1.00 10.00      A   
ATOM    290  N   GLN    88      -0.813   6.188 -20.679  1.00 10.00      A   
ATOM    291  HN  GLN    88      -0.011   6.334 -21.229  1.00 10.00      A   
ATOM    292  CA  GLN    88      -1.632   4.999 -20.921  1.00 10.00      A   
ATOM    293  CB  GLN    88      -1.000   4.128 -22.010  1.00 10.00      A   
ATOM    294  CG  GLN    88      -1.980   3.195 -22.704  1.00 10.00      A   
ATOM    295  CD  GLN    88      -2.866   3.919 -23.701  1.00 10.00      A   
ATOM    296  OE1 GLN    88      -2.462   4.916 -24.296  1.00 10.00      A   
ATOM    297  NE2 GLN    88      -4.067   3.415 -23.911  1.00 10.00      A   
ATOM    298 HE21 GLN    88      -4.322   2.604 -23.422  1.00 10.00      A   
ATOM    299 HE22 GLN    88      -4.658   3.878 -24.545  1.00 10.00      A   
ATOM    300  C   GLN    88      -1.835   4.172 -19.649  1.00 10.00      A   
ATOM    301  O   GLN    88      -2.942   3.707 -19.366  1.00 10.00      A   
ATOM    302  N   GLU    89      -0.770   4.011 -18.876  1.00 10.00      A   
ATOM    303  HN  GLU    89       0.073   4.432 -19.136  1.00 10.00      A   
ATOM    304  CA  GLU    89      -0.824   3.231 -17.646  1.00 10.00      A   
ATOM    305  CB  GLU    89       0.579   2.878 -17.154  1.00 10.00      A   
ATOM    306  CG  GLU    89       0.981   1.438 -17.431  1.00 10.00      A   
ATOM    307  CD  GLU    89       0.227   0.835 -18.599  1.00 10.00      A   
ATOM    308  OE1 GLU    89      -0.803   0.163 -18.366  1.00 10.00      A   
ATOM    309  OE2 GLU    89       0.658   1.036 -19.755  1.00 10.00      A   
ATOM    310  C   GLU    89      -1.632   3.931 -16.561  1.00 10.00      A   
ATOM    311  O   GLU    89      -2.443   3.299 -15.887  1.00 10.00      A   
ATOM    312  N   THR    90      -1.428   5.234 -16.410  1.00 10.00      A   
ATOM    313  HN  THR    90      -0.775   5.690 -16.987  1.00 10.00      A   
ATOM    314  CA  THR    90      -2.155   6.006 -15.410  1.00 10.00      A   
ATOM    315  CB  THR    90      -1.691   7.476 -15.394  1.00 10.00      A   
ATOM    316  OG1 THR    90      -0.259   7.516 -15.314  1.00 10.00      A   
ATOM    317  HG1 THR    90       0.109   7.520 -16.209  1.00 10.00      A   
ATOM    318  CG2 THR    90      -2.278   8.215 -14.203  1.00 10.00      A   
ATOM    319  C   THR    90      -3.662   5.930 -15.668  1.00 10.00      A   
ATOM    320  O   THR    90      -4.458   5.801 -14.734  1.00 10.00      A   
ATOM    321  N   LEU    91      -4.042   5.989 -16.945  1.00 10.00      A   
ATOM    322  HN  LEU    91      -3.359   6.099 -17.643  1.00 10.00      A   
ATOM    323  CA  LEU    91      -5.446   5.906 -17.333  1.00 10.00      A   
ATOM    324  CB  LEU    91      -5.603   6.103 -18.845  1.00 10.00      A   
ATOM    325  CG  LEU    91      -5.115   7.438 -19.413  1.00 10.00      A   
ATOM    326  CD1 LEU    91      -5.201   7.440 -20.932  1.00 10.00      A   
ATOM    327  CD2 LEU    91      -5.909   8.596 -18.831  1.00 10.00      A   
ATOM    328  C   LEU    91      -6.020   4.554 -16.927  1.00 10.00      A   
ATOM    329  O   LEU    91      -7.143   4.467 -16.429  1.00 10.00      A   
ATOM    330  N   HIS    92      -5.226   3.506 -17.128  1.00 10.00      A   
ATOM    331  HN  HIS    92      -4.339   3.655 -17.515  1.00 10.00      A   
ATOM    332  CA  HIS    92      -5.631   2.147 -16.784  1.00 10.00      A   
ATOM    333  CB  HIS    92      -4.540   1.134 -17.163  1.00 10.00      A   
ATOM    334  CG  HIS    92      -4.443   0.836 -18.624  1.00 10.00      A   
ATOM    335  ND1 HIS    92      -3.267   0.457 -19.238  1.00 10.00      A   
ATOM    336  HD1 HIS    92      -2.386   0.337 -18.790  1.00 10.00      A   
ATOM    337  CD2 HIS    92      -5.383   0.856 -19.595  1.00 10.00      A   
ATOM    338  CE1 HIS    92      -3.489   0.266 -20.523  1.00 10.00      A   
ATOM    339  NE2 HIS    92      -4.763   0.498 -20.766  1.00 10.00      A   
ATOM    340  HE2 HIS    92      -5.200   0.419 -21.646  1.00 10.00      A   
ATOM    341  C   HIS    92      -5.918   2.034 -15.294  1.00 10.00      A   
ATOM    342  O   HIS    92      -7.009   1.635 -14.891  1.00 10.00      A   
ATOM    343  N   THR    93      -4.931   2.404 -14.484  1.00 10.00      A   
ATOM    344  HN  THR    93      -4.086   2.727 -14.872  1.00 10.00      A   
ATOM    345  CA  THR    93      -5.056   2.339 -13.035  1.00 10.00      A   
ATOM    346  CB  THR    93      -3.769   2.834 -12.352  1.00 10.00      A   
ATOM    347  OG1 THR    93      -2.634   2.389 -13.108  1.00 10.00      A   
ATOM    348  HG1 THR    93      -1.856   2.375 -12.535  1.00 10.00      A   
ATOM    349  CG2 THR    93      -3.671   2.287 -10.937  1.00 10.00      A   
ATOM    350  C   THR    93      -6.242   3.159 -12.538  1.00 10.00      A   
ATOM    351  O   THR    93      -7.075   2.656 -11.782  1.00 10.00      A   
ATOM    352  N   THR    94      -6.329   4.406 -12.988  1.00 10.00      A   
ATOM    353  HN  THR    94      -5.647   4.738 -13.615  1.00 10.00      A   
ATOM    354  CA  THR    94      -7.409   5.295 -12.579  1.00 10.00      A   
ATOM    355  CB  THR    94      -7.294   6.679 -13.252  1.00 10.00      A   
ATOM    356  OG1 THR    94      -5.984   7.217 -13.015  1.00 10.00      A   
ATOM    357  HG1 THR    94      -5.324   6.667 -13.464  1.00 10.00      A   
ATOM    358  CG2 THR    94      -8.335   7.637 -12.691  1.00 10.00      A   
ATOM    359  C   THR    94      -8.785   4.689 -12.865  1.00 10.00      A   
ATOM    360  O   THR    94      -9.654   4.668 -11.991  1.00 10.00      A   
ATOM    361  N   LEU    95      -8.965   4.165 -14.073  1.00 10.00      A   
ATOM    362  HN  LEU    95      -8.222   4.178 -14.719  1.00 10.00      A   
ATOM    363  CA  LEU    95     -10.239   3.569 -14.465  1.00 10.00      A   
ATOM    364  CB  LEU    95     -10.231   3.191 -15.949  1.00 10.00      A   
ATOM    365  CG  LEU    95     -10.261   4.356 -16.940  1.00 10.00      A   
ATOM    366  CD1 LEU    95     -10.223   3.844 -18.370  1.00 10.00      A   
ATOM    367  CD2 LEU    95     -11.487   5.227 -16.710  1.00 10.00      A   
ATOM    368  C   LEU    95     -10.589   2.353 -13.611  1.00 10.00      A   
ATOM    369  O   LEU    95     -11.742   2.168 -13.224  1.00 10.00      A   
ATOM    370  N   ILE    96      -9.594   1.527 -13.316  1.00 10.00      A   
ATOM    371  HN  ILE    96      -8.689   1.723 -13.651  1.00 10.00      A   
ATOM    372  CA  ILE    96      -9.813   0.332 -12.511  1.00 10.00      A   
ATOM    373  CB  ILE    96      -8.617  -0.643 -12.591  1.00 10.00      A   
ATOM    374  CG1 ILE    96      -8.407  -1.097 -14.040  1.00 10.00      A   
ATOM    375  CG2 ILE    96      -8.843  -1.848 -11.687  1.00 10.00      A   
ATOM    376  CD1 ILE    96      -7.168  -1.939 -14.248  1.00 10.00      A   
ATOM    377  C   ILE    96     -10.098   0.692 -11.053  1.00 10.00      A   
ATOM    378  O   ILE    96     -11.079   0.226 -10.472  1.00 10.00      A   
ATOM    379  N   VAL    97      -9.253   1.540 -10.477  1.00 10.00      A   
ATOM    380  HN  VAL    97      -8.501   1.902 -11.003  1.00 10.00      A   
ATOM    381  CA  VAL    97      -9.414   1.952  -9.086  1.00 10.00      A   
ATOM    382  CB  VAL    97      -8.243   2.837  -8.602  1.00 10.00      A   
ATOM    383  CG1 VAL    97      -8.461   3.291  -7.166  1.00 10.00      A   
ATOM    384  CG2 VAL    97      -6.927   2.084  -8.717  1.00 10.00      A   
ATOM    385  C   VAL    97     -10.743   2.677  -8.864  1.00 10.00      A   
ATOM    386  O   VAL    97     -11.483   2.355  -7.933  1.00 10.00      A   
ATOM    387  N   ALA    98     -11.052   3.639  -9.729  1.00 10.00      A   
ATOM    388  HN  ALA    98     -10.429   3.845 -10.462  1.00 10.00      A   
ATOM    389  CA  ALA    98     -12.294   4.401  -9.614  1.00 10.00      A   
ATOM    390  CB  ALA    98     -12.350   5.513 -10.650  1.00 10.00      A   
ATOM    391  C   ALA    98     -13.520   3.500  -9.728  1.00 10.00      A   
ATOM    392  O   ALA    98     -14.527   3.719  -9.052  1.00 10.00      A   
ATOM    393  N   ALA    99     -13.434   2.487 -10.583  1.00 10.00      A   
ATOM    394  HN  ALA    99     -12.608   2.363 -11.099  1.00 10.00      A   
ATOM    395  CA  ALA    99     -14.538   1.558 -10.774  1.00 10.00      A   
ATOM    396  CB  ALA    99     -14.253   0.608 -11.927  1.00 10.00      A   
ATOM    397  C   ALA    99     -14.819   0.775  -9.499  1.00 10.00      A   
ATOM    398  O   ALA    99     -15.946   0.763  -9.004  1.00 10.00      A   
ATOM    399  N   VAL   100     -13.781   0.145  -8.961  1.00 10.00      A   
ATOM    400  HN  VAL   100     -12.902   0.215  -9.398  1.00 10.00      A   
ATOM    401  CA  VAL   100     -13.910  -0.650  -7.741  1.00 10.00      A   
ATOM    402  CB  VAL   100     -12.612  -1.418  -7.418  1.00 10.00      A   
ATOM    403  CG1 VAL   100     -12.801  -2.316  -6.206  1.00 10.00      A   
ATOM    404  CG2 VAL   100     -12.152  -2.232  -8.616  1.00 10.00      A   
ATOM    405  C   VAL   100     -14.294   0.219  -6.546  1.00 10.00      A   
ATOM    406  O   VAL   100     -15.175  -0.144  -5.762  1.00 10.00      A   
ATOM    407  N   THR   101     -13.644   1.373  -6.422  1.00 10.00      A   
ATOM    408  HN  THR   101     -12.962   1.611  -7.086  1.00 10.00      A   
ATOM    409  CA  THR   101     -13.918   2.294  -5.324  1.00 10.00      A   
ATOM    410  CB  THR   101     -13.015   3.545  -5.390  1.00 10.00      A   
ATOM    411  OG1 THR   101     -11.641   3.135  -5.393  1.00 10.00      A   
ATOM    412  HG1 THR   101     -11.405   2.803  -6.270  1.00 10.00      A   
ATOM    413  CG2 THR   101     -13.257   4.450  -4.188  1.00 10.00      A   
ATOM    414  C   THR   101     -15.392   2.710  -5.313  1.00 10.00      A   
ATOM    415  O   THR   101     -16.036   2.724  -4.261  1.00 10.00      A   
ATOM    416  N   ALA   102     -15.930   3.021  -6.489  1.00 10.00      A   
ATOM    417  HN  ALA   102     -15.374   2.991  -7.297  1.00 10.00      A   
ATOM    418  CA  ALA   102     -17.330   3.418  -6.603  1.00 10.00      A   
ATOM    419  CB  ALA   102     -17.659   3.846  -8.024  1.00 10.00      A   
ATOM    420  C   ALA   102     -18.249   2.287  -6.154  1.00 10.00      A   
ATOM    421  O   ALA   102     -19.206   2.511  -5.413  1.00 10.00      A   
ATOM    422  N   VAL   103     -17.936   1.068  -6.591  1.00 10.00      A   
ATOM    423  HN  VAL   103     -17.155   0.956  -7.178  1.00 10.00      A   
ATOM    424  CA  VAL   103     -18.722  -0.106  -6.231  1.00 10.00      A   
ATOM    425  CB  VAL   103     -18.186  -1.386  -6.910  1.00 10.00      A   
ATOM    426  CG1 VAL   103     -18.946  -2.616  -6.434  1.00 10.00      A   
ATOM    427  CG2 VAL   103     -18.277  -1.264  -8.421  1.00 10.00      A   
ATOM    428  C   VAL   103     -18.737  -0.297  -4.717  1.00 10.00      A   
ATOM    429  O   VAL   103     -19.793  -0.521  -4.124  1.00 10.00      A   
ATOM    430  N   MET   104     -17.562  -0.189  -4.102  1.00 10.00      A   
ATOM    431  HN  MET   104     -16.756  -0.012  -4.638  1.00 10.00      A   
ATOM    432  CA  MET   104     -17.436  -0.341  -2.656  1.00 10.00      A   
ATOM    433  CB  MET   104     -15.977  -0.178  -2.224  1.00 10.00      A   
ATOM    434  CG  MET   104     -15.668  -0.720  -0.834  1.00 10.00      A   
ATOM    435  SD  MET   104     -15.945   0.484   0.480  1.00 10.00      A   
ATOM    436  CE  MET   104     -15.390  -0.446   1.909  1.00 10.00      A   
ATOM    437  C   MET   104     -18.322   0.670  -1.938  1.00 10.00      A   
ATOM    438  O   MET   104     -18.997   0.338  -0.965  1.00 10.00      A   
ATOM    439  N   SER   105     -18.326   1.899  -2.440  1.00 10.00      A   
ATOM    440  HN  SER   105     -17.765   2.097  -3.219  1.00 10.00      A   
ATOM    441  CA  SER   105     -19.140   2.959  -1.862  1.00 10.00      A   
ATOM    442  CB  SER   105     -18.834   4.287  -2.557  1.00 10.00      A   
ATOM    443  OG  SER   105     -17.440   4.433  -2.779  1.00 10.00      A   
ATOM    444  HG  SER   105     -17.188   3.946  -3.575  1.00 10.00      A   
ATOM    445  C   SER   105     -20.624   2.621  -2.007  1.00 10.00      A   
ATOM    446  O   SER   105     -21.407   2.793  -1.071  1.00 10.00      A   
ATOM    447  N   LEU   106     -20.991   2.118  -3.182  1.00 10.00      A   
ATOM    448  HN  LEU   106     -20.311   1.995  -3.878  1.00 10.00      A   
ATOM    449  CA  LEU   106     -22.369   1.743  -3.474  1.00 10.00      A   
ATOM    450  CB  LEU   106     -22.501   1.267  -4.924  1.00 10.00      A   
ATOM    451  CG  LEU   106     -22.345   2.340  -6.005  1.00 10.00      A   
ATOM    452  CD1 LEU   106     -22.266   1.700  -7.383  1.00 10.00      A   
ATOM    453  CD2 LEU   106     -23.493   3.336  -5.940  1.00 10.00      A   
ATOM    454  C   LEU   106     -22.860   0.661  -2.522  1.00 10.00      A   
ATOM    455  O   LEU   106     -24.024   0.662  -2.118  1.00 10.00      A   
ATOM    456  N   ILE   107     -21.971  -0.264  -2.170  1.00 10.00      A   
ATOM    457  HN  ILE   107     -21.063  -0.224  -2.542  1.00 10.00      A   
ATOM    458  CA  ILE   107     -22.317  -1.341  -1.249  1.00 10.00      A   
ATOM    459  CB  ILE   107     -21.126  -2.295  -1.011  1.00 10.00      A   
ATOM    460  CG1 ILE   107     -20.654  -2.908  -2.331  1.00 10.00      A   
ATOM    461  CG2 ILE   107     -21.506  -3.390  -0.024  1.00 10.00      A   
ATOM    462  CD1 ILE   107     -19.361  -3.689  -2.220  1.00 10.00      A   
ATOM    463  C   ILE   107     -22.765  -0.763   0.089  1.00 10.00      A   
ATOM    464  O   ILE   107     -23.854  -1.070   0.580  1.00 10.00      A   
ATOM    465  N   LEU   108     -21.926   0.093   0.656  1.00 10.00      A   
ATOM    466  HN  LEU   108     -21.081   0.303   0.202  1.00 10.00      A   
ATOM    467  CA  LEU   108     -22.221   0.721   1.935  1.00 10.00      A   
ATOM    468  CB  LEU   108     -21.002   1.489   2.450  1.00 10.00      A   
ATOM    469  CG  LEU   108     -19.746   0.660   2.732  1.00 10.00      A   
ATOM    470  CD1 LEU   108     -18.581   1.566   3.106  1.00 10.00      A   
ATOM    471  CD2 LEU   108     -20.008  -0.361   3.829  1.00 10.00      A   
ATOM    472  C   LEU   108     -23.416   1.659   1.820  1.00 10.00      A   
ATOM    473  O   LEU   108     -24.337   1.598   2.627  1.00 10.00      A   
ATOM    474  N   TRP   109     -23.402   2.503   0.796  1.00 10.00      A   
ATOM    475  HN  TRP   109     -22.639   2.481   0.175  1.00 10.00      A   
ATOM    476  CA  TRP   109     -24.473   3.467   0.561  1.00 10.00      A   
ATOM    477  CB  TRP   109     -24.148   4.309  -0.678  1.00 10.00      A   
ATOM    478  CG  TRP   109     -25.223   5.269  -1.084  1.00 10.00      A   
ATOM    479  CD1 TRP   109     -25.540   6.451  -0.481  1.00 10.00      A   
ATOM    480  CD2 TRP   109     -26.115   5.131  -2.195  1.00 10.00      A   
ATOM    481  NE1 TRP   109     -26.574   7.059  -1.152  1.00 10.00      A   
ATOM    482  HE1 TRP   109     -26.985   7.919  -0.910  1.00 10.00      A   
ATOM    483  CE2 TRP   109     -26.945   6.268  -2.207  1.00 10.00      A   
ATOM    484  CE3 TRP   109     -26.286   4.158  -3.185  1.00 10.00      A   
ATOM    485  CZ2 TRP   109     -27.936   6.454  -3.162  1.00 10.00      A   
ATOM    486  CZ3 TRP   109     -27.271   4.344  -4.134  1.00 10.00      A   
ATOM    487  CH2 TRP   109     -28.081   5.485  -4.119  1.00 10.00      A   
ATOM    488  C   TRP   109     -25.838   2.791   0.407  1.00 10.00      A   
ATOM    489  O   TRP   109     -26.829   3.241   0.980  1.00 10.00      A   
ATOM    490  N   GLY   110     -25.877   1.700  -0.347  1.00 10.00      A   
ATOM    491  HN  GLY   110     -25.048   1.374  -0.762  1.00 10.00      A   
ATOM    492  CA  GLY   110     -27.123   0.989  -0.576  1.00 10.00      A   
ATOM    493  C   GLY   110     -27.693   0.336   0.671  1.00 10.00      A   
ATOM    494  O   GLY   110     -28.877  -0.007   0.710  1.00 10.00      A   
ATOM    495  N   LEU   111     -26.860   0.156   1.684  1.00 10.00      A   
ATOM    496  HN  LEU   111     -25.928   0.444   1.594  1.00 10.00      A   
ATOM    497  CA  LEU   111     -27.298  -0.460   2.928  1.00 10.00      A   
ATOM    498  CB  LEU   111     -26.323  -1.556   3.362  1.00 10.00      A   
ATOM    499  CG  LEU   111     -26.273  -2.797   2.469  1.00 10.00      A   
ATOM    500  CD1 LEU   111     -25.149  -3.725   2.900  1.00 10.00      A   
ATOM    501  CD2 LEU   111     -27.608  -3.524   2.489  1.00 10.00      A   
ATOM    502  C   LEU   111     -27.468   0.578   4.032  1.00 10.00      A   
ATOM    503  O   LEU   111     -28.515   0.651   4.670  1.00 10.00      A   
ATOM    504  N   ASP   112     -26.443   1.389   4.237  1.00 10.00      A   
ATOM    505  HN  ASP   112     -25.638   1.297   3.676  1.00 10.00      A   
ATOM    506  CA  ASP   112     -26.474   2.424   5.263  1.00 10.00      A   
ATOM    507  CB  ASP   112     -25.106   3.107   5.360  1.00 10.00      A   
ATOM    508  CG  ASP   112     -24.855   3.755   6.707  1.00 10.00      A   
ATOM    509  OD1 ASP   112     -25.563   4.723   7.049  1.00 10.00      A   
ATOM    510  OD2 ASP   112     -23.937   3.304   7.430  1.00 10.00      A   
ATOM    511  C   ASP   112     -27.550   3.457   4.942  1.00 10.00      A   
ATOM    512  O   ASP   112     -28.229   3.966   5.834  1.00 10.00      A   
ATOM    513  N   GLY   113     -27.716   3.735   3.652  1.00 10.00      A   
ATOM    514  HN  GLY   113     -27.156   3.276   2.992  1.00 10.00      A   
ATOM    515  CA  GLY   113     -28.701   4.702   3.207  1.00 10.00      A   
ATOM    516  C   GLY   113     -30.111   4.355   3.637  1.00 10.00      A   
ATOM    517  O   GLY   113     -30.836   5.208   4.146  1.00 10.00      A   
ATOM    518  N   ILE   114     -30.500   3.096   3.453  1.00 10.00      A   
ATOM    519  HN  ILE   114     -29.875   2.453   3.064  1.00 10.00      A   
ATOM    520  CA  ILE   114     -31.836   2.656   3.833  1.00 10.00      A   
ATOM    521  CB  ILE   114     -32.267   1.340   3.145  1.00 10.00      A   
ATOM    522  CG1 ILE   114     -31.259   0.222   3.419  1.00 10.00      A   
ATOM    523  CG2 ILE   114     -32.445   1.552   1.647  1.00 10.00      A   
ATOM    524  CD1 ILE   114     -31.713  -1.151   2.968  1.00 10.00      A   
ATOM    525  C   ILE   114     -31.962   2.537   5.347  1.00 10.00      A   
ATOM    526  O   ILE   114     -33.053   2.664   5.894  1.00 10.00      A   
ATOM    527  N   LEU   115     -30.837   2.310   6.019  1.00 10.00      A   
ATOM    528  HN  LEU   115     -29.993   2.208   5.524  1.00 10.00      A   
ATOM    529  CA  LEU   115     -30.828   2.197   7.474  1.00 10.00      A   
ATOM    530  CB  LEU   115     -29.475   1.698   7.984  1.00 10.00      A   
ATOM    531  CG  LEU   115     -29.152   0.225   7.726  1.00 10.00      A   
ATOM    532  CD1 LEU   115     -27.726  -0.089   8.150  1.00 10.00      A   
ATOM    533  CD2 LEU   115     -30.138  -0.673   8.457  1.00 10.00      A   
ATOM    534  C   LEU   115     -31.165   3.537   8.113  1.00 10.00      A   
ATOM    535  O   LEU   115     -31.874   3.596   9.114  1.00 10.00      A   
ATOM    536  N   VAL   116     -30.649   4.611   7.529  1.00 10.00      A   
ATOM    537  HN  VAL   116     -30.068   4.497   6.747  1.00 10.00      A   
ATOM    538  CA  VAL   116     -30.911   5.953   8.035  1.00 10.00      A   
ATOM    539  CB  VAL   116     -29.794   6.943   7.631  1.00 10.00      A   
ATOM    540  CG1 VAL   116     -30.006   8.308   8.272  1.00 10.00      A   
ATOM    541  CG2 VAL   116     -28.438   6.391   8.034  1.00 10.00      A   
ATOM    542  C   VAL   116     -32.269   6.447   7.536  1.00 10.00      A   
ATOM    543  O   VAL   116     -32.881   7.345   8.122  1.00 10.00      A   
ATOM    544  N   ARG   117     -32.748   5.849   6.454  1.00 10.00      A   
ATOM    545  HN  ARG   117     -32.221   5.146   6.022  1.00 10.00      A   
ATOM    546  CA  ARG   117     -34.040   6.221   5.896  1.00 10.00      A   
ATOM    547  CB  ARG   117     -34.170   5.744   4.447  1.00 10.00      A   
ATOM    548  CG  ARG   117     -35.139   6.562   3.607  1.00 10.00      A   
ATOM    549  CD  ARG   117     -35.567   5.802   2.363  1.00 10.00      A   
ATOM    550  NE  ARG   117     -36.515   4.739   2.681  1.00 10.00      A   
ATOM    551  HE  ARG   117     -37.105   4.885   3.459  1.00 10.00      A   
ATOM    552  CZ  ARG   117     -36.640   3.607   1.985  1.00 10.00      A   
ATOM    553  NH1 ARG   117     -35.877   3.391   0.919  1.00 10.00      A   
ATOM    554 HH11 ARG   117     -35.977   2.504   0.372  1.00 10.00      A   
ATOM    555 HH12 ARG   117     -35.176   4.104   0.622  1.00 10.00      A   
ATOM    556  NH2 ARG   117     -37.529   2.693   2.357  1.00 10.00      A   
ATOM    557 HH21 ARG   117     -37.627   1.805   1.816  1.00 10.00      A   
ATOM    558 HH22 ARG   117     -38.135   2.857   3.194  1.00 10.00      A   
ATOM    559  C   ARG   117     -35.167   5.635   6.742  1.00 10.00      A   
ATOM    560  O   ARG   117     -36.179   6.293   6.985  1.00 10.00      A   
ATOM    561  N   LEU   118     -34.979   4.398   7.189  1.00 10.00      A   
ATOM    562  HN  LEU   118     -34.149   3.928   6.962  1.00 10.00      A   
ATOM    563  CB  LEU   118     -35.877   2.201   7.808  1.00 10.00      A   
ATOM    564  CG  LEU   118     -36.222   1.677   6.412  1.00 10.00      A   
ATOM    565  CD1 LEU   118     -35.828   0.215   6.282  1.00 10.00      A   
ATOM    566  CD2 LEU   118     -37.705   1.854   6.131  1.00 10.00      A   
ATOM    567  CA  LEU   118     -35.967   3.719   8.010  1.00 10.00      A   
ATOM    568  C   LEU   118     -35.759   4.062   9.482  1.00 10.00      A   
ATOM    569  O   LEU   118     -35.971   5.236   9.858  1.00 10.00      A   
ATOM    570  OXT LEU   118     -35.388   3.159  10.262  1.00 10.00      A   
ATOM    571  CB  SER     2      18.467  -2.414  -0.021  1.00 10.00      B   
ATOM    572  OG  SER     2      19.825  -2.838   0.007  1.00 10.00      B   
ATOM    573  HG  SER     2      20.411  -2.065  -0.130  1.00 10.00      B   
ATOM    574  C   SER     2      16.465  -2.016   1.449  1.00 10.00      B   
ATOM    575  O   SER     2      15.820  -3.006   1.099  1.00 10.00      B   
ATOM    576  N   SER     2      18.551  -2.949   2.373  1.00 10.00      B   
ATOM    577  HT1 SER     2      19.588  -2.951   2.312  1.00 10.00      B   
ATOM    578  HT2 SER     2      18.203  -3.911   2.197  1.00 10.00      B   
ATOM    579  HT3 SER     2      18.273  -2.660   3.332  1.00 10.00      B   
ATOM    580  CA  SER     2      17.991  -2.015   1.379  1.00 10.00      B   
ATOM    581  N   GLU     3      15.894  -0.913   1.924  1.00 10.00      B   
ATOM    582  HN  GLU     3      16.462  -0.164   2.201  1.00 10.00      B   
ATOM    583  CA  GLU     3      14.443  -0.783   2.036  1.00 10.00      B   
ATOM    584  CB  GLU     3      14.073   0.276   3.079  1.00 10.00      B   
ATOM    585  CG  GLU     3      14.057  -0.233   4.515  1.00 10.00      B   
ATOM    586  CD  GLU     3      15.437  -0.561   5.052  1.00 10.00      B   
ATOM    587  OE1 GLU     3      16.270   0.365   5.179  1.00 10.00      B   
ATOM    588  OE2 GLU     3      15.701  -1.743   5.361  1.00 10.00      B   
ATOM    589  C   GLU     3      13.831  -0.446   0.675  1.00 10.00      B   
ATOM    590  O   GLU     3      14.528  -0.448  -0.342  1.00 10.00      B   
ATOM    591  N   PHE     4      12.537  -0.162   0.649  1.00 10.00      B   
ATOM    592  HN  PHE     4      12.015  -0.181   1.493  1.00 10.00      B   
ATOM    593  CA  PHE     4      11.859   0.160  -0.599  1.00 10.00      B   
ATOM    594  CB  PHE     4      10.899  -0.963  -0.990  1.00 10.00      B   
ATOM    595  CG  PHE     4      11.581  -2.179  -1.548  1.00 10.00      B   
ATOM    596  CD1 PHE     4      11.855  -3.272  -0.740  1.00 10.00      B   
ATOM    597  CD2 PHE     4      11.946  -2.231  -2.882  1.00 10.00      B   
ATOM    598  CE1 PHE     4      12.477  -4.393  -1.255  1.00 10.00      B   
ATOM    599  CE2 PHE     4      12.570  -3.347  -3.404  1.00 10.00      B   
ATOM    600  CZ  PHE     4      12.835  -4.431  -2.589  1.00 10.00      B   
ATOM    601  C   PHE     4      11.124   1.496  -0.519  1.00 10.00      B   
ATOM    602  O   PHE     4       9.991   1.627  -0.990  1.00 10.00      B   
ATOM    603  N   ILE     5      11.790   2.493   0.051  1.00 10.00      B   
ATOM    604  HN  ILE     5      12.699   2.328   0.381  1.00 10.00      B   
ATOM    605  CA  ILE     5      11.216   3.825   0.193  1.00 10.00      B   
ATOM    606  CB  ILE     5      12.143   4.760   1.002  1.00 10.00      B   
ATOM    607  CG1 ILE     5      12.630   4.067   2.279  1.00 10.00      B   
ATOM    608  CG2 ILE     5      11.423   6.059   1.344  1.00 10.00      B   
ATOM    609  CD1 ILE     5      13.602   4.891   3.098  1.00 10.00      B   
ATOM    610  C   ILE     5      10.966   4.445  -1.181  1.00 10.00      B   
ATOM    611  O   ILE     5       9.998   5.188  -1.376  1.00 10.00      B   
ATOM    612  N   THR     6      11.828   4.110  -2.135  1.00 10.00      B   
ATOM    613  HN  THR     6      12.567   3.498  -1.918  1.00 10.00      B   
ATOM    614  CA  THR     6      11.725   4.627  -3.494  1.00 10.00      B   
ATOM    615  CB  THR     6      12.831   4.038  -4.382  1.00 10.00      B   
ATOM    616  OG1 THR     6      13.947   3.674  -3.562  1.00 10.00      B   
ATOM    617  HG1 THR     6      14.192   2.746  -3.745  1.00 10.00      B   
ATOM    618  CG2 THR     6      13.281   5.055  -5.417  1.00 10.00      B   
ATOM    619  C   THR     6      10.370   4.308  -4.123  1.00 10.00      B   
ATOM    620  O   THR     6       9.810   5.123  -4.854  1.00 10.00      B   
ATOM    621  N   VAL     7       9.838   3.131  -3.822  1.00 10.00      B   
ATOM    622  HN  VAL     7      10.314   2.527  -3.210  1.00 10.00      B   
ATOM    623  CA  VAL     7       8.554   2.720  -4.371  1.00 10.00      B   
ATOM    624  CB  VAL     7       8.585   1.280  -4.926  1.00 10.00      B   
ATOM    625  CG1 VAL     7       9.378   1.221  -6.221  1.00 10.00      B   
ATOM    626  CG2 VAL     7       9.159   0.316  -3.901  1.00 10.00      B   
ATOM    627  C   VAL     7       7.436   2.856  -3.344  1.00 10.00      B   
ATOM    628  O   VAL     7       6.292   2.495  -3.609  1.00 10.00      B   
ATOM    629  N   ALA     8       7.768   3.380  -2.172  1.00 10.00      B   
ATOM    630  HN  ALA     8       8.702   3.637  -2.007  1.00 10.00      B   
ATOM    631  CA  ALA     8       6.778   3.569  -1.120  1.00 10.00      B   
ATOM    632  CB  ALA     8       7.438   3.533   0.249  1.00 10.00      B   
ATOM    633  C   ALA     8       6.031   4.881  -1.321  1.00 10.00      B   
ATOM    634  O   ALA     8       4.818   4.952  -1.139  1.00 10.00      B   
ATOM    635  N   ARG     9       6.765   5.911  -1.724  1.00 10.00      B   
ATOM    636  HN  ARG     9       7.726   5.779  -1.873  1.00 10.00      B   
ATOM    637  CA  ARG     9       6.183   7.236  -1.947  1.00 10.00      B   
ATOM    638  CB  ARG     9       7.261   8.285  -2.238  1.00 10.00      B   
ATOM    639  CG  ARG     9       8.265   8.471  -1.113  1.00 10.00      B   
ATOM    640  CD  ARG     9       9.333   9.485  -1.486  1.00 10.00      B   
ATOM    641  NE  ARG     9      10.196   9.008  -2.568  1.00 10.00      B   
ATOM    642  HE  ARG     9       9.767   8.814  -3.431  1.00 10.00      B   
ATOM    643  CZ  ARG     9      11.510   8.836  -2.453  1.00 10.00      B   
ATOM    644  NH1 ARG     9      12.122   9.094  -1.301  1.00 10.00      B   
ATOM    645 HH11 ARG     9      11.576   9.438  -0.477  1.00 10.00      B   
ATOM    646 HH12 ARG     9      13.152   8.958  -1.213  1.00 10.00      B   
ATOM    647  NH2 ARG     9      12.215   8.405  -3.494  1.00 10.00      B   
ATOM    648 HH21 ARG     9      11.742   8.208  -4.408  1.00 10.00      B   
ATOM    649 HH22 ARG     9      13.246   8.267  -3.410  1.00 10.00      B   
ATOM    650  C   ARG     9       5.084   7.249  -3.023  1.00 10.00      B   
ATOM    651  O   ARG     9       3.969   7.702  -2.749  1.00 10.00      B   
ATOM    652  N   PRO    10       5.361   6.751  -4.255  1.00 10.00      B   
ATOM    653  CA  PRO    10       4.366   6.733  -5.339  1.00 10.00      B   
ATOM    654  CB  PRO    10       5.103   6.063  -6.516  1.00 10.00      B   
ATOM    655  CG  PRO    10       6.263   5.365  -5.895  1.00 10.00      B   
ATOM    656  CD  PRO    10       6.649   6.189  -4.701  1.00 10.00      B   
ATOM    657  C   PRO    10       3.112   5.932  -4.979  1.00 10.00      B   
ATOM    658  O   PRO    10       2.024   6.200  -5.492  1.00 10.00      B   
ATOM    659  N   TYR    11       3.265   4.964  -4.082  1.00 10.00      B   
ATOM    660  HN  TYR    11       4.149   4.823  -3.683  1.00 10.00      B   
ATOM    661  CA  TYR    11       2.152   4.113  -3.671  1.00 10.00      B   
ATOM    662  CB  TYR    11       2.661   2.725  -3.273  1.00 10.00      B   
ATOM    663  CG  TYR    11       2.928   1.799  -4.442  1.00 10.00      B   
ATOM    664  CD1 TYR    11       3.754   2.185  -5.489  1.00 10.00      B   
ATOM    665  CD2 TYR    11       2.354   0.537  -4.491  1.00 10.00      B   
ATOM    666  CE1 TYR    11       3.998   1.341  -6.554  1.00 10.00      B   
ATOM    667  CE2 TYR    11       2.593  -0.316  -5.555  1.00 10.00      B   
ATOM    668  CZ  TYR    11       3.416   0.092  -6.583  1.00 10.00      B   
ATOM    669  OH  TYR    11       3.659  -0.751  -7.647  1.00 10.00      B   
ATOM    670  HH  TYR    11       3.002  -1.458  -7.650  1.00 10.00      B   
ATOM    671  C   TYR    11       1.348   4.728  -2.527  1.00 10.00      B   
ATOM    672  O   TYR    11       0.124   4.853  -2.614  1.00 10.00      B   
ATOM    673  N   ALA    12       2.044   5.127  -1.465  1.00 10.00      B   
ATOM    674  HN  ALA    12       3.022   5.014  -1.466  1.00 10.00      B   
ATOM    675  CA  ALA    12       1.404   5.718  -0.289  1.00 10.00      B   
ATOM    676  CB  ALA    12       2.436   6.035   0.781  1.00 10.00      B   
ATOM    677  C   ALA    12       0.588   6.960  -0.633  1.00 10.00      B   
ATOM    678  O   ALA    12      -0.425   7.242   0.010  1.00 10.00      B   
ATOM    679  N   LYS    13       1.032   7.702  -1.643  1.00 10.00      B   
ATOM    680  HN  LYS    13       1.851   7.430  -2.110  1.00 10.00      B   
ATOM    681  CA  LYS    13       0.335   8.911  -2.071  1.00 10.00      B   
ATOM    682  CB  LYS    13       1.092   9.593  -3.221  1.00 10.00      B   
ATOM    683  CG  LYS    13       0.381  10.795  -3.835  1.00 10.00      B   
ATOM    684  CD  LYS    13       0.063  11.858  -2.791  1.00 10.00      B   
ATOM    685  CE  LYS    13      -0.688  13.030  -3.401  1.00 10.00      B   
ATOM    686  NZ  LYS    13      -1.742  13.547  -2.489  1.00 10.00      B   
ATOM    687  HZ1 LYS    13      -2.575  12.916  -2.509  1.00 10.00      B   
ATOM    688  HZ2 LYS    13      -2.038  14.500  -2.780  1.00 10.00      B   
ATOM    689  HZ3 LYS    13      -1.383  13.593  -1.516  1.00 10.00      B   
ATOM    690  C   LYS    13      -1.100   8.591  -2.487  1.00 10.00      B   
ATOM    691  O   LYS    13      -2.047   9.210  -2.005  1.00 10.00      B   
ATOM    692  N   ALA    14      -1.251   7.599  -3.356  1.00 10.00      B   
ATOM    693  HN  ALA    14      -0.458   7.117  -3.673  1.00 10.00      B   
ATOM    694  CA  ALA    14      -2.569   7.200  -3.841  1.00 10.00      B   
ATOM    695  CB  ALA    14      -2.428   6.261  -5.032  1.00 10.00      B   
ATOM    696  C   ALA    14      -3.381   6.537  -2.731  1.00 10.00      B   
ATOM    697  O   ALA    14      -4.598   6.720  -2.634  1.00 10.00      B   
ATOM    698  N   ALA    15      -2.694   5.779  -1.887  1.00 10.00      B   
ATOM    699  HN  ALA    15      -1.724   5.683  -2.015  1.00 10.00      B   
ATOM    700  CA  ALA    15      -3.336   5.081  -0.783  1.00 10.00      B   
ATOM    701  CB  ALA    15      -2.337   4.181  -0.073  1.00 10.00      B   
ATOM    702  C   ALA    15      -3.963   6.057   0.204  1.00 10.00      B   
ATOM    703  O   ALA    15      -5.124   5.904   0.590  1.00 10.00      B   
ATOM    704  N   PHE    16      -3.192   7.065   0.595  1.00 10.00      B   
ATOM    705  HN  PHE    16      -2.278   7.135   0.236  1.00 10.00      B   
ATOM    706  CA  PHE    16      -3.655   8.068   1.544  1.00 10.00      B   
ATOM    707  CB  PHE    16      -2.492   8.962   1.989  1.00 10.00      B   
ATOM    708  CG  PHE    16      -2.833   9.903   3.112  1.00 10.00      B   
ATOM    709  CD1 PHE    16      -3.032   9.429   4.397  1.00 10.00      B   
ATOM    710  CD2 PHE    16      -2.947  11.263   2.881  1.00 10.00      B   
ATOM    711  CE1 PHE    16      -3.343  10.292   5.429  1.00 10.00      B   
ATOM    712  CE2 PHE    16      -3.256  12.132   3.908  1.00 10.00      B   
ATOM    713  CZ  PHE    16      -3.454  11.646   5.185  1.00 10.00      B   
ATOM    714  C   PHE    16      -4.780   8.915   0.957  1.00 10.00      B   
ATOM    715  O   PHE    16      -5.761   9.212   1.641  1.00 10.00      B   
ATOM    716  N   ASP    17      -4.637   9.285  -0.312  1.00 10.00      B   
ATOM    717  HN  ASP    17      -3.837   9.002  -0.805  1.00 10.00      B   
ATOM    718  CA  ASP    17      -5.634  10.106  -0.996  1.00 10.00      B   
ATOM    719  CB  ASP    17      -5.221  10.381  -2.447  1.00 10.00      B   
ATOM    720  CG  ASP    17      -4.255  11.545  -2.583  1.00 10.00      B   
ATOM    721  OD1 ASP    17      -3.982  12.229  -1.574  1.00 10.00      B   
ATOM    722  OD2 ASP    17      -3.760  11.789  -3.704  1.00 10.00      B   
ATOM    723  C   ASP    17      -7.019   9.471  -0.953  1.00 10.00      B   
ATOM    724  O   ASP    17      -7.997  10.114  -0.566  1.00 10.00      B   
ATOM    725  N   PHE    18      -7.094   8.204  -1.336  1.00 10.00      B   
ATOM    726  HN  PHE    18      -6.279   7.742  -1.626  1.00 10.00      B   
ATOM    727  CA  PHE    18      -8.362   7.485  -1.345  1.00 10.00      B   
ATOM    728  CB  PHE    18      -8.255   6.204  -2.175  1.00 10.00      B   
ATOM    729  CG  PHE    18      -8.435   6.428  -3.651  1.00 10.00      B   
ATOM    730  CD1 PHE    18      -7.394   6.917  -4.425  1.00 10.00      B   
ATOM    731  CD2 PHE    18      -9.647   6.156  -4.263  1.00 10.00      B   
ATOM    732  CE1 PHE    18      -7.561   7.130  -5.779  1.00 10.00      B   
ATOM    733  CE2 PHE    18      -9.819   6.365  -5.617  1.00 10.00      B   
ATOM    734  CZ  PHE    18      -8.775   6.854  -6.377  1.00 10.00      B   
ATOM    735  C   PHE    18      -8.839   7.175   0.072  1.00 10.00      B   
ATOM    736  O   PHE    18     -10.042   7.156   0.338  1.00 10.00      B   
ATOM    737  N   ALA    19      -7.895   6.951   0.981  1.00 10.00      B   
ATOM    738  HN  ALA    19      -6.950   6.995   0.711  1.00 10.00      B   
ATOM    739  CA  ALA    19      -8.224   6.637   2.369  1.00 10.00      B   
ATOM    740  CB  ALA    19      -6.974   6.263   3.153  1.00 10.00      B   
ATOM    741  C   ALA    19      -8.960   7.786   3.054  1.00 10.00      B   
ATOM    742  O   ALA    19      -9.928   7.562   3.781  1.00 10.00      B   
ATOM    743  N   VAL    20      -8.503   9.013   2.815  1.00 10.00      B   
ATOM    744  HN  VAL    20      -7.726   9.130   2.221  1.00 10.00      B   
ATOM    745  CA  VAL    20      -9.127  10.187   3.419  1.00 10.00      B   
ATOM    746  CB  VAL    20      -8.287  11.466   3.210  1.00 10.00      B   
ATOM    747  CG1 VAL    20      -8.972  12.674   3.834  1.00 10.00      B   
ATOM    748  CG2 VAL    20      -6.897  11.288   3.795  1.00 10.00      B   
ATOM    749  C   VAL    20     -10.539  10.404   2.875  1.00 10.00      B   
ATOM    750  O   VAL    20     -11.479  10.622   3.641  1.00 10.00      B   
ATOM    751  N   GLU    21     -10.681  10.315   1.558  1.00 10.00      B   
ATOM    752  HN  GLU    21      -9.894  10.114   1.008  1.00 10.00      B   
ATOM    753  CA  GLU    21     -11.972  10.506   0.907  1.00 10.00      B   
ATOM    754  CB  GLU    21     -11.816  10.421  -0.614  1.00 10.00      B   
ATOM    755  CG  GLU    21     -13.122  10.537  -1.382  1.00 10.00      B   
ATOM    756  CD  GLU    21     -12.960  10.258  -2.859  1.00 10.00      B   
ATOM    757  OE1 GLU    21     -13.234  11.169  -3.673  1.00 10.00      B   
ATOM    758  OE2 GLU    21     -12.571   9.129  -3.217  1.00 10.00      B   
ATOM    759  C   GLU    21     -12.995   9.478   1.384  1.00 10.00      B   
ATOM    760  O   GLU    21     -14.148   9.809   1.658  1.00 10.00      B   
ATOM    761  N   HIS    22     -12.562   8.230   1.503  1.00 10.00      B   
ATOM    762  HN  HIS    22     -11.623   8.024   1.290  1.00 10.00      B   
ATOM    763  CA  HIS    22     -13.447   7.158   1.936  1.00 10.00      B   
ATOM    764  CB  HIS    22     -12.977   5.809   1.392  1.00 10.00      B   
ATOM    765  CG  HIS    22     -13.971   5.161   0.480  1.00 10.00      B   
ATOM    766  ND1 HIS    22     -14.191   3.804   0.448  1.00 10.00      B   
ATOM    767  HD1 HIS    22     -13.708   3.133   0.980  1.00 10.00      B   
ATOM    768  CD2 HIS    22     -14.824   5.698  -0.425  1.00 10.00      B   
ATOM    769  CE1 HIS    22     -15.131   3.533  -0.435  1.00 10.00      B   
ATOM    770  NE2 HIS    22     -15.532   4.662  -0.976  1.00 10.00      B   
ATOM    771  HE2 HIS    22     -16.243   4.747  -1.660  1.00 10.00      B   
ATOM    772  C   HIS    22     -13.593   7.106   3.454  1.00 10.00      B   
ATOM    773  O   HIS    22     -14.325   6.270   3.980  1.00 10.00      B   
ATOM    774  N   GLN    23     -12.895   8.007   4.142  1.00 10.00      B   
ATOM    775  HN  GLN    23     -12.346   8.650   3.651  1.00 10.00      B   
ATOM    776  CA  GLN    23     -12.931   8.076   5.603  1.00 10.00      B   
ATOM    777  CB  GLN    23     -14.319   8.478   6.104  1.00 10.00      B   
ATOM    778  CG  GLN    23     -14.624   9.960   5.960  1.00 10.00      B   
ATOM    779  CD  GLN    23     -13.715  10.826   6.816  1.00 10.00      B   
ATOM    780  OE1 GLN    23     -14.005  11.084   7.984  1.00 10.00      B   
ATOM    781  NE2 GLN    23     -12.617  11.293   6.241  1.00 10.00      B   
ATOM    782 HE21 GLN    23     -12.444  11.057   5.301  1.00 10.00      B   
ATOM    783 HE22 GLN    23     -12.015  11.850   6.779  1.00 10.00      B   
ATOM    784  C   GLN    23     -12.484   6.762   6.235  1.00 10.00      B   
ATOM    785  O   GLN    23     -12.966   6.368   7.294  1.00 10.00      B   
ATOM    786  N   SER    24     -11.544   6.103   5.584  1.00 10.00      B   
ATOM    787  HN  SER    24     -11.183   6.482   4.754  1.00 10.00      B   
ATOM    788  CA  SER    24     -11.023   4.837   6.062  1.00 10.00      B   
ATOM    789  CB  SER    24     -11.002   3.818   4.918  1.00 10.00      B   
ATOM    790  OG  SER    24     -12.290   3.665   4.336  1.00 10.00      B   
ATOM    791  HG  SER    24     -12.412   2.742   4.076  1.00 10.00      B   
ATOM    792  C   SER    24      -9.614   5.020   6.609  1.00 10.00      B   
ATOM    793  O   SER    24      -8.805   4.101   6.573  1.00 10.00      B   
ATOM    794  N   VAL    25      -9.335   6.209   7.130  1.00 10.00      B   
ATOM    795  HN  VAL    25     -10.040   6.890   7.163  1.00 10.00      B   
ATOM    796  CA  VAL    25      -8.016   6.522   7.673  1.00 10.00      B   
ATOM    797  CB  VAL    25      -7.930   7.985   8.164  1.00 10.00      B   
ATOM    798  CG1 VAL    25      -6.497   8.350   8.521  1.00 10.00      B   
ATOM    799  CG2 VAL    25      -8.476   8.940   7.113  1.00 10.00      B   
ATOM    800  C   VAL    25      -7.660   5.583   8.822  1.00 10.00      B   
ATOM    801  O   VAL    25      -6.642   4.889   8.779  1.00 10.00      B   
ATOM    802  N   GLU    26      -8.521   5.544   9.833  1.00 10.00      B   
ATOM    803  HN  GLU    26      -9.326   6.107   9.798  1.00 10.00      B   
ATOM    804  CA  GLU    26      -8.298   4.694  10.994  1.00 10.00      B   
ATOM    805  CB  GLU    26      -9.316   5.012  12.093  1.00 10.00      B   
ATOM    806  CG  GLU    26      -9.400   6.482  12.471  1.00 10.00      B   
ATOM    807  CD  GLU    26     -10.344   6.727  13.628  1.00 10.00      B   
ATOM    808  OE1 GLU    26     -11.535   6.367  13.514  1.00 10.00      B   
ATOM    809  OE2 GLU    26      -9.895   7.273  14.660  1.00 10.00      B   
ATOM    810  C   GLU    26      -8.390   3.217  10.606  1.00 10.00      B   
ATOM    811  O   GLU    26      -7.646   2.378  11.116  1.00 10.00      B   
ATOM    812  N   ARG    27      -9.304   2.915   9.691  1.00 10.00      B   
ATOM    813  HN  ARG    27      -9.860   3.633   9.325  1.00 10.00      B   
ATOM    814  CA  ARG    27      -9.508   1.546   9.222  1.00 10.00      B   
ATOM    815  CB  ARG    27     -10.716   1.484   8.284  1.00 10.00      B   
ATOM    816  CG  ARG    27     -11.750   0.430   8.651  1.00 10.00      B   
ATOM    817  CD  ARG    27     -12.670   0.907   9.761  1.00 10.00      B   
ATOM    818  NE  ARG    27     -13.833   0.033   9.912  1.00 10.00      B   
ATOM    819  HE  ARG    27     -13.848  -0.790   9.372  1.00 10.00      B   
ATOM    820  CZ  ARG    27     -14.860   0.282  10.729  1.00 10.00      B   
ATOM    821  NH1 ARG    27     -14.872   1.383  11.477  1.00 10.00      B   
ATOM    822 HH11 ARG    27     -14.079   2.059  11.432  1.00 10.00      B   
ATOM    823 HH12 ARG    27     -15.677   1.578  12.116  1.00 10.00      B   
ATOM    824  NH2 ARG    27     -15.874  -0.575  10.789  1.00 10.00      B   
ATOM    825 HH21 ARG    27     -15.867  -1.437  10.200  1.00 10.00      B   
ATOM    826 HH22 ARG    27     -16.681  -0.391  11.425  1.00 10.00      B   
ATOM    827  C   ARG    27      -8.267   1.027   8.497  1.00 10.00      B   
ATOM    828  O   ARG    27      -7.795  -0.080   8.761  1.00 10.00      B   
ATOM    829  N   TRP    28      -7.739   1.845   7.591  1.00 10.00      B   
ATOM    830  HN  TRP    28      -8.160   2.721   7.434  1.00 10.00      B   
ATOM    831  CA  TRP    28      -6.559   1.488   6.817  1.00 10.00      B   
ATOM    832  CB  TRP    28      -6.298   2.547   5.741  1.00 10.00      B   
ATOM    833  CG  TRP    28      -5.412   2.082   4.626  1.00 10.00      B   
ATOM    834  CD1 TRP    28      -4.341   2.746   4.100  1.00 10.00      B   
ATOM    835  CD2 TRP    28      -5.522   0.853   3.895  1.00 10.00      B   
ATOM    836  NE1 TRP    28      -3.777   2.006   3.091  1.00 10.00      B   
ATOM    837  HE1 TRP    28      -2.990   2.266   2.562  1.00 10.00      B   
ATOM    838  CE2 TRP    28      -4.481   0.839   2.948  1.00 10.00      B   
ATOM    839  CE3 TRP    28      -6.394  -0.239   3.951  1.00 10.00      B   
ATOM    840  CZ2 TRP    28      -4.290  -0.223   2.066  1.00 10.00      B   
ATOM    841  CZ3 TRP    28      -6.202  -1.290   3.076  1.00 10.00      B   
ATOM    842  CH2 TRP    28      -5.158  -1.275   2.146  1.00 10.00      B   
ATOM    843  C   TRP    28      -5.342   1.340   7.722  1.00 10.00      B   
ATOM    844  O   TRP    28      -4.468   0.512   7.470  1.00 10.00      B   
ATOM    845  N   GLN    29      -5.301   2.141   8.780  1.00 10.00      B   
ATOM    846  HN  GLN    29      -6.023   2.792   8.912  1.00 10.00      B   
ATOM    847  CA  GLN    29      -4.205   2.097   9.737  1.00 10.00      B   
ATOM    848  CB  GLN    29      -4.405   3.160  10.816  1.00 10.00      B   
ATOM    849  CG  GLN    29      -3.299   3.217  11.856  1.00 10.00      B   
ATOM    850  CD  GLN    29      -3.587   4.228  12.944  1.00 10.00      B   
ATOM    851  OE1 GLN    29      -3.217   5.399  12.834  1.00 10.00      B   
ATOM    852  NE2 GLN    29      -4.235   3.783  14.008  1.00 10.00      B   
ATOM    853 HE21 GLN    29      -4.485   2.831  14.036  1.00 10.00      B   
ATOM    854 HE22 GLN    29      -4.447   4.419  14.721  1.00 10.00      B   
ATOM    855  C   GLN    29      -4.101   0.715  10.374  1.00 10.00      B   
ATOM    856  O   GLN    29      -3.016   0.138  10.455  1.00 10.00      B   
ATOM    857  N   ASP    30      -5.242   0.183  10.800  1.00 10.00      B   
ATOM    858  HN  ASP    30      -6.073   0.688  10.686  1.00 10.00      B   
ATOM    859  CA  ASP    30      -5.288  -1.132  11.427  1.00 10.00      B   
ATOM    860  CB  ASP    30      -6.680  -1.419  12.002  1.00 10.00      B   
ATOM    861  CG  ASP    30      -6.808  -1.034  13.463  1.00 10.00      B   
ATOM    862  OD1 ASP    30      -5.893  -1.346  14.251  1.00 10.00      B   
ATOM    863  OD2 ASP    30      -7.827  -0.416  13.834  1.00 10.00      B   
ATOM    864  C   ASP    30      -4.904  -2.213  10.428  1.00 10.00      B   
ATOM    865  O   ASP    30      -4.164  -3.142  10.752  1.00 10.00      B   
ATOM    866  N   MET    31      -5.400  -2.074   9.204  1.00 10.00      B   
ATOM    867  HN  MET    31      -5.979  -1.304   9.008  1.00 10.00      B   
ATOM    868  CA  MET    31      -5.108  -3.035   8.144  1.00 10.00      B   
ATOM    869  CB  MET    31      -5.931  -2.743   6.886  1.00 10.00      B   
ATOM    870  CG  MET    31      -7.434  -2.868   7.073  1.00 10.00      B   
ATOM    871  SD  MET    31      -8.341  -2.729   5.522  1.00 10.00      B   
ATOM    872  CE  MET    31      -9.995  -2.432   6.139  1.00 10.00      B   
ATOM    873  C   MET    31      -3.623  -3.033   7.808  1.00 10.00      B   
ATOM    874  O   MET    31      -2.998  -4.090   7.717  1.00 10.00      B   
ATOM    875  N   LEU    32      -3.063  -1.838   7.635  1.00 10.00      B   
ATOM    876  HN  LEU    32      -3.622  -1.031   7.717  1.00 10.00      B   
ATOM    877  CA  LEU    32      -1.646  -1.691   7.317  1.00 10.00      B   
ATOM    878  CB  LEU    32      -1.285  -0.223   7.074  1.00 10.00      B   
ATOM    879  CG  LEU    32      -1.673   0.366   5.716  1.00 10.00      B   
ATOM    880  CD1 LEU    32      -1.225   1.818   5.622  1.00 10.00      B   
ATOM    881  CD2 LEU    32      -1.072  -0.452   4.583  1.00 10.00      B   
ATOM    882  C   LEU    32      -0.780  -2.257   8.433  1.00 10.00      B   
ATOM    883  O   LEU    32       0.245  -2.886   8.174  1.00 10.00      B   
ATOM    884  N   ALA    33      -1.199  -2.026   9.671  1.00 10.00      B   
ATOM    885  HN  ALA    33      -2.019  -1.501   9.809  1.00 10.00      B   
ATOM    886  CA  ALA    33      -0.469  -2.519  10.831  1.00 10.00      B   
ATOM    887  CB  ALA    33      -1.074  -1.969  12.115  1.00 10.00      B   
ATOM    888  C   ALA    33      -0.463  -4.042  10.851  1.00 10.00      B   
ATOM    889  O   ALA    33       0.573  -4.668  11.079  1.00 10.00      B   
ATOM    890  N   PHE    34      -1.623  -4.632  10.590  1.00 10.00      B   
ATOM    891  HN  PHE    34      -2.414  -4.078  10.411  1.00 10.00      B   
ATOM    892  CA  PHE    34      -1.753  -6.082  10.570  1.00 10.00      B   
ATOM    893  CB  PHE    34      -3.219  -6.499  10.426  1.00 10.00      B   
ATOM    894  CG  PHE    34      -4.006  -6.458  11.708  1.00 10.00      B   
ATOM    895  CD1 PHE    34      -5.195  -7.156  11.823  1.00 10.00      B   
ATOM    896  CD2 PHE    34      -3.560  -5.725  12.799  1.00 10.00      B   
ATOM    897  CE1 PHE    34      -5.923  -7.126  12.997  1.00 10.00      B   
ATOM    898  CE2 PHE    34      -4.285  -5.691  13.974  1.00 10.00      B   
ATOM    899  CZ  PHE    34      -5.469  -6.392  14.074  1.00 10.00      B   
ATOM    900  C   PHE    34      -0.920  -6.681   9.444  1.00 10.00      B   
ATOM    901  O   PHE    34      -0.169  -7.633   9.657  1.00 10.00      B   
ATOM    902  N   ALA    35      -1.039  -6.104   8.252  1.00 10.00      B   
ATOM    903  HN  ALA    35      -1.652  -5.341   8.148  1.00 10.00      B   
ATOM    904  CA  ALA    35      -0.291  -6.575   7.089  1.00 10.00      B   
ATOM    905  CB  ALA    35      -0.661  -5.761   5.859  1.00 10.00      B   
ATOM    906  C   ALA    35       1.211  -6.497   7.341  1.00 10.00      B   
ATOM    907  O   ALA    35       1.955  -7.427   7.022  1.00 10.00      B   
ATOM    908  N   ALA    36       1.642  -5.389   7.938  1.00 10.00      B   
ATOM    909  HN  ALA    36       0.991  -4.692   8.174  1.00 10.00      B   
ATOM    910  CA  ALA    36       3.048  -5.175   8.244  1.00 10.00      B   
ATOM    911  CB  ALA    36       3.272  -3.763   8.764  1.00 10.00      B   
ATOM    912  C   ALA    36       3.551  -6.202   9.253  1.00 10.00      B   
ATOM    913  O   ALA    36       4.702  -6.635   9.190  1.00 10.00      B   
ATOM    914  N   GLU    37       2.686  -6.581  10.185  1.00 10.00      B   
ATOM    915  HN  GLU    37       1.788  -6.185  10.196  1.00 10.00      B   
ATOM    916  CA  GLU    37       3.042  -7.563  11.198  1.00 10.00      B   
ATOM    917  CB  GLU    37       2.039  -7.531  12.352  1.00 10.00      B   
ATOM    918  CG  GLU    37       2.497  -8.278  13.591  1.00 10.00      B   
ATOM    919  CD  GLU    37       1.719  -7.887  14.828  1.00 10.00      B   
ATOM    920  OE1 GLU    37       2.053  -6.847  15.438  1.00 10.00      B   
ATOM    921  OE2 GLU    37       0.779  -8.619  15.203  1.00 10.00      B   
ATOM    922  C   GLU    37       3.111  -8.958  10.588  1.00 10.00      B   
ATOM    923  O   GLU    37       4.000  -9.746  10.911  1.00 10.00      B   
ATOM    924  N   VAL    38       2.174  -9.256   9.700  1.00 10.00      B   
ATOM    925  HN  VAL    38       1.480  -8.590   9.494  1.00 10.00      B   
ATOM    926  CA  VAL    38       2.135 -10.553   9.037  1.00 10.00      B   
ATOM    927  CB  VAL    38       0.847 -10.733   8.198  1.00 10.00      B   
ATOM    928  CG1 VAL    38       0.897 -12.023   7.389  1.00 10.00      B   
ATOM    929  CG2 VAL    38      -0.374 -10.729   9.105  1.00 10.00      B   
ATOM    930  C   VAL    38       3.366 -10.750   8.152  1.00 10.00      B   
ATOM    931  O   VAL    38       3.996 -11.806   8.175  1.00 10.00      B   
ATOM    932  N   THR    39       3.728  -9.716   7.400  1.00 10.00      B   
ATOM    933  HN  THR    39       3.201  -8.886   7.434  1.00 10.00      B   
ATOM    934  CA  THR    39       4.883  -9.791   6.512  1.00 10.00      B   
ATOM    935  CB  THR    39       4.900  -8.645   5.478  1.00 10.00      B   
ATOM    936  OG1 THR    39       5.825  -8.960   4.432  1.00 10.00      B   
ATOM    937  HG1 THR    39       6.458  -9.612   4.757  1.00 10.00      B   
ATOM    938  CG2 THR    39       5.299  -7.323   6.120  1.00 10.00      B   
ATOM    939  C   THR    39       6.206  -9.850   7.286  1.00 10.00      B   
ATOM    940  O   THR    39       7.265 -10.085   6.703  1.00 10.00      B   
ATOM    941  N   LYS    40       6.140  -9.643   8.594  1.00 10.00      B   
ATOM    942  HN  LYS    40       5.270  -9.456   9.006  1.00 10.00      B   
ATOM    943  CA  LYS    40       7.331  -9.692   9.429  1.00 10.00      B   
ATOM    944  CB  LYS    40       7.172  -8.784  10.648  1.00 10.00      B   
ATOM    945  CG  LYS    40       7.781  -7.406  10.483  1.00 10.00      B   
ATOM    946  CD  LYS    40       7.684  -6.607  11.771  1.00 10.00      B   
ATOM    947  CE  LYS    40       8.449  -5.301  11.662  1.00 10.00      B   
ATOM    948  NZ  LYS    40       8.297  -4.471  12.883  1.00 10.00      B   
ATOM    949  HZ1 LYS    40       7.288  -4.320  13.092  1.00 10.00      B   
ATOM    950  HZ2 LYS    40       8.750  -3.545  12.746  1.00 10.00      B   
ATOM    951  HZ3 LYS    40       8.742  -4.943  13.698  1.00 10.00      B   
ATOM    952  C   LYS    40       7.610 -11.123   9.878  1.00 10.00      B   
ATOM    953  O   LYS    40       8.733 -11.454  10.262  1.00 10.00      B   
ATOM    954  N   ASN    41       6.587 -11.969   9.814  1.00 10.00      B   
ATOM    955  HN  ASN    41       5.724 -11.651   9.473  1.00 10.00      B   
ATOM    956  CA  ASN    41       6.716 -13.362  10.220  1.00 10.00      B   
ATOM    957  CB  ASN    41       5.335 -14.029  10.272  1.00 10.00      B   
ATOM    958  CG  ASN    41       5.347 -15.380  10.966  1.00 10.00      B   
ATOM    959  OD1 ASN    41       6.085 -16.284  10.584  1.00 10.00      B   
ATOM    960  ND2 ASN    41       4.525 -15.527  11.990  1.00 10.00      B   
ATOM    961 HD21 ASN    41       3.961 -14.766  12.249  1.00 10.00      B   
ATOM    962 HD22 ASN    41       4.503 -16.396  12.446  1.00 10.00      B   
ATOM    963  C   ASN    41       7.642 -14.113   9.266  1.00 10.00      B   
ATOM    964  O   ASN    41       7.565 -13.939   8.049  1.00 10.00      B   
ATOM    965  N   GLU    42       8.513 -14.951   9.822  1.00 10.00      B   
ATOM    966  HN  GLU    42       8.508 -15.068  10.798  1.00 10.00      B   
ATOM    967  CA  GLU    42       9.463 -15.719   9.022  1.00 10.00      B   
ATOM    968  CB  GLU    42      10.439 -16.479   9.918  1.00 10.00      B   
ATOM    969  CG  GLU    42      11.841 -16.605   9.344  1.00 10.00      B   
ATOM    970  CD  GLU    42      12.353 -18.028   9.359  1.00 10.00      B   
ATOM    971  OE1 GLU    42      12.483 -18.605  10.460  1.00 10.00      B   
ATOM    972  OE2 GLU    42      12.629 -18.577   8.271  1.00 10.00      B   
ATOM    973  C   GLU    42       8.747 -16.687   8.083  1.00 10.00      B   
ATOM    974  O   GLU    42       9.215 -16.946   6.970  1.00 10.00      B   
ATOM    975  N   GLN    43       7.614 -17.217   8.533  1.00 10.00      B   
ATOM    976  HN  GLN    43       7.296 -16.981   9.436  1.00 10.00      B   
ATOM    977  CA  GLN    43       6.831 -18.141   7.724  1.00 10.00      B   
ATOM    978  CB  GLN    43       5.692 -18.765   8.544  1.00 10.00      B   
ATOM    979  CG  GLN    43       4.870 -19.798   7.790  1.00 10.00      B   
ATOM    980  CD  GLN    43       5.732 -20.842   7.105  1.00 10.00      B   
ATOM    981  OE1 GLN    43       6.775 -21.249   7.620  1.00 10.00      B   
ATOM    982  NE2 GLN    43       5.311 -21.276   5.929  1.00 10.00      B   
ATOM    983 HE21 GLN    43       4.474 -20.910   5.572  1.00 10.00      B   
ATOM    984 HE22 GLN    43       5.866 -21.939   5.451  1.00 10.00      B   
ATOM    985  C   GLN    43       6.293 -17.418   6.494  1.00 10.00      B   
ATOM    986  O   GLN    43       6.218 -17.987   5.402  1.00 10.00      B   
ATOM    987  N   MET    44       5.943 -16.150   6.674  1.00 10.00      B   
ATOM    988  HN  MET    44       6.024 -15.755   7.569  1.00 10.00      B   
ATOM    989  CA  MET    44       5.443 -15.332   5.578  1.00 10.00      B   
ATOM    990  CB  MET    44       4.971 -13.972   6.097  1.00 10.00      B   
ATOM    991  CG  MET    44       4.838 -12.899   5.025  1.00 10.00      B   
ATOM    992  SD  MET    44       3.544 -13.255   3.823  1.00 10.00      B   
ATOM    993  CE  MET    44       3.775 -11.893   2.687  1.00 10.00      B   
ATOM    994  C   MET    44       6.536 -15.150   4.530  1.00 10.00      B   
ATOM    995  O   MET    44       6.268 -15.139   3.330  1.00 10.00      B   
ATOM    996  N   ALA    45       7.776 -15.026   4.997  1.00 10.00      B   
ATOM    997  HN  ALA    45       7.924 -15.042   5.967  1.00 10.00      B   
ATOM    998  CA  ALA    45       8.921 -14.864   4.108  1.00 10.00      B   
ATOM    999  CB  ALA    45      10.190 -14.616   4.912  1.00 10.00      B   
ATOM   1000  C   ALA    45       9.076 -16.096   3.219  1.00 10.00      B   
ATOM   1001  O   ALA    45       9.495 -15.994   2.064  1.00 10.00      B   
ATOM   1002  N   GLU    46       8.720 -17.255   3.768  1.00 10.00      B   
ATOM   1003  HN  GLU    46       8.396 -17.262   4.694  1.00 10.00      B   
ATOM   1004  CA  GLU    46       8.793 -18.514   3.039  1.00 10.00      B   
ATOM   1005  CB  GLU    46       8.572 -19.693   3.995  1.00 10.00      B   
ATOM   1006  CG  GLU    46       8.536 -21.056   3.318  1.00 10.00      B   
ATOM   1007  CD  GLU    46       8.373 -22.197   4.302  1.00 10.00      B   
ATOM   1008  OE1 GLU    46       9.397 -22.678   4.836  1.00 10.00      B   
ATOM   1009  OE2 GLU    46       7.225 -22.626   4.543  1.00 10.00      B   
ATOM   1010  C   GLU    46       7.740 -18.525   1.935  1.00 10.00      B   
ATOM   1011  O   GLU    46       8.007 -18.940   0.808  1.00 10.00      B   
ATOM   1012  N   LEU    47       6.544 -18.054   2.275  1.00 10.00      B   
ATOM   1013  HN  LEU    47       6.398 -17.743   3.195  1.00 10.00      B   
ATOM   1014  CA  LEU    47       5.439 -17.991   1.321  1.00 10.00      B   
ATOM   1015  CB  LEU    47       4.123 -17.686   2.046  1.00 10.00      B   
ATOM   1016  CG  LEU    47       3.748 -18.632   3.194  1.00 10.00      B   
ATOM   1017  CD1 LEU    47       2.518 -18.125   3.929  1.00 10.00      B   
ATOM   1018  CD2 LEU    47       3.520 -20.045   2.679  1.00 10.00      B   
ATOM   1019  C   LEU    47       5.716 -16.929   0.260  1.00 10.00      B   
ATOM   1020  O   LEU    47       5.372 -17.096  -0.911  1.00 10.00      B   
ATOM   1021  N   LEU    48       6.340 -15.838   0.687  1.00 10.00      B   
ATOM   1022  HN  LEU    48       6.559 -15.761   1.642  1.00 10.00      B   
ATOM   1023  CA  LEU    48       6.692 -14.743  -0.207  1.00 10.00      B   
ATOM   1024  CB  LEU    48       7.236 -13.558   0.602  1.00 10.00      B   
ATOM   1025  CG  LEU    48       7.853 -12.401  -0.191  1.00 10.00      B   
ATOM   1026  CD1 LEU    48       6.785 -11.631  -0.951  1.00 10.00      B   
ATOM   1027  CD2 LEU    48       8.627 -11.473   0.731  1.00 10.00      B   
ATOM   1028  C   LEU    48       7.733 -15.205  -1.219  1.00 10.00      B   
ATOM   1029  O   LEU    48       7.574 -15.015  -2.427  1.00 10.00      B   
ATOM   1030  N   SER    49       8.788 -15.829  -0.721  1.00 10.00      B   
ATOM   1031  HN  SER    49       8.851 -15.965   0.249  1.00 10.00      B   
ATOM   1032  CA  SER    49       9.854 -16.324  -1.573  1.00 10.00      B   
ATOM   1033  CB  SER    49      11.184 -16.275  -0.820  1.00 10.00      B   
ATOM   1034  OG  SER    49      11.296 -15.067  -0.083  1.00 10.00      B   
ATOM   1035  HG  SER    49      10.925 -15.197   0.799  1.00 10.00      B   
ATOM   1036  C   SER    49       9.549 -17.745  -2.035  1.00 10.00      B   
ATOM   1037  O   SER    49      10.321 -18.673  -1.795  1.00 10.00      B   
ATOM   1038  N   GLY    50       8.412 -17.909  -2.698  1.00 10.00      B   
ATOM   1039  HN  GLY    50       7.838 -17.131  -2.864  1.00 10.00      B   
ATOM   1040  CA  GLY    50       8.016 -19.215  -3.182  1.00 10.00      B   
ATOM   1041  C   GLY    50       8.632 -19.545  -4.525  1.00 10.00      B   
ATOM   1042  O   GLY    50       9.716 -19.062  -4.857  1.00 10.00      B   
ATOM   1043  N   ALA    51       7.929 -20.345  -5.313  1.00 10.00      B   
ATOM   1044  HN  ALA    51       7.057 -20.675  -5.003  1.00 10.00      B   
ATOM   1045  CA  ALA    51       8.415 -20.753  -6.628  1.00 10.00      B   
ATOM   1046  CB  ALA    51       7.836 -22.109  -6.999  1.00 10.00      B   
ATOM   1047  C   ALA    51       8.080 -19.718  -7.699  1.00 10.00      B   
ATOM   1048  O   ALA    51       7.690 -20.074  -8.813  1.00 10.00      B   
ATOM   1049  N   LEU    52       8.253 -18.442  -7.359  1.00 10.00      B   
ATOM   1050  HN  LEU    52       8.586 -18.234  -6.460  1.00 10.00      B   
ATOM   1051  CA  LEU    52       7.971 -17.341  -8.280  1.00 10.00      B   
ATOM   1052  CB  LEU    52       8.957 -17.332  -9.456  1.00 10.00      B   
ATOM   1053  CG  LEU    52      10.437 -17.171  -9.095  1.00 10.00      B   
ATOM   1054  CD1 LEU    52      11.308 -17.361 -10.325  1.00 10.00      B   
ATOM   1055  CD2 LEU    52      10.692 -15.807  -8.468  1.00 10.00      B   
ATOM   1056  C   LEU    52       6.528 -17.392  -8.775  1.00 10.00      B   
ATOM   1057  O   LEU    52       6.265 -17.518  -9.975  1.00 10.00      B   
ATOM   1058  N   ALA    53       5.599 -17.308  -7.837  1.00 10.00      B   
ATOM   1059  HN  ALA    53       5.873 -17.210  -6.902  1.00 10.00      B   
ATOM   1060  CA  ALA    53       4.179 -17.344  -8.153  1.00 10.00      B   
ATOM   1061  CB  ALA    53       3.608 -18.723  -7.859  1.00 10.00      B   
ATOM   1062  C   ALA    53       3.434 -16.271  -7.364  1.00 10.00      B   
ATOM   1063  O   ALA    53       3.200 -16.421  -6.164  1.00 10.00      B   
ATOM   1064  N   PRO    54       3.066 -15.165  -8.028  1.00 10.00      B   
ATOM   1065  CA  PRO    54       2.351 -14.052  -7.390  1.00 10.00      B   
ATOM   1066  CB  PRO    54       2.270 -12.990  -8.492  1.00 10.00      B   
ATOM   1067  CG  PRO    54       2.421 -13.750  -9.765  1.00 10.00      B   
ATOM   1068  CD  PRO    54       3.326 -14.908  -9.456  1.00 10.00      B   
ATOM   1069  C   PRO    54       0.951 -14.447  -6.929  1.00 10.00      B   
ATOM   1070  O   PRO    54       0.398 -13.842  -6.008  1.00 10.00      B   
ATOM   1071  N   GLU    55       0.385 -15.468  -7.565  1.00 10.00      B   
ATOM   1072  HN  GLU    55       0.879 -15.916  -8.285  1.00 10.00      B   
ATOM   1073  CA  GLU    55      -0.948 -15.941  -7.215  1.00 10.00      B   
ATOM   1074  CB  GLU    55      -1.455 -16.942  -8.251  1.00 10.00      B   
ATOM   1075  CG  GLU    55      -1.769 -16.328  -9.602  1.00 10.00      B   
ATOM   1076  CD  GLU    55      -1.951 -17.376 -10.672  1.00 10.00      B   
ATOM   1077  OE1 GLU    55      -2.972 -18.091 -10.638  1.00 10.00      B   
ATOM   1078  OE2 GLU    55      -1.067 -17.495 -11.548  1.00 10.00      B   
ATOM   1079  C   GLU    55      -0.954 -16.575  -5.828  1.00 10.00      B   
ATOM   1080  O   GLU    55      -1.685 -16.137  -4.942  1.00 10.00      B   
ATOM   1081  N   THR    56      -0.116 -17.591  -5.641  1.00 10.00      B   
ATOM   1082  HN  THR    56       0.456 -17.884  -6.382  1.00 10.00      B   
ATOM   1083  CA  THR    56      -0.018 -18.291  -4.365  1.00 10.00      B   
ATOM   1084  CB  THR    56       1.073 -19.371  -4.438  1.00 10.00      B   
ATOM   1085  OG1 THR    56       1.214 -19.793  -5.801  1.00 10.00      B   
ATOM   1086  HG1 THR    56       0.737 -20.620  -5.931  1.00 10.00      B   
ATOM   1087  CG2 THR    56       0.707 -20.570  -3.573  1.00 10.00      B   
ATOM   1088  C   THR    56       0.319 -17.316  -3.242  1.00 10.00      B   
ATOM   1089  O   THR    56      -0.246 -17.389  -2.150  1.00 10.00      B   
ATOM   1090  N   LEU    57       1.229 -16.394  -3.531  1.00 10.00      B   
ATOM   1091  HN  LEU    57       1.635 -16.393  -4.428  1.00 10.00      B   
ATOM   1092  CA  LEU    57       1.647 -15.388  -2.562  1.00 10.00      B   
ATOM   1093  CB  LEU    57       2.741 -14.504  -3.167  1.00 10.00      B   
ATOM   1094  CG  LEU    57       3.036 -13.186  -2.447  1.00 10.00      B   
ATOM   1095  CD1 LEU    57       3.594 -13.439  -1.055  1.00 10.00      B   
ATOM   1096  CD2 LEU    57       3.992 -12.333  -3.265  1.00 10.00      B   
ATOM   1097  C   LEU    57       0.462 -14.530  -2.115  1.00 10.00      B   
ATOM   1098  O   LEU    57       0.270 -14.295  -0.920  1.00 10.00      B   
ATOM   1099  N   ALA    58      -0.333 -14.077  -3.079  1.00 10.00      B   
ATOM   1100  HN  ALA    58      -0.132 -14.311  -4.011  1.00 10.00      B   
ATOM   1101  CA  ALA    58      -1.497 -13.246  -2.791  1.00 10.00      B   
ATOM   1102  CB  ALA    58      -2.080 -12.670  -4.072  1.00 10.00      B   
ATOM   1103  C   ALA    58      -2.555 -14.030  -2.027  1.00 10.00      B   
ATOM   1104  O   ALA    58      -3.130 -13.532  -1.057  1.00 10.00      B   
ATOM   1105  N   GLU    59      -2.794 -15.263  -2.463  1.00 10.00      B   
ATOM   1106  HN  GLU    59      -2.301 -15.594  -3.250  1.00 10.00      B   
ATOM   1107  CA  GLU    59      -3.776 -16.132  -1.826  1.00 10.00      B   
ATOM   1108  CB  GLU    59      -3.882 -17.462  -2.570  1.00 10.00      B   
ATOM   1109  CG  GLU    59      -4.519 -17.353  -3.945  1.00 10.00      B   
ATOM   1110  CD  GLU    59      -5.139 -18.658  -4.394  1.00 10.00      B   
ATOM   1111  OE1 GLU    59      -4.927 -19.062  -5.560  1.00 10.00      B   
ATOM   1112  OE2 GLU    59      -5.852 -19.286  -3.585  1.00 10.00      B   
ATOM   1113  C   GLU    59      -3.441 -16.377  -0.360  1.00 10.00      B   
ATOM   1114  O   GLU    59      -4.270 -16.149   0.521  1.00 10.00      B   
ATOM   1115  N   SER    60      -2.219 -16.827  -0.105  1.00 10.00      B   
ATOM   1116  HN  SER    60      -1.595 -16.977  -0.852  1.00 10.00      B   
ATOM   1117  CA  SER    60      -1.774 -17.105   1.253  1.00 10.00      B   
ATOM   1118  CB  SER    60      -0.401 -17.774   1.234  1.00 10.00      B   
ATOM   1119  OG  SER    60      -0.456 -19.010   0.541  1.00 10.00      B   
ATOM   1120  HG  SER    60      -0.090 -19.704   1.100  1.00 10.00      B   
ATOM   1121  C   SER    60      -1.750 -15.837   2.103  1.00 10.00      B   
ATOM   1122  O   SER    60      -1.972 -15.887   3.314  1.00 10.00      B   
ATOM   1123  N   PHE    61      -1.490 -14.702   1.464  1.00 10.00      B   
ATOM   1124  HN  PHE    61      -1.325 -14.724   0.498  1.00 10.00      B   
ATOM   1125  CA  PHE    61      -1.444 -13.425   2.163  1.00 10.00      B   
ATOM   1126  CB  PHE    61      -0.942 -12.316   1.229  1.00 10.00      B   
ATOM   1127  CG  PHE    61      -0.724 -10.992   1.904  1.00 10.00      B   
ATOM   1128  CD1 PHE    61       0.329 -10.816   2.787  1.00 10.00      B   
ATOM   1129  CD2 PHE    61      -1.571  -9.923   1.657  1.00 10.00      B   
ATOM   1130  CE1 PHE    61       0.536  -9.601   3.409  1.00 10.00      B   
ATOM   1131  CE2 PHE    61      -1.370  -8.702   2.275  1.00 10.00      B   
ATOM   1132  CZ  PHE    61      -0.315  -8.543   3.154  1.00 10.00      B   
ATOM   1133  C   PHE    61      -2.819 -13.068   2.714  1.00 10.00      B   
ATOM   1134  O   PHE    61      -2.983 -12.889   3.919  1.00 10.00      B   
ATOM   1135  N   ILE    62      -3.803 -13.000   1.824  1.00 10.00      B   
ATOM   1136  HN  ILE    62      -3.604 -13.194   0.880  1.00 10.00      B   
ATOM   1137  CA  ILE    62      -5.169 -12.655   2.205  1.00 10.00      B   
ATOM   1138  CB  ILE    62      -6.094 -12.569   0.968  1.00 10.00      B   
ATOM   1139  CG1 ILE    62      -5.526 -11.578  -0.052  1.00 10.00      B   
ATOM   1140  CG2 ILE    62      -7.505 -12.161   1.374  1.00 10.00      B   
ATOM   1141  CD1 ILE    62      -6.205 -11.630  -1.404  1.00 10.00      B   
ATOM   1142  C   ILE    62      -5.738 -13.664   3.205  1.00 10.00      B   
ATOM   1143  O   ILE    62      -6.403 -13.286   4.169  1.00 10.00      B   
ATOM   1144  N   ALA    63      -5.455 -14.943   2.976  1.00 10.00      B   
ATOM   1145  HN  ALA    63      -4.911 -15.179   2.192  1.00 10.00      B   
ATOM   1146  CA  ALA    63      -5.941 -16.006   3.849  1.00 10.00      B   
ATOM   1147  CB  ALA    63      -5.561 -17.370   3.292  1.00 10.00      B   
ATOM   1148  C   ALA    63      -5.424 -15.850   5.278  1.00 10.00      B   
ATOM   1149  O   ALA    63      -6.182 -15.985   6.238  1.00 10.00      B   
ATOM   1150  N   VAL    64      -4.136 -15.560   5.422  1.00 10.00      B   
ATOM   1151  HN  VAL    64      -3.575 -15.451   4.624  1.00 10.00      B   
ATOM   1152  CA  VAL    64      -3.535 -15.404   6.741  1.00 10.00      B   
ATOM   1153  CB  VAL    64      -2.002 -15.621   6.710  1.00 10.00      B   
ATOM   1154  CG1 VAL    64      -1.367 -15.280   8.052  1.00 10.00      B   
ATOM   1155  CG2 VAL    64      -1.691 -17.064   6.336  1.00 10.00      B   
ATOM   1156  C   VAL    64      -3.883 -14.055   7.373  1.00 10.00      B   
ATOM   1157  O   VAL    64      -4.177 -13.984   8.568  1.00 10.00      B   
ATOM   1158  N   CYS    65      -3.870 -12.995   6.571  1.00 10.00      B   
ATOM   1159  HN  CYS    65      -3.650 -13.112   5.618  1.00 10.00      B   
ATOM   1160  CA  CYS    65      -4.179 -11.658   7.073  1.00 10.00      B   
ATOM   1161  CB  CYS    65      -3.910 -10.588   6.011  1.00 10.00      B   
ATOM   1162  SG  CYS    65      -2.155 -10.313   5.669  1.00 10.00      B   
ATOM   1163  HG  CYS    65      -1.478 -10.562   6.781  1.00 10.00      B   
ATOM   1164  C   CYS    65      -5.610 -11.564   7.591  1.00 10.00      B   
ATOM   1165  O   CYS    65      -5.878 -10.896   8.590  1.00 10.00      B   
ATOM   1166  N   GLY    66      -6.530 -12.231   6.912  1.00 10.00      B   
ATOM   1167  HN  GLY    66      -6.273 -12.733   6.107  1.00 10.00      B   
ATOM   1168  CA  GLY    66      -7.909 -12.209   7.340  1.00 10.00      B   
ATOM   1169  C   GLY    66      -8.839 -11.680   6.272  1.00 10.00      B   
ATOM   1170  O   GLY    66      -8.406 -11.355   5.167  1.00 10.00      B   
ATOM   1171  N   GLU    67     -10.114 -11.576   6.608  1.00 10.00      B   
ATOM   1172  HN  GLU    67     -10.395 -11.830   7.521  1.00 10.00      B   
ATOM   1173  CA  GLU    67     -11.121 -11.095   5.675  1.00 10.00      B   
ATOM   1174  CB  GLU    67     -12.405 -11.927   5.788  1.00 10.00      B   
ATOM   1175  CG  GLU    67     -13.138 -11.803   7.120  1.00 10.00      B   
ATOM   1176  CD  GLU    67     -12.405 -12.475   8.267  1.00 10.00      B   
ATOM   1177  OE1 GLU    67     -12.701 -13.651   8.564  1.00 10.00      B   
ATOM   1178  OE2 GLU    67     -11.525 -11.830   8.872  1.00 10.00      B   
ATOM   1179  C   GLU    67     -11.425  -9.621   5.912  1.00 10.00      B   
ATOM   1180  O   GLU    67     -12.171  -8.996   5.151  1.00 10.00      B   
ATOM   1181  N   GLN    68     -10.834  -9.068   6.966  1.00 10.00      B   
ATOM   1182  HN  GLN    68     -10.243  -9.619   7.523  1.00 10.00      B   
ATOM   1183  CA  GLN    68     -11.036  -7.668   7.317  1.00 10.00      B   
ATOM   1184  CB  GLN    68     -10.788  -7.439   8.809  1.00 10.00      B   
ATOM   1185  CG  GLN    68     -11.821  -8.085   9.719  1.00 10.00      B   
ATOM   1186  CD  GLN    68     -13.201  -7.476   9.570  1.00 10.00      B   
ATOM   1187  OE1 GLN    68     -13.344  -6.293   9.258  1.00 10.00      B   
ATOM   1188  NE2 GLN    68     -14.225  -8.275   9.799  1.00 10.00      B   
ATOM   1189 HE21 GLN    68     -14.040  -9.207  10.053  1.00 10.00      B   
ATOM   1190 HE22 GLN    68     -15.128  -7.908   9.708  1.00 10.00      B   
ATOM   1191  C   GLN    68     -10.146  -6.751   6.484  1.00 10.00      B   
ATOM   1192  O   GLN    68      -9.407  -5.924   7.020  1.00 10.00      B   
ATOM   1193  N   LEU    69     -10.225  -6.907   5.173  1.00 10.00      B   
ATOM   1194  HN  LEU    69     -10.846  -7.576   4.813  1.00 10.00      B   
ATOM   1195  CA  LEU    69      -9.444  -6.104   4.251  1.00 10.00      B   
ATOM   1196  CB  LEU    69      -8.523  -6.991   3.405  1.00 10.00      B   
ATOM   1197  CG  LEU    69      -7.405  -7.722   4.157  1.00 10.00      B   
ATOM   1198  CD1 LEU    69      -6.710  -8.725   3.249  1.00 10.00      B   
ATOM   1199  CD2 LEU    69      -6.407  -6.728   4.731  1.00 10.00      B   
ATOM   1200  C   LEU    69     -10.374  -5.307   3.351  1.00 10.00      B   
ATOM   1201  O   LEU    69     -11.443  -5.789   2.970  1.00 10.00      B   
ATOM   1202  N   ASP    70      -9.977  -4.083   3.034  1.00 10.00      B   
ATOM   1203  HN  ASP    70      -9.127  -3.751   3.392  1.00 10.00      B   
ATOM   1204  CA  ASP    70     -10.774  -3.212   2.176  1.00 10.00      B   
ATOM   1205  CB  ASP    70     -10.217  -1.786   2.188  1.00 10.00      B   
ATOM   1206  CG  ASP    70     -11.151  -0.791   1.525  1.00 10.00      B   
ATOM   1207  OD1 ASP    70     -11.122  -0.678   0.277  1.00 10.00      B   
ATOM   1208  OD2 ASP    70     -11.921  -0.120   2.247  1.00 10.00      B   
ATOM   1209  C   ASP    70     -10.807  -3.747   0.750  1.00 10.00      B   
ATOM   1210  O   ASP    70      -9.830  -4.336   0.278  1.00 10.00      B   
ATOM   1211  N   GLU    71     -11.930  -3.535   0.074  1.00 10.00      B   
ATOM   1212  HN  GLU    71     -12.658  -3.042   0.510  1.00 10.00      B   
ATOM   1213  CA  GLU    71     -12.110  -3.995  -1.298  1.00 10.00      B   
ATOM   1214  CB  GLU    71     -13.530  -3.702  -1.789  1.00 10.00      B   
ATOM   1215  CG  GLU    71     -14.590  -4.601  -1.175  1.00 10.00      B   
ATOM   1216  CD  GLU    71     -14.345  -6.068  -1.458  1.00 10.00      B   
ATOM   1217  OE1 GLU    71     -14.604  -6.509  -2.599  1.00 10.00      B   
ATOM   1218  OE2 GLU    71     -13.902  -6.789  -0.542  1.00 10.00      B   
ATOM   1219  C   GLU    71     -11.081  -3.379  -2.239  1.00 10.00      B   
ATOM   1220  O   GLU    71     -10.540  -4.060  -3.113  1.00 10.00      B   
ATOM   1221  N   ASN    72     -10.799  -2.095  -2.058  1.00 10.00      B   
ATOM   1222  HN  ASN    72     -11.240  -1.591  -1.332  1.00 10.00      B   
ATOM   1223  CA  ASN    72      -9.825  -1.421  -2.903  1.00 10.00      B   
ATOM   1224  CB  ASN    72     -10.054   0.088  -2.929  1.00 10.00      B   
ATOM   1225  CG  ASN    72      -9.320   0.754  -4.078  1.00 10.00      B   
ATOM   1226  OD1 ASN    72      -9.265   0.222  -5.190  1.00 10.00      B   
ATOM   1227  ND2 ASN    72      -8.738   1.909  -3.819  1.00 10.00      B   
ATOM   1228 HD21 ASN    72      -8.810   2.271  -2.913  1.00 10.00      B   
ATOM   1229 HD22 ASN    72      -8.252   2.354  -4.545  1.00 10.00      B   
ATOM   1230  C   ASN    72      -8.421  -1.737  -2.412  1.00 10.00      B   
ATOM   1231  O   ASN    72      -7.452  -1.678  -3.168  1.00 10.00      B   
ATOM   1232  N   GLY    73      -8.328  -2.091  -1.135  1.00 10.00      B   
ATOM   1233  HN  GLY    73      -9.141  -2.114  -0.587  1.00 10.00      B   
ATOM   1234  CA  GLY    73      -7.051  -2.437  -0.547  1.00 10.00      B   
ATOM   1235  C   GLY    73      -6.461  -3.667  -1.203  1.00 10.00      B   
ATOM   1236  O   GLY    73      -5.243  -3.793  -1.323  1.00 10.00      B   
ATOM   1237  N   GLN    74      -7.336  -4.570  -1.639  1.00 10.00      B   
ATOM   1238  HN  GLN    74      -8.297  -4.406  -1.500  1.00 10.00      B   
ATOM   1239  CA  GLN    74      -6.916  -5.797  -2.309  1.00 10.00      B   
ATOM   1240  CB  GLN    74      -8.112  -6.730  -2.511  1.00 10.00      B   
ATOM   1241  CG  GLN    74      -8.835  -7.092  -1.223  1.00 10.00      B   
ATOM   1242  CD  GLN    74     -10.183  -7.737  -1.473  1.00 10.00      B   
ATOM   1243  OE1 GLN    74     -10.361  -8.483  -2.439  1.00 10.00      B   
ATOM   1244  NE2 GLN    74     -11.142  -7.439  -0.612  1.00 10.00      B   
ATOM   1245 HE21 GLN    74     -10.929  -6.831   0.126  1.00 10.00      B   
ATOM   1246 HE22 GLN    74     -12.035  -7.828  -0.753  1.00 10.00      B   
ATOM   1247  C   GLN    74      -6.276  -5.465  -3.651  1.00 10.00      B   
ATOM   1248  O   GLN    74      -5.377  -6.170  -4.117  1.00 10.00      B   
ATOM   1249  N   ASN    75      -6.746  -4.383  -4.262  1.00 10.00      B   
ATOM   1250  HN  ASN    75      -7.461  -3.868  -3.837  1.00 10.00      B   
ATOM   1251  CA  ASN    75      -6.212  -3.933  -5.541  1.00 10.00      B   
ATOM   1252  CB  ASN    75      -7.074  -2.814  -6.131  1.00 10.00      B   
ATOM   1253  CG  ASN    75      -8.470  -3.266  -6.507  1.00 10.00      B   
ATOM   1254  OD1 ASN    75      -8.684  -4.412  -6.899  1.00 10.00      B   
ATOM   1255  ND2 ASN    75      -9.435  -2.368  -6.385  1.00 10.00      B   
ATOM   1256 HD21 ASN    75      -9.195  -1.466  -6.064  1.00 10.00      B   
ATOM   1257 HD22 ASN    75     -10.348  -2.632  -6.619  1.00 10.00      B   
ATOM   1258  C   ASN    75      -4.802  -3.417  -5.328  1.00 10.00      B   
ATOM   1259  O   ASN    75      -3.884  -3.750  -6.076  1.00 10.00      B   
ATOM   1260  N   LEU    76      -4.643  -2.620  -4.274  1.00 10.00      B   
ATOM   1261  HN  LEU    76      -5.423  -2.407  -3.719  1.00 10.00      B   
ATOM   1262  CA  LEU    76      -3.355  -2.043  -3.919  1.00 10.00      B   
ATOM   1263  CB  LEU    76      -3.499  -1.196  -2.653  1.00 10.00      B   
ATOM   1264  CG  LEU    76      -2.361  -0.222  -2.342  1.00 10.00      B   
ATOM   1265  CD1 LEU    76      -2.116   0.715  -3.517  1.00 10.00      B   
ATOM   1266  CD2 LEU    76      -2.680   0.571  -1.085  1.00 10.00      B   
ATOM   1267  C   LEU    76      -2.317  -3.141  -3.711  1.00 10.00      B   
ATOM   1268  O   LEU    76      -1.184  -3.033  -4.181  1.00 10.00      B   
ATOM   1269  N   ILE    77      -2.724  -4.206  -3.021  1.00 10.00      B   
ATOM   1270  HN  ILE    77      -3.643  -4.226  -2.678  1.00 10.00      B   
ATOM   1271  CA  ILE    77      -1.842  -5.343  -2.761  1.00 10.00      B   
ATOM   1272  CB  ILE    77      -2.552  -6.432  -1.920  1.00 10.00      B   
ATOM   1273  CG1 ILE    77      -2.983  -5.869  -0.561  1.00 10.00      B   
ATOM   1274  CG2 ILE    77      -1.651  -7.648  -1.728  1.00 10.00      B   
ATOM   1275  CD1 ILE    77      -3.933  -6.766   0.208  1.00 10.00      B   
ATOM   1276  C   ILE    77      -1.375  -5.944  -4.084  1.00 10.00      B   
ATOM   1277  O   ILE    77      -0.198  -6.263  -4.256  1.00 10.00      B   
ATOM   1278  N   ARG    78      -2.307  -6.068  -5.029  1.00 10.00      B   
ATOM   1279  HN  ARG    78      -3.223  -5.778  -4.835  1.00 10.00      B   
ATOM   1280  CA  ARG    78      -2.001  -6.618  -6.343  1.00 10.00      B   
ATOM   1281  CB  ARG    78      -3.273  -6.779  -7.180  1.00 10.00      B   
ATOM   1282  CG  ARG    78      -3.028  -7.365  -8.564  1.00 10.00      B   
ATOM   1283  CD  ARG    78      -4.209  -7.139  -9.489  1.00 10.00      B   
ATOM   1284  NE  ARG    78      -3.773  -6.727 -10.818  1.00 10.00      B   
ATOM   1285  HE  ARG    78      -2.824  -6.893 -11.057  1.00 10.00      B   
ATOM   1286  CZ  ARG    78      -4.560  -6.153 -11.718  1.00 10.00      B   
ATOM   1287  NH1 ARG    78      -5.840  -5.929 -11.447  1.00 10.00      B   
ATOM   1288 HH11 ARG    78      -6.234  -6.200 -10.523  1.00 10.00      B   
ATOM   1289 HH12 ARG    78      -6.459  -5.480 -12.160  1.00 10.00      B   
ATOM   1290  NH2 ARG    78      -4.055  -5.801 -12.890  1.00 10.00      B   
ATOM   1291 HH21 ARG    78      -4.657  -5.350 -13.613  1.00 10.00      B   
ATOM   1292 HH22 ARG    78      -3.043  -5.970 -13.092  1.00 10.00      B   
ATOM   1293  C   ARG    78      -0.998  -5.730  -7.073  1.00 10.00      B   
ATOM   1294  O   ARG    78      -0.067  -6.227  -7.701  1.00 10.00      B   
ATOM   1295  N   VAL    79      -1.192  -4.414  -6.973  1.00 10.00      B   
ATOM   1296  HN  VAL    79      -1.961  -4.082  -6.456  1.00 10.00      B   
ATOM   1297  CA  VAL    79      -0.296  -3.452  -7.615  1.00 10.00      B   
ATOM   1298  CB  VAL    79      -0.781  -1.996  -7.419  1.00 10.00      B   
ATOM   1299  CG1 VAL    79       0.128  -1.024  -8.157  1.00 10.00      B   
ATOM   1300  CG2 VAL    79      -2.212  -1.845  -7.909  1.00 10.00      B   
ATOM   1301  C   VAL    79       1.122  -3.608  -7.063  1.00 10.00      B   
ATOM   1302  O   VAL    79       2.109  -3.448  -7.783  1.00 10.00      B   
ATOM   1303  N   MET    80       1.212  -3.934  -5.779  1.00 10.00      B   
ATOM   1304  HN  MET    80       0.387  -4.034  -5.252  1.00 10.00      B   
ATOM   1305  CA  MET    80       2.499  -4.140  -5.130  1.00 10.00      B   
ATOM   1306  CB  MET    80       2.348  -4.100  -3.603  1.00 10.00      B   
ATOM   1307  CG  MET    80       1.847  -2.773  -3.058  1.00 10.00      B   
ATOM   1308  SD  MET    80       1.705  -2.763  -1.261  1.00 10.00      B   
ATOM   1309  CE  MET    80       3.425  -2.898  -0.785  1.00 10.00      B   
ATOM   1310  C   MET    80       3.093  -5.479  -5.561  1.00 10.00      B   
ATOM   1311  O   MET    80       4.288  -5.582  -5.833  1.00 10.00      B   
ATOM   1312  N   ALA    81       2.236  -6.493  -5.641  1.00 10.00      B   
ATOM   1313  HN  ALA    81       1.290  -6.332  -5.421  1.00 10.00      B   
ATOM   1314  CA  ALA    81       2.648  -7.837  -6.032  1.00 10.00      B   
ATOM   1315  CB  ALA    81       1.506  -8.821  -5.831  1.00 10.00      B   
ATOM   1316  C   ALA    81       3.141  -7.880  -7.477  1.00 10.00      B   
ATOM   1317  O   ALA    81       4.193  -8.454  -7.758  1.00 10.00      B   
ATOM   1318  N   GLU    82       2.383  -7.268  -8.384  1.00 10.00      B   
ATOM   1319  HN  GLU    82       1.550  -6.828  -8.093  1.00 10.00      B   
ATOM   1320  CA  GLU    82       2.741  -7.239  -9.803  1.00 10.00      B   
ATOM   1321  CB  GLU    82       1.662  -6.529 -10.620  1.00 10.00      B   
ATOM   1322  CG  GLU    82       0.556  -7.440 -11.123  1.00 10.00      B   
ATOM   1323  CD  GLU    82      -0.369  -6.742 -12.101  1.00 10.00      B   
ATOM   1324  OE1 GLU    82      -1.545  -7.151 -12.207  1.00 10.00      B   
ATOM   1325  OE2 GLU    82       0.071  -5.778 -12.765  1.00 10.00      B   
ATOM   1326  C   GLU    82       4.083  -6.554 -10.026  1.00 10.00      B   
ATOM   1327  O   GLU    82       4.860  -6.950 -10.895  1.00 10.00      B   
ATOM   1328  N   ASN    83       4.355  -5.533  -9.228  1.00 10.00      B   
ATOM   1329  HN  ASN    83       3.697  -5.271  -8.550  1.00 10.00      B   
ATOM   1330  CA  ASN    83       5.601  -4.784  -9.338  1.00 10.00      B   
ATOM   1331  CB  ASN    83       5.422  -3.372  -8.770  1.00 10.00      B   
ATOM   1332  CG  ASN    83       6.262  -2.329  -9.484  1.00 10.00      B   
ATOM   1333  OD1 ASN    83       7.146  -2.653 -10.276  1.00 10.00      B   
ATOM   1334  ND2 ASN    83       5.998  -1.064  -9.198  1.00 10.00      B   
ATOM   1335 HD21 ASN    83       5.283  -0.874  -8.545  1.00 10.00      B   
ATOM   1336 HD22 ASN    83       6.525  -0.369  -9.643  1.00 10.00      B   
ATOM   1337  C   ASN    83       6.735  -5.496  -8.602  1.00 10.00      B   
ATOM   1338  O   ASN    83       7.892  -5.085  -8.672  1.00 10.00      B   
ATOM   1339  N   GLY    84       6.396  -6.571  -7.898  1.00 10.00      B   
ATOM   1340  HN  GLY    84       5.460  -6.868  -7.896  1.00 10.00      B   
ATOM   1341  CA  GLY    84       7.393  -7.317  -7.152  1.00 10.00      B   
ATOM   1342  C   GLY    84       7.897  -6.534  -5.957  1.00 10.00      B   
ATOM   1343  O   GLY    84       9.034  -6.708  -5.513  1.00 10.00      B   
ATOM   1344  N   ARG    85       7.049  -5.658  -5.444  1.00 10.00      B   
ATOM   1345  HN  ARG    85       6.151  -5.575  -5.840  1.00 10.00      B   
ATOM   1346  CA  ARG    85       7.394  -4.825  -4.303  1.00 10.00      B   
ATOM   1347  CB  ARG    85       7.398  -3.343  -4.706  1.00 10.00      B   
ATOM   1348  CG  ARG    85       8.177  -3.016  -5.975  1.00 10.00      B   
ATOM   1349  CD  ARG    85       9.681  -3.017  -5.738  1.00 10.00      B   
ATOM   1350  NE  ARG    85      10.296  -4.301  -6.074  1.00 10.00      B   
ATOM   1351  HE  ARG    85       9.904  -5.109  -5.667  1.00 10.00      B   
ATOM   1352  CZ  ARG    85      11.330  -4.440  -6.901  1.00 10.00      B   
ATOM   1353  NH1 ARG    85      11.873  -3.375  -7.482  1.00 10.00      B   
ATOM   1354 HH11 ARG    85      11.489  -2.420  -7.293  1.00 10.00      B   
ATOM   1355 HH12 ARG    85      12.682  -3.485  -8.134  1.00 10.00      B   
ATOM   1356  NH2 ARG    85      11.829  -5.650  -7.133  1.00 10.00      B   
ATOM   1357 HH21 ARG    85      12.640  -5.771  -7.781  1.00 10.00      B   
ATOM   1358 HH22 ARG    85      11.413  -6.488  -6.671  1.00 10.00      B   
ATOM   1359  C   ARG    85       6.392  -5.049  -3.174  1.00 10.00      B   
ATOM   1360  O   ARG    85       6.030  -4.117  -2.456  1.00 10.00      B   
ATOM   1361  N   LEU    86       5.956  -6.292  -3.014  1.00 10.00      B   
ATOM   1362  HN  LEU    86       6.308  -7.002  -3.593  1.00 10.00      B   
ATOM   1363  CA  LEU    86       4.986  -6.631  -1.979  1.00 10.00      B   
ATOM   1364  CB  LEU    86       4.421  -8.039  -2.197  1.00 10.00      B   
ATOM   1365  CG  LEU    86       3.219  -8.427  -1.328  1.00 10.00      B   
ATOM   1366  CD1 LEU    86       2.132  -9.064  -2.177  1.00 10.00      B   
ATOM   1367  CD2 LEU    86       3.641  -9.368  -0.209  1.00 10.00      B   
ATOM   1368  C   LEU    86       5.605  -6.509  -0.591  1.00 10.00      B   
ATOM   1369  O   LEU    86       4.920  -6.197   0.379  1.00 10.00      B   
ATOM   1370  N   ASN    87       6.911  -6.724  -0.506  1.00 10.00      B   
ATOM   1371  HN  ASN    87       7.414  -6.951  -1.320  1.00 10.00      B   
ATOM   1372  CA  ASN    87       7.615  -6.635   0.772  1.00 10.00      B   
ATOM   1373  CB  ASN    87       8.897  -7.479   0.778  1.00 10.00      B   
ATOM   1374  CG  ASN    87      10.009  -6.910  -0.084  1.00 10.00      B   
ATOM   1375  OD1 ASN    87       9.770  -6.415  -1.185  1.00 10.00      B   
ATOM   1376  ND2 ASN    87      11.235  -6.980   0.412  1.00 10.00      B   
ATOM   1377 HD21 ASN    87      11.355  -7.388   1.297  1.00 10.00      B   
ATOM   1378 HD22 ASN    87      11.973  -6.622  -0.121  1.00 10.00      B   
ATOM   1379  C   ASN    87       7.911  -5.188   1.170  1.00 10.00      B   
ATOM   1380  O   ASN    87       8.685  -4.932   2.092  1.00 10.00      B   
ATOM   1381  N   ALA    88       7.283  -4.244   0.482  1.00 10.00      B   
ATOM   1382  HN  ALA    88       6.674  -4.505  -0.243  1.00 10.00      B   
ATOM   1383  CA  ALA    88       7.476  -2.830   0.774  1.00 10.00      B   
ATOM   1384  CB  ALA    88       7.439  -2.012  -0.510  1.00 10.00      B   
ATOM   1385  C   ALA    88       6.418  -2.334   1.756  1.00 10.00      B   
ATOM   1386  O   ALA    88       6.327  -1.140   2.035  1.00 10.00      B   
ATOM   1387  N   LEU    89       5.622  -3.271   2.274  1.00 10.00      B   
ATOM   1388  HN  LEU    89       5.753  -4.202   1.998  1.00 10.00      B   
ATOM   1389  CA  LEU    89       4.557  -2.962   3.232  1.00 10.00      B   
ATOM   1390  CB  LEU    89       3.883  -4.238   3.750  1.00 10.00      B   
ATOM   1391  CG  LEU    89       2.996  -4.982   2.750  1.00 10.00      B   
ATOM   1392  CD1 LEU    89       2.644  -6.366   3.276  1.00 10.00      B   
ATOM   1393  CD2 LEU    89       1.734  -4.182   2.454  1.00 10.00      B   
ATOM   1394  C   LEU    89       5.028  -2.079   4.399  1.00 10.00      B   
ATOM   1395  O   LEU    89       4.405  -1.051   4.677  1.00 10.00      B   
ATOM   1396  N   PRO    90       6.123  -2.456   5.110  1.00 10.00      B   
ATOM   1397  CA  PRO    90       6.641  -1.658   6.232  1.00 10.00      B   
ATOM   1398  CB  PRO    90       7.903  -2.411   6.670  1.00 10.00      B   
ATOM   1399  CG  PRO    90       7.703  -3.803   6.180  1.00 10.00      B   
ATOM   1400  CD  PRO    90       6.922  -3.683   4.905  1.00 10.00      B   
ATOM   1401  C   PRO    90       6.995  -0.230   5.811  1.00 10.00      B   
ATOM   1402  O   PRO    90       6.702   0.729   6.530  1.00 10.00      B   
ATOM   1403  N   ASP    91       7.606  -0.098   4.637  1.00 10.00      B   
ATOM   1404  HN  ASP    91       7.796  -0.900   4.107  1.00 10.00      B   
ATOM   1405  CA  ASP    91       7.998   1.207   4.115  1.00 10.00      B   
ATOM   1406  CB  ASP    91       8.879   1.064   2.873  1.00 10.00      B   
ATOM   1407  CG  ASP    91      10.336   0.844   3.216  1.00 10.00      B   
ATOM   1408  OD1 ASP    91      10.926   1.707   3.901  1.00 10.00      B   
ATOM   1409  OD2 ASP    91      10.896  -0.196   2.804  1.00 10.00      B   
ATOM   1410  C   ASP    91       6.774   2.047   3.794  1.00 10.00      B   
ATOM   1411  O   ASP    91       6.719   3.232   4.120  1.00 10.00      B   
ATOM   1412  N   VAL    92       5.785   1.423   3.164  1.00 10.00      B   
ATOM   1413  HN  VAL    92       5.893   0.476   2.918  1.00 10.00      B   
ATOM   1414  CA  VAL    92       4.549   2.113   2.820  1.00 10.00      B   
ATOM   1415  CB  VAL    92       3.595   1.210   2.009  1.00 10.00      B   
ATOM   1416  CG1 VAL    92       2.268   1.916   1.768  1.00 10.00      B   
ATOM   1417  CG2 VAL    92       4.233   0.824   0.684  1.00 10.00      B   
ATOM   1418  C   VAL    92       3.857   2.589   4.094  1.00 10.00      B   
ATOM   1419  O   VAL    92       3.326   3.698   4.149  1.00 10.00      B   
ATOM   1420  N   LEU    93       3.888   1.748   5.123  1.00 10.00      B   
ATOM   1421  HN  LEU    93       4.323   0.874   5.012  1.00 10.00      B   
ATOM   1422  CA  LEU    93       3.285   2.085   6.407  1.00 10.00      B   
ATOM   1423  CB  LEU    93       3.341   0.887   7.362  1.00 10.00      B   
ATOM   1424  CG  LEU    93       2.885   1.146   8.801  1.00 10.00      B   
ATOM   1425  CD1 LEU    93       1.390   1.420   8.857  1.00 10.00      B   
ATOM   1426  CD2 LEU    93       3.250  -0.029   9.694  1.00 10.00      B   
ATOM   1427  C   LEU    93       3.994   3.287   7.024  1.00 10.00      B   
ATOM   1428  O   LEU    93       3.353   4.212   7.524  1.00 10.00      B   
ATOM   1429  N   GLU    94       5.323   3.270   6.966  1.00 10.00      B   
ATOM   1430  HN  GLU    94       5.774   2.504   6.548  1.00 10.00      B   
ATOM   1431  CA  GLU    94       6.133   4.356   7.503  1.00 10.00      B   
ATOM   1432  CB  GLU    94       7.616   4.019   7.372  1.00 10.00      B   
ATOM   1433  CG  GLU    94       8.492   4.632   8.451  1.00 10.00      B   
ATOM   1434  CD  GLU    94       9.966   4.454   8.166  1.00 10.00      B   
ATOM   1435  OE1 GLU    94      10.374   3.333   7.791  1.00 10.00      B   
ATOM   1436  OE2 GLU    94      10.726   5.435   8.315  1.00 10.00      B   
ATOM   1437  C   GLU    94       5.823   5.655   6.763  1.00 10.00      B   
ATOM   1438  O   GLU    94       5.693   6.719   7.376  1.00 10.00      B   
ATOM   1439  N   GLN    95       5.700   5.556   5.442  1.00 10.00      B   
ATOM   1440  HN  GLN    95       5.835   4.681   5.011  1.00 10.00      B   
ATOM   1441  CA  GLN    95       5.385   6.713   4.616  1.00 10.00      B   
ATOM   1442  CB  GLN    95       5.523   6.377   3.127  1.00 10.00      B   
ATOM   1443  CG  GLN    95       5.441   7.581   2.198  1.00 10.00      B   
ATOM   1444  CD  GLN    95       6.469   8.651   2.518  1.00 10.00      B   
ATOM   1445  OE1 GLN    95       7.542   8.361   3.054  1.00 10.00      B   
ATOM   1446  NE2 GLN    95       6.155   9.893   2.182  1.00 10.00      B   
ATOM   1447 HE21 GLN    95       5.286  10.053   1.748  1.00 10.00      B   
ATOM   1448 HE22 GLN    95       6.803  10.603   2.375  1.00 10.00      B   
ATOM   1449  C   GLN    95       3.977   7.210   4.928  1.00 10.00      B   
ATOM   1450  O   GLN    95       3.730   8.415   4.977  1.00 10.00      B   
ATOM   1451  N   PHE    96       3.064   6.271   5.153  1.00 10.00      B   
ATOM   1452  HN  PHE    96       3.327   5.324   5.091  1.00 10.00      B   
ATOM   1453  CA  PHE    96       1.682   6.603   5.479  1.00 10.00      B   
ATOM   1454  CB  PHE    96       0.842   5.329   5.614  1.00 10.00      B   
ATOM   1455  CG  PHE    96      -0.641   5.571   5.651  1.00 10.00      B   
ATOM   1456  CD1 PHE    96      -1.362   5.715   4.476  1.00 10.00      B   
ATOM   1457  CD2 PHE    96      -1.316   5.648   6.860  1.00 10.00      B   
ATOM   1458  CE1 PHE    96      -2.727   5.930   4.506  1.00 10.00      B   
ATOM   1459  CE2 PHE    96      -2.680   5.864   6.897  1.00 10.00      B   
ATOM   1460  CZ  PHE    96      -3.385   6.006   5.718  1.00 10.00      B   
ATOM   1461  C   PHE    96       1.630   7.413   6.771  1.00 10.00      B   
ATOM   1462  O   PHE    96       0.946   8.437   6.844  1.00 10.00      B   
ATOM   1463  N   ILE    97       2.362   6.950   7.782  1.00 10.00      B   
ATOM   1464  HN  ILE    97       2.873   6.118   7.658  1.00 10.00      B   
ATOM   1465  CA  ILE    97       2.422   7.636   9.067  1.00 10.00      B   
ATOM   1466  CB  ILE    97       3.275   6.852  10.091  1.00 10.00      B   
ATOM   1467  CG1 ILE    97       2.669   5.466  10.342  1.00 10.00      B   
ATOM   1468  CG2 ILE    97       3.398   7.625  11.398  1.00 10.00      B   
ATOM   1469  CD1 ILE    97       3.563   4.542  11.142  1.00 10.00      B   
ATOM   1470  C   ILE    97       3.004   9.033   8.877  1.00 10.00      B   
ATOM   1471  O   ILE    97       2.525  10.005   9.464  1.00 10.00      B   
ATOM   1472  N   HIS    98       4.027   9.126   8.032  1.00 10.00      B   
ATOM   1473  HN  HIS    98       4.359   8.311   7.593  1.00 10.00      B   
ATOM   1474  CA  HIS    98       4.669  10.399   7.743  1.00 10.00      B   
ATOM   1475  CB  HIS    98       5.887  10.188   6.833  1.00 10.00      B   
ATOM   1476  CG  HIS    98       6.825  11.361   6.756  1.00 10.00      B   
ATOM   1477  ND1 HIS    98       8.034  11.409   7.423  1.00 10.00      B   
ATOM   1478  HD1 HIS    98       8.402  10.708   8.009  1.00 10.00      B   
ATOM   1479  CD2 HIS    98       6.730  12.530   6.075  1.00 10.00      B   
ATOM   1480  CE1 HIS    98       8.636  12.552   7.150  1.00 10.00      B   
ATOM   1481  NE2 HIS    98       7.870  13.250   6.339  1.00 10.00      B   
ATOM   1482  HE2 HIS    98       8.082  14.145   5.980  1.00 10.00      B   
ATOM   1483  C   HIS    98       3.675  11.345   7.079  1.00 10.00      B   
ATOM   1484  O   HIS    98       3.620  12.526   7.408  1.00 10.00      B   
ATOM   1485  N   LEU    99       2.884  10.810   6.155  1.00 10.00      B   
ATOM   1486  HN  LEU    99       2.977   9.853   5.942  1.00 10.00      B   
ATOM   1487  CA  LEU    99       1.889  11.601   5.439  1.00 10.00      B   
ATOM   1488  CB  LEU    99       1.279  10.805   4.287  1.00 10.00      B   
ATOM   1489  CG  LEU    99       2.197  10.515   3.102  1.00 10.00      B   
ATOM   1490  CD1 LEU    99       1.464   9.706   2.047  1.00 10.00      B   
ATOM   1491  CD2 LEU    99       2.732  11.808   2.509  1.00 10.00      B   
ATOM   1492  C   LEU    99       0.788  12.105   6.362  1.00 10.00      B   
ATOM   1493  O   LEU    99       0.517  13.303   6.415  1.00 10.00      B   
ATOM   1494  N   ARG   100       0.160  11.191   7.096  1.00 10.00      B   
ATOM   1495  HN  ARG   100       0.427  10.245   7.018  1.00 10.00      B   
ATOM   1496  CA  ARG   100      -0.922  11.565   8.005  1.00 10.00      B   
ATOM   1497  CB  ARG   100      -1.558  10.350   8.689  1.00 10.00      B   
ATOM   1498  CG  ARG   100      -0.604   9.511   9.520  1.00 10.00      B   
ATOM   1499  CD  ARG   100      -1.323   8.832  10.676  1.00 10.00      B   
ATOM   1500  NE  ARG   100      -1.692   9.781  11.724  1.00 10.00      B   
ATOM   1501  HE  ARG   100      -2.025  10.663  11.440  1.00 10.00      B   
ATOM   1502  CZ  ARG   100      -1.620   9.519  13.032  1.00 10.00      B   
ATOM   1503  NH1 ARG   100      -1.195   8.332  13.456  1.00 10.00      B   
ATOM   1504 HH11 ARG   100      -1.139   8.127  14.480  1.00 10.00      B   
ATOM   1505 HH12 ARG   100      -0.915   7.598  12.771  1.00 10.00      B   
ATOM   1506  NH2 ARG   100      -1.941  10.456  13.909  1.00 10.00      B   
ATOM   1507 HH21 ARG   100      -1.886  10.259  14.933  1.00 10.00      B   
ATOM   1508 HH22 ARG   100      -2.247  11.409  13.577  1.00 10.00      B   
ATOM   1509  C   ARG   100      -0.474  12.608   9.025  1.00 10.00      B   
ATOM   1510  O   ARG   100      -1.223  13.526   9.342  1.00 10.00      B   
ATOM   1511  N   ALA   101       0.760  12.476   9.509  1.00 10.00      B   
ATOM   1512  HN  ALA   101       1.316  11.726   9.202  1.00 10.00      B   
ATOM   1513  CA  ALA   101       1.308  13.411  10.487  1.00 10.00      B   
ATOM   1514  CB  ALA   101       2.668  12.933  10.972  1.00 10.00      B   
ATOM   1515  C   ALA   101       1.413  14.815   9.897  1.00 10.00      B   
ATOM   1516  O   ALA   101       1.211  15.811  10.589  1.00 10.00      B   
ATOM   1517  N   VAL   102       1.715  14.884   8.607  1.00 10.00      B   
ATOM   1518  HN  VAL   102       1.864  14.053   8.108  1.00 10.00      B   
ATOM   1519  CA  VAL   102       1.836  16.159   7.914  1.00 10.00      B   
ATOM   1520  CB  VAL   102       2.567  15.997   6.564  1.00 10.00      B   
ATOM   1521  CG1 VAL   102       2.587  17.312   5.795  1.00 10.00      B   
ATOM   1522  CG2 VAL   102       3.982  15.487   6.784  1.00 10.00      B   
ATOM   1523  C   VAL   102       0.461  16.778   7.673  1.00 10.00      B   
ATOM   1524  O   VAL   102       0.253  17.967   7.917  1.00 10.00      B   
ATOM   1525  N   SER   103      -0.475  15.959   7.213  1.00 10.00      B   
ATOM   1526  HN  SER   103      -0.250  15.015   7.052  1.00 10.00      B   
ATOM   1527  CA  SER   103      -1.823  16.420   6.923  1.00 10.00      B   
ATOM   1528  CB  SER   103      -2.611  15.327   6.210  1.00 10.00      B   
ATOM   1529  OG  SER   103      -1.897  14.870   5.075  1.00 10.00      B   
ATOM   1530  HG  SER   103      -2.050  15.475   4.340  1.00 10.00      B   
ATOM   1531  C   SER   103      -2.558  16.908   8.170  1.00 10.00      B   
ATOM   1532  O   SER   103      -3.289  17.894   8.111  1.00 10.00      B   
ATOM   1533  N   GLU   104      -2.352  16.236   9.298  1.00 10.00      B   
ATOM   1534  HN  GLU   104      -1.758  15.452   9.297  1.00 10.00      B   
ATOM   1535  CA  GLU   104      -3.009  16.636  10.536  1.00 10.00      B   
ATOM   1536  CB  GLU   104      -3.073  15.484  11.541  1.00 10.00      B   
ATOM   1537  CG  GLU   104      -1.720  15.000  12.034  1.00 10.00      B   
ATOM   1538  CD  GLU   104      -1.845  13.947  13.112  1.00 10.00      B   
ATOM   1539  OE1 GLU   104      -1.493  14.240  14.276  1.00 10.00      B   
ATOM   1540  OE2 GLU   104      -2.309  12.829  12.805  1.00 10.00      B   
ATOM   1541  C   GLU   104      -2.345  17.865  11.152  1.00 10.00      B   
ATOM   1542  O   GLU   104      -2.856  18.449  12.107  1.00 10.00      B   
ATOM   1543  N   ALA   105      -1.202  18.252  10.601  1.00 10.00      B   
ATOM   1544  HN  ALA   105      -0.839  17.742   9.851  1.00 10.00      B   
ATOM   1545  CA  ALA   105      -0.477  19.416  11.082  1.00 10.00      B   
ATOM   1546  CB  ALA   105       1.019  19.144  11.110  1.00 10.00      B   
ATOM   1547  C   ALA   105      -0.782  20.629  10.209  1.00 10.00      B   
ATOM   1548  O   ALA   105      -0.868  21.753  10.697  1.00 10.00      B   
ATOM   1549  N   THR   106      -0.941  20.395   8.915  1.00 10.00      B   
ATOM   1550  HN  THR   106      -0.857  19.477   8.579  1.00 10.00      B   
ATOM   1551  CB  THR   106       0.052  22.002   7.320  1.00 10.00      B   
ATOM   1552  OG1 THR   106       1.032  22.264   8.338  1.00 10.00      B   
ATOM   1553  HG1 THR   106       0.580  22.594   9.127  1.00 10.00      B   
ATOM   1554  CG2 THR   106      -0.234  23.295   6.569  1.00 10.00      B   
ATOM   1555  CA  THR   106      -1.235  21.463   7.975  1.00 10.00      B   
ATOM   1556  C   THR   106      -2.198  20.978   6.892  1.00 10.00      B   
ATOM   1557  O   THR   106      -1.729  20.456   5.859  1.00 10.00      B   
ATOM   1558  OXT THR   106      -3.427  21.114   7.082  1.00 10.00      B   
END
