# Supplementary material for: Large-scale discovery of protein interactions at residue resolution using co-evolution calculated from genomic sequences
Source: Nat Commun. 2021 Mar 2;12:1396. doi: 10.1038/s41467-021-21636-z (PMC7925567; doi:10.1038/s41467-021-21636-z)
Supplement: Supplementary file 13 — Supplementary Data 11 [file 41467_2021_21636_MOESM13_ESM.zip › supplementary_prediction/membrane127199_SECE_ATPD/models/haddock_top_3_haddock_12w.pdb]

REMARK FILENAME="haddock_12w.pdb0"
REMARK ===============================================================
REMARK HADDOCK run for haddock
REMARK initial structure: haddock_12.pdb
REMARK final NOE weights: unambig 50 amb: 50
REMARK ===============================================================
REMARK            total,bonds,angles,improper,dihe,vdw,elec,air,cdih,coup,rdcs,vean,dani,xpcs,rg
REMARK energies: 26.4056, 0, 0, 0, 0, -40.7201, -89.7076, 156.833, 0, 0, 0, 0, 0, 0, 0
REMARK ===============================================================
REMARK            bonds,angles,impropers,dihe,air,cdih,coup,rdcs,vean,dani,xpcs
REMARK rms-dev.: 0,0,0,0,11.019,0,0, 0, 0, 0, 0
REMARK ===============================================================
REMARK               air,cdih,coup,rdcs,vean,dani,xpcs
REMARK               >0.3,>5,>1,>0,>5,>0.2,>0.2
REMARK violations.: 1, 0, 0, 0, 0, 0, 0
REMARK ===============================================================
REMARK                        CVpartition#,violations,rms
REMARK AIRs cross-validation: 2, 0, NaN
REMARK ===============================================================
REMARK NCS energy: 0
REMARK ===============================================================
REMARK Symmetry energy: 0
REMARK ===============================================================
REMARK Desolvation energy: -20.7508
REMARK Internal energy free molecules: 21226.9
REMARK Internal energy complex: -5943.41
REMARK Binding energy: -27321.5
REMARK ===============================================================
REMARK buried surface area: 1614.79
REMARK ===============================================================
REMARK water - chain1: 0 0 0
REMARK water - chain2: 0 0 0
REMARK water - chain3: 0 0 0
REMARK water - chain4: 0 0 0
REMARK water - chain5: 0 0 0
REMARK water - chain6: 0 0 0
REMARK ===============================================================
REMARK water - water: 0 0 0
REMARK ===============================================================
REMARK DATE:05-Aug-2020  08:24:50       created by user: he47
REMARK VERSION:1.3
ATOM      1  CB  LEU    60      26.041 -19.821   1.435  1.00 10.00      A   
ATOM      2  CG  LEU    60      26.908 -20.901   0.785  1.00 10.00      A   
ATOM      3  CD1 LEU    60      26.045 -21.986   0.164  1.00 10.00      A   
ATOM      4  CD2 LEU    60      27.838 -20.295  -0.255  1.00 10.00      A   
ATOM      5  C   LEU    60      25.849 -17.734   2.824  1.00 10.00      A   
ATOM      6  O   LEU    60      25.362 -16.992   1.966  1.00 10.00      A   
ATOM      7  N   LEU    60      27.220 -19.654   3.610  1.00 10.00      A   
ATOM      8  HT1 LEU    60      26.411 -20.063   4.121  1.00 10.00      A   
ATOM      9  HT2 LEU    60      27.738 -19.022   4.250  1.00 10.00      A   
ATOM     10  HT3 LEU    60      27.855 -20.423   3.318  1.00 10.00      A   
ATOM     11  CA  LEU    60      26.753 -18.898   2.425  1.00 10.00      A   
ATOM     12  N   LEU    61      25.640 -17.557   4.126  1.00 10.00      A   
ATOM     13  HN  LEU    61      26.063 -18.161   4.772  1.00 10.00      A   
ATOM     14  CA  LEU    61      24.799 -16.477   4.618  1.00 10.00      A   
ATOM     15  CB  LEU    61      24.469 -16.683   6.096  1.00 10.00      A   
ATOM     16  CG  LEU    61      23.532 -17.851   6.417  1.00 10.00      A   
ATOM     17  CD1 LEU    61      23.381 -18.017   7.919  1.00 10.00      A   
ATOM     18  CD2 LEU    61      22.171 -17.645   5.767  1.00 10.00      A   
ATOM     19  C   LEU    61      25.479 -15.131   4.414  1.00 10.00      A   
ATOM     20  O   LEU    61      24.819 -14.121   4.163  1.00 10.00      A   
ATOM     21  N   THR    62      26.802 -15.125   4.506  1.00 10.00      A   
ATOM     22  HN  THR    62      27.272 -15.962   4.712  1.00 10.00      A   
ATOM     23  CA  THR    62      27.578 -13.908   4.325  1.00 10.00      A   
ATOM     24  CB  THR    62      29.069 -14.157   4.610  1.00 10.00      A   
ATOM     25  OG1 THR    62      29.193 -15.059   5.720  1.00 10.00      A   
ATOM     26  HG1 THR    62      30.032 -15.529   5.654  1.00 10.00      A   
ATOM     27  CG2 THR    62      29.784 -12.855   4.942  1.00 10.00      A   
ATOM     28  C   THR    62      27.404 -13.358   2.907  1.00 10.00      A   
ATOM     29  O   THR    62      27.312 -12.144   2.708  1.00 10.00      A   
ATOM     30  N   THR    63      27.342 -14.254   1.925  1.00 10.00      A   
ATOM     31  HN  THR    63      27.421 -15.209   2.136  1.00 10.00      A   
ATOM     32  CA  THR    63      27.161 -13.849   0.540  1.00 10.00      A   
ATOM     33  CB  THR    63      27.465 -14.999  -0.435  1.00 10.00      A   
ATOM     34  OG1 THR    63      27.630 -16.221   0.302  1.00 10.00      A   
ATOM     35  HG1 THR    63      26.928 -16.841   0.050  1.00 10.00      A   
ATOM     36  CG2 THR    63      28.732 -14.707  -1.224  1.00 10.00      A   
ATOM     37  C   THR    63      25.738 -13.352   0.313  1.00 10.00      A   
ATOM     38  O   THR    63      25.507 -12.446  -0.490  1.00 10.00      A   
ATOM     39  N   LYS    64      24.785 -13.946   1.027  1.00 10.00      A   
ATOM     40  HN  LYS    64      25.029 -14.673   1.638  1.00 10.00      A   
ATOM     41  CA  LYS    64      23.390 -13.547   0.914  1.00 10.00      A   
ATOM     42  CB  LYS    64      22.478 -14.490   1.702  1.00 10.00      A   
ATOM     43  CG  LYS    64      22.267 -15.842   1.042  1.00 10.00      A   
ATOM     44  CD  LYS    64      21.134 -16.608   1.708  1.00 10.00      A   
ATOM     45  CE  LYS    64      20.828 -17.896   0.964  1.00 10.00      A   
ATOM     46  NZ  LYS    64      19.651 -18.603   1.533  1.00 10.00      A   
ATOM     47  HZ1 LYS    64      19.786 -18.765   2.550  1.00 10.00      A   
ATOM     48  HZ2 LYS    64      19.523 -19.523   1.065  1.00 10.00      A   
ATOM     49  HZ3 LYS    64      18.788 -18.036   1.397  1.00 10.00      A   
ATOM     50  C   LYS    64      23.219 -12.112   1.393  1.00 10.00      A   
ATOM     51  O   LYS    64      22.452 -11.341   0.816  1.00 10.00      A   
ATOM     52  N   GLY    65      23.953 -11.761   2.442  1.00 10.00      A   
ATOM     53  HN  GLY    65      24.533 -12.431   2.865  1.00 10.00      A   
ATOM     54  CA  GLY    65      23.894 -10.414   2.973  1.00 10.00      A   
ATOM     55  C   GLY    65      24.435  -9.412   1.976  1.00 10.00      A   
ATOM     56  O   GLY    65      23.873  -8.332   1.802  1.00 10.00      A   
ATOM     57  N   LYS    66      25.522  -9.784   1.303  1.00 10.00      A   
ATOM     58  HN  LYS    66      25.921 -10.662   1.488  1.00 10.00      A   
ATOM     59  CA  LYS    66      26.133  -8.922   0.300  1.00 10.00      A   
ATOM     60  CB  LYS    66      27.481  -9.491  -0.161  1.00 10.00      A   
ATOM     61  CG  LYS    66      28.643  -9.153   0.762  1.00 10.00      A   
ATOM     62  CD  LYS    66      29.946  -9.767   0.276  1.00 10.00      A   
ATOM     63  CE  LYS    66      31.117  -9.342   1.151  1.00 10.00      A   
ATOM     64  NZ  LYS    66      32.359 -10.092   0.825  1.00 10.00      A   
ATOM     65  HZ1 LYS    66      32.645  -9.902  -0.155  1.00 10.00      A   
ATOM     66  HZ2 LYS    66      32.198 -11.115   0.930  1.00 10.00      A   
ATOM     67  HZ3 LYS    66      33.130  -9.805   1.464  1.00 10.00      A   
ATOM     68  C   LYS    66      25.192  -8.749  -0.886  1.00 10.00      A   
ATOM     69  O   LYS    66      25.190  -7.713  -1.546  1.00 10.00      A   
ATOM     70  N   ALA    67      24.379  -9.767  -1.139  1.00 10.00      A   
ATOM     71  HN  ALA    67      24.430 -10.570  -0.578  1.00 10.00      A   
ATOM     72  CA  ALA    67      23.414  -9.721  -2.229  1.00 10.00      A   
ATOM     73  CB  ALA    67      22.775 -11.084  -2.437  1.00 10.00      A   
ATOM     74  C   ALA    67      22.353  -8.668  -1.935  1.00 10.00      A   
ATOM     75  O   ALA    67      21.876  -7.981  -2.838  1.00 10.00      A   
ATOM     76  N   THR    68      21.997  -8.547  -0.663  1.00 10.00      A   
ATOM     77  HN  THR    68      22.397  -9.141   0.007  1.00 10.00      A   
ATOM     78  CA  THR    68      21.021  -7.565  -0.235  1.00 10.00      A   
ATOM     79  CB  THR    68      20.650  -7.773   1.244  1.00 10.00      A   
ATOM     80  OG1 THR    68      20.342  -9.157   1.461  1.00 10.00      A   
ATOM     81  HG1 THR    68      19.817  -9.484   0.716  1.00 10.00      A   
ATOM     82  CG2 THR    68      19.442  -6.928   1.619  1.00 10.00      A   
ATOM     83  C   THR    68      21.596  -6.166  -0.422  1.00 10.00      A   
ATOM     84  O   THR    68      20.893  -5.245  -0.833  1.00 10.00      A   
ATOM     85  N   VAL    69      22.889  -6.026  -0.130  1.00 10.00      A   
ATOM     86  HN  VAL    69      23.388  -6.804   0.205  1.00 10.00      A   
ATOM     87  CA  VAL    69      23.581  -4.751  -0.281  1.00 10.00      A   
ATOM     88  CB  VAL    69      25.035  -4.835   0.232  1.00 10.00      A   
ATOM     89  CG1 VAL    69      25.734  -3.490   0.098  1.00 10.00      A   
ATOM     90  CG2 VAL    69      25.062  -5.306   1.678  1.00 10.00      A   
ATOM     91  C   VAL    69      23.590  -4.341  -1.752  1.00 10.00      A   
ATOM     92  O   VAL    69      23.393  -3.172  -2.087  1.00 10.00      A   
ATOM     93  N   ALA    70      23.816  -5.317  -2.624  1.00 10.00      A   
ATOM     94  HN  ALA    70      23.986  -6.225  -2.290  1.00 10.00      A   
ATOM     95  CA  ALA    70      23.832  -5.071  -4.060  1.00 10.00      A   
ATOM     96  CB  ALA    70      24.282  -6.314  -4.808  1.00 10.00      A   
ATOM     97  C   ALA    70      22.454  -4.626  -4.541  1.00 10.00      A   
ATOM     98  O   ALA    70      22.332  -3.677  -5.320  1.00 10.00      A   
ATOM     99  N   PHE    71      21.419  -5.308  -4.058  1.00 10.00      A   
ATOM    100  HN  PHE    71      21.586  -6.055  -3.440  1.00 10.00      A   
ATOM    101  CA  PHE    71      20.045  -4.983  -4.424  1.00 10.00      A   
ATOM    102  CB  PHE    71      19.077  -6.059  -3.926  1.00 10.00      A   
ATOM    103  CG  PHE    71      18.278  -6.723  -5.009  1.00 10.00      A   
ATOM    104  CD1 PHE    71      17.561  -5.970  -5.924  1.00 10.00      A   
ATOM    105  CD2 PHE    71      18.239  -8.102  -5.108  1.00 10.00      A   
ATOM    106  CE1 PHE    71      16.822  -6.583  -6.917  1.00 10.00      A   
ATOM    107  CE2 PHE    71      17.503  -8.721  -6.099  1.00 10.00      A   
ATOM    108  CZ  PHE    71      16.793  -7.960  -7.004  1.00 10.00      A   
ATOM    109  C   PHE    71      19.647  -3.626  -3.856  1.00 10.00      A   
ATOM    110  O   PHE    71      18.862  -2.899  -4.460  1.00 10.00      A   
ATOM    111  N   ALA    72      20.201  -3.290  -2.693  1.00 10.00      A   
ATOM    112  HN  ALA    72      20.809  -3.925  -2.254  1.00 10.00      A   
ATOM    113  CA  ALA    72      19.915  -2.020  -2.040  1.00 10.00      A   
ATOM    114  CB  ALA    72      20.589  -1.949  -0.679  1.00 10.00      A   
ATOM    115  C   ALA    72      20.348  -0.856  -2.917  1.00 10.00      A   
ATOM    116  O   ALA    72      19.639   0.139  -3.033  1.00 10.00      A   
ATOM    117  N   ARG    73      21.511  -0.989  -3.544  1.00 10.00      A   
ATOM    118  HN  ARG    73      22.039  -1.805  -3.407  1.00 10.00      A   
ATOM    119  CA  ARG    73      22.018   0.053  -4.428  1.00 10.00      A   
ATOM    120  CB  ARG    73      23.445  -0.267  -4.891  1.00 10.00      A   
ATOM    121  CG  ARG    73      24.470  -0.315  -3.769  1.00 10.00      A   
ATOM    122  CD  ARG    73      25.890  -0.300  -4.313  1.00 10.00      A   
ATOM    123  NE  ARG    73      26.164  -1.439  -5.187  1.00 10.00      A   
ATOM    124  HE  ARG    73      25.802  -1.405  -6.100  1.00 10.00      A   
ATOM    125  CZ  ARG    73      26.846  -2.517  -4.816  1.00 10.00      A   
ATOM    126  NH1 ARG    73      27.333  -2.610  -3.586  1.00 10.00      A   
ATOM    127 HH11 ARG    73      27.868  -3.457  -3.299  1.00 10.00      A   
ATOM    128 HH12 ARG    73      27.179  -1.839  -2.900  1.00 10.00      A   
ATOM    129  NH2 ARG    73      27.066  -3.497  -5.688  1.00 10.00      A   
ATOM    130 HH21 ARG    73      26.697  -3.426  -6.663  1.00 10.00      A   
ATOM    131 HH22 ARG    73      27.607  -4.344  -5.402  1.00 10.00      A   
ATOM    132  C   ARG    73      21.095   0.199  -5.633  1.00 10.00      A   
ATOM    133  O   ARG    73      20.776   1.309  -6.060  1.00 10.00      A   
ATOM    134  N   GLU    74      20.658  -0.939  -6.166  1.00 10.00      A   
ATOM    135  HN  GLU    74      20.950  -1.790  -5.780  1.00 10.00      A   
ATOM    136  CA  GLU    74      19.758  -0.959  -7.309  1.00 10.00      A   
ATOM    137  CB  GLU    74      19.547  -2.394  -7.790  1.00 10.00      A   
ATOM    138  CG  GLU    74      20.832  -3.111  -8.172  1.00 10.00      A   
ATOM    139  CD  GLU    74      20.582  -4.468  -8.795  1.00 10.00      A   
ATOM    140  OE1 GLU    74      21.003  -5.484  -8.206  1.00 10.00      A   
ATOM    141  OE2 GLU    74      19.968  -4.523  -9.885  1.00 10.00      A   
ATOM    142  C   GLU    74      18.421  -0.337  -6.931  1.00 10.00      A   
ATOM    143  O   GLU    74      17.870   0.480  -7.672  1.00 10.00      A   
ATOM    144  N   ALA    75      17.919  -0.716  -5.763  1.00 10.00      A   
ATOM    145  HN  ALA    75      18.413  -1.376  -5.225  1.00 10.00      A   
ATOM    146  CA  ALA    75      16.652  -0.200  -5.259  1.00 10.00      A   
ATOM    147  CB  ALA    75      16.256  -0.908  -3.974  1.00 10.00      A   
ATOM    148  C   ALA    75      16.730   1.305  -5.036  1.00 10.00      A   
ATOM    149  O   ALA    75      15.798   2.035  -5.359  1.00 10.00      A   
ATOM    150  N   ARG    76      17.853   1.770  -4.495  1.00 10.00      A   
ATOM    151  HN  ARG    76      18.564   1.139  -4.244  1.00 10.00      A   
ATOM    152  CA  ARG    76      18.041   3.195  -4.248  1.00 10.00      A   
ATOM    153  CB  ARG    76      19.326   3.459  -3.461  1.00 10.00      A   
ATOM    154  CG  ARG    76      19.278   4.728  -2.628  1.00 10.00      A   
ATOM    155  CD  ARG    76      20.321   4.716  -1.524  1.00 10.00      A   
ATOM    156  NE  ARG    76      21.652   5.038  -2.024  1.00 10.00      A   
ATOM    157  HE  ARG    76      22.117   4.348  -2.551  1.00 10.00      A   
ATOM    158  CZ  ARG    76      22.270   6.198  -1.805  1.00 10.00      A   
ATOM    159  NH1 ARG    76      21.682   7.150  -1.089  1.00 10.00      A   
ATOM    160 HH11 ARG    76      20.729   7.000  -0.693  1.00 10.00      A   
ATOM    161 HH12 ARG    76      22.173   8.053  -0.920  1.00 10.00      A   
ATOM    162  NH2 ARG    76      23.481   6.406  -2.302  1.00 10.00      A   
ATOM    163 HH21 ARG    76      23.952   5.662  -2.864  1.00 10.00      A   
ATOM    164 HH22 ARG    76      23.968   7.317  -2.138  1.00 10.00      A   
ATOM    165  C   ARG    76      18.028   3.969  -5.564  1.00 10.00      A   
ATOM    166  O   ARG    76      17.622   5.131  -5.615  1.00 10.00      A   
ATOM    167  N   THR    77      18.462   3.305  -6.629  1.00 10.00      A   
ATOM    168  HN  THR    77      18.789   2.387  -6.518  1.00 10.00      A   
ATOM    169  CA  THR    77      18.469   3.908  -7.952  1.00 10.00      A   
ATOM    170  CB  THR    77      19.303   3.074  -8.946  1.00 10.00      A   
ATOM    171  OG1 THR    77      20.569   2.750  -8.351  1.00 10.00      A   
ATOM    172  HG1 THR    77      20.426   2.224  -7.552  1.00 10.00      A   
ATOM    173  CG2 THR    77      19.548   3.854 -10.229  1.00 10.00      A   
ATOM    174  C   THR    77      17.030   4.038  -8.455  1.00 10.00      A   
ATOM    175  O   THR    77      16.690   4.975  -9.178  1.00 10.00      A   
ATOM    176  N   GLU    78      16.178   3.101  -8.036  1.00 10.00      A   
ATOM    177  HN  GLU    78      16.507   2.383  -7.453  1.00 10.00      A   
ATOM    178  CA  GLU    78      14.768   3.114  -8.416  1.00 10.00      A   
ATOM    179  CB  GLU    78      14.089   1.796  -8.030  1.00 10.00      A   
ATOM    180  CG  GLU    78      14.791   0.546  -8.528  1.00 10.00      A   
ATOM    181  CD  GLU    78      14.287   0.085  -9.877  1.00 10.00      A   
ATOM    182  OE1 GLU    78      13.644  -0.986  -9.940  1.00 10.00      A   
ATOM    183  OE2 GLU    78      14.547   0.778 -10.887  1.00 10.00      A   
ATOM    184  C   GLU    78      14.063   4.270  -7.711  1.00 10.00      A   
ATOM    185  O   GLU    78      13.099   4.837  -8.226  1.00 10.00      A   
ATOM    186  N   VAL    79      14.560   4.616  -6.526  1.00 10.00      A   
ATOM    187  HN  VAL    79      15.326   4.116  -6.167  1.00 10.00      A   
ATOM    188  CA  VAL    79      13.997   5.711  -5.740  1.00 10.00      A   
ATOM    189  CB  VAL    79      14.544   5.722  -4.293  1.00 10.00      A   
ATOM    190  CG1 VAL    79      13.780   6.722  -3.439  1.00 10.00      A   
ATOM    191  CG2 VAL    79      14.465   4.335  -3.673  1.00 10.00      A   
ATOM    192  C   VAL    79      14.295   7.051  -6.411  1.00 10.00      A   
ATOM    193  O   VAL    79      13.621   8.052  -6.171  1.00 10.00      A   
ATOM    194  N   ARG    80      15.304   7.059  -7.273  1.00 10.00      A   
ATOM    195  HN  ARG    80      15.810   6.232  -7.427  1.00 10.00      A   
ATOM    196  CA  ARG    80      15.677   8.267  -7.998  1.00 10.00      A   
ATOM    197  CB  ARG    80      17.134   8.192  -8.459  1.00 10.00      A   
ATOM    198  CG  ARG    80      18.132   8.154  -7.316  1.00 10.00      A   
ATOM    199  CD  ARG    80      19.564   8.070  -7.815  1.00 10.00      A   
ATOM    200  NE  ARG    80      20.517   8.062  -6.706  1.00 10.00      A   
ATOM    201  HE  ARG    80      20.235   8.501  -5.873  1.00 10.00      A   
ATOM    202  CZ  ARG    80      21.728   7.509  -6.754  1.00 10.00      A   
ATOM    203  NH1 ARG    80      22.156   6.916  -7.863  1.00 10.00      A   
ATOM    204 HH11 ARG    80      21.544   6.879  -8.709  1.00 10.00      A   
ATOM    205 HH12 ARG    80      23.104   6.483  -7.897  1.00 10.00      A   
ATOM    206  NH2 ARG    80      22.510   7.544  -5.678  1.00 10.00      A   
ATOM    207 HH21 ARG    80      22.174   8.004  -4.801  1.00 10.00      A   
ATOM    208 HH22 ARG    80      23.461   7.114  -5.702  1.00 10.00      A   
ATOM    209  C   ARG    80      14.742   8.462  -9.188  1.00 10.00      A   
ATOM    210  O   ARG    80      14.864   9.420  -9.954  1.00 10.00      A   
ATOM    211  N   LYS    81      13.809   7.532  -9.328  1.00 10.00      A   
ATOM    212  HN  LYS    81      13.782   6.790  -8.684  1.00 10.00      A   
ATOM    213  CA  LYS    81      12.822   7.564 -10.394  1.00 10.00      A   
ATOM    214  CB  LYS    81      12.811   6.217 -11.125  1.00 10.00      A   
ATOM    215  CG  LYS    81      14.171   5.802 -11.665  1.00 10.00      A   
ATOM    216  CD  LYS    81      14.205   4.326 -12.031  1.00 10.00      A   
ATOM    217  CE  LYS    81      15.626   3.879 -12.344  1.00 10.00      A   
ATOM    218  NZ  LYS    81      15.706   2.434 -12.687  1.00 10.00      A   
ATOM    219  HZ1 LYS    81      15.100   2.230 -13.504  1.00 10.00      A   
ATOM    220  HZ2 LYS    81      15.386   1.853 -11.879  1.00 10.00      A   
ATOM    221  HZ3 LYS    81      16.688   2.174 -12.922  1.00 10.00      A   
ATOM    222  C   LYS    81      11.450   7.841  -9.793  1.00 10.00      A   
ATOM    223  O   LYS    81      10.420   7.454 -10.346  1.00 10.00      A   
ATOM    224  N   VAL    82      11.449   8.515  -8.648  1.00 10.00      A   
ATOM    225  HN  VAL    82      12.305   8.810  -8.269  1.00 10.00      A   
ATOM    226  CA  VAL    82      10.219   8.840  -7.941  1.00 10.00      A   
ATOM    227  CB  VAL    82      10.276   8.344  -6.477  1.00 10.00      A   
ATOM    228  CG1 VAL    82       9.025   8.742  -5.708  1.00 10.00      A   
ATOM    229  CG2 VAL    82      10.467   6.837  -6.433  1.00 10.00      A   
ATOM    230  C   VAL    82       9.945  10.343  -7.960  1.00 10.00      A   
ATOM    231  O   VAL    82      10.843  11.151  -7.720  1.00 10.00      A   
ATOM    232  N   ILE    83       8.703  10.700  -8.267  1.00 10.00      A   
ATOM    233  HN  ILE    83       8.055  10.005  -8.479  1.00 10.00      A   
ATOM    234  CA  ILE    83       8.278  12.094  -8.306  1.00 10.00      A   
ATOM    235  CB  ILE    83       6.891  12.236  -8.982  1.00 10.00      A   
ATOM    236  CG1 ILE    83       6.963  11.753 -10.435  1.00 10.00      A   
ATOM    237  CG2 ILE    83       6.399  13.678  -8.925  1.00 10.00      A   
ATOM    238  CD1 ILE    83       5.638  11.798 -11.164  1.00 10.00      A   
ATOM    239  C   ILE    83       8.204  12.654  -6.890  1.00 10.00      A   
ATOM    240  O   ILE    83       7.592  12.047  -6.007  1.00 10.00      A   
ATOM    241  N   TRP    84       8.834  13.805  -6.684  1.00 10.00      A   
ATOM    242  HN  TRP    84       9.303  14.232  -7.435  1.00 10.00      A   
ATOM    243  CA  TRP    84       8.854  14.457  -5.377  1.00 10.00      A   
ATOM    244  CB  TRP    84       9.738  15.709  -5.408  1.00 10.00      A   
ATOM    245  CG  TRP    84      11.193  15.417  -5.639  1.00 10.00      A   
ATOM    246  CD1 TRP    84      12.070  16.170  -6.361  1.00 10.00      A   
ATOM    247  CD2 TRP    84      11.939  14.290  -5.152  1.00 10.00      A   
ATOM    248  NE1 TRP    84      13.314  15.586  -6.355  1.00 10.00      A   
ATOM    249  HE1 TRP    84      14.113  15.940  -6.807  1.00 10.00      A   
ATOM    250  CE2 TRP    84      13.259  14.431  -5.622  1.00 10.00      A   
ATOM    251  CE3 TRP    84      11.621  13.176  -4.369  1.00 10.00      A   
ATOM    252  CZ2 TRP    84      14.259  13.504  -5.332  1.00 10.00      A   
ATOM    253  CZ3 TRP    84      12.613  12.258  -4.084  1.00 10.00      A   
ATOM    254  CH2 TRP    84      13.915  12.425  -4.565  1.00 10.00      A   
ATOM    255  C   TRP    84       7.446  14.800  -4.895  1.00 10.00      A   
ATOM    256  O   TRP    84       6.529  14.964  -5.705  1.00 10.00      A   
ATOM    257  N   PRO    85       7.258  14.899  -3.563  1.00 10.00      A   
ATOM    258  CA  PRO    85       5.959  15.209  -2.946  1.00 10.00      A   
ATOM    259  CB  PRO    85       6.328  15.541  -1.500  1.00 10.00      A   
ATOM    260  CG  PRO    85       7.563  14.751  -1.241  1.00 10.00      A   
ATOM    261  CD  PRO    85       8.311  14.704  -2.544  1.00 10.00      A   
ATOM    262  C   PRO    85       5.245  16.393  -3.595  1.00 10.00      A   
ATOM    263  O   PRO    85       5.697  17.539  -3.505  1.00 10.00      A   
ATOM    264  N   THR    86       4.133  16.105  -4.256  1.00 10.00      A   
ATOM    265  HN  THR    86       3.832  15.171  -4.301  1.00 10.00      A   
ATOM    266  CA  THR    86       3.340  17.129  -4.919  1.00 10.00      A   
ATOM    267  CB  THR    86       3.408  16.965  -6.448  1.00 10.00      A   
ATOM    268  OG1 THR    86       4.778  16.775  -6.840  1.00 10.00      A   
ATOM    269  HG1 THR    86       5.147  16.014  -6.366  1.00 10.00      A   
ATOM    270  CG2 THR    86       2.862  18.201  -7.145  1.00 10.00      A   
ATOM    271  C   THR    86       1.888  17.052  -4.438  1.00 10.00      A   
ATOM    272  O   THR    86       1.195  16.062  -4.680  1.00 10.00      A   
ATOM    273  N   ARG    87       1.446  18.099  -3.750  1.00 10.00      A   
ATOM    274  HN  ARG    87       2.043  18.863  -3.621  1.00 10.00      A   
ATOM    275  CA  ARG    87       0.096  18.161  -3.189  1.00 10.00      A   
ATOM    276  CB  ARG    87      -0.121  19.484  -2.459  1.00 10.00      A   
ATOM    277  CG  ARG    87       0.543  19.553  -1.101  1.00 10.00      A   
ATOM    278  CD  ARG    87       0.250  20.876  -0.421  1.00 10.00      A   
ATOM    279  NE  ARG    87       0.663  20.859   0.977  1.00 10.00      A   
ATOM    280  HE  ARG    87       0.140  20.298   1.595  1.00 10.00      A   
ATOM    281  CZ  ARG    87       1.691  21.548   1.456  1.00 10.00      A   
ATOM    282  NH1 ARG    87       2.413  22.314   0.648  1.00 10.00      A   
ATOM    283 HH11 ARG    87       2.170  22.383  -0.364  1.00 10.00      A   
ATOM    284 HH12 ARG    87       3.225  22.852   1.018  1.00 10.00      A   
ATOM    285  NH2 ARG    87       1.991  21.465   2.746  1.00 10.00      A   
ATOM    286 HH21 ARG    87       2.801  21.994   3.136  1.00 10.00      A   
ATOM    287 HH22 ARG    87       1.415  20.864   3.377  1.00 10.00      A   
ATOM    288  C   ARG    87      -1.005  17.953  -4.223  1.00 10.00      A   
ATOM    289  O   ARG    87      -1.964  17.224  -3.974  1.00 10.00      A   
ATOM    290  N   GLN    88      -0.868  18.587  -5.378  1.00 10.00      A   
ATOM    291  HN  GLN    88      -0.077  19.153  -5.525  1.00 10.00      A   
ATOM    292  CA  GLN    88      -1.868  18.473  -6.433  1.00 10.00      A   
ATOM    293  CB  GLN    88      -1.519  19.389  -7.606  1.00 10.00      A   
ATOM    294  CG  GLN    88      -2.725  20.049  -8.259  1.00 10.00      A   
ATOM    295  CD  GLN    88      -3.573  20.850  -7.281  1.00 10.00      A   
ATOM    296  OE1 GLN    88      -3.082  21.343  -6.261  1.00 10.00      A   
ATOM    297  NE2 GLN    88      -4.851  20.992  -7.591  1.00 10.00      A   
ATOM    298 HE21 GLN    88      -5.177  20.576  -8.419  1.00 10.00      A   
ATOM    299 HE22 GLN    88      -5.419  21.519  -6.989  1.00 10.00      A   
ATOM    300  C   GLN    88      -2.030  17.028  -6.899  1.00 10.00      A   
ATOM    301  O   GLN    88      -3.133  16.594  -7.231  1.00 10.00      A   
ATOM    302  N   GLU    89      -0.934  16.277  -6.894  1.00 10.00      A   
ATOM    303  HN  GLU    89      -0.086  16.667  -6.597  1.00 10.00      A   
ATOM    304  CA  GLU    89      -0.969  14.884  -7.312  1.00 10.00      A   
ATOM    305  CB  GLU    89       0.440  14.340  -7.566  1.00 10.00      A   
ATOM    306  CG  GLU    89       1.253  15.143  -8.571  1.00 10.00      A   
ATOM    307  CD  GLU    89       0.462  15.567  -9.794  1.00 10.00      A   
ATOM    308  OE1 GLU    89      -0.423  14.802 -10.243  1.00 10.00      A   
ATOM    309  OE2 GLU    89       0.733  16.668 -10.318  1.00 10.00      A   
ATOM    310  C   GLU    89      -1.692  14.038  -6.271  1.00 10.00      A   
ATOM    311  O   GLU    89      -2.378  13.066  -6.605  1.00 10.00      A   
ATOM    312  N   THR    90      -1.531  14.413  -5.007  1.00 10.00      A   
ATOM    313  HN  THR    90      -0.943  15.171  -4.804  1.00 10.00      A   
ATOM    314  CA  THR    90      -2.189  13.716  -3.911  1.00 10.00      A   
ATOM    315  CB  THR    90      -1.771  14.304  -2.547  1.00 10.00      A   
ATOM    316  OG1 THR    90      -0.373  14.620  -2.572  1.00 10.00      A   
ATOM    317  HG1 THR    90      -0.212  15.389  -2.012  1.00 10.00      A   
ATOM    318  CG2 THR    90      -2.041  13.313  -1.422  1.00 10.00      A   
ATOM    319  C   THR    90      -3.696  13.862  -4.072  1.00 10.00      A   
ATOM    320  O   THR    90      -4.448  12.902  -3.908  1.00 10.00      A   
ATOM    321  N   LEU    91      -4.124  15.074  -4.414  1.00 10.00      A   
ATOM    322  HN  LEU    91      -3.469  15.800  -4.516  1.00 10.00      A   
ATOM    323  CA  LEU    91      -5.535  15.359  -4.627  1.00 10.00      A   
ATOM    324  CB  LEU    91      -5.751  16.855  -4.876  1.00 10.00      A   
ATOM    325  CG  LEU    91      -5.402  17.800  -3.722  1.00 10.00      A   
ATOM    326  CD1 LEU    91      -5.645  19.245  -4.129  1.00 10.00      A   
ATOM    327  CD2 LEU    91      -6.201  17.449  -2.478  1.00 10.00      A   
ATOM    328  C   LEU    91      -6.053  14.556  -5.812  1.00 10.00      A   
ATOM    329  O   LEU    91      -7.131  13.968  -5.744  1.00 10.00      A   
ATOM    330  N   HIS    92      -5.257  14.520  -6.883  1.00 10.00      A   
ATOM    331  HN  HIS    92      -4.405  15.009  -6.857  1.00 10.00      A   
ATOM    332  CA  HIS    92      -5.613  13.778  -8.090  1.00 10.00      A   
ATOM    333  CB  HIS    92      -4.479  13.841  -9.122  1.00 10.00      A   
ATOM    334  CG  HIS    92      -4.285  15.180  -9.768  1.00 10.00      A   
ATOM    335  ND1 HIS    92      -3.061  15.620 -10.240  1.00 10.00      A   
ATOM    336  HD1 HIS    92      -2.206  15.120 -10.198  1.00 10.00      A   
ATOM    337  CD2 HIS    92      -5.164  16.179 -10.032  1.00 10.00      A   
ATOM    338  CE1 HIS    92      -3.200  16.825 -10.763  1.00 10.00      A   
ATOM    339  NE2 HIS    92      -4.463  17.185 -10.649  1.00 10.00      A   
ATOM    340  HE2 HIS    92      -4.838  18.044 -10.955  1.00 10.00      A   
ATOM    341  C   HIS    92      -5.888  12.320  -7.747  1.00 10.00      A   
ATOM    342  O   HIS    92      -6.979  11.807  -7.989  1.00 10.00      A   
ATOM    343  N   THR    93      -4.891  11.672  -7.156  1.00 10.00      A   
ATOM    344  HN  THR    93      -4.057  12.154  -6.969  1.00 10.00      A   
ATOM    345  CA  THR    93      -4.992  10.271  -6.775  1.00 10.00      A   
ATOM    346  CB  THR    93      -3.677   9.788  -6.129  1.00 10.00      A   
ATOM    347  OG1 THR    93      -2.570  10.192  -6.949  1.00 10.00      A   
ATOM    348  HG1 THR    93      -2.370  11.121  -6.786  1.00 10.00      A   
ATOM    349  CG2 THR    93      -3.667   8.272  -5.992  1.00 10.00      A   
ATOM    350  C   THR    93      -6.162  10.029  -5.818  1.00 10.00      A   
ATOM    351  O   THR    93      -6.911   9.064  -5.973  1.00 10.00      A   
ATOM    352  N   THR    94      -6.332  10.921  -4.850  1.00 10.00      A   
ATOM    353  HN  THR    94      -5.728  11.692  -4.794  1.00 10.00      A   
ATOM    354  CA  THR    94      -7.404  10.787  -3.874  1.00 10.00      A   
ATOM    355  CB  THR    94      -7.279  11.822  -2.740  1.00 10.00      A   
ATOM    356  OG1 THR    94      -5.988  11.692  -2.126  1.00 10.00      A   
ATOM    357  HG1 THR    94      -5.316  12.066  -2.715  1.00 10.00      A   
ATOM    358  CG2 THR    94      -8.356  11.602  -1.685  1.00 10.00      A   
ATOM    359  C   THR    94      -8.783  10.878  -4.523  1.00 10.00      A   
ATOM    360  O   THR    94      -9.641  10.028  -4.277  1.00 10.00      A   
ATOM    361  N   LEU    95      -8.985  11.891  -5.366  1.00 10.00      A   
ATOM    362  HN  LEU    95      -8.255  12.526  -5.544  1.00 10.00      A   
ATOM    363  CA  LEU    95     -10.267  12.081  -6.037  1.00 10.00      A   
ATOM    364  CB  LEU    95     -10.280  13.384  -6.835  1.00 10.00      A   
ATOM    365  CG  LEU    95     -10.327  14.674  -6.011  1.00 10.00      A   
ATOM    366  CD1 LEU    95     -10.310  15.891  -6.923  1.00 10.00      A   
ATOM    367  CD2 LEU    95     -11.556  14.695  -5.110  1.00 10.00      A   
ATOM    368  C   LEU    95     -10.613  10.899  -6.934  1.00 10.00      A   
ATOM    369  O   LEU    95     -11.753  10.433  -6.942  1.00 10.00      A   
ATOM    370  N   ILE    96      -9.625  10.411  -7.677  1.00 10.00      A   
ATOM    371  HN  ILE    96      -8.736  10.828  -7.628  1.00 10.00      A   
ATOM    372  CA  ILE    96      -9.831   9.279  -8.574  1.00 10.00      A   
ATOM    373  CB  ILE    96      -8.572   8.976  -9.418  1.00 10.00      A   
ATOM    374  CG1 ILE    96      -8.234  10.171 -10.315  1.00 10.00      A   
ATOM    375  CG2 ILE    96      -8.777   7.723 -10.261  1.00 10.00      A   
ATOM    376  CD1 ILE    96      -6.888  10.065 -11.000  1.00 10.00      A   
ATOM    377  C   ILE    96     -10.244   8.030  -7.798  1.00 10.00      A   
ATOM    378  O   ILE    96     -11.292   7.442  -8.070  1.00 10.00      A   
ATOM    379  N   VAL    97      -9.428   7.647  -6.819  1.00 10.00      A   
ATOM    380  HN  VAL    97      -8.621   8.179  -6.632  1.00 10.00      A   
ATOM    381  CA  VAL    97      -9.703   6.460  -6.010  1.00 10.00      A   
ATOM    382  CB  VAL    97      -8.574   6.178  -4.990  1.00 10.00      A   
ATOM    383  CG1 VAL    97      -8.931   4.995  -4.100  1.00 10.00      A   
ATOM    384  CG2 VAL    97      -7.257   5.917  -5.708  1.00 10.00      A   
ATOM    385  C   VAL    97     -11.043   6.566  -5.286  1.00 10.00      A   
ATOM    386  O   VAL    97     -11.863   5.647  -5.353  1.00 10.00      A   
ATOM    387  N   ALA    98     -11.267   7.699  -4.622  1.00 10.00      A   
ATOM    388  HN  ALA    98     -10.585   8.406  -4.637  1.00 10.00      A   
ATOM    389  CA  ALA    98     -12.502   7.923  -3.880  1.00 10.00      A   
ATOM    390  CB  ALA    98     -12.496   9.295  -3.219  1.00 10.00      A   
ATOM    391  C   ALA    98     -13.727   7.762  -4.774  1.00 10.00      A   
ATOM    392  O   ALA    98     -14.667   7.056  -4.423  1.00 10.00      A   
ATOM    393  N   ALA    99     -13.698   8.401  -5.939  1.00 10.00      A   
ATOM    394  HN  ALA    99     -12.909   8.938  -6.171  1.00 10.00      A   
ATOM    395  CA  ALA    99     -14.810   8.333  -6.881  1.00 10.00      A   
ATOM    396  CB  ALA    99     -14.535   9.206  -8.097  1.00 10.00      A   
ATOM    397  C   ALA    99     -15.109   6.894  -7.299  1.00 10.00      A   
ATOM    398  O   ALA    99     -16.272   6.494  -7.378  1.00 10.00      A   
ATOM    399  N   VAL   100     -14.057   6.120  -7.549  1.00 10.00      A   
ATOM    400  HN  VAL   100     -13.153   6.495  -7.451  1.00 10.00      A   
ATOM    401  CA  VAL   100     -14.210   4.730  -7.964  1.00 10.00      A   
ATOM    402  CB  VAL   100     -12.858   4.088  -8.352  1.00 10.00      A   
ATOM    403  CG1 VAL   100     -13.050   2.629  -8.742  1.00 10.00      A   
ATOM    404  CG2 VAL   100     -12.210   4.855  -9.494  1.00 10.00      A   
ATOM    405  C   VAL   100     -14.881   3.890  -6.881  1.00 10.00      A   
ATOM    406  O   VAL   100     -15.904   3.245  -7.130  1.00 10.00      A   
ATOM    407  N   THR   101     -14.319   3.915  -5.681  1.00 10.00      A   
ATOM    408  HN  THR   101     -13.518   4.469  -5.533  1.00 10.00      A   
ATOM    409  CA  THR   101     -14.860   3.138  -4.576  1.00 10.00      A   
ATOM    410  CB  THR   101     -13.912   3.139  -3.364  1.00 10.00      A   
ATOM    411  OG1 THR   101     -12.561   3.176  -3.834  1.00 10.00      A   
ATOM    412  HG1 THR   101     -12.420   2.449  -4.446  1.00 10.00      A   
ATOM    413  CG2 THR   101     -14.115   1.876  -2.541  1.00 10.00      A   
ATOM    414  C   THR   101     -16.251   3.625  -4.163  1.00 10.00      A   
ATOM    415  O   THR   101     -17.122   2.819  -3.835  1.00 10.00      A   
ATOM    416  N   ALA   102     -16.462   4.939  -4.203  1.00 10.00      A   
ATOM    417  HN  ALA   102     -15.728   5.535  -4.478  1.00 10.00      A   
ATOM    418  CA  ALA   102     -17.754   5.520  -3.832  1.00 10.00      A   
ATOM    419  CB  ALA   102     -17.719   7.037  -3.929  1.00 10.00      A   
ATOM    420  C   ALA   102     -18.882   4.961  -4.693  1.00 10.00      A   
ATOM    421  O   ALA   102     -19.961   4.644  -4.190  1.00 10.00      A   
ATOM    422  N   VAL   103     -18.627   4.837  -5.990  1.00 10.00      A   
ATOM    423  HN  VAL   103     -17.750   5.113  -6.334  1.00 10.00      A   
ATOM    424  CA  VAL   103     -19.623   4.300  -6.912  1.00 10.00      A   
ATOM    425  CB  VAL   103     -19.149   4.373  -8.382  1.00 10.00      A   
ATOM    426  CG1 VAL   103     -20.134   3.678  -9.312  1.00 10.00      A   
ATOM    427  CG2 VAL   103     -18.959   5.819  -8.808  1.00 10.00      A   
ATOM    428  C   VAL   103     -19.943   2.854  -6.550  1.00 10.00      A   
ATOM    429  O   VAL   103     -21.099   2.429  -6.605  1.00 10.00      A   
ATOM    430  N   MET   104     -18.912   2.113  -6.156  1.00 10.00      A   
ATOM    431  HN  MET   104     -18.019   2.522  -6.117  1.00 10.00      A   
ATOM    432  CA  MET   104     -19.069   0.714  -5.774  1.00 10.00      A   
ATOM    433  CB  MET   104     -17.713   0.079  -5.459  1.00 10.00      A   
ATOM    434  CG  MET   104     -16.798  -0.078  -6.661  1.00 10.00      A   
ATOM    435  SD  MET   104     -15.263  -0.942  -6.265  1.00 10.00      A   
ATOM    436  CE  MET   104     -15.881  -2.580  -5.881  1.00 10.00      A   
ATOM    437  C   MET   104     -20.000   0.578  -4.573  1.00 10.00      A   
ATOM    438  O   MET   104     -20.868  -0.297  -4.547  1.00 10.00      A   
ATOM    439  N   SER   105     -19.811   1.448  -3.585  1.00 10.00      A   
ATOM    440  HN  SER   105     -19.084   2.107  -3.660  1.00 10.00      A   
ATOM    441  CA  SER   105     -20.630   1.444  -2.382  1.00 10.00      A   
ATOM    442  CB  SER   105     -20.136   2.517  -1.411  1.00 10.00      A   
ATOM    443  OG  SER   105     -18.723   2.482  -1.304  1.00 10.00      A   
ATOM    444  HG  SER   105     -18.459   2.844  -0.453  1.00 10.00      A   
ATOM    445  C   SER   105     -22.096   1.681  -2.725  1.00 10.00      A   
ATOM    446  O   SER   105     -22.980   0.997  -2.207  1.00 10.00      A   
ATOM    447  N   LEU   106     -22.342   2.637  -3.620  1.00 10.00      A   
ATOM    448  HN  LEU   106     -21.586   3.139  -4.002  1.00 10.00      A   
ATOM    449  CA  LEU   106     -23.701   2.966  -4.043  1.00 10.00      A   
ATOM    450  CB  LEU   106     -23.696   4.205  -4.937  1.00 10.00      A   
ATOM    451  CG  LEU   106     -23.142   5.485  -4.312  1.00 10.00      A   
ATOM    452  CD1 LEU   106     -22.959   6.558  -5.372  1.00 10.00      A   
ATOM    453  CD2 LEU   106     -24.054   5.980  -3.200  1.00 10.00      A   
ATOM    454  C   LEU   106     -24.345   1.789  -4.771  1.00 10.00      A   
ATOM    455  O   LEU   106     -25.557   1.579  -4.690  1.00 10.00      A   
ATOM    456  N   ILE   107     -23.524   1.025  -5.481  1.00 10.00      A   
ATOM    457  HN  ILE   107     -22.570   1.253  -5.513  1.00 10.00      A   
ATOM    458  CA  ILE   107     -23.999  -0.140  -6.213  1.00 10.00      A   
ATOM    459  CB  ILE   107     -22.927  -0.654  -7.204  1.00 10.00      A   
ATOM    460  CG1 ILE   107     -22.783   0.312  -8.383  1.00 10.00      A   
ATOM    461  CG2 ILE   107     -23.258  -2.058  -7.694  1.00 10.00      A   
ATOM    462  CD1 ILE   107     -21.633  -0.019  -9.312  1.00 10.00      A   
ATOM    463  C   ILE   107     -24.369  -1.255  -5.239  1.00 10.00      A   
ATOM    464  O   ILE   107     -25.452  -1.836  -5.325  1.00 10.00      A   
ATOM    465  N   LEU   108     -23.469  -1.531  -4.302  1.00 10.00      A   
ATOM    466  HN  LEU   108     -22.630  -1.017  -4.280  1.00 10.00      A   
ATOM    467  CA  LEU   108     -23.685  -2.573  -3.309  1.00 10.00      A   
ATOM    468  CB  LEU   108     -22.432  -2.758  -2.446  1.00 10.00      A   
ATOM    469  CG  LEU   108     -21.183  -3.266  -3.169  1.00 10.00      A   
ATOM    470  CD1 LEU   108     -19.983  -3.246  -2.237  1.00 10.00      A   
ATOM    471  CD2 LEU   108     -21.413  -4.665  -3.718  1.00 10.00      A   
ATOM    472  C   LEU   108     -24.891  -2.263  -2.429  1.00 10.00      A   
ATOM    473  O   LEU   108     -25.747  -3.121  -2.209  1.00 10.00      A   
ATOM    474  N   TRP   109     -24.965  -1.028  -1.944  1.00 10.00      A   
ATOM    475  HN  TRP   109     -24.259  -0.382  -2.171  1.00 10.00      A   
ATOM    476  CA  TRP   109     -26.063  -0.606  -1.082  1.00 10.00      A   
ATOM    477  CB  TRP   109     -25.794   0.790  -0.514  1.00 10.00      A   
ATOM    478  CG  TRP   109     -26.696   1.164   0.624  1.00 10.00      A   
ATOM    479  CD1 TRP   109     -26.524   0.852   1.941  1.00 10.00      A   
ATOM    480  CD2 TRP   109     -27.911   1.921   0.546  1.00 10.00      A   
ATOM    481  NE1 TRP   109     -27.556   1.361   2.687  1.00 10.00      A   
ATOM    482  HE1 TRP   109     -27.655   1.265   3.660  1.00 10.00      A   
ATOM    483  CE2 TRP   109     -28.422   2.024   1.855  1.00 10.00      A   
ATOM    484  CE3 TRP   109     -28.615   2.520  -0.502  1.00 10.00      A   
ATOM    485  CZ2 TRP   109     -29.604   2.702   2.143  1.00 10.00      A   
ATOM    486  CZ3 TRP   109     -29.789   3.191  -0.213  1.00 10.00      A   
ATOM    487  CH2 TRP   109     -30.271   3.277   1.097  1.00 10.00      A   
ATOM    488  C   TRP   109     -27.393  -0.625  -1.831  1.00 10.00      A   
ATOM    489  O   TRP   109     -28.405  -1.096  -1.308  1.00 10.00      A   
ATOM    490  N   GLY   110     -27.375  -0.152  -3.074  1.00 10.00      A   
ATOM    491  HN  GLY   110     -26.529   0.176  -3.455  1.00 10.00      A   
ATOM    492  CA  GLY   110     -28.588  -0.107  -3.874  1.00 10.00      A   
ATOM    493  C   GLY   110     -29.023  -1.464  -4.396  1.00 10.00      A   
ATOM    494  O   GLY   110     -29.946  -1.551  -5.209  1.00 10.00      A   
ATOM    495  N   LEU   111     -28.363  -2.521  -3.944  1.00 10.00      A   
ATOM    496  HN  LEU   111     -27.627  -2.388  -3.310  1.00 10.00      A   
ATOM    497  CA  LEU   111     -28.698  -3.872  -4.367  1.00 10.00      A   
ATOM    498  CB  LEU   111     -27.639  -4.422  -5.323  1.00 10.00      A   
ATOM    499  CG  LEU   111     -27.636  -3.837  -6.737  1.00 10.00      A   
ATOM    500  CD1 LEU   111     -26.479  -4.403  -7.542  1.00 10.00      A   
ATOM    501  CD2 LEU   111     -28.959  -4.115  -7.437  1.00 10.00      A   
ATOM    502  C   LEU   111     -28.857  -4.799  -3.167  1.00 10.00      A   
ATOM    503  O   LEU   111     -29.920  -5.380  -2.957  1.00 10.00      A   
ATOM    504  N   ASP   112     -27.802  -4.923  -2.375  1.00 10.00      A   
ATOM    505  HN  ASP   112     -26.985  -4.411  -2.577  1.00 10.00      A   
ATOM    506  CA  ASP   112     -27.820  -5.790  -1.203  1.00 10.00      A   
ATOM    507  CB  ASP   112     -26.396  -6.057  -0.711  1.00 10.00      A   
ATOM    508  CG  ASP   112     -26.357  -7.004   0.472  1.00 10.00      A   
ATOM    509  OD1 ASP   112     -26.518  -8.226   0.259  1.00 10.00      A   
ATOM    510  OD2 ASP   112     -26.156  -6.535   1.615  1.00 10.00      A   
ATOM    511  C   ASP   112     -28.657  -5.188  -0.082  1.00 10.00      A   
ATOM    512  O   ASP   112     -29.376  -5.900   0.618  1.00 10.00      A   
ATOM    513  N   GLY   113     -28.574  -3.868   0.065  1.00 10.00      A   
ATOM    514  HN  GLY   113     -27.997  -3.356  -0.540  1.00 10.00      A   
ATOM    515  CA  GLY   113     -29.320  -3.180   1.105  1.00 10.00      A   
ATOM    516  C   GLY   113     -30.809  -3.448   1.031  1.00 10.00      A   
ATOM    517  O   GLY   113     -31.455  -3.713   2.044  1.00 10.00      A   
ATOM    518  N   ILE   114     -31.358  -3.401  -0.174  1.00 10.00      A   
ATOM    519  HN  ILE   114     -30.796  -3.200  -0.952  1.00 10.00      A   
ATOM    520  CA  ILE   114     -32.783  -3.642  -0.359  1.00 10.00      A   
ATOM    521  CB  ILE   114     -33.317  -3.048  -1.674  1.00 10.00      A   
ATOM    522  CG1 ILE   114     -32.446  -3.487  -2.854  1.00 10.00      A   
ATOM    523  CG2 ILE   114     -33.384  -1.530  -1.576  1.00 10.00      A   
ATOM    524  CD1 ILE   114     -33.003  -3.105  -4.205  1.00 10.00      A   
ATOM    525  C   ILE   114     -33.114  -5.129  -0.286  1.00 10.00      A   
ATOM    526  O   ILE   114     -34.249  -5.503   0.005  1.00 10.00      A   
ATOM    527  N   LEU   115     -32.118  -5.974  -0.540  1.00 10.00      A   
ATOM    528  HN  LEU   115     -31.233  -5.616  -0.760  1.00 10.00      A   
ATOM    529  CA  LEU   115     -32.314  -7.420  -0.495  1.00 10.00      A   
ATOM    530  CB  LEU   115     -31.144  -8.158  -1.154  1.00 10.00      A   
ATOM    531  CG  LEU   115     -31.126  -8.183  -2.683  1.00 10.00      A   
ATOM    532  CD1 LEU   115     -29.919  -8.958  -3.192  1.00 10.00      A   
ATOM    533  CD2 LEU   115     -32.418  -8.772  -3.230  1.00 10.00      A   
ATOM    534  C   LEU   115     -32.488  -7.895   0.941  1.00 10.00      A   
ATOM    535  O   LEU   115     -33.383  -8.682   1.242  1.00 10.00      A   
ATOM    536  N   VAL   116     -31.635  -7.402   1.828  1.00 10.00      A   
ATOM    537  HN  VAL   116     -30.939  -6.774   1.528  1.00 10.00      A   
ATOM    538  CA  VAL   116     -31.701  -7.768   3.238  1.00 10.00      A   
ATOM    539  CB  VAL   116     -30.466  -7.243   4.004  1.00 10.00      A   
ATOM    540  CG1 VAL   116     -30.489  -7.694   5.459  1.00 10.00      A   
ATOM    541  CG2 VAL   116     -29.188  -7.708   3.324  1.00 10.00      A   
ATOM    542  C   VAL   116     -32.975  -7.205   3.864  1.00 10.00      A   
ATOM    543  O   VAL   116     -33.509  -7.750   4.830  1.00 10.00      A   
ATOM    544  N   ARG   117     -33.469  -6.124   3.277  1.00 10.00      A   
ATOM    545  HN  ARG   117     -33.002  -5.755   2.499  1.00 10.00      A   
ATOM    546  CA  ARG   117     -34.675  -5.458   3.754  1.00 10.00      A   
ATOM    547  CB  ARG   117     -34.744  -4.050   3.161  1.00 10.00      A   
ATOM    548  CG  ARG   117     -35.681  -3.102   3.888  1.00 10.00      A   
ATOM    549  CD  ARG   117     -36.354  -2.144   2.918  1.00 10.00      A   
ATOM    550  NE  ARG   117     -37.394  -2.806   2.130  1.00 10.00      A   
ATOM    551  HE  ARG   117     -37.902  -3.524   2.575  1.00 10.00      A   
ATOM    552  CZ  ARG   117     -37.695  -2.489   0.871  1.00 10.00      A   
ATOM    553  NH1 ARG   117     -37.037  -1.520   0.248  1.00 10.00      A   
ATOM    554 HH11 ARG   117     -37.277  -1.272  -0.739  1.00 10.00      A   
ATOM    555 HH12 ARG   117     -36.281  -0.998   0.740  1.00 10.00      A   
ATOM    556  NH2 ARG   117     -38.655  -3.145   0.227  1.00 10.00      A   
ATOM    557 HH21 ARG   117     -38.891  -2.892  -0.760  1.00 10.00      A   
ATOM    558 HH22 ARG   117     -39.176  -3.915   0.700  1.00 10.00      A   
ATOM    559  C   ARG   117     -35.940  -6.239   3.385  1.00 10.00      A   
ATOM    560  O   ARG   117     -37.044  -5.882   3.804  1.00 10.00      A   
ATOM    561  N   LEU   118     -35.782  -7.297   2.597  1.00 10.00      A   
ATOM    562  HN  LEU   118     -34.881  -7.537   2.292  1.00 10.00      A   
ATOM    563  CB  LEU   118     -36.747  -8.567   0.723  1.00 10.00      A   
ATOM    564  CG  LEU   118     -36.615  -7.455  -0.319  1.00 10.00      A   
ATOM    565  CD1 LEU   118     -36.303  -8.039  -1.686  1.00 10.00      A   
ATOM    566  CD2 LEU   118     -37.878  -6.606  -0.372  1.00 10.00      A   
ATOM    567  CA  LEU   118     -36.914  -8.113   2.179  1.00 10.00      A   
ATOM    568  C   LEU   118     -37.074  -9.323   3.090  1.00 10.00      A   
ATOM    569  O   LEU   118     -37.884  -9.256   4.037  1.00 10.00      A   
ATOM    570  OXT LEU   118     -36.398 -10.345   2.850  1.00 10.00      A   
ATOM    571  CB  SER     2      14.485  -5.743  -9.338  1.00 10.00      B   
ATOM    572  OG  SER     2      15.786  -5.712  -9.902  1.00 10.00      B   
ATOM    573  HG  SER     2      16.291  -6.467  -9.584  1.00 10.00      B   
ATOM    574  C   SER     2      12.556  -4.303  -8.655  1.00 10.00      B   
ATOM    575  O   SER     2      11.959  -5.313  -8.273  1.00 10.00      B   
ATOM    576  N   SER     2      14.725  -3.314  -9.220  1.00 10.00      B   
ATOM    577  HT1 SER     2      15.668  -3.537  -9.591  1.00 10.00      B   
ATOM    578  HT2 SER     2      14.785  -3.196  -8.181  1.00 10.00      B   
ATOM    579  HT3 SER     2      14.399  -2.418  -9.641  1.00 10.00      B   
ATOM    580  CA  SER     2      13.783  -4.402  -9.549  1.00 10.00      B   
ATOM    581  N   GLU     3      12.183  -3.073  -8.333  1.00 10.00      B   
ATOM    582  HN  GLU     3      12.684  -2.307  -8.699  1.00 10.00      B   
ATOM    583  CA  GLU     3      11.059  -2.815  -7.455  1.00 10.00      B   
ATOM    584  CB  GLU     3      11.506  -1.887  -6.319  1.00 10.00      B   
ATOM    585  CG  GLU     3      12.323  -2.559  -5.217  1.00 10.00      B   
ATOM    586  CD  GLU     3      13.551  -3.305  -5.718  1.00 10.00      B   
ATOM    587  OE1 GLU     3      14.308  -2.748  -6.551  1.00 10.00      B   
ATOM    588  OE2 GLU     3      13.763  -4.460  -5.283  1.00 10.00      B   
ATOM    589  C   GLU     3       9.893  -2.194  -8.221  1.00 10.00      B   
ATOM    590  O   GLU     3       9.956  -2.032  -9.446  1.00 10.00      B   
ATOM    591  N   PHE     4       8.841  -1.832  -7.498  1.00 10.00      B   
ATOM    592  HN  PHE     4       8.870  -1.949  -6.515  1.00 10.00      B   
ATOM    593  CA  PHE     4       7.651  -1.237  -8.099  1.00 10.00      B   
ATOM    594  CB  PHE     4       6.435  -2.157  -7.937  1.00 10.00      B   
ATOM    595  CG  PHE     4       6.404  -3.310  -8.899  1.00 10.00      B   
ATOM    596  CD1 PHE     4       6.791  -4.579  -8.498  1.00 10.00      B   
ATOM    597  CD2 PHE     4       5.988  -3.124 -10.208  1.00 10.00      B   
ATOM    598  CE1 PHE     4       6.766  -5.640  -9.383  1.00 10.00      B   
ATOM    599  CE2 PHE     4       5.959  -4.179 -11.098  1.00 10.00      B   
ATOM    600  CZ  PHE     4       6.347  -5.440 -10.686  1.00 10.00      B   
ATOM    601  C   PHE     4       7.366   0.129  -7.484  1.00 10.00      B   
ATOM    602  O   PHE     4       6.214   0.573  -7.418  1.00 10.00      B   
ATOM    603  N   ILE     5       8.431   0.799  -7.053  1.00 10.00      B   
ATOM    604  HN  ILE     5       9.315   0.381  -7.128  1.00 10.00      B   
ATOM    605  CA  ILE     5       8.325   2.123  -6.441  1.00 10.00      B   
ATOM    606  CB  ILE     5       9.694   2.631  -5.940  1.00 10.00      B   
ATOM    607  CG1 ILE     5      10.491   1.480  -5.322  1.00 10.00      B   
ATOM    608  CG2 ILE     5       9.502   3.738  -4.915  1.00 10.00      B   
ATOM    609  CD1 ILE     5      11.904   1.848  -4.925  1.00 10.00      B   
ATOM    610  C   ILE     5       7.734   3.138  -7.418  1.00 10.00      B   
ATOM    611  O   ILE     5       7.218   4.181  -7.016  1.00 10.00      B   
ATOM    612  N   THR     6       7.811   2.825  -8.701  1.00 10.00      B   
ATOM    613  HN  THR     6       8.240   1.983  -8.962  1.00 10.00      B   
ATOM    614  CA  THR     6       7.276   3.694  -9.736  1.00 10.00      B   
ATOM    615  CB  THR     6       7.845   3.299 -11.110  1.00 10.00      B   
ATOM    616  OG1 THR     6       9.233   2.962 -10.963  1.00 10.00      B   
ATOM    617  HG1 THR     6       9.670   3.640 -10.442  1.00 10.00      B   
ATOM    618  CG2 THR     6       7.715   4.444 -12.101  1.00 10.00      B   
ATOM    619  C   THR     6       5.747   3.607  -9.770  1.00 10.00      B   
ATOM    620  O   THR     6       5.072   4.494 -10.291  1.00 10.00      B   
ATOM    621  N   VAL     7       5.205   2.541  -9.188  1.00 10.00      B   
ATOM    622  HN  VAL     7       5.792   1.877  -8.760  1.00 10.00      B   
ATOM    623  CA  VAL     7       3.763   2.334  -9.165  1.00 10.00      B   
ATOM    624  CB  VAL     7       3.409   0.832  -9.231  1.00 10.00      B   
ATOM    625  CG1 VAL     7       1.910   0.640  -9.407  1.00 10.00      B   
ATOM    626  CG2 VAL     7       4.178   0.143 -10.348  1.00 10.00      B   
ATOM    627  C   VAL     7       3.134   2.927  -7.908  1.00 10.00      B   
ATOM    628  O   VAL     7       2.219   3.744  -7.986  1.00 10.00      B   
ATOM    629  N   ALA     8       3.650   2.523  -6.750  1.00 10.00      B   
ATOM    630  HN  ALA     8       4.405   1.894  -6.761  1.00 10.00      B   
ATOM    631  CA  ALA     8       3.126   2.980  -5.462  1.00 10.00      B   
ATOM    632  CB  ALA     8       3.550   2.025  -4.356  1.00 10.00      B   
ATOM    633  C   ALA     8       3.548   4.411  -5.126  1.00 10.00      B   
ATOM    634  O   ALA     8       3.173   4.945  -4.080  1.00 10.00      B   
ATOM    635  N   ARG     9       4.311   5.021  -6.025  1.00 10.00      B   
ATOM    636  HN  ARG     9       4.552   4.537  -6.841  1.00 10.00      B   
ATOM    637  CA  ARG     9       4.809   6.384  -5.850  1.00 10.00      B   
ATOM    638  CB  ARG     9       5.540   6.858  -7.110  1.00 10.00      B   
ATOM    639  CG  ARG     9       5.774   8.358  -7.179  1.00 10.00      B   
ATOM    640  CD  ARG     9       6.090   8.798  -8.596  1.00 10.00      B   
ATOM    641  NE  ARG     9       4.925   8.733  -9.478  1.00 10.00      B   
ATOM    642  HE  ARG     9       4.112   9.218  -9.193  1.00 10.00      B   
ATOM    643  CZ  ARG     9       4.902   8.071 -10.637  1.00 10.00      B   
ATOM    644  NH1 ARG     9       5.978   7.413 -11.055  1.00 10.00      B   
ATOM    645 HH11 ARG     9       6.846   7.407 -10.476  1.00 10.00      B   
ATOM    646 HH12 ARG     9       5.962   6.898 -11.964  1.00 10.00      B   
ATOM    647  NH2 ARG     9       3.802   8.078 -11.376  1.00 10.00      B   
ATOM    648 HH21 ARG     9       2.959   8.602 -11.054  1.00 10.00      B   
ATOM    649 HH22 ARG     9       3.771   7.561 -12.281  1.00 10.00      B   
ATOM    650  C   ARG     9       3.726   7.391  -5.424  1.00 10.00      B   
ATOM    651  O   ARG     9       3.845   8.005  -4.363  1.00 10.00      B   
ATOM    652  N   PRO    10       2.655   7.591  -6.226  1.00 10.00      B   
ATOM    653  CA  PRO    10       1.605   8.549  -5.877  1.00 10.00      B   
ATOM    654  CB  PRO    10       0.934   8.820  -7.220  1.00 10.00      B   
ATOM    655  CG  PRO    10       1.082   7.542  -7.975  1.00 10.00      B   
ATOM    656  CD  PRO    10       2.379   6.925  -7.520  1.00 10.00      B   
ATOM    657  C   PRO    10       0.603   7.984  -4.873  1.00 10.00      B   
ATOM    658  O   PRO    10      -0.055   8.733  -4.149  1.00 10.00      B   
ATOM    659  N   TYR    11       0.511   6.661  -4.815  1.00 10.00      B   
ATOM    660  HN  TYR    11       1.086   6.117  -5.395  1.00 10.00      B   
ATOM    661  CA  TYR    11      -0.411   5.999  -3.902  1.00 10.00      B   
ATOM    662  CB  TYR    11      -0.526   4.506  -4.225  1.00 10.00      B   
ATOM    663  CG  TYR    11      -1.098   4.211  -5.595  1.00 10.00      B   
ATOM    664  CD1 TYR    11      -2.277   4.808  -6.021  1.00 10.00      B   
ATOM    665  CD2 TYR    11      -0.457   3.335  -6.459  1.00 10.00      B   
ATOM    666  CE1 TYR    11      -2.805   4.540  -7.270  1.00 10.00      B   
ATOM    667  CE2 TYR    11      -0.977   3.062  -7.709  1.00 10.00      B   
ATOM    668  CZ  TYR    11      -2.147   3.666  -8.110  1.00 10.00      B   
ATOM    669  OH  TYR    11      -2.662   3.389  -9.356  1.00 10.00      B   
ATOM    670  HH  TYR    11      -2.902   4.215  -9.791  1.00 10.00      B   
ATOM    671  C   TYR    11       0.022   6.191  -2.456  1.00 10.00      B   
ATOM    672  O   TYR    11      -0.781   6.576  -1.604  1.00 10.00      B   
ATOM    673  N   ALA    12       1.298   5.941  -2.189  1.00 10.00      B   
ATOM    674  HN  ALA    12       1.890   5.651  -2.917  1.00 10.00      B   
ATOM    675  CA  ALA    12       1.844   6.082  -0.847  1.00 10.00      B   
ATOM    676  CB  ALA    12       3.291   5.621  -0.809  1.00 10.00      B   
ATOM    677  C   ALA    12       1.724   7.519  -0.357  1.00 10.00      B   
ATOM    678  O   ALA    12       1.519   7.762   0.829  1.00 10.00      B   
ATOM    679  N   LYS    13       1.837   8.470  -1.281  1.00 10.00      B   
ATOM    680  HN  LYS    13       2.004   8.214  -2.212  1.00 10.00      B   
ATOM    681  CA  LYS    13       1.729   9.882  -0.939  1.00 10.00      B   
ATOM    682  CB  LYS    13       2.045  10.762  -2.152  1.00 10.00      B   
ATOM    683  CG  LYS    13       1.824  12.252  -1.921  1.00 10.00      B   
ATOM    684  CD  LYS    13       2.757  12.804  -0.851  1.00 10.00      B   
ATOM    685  CE  LYS    13       2.174  14.048  -0.198  1.00 10.00      B   
ATOM    686  NZ  LYS    13       1.132  13.712   0.811  1.00 10.00      B   
ATOM    687  HZ1 LYS    13       1.580  13.494   1.724  1.00 10.00      B   
ATOM    688  HZ2 LYS    13       0.583  12.883   0.502  1.00 10.00      B   
ATOM    689  HZ3 LYS    13       0.480  14.515   0.940  1.00 10.00      B   
ATOM    690  C   LYS    13       0.339  10.202  -0.390  1.00 10.00      B   
ATOM    691  O   LYS    13       0.195  11.004   0.540  1.00 10.00      B   
ATOM    692  N   ALA    14      -0.674   9.570  -0.967  1.00 10.00      B   
ATOM    693  HN  ALA    14      -0.491   8.944  -1.701  1.00 10.00      B   
ATOM    694  CA  ALA    14      -2.050   9.778  -0.537  1.00 10.00      B   
ATOM    695  CB  ALA    14      -3.018   9.284  -1.601  1.00 10.00      B   
ATOM    696  C   ALA    14      -2.303   9.069   0.788  1.00 10.00      B   
ATOM    697  O   ALA    14      -2.884   9.639   1.713  1.00 10.00      B   
ATOM    698  N   ALA    15      -1.842   7.826   0.875  1.00 10.00      B   
ATOM    699  HN  ALA    15      -1.383   7.431   0.102  1.00 10.00      B   
ATOM    700  CA  ALA    15      -2.010   7.026   2.083  1.00 10.00      B   
ATOM    701  CB  ALA    15      -1.480   5.618   1.866  1.00 10.00      B   
ATOM    702  C   ALA    15      -1.324   7.680   3.278  1.00 10.00      B   
ATOM    703  O   ALA    15      -1.899   7.762   4.367  1.00 10.00      B   
ATOM    704  N   PHE    16      -0.101   8.153   3.058  1.00 10.00      B   
ATOM    705  HN  PHE    16       0.295   8.049   2.165  1.00 10.00      B   
ATOM    706  CA  PHE    16       0.681   8.807   4.098  1.00 10.00      B   
ATOM    707  CB  PHE    16       2.080   9.143   3.566  1.00 10.00      B   
ATOM    708  CG  PHE    16       2.963   9.872   4.542  1.00 10.00      B   
ATOM    709  CD1 PHE    16       3.568   9.195   5.587  1.00 10.00      B   
ATOM    710  CD2 PHE    16       3.192  11.232   4.409  1.00 10.00      B   
ATOM    711  CE1 PHE    16       4.384   9.858   6.481  1.00 10.00      B   
ATOM    712  CE2 PHE    16       4.006  11.902   5.300  1.00 10.00      B   
ATOM    713  CZ  PHE    16       4.604  11.214   6.338  1.00 10.00      B   
ATOM    714  C   PHE    16      -0.012  10.074   4.592  1.00 10.00      B   
ATOM    715  O   PHE    16      -0.040  10.346   5.794  1.00 10.00      B   
ATOM    716  N   ASP    17      -0.583  10.835   3.662  1.00 10.00      B   
ATOM    717  HN  ASP    17      -0.546  10.551   2.724  1.00 10.00      B   
ATOM    718  CA  ASP    17      -1.269  12.079   4.002  1.00 10.00      B   
ATOM    719  CB  ASP    17      -1.785  12.781   2.743  1.00 10.00      B   
ATOM    720  CG  ASP    17      -1.752  14.294   2.863  1.00 10.00      B   
ATOM    721  OD1 ASP    17      -0.969  14.938   2.125  1.00 10.00      B   
ATOM    722  OD2 ASP    17      -2.492  14.849   3.698  1.00 10.00      B   
ATOM    723  C   ASP    17      -2.418  11.820   4.972  1.00 10.00      B   
ATOM    724  O   ASP    17      -2.548  12.495   5.993  1.00 10.00      B   
ATOM    725  N   PHE    18      -3.235  10.819   4.659  1.00 10.00      B   
ATOM    726  HN  PHE    18      -3.078  10.312   3.833  1.00 10.00      B   
ATOM    727  CA  PHE    18      -4.366  10.464   5.508  1.00 10.00      B   
ATOM    728  CB  PHE    18      -5.268   9.436   4.823  1.00 10.00      B   
ATOM    729  CG  PHE    18      -6.298  10.038   3.907  1.00 10.00      B   
ATOM    730  CD1 PHE    18      -6.016  10.253   2.566  1.00 10.00      B   
ATOM    731  CD2 PHE    18      -7.550  10.387   4.387  1.00 10.00      B   
ATOM    732  CE1 PHE    18      -6.965  10.799   1.722  1.00 10.00      B   
ATOM    733  CE2 PHE    18      -8.504  10.935   3.549  1.00 10.00      B   
ATOM    734  CZ  PHE    18      -8.210  11.145   2.214  1.00 10.00      B   
ATOM    735  C   PHE    18      -3.898   9.938   6.861  1.00 10.00      B   
ATOM    736  O   PHE    18      -4.537  10.185   7.887  1.00 10.00      B   
ATOM    737  N   ALA    19      -2.777   9.223   6.856  1.00 10.00      B   
ATOM    738  HN  ALA    19      -2.316   9.067   6.004  1.00 10.00      B   
ATOM    739  CA  ALA    19      -2.213   8.665   8.080  1.00 10.00      B   
ATOM    740  CB  ALA    19      -1.058   7.730   7.758  1.00 10.00      B   
ATOM    741  C   ALA    19      -1.763   9.777   9.021  1.00 10.00      B   
ATOM    742  O   ALA    19      -2.019   9.729  10.224  1.00 10.00      B   
ATOM    743  N   VAL    20      -1.107  10.785   8.461  1.00 10.00      B   
ATOM    744  HN  VAL    20      -0.935  10.762   7.494  1.00 10.00      B   
ATOM    745  CA  VAL    20      -0.626  11.921   9.241  1.00 10.00      B   
ATOM    746  CB  VAL    20       0.291  12.833   8.397  1.00 10.00      B   
ATOM    747  CG1 VAL    20       0.656  14.100   9.157  1.00 10.00      B   
ATOM    748  CG2 VAL    20       1.547  12.085   7.986  1.00 10.00      B   
ATOM    749  C   VAL    20      -1.802  12.735   9.778  1.00 10.00      B   
ATOM    750  O   VAL    20      -1.835  13.103  10.953  1.00 10.00      B   
ATOM    751  N   GLU    21      -2.775  12.983   8.913  1.00 10.00      B   
ATOM    752  HN  GLU    21      -2.692  12.644   7.994  1.00 10.00      B   
ATOM    753  CA  GLU    21      -3.958  13.751   9.281  1.00 10.00      B   
ATOM    754  CB  GLU    21      -4.864  13.934   8.062  1.00 10.00      B   
ATOM    755  CG  GLU    21      -6.110  14.759   8.323  1.00 10.00      B   
ATOM    756  CD  GLU    21      -7.013  14.835   7.112  1.00 10.00      B   
ATOM    757  OE1 GLU    21      -7.412  13.769   6.593  1.00 10.00      B   
ATOM    758  OE2 GLU    21      -7.327  15.959   6.671  1.00 10.00      B   
ATOM    759  C   GLU    21      -4.727  13.075  10.414  1.00 10.00      B   
ATOM    760  O   GLU    21      -5.192  13.736  11.345  1.00 10.00      B   
ATOM    761  N   HIS    22      -4.831  11.753  10.348  1.00 10.00      B   
ATOM    762  HN  HIS    22      -4.413  11.275   9.597  1.00 10.00      B   
ATOM    763  CA  HIS    22      -5.554  10.990  11.364  1.00 10.00      B   
ATOM    764  CB  HIS    22      -6.108   9.686  10.778  1.00 10.00      B   
ATOM    765  CG  HIS    22      -7.195   9.877   9.766  1.00 10.00      B   
ATOM    766  ND1 HIS    22      -7.680   8.854   8.977  1.00 10.00      B   
ATOM    767  HD1 HIS    22      -7.375   7.918   8.996  1.00 10.00      B   
ATOM    768  CD2 HIS    22      -7.892  10.981   9.411  1.00 10.00      B   
ATOM    769  CE1 HIS    22      -8.621   9.324   8.181  1.00 10.00      B   
ATOM    770  NE2 HIS    22      -8.770  10.610   8.426  1.00 10.00      B   
ATOM    771  HE2 HIS    22      -9.407  11.208   7.969  1.00 10.00      B   
ATOM    772  C   HIS    22      -4.678  10.691  12.577  1.00 10.00      B   
ATOM    773  O   HIS    22      -5.139  10.086  13.550  1.00 10.00      B   
ATOM    774  N   GLN    23      -3.421  11.123  12.515  1.00 10.00      B   
ATOM    775  HN  GLN    23      -3.128  11.606  11.712  1.00 10.00      B   
ATOM    776  CA  GLN    23      -2.461  10.910  13.599  1.00 10.00      B   
ATOM    777  CB  GLN    23      -2.907  11.618  14.885  1.00 10.00      B   
ATOM    778  CG  GLN    23      -2.922  13.134  14.789  1.00 10.00      B   
ATOM    779  CD  GLN    23      -1.529  13.728  14.754  1.00 10.00      B   
ATOM    780  OE1 GLN    23      -0.939  14.021  15.794  1.00 10.00      B   
ATOM    781  NE2 GLN    23      -0.995  13.910  13.559  1.00 10.00      B   
ATOM    782 HE21 GLN    23      -1.523  13.656  12.771  1.00 10.00      B   
ATOM    783 HE22 GLN    23      -0.098  14.302  13.505  1.00 10.00      B   
ATOM    784  C   GLN    23      -2.235   9.421  13.849  1.00 10.00      B   
ATOM    785  O   GLN    23      -2.086   8.979  14.992  1.00 10.00      B   
ATOM    786  N   SER    24      -2.202   8.657  12.771  1.00 10.00      B   
ATOM    787  HN  SER    24      -2.319   9.073  11.887  1.00 10.00      B   
ATOM    788  CA  SER    24      -1.999   7.221  12.850  1.00 10.00      B   
ATOM    789  CB  SER    24      -3.131   6.505  12.109  1.00 10.00      B   
ATOM    790  OG  SER    24      -4.345   7.230  12.217  1.00 10.00      B   
ATOM    791  HG  SER    24      -5.076   6.616  12.343  1.00 10.00      B   
ATOM    792  C   SER    24      -0.654   6.841  12.238  1.00 10.00      B   
ATOM    793  O   SER    24      -0.493   5.744  11.707  1.00 10.00      B   
ATOM    794  N   VAL    25       0.313   7.749  12.327  1.00 10.00      B   
ATOM    795  HN  VAL    25       0.126   8.602  12.779  1.00 10.00      B   
ATOM    796  CA  VAL    25       1.644   7.516  11.770  1.00 10.00      B   
ATOM    797  CB  VAL    25       2.530   8.774  11.861  1.00 10.00      B   
ATOM    798  CG1 VAL    25       3.914   8.507  11.285  1.00 10.00      B   
ATOM    799  CG2 VAL    25       1.871   9.940  11.140  1.00 10.00      B   
ATOM    800  C   VAL    25       2.345   6.331  12.436  1.00 10.00      B   
ATOM    801  O   VAL    25       2.834   5.432  11.752  1.00 10.00      B   
ATOM    802  N   GLU    26       2.366   6.320  13.765  1.00 10.00      B   
ATOM    803  HN  GLU    26       1.929   7.046  14.255  1.00 10.00      B   
ATOM    804  CA  GLU    26       3.009   5.245  14.512  1.00 10.00      B   
ATOM    805  CB  GLU    26       2.987   5.537  16.013  1.00 10.00      B   
ATOM    806  CG  GLU    26       3.856   6.704  16.449  1.00 10.00      B   
ATOM    807  CD  GLU    26       4.012   6.770  17.956  1.00 10.00      B   
ATOM    808  OE1 GLU    26       2.986   6.892  18.665  1.00 10.00      B   
ATOM    809  OE2 GLU    26       5.160   6.697  18.443  1.00 10.00      B   
ATOM    810  C   GLU    26       2.317   3.914  14.240  1.00 10.00      B   
ATOM    811  O   GLU    26       2.967   2.877  14.085  1.00 10.00      B   
ATOM    812  N   ARG    27       0.994   3.952  14.170  1.00 10.00      B   
ATOM    813  HN  ARG    27       0.532   4.812  14.298  1.00 10.00      B   
ATOM    814  CA  ARG    27       0.215   2.752  13.912  1.00 10.00      B   
ATOM    815  CB  ARG    27      -1.277   3.025  14.124  1.00 10.00      B   
ATOM    816  CG  ARG    27      -2.104   1.773  14.364  1.00 10.00      B   
ATOM    817  CD  ARG    27      -1.823   1.184  15.736  1.00 10.00      B   
ATOM    818  NE  ARG    27      -2.877   1.509  16.694  1.00 10.00      B   
ATOM    819  HE  ARG    27      -3.805   1.335  16.414  1.00 10.00      B   
ATOM    820  CZ  ARG    27      -2.661   2.011  17.904  1.00 10.00      B   
ATOM    821  NH1 ARG    27      -1.420   2.254  18.313  1.00 10.00      B   
ATOM    822 HH11 ARG    27      -0.609   2.052  17.686  1.00 10.00      B   
ATOM    823 HH12 ARG    27      -1.247   2.648  19.263  1.00 10.00      B   
ATOM    824  NH2 ARG    27      -3.693   2.279  18.704  1.00 10.00      B   
ATOM    825 HH21 ARG    27      -4.672   2.095  18.382  1.00 10.00      B   
ATOM    826 HH22 ARG    27      -3.535   2.675  19.656  1.00 10.00      B   
ATOM    827  C   ARG    27       0.468   2.250  12.494  1.00 10.00      B   
ATOM    828  O   ARG    27       0.661   1.054  12.271  1.00 10.00      B   
ATOM    829  N   TRP    28       0.478   3.177  11.540  1.00 10.00      B   
ATOM    830  HN  TRP    28       0.308   4.116  11.783  1.00 10.00      B   
ATOM    831  CA  TRP    28       0.715   2.845  10.142  1.00 10.00      B   
ATOM    832  CB  TRP    28       0.517   4.083   9.263  1.00 10.00      B   
ATOM    833  CG  TRP    28      -0.181   3.803   7.967  1.00 10.00      B   
ATOM    834  CD1 TRP    28       0.398   3.482   6.776  1.00 10.00      B   
ATOM    835  CD2 TRP    28      -1.594   3.821   7.731  1.00 10.00      B   
ATOM    836  NE1 TRP    28      -0.565   3.297   5.814  1.00 10.00      B   
ATOM    837  HE1 TRP    28      -0.396   3.059   4.872  1.00 10.00      B   
ATOM    838  CE2 TRP    28      -1.797   3.502   6.373  1.00 10.00      B   
ATOM    839  CE3 TRP    28      -2.707   4.076   8.536  1.00 10.00      B   
ATOM    840  CZ2 TRP    28      -3.067   3.430   5.803  1.00 10.00      B   
ATOM    841  CZ3 TRP    28      -3.966   4.006   7.970  1.00 10.00      B   
ATOM    842  CH2 TRP    28      -4.138   3.686   6.617  1.00 10.00      B   
ATOM    843  C   TRP    28       2.119   2.289   9.958  1.00 10.00      B   
ATOM    844  O   TRP    28       2.340   1.400   9.134  1.00 10.00      B   
ATOM    845  N   GLN    29       3.060   2.815  10.739  1.00 10.00      B   
ATOM    846  HN  GLN    29       2.812   3.534  11.362  1.00 10.00      B   
ATOM    847  CA  GLN    29       4.449   2.373  10.689  1.00 10.00      B   
ATOM    848  CB  GLN    29       5.278   3.110  11.749  1.00 10.00      B   
ATOM    849  CG  GLN    29       6.738   2.690  11.808  1.00 10.00      B   
ATOM    850  CD  GLN    29       7.377   2.974  13.154  1.00 10.00      B   
ATOM    851  OE1 GLN    29       7.012   3.924  13.844  1.00 10.00      B   
ATOM    852  NE2 GLN    29       8.333   2.147  13.539  1.00 10.00      B   
ATOM    853 HE21 GLN    29       8.568   1.406  12.943  1.00 10.00      B   
ATOM    854 HE22 GLN    29       8.767   2.305  14.407  1.00 10.00      B   
ATOM    855  C   GLN    29       4.532   0.869  10.923  1.00 10.00      B   
ATOM    856  O   GLN    29       5.252   0.154  10.224  1.00 10.00      B   
ATOM    857  N   ASP    30       3.772   0.392  11.899  1.00 10.00      B   
ATOM    858  HN  ASP    30       3.205   1.010  12.409  1.00 10.00      B   
ATOM    859  CA  ASP    30       3.759  -1.025  12.226  1.00 10.00      B   
ATOM    860  CB  ASP    30       3.258  -1.255  13.651  1.00 10.00      B   
ATOM    861  CG  ASP    30       4.371  -1.658  14.593  1.00 10.00      B   
ATOM    862  OD1 ASP    30       5.192  -2.519  14.217  1.00 10.00      B   
ATOM    863  OD2 ASP    30       4.425  -1.119  15.720  1.00 10.00      B   
ATOM    864  C   ASP    30       2.913  -1.810  11.237  1.00 10.00      B   
ATOM    865  O   ASP    30       3.275  -2.915  10.844  1.00 10.00      B   
ATOM    866  N   MET    31       1.789  -1.226  10.833  1.00 10.00      B   
ATOM    867  HN  MET    31       1.561  -0.338  11.186  1.00 10.00      B   
ATOM    868  CA  MET    31       0.882  -1.870   9.884  1.00 10.00      B   
ATOM    869  CB  MET    31      -0.348  -0.995   9.624  1.00 10.00      B   
ATOM    870  CG  MET    31      -1.350  -0.978  10.768  1.00 10.00      B   
ATOM    871  SD  MET    31      -2.840  -0.036  10.385  1.00 10.00      B   
ATOM    872  CE  MET    31      -3.696  -0.123  11.958  1.00 10.00      B   
ATOM    873  C   MET    31       1.593  -2.184   8.571  1.00 10.00      B   
ATOM    874  O   MET    31       1.513  -3.303   8.063  1.00 10.00      B   
ATOM    875  N   LEU    32       2.297  -1.194   8.029  1.00 10.00      B   
ATOM    876  HN  LEU    32       2.323  -0.318   8.480  1.00 10.00      B   
ATOM    877  CA  LEU    32       3.026  -1.374   6.781  1.00 10.00      B   
ATOM    878  CB  LEU    32       3.549  -0.037   6.254  1.00 10.00      B   
ATOM    879  CG  LEU    32       2.565   0.799   5.435  1.00 10.00      B   
ATOM    880  CD1 LEU    32       3.220   2.096   4.984  1.00 10.00      B   
ATOM    881  CD2 LEU    32       2.062   0.009   4.238  1.00 10.00      B   
ATOM    882  C   LEU    32       4.175  -2.351   6.967  1.00 10.00      B   
ATOM    883  O   LEU    32       4.481  -3.138   6.073  1.00 10.00      B   
ATOM    884  N   ALA    33       4.801  -2.303   8.140  1.00 10.00      B   
ATOM    885  HN  ALA    33       4.505  -1.655   8.814  1.00 10.00      B   
ATOM    886  CA  ALA    33       5.914  -3.193   8.447  1.00 10.00      B   
ATOM    887  CB  ALA    33       6.561  -2.809   9.769  1.00 10.00      B   
ATOM    888  C   ALA    33       5.443  -4.643   8.478  1.00 10.00      B   
ATOM    889  O   ALA    33       6.063  -5.516   7.876  1.00 10.00      B   
ATOM    890  N   PHE    34       4.330  -4.886   9.168  1.00 10.00      B   
ATOM    891  HN  PHE    34       3.880  -4.143   9.627  1.00 10.00      B   
ATOM    892  CA  PHE    34       3.768  -6.225   9.271  1.00 10.00      B   
ATOM    893  CB  PHE    34       2.604  -6.261  10.267  1.00 10.00      B   
ATOM    894  CG  PHE    34       3.019  -6.667  11.653  1.00 10.00      B   
ATOM    895  CD1 PHE    34       3.432  -5.721  12.577  1.00 10.00      B   
ATOM    896  CD2 PHE    34       2.999  -7.999  12.031  1.00 10.00      B   
ATOM    897  CE1 PHE    34       3.822  -6.097  13.848  1.00 10.00      B   
ATOM    898  CE2 PHE    34       3.387  -8.381  13.300  1.00 10.00      B   
ATOM    899  CZ  PHE    34       3.799  -7.429  14.211  1.00 10.00      B   
ATOM    900  C   PHE    34       3.319  -6.725   7.906  1.00 10.00      B   
ATOM    901  O   PHE    34       3.524  -7.889   7.565  1.00 10.00      B   
ATOM    902  N   ALA    35       2.722  -5.836   7.120  1.00 10.00      B   
ATOM    903  HN  ALA    35       2.584  -4.922   7.449  1.00 10.00      B   
ATOM    904  CA  ALA    35       2.262  -6.190   5.783  1.00 10.00      B   
ATOM    905  CB  ALA    35       1.526  -5.022   5.143  1.00 10.00      B   
ATOM    906  C   ALA    35       3.442  -6.629   4.920  1.00 10.00      B   
ATOM    907  O   ALA    35       3.384  -7.659   4.240  1.00 10.00      B   
ATOM    908  N   ALA    36       4.523  -5.853   4.978  1.00 10.00      B   
ATOM    909  HN  ALA    36       4.505  -5.051   5.546  1.00 10.00      B   
ATOM    910  CA  ALA    36       5.729  -6.154   4.220  1.00 10.00      B   
ATOM    911  CB  ALA    36       6.702  -4.985   4.286  1.00 10.00      B   
ATOM    912  C   ALA    36       6.386  -7.430   4.738  1.00 10.00      B   
ATOM    913  O   ALA    36       6.852  -8.258   3.959  1.00 10.00      B   
ATOM    914  N   GLU    37       6.404  -7.588   6.056  1.00 10.00      B   
ATOM    915  HN  GLU    37       6.015  -6.888   6.628  1.00 10.00      B   
ATOM    916  CA  GLU    37       6.996  -8.764   6.680  1.00 10.00      B   
ATOM    917  CB  GLU    37       6.986  -8.626   8.205  1.00 10.00      B   
ATOM    918  CG  GLU    37       7.883  -9.616   8.925  1.00 10.00      B   
ATOM    919  CD  GLU    37       7.879  -9.425  10.425  1.00 10.00      B   
ATOM    920  OE1 GLU    37       8.453  -8.423  10.902  1.00 10.00      B   
ATOM    921  OE2 GLU    37       7.322 -10.289  11.136  1.00 10.00      B   
ATOM    922  C   GLU    37       6.257 -10.032   6.257  1.00 10.00      B   
ATOM    923  O   GLU    37       6.873 -11.062   5.973  1.00 10.00      B   
ATOM    924  N   VAL    38       4.935  -9.944   6.210  1.00 10.00      B   
ATOM    925  HN  VAL    38       4.503  -9.094   6.454  1.00 10.00      B   
ATOM    926  CA  VAL    38       4.103 -11.077   5.823  1.00 10.00      B   
ATOM    927  CB  VAL    38       2.614 -10.854   6.192  1.00 10.00      B   
ATOM    928  CG1 VAL    38       1.726 -11.930   5.587  1.00 10.00      B   
ATOM    929  CG2 VAL    38       2.441 -10.831   7.704  1.00 10.00      B   
ATOM    930  C   VAL    38       4.237 -11.385   4.331  1.00 10.00      B   
ATOM    931  O   VAL    38       4.383 -12.546   3.944  1.00 10.00      B   
ATOM    932  N   THR    39       4.219 -10.344   3.502  1.00 10.00      B   
ATOM    933  HN  THR    39       4.126  -9.437   3.872  1.00 10.00      B   
ATOM    934  CA  THR    39       4.323 -10.514   2.054  1.00 10.00      B   
ATOM    935  CB  THR    39       3.958  -9.226   1.273  1.00 10.00      B   
ATOM    936  OG1 THR    39       3.627  -9.559  -0.081  1.00 10.00      B   
ATOM    937  HG1 THR    39       4.346 -10.075  -0.468  1.00 10.00      B   
ATOM    938  CG2 THR    39       5.106  -8.228   1.272  1.00 10.00      B   
ATOM    939  C   THR    39       5.696 -11.038   1.621  1.00 10.00      B   
ATOM    940  O   THR    39       5.875 -11.451   0.473  1.00 10.00      B   
ATOM    941  N   LYS    40       6.660 -11.022   2.537  1.00 10.00      B   
ATOM    942  HN  LYS    40       6.463 -10.678   3.434  1.00 10.00      B   
ATOM    943  CA  LYS    40       8.002 -11.504   2.233  1.00 10.00      B   
ATOM    944  CB  LYS    40       9.048 -10.795   3.094  1.00 10.00      B   
ATOM    945  CG  LYS    40       9.495  -9.451   2.541  1.00 10.00      B   
ATOM    946  CD  LYS    40      10.491  -8.775   3.466  1.00 10.00      B   
ATOM    947  CE  LYS    40      10.980  -7.458   2.885  1.00 10.00      B   
ATOM    948  NZ  LYS    40      11.837  -6.713   3.845  1.00 10.00      B   
ATOM    949  HZ1 LYS    40      11.265  -6.377   4.646  1.00 10.00      B   
ATOM    950  HZ2 LYS    40      12.270  -5.893   3.379  1.00 10.00      B   
ATOM    951  HZ3 LYS    40      12.589  -7.332   4.208  1.00 10.00      B   
ATOM    952  C   LYS    40       8.091 -13.015   2.421  1.00 10.00      B   
ATOM    953  O   LYS    40       8.997 -13.666   1.891  1.00 10.00      B   
ATOM    954  N   ASN    41       7.132 -13.571   3.153  1.00 10.00      B   
ATOM    955  HN  ASN    41       6.418 -13.006   3.517  1.00 10.00      B   
ATOM    956  CA  ASN    41       7.099 -15.007   3.410  1.00 10.00      B   
ATOM    957  CB  ASN    41       6.147 -15.335   4.564  1.00 10.00      B   
ATOM    958  CG  ASN    41       6.334 -16.748   5.093  1.00 10.00      B   
ATOM    959  OD1 ASN    41       5.805 -17.713   4.540  1.00 10.00      B   
ATOM    960  ND2 ASN    41       7.078 -16.877   6.178  1.00 10.00      B   
ATOM    961 HD21 ASN    41       7.461 -16.065   6.578  1.00 10.00      B   
ATOM    962 HD22 ASN    41       7.208 -17.776   6.547  1.00 10.00      B   
ATOM    963  C   ASN    41       6.672 -15.759   2.156  1.00 10.00      B   
ATOM    964  O   ASN    41       5.791 -15.305   1.421  1.00 10.00      B   
ATOM    965  N   GLU    42       7.291 -16.908   1.921  1.00 10.00      B   
ATOM    966  HN  GLU    42       7.980 -17.221   2.550  1.00 10.00      B   
ATOM    967  CA  GLU    42       6.984 -17.717   0.752  1.00 10.00      B   
ATOM    968  CB  GLU    42       7.928 -18.918   0.658  1.00 10.00      B   
ATOM    969  CG  GLU    42       8.108 -19.449  -0.753  1.00 10.00      B   
ATOM    970  CD  GLU    42       8.777 -20.803  -0.782  1.00 10.00      B   
ATOM    971  OE1 GLU    42      10.021 -20.863  -0.709  1.00 10.00      B   
ATOM    972  OE2 GLU    42       8.061 -21.819  -0.889  1.00 10.00      B   
ATOM    973  C   GLU    42       5.526 -18.177   0.742  1.00 10.00      B   
ATOM    974  O   GLU    42       4.920 -18.313  -0.321  1.00 10.00      B   
ATOM    975  N   GLN    43       4.957 -18.396   1.923  1.00 10.00      B   
ATOM    976  HN  GLN    43       5.476 -18.249   2.745  1.00 10.00      B   
ATOM    977  CA  GLN    43       3.571 -18.842   2.021  1.00 10.00      B   
ATOM    978  CB  GLN    43       3.207 -19.230   3.454  1.00 10.00      B   
ATOM    979  CG  GLN    43       1.828 -19.859   3.599  1.00 10.00      B   
ATOM    980  CD  GLN    43       1.639 -21.064   2.696  1.00 10.00      B   
ATOM    981  OE1 GLN    43       1.927 -22.194   3.082  1.00 10.00      B   
ATOM    982  NE2 GLN    43       1.159 -20.829   1.487  1.00 10.00      B   
ATOM    983 HE21 GLN    43       0.953 -19.900   1.242  1.00 10.00      B   
ATOM    984 HE22 GLN    43       1.038 -21.592   0.875  1.00 10.00      B   
ATOM    985  C   GLN    43       2.623 -17.772   1.497  1.00 10.00      B   
ATOM    986  O   GLN    43       1.639 -18.077   0.820  1.00 10.00      B   
ATOM    987  N   MET    44       2.934 -16.516   1.791  1.00 10.00      B   
ATOM    988  HN  MET    44       3.740 -16.331   2.318  1.00 10.00      B   
ATOM    989  CA  MET    44       2.108 -15.411   1.335  1.00 10.00      B   
ATOM    990  CB  MET    44       2.444 -14.119   2.079  1.00 10.00      B   
ATOM    991  CG  MET    44       1.407 -13.020   1.903  1.00 10.00      B   
ATOM    992  SD  MET    44      -0.245 -13.537   2.413  1.00 10.00      B   
ATOM    993  CE  MET    44      -1.190 -13.147   0.941  1.00 10.00      B   
ATOM    994  C   MET    44       2.276 -15.227  -0.166  1.00 10.00      B   
ATOM    995  O   MET    44       1.323 -14.894  -0.871  1.00 10.00      B   
ATOM    996  N   ALA    45       3.491 -15.463  -0.649  1.00 10.00      B   
ATOM    997  HN  ALA    45       4.210 -15.724  -0.032  1.00 10.00      B   
ATOM    998  CA  ALA    45       3.785 -15.342  -2.070  1.00 10.00      B   
ATOM    999  CB  ALA    45       5.275 -15.506  -2.322  1.00 10.00      B   
ATOM   1000  C   ALA    45       2.990 -16.379  -2.852  1.00 10.00      B   
ATOM   1001  O   ALA    45       2.507 -16.112  -3.952  1.00 10.00      B   
ATOM   1002  N   GLU    46       2.849 -17.563  -2.260  1.00 10.00      B   
ATOM   1003  HN  GLU    46       3.279 -17.713  -1.390  1.00 10.00      B   
ATOM   1004  CA  GLU    46       2.096 -18.650  -2.872  1.00 10.00      B   
ATOM   1005  CB  GLU    46       2.206 -19.906  -2.008  1.00 10.00      B   
ATOM   1006  CG  GLU    46       1.683 -21.167  -2.673  1.00 10.00      B   
ATOM   1007  CD  GLU    46       1.107 -22.151  -1.680  1.00 10.00      B   
ATOM   1008  OE1 GLU    46       1.814 -22.518  -0.716  1.00 10.00      B   
ATOM   1009  OE2 GLU    46      -0.053 -22.564  -1.862  1.00 10.00      B   
ATOM   1010  C   GLU    46       0.631 -18.248  -3.011  1.00 10.00      B   
ATOM   1011  O   GLU    46      -0.012 -18.533  -4.023  1.00 10.00      B   
ATOM   1012  N   LEU    47       0.115 -17.577  -1.985  1.00 10.00      B   
ATOM   1013  HN  LEU    47       0.682 -17.389  -1.208  1.00 10.00      B   
ATOM   1014  CA  LEU    47      -1.266 -17.118  -1.979  1.00 10.00      B   
ATOM   1015  CB  LEU    47      -1.683 -16.680  -0.572  1.00 10.00      B   
ATOM   1016  CG  LEU    47      -1.568 -17.734   0.534  1.00 10.00      B   
ATOM   1017  CD1 LEU    47      -1.907 -17.127   1.888  1.00 10.00      B   
ATOM   1018  CD2 LEU    47      -2.470 -18.925   0.241  1.00 10.00      B   
ATOM   1019  C   LEU    47      -1.440 -15.964  -2.956  1.00 10.00      B   
ATOM   1020  O   LEU    47      -2.501 -15.800  -3.556  1.00 10.00      B   
ATOM   1021  N   LEU    48      -0.387 -15.163  -3.103  1.00 10.00      B   
ATOM   1022  HN  LEU    48       0.422 -15.340  -2.576  1.00 10.00      B   
ATOM   1023  CA  LEU    48      -0.403 -14.030  -4.016  1.00 10.00      B   
ATOM   1024  CB  LEU    48       0.858 -13.178  -3.836  1.00 10.00      B   
ATOM   1025  CG  LEU    48       0.920 -11.885  -4.653  1.00 10.00      B   
ATOM   1026  CD1 LEU    48       0.625 -10.681  -3.774  1.00 10.00      B   
ATOM   1027  CD2 LEU    48       2.271 -11.742  -5.335  1.00 10.00      B   
ATOM   1028  C   LEU    48      -0.493 -14.527  -5.449  1.00 10.00      B   
ATOM   1029  O   LEU    48      -1.258 -13.998  -6.259  1.00 10.00      B   
ATOM   1030  N   SER    49       0.287 -15.553  -5.749  1.00 10.00      B   
ATOM   1031  HN  SER    49       0.882 -15.918  -5.058  1.00 10.00      B   
ATOM   1032  CA  SER    49       0.300 -16.148  -7.075  1.00 10.00      B   
ATOM   1033  CB  SER    49       1.652 -16.811  -7.346  1.00 10.00      B   
ATOM   1034  OG  SER    49       2.719 -15.951  -6.978  1.00 10.00      B   
ATOM   1035  HG  SER    49       3.146 -16.292  -6.181  1.00 10.00      B   
ATOM   1036  C   SER    49      -0.838 -17.159  -7.215  1.00 10.00      B   
ATOM   1037  O   SER    49      -0.616 -18.344  -7.483  1.00 10.00      B   
ATOM   1038  N   GLY    50      -2.061 -16.678  -7.023  1.00 10.00      B   
ATOM   1039  HN  GLY    50      -2.171 -15.729  -6.799  1.00 10.00      B   
ATOM   1040  CA  GLY    50      -3.227 -17.528  -7.134  1.00 10.00      B   
ATOM   1041  C   GLY    50      -3.708 -17.633  -8.564  1.00 10.00      B   
ATOM   1042  O   GLY    50      -3.040 -17.160  -9.488  1.00 10.00      B   
ATOM   1043  N   ALA    51      -4.869 -18.239  -8.755  1.00 10.00      B   
ATOM   1044  HN  ALA    51      -5.368 -18.579  -7.981  1.00 10.00      B   
ATOM   1045  CA  ALA    51      -5.432 -18.408 -10.087  1.00 10.00      B   
ATOM   1046  CB  ALA    51      -6.365 -19.611 -10.117  1.00 10.00      B   
ATOM   1047  C   ALA    51      -6.165 -17.143 -10.530  1.00 10.00      B   
ATOM   1048  O   ALA    51      -7.365 -17.176 -10.801  1.00 10.00      B   
ATOM   1049  N   LEU    52      -5.429 -16.028 -10.591  1.00 10.00      B   
ATOM   1050  HN  LEU    52      -4.476 -16.078 -10.356  1.00 10.00      B   
ATOM   1051  CA  LEU    52      -5.987 -14.737 -10.995  1.00 10.00      B   
ATOM   1052  CB  LEU    52      -6.371 -14.746 -12.480  1.00 10.00      B   
ATOM   1053  CG  LEU    52      -5.219 -14.725 -13.484  1.00 10.00      B   
ATOM   1054  CD1 LEU    52      -5.723 -15.036 -14.884  1.00 10.00      B   
ATOM   1055  CD2 LEU    52      -4.516 -13.375 -13.459  1.00 10.00      B   
ATOM   1056  C   LEU    52      -7.186 -14.350 -10.136  1.00 10.00      B   
ATOM   1057  O   LEU    52      -8.196 -13.870 -10.645  1.00 10.00      B   
ATOM   1058  N   ALA    53      -7.066 -14.556  -8.834  1.00 10.00      B   
ATOM   1059  HN  ALA    53      -6.231 -14.926  -8.485  1.00 10.00      B   
ATOM   1060  CA  ALA    53      -8.143 -14.242  -7.910  1.00 10.00      B   
ATOM   1061  CB  ALA    53      -8.444 -15.447  -7.035  1.00 10.00      B   
ATOM   1062  C   ALA    53      -7.808 -13.026  -7.054  1.00 10.00      B   
ATOM   1063  O   ALA    53      -7.081 -13.138  -6.065  1.00 10.00      B   
ATOM   1064  N   PRO    54      -8.325 -11.844  -7.428  1.00 10.00      B   
ATOM   1065  CA  PRO    54      -8.083 -10.606  -6.685  1.00 10.00      B   
ATOM   1066  CB  PRO    54      -8.666  -9.509  -7.592  1.00 10.00      B   
ATOM   1067  CG  PRO    54      -8.933 -10.168  -8.905  1.00 10.00      B   
ATOM   1068  CD  PRO    54      -9.173 -11.616  -8.606  1.00 10.00      B   
ATOM   1069  C   PRO    54      -8.801 -10.613  -5.336  1.00 10.00      B   
ATOM   1070  O   PRO    54      -8.245 -10.188  -4.321  1.00 10.00      B   
ATOM   1071  N   GLU    55     -10.025 -11.136  -5.330  1.00 10.00      B   
ATOM   1072  HN  GLU    55     -10.391 -11.501  -6.162  1.00 10.00      B   
ATOM   1073  CA  GLU    55     -10.830 -11.196  -4.117  1.00 10.00      B   
ATOM   1074  CB  GLU    55     -12.255 -11.634  -4.446  1.00 10.00      B   
ATOM   1075  CG  GLU    55     -13.047 -10.615  -5.245  1.00 10.00      B   
ATOM   1076  CD  GLU    55     -14.463 -11.071  -5.514  1.00 10.00      B   
ATOM   1077  OE1 GLU    55     -14.706 -11.677  -6.580  1.00 10.00      B   
ATOM   1078  OE2 GLU    55     -15.344 -10.835  -4.656  1.00 10.00      B   
ATOM   1079  C   GLU    55     -10.213 -12.141  -3.095  1.00 10.00      B   
ATOM   1080  O   GLU    55     -10.026 -11.775  -1.932  1.00 10.00      B   
ATOM   1081  N   THR    56      -9.886 -13.351  -3.540  1.00 10.00      B   
ATOM   1082  HN  THR    56     -10.062 -13.580  -4.479  1.00 10.00      B   
ATOM   1083  CA  THR    56      -9.282 -14.353  -2.671  1.00 10.00      B   
ATOM   1084  CB  THR    56      -9.006 -15.654  -3.448  1.00 10.00      B   
ATOM   1085  OG1 THR    56     -10.148 -15.968  -4.253  1.00 10.00      B   
ATOM   1086  HG1 THR    56     -10.925 -16.036  -3.687  1.00 10.00      B   
ATOM   1087  CG2 THR    56      -8.736 -16.805  -2.494  1.00 10.00      B   
ATOM   1088  C   THR    56      -7.977 -13.831  -2.072  1.00 10.00      B   
ATOM   1089  O   THR    56      -7.733 -13.968  -0.875  1.00 10.00      B   
ATOM   1090  N   LEU    57      -7.159 -13.206  -2.912  1.00 10.00      B   
ATOM   1091  HN  LEU    57      -7.420 -13.117  -3.858  1.00 10.00      B   
ATOM   1092  CA  LEU    57      -5.885 -12.650  -2.473  1.00 10.00      B   
ATOM   1093  CB  LEU    57      -5.127 -12.073  -3.671  1.00 10.00      B   
ATOM   1094  CG  LEU    57      -3.836 -11.309  -3.369  1.00 10.00      B   
ATOM   1095  CD1 LEU    57      -2.858 -12.180  -2.596  1.00 10.00      B   
ATOM   1096  CD2 LEU    57      -3.205 -10.807  -4.659  1.00 10.00      B   
ATOM   1097  C   LEU    57      -6.093 -11.573  -1.413  1.00 10.00      B   
ATOM   1098  O   LEU    57      -5.427 -11.575  -0.378  1.00 10.00      B   
ATOM   1099  N   ALA    58      -7.027 -10.668  -1.673  1.00 10.00      B   
ATOM   1100  HN  ALA    58      -7.537 -10.732  -2.513  1.00 10.00      B   
ATOM   1101  CA  ALA    58      -7.317  -9.582  -0.747  1.00 10.00      B   
ATOM   1102  CB  ALA    58      -8.339  -8.630  -1.345  1.00 10.00      B   
ATOM   1103  C   ALA    58      -7.791 -10.104   0.608  1.00 10.00      B   
ATOM   1104  O   ALA    58      -7.261  -9.715   1.650  1.00 10.00      B   
ATOM   1105  N   GLU    59      -8.770 -11.004   0.592  1.00 10.00      B   
ATOM   1106  HN  GLU    59      -9.140 -11.297  -0.272  1.00 10.00      B   
ATOM   1107  CA  GLU    59      -9.313 -11.562   1.826  1.00 10.00      B   
ATOM   1108  CB  GLU    59     -10.569 -12.389   1.564  1.00 10.00      B   
ATOM   1109  CG  GLU    59     -11.860 -11.648   1.875  1.00 10.00      B   
ATOM   1110  CD  GLU    59     -13.068 -12.559   1.890  1.00 10.00      B   
ATOM   1111  OE1 GLU    59     -13.814 -12.579   0.889  1.00 10.00      B   
ATOM   1112  OE2 GLU    59     -13.288 -13.251   2.908  1.00 10.00      B   
ATOM   1113  C   GLU    59      -8.280 -12.371   2.604  1.00 10.00      B   
ATOM   1114  O   GLU    59      -8.118 -12.177   3.809  1.00 10.00      B   
ATOM   1115  N   SER    60      -7.576 -13.261   1.917  1.00 10.00      B   
ATOM   1116  HN  SER    60      -7.739 -13.366   0.956  1.00 10.00      B   
ATOM   1117  CA  SER    60      -6.566 -14.087   2.562  1.00 10.00      B   
ATOM   1118  CB  SER    60      -5.968 -15.095   1.578  1.00 10.00      B   
ATOM   1119  OG  SER    60      -6.913 -16.100   1.247  1.00 10.00      B   
ATOM   1120  HG  SER    60      -6.968 -16.737   1.975  1.00 10.00      B   
ATOM   1121  C   SER    60      -5.474 -13.236   3.207  1.00 10.00      B   
ATOM   1122  O   SER    60      -5.038 -13.522   4.321  1.00 10.00      B   
ATOM   1123  N   PHE    61      -5.050 -12.180   2.519  1.00 10.00      B   
ATOM   1124  HN  PHE    61      -5.436 -11.993   1.634  1.00 10.00      B   
ATOM   1125  CA  PHE    61      -4.017 -11.298   3.049  1.00 10.00      B   
ATOM   1126  CB  PHE    61      -3.630 -10.225   2.029  1.00 10.00      B   
ATOM   1127  CG  PHE    61      -2.445  -9.399   2.444  1.00 10.00      B   
ATOM   1128  CD1 PHE    61      -1.162  -9.901   2.329  1.00 10.00      B   
ATOM   1129  CD2 PHE    61      -2.616  -8.122   2.954  1.00 10.00      B   
ATOM   1130  CE1 PHE    61      -0.070  -9.149   2.710  1.00 10.00      B   
ATOM   1131  CE2 PHE    61      -1.529  -7.364   3.337  1.00 10.00      B   
ATOM   1132  CZ  PHE    61      -0.254  -7.878   3.217  1.00 10.00      B   
ATOM   1133  C   PHE    61      -4.475 -10.650   4.349  1.00 10.00      B   
ATOM   1134  O   PHE    61      -3.758 -10.673   5.352  1.00 10.00      B   
ATOM   1135  N   ILE    62      -5.682 -10.091   4.333  1.00 10.00      B   
ATOM   1136  HN  ILE    62      -6.214 -10.123   3.506  1.00 10.00      B   
ATOM   1137  CA  ILE    62      -6.238  -9.439   5.512  1.00 10.00      B   
ATOM   1138  CB  ILE    62      -7.615  -8.800   5.216  1.00 10.00      B   
ATOM   1139  CG1 ILE    62      -7.485  -7.730   4.127  1.00 10.00      B   
ATOM   1140  CG2 ILE    62      -8.215  -8.197   6.479  1.00 10.00      B   
ATOM   1141  CD1 ILE    62      -8.813  -7.229   3.599  1.00 10.00      B   
ATOM   1142  C   ILE    62      -6.368 -10.433   6.664  1.00 10.00      B   
ATOM   1143  O   ILE    62      -6.018 -10.127   7.803  1.00 10.00      B   
ATOM   1144  N   ALA    63      -6.850 -11.631   6.353  1.00 10.00      B   
ATOM   1145  HN  ALA    63      -7.100 -11.819   5.420  1.00 10.00      B   
ATOM   1146  CA  ALA    63      -7.027 -12.673   7.359  1.00 10.00      B   
ATOM   1147  CB  ALA    63      -7.701 -13.892   6.747  1.00 10.00      B   
ATOM   1148  C   ALA    63      -5.697 -13.066   8.002  1.00 10.00      B   
ATOM   1149  O   ALA    63      -5.620 -13.275   9.212  1.00 10.00      B   
ATOM   1150  N   VAL    64      -4.653 -13.155   7.187  1.00 10.00      B   
ATOM   1151  HN  VAL    64      -4.777 -12.967   6.230  1.00 10.00      B   
ATOM   1152  CA  VAL    64      -3.330 -13.527   7.671  1.00 10.00      B   
ATOM   1153  CB  VAL    64      -2.392 -13.932   6.510  1.00 10.00      B   
ATOM   1154  CG1 VAL    64      -0.959 -14.101   6.992  1.00 10.00      B   
ATOM   1155  CG2 VAL    64      -2.881 -15.212   5.848  1.00 10.00      B   
ATOM   1156  C   VAL    64      -2.694 -12.400   8.486  1.00 10.00      B   
ATOM   1157  O   VAL    64      -2.092 -12.647   9.533  1.00 10.00      B   
ATOM   1158  N   CYS    65      -2.840 -11.166   8.012  1.00 10.00      B   
ATOM   1159  HN  CYS    65      -3.338 -11.029   7.173  1.00 10.00      B   
ATOM   1160  CA  CYS    65      -2.271 -10.009   8.701  1.00 10.00      B   
ATOM   1161  CB  CYS    65      -2.188  -8.806   7.764  1.00 10.00      B   
ATOM   1162  SG  CYS    65      -0.991  -9.004   6.423  1.00 10.00      B   
ATOM   1163  HG  CYS    65      -0.041  -9.823   6.849  1.00 10.00      B   
ATOM   1164  C   CYS    65      -3.044  -9.659   9.973  1.00 10.00      B   
ATOM   1165  O   CYS    65      -2.481  -9.109  10.922  1.00 10.00      B   
ATOM   1166  N   GLY    66      -4.331  -9.967   9.986  1.00 10.00      B   
ATOM   1167  HN  GLY    66      -4.740 -10.376   9.192  1.00 10.00      B   
ATOM   1168  CA  GLY    66      -5.140  -9.690  11.150  1.00 10.00      B   
ATOM   1169  C   GLY    66      -6.092  -8.531  10.949  1.00 10.00      B   
ATOM   1170  O   GLY    66      -5.838  -7.636  10.142  1.00 10.00      B   
ATOM   1171  N   GLU    67      -7.176  -8.531  11.713  1.00 10.00      B   
ATOM   1172  HN  GLU    67      -7.302  -9.263  12.359  1.00 10.00      B   
ATOM   1173  CA  GLU    67      -8.185  -7.478  11.627  1.00 10.00      B   
ATOM   1174  CB  GLU    67      -9.553  -7.986  12.114  1.00 10.00      B   
ATOM   1175  CG  GLU    67      -9.707  -8.117  13.629  1.00 10.00      B   
ATOM   1176  CD  GLU    67      -8.691  -9.044  14.263  1.00 10.00      B   
ATOM   1177  OE1 GLU    67      -8.680 -10.247  13.930  1.00 10.00      B   
ATOM   1178  OE2 GLU    67      -7.891  -8.570  15.098  1.00 10.00      B   
ATOM   1179  C   GLU    67      -7.754  -6.224  12.394  1.00 10.00      B   
ATOM   1180  O   GLU    67      -8.544  -5.302  12.597  1.00 10.00      B   
ATOM   1181  N   GLN    68      -6.492  -6.194  12.813  1.00 10.00      B   
ATOM   1182  HN  GLN    68      -5.907  -6.957  12.618  1.00 10.00      B   
ATOM   1183  CA  GLN    68      -5.953  -5.058  13.548  1.00 10.00      B   
ATOM   1184  CB  GLN    68      -4.682  -5.459  14.302  1.00 10.00      B   
ATOM   1185  CG  GLN    68      -4.903  -6.457  15.429  1.00 10.00      B   
ATOM   1186  CD  GLN    68      -5.847  -5.934  16.492  1.00 10.00      B   
ATOM   1187  OE1 GLN    68      -5.440  -5.214  17.396  1.00 10.00      B   
ATOM   1188  NE2 GLN    68      -7.111  -6.311  16.400  1.00 10.00      B   
ATOM   1189 HE21 GLN    68      -7.367  -6.911  15.659  1.00 10.00      B   
ATOM   1190 HE22 GLN    68      -7.745  -5.976  17.069  1.00 10.00      B   
ATOM   1191  C   GLN    68      -5.657  -3.899  12.603  1.00 10.00      B   
ATOM   1192  O   GLN    68      -5.476  -2.758  13.036  1.00 10.00      B   
ATOM   1193  N   LEU    69      -5.609  -4.207  11.310  1.00 10.00      B   
ATOM   1194  HN  LEU    69      -5.764  -5.138  11.040  1.00 10.00      B   
ATOM   1195  CA  LEU    69      -5.338  -3.210  10.282  1.00 10.00      B   
ATOM   1196  CB  LEU    69      -5.177  -3.889   8.920  1.00 10.00      B   
ATOM   1197  CG  LEU    69      -4.040  -4.906   8.795  1.00 10.00      B   
ATOM   1198  CD1 LEU    69      -4.175  -5.697   7.504  1.00 10.00      B   
ATOM   1199  CD2 LEU    69      -2.688  -4.214   8.858  1.00 10.00      B   
ATOM   1200  C   LEU    69      -6.462  -2.180  10.214  1.00 10.00      B   
ATOM   1201  O   LEU    69      -7.631  -2.503  10.440  1.00 10.00      B   
ATOM   1202  N   ASP    70      -6.100  -0.945   9.894  1.00 10.00      B   
ATOM   1203  HN  ASP    70      -5.154  -0.758   9.724  1.00 10.00      B   
ATOM   1204  CA  ASP    70      -7.068   0.142   9.793  1.00 10.00      B   
ATOM   1205  CB  ASP    70      -6.351   1.487   9.654  1.00 10.00      B   
ATOM   1206  CG  ASP    70      -7.303   2.665   9.724  1.00 10.00      B   
ATOM   1207  OD1 ASP    70      -7.656   3.078  10.849  1.00 10.00      B   
ATOM   1208  OD2 ASP    70      -7.714   3.174   8.660  1.00 10.00      B   
ATOM   1209  C   ASP    70      -8.006  -0.071   8.612  1.00 10.00      B   
ATOM   1210  O   ASP    70      -7.634  -0.719   7.633  1.00 10.00      B   
ATOM   1211  N   GLU    71      -9.220   0.466   8.716  1.00 10.00      B   
ATOM   1212  HN  GLU    71      -9.452   0.956   9.533  1.00 10.00      B   
ATOM   1213  CA  GLU    71     -10.221   0.348   7.659  1.00 10.00      B   
ATOM   1214  CB  GLU    71     -11.475   1.142   8.031  1.00 10.00      B   
ATOM   1215  CG  GLU    71     -12.594   1.061   7.005  1.00 10.00      B   
ATOM   1216  CD  GLU    71     -13.752   1.985   7.325  1.00 10.00      B   
ATOM   1217  OE1 GLU    71     -13.553   2.959   8.086  1.00 10.00      B   
ATOM   1218  OE2 GLU    71     -14.866   1.748   6.809  1.00 10.00      B   
ATOM   1219  C   GLU    71      -9.669   0.845   6.329  1.00 10.00      B   
ATOM   1220  O   GLU    71      -9.881   0.228   5.285  1.00 10.00      B   
ATOM   1221  N   ASN    72      -8.943   1.960   6.375  1.00 10.00      B   
ATOM   1222  HN  ASN    72      -8.791   2.401   7.243  1.00 10.00      B   
ATOM   1223  CA  ASN    72      -8.352   2.532   5.171  1.00 10.00      B   
ATOM   1224  CB  ASN    72      -7.720   3.893   5.477  1.00 10.00      B   
ATOM   1225  CG  ASN    72      -7.517   4.753   4.242  1.00 10.00      B   
ATOM   1226  OD1 ASN    72      -7.206   4.259   3.160  1.00 10.00      B   
ATOM   1227  ND2 ASN    72      -7.704   6.051   4.395  1.00 10.00      B   
ATOM   1228 HD21 ASN    72      -7.962   6.381   5.284  1.00 10.00      B   
ATOM   1229 HD22 ASN    72      -7.576   6.632   3.616  1.00 10.00      B   
ATOM   1230  C   ASN    72      -7.307   1.573   4.615  1.00 10.00      B   
ATOM   1231  O   ASN    72      -7.212   1.368   3.405  1.00 10.00      B   
ATOM   1232  N   GLY    73      -6.548   0.965   5.517  1.00 10.00      B   
ATOM   1233  HN  GLY    73      -6.686   1.160   6.467  1.00 10.00      B   
ATOM   1234  CA  GLY    73      -5.527   0.019   5.119  1.00 10.00      B   
ATOM   1235  C   GLY    73      -6.127  -1.213   4.469  1.00 10.00      B   
ATOM   1236  O   GLY    73      -5.640  -1.676   3.439  1.00 10.00      B   
ATOM   1237  N   GLN    74      -7.193  -1.735   5.071  1.00 10.00      B   
ATOM   1238  HN  GLN    74      -7.527  -1.318   5.897  1.00 10.00      B   
ATOM   1239  CA  GLN    74      -7.876  -2.916   4.545  1.00 10.00      B   
ATOM   1240  CB  GLN    74      -9.015  -3.342   5.474  1.00 10.00      B   
ATOM   1241  CG  GLN    74      -8.570  -3.769   6.863  1.00 10.00      B   
ATOM   1242  CD  GLN    74      -9.724  -4.249   7.720  1.00 10.00      B   
ATOM   1243  OE1 GLN    74     -10.704  -4.800   7.214  1.00 10.00      B   
ATOM   1244  NE2 GLN    74      -9.625  -4.038   9.024  1.00 10.00      B   
ATOM   1245 HE21 GLN    74      -8.818  -3.586   9.364  1.00 10.00      B   
ATOM   1246 HE22 GLN    74     -10.356  -4.343   9.599  1.00 10.00      B   
ATOM   1247  C   GLN    74      -8.427  -2.631   3.153  1.00 10.00      B   
ATOM   1248  O   GLN    74      -8.308  -3.456   2.244  1.00 10.00      B   
ATOM   1249  N   ASN    75      -9.027  -1.455   2.998  1.00 10.00      B   
ATOM   1250  HN  ASN    75      -9.100  -0.853   3.771  1.00 10.00      B   
ATOM   1251  CA  ASN    75      -9.592  -1.039   1.718  1.00 10.00      B   
ATOM   1252  CB  ASN    75     -10.318   0.302   1.859  1.00 10.00      B   
ATOM   1253  CG  ASN    75     -11.789   0.150   2.193  1.00 10.00      B   
ATOM   1254  OD1 ASN    75     -12.414  -0.859   1.863  1.00 10.00      B   
ATOM   1255  ND2 ASN    75     -12.356   1.161   2.839  1.00 10.00      B   
ATOM   1256 HD21 ASN    75     -11.803   1.940   3.062  1.00 10.00      B   
ATOM   1257 HD22 ASN    75     -13.307   1.088   3.072  1.00 10.00      B   
ATOM   1258  C   ASN    75      -8.497  -0.916   0.672  1.00 10.00      B   
ATOM   1259  O   ASN    75      -8.644  -1.377  -0.462  1.00 10.00      B   
ATOM   1260  N   LEU    76      -7.388  -0.310   1.074  1.00 10.00      B   
ATOM   1261  HN  LEU    76      -7.334   0.023   1.997  1.00 10.00      B   
ATOM   1262  CA  LEU    76      -6.250  -0.117   0.193  1.00 10.00      B   
ATOM   1263  CB  LEU    76      -5.157   0.677   0.911  1.00 10.00      B   
ATOM   1264  CG  LEU    76      -4.039   1.250   0.040  1.00 10.00      B   
ATOM   1265  CD1 LEU    76      -4.614   1.954  -1.180  1.00 10.00      B   
ATOM   1266  CD2 LEU    76      -3.189   2.211   0.853  1.00 10.00      B   
ATOM   1267  C   LEU    76      -5.712  -1.454  -0.302  1.00 10.00      B   
ATOM   1268  O   LEU    76      -5.397  -1.604  -1.484  1.00 10.00      B   
ATOM   1269  N   ILE    77      -5.623  -2.423   0.605  1.00 10.00      B   
ATOM   1270  HN  ILE    77      -5.884  -2.232   1.532  1.00 10.00      B   
ATOM   1271  CA  ILE    77      -5.142  -3.758   0.265  1.00 10.00      B   
ATOM   1272  CB  ILE    77      -5.157  -4.685   1.497  1.00 10.00      B   
ATOM   1273  CG1 ILE    77      -4.109  -4.229   2.513  1.00 10.00      B   
ATOM   1274  CG2 ILE    77      -4.918  -6.136   1.096  1.00 10.00      B   
ATOM   1275  CD1 ILE    77      -4.272  -4.856   3.883  1.00 10.00      B   
ATOM   1276  C   ILE    77      -5.999  -4.369  -0.841  1.00 10.00      B   
ATOM   1277  O   ILE    77      -5.479  -4.945  -1.796  1.00 10.00      B   
ATOM   1278  N   ARG    78      -7.312  -4.217  -0.714  1.00 10.00      B   
ATOM   1279  HN  ARG    78      -7.663  -3.736   0.067  1.00 10.00      B   
ATOM   1280  CA  ARG    78      -8.244  -4.748  -1.702  1.00 10.00      B   
ATOM   1281  CB  ARG    78      -9.689  -4.517  -1.252  1.00 10.00      B   
ATOM   1282  CG  ARG    78     -10.732  -4.990  -2.248  1.00 10.00      B   
ATOM   1283  CD  ARG    78     -11.709  -3.876  -2.580  1.00 10.00      B   
ATOM   1284  NE  ARG    78     -11.863  -3.696  -4.021  1.00 10.00      B   
ATOM   1285  HE  ARG    78     -11.671  -4.474  -4.593  1.00 10.00      B   
ATOM   1286  CZ  ARG    78     -12.248  -2.555  -4.598  1.00 10.00      B   
ATOM   1287  NH1 ARG    78     -12.522  -1.485  -3.856  1.00 10.00      B   
ATOM   1288 HH11 ARG    78     -12.438  -1.528  -2.815  1.00 10.00      B   
ATOM   1289 HH12 ARG    78     -12.817  -0.596  -4.313  1.00 10.00      B   
ATOM   1290  NH2 ARG    78     -12.363  -2.482  -5.917  1.00 10.00      B   
ATOM   1291 HH21 ARG    78     -12.665  -1.594  -6.373  1.00 10.00      B   
ATOM   1292 HH22 ARG    78     -12.146  -3.323  -6.516  1.00 10.00      B   
ATOM   1293  C   ARG    78      -8.007  -4.116  -3.071  1.00 10.00      B   
ATOM   1294  O   ARG    78      -7.866  -4.816  -4.074  1.00 10.00      B   
ATOM   1295  N   VAL    79      -7.948  -2.790  -3.104  1.00 10.00      B   
ATOM   1296  HN  VAL    79      -8.058  -2.285  -2.267  1.00 10.00      B   
ATOM   1297  CA  VAL    79      -7.730  -2.065  -4.350  1.00 10.00      B   
ATOM   1298  CB  VAL    79      -7.881  -0.537  -4.163  1.00 10.00      B   
ATOM   1299  CG1 VAL    79      -7.837   0.174  -5.506  1.00 10.00      B   
ATOM   1300  CG2 VAL    79      -9.177  -0.210  -3.439  1.00 10.00      B   
ATOM   1301  C   VAL    79      -6.356  -2.399  -4.946  1.00 10.00      B   
ATOM   1302  O   VAL    79      -6.208  -2.524  -6.163  1.00 10.00      B   
ATOM   1303  N   MET    80      -5.355  -2.554  -4.079  1.00 10.00      B   
ATOM   1304  HN  MET    80      -5.528  -2.424  -3.120  1.00 10.00      B   
ATOM   1305  CA  MET    80      -4.003  -2.893  -4.517  1.00 10.00      B   
ATOM   1306  CB  MET    80      -3.015  -2.808  -3.353  1.00 10.00      B   
ATOM   1307  CG  MET    80      -2.520  -1.404  -3.054  1.00 10.00      B   
ATOM   1308  SD  MET    80      -1.475  -1.337  -1.587  1.00 10.00      B   
ATOM   1309  CE  MET    80      -0.090  -2.350  -2.104  1.00 10.00      B   
ATOM   1310  C   MET    80      -3.964  -4.289  -5.126  1.00 10.00      B   
ATOM   1311  O   MET    80      -3.372  -4.498  -6.186  1.00 10.00      B   
ATOM   1312  N   ALA    81      -4.606  -5.239  -4.452  1.00 10.00      B   
ATOM   1313  HN  ALA    81      -5.051  -5.008  -3.606  1.00 10.00      B   
ATOM   1314  CA  ALA    81      -4.662  -6.617  -4.922  1.00 10.00      B   
ATOM   1315  CB  ALA    81      -5.292  -7.512  -3.866  1.00 10.00      B   
ATOM   1316  C   ALA    81      -5.434  -6.706  -6.231  1.00 10.00      B   
ATOM   1317  O   ALA    81      -5.058  -7.449  -7.138  1.00 10.00      B   
ATOM   1318  N   GLU    82      -6.507  -5.930  -6.326  1.00 10.00      B   
ATOM   1319  HN  GLU    82      -6.758  -5.367  -5.558  1.00 10.00      B   
ATOM   1320  CA  GLU    82      -7.339  -5.905  -7.524  1.00 10.00      B   
ATOM   1321  CB  GLU    82      -8.568  -5.025  -7.296  1.00 10.00      B   
ATOM   1322  CG  GLU    82      -9.628  -5.129  -8.380  1.00 10.00      B   
ATOM   1323  CD  GLU    82     -10.750  -4.142  -8.170  1.00 10.00      B   
ATOM   1324  OE1 GLU    82     -11.750  -4.501  -7.510  1.00 10.00      B   
ATOM   1325  OE2 GLU    82     -10.631  -2.995  -8.650  1.00 10.00      B   
ATOM   1326  C   GLU    82      -6.546  -5.395  -8.724  1.00 10.00      B   
ATOM   1327  O   GLU    82      -6.784  -5.802  -9.860  1.00 10.00      B   
ATOM   1328  N   ASN    83      -5.596  -4.506  -8.462  1.00 10.00      B   
ATOM   1329  HN  ASN    83      -5.450  -4.222  -7.535  1.00 10.00      B   
ATOM   1330  CA  ASN    83      -4.768  -3.941  -9.519  1.00 10.00      B   
ATOM   1331  CB  ASN    83      -4.313  -2.522  -9.159  1.00 10.00      B   
ATOM   1332  CG  ASN    83      -5.321  -1.461  -9.546  1.00 10.00      B   
ATOM   1333  OD1 ASN    83      -5.313  -0.956 -10.671  1.00 10.00      B   
ATOM   1334  ND2 ASN    83      -6.192  -1.112  -8.615  1.00 10.00      B   
ATOM   1335 HD21 ASN    83      -6.138  -1.554  -7.737  1.00 10.00      B   
ATOM   1336 HD22 ASN    83      -6.861  -0.435  -8.842  1.00 10.00      B   
ATOM   1337  C   ASN    83      -3.551  -4.814  -9.784  1.00 10.00      B   
ATOM   1338  O   ASN    83      -2.784  -4.557 -10.712  1.00 10.00      B   
ATOM   1339  N   GLY    84      -3.381  -5.848  -8.965  1.00 10.00      B   
ATOM   1340  HN  GLY    84      -4.038  -6.015  -8.256  1.00 10.00      B   
ATOM   1341  CA  GLY    84      -2.246  -6.739  -9.117  1.00 10.00      B   
ATOM   1342  C   GLY    84      -0.954  -6.062  -8.704  1.00 10.00      B   
ATOM   1343  O   GLY    84       0.125  -6.391  -9.201  1.00 10.00      B   
ATOM   1344  N   ARG    85      -1.069  -5.105  -7.789  1.00 10.00      B   
ATOM   1345  HN  ARG    85      -1.960  -4.899  -7.428  1.00 10.00      B   
ATOM   1346  CA  ARG    85       0.080  -4.351  -7.302  1.00 10.00      B   
ATOM   1347  CB  ARG    85      -0.074  -2.872  -7.676  1.00 10.00      B   
ATOM   1348  CG  ARG    85      -0.265  -2.604  -9.163  1.00 10.00      B   
ATOM   1349  CD  ARG    85       1.030  -2.792  -9.941  1.00 10.00      B   
ATOM   1350  NE  ARG    85       1.159  -4.138 -10.502  1.00 10.00      B   
ATOM   1351  HE  ARG    85       0.706  -4.872 -10.022  1.00 10.00      B   
ATOM   1352  CZ  ARG    85       1.848  -4.424 -11.607  1.00 10.00      B   
ATOM   1353  NH1 ARG    85       2.473  -3.463 -12.277  1.00 10.00      B   
ATOM   1354 HH11 ARG    85       2.431  -2.476 -11.944  1.00 10.00      B   
ATOM   1355 HH12 ARG    85       3.011  -3.690 -13.143  1.00 10.00      B   
ATOM   1356  NH2 ARG    85       1.894  -5.672 -12.054  1.00 10.00      B   
ATOM   1357 HH21 ARG    85       2.433  -5.904 -12.918  1.00 10.00      B   
ATOM   1358 HH22 ARG    85       1.391  -6.432 -11.544  1.00 10.00      B   
ATOM   1359  C   ARG    85       0.204  -4.483  -5.785  1.00 10.00      B   
ATOM   1360  O   ARG    85       0.703  -3.580  -5.109  1.00 10.00      B   
ATOM   1361  N   LEU    86      -0.249  -5.611  -5.253  1.00 10.00      B   
ATOM   1362  HN  LEU    86      -0.626  -6.301  -5.841  1.00 10.00      B   
ATOM   1363  CA  LEU    86      -0.197  -5.849  -3.814  1.00 10.00      B   
ATOM   1364  CB  LEU    86      -1.195  -6.937  -3.397  1.00 10.00      B   
ATOM   1365  CG  LEU    86      -1.348  -7.163  -1.888  1.00 10.00      B   
ATOM   1366  CD1 LEU    86      -1.892  -5.915  -1.213  1.00 10.00      B   
ATOM   1367  CD2 LEU    86      -2.243  -8.359  -1.605  1.00 10.00      B   
ATOM   1368  C   LEU    86       1.212  -6.217  -3.359  1.00 10.00      B   
ATOM   1369  O   LEU    86       1.555  -6.068  -2.191  1.00 10.00      B   
ATOM   1370  N   ASN    87       2.037  -6.674  -4.292  1.00 10.00      B   
ATOM   1371  HN  ASN    87       1.721  -6.747  -5.217  1.00 10.00      B   
ATOM   1372  CA  ASN    87       3.408  -7.068  -3.966  1.00 10.00      B   
ATOM   1373  CB  ASN    87       3.956  -8.082  -4.979  1.00 10.00      B   
ATOM   1374  CG  ASN    87       4.566  -7.441  -6.215  1.00 10.00      B   
ATOM   1375  OD1 ASN    87       3.853  -7.014  -7.123  1.00 10.00      B   
ATOM   1376  ND2 ASN    87       5.890  -7.391  -6.269  1.00 10.00      B   
ATOM   1377 HD21 ASN    87       6.401  -7.769  -5.517  1.00 10.00      B   
ATOM   1378 HD22 ASN    87       6.307  -6.977  -7.053  1.00 10.00      B   
ATOM   1379  C   ASN    87       4.332  -5.857  -3.833  1.00 10.00      B   
ATOM   1380  O   ASN    87       5.531  -5.994  -3.590  1.00 10.00      B   
ATOM   1381  N   ALA    88       3.759  -4.671  -3.970  1.00 10.00      B   
ATOM   1382  HN  ALA    88       2.796  -4.622  -4.146  1.00 10.00      B   
ATOM   1383  CA  ALA    88       4.520  -3.435  -3.864  1.00 10.00      B   
ATOM   1384  CB  ALA    88       4.037  -2.433  -4.902  1.00 10.00      B   
ATOM   1385  C   ALA    88       4.408  -2.847  -2.458  1.00 10.00      B   
ATOM   1386  O   ALA    88       4.556  -1.641  -2.265  1.00 10.00      B   
ATOM   1387  N   LEU    89       4.139  -3.706  -1.479  1.00 10.00      B   
ATOM   1388  HN  LEU    89       4.017  -4.654  -1.698  1.00 10.00      B   
ATOM   1389  CA  LEU    89       4.015  -3.277  -0.086  1.00 10.00      B   
ATOM   1390  CB  LEU    89       3.533  -4.417   0.809  1.00 10.00      B   
ATOM   1391  CG  LEU    89       2.070  -4.812   0.634  1.00 10.00      B   
ATOM   1392  CD1 LEU    89       1.823  -6.190   1.216  1.00 10.00      B   
ATOM   1393  CD2 LEU    89       1.155  -3.780   1.276  1.00 10.00      B   
ATOM   1394  C   LEU    89       5.301  -2.650   0.466  1.00 10.00      B   
ATOM   1395  O   LEU    89       5.253  -1.556   1.028  1.00 10.00      B   
ATOM   1396  N   PRO    90       6.469  -3.319   0.327  1.00 10.00      B   
ATOM   1397  CA  PRO    90       7.745  -2.775   0.820  1.00 10.00      B   
ATOM   1398  CB  PRO    90       8.776  -3.829   0.409  1.00 10.00      B   
ATOM   1399  CG  PRO    90       7.987  -5.080   0.244  1.00 10.00      B   
ATOM   1400  CD  PRO    90       6.654  -4.648  -0.288  1.00 10.00      B   
ATOM   1401  C   PRO    90       8.071  -1.436   0.165  1.00 10.00      B   
ATOM   1402  O   PRO    90       8.715  -0.575   0.769  1.00 10.00      B   
ATOM   1403  N   ASP    91       7.611  -1.269  -1.071  1.00 10.00      B   
ATOM   1404  HN  ASP    91       7.117  -2.002  -1.499  1.00 10.00      B   
ATOM   1405  CA  ASP    91       7.825  -0.036  -1.817  1.00 10.00      B   
ATOM   1406  CB  ASP    91       7.306  -0.184  -3.251  1.00 10.00      B   
ATOM   1407  CG  ASP    91       7.840  -1.422  -3.945  1.00 10.00      B   
ATOM   1408  OD1 ASP    91       7.463  -2.547  -3.545  1.00 10.00      B   
ATOM   1409  OD2 ASP    91       8.632  -1.280  -4.893  1.00 10.00      B   
ATOM   1410  C   ASP    91       7.104   1.107  -1.115  1.00 10.00      B   
ATOM   1411  O   ASP    91       7.641   2.208  -0.974  1.00 10.00      B   
ATOM   1412  N   VAL    92       5.885   0.826  -0.658  1.00 10.00      B   
ATOM   1413  HN  VAL    92       5.514  -0.070  -0.809  1.00 10.00      B   
ATOM   1414  CA  VAL    92       5.087   1.810   0.058  1.00 10.00      B   
ATOM   1415  CB  VAL    92       3.654   1.291   0.335  1.00 10.00      B   
ATOM   1416  CG1 VAL    92       2.812   2.359   1.019  1.00 10.00      B   
ATOM   1417  CG2 VAL    92       2.984   0.831  -0.951  1.00 10.00      B   
ATOM   1418  C   VAL    92       5.765   2.128   1.386  1.00 10.00      B   
ATOM   1419  O   VAL    92       5.775   3.273   1.831  1.00 10.00      B   
ATOM   1420  N   LEU    93       6.341   1.101   2.004  1.00 10.00      B   
ATOM   1421  HN  LEU    93       6.286   0.209   1.596  1.00 10.00      B   
ATOM   1422  CA  LEU    93       7.041   1.258   3.275  1.00 10.00      B   
ATOM   1423  CB  LEU    93       7.523  -0.102   3.795  1.00 10.00      B   
ATOM   1424  CG  LEU    93       8.252  -0.102   5.143  1.00 10.00      B   
ATOM   1425  CD1 LEU    93       7.306   0.285   6.267  1.00 10.00      B   
ATOM   1426  CD2 LEU    93       8.873  -1.464   5.410  1.00 10.00      B   
ATOM   1427  C   LEU    93       8.217   2.218   3.119  1.00 10.00      B   
ATOM   1428  O   LEU    93       8.392   3.139   3.920  1.00 10.00      B   
ATOM   1429  N   GLU    94       9.014   2.002   2.074  1.00 10.00      B   
ATOM   1430  HN  GLU    94       8.827   1.241   1.479  1.00 10.00      B   
ATOM   1431  CA  GLU    94      10.162   2.854   1.799  1.00 10.00      B   
ATOM   1432  CB  GLU    94      10.949   2.327   0.597  1.00 10.00      B   
ATOM   1433  CG  GLU    94      12.197   1.543   0.963  1.00 10.00      B   
ATOM   1434  CD  GLU    94      13.173   2.350   1.796  1.00 10.00      B   
ATOM   1435  OE1 GLU    94      13.511   3.488   1.398  1.00 10.00      B   
ATOM   1436  OE2 GLU    94      13.608   1.850   2.856  1.00 10.00      B   
ATOM   1437  C   GLU    94       9.712   4.283   1.533  1.00 10.00      B   
ATOM   1438  O   GLU    94      10.319   5.243   2.021  1.00 10.00      B   
ATOM   1439  N   GLN    95       8.637   4.412   0.769  1.00 10.00      B   
ATOM   1440  HN  GLN    95       8.203   3.602   0.413  1.00 10.00      B   
ATOM   1441  CA  GLN    95       8.087   5.714   0.436  1.00 10.00      B   
ATOM   1442  CB  GLN    95       6.988   5.579  -0.620  1.00 10.00      B   
ATOM   1443  CG  GLN    95       6.588   6.890  -1.279  1.00 10.00      B   
ATOM   1444  CD  GLN    95       7.771   7.663  -1.831  1.00 10.00      B   
ATOM   1445  OE1 GLN    95       8.793   7.084  -2.206  1.00 10.00      B   
ATOM   1446  NE2 GLN    95       7.640   8.977  -1.883  1.00 10.00      B   
ATOM   1447 HE21 GLN    95       6.799   9.373  -1.570  1.00 10.00      B   
ATOM   1448 HE22 GLN    95       8.382   9.503  -2.248  1.00 10.00      B   
ATOM   1449  C   GLN    95       7.560   6.411   1.690  1.00 10.00      B   
ATOM   1450  O   GLN    95       7.708   7.621   1.842  1.00 10.00      B   
ATOM   1451  N   PHE    96       6.956   5.635   2.588  1.00 10.00      B   
ATOM   1452  HN  PHE    96       6.850   4.675   2.396  1.00 10.00      B   
ATOM   1453  CA  PHE    96       6.423   6.162   3.840  1.00 10.00      B   
ATOM   1454  CB  PHE    96       5.778   5.026   4.646  1.00 10.00      B   
ATOM   1455  CG  PHE    96       4.970   5.469   5.834  1.00 10.00      B   
ATOM   1456  CD1 PHE    96       3.615   5.716   5.710  1.00 10.00      B   
ATOM   1457  CD2 PHE    96       5.564   5.630   7.074  1.00 10.00      B   
ATOM   1458  CE1 PHE    96       2.867   6.119   6.798  1.00 10.00      B   
ATOM   1459  CE2 PHE    96       4.822   6.034   8.168  1.00 10.00      B   
ATOM   1460  CZ  PHE    96       3.471   6.277   8.029  1.00 10.00      B   
ATOM   1461  C   PHE    96       7.544   6.814   4.649  1.00 10.00      B   
ATOM   1462  O   PHE    96       7.420   7.953   5.111  1.00 10.00      B   
ATOM   1463  N   ILE    97       8.653   6.093   4.781  1.00 10.00      B   
ATOM   1464  HN  ILE    97       8.691   5.200   4.370  1.00 10.00      B   
ATOM   1465  CA  ILE    97       9.812   6.580   5.517  1.00 10.00      B   
ATOM   1466  CB  ILE    97      10.853   5.454   5.727  1.00 10.00      B   
ATOM   1467  CG1 ILE    97      10.196   4.240   6.389  1.00 10.00      B   
ATOM   1468  CG2 ILE    97      12.019   5.945   6.571  1.00 10.00      B   
ATOM   1469  CD1 ILE    97      11.065   3.001   6.408  1.00 10.00      B   
ATOM   1470  C   ILE    97      10.457   7.755   4.777  1.00 10.00      B   
ATOM   1471  O   ILE    97      11.062   8.638   5.388  1.00 10.00      B   
ATOM   1472  N   HIS    98      10.315   7.762   3.458  1.00 10.00      B   
ATOM   1473  HN  HIS    98       9.827   7.026   3.027  1.00 10.00      B   
ATOM   1474  CA  HIS    98      10.868   8.831   2.632  1.00 10.00      B   
ATOM   1475  CB  HIS    98      10.874   8.412   1.154  1.00 10.00      B   
ATOM   1476  CG  HIS    98      11.804   9.206   0.281  1.00 10.00      B   
ATOM   1477  ND1 HIS    98      12.795   8.623  -0.481  1.00 10.00      B   
ATOM   1478  HD1 HIS    98      13.002   7.661  -0.519  1.00 10.00      B   
ATOM   1479  CD2 HIS    98      11.885  10.539   0.044  1.00 10.00      B   
ATOM   1480  CE1 HIS    98      13.447   9.563  -1.142  1.00 10.00      B   
ATOM   1481  NE2 HIS    98      12.917  10.731  -0.842  1.00 10.00      B   
ATOM   1482  HE2 HIS    98      13.224  11.602  -1.184  1.00 10.00      B   
ATOM   1483  C   HIS    98      10.047  10.106   2.811  1.00 10.00      B   
ATOM   1484  O   HIS    98      10.594  11.203   2.917  1.00 10.00      B   
ATOM   1485  N   LEU    99       8.731   9.948   2.863  1.00 10.00      B   
ATOM   1486  HN  LEU    99       8.354   9.042   2.788  1.00 10.00      B   
ATOM   1487  CA  LEU    99       7.826  11.077   3.016  1.00 10.00      B   
ATOM   1488  CB  LEU    99       6.392  10.669   2.684  1.00 10.00      B   
ATOM   1489  CG  LEU    99       6.119  10.328   1.218  1.00 10.00      B   
ATOM   1490  CD1 LEU    99       4.738   9.712   1.058  1.00 10.00      B   
ATOM   1491  CD2 LEU    99       6.257  11.569   0.348  1.00 10.00      B   
ATOM   1492  C   LEU    99       7.905  11.701   4.403  1.00 10.00      B   
ATOM   1493  O   LEU    99       7.859  12.924   4.537  1.00 10.00      B   
ATOM   1494  N   ARG   100       8.036  10.867   5.433  1.00 10.00      B   
ATOM   1495  HN  ARG   100       8.058   9.899   5.268  1.00 10.00      B   
ATOM   1496  CA  ARG   100       8.125  11.368   6.806  1.00 10.00      B   
ATOM   1497  CB  ARG   100       8.140  10.232   7.838  1.00 10.00      B   
ATOM   1498  CG  ARG   100       9.411   9.397   7.843  1.00 10.00      B   
ATOM   1499  CD  ARG   100       9.683   8.786   9.210  1.00 10.00      B   
ATOM   1500  NE  ARG   100      10.069   9.796  10.195  1.00 10.00      B   
ATOM   1501  HE  ARG   100       9.473  10.584  10.293  1.00 10.00      B   
ATOM   1502  CZ  ARG   100      11.148   9.719  10.977  1.00 10.00      B   
ATOM   1503  NH1 ARG   100      11.968   8.675  10.900  1.00 10.00      B   
ATOM   1504 HH11 ARG   100      12.809   8.626  11.514  1.00 10.00      B   
ATOM   1505 HH12 ARG   100      11.775   7.899  10.230  1.00 10.00      B   
ATOM   1506  NH2 ARG   100      11.417  10.700  11.826  1.00 10.00      B   
ATOM   1507 HH21 ARG   100      12.255  10.646  12.443  1.00 10.00      B   
ATOM   1508 HH22 ARG   100      10.783  11.539  11.881  1.00 10.00      B   
ATOM   1509  C   ARG   100       9.338  12.282   6.986  1.00 10.00      B   
ATOM   1510  O   ARG   100       9.323  13.200   7.806  1.00 10.00      B   
ATOM   1511  N   ALA   101      10.374  12.047   6.191  1.00 10.00      B   
ATOM   1512  HN  ALA   101      10.318  11.319   5.537  1.00 10.00      B   
ATOM   1513  CA  ALA   101      11.588  12.847   6.260  1.00 10.00      B   
ATOM   1514  CB  ALA   101      12.733  12.127   5.565  1.00 10.00      B   
ATOM   1515  C   ALA   101      11.370  14.224   5.643  1.00 10.00      B   
ATOM   1516  O   ALA   101      12.206  15.120   5.780  1.00 10.00      B   
ATOM   1517  N   VAL   102      10.242  14.386   4.961  1.00 10.00      B   
ATOM   1518  HN  VAL   102       9.612  13.635   4.898  1.00 10.00      B   
ATOM   1519  CA  VAL   102       9.905  15.647   4.321  1.00 10.00      B   
ATOM   1520  CB  VAL   102       9.342  15.436   2.895  1.00 10.00      B   
ATOM   1521  CG1 VAL   102       9.168  16.769   2.183  1.00 10.00      B   
ATOM   1522  CG2 VAL   102      10.245  14.514   2.086  1.00 10.00      B   
ATOM   1523  C   VAL   102       8.882  16.407   5.160  1.00 10.00      B   
ATOM   1524  O   VAL   102       9.023  17.606   5.388  1.00 10.00      B   
ATOM   1525  N   SER   103       7.871  15.696   5.644  1.00 10.00      B   
ATOM   1526  HN  SER   103       7.827  14.733   5.454  1.00 10.00      B   
ATOM   1527  CA  SER   103       6.814  16.301   6.450  1.00 10.00      B   
ATOM   1528  CB  SER   103       5.693  15.290   6.685  1.00 10.00      B   
ATOM   1529  OG  SER   103       6.226  14.001   6.945  1.00 10.00      B   
ATOM   1530  HG  SER   103       5.930  13.706   7.817  1.00 10.00      B   
ATOM   1531  C   SER   103       7.348  16.828   7.781  1.00 10.00      B   
ATOM   1532  O   SER   103       6.882  17.847   8.292  1.00 10.00      B   
ATOM   1533  N   GLU   104       8.334  16.132   8.330  1.00 10.00      B   
ATOM   1534  HN  GLU   104       8.657  15.322   7.879  1.00 10.00      B   
ATOM   1535  CA  GLU   104       8.935  16.530   9.595  1.00 10.00      B   
ATOM   1536  CB  GLU   104       9.578  15.331  10.291  1.00 10.00      B   
ATOM   1537  CG  GLU   104       8.584  14.283  10.761  1.00 10.00      B   
ATOM   1538  CD  GLU   104       9.260  13.052  11.324  1.00 10.00      B   
ATOM   1539  OE1 GLU   104      10.309  13.190  11.998  1.00 10.00      B   
ATOM   1540  OE2 GLU   104       8.750  11.934  11.107  1.00 10.00      B   
ATOM   1541  C   GLU   104       9.957  17.645   9.397  1.00 10.00      B   
ATOM   1542  O   GLU   104      10.599  18.094  10.347  1.00 10.00      B   
ATOM   1543  N   ALA   105      10.099  18.093   8.158  1.00 10.00      B   
ATOM   1544  HN  ALA   105       9.555  17.697   7.445  1.00 10.00      B   
ATOM   1545  CA  ALA   105      11.035  19.160   7.828  1.00 10.00      B   
ATOM   1546  CB  ALA   105      12.049  18.673   6.807  1.00 10.00      B   
ATOM   1547  C   ALA   105      10.289  20.380   7.295  1.00 10.00      B   
ATOM   1548  O   ALA   105      10.479  21.501   7.768  1.00 10.00      B   
ATOM   1549  N   THR   106       9.437  20.146   6.313  1.00 10.00      B   
ATOM   1550  HN  THR   106       9.322  19.225   5.988  1.00 10.00      B   
ATOM   1551  CB  THR   106       9.183  21.552   4.299  1.00 10.00      B   
ATOM   1552  OG1 THR   106      10.619  21.633   4.331  1.00 10.00      B   
ATOM   1553  HG1 THR   106      10.904  21.856   5.229  1.00 10.00      B   
ATOM   1554  CG2 THR   106       8.620  22.885   3.830  1.00 10.00      B   
ATOM   1555  CA  THR   106       8.655  21.205   5.705  1.00 10.00      B   
ATOM   1556  C   THR   106       7.191  20.781   5.605  1.00 10.00      B   
ATOM   1557  O   THR   106       6.829  20.116   4.611  1.00 10.00      B   
ATOM   1558  OXT THR   106       6.409  21.111   6.522  1.00 10.00      B   
END
