# Supplementary material for: Large-scale discovery of protein interactions at residue resolution using co-evolution calculated from genomic sequences
Source: Nat Commun. 2021 Mar 2;12:1396. doi: 10.1038/s41467-021-21636-z (PMC7925567; doi:10.1038/s41467-021-21636-z)
Supplement: Supplementary file 13 — Supplementary Data 11 [file 41467_2021_21636_MOESM13_ESM.zip › supplementary_prediction/membrane127199_SECE_ATPD/models/haddock_top_8_haddock_10w.pdb]

REMARK FILENAME="haddock_10w.pdb0"
REMARK ===============================================================
REMARK HADDOCK run for haddock
REMARK initial structure: haddock_10.pdb
REMARK final NOE weights: unambig 50 amb: 50
REMARK ===============================================================
REMARK            total,bonds,angles,improper,dihe,vdw,elec,air,cdih,coup,rdcs,vean,dani,xpcs,rg
REMARK energies: 52.8438, 0, 0, 0, 0, -34.5963, -65.3896, 152.83, 0, 0, 0, 0, 0, 0, 0
REMARK ===============================================================
REMARK            bonds,angles,impropers,dihe,air,cdih,coup,rdcs,vean,dani,xpcs
REMARK rms-dev.: 0,0,0,0,10.7854,0,0, 0, 0, 0, 0
REMARK ===============================================================
REMARK               air,cdih,coup,rdcs,vean,dani,xpcs
REMARK               >0.3,>5,>1,>0,>5,>0.2,>0.2
REMARK violations.: 1, 0, 0, 0, 0, 0, 0
REMARK ===============================================================
REMARK                        CVpartition#,violations,rms
REMARK AIRs cross-validation: 2, 0, NaN
REMARK ===============================================================
REMARK NCS energy: 0
REMARK ===============================================================
REMARK Symmetry energy: 0
REMARK ===============================================================
REMARK Desolvation energy: -26.2068
REMARK Internal energy free molecules: 21315.4
REMARK Internal energy complex: -5803.76
REMARK Binding energy: -27245.4
REMARK ===============================================================
REMARK buried surface area: 1480.44
REMARK ===============================================================
REMARK water - chain1: 0 0 0
REMARK water - chain2: 0 0 0
REMARK water - chain3: 0 0 0
REMARK water - chain4: 0 0 0
REMARK water - chain5: 0 0 0
REMARK water - chain6: 0 0 0
REMARK ===============================================================
REMARK water - water: 0 0 0
REMARK ===============================================================
REMARK DATE:05-Aug-2020  08:20:37       created by user: he47
REMARK VERSION:1.3
ATOM      1  CB  LEU    60      26.479 -18.483   4.112  1.00 10.00      A   
ATOM      2  CG  LEU    60      27.033 -19.786   3.536  1.00 10.00      A   
ATOM      3  CD1 LEU    60      26.923 -20.905   4.555  1.00 10.00      A   
ATOM      4  CD2 LEU    60      26.310 -20.156   2.251  1.00 10.00      A   
ATOM      5  C   LEU    60      25.962 -16.039   3.886  1.00 10.00      A   
ATOM      6  O   LEU    60      25.404 -15.192   3.190  1.00 10.00      A   
ATOM      7  N   LEU    60      28.104 -16.947   3.048  1.00 10.00      A   
ATOM      8  HT1 LEU    60      28.577 -16.812   3.962  1.00 10.00      A   
ATOM      9  HT2 LEU    60      28.217 -16.079   2.481  1.00 10.00      A   
ATOM     10  HT3 LEU    60      28.558 -17.734   2.546  1.00 10.00      A   
ATOM     11  CA  LEU    60      26.666 -17.232   3.250  1.00 10.00      A   
ATOM     12  N   LEU    61      26.021 -15.956   5.210  1.00 10.00      A   
ATOM     13  HN  LEU    61      26.510 -16.643   5.714  1.00 10.00      A   
ATOM     14  CA  LEU    61      25.386 -14.867   5.935  1.00 10.00      A   
ATOM     15  CB  LEU    61      25.394 -15.148   7.440  1.00 10.00      A   
ATOM     16  CG  LEU    61      24.687 -16.429   7.891  1.00 10.00      A   
ATOM     17  CD1 LEU    61      24.838 -16.629   9.391  1.00 10.00      A   
ATOM     18  CD2 LEU    61      23.217 -16.400   7.502  1.00 10.00      A   
ATOM     19  C   LEU    61      26.085 -13.546   5.639  1.00 10.00      A   
ATOM     20  O   LEU    61      25.434 -12.519   5.450  1.00 10.00      A   
ATOM     21  N   THR    62      27.411 -13.588   5.587  1.00 10.00      A   
ATOM     22  HN  THR    62      27.873 -14.440   5.745  1.00 10.00      A   
ATOM     23  CA  THR    62      28.210 -12.408   5.309  1.00 10.00      A   
ATOM     24  CB  THR    62      29.708 -12.739   5.420  1.00 10.00      A   
ATOM     25  OG1 THR    62      29.857 -14.139   5.705  1.00 10.00      A   
ATOM     26  HG1 THR    62      30.318 -14.248   6.546  1.00 10.00      A   
ATOM     27  CG2 THR    62      30.353 -11.929   6.532  1.00 10.00      A   
ATOM     28  C   THR    62      27.905 -11.865   3.913  1.00 10.00      A   
ATOM     29  O   THR    62      27.710 -10.661   3.732  1.00 10.00      A   
ATOM     30  N   THR    63      27.842 -12.761   2.932  1.00 10.00      A   
ATOM     31  HN  THR    63      28.001 -13.706   3.133  1.00 10.00      A   
ATOM     32  CA  THR    63      27.553 -12.373   1.561  1.00 10.00      A   
ATOM     33  CB  THR    63      27.707 -13.564   0.596  1.00 10.00      A   
ATOM     34  OG1 THR    63      27.558 -14.793   1.319  1.00 10.00      A   
ATOM     35  HG1 THR    63      27.139 -15.446   0.744  1.00 10.00      A   
ATOM     36  CG2 THR    63      29.071 -13.539  -0.074  1.00 10.00      A   
ATOM     37  C   THR    63      26.147 -11.790   1.445  1.00 10.00      A   
ATOM     38  O   THR    63      25.943 -10.784   0.770  1.00 10.00      A   
ATOM     39  N   LYS    64      25.188 -12.420   2.122  1.00 10.00      A   
ATOM     40  HN  LYS    64      25.416 -13.225   2.636  1.00 10.00      A   
ATOM     41  CA  LYS    64      23.805 -11.954   2.108  1.00 10.00      A   
ATOM     42  CB  LYS    64      22.910 -12.878   2.934  1.00 10.00      A   
ATOM     43  CG  LYS    64      22.504 -14.157   2.226  1.00 10.00      A   
ATOM     44  CD  LYS    64      21.535 -14.965   3.073  1.00 10.00      A   
ATOM     45  CE  LYS    64      21.090 -16.227   2.355  1.00 10.00      A   
ATOM     46  NZ  LYS    64      19.968 -16.896   3.063  1.00 10.00      A   
ATOM     47  HZ1 LYS    64      20.230 -17.090   4.050  1.00 10.00      A   
ATOM     48  HZ2 LYS    64      19.735 -17.796   2.596  1.00 10.00      A   
ATOM     49  HZ3 LYS    64      19.124 -16.288   3.054  1.00 10.00      A   
ATOM     50  C   LYS    64      23.708 -10.534   2.650  1.00 10.00      A   
ATOM     51  O   LYS    64      22.972  -9.704   2.114  1.00 10.00      A   
ATOM     52  N   GLY    65      24.463 -10.262   3.709  1.00 10.00      A   
ATOM     53  HN  GLY    65      25.028 -10.969   4.089  1.00 10.00      A   
ATOM     54  CA  GLY    65      24.460  -8.945   4.309  1.00 10.00      A   
ATOM     55  C   GLY    65      25.039  -7.898   3.383  1.00 10.00      A   
ATOM     56  O   GLY    65      24.505  -6.796   3.270  1.00 10.00      A   
ATOM     57  N   LYS    66      26.127  -8.239   2.712  1.00 10.00      A   
ATOM     58  HN  LYS    66      26.515  -9.133   2.841  1.00 10.00      A   
ATOM     59  CA  LYS    66      26.760  -7.312   1.790  1.00 10.00      A   
ATOM     60  CB  LYS    66      28.169  -7.780   1.434  1.00 10.00      A   
ATOM     61  CG  LYS    66      29.094  -7.883   2.637  1.00 10.00      A   
ATOM     62  CD  LYS    66      30.554  -7.880   2.224  1.00 10.00      A   
ATOM     63  CE  LYS    66      31.467  -7.835   3.437  1.00 10.00      A   
ATOM     64  NZ  LYS    66      32.831  -7.367   3.082  1.00 10.00      A   
ATOM     65  HZ1 LYS    66      32.782  -6.425   2.643  1.00 10.00      A   
ATOM     66  HZ2 LYS    66      33.272  -8.024   2.409  1.00 10.00      A   
ATOM     67  HZ3 LYS    66      33.425  -7.310   3.933  1.00 10.00      A   
ATOM     68  C   LYS    66      25.906  -7.133   0.540  1.00 10.00      A   
ATOM     69  O   LYS    66      25.872  -6.054  -0.055  1.00 10.00      A   
ATOM     70  N   ALA    67      25.211  -8.196   0.157  1.00 10.00      A   
ATOM     71  HN  ALA    67      25.298  -9.034   0.666  1.00 10.00      A   
ATOM     72  CA  ALA    67      24.338  -8.168  -1.007  1.00 10.00      A   
ATOM     73  CB  ALA    67      23.834  -9.567  -1.328  1.00 10.00      A   
ATOM     74  C   ALA    67      23.166  -7.224  -0.773  1.00 10.00      A   
ATOM     75  O   ALA    67      22.794  -6.453  -1.658  1.00 10.00      A   
ATOM     76  N   THR    68      22.594  -7.278   0.428  1.00 10.00      A   
ATOM     77  HN  THR    68      22.935  -7.910   1.095  1.00 10.00      A   
ATOM     78  CA  THR    68      21.474  -6.418   0.770  1.00 10.00      A   
ATOM     79  CB  THR    68      20.796  -6.821   2.095  1.00 10.00      A   
ATOM     80  OG1 THR    68      21.738  -7.493   2.943  1.00 10.00      A   
ATOM     81  HG1 THR    68      21.865  -8.401   2.632  1.00 10.00      A   
ATOM     82  CG2 THR    68      19.615  -7.740   1.827  1.00 10.00      A   
ATOM     83  C   THR    68      21.918  -4.961   0.812  1.00 10.00      A   
ATOM     84  O   THR    68      21.185  -4.072   0.391  1.00 10.00      A   
ATOM     85  N   VAL    69      23.133  -4.723   1.299  1.00 10.00      A   
ATOM     86  HN  VAL    69      23.671  -5.472   1.636  1.00 10.00      A   
ATOM     87  CA  VAL    69      23.672  -3.368   1.355  1.00 10.00      A   
ATOM     88  CB  VAL    69      25.009  -3.306   2.128  1.00 10.00      A   
ATOM     89  CG1 VAL    69      25.634  -1.923   2.011  1.00 10.00      A   
ATOM     90  CG2 VAL    69      24.791  -3.661   3.590  1.00 10.00      A   
ATOM     91  C   VAL    69      23.863  -2.842  -0.069  1.00 10.00      A   
ATOM     92  O   VAL    69      23.559  -1.685  -0.369  1.00 10.00      A   
ATOM     93  N   ALA    70      24.349  -3.715  -0.947  1.00 10.00      A   
ATOM     94  HN  ALA    70      24.578  -4.619  -0.645  1.00 10.00      A   
ATOM     95  CA  ALA    70      24.556  -3.360  -2.343  1.00 10.00      A   
ATOM     96  CB  ALA    70      25.251  -4.493  -3.085  1.00 10.00      A   
ATOM     97  C   ALA    70      23.211  -3.037  -2.986  1.00 10.00      A   
ATOM     98  O   ALA    70      23.085  -2.078  -3.750  1.00 10.00      A   
ATOM     99  N   PHE    71      22.205  -3.842  -2.660  1.00 10.00      A   
ATOM    100  HN  PHE    71      22.377  -4.605  -2.063  1.00 10.00      A   
ATOM    101  CA  PHE    71      20.859  -3.633  -3.175  1.00 10.00      A   
ATOM    102  CB  PHE    71      19.959  -4.839  -2.845  1.00 10.00      A   
ATOM    103  CG  PHE    71      18.586  -4.488  -2.337  1.00 10.00      A   
ATOM    104  CD1 PHE    71      17.586  -4.090  -3.209  1.00 10.00      A   
ATOM    105  CD2 PHE    71      18.302  -4.555  -0.982  1.00 10.00      A   
ATOM    106  CE1 PHE    71      16.331  -3.761  -2.737  1.00 10.00      A   
ATOM    107  CE2 PHE    71      17.051  -4.230  -0.504  1.00 10.00      A   
ATOM    108  CZ  PHE    71      16.062  -3.831  -1.383  1.00 10.00      A   
ATOM    109  C   PHE    71      20.286  -2.333  -2.615  1.00 10.00      A   
ATOM    110  O   PHE    71      19.616  -1.585  -3.323  1.00 10.00      A   
ATOM    111  N   ALA    72      20.570  -2.065  -1.344  1.00 10.00      A   
ATOM    112  HN  ALA    72      21.097  -2.714  -0.824  1.00 10.00      A   
ATOM    113  CA  ALA    72      20.102  -0.853  -0.690  1.00 10.00      A   
ATOM    114  CB  ALA    72      20.519  -0.836   0.772  1.00 10.00      A   
ATOM    115  C   ALA    72      20.635   0.376  -1.409  1.00 10.00      A   
ATOM    116  O   ALA    72      19.920   1.361  -1.589  1.00 10.00      A   
ATOM    117  N   ARG    73      21.896   0.310  -1.829  1.00 10.00      A   
ATOM    118  HN  ARG    73      22.425  -0.495  -1.637  1.00 10.00      A   
ATOM    119  CA  ARG    73      22.512   1.416  -2.550  1.00 10.00      A   
ATOM    120  CB  ARG    73      24.033   1.261  -2.625  1.00 10.00      A   
ATOM    121  CG  ARG    73      24.717   1.376  -1.270  1.00 10.00      A   
ATOM    122  CD  ARG    73      26.214   1.607  -1.404  1.00 10.00      A   
ATOM    123  NE  ARG    73      26.913   0.428  -1.906  1.00 10.00      A   
ATOM    124  HE  ARG    73      26.833   0.235  -2.866  1.00 10.00      A   
ATOM    125  CZ  ARG    73      27.644  -0.387  -1.147  1.00 10.00      A   
ATOM    126  NH1 ARG    73      27.773  -0.154   0.157  1.00 10.00      A   
ATOM    127 HH11 ARG    73      28.346  -0.793   0.752  1.00 10.00      A   
ATOM    128 HH12 ARG    73      27.307   0.668   0.590  1.00 10.00      A   
ATOM    129  NH2 ARG    73      28.254  -1.431  -1.696  1.00 10.00      A   
ATOM    130 HH21 ARG    73      28.164  -1.611  -2.719  1.00 10.00      A   
ATOM    131 HH22 ARG    73      28.833  -2.076  -1.108  1.00 10.00      A   
ATOM    132  C   ARG    73      21.884   1.573  -3.934  1.00 10.00      A   
ATOM    133  O   ARG    73      21.806   2.679  -4.470  1.00 10.00      A   
ATOM    134  N   GLU    74      21.415   0.460  -4.495  1.00 10.00      A   
ATOM    135  HN  GLU    74      21.508  -0.392  -4.015  1.00 10.00      A   
ATOM    136  CA  GLU    74      20.760   0.479  -5.797  1.00 10.00      A   
ATOM    137  CB  GLU    74      20.565  -0.944  -6.325  1.00 10.00      A   
ATOM    138  CG  GLU    74      21.777  -1.521  -7.038  1.00 10.00      A   
ATOM    139  CD  GLU    74      21.527  -2.916  -7.578  1.00 10.00      A   
ATOM    140  OE1 GLU    74      22.472  -3.739  -7.572  1.00 10.00      A   
ATOM    141  OE2 GLU    74      20.386  -3.198  -8.005  1.00 10.00      A   
ATOM    142  C   GLU    74      19.407   1.168  -5.663  1.00 10.00      A   
ATOM    143  O   GLU    74      19.039   2.018  -6.477  1.00 10.00      A   
ATOM    144  N   ALA    75      18.679   0.796  -4.614  1.00 10.00      A   
ATOM    145  HN  ALA    75      19.029   0.099  -4.015  1.00 10.00      A   
ATOM    146  CA  ALA    75      17.374   1.374  -4.332  1.00 10.00      A   
ATOM    147  CB  ALA    75      16.688   0.616  -3.206  1.00 10.00      A   
ATOM    148  C   ALA    75      17.519   2.848  -3.976  1.00 10.00      A   
ATOM    149  O   ALA    75      16.663   3.662  -4.308  1.00 10.00      A   
ATOM    150  N   ARG    76      18.621   3.179  -3.307  1.00 10.00      A   
ATOM    151  HN  ARG    76      19.249   2.468  -3.051  1.00 10.00      A   
ATOM    152  CA  ARG    76      18.915   4.555  -2.911  1.00 10.00      A   
ATOM    153  CB  ARG    76      20.268   4.620  -2.194  1.00 10.00      A   
ATOM    154  CG  ARG    76      20.599   5.980  -1.605  1.00 10.00      A   
ATOM    155  CD  ARG    76      21.930   5.963  -0.873  1.00 10.00      A   
ATOM    156  NE  ARG    76      23.062   5.778  -1.780  1.00 10.00      A   
ATOM    157  HE  ARG    76      22.862   5.493  -2.703  1.00 10.00      A   
ATOM    158  CZ  ARG    76      24.334   5.969  -1.428  1.00 10.00      A   
ATOM    159  NH1 ARG    76      24.630   6.362  -0.192  1.00 10.00      A   
ATOM    160 HH11 ARG    76      23.868   6.519   0.505  1.00 10.00      A   
ATOM    161 HH12 ARG    76      25.626   6.511   0.090  1.00 10.00      A   
ATOM    162  NH2 ARG    76      25.309   5.776  -2.312  1.00 10.00      A   
ATOM    163 HH21 ARG    76      25.086   5.469  -3.286  1.00 10.00      A   
ATOM    164 HH22 ARG    76      26.305   5.925  -2.033  1.00 10.00      A   
ATOM    165  C   ARG    76      18.924   5.471  -4.133  1.00 10.00      A   
ATOM    166  O   ARG    76      18.429   6.599  -4.089  1.00 10.00      A   
ATOM    167  N   THR    77      19.473   4.968  -5.228  1.00 10.00      A   
ATOM    168  HN  THR    77      19.858   4.067  -5.199  1.00 10.00      A   
ATOM    169  CA  THR    77      19.535   5.720  -6.470  1.00 10.00      A   
ATOM    170  CB  THR    77      20.428   4.990  -7.492  1.00 10.00      A   
ATOM    171  OG1 THR    77      21.609   4.522  -6.825  1.00 10.00      A   
ATOM    172  HG1 THR    77      21.876   3.676  -7.200  1.00 10.00      A   
ATOM    173  CG2 THR    77      20.828   5.919  -8.625  1.00 10.00      A   
ATOM    174  C   THR    77      18.131   5.909  -7.049  1.00 10.00      A   
ATOM    175  O   THR    77      17.832   6.934  -7.669  1.00 10.00      A   
ATOM    176  N   GLU    78      17.266   4.927  -6.811  1.00 10.00      A   
ATOM    177  HN  GLU    78      17.559   4.155  -6.281  1.00 10.00      A   
ATOM    178  CA  GLU    78      15.893   4.969  -7.304  1.00 10.00      A   
ATOM    179  CB  GLU    78      15.278   3.568  -7.351  1.00 10.00      A   
ATOM    180  CG  GLU    78      15.874   2.665  -8.417  1.00 10.00      A   
ATOM    181  CD  GLU    78      14.923   1.570  -8.858  1.00 10.00      A   
ATOM    182  OE1 GLU    78      15.213   0.385  -8.593  1.00 10.00      A   
ATOM    183  OE2 GLU    78      13.891   1.893  -9.484  1.00 10.00      A   
ATOM    184  C   GLU    78      15.031   5.907  -6.465  1.00 10.00      A   
ATOM    185  O   GLU    78      14.003   6.394  -6.929  1.00 10.00      A   
ATOM    186  N   VAL    79      15.464   6.165  -5.233  1.00 10.00      A   
ATOM    187  HN  VAL    79      16.284   5.730  -4.917  1.00 10.00      A   
ATOM    188  CA  VAL    79      14.746   7.063  -4.330  1.00 10.00      A   
ATOM    189  CB  VAL    79      15.416   7.104  -2.934  1.00 10.00      A   
ATOM    190  CG1 VAL    79      14.742   8.121  -2.024  1.00 10.00      A   
ATOM    191  CG2 VAL    79      15.396   5.729  -2.287  1.00 10.00      A   
ATOM    192  C   VAL    79      14.710   8.476  -4.918  1.00 10.00      A   
ATOM    193  O   VAL    79      13.788   9.254  -4.669  1.00 10.00      A   
ATOM    194  N   ARG    80      15.708   8.783  -5.737  1.00 10.00      A   
ATOM    195  HN  ARG    80      16.395   8.108  -5.919  1.00 10.00      A   
ATOM    196  CA  ARG    80      15.809  10.094  -6.374  1.00 10.00      A   
ATOM    197  CB  ARG    80      17.241  10.352  -6.839  1.00 10.00      A   
ATOM    198  CG  ARG    80      18.298  10.132  -5.773  1.00 10.00      A   
ATOM    199  CD  ARG    80      19.696  10.326  -6.337  1.00 10.00      A   
ATOM    200  NE  ARG    80      20.724   9.843  -5.417  1.00 10.00      A   
ATOM    201  HE  ARG    80      20.652  10.121  -4.474  1.00 10.00      A   
ATOM    202  CZ  ARG    80      21.744   9.067  -5.780  1.00 10.00      A   
ATOM    203  NH1 ARG    80      21.884   8.685  -7.044  1.00 10.00      A   
ATOM    204 HH11 ARG    80      21.202   8.991  -7.771  1.00 10.00      A   
ATOM    205 HH12 ARG    80      22.688   8.076  -7.316  1.00 10.00      A   
ATOM    206  NH2 ARG    80      22.632   8.671  -4.881  1.00 10.00      A   
ATOM    207 HH21 ARG    80      22.545   8.965  -3.885  1.00 10.00      A   
ATOM    208 HH22 ARG    80      23.425   8.056  -5.169  1.00 10.00      A   
ATOM    209  C   ARG    80      14.859  10.205  -7.565  1.00 10.00      A   
ATOM    210  O   ARG    80      14.743  11.266  -8.180  1.00 10.00      A   
ATOM    211  N   LYS    81      14.191   9.104  -7.891  1.00 10.00      A   
ATOM    212  HN  LYS    81      14.326   8.289  -7.359  1.00 10.00      A   
ATOM    213  CA  LYS    81      13.252   9.069  -9.007  1.00 10.00      A   
ATOM    214  CB  LYS    81      13.449   7.789  -9.828  1.00 10.00      A   
ATOM    215  CG  LYS    81      14.865   7.591 -10.342  1.00 10.00      A   
ATOM    216  CD  LYS    81      14.979   6.336 -11.190  1.00 10.00      A   
ATOM    217  CE  LYS    81      16.420   6.089 -11.613  1.00 10.00      A   
ATOM    218  NZ  LYS    81      16.547   4.913 -12.511  1.00 10.00      A   
ATOM    219  HZ1 LYS    81      16.100   4.079 -12.078  1.00 10.00      A   
ATOM    220  HZ2 LYS    81      17.551   4.702 -12.686  1.00 10.00      A   
ATOM    221  HZ3 LYS    81      16.086   5.106 -13.423  1.00 10.00      A   
ATOM    222  C   LYS    81      11.816   9.146  -8.499  1.00 10.00      A   
ATOM    223  O   LYS    81      10.862   9.053  -9.271  1.00 10.00      A   
ATOM    224  N   VAL    82      11.671   9.312  -7.192  1.00 10.00      A   
ATOM    225  HN  VAL    82      12.469   9.392  -6.630  1.00 10.00      A   
ATOM    226  CA  VAL    82      10.359   9.400  -6.573  1.00 10.00      A   
ATOM    227  CB  VAL    82      10.405   9.032  -5.072  1.00 10.00      A   
ATOM    228  CG1 VAL    82       9.020   9.128  -4.450  1.00 10.00      A   
ATOM    229  CG2 VAL    82      10.978   7.636  -4.882  1.00 10.00      A   
ATOM    230  C   VAL    82       9.780  10.799  -6.744  1.00 10.00      A   
ATOM    231  O   VAL    82      10.493  11.794  -6.620  1.00 10.00      A   
ATOM    232  N   ILE    83       8.491  10.865  -7.053  1.00 10.00      A   
ATOM    233  HN  ILE    83       7.985  10.034  -7.149  1.00 10.00      A   
ATOM    234  CA  ILE    83       7.809  12.139  -7.239  1.00 10.00      A   
ATOM    235  CB  ILE    83       6.390  11.941  -7.818  1.00 10.00      A   
ATOM    236  CG1 ILE    83       6.458  11.126  -9.114  1.00 10.00      A   
ATOM    237  CG2 ILE    83       5.720  13.286  -8.071  1.00 10.00      A   
ATOM    238  CD1 ILE    83       5.104  10.755  -9.678  1.00 10.00      A   
ATOM    239  C   ILE    83       7.725  12.890  -5.911  1.00 10.00      A   
ATOM    240  O   ILE    83       7.261  12.346  -4.904  1.00 10.00      A   
ATOM    241  N   TRP    84       8.189  14.129  -5.915  1.00 10.00      A   
ATOM    242  HN  TRP    84       8.550  14.501  -6.749  1.00 10.00      A   
ATOM    243  CA  TRP    84       8.178  14.957  -4.720  1.00 10.00      A   
ATOM    244  CB  TRP    84       9.061  16.192  -4.922  1.00 10.00      A   
ATOM    245  CG  TRP    84      10.433  15.853  -5.421  1.00 10.00      A   
ATOM    246  CD1 TRP    84      11.008  16.277  -6.581  1.00 10.00      A   
ATOM    247  CD2 TRP    84      11.398  15.004  -4.782  1.00 10.00      A   
ATOM    248  NE1 TRP    84      12.269  15.750  -6.706  1.00 10.00      A   
ATOM    249  HE1 TRP    84      12.884  15.912  -7.453  1.00 10.00      A   
ATOM    250  CE2 TRP    84      12.533  14.965  -5.615  1.00 10.00      A   
ATOM    251  CE3 TRP    84      11.412  14.274  -3.588  1.00 10.00      A   
ATOM    252  CZ2 TRP    84      13.670  14.230  -5.290  1.00 10.00      A   
ATOM    253  CZ3 TRP    84      12.539  13.546  -3.269  1.00 10.00      A   
ATOM    254  CH2 TRP    84      13.652  13.528  -4.117  1.00 10.00      A   
ATOM    255  C   TRP    84       6.754  15.355  -4.340  1.00 10.00      A   
ATOM    256  O   TRP    84       5.900  15.543  -5.212  1.00 10.00      A   
ATOM    257  N   PRO    85       6.478  15.463  -3.033  1.00 10.00      A   
ATOM    258  CA  PRO    85       5.152  15.828  -2.524  1.00 10.00      A   
ATOM    259  CB  PRO    85       5.371  15.974  -1.014  1.00 10.00      A   
ATOM    260  CG  PRO    85       6.562  15.131  -0.725  1.00 10.00      A   
ATOM    261  CD  PRO    85       7.441  15.231  -1.940  1.00 10.00      A   
ATOM    262  C   PRO    85       4.642  17.139  -3.114  1.00 10.00      A   
ATOM    263  O   PRO    85       5.189  18.213  -2.850  1.00 10.00      A   
ATOM    264  N   THR    86       3.606  17.038  -3.928  1.00 10.00      A   
ATOM    265  HN  THR    86       3.231  16.148  -4.114  1.00 10.00      A   
ATOM    266  CA  THR    86       3.000  18.198  -4.556  1.00 10.00      A   
ATOM    267  CB  THR    86       3.249  18.198  -6.076  1.00 10.00      A   
ATOM    268  OG1 THR    86       4.648  17.978  -6.321  1.00 10.00      A   
ATOM    269  HG1 THR    86       4.900  17.109  -5.978  1.00 10.00      A   
ATOM    270  CG2 THR    86       2.832  19.527  -6.687  1.00 10.00      A   
ATOM    271  C   THR    86       1.503  18.195  -4.269  1.00 10.00      A   
ATOM    272  O   THR    86       0.760  17.390  -4.829  1.00 10.00      A   
ATOM    273  N   ARG    87       1.081  19.097  -3.389  1.00 10.00      A   
ATOM    274  HN  ARG    87       1.735  19.721  -3.008  1.00 10.00      A   
ATOM    275  CA  ARG    87      -0.317  19.205  -2.970  1.00 10.00      A   
ATOM    276  CB  ARG    87      -0.514  20.431  -2.080  1.00 10.00      A   
ATOM    277  CG  ARG    87       0.364  20.436  -0.838  1.00 10.00      A   
ATOM    278  CD  ARG    87       0.184  21.710  -0.030  1.00 10.00      A   
ATOM    279  NE  ARG    87      -1.022  21.671   0.786  1.00 10.00      A   
ATOM    280  HE  ARG    87      -1.877  21.528   0.316  1.00 10.00      A   
ATOM    281  CZ  ARG    87      -1.033  21.814   2.111  1.00 10.00      A   
ATOM    282  NH1 ARG    87       0.103  22.008   2.780  1.00 10.00      A   
ATOM    283 HH11 ARG    87       1.011  22.055   2.271  1.00 10.00      A   
ATOM    284 HH12 ARG    87       0.091  22.115   3.820  1.00 10.00      A   
ATOM    285  NH2 ARG    87      -2.184  21.763   2.768  1.00 10.00      A   
ATOM    286 HH21 ARG    87      -2.202  21.872   3.805  1.00 10.00      A   
ATOM    287 HH22 ARG    87      -3.079  21.610   2.250  1.00 10.00      A   
ATOM    288  C   ARG    87      -1.298  19.229  -4.138  1.00 10.00      A   
ATOM    289  O   ARG    87      -2.298  18.510  -4.128  1.00 10.00      A   
ATOM    290  N   GLN    88      -1.001  20.036  -5.150  1.00 10.00      A   
ATOM    291  HN  GLN    88      -0.184  20.576  -5.105  1.00 10.00      A   
ATOM    292  CA  GLN    88      -1.866  20.150  -6.318  1.00 10.00      A   
ATOM    293  CB  GLN    88      -1.329  21.193  -7.301  1.00 10.00      A   
ATOM    294  CG  GLN    88      -2.338  21.638  -8.350  1.00 10.00      A   
ATOM    295  CD  GLN    88      -3.654  22.090  -7.744  1.00 10.00      A   
ATOM    296  OE1 GLN    88      -3.831  23.261  -7.403  1.00 10.00      A   
ATOM    297  NE2 GLN    88      -4.586  21.162  -7.608  1.00 10.00      A   
ATOM    298 HE21 GLN    88      -4.378  20.252  -7.904  1.00 10.00      A   
ATOM    299 HE22 GLN    88      -5.447  21.419  -7.211  1.00 10.00      A   
ATOM    300  C   GLN    88      -2.062  18.800  -7.006  1.00 10.00      A   
ATOM    301  O   GLN    88      -3.152  18.492  -7.493  1.00 10.00      A   
ATOM    302  N   GLU    89      -1.010  17.992  -7.029  1.00 10.00      A   
ATOM    303  HN  GLU    89      -0.168  18.289  -6.623  1.00 10.00      A   
ATOM    304  CA  GLU    89      -1.080  16.673  -7.642  1.00 10.00      A   
ATOM    305  CB  GLU    89       0.305  16.173  -8.048  1.00 10.00      A   
ATOM    306  CG  GLU    89       0.766  16.685  -9.404  1.00 10.00      A   
ATOM    307  CD  GLU    89      -0.196  16.323 -10.520  1.00 10.00      A   
ATOM    308  OE1 GLU    89       0.069  15.342 -11.245  1.00 10.00      A   
ATOM    309  OE2 GLU    89      -1.218  17.026 -10.683  1.00 10.00      A   
ATOM    310  C   GLU    89      -1.763  15.680  -6.710  1.00 10.00      A   
ATOM    311  O   GLU    89      -2.471  14.774  -7.160  1.00 10.00      A   
ATOM    312  N   THR    90      -1.558  15.859  -5.409  1.00 10.00      A   
ATOM    313  HN  THR    90      -0.975  16.592  -5.106  1.00 10.00      A   
ATOM    314  CA  THR    90      -2.177  14.988  -4.424  1.00 10.00      A   
ATOM    315  CB  THR    90      -1.681  15.286  -2.998  1.00 10.00      A   
ATOM    316  OG1 THR    90      -0.278  15.601  -3.024  1.00 10.00      A   
ATOM    317  HG1 THR    90       0.097  15.353  -3.882  1.00 10.00      A   
ATOM    318  CG2 THR    90      -1.896  14.073  -2.106  1.00 10.00      A   
ATOM    319  C   THR    90      -3.691  15.156  -4.486  1.00 10.00      A   
ATOM    320  O   THR    90      -4.440  14.178  -4.445  1.00 10.00      A   
ATOM    321  N   LEU    91      -4.126  16.410  -4.623  1.00 10.00      A   
ATOM    322  HN  LEU    91      -3.469  17.145  -4.647  1.00 10.00      A   
ATOM    323  CA  LEU    91      -5.543  16.729  -4.721  1.00 10.00      A   
ATOM    324  CB  LEU    91      -5.744  18.245  -4.810  1.00 10.00      A   
ATOM    325  CG  LEU    91      -5.339  19.057  -3.579  1.00 10.00      A   
ATOM    326  CD1 LEU    91      -5.370  20.545  -3.890  1.00 10.00      A   
ATOM    327  CD2 LEU    91      -6.246  18.733  -2.402  1.00 10.00      A   
ATOM    328  C   LEU    91      -6.145  16.050  -5.945  1.00 10.00      A   
ATOM    329  O   LEU    91      -7.266  15.552  -5.904  1.00 10.00      A   
ATOM    330  N   HIS    92      -5.378  16.019  -7.030  1.00 10.00      A   
ATOM    331  HN  HIS    92      -4.485  16.424  -6.994  1.00 10.00      A   
ATOM    332  CA  HIS    92      -5.832  15.390  -8.264  1.00 10.00      A   
ATOM    333  CB  HIS    92      -4.821  15.615  -9.394  1.00 10.00      A   
ATOM    334  CG  HIS    92      -4.871  16.981  -9.998  1.00 10.00      A   
ATOM    335  ND1 HIS    92      -3.747  17.667 -10.413  1.00 10.00      A   
ATOM    336  HD1 HIS    92      -2.815  17.333 -10.377  1.00 10.00      A   
ATOM    337  CD2 HIS    92      -5.920  17.797 -10.249  1.00 10.00      A   
ATOM    338  CE1 HIS    92      -4.105  18.842 -10.892  1.00 10.00      A   
ATOM    339  NE2 HIS    92      -5.415  18.944 -10.804  1.00 10.00      A   
ATOM    340  HE2 HIS    92      -5.945  19.721 -11.091  1.00 10.00      A   
ATOM    341  C   HIS    92      -6.034  13.898  -8.052  1.00 10.00      A   
ATOM    342  O   HIS    92      -7.054  13.334  -8.442  1.00 10.00      A   
ATOM    343  N   THR    93      -5.059  13.275  -7.410  1.00 10.00      A   
ATOM    344  HN  THR    93      -4.280  13.791  -7.112  1.00 10.00      A   
ATOM    345  CA  THR    93      -5.102  11.848  -7.137  1.00 10.00      A   
ATOM    346  CB  THR    93      -3.742  11.356  -6.604  1.00 10.00      A   
ATOM    347  OG1 THR    93      -2.693  11.926  -7.402  1.00 10.00      A   
ATOM    348  HG1 THR    93      -2.433  12.778  -7.031  1.00 10.00      A   
ATOM    349  CG2 THR    93      -3.653   9.840  -6.681  1.00 10.00      A   
ATOM    350  C   THR    93      -6.211  11.492  -6.141  1.00 10.00      A   
ATOM    351  O   THR    93      -6.983  10.561  -6.372  1.00 10.00      A   
ATOM    352  N   THR    94      -6.311  12.252  -5.051  1.00 10.00      A   
ATOM    353  HN  THR    94      -5.690  13.006  -4.928  1.00 10.00      A   
ATOM    354  CA  THR    94      -7.323  11.989  -4.033  1.00 10.00      A   
ATOM    355  CB  THR    94      -7.138  12.864  -2.763  1.00 10.00      A   
ATOM    356  OG1 THR    94      -7.915  12.336  -1.682  1.00 10.00      A   
ATOM    357  HG1 THR    94      -8.585  12.979  -1.425  1.00 10.00      A   
ATOM    358  CG2 THR    94      -7.544  14.309  -3.007  1.00 10.00      A   
ATOM    359  C   THR    94      -8.741  12.118  -4.596  1.00 10.00      A   
ATOM    360  O   THR    94      -9.649  11.403  -4.176  1.00 10.00      A   
ATOM    361  N   LEU    95      -8.920  13.003  -5.577  1.00 10.00      A   
ATOM    362  HN  LEU    95      -8.158  13.535  -5.890  1.00 10.00      A   
ATOM    363  CA  LEU    95     -10.228  13.202  -6.193  1.00 10.00      A   
ATOM    364  CB  LEU    95     -10.239  14.450  -7.082  1.00 10.00      A   
ATOM    365  CG  LEU    95     -10.304  15.797  -6.355  1.00 10.00      A   
ATOM    366  CD1 LEU    95     -10.206  16.952  -7.343  1.00 10.00      A   
ATOM    367  CD2 LEU    95     -11.576  15.903  -5.525  1.00 10.00      A   
ATOM    368  C   LEU    95     -10.645  11.976  -6.996  1.00 10.00      A   
ATOM    369  O   LEU    95     -11.828  11.757  -7.244  1.00 10.00      A   
ATOM    370  N   ILE    96      -9.666  11.180  -7.402  1.00 10.00      A   
ATOM    371  HN  ILE    96      -8.738  11.410  -7.181  1.00 10.00      A   
ATOM    372  CA  ILE    96      -9.938   9.971  -8.166  1.00 10.00      A   
ATOM    373  CB  ILE    96      -8.776   9.626  -9.121  1.00 10.00      A   
ATOM    374  CG1 ILE    96      -8.412  10.837  -9.984  1.00 10.00      A   
ATOM    375  CG2 ILE    96      -9.141   8.436  -9.999  1.00 10.00      A   
ATOM    376  CD1 ILE    96      -7.113  10.680 -10.744  1.00 10.00      A   
ATOM    377  C   ILE    96     -10.175   8.797  -7.218  1.00 10.00      A   
ATOM    378  O   ILE    96     -11.091   7.992  -7.418  1.00 10.00      A   
ATOM    379  N   VAL    97      -9.351   8.717  -6.177  1.00 10.00      A   
ATOM    380  HN  VAL    97      -8.645   9.394  -6.079  1.00 10.00      A   
ATOM    381  CA  VAL    97      -9.460   7.649  -5.182  1.00 10.00      A   
ATOM    382  CB  VAL    97      -8.293   7.682  -4.168  1.00 10.00      A   
ATOM    383  CG1 VAL    97      -8.377   6.501  -3.212  1.00 10.00      A   
ATOM    384  CG2 VAL    97      -6.953   7.685  -4.888  1.00 10.00      A   
ATOM    385  C   VAL    97     -10.790   7.739  -4.435  1.00 10.00      A   
ATOM    386  O   VAL    97     -11.432   6.724  -4.146  1.00 10.00      A   
ATOM    387  N   ALA    98     -11.211   8.963  -4.147  1.00 10.00      A   
ATOM    388  HN  ALA    98     -10.654   9.734  -4.403  1.00 10.00      A   
ATOM    389  CA  ALA    98     -12.467   9.198  -3.446  1.00 10.00      A   
ATOM    390  CB  ALA    98     -12.388  10.472  -2.618  1.00 10.00      A   
ATOM    391  C   ALA    98     -13.635   9.263  -4.430  1.00 10.00      A   
ATOM    392  O   ALA    98     -14.694   9.800  -4.117  1.00 10.00      A   
ATOM    393  N   ALA    99     -13.435   8.717  -5.622  1.00 10.00      A   
ATOM    394  HN  ALA    99     -12.564   8.313  -5.825  1.00 10.00      A   
ATOM    395  CA  ALA    99     -14.474   8.712  -6.639  1.00 10.00      A   
ATOM    396  CB  ALA    99     -14.073   9.586  -7.816  1.00 10.00      A   
ATOM    397  C   ALA    99     -14.778   7.293  -7.104  1.00 10.00      A   
ATOM    398  O   ALA    99     -15.855   6.767  -6.843  1.00 10.00      A   
ATOM    399  N   VAL   100     -13.810   6.669  -7.767  1.00 10.00      A   
ATOM    400  HN  VAL   100     -12.959   7.134  -7.913  1.00 10.00      A   
ATOM    401  CA  VAL   100     -13.976   5.311  -8.283  1.00 10.00      A   
ATOM    402  CB  VAL   100     -12.743   4.848  -9.089  1.00 10.00      A   
ATOM    403  CG1 VAL   100     -12.982   3.483  -9.723  1.00 10.00      A   
ATOM    404  CG2 VAL   100     -12.373   5.881 -10.144  1.00 10.00      A   
ATOM    405  C   VAL   100     -14.255   4.315  -7.160  1.00 10.00      A   
ATOM    406  O   VAL   100     -15.307   3.673  -7.136  1.00 10.00      A   
ATOM    407  N   THR   101     -13.318   4.206  -6.222  1.00 10.00      A   
ATOM    408  HN  THR   101     -12.502   4.745  -6.295  1.00 10.00      A   
ATOM    409  CA  THR   101     -13.465   3.290  -5.097  1.00 10.00      A   
ATOM    410  CB  THR   101     -12.174   3.227  -4.251  1.00 10.00      A   
ATOM    411  OG1 THR   101     -11.033   3.259  -5.121  1.00 10.00      A   
ATOM    412  HG1 THR   101     -10.802   4.176  -5.315  1.00 10.00      A   
ATOM    413  CG2 THR   101     -12.135   1.945  -3.435  1.00 10.00      A   
ATOM    414  C   THR   101     -14.659   3.680  -4.214  1.00 10.00      A   
ATOM    415  O   THR   101     -15.210   2.849  -3.494  1.00 10.00      A   
ATOM    416  N   ALA   102     -15.070   4.944  -4.292  1.00 10.00      A   
ATOM    417  HN  ALA   102     -14.604   5.562  -4.893  1.00 10.00      A   
ATOM    418  CA  ALA   102     -16.200   5.428  -3.502  1.00 10.00      A   
ATOM    419  CB  ALA   102     -16.173   6.944  -3.393  1.00 10.00      A   
ATOM    420  C   ALA   102     -17.524   4.957  -4.097  1.00 10.00      A   
ATOM    421  O   ALA   102     -18.463   4.633  -3.369  1.00 10.00      A   
ATOM    422  N   VAL   103     -17.591   4.916  -5.425  1.00 10.00      A   
ATOM    423  HN  VAL   103     -16.807   5.191  -5.952  1.00 10.00      A   
ATOM    424  CA  VAL   103     -18.797   4.476  -6.118  1.00 10.00      A   
ATOM    425  CB  VAL   103     -18.680   4.662  -7.651  1.00 10.00      A   
ATOM    426  CG1 VAL   103     -19.810   3.958  -8.386  1.00 10.00      A   
ATOM    427  CG2 VAL   103     -18.675   6.141  -8.005  1.00 10.00      A   
ATOM    428  C   VAL   103     -19.090   3.018  -5.786  1.00 10.00      A   
ATOM    429  O   VAL   103     -20.248   2.619  -5.658  1.00 10.00      A   
ATOM    430  N   MET   104     -18.027   2.239  -5.619  1.00 10.00      A   
ATOM    431  HN  MET   104     -17.134   2.629  -5.731  1.00 10.00      A   
ATOM    432  CA  MET   104     -18.148   0.821  -5.284  1.00 10.00      A   
ATOM    433  CB  MET   104     -16.766   0.185  -5.107  1.00 10.00      A   
ATOM    434  CG  MET   104     -16.042  -0.125  -6.408  1.00 10.00      A   
ATOM    435  SD  MET   104     -14.415  -0.860  -6.142  1.00 10.00      A   
ATOM    436  CE  MET   104     -14.836  -2.256  -5.100  1.00 10.00      A   
ATOM    437  C   MET   104     -18.971   0.629  -4.013  1.00 10.00      A   
ATOM    438  O   MET   104     -19.811  -0.273  -3.936  1.00 10.00      A   
ATOM    439  N   SER   105     -18.732   1.490  -3.029  1.00 10.00      A   
ATOM    440  HN  SER   105     -18.054   2.185  -3.156  1.00 10.00      A   
ATOM    441  CA  SER   105     -19.442   1.433  -1.761  1.00 10.00      A   
ATOM    442  CB  SER   105     -18.845   2.460  -0.799  1.00 10.00      A   
ATOM    443  OG  SER   105     -17.492   2.732  -1.133  1.00 10.00      A   
ATOM    444  HG  SER   105     -17.347   3.686  -1.122  1.00 10.00      A   
ATOM    445  C   SER   105     -20.929   1.705  -1.966  1.00 10.00      A   
ATOM    446  O   SER   105     -21.779   1.063  -1.346  1.00 10.00      A   
ATOM    447  N   LEU   106     -21.233   2.653  -2.850  1.00 10.00      A   
ATOM    448  HN  LEU   106     -20.506   3.125  -3.312  1.00 10.00      A   
ATOM    449  CA  LEU   106     -22.616   3.010  -3.150  1.00 10.00      A   
ATOM    450  CB  LEU   106     -22.675   4.251  -4.047  1.00 10.00      A   
ATOM    451  CG  LEU   106     -21.959   5.497  -3.525  1.00 10.00      A   
ATOM    452  CD1 LEU   106     -22.018   6.617  -4.553  1.00 10.00      A   
ATOM    453  CD2 LEU   106     -22.558   5.943  -2.201  1.00 10.00      A   
ATOM    454  C   LEU   106     -23.333   1.848  -3.824  1.00 10.00      A   
ATOM    455  O   LEU   106     -24.485   1.549  -3.510  1.00 10.00      A   
ATOM    456  N   ILE   107     -22.634   1.193  -4.747  1.00 10.00      A   
ATOM    457  HN  ILE   107     -21.722   1.495  -4.956  1.00 10.00      A   
ATOM    458  CA  ILE   107     -23.186   0.050  -5.464  1.00 10.00      A   
ATOM    459  CB  ILE   107     -22.181  -0.503  -6.497  1.00 10.00      A   
ATOM    460  CG1 ILE   107     -21.822   0.576  -7.518  1.00 10.00      A   
ATOM    461  CG2 ILE   107     -22.745  -1.729  -7.198  1.00 10.00      A   
ATOM    462  CD1 ILE   107     -20.629   0.228  -8.380  1.00 10.00      A   
ATOM    463  C   ILE   107     -23.557  -1.059  -4.484  1.00 10.00      A   
ATOM    464  O   ILE   107     -24.680  -1.561  -4.494  1.00 10.00      A   
ATOM    465  N   LEU   108     -22.610  -1.417  -3.622  1.00 10.00      A   
ATOM    466  HN  LEU   108     -21.737  -0.964  -3.653  1.00 10.00      A   
ATOM    467  CA  LEU   108     -22.830  -2.464  -2.633  1.00 10.00      A   
ATOM    468  CB  LEU   108     -21.542  -2.754  -1.858  1.00 10.00      A   
ATOM    469  CG  LEU   108     -20.382  -3.338  -2.669  1.00 10.00      A   
ATOM    470  CD1 LEU   108     -19.138  -3.465  -1.804  1.00 10.00      A   
ATOM    471  CD2 LEU   108     -20.765  -4.687  -3.257  1.00 10.00      A   
ATOM    472  C   LEU   108     -23.950  -2.081  -1.672  1.00 10.00      A   
ATOM    473  O   LEU   108     -24.743  -2.927  -1.266  1.00 10.00      A   
ATOM    474  N   TRP   109     -24.013  -0.800  -1.329  1.00 10.00      A   
ATOM    475  HN  TRP   109     -23.348  -0.177  -1.695  1.00 10.00      A   
ATOM    476  CA  TRP   109     -25.033  -0.290  -0.419  1.00 10.00      A   
ATOM    477  CB  TRP   109     -24.701   1.153  -0.021  1.00 10.00      A   
ATOM    478  CG  TRP   109     -25.750   1.826   0.811  1.00 10.00      A   
ATOM    479  CD1 TRP   109     -26.131   1.498   2.079  1.00 10.00      A   
ATOM    480  CD2 TRP   109     -26.543   2.956   0.432  1.00 10.00      A   
ATOM    481  NE1 TRP   109     -27.124   2.346   2.509  1.00 10.00      A   
ATOM    482  HE1 TRP   109     -27.564   2.311   3.388  1.00 10.00      A   
ATOM    483  CE2 TRP   109     -27.393   3.252   1.515  1.00 10.00      A   
ATOM    484  CE3 TRP   109     -26.622   3.741  -0.723  1.00 10.00      A   
ATOM    485  CZ2 TRP   109     -28.303   4.306   1.479  1.00 10.00      A   
ATOM    486  CZ3 TRP   109     -27.525   4.785  -0.755  1.00 10.00      A   
ATOM    487  CH2 TRP   109     -28.357   5.057   0.336  1.00 10.00      A   
ATOM    488  C   TRP   109     -26.426  -0.367  -1.047  1.00 10.00      A   
ATOM    489  O   TRP   109     -27.393  -0.766  -0.395  1.00 10.00      A   
ATOM    490  N   GLY   110     -26.519   0.008  -2.316  1.00 10.00      A   
ATOM    491  HN  GLY   110     -25.712   0.318  -2.786  1.00 10.00      A   
ATOM    492  CA  GLY   110     -27.793  -0.017  -3.010  1.00 10.00      A   
ATOM    493  C   GLY   110     -28.272  -1.421  -3.318  1.00 10.00      A   
ATOM    494  O   GLY   110     -29.464  -1.648  -3.520  1.00 10.00      A   
ATOM    495  N   LEU   111     -27.346  -2.367  -3.360  1.00 10.00      A   
ATOM    496  HN  LEU   111     -26.411  -2.127  -3.196  1.00 10.00      A   
ATOM    497  CA  LEU   111     -27.688  -3.751  -3.654  1.00 10.00      A   
ATOM    498  CB  LEU   111     -26.578  -4.427  -4.466  1.00 10.00      A   
ATOM    499  CG  LEU   111     -26.346  -3.897  -5.884  1.00 10.00      A   
ATOM    500  CD1 LEU   111     -25.210  -4.652  -6.555  1.00 10.00      A   
ATOM    501  CD2 LEU   111     -27.616  -3.993  -6.713  1.00 10.00      A   
ATOM    502  C   LEU   111     -27.967  -4.542  -2.382  1.00 10.00      A   
ATOM    503  O   LEU   111     -29.073  -5.042  -2.183  1.00 10.00      A   
ATOM    504  N   ASP   112     -26.974  -4.618  -1.510  1.00 10.00      A   
ATOM    505  HN  ASP   112     -26.133  -4.149  -1.703  1.00 10.00      A   
ATOM    506  CA  ASP   112     -27.094  -5.371  -0.263  1.00 10.00      A   
ATOM    507  CB  ASP   112     -25.736  -5.476   0.428  1.00 10.00      A   
ATOM    508  CG  ASP   112     -25.316  -6.907   0.691  1.00 10.00      A   
ATOM    509  OD1 ASP   112     -26.148  -7.825   0.521  1.00 10.00      A   
ATOM    510  OD2 ASP   112     -24.146  -7.119   1.076  1.00 10.00      A   
ATOM    511  C   ASP   112     -28.110  -4.745   0.680  1.00 10.00      A   
ATOM    512  O   ASP   112     -28.771  -5.447   1.441  1.00 10.00      A   
ATOM    513  N   GLY   113     -28.241  -3.425   0.611  1.00 10.00      A   
ATOM    514  HN  GLY   113     -27.687  -2.920  -0.024  1.00 10.00      A   
ATOM    515  CA  GLY   113     -29.176  -2.717   1.466  1.00 10.00      A   
ATOM    516  C   GLY   113     -30.590  -3.263   1.388  1.00 10.00      A   
ATOM    517  O   GLY   113     -31.206  -3.546   2.413  1.00 10.00      A   
ATOM    518  N   ILE   114     -31.097  -3.439   0.171  1.00 10.00      A   
ATOM    519  HN  ILE   114     -30.550  -3.223  -0.613  1.00 10.00      A   
ATOM    520  CA  ILE   114     -32.451  -3.952  -0.019  1.00 10.00      A   
ATOM    521  CB  ILE   114     -33.017  -3.648  -1.427  1.00 10.00      A   
ATOM    522  CG1 ILE   114     -32.207  -4.348  -2.523  1.00 10.00      A   
ATOM    523  CG2 ILE   114     -33.065  -2.148  -1.671  1.00 10.00      A   
ATOM    524  CD1 ILE   114     -32.951  -5.478  -3.206  1.00 10.00      A   
ATOM    525  C   ILE   114     -32.531  -5.448   0.281  1.00 10.00      A   
ATOM    526  O   ILE   114     -33.594  -5.970   0.624  1.00 10.00      A   
ATOM    527  N   LEU   115     -31.398  -6.132   0.170  1.00 10.00      A   
ATOM    528  HN  LEU   115     -30.579  -5.663  -0.096  1.00 10.00      A   
ATOM    529  CA  LEU   115     -31.341  -7.563   0.437  1.00 10.00      A   
ATOM    530  CB  LEU   115     -30.033  -8.164  -0.086  1.00 10.00      A   
ATOM    531  CG  LEU   115     -29.813  -8.108  -1.602  1.00 10.00      A   
ATOM    532  CD1 LEU   115     -28.441  -8.655  -1.963  1.00 10.00      A   
ATOM    533  CD2 LEU   115     -30.906  -8.870  -2.340  1.00 10.00      A   
ATOM    534  C   LEU   115     -31.484  -7.823   1.930  1.00 10.00      A   
ATOM    535  O   LEU   115     -32.268  -8.673   2.349  1.00 10.00      A   
ATOM    536  N   VAL   116     -30.736  -7.068   2.729  1.00 10.00      A   
ATOM    537  HN  VAL   116     -30.128  -6.403   2.332  1.00 10.00      A   
ATOM    538  CA  VAL   116     -30.784  -7.207   4.179  1.00 10.00      A   
ATOM    539  CB  VAL   116     -29.592  -6.496   4.861  1.00 10.00      A   
ATOM    540  CG1 VAL   116     -29.561  -6.787   6.355  1.00 10.00      A   
ATOM    541  CG2 VAL   116     -28.278  -6.901   4.212  1.00 10.00      A   
ATOM    542  C   VAL   116     -32.091  -6.642   4.726  1.00 10.00      A   
ATOM    543  O   VAL   116     -32.615  -7.125   5.729  1.00 10.00      A   
ATOM    544  N   ARG   117     -32.619  -5.624   4.055  1.00 10.00      A   
ATOM    545  HN  ARG   117     -32.155  -5.287   3.258  1.00 10.00      A   
ATOM    546  CA  ARG   117     -33.865  -4.989   4.475  1.00 10.00      A   
ATOM    547  CB  ARG   117     -34.165  -3.767   3.605  1.00 10.00      A   
ATOM    548  CG  ARG   117     -34.983  -2.687   4.299  1.00 10.00      A   
ATOM    549  CD  ARG   117     -35.736  -1.835   3.290  1.00 10.00      A   
ATOM    550  NE  ARG   117     -36.933  -2.514   2.795  1.00 10.00      A   
ATOM    551  HE  ARG   117     -37.174  -3.364   3.228  1.00 10.00      A   
ATOM    552  CZ  ARG   117     -37.711  -2.049   1.819  1.00 10.00      A   
ATOM    553  NH1 ARG   117     -37.419  -0.900   1.216  1.00 10.00      A   
ATOM    554 HH11 ARG   117     -38.032  -0.535   0.452  1.00 10.00      A   
ATOM    555 HH12 ARG   117     -36.579  -0.351   1.505  1.00 10.00      A   
ATOM    556  NH2 ARG   117     -38.792  -2.728   1.452  1.00 10.00      A   
ATOM    557 HH21 ARG   117     -39.404  -2.363   0.688  1.00 10.00      A   
ATOM    558 HH22 ARG   117     -39.040  -3.623   1.926  1.00 10.00      A   
ATOM    559  C   ARG   117     -35.033  -5.970   4.405  1.00 10.00      A   
ATOM    560  O   ARG   117     -35.897  -5.984   5.282  1.00 10.00      A   
ATOM    561  N   LEU   118     -35.054  -6.790   3.363  1.00 10.00      A   
ATOM    562  HN  LEU   118     -34.329  -6.748   2.704  1.00 10.00      A   
ATOM    563  CB  LEU   118     -36.407  -7.992   1.695  1.00 10.00      A   
ATOM    564  CG  LEU   118     -37.001  -6.798   0.942  1.00 10.00      A   
ATOM    565  CD1 LEU   118     -37.005  -7.053  -0.555  1.00 10.00      A   
ATOM    566  CD2 LEU   118     -38.406  -6.494   1.437  1.00 10.00      A   
ATOM    567  CA  LEU   118     -36.120  -7.765   3.182  1.00 10.00      A   
ATOM    568  C   LEU   118     -35.784  -9.077   3.877  1.00 10.00      A   
ATOM    569  O   LEU   118     -36.212  -9.258   5.039  1.00 10.00      A   
ATOM    570  OXT LEU   118     -35.089  -9.916   3.269  1.00 10.00      A   
ATOM    571  CB  SER     2      14.865  -6.647  -7.349  1.00 10.00      B   
ATOM    572  OG  SER     2      16.201  -6.727  -6.878  1.00 10.00      B   
ATOM    573  HG  SER     2      16.782  -6.976  -7.606  1.00 10.00      B   
ATOM    574  C   SER     2      12.991  -5.022  -7.698  1.00 10.00      B   
ATOM    575  O   SER     2      12.262  -5.590  -8.511  1.00 10.00      B   
ATOM    576  N   SER     2      15.179  -4.279  -6.796  1.00 10.00      B   
ATOM    577  HT1 SER     2      16.198  -4.483  -6.766  1.00 10.00      B   
ATOM    578  HT2 SER     2      14.786  -4.389  -5.834  1.00 10.00      B   
ATOM    579  HT3 SER     2      15.040  -3.298  -7.110  1.00 10.00      B   
ATOM    580  CA  SER     2      14.507  -5.210  -7.730  1.00 10.00      B   
ATOM    581  N   GLU     3      12.528  -4.213  -6.760  1.00 10.00      B   
ATOM    582  HN  GLU     3      13.163  -3.785  -6.143  1.00 10.00      B   
ATOM    583  CA  GLU     3      11.109  -3.952  -6.592  1.00 10.00      B   
ATOM    584  CB  GLU     3      10.820  -3.569  -5.140  1.00 10.00      B   
ATOM    585  CG  GLU     3      11.378  -4.548  -4.117  1.00 10.00      B   
ATOM    586  CD  GLU     3      12.774  -4.183  -3.655  1.00 10.00      B   
ATOM    587  OE1 GLU     3      13.730  -4.277  -4.462  1.00 10.00      B   
ATOM    588  OE2 GLU     3      12.926  -3.805  -2.478  1.00 10.00      B   
ATOM    589  C   GLU     3      10.617  -2.878  -7.564  1.00 10.00      B   
ATOM    590  O   GLU     3      11.281  -2.588  -8.562  1.00 10.00      B   
ATOM    591  N   PHE     4       9.476  -2.272  -7.268  1.00 10.00      B   
ATOM    592  HN  PHE     4       9.019  -2.484  -6.417  1.00 10.00      B   
ATOM    593  CA  PHE     4       8.907  -1.260  -8.152  1.00 10.00      B   
ATOM    594  CB  PHE     4       7.692  -1.804  -8.914  1.00 10.00      B   
ATOM    595  CG  PHE     4       8.055  -2.564 -10.159  1.00 10.00      B   
ATOM    596  CD1 PHE     4       8.299  -3.926 -10.107  1.00 10.00      B   
ATOM    597  CD2 PHE     4       8.159  -1.915 -11.379  1.00 10.00      B   
ATOM    598  CE1 PHE     4       8.640  -4.627 -11.245  1.00 10.00      B   
ATOM    599  CE2 PHE     4       8.498  -2.612 -12.524  1.00 10.00      B   
ATOM    600  CZ  PHE     4       8.741  -3.970 -12.456  1.00 10.00      B   
ATOM    601  C   PHE     4       8.554   0.024  -7.414  1.00 10.00      B   
ATOM    602  O   PHE     4       7.379   0.342  -7.212  1.00 10.00      B   
ATOM    603  N   ILE     5       9.582   0.770  -7.040  1.00 10.00      B   
ATOM    604  HN  ILE     5      10.490   0.460  -7.236  1.00 10.00      B   
ATOM    605  CA  ILE     5       9.405   2.032  -6.332  1.00 10.00      B   
ATOM    606  CB  ILE     5      10.763   2.643  -5.919  1.00 10.00      B   
ATOM    607  CG1 ILE     5      11.662   1.569  -5.293  1.00 10.00      B   
ATOM    608  CG2 ILE     5      10.558   3.795  -4.944  1.00 10.00      B   
ATOM    609  CD1 ILE     5      13.050   2.055  -4.935  1.00 10.00      B   
ATOM    610  C   ILE     5       8.649   3.028  -7.209  1.00 10.00      B   
ATOM    611  O   ILE     5       7.908   3.873  -6.712  1.00 10.00      B   
ATOM    612  N   THR     6       8.828   2.901  -8.517  1.00 10.00      B   
ATOM    613  HN  THR     6       9.421   2.191  -8.851  1.00 10.00      B   
ATOM    614  CA  THR     6       8.174   3.778  -9.478  1.00 10.00      B   
ATOM    615  CB  THR     6       8.563   3.396 -10.919  1.00 10.00      B   
ATOM    616  OG1 THR     6       8.703   1.968 -11.018  1.00 10.00      B   
ATOM    617  HG1 THR     6       9.638   1.733 -10.948  1.00 10.00      B   
ATOM    618  CG2 THR     6       9.870   4.060 -11.318  1.00 10.00      B   
ATOM    619  C   THR     6       6.650   3.733  -9.340  1.00 10.00      B   
ATOM    620  O   THR     6       5.980   4.763  -9.416  1.00 10.00      B   
ATOM    621  N   VAL     7       6.113   2.542  -9.111  1.00 10.00      B   
ATOM    622  HN  VAL     7       6.702   1.762  -9.017  1.00 10.00      B   
ATOM    623  CA  VAL     7       4.674   2.367  -8.980  1.00 10.00      B   
ATOM    624  CB  VAL     7       4.264   0.894  -9.202  1.00 10.00      B   
ATOM    625  CG1 VAL     7       2.750   0.746  -9.201  1.00 10.00      B   
ATOM    626  CG2 VAL     7       4.856   0.358 -10.499  1.00 10.00      B   
ATOM    627  C   VAL     7       4.181   2.831  -7.611  1.00 10.00      B   
ATOM    628  O   VAL     7       3.067   3.337  -7.481  1.00 10.00      B   
ATOM    629  N   ALA     8       5.025   2.679  -6.600  1.00 10.00      B   
ATOM    630  HN  ALA     8       5.914   2.299  -6.772  1.00 10.00      B   
ATOM    631  CA  ALA     8       4.666   3.059  -5.240  1.00 10.00      B   
ATOM    632  CB  ALA     8       5.583   2.377  -4.238  1.00 10.00      B   
ATOM    633  C   ALA     8       4.682   4.570  -5.027  1.00 10.00      B   
ATOM    634  O   ALA     8       4.098   5.062  -4.060  1.00 10.00      B   
ATOM    635  N   ARG     9       5.341   5.293  -5.936  1.00 10.00      B   
ATOM    636  HN  ARG     9       5.771   4.829  -6.685  1.00 10.00      B   
ATOM    637  CA  ARG     9       5.454   6.751  -5.849  1.00 10.00      B   
ATOM    638  CB  ARG     9       6.121   7.350  -7.096  1.00 10.00      B   
ATOM    639  CG  ARG     9       7.563   6.924  -7.304  1.00 10.00      B   
ATOM    640  CD  ARG     9       8.150   7.551  -8.560  1.00 10.00      B   
ATOM    641  NE  ARG     9       7.482   7.094  -9.777  1.00 10.00      B   
ATOM    642  HE  ARG     9       6.632   6.603  -9.668  1.00 10.00      B   
ATOM    643  CZ  ARG     9       7.953   7.294 -11.011  1.00 10.00      B   
ATOM    644  NH1 ARG     9       9.095   7.950 -11.195  1.00 10.00      B   
ATOM    645 HH11 ARG     9       9.637   8.311 -10.376  1.00 10.00      B   
ATOM    646 HH12 ARG     9       9.461   8.104 -12.161  1.00 10.00      B   
ATOM    647  NH2 ARG     9       7.289   6.824 -12.061  1.00 10.00      B   
ATOM    648 HH21 ARG     9       6.397   6.292 -11.929  1.00 10.00      B   
ATOM    649 HH22 ARG     9       7.657   6.980 -13.026  1.00 10.00      B   
ATOM    650  C   ARG     9       4.125   7.457  -5.539  1.00 10.00      B   
ATOM    651  O   ARG     9       4.012   8.133  -4.516  1.00 10.00      B   
ATOM    652  N   PRO    10       3.094   7.319  -6.401  1.00 10.00      B   
ATOM    653  CA  PRO    10       1.805   7.978  -6.174  1.00 10.00      B   
ATOM    654  CB  PRO    10       1.120   7.883  -7.538  1.00 10.00      B   
ATOM    655  CG  PRO    10       1.686   6.654  -8.159  1.00 10.00      B   
ATOM    656  CD  PRO    10       3.098   6.536  -7.656  1.00 10.00      B   
ATOM    657  C   PRO    10       0.954   7.287  -5.107  1.00 10.00      B   
ATOM    658  O   PRO    10       0.240   7.945  -4.346  1.00 10.00      B   
ATOM    659  N   TYR    11       1.046   5.963  -5.045  1.00 10.00      B   
ATOM    660  HN  TYR    11       1.661   5.502  -5.654  1.00 10.00      B   
ATOM    661  CA  TYR    11       0.265   5.179  -4.094  1.00 10.00      B   
ATOM    662  CB  TYR    11       0.447   3.679  -4.337  1.00 10.00      B   
ATOM    663  CG  TYR    11      -0.445   3.119  -5.422  1.00 10.00      B   
ATOM    664  CD1 TYR    11       0.012   2.981  -6.727  1.00 10.00      B   
ATOM    665  CD2 TYR    11      -1.749   2.730  -5.143  1.00 10.00      B   
ATOM    666  CE1 TYR    11      -0.802   2.472  -7.721  1.00 10.00      B   
ATOM    667  CE2 TYR    11      -2.570   2.219  -6.130  1.00 10.00      B   
ATOM    668  CZ  TYR    11      -2.092   2.093  -7.416  1.00 10.00      B   
ATOM    669  OH  TYR    11      -2.906   1.589  -8.404  1.00 10.00      B   
ATOM    670  HH  TYR    11      -3.730   2.089  -8.424  1.00 10.00      B   
ATOM    671  C   TYR    11       0.586   5.529  -2.647  1.00 10.00      B   
ATOM    672  O   TYR    11      -0.319   5.734  -1.836  1.00 10.00      B   
ATOM    673  N   ALA    12       1.870   5.607  -2.328  1.00 10.00      B   
ATOM    674  HN  ALA    12       2.552   5.450  -3.021  1.00 10.00      B   
ATOM    675  CA  ALA    12       2.300   5.925  -0.972  1.00 10.00      B   
ATOM    676  CB  ALA    12       3.809   5.810  -0.845  1.00 10.00      B   
ATOM    677  C   ALA    12       1.825   7.310  -0.549  1.00 10.00      B   
ATOM    678  O   ALA    12       1.360   7.498   0.576  1.00 10.00      B   
ATOM    679  N   LYS    13       1.933   8.272  -1.457  1.00 10.00      B   
ATOM    680  HN  LYS    13       2.305   8.056  -2.338  1.00 10.00      B   
ATOM    681  CA  LYS    13       1.517   9.636  -1.176  1.00 10.00      B   
ATOM    682  CB  LYS    13       1.925  10.566  -2.323  1.00 10.00      B   
ATOM    683  CG  LYS    13       1.496  12.014  -2.147  1.00 10.00      B   
ATOM    684  CD  LYS    13       1.949  12.581  -0.812  1.00 10.00      B   
ATOM    685  CE  LYS    13       1.606  14.055  -0.702  1.00 10.00      B   
ATOM    686  NZ  LYS    13       1.098  14.412   0.646  1.00 10.00      B   
ATOM    687  HZ1 LYS    13       0.118  14.062   0.770  1.00 10.00      B   
ATOM    688  HZ2 LYS    13       1.100  15.442   0.768  1.00 10.00      B   
ATOM    689  HZ3 LYS    13       1.697  13.988   1.378  1.00 10.00      B   
ATOM    690  C   LYS    13       0.011   9.714  -0.918  1.00 10.00      B   
ATOM    691  O   LYS    13      -0.430  10.358   0.037  1.00 10.00      B   
ATOM    692  N   ALA    14      -0.769   9.045  -1.759  1.00 10.00      B   
ATOM    693  HN  ALA    14      -0.359   8.539  -2.494  1.00 10.00      B   
ATOM    694  CA  ALA    14      -2.220   9.044  -1.616  1.00 10.00      B   
ATOM    695  CB  ALA    14      -2.872   8.348  -2.799  1.00 10.00      B   
ATOM    696  C   ALA    14      -2.637   8.384  -0.306  1.00 10.00      B   
ATOM    697  O   ALA    14      -3.487   8.901   0.419  1.00 10.00      B   
ATOM    698  N   ALA    15      -2.012   7.251   0.002  1.00 10.00      B   
ATOM    699  HN  ALA    15      -1.328   6.900  -0.613  1.00 10.00      B   
ATOM    700  CA  ALA    15      -2.316   6.517   1.224  1.00 10.00      B   
ATOM    701  CB  ALA    15      -1.619   5.166   1.226  1.00 10.00      B   
ATOM    702  C   ALA    15      -1.925   7.320   2.457  1.00 10.00      B   
ATOM    703  O   ALA    15      -2.562   7.220   3.506  1.00 10.00      B   
ATOM    704  N   PHE    16      -0.868   8.113   2.330  1.00 10.00      B   
ATOM    705  HN  PHE    16      -0.392   8.144   1.471  1.00 10.00      B   
ATOM    706  CA  PHE    16      -0.396   8.934   3.436  1.00 10.00      B   
ATOM    707  CB  PHE    16       0.988   9.514   3.136  1.00 10.00      B   
ATOM    708  CG  PHE    16       1.701  10.040   4.347  1.00 10.00      B   
ATOM    709  CD1 PHE    16       2.290   9.174   5.252  1.00 10.00      B   
ATOM    710  CD2 PHE    16       1.783  11.401   4.582  1.00 10.00      B   
ATOM    711  CE1 PHE    16       2.948   9.655   6.371  1.00 10.00      B   
ATOM    712  CE2 PHE    16       2.438  11.892   5.696  1.00 10.00      B   
ATOM    713  CZ  PHE    16       3.021  11.017   6.593  1.00 10.00      B   
ATOM    714  C   PHE    16      -1.387  10.051   3.733  1.00 10.00      B   
ATOM    715  O   PHE    16      -1.721  10.306   4.891  1.00 10.00      B   
ATOM    716  N   ASP    17      -1.865  10.704   2.680  1.00 10.00      B   
ATOM    717  HN  ASP    17      -1.559  10.451   1.780  1.00 10.00      B   
ATOM    718  CA  ASP    17      -2.823  11.794   2.823  1.00 10.00      B   
ATOM    719  CB  ASP    17      -3.176  12.389   1.459  1.00 10.00      B   
ATOM    720  CG  ASP    17      -2.621  13.786   1.276  1.00 10.00      B   
ATOM    721  OD1 ASP    17      -3.417  14.730   1.096  1.00 10.00      B   
ATOM    722  OD2 ASP    17      -1.381  13.946   1.311  1.00 10.00      B   
ATOM    723  C   ASP    17      -4.082  11.321   3.537  1.00 10.00      B   
ATOM    724  O   ASP    17      -4.578  11.981   4.451  1.00 10.00      B   
ATOM    725  N   PHE    18      -4.579  10.161   3.133  1.00 10.00      B   
ATOM    726  HN  PHE    18      -4.136   9.680   2.398  1.00 10.00      B   
ATOM    727  CA  PHE    18      -5.773   9.591   3.741  1.00 10.00      B   
ATOM    728  CB  PHE    18      -6.276   8.392   2.935  1.00 10.00      B   
ATOM    729  CG  PHE    18      -7.155   8.761   1.773  1.00 10.00      B   
ATOM    730  CD1 PHE    18      -8.450   9.208   1.982  1.00 10.00      B   
ATOM    731  CD2 PHE    18      -6.689   8.657   0.475  1.00 10.00      B   
ATOM    732  CE1 PHE    18      -9.262   9.547   0.915  1.00 10.00      B   
ATOM    733  CE2 PHE    18      -7.495   8.993  -0.596  1.00 10.00      B   
ATOM    734  CZ  PHE    18      -8.785   9.439  -0.376  1.00 10.00      B   
ATOM    735  C   PHE    18      -5.509   9.182   5.188  1.00 10.00      B   
ATOM    736  O   PHE    18      -6.367   9.348   6.056  1.00 10.00      B   
ATOM    737  N   ALA    19      -4.315   8.654   5.441  1.00 10.00      B   
ATOM    738  HN  ALA    19      -3.675   8.546   4.703  1.00 10.00      B   
ATOM    739  CA  ALA    19      -3.935   8.224   6.782  1.00 10.00      B   
ATOM    740  CB  ALA    19      -2.603   7.487   6.762  1.00 10.00      B   
ATOM    741  C   ALA    19      -3.879   9.410   7.737  1.00 10.00      B   
ATOM    742  O   ALA    19      -4.337   9.322   8.874  1.00 10.00      B   
ATOM    743  N   VAL    20      -3.324  10.521   7.266  1.00 10.00      B   
ATOM    744  HN  VAL    20      -2.972  10.531   6.345  1.00 10.00      B   
ATOM    745  CA  VAL    20      -3.218  11.726   8.080  1.00 10.00      B   
ATOM    746  CB  VAL    20      -2.245  12.757   7.466  1.00 10.00      B   
ATOM    747  CG1 VAL    20      -2.192  14.018   8.313  1.00 10.00      B   
ATOM    748  CG2 VAL    20      -0.852  12.163   7.331  1.00 10.00      B   
ATOM    749  C   VAL    20      -4.593  12.361   8.284  1.00 10.00      B   
ATOM    750  O   VAL    20      -4.925  12.811   9.382  1.00 10.00      B   
ATOM    751  N   GLU    21      -5.396  12.371   7.227  1.00 10.00      B   
ATOM    752  HN  GLU    21      -5.076  11.990   6.381  1.00 10.00      B   
ATOM    753  CA  GLU    21      -6.735  12.947   7.286  1.00 10.00      B   
ATOM    754  CB  GLU    21      -7.353  13.026   5.885  1.00 10.00      B   
ATOM    755  CG  GLU    21      -8.753  13.621   5.866  1.00 10.00      B   
ATOM    756  CD  GLU    21      -9.355  13.696   4.478  1.00 10.00      B   
ATOM    757  OE1 GLU    21      -9.198  14.742   3.811  1.00 10.00      B   
ATOM    758  OE2 GLU    21     -10.005  12.719   4.053  1.00 10.00      B   
ATOM    759  C   GLU    21      -7.646  12.144   8.215  1.00 10.00      B   
ATOM    760  O   GLU    21      -8.463  12.710   8.938  1.00 10.00      B   
ATOM    761  N   HIS    22      -7.495  10.826   8.195  1.00 10.00      B   
ATOM    762  HN  HIS    22      -6.816  10.433   7.604  1.00 10.00      B   
ATOM    763  CA  HIS    22      -8.316   9.944   9.022  1.00 10.00      B   
ATOM    764  CB  HIS    22      -8.612   8.634   8.288  1.00 10.00      B   
ATOM    765  CG  HIS    22      -9.750   8.722   7.320  1.00 10.00      B   
ATOM    766  ND1 HIS    22     -10.951   8.067   7.502  1.00 10.00      B   
ATOM    767  HD1 HIS    22     -11.186   7.498   8.268  1.00 10.00      B   
ATOM    768  CD2 HIS    22      -9.867   9.400   6.154  1.00 10.00      B   
ATOM    769  CE1 HIS    22     -11.753   8.337   6.488  1.00 10.00      B   
ATOM    770  NE2 HIS    22     -11.122   9.145   5.660  1.00 10.00      B   
ATOM    771  HE2 HIS    22     -11.493   9.509   4.823  1.00 10.00      B   
ATOM    772  C   HIS    22      -7.675   9.655  10.378  1.00 10.00      B   
ATOM    773  O   HIS    22      -8.223   8.896  11.181  1.00 10.00      B   
ATOM    774  N   GLN    23      -6.525  10.277  10.629  1.00 10.00      B   
ATOM    775  HN  GLN    23      -6.164  10.888   9.955  1.00 10.00      B   
ATOM    776  CA  GLN    23      -5.788  10.098  11.882  1.00 10.00      B   
ATOM    777  CB  GLN    23      -6.563  10.669  13.073  1.00 10.00      B   
ATOM    778  CG  GLN    23      -6.834  12.161  12.988  1.00 10.00      B   
ATOM    779  CD  GLN    23      -5.567  12.978  12.850  1.00 10.00      B   
ATOM    780  OE1 GLN    23      -4.500  12.588  13.328  1.00 10.00      B   
ATOM    781  NE2 GLN    23      -5.676  14.127  12.208  1.00 10.00      B   
ATOM    782 HE21 GLN    23      -6.562  14.388  11.867  1.00 10.00      B   
ATOM    783 HE22 GLN    23      -4.870  14.666  12.087  1.00 10.00      B   
ATOM    784  C   GLN    23      -5.436   8.629  12.123  1.00 10.00      B   
ATOM    785  O   GLN    23      -5.371   8.168  13.261  1.00 10.00      B   
ATOM    786  N   SER    24      -5.188   7.907  11.042  1.00 10.00      B   
ATOM    787  HN  SER    24      -5.247   8.337  10.162  1.00 10.00      B   
ATOM    788  CA  SER    24      -4.841   6.497  11.115  1.00 10.00      B   
ATOM    789  CB  SER    24      -5.570   5.721  10.013  1.00 10.00      B   
ATOM    790  OG  SER    24      -6.845   6.286   9.747  1.00 10.00      B   
ATOM    791  HG  SER    24      -7.309   5.740   9.101  1.00 10.00      B   
ATOM    792  C   SER    24      -3.333   6.323  10.962  1.00 10.00      B   
ATOM    793  O   SER    24      -2.854   5.226  10.703  1.00 10.00      B   
ATOM    794  N   VAL    25      -2.594   7.411  11.153  1.00 10.00      B   
ATOM    795  HN  VAL    25      -3.041   8.251  11.388  1.00 10.00      B   
ATOM    796  CA  VAL    25      -1.137   7.401  11.017  1.00 10.00      B   
ATOM    797  CB  VAL    25      -0.524   8.800  11.252  1.00 10.00      B   
ATOM    798  CG1 VAL    25       0.817   8.921  10.543  1.00 10.00      B   
ATOM    799  CG2 VAL    25      -1.475   9.899  10.792  1.00 10.00      B   
ATOM    800  C   VAL    25      -0.472   6.402  11.964  1.00 10.00      B   
ATOM    801  O   VAL    25       0.537   5.788  11.620  1.00 10.00      B   
ATOM    802  N   GLU    26      -1.038   6.241  13.150  1.00 10.00      B   
ATOM    803  HN  GLU    26      -1.849   6.747  13.364  1.00 10.00      B   
ATOM    804  CA  GLU    26      -0.491   5.320  14.139  1.00 10.00      B   
ATOM    805  CB  GLU    26      -0.992   5.681  15.537  1.00 10.00      B   
ATOM    806  CG  GLU    26      -0.627   4.672  16.611  1.00 10.00      B   
ATOM    807  CD  GLU    26      -1.457   4.842  17.859  1.00 10.00      B   
ATOM    808  OE1 GLU    26      -2.702   4.789  17.759  1.00 10.00      B   
ATOM    809  OE2 GLU    26      -0.871   5.030  18.946  1.00 10.00      B   
ATOM    810  C   GLU    26      -0.862   3.879  13.805  1.00 10.00      B   
ATOM    811  O   GLU    26      -0.028   2.976  13.887  1.00 10.00      B   
ATOM    812  N   ARG    27      -2.114   3.671  13.428  1.00 10.00      B   
ATOM    813  HN  ARG    27      -2.733   4.431  13.385  1.00 10.00      B   
ATOM    814  CA  ARG    27      -2.595   2.340  13.081  1.00 10.00      B   
ATOM    815  CB  ARG    27      -4.116   2.346  12.914  1.00 10.00      B   
ATOM    816  CG  ARG    27      -4.889   1.824  14.117  1.00 10.00      B   
ATOM    817  CD  ARG    27      -4.903   2.825  15.266  1.00 10.00      B   
ATOM    818  NE  ARG    27      -6.101   2.678  16.094  1.00 10.00      B   
ATOM    819  HE  ARG    27      -6.913   2.347  15.646  1.00 10.00      B   
ATOM    820  CZ  ARG    27      -6.168   2.971  17.395  1.00 10.00      B   
ATOM    821  NH1 ARG    27      -5.112   3.448  18.044  1.00 10.00      B   
ATOM    822 HH11 ARG    27      -4.203   3.600  17.546  1.00 10.00      B   
ATOM    823 HH12 ARG    27      -5.183   3.671  19.058  1.00 10.00      B   
ATOM    824  NH2 ARG    27      -7.305   2.784  18.051  1.00 10.00      B   
ATOM    825 HH21 ARG    27      -8.140   2.409  17.554  1.00 10.00      B   
ATOM    826 HH22 ARG    27      -7.371   3.014  19.066  1.00 10.00      B   
ATOM    827  C   ARG    27      -1.931   1.844  11.801  1.00 10.00      B   
ATOM    828  O   ARG    27      -1.554   0.675  11.691  1.00 10.00      B   
ATOM    829  N   TRP    28      -1.770   2.756  10.847  1.00 10.00      B   
ATOM    830  HN  TRP    28      -2.080   3.676  11.014  1.00 10.00      B   
ATOM    831  CA  TRP    28      -1.158   2.443   9.562  1.00 10.00      B   
ATOM    832  CB  TRP    28      -1.171   3.678   8.661  1.00 10.00      B   
ATOM    833  CG  TRP    28      -1.354   3.372   7.209  1.00 10.00      B   
ATOM    834  CD1 TRP    28      -0.381   3.306   6.259  1.00 10.00      B   
ATOM    835  CD2 TRP    28      -2.589   3.097   6.539  1.00 10.00      B   
ATOM    836  NE1 TRP    28      -0.932   3.013   5.036  1.00 10.00      B   
ATOM    837  HE1 TRP    28      -0.434   2.913   4.192  1.00 10.00      B   
ATOM    838  CE2 TRP    28      -2.284   2.875   5.183  1.00 10.00      B   
ATOM    839  CE3 TRP    28      -3.921   3.011   6.953  1.00 10.00      B   
ATOM    840  CZ2 TRP    28      -3.262   2.580   4.239  1.00 10.00      B   
ATOM    841  CZ3 TRP    28      -4.889   2.717   6.013  1.00 10.00      B   
ATOM    842  CH2 TRP    28      -4.555   2.503   4.672  1.00 10.00      B   
ATOM    843  C   TRP    28       0.270   1.942   9.739  1.00 10.00      B   
ATOM    844  O   TRP    28       0.737   1.100   8.971  1.00 10.00      B   
ATOM    845  N   GLN    29       0.952   2.463  10.758  1.00 10.00      B   
ATOM    846  HN  GLN    29       0.519   3.134  11.329  1.00 10.00      B   
ATOM    847  CA  GLN    29       2.326   2.070  11.050  1.00 10.00      B   
ATOM    848  CB  GLN    29       2.831   2.808  12.293  1.00 10.00      B   
ATOM    849  CG  GLN    29       4.075   2.207  12.930  1.00 10.00      B   
ATOM    850  CD  GLN    29       4.175   2.535  14.406  1.00 10.00      B   
ATOM    851  OE1 GLN    29       3.769   3.611  14.840  1.00 10.00      B   
ATOM    852  NE2 GLN    29       4.705   1.606  15.189  1.00 10.00      B   
ATOM    853 HE21 GLN    29       5.006   0.769  14.776  1.00 10.00      B   
ATOM    854 HE22 GLN    29       4.760   1.786  16.154  1.00 10.00      B   
ATOM    855  C   GLN    29       2.422   0.563  11.256  1.00 10.00      B   
ATOM    856  O   GLN    29       3.239  -0.109  10.623  1.00 10.00      B   
ATOM    857  N   ASP    30       1.568   0.037  12.125  1.00 10.00      B   
ATOM    858  HN  ASP    30       0.922   0.622  12.574  1.00 10.00      B   
ATOM    859  CA  ASP    30       1.562  -1.390  12.411  1.00 10.00      B   
ATOM    860  CB  ASP    30       0.805  -1.705  13.705  1.00 10.00      B   
ATOM    861  CG  ASP    30       1.684  -1.662  14.940  1.00 10.00      B   
ATOM    862  OD1 ASP    30       2.772  -2.276  14.926  1.00 10.00      B   
ATOM    863  OD2 ASP    30       1.287  -1.009  15.933  1.00 10.00      B   
ATOM    864  C   ASP    30       0.969  -2.171  11.250  1.00 10.00      B   
ATOM    865  O   ASP    30       1.490  -3.217  10.871  1.00 10.00      B   
ATOM    866  N   MET    31      -0.112  -1.646  10.676  1.00 10.00      B   
ATOM    867  HN  MET    31      -0.473  -0.799  11.023  1.00 10.00      B   
ATOM    868  CA  MET    31      -0.781  -2.298   9.551  1.00 10.00      B   
ATOM    869  CB  MET    31      -1.972  -1.474   9.060  1.00 10.00      B   
ATOM    870  CG  MET    31      -3.168  -1.493   9.994  1.00 10.00      B   
ATOM    871  SD  MET    31      -4.534  -0.486   9.386  1.00 10.00      B   
ATOM    872  CE  MET    31      -5.671  -0.600  10.766  1.00 10.00      B   
ATOM    873  C   MET    31       0.187  -2.555   8.401  1.00 10.00      B   
ATOM    874  O   MET    31       0.255  -3.667   7.879  1.00 10.00      B   
ATOM    875  N   LEU    32       0.943  -1.530   8.017  1.00 10.00      B   
ATOM    876  HN  LEU    32       0.849  -0.660   8.473  1.00 10.00      B   
ATOM    877  CA  LEU    32       1.905  -1.664   6.931  1.00 10.00      B   
ATOM    878  CB  LEU    32       2.468  -0.305   6.505  1.00 10.00      B   
ATOM    879  CG  LEU    32       1.626   0.509   5.520  1.00 10.00      B   
ATOM    880  CD1 LEU    32       2.464   1.630   4.924  1.00 10.00      B   
ATOM    881  CD2 LEU    32       1.068  -0.383   4.422  1.00 10.00      B   
ATOM    882  C   LEU    32       3.039  -2.602   7.311  1.00 10.00      B   
ATOM    883  O   LEU    32       3.517  -3.374   6.477  1.00 10.00      B   
ATOM    884  N   ALA    33       3.459  -2.538   8.572  1.00 10.00      B   
ATOM    885  HN  ALA    33       3.026  -1.909   9.190  1.00 10.00      B   
ATOM    886  CA  ALA    33       4.543  -3.382   9.061  1.00 10.00      B   
ATOM    887  CB  ALA    33       4.930  -2.993  10.478  1.00 10.00      B   
ATOM    888  C   ALA    33       4.154  -4.851   8.997  1.00 10.00      B   
ATOM    889  O   ALA    33       4.916  -5.683   8.502  1.00 10.00      B   
ATOM    890  N   PHE    34       2.955  -5.158   9.489  1.00 10.00      B   
ATOM    891  HN  PHE    34       2.397  -4.442   9.873  1.00 10.00      B   
ATOM    892  CA  PHE    34       2.450  -6.528   9.488  1.00 10.00      B   
ATOM    893  CB  PHE    34       1.135  -6.642  10.271  1.00 10.00      B   
ATOM    894  CG  PHE    34       1.292  -6.488  11.759  1.00 10.00      B   
ATOM    895  CD1 PHE    34       0.393  -5.722  12.489  1.00 10.00      B   
ATOM    896  CD2 PHE    34       2.336  -7.107  12.430  1.00 10.00      B   
ATOM    897  CE1 PHE    34       0.537  -5.573  13.856  1.00 10.00      B   
ATOM    898  CE2 PHE    34       2.485  -6.964  13.795  1.00 10.00      B   
ATOM    899  CZ  PHE    34       1.583  -6.196  14.509  1.00 10.00      B   
ATOM    900  C   PHE    34       2.267  -7.042   8.064  1.00 10.00      B   
ATOM    901  O   PHE    34       2.705  -8.142   7.734  1.00 10.00      B   
ATOM    902  N   ALA    35       1.636  -6.232   7.220  1.00 10.00      B   
ATOM    903  HN  ALA    35       1.320  -5.359   7.542  1.00 10.00      B   
ATOM    904  CA  ALA    35       1.395  -6.603   5.829  1.00 10.00      B   
ATOM    905  CB  ALA    35       0.615  -5.509   5.115  1.00 10.00      B   
ATOM    906  C   ALA    35       2.707  -6.890   5.102  1.00 10.00      B   
ATOM    907  O   ALA    35       2.824  -7.880   4.377  1.00 10.00      B   
ATOM    908  N   ALA    36       3.700  -6.034   5.320  1.00 10.00      B   
ATOM    909  HN  ALA    36       3.554  -5.273   5.925  1.00 10.00      B   
ATOM    910  CA  ALA    36       5.002  -6.195   4.685  1.00 10.00      B   
ATOM    911  CB  ALA    36       5.855  -4.952   4.881  1.00 10.00      B   
ATOM    912  C   ALA    36       5.724  -7.431   5.213  1.00 10.00      B   
ATOM    913  O   ALA    36       6.503  -8.058   4.500  1.00 10.00      B   
ATOM    914  N   GLU    37       5.460  -7.781   6.463  1.00 10.00      B   
ATOM    915  HN  GLU    37       4.830  -7.243   6.992  1.00 10.00      B   
ATOM    916  CA  GLU    37       6.088  -8.943   7.068  1.00 10.00      B   
ATOM    917  CB  GLU    37       6.054  -8.850   8.594  1.00 10.00      B   
ATOM    918  CG  GLU    37       7.264  -9.471   9.273  1.00 10.00      B   
ATOM    919  CD  GLU    37       7.418  -9.024  10.710  1.00 10.00      B   
ATOM    920  OE1 GLU    37       8.233  -8.112  10.966  1.00 10.00      B   
ATOM    921  OE2 GLU    37       6.735  -9.590  11.586  1.00 10.00      B   
ATOM    922  C   GLU    37       5.419 -10.226   6.580  1.00 10.00      B   
ATOM    923  O   GLU    37       6.065 -11.269   6.453  1.00 10.00      B   
ATOM    924  N   VAL    38       4.123 -10.143   6.306  1.00 10.00      B   
ATOM    925  HN  VAL    38       3.658  -9.289   6.451  1.00 10.00      B   
ATOM    926  CA  VAL    38       3.368 -11.288   5.813  1.00 10.00      B   
ATOM    927  CB  VAL    38       1.843 -11.053   5.912  1.00 10.00      B   
ATOM    928  CG1 VAL    38       1.072 -12.168   5.219  1.00 10.00      B   
ATOM    929  CG2 VAL    38       1.420 -10.955   7.369  1.00 10.00      B   
ATOM    930  C   VAL    38       3.759 -11.597   4.370  1.00 10.00      B   
ATOM    931  O   VAL    38       3.959 -12.752   4.004  1.00 10.00      B   
ATOM    932  N   THR    39       3.900 -10.550   3.566  1.00 10.00      B   
ATOM    933  HN  THR    39       3.740  -9.649   3.922  1.00 10.00      B   
ATOM    934  CA  THR    39       4.269 -10.703   2.160  1.00 10.00      B   
ATOM    935  CB  THR    39       4.130  -9.368   1.389  1.00 10.00      B   
ATOM    936  OG1 THR    39       4.076  -9.611  -0.023  1.00 10.00      B   
ATOM    937  HG1 THR    39       3.193  -9.917  -0.262  1.00 10.00      B   
ATOM    938  CG2 THR    39       5.290  -8.431   1.691  1.00 10.00      B   
ATOM    939  C   THR    39       5.690 -11.265   2.009  1.00 10.00      B   
ATOM    940  O   THR    39       6.062 -11.778   0.952  1.00 10.00      B   
ATOM    941  N   LYS    40       6.478 -11.177   3.074  1.00 10.00      B   
ATOM    942  HN  LYS    40       6.133 -10.759   3.890  1.00 10.00      B   
ATOM    943  CA  LYS    40       7.844 -11.682   3.053  1.00 10.00      B   
ATOM    944  CB  LYS    40       8.766 -10.811   3.908  1.00 10.00      B   
ATOM    945  CG  LYS    40       9.122  -9.476   3.271  1.00 10.00      B   
ATOM    946  CD  LYS    40      10.125  -8.705   4.115  1.00 10.00      B   
ATOM    947  CE  LYS    40      10.617  -7.463   3.388  1.00 10.00      B   
ATOM    948  NZ  LYS    40      11.720  -6.790   4.121  1.00 10.00      B   
ATOM    949  HZ1 LYS    40      11.362  -6.373   5.007  1.00 10.00      B   
ATOM    950  HZ2 LYS    40      12.131  -6.038   3.535  1.00 10.00      B   
ATOM    951  HZ3 LYS    40      12.467  -7.477   4.350  1.00 10.00      B   
ATOM    952  C   LYS    40       7.906 -13.139   3.505  1.00 10.00      B   
ATOM    953  O   LYS    40       8.975 -13.753   3.513  1.00 10.00      B   
ATOM    954  N   ASN    41       6.761 -13.695   3.875  1.00 10.00      B   
ATOM    955  HN  ASN    41       5.932 -13.166   3.838  1.00 10.00      B   
ATOM    956  CA  ASN    41       6.702 -15.080   4.313  1.00 10.00      B   
ATOM    957  CB  ASN    41       5.415 -15.339   5.102  1.00 10.00      B   
ATOM    958  CG  ASN    41       5.348 -16.739   5.677  1.00 10.00      B   
ATOM    959  OD1 ASN    41       4.862 -17.665   5.028  1.00 10.00      B   
ATOM    960  ND2 ASN    41       5.832 -16.903   6.903  1.00 10.00      B   
ATOM    961 HD21 ASN    41       6.199 -16.119   7.367  1.00 10.00      B   
ATOM    962 HD22 ASN    41       5.798 -17.798   7.300  1.00 10.00      B   
ATOM    963  C   ASN    41       6.791 -16.007   3.102  1.00 10.00      B   
ATOM    964  O   ASN    41       6.176 -15.743   2.070  1.00 10.00      B   
ATOM    965  N   GLU    42       7.549 -17.087   3.236  1.00 10.00      B   
ATOM    966  HN  GLU    42       7.986 -17.256   4.099  1.00 10.00      B   
ATOM    967  CA  GLU    42       7.748 -18.038   2.145  1.00 10.00      B   
ATOM    968  CB  GLU    42       8.734 -19.125   2.563  1.00 10.00      B   
ATOM    969  CG  GLU    42       9.311 -19.924   1.411  1.00 10.00      B   
ATOM    970  CD  GLU    42      10.221 -21.028   1.891  1.00 10.00      B   
ATOM    971  OE1 GLU    42      11.458 -20.865   1.811  1.00 10.00      B   
ATOM    972  OE2 GLU    42       9.706 -22.062   2.363  1.00 10.00      B   
ATOM    973  C   GLU    42       6.439 -18.659   1.651  1.00 10.00      B   
ATOM    974  O   GLU    42       6.217 -18.775   0.443  1.00 10.00      B   
ATOM    975  N   GLN    43       5.582 -19.061   2.580  1.00 10.00      B   
ATOM    976  HN  GLN    43       5.819 -18.959   3.530  1.00 10.00      B   
ATOM    977  CA  GLN    43       4.302 -19.664   2.224  1.00 10.00      B   
ATOM    978  CB  GLN    43       3.620 -20.263   3.456  1.00 10.00      B   
ATOM    979  CG  GLN    43       2.320 -20.995   3.160  1.00 10.00      B   
ATOM    980  CD  GLN    43       2.499 -22.151   2.194  1.00 10.00      B   
ATOM    981  OE1 GLN    43       3.553 -22.787   2.152  1.00 10.00      B   
ATOM    982  NE2 GLN    43       1.469 -22.429   1.412  1.00 10.00      B   
ATOM    983 HE21 GLN    43       0.659 -21.883   1.502  1.00 10.00      B   
ATOM    984 HE22 GLN    43       1.556 -23.171   0.774  1.00 10.00      B   
ATOM    985  C   GLN    43       3.395 -18.640   1.554  1.00 10.00      B   
ATOM    986  O   GLN    43       2.767 -18.921   0.530  1.00 10.00      B   
ATOM    987  N   MET    44       3.352 -17.441   2.119  1.00 10.00      B   
ATOM    988  HN  MET    44       3.882 -17.271   2.927  1.00 10.00      B   
ATOM    989  CA  MET    44       2.531 -16.375   1.566  1.00 10.00      B   
ATOM    990  CB  MET    44       2.494 -15.163   2.494  1.00 10.00      B   
ATOM    991  CG  MET    44       1.594 -14.042   2.000  1.00 10.00      B   
ATOM    992  SD  MET    44      -0.129 -14.550   1.843  1.00 10.00      B   
ATOM    993  CE  MET    44      -0.597 -13.683   0.349  1.00 10.00      B   
ATOM    994  C   MET    44       3.030 -15.976   0.181  1.00 10.00      B   
ATOM    995  O   MET    44       2.239 -15.644  -0.701  1.00 10.00      B   
ATOM    996  N   ALA    45       4.346 -16.022  -0.009  1.00 10.00      B   
ATOM    997  HN  ALA    45       4.932 -16.277   0.740  1.00 10.00      B   
ATOM    998  CA  ALA    45       4.946 -15.683  -1.293  1.00 10.00      B   
ATOM    999  CB  ALA    45       6.462 -15.719  -1.207  1.00 10.00      B   
ATOM   1000  C   ALA    45       4.455 -16.641  -2.369  1.00 10.00      B   
ATOM   1001  O   ALA    45       4.251 -16.252  -3.519  1.00 10.00      B   
ATOM   1002  N   GLU    46       4.255 -17.897  -1.985  1.00 10.00      B   
ATOM   1003  HN  GLU    46       4.440 -18.150  -1.055  1.00 10.00      B   
ATOM   1004  CA  GLU    46       3.770 -18.906  -2.915  1.00 10.00      B   
ATOM   1005  CB  GLU    46       3.881 -20.305  -2.313  1.00 10.00      B   
ATOM   1006  CG  GLU    46       3.986 -21.414  -3.348  1.00 10.00      B   
ATOM   1007  CD  GLU    46       4.636 -22.664  -2.795  1.00 10.00      B   
ATOM   1008  OE1 GLU    46       5.814 -22.592  -2.378  1.00 10.00      B   
ATOM   1009  OE2 GLU    46       3.975 -23.724  -2.777  1.00 10.00      B   
ATOM   1010  C   GLU    46       2.330 -18.592  -3.300  1.00 10.00      B   
ATOM   1011  O   GLU    46       1.938 -18.729  -4.460  1.00 10.00      B   
ATOM   1012  N   LEU    47       1.556 -18.142  -2.318  1.00 10.00      B   
ATOM   1013  HN  LEU    47       1.931 -18.067  -1.412  1.00 10.00      B   
ATOM   1014  CA  LEU    47       0.165 -17.771  -2.541  1.00 10.00      B   
ATOM   1015  CB  LEU    47      -0.531 -17.488  -1.204  1.00 10.00      B   
ATOM   1016  CG  LEU    47      -0.575 -18.642  -0.199  1.00 10.00      B   
ATOM   1017  CD1 LEU    47      -1.024 -18.146   1.166  1.00 10.00      B   
ATOM   1018  CD2 LEU    47      -1.495 -19.747  -0.692  1.00 10.00      B   
ATOM   1019  C   LEU    47       0.111 -16.529  -3.422  1.00 10.00      B   
ATOM   1020  O   LEU    47      -0.782 -16.376  -4.259  1.00 10.00      B   
ATOM   1021  N   LEU    48       1.089 -15.646  -3.218  1.00 10.00      B   
ATOM   1022  HN  LEU    48       1.750 -15.829  -2.514  1.00 10.00      B   
ATOM   1023  CA  LEU    48       1.209 -14.413  -3.986  1.00 10.00      B   
ATOM   1024  CB  LEU    48       2.304 -13.524  -3.383  1.00 10.00      B   
ATOM   1025  CG  LEU    48       2.639 -12.238  -4.142  1.00 10.00      B   
ATOM   1026  CD1 LEU    48       1.557 -11.192  -3.941  1.00 10.00      B   
ATOM   1027  CD2 LEU    48       4.000 -11.704  -3.722  1.00 10.00      B   
ATOM   1028  C   LEU    48       1.536 -14.730  -5.443  1.00 10.00      B   
ATOM   1029  O   LEU    48       1.200 -13.971  -6.353  1.00 10.00      B   
ATOM   1030  N   SER    49       2.178 -15.867  -5.654  1.00 10.00      B   
ATOM   1031  HN  SER    49       2.401 -16.437  -4.889  1.00 10.00      B   
ATOM   1032  CA  SER    49       2.551 -16.304  -6.985  1.00 10.00      B   
ATOM   1033  CB  SER    49       3.992 -16.819  -6.961  1.00 10.00      B   
ATOM   1034  OG  SER    49       4.819 -15.979  -6.166  1.00 10.00      B   
ATOM   1035  HG  SER    49       4.495 -15.979  -5.253  1.00 10.00      B   
ATOM   1036  C   SER    49       1.599 -17.407  -7.455  1.00 10.00      B   
ATOM   1037  O   SER    49       2.032 -18.468  -7.908  1.00 10.00      B   
ATOM   1038  N   GLY    50       0.300 -17.150  -7.325  1.00 10.00      B   
ATOM   1039  HN  GLY    50       0.020 -16.291  -6.950  1.00 10.00      B   
ATOM   1040  CA  GLY    50      -0.705 -18.118  -7.725  1.00 10.00      B   
ATOM   1041  C   GLY    50      -0.860 -18.213  -9.232  1.00 10.00      B   
ATOM   1042  O   GLY    50      -0.281 -17.420  -9.980  1.00 10.00      B   
ATOM   1043  N   ALA    51      -1.658 -19.174  -9.677  1.00 10.00      B   
ATOM   1044  HN  ALA    51      -2.116 -19.752  -9.029  1.00 10.00      B   
ATOM   1045  CA  ALA    51      -1.886 -19.387 -11.096  1.00 10.00      B   
ATOM   1046  CB  ALA    51      -2.258 -20.836 -11.367  1.00 10.00      B   
ATOM   1047  C   ALA    51      -2.953 -18.445 -11.641  1.00 10.00      B   
ATOM   1048  O   ALA    51      -4.114 -18.831 -11.791  1.00 10.00      B   
ATOM   1049  N   LEU    52      -2.546 -17.205 -11.910  1.00 10.00      B   
ATOM   1050  HN  LEU    52      -1.608 -16.970 -11.736  1.00 10.00      B   
ATOM   1051  CA  LEU    52      -3.438 -16.180 -12.455  1.00 10.00      B   
ATOM   1052  CB  LEU    52      -3.808 -16.500 -13.909  1.00 10.00      B   
ATOM   1053  CG  LEU    52      -2.645 -16.595 -14.901  1.00 10.00      B   
ATOM   1054  CD1 LEU    52      -3.130 -17.091 -16.254  1.00 10.00      B   
ATOM   1055  CD2 LEU    52      -1.951 -15.251 -15.044  1.00 10.00      B   
ATOM   1056  C   LEU    52      -4.697 -16.013 -11.607  1.00 10.00      B   
ATOM   1057  O   LEU    52      -5.810 -15.958 -12.132  1.00 10.00      B   
ATOM   1058  N   ALA    53      -4.517 -15.924 -10.296  1.00 10.00      B   
ATOM   1059  HN  ALA    53      -3.606 -15.961  -9.934  1.00 10.00      B   
ATOM   1060  CA  ALA    53      -5.640 -15.769  -9.382  1.00 10.00      B   
ATOM   1061  CB  ALA    53      -5.750 -16.993  -8.488  1.00 10.00      B   
ATOM   1062  C   ALA    53      -5.493 -14.505  -8.539  1.00 10.00      B   
ATOM   1063  O   ALA    53      -5.062 -14.565  -7.387  1.00 10.00      B   
ATOM   1064  N   PRO    54      -5.850 -13.338  -9.101  1.00 10.00      B   
ATOM   1065  CA  PRO    54      -5.741 -12.060  -8.391  1.00 10.00      B   
ATOM   1066  CB  PRO    54      -5.973 -11.018  -9.487  1.00 10.00      B   
ATOM   1067  CG  PRO    54      -6.787 -11.722 -10.517  1.00 10.00      B   
ATOM   1068  CD  PRO    54      -6.378 -13.170 -10.469  1.00 10.00      B   
ATOM   1069  C   PRO    54      -6.777 -11.912  -7.278  1.00 10.00      B   
ATOM   1070  O   PRO    54      -6.491 -11.333  -6.230  1.00 10.00      B   
ATOM   1071  N   GLU    55      -7.972 -12.450  -7.499  1.00 10.00      B   
ATOM   1072  HN  GLU    55      -8.132 -12.927  -8.338  1.00 10.00      B   
ATOM   1073  CA  GLU    55      -9.041 -12.359  -6.515  1.00 10.00      B   
ATOM   1074  CB  GLU    55     -10.385 -12.761  -7.123  1.00 10.00      B   
ATOM   1075  CG  GLU    55     -10.926 -11.786  -8.155  1.00 10.00      B   
ATOM   1076  CD  GLU    55     -12.426 -11.899  -8.317  1.00 10.00      B   
ATOM   1077  OE1 GLU    55     -12.917 -13.017  -8.580  1.00 10.00      B   
ATOM   1078  OE2 GLU    55     -13.123 -10.869  -8.179  1.00 10.00      B   
ATOM   1079  C   GLU    55      -8.738 -13.219  -5.297  1.00 10.00      B   
ATOM   1080  O   GLU    55      -8.757 -12.731  -4.163  1.00 10.00      B   
ATOM   1081  N   THR    56      -8.448 -14.494  -5.538  1.00 10.00      B   
ATOM   1082  HN  THR    56      -8.456 -14.823  -6.462  1.00 10.00      B   
ATOM   1083  CA  THR    56      -8.136 -15.428  -4.470  1.00 10.00      B   
ATOM   1084  CB  THR    56      -7.844 -16.822  -5.048  1.00 10.00      B   
ATOM   1085  OG1 THR    56      -8.233 -16.839  -6.432  1.00 10.00      B   
ATOM   1086  HG1 THR    56      -8.256 -17.751  -6.748  1.00 10.00      B   
ATOM   1087  CG2 THR    56      -8.632 -17.884  -4.296  1.00 10.00      B   
ATOM   1088  C   THR    56      -6.935 -14.941  -3.666  1.00 10.00      B   
ATOM   1089  O   THR    56      -6.912 -15.048  -2.438  1.00 10.00      B   
ATOM   1090  N   LEU    57      -5.951 -14.386  -4.368  1.00 10.00      B   
ATOM   1091  HN  LEU    57      -6.033 -14.335  -5.343  1.00 10.00      B   
ATOM   1092  CA  LEU    57      -4.752 -13.860  -3.735  1.00 10.00      B   
ATOM   1093  CB  LEU    57      -3.739 -13.420  -4.799  1.00 10.00      B   
ATOM   1094  CG  LEU    57      -2.646 -12.444  -4.354  1.00 10.00      B   
ATOM   1095  CD1 LEU    57      -1.768 -13.066  -3.280  1.00 10.00      B   
ATOM   1096  CD2 LEU    57      -1.809 -12.007  -5.547  1.00 10.00      B   
ATOM   1097  C   LEU    57      -5.097 -12.695  -2.811  1.00 10.00      B   
ATOM   1098  O   LEU    57      -4.712 -12.687  -1.641  1.00 10.00      B   
ATOM   1099  N   ALA    58      -5.841 -11.727  -3.340  1.00 10.00      B   
ATOM   1100  HN  ALA    58      -6.132 -11.804  -4.276  1.00 10.00      B   
ATOM   1101  CA  ALA    58      -6.239 -10.554  -2.571  1.00 10.00      B   
ATOM   1102  CB  ALA    58      -7.067  -9.611  -3.430  1.00 10.00      B   
ATOM   1103  C   ALA    58      -7.010 -10.951  -1.317  1.00 10.00      B   
ATOM   1104  O   ALA    58      -6.696 -10.498  -0.217  1.00 10.00      B   
ATOM   1105  N   GLU    59      -8.001 -11.819  -1.484  1.00 10.00      B   
ATOM   1106  HN  GLU    59      -8.196 -12.160  -2.386  1.00 10.00      B   
ATOM   1107  CA  GLU    59      -8.814 -12.271  -0.361  1.00 10.00      B   
ATOM   1108  CB  GLU    59     -10.000 -13.105  -0.842  1.00 10.00      B   
ATOM   1109  CG  GLU    59     -11.137 -13.196   0.162  1.00 10.00      B   
ATOM   1110  CD  GLU    59     -12.400 -13.763  -0.444  1.00 10.00      B   
ATOM   1111  OE1 GLU    59     -12.413 -14.966  -0.779  1.00 10.00      B   
ATOM   1112  OE2 GLU    59     -13.389 -13.011  -0.588  1.00 10.00      B   
ATOM   1113  C   GLU    59      -7.982 -13.047   0.657  1.00 10.00      B   
ATOM   1114  O   GLU    59      -8.091 -12.817   1.863  1.00 10.00      B   
ATOM   1115  N   SER    60      -7.139 -13.954   0.169  1.00 10.00      B   
ATOM   1116  HN  SER    60      -7.091 -14.090  -0.803  1.00 10.00      B   
ATOM   1117  CA  SER    60      -6.289 -14.755   1.043  1.00 10.00      B   
ATOM   1118  CB  SER    60      -5.524 -15.817   0.251  1.00 10.00      B   
ATOM   1119  OG  SER    60      -6.419 -16.698  -0.411  1.00 10.00      B   
ATOM   1120  HG  SER    60      -6.741 -16.271  -1.220  1.00 10.00      B   
ATOM   1121  C   SER    60      -5.329 -13.876   1.838  1.00 10.00      B   
ATOM   1122  O   SER    60      -5.098 -14.115   3.022  1.00 10.00      B   
ATOM   1123  N   PHE    61      -4.786 -12.852   1.186  1.00 10.00      B   
ATOM   1124  HN  PHE    61      -5.007 -12.713   0.238  1.00 10.00      B   
ATOM   1125  CA  PHE    61      -3.862 -11.936   1.843  1.00 10.00      B   
ATOM   1126  CB  PHE    61      -3.323 -10.902   0.853  1.00 10.00      B   
ATOM   1127  CG  PHE    61      -2.275  -9.992   1.434  1.00 10.00      B   
ATOM   1128  CD1 PHE    61      -1.032 -10.485   1.797  1.00 10.00      B   
ATOM   1129  CD2 PHE    61      -2.535  -8.645   1.616  1.00 10.00      B   
ATOM   1130  CE1 PHE    61      -0.068  -9.652   2.332  1.00 10.00      B   
ATOM   1131  CE2 PHE    61      -1.577  -7.804   2.150  1.00 10.00      B   
ATOM   1132  CZ  PHE    61      -0.340  -8.309   2.509  1.00 10.00      B   
ATOM   1133  C   PHE    61      -4.543 -11.246   3.016  1.00 10.00      B   
ATOM   1134  O   PHE    61      -3.982 -11.168   4.110  1.00 10.00      B   
ATOM   1135  N   ILE    62      -5.761 -10.763   2.786  1.00 10.00      B   
ATOM   1136  HN  ILE    62      -6.155 -10.857   1.892  1.00 10.00      B   
ATOM   1137  CA  ILE    62      -6.524 -10.092   3.829  1.00 10.00      B   
ATOM   1138  CB  ILE    62      -7.841  -9.497   3.278  1.00 10.00      B   
ATOM   1139  CG1 ILE    62      -7.547  -8.523   2.131  1.00 10.00      B   
ATOM   1140  CG2 ILE    62      -8.615  -8.794   4.386  1.00 10.00      B   
ATOM   1141  CD1 ILE    62      -8.777  -8.041   1.387  1.00 10.00      B   
ATOM   1142  C   ILE    62      -6.839 -11.066   4.964  1.00 10.00      B   
ATOM   1143  O   ILE    62      -6.697 -10.732   6.140  1.00 10.00      B   
ATOM   1144  N   ALA    63      -7.242 -12.276   4.598  1.00 10.00      B   
ATOM   1145  HN  ALA    63      -7.323 -12.479   3.641  1.00 10.00      B   
ATOM   1146  CA  ALA    63      -7.577 -13.309   5.572  1.00 10.00      B   
ATOM   1147  CB  ALA    63      -8.111 -14.554   4.876  1.00 10.00      B   
ATOM   1148  C   ALA    63      -6.384 -13.661   6.460  1.00 10.00      B   
ATOM   1149  O   ALA    63      -6.536 -13.861   7.665  1.00 10.00      B   
ATOM   1150  N   VAL    64      -5.200 -13.733   5.862  1.00 10.00      B   
ATOM   1151  HN  VAL    64      -5.140 -13.559   4.896  1.00 10.00      B   
ATOM   1152  CA  VAL    64      -3.988 -14.062   6.603  1.00 10.00      B   
ATOM   1153  CB  VAL    64      -2.824 -14.444   5.661  1.00 10.00      B   
ATOM   1154  CG1 VAL    64      -1.535 -14.648   6.439  1.00 10.00      B   
ATOM   1155  CG2 VAL    64      -3.164 -15.701   4.876  1.00 10.00      B   
ATOM   1156  C   VAL    64      -3.573 -12.903   7.507  1.00 10.00      B   
ATOM   1157  O   VAL    64      -3.181 -13.112   8.653  1.00 10.00      B   
ATOM   1158  N   CYS    65      -3.681 -11.682   6.996  1.00 10.00      B   
ATOM   1159  HN  CYS    65      -4.017 -11.573   6.079  1.00 10.00      B   
ATOM   1160  CA  CYS    65      -3.314 -10.499   7.767  1.00 10.00      B   
ATOM   1161  CB  CYS    65      -3.204  -9.271   6.865  1.00 10.00      B   
ATOM   1162  SG  CYS    65      -2.016  -9.447   5.519  1.00 10.00      B   
ATOM   1163  HG  CYS    65      -2.530 -10.294   4.636  1.00 10.00      B   
ATOM   1164  C   CYS    65      -4.313 -10.246   8.895  1.00 10.00      B   
ATOM   1165  O   CYS    65      -3.947  -9.767   9.971  1.00 10.00      B   
ATOM   1166  N   GLY    66      -5.572 -10.566   8.646  1.00 10.00      B   
ATOM   1167  HN  GLY    66      -5.817 -10.912   7.758  1.00 10.00      B   
ATOM   1168  CA  GLY    66      -6.596 -10.382   9.648  1.00 10.00      B   
ATOM   1169  C   GLY    66      -7.561  -9.273   9.283  1.00 10.00      B   
ATOM   1170  O   GLY    66      -7.312  -8.502   8.358  1.00 10.00      B   
ATOM   1171  N   GLU    67      -8.656  -9.186  10.021  1.00 10.00      B   
ATOM   1172  HN  GLU    67      -8.792  -9.832  10.750  1.00 10.00      B   
ATOM   1173  CA  GLU    67      -9.675  -8.169   9.781  1.00 10.00      B   
ATOM   1174  CB  GLU    67     -11.041  -8.639  10.304  1.00 10.00      B   
ATOM   1175  CG  GLU    67     -11.138  -8.770  11.823  1.00 10.00      B   
ATOM   1176  CD  GLU    67     -10.259  -9.871  12.383  1.00 10.00      B   
ATOM   1177  OE1 GLU    67     -10.555 -11.056  12.134  1.00 10.00      B   
ATOM   1178  OE2 GLU    67      -9.265  -9.556  13.072  1.00 10.00      B   
ATOM   1179  C   GLU    67      -9.288  -6.844  10.431  1.00 10.00      B   
ATOM   1180  O   GLU    67     -10.037  -5.870  10.384  1.00 10.00      B   
ATOM   1181  N   GLN    68      -8.101  -6.812  11.019  1.00 10.00      B   
ATOM   1182  HN  GLN    68      -7.539  -7.613  10.998  1.00 10.00      B   
ATOM   1183  CA  GLN    68      -7.602  -5.619  11.688  1.00 10.00      B   
ATOM   1184  CB  GLN    68      -6.606  -6.013  12.783  1.00 10.00      B   
ATOM   1185  CG  GLN    68      -7.146  -7.062  13.741  1.00 10.00      B   
ATOM   1186  CD  GLN    68      -8.282  -6.540  14.600  1.00 10.00      B   
ATOM   1187  OE1 GLN    68      -8.256  -5.396  15.053  1.00 10.00      B   
ATOM   1188  NE2 GLN    68      -9.293  -7.369  14.817  1.00 10.00      B   
ATOM   1189 HE21 GLN    68      -9.253  -8.270  14.414  1.00 10.00      B   
ATOM   1190 HE22 GLN    68     -10.044  -7.051  15.364  1.00 10.00      B   
ATOM   1191  C   GLN    68      -6.945  -4.674  10.687  1.00 10.00      B   
ATOM   1192  O   GLN    68      -5.888  -4.101  10.950  1.00 10.00      B   
ATOM   1193  N   LEU    69      -7.574  -4.525   9.534  1.00 10.00      B   
ATOM   1194  HN  LEU    69      -8.418  -5.005   9.387  1.00 10.00      B   
ATOM   1195  CA  LEU    69      -7.068  -3.655   8.490  1.00 10.00      B   
ATOM   1196  CB  LEU    69      -6.773  -4.459   7.221  1.00 10.00      B   
ATOM   1197  CG  LEU    69      -5.722  -5.563   7.349  1.00 10.00      B   
ATOM   1198  CD1 LEU    69      -5.616  -6.357   6.056  1.00 10.00      B   
ATOM   1199  CD2 LEU    69      -4.371  -4.980   7.735  1.00 10.00      B   
ATOM   1200  C   LEU    69      -8.093  -2.574   8.199  1.00 10.00      B   
ATOM   1201  O   LEU    69      -9.296  -2.844   8.186  1.00 10.00      B   
ATOM   1202  N   ASP    70      -7.620  -1.359   7.969  1.00 10.00      B   
ATOM   1203  HN  ASP    70      -6.648  -1.217   7.977  1.00 10.00      B   
ATOM   1204  CA  ASP    70      -8.500  -0.228   7.692  1.00 10.00      B   
ATOM   1205  CB  ASP    70      -7.689   1.066   7.610  1.00 10.00      B   
ATOM   1206  CG  ASP    70      -8.565   2.288   7.428  1.00 10.00      B   
ATOM   1207  OD1 ASP    70      -9.185   2.729   8.414  1.00 10.00      B   
ATOM   1208  OD2 ASP    70      -8.645   2.809   6.297  1.00 10.00      B   
ATOM   1209  C   ASP    70      -9.284  -0.433   6.400  1.00 10.00      B   
ATOM   1210  O   ASP    70      -8.813  -1.109   5.485  1.00 10.00      B   
ATOM   1211  N   GLU    71     -10.477   0.158   6.335  1.00 10.00      B   
ATOM   1212  HN  GLU    71     -10.793   0.672   7.106  1.00 10.00      B   
ATOM   1213  CA  GLU    71     -11.336   0.059   5.159  1.00 10.00      B   
ATOM   1214  CB  GLU    71     -12.585   0.930   5.341  1.00 10.00      B   
ATOM   1215  CG  GLU    71     -13.348   0.685   6.634  1.00 10.00      B   
ATOM   1216  CD  GLU    71     -14.567   1.573   6.767  1.00 10.00      B   
ATOM   1217  OE1 GLU    71     -14.407   2.759   7.132  1.00 10.00      B   
ATOM   1218  OE2 GLU    71     -15.690   1.094   6.503  1.00 10.00      B   
ATOM   1219  C   GLU    71     -10.589   0.488   3.895  1.00 10.00      B   
ATOM   1220  O   GLU    71     -10.680  -0.163   2.852  1.00 10.00      B   
ATOM   1221  N   ASN    72      -9.831   1.571   4.004  1.00 10.00      B   
ATOM   1222  HN  ASN    72      -9.766   2.028   4.875  1.00 10.00      B   
ATOM   1223  CA  ASN    72      -9.074   2.092   2.873  1.00 10.00      B   
ATOM   1224  CB  ASN    72      -8.529   3.486   3.203  1.00 10.00      B   
ATOM   1225  CG  ASN    72      -8.162   4.288   1.974  1.00 10.00      B   
ATOM   1226  OD1 ASN    72      -7.421   3.823   1.110  1.00 10.00      B   
ATOM   1227  ND2 ASN    72      -8.675   5.504   1.889  1.00 10.00      B   
ATOM   1228 HD21 ASN    72      -9.258   5.815   2.619  1.00 10.00      B   
ATOM   1229 HD22 ASN    72      -8.454   6.046   1.104  1.00 10.00      B   
ATOM   1230  C   ASN    72      -7.936   1.138   2.515  1.00 10.00      B   
ATOM   1231  O   ASN    72      -7.660   0.894   1.338  1.00 10.00      B   
ATOM   1232  N   GLY    73      -7.307   0.579   3.544  1.00 10.00      B   
ATOM   1233  HN  GLY    73      -7.600   0.796   4.453  1.00 10.00      B   
ATOM   1234  CA  GLY    73      -6.208  -0.349   3.345  1.00 10.00      B   
ATOM   1235  C   GLY    73      -6.651  -1.623   2.655  1.00 10.00      B   
ATOM   1236  O   GLY    73      -5.983  -2.102   1.740  1.00 10.00      B   
ATOM   1237  N   GLN    74      -7.790  -2.161   3.084  1.00 10.00      B   
ATOM   1238  HN  GLN    74      -8.277  -1.729   3.824  1.00 10.00      B   
ATOM   1239  CA  GLN    74      -8.329  -3.382   2.494  1.00 10.00      B   
ATOM   1240  CB  GLN    74      -9.598  -3.824   3.224  1.00 10.00      B   
ATOM   1241  CG  GLN    74      -9.383  -4.221   4.677  1.00 10.00      B   
ATOM   1242  CD  GLN    74     -10.588  -4.920   5.272  1.00 10.00      B   
ATOM   1243  OE1 GLN    74     -11.318  -5.620   4.576  1.00 10.00      B   
ATOM   1244  NE2 GLN    74     -10.813  -4.727   6.561  1.00 10.00      B   
ATOM   1245 HE21 GLN    74     -10.197  -4.144   7.061  1.00 10.00      B   
ATOM   1246 HE22 GLN    74     -11.586  -5.172   6.966  1.00 10.00      B   
ATOM   1247  C   GLN    74      -8.628  -3.175   1.015  1.00 10.00      B   
ATOM   1248  O   GLN    74      -8.294  -4.013   0.175  1.00 10.00      B   
ATOM   1249  N   ASN    75      -9.245  -2.041   0.703  1.00 10.00      B   
ATOM   1250  HN  ASN    75      -9.486  -1.414   1.421  1.00 10.00      B   
ATOM   1251  CA  ASN    75      -9.582  -1.711  -0.672  1.00 10.00      B   
ATOM   1252  CB  ASN    75     -10.481  -0.472  -0.732  1.00 10.00      B   
ATOM   1253  CG  ASN    75     -11.944  -0.798  -0.488  1.00 10.00      B   
ATOM   1254  OD1 ASN    75     -12.414  -1.886  -0.818  1.00 10.00      B   
ATOM   1255  ND2 ASN    75     -12.675   0.140   0.089  1.00 10.00      B   
ATOM   1256 HD21 ASN    75     -12.241   0.987   0.326  1.00 10.00      B   
ATOM   1257 HD22 ASN    75     -13.621  -0.052   0.264  1.00 10.00      B   
ATOM   1258  C   ASN    75      -8.320  -1.498  -1.499  1.00 10.00      B   
ATOM   1259  O   ASN    75      -8.279  -1.834  -2.683  1.00 10.00      B   
ATOM   1260  N   LEU    76      -7.287  -0.955  -0.860  1.00 10.00      B   
ATOM   1261  HN  LEU    76      -7.384  -0.716   0.088  1.00 10.00      B   
ATOM   1262  CA  LEU    76      -6.016  -0.701  -1.526  1.00 10.00      B   
ATOM   1263  CB  LEU    76      -5.051   0.038  -0.593  1.00 10.00      B   
ATOM   1264  CG  LEU    76      -3.664   0.360  -1.160  1.00 10.00      B   
ATOM   1265  CD1 LEU    76      -3.775   1.270  -2.375  1.00 10.00      B   
ATOM   1266  CD2 LEU    76      -2.785   0.995  -0.094  1.00 10.00      B   
ATOM   1267  C   LEU    76      -5.394  -2.004  -2.010  1.00 10.00      B   
ATOM   1268  O   LEU    76      -4.857  -2.070  -3.115  1.00 10.00      B   
ATOM   1269  N   ILE    77      -5.491  -3.039  -1.181  1.00 10.00      B   
ATOM   1270  HN  ILE    77      -5.937  -2.915  -0.314  1.00 10.00      B   
ATOM   1271  CA  ILE    77      -4.950  -4.352  -1.516  1.00 10.00      B   
ATOM   1272  CB  ILE    77      -5.249  -5.380  -0.401  1.00 10.00      B   
ATOM   1273  CG1 ILE    77      -4.586  -4.948   0.912  1.00 10.00      B   
ATOM   1274  CG2 ILE    77      -4.782  -6.777  -0.801  1.00 10.00      B   
ATOM   1275  CD1 ILE    77      -5.044  -5.736   2.123  1.00 10.00      B   
ATOM   1276  C   ILE    77      -5.535  -4.844  -2.839  1.00 10.00      B   
ATOM   1277  O   ILE    77      -4.821  -5.383  -3.688  1.00 10.00      B   
ATOM   1278  N   ARG    78      -6.834  -4.626  -3.021  1.00 10.00      B   
ATOM   1279  HN  ARG    78      -7.346  -4.173  -2.316  1.00 10.00      B   
ATOM   1280  CA  ARG    78      -7.515  -5.039  -4.242  1.00 10.00      B   
ATOM   1281  CB  ARG    78      -9.029  -4.880  -4.107  1.00 10.00      B   
ATOM   1282  CG  ARG    78      -9.819  -5.648  -5.154  1.00 10.00      B   
ATOM   1283  CD  ARG    78     -10.986  -4.833  -5.685  1.00 10.00      B   
ATOM   1284  NE  ARG    78     -10.600  -3.979  -6.810  1.00 10.00      B   
ATOM   1285  HE  ARG    78     -10.299  -4.429  -7.630  1.00 10.00      B   
ATOM   1286  CZ  ARG    78     -10.647  -2.648  -6.792  1.00 10.00      B   
ATOM   1287  NH1 ARG    78     -11.057  -2.005  -5.706  1.00 10.00      B   
ATOM   1288 HH11 ARG    78     -11.351  -2.537  -4.857  1.00 10.00      B   
ATOM   1289 HH12 ARG    78     -11.092  -0.962  -5.699  1.00 10.00      B   
ATOM   1290  NH2 ARG    78     -10.292  -1.958  -7.868  1.00 10.00      B   
ATOM   1291 HH21 ARG    78     -10.325  -0.915  -7.854  1.00 10.00      B   
ATOM   1292 HH22 ARG    78      -9.980  -2.458  -8.741  1.00 10.00      B   
ATOM   1293  C   ARG    78      -7.016  -4.226  -5.430  1.00 10.00      B   
ATOM   1294  O   ARG    78      -6.765  -4.770  -6.501  1.00 10.00      B   
ATOM   1295  N   VAL    79      -6.871  -2.922  -5.224  1.00 10.00      B   
ATOM   1296  HN  VAL    79      -7.095  -2.554  -4.342  1.00 10.00      B   
ATOM   1297  CA  VAL    79      -6.389  -2.024  -6.272  1.00 10.00      B   
ATOM   1298  CB  VAL    79      -6.424  -0.543  -5.825  1.00 10.00      B   
ATOM   1299  CG1 VAL    79      -5.977   0.375  -6.957  1.00 10.00      B   
ATOM   1300  CG2 VAL    79      -7.814  -0.158  -5.343  1.00 10.00      B   
ATOM   1301  C   VAL    79      -4.966  -2.408  -6.686  1.00 10.00      B   
ATOM   1302  O   VAL    79      -4.635  -2.434  -7.873  1.00 10.00      B   
ATOM   1303  N   MET    80      -4.135  -2.724  -5.700  1.00 10.00      B   
ATOM   1304  HN  MET    80      -4.454  -2.674  -4.770  1.00 10.00      B   
ATOM   1305  CA  MET    80      -2.758  -3.129  -5.960  1.00 10.00      B   
ATOM   1306  CB  MET    80      -1.969  -3.265  -4.657  1.00 10.00      B   
ATOM   1307  CG  MET    80      -1.764  -1.951  -3.922  1.00 10.00      B   
ATOM   1308  SD  MET    80      -0.800  -2.137  -2.410  1.00 10.00      B   
ATOM   1309  CE  MET    80       0.849  -2.326  -3.082  1.00 10.00      B   
ATOM   1310  C   MET    80      -2.724  -4.437  -6.738  1.00 10.00      B   
ATOM   1311  O   MET    80      -1.941  -4.590  -7.673  1.00 10.00      B   
ATOM   1312  N   ALA    81      -3.596  -5.369  -6.361  1.00 10.00      B   
ATOM   1313  HN  ALA    81      -4.200  -5.181  -5.608  1.00 10.00      B   
ATOM   1314  CA  ALA    81      -3.679  -6.664  -7.030  1.00 10.00      B   
ATOM   1315  CB  ALA    81      -4.572  -7.609  -6.242  1.00 10.00      B   
ATOM   1316  C   ALA    81      -4.201  -6.501  -8.456  1.00 10.00      B   
ATOM   1317  O   ALA    81      -3.794  -7.223  -9.365  1.00 10.00      B   
ATOM   1318  N   GLU    82      -5.100  -5.540  -8.636  1.00 10.00      B   
ATOM   1319  HN  GLU    82      -5.393  -5.013  -7.856  1.00 10.00      B   
ATOM   1320  CA  GLU    82      -5.685  -5.249  -9.943  1.00 10.00      B   
ATOM   1321  CB  GLU    82      -6.727  -4.136  -9.805  1.00 10.00      B   
ATOM   1322  CG  GLU    82      -7.671  -3.989 -10.986  1.00 10.00      B   
ATOM   1323  CD  GLU    82      -8.722  -2.923 -10.748  1.00 10.00      B   
ATOM   1324  OE1 GLU    82      -9.785  -3.244 -10.171  1.00 10.00      B   
ATOM   1325  OE2 GLU    82      -8.492  -1.756 -11.129  1.00 10.00      B   
ATOM   1326  C   GLU    82      -4.596  -4.830 -10.926  1.00 10.00      B   
ATOM   1327  O   GLU    82      -4.639  -5.175 -12.108  1.00 10.00      B   
ATOM   1328  N   ASN    83      -3.613  -4.097 -10.420  1.00 10.00      B   
ATOM   1329  HN  ASN    83      -3.641  -3.853  -9.470  1.00 10.00      B   
ATOM   1330  CA  ASN    83      -2.498  -3.636 -11.239  1.00 10.00      B   
ATOM   1331  CB  ASN    83      -2.016  -2.259 -10.771  1.00 10.00      B   
ATOM   1332  CG  ASN    83      -2.703  -1.119 -11.500  1.00 10.00      B   
ATOM   1333  OD1 ASN    83      -3.093  -1.253 -12.660  1.00 10.00      B   
ATOM   1334  ND2 ASN    83      -2.853   0.015 -10.828  1.00 10.00      B   
ATOM   1335 HD21 ASN    83      -2.517   0.060  -9.906  1.00 10.00      B   
ATOM   1336 HD22 ASN    83      -3.299   0.764 -11.276  1.00 10.00      B   
ATOM   1337  C   ASN    83      -1.345  -4.633 -11.206  1.00 10.00      B   
ATOM   1338  O   ASN    83      -0.384  -4.516 -11.971  1.00 10.00      B   
ATOM   1339  N   GLY    84      -1.454  -5.618 -10.321  1.00 10.00      B   
ATOM   1340  HN  GLY    84      -2.251  -5.660  -9.752  1.00 10.00      B   
ATOM   1341  CA  GLY    84      -0.422  -6.631 -10.191  1.00 10.00      B   
ATOM   1342  C   GLY    84       0.805  -6.109  -9.471  1.00 10.00      B   
ATOM   1343  O   GLY    84       1.933  -6.461  -9.814  1.00 10.00      B   
ATOM   1344  N   ARG    85       0.582  -5.272  -8.465  1.00 10.00      B   
ATOM   1345  HN  ARG    85      -0.346  -5.042  -8.232  1.00 10.00      B   
ATOM   1346  CA  ARG    85       1.673  -4.678  -7.702  1.00 10.00      B   
ATOM   1347  CB  ARG    85       1.631  -3.152  -7.829  1.00 10.00      B   
ATOM   1348  CG  ARG    85       1.522  -2.646  -9.257  1.00 10.00      B   
ATOM   1349  CD  ARG    85       2.733  -3.044 -10.080  1.00 10.00      B   
ATOM   1350  NE  ARG    85       2.573  -2.696 -11.489  1.00 10.00      B   
ATOM   1351  HE  ARG    85       1.796  -2.140 -11.727  1.00 10.00      B   
ATOM   1352  CZ  ARG    85       3.410  -3.075 -12.449  1.00 10.00      B   
ATOM   1353  NH1 ARG    85       4.473  -3.814 -12.153  1.00 10.00      B   
ATOM   1354 HH11 ARG    85       4.658  -4.102 -11.166  1.00 10.00      B   
ATOM   1355 HH12 ARG    85       5.132  -4.115 -12.907  1.00 10.00      B   
ATOM   1356  NH2 ARG    85       3.176  -2.722 -13.708  1.00 10.00      B   
ATOM   1357 HH21 ARG    85       3.828  -3.018 -14.469  1.00 10.00      B   
ATOM   1358 HH22 ARG    85       2.338  -2.148 -13.945  1.00 10.00      B   
ATOM   1359  C   ARG    85       1.601  -5.061  -6.229  1.00 10.00      B   
ATOM   1360  O   ARG    85       2.063  -4.316  -5.367  1.00 10.00      B   
ATOM   1361  N   LEU    86       1.040  -6.224  -5.932  1.00 10.00      B   
ATOM   1362  HN  LEU    86       0.702  -6.800  -6.655  1.00 10.00      B   
ATOM   1363  CA  LEU    86       0.926  -6.668  -4.546  1.00 10.00      B   
ATOM   1364  CB  LEU    86      -0.053  -7.836  -4.406  1.00 10.00      B   
ATOM   1365  CG  LEU    86      -1.429  -7.492  -3.831  1.00 10.00      B   
ATOM   1366  CD1 LEU    86      -2.247  -8.752  -3.608  1.00 10.00      B   
ATOM   1367  CD2 LEU    86      -1.291  -6.705  -2.538  1.00 10.00      B   
ATOM   1368  C   LEU    86       2.292  -7.020  -3.951  1.00 10.00      B   
ATOM   1369  O   LEU    86       2.419  -7.246  -2.746  1.00 10.00      B   
ATOM   1370  N   ASN    87       3.308  -7.066  -4.800  1.00 10.00      B   
ATOM   1371  HN  ASN    87       3.142  -6.902  -5.752  1.00 10.00      B   
ATOM   1372  CA  ASN    87       4.664  -7.371  -4.364  1.00 10.00      B   
ATOM   1373  CB  ASN    87       5.382  -8.238  -5.401  1.00 10.00      B   
ATOM   1374  CG  ASN    87       5.740  -7.488  -6.675  1.00 10.00      B   
ATOM   1375  OD1 ASN    87       5.025  -6.580  -7.111  1.00 10.00      B   
ATOM   1376  ND2 ASN    87       6.859  -7.860  -7.277  1.00 10.00      B   
ATOM   1377 HD21 ASN    87       7.386  -8.586  -6.874  1.00 10.00      B   
ATOM   1378 HD22 ASN    87       7.113  -7.403  -8.102  1.00 10.00      B   
ATOM   1379  C   ASN    87       5.458  -6.089  -4.121  1.00 10.00      B   
ATOM   1380  O   ASN    87       6.646  -6.134  -3.804  1.00 10.00      B   
ATOM   1381  N   ALA    88       4.795  -4.950  -4.264  1.00 10.00      B   
ATOM   1382  HN  ALA    88       3.847  -4.977  -4.510  1.00 10.00      B   
ATOM   1383  CA  ALA    88       5.438  -3.658  -4.074  1.00 10.00      B   
ATOM   1384  CB  ALA    88       5.068  -2.716  -5.209  1.00 10.00      B   
ATOM   1385  C   ALA    88       5.072  -3.046  -2.724  1.00 10.00      B   
ATOM   1386  O   ALA    88       4.993  -1.825  -2.585  1.00 10.00      B   
ATOM   1387  N   LEU    89       4.850  -3.899  -1.730  1.00 10.00      B   
ATOM   1388  HN  LEU    89       4.920  -4.862  -1.902  1.00 10.00      B   
ATOM   1389  CA  LEU    89       4.504  -3.435  -0.388  1.00 10.00      B   
ATOM   1390  CB  LEU    89       3.974  -4.572   0.493  1.00 10.00      B   
ATOM   1391  CG  LEU    89       2.547  -5.039   0.196  1.00 10.00      B   
ATOM   1392  CD1 LEU    89       2.182  -6.235   1.060  1.00 10.00      B   
ATOM   1393  CD2 LEU    89       1.558  -3.904   0.410  1.00 10.00      B   
ATOM   1394  C   LEU    89       5.662  -2.690   0.293  1.00 10.00      B   
ATOM   1395  O   LEU    89       5.469  -1.576   0.782  1.00 10.00      B   
ATOM   1396  N   PRO    90       6.884  -3.283   0.347  1.00 10.00      B   
ATOM   1397  CA  PRO    90       8.045  -2.624   0.967  1.00 10.00      B   
ATOM   1398  CB  PRO    90       9.197  -3.606   0.723  1.00 10.00      B   
ATOM   1399  CG  PRO    90       8.529  -4.923   0.545  1.00 10.00      B   
ATOM   1400  CD  PRO    90       7.228  -4.631  -0.145  1.00 10.00      B   
ATOM   1401  C   PRO    90       8.347  -1.275   0.315  1.00 10.00      B   
ATOM   1402  O   PRO    90       8.897  -0.374   0.953  1.00 10.00      B   
ATOM   1403  N   ASP    91       7.971  -1.149  -0.952  1.00 10.00      B   
ATOM   1404  HN  ASP    91       7.545  -1.911  -1.398  1.00 10.00      B   
ATOM   1405  CA  ASP    91       8.176   0.088  -1.704  1.00 10.00      B   
ATOM   1406  CB  ASP    91       7.800  -0.103  -3.175  1.00 10.00      B   
ATOM   1407  CG  ASP    91       8.734  -1.029  -3.918  1.00 10.00      B   
ATOM   1408  OD1 ASP    91       9.964  -0.881  -3.761  1.00 10.00      B   
ATOM   1409  OD2 ASP    91       8.240  -1.900  -4.667  1.00 10.00      B   
ATOM   1410  C   ASP    91       7.324   1.198  -1.109  1.00 10.00      B   
ATOM   1411  O   ASP    91       7.782   2.328  -0.931  1.00 10.00      B   
ATOM   1412  N   VAL    92       6.079   0.866  -0.795  1.00 10.00      B   
ATOM   1413  HN  VAL    92       5.773  -0.051  -0.967  1.00 10.00      B   
ATOM   1414  CA  VAL    92       5.154   1.823  -0.202  1.00 10.00      B   
ATOM   1415  CB  VAL    92       3.710   1.271  -0.173  1.00 10.00      B   
ATOM   1416  CG1 VAL    92       2.731   2.322   0.331  1.00 10.00      B   
ATOM   1417  CG2 VAL    92       3.298   0.786  -1.551  1.00 10.00      B   
ATOM   1418  C   VAL    92       5.600   2.154   1.217  1.00 10.00      B   
ATOM   1419  O   VAL    92       5.559   3.311   1.638  1.00 10.00      B   
ATOM   1420  N   LEU    93       6.038   1.126   1.944  1.00 10.00      B   
ATOM   1421  HN  LEU    93       6.037   0.226   1.547  1.00 10.00      B   
ATOM   1422  CA  LEU    93       6.506   1.295   3.315  1.00 10.00      B   
ATOM   1423  CB  LEU    93       6.902  -0.060   3.909  1.00 10.00      B   
ATOM   1424  CG  LEU    93       7.347  -0.057   5.374  1.00 10.00      B   
ATOM   1425  CD1 LEU    93       6.193   0.326   6.287  1.00 10.00      B   
ATOM   1426  CD2 LEU    93       7.916  -1.413   5.763  1.00 10.00      B   
ATOM   1427  C   LEU    93       7.691   2.257   3.363  1.00 10.00      B   
ATOM   1428  O   LEU    93       7.811   3.062   4.286  1.00 10.00      B   
ATOM   1429  N   GLU    94       8.548   2.174   2.349  1.00 10.00      B   
ATOM   1430  HN  GLU    94       8.384   1.513   1.642  1.00 10.00      B   
ATOM   1431  CA  GLU    94       9.723   3.033   2.248  1.00 10.00      B   
ATOM   1432  CB  GLU    94      10.483   2.713   0.955  1.00 10.00      B   
ATOM   1433  CG  GLU    94      11.999   2.699   1.085  1.00 10.00      B   
ATOM   1434  CD  GLU    94      12.569   4.017   1.565  1.00 10.00      B   
ATOM   1435  OE1 GLU    94      13.067   4.067   2.712  1.00 10.00      B   
ATOM   1436  OE2 GLU    94      12.530   5.007   0.800  1.00 10.00      B   
ATOM   1437  C   GLU    94       9.304   4.501   2.245  1.00 10.00      B   
ATOM   1438  O   GLU    94       9.786   5.304   3.049  1.00 10.00      B   
ATOM   1439  N   GLN    95       8.380   4.835   1.355  1.00 10.00      B   
ATOM   1440  HN  GLN    95       8.019   4.145   0.759  1.00 10.00      B   
ATOM   1441  CA  GLN    95       7.895   6.201   1.238  1.00 10.00      B   
ATOM   1442  CB  GLN    95       7.043   6.371  -0.019  1.00 10.00      B   
ATOM   1443  CG  GLN    95       7.107   7.766  -0.622  1.00 10.00      B   
ATOM   1444  CD  GLN    95       8.509   8.140  -1.061  1.00 10.00      B   
ATOM   1445  OE1 GLN    95       9.302   7.277  -1.439  1.00 10.00      B   
ATOM   1446  NE2 GLN    95       8.825   9.425  -1.023  1.00 10.00      B   
ATOM   1447 HE21 GLN    95       8.143  10.062  -0.723  1.00 10.00      B   
ATOM   1448 HE22 GLN    95       9.730   9.689  -1.301  1.00 10.00      B   
ATOM   1449  C   GLN    95       7.115   6.626   2.479  1.00 10.00      B   
ATOM   1450  O   GLN    95       7.191   7.779   2.898  1.00 10.00      B   
ATOM   1451  N   PHE    96       6.386   5.686   3.073  1.00 10.00      B   
ATOM   1452  HN  PHE    96       6.369   4.781   2.687  1.00 10.00      B   
ATOM   1453  CA  PHE    96       5.603   5.959   4.276  1.00 10.00      B   
ATOM   1454  CB  PHE    96       4.847   4.701   4.715  1.00 10.00      B   
ATOM   1455  CG  PHE    96       4.044   4.862   5.975  1.00 10.00      B   
ATOM   1456  CD1 PHE    96       2.998   5.766   6.035  1.00 10.00      B   
ATOM   1457  CD2 PHE    96       4.330   4.101   7.097  1.00 10.00      B   
ATOM   1458  CE1 PHE    96       2.254   5.912   7.190  1.00 10.00      B   
ATOM   1459  CE2 PHE    96       3.590   4.243   8.256  1.00 10.00      B   
ATOM   1460  CZ  PHE    96       2.549   5.149   8.303  1.00 10.00      B   
ATOM   1461  C   PHE    96       6.502   6.465   5.401  1.00 10.00      B   
ATOM   1462  O   PHE    96       6.227   7.497   6.015  1.00 10.00      B   
ATOM   1463  N   ILE    97       7.587   5.742   5.656  1.00 10.00      B   
ATOM   1464  HN  ILE    97       7.756   4.927   5.131  1.00 10.00      B   
ATOM   1465  CA  ILE    97       8.529   6.128   6.699  1.00 10.00      B   
ATOM   1466  CB  ILE    97       9.575   5.019   6.955  1.00 10.00      B   
ATOM   1467  CG1 ILE    97       8.879   3.693   7.284  1.00 10.00      B   
ATOM   1468  CG2 ILE    97      10.519   5.416   8.082  1.00 10.00      B   
ATOM   1469  CD1 ILE    97       9.811   2.500   7.338  1.00 10.00      B   
ATOM   1470  C   ILE    97       9.236   7.429   6.313  1.00 10.00      B   
ATOM   1471  O   ILE    97       9.499   8.287   7.161  1.00 10.00      B   
ATOM   1472  N   HIS    98       9.526   7.570   5.022  1.00 10.00      B   
ATOM   1473  HN  HIS    98       9.298   6.842   4.401  1.00 10.00      B   
ATOM   1474  CA  HIS    98      10.188   8.763   4.503  1.00 10.00      B   
ATOM   1475  CB  HIS    98      10.469   8.598   3.002  1.00 10.00      B   
ATOM   1476  CG  HIS    98      11.361   9.647   2.403  1.00 10.00      B   
ATOM   1477  ND1 HIS    98      12.605   9.366   1.879  1.00 10.00      B   
ATOM   1478  HD1 HIS    98      13.025   8.475   1.844  1.00 10.00      B   
ATOM   1479  CD2 HIS    98      11.178  10.978   2.230  1.00 10.00      B   
ATOM   1480  CE1 HIS    98      13.148  10.478   1.415  1.00 10.00      B   
ATOM   1481  NE2 HIS    98      12.299  11.469   1.617  1.00 10.00      B   
ATOM   1482  HE2 HIS    98      12.453  12.411   1.370  1.00 10.00      B   
ATOM   1483  C   HIS    98       9.325  10.000   4.744  1.00 10.00      B   
ATOM   1484  O   HIS    98       9.816  11.033   5.204  1.00 10.00      B   
ATOM   1485  N   LEU    99       8.037   9.883   4.436  1.00 10.00      B   
ATOM   1486  HN  LEU    99       7.705   9.029   4.076  1.00 10.00      B   
ATOM   1487  CA  LEU    99       7.101  10.986   4.609  1.00 10.00      B   
ATOM   1488  CB  LEU    99       5.785  10.703   3.886  1.00 10.00      B   
ATOM   1489  CG  LEU    99       5.857  10.641   2.359  1.00 10.00      B   
ATOM   1490  CD1 LEU    99       4.516  10.231   1.769  1.00 10.00      B   
ATOM   1491  CD2 LEU    99       6.310  11.976   1.788  1.00 10.00      B   
ATOM   1492  C   LEU    99       6.854  11.289   6.085  1.00 10.00      B   
ATOM   1493  O   LEU    99       6.611  12.440   6.453  1.00 10.00      B   
ATOM   1494  N   ARG   100       6.938  10.258   6.924  1.00 10.00      B   
ATOM   1495  HN  ARG   100       7.133   9.364   6.566  1.00 10.00      B   
ATOM   1496  CA  ARG   100       6.737  10.419   8.362  1.00 10.00      B   
ATOM   1497  CB  ARG   100       6.956   9.092   9.092  1.00 10.00      B   
ATOM   1498  CG  ARG   100       6.912   9.207  10.609  1.00 10.00      B   
ATOM   1499  CD  ARG   100       7.787   8.155  11.273  1.00 10.00      B   
ATOM   1500  NE  ARG   100       8.010   8.459  12.686  1.00 10.00      B   
ATOM   1501  HE  ARG   100       7.840   9.395  12.981  1.00 10.00      B   
ATOM   1502  CZ  ARG   100       8.432   7.572  13.585  1.00 10.00      B   
ATOM   1503  NH1 ARG   100       8.669   6.313  13.232  1.00 10.00      B   
ATOM   1504 HH11 ARG   100       8.997   5.624  13.939  1.00 10.00      B   
ATOM   1505 HH12 ARG   100       8.532   6.008  12.241  1.00 10.00      B   
ATOM   1506  NH2 ARG   100       8.597   7.940  14.847  1.00 10.00      B   
ATOM   1507 HH21 ARG   100       8.920   7.247  15.557  1.00 10.00      B   
ATOM   1508 HH22 ARG   100       8.413   8.926  15.133  1.00 10.00      B   
ATOM   1509  C   ARG   100       7.683  11.482   8.920  1.00 10.00      B   
ATOM   1510  O   ARG   100       7.257  12.401   9.620  1.00 10.00      B   
ATOM   1511  N   ALA   101       8.962  11.357   8.580  1.00 10.00      B   
ATOM   1512  HN  ALA   101       9.230  10.604   8.010  1.00 10.00      B   
ATOM   1513  CA  ALA   101       9.979  12.299   9.031  1.00 10.00      B   
ATOM   1514  CB  ALA   101      11.350  11.863   8.536  1.00 10.00      B   
ATOM   1515  C   ALA   101       9.667  13.708   8.541  1.00 10.00      B   
ATOM   1516  O   ALA   101       9.876  14.688   9.255  1.00 10.00      B   
ATOM   1517  N   VAL   102       9.147  13.796   7.323  1.00 10.00      B   
ATOM   1518  HN  VAL   102       8.986  12.973   6.815  1.00 10.00      B   
ATOM   1519  CA  VAL   102       8.801  15.081   6.725  1.00 10.00      B   
ATOM   1520  CB  VAL   102       8.424  14.935   5.231  1.00 10.00      B   
ATOM   1521  CG1 VAL   102       8.054  16.283   4.629  1.00 10.00      B   
ATOM   1522  CG2 VAL   102       9.568  14.304   4.451  1.00 10.00      B   
ATOM   1523  C   VAL   102       7.655  15.741   7.485  1.00 10.00      B   
ATOM   1524  O   VAL   102       7.736  16.913   7.851  1.00 10.00      B   
ATOM   1525  N   SER   103       6.601  14.972   7.739  1.00 10.00      B   
ATOM   1526  HN  SER   103       6.600  14.040   7.422  1.00 10.00      B   
ATOM   1527  CA  SER   103       5.435  15.481   8.453  1.00 10.00      B   
ATOM   1528  CB  SER   103       4.291  14.465   8.421  1.00 10.00      B   
ATOM   1529  OG  SER   103       4.761  13.142   8.641  1.00 10.00      B   
ATOM   1530  HG  SER   103       5.699  13.165   8.874  1.00 10.00      B   
ATOM   1531  C   SER   103       5.768  15.888   9.890  1.00 10.00      B   
ATOM   1532  O   SER   103       5.283  16.907  10.384  1.00 10.00      B   
ATOM   1533  N   GLU   104       6.603  15.097  10.556  1.00 10.00      B   
ATOM   1534  HN  GLU   104       6.968  14.300  10.116  1.00 10.00      B   
ATOM   1535  CA  GLU   104       6.991  15.389  11.930  1.00 10.00      B   
ATOM   1536  CB  GLU   104       7.688  14.189  12.571  1.00 10.00      B   
ATOM   1537  CG  GLU   104       6.757  13.034  12.910  1.00 10.00      B   
ATOM   1538  CD  GLU   104       7.360  12.095  13.934  1.00 10.00      B   
ATOM   1539  OE1 GLU   104       7.778  12.573  15.010  1.00 10.00      B   
ATOM   1540  OE2 GLU   104       7.425  10.874  13.673  1.00 10.00      B   
ATOM   1541  C   GLU   104       7.886  16.623  11.994  1.00 10.00      B   
ATOM   1542  O   GLU   104       7.920  17.325  13.005  1.00 10.00      B   
ATOM   1543  N   ALA   105       8.608  16.881  10.909  1.00 10.00      B   
ATOM   1544  HN  ALA   105       8.542  16.278  10.136  1.00 10.00      B   
ATOM   1545  CA  ALA   105       9.498  18.031  10.836  1.00 10.00      B   
ATOM   1546  CB  ALA   105      10.578  17.801   9.791  1.00 10.00      B   
ATOM   1547  C   ALA   105       8.722  19.302  10.517  1.00 10.00      B   
ATOM   1548  O   ALA   105       8.691  20.240  11.312  1.00 10.00      B   
ATOM   1549  N   THR   106       8.105  19.334   9.349  1.00 10.00      B   
ATOM   1550  HN  THR   106       8.154  18.550   8.754  1.00 10.00      B   
ATOM   1551  CB  THR   106       8.236  21.549   8.256  1.00 10.00      B   
ATOM   1552  OG1 THR   106       9.364  21.840   9.098  1.00 10.00      B   
ATOM   1553  HG1 THR   106       9.214  21.452   9.974  1.00 10.00      B   
ATOM   1554  CG2 THR   106       7.456  22.829   8.005  1.00 10.00      B   
ATOM   1555  CA  THR   106       7.338  20.490   8.927  1.00 10.00      B   
ATOM   1556  C   THR   106       6.244  20.059   7.960  1.00 10.00      B   
ATOM   1557  O   THR   106       6.567  19.759   6.791  1.00 10.00      B   
ATOM   1558  OXT THR   106       5.070  19.993   8.383  1.00 10.00      B   
END
